# Supplementary material for: A location privacy protection method based on blockchain and threshold cryptography
Source: PLoS One. 2025 Jun 4;20(6):e0324551. doi: 10.1371/journal.pone.0324551 (PMC12136415; doi:10.1371/journal.pone.0324551)
Supplement: S1 File — (ZIP) [file pone.0324551.s001.zip]

Archive with 3,970 entries (3,919 files):
- Data/
- Data/001/
- Data/001/Trajectory/
- Data/001/Trajectory/20081023055305.plt
- Data/001/Trajectory/20081023234104.plt
- Data/001/Trajectory/20081024234405.plt
- Data/001/Trajectory/20081025231428.plt
- Data/001/Trajectory/20081026081229.plt
- Data/001/Trajectory/20081027111634.plt
- Data/001/Trajectory/20081027233029.plt
- Data/001/Trajectory/20081027235802.plt
- Data/001/Trajectory/20081028102805.plt
- Data/001/Trajectory/20081028233053.plt
- Data/001/Trajectory/20081028235048.plt
- Data/001/Trajectory/20081029110529.plt
- Data/001/Trajectory/20081029234123.plt
- Data/001/Trajectory/20081030233959.plt
- Data/001/Trajectory/20081101004235.plt
- Data/001/Trajectory/20081102030834.plt
- Data/001/Trajectory/20081102233452.plt
- Data/001/Trajectory/20081103133204.plt
- Data/001/Trajectory/20081103233729.plt
- Data/001/Trajectory/20081104054859.plt
- Data/001/Trajectory/20081104234436.plt
- Data/001/Trajectory/20081105110052.plt
- Data/001/Trajectory/20081106051423.plt
- Data/001/Trajectory/20081106133604.plt
- Data/001/Trajectory/20081106233404.plt
- Data/001/Trajectory/20081108034358.plt
- Data/001/Trajectory/20081109033335.plt
- Data/001/Trajectory/20081110233534.plt
- Data/001/Trajectory/20081111114304.plt
- Data/001/Trajectory/20081111234235.plt
- Data/001/Trajectory/20081112234504.plt
- Data/001/Trajectory/20081113121334.plt
- Data/001/Trajectory/20081113234558.plt
- Data/001/Trajectory/20081114130723.plt
- Data/001/Trajectory/20081115003535.plt
- Data/001/Trajectory/20081116024429.plt
- Data/001/Trajectory/20081116235322.plt
- Data/001/Trajectory/20081117042454.plt
- Data/001/Trajectory/20081117234459.plt
- Data/001/Trajectory/20081118003844.plt
- Data/001/Trajectory/20081118132804.plt
- Data/001/Trajectory/20081118235053.plt
- Data/001/Trajectory/20081119104736.plt
- Data/001/Trajectory/20081120121822.plt
- Data/001/Trajectory/20081120234905.plt
- Data/001/Trajectory/20081201102704.plt
- Data/001/Trajectory/20081202000605.plt
- Data/001/Trajectory/20081202145929.plt
- Data/001/Trajectory/20081203000505.plt
- Data/001/Trajectory/20081203112659.plt
- Data/001/Trajectory/20081203235305.plt
- Data/001/Trajectory/20081204142253.plt
- Data/001/Trajectory/20081205002359.plt
- Data/001/Trajectory/20081205143505.plt
- Data/001/Trajectory/20081205235730.plt
- Data/001/Trajectory/20081206040725.plt
- Data/001/Trajectory/20081206083854.plt
- Data/001/Trajectory/20081206084030.plt
- Data/001/Trajectory/20081207030135.plt
- Data/001/Trajectory/20081208001534.plt
- Data/001/Trajectory/20081208142853.plt
- Data/001/Trajectory/20081209002004.plt
- Data/001/Trajectory/20081210001529.plt
- Data/001/Trajectory/20081210080559.plt
- Data/001/Trajectory/20081210235522.plt
- Data/001/Trajectory/20081211110523.plt
- Data/001/Trajectory/20081212000534.plt
- Data/001/Trajectory/20081212141923.plt
- Data/001/Trajectory/20081213092204.plt
- Data/001/Trajectory/20081214080334.plt
- Data/001/Trajectory/20081214235553.plt
- Data/002/
- Data/002/Trajectory/
- Data/002/Trajectory/20081023124523.plt
- Data/002/Trajectory/20081024000805.plt
- Data/002/Trajectory/20081025010205.plt
- Data/002/Trajectory/20081026024152.plt
- Data/002/Trajectory/20081026233830.plt
- Data/002/Trajectory/20081027103804.plt
- Data/002/Trajectory/20081028002304.plt
- Data/002/Trajectory/20081028102158.plt
- Data/002/Trajectory/20081029001905.plt
- Data/002/Trajectory/20081030001234.plt
- Data/002/Trajectory/20081030102229.plt
- Data/002/Trajectory/20081031000829.plt
- Data/002/Trajectory/20081031103459.plt
- Data/002/Trajectory/20081101010123.plt
- Data/002/Trajectory/20081102071030.plt
- Data/002/Trajectory/20081103001506.plt
- Data/002/Trajectory/20081103102301.plt
- Data/002/Trajectory/20081104001208.plt
- Data/002/Trajectory/20081104111530.plt
- Data/002/Trajectory/20081105002708.plt
- Data/002/Trajectory/20081106001357.plt
- Data/002/Trajectory/20081106103001.plt
- Data/002/Trajectory/20081106235807.plt
- Data/002/Trajectory/20081107122836.plt
- Data/002/Trajectory/20081108031957.plt
- Data/002/Trajectory/20081109031933.plt
- Data/002/Trajectory/20081109233203.plt
- Data/002/Trajectory/20081111003054.plt
- Data/002/Trajectory/20081112001312.plt
- Data/002/Trajectory/20081113001901.plt
- Data/002/Trajectory/20081114001504.plt
- Data/002/Trajectory/20081115020234.plt
- Data/002/Trajectory/20081116034332.plt
- Data/002/Trajectory/20081116233233.plt
- Data/002/Trajectory/20081117104056.plt
- Data/002/Trajectory/20081118001605.plt
- Data/002/Trajectory/20081118110037.plt
- Data/002/Trajectory/20081119001356.plt
- Data/002/Trajectory/20081120001650.plt
- Data/002/Trajectory/20081120105208.plt
- Data/002/Trajectory/20081121002520.plt
- Data/002/Trajectory/20081121115518.plt
- Data/002/Trajectory/20081122023300.plt
- Data/002/Trajectory/20081123035630.plt
- Data/002/Trajectory/20081201000933.plt
- Data/002/Trajectory/20081201103338.plt
- Data/002/Trajectory/20081201235901.plt
- Data/002/Trajectory/20081202233254.plt
- Data/002/Trajectory/20081203113052.plt
- Data/002/Trajectory/20081203235906.plt
- Data/002/Trajectory/20081204103209.plt
- Data/002/Trajectory/20081204235532.plt
- Data/002/Trajectory/20081205132536.plt
- Data/002/Trajectory/20081206035334.plt
- Data/002/Trajectory/20081207032708.plt
- Data/002/Trajectory/20081207234402.plt
- Data/002/Trajectory/20081208104929.plt
- Data/002/Trajectory/20081209001024.plt
- Data/002/Trajectory/20081209102038.plt
- Data/002/Trajectory/20081209230609.plt
- Data/002/Trajectory/20081211001302.plt
- Data/002/Trajectory/20081211235603.plt
- Data/002/Trajectory/20081212114702.plt
- Data/002/Trajectory/20081213013556.plt
- Data/002/Trajectory/20081214051232.plt
- Data/002/Trajectory/20081214052032.plt
- Data/002/Trajectory/20081222002058.plt
- Data/002/Trajectory/20081222101439.plt
- Data/002/Trajectory/20081223004523.plt
- Data/002/Trajectory/20081223095334.plt
- Data/002/Trajectory/20081224041907.plt
- Data/002/Trajectory/20081225094956.plt
- Data/002/Trajectory/20081226122814.plt
- Data/002/Trajectory/20081227101903.plt
- Data/002/Trajectory/20081228233936.plt
- Data/002/Trajectory/20081231081039.plt
- Data/002/Trajectory/20090101064430.plt
- Data/002/Trajectory/20090108094524.plt
- Data/002/Trajectory/20090109001408.plt
- Data/002/Trajectory/20090109235408.plt
- Data/002/Trajectory/20090119002851.plt
- Data/002/Trajectory/20090119103005.plt
- Data/002/Trajectory/20090120100033.plt
- Data/002/Trajectory/20090120100814.plt
- Data/002/Trajectory/20090121052427.plt
- Data/002/Trajectory/20090122100357.plt
- Data/002/Trajectory/20090123010134.plt
- Data/002/Trajectory/20090123120357.plt
- Data/002/Trajectory/20090124021228.plt
- Data/002/Trajectory/20090124021906.plt
- Data/002/Trajectory/20090125011404.plt
- Data/002/Trajectory/20090126010428.plt
- Data/002/Trajectory/20090127012158.plt
- Data/002/Trajectory/20090128005705.plt
- Data/002/Trajectory/20090128072557.plt
- Data/002/Trajectory/20090129053303.plt
- Data/002/Trajectory/20090130050552.plt
- Data/002/Trajectory/20090130224933.plt
- Data/002/Trajectory/20090131140451.plt
- Data/002/Trajectory/20090201105057.plt
- Data/002/Trajectory/20090202001804.plt
- Data/002/Trajectory/20090202094733.plt
- Data/002/Trajectory/20090203101427.plt
- Data/002/Trajectory/20090204043253.plt
- Data/002/Trajectory/20090205000133.plt
- Data/002/Trajectory/20090205095334.plt
- Data/002/Trajectory/20090206001933.plt
- Data/002/Trajectory/20090206111804.plt
- Data/002/Trajectory/20090207051704.plt
- Data/002/Trajectory/20090208044718.plt
- Data/002/Trajectory/20090208234052.plt
- Data/002/Trajectory/20090209095634.plt
- Data/002/Trajectory/20090209232833.plt
- Data/002/Trajectory/20090209233519.plt
- Data/002/Trajectory/20090210113528.plt
- Data/002/Trajectory/20090211000158.plt
- Data/002/Trajectory/20090211101033.plt
- Data/002/Trajectory/20090212001033.plt
- Data/002/Trajectory/20090212102003.plt
- Data/002/Trajectory/20090213000834.plt
- Data/002/Trajectory/20090213120704.plt
- Data/002/Trajectory/20090214022851.plt
- Data/002/Trajectory/20090214082024.plt
- Data/002/Trajectory/20090215090852.plt
- Data/002/Trajectory/20090216001521.plt
- Data/002/Trajectory/20090216102534.plt
- Data/002/Trajectory/20090216200646.plt
- Data/002/Trajectory/20090217102958.plt
- Data/002/Trajectory/20090218000551.plt
- Data/002/Trajectory/20090218095704.plt
- Data/002/Trajectory/20090219001021.plt
- Data/002/Trajectory/20090220114651.plt
- Data/002/Trajectory/20090221033628.plt
- Data/002/Trajectory/20090221123058.plt
- Data/002/Trajectory/20090222053534.plt
- Data/002/Trajectory/20090223102533.plt
- Data/002/Trajectory/20090224100903.plt
- Data/002/Trajectory/20090225094703.plt
- Data/002/Trajectory/20090226034103.plt
- Data/002/Trajectory/20090226131551.plt
- Data/002/Trajectory/20090227115117.plt
- Data/002/Trajectory/20090228000303.plt
- Data/002/Trajectory/20090228134727.plt
- Data/002/Trajectory/20090228135112.plt
- Data/002/Trajectory/20090301003551.plt
- Data/002/Trajectory/20090301135934.plt
- Data/002/Trajectory/20090302003203.plt
- Data/002/Trajectory/20090302135234.plt
- Data/002/Trajectory/20090303000522.plt
- Data/002/Trajectory/20090303141257.plt
- Data/002/Trajectory/20090304000922.plt
- Data/002/Trajectory/20090304101903.plt
- Data/002/Trajectory/20090305140303.plt
- Data/002/Trajectory/20090306003221.plt
- Data/002/Trajectory/20090306104503.plt
- Data/002/Trajectory/20090307010704.plt
- Data/002/Trajectory/20090308122933.plt
- Data/002/Trajectory/20090309115521.plt
- Data/002/Trajectory/20090310103503.plt
- Data/002/Trajectory/20090310103645.plt
- Data/002/Trajectory/20090311134104.plt
- Data/002/Trajectory/20090312132334.plt
- Data/002/Trajectory/20090312132809.plt
- Data/002/Trajectory/20090312134449.plt
- Data/002/Trajectory/20090314011957.plt
- Data/002/Trajectory/20090315075204.plt
- Data/002/Trajectory/20090317115303.plt
- Data/002/Trajectory/20090318111533.plt
- Data/002/Trajectory/20090318115406.plt
- Data/002/Trajectory/20090319141551.plt
- Data/002/Trajectory/20090321021640.plt
- Data/002/Trajectory/20090321022822.plt
- Data/002/Trajectory/20090321111458.plt
- Data/002/Trajectory/20090321120901.plt
- Data/002/Trajectory/20090322035816.plt
- Data/003/
- Data/003/Trajectory/
- Data/003/Trajectory/20081023175854.plt
- Data/003/Trajectory/20081024020227.plt
- Data/003/Trajectory/20081024192954.plt
- Data/003/Trajectory/20081025182454.plt
- Data/003/Trajectory/20081026043935.plt
- Data/003/Trajectory/20081027041826.plt
- Data/003/Trajectory/20081028040501.plt
- Data/003/Trajectory/20081029040232.plt
- Data/003/Trajectory/20081030014603.plt
- Data/003/Trajectory/20081031031627.plt
- Data/003/Trajectory/20081101093931.plt
- Data/003/Trajectory/20081101172355.plt
- Data/003/Trajectory/20081102004708.plt
- Data/003/Trajectory/20081103003236.plt
- Data/003/Trajectory/20081103091338.plt
- Data/003/Trajectory/20081103165439.plt
- Data/003/Trajectory/20081104042615.plt
- Data/003/Trajectory/20081104184339.plt
- Data/003/Trajectory/20081105015539.plt
- Data/003/Trajectory/20081106030103.plt
- Data/003/Trajectory/20081106174007.plt
- Data/003/Trajectory/20081107010554.plt
- Data/003/Trajectory/20081107180109.plt
- Data/003/Trajectory/20081109074526.plt
- Data/003/Trajectory/20081109181031.plt
- Data/003/Trajectory/20081110182503.plt
- Data/003/Trajectory/20081111012338.plt
- Data/003/Trajectory/20081111173909.plt
- Data/003/Trajectory/20081112005657.plt
- Data/003/Trajectory/20081112185203.plt
- Data/003/Trajectory/20081113013408.plt
- Data/003/Trajectory/20081113170039.plt
- Data/003/Trajectory/20081114005036.plt
- Data/003/Trajectory/20081114181823.plt
- Data/003/Trajectory/20081115014037.plt
- Data/003/Trajectory/20081116031135.plt
- Data/003/Trajectory/20081116174727.plt
- Data/003/Trajectory/20081117014402.plt
- Data/003/Trajectory/20081117175732.plt
- Data/003/Trajectory/20081118012900.plt
- Data/003/Trajectory/20081118073736.plt
- Data/003/Trajectory/20081118224537.plt
- Data/003/Trajectory/20081119183755.plt
- Data/003/Trajectory/20081120032407.plt
- Data/003/Trajectory/20081121033709.plt
- Data/003/Trajectory/20081121213904.plt
- Data/003/Trajectory/20081123035039.plt
[truncated: 3,670 more entries]
