# Supplementary material for: A location privacy protection method based on blockchain and threshold cryptography
Source: PLoS One. 2025 Jun 4;20(6):e0324551. doi: 10.1371/journal.pone.0324551 (PMC12136415; doi:10.1371/journal.pone.0324551)
Supplement: S1 File — (ZIP) [file pone.0324551.s001.zip › Data/001/Trajectory/20081111234235.plt]

Geolife trajectory
WGS 84
Altitude is in Feet
Reserved 3
0,2,255,My Track,0,0,2,8421376
0
40.013894,116.306724,0,54,39763.9879050926,2008-11-11,23:42:35
40.013833,116.306559,0,114,39763.9879398148,2008-11-11,23:42:38
40.013983,116.306394,0,141,39763.9978009259,2008-11-11,23:56:50
40.014063,116.306338,0,150,39763.9978587963,2008-11-11,23:56:55
40.014112,116.306215,0,157,39763.9979050926,2008-11-11,23:56:59
40.014175,116.306111,0,159,39763.9979513889,2008-11-11,23:57:03
40.014159,116.306002,0,171,39763.9979976852,2008-11-11,23:57:07
40.014142,116.305885,0,185,39763.9980439815,2008-11-11,23:57:11
40.014143,116.305761,0,173,39763.9980787037,2008-11-11,23:57:14
40.014048,116.305711,0,164,39763.9981365741,2008-11-11,23:57:19
40.013939,116.305688,0,167,39763.9981828704,2008-11-11,23:57:23
40.013824,116.305692,0,166,39763.9982291667,2008-11-11,23:57:27
40.013778,116.305809,0,157,39763.998287037,2008-11-11,23:57:32
40.013777,116.305949,0,156,39763.9983449074,2008-11-11,23:57:37
40.013758,116.306077,0,158,39763.9983912037,2008-11-11,23:57:41
40.013707,116.306181,0,166,39763.9984375,2008-11-11,23:57:45
40.01363,116.306241,0,170,39763.9984837963,2008-11-11,23:57:49
40.01357,116.306361,0,167,39763.9985416667,2008-11-11,23:57:54
40.013549,116.306422,0,170,39763.998599537,2008-11-11,23:57:59
40.013552,116.306485,0,165,39763.9986574074,2008-11-11,23:58:04
40.013515,116.306545,0,169,39763.9987152778,2008-11-11,23:58:09
40.013447,116.306628,0,178,39763.9987731481,2008-11-11,23:58:14
40.01337,116.306696,0,186,39763.9988194444,2008-11-11,23:58:18
40.013283,116.306779,0,190,39763.9988657407,2008-11-11,23:58:22
40.01321,116.30688,0,186,39763.998912037,2008-11-11,23:58:26
40.013142,116.306972,0,186,39763.9989583333,2008-11-11,23:58:30
40.013096,116.307078,0,188,39763.9990046296,2008-11-11,23:58:34
40.013071,116.307213,0,188,39763.9990509259,2008-11-11,23:58:38
40.013066,116.307365,0,189,39763.9990972222,2008-11-11,23:58:42
40.013066,116.307511,0,185,39763.9991435185,2008-11-11,23:58:46
40.013075,116.307657,0,176,39763.9991898148,2008-11-11,23:58:50
40.013084,116.307797,0,173,39763.9992361111,2008-11-11,23:58:54
40.013091,116.30792,0,170,39763.9992824074,2008-11-11,23:58:58
40.013105,116.3081,0,164,39763.9993287037,2008-11-11,23:59:02
40.013099,116.308218,0,162,39763.999375,2008-11-11,23:59:06
40.013103,116.308341,0,161,39763.9994212963,2008-11-11,23:59:10
40.013119,116.308467,0,161,39763.9994675926,2008-11-11,23:59:14
40.013138,116.308592,0,156,39763.9995023148,2008-11-11,23:59:17
40.013147,116.308725,0,156,39763.9995486111,2008-11-11,23:59:21
40.013157,116.308865,0,155,39763.9995949074,2008-11-11,23:59:25
40.013158,116.30899,0,157,39763.9996527778,2008-11-11,23:59:30
40.013177,116.309106,0,154,39763.9996875,2008-11-11,23:59:33
40.01319,116.309241,0,149,39763.9997222222,2008-11-11,23:59:36
40.013186,116.309371,0,144,39763.9997685185,2008-11-11,23:59:40
40.013177,116.309496,0,142,39763.9998148148,2008-11-11,23:59:44
40.013188,116.309642,0,142,39763.9998611111,2008-11-11,23:59:48
40.013204,116.309785,0,138,39763.9999074074,2008-11-11,23:59:52
40.013182,116.309899,0,142,39763.9999652778,2008-11-11,23:59:57
40.01317,116.310024,0,147,39764.0000115741,2008-11-12,00:00:01
40.01317,116.310164,0,151,39764.0000578704,2008-11-12,00:00:05
40.013167,116.310298,0,153,39764.0001041667,2008-11-12,00:00:09
40.013171,116.310444,0,160,39764.000150463,2008-11-12,00:00:13
40.013183,116.310576,0,167,39764.0001967593,2008-11-12,00:00:17
40.013202,116.310714,0,164,39764.0002430556,2008-11-12,00:00:21
40.013233,116.310877,0,163,39764.0002777778,2008-11-12,00:00:24
40.013222,116.311001,0,162,39764.0003240741,2008-11-12,00:00:28
40.01323,116.311127,0,160,39764.0003703704,2008-11-12,00:00:32
40.013251,116.311252,0,158,39764.0004050926,2008-11-12,00:00:35
40.013274,116.311374,0,157,39764.0004513889,2008-11-12,00:00:39
40.01328,116.311496,0,158,39764.0005092593,2008-11-12,00:00:44
40.013268,116.311628,0,157,39764.0005671296,2008-11-12,00:00:49
40.013217,116.311763,0,151,39764.0006134259,2008-11-12,00:00:53
40.013136,116.311828,0,138,39764.0006481481,2008-11-12,00:00:56
40.013042,116.311872,0,134,39764.0006944444,2008-11-12,00:01:00
40.012933,116.311894,0,131,39764.0007407407,2008-11-12,00:01:04
40.012835,116.311939,0,129,39764.000787037,2008-11-12,00:01:08
40.012733,116.311943,0,126,39764.0008217593,2008-11-12,00:01:11
40.012611,116.311951,0,121,39764.0008564815,2008-11-12,00:01:14
40.012461,116.311971,0,116,39764.0009027778,2008-11-12,00:01:18
40.01236,116.312012,0,104,39764.0009490741,2008-11-12,00:01:22
40.012259,116.311977,0,111,39764.0009722222,2008-11-12,00:01:24
40.012166,116.31201,0,108,39764.0010185185,2008-11-12,00:01:28
40.012023,116.311999,0,113,39764.0010648148,2008-11-12,00:01:32
40.011898,116.311987,0,117,39764.001087963,2008-11-12,00:01:34
40.011795,116.31198,0,125,39764.0011111111,2008-11-12,00:01:36
40.011703,116.31197,0,125,39764.0011458333,2008-11-12,00:01:39
40.011588,116.311983,0,116,39764.0011921296,2008-11-12,00:01:43
40.011492,116.311986,0,117,39764.0012384259,2008-11-12,00:01:47
40.011441,116.311997,0,117,39764.0012962963,2008-11-12,00:01:52
40.011435,116.311988,0,121,39764.0013541667,2008-11-12,00:01:57
40.011455,116.311984,0,125,39764.001412037,2008-11-12,00:02:02
40.011471,116.311983,0,130,39764.0014699074,2008-11-12,00:02:07
40.011481,116.311982,0,134,39764.0015277778,2008-11-12,00:02:12
40.011481,116.311982,0,134,39764.0015625,2008-11-12,00:02:15
40.011488,116.311981,0,138,39764.0015856481,2008-11-12,00:02:17
40.0115,116.311979,0,142,39764.0016435185,2008-11-12,00:02:22
40.011517,116.311977,0,145,39764.0017013889,2008-11-12,00:02:27
40.011536,116.311974,0,149,39764.0017592593,2008-11-12,00:02:32
40.011538,116.311974,0,150,39764.0018171296,2008-11-12,00:02:37
40.011535,116.311974,0,151,39764.001875,2008-11-12,00:02:42
40.011535,116.311974,0,151,39764.0019328704,2008-11-12,00:02:47
40.011535,116.311974,0,151,39764.0019675926,2008-11-12,00:02:50
40.011534,116.311973,0,151,39764.0019907407,2008-11-12,00:02:52
40.011513,116.311992,0,149,39764.0020486111,2008-11-12,00:02:57
40.011462,116.312089,0,142,39764.0020949074,2008-11-12,00:03:01
40.011397,116.31217,0,142,39764.0021412037,2008-11-12,00:03:05
40.011338,116.312278,0,145,39764.0021875,2008-11-12,00:03:09
40.011259,116.312379,0,147,39764.0022337963,2008-11-12,00:03:13
40.011158,116.31243,0,155,39764.0022800926,2008-11-12,00:03:17
40.011062,116.312458,0,161,39764.0023263889,2008-11-12,00:03:21
40.010943,116.312453,0,169,39764.0023726852,2008-11-12,00:03:25
40.010842,116.312558,0,151,39764.0023958333,2008-11-12,00:03:27
40.010727,116.31255,0,151,39764.0024305556,2008-11-12,00:03:30
40.010616,116.312563,0,144,39764.0024652778,2008-11-12,00:03:33
40.010513,116.312563,0,139,39764.0025,2008-11-12,00:03:36
40.010402,116.312557,0,142,39764.0025347222,2008-11-12,00:03:39
40.010313,116.312567,0,144,39764.0025694444,2008-11-12,00:03:42
40.010221,116.312593,0,146,39764.0026041667,2008-11-12,00:03:45
40.010124,116.312599,0,152,39764.0026388889,2008-11-12,00:03:48
40.010015,116.3126,0,155,39764.0026736111,2008-11-12,00:03:51
40.009911,116.312601,0,158,39764.0027083333,2008-11-12,00:03:54
40.009803,116.312615,0,159,39764.0027430556,2008-11-12,00:03:57
40.009716,116.312622,0,170,39764.0027777778,2008-11-12,00:04:00
40.009584,116.312673,0,156,39764.0028125,2008-11-12,00:04:03
40.009499,116.312739,0,159,39764.0028472222,2008-11-12,00:04:06
40.009476,116.312853,0,157,39764.0028819444,2008-11-12,00:04:09
40.009473,116.31297,0,160,39764.0029166667,2008-11-12,00:04:12
40.009457,116.313088,0,166,39764.002962963,2008-11-12,00:04:16
40.009449,116.313237,0,172,39764.0030092593,2008-11-12,00:04:20
40.009418,116.313356,0,178,39764.0030555556,2008-11-12,00:04:24
40.009414,116.313489,0,187,39764.0031018518,2008-11-12,00:04:28
40.009392,116.313602,0,193,39764.0031365741,2008-11-12,00:04:31
40.009348,116.313714,0,205,39764.0031712963,2008-11-12,00:04:34
40.009352,116.313831,0,214,39764.0032060185,2008-11-12,00:04:37
40.009416,116.313956,0,219,39764.0032291667,2008-11-12,00:04:39
40.009461,116.314076,0,220,39764.0032523148,2008-11-12,00:04:41
40.009496,116.314222,0,219,39764.003287037,2008-11-12,00:04:44
40.009464,116.31434,0,228,39764.0033333333,2008-11-12,00:04:48
40.009426,116.314499,0,235,39764.0033912037,2008-11-12,00:04:53
40.009408,116.314642,0,247,39764.0034375,2008-11-12,00:04:57
40.009433,116.314778,0,248,39764.0034606481,2008-11-12,00:04:59
40.009422,116.314925,0,255,39764.0034953704,2008-11-12,00:05:02
40.00942,116.315097,0,263,39764.0035300926,2008-11-12,00:05:05
40.009399,116.315215,0,269,39764.0035532407,2008-11-12,00:05:07
40.00939,116.315352,0,279,39764.0035763889,2008-11-12,00:05:09
40.009478,116.315537,0,278,39764.003599537,2008-11-12,00:05:11
40.009586,116.315661,0,282,39764.0036111111,2008-11-12,00:05:12
40.009548,116.315792,0,290,39764.0036458333,2008-11-12,00:05:15
40.009456,116.315853,0,293,39764.0036805556,2008-11-12,00:05:18
40.009354,116.315913,0,297,39764.0037268519,2008-11-12,00:05:22
40.009267,116.315945,0,297,39764.0037615741,2008-11-12,00:05:25
40.00914,116.315984,0,293,39764.0037847222,2008-11-12,00:05:27
40.009039,116.31606,0,278,39764.0038078704,2008-11-12,00:05:29
40.008996,116.316189,0,258,39764.0038541667,2008-11-12,00:05:33
40.008986,116.31631,0,248,39764.003912037,2008-11-12,00:05:38
40.009017,116.31645,0,244,39764.0039467593,2008-11-12,00:05:41
40.009031,116.316588,0,243,39764.0039699074,2008-11-12,00:05:43
40.009054,116.31675,0,245,39764.0040046296,2008-11-12,00:05:46
40.009073,116.3169,0,244,39764.0040277778,2008-11-12,00:05:48
40.009089,116.317026,0,243,39764.0040509259,2008-11-12,00:05:50
40.009096,116.317184,0,246,39764.0040856482,2008-11-12,00:05:53
40.009089,116.317314,0,235,39764.0041087963,2008-11-12,00:05:55
40.009036,116.31743,0,229,39764.0041435185,2008-11-12,00:05:58
40.008925,116.317483,0,234,39764.0041898148,2008-11-12,00:06:02
40.008827,116.317493,0,235,39764.004224537,2008-11-12,00:06:05
40.008733,116.317497,0,234,39764.0042592593,2008-11-12,00:06:08
40.008633,116.317505,0,237,39764.0042939815,2008-11-12,00:06:11
40.008528,116.317515,0,237,39764.0043287037,2008-11-12,00:06:14
40.008415,116.317509,0,241,39764.0043865741,2008-11-12,00:06:19
40.008314,116.317513,0,242,39764.0044212963,2008-11-12,00:06:22
40.008203,116.317506,0,242,39764.0044560185,2008-11-12,00:06:25
40.0081,116.317516,0,246,39764.0044907407,2008-11-12,00:06:28
40.007993,116.317511,0,251,39764.004525463,2008-11-12,00:06:31
40.007876,116.317518,0,258,39764.0045601852,2008-11-12,00:06:34
40.007751,116.317515,0,262,39764.0045949074,2008-11-12,00:06:37
40.007634,116.317506,0,270,39764.0046296296,2008-11-12,00:06:40
40.007511,116.317457,0,278,39764.0046643519,2008-11-12,00:06:43
40.007381,116.317443,0,285,39764.0046990741,2008-11-12,00:06:46
40.00725,116.317442,0,291,39764.0047337963,2008-11-12,00:06:49
40.007134,116.31744,0,298,39764.0047685185,2008-11-12,00:06:52
40.00702,116.317418,0,303,39764.0048032407,2008-11-12,00:06:55
40.006929,116.317414,0,303,39764.0048263889,2008-11-12,00:06:57
40.006827,116.317419,0,301,39764.004849537,2008-11-12,00:06:59
40.006692,116.317412,0,304,39764.0048842593,2008-11-12,00:07:02
40.0066,116.317406,0,305,39764.0049074074,2008-11-12,00:07:04
40.006474,116.31741,0,303,39764.0049421296,2008-11-12,00:07:07
40.006356,116.317419,0,304,39764.0049768519,2008-11-12,00:07:10
40.006225,116.317418,0,304,39764.0050115741,2008-11-12,00:07:13
40.006126,116.317406,0,305,39764.0050347222,2008-11-12,00:07:15
40.006033,116.317405,0,304,39764.0050578704,2008-11-12,00:07:17
40.005913,116.31741,0,300,39764.0050925926,2008-11-12,00:07:20
40.005784,116.317413,0,300,39764.0051273148,2008-11-12,00:07:23
40.005675,116.317434,0,300,39764.005162037,2008-11-12,00:07:26
40.005558,116.317455,0,298,39764.0051967593,2008-11-12,00:07:29
40.005435,116.317461,0,298,39764.0052314815,2008-11-12,00:07:32
40.005346,116.31749,0,299,39764.0052662037,2008-11-12,00:07:35
40.005233,116.317506,0,298,39764.0053009259,2008-11-12,00:07:38
40.005109,116.317507,0,302,39764.0053356481,2008-11-12,00:07:41
40.004995,116.317542,0,303,39764.0053703704,2008-11-12,00:07:44
40.004913,116.31765,0,298,39764.0054050926,2008-11-12,00:07:47
40.004858,116.317761,0,289,39764.0054282407,2008-11-12,00:07:49
40.004831,116.317872,0,278,39764.0054513889,2008-11-12,00:07:51
40.004804,116.317984,0,261,39764.005474537,2008-11-12,00:07:53
40.004786,116.318118,0,251,39764.0054976852,2008-11-12,00:07:55
40.004767,116.318261,0,239,39764.0055324074,2008-11-12,00:07:58
40.004747,116.318393,0,226,39764.0055671296,2008-11-12,00:08:01
40.004737,116.31854,0,216,39764.0056134259,2008-11-12,00:08:05
40.004729,116.318672,0,200,39764.0056597222,2008-11-12,00:08:09
40.004723,116.318812,0,193,39764.0056944444,2008-11-12,00:08:12
40.004725,116.318979,0,188,39764.0057291667,2008-11-12,00:08:15
40.004731,116.319129,0,182,39764.0057638889,2008-11-12,00:08:18
40.004738,116.319253,0,182,39764.005787037,2008-11-12,00:08:20
40.004755,116.319401,0,181,39764.0058217593,2008-11-12,00:08:23
40.004768,116.319547,0,177,39764.0058564815,2008-11-12,00:08:26
40.004772,116.319686,0,177,39764.0058912037,2008-11-12,00:08:29
40.004789,116.319812,0,173,39764.0059143519,2008-11-12,00:08:31
40.004786,116.319976,0,173,39764.0059490741,2008-11-12,00:08:34
40.00478,116.3201,0,173,39764.0059837963,2008-11-12,00:08:37
40.00479,116.320267,0,170,39764.0060185185,2008-11-12,00:08:40
40.004801,116.320388,0,174,39764.0060532407,2008-11-12,00:08:43
40.004826,116.320529,0,178,39764.006087963,2008-11-12,00:08:46
40.004856,116.320639,0,181,39764.0061111111,2008-11-12,00:08:48
40.004874,116.320799,0,186,39764.0061458333,2008-11-12,00:08:51
40.004851,116.320921,0,179,39764.0061805556,2008-11-12,00:08:54
40.004845,116.321084,0,190,39764.0062152778,2008-11-12,00:08:57
40.0048,116.321154,0,205,39764.0062731481,2008-11-12,00:09:02
40.004711,116.321194,0,219,39764.0063310185,2008-11-12,00:09:07
40.004624,116.321211,0,230,39764.0063773148,2008-11-12,00:09:11
40.004534,116.32121,0,239,39764.0064236111,2008-11-12,00:09:15
40.004432,116.321212,0,243,39764.0064699074,2008-11-12,00:09:19
40.004328,116.321226,0,243,39764.0065162037,2008-11-12,00:09:23
40.004233,116.321241,0,242,39764.0065509259,2008-11-12,00:09:26
40.004126,116.321251,0,241,39764.0065972222,2008-11-12,00:09:30
40.004033,116.321258,0,243,39764.0066435185,2008-11-12,00:09:34
40.003922,116.321266,0,245,39764.0066898148,2008-11-12,00:09:38
40.00384,116.321307,0,232,39764.006724537,2008-11-12,00:09:41
40.003734,116.321301,0,235,39764.0067708333,2008-11-12,00:09:45
40.003623,116.32131,0,237,39764.0068171296,2008-11-12,00:09:49
40.0035,116.321302,0,235,39764.0068634259,2008-11-12,00:09:53
40.003381,116.321349,0,232,39764.0069097222,2008-11-12,00:09:57
40.003278,116.321327,0,232,39764.0069444444,2008-11-12,00:10:00
40.003184,116.321345,0,236,39764.0069907407,2008-11-12,00:10:04
40.003085,116.321368,0,236,39764.007037037,2008-11-12,00:10:08
40.002995,116.321393,0,232,39764.0070717593,2008-11-12,00:10:11
40.002888,116.321414,0,233,39764.0071180556,2008-11-12,00:10:15
40.002779,116.321426,0,236,39764.0071643519,2008-11-12,00:10:19
40.002654,116.321445,0,240,39764.0072106481,2008-11-12,00:10:23
40.00255,116.321438,0,247,39764.0072453704,2008-11-12,00:10:26
40.002446,116.321423,0,258,39764.0072800926,2008-11-12,00:10:29
40.002356,116.321431,0,267,39764.0073148148,2008-11-12,00:10:32
40.002258,116.321441,0,276,39764.0073611111,2008-11-12,00:10:36
40.002149,116.321448,0,276,39764.0074074074,2008-11-12,00:10:40
40.002023,116.32147,0,278,39764.0074537037,2008-11-12,00:10:44
40.001918,116.321464,0,282,39764.0074884259,2008-11-12,00:10:47
40.001822,116.321457,0,287,39764.0075231481,2008-11-12,00:10:50
40.001705,116.32147,0,293,39764.0075694444,2008-11-12,00:10:54
40.001583,116.321468,0,299,39764.0076041667,2008-11-12,00:10:57
40.001481,116.32145,0,300,39764.0076388889,2008-11-12,00:11:00
40.001345,116.321465,0,310,39764.0076851852,2008-11-12,00:11:04
40.001233,116.321472,0,318,39764.0077199074,2008-11-12,00:11:07
40.001121,116.321499,0,322,39764.0077546296,2008-11-12,00:11:10
40.001028,116.321514,0,326,39764.0077893519,2008-11-12,00:11:13
40.000929,116.321515,0,329,39764.0078240741,2008-11-12,00:11:16
40.000838,116.321517,0,330,39764.0078472222,2008-11-12,00:11:18
40.000713,116.32154,0,334,39764.0078819444,2008-11-12,00:11:21
40.000615,116.321535,0,340,39764.0079166667,2008-11-12,00:11:24
40.000507,116.321553,0,342,39764.007962963,2008-11-12,00:11:28
40.000396,116.32155,0,343,39764.0079976852,2008-11-12,00:11:31
40.000257,116.321539,0,350,39764.0080324074,2008-11-12,00:11:34
40.000151,116.321535,0,354,39764.0080555556,2008-11-12,00:11:36
40.000029,116.32157,0,349,39764.0080787037,2008-11-12,00:11:38
39.999894,116.321636,0,328,39764.0081134259,2008-11-12,00:11:41
39.999802,116.32167,0,312,39764.0081365741,2008-11-12,00:11:43
39.999735,116.321756,0,299,39764.0081712963,2008-11-12,00:11:46
39.999695,116.321859,0,279,39764.0082060185,2008-11-12,00:11:49
39.999662,116.321978,0,265,39764.0082407407,2008-11-12,00:11:52
39.999653,116.322129,0,250,39764.008275463,2008-11-12,00:11:55
39.999652,116.32226,0,241,39764.0083101852,2008-11-12,00:11:58
39.99965,116.322425,0,232,39764.0083564815,2008-11-12,00:12:02
39.999638,116.322575,0,227,39764.0084027778,2008-11-12,00:12:06
39.999638,116.322714,0,220,39764.0084375,2008-11-12,00:12:09
39.999642,116.322851,0,214,39764.0084722222,2008-11-12,00:12:12
39.999636,116.323006,0,210,39764.0085185185,2008-11-12,00:12:16
39.999651,116.323174,0,204,39764.0085532407,2008-11-12,00:12:19
39.999648,116.323309,0,201,39764.008587963,2008-11-12,00:12:22
39.999649,116.323447,0,199,39764.0086226852,2008-11-12,00:12:25
39.999669,116.323591,0,200,39764.0086458333,2008-11-12,00:12:27
39.999663,116.323718,0,201,39764.0086805556,2008-11-12,00:12:30
39.999664,116.323868,0,202,39764.0087268518,2008-11-12,00:12:34
39.99968,116.324014,0,207,39764.0087731481,2008-11-12,00:12:38
39.999715,116.32414,0,213,39764.0087847222,2008-11-12,00:12:39
39.999731,116.324286,0,219,39764.0088194444,2008-11-12,00:12:42
39.999745,116.324428,0,224,39764.0088541667,2008-11-12,00:12:45
39.999756,116.324573,0,232,39764.008900463,2008-11-12,00:12:49
39.999744,116.324749,0,244,39764.0089583333,2008-11-12,00:12:54
39.9997,116.324887,0,238,39764.0089930556,2008-11-12,00:12:57
39.9997,116.32501,0,239,39764.0090277778,2008-11-12,00:13:00
39.999711,116.325133,0,242,39764.0090625,2008-11-12,00:13:03
39.999697,116.325255,0,236,39764.0090972222,2008-11-12,00:13:06
39.999657,116.325373,0,233,39764.0091319444,2008-11-12,00:13:09
39.999559,116.325461,0,229,39764.0091782407,2008-11-12,00:13:13
39.999484,116.325546,0,227,39764.009212963,2008-11-12,00:13:16
39.999407,116.325664,0,228,39764.0092592593,2008-11-12,00:13:20
39.999355,116.325762,0,227,39764.0092939815,2008-11-12,00:13:23
39.999285,116.325893,0,227,39764.0093402778,2008-11-12,00:13:27
39.999219,116.325997,0,224,39764.009375,2008-11-12,00:13:30
39.999118,116.326059,0,226,39764.0094212963,2008-11-12,00:13:34
39.999021,116.326056,0,225,39764.0094560185,2008-11-12,00:13:37
39.998921,116.326056,0,226,39764.0094907407,2008-11-12,00:13:40
39.998803,116.326071,0,228,39764.009537037,2008-11-12,00:13:44
39.99868,116.326089,0,225,39764.0095833333,2008-11-12,00:13:48
39.998553,116.326113,0,219,39764.0096180556,2008-11-12,00:13:51
39.998445,116.326122,0,219,39764.0096527778,2008-11-12,00:13:54
39.998334,116.326118,0,218,39764.0096875,2008-11-12,00:13:57
39.99823,116.326128,0,217,39764.0097222222,2008-11-12,00:14:00
39.998118,116.326118,0,217,39764.0097569444,2008-11-12,00:14:03
39.997995,116.326129,0,216,39764.0097916667,2008-11-12,00:14:06
39.997888,116.326137,0,213,39764.0098263889,2008-11-12,00:14:09
39.997777,116.326147,0,213,39764.0098611111,2008-11-12,00:14:12
39.997669,116.326153,0,208,39764.0098958333,2008-11-12,00:14:15
39.997568,116.326165,0,210,39764.0099305556,2008-11-12,00:14:18
39.99747,116.326171,0,212,39764.0099652778,2008-11-12,00:14:21
39.997373,116.326173,0,215,39764.01,2008-11-12,00:14:24
39.997269,116.326184,0,219,39764.0100347222,2008-11-12,00:14:27
39.997163,116.326194,0,224,39764.0100694444,2008-11-12,00:14:30
39.997035,116.326188,0,227,39764.0101041667,2008-11-12,00:14:33
39.996915,116.326194,0,233,39764.0101388889,2008-11-12,00:14:36
39.996805,116.326212,0,240,39764.0101736111,2008-11-12,00:14:39
39.996689,116.326226,0,248,39764.0102083333,2008-11-12,00:14:42
39.996571,116.32626,0,252,39764.0102430556,2008-11-12,00:14:45
39.996465,116.326267,0,261,39764.0102777778,2008-11-12,00:14:48
39.996355,116.326276,0,260,39764.0103125,2008-11-12,00:14:51
39.996271,116.326295,0,249,39764.0103472222,2008-11-12,00:14:54
39.99617,116.326334,0,245,39764.0103819444,2008-11-12,00:14:57
39.996079,116.326351,0,244,39764.0104166667,2008-11-12,00:15:00
39.995987,116.326391,0,228,39764.0104398148,2008-11-12,00:15:02
39.995895,116.326387,0,228,39764.010474537,2008-11-12,00:15:05
39.995795,116.326412,0,222,39764.0105208333,2008-11-12,00:15:09
39.995684,116.326429,0,224,39764.0105787037,2008-11-12,00:15:14
39.995558,116.326431,0,227,39764.010625,2008-11-12,00:15:18
39.995468,116.326425,0,231,39764.0106481481,2008-11-12,00:15:20
39.995378,116.326419,0,236,39764.0106828704,2008-11-12,00:15:23
39.995288,116.326415,0,234,39764.0107291667,2008-11-12,00:15:27
39.995195,116.326444,0,217,39764.0107523148,2008-11-12,00:15:29
39.995102,116.326417,0,212,39764.010787037,2008-11-12,00:15:32
39.994996,116.326426,0,201,39764.0108217593,2008-11-12,00:15:35
39.994895,116.326438,0,189,39764.0108564815,2008-11-12,00:15:38
39.994784,116.32646,0,174,39764.0108912037,2008-11-12,00:15:41
39.994693,116.326471,0,163,39764.0109259259,2008-11-12,00:15:44
39.994585,116.326478,0,154,39764.0109837963,2008-11-12,00:15:49
39.994491,116.326424,0,157,39764.0110300926,2008-11-12,00:15:53
39.99438,116.326407,0,166,39764.011087963,2008-11-12,00:15:58
39.994285,116.326401,0,174,39764.0111342593,2008-11-12,00:16:02
39.994183,116.326399,0,182,39764.0111805556,2008-11-12,00:16:06
39.994083,116.326403,0,194,39764.0112152778,2008-11-12,00:16:09
39.993984,116.326419,0,187,39764.0112384259,2008-11-12,00:16:11
39.993872,116.326402,0,183,39764.0112731481,2008-11-12,00:16:14
39.993765,116.326397,0,183,39764.0113078704,2008-11-12,00:16:17
39.993658,116.326399,0,178,39764.0113425926,2008-11-12,00:16:20
39.993533,116.326412,0,173,39764.0113773148,2008-11-12,00:16:23
39.993438,116.326421,0,174,39764.011412037,2008-11-12,00:16:26
39.993317,116.326425,0,175,39764.0114467593,2008-11-12,00:16:29
39.993204,116.326432,0,172,39764.0114814815,2008-11-12,00:16:32
39.993103,116.326445,0,167,39764.0115162037,2008-11-12,00:16:35
39.992987,116.326446,0,167,39764.0115509259,2008-11-12,00:16:38
39.992877,116.326452,0,164,39764.0115856482,2008-11-12,00:16:41
39.992761,116.326471,0,162,39764.0116319444,2008-11-12,00:16:45
39.992655,116.326464,0,157,39764.0116782407,2008-11-12,00:16:49
39.992545,116.326478,0,154,39764.011724537,2008-11-12,00:16:53
39.992453,116.326524,0,153,39764.0117476852,2008-11-12,00:16:55
39.992352,116.326545,0,153,39764.0117708333,2008-11-12,00:16:57
39.992262,116.326642,0,154,39764.0117939815,2008-11-12,00:16:59
39.992152,116.326479,0,158,39764.0118287037,2008-11-12,00:17:02
39.992089,116.326359,0,162,39764.0118518519,2008-11-12,00:17:04
39.991994,116.326378,0,179,39764.0119097222,2008-11-12,00:17:09
39.991873,116.326399,0,183,39764.0119328704,2008-11-12,00:17:11
39.991783,116.326397,0,190,39764.0119675926,2008-11-12,00:17:14
39.991674,116.326386,0,198,39764.012025463,2008-11-12,00:17:19
39.99158,116.326395,0,196,39764.0120717593,2008-11-12,00:17:23
39.991535,116.326423,0,192,39764.0121296296,2008-11-12,00:17:28
39.991535,116.326423,0,192,39764.0121643519,2008-11-12,00:17:31
39.991532,116.326422,0,195,39764.0121875,2008-11-12,00:17:33
39.991518,116.326419,0,197,39764.0122453704,2008-11-12,00:17:38
39.991461,116.326433,0,200,39764.0123032407,2008-11-12,00:17:43
39.991356,116.326455,0,203,39764.012349537,2008-11-12,00:17:47
39.991265,116.326465,0,206,39764.0123842593,2008-11-12,00:17:50
39.991134,116.326529,0,191,39764.0124189815,2008-11-12,00:17:53
39.991029,116.326561,0,173,39764.0124537037,2008-11-12,00:17:56
39.990913,116.326567,0,171,39764.0125,2008-11-12,00:18:00
39.9908,116.326574,0,171,39764.0125462963,2008-11-12,00:18:04
39.990696,116.326597,0,172,39764.0125810185,2008-11-12,00:18:07
39.990594,116.326627,0,173,39764.0126157407,2008-11-12,00:18:10
39.990491,116.326638,0,178,39764.012650463,2008-11-12,00:18:13
39.990371,116.326658,0,185,39764.0126851852,2008-11-12,00:18:16
39.990284,116.326624,0,192,39764.0127199074,2008-11-12,00:18:19
39.990192,116.326634,0,187,39764.0127430556,2008-11-12,00:18:21
39.990099,116.326648,0,181,39764.0127662037,2008-11-12,00:18:23
39.989976,116.326639,0,173,39764.0128009259,2008-11-12,00:18:26
39.98986,116.32667,0,164,39764.0128356481,2008-11-12,00:18:29
39.989725,116.326683,0,168,39764.0128703704,2008-11-12,00:18:32
39.989612,116.326712,0,168,39764.0129050926,2008-11-12,00:18:35
39.989505,116.326731,0,169,39764.0129398148,2008-11-12,00:18:38
39.989382,116.326704,0,169,39764.012974537,2008-11-12,00:18:41
39.989265,116.326684,0,168,39764.0130092593,2008-11-12,00:18:44
39.989157,116.326653,0,163,39764.0130439815,2008-11-12,00:18:47
39.989063,116.326646,0,167,39764.0130671296,2008-11-12,00:18:49
39.988946,116.326663,0,162,39764.0131018519,2008-11-12,00:18:52
39.988853,116.326684,0,154,39764.0131365741,2008-11-12,00:18:55
39.98875,116.326695,0,150,39764.0131712963,2008-11-12,00:18:58
39.988625,116.326712,0,145,39764.0132060185,2008-11-12,00:19:01
39.9885,116.326705,0,141,39764.0132407407,2008-11-12,00:19:04
39.988385,116.326724,0,139,39764.013287037,2008-11-12,00:19:08
39.988292,116.326751,0,137,39764.0133217593,2008-11-12,00:19:11
39.988201,116.326754,0,135,39764.0133449074,2008-11-12,00:19:13
39.988077,116.326749,0,132,39764.0133796296,2008-11-12,00:19:16
39.98796,116.326767,0,131,39764.0134143519,2008-11-12,00:19:19
39.987844,116.326777,0,127,39764.0134490741,2008-11-12,00:19:22
39.987751,116.326778,0,127,39764.0134722222,2008-11-12,00:19:24
39.987629,116.326772,0,124,39764.0135069444,2008-11-12,00:19:27
39.987537,116.326781,0,126,39764.0135300926,2008-11-12,00:19:29
39.987407,116.326774,0,125,39764.0135648148,2008-11-12,00:19:32
39.987307,116.326787,0,123,39764.013599537,2008-11-12,00:19:35
39.987194,116.326777,0,121,39764.0136342593,2008-11-12,00:19:38
39.987094,116.326797,0,120,39764.0136689815,2008-11-12,00:19:41
39.986982,116.326787,0,121,39764.0137152778,2008-11-12,00:19:45
39.986889,116.326787,0,127,39764.0137384259,2008-11-12,00:19:47
39.986776,116.326778,0,132,39764.0137731481,2008-11-12,00:19:50
39.986687,116.326792,0,136,39764.0138194444,2008-11-12,00:19:54
39.986565,116.326791,0,143,39764.0138541667,2008-11-12,00:19:57
39.986416,116.326815,0,150,39764.0138888889,2008-11-12,00:20:00
39.98635,116.326892,0,139,39764.0139351852,2008-11-12,00:20:04
39.986286,116.326922,0,140,39764.0139930556,2008-11-12,00:20:09
39.986182,116.326916,0,144,39764.0140277778,2008-11-12,00:20:12
39.986064,116.326901,0,148,39764.0140625,2008-11-12,00:20:15
39.985926,116.326878,0,152,39764.0140856481,2008-11-12,00:20:17
39.985774,116.326896,0,151,39764.0141087963,2008-11-12,00:20:19
39.985681,116.326888,0,154,39764.0141319444,2008-11-12,00:20:21
39.985564,116.326904,0,154,39764.0141550926,2008-11-12,00:20:23
39.985458,116.326936,0,149,39764.0141782407,2008-11-12,00:20:25
39.98534,116.326925,0,153,39764.014212963,2008-11-12,00:20:28
39.985247,116.326938,0,156,39764.0142476852,2008-11-12,00:20:31
39.985217,116.326906,0,149,39764.0143055556,2008-11-12,00:20:36
39.98522,116.326905,0,148,39764.0143634259,2008-11-12,00:20:41
39.985224,116.326904,0,148,39764.0144212963,2008-11-12,00:20:46
39.985222,116.326905,0,147,39764.0144791667,2008-11-12,00:20:51
39.985222,116.326905,0,147,39764.014537037,2008-11-12,00:20:56
39.985222,116.326904,0,148,39764.0145949074,2008-11-12,00:21:01
39.985222,116.326904,0,148,39764.0146527778,2008-11-12,00:21:06
39.985222,116.326904,0,148,39764.0147106481,2008-11-12,00:21:11
39.985222,116.326903,0,148,39764.0147685185,2008-11-12,00:21:16
39.985222,116.326903,0,148,39764.0148263889,2008-11-12,00:21:21
39.985222,116.326903,0,148,39764.0148842593,2008-11-12,00:21:26
39.985222,116.326903,0,148,39764.0149421296,2008-11-12,00:21:31
39.985222,116.326902,0,148,39764.015,2008-11-12,00:21:36
39.985222,116.326901,0,148,39764.0150578704,2008-11-12,00:21:41
39.985222,116.3269,0,148,39764.0151157407,2008-11-12,00:21:46
39.985222,116.3269,0,148,39764.0151736111,2008-11-12,00:21:51
39.985222,116.326899,0,148,39764.0152314815,2008-11-12,00:21:56
39.985223,116.326899,0,148,39764.0152893519,2008-11-12,00:22:01
39.985224,116.326898,0,148,39764.0153472222,2008-11-12,00:22:06
39.985223,116.326898,0,148,39764.0154050926,2008-11-12,00:22:11
39.985223,116.326898,0,148,39764.0154398148,2008-11-12,00:22:14
39.985223,116.326898,0,148,39764.015462963,2008-11-12,00:22:16
39.985193,116.326895,0,147,39764.0155208333,2008-11-12,00:22:21
39.985117,116.326851,0,147,39764.0155787037,2008-11-12,00:22:26
39.985005,116.326832,0,152,39764.0156365741,2008-11-12,00:22:31
39.984893,116.326847,0,153,39764.0156944444,2008-11-12,00:22:36
39.984776,116.326856,0,149,39764.0157291667,2008-11-12,00:22:39
39.984667,116.326873,0,144,39764.0157638889,2008-11-12,00:22:42
39.984569,116.326896,0,140,39764.0157986111,2008-11-12,00:22:45
39.984464,116.326904,0,137,39764.0158333333,2008-11-12,00:22:48
39.984361,116.326881,0,135,39764.0158680556,2008-11-12,00:22:51
39.984262,116.326877,0,133,39764.0159027778,2008-11-12,00:22:54
39.984164,116.326878,0,130,39764.0159375,2008-11-12,00:22:57
39.984064,116.326886,0,130,39764.0159722222,2008-11-12,00:23:00
39.983958,116.326891,0,128,39764.0160069444,2008-11-12,00:23:03
39.98383,116.326901,0,127,39764.0160416667,2008-11-12,00:23:06
39.983714,116.326904,0,124,39764.0160763889,2008-11-12,00:23:09
39.983606,116.32691,0,123,39764.0161111111,2008-11-12,00:23:12
39.983499,116.326898,0,127,39764.0161458333,2008-11-12,00:23:15
39.983404,116.326903,0,128,39764.0161805556,2008-11-12,00:23:18
39.983302,116.326928,0,129,39764.0162152778,2008-11-12,00:23:21
39.983212,116.326964,0,133,39764.0162384259,2008-11-12,00:23:23
39.983088,116.326996,0,137,39764.0162731481,2008-11-12,00:23:26
39.982977,116.326996,0,140,39764.0163078704,2008-11-12,00:23:29
39.982867,116.326995,0,145,39764.0163425926,2008-11-12,00:23:32
39.982767,116.326989,0,150,39764.0163773148,2008-11-12,00:23:35
39.982664,116.326972,0,151,39764.016412037,2008-11-12,00:23:38
39.98257,116.326986,0,154,39764.0164351852,2008-11-12,00:23:40
39.982437,116.327028,0,146,39764.0164699074,2008-11-12,00:23:43
39.982314,116.327021,0,142,39764.0165046296,2008-11-12,00:23:46
39.982207,116.327027,0,140,39764.0165393518,2008-11-12,00:23:49
39.982112,116.32702,0,146,39764.0165740741,2008-11-12,00:23:52
39.982013,116.327023,0,144,39764.0166087963,2008-11-12,00:23:55
39.981907,116.327048,0,146,39764.0166666667,2008-11-12,00:24:00
39.981784,116.327049,0,157,39764.016712963,2008-11-12,00:24:04
39.981674,116.327052,0,168,39764.0167476852,2008-11-12,00:24:07
39.981581,116.32705,0,171,39764.0167708333,2008-11-12,00:24:09
39.981423,116.327071,0,174,39764.0168055556,2008-11-12,00:24:12
39.981309,116.327095,0,176,39764.0168287037,2008-11-12,00:24:14
39.981215,116.327104,0,179,39764.0168518518,2008-11-12,00:24:16
39.981118,116.327085,0,172,39764.0168865741,2008-11-12,00:24:19
39.98102,116.32707,0,172,39764.0169212963,2008-11-12,00:24:22
39.980901,116.327061,0,173,39764.0169560185,2008-11-12,00:24:25
39.980784,116.327053,0,177,39764.0169907407,2008-11-12,00:24:28
39.980665,116.327046,0,172,39764.017025463,2008-11-12,00:24:31
39.980565,116.327035,0,177,39764.0170486111,2008-11-12,00:24:33
39.980454,116.32703,0,184,39764.0170833333,2008-11-12,00:24:36
39.98036,116.327039,0,181,39764.0171064815,2008-11-12,00:24:38
39.980253,116.327039,0,183,39764.0171412037,2008-11-12,00:24:41
39.980149,116.327039,0,184,39764.0171759259,2008-11-12,00:24:44
39.980052,116.327037,0,185,39764.0172106481,2008-11-12,00:24:47
39.979935,116.327041,0,189,39764.0172569444,2008-11-12,00:24:51
39.979841,116.327065,0,182,39764.0172916667,2008-11-12,00:24:54
39.979726,116.327104,0,158,39764.0173263889,2008-11-12,00:24:57
39.979631,116.327115,0,148,39764.0173611111,2008-11-12,00:25:00
39.979536,116.327133,0,146,39764.0173958333,2008-11-12,00:25:03
39.979436,116.327138,0,144,39764.0174305556,2008-11-12,00:25:06
39.979328,116.327143,0,145,39764.0174768518,2008-11-12,00:25:10
39.979187,116.327168,0,149,39764.0175231481,2008-11-12,00:25:14
39.97909,116.327166,0,160,39764.0175694444,2008-11-12,00:25:18
39.979038,116.327104,0,166,39764.0176273148,2008-11-12,00:25:23
39.97903,116.327095,0,170,39764.0176851852,2008-11-12,00:25:28
39.97903,116.327095,0,170,39764.0177199074,2008-11-12,00:25:31
39.979026,116.327087,0,171,39764.0177430556,2008-11-12,00:25:33
39.979007,116.327041,0,173,39764.0178009259,2008-11-12,00:25:38
39.978993,116.326923,0,174,39764.0178587963,2008-11-12,00:25:43
39.979032,116.32682,0,175,39764.0179166667,2008-11-12,00:25:48
39.979061,116.326708,0,173,39764.0179513889,2008-11-12,00:25:51
39.979069,116.326574,0,175,39764.0179861111,2008-11-12,00:25:54
39.979047,116.326431,0,169,39764.0180439815,2008-11-12,00:25:59
39.97899,116.326317,0,172,39764.0180902778,2008-11-12,00:26:03
39.978943,116.326208,0,167,39764.0181365741,2008-11-12,00:26:07
39.978916,116.326112,0,178,39764.0181944444,2008-11-12,00:26:12
39.978902,116.326001,0,188,39764.0182523148,2008-11-12,00:26:17
39.978901,116.32594,0,192,39764.0183101852,2008-11-12,00:26:22
39.978887,116.325913,0,196,39764.0183680556,2008-11-12,00:26:27
39.978873,116.325909,0,198,39764.0184259259,2008-11-12,00:26:32
39.978885,116.325887,0,195,39764.0184837963,2008-11-12,00:26:37
39.978849,116.325838,0,197,39764.0185416667,2008-11-12,00:26:42
39.978821,116.325827,0,199,39764.018599537,2008-11-12,00:26:47
39.978831,116.325831,0,199,39764.0186574074,2008-11-12,00:26:52
39.978832,116.325891,0,199,39764.0187152778,2008-11-12,00:26:57
39.978828,116.325964,0,200,39764.0187731481,2008-11-12,00:27:02
39.978817,116.32595,0,200,39764.0188310185,2008-11-12,00:27:07
39.978814,116.325903,0,200,39764.0188888889,2008-11-12,00:27:12
39.9789,116.325949,0,201,39764.0189236111,2008-11-12,00:27:15
39.978985,116.326002,0,202,39764.0189699074,2008-11-12,00:27:19
39.979082,116.326092,0,203,39764.0190162037,2008-11-12,00:27:23
39.979153,116.326154,0,203,39764.0190740741,2008-11-12,00:27:28
39.979173,116.326169,0,203,39764.0191319444,2008-11-12,00:27:33
39.979184,116.326154,0,203,39764.0191898148,2008-11-12,00:27:38
39.979218,116.326066,0,203,39764.0192476852,2008-11-12,00:27:43
39.979229,116.325969,0,202,39764.0193055556,2008-11-12,00:27:48
39.979249,116.325885,0,202,39764.0193634259,2008-11-12,00:27:53
39.979281,116.325823,0,202,39764.0194212963,2008-11-12,00:27:58
39.979327,116.325714,0,201,39764.0194791667,2008-11-12,00:28:03
39.979265,116.325623,0,201,39764.019537037,2008-11-12,00:28:08
39.979179,116.325552,0,200,39764.0195833333,2008-11-12,00:28:12
39.97915,116.325532,0,200,39764.0196412037,2008-11-12,00:28:17
39.979062,116.325524,0,199,39764.0196990741,2008-11-12,00:28:22
39.979019,116.325504,0,198,39764.0197569444,2008-11-12,00:28:27
39.979006,116.325419,0,198,39764.0198148148,2008-11-12,00:28:32
39.979021,116.32545,0,197,39764.0198726852,2008-11-12,00:28:37
39.979063,116.325485,0,196,39764.0199305556,2008-11-12,00:28:42
39.979095,116.3255,0,195,39764.0199884259,2008-11-12,00:28:47
39.979126,116.325402,0,194,39764.0200462963,2008-11-12,00:28:52
39.979126,116.325383,0,194,39764.0201041667,2008-11-12,00:28:57
39.979068,116.325482,0,193,39764.020150463,2008-11-12,00:29:01
39.979017,116.32548,0,192,39764.0202083333,2008-11-12,00:29:06
39.979034,116.32548,0,191,39764.0202662037,2008-11-12,00:29:11
39.979036,116.325379,0,191,39764.0203240741,2008-11-12,00:29:16
39.979016,116.325348,0,191,39764.0203819444,2008-11-12,00:29:21
39.979087,116.325447,0,192,39764.0204166667,2008-11-12,00:29:24
39.979043,116.325436,0,192,39764.020474537,2008-11-12,00:29:29
39.979036,116.32542,0,192,39764.0205324074,2008-11-12,00:29:34
39.979012,116.325408,0,191,39764.0205902778,2008-11-12,00:29:39
39.978981,116.325393,0,191,39764.0206481481,2008-11-12,00:29:44
39.978981,116.325393,0,191,39764.0206828704,2008-11-12,00:29:47
39.978979,116.325387,0,191,39764.0207060185,2008-11-12,00:29:49
39.979002,116.325394,0,191,39764.0207638889,2008-11-12,00:29:54
39.979002,116.325394,0,191,39764.0207986111,2008-11-12,00:29:57
39.979006,116.325399,0,191,39764.0208217593,2008-11-12,00:29:59
39.979032,116.32544,0,191,39764.0208796296,2008-11-12,00:30:04
39.979051,116.325459,0,191,39764.0209375,2008-11-12,00:30:09
39.979062,116.325505,0,190,39764.0209953704,2008-11-12,00:30:14
39.979134,116.32563,0,189,39764.0210532407,2008-11-12,00:30:19
39.979167,116.325651,0,188,39764.0211111111,2008-11-12,00:30:24
39.97914,116.325583,0,188,39764.0211689815,2008-11-12,00:30:29
39.979093,116.325587,0,188,39764.0212268519,2008-11-12,00:30:34
39.979081,116.325579,0,187,39764.0212847222,2008-11-12,00:30:39
39.979039,116.325411,0,186,39764.0213194444,2008-11-12,00:30:42
39.978993,116.325271,0,185,39764.0213541667,2008-11-12,00:30:45
39.97892,116.325175,0,183,39764.021400463,2008-11-12,00:30:49
39.978844,116.325098,0,182,39764.0214467593,2008-11-12,00:30:53
39.978771,116.325056,0,180,39764.0215046296,2008-11-12,00:30:58
39.97879,116.325095,0,176,39764.0215625,2008-11-12,00:31:03
39.978829,116.325163,0,175,39764.0216203704,2008-11-12,00:31:08
39.978828,116.325248,0,174,39764.0216782407,2008-11-12,00:31:13
39.978916,116.325346,0,174,39764.021712963,2008-11-12,00:31:16
39.97897,116.325395,0,171,39764.0217708333,2008-11-12,00:31:21
39.978985,116.325436,0,166,39764.0218287037,2008-11-12,00:31:26
39.979007,116.325446,0,158,39764.0218865741,2008-11-12,00:31:31
39.979011,116.325402,0,154,39764.0219444444,2008-11-12,00:31:36
39.978994,116.32536,0,158,39764.0220023148,2008-11-12,00:31:41
39.978968,116.325353,0,157,39764.0220601852,2008-11-12,00:31:46
39.978938,116.325228,0,161,39764.0221180556,2008-11-12,00:31:51
39.978915,116.325177,0,167,39764.0221759259,2008-11-12,00:31:56
39.978906,116.325158,0,170,39764.0222337963,2008-11-12,00:32:01
39.978934,116.325156,0,172,39764.0222916667,2008-11-12,00:32:06
39.978921,116.325146,0,176,39764.022349537,2008-11-12,00:32:11
39.978881,116.325162,0,180,39764.0224074074,2008-11-12,00:32:16
39.978871,116.325211,0,188,39764.0224652778,2008-11-12,00:32:21
39.978924,116.325285,0,189,39764.0225231481,2008-11-12,00:32:26
39.978961,116.325339,0,183,39764.0225810185,2008-11-12,00:32:31
39.978978,116.325337,0,177,39764.0226388889,2008-11-12,00:32:36
39.978972,116.325307,0,174,39764.0226967593,2008-11-12,00:32:41
39.978956,116.325263,0,172,39764.0227546296,2008-11-12,00:32:46
39.978947,116.325293,0,168,39764.0228125,2008-11-12,00:32:51
39.978923,116.325295,0,163,39764.0228703704,2008-11-12,00:32:56
39.97892,116.325216,0,156,39764.0229282407,2008-11-12,00:33:01
39.978934,116.325265,0,156,39764.0229861111,2008-11-12,00:33:06
39.97891,116.325344,0,154,39764.0230439815,2008-11-12,00:33:11
39.978884,116.325434,0,151,39764.0231018519,2008-11-12,00:33:16
39.978812,116.32551,0,148,39764.0231481481,2008-11-12,00:33:20
39.978783,116.325517,0,165,39764.0232060185,2008-11-12,00:33:25
39.978791,116.325524,0,167,39764.0232638889,2008-11-12,00:33:30
39.978791,116.325524,0,167,39764.0232986111,2008-11-12,00:33:33
39.978788,116.325529,0,167,39764.0233217593,2008-11-12,00:33:35
39.978779,116.325536,0,167,39764.0233796296,2008-11-12,00:33:40
39.978779,116.325536,0,167,39764.0234143519,2008-11-12,00:33:43
39.978782,116.32554,0,167,39764.0234375,2008-11-12,00:33:45
39.978809,116.325565,0,170,39764.0234953704,2008-11-12,00:33:50
39.978899,116.325694,0,178,39764.0235532407,2008-11-12,00:33:55
39.978898,116.32582,0,177,39764.023599537,2008-11-12,00:33:59
39.978796,116.325903,0,180,39764.0236458333,2008-11-12,00:34:03
39.978745,116.326041,0,186,39764.0237037037,2008-11-12,00:34:08
39.978733,116.326157,0,200,39764.0237384259,2008-11-12,00:34:11
39.978625,116.326161,0,211,39764.0237962963,2008-11-12,00:34:16
39.978527,116.326157,0,225,39764.0238425926,2008-11-12,00:34:20
39.978414,116.326176,0,237,39764.0238888889,2008-11-12,00:34:24
39.978323,116.326193,0,242,39764.0239236111,2008-11-12,00:34:27
39.978249,116.326288,0,240,39764.0239583333,2008-11-12,00:34:30
39.978213,116.326399,0,242,39764.0240162037,2008-11-12,00:34:35
39.978243,116.326522,0,248,39764.0240740741,2008-11-12,00:34:40
39.978292,116.326594,0,247,39764.0241319444,2008-11-12,00:34:45
39.978273,116.326712,0,218,39764.0241898148,2008-11-12,00:34:50
39.978273,116.326719,0,219,39764.0242476852,2008-11-12,00:34:55
39.978273,116.326724,0,220,39764.0243055556,2008-11-12,00:35:00
39.978273,116.326721,0,221,39764.0243634259,2008-11-12,00:35:05
39.978272,116.326721,0,221,39764.0244212963,2008-11-12,00:35:10
39.978272,116.326721,0,221,39764.0244560185,2008-11-12,00:35:13
39.978272,116.326725,0,221,39764.0244791667,2008-11-12,00:35:15
39.978243,116.326689,0,221,39764.024537037,2008-11-12,00:35:20
39.978257,116.326632,0,218,39764.0245949074,2008-11-12,00:35:25
39.978268,116.326634,0,219,39764.0246527778,2008-11-12,00:35:30
39.978219,116.326592,0,223,39764.0247106481,2008-11-12,00:35:35
39.978116,116.326558,0,225,39764.0247685185,2008-11-12,00:35:40
39.978065,116.326557,0,223,39764.0248263889,2008-11-12,00:35:45
39.978055,116.326585,0,223,39764.0248842593,2008-11-12,00:35:50
39.978056,116.326597,0,223,39764.0249421296,2008-11-12,00:35:55
39.978057,116.326603,0,223,39764.025,2008-11-12,00:36:00
39.978056,116.326602,0,223,39764.0250578704,2008-11-12,00:36:05
39.978054,116.3266,0,223,39764.0251157407,2008-11-12,00:36:10
39.978054,116.3266,0,223,39764.025150463,2008-11-12,00:36:13
39.978055,116.326605,0,223,39764.0251736111,2008-11-12,00:36:15
39.978066,116.326624,0,223,39764.0252314815,2008-11-12,00:36:20
39.978496,116.326886,0,-105,39764.2510300926,2008-11-12,06:01:29
39.978391,116.32675,0,0,39764.2510416667,2008-11-12,06:01:30
39.978329,116.326655,0,71,39764.2510532407,2008-11-12,06:01:31
39.978298,116.326623,0,101,39764.251087963,2008-11-12,06:01:34
39.978297,116.326643,0,125,39764.2511458333,2008-11-12,06:01:39
39.978269,116.326628,0,145,39764.2512037037,2008-11-12,06:01:44
39.978296,116.326657,0,117,39764.2512615741,2008-11-12,06:01:49
39.978326,116.326677,0,102,39764.2513194444,2008-11-12,06:01:54
39.978329,116.326682,0,106,39764.2513773148,2008-11-12,06:01:59
39.978333,116.326681,0,114,39764.2514351852,2008-11-12,06:02:04
39.978333,116.326681,0,114,39764.2514699074,2008-11-12,06:02:07
39.978339,116.326686,0,111,39764.2514930556,2008-11-12,06:02:09
39.978347,116.326674,0,121,39764.2515509259,2008-11-12,06:02:14
39.978358,116.326654,0,129,39764.2516087963,2008-11-12,06:02:19
39.978377,116.326634,0,127,39764.2516666667,2008-11-12,06:02:24
39.978392,116.32668,0,127,39764.251724537,2008-11-12,06:02:29
39.978473,116.3267,0,128,39764.2517824074,2008-11-12,06:02:34
39.978576,116.326687,0,126,39764.2518287037,2008-11-12,06:02:38
39.978672,116.326708,0,130,39764.2518865741,2008-11-12,06:02:43
39.978766,116.326716,0,134,39764.2519328704,2008-11-12,06:02:47
39.978846,116.326712,0,142,39764.2519907407,2008-11-12,06:02:52
39.97892,116.3268,0,149,39764.252037037,2008-11-12,06:02:56
39.978887,116.326909,0,155,39764.2520717593,2008-11-12,06:02:59
39.978862,116.327039,0,162,39764.2521064815,2008-11-12,06:03:02
39.978845,116.327166,0,168,39764.2521643518,2008-11-12,06:03:07
39.978741,116.327283,0,179,39764.2521875,2008-11-12,06:03:09
39.978622,116.327373,0,194,39764.2522106481,2008-11-12,06:03:11
39.978585,116.327513,0,203,39764.2522453704,2008-11-12,06:03:14
39.978513,116.327589,0,212,39764.2522685185,2008-11-12,06:03:16
39.978418,116.327761,0,235,39764.2523032407,2008-11-12,06:03:19
39.978314,116.327883,0,252,39764.2523263889,2008-11-12,06:03:21
39.978207,116.327985,0,270,39764.252349537,2008-11-12,06:03:23
39.978097,116.328057,0,288,39764.2523726852,2008-11-12,06:03:25
39.978023,116.328171,0,304,39764.2523958333,2008-11-12,06:03:27
39.977914,116.328192,0,311,39764.2524189815,2008-11-12,06:03:29
39.977829,116.328291,0,325,39764.2524421296,2008-11-12,06:03:31
39.977759,116.328358,0,334,39764.2524537037,2008-11-12,06:03:32
39.977631,116.328486,0,348,39764.2524768518,2008-11-12,06:03:34
39.977544,116.328549,0,353,39764.2525,2008-11-12,06:03:36
39.977434,116.328525,0,373,39764.2525231481,2008-11-12,06:03:38
39.977315,116.328555,0,390,39764.2525462963,2008-11-12,06:03:40
39.97719,116.328584,0,395,39764.2525694444,2008-11-12,06:03:42
39.977073,116.328618,0,411,39764.2525925926,2008-11-12,06:03:44
39.976964,116.328674,0,433,39764.2526157407,2008-11-12,06:03:46
39.976868,116.328754,0,439,39764.2526388889,2008-11-12,06:03:48
39.976772,116.328767,0,456,39764.252662037,2008-11-12,06:03:50
39.976678,116.328713,0,453,39764.2526967593,2008-11-12,06:03:53
39.976603,116.328777,0,468,39764.2527199074,2008-11-12,06:03:55
39.976517,116.328796,0,484,39764.2527546296,2008-11-12,06:03:58
39.97639,116.328831,0,499,39764.2527777778,2008-11-12,06:04:00
39.976291,116.328925,0,520,39764.2528009259,2008-11-12,06:04:02
39.976241,116.328985,0,542,39764.2528240741,2008-11-12,06:04:04
39.976153,116.32905,0,552,39764.2528472222,2008-11-12,06:04:06
39.976065,116.329066,0,583,39764.2528703704,2008-11-12,06:04:08
39.976002,116.329153,0,587,39764.2528935185,2008-11-12,06:04:10
39.975946,116.329231,0,606,39764.2529282407,2008-11-12,06:04:13
39.97585,116.329263,0,622,39764.2529513889,2008-11-12,06:04:15
39.975751,116.329336,0,626,39764.252974537,2008-11-12,06:04:17
39.975665,116.329351,0,637,39764.2529861111,2008-11-12,06:04:18
39.97556,116.329364,0,644,39764.2530092593,2008-11-12,06:04:20
39.975411,116.329366,0,655,39764.2530324074,2008-11-12,06:04:22
39.975305,116.329317,0,667,39764.2530555556,2008-11-12,06:04:24
39.975287,116.329179,0,668,39764.2530902778,2008-11-12,06:04:27
39.975255,116.329037,0,680,39764.253125,2008-11-12,06:04:30
39.975242,116.328912,0,685,39764.2531481481,2008-11-12,06:04:32
39.975208,116.32861,0,687,39764.2531828704,2008-11-12,06:04:35
39.975216,116.328475,0,695,39764.2532060185,2008-11-12,06:04:37
39.975203,116.328261,0,700,39764.2532291667,2008-11-12,06:04:39
39.975179,116.328148,0,702,39764.2532407407,2008-11-12,06:04:40
39.975221,116.328044,0,709,39764.2532638889,2008-11-12,06:04:42
39.97526,116.327873,0,718,39764.2532986111,2008-11-12,06:04:45
39.97526,116.327758,0,725,39764.2533217593,2008-11-12,06:04:47
39.975229,116.327619,0,730,39764.2533449074,2008-11-12,06:04:49
39.975211,116.327433,0,743,39764.2533796296,2008-11-12,06:04:52
39.975194,116.327287,0,750,39764.2534027778,2008-11-12,06:04:54
39.975124,116.327126,0,762,39764.2534259259,2008-11-12,06:04:56
39.975125,116.326973,0,770,39764.2534606481,2008-11-12,06:04:59
39.975139,116.326833,0,778,39764.2534953704,2008-11-12,06:05:02
39.975156,116.326654,0,787,39764.2535300926,2008-11-12,06:05:05
39.975158,116.326538,0,793,39764.2535532407,2008-11-12,06:05:07
39.975176,116.326424,0,799,39764.2535763889,2008-11-12,06:05:09
39.97513,116.326308,0,799,39764.253599537,2008-11-12,06:05:11
39.975098,116.326186,0,806,39764.2536226852,2008-11-12,06:05:13
39.975089,116.326058,0,812,39764.2536458333,2008-11-12,06:05:15
39.975085,116.325875,0,818,39764.2536805556,2008-11-12,06:05:18
39.975089,116.32565,0,807,39764.2537037037,2008-11-12,06:05:20
39.975083,116.325487,0,808,39764.2537268519,2008-11-12,06:05:22
39.975083,116.325327,0,795,39764.2537384259,2008-11-12,06:05:23
39.975089,116.325211,0,789,39764.2537615741,2008-11-12,06:05:25
39.975099,116.325047,0,779,39764.2537962963,2008-11-12,06:05:28
39.975073,116.324837,0,776,39764.2538310185,2008-11-12,06:05:31
39.975075,116.324705,0,782,39764.2538657407,2008-11-12,06:05:34
39.975068,116.324554,0,773,39764.253900463,2008-11-12,06:05:37
39.975066,116.324437,0,767,39764.2539236111,2008-11-12,06:05:39
39.974675,116.320463,0,446,39764.2543518519,2008-11-12,06:06:16
39.974904,116.320388,0,338,39764.2543634259,2008-11-12,06:06:17
39.974962,116.320295,0,329,39764.2543865741,2008-11-12,06:06:19
39.97503,116.320325,0,338,39764.2544444444,2008-11-12,06:06:24
39.97493,116.320025,0,340,39764.2544560185,2008-11-12,06:06:25
39.974975,116.319779,0,342,39764.2544791667,2008-11-12,06:06:27
39.974957,116.319647,0,328,39764.2545023148,2008-11-12,06:06:29
39.97496,116.319491,0,326,39764.254525463,2008-11-12,06:06:31
39.974931,116.319389,0,311,39764.254537037,2008-11-12,06:06:32
39.97492,116.319266,0,299,39764.2545601852,2008-11-12,06:06:34
39.974913,116.319142,0,304,39764.2546180556,2008-11-12,06:06:39
39.974832,116.319086,0,307,39764.2546759259,2008-11-12,06:06:44
39.974793,116.31906,0,321,39764.2547337963,2008-11-12,06:06:49
39.974799,116.31905,0,336,39764.2547916667,2008-11-12,06:06:54
39.974761,116.31896,0,353,39764.254849537,2008-11-12,06:06:59
39.97479,116.318847,0,369,39764.2548958333,2008-11-12,06:07:03
39.974801,116.318749,0,388,39764.2549305556,2008-11-12,06:07:06
39.974799,116.31865,0,413,39764.2549768519,2008-11-12,06:07:10
39.974799,116.318546,0,438,39764.2550231481,2008-11-12,06:07:14
39.974783,116.318423,0,462,39764.2550578704,2008-11-12,06:07:17
39.974772,116.318299,0,480,39764.2550925926,2008-11-12,06:07:20
39.974742,116.318154,0,499,39764.2551273148,2008-11-12,06:07:23
39.974736,116.318023,0,510,39764.255162037,2008-11-12,06:07:26
39.974726,116.317891,0,516,39764.2551851852,2008-11-12,06:07:28
39.9747,116.317751,0,519,39764.2552083333,2008-11-12,06:07:30
39.974662,116.317535,0,513,39764.2552314815,2008-11-12,06:07:32
39.974628,116.317357,0,511,39764.2552546296,2008-11-12,06:07:34
39.974623,116.317239,0,514,39764.2552777778,2008-11-12,06:07:36
39.974635,116.317115,0,518,39764.2553125,2008-11-12,06:07:39
39.974595,116.316989,0,510,39764.2553240741,2008-11-12,06:07:40
39.974625,116.31685,0,521,39764.2553703704,2008-11-12,06:07:44
39.97462,116.316712,0,530,39764.2554166667,2008-11-12,06:07:48
39.974574,116.316605,0,532,39764.2554513889,2008-11-12,06:07:51
39.97454,116.316466,0,538,39764.2554976852,2008-11-12,06:07:55
39.974545,116.316343,0,543,39764.2555439815,2008-11-12,06:07:59
39.974576,116.316228,0,546,39764.2555787037,2008-11-12,06:08:02
39.974597,116.316074,0,547,39764.2556134259,2008-11-12,06:08:05
39.974642,116.315976,0,555,39764.2556597222,2008-11-12,06:08:09
39.974599,116.315866,0,558,39764.2556944444,2008-11-12,06:08:12
39.974557,116.315733,0,559,39764.2557291667,2008-11-12,06:08:15
39.974512,116.315622,0,561,39764.2557523148,2008-11-12,06:08:17
39.974515,116.31549,0,551,39764.255787037,2008-11-12,06:08:20
39.974537,116.315341,0,548,39764.2558101852,2008-11-12,06:08:22
39.974569,116.315221,0,549,39764.2558564815,2008-11-12,06:08:26
39.974531,116.315071,0,553,39764.2558912037,2008-11-12,06:08:29
39.974563,116.314938,0,553,39764.2559259259,2008-11-12,06:08:32
39.974566,116.314787,0,552,39764.2559722222,2008-11-12,06:08:36
39.974571,116.314692,0,549,39764.2560300926,2008-11-12,06:08:41
39.974579,116.314676,0,550,39764.256087963,2008-11-12,06:08:46
39.974564,116.314599,0,552,39764.2561458333,2008-11-12,06:08:51
39.974522,116.314489,0,552,39764.2562037037,2008-11-12,06:08:56
39.974482,116.314383,0,562,39764.2562615741,2008-11-12,06:09:01
39.974498,116.314361,0,560,39764.2563194444,2008-11-12,06:09:06
39.974498,116.314361,0,560,39764.2563541667,2008-11-12,06:09:09
39.974495,116.314359,0,562,39764.2563773148,2008-11-12,06:09:11
39.974442,116.314243,0,556,39764.256412037,2008-11-12,06:09:14
39.974472,116.314359,0,556,39764.2564467593,2008-11-12,06:09:17
39.974557,116.314283,0,553,39764.2564930556,2008-11-12,06:09:21
39.974644,116.314242,0,552,39764.2565277778,2008-11-12,06:09:24
39.974743,116.314179,0,535,39764.2565740741,2008-11-12,06:09:28
39.974832,116.31411,0,512,39764.2566319444,2008-11-12,06:09:33
39.974901,116.314095,0,505,39764.2566898148,2008-11-12,06:09:38
39.974956,116.314064,0,492,39764.2567476852,2008-11-12,06:09:43
39.975011,116.314043,0,482,39764.2568055556,2008-11-12,06:09:48
39.975024,116.314041,0,482,39764.2568634259,2008-11-12,06:09:53
39.975035,116.314038,0,482,39764.2569212963,2008-11-12,06:09:58
39.975184,116.314161,0,484,39764.261875,2008-11-12,06:17:06
39.975425,116.313764,0,458,39764.2618865741,2008-11-12,06:17:07
39.975442,116.314008,0,286,39764.2618981482,2008-11-12,06:17:08
39.975368,116.314116,0,292,39764.2619560185,2008-11-12,06:17:13
39.975192,116.314452,0,289,39764.2619675926,2008-11-12,06:17:14
39.975172,116.314431,0,291,39764.262025463,2008-11-12,06:17:19
39.97508,116.314554,0,290,39764.262037037,2008-11-12,06:17:20
39.974994,116.314589,0,290,39764.2620486111,2008-11-12,06:17:21
39.974984,116.314509,0,288,39764.2621064815,2008-11-12,06:17:26
39.974977,116.314386,0,289,39764.2621643519,2008-11-12,06:17:31
39.974987,116.314366,0,296,39764.2622222222,2008-11-12,06:17:36
39.974909,116.314337,0,303,39764.2622800926,2008-11-12,06:17:41
39.974908,116.314315,0,312,39764.262337963,2008-11-12,06:17:46
39.974906,116.314313,0,315,39764.2623958333,2008-11-12,06:17:51
39.974906,116.314313,0,315,39764.2624305556,2008-11-12,06:17:54
39.974913,116.314309,0,316,39764.2624537037,2008-11-12,06:17:56
39.97495,116.314243,0,321,39764.2625115741,2008-11-12,06:18:01
39.974992,116.314201,0,322,39764.2625694444,2008-11-12,06:18:06
39.97494,116.31411,0,322,39764.2626273148,2008-11-12,06:18:11
39.974954,116.314018,0,320,39764.2626851852,2008-11-12,06:18:16
39.974989,116.313963,0,320,39764.2627430556,2008-11-12,06:18:21
39.975017,116.313921,0,322,39764.2628009259,2008-11-12,06:18:26
39.97504,116.313888,0,322,39764.2628587963,2008-11-12,06:18:31
39.975065,116.313863,0,323,39764.2629166667,2008-11-12,06:18:36
39.973655,116.313234,0,359,39764.2666203704,2008-11-12,06:23:56
39.974208,116.313766,0,356,39764.2666435185,2008-11-12,06:23:58
39.974165,116.313826,0,334,39764.2667013889,2008-11-12,06:24:03
39.974174,116.313701,0,338,39764.2667476852,2008-11-12,06:24:07
39.974163,116.313681,0,337,39764.2668055556,2008-11-12,06:24:12
39.974161,116.313681,0,337,39764.2668634259,2008-11-12,06:24:17
39.974161,116.313681,0,337,39764.2668981481,2008-11-12,06:24:20
39.974161,116.313681,0,337,39764.2669212963,2008-11-12,06:24:22
39.974286,116.312954,0,303,39764.274837963,2008-11-12,06:35:46
39.974282,116.312963,0,350,39764.274849537,2008-11-12,06:35:47
39.974368,116.312906,0,348,39764.2748611111,2008-11-12,06:35:48
39.974455,116.312828,0,345,39764.2748958333,2008-11-12,06:35:51
39.97455,116.312778,0,342,39764.2749537037,2008-11-12,06:35:56
39.974553,116.312722,0,342,39764.2750115741,2008-11-12,06:36:01
39.975534,116.313722,0,240,39764.2772453704,2008-11-12,06:39:14
39.974983,116.314063,0,243,39764.2772569444,2008-11-12,06:39:15
39.974894,116.314135,0,253,39764.2772685185,2008-11-12,06:39:16
39.974974,116.314021,0,299,39764.2772916667,2008-11-12,06:39:18
39.975015,116.31396,0,328,39764.2773263889,2008-11-12,06:39:21
39.977405,116.318529,0,266,39764.2798726852,2008-11-12,06:43:01
39.975381,116.314214,0,439,39764.2804398148,2008-11-12,06:43:50
39.975388,116.314267,0,479,39764.2804513889,2008-11-12,06:43:51
39.975405,116.314319,0,512,39764.280462963,2008-11-12,06:43:52
39.975544,116.314283,0,558,39764.280474537,2008-11-12,06:43:53
39.97554,116.314148,0,476,39764.2804861111,2008-11-12,06:43:54
39.975478,116.314106,0,424,39764.2804976852,2008-11-12,06:43:55
39.975449,116.314037,0,376,39764.2805208333,2008-11-12,06:43:57
39.97539,116.313974,0,355,39764.2805787037,2008-11-12,06:44:02
39.975282,116.313984,0,353,39764.2806134259,2008-11-12,06:44:05
39.975175,116.314067,0,352,39764.2806365741,2008-11-12,06:44:07
39.975141,116.314104,0,350,39764.2806944444,2008-11-12,06:44:12
39.975118,116.314103,0,350,39764.2807523148,2008-11-12,06:44:17
39.975133,116.31389,0,319,39764.280787037,2008-11-12,06:44:20
39.975152,116.31376,0,302,39764.2807986111,2008-11-12,06:44:21
39.975318,116.313168,0,315,39764.2808449074,2008-11-12,06:44:25
39.975457,116.312935,0,323,39764.2808564815,2008-11-12,06:44:26
39.9755,116.312913,0,320,39764.2809143519,2008-11-12,06:44:31
39.975623,116.312743,0,330,39764.2809490741,2008-11-12,06:44:34
39.975668,116.312623,0,340,39764.2809722222,2008-11-12,06:44:36
39.975744,116.312495,0,352,39764.2809953704,2008-11-12,06:44:38
39.9758,116.312369,0,368,39764.2810300926,2008-11-12,06:44:41
39.975855,116.312286,0,381,39764.2810532407,2008-11-12,06:44:43
39.97586,116.312265,0,421,39764.2811111111,2008-11-12,06:44:48
39.975936,116.312163,0,443,39764.2811458333,2008-11-12,06:44:51
39.975959,116.312208,0,471,39764.2812037037,2008-11-12,06:44:56
39.976032,116.312114,0,491,39764.2812384259,2008-11-12,06:44:59
39.975993,116.312066,0,521,39764.2812847222,2008-11-12,06:45:03
39.976038,116.312086,0,554,39764.2813425926,2008-11-12,06:45:08
39.976122,116.312025,0,566,39764.2813888889,2008-11-12,06:45:12
39.976203,116.311954,0,577,39764.2814236111,2008-11-12,06:45:15
39.976272,116.311884,0,586,39764.2814583333,2008-11-12,06:45:18
39.97632,116.311842,0,579,39764.2815162037,2008-11-12,06:45:23
39.976304,116.311895,0,584,39764.2815740741,2008-11-12,06:45:28
39.976304,116.311975,0,580,39764.2816319444,2008-11-12,06:45:33
39.976319,116.312001,0,555,39764.2816898148,2008-11-12,06:45:38
39.976196,116.312116,0,530,39764.2818055556,2008-11-12,06:45:48
39.976026,116.312217,0,526,39764.2818287037,2008-11-12,06:45:50
39.975959,116.312292,0,518,39764.2818634259,2008-11-12,06:45:53
39.975861,116.312353,0,514,39764.2819212963,2008-11-12,06:45:58
39.975753,116.312406,0,517,39764.2819560185,2008-11-12,06:46:01
39.975665,116.31246,0,518,39764.2819791667,2008-11-12,06:46:03
39.97558,116.312515,0,515,39764.282025463,2008-11-12,06:46:07
39.97555,116.312537,0,507,39764.2820833333,2008-11-12,06:46:12
39.97555,116.312503,0,493,39764.2821412037,2008-11-12,06:46:17
39.975525,116.312513,0,483,39764.2821990741,2008-11-12,06:46:22
39.975469,116.31258,0,474,39764.2822569444,2008-11-12,06:46:27
39.975164,116.312755,0,457,39764.2824074074,2008-11-12,06:46:40
39.975021,116.312804,0,454,39764.2824305556,2008-11-12,06:46:42
39.975084,116.313865,0,345,39764.3022222222,2008-11-12,07:15:12
39.975388,116.313836,0,537,39764.3022337963,2008-11-12,07:15:13
39.974544,116.314019,0,222,39764.3022685185,2008-11-12,07:15:16
39.974663,116.313721,0,80,39764.3059375,2008-11-12,07:20:33
39.974722,116.313704,0,79,39764.3059953704,2008-11-12,07:20:38
39.974726,116.31369,0,83,39764.3060532407,2008-11-12,07:20:43
39.974664,116.3137,0,78,39764.3061111111,2008-11-12,07:20:48
39.974669,116.313699,0,78,39764.3061689815,2008-11-12,07:20:53
39.974669,116.313699,0,78,39764.3062037037,2008-11-12,07:20:56
39.974671,116.3137,0,78,39764.3062268518,2008-11-12,07:20:58
39.974614,116.313698,0,88,39764.3062847222,2008-11-12,07:21:03
39.974674,116.313672,0,95,39764.3063425926,2008-11-12,07:21:08
39.974723,116.313678,0,92,39764.306400463,2008-11-12,07:21:13
39.974815,116.313619,0,103,39764.3064236111,2008-11-12,07:21:15
39.97491,116.313636,0,106,39764.3064699074,2008-11-12,07:21:19
39.974832,116.313508,0,112,39764.3065162037,2008-11-12,07:21:23
39.974897,116.313633,0,114,39764.3065393518,2008-11-12,07:21:25
39.975063,116.313713,0,116,39764.3065509259,2008-11-12,07:21:26
39.975081,116.313693,0,130,39764.3066087963,2008-11-12,07:21:31
39.974984,116.313786,0,134,39764.3066319444,2008-11-12,07:21:33
39.974933,116.313925,0,145,39764.3066782407,2008-11-12,07:21:37
39.974939,116.314057,0,148,39764.306712963,2008-11-12,07:21:40
39.974855,116.314176,0,153,39764.3067476852,2008-11-12,07:21:43
39.974823,116.314292,0,159,39764.3067939815,2008-11-12,07:21:47
39.974787,116.314334,0,189,39764.3068402778,2008-11-12,07:21:51
39.974817,116.314451,0,187,39764.3068518518,2008-11-12,07:21:52
39.974909,116.314444,0,207,39764.3068634259,2008-11-12,07:21:53
39.975004,116.314551,0,222,39764.3068865741,2008-11-12,07:21:55
39.975087,116.314646,0,240,39764.3069097222,2008-11-12,07:21:57
39.974973,116.314856,0,267,39764.3069328704,2008-11-12,07:21:59
39.974899,116.314934,0,281,39764.3069560185,2008-11-12,07:22:01
39.9749,116.315044,0,294,39764.3069791667,2008-11-12,07:22:03
39.974854,116.315153,0,307,39764.3070138889,2008-11-12,07:22:06
39.974796,116.315266,0,325,39764.307037037,2008-11-12,07:22:08
39.974802,116.315456,0,335,39764.3070601852,2008-11-12,07:22:10
39.974836,116.315572,0,343,39764.3071064815,2008-11-12,07:22:14
39.974919,116.315605,0,352,39764.3071180556,2008-11-12,07:22:15
39.975025,116.315639,0,364,39764.3071412037,2008-11-12,07:22:17
39.975083,116.315732,0,370,39764.3071527778,2008-11-12,07:22:18
39.975205,116.315896,0,370,39764.3071875,2008-11-12,07:22:21
39.975245,116.316036,0,367,39764.3072106481,2008-11-12,07:22:23
39.975262,116.316228,0,357,39764.3072337963,2008-11-12,07:22:25
39.975307,116.316339,0,362,39764.3072685185,2008-11-12,07:22:28
39.97526,116.316476,0,366,39764.3072916667,2008-11-12,07:22:30
39.975227,116.316623,0,369,39764.3073263889,2008-11-12,07:22:33
39.975239,116.316742,0,372,39764.3073611111,2008-11-12,07:22:36
39.975298,116.31685,0,375,39764.3074074074,2008-11-12,07:22:40
39.975283,116.317044,0,378,39764.3074305556,2008-11-12,07:22:42
39.97524,116.31722,0,384,39764.3074537037,2008-11-12,07:22:44
39.975275,116.317359,0,386,39764.3074652778,2008-11-12,07:22:45
39.975284,116.317542,0,381,39764.3074884259,2008-11-12,07:22:47
39.975292,116.317695,0,381,39764.3075115741,2008-11-12,07:22:49
39.975331,116.317851,0,379,39764.3075347222,2008-11-12,07:22:51
39.975354,116.31801,0,376,39764.3075578704,2008-11-12,07:22:53
39.975311,116.31817,0,367,39764.3075810185,2008-11-12,07:22:55
39.975259,116.318308,0,361,39764.3076041667,2008-11-12,07:22:57
39.97523,116.31845,0,364,39764.3076388889,2008-11-12,07:23:00
39.975176,116.31852,0,340,39764.307662037,2008-11-12,07:23:02
39.975127,116.318581,0,350,39764.3077199074,2008-11-12,07:23:07
39.975131,116.318581,0,356,39764.3077777778,2008-11-12,07:23:12
39.975131,116.318581,0,361,39764.3078356481,2008-11-12,07:23:17
39.975132,116.31858,0,363,39764.3078935185,2008-11-12,07:23:22
39.975133,116.31858,0,365,39764.3079513889,2008-11-12,07:23:27
39.975133,116.31858,0,365,39764.3079861111,2008-11-12,07:23:30
39.975133,116.31858,0,366,39764.3080092593,2008-11-12,07:23:32
39.975122,116.318584,0,365,39764.3080671296,2008-11-12,07:23:37
39.975115,116.318588,0,365,39764.308125,2008-11-12,07:23:42
39.975115,116.318588,0,365,39764.3081597222,2008-11-12,07:23:45
39.975111,116.318591,0,364,39764.3081828704,2008-11-12,07:23:47
39.975122,116.318613,0,363,39764.3082407407,2008-11-12,07:23:52
39.975168,116.318715,0,365,39764.3082986111,2008-11-12,07:23:57
39.975205,116.318835,0,363,39764.3083564815,2008-11-12,07:24:02
39.975242,116.318947,0,358,39764.3084143519,2008-11-12,07:24:07
39.975214,116.319032,0,353,39764.3084722222,2008-11-12,07:24:12
39.975165,116.31914,0,350,39764.3085185185,2008-11-12,07:24:16
39.975094,116.319253,0,347,39764.3085648148,2008-11-12,07:24:20
39.975065,116.319382,0,345,39764.308599537,2008-11-12,07:24:23
39.97506,116.319525,0,340,39764.3086458333,2008-11-12,07:24:27
39.975073,116.319642,0,336,39764.3086921296,2008-11-12,07:24:31
39.974442,116.321343,0,326,39764.3089351852,2008-11-12,07:24:52
39.97516,116.321639,0,239,39764.3089583333,2008-11-12,07:24:54
39.97521,116.321679,0,188,39764.3089699074,2008-11-12,07:24:55
39.975127,116.321767,0,230,39764.3089814815,2008-11-12,07:24:56
39.975004,116.321715,0,319,39764.3090046296,2008-11-12,07:24:58
39.975007,116.321832,0,328,39764.3090277778,2008-11-12,07:25:00
39.974991,116.32195,0,333,39764.3090509259,2008-11-12,07:25:02
39.974982,116.322068,0,336,39764.3090740741,2008-11-12,07:25:04
39.974997,116.322188,0,341,39764.3090972222,2008-11-12,07:25:06
39.97498,116.32233,0,345,39764.3091319444,2008-11-12,07:25:09
39.975049,116.32249,0,354,39764.3091666667,2008-11-12,07:25:12
39.975086,116.322614,0,358,39764.3092013889,2008-11-12,07:25:15
39.975092,116.322732,0,352,39764.309224537,2008-11-12,07:25:17
39.975114,116.322891,0,347,39764.3092476852,2008-11-12,07:25:19
39.975137,116.323069,0,345,39764.3092824074,2008-11-12,07:25:22
39.975141,116.323245,0,350,39764.3093171296,2008-11-12,07:25:25
39.975135,116.323393,0,337,39764.3093402778,2008-11-12,07:25:27
39.975127,116.323537,0,338,39764.309375,2008-11-12,07:25:30
39.975124,116.323656,0,339,39764.3093981481,2008-11-12,07:25:32
39.975128,116.32382,0,341,39764.3094328704,2008-11-12,07:25:35
39.975154,116.323989,0,342,39764.3094675926,2008-11-12,07:25:38
39.975148,116.324123,0,345,39764.309525463,2008-11-12,07:25:43
39.97512,116.324244,0,348,39764.3095717593,2008-11-12,07:25:47
39.975081,116.32437,0,350,39764.3096064815,2008-11-12,07:25:50
39.975159,116.324453,0,359,39764.3096296296,2008-11-12,07:25:52
39.975198,116.324581,0,367,39764.3096875,2008-11-12,07:25:57
39.975223,116.324713,0,376,39764.3097337963,2008-11-12,07:26:01
39.97527,116.324857,0,380,39764.3097569444,2008-11-12,07:26:03
39.9753,116.324984,0,385,39764.3097916667,2008-11-12,07:26:06
39.975324,116.325106,0,391,39764.309837963,2008-11-12,07:26:10
39.975358,116.325234,0,392,39764.309849537,2008-11-12,07:26:11
39.975271,116.325361,0,392,39764.3098611111,2008-11-12,07:26:12
39.975414,116.325382,0,406,39764.3099074074,2008-11-12,07:26:16
39.975563,116.32534,0,417,39764.3099305556,2008-11-12,07:26:18
39.975627,116.325418,0,428,39764.3099652778,2008-11-12,07:26:21
39.975605,116.325547,0,435,39764.31,2008-11-12,07:26:24
39.975646,116.325648,0,448,39764.3100462963,2008-11-12,07:26:28
39.975581,116.325759,0,454,39764.3100810185,2008-11-12,07:26:31
39.9756,116.325887,0,457,39764.3100925926,2008-11-12,07:26:32
39.975629,116.326031,0,469,39764.3101388889,2008-11-12,07:26:36
39.97563,116.326191,0,477,39764.3101736111,2008-11-12,07:26:39
39.975464,116.326411,0,493,39764.3102199074,2008-11-12,07:26:43
39.975453,116.326525,0,504,39764.3102662037,2008-11-12,07:26:47
39.975458,116.326673,0,506,39764.3102777778,2008-11-12,07:26:48
39.97562,116.327074,0,505,39764.3103009259,2008-11-12,07:26:50
39.975699,116.327195,0,509,39764.3103240741,2008-11-12,07:26:52
39.975782,116.327284,0,499,39764.3103356481,2008-11-12,07:26:53
39.975869,116.327347,0,499,39764.3103587963,2008-11-12,07:26:55
39.975963,116.327372,0,495,39764.3103819444,2008-11-12,07:26:57
39.976109,116.327347,0,489,39764.3104282407,2008-11-12,07:27:01
39.976188,116.327376,0,474,39764.310462963,2008-11-12,07:27:04
39.976308,116.327359,0,472,39764.3105092593,2008-11-12,07:27:08
39.976396,116.327394,0,474,39764.3105439815,2008-11-12,07:27:11
39.976495,116.32739,0,474,39764.3105902778,2008-11-12,07:27:15
39.976558,116.327345,0,462,39764.3106481481,2008-11-12,07:27:20
39.976653,116.327421,0,427,39764.3106828704,2008-11-12,07:27:23
39.976717,116.327474,0,396,39764.3107060185,2008-11-12,07:27:25
39.976831,116.327443,0,367,39764.3107407407,2008-11-12,07:27:28
39.976902,116.327398,0,340,39764.3107638889,2008-11-12,07:27:30
39.976987,116.327367,0,328,39764.310787037,2008-11-12,07:27:32
39.977084,116.327352,0,315,39764.3108217593,2008-11-12,07:27:35
39.977191,116.327321,0,309,39764.3108564815,2008-11-12,07:27:38
39.977289,116.327299,0,300,39764.3108912037,2008-11-12,07:27:41
39.977392,116.32729,0,296,39764.3109375,2008-11-12,07:27:45
39.977492,116.327234,0,281,39764.3109837963,2008-11-12,07:27:49
39.977575,116.327263,0,256,39764.3110416667,2008-11-12,07:27:54
39.977664,116.327271,0,258,39764.311099537,2008-11-12,07:27:59
39.97775,116.327239,0,256,39764.3111574074,2008-11-12,07:28:04
39.97782,116.327302,0,257,39764.3112152778,2008-11-12,07:28:09
39.977885,116.327303,0,250,39764.3112731481,2008-11-12,07:28:14
39.977885,116.327303,0,250,39764.3113078704,2008-11-12,07:28:17
39.977892,116.327303,0,256,39764.3113310185,2008-11-12,07:28:19
39.977903,116.327304,0,259,39764.3113888889,2008-11-12,07:28:24
39.977903,116.327304,0,259,39764.3114236111,2008-11-12,07:28:27
39.977907,116.327304,0,261,39764.3114467593,2008-11-12,07:28:29
39.977893,116.327279,0,264,39764.3115046296,2008-11-12,07:28:34
39.977902,116.327211,0,257,39764.3115625,2008-11-12,07:28:39
39.977902,116.327183,0,252,39764.3116203704,2008-11-12,07:28:44
39.977883,116.327177,0,254,39764.3116782407,2008-11-12,07:28:49
39.977872,116.327183,0,254,39764.3117361111,2008-11-12,07:28:54
39.978646,116.327332,0,492,39764.5302662037,2008-11-12,12:43:35
39.978654,116.327289,0,492,39764.5303240741,2008-11-12,12:43:40
39.978698,116.327304,0,492,39764.5303819444,2008-11-12,12:43:45
39.978752,116.327297,0,492,39764.5304398148,2008-11-12,12:43:50
39.979043,116.327031,0,35,39764.530474537,2008-11-12,12:43:53
39.979058,116.327073,0,66,39764.5305324074,2008-11-12,12:43:58
39.979097,116.327077,0,72,39764.5305902778,2008-11-12,12:44:03
39.979119,116.327137,0,70,39764.5306481481,2008-11-12,12:44:08
39.979169,116.327141,0,73,39764.5307060185,2008-11-12,12:44:13
39.979206,116.327184,0,82,39764.5307638889,2008-11-12,12:44:18
39.979251,116.327179,0,86,39764.5308217593,2008-11-12,12:44:23
39.979287,116.327193,0,91,39764.5308796296,2008-11-12,12:44:28
39.979336,116.327187,0,93,39764.5309375,2008-11-12,12:44:33
39.979378,116.327191,0,97,39764.5309953704,2008-11-12,12:44:38
39.979434,116.327165,0,104,39764.5310532407,2008-11-12,12:44:43
39.979483,116.327161,0,109,39764.5311111111,2008-11-12,12:44:48
39.979539,116.327141,0,116,39764.5311689815,2008-11-12,12:44:53
39.979578,116.327134,0,124,39764.5312268519,2008-11-12,12:44:58
39.979621,116.327144,0,131,39764.5312847222,2008-11-12,12:45:03
39.979665,116.327141,0,133,39764.5313425926,2008-11-12,12:45:08
39.97969,116.327134,0,131,39764.531400463,2008-11-12,12:45:13
39.979714,116.327171,0,133,39764.5314583333,2008-11-12,12:45:18
39.979725,116.327174,0,134,39764.5315162037,2008-11-12,12:45:23
39.979724,116.327178,0,135,39764.5315740741,2008-11-12,12:45:28
39.979725,116.327183,0,135,39764.5316319444,2008-11-12,12:45:33
39.979725,116.327183,0,135,39764.5316666667,2008-11-12,12:45:36
39.979726,116.32719,0,136,39764.5316898148,2008-11-12,12:45:38
39.979744,116.32718,0,135,39764.5317476852,2008-11-12,12:45:43
39.979846,116.327194,0,140,39764.5317939815,2008-11-12,12:45:47
39.97984,116.327222,0,141,39764.5318518518,2008-11-12,12:45:52
39.979842,116.327254,0,144,39764.5319097222,2008-11-12,12:45:57
39.979828,116.327303,0,145,39764.5319675926,2008-11-12,12:46:02
39.979852,116.32736,0,148,39764.532025463,2008-11-12,12:46:07
39.97989,116.327354,0,149,39764.5320833333,2008-11-12,12:46:12
39.979921,116.327364,0,151,39764.5321412037,2008-11-12,12:46:17
39.97996,116.32739,0,151,39764.5321990741,2008-11-12,12:46:22
39.980028,116.32732,0,162,39764.5322337963,2008-11-12,12:46:25
39.980068,116.327326,0,171,39764.5322916667,2008-11-12,12:46:30
39.980121,116.327312,0,180,39764.532349537,2008-11-12,12:46:35
39.980154,116.327315,0,186,39764.5324074074,2008-11-12,12:46:40
39.980224,116.327293,0,194,39764.5324652778,2008-11-12,12:46:45
39.980273,116.327302,0,202,39764.5325231481,2008-11-12,12:46:50
39.980299,116.327327,0,209,39764.5325810185,2008-11-12,12:46:55
39.980338,116.327344,0,211,39764.5326388889,2008-11-12,12:47:00
39.980404,116.327272,0,214,39764.5326967593,2008-11-12,12:47:05
39.98046,116.32728,0,219,39764.5327546296,2008-11-12,12:47:10
39.980522,116.327296,0,227,39764.5328125,2008-11-12,12:47:15
39.980621,116.327362,0,212,39764.5328356481,2008-11-12,12:47:17
39.9807,116.327423,0,211,39764.5328935185,2008-11-12,12:47:22
39.980759,116.327413,0,210,39764.5329513889,2008-11-12,12:47:27
39.980808,116.327407,0,212,39764.5330092593,2008-11-12,12:47:32
39.980862,116.327423,0,211,39764.5330671296,2008-11-12,12:47:37
39.980929,116.327435,0,211,39764.533125,2008-11-12,12:47:42
39.980981,116.327429,0,213,39764.5331828704,2008-11-12,12:47:47
39.981036,116.32743,0,217,39764.5332407407,2008-11-12,12:47:52
39.98109,116.327437,0,216,39764.5332986111,2008-11-12,12:47:57
39.981143,116.327436,0,217,39764.5333564815,2008-11-12,12:48:02
39.981188,116.327411,0,215,39764.5334143518,2008-11-12,12:48:07
39.981283,116.327345,0,216,39764.5334490741,2008-11-12,12:48:10
39.981354,116.327398,0,195,39764.5335069444,2008-11-12,12:48:15
39.981449,116.327403,0,183,39764.5335648148,2008-11-12,12:48:20
39.981538,116.327436,0,180,39764.5336111111,2008-11-12,12:48:24
39.981645,116.327448,0,183,39764.5336574074,2008-11-12,12:48:28
39.981772,116.327439,0,194,39764.5337037037,2008-11-12,12:48:32
39.981863,116.327422,0,206,39764.5337384259,2008-11-12,12:48:35
39.981978,116.327438,0,223,39764.5337847222,2008-11-12,12:48:39
39.982081,116.327427,0,234,39764.5338194444,2008-11-12,12:48:42
39.982176,116.327418,0,243,39764.5338541667,2008-11-12,12:48:45
39.98228,116.327415,0,260,39764.533912037,2008-11-12,12:48:50
39.982379,116.32742,0,273,39764.5339467593,2008-11-12,12:48:53
39.982467,116.327407,0,293,39764.5339814815,2008-11-12,12:48:56
39.982638,116.327322,0,294,39764.5340162037,2008-11-12,12:48:59
39.982729,116.327254,0,301,39764.5340393518,2008-11-12,12:49:01
39.982826,116.327389,0,293,39764.5340740741,2008-11-12,12:49:04
39.982915,116.327464,0,305,39764.5341087963,2008-11-12,12:49:07
39.983013,116.327428,0,310,39764.5341435185,2008-11-12,12:49:10
39.983125,116.327389,0,324,39764.5341782407,2008-11-12,12:49:13
39.983223,116.327366,0,338,39764.534212963,2008-11-12,12:49:16
39.983316,116.327333,0,325,39764.5342476852,2008-11-12,12:49:19
39.983412,116.327322,0,335,39764.5342824074,2008-11-12,12:49:22
39.983509,116.327309,0,340,39764.5343171296,2008-11-12,12:49:25
39.9836,116.327298,0,349,39764.5343402778,2008-11-12,12:49:27
39.983713,116.327238,0,356,39764.534375,2008-11-12,12:49:30
39.983823,116.327226,0,368,39764.5344097222,2008-11-12,12:49:33
39.983895,116.327332,0,356,39764.5344444444,2008-11-12,12:49:36
39.983999,116.327331,0,353,39764.5344907407,2008-11-12,12:49:40
39.98405,116.327409,0,337,39764.5345138889,2008-11-12,12:49:42
39.984144,116.327432,0,320,39764.5345486111,2008-11-12,12:49:45
39.984231,116.32741,0,315,39764.5345717593,2008-11-12,12:49:47
39.984346,116.327408,0,311,39764.5346296296,2008-11-12,12:49:52
39.984447,116.327403,0,311,39764.5346759259,2008-11-12,12:49:56
39.984544,116.327385,0,307,39764.5347222222,2008-11-12,12:50:00
39.984643,116.327379,0,300,39764.5347569444,2008-11-12,12:50:03
39.984699,116.327409,0,254,39764.5347800926,2008-11-12,12:50:05
39.984745,116.327424,0,217,39764.5348032407,2008-11-12,12:50:07
39.984831,116.327413,0,202,39764.534837963,2008-11-12,12:50:10
39.984919,116.327414,0,191,39764.5348726852,2008-11-12,12:50:13
39.985028,116.327409,0,182,39764.5349074074,2008-11-12,12:50:16
39.985091,116.327396,0,174,39764.5349652778,2008-11-12,12:50:21
39.985105,116.32739,0,174,39764.5350231482,2008-11-12,12:50:26
39.985114,116.32739,0,175,39764.5350810185,2008-11-12,12:50:31
39.985127,116.327391,0,176,39764.5351388889,2008-11-12,12:50:36
39.985142,116.327389,0,178,39764.5351967593,2008-11-12,12:50:41
39.985234,116.327359,0,178,39764.5352430556,2008-11-12,12:50:45
39.985327,116.327348,0,176,39764.5352777778,2008-11-12,12:50:48
39.985437,116.327335,0,176,39764.5353125,2008-11-12,12:50:51
39.985535,116.327327,0,181,39764.5353472222,2008-11-12,12:50:54
39.985634,116.327324,0,190,39764.5353819444,2008-11-12,12:50:57
39.985727,116.327333,0,200,39764.5354166667,2008-11-12,12:51:00
39.985828,116.327326,0,207,39764.5354513889,2008-11-12,12:51:03
39.985923,116.327311,0,214,39764.5354861111,2008-11-12,12:51:06
39.986034,116.327278,0,226,39764.5355208333,2008-11-12,12:51:09
39.98613,116.327237,0,239,39764.5355555556,2008-11-12,12:51:12
39.986228,116.327224,0,261,39764.5355902778,2008-11-12,12:51:15
39.986321,116.327177,0,281,39764.535625,2008-11-12,12:51:18
39.986429,116.327157,0,295,39764.5356712963,2008-11-12,12:51:22
39.986553,116.327088,0,321,39764.5357060185,2008-11-12,12:51:25
39.986677,116.327074,0,322,39764.5357523148,2008-11-12,12:51:29
39.986787,116.32712,0,333,39764.5357986111,2008-11-12,12:51:33
39.986895,116.327121,0,343,39764.5358333333,2008-11-12,12:51:36
39.987027,116.327191,0,349,39764.5358680556,2008-11-12,12:51:39
39.987131,116.327237,0,351,39764.5358912037,2008-11-12,12:51:41
39.987244,116.327226,0,356,39764.5359143519,2008-11-12,12:51:43
39.987393,116.32719,0,366,39764.5359490741,2008-11-12,12:51:46
39.987501,116.327187,0,367,39764.5359722222,2008-11-12,12:51:48
39.987631,116.327164,0,382,39764.5360069444,2008-11-12,12:51:51
39.987737,116.327156,0,381,39764.5360416667,2008-11-12,12:51:54
39.987852,116.327118,0,392,39764.5360763889,2008-11-12,12:51:57
39.987923,116.327046,0,433,39764.536099537,2008-11-12,12:51:59
39.988033,116.327057,0,418,39764.5361342593,2008-11-12,12:52:02
39.988117,116.327081,0,403,39764.5361574074,2008-11-12,12:52:04
39.988242,116.327077,0,406,39764.5361921296,2008-11-12,12:52:07
39.988367,116.327061,0,415,39764.5362268519,2008-11-12,12:52:10
39.988468,116.327066,0,414,39764.53625,2008-11-12,12:52:12
39.988585,116.327077,0,427,39764.5362731481,2008-11-12,12:52:14
39.988716,116.327074,0,429,39764.5363078704,2008-11-12,12:52:17
39.988825,116.327069,0,432,39764.5363310185,2008-11-12,12:52:19
39.988923,116.326993,0,435,39764.5363425926,2008-11-12,12:52:20
39.989035,116.326944,0,439,39764.5363657407,2008-11-12,12:52:22
39.98916,116.326964,0,454,39764.536400463,2008-11-12,12:52:25
39.989251,116.326976,0,458,39764.5364236111,2008-11-12,12:52:27
39.989343,116.326967,0,460,39764.5364467593,2008-11-12,12:52:29
39.989465,116.326938,0,462,39764.5364699074,2008-11-12,12:52:31
39.989553,116.326944,0,471,39764.5364930556,2008-11-12,12:52:33
39.989676,116.326936,0,473,39764.5365277778,2008-11-12,12:52:36
39.989776,116.326912,0,472,39764.5365509259,2008-11-12,12:52:38
39.989866,116.326901,0,472,39764.5365740741,2008-11-12,12:52:40
39.989956,116.326891,0,469,39764.5365972222,2008-11-12,12:52:42
39.990083,116.32689,0,469,39764.5366319444,2008-11-12,12:52:45
39.990175,116.326862,0,470,39764.5366550926,2008-11-12,12:52:47
39.990281,116.326829,0,474,39764.5366898148,2008-11-12,12:52:50
39.990388,116.326787,0,476,39764.536724537,2008-11-12,12:52:53
39.990487,116.32677,0,478,39764.5367592593,2008-11-12,12:52:56
39.990579,116.326743,0,479,39764.5367939815,2008-11-12,12:52:59
39.990684,116.326746,0,473,39764.5368287037,2008-11-12,12:53:02
39.990795,116.326722,0,475,39764.5368634259,2008-11-12,12:53:05
39.990907,116.326689,0,472,39764.5369097222,2008-11-12,12:53:09
39.991005,116.326668,0,474,39764.5369560185,2008-11-12,12:53:13
39.991089,116.326667,0,464,39764.5370138889,2008-11-12,12:53:18
39.991174,116.326633,0,454,39764.5370601852,2008-11-12,12:53:22
39.991262,116.326608,0,443,39764.5370949074,2008-11-12,12:53:25
39.991362,116.32655,0,427,39764.5371412037,2008-11-12,12:53:29
39.991479,116.326544,0,413,39764.5371759259,2008-11-12,12:53:32
39.99158,116.326541,0,398,39764.5371990741,2008-11-12,12:53:34
39.991704,116.326584,0,339,39764.5372222222,2008-11-12,12:53:36
39.99178,116.326598,0,310,39764.5372453704,2008-11-12,12:53:38
39.991839,116.326628,0,281,39764.5372685185,2008-11-12,12:53:40
39.991919,116.326679,0,260,39764.5373032407,2008-11-12,12:53:43
39.991998,116.326739,0,252,39764.537349537,2008-11-12,12:53:47
39.992099,116.326743,0,245,39764.5373958333,2008-11-12,12:53:51
39.992201,116.326724,0,239,39764.5374305556,2008-11-12,12:53:54
39.992308,116.326707,0,240,39764.5374768519,2008-11-12,12:53:58
39.992381,116.326676,0,259,39764.5375,2008-11-12,12:54:00
39.992493,116.326673,0,246,39764.5375231481,2008-11-12,12:54:02
39.992649,116.326637,0,242,39764.5375462963,2008-11-12,12:54:04
39.992757,116.326638,0,235,39764.5375694444,2008-11-12,12:54:06
39.992882,116.326618,0,234,39764.5375925926,2008-11-12,12:54:08
39.992996,116.326595,0,243,39764.5376157407,2008-11-12,12:54:10
39.993107,116.32659,0,239,39764.537650463,2008-11-12,12:54:13
39.993246,116.326577,0,232,39764.5376851852,2008-11-12,12:54:16
39.993346,116.326561,0,225,39764.5377083333,2008-11-12,12:54:18
39.993448,116.326556,0,221,39764.5377430556,2008-11-12,12:54:21
39.993518,116.326526,0,207,39764.5378009259,2008-11-12,12:54:26
39.993608,116.326527,0,203,39764.5378472222,2008-11-12,12:54:30
39.993715,116.32654,0,202,39764.5378935185,2008-11-12,12:54:34
39.993814,116.32654,0,200,39764.5379282407,2008-11-12,12:54:37
39.993921,116.326532,0,210,39764.537962963,2008-11-12,12:54:40
39.994034,116.326539,0,204,39764.5379976852,2008-11-12,12:54:43
39.994141,116.326549,0,203,39764.5380324074,2008-11-12,12:54:46
39.994237,116.326561,0,206,39764.5380671296,2008-11-12,12:54:49
39.994333,116.326585,0,202,39764.5381018519,2008-11-12,12:54:52
39.994438,116.326581,0,198,39764.5381365741,2008-11-12,12:54:55
39.994544,116.326584,0,198,39764.5381828704,2008-11-12,12:54:59
39.994665,116.326562,0,190,39764.5382175926,2008-11-12,12:55:02
39.994766,116.326554,0,186,39764.5382523148,2008-11-12,12:55:05
39.994884,116.326528,0,182,39764.538287037,2008-11-12,12:55:08
39.994999,116.3265,0,181,39764.5383217593,2008-11-12,12:55:11
39.995092,116.326528,0,185,39764.5383564815,2008-11-12,12:55:14
39.995191,116.326547,0,184,39764.5384027778,2008-11-12,12:55:18
39.995303,116.326555,0,180,39764.5384375,2008-11-12,12:55:21
39.995421,116.326546,0,179,39764.5384722222,2008-11-12,12:55:24
39.995528,116.326521,0,180,39764.5385069444,2008-11-12,12:55:27
39.99563,116.32647,0,185,39764.5385416667,2008-11-12,12:55:30
39.995734,116.326411,0,196,39764.5385763889,2008-11-12,12:55:33
39.995844,116.326353,0,203,39764.5386111111,2008-11-12,12:55:36
39.995943,116.326373,0,216,39764.5386458333,2008-11-12,12:55:39
39.996042,116.326408,0,210,39764.5386574074,2008-11-12,12:55:40
39.996148,116.326466,0,199,39764.5386805556,2008-11-12,12:55:42
39.99626,116.326457,0,196,39764.5387268519,2008-11-12,12:55:46
39.996372,116.326462,0,195,39764.5387731481,2008-11-12,12:55:50
39.996478,116.32647,0,199,39764.5388078704,2008-11-12,12:55:53
39.996569,116.326457,0,211,39764.5388425926,2008-11-12,12:55:56
39.996671,116.326445,0,222,39764.5388773148,2008-11-12,12:55:59
39.996773,116.326437,0,240,39764.538912037,2008-11-12,12:56:02
39.996892,116.326439,0,249,39764.5389467593,2008-11-12,12:56:05
39.99701,116.326487,0,239,39764.5389814815,2008-11-12,12:56:08
39.997106,116.326493,0,228,39764.5390046296,2008-11-12,12:56:10
39.997245,116.326482,0,222,39764.5390277778,2008-11-12,12:56:12
39.997341,116.326466,0,215,39764.5390509259,2008-11-12,12:56:14
39.997438,116.326461,0,212,39764.5390740741,2008-11-12,12:56:16
39.997532,116.326462,0,212,39764.5390972222,2008-11-12,12:56:18
39.997638,116.326441,0,207,39764.5391203704,2008-11-12,12:56:20
39.997736,116.326435,0,207,39764.5391435185,2008-11-12,12:56:22
39.997827,116.326387,0,206,39764.5391550926,2008-11-12,12:56:23
39.997921,116.326378,0,205,39764.5391782407,2008-11-12,12:56:25
39.998024,116.326345,0,206,39764.5392013889,2008-11-12,12:56:27
39.998142,116.326326,0,203,39764.5392361111,2008-11-12,12:56:30
39.998257,116.32632,0,197,39764.5392708333,2008-11-12,12:56:33
39.998351,116.326313,0,196,39764.5392939815,2008-11-12,12:56:35
39.998448,116.326304,0,191,39764.5393171296,2008-11-12,12:56:37
39.998577,116.326312,0,189,39764.5393518518,2008-11-12,12:56:40
39.9987,116.326305,0,188,39764.5393865741,2008-11-12,12:56:43
39.998834,116.326319,0,186,39764.5394212963,2008-11-12,12:56:46
39.998939,116.326295,0,194,39764.5394444444,2008-11-12,12:56:48
39.999064,116.326291,0,201,39764.5394791667,2008-11-12,12:56:51
39.999153,116.326254,0,192,39764.5395023148,2008-11-12,12:56:53
39.999225,116.32617,0,185,39764.539525463,2008-11-12,12:56:55
39.999278,116.326059,0,181,39764.5395486111,2008-11-12,12:56:57
39.999338,116.325958,0,176,39764.5395717593,2008-11-12,12:56:59
39.999414,116.325873,0,175,39764.5395949074,2008-11-12,12:57:01
39.999493,116.325809,0,171,39764.5396180556,2008-11-12,12:57:03
39.999577,116.325764,0,169,39764.5396412037,2008-11-12,12:57:05
39.9997,116.325703,0,164,39764.5396759259,2008-11-12,12:57:08
39.999765,116.32556,0,161,39764.5397106481,2008-11-12,12:57:11
39.999777,116.325438,0,160,39764.5397337963,2008-11-12,12:57:13
39.999786,116.325313,0,161,39764.5397569444,2008-11-12,12:57:15
39.999787,116.325193,0,157,39764.5397800926,2008-11-12,12:57:17
39.999781,116.325024,0,159,39764.5398148148,2008-11-12,12:57:20
39.999767,116.324854,0,155,39764.539849537,2008-11-12,12:57:23
39.99977,116.324733,0,154,39764.5398726852,2008-11-12,12:57:25
39.999766,116.324563,0,152,39764.5399074074,2008-11-12,12:57:28
39.999775,116.324402,0,150,39764.5399421296,2008-11-12,12:57:31
39.99977,116.32423,0,151,39764.5399768518,2008-11-12,12:57:34
39.999752,116.324105,0,152,39764.54,2008-11-12,12:57:36
39.999728,116.323934,0,153,39764.5400347222,2008-11-12,12:57:39
39.999728,116.323772,0,151,39764.5400694444,2008-11-12,12:57:42
39.999717,116.323619,0,151,39764.5401041667,2008-11-12,12:57:45
39.999714,116.323497,0,153,39764.5401273148,2008-11-12,12:57:47
39.999707,116.323326,0,151,39764.540162037,2008-11-12,12:57:50
39.99972,116.323192,0,152,39764.5401851852,2008-11-12,12:57:52
39.999725,116.323073,0,152,39764.5402083333,2008-11-12,12:57:54
39.999727,116.322942,0,151,39764.5402314815,2008-11-12,12:57:56
39.999734,116.322789,0,151,39764.5402546296,2008-11-12,12:57:58
39.999727,116.322647,0,149,39764.5402777778,2008-11-12,12:58:00
39.999725,116.322523,0,149,39764.5403009259,2008-11-12,12:58:02
39.99971,116.322382,0,148,39764.5403240741,2008-11-12,12:58:04
39.999703,116.32225,0,147,39764.5403472222,2008-11-12,12:58:06
39.999712,116.322114,0,143,39764.5403703704,2008-11-12,12:58:08
39.99977,116.321976,0,140,39764.5404050926,2008-11-12,12:58:11
39.999855,116.321917,0,137,39764.5404282407,2008-11-12,12:58:13
39.99999,116.3219,0,134,39764.540462963,2008-11-12,12:58:16
40.000117,116.321905,0,135,39764.5404976852,2008-11-12,12:58:19
40.000248,116.321849,0,137,39764.5405208333,2008-11-12,12:58:21
40.000402,116.321812,0,139,39764.5405555556,2008-11-12,12:58:24
40.000537,116.321777,0,138,39764.5405902778,2008-11-12,12:58:27
40.00064,116.32176,0,149,39764.540625,2008-11-12,12:58:30
40.00076,116.321776,0,157,39764.5406597222,2008-11-12,12:58:33
40.000847,116.321808,0,165,39764.5406828704,2008-11-12,12:58:35
40.000962,116.3218,0,180,39764.5407175926,2008-11-12,12:58:38
40.001073,116.321824,0,176,39764.5407638889,2008-11-12,12:58:42
40.001175,116.321786,0,182,39764.540787037,2008-11-12,12:58:44
40.001268,116.321751,0,191,39764.5408101852,2008-11-12,12:58:46
40.001364,116.32176,0,201,39764.5408564815,2008-11-12,12:58:50
40.001474,116.321761,0,203,39764.5408912037,2008-11-12,12:58:53
40.001599,116.321733,0,205,39764.5409259259,2008-11-12,12:58:56
40.001691,116.321728,0,208,39764.5409606481,2008-11-12,12:58:59
40.001806,116.321735,0,205,39764.5409953704,2008-11-12,12:59:02
40.001932,116.321711,0,207,39764.5410300926,2008-11-12,12:59:05
40.00204,116.321714,0,204,39764.5410648148,2008-11-12,12:59:08
40.002155,116.321656,0,206,39764.5411111111,2008-11-12,12:59:12
40.002244,116.321631,0,210,39764.5411458333,2008-11-12,12:59:15
40.002371,116.321595,0,211,39764.5411805556,2008-11-12,12:59:18
40.002491,116.321574,0,207,39764.5412037037,2008-11-12,12:59:20
40.002593,116.321573,0,203,39764.5412268518,2008-11-12,12:59:22
40.002687,116.321583,0,200,39764.54125,2008-11-12,12:59:24
40.002832,116.321548,0,200,39764.5412847222,2008-11-12,12:59:27
40.002955,116.321531,0,202,39764.5413194444,2008-11-12,12:59:30
40.003067,116.321497,0,205,39764.5413541667,2008-11-12,12:59:33
40.003172,116.321499,0,206,39764.5413888889,2008-11-12,12:59:36
40.003268,116.321479,0,214,39764.5414236111,2008-11-12,12:59:39
40.003389,116.32148,0,207,39764.5414583333,2008-11-12,12:59:42
40.003503,116.321447,0,206,39764.5414930556,2008-11-12,12:59:45
40.003631,116.321464,0,201,39764.5415393518,2008-11-12,12:59:49
40.003744,116.321457,0,205,39764.5415740741,2008-11-12,12:59:52
40.003867,116.321455,0,196,39764.5416087963,2008-11-12,12:59:55
40.003995,116.321458,0,194,39764.5416435185,2008-11-12,12:59:58
40.004104,116.321465,0,194,39764.5416782407,2008-11-12,13:00:01
40.004214,116.321452,0,189,39764.541712963,2008-11-12,13:00:04
40.004333,116.321426,0,176,39764.5417476852,2008-11-12,13:00:07
40.004441,116.321417,0,176,39764.5417824074,2008-11-12,13:00:10
40.004534,116.321419,0,176,39764.5418171296,2008-11-12,13:00:13
40.004645,116.321389,0,179,39764.5418518518,2008-11-12,13:00:16
40.004754,116.321381,0,179,39764.5418865741,2008-11-12,13:00:19
40.004821,116.321303,0,176,39764.5419212963,2008-11-12,13:00:22
40.004854,116.321175,0,174,39764.5419560185,2008-11-12,13:00:25
40.004864,116.321015,0,176,39764.5419907407,2008-11-12,13:00:28
40.004865,116.320853,0,179,39764.542025463,2008-11-12,13:00:31
40.004848,116.320737,0,176,39764.5420486111,2008-11-12,13:00:33
40.00483,116.320571,0,168,39764.5420833333,2008-11-12,13:00:36
40.00483,116.320395,0,168,39764.5421180556,2008-11-12,13:00:39
40.004827,116.320217,0,168,39764.5421527778,2008-11-12,13:00:42
40.004821,116.320088,0,160,39764.5421759259,2008-11-12,13:00:44
40.004818,116.319967,0,157,39764.5421990741,2008-11-12,13:00:46
40.004814,116.319843,0,155,39764.5422222222,2008-11-12,13:00:48
40.004816,116.319705,0,149,39764.5422453704,2008-11-12,13:00:50
40.004811,116.319579,0,145,39764.5422685185,2008-11-12,13:00:52
40.004806,116.319449,0,143,39764.5422916667,2008-11-12,13:00:54
40.004798,116.319316,0,139,39764.5423148148,2008-11-12,13:00:56
40.00479,116.319196,0,135,39764.542337963,2008-11-12,13:00:58
40.004779,116.319076,0,136,39764.5423611111,2008-11-12,13:01:00
40.004773,116.318955,0,135,39764.5423842593,2008-11-12,13:01:02
40.004772,116.318833,0,135,39764.5424074074,2008-11-12,13:01:04
40.004765,116.318664,0,135,39764.5424421296,2008-11-12,13:01:07
40.004748,116.318546,0,136,39764.5424652778,2008-11-12,13:01:09
40.00474,116.318374,0,135,39764.5425,2008-11-12,13:01:12
40.004721,116.318206,0,135,39764.5425347222,2008-11-12,13:01:15
40.004734,116.31804,0,134,39764.5425694444,2008-11-12,13:01:18
40.004791,116.317908,0,136,39764.5426041667,2008-11-12,13:01:21
40.00491,116.317841,0,136,39764.5426388889,2008-11-12,13:01:24
40.005002,116.317832,0,136,39764.542662037,2008-11-12,13:01:26
40.005147,116.317828,0,138,39764.5426967593,2008-11-12,13:01:29
40.005247,116.317832,0,138,39764.5427199074,2008-11-12,13:01:31
40.005374,116.317808,0,146,39764.5427546296,2008-11-12,13:01:34
40.005485,116.31779,0,156,39764.5427893519,2008-11-12,13:01:37
40.005586,116.317773,0,167,39764.5428240741,2008-11-12,13:01:40
40.00571,116.317777,0,168,39764.5428587963,2008-11-12,13:01:43
40.005814,116.317808,0,174,39764.5428935185,2008-11-12,13:01:46
40.00594,116.317768,0,190,39764.5429282407,2008-11-12,13:01:49
40.006053,116.317693,0,203,39764.542962963,2008-11-12,13:01:52
40.00616,116.317691,0,201,39764.5429861111,2008-11-12,13:01:54
40.006304,116.317756,0,190,39764.5430092593,2008-11-12,13:01:56
40.006408,116.317763,0,190,39764.5430324074,2008-11-12,13:01:58
40.006526,116.317778,0,202,39764.5430671296,2008-11-12,13:02:01
40.006624,116.317787,0,202,39764.5430902778,2008-11-12,13:02:03
40.006718,116.317796,0,206,39764.5431134259,2008-11-12,13:02:05
40.006831,116.317786,0,215,39764.5431481482,2008-11-12,13:02:08
40.006918,116.317759,0,220,39764.5431712963,2008-11-12,13:02:10
40.007026,116.317819,0,219,39764.5431944444,2008-11-12,13:02:12
40.007134,116.317825,0,226,39764.5432291667,2008-11-12,13:02:15
40.007233,116.317794,0,239,39764.5432523148,2008-11-12,13:02:17
40.007318,116.317765,0,254,39764.543275463,2008-11-12,13:02:19
40.007427,116.317771,0,277,39764.5433101852,2008-11-12,13:02:22
40.007548,116.317787,0,297,39764.5433449074,2008-11-12,13:02:25
40.007641,116.317774,0,312,39764.5433680556,2008-11-12,13:02:27
40.007763,116.317832,0,272,39764.5433912037,2008-11-12,13:02:29
40.007872,116.317831,0,262,39764.5434027778,2008-11-12,13:02:30
40.007983,116.317849,0,253,39764.5434259259,2008-11-12,13:02:32
40.008113,116.317846,0,240,39764.5434490741,2008-11-12,13:02:34
40.008221,116.317831,0,233,39764.5434722222,2008-11-12,13:02:36
40.008313,116.317834,0,234,39764.5434953704,2008-11-12,13:02:38
40.008432,116.31784,0,230,39764.5435300926,2008-11-12,13:02:41
40.00856,116.317833,0,230,39764.5435648148,2008-11-12,13:02:44
40.008699,116.31782,0,228,39764.543599537,2008-11-12,13:02:47
40.008832,116.317812,0,219,39764.5436342593,2008-11-12,13:02:50
40.008946,116.317833,0,219,39764.5436689815,2008-11-12,13:02:53
40.009053,116.3178,0,207,39764.5437037037,2008-11-12,13:02:56
40.009114,116.31767,0,209,39764.5437384259,2008-11-12,13:02:59
40.009113,116.317513,0,213,39764.5437731481,2008-11-12,13:03:02
40.009101,116.317347,0,214,39764.5438078704,2008-11-12,13:03:05
40.009087,116.317231,0,213,39764.5438310185,2008-11-12,13:03:07
40.009067,116.317109,0,209,39764.5438541667,2008-11-12,13:03:09
40.009047,116.316987,0,202,39764.5438773148,2008-11-12,13:03:11
40.009,116.316824,0,196,39764.543912037,2008-11-12,13:03:14
40.00897,116.316705,0,189,39764.5439351852,2008-11-12,13:03:16
40.008984,116.316537,0,191,39764.5439699074,2008-11-12,13:03:19
40.00903,116.316423,0,196,39764.5440046296,2008-11-12,13:03:22
40.009142,116.316383,0,201,39764.5440509259,2008-11-12,13:03:26
40.009252,116.316368,0,205,39764.5440972222,2008-11-12,13:03:30
40.009377,116.31636,0,210,39764.5441319444,2008-11-12,13:03:33
40.00952,116.316315,0,209,39764.5441550926,2008-11-12,13:03:35
40.009597,116.316252,0,210,39764.5441782407,2008-11-12,13:03:37
40.009637,116.316125,0,214,39764.544212963,2008-11-12,13:03:40
40.009632,116.316001,0,220,39764.5442476852,2008-11-12,13:03:43
40.009614,116.315884,0,227,39764.5442824074,2008-11-12,13:03:46
40.009593,116.315722,0,232,39764.5443171296,2008-11-12,13:03:49
40.009593,116.315592,0,238,39764.5443518519,2008-11-12,13:03:52
40.009594,116.315462,0,242,39764.5443865741,2008-11-12,13:03:55
40.009589,116.315312,0,247,39764.5444212963,2008-11-12,13:03:58
40.009571,116.315169,0,251,39764.5444560185,2008-11-12,13:04:01
40.009541,116.314991,0,256,39764.5444907407,2008-11-12,13:04:04
40.009581,116.314807,0,251,39764.5445023148,2008-11-12,13:04:05
40.009552,116.314666,0,249,39764.544525463,2008-11-12,13:04:07
40.009554,116.314518,0,236,39764.5445601852,2008-11-12,13:04:10
40.009534,116.314392,0,236,39764.5445949074,2008-11-12,13:04:13
40.009512,116.314262,0,237,39764.5446296296,2008-11-12,13:04:16
40.009481,116.314122,0,242,39764.5446759259,2008-11-12,13:04:20
40.0095,116.313921,0,240,39764.5447106481,2008-11-12,13:04:23
40.009486,116.313795,0,241,39764.5447453704,2008-11-12,13:04:26
40.00947,116.313676,0,246,39764.5447800926,2008-11-12,13:04:29
40.009452,116.31355,0,254,39764.5448148148,2008-11-12,13:04:32
40.009433,116.313428,0,259,39764.544849537,2008-11-12,13:04:35
40.009408,116.313312,0,262,39764.5448842593,2008-11-12,13:04:38
40.009393,116.313157,0,268,39764.5449189815,2008-11-12,13:04:41
40.009426,116.313033,0,270,39764.5449537037,2008-11-12,13:04:44
40.009505,116.312918,0,264,39764.5449768519,2008-11-12,13:04:46
40.009611,116.312838,0,262,39764.545,2008-11-12,13:04:48
40.009705,116.312802,0,260,39764.5450231481,2008-11-12,13:04:50
40.009794,116.312769,0,259,39764.5450462963,2008-11-12,13:04:52
40.009922,116.312739,0,262,39764.5450810185,2008-11-12,13:04:55
40.010056,116.312702,0,264,39764.5451157407,2008-11-12,13:04:58
40.010182,116.312674,0,267,39764.545150463,2008-11-12,13:05:01
40.010288,116.31267,0,255,39764.5451736111,2008-11-12,13:05:03
40.010399,116.312668,0,239,39764.5451967593,2008-11-12,13:05:05
40.010497,116.312658,0,226,39764.5452199074,2008-11-12,13:05:07
40.010628,116.312634,0,222,39764.5452546296,2008-11-12,13:05:10
40.010745,116.312635,0,220,39764.5452893519,2008-11-12,13:05:13
40.010848,116.312642,0,218,39764.5453240741,2008-11-12,13:05:16
40.010954,116.312623,0,221,39764.5453587963,2008-11-12,13:05:19
40.011062,116.31261,0,209,39764.5453935185,2008-11-12,13:05:22
40.01116,116.312588,0,200,39764.5454398148,2008-11-12,13:05:26
40.011217,116.31256,0,180,39764.5454976852,2008-11-12,13:05:31
40.011207,116.312562,0,180,39764.5455555556,2008-11-12,13:05:36
40.011208,116.312561,0,180,39764.5456134259,2008-11-12,13:05:41
40.011212,116.31256,0,180,39764.5456712963,2008-11-12,13:05:46
40.011213,116.312559,0,180,39764.5457291667,2008-11-12,13:05:51
40.011212,116.312559,0,180,39764.545787037,2008-11-12,13:05:56
40.011218,116.312557,0,180,39764.5458449074,2008-11-12,13:06:01
40.01122,116.312557,0,179,39764.5459027778,2008-11-12,13:06:06
40.011213,116.31256,0,179,39764.5459606481,2008-11-12,13:06:11
40.011213,116.31256,0,179,39764.5459953704,2008-11-12,13:06:14
40.011207,116.312561,0,180,39764.5460185185,2008-11-12,13:06:16
40.011198,116.312564,0,180,39764.5460763889,2008-11-12,13:06:21
40.011192,116.312566,0,181,39764.5461342593,2008-11-12,13:06:26
40.011192,116.312566,0,181,39764.5461689815,2008-11-12,13:06:29
40.01119,116.312567,0,181,39764.5461921296,2008-11-12,13:06:31
40.011233,116.312541,0,178,39764.54625,2008-11-12,13:06:36
40.011285,116.312444,0,172,39764.5463078704,2008-11-12,13:06:41
40.011322,116.312345,0,168,39764.5463657407,2008-11-12,13:06:46
40.011338,116.312226,0,162,39764.546412037,2008-11-12,13:06:50
40.011406,116.312146,0,160,39764.5464467593,2008-11-12,13:06:53
40.011497,116.312098,0,161,39764.5464814815,2008-11-12,13:06:56
40.011591,116.312044,0,160,39764.5465162037,2008-11-12,13:06:59
40.011691,116.31202,0,164,39764.5465509259,2008-11-12,13:07:02
40.011799,116.312002,0,167,39764.5465856481,2008-11-12,13:07:05
40.011909,116.311977,0,170,39764.5466203704,2008-11-12,13:07:08
40.012024,116.311971,0,174,39764.5466550926,2008-11-12,13:07:11
40.01214,116.31196,0,172,39764.5466898148,2008-11-12,13:07:14
40.012271,116.311965,0,171,39764.546724537,2008-11-12,13:07:17
40.012395,116.311962,0,167,39764.5467592593,2008-11-12,13:07:20
40.012523,116.311945,0,165,39764.5467939815,2008-11-12,13:07:23
40.01265,116.311921,0,162,39764.5468287037,2008-11-12,13:07:26
40.012748,116.311897,0,158,39764.5468518519,2008-11-12,13:07:28
40.012876,116.311876,0,156,39764.5468865741,2008-11-12,13:07:31
40.013001,116.311864,0,153,39764.5469212963,2008-11-12,13:07:34
40.013125,116.31186,0,154,39764.5469560185,2008-11-12,13:07:37
40.013228,116.311787,0,150,39764.5469907407,2008-11-12,13:07:40
40.013248,116.311649,0,152,39764.547037037,2008-11-12,13:07:44
40.01325,116.311512,0,157,39764.5470833333,2008-11-12,13:07:48
40.013223,116.311374,0,159,39764.5471296296,2008-11-12,13:07:52
40.013204,116.311242,0,160,39764.5471759259,2008-11-12,13:07:56
40.013185,116.311097,0,160,39764.5472222222,2008-11-12,13:08:00
40.013175,116.310957,0,157,39764.5472685185,2008-11-12,13:08:04
40.013167,116.310816,0,156,39764.5473148148,2008-11-12,13:08:08
40.013156,116.310679,0,155,39764.5473611111,2008-11-12,13:08:12
40.013164,116.310548,0,158,39764.5474074074,2008-11-12,13:08:16
40.013167,116.310421,0,157,39764.5474537037,2008-11-12,13:08:20
40.013186,116.310287,0,158,39764.5475,2008-11-12,13:08:24
40.0132,116.310151,0,159,39764.5475462963,2008-11-12,13:08:28
40.013195,116.310025,0,158,39764.5475925926,2008-11-12,13:08:32
40.013192,116.30989,0,157,39764.5476388889,2008-11-12,13:08:36
40.013175,116.309744,0,157,39764.5476851852,2008-11-12,13:08:40
40.013166,116.3096,0,160,39764.5477314815,2008-11-12,13:08:44
40.013159,116.309478,0,161,39764.5477777778,2008-11-12,13:08:48
40.013163,116.309341,0,163,39764.5478240741,2008-11-12,13:08:52
40.013148,116.30921,0,162,39764.5478703704,2008-11-12,13:08:56
40.013132,116.309078,0,161,39764.5479166667,2008-11-12,13:09:00
40.013118,116.308933,0,162,39764.547962963,2008-11-12,13:09:04
40.013112,116.308788,0,162,39764.5480092593,2008-11-12,13:09:08
40.013093,116.308633,0,162,39764.5480555556,2008-11-12,13:09:12
40.013087,116.308515,0,163,39764.5480902778,2008-11-12,13:09:15
40.01309,116.308386,0,165,39764.5481365741,2008-11-12,13:09:19
40.013076,116.308247,0,165,39764.5481828704,2008-11-12,13:09:23
40.013059,116.308131,0,166,39764.5482175926,2008-11-12,13:09:26
40.013052,116.308005,0,168,39764.5482523148,2008-11-12,13:09:29
40.013035,116.307886,0,164,39764.548287037,2008-11-12,13:09:32
40.013033,116.307768,0,162,39764.5483217593,2008-11-12,13:09:35
40.013035,116.30765,0,160,39764.5483564815,2008-11-12,13:09:38
40.013017,116.307499,0,164,39764.5484027778,2008-11-12,13:09:42
40.013028,116.307372,0,164,39764.5484375,2008-11-12,13:09:45
40.013076,116.307251,0,164,39764.5484722222,2008-11-12,13:09:48
40.01314,116.307162,0,166,39764.5485069444,2008-11-12,13:09:51
40.013202,116.307075,0,171,39764.5485416667,2008-11-12,13:09:54
40.013268,116.306992,0,175,39764.5485763889,2008-11-12,13:09:57
40.013339,116.306897,0,181,39764.5486226852,2008-11-12,13:10:01
40.013417,116.306807,0,189,39764.5486805556,2008-11-12,13:10:06
40.013472,116.306719,0,190,39764.5487384259,2008-11-12,13:10:11
40.013519,116.306666,0,191,39764.5487962963,2008-11-12,13:10:16
40.013522,116.306625,0,191,39764.5488541667,2008-11-12,13:10:21
40.01356,116.306496,0,186,39764.548912037,2008-11-12,13:10:26
40.013643,116.306413,0,186,39764.5489583333,2008-11-12,13:10:30
40.013724,116.306358,0,183,39764.5489930556,2008-11-12,13:10:33
40.013772,116.306229,0,181,39764.5490393518,2008-11-12,13:10:37
40.013765,116.306093,0,177,39764.5490856481,2008-11-12,13:10:41
40.01376,116.305947,0,178,39764.5491319444,2008-11-12,13:10:45
40.013792,116.305816,0,184,39764.5491782407,2008-11-12,13:10:49
40.013883,116.305787,0,186,39764.549224537,2008-11-12,13:10:53
40.013989,116.305741,0,193,39764.5492708333,2008-11-12,13:10:57
40.014079,116.305765,0,200,39764.5493171296,2008-11-12,13:11:01
40.014085,116.305919,0,205,39764.5493634259,2008-11-12,13:11:05
40.014095,116.306037,0,208,39764.5493981481,2008-11-12,13:11:08
40.014085,116.306153,0,204,39764.5494328704,2008-11-12,13:11:11
40.014077,116.30627,0,188,39764.5494675926,2008-11-12,13:11:14
40.013983,116.306333,0,182,39764.5495023148,2008-11-12,13:11:17
40.013901,116.306366,0,172,39764.549537037,2008-11-12,13:11:20
40.013813,116.306412,0,172,39764.5495833333,2008-11-12,13:11:24
40.013718,116.306456,0,173,39764.5496412037,2008-11-12,13:11:29
40.013699,116.306493,0,179,39764.5496990741,2008-11-12,13:11:34
40.013699,116.306493,0,179,39764.5497337963,2008-11-12,13:11:37
40.013695,116.306501,0,178,39764.5497569444,2008-11-12,13:11:39
40.013724,116.306496,0,175,39764.5498148148,2008-11-12,13:11:44
40.013739,116.306497,0,173,39764.5498726852,2008-11-12,13:11:49
40.013747,116.306492,0,173,39764.5499305556,2008-11-12,13:11:54
40.013741,116.306496,0,174,39764.5499884259,2008-11-12,13:11:59
40.013736,116.3065,0,174,39764.5500462963,2008-11-12,13:12:04
40.01373,116.306505,0,174,39764.5501041667,2008-11-12,13:12:09
40.013732,116.306505,0,174,39764.550162037,2008-11-12,13:12:14
40.013736,116.306503,0,174,39764.5502199074,2008-11-12,13:12:19
40.013744,116.306499,0,174,39764.5502777778,2008-11-12,13:12:24
40.013752,116.306495,0,174,39764.5503356481,2008-11-12,13:12:29
40.013758,116.306492,0,174,39764.5503935185,2008-11-12,13:12:34
40.013762,116.30649,0,174,39764.5504513889,2008-11-12,13:12:39
40.013761,116.306492,0,174,39764.5505092593,2008-11-12,13:12:44
40.013761,116.306492,0,174,39764.5505439815,2008-11-12,13:12:47
40.013763,116.306491,0,174,39764.5505671296,2008-11-12,13:12:49
