# Supplementary material for: A location privacy protection method based on blockchain and threshold cryptography
Source: PLoS One. 2025 Jun 4;20(6):e0324551. doi: 10.1371/journal.pone.0324551 (PMC12136415; doi:10.1371/journal.pone.0324551)
Supplement: S1 File — (ZIP) [file pone.0324551.s001.zip › Data/001/Trajectory/20081112234504.plt]

Geolife trajectory
WGS 84
Altitude is in Feet
Reserved 3
0,2,255,My Track,0,0,2,8421376
0
40.013896,116.306666,0,100,39764.9896296296,2008-11-12,23:45:04
40.013949,116.306759,0,25,39764.9896527778,2008-11-12,23:45:06
40.013765,116.306532,0,123,39764.9931018518,2008-11-12,23:50:04
40.013767,116.306471,0,123,39764.9931597222,2008-11-12,23:50:09
40.013829,116.306447,0,122,39764.9932175926,2008-11-12,23:50:14
40.013919,116.30641,0,125,39764.993275463,2008-11-12,23:50:19
40.014,116.306379,0,133,39764.9933333333,2008-11-12,23:50:24
40.014088,116.306324,0,139,39764.9933912037,2008-11-12,23:50:29
40.014136,116.306219,0,145,39764.9934259259,2008-11-12,23:50:32
40.014178,116.306102,0,152,39764.9934722222,2008-11-12,23:50:36
40.014204,116.305988,0,162,39764.9935185185,2008-11-12,23:50:40
40.014211,116.305878,0,177,39764.9935648148,2008-11-12,23:50:44
40.014207,116.305755,0,189,39764.9936226852,2008-11-12,23:50:49
40.014299,116.305715,0,193,39764.9936805556,2008-11-12,23:50:54
40.014392,116.305689,0,193,39764.9937268518,2008-11-12,23:50:58
40.014491,116.305665,0,191,39764.9937731481,2008-11-12,23:51:02
40.014608,116.305644,0,190,39764.9938194444,2008-11-12,23:51:06
40.014707,116.305636,0,188,39764.9938541667,2008-11-12,23:51:09
40.014805,116.305622,0,191,39764.9938888889,2008-11-12,23:51:12
40.014923,116.305599,0,190,39764.9939351852,2008-11-12,23:51:16
40.015026,116.305578,0,184,39764.9939814815,2008-11-12,23:51:20
40.015125,116.305567,0,191,39764.9940277778,2008-11-12,23:51:24
40.015235,116.305563,0,188,39764.9940625,2008-11-12,23:51:27
40.015333,116.305562,0,186,39764.9941087963,2008-11-12,23:51:31
40.015433,116.305542,0,186,39764.9941550926,2008-11-12,23:51:35
40.015539,116.305515,0,187,39764.9942013889,2008-11-12,23:51:39
40.015647,116.305544,0,179,39764.9942476852,2008-11-12,23:51:43
40.015739,116.305585,0,170,39764.9942939815,2008-11-12,23:51:47
40.01585,116.305593,0,164,39764.9943518518,2008-11-12,23:51:52
40.015883,116.305677,0,139,39764.9943981481,2008-11-12,23:51:56
40.015918,116.305815,0,133,39764.9944444444,2008-11-12,23:52:00
40.015933,116.305961,0,132,39764.9944907407,2008-11-12,23:52:04
40.015955,116.306084,0,128,39764.994525463,2008-11-12,23:52:07
40.015976,116.306214,0,127,39764.9945601852,2008-11-12,23:52:10
40.016002,116.306341,0,127,39764.9945949074,2008-11-12,23:52:13
40.016023,116.306472,0,129,39764.9946296296,2008-11-12,23:52:16
40.016044,116.306604,0,126,39764.9946643518,2008-11-12,23:52:19
40.016074,116.306745,0,122,39764.9946990741,2008-11-12,23:52:22
40.016094,116.306877,0,123,39764.9947337963,2008-11-12,23:52:25
40.016109,116.30702,0,120,39764.9947685185,2008-11-12,23:52:28
40.016141,116.307155,0,115,39764.9948032407,2008-11-12,23:52:31
40.016171,116.307287,0,111,39764.994837963,2008-11-12,23:52:34
40.016198,116.307415,0,117,39764.9948726852,2008-11-12,23:52:37
40.016216,116.307545,0,117,39764.9949074074,2008-11-12,23:52:40
40.016243,116.307679,0,120,39764.9949421296,2008-11-12,23:52:43
40.016259,116.307815,0,120,39764.9949768518,2008-11-12,23:52:46
40.016285,116.307939,0,123,39764.9950115741,2008-11-12,23:52:49
40.016307,116.308077,0,116,39764.9950462963,2008-11-12,23:52:52
40.016316,116.308203,0,115,39764.9950810185,2008-11-12,23:52:55
40.016342,116.30833,0,119,39764.9951157407,2008-11-12,23:52:58
40.016364,116.308448,0,121,39764.995150463,2008-11-12,23:53:01
40.016381,116.308579,0,125,39764.9951851852,2008-11-12,23:53:04
40.016424,116.308728,0,123,39764.9952314815,2008-11-12,23:53:08
40.016455,116.308875,0,122,39764.9952777778,2008-11-12,23:53:12
40.01648,116.308995,0,126,39764.9953125,2008-11-12,23:53:15
40.016507,116.309135,0,127,39764.9953587963,2008-11-12,23:53:19
40.016537,116.309271,0,125,39764.9954050926,2008-11-12,23:53:23
40.01657,116.30939,0,121,39764.9954513889,2008-11-12,23:53:27
40.016602,116.30952,0,120,39764.9954976852,2008-11-12,23:53:31
40.016632,116.309651,0,128,39764.9955439815,2008-11-12,23:53:35
40.016643,116.309768,0,132,39764.9956018519,2008-11-12,23:53:40
40.016646,116.30985,0,140,39764.9956597222,2008-11-12,23:53:45
40.016602,116.309965,0,150,39764.9957175926,2008-11-12,23:53:50
40.016526,116.310067,0,153,39764.9957638889,2008-11-12,23:53:54
40.016462,116.310151,0,150,39764.9957986111,2008-11-12,23:53:57
40.016391,116.310232,0,149,39764.9958333333,2008-11-12,23:54:00
40.016311,116.310307,0,148,39764.9958680556,2008-11-12,23:54:03
40.016229,116.310384,0,145,39764.9959027778,2008-11-12,23:54:06
40.016141,116.310463,0,141,39764.9959375,2008-11-12,23:54:09
40.016051,116.31055,0,141,39764.9959722222,2008-11-12,23:54:12
40.015949,116.310631,0,139,39764.9960069444,2008-11-12,23:54:15
40.015847,116.310711,0,135,39764.9960416667,2008-11-12,23:54:18
40.015752,116.310791,0,134,39764.9960763889,2008-11-12,23:54:21
40.015668,116.310857,0,135,39764.9961111111,2008-11-12,23:54:24
40.015577,116.310909,0,139,39764.9961574074,2008-11-12,23:54:28
40.01549,116.310955,0,143,39764.9962037037,2008-11-12,23:54:32
40.015394,116.310989,0,145,39764.99625,2008-11-12,23:54:36
40.01529,116.311039,0,151,39764.9962962963,2008-11-12,23:54:40
40.015193,116.311102,0,162,39764.9963425926,2008-11-12,23:54:44
40.015104,116.311172,0,165,39764.9963888889,2008-11-12,23:54:48
40.015015,116.311215,0,154,39764.9964467593,2008-11-12,23:54:53
40.014868,116.311313,0,119,39765.0053009259,2008-11-13,00:07:38
40.014767,116.311365,0,123,39765.0053587963,2008-11-13,00:07:43
40.014679,116.311393,0,132,39765.0054050926,2008-11-13,00:07:47
40.014587,116.311405,0,142,39765.0054513889,2008-11-13,00:07:51
40.01449,116.311428,0,152,39765.0054976852,2008-11-13,00:07:55
40.014393,116.311451,0,159,39765.0055439815,2008-11-13,00:07:59
40.014309,116.311517,0,154,39765.0055902778,2008-11-13,00:08:03
40.014197,116.311553,0,149,39765.0056365741,2008-11-13,00:08:07
40.014086,116.311585,0,145,39765.0056828704,2008-11-13,00:08:11
40.013977,116.311625,0,146,39765.0057291667,2008-11-13,00:08:15
40.013885,116.311658,0,143,39765.0057638889,2008-11-13,00:08:18
40.013794,116.311688,0,135,39765.0057986111,2008-11-13,00:08:21
40.013696,116.311709,0,129,39765.0058333333,2008-11-13,00:08:24
40.013596,116.311737,0,125,39765.0058680556,2008-11-13,00:08:27
40.013495,116.311749,0,123,39765.0059027778,2008-11-13,00:08:30
40.013392,116.311763,0,123,39765.0059375,2008-11-13,00:08:33
40.013293,116.311777,0,123,39765.0059722222,2008-11-13,00:08:36
40.013186,116.311786,0,120,39765.0060069444,2008-11-13,00:08:39
40.013084,116.311803,0,118,39765.0060416667,2008-11-13,00:08:42
40.01298,116.311813,0,117,39765.0060763889,2008-11-13,00:08:45
40.012882,116.311825,0,117,39765.0061111111,2008-11-13,00:08:48
40.012778,116.31183,0,116,39765.0061458333,2008-11-13,00:08:51
40.012676,116.311847,0,117,39765.0061805556,2008-11-13,00:08:54
40.012577,116.311862,0,119,39765.0062152778,2008-11-13,00:08:57
40.01247,116.311873,0,120,39765.00625,2008-11-13,00:09:00
40.012365,116.311882,0,119,39765.0062847222,2008-11-13,00:09:03
40.012259,116.311884,0,119,39765.0063194444,2008-11-13,00:09:06
40.012154,116.311878,0,116,39765.0063541667,2008-11-13,00:09:09
40.012061,116.311878,0,119,39765.0063888889,2008-11-13,00:09:12
40.011945,116.311878,0,130,39765.0064351852,2008-11-13,00:09:16
40.011842,116.311876,0,132,39765.0064814815,2008-11-13,00:09:20
40.011732,116.311887,0,131,39765.0065277778,2008-11-13,00:09:24
40.01163,116.311902,0,138,39765.0065740741,2008-11-13,00:09:28
40.01152,116.311924,0,141,39765.0066319444,2008-11-13,00:09:33
40.011469,116.311954,0,141,39765.0066898148,2008-11-13,00:09:38
40.011469,116.311954,0,141,39765.006724537,2008-11-13,00:09:41
40.011462,116.311954,0,141,39765.0067476852,2008-11-13,00:09:43
40.011443,116.311961,0,142,39765.0068055556,2008-11-13,00:09:48
40.011442,116.31196,0,142,39765.0068634259,2008-11-13,00:09:53
40.011441,116.311961,0,142,39765.0069212963,2008-11-13,00:09:58
40.011441,116.311961,0,141,39765.0069791667,2008-11-13,00:10:03
40.011441,116.311961,0,141,39765.007037037,2008-11-13,00:10:08
40.01144,116.311961,0,141,39765.0070949074,2008-11-13,00:10:13
40.01144,116.311961,0,141,39765.0071527778,2008-11-13,00:10:18
40.01144,116.311961,0,141,39765.0072106481,2008-11-13,00:10:23
40.01144,116.311961,0,141,39765.0072685185,2008-11-13,00:10:28
40.01144,116.311961,0,141,39765.0073263889,2008-11-13,00:10:33
40.01144,116.311961,0,141,39765.0073842593,2008-11-13,00:10:38
40.01144,116.311961,0,141,39765.0074421296,2008-11-13,00:10:43
40.01144,116.31196,0,141,39765.0075,2008-11-13,00:10:48
40.01144,116.31196,0,142,39765.0075578704,2008-11-13,00:10:53
40.01144,116.31196,0,142,39765.0076157407,2008-11-13,00:10:58
40.01144,116.31196,0,142,39765.0076736111,2008-11-13,00:11:03
40.01144,116.311961,0,142,39765.0077314815,2008-11-13,00:11:08
40.01144,116.311961,0,142,39765.0077662037,2008-11-13,00:11:11
40.011438,116.311962,0,142,39765.0077893519,2008-11-13,00:11:13
40.011414,116.31206,0,134,39765.0078472222,2008-11-13,00:11:18
40.011374,116.312179,0,131,39765.0079050926,2008-11-13,00:11:23
40.011327,116.312313,0,129,39765.007962963,2008-11-13,00:11:28
40.01127,116.312427,0,125,39765.0080092593,2008-11-13,00:11:32
40.011178,116.312525,0,125,39765.0080555556,2008-11-13,00:11:36
40.011085,116.312546,0,125,39765.0080902778,2008-11-13,00:11:39
40.010983,116.31254,0,127,39765.008125,2008-11-13,00:11:42
40.010876,116.312526,0,126,39765.0081597222,2008-11-13,00:11:45
40.010765,116.312523,0,128,39765.0081944444,2008-11-13,00:11:48
40.01065,116.31252,0,128,39765.0082291667,2008-11-13,00:11:51
40.010532,116.312537,0,128,39765.0082638889,2008-11-13,00:11:54
40.010416,116.312554,0,128,39765.0082986111,2008-11-13,00:11:57
40.010294,116.312569,0,129,39765.0083333333,2008-11-13,00:12:00
40.01018,116.312588,0,129,39765.0083680556,2008-11-13,00:12:03
40.010068,116.312604,0,132,39765.0084027778,2008-11-13,00:12:06
40.009957,116.312633,0,133,39765.0084375,2008-11-13,00:12:09
40.009842,116.312652,0,130,39765.0084722222,2008-11-13,00:12:12
40.009738,116.31267,0,130,39765.0085069444,2008-11-13,00:12:15
40.00963,116.312684,0,132,39765.0085416667,2008-11-13,00:12:18
40.009526,116.3127,0,129,39765.0085763889,2008-11-13,00:12:21
40.009442,116.31277,0,126,39765.0086111111,2008-11-13,00:12:24
40.009423,116.312895,0,116,39765.0086458333,2008-11-13,00:12:27
40.009431,116.313018,0,118,39765.0086805556,2008-11-13,00:12:30
40.00945,116.313155,0,116,39765.0087152778,2008-11-13,00:12:33
40.009465,116.313304,0,114,39765.00875,2008-11-13,00:12:36
40.009478,116.313457,0,116,39765.0087847222,2008-11-13,00:12:39
40.0095,116.313606,0,118,39765.0088194444,2008-11-13,00:12:42
40.009511,116.313749,0,121,39765.0088541667,2008-11-13,00:12:45
40.009529,116.313892,0,126,39765.0088888889,2008-11-13,00:12:48
40.009538,116.314032,0,131,39765.0089236111,2008-11-13,00:12:51
40.009544,116.314177,0,134,39765.0089583333,2008-11-13,00:12:54
40.009551,116.314312,0,141,39765.0089930556,2008-11-13,00:12:57
40.009573,116.314463,0,146,39765.0090277778,2008-11-13,00:13:00
40.009579,116.314623,0,148,39765.0090625,2008-11-13,00:13:03
40.00959,116.31477,0,152,39765.0090972222,2008-11-13,00:13:06
40.009589,116.314916,0,153,39765.0091319444,2008-11-13,00:13:09
40.009597,116.315059,0,158,39765.0091666667,2008-11-13,00:13:12
40.009595,116.31519,0,162,39765.0092013889,2008-11-13,00:13:15
40.009613,116.315347,0,163,39765.0092361111,2008-11-13,00:13:18
40.009621,116.315485,0,166,39765.0092708333,2008-11-13,00:13:21
40.009629,116.315611,0,172,39765.0093055556,2008-11-13,00:13:24
40.009649,116.315768,0,180,39765.0093402778,2008-11-13,00:13:27
40.009659,116.315888,0,180,39765.0093634259,2008-11-13,00:13:29
40.00967,116.316025,0,176,39765.0093865741,2008-11-13,00:13:31
40.009581,116.316117,0,176,39765.0094212963,2008-11-13,00:13:34
40.009481,116.316151,0,181,39765.0094560185,2008-11-13,00:13:37
40.009371,116.316154,0,187,39765.0094907407,2008-11-13,00:13:40
40.009258,116.31617,0,191,39765.009525463,2008-11-13,00:13:43
40.00914,116.316196,0,192,39765.0095601852,2008-11-13,00:13:46
40.009033,116.316225,0,188,39765.0095833333,2008-11-13,00:13:48
40.008958,116.31629,0,183,39765.0096064815,2008-11-13,00:13:50
40.008933,116.316436,0,172,39765.0096412037,2008-11-13,00:13:53
40.008954,116.316565,0,164,39765.0096643518,2008-11-13,00:13:55
40.008976,116.31668,0,159,39765.0096875,2008-11-13,00:13:57
40.009008,116.316792,0,153,39765.0097106481,2008-11-13,00:13:59
40.00904,116.316904,0,149,39765.0097337963,2008-11-13,00:14:01
40.009073,116.317059,0,145,39765.0097685185,2008-11-13,00:14:04
40.009086,116.317219,0,142,39765.0098032407,2008-11-13,00:14:07
40.009099,116.317366,0,139,39765.009837963,2008-11-13,00:14:10
40.009098,116.317506,0,140,39765.0098726852,2008-11-13,00:14:13
40.009072,116.31763,0,137,39765.0099074074,2008-11-13,00:14:16
40.008978,116.317671,0,138,39765.0099537037,2008-11-13,00:14:20
40.008874,116.317673,0,140,39765.01,2008-11-13,00:14:24
40.00878,116.317667,0,142,39765.0100347222,2008-11-13,00:14:27
40.008688,116.317664,0,143,39765.0100694444,2008-11-13,00:14:30
40.008592,116.317669,0,146,39765.0101041667,2008-11-13,00:14:33
40.008495,116.317661,0,152,39765.0101388889,2008-11-13,00:14:36
40.008383,116.317656,0,154,39765.0101736111,2008-11-13,00:14:39
40.008267,116.317649,0,158,39765.0102083333,2008-11-13,00:14:42
40.008152,116.317647,0,160,39765.0102430556,2008-11-13,00:14:45
40.008043,116.317652,0,168,39765.0102777778,2008-11-13,00:14:48
40.007937,116.317647,0,178,39765.0103125,2008-11-13,00:14:51
40.007828,116.317639,0,187,39765.0103472222,2008-11-13,00:14:54
40.007704,116.317638,0,196,39765.0103819444,2008-11-13,00:14:57
40.007603,116.317607,0,206,39765.0104166667,2008-11-13,00:15:00
40.007497,116.317583,0,214,39765.0104513889,2008-11-13,00:15:03
40.007407,116.317569,0,218,39765.010474537,2008-11-13,00:15:05
40.007289,116.317562,0,225,39765.0105092593,2008-11-13,00:15:08
40.00719,116.317605,0,210,39765.0105324074,2008-11-13,00:15:10
40.0071,116.317634,0,207,39765.0105555556,2008-11-13,00:15:12
40.007007,116.31763,0,209,39765.0105787037,2008-11-13,00:15:14
40.006908,116.317628,0,212,39765.0106018518,2008-11-13,00:15:16
40.006789,116.31763,0,210,39765.0106365741,2008-11-13,00:15:19
40.006671,116.317636,0,209,39765.0106712963,2008-11-13,00:15:22
40.006553,116.317627,0,211,39765.0107060185,2008-11-13,00:15:25
40.006427,116.317648,0,204,39765.0107407407,2008-11-13,00:15:28
40.006313,116.317644,0,205,39765.010775463,2008-11-13,00:15:31
40.006222,116.317636,0,206,39765.0107986111,2008-11-13,00:15:33
40.006095,116.317644,0,207,39765.0108333333,2008-11-13,00:15:36
40.005978,116.317647,0,211,39765.0108680556,2008-11-13,00:15:39
40.005851,116.317653,0,214,39765.0109027778,2008-11-13,00:15:42
40.005761,116.317656,0,216,39765.0109259259,2008-11-13,00:15:44
40.005623,116.317645,0,219,39765.0109606481,2008-11-13,00:15:47
40.005507,116.317652,0,225,39765.0109953704,2008-11-13,00:15:50
40.00537,116.317678,0,208,39765.0110185185,2008-11-13,00:15:52
40.005237,116.317701,0,205,39765.0110532407,2008-11-13,00:15:55
40.005114,116.317719,0,202,39765.011087963,2008-11-13,00:15:58
40.004996,116.317714,0,206,39765.0111226852,2008-11-13,00:16:01
40.004889,116.317714,0,206,39765.0111574074,2008-11-13,00:16:04
40.004793,116.317757,0,188,39765.0111805556,2008-11-13,00:16:06
40.004729,116.317897,0,175,39765.0112152778,2008-11-13,00:16:09
40.004713,116.318011,0,170,39765.0112384259,2008-11-13,00:16:11
40.0047,116.318139,0,160,39765.0112615741,2008-11-13,00:16:13
40.0047,116.318287,0,155,39765.0112962963,2008-11-13,00:16:16
40.004711,116.318429,0,149,39765.0113310185,2008-11-13,00:16:19
40.004711,116.318566,0,152,39765.0113657407,2008-11-13,00:16:22
40.004711,116.318701,0,155,39765.011400463,2008-11-13,00:16:25
40.004712,116.318831,0,155,39765.0114351852,2008-11-13,00:16:28
40.00471,116.318964,0,156,39765.0114699074,2008-11-13,00:16:31
40.00471,116.319107,0,161,39765.0115046296,2008-11-13,00:16:34
40.004724,116.319262,0,159,39765.0115393519,2008-11-13,00:16:37
40.004747,116.319386,0,158,39765.0115625,2008-11-13,00:16:39
40.00475,116.319531,0,158,39765.0115972222,2008-11-13,00:16:42
40.004759,116.319668,0,158,39765.0116319444,2008-11-13,00:16:45
40.004768,116.319817,0,156,39765.0116666667,2008-11-13,00:16:48
40.004775,116.319956,0,150,39765.0117013889,2008-11-13,00:16:51
40.004789,116.320101,0,142,39765.011724537,2008-11-13,00:16:53
40.004805,116.320254,0,139,39765.0117592593,2008-11-13,00:16:56
40.004811,116.320389,0,140,39765.0117939815,2008-11-13,00:16:59
40.004815,116.32052,0,144,39765.0118287037,2008-11-13,00:17:02
40.004824,116.320649,0,148,39765.0118634259,2008-11-13,00:17:05
40.004843,116.320794,0,150,39765.0118981482,2008-11-13,00:17:08
40.004853,116.320933,0,148,39765.0119328704,2008-11-13,00:17:11
40.004863,116.321084,0,153,39765.0119791667,2008-11-13,00:17:15
40.00485,116.321208,0,151,39765.012025463,2008-11-13,00:17:19
40.004783,116.321285,0,156,39765.0120717593,2008-11-13,00:17:23
40.004691,116.321304,0,163,39765.0121180556,2008-11-13,00:17:27
40.004584,116.321314,0,170,39765.0121643519,2008-11-13,00:17:31
40.004482,116.321329,0,177,39765.0122106481,2008-11-13,00:17:35
40.004375,116.321342,0,177,39765.0122569444,2008-11-13,00:17:39
40.004273,116.321367,0,178,39765.0123032407,2008-11-13,00:17:43
40.004159,116.321385,0,178,39765.012349537,2008-11-13,00:17:47
40.004038,116.321378,0,185,39765.0123958333,2008-11-13,00:17:51
40.003932,116.321386,0,188,39765.0124305556,2008-11-13,00:17:54
40.003829,116.321407,0,195,39765.0124652778,2008-11-13,00:17:57
40.003728,116.321406,0,203,39765.0125,2008-11-13,00:18:00
40.003629,116.321411,0,208,39765.0125347222,2008-11-13,00:18:03
40.003515,116.321419,0,213,39765.0125810185,2008-11-13,00:18:07
40.003416,116.321407,0,213,39765.0126157407,2008-11-13,00:18:10
40.003302,116.32142,0,215,39765.012650463,2008-11-13,00:18:13
40.003192,116.321435,0,217,39765.0126851852,2008-11-13,00:18:16
40.003075,116.321453,0,217,39765.0127199074,2008-11-13,00:18:19
40.002966,116.321463,0,213,39765.0127546296,2008-11-13,00:18:22
40.002863,116.32147,0,214,39765.0127893519,2008-11-13,00:18:25
40.002754,116.32149,0,211,39765.0128240741,2008-11-13,00:18:28
40.00264,116.321499,0,212,39765.0128587963,2008-11-13,00:18:31
40.002522,116.321507,0,214,39765.0128935185,2008-11-13,00:18:34
40.002419,116.321521,0,219,39765.0129282407,2008-11-13,00:18:37
40.002318,116.321529,0,222,39765.012962963,2008-11-13,00:18:40
40.002209,116.321537,0,226,39765.0129976852,2008-11-13,00:18:43
40.002108,116.321557,0,226,39765.0130324074,2008-11-13,00:18:46
40.002009,116.321587,0,224,39765.0130671296,2008-11-13,00:18:49
40.001906,116.321591,0,224,39765.0131018519,2008-11-13,00:18:52
40.001794,116.32159,0,223,39765.0131365741,2008-11-13,00:18:55
40.001685,116.321584,0,226,39765.0131712963,2008-11-13,00:18:58
40.001587,116.321598,0,230,39765.0132060185,2008-11-13,00:19:01
40.001447,116.3216,0,226,39765.0132291667,2008-11-13,00:19:03
40.001339,116.321601,0,222,39765.0132523148,2008-11-13,00:19:05
40.001217,116.321603,0,221,39765.013287037,2008-11-13,00:19:08
40.001101,116.321618,0,222,39765.0133217593,2008-11-13,00:19:11
40.000984,116.321634,0,220,39765.0133564815,2008-11-13,00:19:14
40.000875,116.321647,0,215,39765.0133912037,2008-11-13,00:19:17
40.000768,116.321653,0,215,39765.0134259259,2008-11-13,00:19:20
40.000661,116.321663,0,212,39765.0134606481,2008-11-13,00:19:23
40.000546,116.321671,0,214,39765.0134953704,2008-11-13,00:19:26
40.000433,116.321674,0,218,39765.0135300926,2008-11-13,00:19:29
40.000327,116.321699,0,221,39765.0135648148,2008-11-13,00:19:32
40.000215,116.321716,0,224,39765.013599537,2008-11-13,00:19:35
40.000099,116.321736,0,221,39765.0136342593,2008-11-13,00:19:38
39.999959,116.321769,0,213,39765.0136689815,2008-11-13,00:19:41
39.999866,116.321792,0,205,39765.0136921296,2008-11-13,00:19:43
39.999767,116.32185,0,198,39765.0137268519,2008-11-13,00:19:46
39.9997,116.321951,0,194,39765.0137615741,2008-11-13,00:19:49
39.999651,116.322061,0,194,39765.0137962963,2008-11-13,00:19:52
39.999647,116.32223,0,180,39765.0138310185,2008-11-13,00:19:55
39.999652,116.322368,0,181,39765.0138657407,2008-11-13,00:19:58
39.99965,116.32251,0,183,39765.013900463,2008-11-13,00:20:01
39.999656,116.322661,0,180,39765.0139351852,2008-11-13,00:20:04
39.999661,116.322793,0,180,39765.0139699074,2008-11-13,00:20:07
39.999667,116.322934,0,183,39765.0140046296,2008-11-13,00:20:10
39.999675,116.323085,0,183,39765.0140393519,2008-11-13,00:20:13
39.999676,116.323198,0,175,39765.0140625,2008-11-13,00:20:15
39.999694,116.323324,0,162,39765.0140856481,2008-11-13,00:20:17
39.999689,116.32347,0,161,39765.0141203704,2008-11-13,00:20:20
39.999684,116.32361,0,160,39765.0141550926,2008-11-13,00:20:23
39.999692,116.32376,0,160,39765.0141898148,2008-11-13,00:20:26
39.999701,116.323895,0,164,39765.014224537,2008-11-13,00:20:29
39.999713,116.324012,0,165,39765.0142592593,2008-11-13,00:20:32
39.999715,116.324178,0,169,39765.0143055556,2008-11-13,00:20:36
39.999727,116.324322,0,174,39765.0143402778,2008-11-13,00:20:39
39.999736,116.324474,0,172,39765.014375,2008-11-13,00:20:42
39.999742,116.324597,0,181,39765.0144097222,2008-11-13,00:20:45
39.999758,116.32474,0,184,39765.0144444444,2008-11-13,00:20:48
39.999765,116.324885,0,185,39765.0144791667,2008-11-13,00:20:51
39.999767,116.325011,0,173,39765.0145023148,2008-11-13,00:20:53
39.999781,116.325166,0,162,39765.014537037,2008-11-13,00:20:56
39.999774,116.32529,0,162,39765.0145717593,2008-11-13,00:20:59
39.999766,116.325421,0,161,39765.0146064815,2008-11-13,00:21:02
39.999742,116.32556,0,158,39765.0146412037,2008-11-13,00:21:05
39.999651,116.325626,0,161,39765.0146759259,2008-11-13,00:21:08
39.999546,116.325662,0,163,39765.0147106481,2008-11-13,00:21:11
39.999451,116.325726,0,161,39765.0147453704,2008-11-13,00:21:14
39.999359,116.325807,0,158,39765.0147800926,2008-11-13,00:21:17
39.999283,116.325907,0,157,39765.0148148148,2008-11-13,00:21:20
39.999224,116.326024,0,155,39765.014849537,2008-11-13,00:21:23
39.999156,116.326119,0,154,39765.0148842593,2008-11-13,00:21:26
39.999065,116.326178,0,152,39765.0149189815,2008-11-13,00:21:29
39.998963,116.326184,0,154,39765.0149537037,2008-11-13,00:21:32
39.998851,116.326194,0,153,39765.0149884259,2008-11-13,00:21:35
39.998743,116.326213,0,152,39765.0150231481,2008-11-13,00:21:38
39.998632,116.32621,0,147,39765.0150578704,2008-11-13,00:21:41
39.998528,116.326223,0,143,39765.0150925926,2008-11-13,00:21:44
39.998422,116.326237,0,140,39765.0151273148,2008-11-13,00:21:47
39.998309,116.326234,0,140,39765.015162037,2008-11-13,00:21:50
39.998201,116.32624,0,140,39765.0151967593,2008-11-13,00:21:53
39.99809,116.326257,0,141,39765.0152314815,2008-11-13,00:21:56
39.997979,116.326269,0,143,39765.0152662037,2008-11-13,00:21:59
39.99786,116.326265,0,147,39765.0153009259,2008-11-13,00:22:02
39.997738,116.326268,0,146,39765.0153356481,2008-11-13,00:22:05
39.997619,116.326277,0,151,39765.0153703704,2008-11-13,00:22:08
39.997508,116.326293,0,148,39765.0154050926,2008-11-13,00:22:11
39.997405,116.326304,0,152,39765.0154398148,2008-11-13,00:22:14
39.997295,116.326286,0,167,39765.015474537,2008-11-13,00:22:17
39.997182,116.326292,0,170,39765.0155092593,2008-11-13,00:22:20
39.997063,116.326287,0,173,39765.0155439815,2008-11-13,00:22:23
39.996948,116.326279,0,177,39765.0155787037,2008-11-13,00:22:26
39.996837,116.32626,0,181,39765.0156134259,2008-11-13,00:22:29
39.996727,116.326241,0,187,39765.0156481481,2008-11-13,00:22:32
39.996614,116.326238,0,192,39765.0156828704,2008-11-13,00:22:35
39.99652,116.326248,0,196,39765.0157175926,2008-11-13,00:22:38
39.996418,116.326253,0,201,39765.0157638889,2008-11-13,00:22:42
39.996316,116.326296,0,201,39765.0158101852,2008-11-13,00:22:46
39.996224,116.32632,0,195,39765.0158564815,2008-11-13,00:22:50
39.996116,116.326353,0,190,39765.0159027778,2008-11-13,00:22:54
39.996027,116.326378,0,196,39765.0159375,2008-11-13,00:22:57
39.995937,116.326382,0,196,39765.0159722222,2008-11-13,00:23:00
39.995819,116.326369,0,203,39765.0160185185,2008-11-13,00:23:04
39.995727,116.326362,0,212,39765.0160532407,2008-11-13,00:23:07
39.995638,116.326354,0,219,39765.016087963,2008-11-13,00:23:10
39.995546,116.32636,0,221,39765.0161226852,2008-11-13,00:23:13
39.99546,116.326397,0,213,39765.0161574074,2008-11-13,00:23:16
39.995369,116.326408,0,214,39765.0161921296,2008-11-13,00:23:19
39.995264,116.32642,0,219,39765.0162384259,2008-11-13,00:23:23
39.995169,116.326434,0,209,39765.0162847222,2008-11-13,00:23:27
39.995079,116.326429,0,203,39765.0163194444,2008-11-13,00:23:30
39.994974,116.326417,0,191,39765.0163657407,2008-11-13,00:23:34
39.994879,116.326411,0,181,39765.016400463,2008-11-13,00:23:37
39.994786,116.326419,0,170,39765.0164351852,2008-11-13,00:23:40
39.994684,116.32642,0,169,39765.0164699074,2008-11-13,00:23:43
39.994575,116.32641,0,172,39765.0165046296,2008-11-13,00:23:46
39.994468,116.326406,0,172,39765.0165393518,2008-11-13,00:23:49
39.994358,116.326407,0,169,39765.0165740741,2008-11-13,00:23:52
39.994266,116.326411,0,171,39765.0166087963,2008-11-13,00:23:55
39.994163,116.326413,0,172,39765.0166435185,2008-11-13,00:23:58
39.994066,116.32642,0,172,39765.0166782407,2008-11-13,00:24:01
39.993956,116.326419,0,173,39765.016712963,2008-11-13,00:24:04
39.993863,116.326381,0,172,39765.0167476852,2008-11-13,00:24:07
39.993764,116.326353,0,175,39765.0167824074,2008-11-13,00:24:10
39.99366,116.326371,0,182,39765.0168171296,2008-11-13,00:24:13
39.993555,116.326389,0,184,39765.0168518518,2008-11-13,00:24:16
39.993444,116.326396,0,185,39765.0168865741,2008-11-13,00:24:19
39.993324,116.326403,0,179,39765.0169212963,2008-11-13,00:24:22
39.993206,116.326399,0,179,39765.0169560185,2008-11-13,00:24:25
39.993089,116.326408,0,179,39765.0169907407,2008-11-13,00:24:28
39.992971,116.32641,0,175,39765.017025463,2008-11-13,00:24:31
39.992853,116.326418,0,178,39765.0170601852,2008-11-13,00:24:34
39.992746,116.326426,0,182,39765.0170949074,2008-11-13,00:24:37
39.992685,116.326403,0,205,39765.0171180556,2008-11-13,00:24:39
39.992573,116.326396,0,206,39765.0171527778,2008-11-13,00:24:42
39.992465,116.326385,0,207,39765.0171875,2008-11-13,00:24:45
39.992361,116.326363,0,208,39765.0172222222,2008-11-13,00:24:48
39.992272,116.326337,0,211,39765.0172569444,2008-11-13,00:24:51
39.992166,116.326347,0,213,39765.0172916667,2008-11-13,00:24:54
39.992067,116.326313,0,220,39765.017337963,2008-11-13,00:24:58
39.992005,116.326241,0,238,39765.0173842593,2008-11-13,00:25:02
39.991915,116.326286,0,247,39765.0174074074,2008-11-13,00:25:04
39.991788,116.326303,0,256,39765.0174421296,2008-11-13,00:25:07
39.991698,116.326305,0,264,39765.0174768518,2008-11-13,00:25:10
39.991618,116.326361,0,275,39765.0175231481,2008-11-13,00:25:14
39.99157,116.326489,0,276,39765.0175694444,2008-11-13,00:25:18
39.991507,116.326577,0,263,39765.0176041667,2008-11-13,00:25:21
39.991441,116.326661,0,249,39765.0176388889,2008-11-13,00:25:24
39.991376,116.326737,0,234,39765.0176736111,2008-11-13,00:25:27
39.991296,116.326808,0,210,39765.0177199074,2008-11-13,00:25:31
39.991266,116.326818,0,181,39765.0177777778,2008-11-13,00:25:36
39.991267,116.326759,0,175,39765.0178356481,2008-11-13,00:25:41
39.991197,116.32668,0,168,39765.0178935185,2008-11-13,00:25:46
39.991122,116.326561,0,162,39765.0179398148,2008-11-13,00:25:50
39.991021,116.32653,0,161,39765.017974537,2008-11-13,00:25:53
39.990907,116.326534,0,161,39765.0180092593,2008-11-13,00:25:56
39.99079,116.326533,0,161,39765.0180439815,2008-11-13,00:25:59
39.990675,116.326536,0,160,39765.0180787037,2008-11-13,00:26:02
39.990573,116.326511,0,167,39765.0181134259,2008-11-13,00:26:05
39.990453,116.326531,0,167,39765.0181481481,2008-11-13,00:26:08
39.990344,116.326556,0,164,39765.0181828704,2008-11-13,00:26:11
39.990236,116.326583,0,163,39765.0182175926,2008-11-13,00:26:14
39.99012,116.326608,0,154,39765.0182523148,2008-11-13,00:26:17
39.990006,116.326624,0,153,39765.018287037,2008-11-13,00:26:20
39.989891,116.326628,0,154,39765.0183217593,2008-11-13,00:26:23
39.989783,116.32663,0,154,39765.0183564815,2008-11-13,00:26:26
39.989679,116.326639,0,152,39765.0183912037,2008-11-13,00:26:29
39.989568,116.326637,0,152,39765.0184259259,2008-11-13,00:26:32
39.989453,116.326629,0,147,39765.0184606481,2008-11-13,00:26:35
39.989342,116.326635,0,147,39765.0184953704,2008-11-13,00:26:38
39.989226,116.326642,0,145,39765.0185300926,2008-11-13,00:26:41
39.989107,116.326649,0,141,39765.0185648148,2008-11-13,00:26:44
39.988987,116.326653,0,142,39765.018599537,2008-11-13,00:26:47
39.988868,116.326649,0,144,39765.0186342593,2008-11-13,00:26:50
39.988741,116.32665,0,141,39765.0186689815,2008-11-13,00:26:53
39.988624,116.326654,0,137,39765.0187037037,2008-11-13,00:26:56
39.988503,116.326654,0,138,39765.0187384259,2008-11-13,00:26:59
39.988389,116.326654,0,139,39765.0187731481,2008-11-13,00:27:02
39.988268,116.326663,0,143,39765.0188078704,2008-11-13,00:27:05
39.988148,116.326688,0,142,39765.0188425926,2008-11-13,00:27:08
39.988023,116.326691,0,139,39765.0188773148,2008-11-13,00:27:11
39.987903,116.326696,0,136,39765.018912037,2008-11-13,00:27:14
39.98778,116.326698,0,141,39765.0189467593,2008-11-13,00:27:17
39.987663,116.326713,0,143,39765.0189814815,2008-11-13,00:27:20
39.987551,116.326728,0,146,39765.0190162037,2008-11-13,00:27:23
39.987437,116.326738,0,143,39765.0190509259,2008-11-13,00:27:26
39.987326,116.326738,0,148,39765.0190856481,2008-11-13,00:27:29
39.987215,116.326731,0,149,39765.0191203704,2008-11-13,00:27:32
39.987097,116.32673,0,149,39765.0191550926,2008-11-13,00:27:35
39.986978,116.326729,0,150,39765.0191898148,2008-11-13,00:27:38
39.986862,116.326737,0,151,39765.019224537,2008-11-13,00:27:41
39.986748,116.326736,0,151,39765.0192592593,2008-11-13,00:27:44
39.98663,116.326734,0,151,39765.0192939815,2008-11-13,00:27:47
39.986522,116.32673,0,154,39765.0193287037,2008-11-13,00:27:50
39.986412,116.326728,0,156,39765.0193634259,2008-11-13,00:27:53
39.986301,116.326739,0,159,39765.0193981482,2008-11-13,00:27:56
39.986185,116.32675,0,163,39765.0194328704,2008-11-13,00:27:59
39.986062,116.326754,0,163,39765.0194675926,2008-11-13,00:28:02
39.98597,116.326759,0,175,39765.0194907407,2008-11-13,00:28:04
39.985871,116.326766,0,171,39765.0195138889,2008-11-13,00:28:06
39.98578,116.326785,0,165,39765.019537037,2008-11-13,00:28:08
39.985688,116.326795,0,162,39765.0195601852,2008-11-13,00:28:10
39.98556,116.326812,0,157,39765.0195949074,2008-11-13,00:28:13
39.985433,116.326834,0,157,39765.0196296296,2008-11-13,00:28:16
39.98534,116.326844,0,152,39765.0196527778,2008-11-13,00:28:18
39.985215,116.326867,0,156,39765.0196875,2008-11-13,00:28:21
39.985125,116.326888,0,155,39765.0197222222,2008-11-13,00:28:24
39.985027,116.326897,0,149,39765.0197569444,2008-11-13,00:28:27
39.984924,116.326891,0,144,39765.0197916667,2008-11-13,00:28:30
39.984823,116.326884,0,143,39765.0198263889,2008-11-13,00:28:33
39.984721,116.326888,0,141,39765.0198611111,2008-11-13,00:28:36
39.984622,116.326876,0,143,39765.0198958333,2008-11-13,00:28:39
39.984526,116.326873,0,140,39765.0199305556,2008-11-13,00:28:42
39.984432,116.326896,0,139,39765.0199652778,2008-11-13,00:28:45
39.984318,116.326875,0,140,39765.0200115741,2008-11-13,00:28:49
39.984228,116.32686,0,141,39765.0200462963,2008-11-13,00:28:52
39.984129,116.326865,0,143,39765.0200810185,2008-11-13,00:28:55
39.984025,116.326867,0,146,39765.0201157407,2008-11-13,00:28:58
39.98392,116.326873,0,146,39765.020150463,2008-11-13,00:29:01
39.983814,116.326876,0,146,39765.0201851852,2008-11-13,00:29:04
39.983703,116.326873,0,142,39765.0202199074,2008-11-13,00:29:07
39.983597,116.326873,0,141,39765.0202546296,2008-11-13,00:29:10
39.983497,116.326886,0,142,39765.0202893519,2008-11-13,00:29:13
39.983393,116.326907,0,143,39765.0203240741,2008-11-13,00:29:16
39.983289,116.326926,0,144,39765.0203587963,2008-11-13,00:29:19
39.983185,116.326946,0,146,39765.0203935185,2008-11-13,00:29:22
39.983076,116.326964,0,151,39765.0204282407,2008-11-13,00:29:25
39.982975,116.326979,0,154,39765.020462963,2008-11-13,00:29:28
39.982868,116.326984,0,158,39765.0204976852,2008-11-13,00:29:31
39.982765,116.326979,0,165,39765.0205324074,2008-11-13,00:29:34
39.982664,116.326972,0,175,39765.0205671296,2008-11-13,00:29:37
39.982551,116.326988,0,168,39765.0206018519,2008-11-13,00:29:40
39.982467,116.326993,0,154,39765.020625,2008-11-13,00:29:42
39.982355,116.326995,0,155,39765.0206597222,2008-11-13,00:29:45
39.982252,116.327006,0,156,39765.0206944444,2008-11-13,00:29:48
39.982149,116.327022,0,151,39765.0207291667,2008-11-13,00:29:51
39.982042,116.327023,0,154,39765.0207638889,2008-11-13,00:29:54
39.981938,116.327018,0,157,39765.0207986111,2008-11-13,00:29:57
39.981829,116.327023,0,157,39765.0208333333,2008-11-13,00:30:00
39.98171,116.327024,0,157,39765.0208680556,2008-11-13,00:30:03
39.981591,116.327029,0,158,39765.0209027778,2008-11-13,00:30:06
39.98147,116.327048,0,156,39765.0209375,2008-11-13,00:30:09
39.981349,116.327049,0,151,39765.0209722222,2008-11-13,00:30:12
39.981229,116.327053,0,150,39765.0210069444,2008-11-13,00:30:15
39.981116,116.327057,0,151,39765.0210416667,2008-11-13,00:30:18
39.981001,116.327057,0,151,39765.0210763889,2008-11-13,00:30:21
39.980883,116.327066,0,152,39765.0211111111,2008-11-13,00:30:24
39.980767,116.327075,0,150,39765.0211458333,2008-11-13,00:30:27
39.980652,116.327092,0,146,39765.0211805556,2008-11-13,00:30:30
39.980542,116.32708,0,148,39765.0212152778,2008-11-13,00:30:33
39.980425,116.327074,0,142,39765.02125,2008-11-13,00:30:36
39.980318,116.327074,0,143,39765.0212847222,2008-11-13,00:30:39
39.98022,116.327082,0,148,39765.0213194444,2008-11-13,00:30:42
39.980125,116.327079,0,145,39765.0213541667,2008-11-13,00:30:45
39.980025,116.327084,0,151,39765.021400463,2008-11-13,00:30:49
39.979934,116.327106,0,151,39765.0214583333,2008-11-13,00:30:54
39.979871,116.327151,0,150,39765.0215162037,2008-11-13,00:30:59
39.979855,116.327143,0,145,39765.0215740741,2008-11-13,00:31:04
39.979855,116.327143,0,145,39765.0216319444,2008-11-13,00:31:09
39.979855,116.327143,0,145,39765.0216898148,2008-11-13,00:31:14
39.979855,116.327143,0,145,39765.021724537,2008-11-13,00:31:17
39.979852,116.327145,0,145,39765.0217476852,2008-11-13,00:31:19
39.979833,116.327142,0,146,39765.0218055556,2008-11-13,00:31:24
39.97975,116.327129,0,148,39765.0218634259,2008-11-13,00:31:29
39.979645,116.327128,0,150,39765.0219212963,2008-11-13,00:31:34
39.979541,116.327126,0,156,39765.0219675926,2008-11-13,00:31:38
39.979432,116.327123,0,165,39765.0220138889,2008-11-13,00:31:42
39.979343,116.327108,0,171,39765.0220486111,2008-11-13,00:31:45
39.979247,116.327114,0,171,39765.0220833333,2008-11-13,00:31:48
39.979144,116.327114,0,174,39765.0221180556,2008-11-13,00:31:51
39.979037,116.327112,0,172,39765.0221527778,2008-11-13,00:31:54
39.978938,116.327091,0,178,39765.0221875,2008-11-13,00:31:57
39.97883,116.327099,0,183,39765.0222222222,2008-11-13,00:32:00
39.978731,116.327112,0,186,39765.0222569444,2008-11-13,00:32:03
39.978623,116.327137,0,182,39765.0222916667,2008-11-13,00:32:06
39.978518,116.327145,0,182,39765.0223263889,2008-11-13,00:32:09
39.978417,116.327146,0,182,39765.0223611111,2008-11-13,00:32:12
39.978319,116.327123,0,185,39765.0223958333,2008-11-13,00:32:15
39.978234,116.327085,0,190,39765.0224305556,2008-11-13,00:32:18
39.978144,116.327077,0,206,39765.0224768519,2008-11-13,00:32:22
39.978021,116.327119,0,170,39765.0225347222,2008-11-13,00:32:27
39.977995,116.327107,0,185,39765.0225925926,2008-11-13,00:32:32
39.977995,116.327107,0,185,39765.0226273148,2008-11-13,00:32:35
39.977994,116.327108,0,184,39765.022650463,2008-11-13,00:32:37
39.977986,116.327091,0,180,39765.0227083333,2008-11-13,00:32:42
39.977962,116.327065,0,168,39765.0227662037,2008-11-13,00:32:47
39.977957,116.327019,0,159,39765.0228240741,2008-11-13,00:32:52
39.97796,116.326998,0,158,39765.0228819444,2008-11-13,00:32:57
39.977942,116.326995,0,160,39765.0229398148,2008-11-13,00:33:02
39.977928,116.327005,0,160,39765.0229976852,2008-11-13,00:33:07
39.977927,116.326995,0,160,39765.0230555556,2008-11-13,00:33:12
39.977926,116.326994,0,160,39765.0231134259,2008-11-13,00:33:17
39.97793,116.326993,0,160,39765.0231712963,2008-11-13,00:33:22
39.977938,116.326993,0,160,39765.0232291667,2008-11-13,00:33:27
39.977946,116.326993,0,160,39765.023287037,2008-11-13,00:33:32
39.977946,116.326993,0,160,39765.0233217593,2008-11-13,00:33:35
39.97795,116.326994,0,160,39765.0233449074,2008-11-13,00:33:37
39.977961,116.326991,0,159,39765.0234027778,2008-11-13,00:33:42
39.977984,116.326971,0,158,39765.0234606481,2008-11-13,00:33:47
39.978013,116.326926,0,156,39765.0235185185,2008-11-13,00:33:52
39.978019,116.326842,0,155,39765.0235763889,2008-11-13,00:33:57
39.977999,116.326802,0,153,39765.0236342593,2008-11-13,00:34:02
39.977992,116.326793,0,152,39765.0236921296,2008-11-13,00:34:07
39.977834,116.328903,0,434,39765.0311805556,2008-11-13,00:44:54
39.977836,116.328964,0,467,39765.0311921296,2008-11-13,00:44:55
39.977822,116.32907,0,518,39765.0312152778,2008-11-13,00:44:57
39.977693,116.328743,0,349,39765.0312268519,2008-11-13,00:44:58
39.977618,116.328625,0,256,39765.0312384259,2008-11-13,00:44:59
39.977568,116.328539,0,208,39765.03125,2008-11-13,00:45:00
39.977536,116.328475,0,182,39765.0312615741,2008-11-13,00:45:01
39.977508,116.328424,0,157,39765.0313194444,2008-11-13,00:45:06
39.977526,116.328305,0,158,39765.0313657407,2008-11-13,00:45:10
39.977526,116.328295,0,161,39765.0314236111,2008-11-13,00:45:15
39.977523,116.328168,0,164,39765.0314814815,2008-11-13,00:45:20
39.977569,116.328064,0,165,39765.0315162037,2008-11-13,00:45:23
39.977628,116.328014,0,168,39765.0315740741,2008-11-13,00:45:28
39.977657,116.3278,0,171,39765.0315972222,2008-11-13,00:45:30
39.977719,116.327821,0,177,39765.0316550926,2008-11-13,00:45:35
39.977781,116.32782,0,183,39765.031712963,2008-11-13,00:45:40
39.977781,116.32782,0,183,39765.0317476852,2008-11-13,00:45:43
39.977785,116.327825,0,189,39765.0317708333,2008-11-13,00:45:45
39.97777,116.327869,0,194,39765.0318287037,2008-11-13,00:45:50
39.977723,116.328006,0,199,39765.0318865741,2008-11-13,00:45:55
39.977656,116.328109,0,202,39765.0319328704,2008-11-13,00:45:59
39.97758,116.32818,0,207,39765.0319907407,2008-11-13,00:46:04
39.97751,116.328107,0,210,39765.032037037,2008-11-13,00:46:08
39.977473,116.328085,0,215,39765.0320949074,2008-11-13,00:46:13
39.977442,116.32806,0,219,39765.0321527778,2008-11-13,00:46:18
39.977481,116.328016,0,223,39765.0322106481,2008-11-13,00:46:23
39.977542,116.328117,0,225,39765.0322569444,2008-11-13,00:46:27
39.977582,116.328205,0,229,39765.0323148148,2008-11-13,00:46:32
39.977607,116.328178,0,232,39765.0323726852,2008-11-13,00:46:37
39.977624,116.328206,0,236,39765.0324305556,2008-11-13,00:46:42
39.977647,116.328183,0,238,39765.0324884259,2008-11-13,00:46:47
39.977679,116.328132,0,241,39765.0325462963,2008-11-13,00:46:52
39.977688,116.3278,0,244,39765.0325810185,2008-11-13,00:46:55
39.977694,116.327583,0,246,39765.0325925926,2008-11-13,00:46:56
39.977699,116.327313,0,244,39765.0326041667,2008-11-13,00:46:57
39.977709,116.327132,0,244,39765.0326157407,2008-11-13,00:46:58
39.977712,116.327124,0,246,39765.0326736111,2008-11-13,00:47:03
39.977712,116.327124,0,246,39765.0327083333,2008-11-13,00:47:06
39.977711,116.327121,0,247,39765.0327314815,2008-11-13,00:47:08
39.977715,116.327105,0,247,39765.0327893518,2008-11-13,00:47:13
39.977734,116.327091,0,247,39765.0328472222,2008-11-13,00:47:18
39.977735,116.327037,0,248,39765.0329050926,2008-11-13,00:47:23
39.977735,116.327033,0,248,39765.032962963,2008-11-13,00:47:28
39.977728,116.327029,0,248,39765.0330208333,2008-11-13,00:47:33
39.977728,116.327029,0,248,39765.0330555556,2008-11-13,00:47:36
39.977732,116.327025,0,248,39765.0330787037,2008-11-13,00:47:38
39.977749,116.327038,0,248,39765.0331365741,2008-11-13,00:47:43
39.977746,116.32702,0,247,39765.0331944444,2008-11-13,00:47:48
39.977746,116.32702,0,247,39765.0332291667,2008-11-13,00:47:51
39.977752,116.327018,0,247,39765.0332523148,2008-11-13,00:47:53
39.977762,116.327017,0,247,39765.0333101852,2008-11-13,00:47:58
39.977777,116.327012,0,245,39765.0334837963,2008-11-13,00:48:13
39.977777,116.327012,0,245,39765.0335185185,2008-11-13,00:48:16
39.97778,116.327008,0,244,39765.0335416667,2008-11-13,00:48:18
39.977771,116.327006,0,244,39765.033599537,2008-11-13,00:48:23
39.977759,116.326977,0,243,39765.0336574074,2008-11-13,00:48:28
39.977749,116.326976,0,243,39765.0337152778,2008-11-13,00:48:33
39.977754,116.326942,0,240,39765.0337731481,2008-11-13,00:48:38
39.97775,116.32689,0,238,39765.0338310185,2008-11-13,00:48:43
39.97775,116.32689,0,238,39765.0338657407,2008-11-13,00:48:46
39.977756,116.32689,0,238,39765.0338888889,2008-11-13,00:48:48
39.977781,116.326867,0,235,39765.0339467593,2008-11-13,00:48:53
39.977763,116.326782,0,232,39765.0340046296,2008-11-13,00:48:58
39.977735,116.326771,0,230,39765.0340625,2008-11-13,00:49:03
39.977723,116.326888,0,227,39765.0341203704,2008-11-13,00:49:08
39.977747,116.327006,0,224,39765.0341782407,2008-11-13,00:49:13
39.977761,116.326987,0,221,39765.0342361111,2008-11-13,00:49:18
39.977754,116.3269,0,218,39765.0342939815,2008-11-13,00:49:23
39.97775,116.326931,0,216,39765.0343518518,2008-11-13,00:49:28
39.977713,116.326894,0,213,39765.0344097222,2008-11-13,00:49:33
39.977696,116.326891,0,212,39765.0344675926,2008-11-13,00:49:38
39.977695,116.326892,0,212,39765.034525463,2008-11-13,00:49:43
39.977696,116.326895,0,212,39765.0346412037,2008-11-13,00:49:53
39.977694,116.326896,0,212,39765.0346990741,2008-11-13,00:49:58
39.977694,116.326896,0,212,39765.0349652778,2008-11-13,00:50:21
39.97769,116.326893,0,212,39765.0349884259,2008-11-13,00:50:23
39.977645,116.326905,0,210,39765.0350462963,2008-11-13,00:50:28
39.977627,116.32688,0,209,39765.0351041667,2008-11-13,00:50:33
39.977618,116.326896,0,208,39765.035162037,2008-11-13,00:50:38
39.977618,116.326896,0,208,39765.0351967593,2008-11-13,00:50:41
39.97762,116.326893,0,208,39765.0352199074,2008-11-13,00:50:43
39.97764,116.32677,0,208,39765.0352777778,2008-11-13,00:50:48
39.977678,116.326736,0,208,39765.0353356482,2008-11-13,00:50:53
39.977701,116.326697,0,210,39765.0353935185,2008-11-13,00:50:58
39.97773,116.326733,0,212,39765.0354513889,2008-11-13,00:51:03
39.977746,116.326744,0,214,39765.0355092593,2008-11-13,00:51:08
39.977785,116.326778,0,215,39765.035625,2008-11-13,00:51:18
39.977799,116.326817,0,213,39765.0356828704,2008-11-13,00:51:23
39.977829,116.326862,0,212,39765.0357407407,2008-11-13,00:51:28
39.977841,116.326856,0,211,39765.0357986111,2008-11-13,00:51:33
39.977841,116.326843,0,210,39765.0358564815,2008-11-13,00:51:38
39.97785,116.326783,0,209,39765.0359722222,2008-11-13,00:51:48
39.977857,116.326785,0,209,39765.0360300926,2008-11-13,00:51:53
39.977857,116.326785,0,209,39765.0360648148,2008-11-13,00:51:56
39.977861,116.326788,0,209,39765.036087963,2008-11-13,00:51:58
39.977826,116.326748,0,208,39765.0361458333,2008-11-13,00:52:03
39.977764,116.326633,0,206,39765.0362037037,2008-11-13,00:52:08
39.977735,116.326544,0,205,39765.0362615741,2008-11-13,00:52:13
39.977738,116.326548,0,205,39765.0363194444,2008-11-13,00:52:18
39.977738,116.326548,0,205,39765.0363541667,2008-11-13,00:52:21
39.977742,116.326551,0,204,39765.0363773148,2008-11-13,00:52:23
39.977784,116.326631,0,203,39765.0364351852,2008-11-13,00:52:28
39.977793,116.326643,0,201,39765.0364930556,2008-11-13,00:52:33
39.977813,116.326629,0,199,39765.0365509259,2008-11-13,00:52:38
39.977865,116.326753,0,198,39765.0365972222,2008-11-13,00:52:42
39.977893,116.32685,0,196,39765.0366550926,2008-11-13,00:52:47
39.977916,116.326873,0,194,39765.036712963,2008-11-13,00:52:52
39.97792,116.326837,0,193,39765.0367708333,2008-11-13,00:52:57
39.977946,116.32691,0,191,39765.0368287037,2008-11-13,00:53:02
39.977932,116.326908,0,190,39765.0368865741,2008-11-13,00:53:07
39.977909,116.326917,0,189,39765.0369444444,2008-11-13,00:53:12
39.977909,116.326917,0,189,39765.0369791667,2008-11-13,00:53:15
39.977913,116.326917,0,188,39765.0370023148,2008-11-13,00:53:17
39.977928,116.326953,0,187,39765.0370601852,2008-11-13,00:53:22
39.97789,116.326816,0,186,39765.0371064815,2008-11-13,00:53:26
39.97785,116.326693,0,186,39765.0371412037,2008-11-13,00:53:29
39.9778,116.326574,0,185,39765.0371875,2008-11-13,00:53:33
39.977767,116.326553,0,185,39765.0372453704,2008-11-13,00:53:38
39.977762,116.326553,0,185,39765.0373032407,2008-11-13,00:53:43
39.977762,116.326553,0,185,39765.037337963,2008-11-13,00:53:46
39.97776,116.326552,0,185,39765.0373611111,2008-11-13,00:53:48
39.977739,116.326538,0,184,39765.0374189815,2008-11-13,00:53:53
39.977701,116.326489,0,184,39765.0374768519,2008-11-13,00:53:58
39.977676,116.326443,0,184,39765.0375347222,2008-11-13,00:54:03
39.977667,116.326444,0,184,39765.0375925926,2008-11-13,00:54:08
39.977639,116.326492,0,183,39765.037650463,2008-11-13,00:54:13
39.977636,116.326561,0,182,39765.0377083333,2008-11-13,00:54:18
39.977672,116.326706,0,182,39765.0377662037,2008-11-13,00:54:23
39.977696,116.326849,0,181,39765.0378240741,2008-11-13,00:54:28
39.977723,116.326947,0,180,39765.0378819444,2008-11-13,00:54:33
39.977755,116.326901,0,179,39765.0379398148,2008-11-13,00:54:38
39.977788,116.326852,0,179,39765.0379976852,2008-11-13,00:54:43
39.977803,116.326759,0,178,39765.0380555556,2008-11-13,00:54:48
39.977846,116.326695,0,177,39765.0381134259,2008-11-13,00:54:53
39.977832,116.326573,0,177,39765.0381597222,2008-11-13,00:54:57
39.977833,116.326473,0,176,39765.0382175926,2008-11-13,00:55:02
39.977827,116.32641,0,175,39765.038275463,2008-11-13,00:55:07
39.977788,116.326322,0,175,39765.0383333333,2008-11-13,00:55:12
39.977756,116.326236,0,174,39765.0383912037,2008-11-13,00:55:17
39.977768,116.326281,0,174,39765.0384490741,2008-11-13,00:55:22
39.977781,116.326332,0,174,39765.0385069444,2008-11-13,00:55:27
39.977792,116.32644,0,173,39765.0385648148,2008-11-13,00:55:32
39.977792,116.326495,0,172,39765.0386226852,2008-11-13,00:55:37
39.97775,116.326521,0,170,39765.0386805556,2008-11-13,00:55:42
39.977743,116.326562,0,168,39765.0387384259,2008-11-13,00:55:47
39.977733,116.326607,0,166,39765.0387962963,2008-11-13,00:55:52
39.977747,116.326596,0,164,39765.0388541667,2008-11-13,00:55:57
39.977712,116.326446,0,163,39765.038912037,2008-11-13,00:56:02
39.977661,116.326346,0,161,39765.0389583333,2008-11-13,00:56:06
39.977651,116.326381,0,160,39765.0390162037,2008-11-13,00:56:11
39.97767,116.326438,0,158,39765.0390740741,2008-11-13,00:56:16
39.977651,116.326401,0,157,39765.0391319444,2008-11-13,00:56:21
39.977661,116.326411,0,156,39765.0391898148,2008-11-13,00:56:26
39.977692,116.326453,0,156,39765.0392476852,2008-11-13,00:56:31
39.977679,116.326394,0,155,39765.0393055556,2008-11-13,00:56:36
39.977668,116.32631,0,155,39765.0393634259,2008-11-13,00:56:41
39.977643,116.326279,0,154,39765.0394212963,2008-11-13,00:56:46
39.977664,116.326308,0,154,39765.0394791667,2008-11-13,00:56:51
39.977668,116.32631,0,154,39765.039537037,2008-11-13,00:56:56
39.977676,116.326311,0,154,39765.0395949074,2008-11-13,00:57:01
39.977676,116.326311,0,154,39765.0396296296,2008-11-13,00:57:04
39.977684,116.326314,0,153,39765.0396527778,2008-11-13,00:57:06
39.977692,116.326405,0,153,39765.0397106481,2008-11-13,00:57:11
39.977696,116.326534,0,151,39765.0397453704,2008-11-13,00:57:14
39.977704,116.32663,0,150,39765.0398032407,2008-11-13,00:57:19
39.977799,116.326858,0,132,39765.0433217593,2008-11-13,01:02:23
39.977822,116.327003,0,133,39765.0433680556,2008-11-13,01:02:27
39.977819,116.327151,0,136,39765.0434143519,2008-11-13,01:02:31
39.977807,116.327273,0,138,39765.0434722222,2008-11-13,01:02:36
39.977787,116.327335,0,139,39765.0435300926,2008-11-13,01:02:41
39.977774,116.327353,0,140,39765.043587963,2008-11-13,01:02:46
39.977788,116.327358,0,140,39765.0436458333,2008-11-13,01:02:51
39.977815,116.327442,0,140,39765.0437037037,2008-11-13,01:02:56
39.977815,116.327442,0,140,39765.0437384259,2008-11-13,01:02:59
39.977815,116.327444,0,140,39765.0437615741,2008-11-13,01:03:01
39.977806,116.327414,0,141,39765.0438194444,2008-11-13,01:03:06
39.977828,116.327484,0,141,39765.0438773148,2008-11-13,01:03:11
39.977867,116.327568,0,141,39765.0439351852,2008-11-13,01:03:16
39.977854,116.327566,0,141,39765.0439930556,2008-11-13,01:03:21
39.977799,116.327523,0,141,39765.0440509259,2008-11-13,01:03:26
39.977749,116.327503,0,141,39765.0441087963,2008-11-13,01:03:31
39.977702,116.327486,0,141,39765.0441666667,2008-11-13,01:03:36
39.977639,116.327493,0,142,39765.044224537,2008-11-13,01:03:41
39.977568,116.327518,0,143,39765.0442824074,2008-11-13,01:03:46
39.977529,116.327606,0,144,39765.0443402778,2008-11-13,01:03:51
39.977465,116.327594,0,146,39765.0443981481,2008-11-13,01:03:56
39.977379,116.327564,0,147,39765.0444560185,2008-11-13,01:04:01
39.977296,116.327526,0,148,39765.0445138889,2008-11-13,01:04:06
39.977232,116.327402,0,148,39765.0445601852,2008-11-13,01:04:10
39.977189,116.32729,0,146,39765.0446064815,2008-11-13,01:04:14
39.977146,116.32719,0,144,39765.0446643519,2008-11-13,01:04:19
39.977141,116.327061,0,142,39765.0447106481,2008-11-13,01:04:23
39.977139,116.327025,0,140,39765.0447685185,2008-11-13,01:04:28
39.977138,116.327007,0,140,39765.0448263889,2008-11-13,01:04:33
39.97716,116.32712,0,141,39765.0448726852,2008-11-13,01:04:37
39.977201,116.327247,0,143,39765.0449189815,2008-11-13,01:04:41
39.97726,116.327355,0,147,39765.0449652778,2008-11-13,01:04:45
39.977305,116.327462,0,148,39765.0449884259,2008-11-13,01:04:47
39.977366,116.327602,0,150,39765.0450231481,2008-11-13,01:04:50
39.977433,116.327711,0,153,39765.0450578704,2008-11-13,01:04:53
39.977526,116.327808,0,157,39765.0451041667,2008-11-13,01:04:57
39.977585,116.327909,0,159,39765.0451273148,2008-11-13,01:04:59
39.977671,116.328022,0,161,39765.045162037,2008-11-13,01:05:02
39.977739,116.328176,0,163,39765.0451851852,2008-11-13,01:05:04
39.977816,116.328363,0,165,39765.0452083333,2008-11-13,01:05:06
39.977894,116.328523,0,166,39765.0452314815,2008-11-13,01:05:08
39.977963,116.328651,0,168,39765.0452546296,2008-11-13,01:05:10
39.978013,116.328773,0,169,39765.0452777778,2008-11-13,01:05:12
39.97806,116.328879,0,170,39765.0453009259,2008-11-13,01:05:14
39.978124,116.329015,0,172,39765.0453356481,2008-11-13,01:05:17
39.978176,116.329059,0,175,39765.0453935185,2008-11-13,01:05:22
39.978198,116.329088,0,177,39765.0454513889,2008-11-13,01:05:27
39.978183,116.329033,0,179,39765.0455092593,2008-11-13,01:05:32
39.97818,116.329101,0,182,39765.0455671296,2008-11-13,01:05:37
39.978166,116.329113,0,185,39765.045625,2008-11-13,01:05:42
39.978116,116.329168,0,188,39765.0456828704,2008-11-13,01:05:47
39.978067,116.329074,0,190,39765.0457407407,2008-11-13,01:05:52
39.978023,116.329078,0,193,39765.0457986111,2008-11-13,01:05:57
39.977982,116.329145,0,195,39765.0458564815,2008-11-13,01:06:02
39.977955,116.329033,0,197,39765.0459027778,2008-11-13,01:06:06
39.977865,116.329004,0,198,39765.0459490741,2008-11-13,01:06:10
39.977776,116.329112,0,200,39765.0459953704,2008-11-13,01:06:14
39.977696,116.329171,0,202,39765.0460300926,2008-11-13,01:06:17
39.977605,116.329131,0,204,39765.0460763889,2008-11-13,01:06:21
39.977515,116.329162,0,205,39765.0461111111,2008-11-13,01:06:24
39.977418,116.329181,0,207,39765.0461458333,2008-11-13,01:06:27
39.977314,116.329193,0,209,39765.0461805556,2008-11-13,01:06:30
39.97721,116.329227,0,210,39765.0462152778,2008-11-13,01:06:33
39.977117,116.329178,0,212,39765.0462615741,2008-11-13,01:06:37
39.977022,116.329206,0,214,39765.0462962963,2008-11-13,01:06:40
39.976922,116.329216,0,216,39765.0463310185,2008-11-13,01:06:43
39.977952,116.326873,0,145,39765.0980092593,2008-11-13,02:21:08
39.977919,116.32701,0,148,39765.0980208333,2008-11-13,02:21:09
39.977934,116.327137,0,150,39765.0980787037,2008-11-13,02:21:14
39.977976,116.327202,0,152,39765.0987152778,2008-11-13,02:22:09
39.977977,116.327196,0,152,39765.0987731481,2008-11-13,02:22:14
39.977977,116.327193,0,152,39765.0988310185,2008-11-13,02:22:19
39.977977,116.327188,0,152,39765.0990046296,2008-11-13,02:22:34
39.977977,116.327188,0,152,39765.0993865741,2008-11-13,02:23:07
39.977979,116.327181,0,152,39765.0994097222,2008-11-13,02:23:09
39.977978,116.327172,0,152,39765.099525463,2008-11-13,02:23:19
39.977978,116.327172,0,152,39765.0995601852,2008-11-13,02:23:22
39.977978,116.327167,0,152,39765.0995833333,2008-11-13,02:23:24
39.977975,116.327158,0,152,39765.0998148148,2008-11-13,02:23:44
39.977975,116.327158,0,152,39765.099849537,2008-11-13,02:23:47
39.977974,116.327155,0,152,39765.0998726852,2008-11-13,02:23:49
39.97797,116.327141,0,152,39765.1000462963,2008-11-13,02:24:04
39.977958,116.327077,0,152,39765.1002199074,2008-11-13,02:24:19
39.977958,116.327077,0,152,39765.1002546296,2008-11-13,02:24:22
39.977958,116.327069,0,152,39765.1002777778,2008-11-13,02:24:24
39.977956,116.327057,0,152,39765.1004513889,2008-11-13,02:24:39
39.977955,116.327053,0,152,39765.1005092593,2008-11-13,02:24:44
39.977952,116.327047,0,152,39765.100625,2008-11-13,02:24:54
39.977952,116.327047,0,152,39765.1006597222,2008-11-13,02:24:57
39.977951,116.327043,0,152,39765.1006828704,2008-11-13,02:24:59
39.977947,116.327023,0,152,39765.1009143519,2008-11-13,02:25:19
39.977947,116.327023,0,152,39765.1009490741,2008-11-13,02:25:22
39.977946,116.327018,0,152,39765.1009722222,2008-11-13,02:25:24
