# Supplementary material for: A location privacy protection method based on blockchain and threshold cryptography
Source: PLoS One. 2025 Jun 4;20(6):e0324551. doi: 10.1371/journal.pone.0324551 (PMC12136415; doi:10.1371/journal.pone.0324551)
Supplement: S1 File — (ZIP) [file pone.0324551.s001.zip › Data/001/Trajectory/20081113121334.plt]

Geolife trajectory
WGS 84
Altitude is in Feet
Reserved 3
0,2,255,My Track,0,0,2,8421376
0
39.98083,116.327724,0,470,39765.5094212963,2008-11-13,12:13:34
39.980634,116.327113,0,202,39765.5094444444,2008-11-13,12:13:36
39.980748,116.327101,0,210,39765.5094675926,2008-11-13,12:13:38
39.98086,116.327108,0,208,39765.5094907407,2008-11-13,12:13:40
39.980973,116.327104,0,204,39765.509537037,2008-11-13,12:13:44
39.981061,116.327134,0,212,39765.5095717593,2008-11-13,12:13:47
39.981151,116.327143,0,209,39765.5096064815,2008-11-13,12:13:50
39.981252,116.327149,0,223,39765.5096643518,2008-11-13,12:13:55
39.98131,116.327149,0,253,39765.5097222222,2008-11-13,12:14:00
39.981392,116.327157,0,272,39765.5097800926,2008-11-13,12:14:05
39.981439,116.327161,0,283,39765.509837963,2008-11-13,12:14:10
39.981438,116.327195,0,290,39765.5098958333,2008-11-13,12:14:15
39.981436,116.327235,0,296,39765.5099537037,2008-11-13,12:14:20
39.981521,116.327135,0,290,39765.5099768518,2008-11-13,12:14:22
39.981534,116.327133,0,291,39765.5100347222,2008-11-13,12:14:27
39.981578,116.327107,0,294,39765.5100925926,2008-11-13,12:14:32
39.981663,116.327076,0,297,39765.510150463,2008-11-13,12:14:37
39.981771,116.327039,0,305,39765.5102083333,2008-11-13,12:14:42
39.981879,116.327009,0,308,39765.5102662037,2008-11-13,12:14:47
39.981976,116.326974,0,309,39765.5103125,2008-11-13,12:14:51
39.982013,116.326857,0,311,39765.5103356481,2008-11-13,12:14:53
39.982101,116.326785,0,316,39765.5103703704,2008-11-13,12:14:56
39.982154,116.326686,0,324,39765.5103935185,2008-11-13,12:14:58
39.982244,116.326672,0,333,39765.5104282407,2008-11-13,12:15:01
39.982345,116.326757,0,343,39765.510462963,2008-11-13,12:15:04
39.982436,116.326757,0,354,39765.5104976852,2008-11-13,12:15:07
39.982515,116.326672,0,366,39765.5105324074,2008-11-13,12:15:10
39.982604,116.326835,0,377,39765.5105671296,2008-11-13,12:15:13
39.982606,116.327533,0,374,39765.5105787037,2008-11-13,12:15:14
39.982619,116.327729,0,373,39765.5105902778,2008-11-13,12:15:15
39.982658,116.327847,0,372,39765.5106018518,2008-11-13,12:15:16
39.982755,116.327807,0,375,39765.5106481481,2008-11-13,12:15:20
39.982822,116.327697,0,379,39765.5106828704,2008-11-13,12:15:23
39.982923,116.327787,0,380,39765.5107291667,2008-11-13,12:15:27
39.982944,116.328092,0,375,39765.5107407407,2008-11-13,12:15:28
39.982894,116.327836,0,360,39765.5107638889,2008-11-13,12:15:30
39.983024,116.328078,0,351,39765.5107986111,2008-11-13,12:15:33
39.983064,116.32788,0,346,39765.5108101852,2008-11-13,12:15:34
39.983163,116.327751,0,343,39765.5108217593,2008-11-13,12:15:35
39.983236,116.32766,0,344,39765.5108449074,2008-11-13,12:15:37
39.983298,116.327576,0,337,39765.5108564815,2008-11-13,12:15:38
39.983381,116.327522,0,335,39765.5108796296,2008-11-13,12:15:40
39.983482,116.327418,0,332,39765.5109027778,2008-11-13,12:15:42
39.983551,116.327546,0,323,39765.5109375,2008-11-13,12:15:45
39.983645,116.327493,0,314,39765.5109606481,2008-11-13,12:15:47
39.983744,116.32747,0,305,39765.5109953704,2008-11-13,12:15:50
39.983861,116.327427,0,300,39765.5110416667,2008-11-13,12:15:54
39.98397,116.327414,0,293,39765.5110763889,2008-11-13,12:15:57
39.984076,116.327378,0,292,39765.5111342593,2008-11-13,12:16:02
39.984168,116.327386,0,290,39765.5111921296,2008-11-13,12:16:07
39.984215,116.32738,0,298,39765.51125,2008-11-13,12:16:12
39.984226,116.327401,0,306,39765.5113078704,2008-11-13,12:16:17
39.984223,116.327415,0,311,39765.5113657407,2008-11-13,12:16:22
39.984266,116.327412,0,313,39765.5114236111,2008-11-13,12:16:27
39.984375,116.32738,0,312,39765.5114699074,2008-11-13,12:16:31
39.984484,116.327342,0,309,39765.5115162037,2008-11-13,12:16:35
39.98457,116.327297,0,311,39765.5115509259,2008-11-13,12:16:38
39.984665,116.327263,0,314,39765.5115856482,2008-11-13,12:16:41
39.984752,116.327222,0,317,39765.5116203704,2008-11-13,12:16:44
39.984848,116.327186,0,328,39765.5116782407,2008-11-13,12:16:49
39.98489,116.327192,0,342,39765.5117361111,2008-11-13,12:16:54
39.984998,116.327162,0,340,39765.5117708333,2008-11-13,12:16:57
39.985095,116.327144,0,343,39765.5118055556,2008-11-13,12:17:00
39.985192,116.327109,0,352,39765.5118402778,2008-11-13,12:17:03
39.985293,116.327076,0,361,39765.511875,2008-11-13,12:17:06
39.985402,116.32703,0,376,39765.5119212963,2008-11-13,12:17:10
39.985506,116.327007,0,391,39765.5119675926,2008-11-13,12:17:14
39.985594,116.326974,0,392,39765.5119907407,2008-11-13,12:17:16
39.98568,116.32694,0,401,39765.512025463,2008-11-13,12:17:19
39.985769,116.326875,0,418,39765.5120601852,2008-11-13,12:17:22
39.985859,116.326801,0,429,39765.5120949074,2008-11-13,12:17:25
39.985963,116.326756,0,436,39765.5121296296,2008-11-13,12:17:28
39.986081,116.326706,0,444,39765.5121643519,2008-11-13,12:17:31
39.986181,116.326651,0,453,39765.5121990741,2008-11-13,12:17:34
39.986271,116.326576,0,462,39765.5122337963,2008-11-13,12:17:37
39.986375,116.326532,0,477,39765.5122800926,2008-11-13,12:17:41
39.986459,116.326512,0,489,39765.5123263889,2008-11-13,12:17:45
39.98655,116.326507,0,495,39765.5123726852,2008-11-13,12:17:49
39.986643,116.326501,0,500,39765.5124189815,2008-11-13,12:17:53
39.986756,116.326554,0,514,39765.5124768519,2008-11-13,12:17:58
39.986871,116.326573,0,525,39765.5125115741,2008-11-13,12:18:01
39.986954,116.326594,0,538,39765.5125578704,2008-11-13,12:18:05
39.987038,116.326642,0,548,39765.5126041667,2008-11-13,12:18:09
39.987196,116.326795,0,560,39765.5126273148,2008-11-13,12:18:11
39.987283,116.326832,0,566,39765.512662037,2008-11-13,12:18:14
39.987373,116.326823,0,577,39765.5126967593,2008-11-13,12:18:17
39.987424,116.326675,0,580,39765.5127199074,2008-11-13,12:18:19
39.987493,116.326783,0,586,39765.5127430556,2008-11-13,12:18:21
39.987588,116.326799,0,593,39765.5127777778,2008-11-13,12:18:24
39.987636,116.326697,0,589,39765.5128009259,2008-11-13,12:18:26
39.987727,116.326592,0,593,39765.5128356481,2008-11-13,12:18:29
39.98785,116.326523,0,595,39765.5128703704,2008-11-13,12:18:32
39.98794,116.326488,0,592,39765.5129050926,2008-11-13,12:18:35
39.988036,116.326456,0,588,39765.5129398148,2008-11-13,12:18:38
39.98813,116.326425,0,585,39765.512974537,2008-11-13,12:18:41
39.988232,116.326408,0,587,39765.5130092593,2008-11-13,12:18:44
39.988372,116.326379,0,598,39765.5130324074,2008-11-13,12:18:46
39.988503,116.326384,0,604,39765.5130787037,2008-11-13,12:18:50
39.988592,116.326384,0,597,39765.5131134259,2008-11-13,12:18:53
39.988684,116.326362,0,593,39765.5131365741,2008-11-13,12:18:55
39.98878,116.326387,0,593,39765.5131597222,2008-11-13,12:18:57
39.988889,116.326393,0,586,39765.5131944444,2008-11-13,12:19:00
39.988976,116.326423,0,577,39765.5132407407,2008-11-13,12:19:04
39.989069,116.32645,0,567,39765.513287037,2008-11-13,12:19:08
39.989173,116.326472,0,571,39765.5133333333,2008-11-13,12:19:12
39.989289,116.326502,0,575,39765.5133564815,2008-11-13,12:19:14
39.989385,116.326486,0,575,39765.5133796296,2008-11-13,12:19:16
39.989476,116.326467,0,569,39765.5134143519,2008-11-13,12:19:19
39.989565,116.326426,0,567,39765.5134490741,2008-11-13,12:19:22
39.989662,116.326411,0,566,39765.5134837963,2008-11-13,12:19:25
39.989799,116.326377,0,561,39765.5135300926,2008-11-13,12:19:29
39.989889,116.326354,0,557,39765.5135763889,2008-11-13,12:19:33
39.989975,116.326313,0,551,39765.5136111111,2008-11-13,12:19:36
39.990103,116.326323,0,548,39765.5136342593,2008-11-13,12:19:38
39.990127,116.32631,0,558,39765.5136921296,2008-11-13,12:19:43
39.99066,116.326536,0,562,39765.5137268519,2008-11-13,12:19:46
39.990725,116.326564,0,567,39765.5137847222,2008-11-13,12:19:51
39.990751,116.326573,0,570,39765.5138425926,2008-11-13,12:19:56
39.990767,116.326605,0,572,39765.513900463,2008-11-13,12:20:01
39.990845,116.326885,0,564,39765.5139583333,2008-11-13,12:20:06
39.990902,116.327141,0,562,39765.5139699074,2008-11-13,12:20:07
39.990921,116.327151,0,560,39765.5140277778,2008-11-13,12:20:12
39.990956,116.327109,0,558,39765.5140856481,2008-11-13,12:20:17
39.990975,116.327059,0,558,39765.5141435185,2008-11-13,12:20:22
39.990997,116.327033,0,556,39765.5142013889,2008-11-13,12:20:27
39.991043,116.327042,0,554,39765.5142592593,2008-11-13,12:20:32
39.991059,116.32703,0,555,39765.5143171296,2008-11-13,12:20:37
39.991117,116.327049,0,557,39765.514375,2008-11-13,12:20:42
39.991177,116.327037,0,556,39765.5144328704,2008-11-13,12:20:47
39.991227,116.327052,0,552,39765.5144907407,2008-11-13,12:20:52
39.991278,116.327144,0,541,39765.5145486111,2008-11-13,12:20:57
39.991316,116.327275,0,541,39765.5145601852,2008-11-13,12:20:58
39.991371,116.32713,0,534,39765.5145717593,2008-11-13,12:20:59
39.991413,116.327247,0,528,39765.5145833333,2008-11-13,12:21:00
39.991425,116.327461,0,523,39765.5145949074,2008-11-13,12:21:01
39.991513,116.327547,0,521,39765.5146064815,2008-11-13,12:21:02
39.991543,116.327664,0,518,39765.5146180556,2008-11-13,12:21:03
39.991638,116.327701,0,515,39765.5146527778,2008-11-13,12:21:06
39.991734,116.327693,0,515,39765.5146990741,2008-11-13,12:21:10
39.991827,116.327713,0,512,39765.5147453704,2008-11-13,12:21:14
39.99192,116.327782,0,507,39765.5147800926,2008-11-13,12:21:17
39.991981,116.327904,0,501,39765.5148032407,2008-11-13,12:21:19
39.992049,116.328071,0,492,39765.5148263889,2008-11-13,12:21:21
39.992077,116.328255,0,487,39765.514837963,2008-11-13,12:21:22
39.992099,116.328392,0,485,39765.514849537,2008-11-13,12:21:23
39.992186,116.328851,0,484,39765.5148726852,2008-11-13,12:21:25
39.992267,116.328946,0,485,39765.5149074074,2008-11-13,12:21:28
39.992346,116.329017,0,485,39765.5149421296,2008-11-13,12:21:31
39.992426,116.328916,0,471,39765.5149884259,2008-11-13,12:21:35
39.992614,116.328565,0,432,39765.5150115741,2008-11-13,12:21:37
39.992584,116.328238,0,409,39765.5150231481,2008-11-13,12:21:38
39.992598,116.328109,0,399,39765.5150347222,2008-11-13,12:21:39
39.992695,116.327904,0,399,39765.5150578704,2008-11-13,12:21:41
39.992775,116.327763,0,390,39765.5150694444,2008-11-13,12:21:42
39.992827,116.327673,0,379,39765.5150810185,2008-11-13,12:21:43
39.992941,116.327656,0,360,39765.5151041667,2008-11-13,12:21:45
39.993045,116.327573,0,348,39765.5151273148,2008-11-13,12:21:47
39.993126,116.327511,0,338,39765.515150463,2008-11-13,12:21:49
39.993229,116.32745,0,323,39765.5151736111,2008-11-13,12:21:51
39.993367,116.327374,0,313,39765.5151967593,2008-11-13,12:21:53
39.993486,116.327321,0,307,39765.5152199074,2008-11-13,12:21:55
39.9936,116.32727,0,300,39765.5152546296,2008-11-13,12:21:58
39.993699,116.327251,0,291,39765.5152777778,2008-11-13,12:22:00
39.993785,116.327199,0,288,39765.5153009259,2008-11-13,12:22:02
39.993885,116.327152,0,285,39765.5153356481,2008-11-13,12:22:05
39.993987,116.327096,0,282,39765.5153703704,2008-11-13,12:22:08
39.994091,116.32705,0,280,39765.5154050926,2008-11-13,12:22:11
39.994209,116.327002,0,288,39765.5154398148,2008-11-13,12:22:14
39.994299,116.327002,0,295,39765.515474537,2008-11-13,12:22:17
39.994409,116.326993,0,300,39765.5155208333,2008-11-13,12:22:21
39.994525,116.326973,0,304,39765.5155555556,2008-11-13,12:22:24
39.994614,116.326954,0,311,39765.5155787037,2008-11-13,12:22:26
39.994731,116.326922,0,323,39765.5156018519,2008-11-13,12:22:28
39.994853,116.326875,0,334,39765.515625,2008-11-13,12:22:30
39.99494,116.326855,0,341,39765.5156481481,2008-11-13,12:22:32
39.995052,116.326811,0,354,39765.5156712963,2008-11-13,12:22:34
39.995146,116.326804,0,364,39765.5156944444,2008-11-13,12:22:36
39.995238,116.326776,0,371,39765.5157175926,2008-11-13,12:22:38
39.995335,116.326761,0,388,39765.5157407407,2008-11-13,12:22:40
39.995419,116.32675,0,409,39765.5157638889,2008-11-13,12:22:42
39.995479,116.326713,0,438,39765.515787037,2008-11-13,12:22:44
39.99557,116.326688,0,455,39765.5158101852,2008-11-13,12:22:46
39.995659,116.326645,0,454,39765.5158333333,2008-11-13,12:22:48
39.995793,116.326584,0,458,39765.5158680556,2008-11-13,12:22:51
39.995914,116.326543,0,463,39765.5159027778,2008-11-13,12:22:54
39.996011,116.32648,0,469,39765.5159375,2008-11-13,12:22:57
39.996109,116.326459,0,469,39765.5159722222,2008-11-13,12:23:00
39.996222,116.326465,0,471,39765.5160185185,2008-11-13,12:23:04
39.996343,116.326463,0,476,39765.5160532407,2008-11-13,12:23:07
39.996466,116.326443,0,488,39765.516087963,2008-11-13,12:23:10
39.996589,116.326444,0,488,39765.5161226852,2008-11-13,12:23:13
39.996701,116.326411,0,498,39765.5161574074,2008-11-13,12:23:16
39.99682,116.326395,0,506,39765.5161921296,2008-11-13,12:23:19
39.996943,116.326403,0,501,39765.5162268518,2008-11-13,12:23:22
39.997303,116.325984,0,549,39765.5162384259,2008-11-13,12:23:23
39.997396,116.32595,0,552,39765.5162615741,2008-11-13,12:23:25
39.997491,116.32588,0,559,39765.5162847222,2008-11-13,12:23:27
39.997599,116.325833,0,549,39765.5163194444,2008-11-13,12:23:30
39.997717,116.325823,0,557,39765.5163541667,2008-11-13,12:23:33
39.997833,116.32582,0,564,39765.5163888889,2008-11-13,12:23:36
39.997956,116.325793,0,567,39765.5164236111,2008-11-13,12:23:39
39.998073,116.325795,0,574,39765.5164583333,2008-11-13,12:23:42
39.998201,116.325801,0,573,39765.5164930556,2008-11-13,12:23:45
39.998327,116.325799,0,583,39765.5165277778,2008-11-13,12:23:48
39.998447,116.325758,0,589,39765.5165625,2008-11-13,12:23:51
39.998579,116.325774,0,599,39765.5165972222,2008-11-13,12:23:54
39.998677,116.325715,0,603,39765.5166319444,2008-11-13,12:23:57
39.998759,116.325637,0,609,39765.5166666667,2008-11-13,12:24:00
39.998866,116.325609,0,613,39765.5167013889,2008-11-13,12:24:03
39.998985,116.32558,0,621,39765.5167361111,2008-11-13,12:24:06
39.99909,116.325511,0,628,39765.5167708333,2008-11-13,12:24:09
39.999193,116.325523,0,623,39765.5168055556,2008-11-13,12:24:12
39.999271,116.325443,0,622,39765.5168402778,2008-11-13,12:24:15
39.999354,116.325291,0,625,39765.516875,2008-11-13,12:24:18
39.999375,116.325176,0,626,39765.5168981481,2008-11-13,12:24:20
39.999383,116.325048,0,626,39765.5169212963,2008-11-13,12:24:22
39.999419,116.324937,0,613,39765.5169675926,2008-11-13,12:24:26
39.999459,116.324955,0,581,39765.5170138889,2008-11-13,12:24:30
39.999412,116.325026,0,537,39765.5170486111,2008-11-13,12:24:33
39.999454,116.324921,0,511,39765.5170949074,2008-11-13,12:24:37
39.999477,116.32482,0,493,39765.5171412037,2008-11-13,12:24:41
39.999484,116.324691,0,488,39765.5171759259,2008-11-13,12:24:44
39.99951,116.324559,0,487,39765.5172106481,2008-11-13,12:24:47
39.999568,116.324474,0,473,39765.5172453704,2008-11-13,12:24:50
39.999593,116.324341,0,452,39765.5172916667,2008-11-13,12:24:54
39.99958,116.324224,0,435,39765.5173263889,2008-11-13,12:24:57
39.999549,116.324098,0,428,39765.5173611111,2008-11-13,12:25:00
39.999466,116.323958,0,415,39765.5173842593,2008-11-13,12:25:02
39.999411,116.323816,0,401,39765.5174189815,2008-11-13,12:25:05
39.999371,116.323699,0,380,39765.5174537037,2008-11-13,12:25:08
39.99932,116.323587,0,354,39765.5174884259,2008-11-13,12:25:11
39.999336,116.323466,0,339,39765.5175115741,2008-11-13,12:25:13
39.999366,116.32336,0,330,39765.5175347222,2008-11-13,12:25:15
39.99936,116.323233,0,320,39765.5175578704,2008-11-13,12:25:17
39.999366,116.323091,0,315,39765.5175925926,2008-11-13,12:25:20
39.999357,116.322927,0,307,39765.5176273148,2008-11-13,12:25:23
39.99936,116.32278,0,298,39765.517662037,2008-11-13,12:25:26
39.999408,116.32267,0,291,39765.5176851852,2008-11-13,12:25:28
39.99941,116.322531,0,287,39765.5177083333,2008-11-13,12:25:30
39.999421,116.322386,0,276,39765.5177314815,2008-11-13,12:25:32
39.999484,116.322293,0,270,39765.5177546296,2008-11-13,12:25:34
39.999571,116.322212,0,262,39765.5177777778,2008-11-13,12:25:36
39.999696,116.322169,0,253,39765.5178125,2008-11-13,12:25:39
39.999805,116.322129,0,244,39765.5178472222,2008-11-13,12:25:42
39.999886,116.322102,0,232,39765.5178587963,2008-11-13,12:25:43
40.000021,116.322031,0,224,39765.5178819444,2008-11-13,12:25:45
40.00012,116.322009,0,213,39765.5179166667,2008-11-13,12:25:48
40.000208,116.321972,0,205,39765.5179513889,2008-11-13,12:25:51
40.000296,116.321919,0,202,39765.517974537,2008-11-13,12:25:53
40.000429,116.321857,0,199,39765.5180092593,2008-11-13,12:25:56
40.00053,116.321795,0,195,39765.5180324074,2008-11-13,12:25:58
40.000642,116.321765,0,188,39765.5180671296,2008-11-13,12:26:01
40.00076,116.321769,0,190,39765.5181018518,2008-11-13,12:26:04
40.000879,116.321759,0,198,39765.5181365741,2008-11-13,12:26:07
40.000973,116.32172,0,208,39765.5181597222,2008-11-13,12:26:09
40.00108,116.3217,0,204,39765.5181828704,2008-11-13,12:26:11
40.001191,116.321693,0,205,39765.5182175926,2008-11-13,12:26:14
40.001282,116.321673,0,203,39765.5182407407,2008-11-13,12:26:16
40.001398,116.321679,0,199,39765.518287037,2008-11-13,12:26:20
40.001505,116.32168,0,201,39765.5183217593,2008-11-13,12:26:23
40.001621,116.321653,0,197,39765.5183449074,2008-11-13,12:26:25
40.00173,116.32164,0,200,39765.5183912037,2008-11-13,12:26:29
40.001829,116.321587,0,198,39765.5184143518,2008-11-13,12:26:31
40.001953,116.321605,0,193,39765.5184490741,2008-11-13,12:26:34
40.002058,116.321605,0,185,39765.5184837963,2008-11-13,12:26:37
40.002149,116.321555,0,186,39765.5184953704,2008-11-13,12:26:38
40.002238,116.321538,0,184,39765.5185185185,2008-11-13,12:26:40
40.002355,116.321501,0,182,39765.5185416667,2008-11-13,12:26:42
40.002445,116.321502,0,190,39765.5185648148,2008-11-13,12:26:44
40.002547,116.321436,0,201,39765.518599537,2008-11-13,12:26:47
40.002639,116.321423,0,211,39765.5186342593,2008-11-13,12:26:50
40.002748,116.321395,0,210,39765.5186805556,2008-11-13,12:26:54
40.002848,116.321426,0,209,39765.5187384259,2008-11-13,12:26:59
40.002969,116.32144,0,211,39765.5187847222,2008-11-13,12:27:03
40.003087,116.321436,0,215,39765.5188194444,2008-11-13,12:27:06
40.003175,116.321495,0,210,39765.5188541667,2008-11-13,12:27:09
40.003308,116.321567,0,207,39765.5188888889,2008-11-13,12:27:12
40.003381,116.321645,0,209,39765.518912037,2008-11-13,12:27:14
40.003471,116.321699,0,213,39765.5189467593,2008-11-13,12:27:17
40.003584,116.321744,0,215,39765.5189814815,2008-11-13,12:27:20
40.003724,116.321735,0,218,39765.5190162037,2008-11-13,12:27:23
40.003829,116.321754,0,222,39765.5190625,2008-11-13,12:27:27
40.003917,116.321719,0,228,39765.5190972222,2008-11-13,12:27:30
40.004043,116.321786,0,280,39765.5191203704,2008-11-13,12:27:32
40.004132,116.321775,0,311,39765.5191435185,2008-11-13,12:27:34
40.004211,116.321658,0,317,39765.5191782407,2008-11-13,12:27:37
40.004282,116.32155,0,319,39765.5192013889,2008-11-13,12:27:39
40.004331,116.32144,0,318,39765.519224537,2008-11-13,12:27:41
40.004398,116.321343,0,317,39765.5192476852,2008-11-13,12:27:43
40.004477,116.321159,0,300,39765.5192708333,2008-11-13,12:27:45
40.004558,116.321089,0,289,39765.5192824074,2008-11-13,12:27:46
40.004603,116.320957,0,283,39765.5193055556,2008-11-13,12:27:48
40.004629,116.320766,0,278,39765.5193287037,2008-11-13,12:27:50
40.004664,116.320618,0,273,39765.5193518519,2008-11-13,12:27:52
40.004706,116.320459,0,264,39765.519375,2008-11-13,12:27:54
40.004722,116.320323,0,258,39765.5193981482,2008-11-13,12:27:56
40.004753,116.320155,0,248,39765.5194212963,2008-11-13,12:27:58
40.004754,116.319997,0,240,39765.5194444444,2008-11-13,12:28:00
40.00476,116.319852,0,233,39765.5194675926,2008-11-13,12:28:02
40.004764,116.319727,0,233,39765.5194907407,2008-11-13,12:28:04
40.004758,116.31955,0,229,39765.519525463,2008-11-13,12:28:07
40.004763,116.319421,0,224,39765.5195486111,2008-11-13,12:28:09
40.00476,116.319257,0,219,39765.5195833333,2008-11-13,12:28:12
40.004776,116.319085,0,216,39765.5196180556,2008-11-13,12:28:15
40.004753,116.318924,0,210,39765.5196412037,2008-11-13,12:28:17
40.004739,116.318795,0,209,39765.5196643519,2008-11-13,12:28:19
40.00473,116.31867,0,208,39765.5196875,2008-11-13,12:28:21
40.004702,116.318522,0,204,39765.5197106482,2008-11-13,12:28:23
40.004674,116.31837,0,197,39765.5197337963,2008-11-13,12:28:25
40.00468,116.318246,0,196,39765.5197569444,2008-11-13,12:28:27
40.004662,116.318115,0,192,39765.5197800926,2008-11-13,12:28:29
40.004737,116.318018,0,191,39765.5198148148,2008-11-13,12:28:32
40.004842,116.317949,0,190,39765.519849537,2008-11-13,12:28:35
40.004946,116.317896,0,186,39765.5198842593,2008-11-13,12:28:38
40.005052,116.317858,0,184,39765.5199189815,2008-11-13,12:28:41
40.005154,116.317802,0,184,39765.5199537037,2008-11-13,12:28:44
40.005254,116.317733,0,179,39765.5199768519,2008-11-13,12:28:46
40.005358,116.31766,0,179,39765.5200115741,2008-11-13,12:28:49
40.005464,116.317633,0,179,39765.5200462963,2008-11-13,12:28:52
40.005562,116.317659,0,175,39765.5200694444,2008-11-13,12:28:54
40.005666,116.317663,0,173,39765.5201041667,2008-11-13,12:28:57
40.005766,116.317636,0,173,39765.5201388889,2008-11-13,12:29:00
40.005853,116.317598,0,173,39765.5201736111,2008-11-13,12:29:03
40.005952,116.317551,0,173,39765.5201967593,2008-11-13,12:29:05
40.006093,116.317538,0,175,39765.5202314815,2008-11-13,12:29:08
40.006242,116.317488,0,181,39765.5202662037,2008-11-13,12:29:11
40.006361,116.317453,0,186,39765.5203009259,2008-11-13,12:29:14
40.006472,116.317452,0,192,39765.5203356481,2008-11-13,12:29:17
40.006584,116.317422,0,202,39765.5203587963,2008-11-13,12:29:19
40.006715,116.317473,0,205,39765.5203935185,2008-11-13,12:29:22
40.006815,116.317536,0,204,39765.5204166667,2008-11-13,12:29:24
40.006981,116.317427,0,208,39765.5204398148,2008-11-13,12:29:26
40.00709,116.317404,0,211,39765.520462963,2008-11-13,12:29:28
40.007199,116.317401,0,216,39765.5204976852,2008-11-13,12:29:31
40.007313,116.317424,0,235,39765.5205324074,2008-11-13,12:29:34
40.00747,116.317408,0,230,39765.5205671296,2008-11-13,12:29:37
40.007595,116.317392,0,236,39765.5206018519,2008-11-13,12:29:40
40.007706,116.317396,0,235,39765.520625,2008-11-13,12:29:42
40.007798,116.317514,0,218,39765.5206481481,2008-11-13,12:29:44
40.007898,116.317559,0,215,39765.5206712963,2008-11-13,12:29:46
40.008024,116.3176,0,211,39765.5207060185,2008-11-13,12:29:49
40.008125,116.31762,0,210,39765.5207407407,2008-11-13,12:29:52
40.008216,116.317588,0,214,39765.5207638889,2008-11-13,12:29:54
40.008309,116.317588,0,217,39765.520787037,2008-11-13,12:29:56
40.008441,116.317589,0,226,39765.5208217593,2008-11-13,12:29:59
40.008563,116.317589,0,232,39765.5208564815,2008-11-13,12:30:02
40.008663,116.31759,0,232,39765.5208912037,2008-11-13,12:30:05
40.008727,116.317671,0,255,39765.5209375,2008-11-13,12:30:09
40.008765,116.317558,0,239,39765.5209722222,2008-11-13,12:30:12
40.008783,116.317407,0,240,39765.5210069444,2008-11-13,12:30:15
40.00878,116.317279,0,241,39765.5210416667,2008-11-13,12:30:18
40.008806,116.317163,0,239,39765.5210648148,2008-11-13,12:30:20
40.008808,116.317007,0,242,39765.521099537,2008-11-13,12:30:23
40.008863,116.316882,0,233,39765.5211226852,2008-11-13,12:30:25
40.008907,116.316757,0,229,39765.5211458333,2008-11-13,12:30:27
40.008908,116.316585,0,230,39765.5211805556,2008-11-13,12:30:30
40.008925,116.316446,0,227,39765.5212152778,2008-11-13,12:30:33
40.009023,116.316376,0,221,39765.52125,2008-11-13,12:30:36
40.009114,116.316343,0,218,39765.5212847222,2008-11-13,12:30:39
40.009202,116.316313,0,212,39765.5213194444,2008-11-13,12:30:42
40.00929,116.316292,0,209,39765.5213541667,2008-11-13,12:30:45
40.00938,116.316274,0,204,39765.521400463,2008-11-13,12:30:49
40.009493,116.316222,0,192,39765.5214236111,2008-11-13,12:30:51
40.009559,116.316115,0,189,39765.5214583333,2008-11-13,12:30:54
40.009569,116.315979,0,188,39765.5214930556,2008-11-13,12:30:57
40.009547,116.315831,0,187,39765.5215393519,2008-11-13,12:31:01
40.009528,116.315683,0,184,39765.5215740741,2008-11-13,12:31:04
40.009509,116.315549,0,184,39765.5216087963,2008-11-13,12:31:07
40.009493,116.315389,0,180,39765.5216435185,2008-11-13,12:31:10
40.009476,116.315245,0,181,39765.5216782407,2008-11-13,12:31:13
40.009469,116.315114,0,181,39765.521712963,2008-11-13,12:31:16
40.009444,116.314968,0,177,39765.5217592593,2008-11-13,12:31:20
40.009456,116.314834,0,177,39765.5217939815,2008-11-13,12:31:23
40.009434,116.314699,0,180,39765.5218171296,2008-11-13,12:31:25
40.009405,116.314576,0,177,39765.5218402778,2008-11-13,12:31:27
40.009368,116.314448,0,176,39765.521875,2008-11-13,12:31:30
40.009378,116.314314,0,173,39765.5219097222,2008-11-13,12:31:33
40.009376,116.314186,0,168,39765.5219444444,2008-11-13,12:31:36
40.009351,116.314058,0,168,39765.5219791667,2008-11-13,12:31:39
40.009353,116.3139,0,164,39765.5220138889,2008-11-13,12:31:42
40.009327,116.313764,0,156,39765.5220486111,2008-11-13,12:31:45
40.009319,116.313645,0,155,39765.5220833333,2008-11-13,12:31:48
40.009305,116.31352,0,154,39765.5221180556,2008-11-13,12:31:51
40.009311,116.313362,0,154,39765.5221527778,2008-11-13,12:31:54
40.009271,116.313207,0,150,39765.5221875,2008-11-13,12:31:57
40.009274,116.313056,0,148,39765.5222222222,2008-11-13,12:32:00
40.009345,116.312948,0,141,39765.5222569444,2008-11-13,12:32:03
40.009457,116.312884,0,139,39765.5222916667,2008-11-13,12:32:06
40.009591,116.31279,0,141,39765.5223263889,2008-11-13,12:32:09
40.00969,116.312714,0,142,39765.5223611111,2008-11-13,12:32:12
40.009809,116.312668,0,146,39765.5223958333,2008-11-13,12:32:15
40.009903,116.312628,0,152,39765.5224189815,2008-11-13,12:32:17
40.009978,116.312563,0,158,39765.5224305556,2008-11-13,12:32:18
40.010082,116.31254,0,168,39765.5224537037,2008-11-13,12:32:20
40.010192,116.312546,0,175,39765.5224884259,2008-11-13,12:32:23
40.0103,116.312542,0,182,39765.5225231481,2008-11-13,12:32:26
40.010397,116.312527,0,189,39765.5225462963,2008-11-13,12:32:28
40.010513,116.312523,0,202,39765.5225810185,2008-11-13,12:32:31
40.010625,116.312509,0,208,39765.5226157407,2008-11-13,12:32:34
40.010734,116.312486,0,224,39765.522650463,2008-11-13,12:32:37
40.010823,116.312462,0,235,39765.5226736111,2008-11-13,12:32:39
40.01093,116.312473,0,235,39765.5227083333,2008-11-13,12:32:42
40.011024,116.312447,0,241,39765.5227430556,2008-11-13,12:32:45
40.011115,116.312417,0,253,39765.5227777778,2008-11-13,12:32:48
40.011202,116.3124,0,265,39765.5228240741,2008-11-13,12:32:52
40.011207,116.312467,0,243,39765.5228819444,2008-11-13,12:32:57
40.011207,116.312467,0,243,39765.5229166667,2008-11-13,12:33:00
40.011208,116.31247,0,245,39765.5229398148,2008-11-13,12:33:02
40.011316,116.312443,0,237,39765.5229976852,2008-11-13,12:33:07
40.011366,116.312404,0,212,39765.5230324074,2008-11-13,12:33:10
40.011368,116.312337,0,198,39765.5230902778,2008-11-13,12:33:15
40.011379,116.312253,0,181,39765.5231481481,2008-11-13,12:33:20
40.011398,116.312197,0,167,39765.5232060185,2008-11-13,12:33:25
40.011394,116.31219,0,165,39765.5232638889,2008-11-13,12:33:30
40.011394,116.31219,0,165,39765.5232986111,2008-11-13,12:33:33
40.011394,116.312188,0,165,39765.5233217593,2008-11-13,12:33:35
40.011415,116.312149,0,161,39765.5233796296,2008-11-13,12:33:40
40.01149,116.3121,0,155,39765.5234375,2008-11-13,12:33:45
40.01157,116.312042,0,153,39765.5234837963,2008-11-13,12:33:49
40.01168,116.312013,0,155,39765.5235185185,2008-11-13,12:33:52
40.011774,116.311999,0,153,39765.5235532407,2008-11-13,12:33:55
40.011883,116.311982,0,146,39765.523587963,2008-11-13,12:33:58
40.011989,116.31198,0,145,39765.5236226852,2008-11-13,12:34:01
40.012096,116.311947,0,138,39765.5236574074,2008-11-13,12:34:04
40.012202,116.311915,0,139,39765.5236921296,2008-11-13,12:34:07
40.012305,116.311925,0,144,39765.5237268518,2008-11-13,12:34:10
40.012414,116.311929,0,141,39765.5237615741,2008-11-13,12:34:13
40.012525,116.311933,0,144,39765.5237962963,2008-11-13,12:34:16
40.012625,116.31193,0,144,39765.5238310185,2008-11-13,12:34:19
40.012724,116.311921,0,136,39765.5238657407,2008-11-13,12:34:22
40.012853,116.311902,0,127,39765.523900463,2008-11-13,12:34:25
40.012973,116.31189,0,127,39765.5239351852,2008-11-13,12:34:28
40.013085,116.311849,0,134,39765.5239583333,2008-11-13,12:34:30
40.013191,116.311805,0,138,39765.5239930556,2008-11-13,12:34:33
40.013244,116.311678,0,143,39765.5240393518,2008-11-13,12:34:37
40.013245,116.31156,0,146,39765.5240856481,2008-11-13,12:34:41
40.013248,116.311428,0,141,39765.5241319444,2008-11-13,12:34:45
40.013243,116.311304,0,141,39765.5241782407,2008-11-13,12:34:49
40.01323,116.311178,0,144,39765.524224537,2008-11-13,12:34:53
40.013223,116.311051,0,145,39765.5242708333,2008-11-13,12:34:57
40.013206,116.310927,0,147,39765.5243171296,2008-11-13,12:35:01
40.013197,116.310789,0,149,39765.5243634259,2008-11-13,12:35:05
40.013184,116.310658,0,151,39765.5244097222,2008-11-13,12:35:09
40.01319,116.310521,0,152,39765.5244560185,2008-11-13,12:35:13
40.013193,116.310388,0,155,39765.5245023148,2008-11-13,12:35:17
40.013189,116.310266,0,157,39765.5245486111,2008-11-13,12:35:21
40.013192,116.310113,0,160,39765.5246064815,2008-11-13,12:35:26
40.013186,116.309988,0,159,39765.5246527778,2008-11-13,12:35:30
40.013199,116.309865,0,157,39765.5246990741,2008-11-13,12:35:34
40.013201,116.309728,0,158,39765.5247453704,2008-11-13,12:35:38
40.01319,116.309593,0,159,39765.5247916667,2008-11-13,12:35:42
40.013191,116.309452,0,159,39765.524837963,2008-11-13,12:35:46
40.013186,116.309306,0,156,39765.5248842593,2008-11-13,12:35:50
40.013169,116.309188,0,155,39765.5249305556,2008-11-13,12:35:54
40.013146,116.309046,0,150,39765.5249884259,2008-11-13,12:35:59
40.013149,116.308921,0,150,39765.5250347222,2008-11-13,12:36:03
40.013145,116.308785,0,150,39765.5250810185,2008-11-13,12:36:07
40.013135,116.308646,0,150,39765.5251273148,2008-11-13,12:36:11
40.013123,116.3085,0,150,39765.5251736111,2008-11-13,12:36:15
40.013105,116.308354,0,151,39765.5252199074,2008-11-13,12:36:19
40.013094,116.308202,0,151,39765.5252662037,2008-11-13,12:36:23
40.013101,116.308044,0,153,39765.5253125,2008-11-13,12:36:27
40.013097,116.307925,0,154,39765.5253472222,2008-11-13,12:36:30
40.01309,116.307802,0,154,39765.5253819444,2008-11-13,12:36:33
40.013084,116.307655,0,155,39765.5254282407,2008-11-13,12:36:37
40.013078,116.307501,0,155,39765.525474537,2008-11-13,12:36:41
40.013066,116.307348,0,150,39765.5255208333,2008-11-13,12:36:45
40.013087,116.307218,0,146,39765.5255671296,2008-11-13,12:36:49
40.01315,116.30711,0,146,39765.5256134259,2008-11-13,12:36:53
40.013222,116.307003,0,144,39765.5256712963,2008-11-13,12:36:58
40.013283,116.306912,0,146,39765.5257291667,2008-11-13,12:37:03
40.013358,116.306801,0,152,39765.525787037,2008-11-13,12:37:08
40.013424,116.306683,0,154,39765.5258217593,2008-11-13,12:37:11
40.013457,116.306621,0,158,39765.5258796296,2008-11-13,12:37:16
40.013464,116.30661,0,161,39765.5259375,2008-11-13,12:37:21
40.013469,116.306512,0,160,39765.5259953704,2008-11-13,12:37:26
40.013549,116.306424,0,162,39765.5260532407,2008-11-13,12:37:31
40.013631,116.306366,0,163,39765.526099537,2008-11-13,12:37:35
40.013689,116.306251,0,159,39765.5261574074,2008-11-13,12:37:40
40.013716,116.306121,0,162,39765.5262037037,2008-11-13,12:37:44
40.013712,116.305994,0,166,39765.52625,2008-11-13,12:37:48
40.013728,116.305853,0,163,39765.5262962963,2008-11-13,12:37:52
40.013817,116.305785,0,163,39765.5263541667,2008-11-13,12:37:57
40.013908,116.305741,0,167,39765.526400463,2008-11-13,12:38:01
40.014007,116.305679,0,174,39765.5264467593,2008-11-13,12:38:05
40.013982,116.305702,0,177,39765.5265046296,2008-11-13,12:38:10
40.013993,116.305806,0,186,39765.5265625,2008-11-13,12:38:15
40.013999,116.305923,0,187,39765.5265972222,2008-11-13,12:38:18
40.014021,116.306041,0,193,39765.5266319444,2008-11-13,12:38:21
40.01399,116.306143,0,207,39765.5266782407,2008-11-13,12:38:25
40.013987,116.306315,0,193,39765.5267013889,2008-11-13,12:38:27
40.013916,116.306365,0,193,39765.5267592593,2008-11-13,12:38:32
40.013819,116.306416,0,204,39765.5267939815,2008-11-13,12:38:35
40.013774,116.306531,0,93,39765.5742824074,2008-11-13,13:46:58
40.013774,116.306531,0,93,39765.5743055556,2008-11-13,13:47:00
