# Supplementary material for: A location privacy protection method based on blockchain and threshold cryptography
Source: PLoS One. 2025 Jun 4;20(6):e0324551. doi: 10.1371/journal.pone.0324551 (PMC12136415; doi:10.1371/journal.pone.0324551)
Supplement: S1 File — (ZIP) [file pone.0324551.s001.zip › Data/001/Trajectory/20081113234558.plt]

Geolife trajectory
WGS 84
Altitude is in Feet
Reserved 3
0,2,255,My Track,0,0,2,8421376
0
40.014204,116.307516,0,184,39765.9902546296,2008-11-13,23:45:58
40.013879,116.306802,0,162,39765.9902777778,2008-11-13,23:46:00
40.013841,116.306469,0,147,39765.9934143518,2008-11-13,23:50:31
40.013909,116.306447,0,146,39765.9934722222,2008-11-13,23:50:36
40.013987,116.306418,0,142,39765.9935300926,2008-11-13,23:50:41
40.014057,116.306373,0,148,39765.993587963,2008-11-13,23:50:46
40.014115,116.306278,0,150,39765.9936342593,2008-11-13,23:50:50
40.014165,116.306154,0,153,39765.9936805556,2008-11-13,23:50:54
40.014182,116.30603,0,153,39765.9937384259,2008-11-13,23:50:59
40.014185,116.305909,0,154,39765.9937847222,2008-11-13,23:51:03
40.014148,116.305776,0,145,39765.9938425926,2008-11-13,23:51:08
40.014044,116.305723,0,142,39765.993900463,2008-11-13,23:51:13
40.013941,116.305698,0,146,39765.9939467593,2008-11-13,23:51:17
40.013842,116.305706,0,149,39765.9939930556,2008-11-13,23:51:21
40.013808,116.305826,0,153,39765.9940509259,2008-11-13,23:51:26
40.013802,116.305954,0,161,39765.9941087963,2008-11-13,23:51:31
40.013774,116.306066,0,169,39765.9941666667,2008-11-13,23:51:36
40.013715,116.306163,0,173,39765.994212963,2008-11-13,23:51:40
40.013624,116.306225,0,177,39765.9942592593,2008-11-13,23:51:44
40.013551,116.306307,0,184,39765.9943055556,2008-11-13,23:51:48
40.013528,116.30641,0,194,39765.9943634259,2008-11-13,23:51:53
40.013526,116.306435,0,192,39765.9944212963,2008-11-13,23:51:58
40.013524,116.306475,0,189,39765.9944791667,2008-11-13,23:52:03
40.013511,116.306554,0,185,39765.994537037,2008-11-13,23:52:08
40.013448,116.306629,0,177,39765.9945949074,2008-11-13,23:52:13
40.013404,116.306715,0,180,39765.9946527778,2008-11-13,23:52:18
40.013323,116.306773,0,187,39765.9946990741,2008-11-13,23:52:22
40.013245,116.306862,0,193,39765.9947453704,2008-11-13,23:52:26
40.01318,116.306945,0,192,39765.9947800926,2008-11-13,23:52:29
40.01312,116.307046,0,197,39765.9948263889,2008-11-13,23:52:33
40.01306,116.307159,0,206,39765.9948842593,2008-11-13,23:52:38
40.013039,116.307285,0,212,39765.9949421296,2008-11-13,23:52:43
40.013034,116.307418,0,215,39765.9949884259,2008-11-13,23:52:47
40.013058,116.307562,0,213,39765.9950347222,2008-11-13,23:52:51
40.013059,116.307695,0,209,39765.9950694444,2008-11-13,23:52:54
40.013094,116.307832,0,211,39765.9951157407,2008-11-13,23:52:58
40.013098,116.30796,0,203,39765.995162037,2008-11-13,23:53:02
40.013127,116.308094,0,196,39765.9952083333,2008-11-13,23:53:06
40.013121,116.308235,0,190,39765.9952662037,2008-11-13,23:53:11
40.013126,116.3084,0,175,39765.9953125,2008-11-13,23:53:15
40.013138,116.308502,0,170,39765.9953703704,2008-11-13,23:53:20
40.01314,116.308552,0,164,39765.9954282407,2008-11-13,23:53:25
40.01315,116.308592,0,159,39765.9954861111,2008-11-13,23:53:30
40.013153,116.308657,0,155,39765.9955439815,2008-11-13,23:53:35
40.013156,116.30877,0,154,39765.9956018519,2008-11-13,23:53:40
40.013168,116.3089,0,157,39765.9956597222,2008-11-13,23:53:45
40.01317,116.309027,0,160,39765.9957060185,2008-11-13,23:53:49
40.013195,116.309153,0,152,39765.9957407407,2008-11-13,23:53:52
40.013189,116.309281,0,148,39765.995787037,2008-11-13,23:53:56
40.013175,116.309402,0,148,39765.9958333333,2008-11-13,23:54:00
40.013175,116.30952,0,146,39765.9958796296,2008-11-13,23:54:04
40.013181,116.309653,0,142,39765.9959259259,2008-11-13,23:54:08
40.013218,116.30979,0,143,39765.9959722222,2008-11-13,23:54:12
40.013226,116.309921,0,147,39765.9960185185,2008-11-13,23:54:16
40.013215,116.310066,0,146,39765.9960648148,2008-11-13,23:54:20
40.013201,116.310219,0,145,39765.9961111111,2008-11-13,23:54:24
40.013186,116.310361,0,148,39765.9961574074,2008-11-13,23:54:28
40.013198,116.310516,0,156,39765.9962037037,2008-11-13,23:54:32
40.013204,116.310658,0,150,39765.9962384259,2008-11-13,23:54:35
40.013205,116.310808,0,150,39765.9962847222,2008-11-13,23:54:39
40.013217,116.310952,0,152,39765.9963310185,2008-11-13,23:54:43
40.01323,116.311071,0,154,39765.9963773148,2008-11-13,23:54:47
40.013272,116.311225,0,157,39765.9964236111,2008-11-13,23:54:51
40.013287,116.31134,0,160,39765.9964583333,2008-11-13,23:54:54
40.013293,116.31148,0,165,39765.9965046296,2008-11-13,23:54:58
40.013305,116.311612,0,169,39765.9965509259,2008-11-13,23:55:02
40.013265,116.311682,0,170,39765.9966087963,2008-11-13,23:55:07
40.013228,116.31178,0,157,39765.9966319444,2008-11-13,23:55:09
40.013137,116.311821,0,146,39765.9966666667,2008-11-13,23:55:12
40.013021,116.311848,0,134,39765.996712963,2008-11-13,23:55:16
40.012918,116.311862,0,130,39765.9967476852,2008-11-13,23:55:19
40.01282,116.311866,0,128,39765.9967824074,2008-11-13,23:55:22
40.012713,116.311873,0,127,39765.9968171296,2008-11-13,23:55:25
40.012612,116.311866,0,122,39765.9968518519,2008-11-13,23:55:28
40.012514,116.311875,0,124,39765.9968865741,2008-11-13,23:55:31
40.012408,116.311875,0,123,39765.9969212963,2008-11-13,23:55:34
40.012293,116.311886,0,125,39765.9969675926,2008-11-13,23:55:38
40.01218,116.311889,0,123,39765.9970138889,2008-11-13,23:55:42
40.012078,116.311899,0,122,39765.9970601852,2008-11-13,23:55:46
40.011972,116.311932,0,115,39765.9971064815,2008-11-13,23:55:50
40.011869,116.311959,0,117,39765.9971527778,2008-11-13,23:55:54
40.011762,116.311962,0,117,39765.9971990741,2008-11-13,23:55:58
40.011665,116.311969,0,121,39765.9972453704,2008-11-13,23:56:02
40.011568,116.311984,0,119,39765.9973032407,2008-11-13,23:56:07
40.011505,116.311991,0,121,39765.9973611111,2008-11-13,23:56:12
40.011505,116.311991,0,121,39765.9973958333,2008-11-13,23:56:15
40.011512,116.311987,0,123,39765.9974189815,2008-11-13,23:56:17
40.011528,116.311989,0,126,39765.9974768519,2008-11-13,23:56:22
40.011542,116.311991,0,126,39765.9975347222,2008-11-13,23:56:27
40.011558,116.311991,0,126,39765.9975925926,2008-11-13,23:56:32
40.011558,116.311991,0,126,39765.9976273148,2008-11-13,23:56:35
40.011563,116.311991,0,126,39765.997650463,2008-11-13,23:56:37
40.011577,116.311992,0,126,39765.9977083333,2008-11-13,23:56:42
40.011603,116.312006,0,122,39765.9977662037,2008-11-13,23:56:47
40.011622,116.312017,0,117,39765.9978240741,2008-11-13,23:56:52
40.011628,116.312017,0,113,39765.9978819444,2008-11-13,23:56:57
40.011635,116.312016,0,110,39765.9979398148,2008-11-13,23:57:02
40.011642,116.312016,0,107,39765.9979976852,2008-11-13,23:57:07
40.011642,116.312016,0,107,39765.9980324074,2008-11-13,23:57:10
40.011637,116.312016,0,106,39765.9980555556,2008-11-13,23:57:12
40.011595,116.312029,0,104,39765.9981134259,2008-11-13,23:57:17
40.011489,116.31206,0,117,39765.9981597222,2008-11-13,23:57:21
40.011436,116.312148,0,129,39765.9982060185,2008-11-13,23:57:25
40.011381,116.312249,0,136,39765.9982523148,2008-11-13,23:57:29
40.011315,116.312338,0,143,39765.9982986111,2008-11-13,23:57:33
40.011231,116.312433,0,155,39765.9983449074,2008-11-13,23:57:37
40.011123,116.312476,0,156,39765.9983912037,2008-11-13,23:57:41
40.010994,116.312487,0,149,39765.9984375,2008-11-13,23:57:45
40.010859,116.312497,0,148,39765.9984837963,2008-11-13,23:57:49
40.01076,116.312525,0,145,39765.9985185185,2008-11-13,23:57:52
40.010651,116.312533,0,147,39765.9985532407,2008-11-13,23:57:55
40.010548,116.312542,0,142,39765.998587963,2008-11-13,23:57:58
40.010433,116.312558,0,136,39765.9986342593,2008-11-13,23:58:02
40.010319,116.312577,0,129,39765.9986805556,2008-11-13,23:58:06
40.01022,116.312591,0,129,39765.9987152778,2008-11-13,23:58:09
40.010108,116.31262,0,128,39765.99875,2008-11-13,23:58:12
40.010003,116.312641,0,135,39765.9987847222,2008-11-13,23:58:15
40.009905,116.312632,0,143,39765.9988194444,2008-11-13,23:58:18
40.009799,116.312635,0,148,39765.9988541667,2008-11-13,23:58:21
40.009684,116.312649,0,151,39765.998900463,2008-11-13,23:58:25
40.009576,116.312648,0,153,39765.9989351852,2008-11-13,23:58:28
40.009489,116.312667,0,162,39765.9989699074,2008-11-13,23:58:31
40.009451,116.312798,0,170,39765.9990162037,2008-11-13,23:58:35
40.009483,116.312929,0,177,39765.9990625,2008-11-13,23:58:39
40.009493,116.313065,0,179,39765.9991087963,2008-11-13,23:58:43
40.00945,116.313193,0,182,39765.9991550926,2008-11-13,23:58:47
40.009411,116.31332,0,187,39765.9991782407,2008-11-13,23:58:49
40.009397,116.313439,0,199,39765.999212963,2008-11-13,23:58:52
40.009406,116.313586,0,206,39765.9992476852,2008-11-13,23:58:55
40.009444,116.313725,0,216,39765.9992824074,2008-11-13,23:58:58
40.009439,116.313852,0,225,39765.9993171296,2008-11-13,23:59:01
40.009433,116.313982,0,232,39765.9993518519,2008-11-13,23:59:04
40.009449,116.314136,0,238,39765.9993865741,2008-11-13,23:59:07
40.009526,116.314294,0,247,39765.9994212963,2008-11-13,23:59:10
40.00957,116.314436,0,254,39765.9994560185,2008-11-13,23:59:13
40.009594,116.314549,0,255,39765.9994907407,2008-11-13,23:59:16
40.009541,116.314645,0,266,39765.9995486111,2008-11-13,23:59:21
40.009554,116.314804,0,270,39765.9995949074,2008-11-13,23:59:25
40.009518,116.314911,0,275,39765.9996180556,2008-11-13,23:59:27
40.009534,116.315045,0,286,39765.9996759259,2008-11-13,23:59:32
40.009534,116.315194,0,293,39765.9997222222,2008-11-13,23:59:36
40.009528,116.31532,0,302,39765.9997685185,2008-11-13,23:59:40
40.009548,116.315446,0,309,39765.9998032407,2008-11-13,23:59:43
40.009647,116.315667,0,331,39765.9998263889,2008-11-13,23:59:45
40.009632,116.315791,0,346,39765.9998611111,2008-11-13,23:59:48
40.009571,116.315897,0,351,39765.9999189815,2008-11-13,23:59:53
40.009469,116.315933,0,353,39765.9999421296,2008-11-13,23:59:55
40.009336,116.31598,0,348,39765.9999652778,2008-11-13,23:59:57
40.009221,116.316031,0,341,39766,2008-11-14,00:00:00
40.009172,116.316132,0,326,39766.0000231481,2008-11-14,00:00:02
40.009161,116.316252,0,315,39766.0000462963,2008-11-14,00:00:04
40.009154,116.3164,0,309,39766.0000810185,2008-11-14,00:00:07
40.009173,116.31655,0,306,39766.0001157407,2008-11-14,00:00:10
40.009188,116.316684,0,299,39766.000150463,2008-11-14,00:00:13
40.009194,116.316801,0,296,39766.0001851852,2008-11-14,00:00:16
40.00917,116.316963,0,288,39766.0002199074,2008-11-14,00:00:19
40.009185,116.317099,0,280,39766.0002430556,2008-11-14,00:00:21
40.009194,116.31725,0,277,39766.0002777778,2008-11-14,00:00:24
40.009193,116.317404,0,268,39766.0003125,2008-11-14,00:00:27
40.009136,116.317538,0,261,39766.0003587963,2008-11-14,00:00:31
40.009058,116.31759,0,249,39766.0003935185,2008-11-14,00:00:34
40.008984,116.317642,0,230,39766.0004282407,2008-11-14,00:00:37
40.008902,116.317669,0,218,39766.000462963,2008-11-14,00:00:40
40.00881,116.317704,0,205,39766.0005092593,2008-11-14,00:00:44
40.008717,116.317737,0,196,39766.0005439815,2008-11-14,00:00:47
40.008632,116.317749,0,185,39766.0005671296,2008-11-14,00:00:49
40.008513,116.317771,0,176,39766.0006134259,2008-11-14,00:00:53
40.008419,116.317815,0,171,39766.0006481481,2008-11-14,00:00:56
40.008304,116.317815,0,164,39766.0006828704,2008-11-14,00:00:59
40.008207,116.317806,0,165,39766.0007060185,2008-11-14,00:01:01
40.008111,116.317803,0,165,39766.0007291667,2008-11-14,00:01:03
40.007997,116.317792,0,164,39766.0007638889,2008-11-14,00:01:06
40.007903,116.317797,0,171,39766.000787037,2008-11-14,00:01:08
40.007749,116.317786,0,173,39766.0008217593,2008-11-14,00:01:11
40.007628,116.317786,0,180,39766.0008564815,2008-11-14,00:01:14
40.007541,116.317766,0,188,39766.0008796296,2008-11-14,00:01:16
40.007418,116.317773,0,200,39766.0009143518,2008-11-14,00:01:19
40.007294,116.317776,0,197,39766.0009490741,2008-11-14,00:01:22
40.007208,116.317805,0,189,39766.0009837963,2008-11-14,00:01:25
40.007053,116.317795,0,195,39766.0010185185,2008-11-14,00:01:28
40.006933,116.317794,0,196,39766.0010532407,2008-11-14,00:01:31
40.006842,116.317765,0,182,39766.001087963,2008-11-14,00:01:34
40.00668,116.317774,0,175,39766.0011226852,2008-11-14,00:01:37
40.006585,116.317774,0,173,39766.0011458333,2008-11-14,00:01:39
40.006466,116.317764,0,164,39766.0011805556,2008-11-14,00:01:42
40.006355,116.317746,0,164,39766.0012152778,2008-11-14,00:01:45
40.006224,116.317728,0,171,39766.00125,2008-11-14,00:01:48
40.006092,116.317728,0,177,39766.0012962963,2008-11-14,00:01:52
40.00597,116.31774,0,174,39766.0013310185,2008-11-14,00:01:55
40.005854,116.31772,0,181,39766.0013657407,2008-11-14,00:01:58
40.005743,116.317706,0,193,39766.001400463,2008-11-14,00:02:01
40.005633,116.317705,0,204,39766.0014351852,2008-11-14,00:02:04
40.005477,116.317706,0,203,39766.0014699074,2008-11-14,00:02:07
40.005339,116.317749,0,195,39766.0015046296,2008-11-14,00:02:10
40.005231,116.317774,0,190,39766.0015393518,2008-11-14,00:02:13
40.005109,116.317762,0,193,39766.0015740741,2008-11-14,00:02:16
40.005018,116.317762,0,197,39766.0015972222,2008-11-14,00:02:18
40.004921,116.317769,0,199,39766.0016203704,2008-11-14,00:02:20
40.004813,116.317815,0,194,39766.0016550926,2008-11-14,00:02:23
40.004736,116.31792,0,196,39766.0016898148,2008-11-14,00:02:26
40.004733,116.31806,0,196,39766.001724537,2008-11-14,00:02:29
40.004746,116.318192,0,196,39766.0017592593,2008-11-14,00:02:32
40.004749,116.31833,0,199,39766.0017939815,2008-11-14,00:02:35
40.004751,116.318468,0,200,39766.0018287037,2008-11-14,00:02:38
40.004765,116.318615,0,202,39766.0018634259,2008-11-14,00:02:41
40.004773,116.318751,0,204,39766.0019097222,2008-11-14,00:02:45
40.00478,116.318903,0,208,39766.0019444444,2008-11-14,00:02:48
40.004785,116.319058,0,214,39766.0019791667,2008-11-14,00:02:51
40.004797,116.319199,0,216,39766.0020138889,2008-11-14,00:02:54
40.004812,116.319331,0,221,39766.0020486111,2008-11-14,00:02:57
40.004832,116.319479,0,222,39766.0020833333,2008-11-14,00:03:00
40.004856,116.319608,0,223,39766.0021180556,2008-11-14,00:03:03
40.00486,116.319741,0,222,39766.0021527778,2008-11-14,00:03:06
40.004866,116.319858,0,223,39766.0021875,2008-11-14,00:03:09
40.004873,116.319977,0,223,39766.0022106481,2008-11-14,00:03:11
40.004887,116.320098,0,226,39766.0022453704,2008-11-14,00:03:14
40.004903,116.320226,0,223,39766.0022800926,2008-11-14,00:03:17
40.004902,116.320346,0,223,39766.0023032407,2008-11-14,00:03:19
40.004893,116.320464,0,219,39766.002337963,2008-11-14,00:03:22
40.004905,116.320584,0,217,39766.0023726852,2008-11-14,00:03:25
40.004935,116.320714,0,223,39766.0024074074,2008-11-14,00:03:28
40.004958,116.320854,0,224,39766.0024537037,2008-11-14,00:03:32
40.004962,116.321003,0,227,39766.0025,2008-11-14,00:03:36
40.004953,116.32113,0,224,39766.0025462963,2008-11-14,00:03:40
40.004898,116.321221,0,220,39766.0025925926,2008-11-14,00:03:44
40.004783,116.321262,0,202,39766.0026388889,2008-11-14,00:03:48
40.004675,116.321329,0,177,39766.0026851852,2008-11-14,00:03:52
40.00456,116.321357,0,170,39766.0027199074,2008-11-14,00:03:55
40.004445,116.32139,0,160,39766.0027546296,2008-11-14,00:03:58
40.004357,116.321409,0,152,39766.0027893518,2008-11-14,00:04:01
40.00426,116.321421,0,142,39766.0028356481,2008-11-14,00:04:05
40.004149,116.321432,0,139,39766.0028819444,2008-11-14,00:04:09
40.004039,116.321431,0,138,39766.0029166667,2008-11-14,00:04:12
40.003936,116.321441,0,144,39766.002962963,2008-11-14,00:04:16
40.003834,116.321451,0,143,39766.0030092593,2008-11-14,00:04:20
40.003741,116.321469,0,142,39766.0030555556,2008-11-14,00:04:24
40.003656,116.321488,0,144,39766.0031134259,2008-11-14,00:04:29
40.003536,116.321496,0,143,39766.0031712963,2008-11-14,00:04:34
40.003412,116.321513,0,143,39766.0032175926,2008-11-14,00:04:38
40.0033,116.321521,0,147,39766.0032638889,2008-11-14,00:04:42
40.003168,116.321542,0,146,39766.0032986111,2008-11-14,00:04:45
40.003058,116.321559,0,148,39766.0033333333,2008-11-14,00:04:48
40.002962,116.321554,0,146,39766.0033564815,2008-11-14,00:04:50
40.002833,116.321547,0,148,39766.0033796296,2008-11-14,00:04:52
40.002731,116.321582,0,142,39766.0034143519,2008-11-14,00:04:55
40.002608,116.321582,0,141,39766.0034490741,2008-11-14,00:04:58
40.002493,116.321574,0,149,39766.0034837963,2008-11-14,00:05:01
40.002399,116.321566,0,162,39766.0035300926,2008-11-14,00:05:05
40.002285,116.321599,0,168,39766.0035763889,2008-11-14,00:05:09
40.002193,116.32164,0,172,39766.0036111111,2008-11-14,00:05:12
40.002111,116.32167,0,167,39766.0036689815,2008-11-14,00:05:17
40.002019,116.321693,0,171,39766.0037268519,2008-11-14,00:05:22
40.001921,116.321703,0,184,39766.0037731482,2008-11-14,00:05:26
40.001813,116.321724,0,190,39766.0038078704,2008-11-14,00:05:29
40.001659,116.321698,0,203,39766.0038541667,2008-11-14,00:05:33
40.001562,116.321695,0,215,39766.003900463,2008-11-14,00:05:37
40.001461,116.321725,0,226,39766.0039467593,2008-11-14,00:05:41
40.001375,116.321695,0,233,39766.0039583333,2008-11-14,00:05:42
40.001269,116.321755,0,232,39766.0039930556,2008-11-14,00:05:45
40.001173,116.321781,0,229,39766.0040509259,2008-11-14,00:05:50
40.001043,116.321803,0,228,39766.0040856482,2008-11-14,00:05:53
40.000929,116.321793,0,230,39766.0041087963,2008-11-14,00:05:55
40.000829,116.321781,0,235,39766.0041319444,2008-11-14,00:05:57
40.000686,116.321758,0,237,39766.0041435185,2008-11-14,00:05:58
40.000557,116.321773,0,243,39766.0041782407,2008-11-14,00:06:01
40.000432,116.321768,0,237,39766.004212963,2008-11-14,00:06:04
40.000327,116.321777,0,238,39766.0042476852,2008-11-14,00:06:07
40.000236,116.321855,0,229,39766.0042939815,2008-11-14,00:06:11
40.00013,116.321876,0,235,39766.0043402778,2008-11-14,00:06:15
40.000034,116.321868,0,239,39766.0043634259,2008-11-14,00:06:17
39.999926,116.321894,0,244,39766.0043981481,2008-11-14,00:06:20
39.999817,116.321939,0,249,39766.0044212963,2008-11-14,00:06:22
39.999795,116.322052,0,252,39766.0044560185,2008-11-14,00:06:25
39.999797,116.322181,0,253,39766.0044907407,2008-11-14,00:06:28
39.999798,116.32233,0,254,39766.004537037,2008-11-14,00:06:32
39.999798,116.322483,0,254,39766.0045833333,2008-11-14,00:06:36
39.999809,116.322638,0,257,39766.0046296296,2008-11-14,00:06:40
39.999814,116.322799,0,259,39766.0046759259,2008-11-14,00:06:44
39.999816,116.322935,0,260,39766.0047106481,2008-11-14,00:06:47
39.999819,116.323063,0,259,39766.0047453704,2008-11-14,00:06:50
39.99983,116.323194,0,261,39766.0047800926,2008-11-14,00:06:53
39.999824,116.323313,0,264,39766.0048148148,2008-11-14,00:06:56
39.999844,116.323466,0,269,39766.004849537,2008-11-14,00:06:59
39.999849,116.323625,0,271,39766.0048958333,2008-11-14,00:07:03
39.999856,116.323785,0,272,39766.0049305556,2008-11-14,00:07:06
39.999859,116.323922,0,276,39766.0049768519,2008-11-14,00:07:10
39.999841,116.324045,0,280,39766.0050231481,2008-11-14,00:07:14
39.999786,116.324154,0,275,39766.0050578704,2008-11-14,00:07:17
39.999751,116.324269,0,271,39766.0050810185,2008-11-14,00:07:19
39.999746,116.324403,0,272,39766.0051157407,2008-11-14,00:07:22
39.999765,116.32457,0,274,39766.005150463,2008-11-14,00:07:25
39.99977,116.324719,0,276,39766.0051967593,2008-11-14,00:07:29
39.999743,116.324851,0,277,39766.0052430556,2008-11-14,00:07:33
39.999764,116.325017,0,276,39766.0052777778,2008-11-14,00:07:36
39.999781,116.325139,0,278,39766.0053009259,2008-11-14,00:07:38
39.999776,116.325305,0,282,39766.0053356481,2008-11-14,00:07:41
39.99973,116.325422,0,295,39766.0053703704,2008-11-14,00:07:44
39.99963,116.325496,0,292,39766.0054166667,2008-11-14,00:07:48
39.999556,116.325573,0,287,39766.0054513889,2008-11-14,00:07:51
39.999487,116.325653,0,284,39766.0054861111,2008-11-14,00:07:54
39.999408,116.325748,0,279,39766.0055208333,2008-11-14,00:07:57
39.999335,116.325853,0,271,39766.0055555556,2008-11-14,00:08:00
39.999264,116.325975,0,261,39766.0055902778,2008-11-14,00:08:03
39.999183,116.326069,0,251,39766.005625,2008-11-14,00:08:06
39.999088,116.326096,0,247,39766.0056597222,2008-11-14,00:08:09
39.998991,116.326099,0,239,39766.0056944444,2008-11-14,00:08:12
39.99889,116.326106,0,235,39766.0057291667,2008-11-14,00:08:15
39.998793,116.326124,0,226,39766.0057638889,2008-11-14,00:08:18
39.998694,116.326153,0,207,39766.005787037,2008-11-14,00:08:20
39.998634,116.326212,0,177,39766.0058101852,2008-11-14,00:08:22
39.998555,116.326235,0,162,39766.0058333333,2008-11-14,00:08:24
39.998464,116.326256,0,159,39766.0058680556,2008-11-14,00:08:27
39.998368,116.326274,0,157,39766.0059027778,2008-11-14,00:08:30
39.998263,116.326268,0,155,39766.0059490741,2008-11-14,00:08:34
39.998166,116.326273,0,153,39766.0059837963,2008-11-14,00:08:37
39.998074,116.326277,0,153,39766.0060185185,2008-11-14,00:08:40
39.997975,116.326288,0,153,39766.0060532407,2008-11-14,00:08:43
39.997872,116.326302,0,155,39766.006087963,2008-11-14,00:08:46
39.997769,116.326317,0,158,39766.0061226852,2008-11-14,00:08:49
39.997676,116.326306,0,148,39766.0061574074,2008-11-14,00:08:52
39.997584,116.326313,0,139,39766.0061921296,2008-11-14,00:08:55
39.997478,116.326325,0,137,39766.0062384259,2008-11-14,00:08:59
39.99738,116.326322,0,135,39766.0062731481,2008-11-14,00:09:02
39.997265,116.326332,0,135,39766.0063078704,2008-11-14,00:09:05
39.997159,116.326338,0,136,39766.0063425926,2008-11-14,00:09:08
39.997037,116.32635,0,139,39766.0063773148,2008-11-14,00:09:11
39.996936,116.326373,0,143,39766.006412037,2008-11-14,00:09:14
39.996843,116.326402,0,147,39766.0064467593,2008-11-14,00:09:17
39.996753,116.326436,0,149,39766.0064699074,2008-11-14,00:09:19
39.996634,116.326427,0,158,39766.0065162037,2008-11-14,00:09:23
39.996543,116.326411,0,164,39766.0065509259,2008-11-14,00:09:26
39.996443,116.326422,0,171,39766.0065856481,2008-11-14,00:09:29
39.996351,116.326387,0,164,39766.0066203704,2008-11-14,00:09:32
39.996245,116.326426,0,150,39766.0066666667,2008-11-14,00:09:36
39.996143,116.326485,0,143,39766.006712963,2008-11-14,00:09:40
39.996043,116.326487,0,143,39766.0067476852,2008-11-14,00:09:43
39.995943,116.326471,0,146,39766.0067824074,2008-11-14,00:09:46
39.995846,116.326457,0,147,39766.0068171296,2008-11-14,00:09:49
39.995729,116.326441,0,154,39766.0068634259,2008-11-14,00:09:53
39.99562,116.32642,0,160,39766.0069097222,2008-11-14,00:09:57
39.99551,116.32642,0,164,39766.0069444444,2008-11-14,00:10:00
39.9954,116.326455,0,162,39766.0069791667,2008-11-14,00:10:03
39.995295,116.326462,0,156,39766.0070138889,2008-11-14,00:10:06
39.995197,116.326476,0,156,39766.0070717593,2008-11-14,00:10:11
39.995085,116.326485,0,149,39766.0071180556,2008-11-14,00:10:15
39.99499,116.326472,0,149,39766.0071527778,2008-11-14,00:10:18
39.994895,116.326465,0,146,39766.0071875,2008-11-14,00:10:21
39.994801,116.326464,0,148,39766.0072337963,2008-11-14,00:10:25
39.994701,116.32646,0,153,39766.0072685185,2008-11-14,00:10:28
39.9946,116.326478,0,156,39766.0073148148,2008-11-14,00:10:32
39.994538,116.326495,0,159,39766.0073726852,2008-11-14,00:10:37
39.994447,116.326488,0,162,39766.0074074074,2008-11-14,00:10:40
39.99435,116.326461,0,169,39766.0074537037,2008-11-14,00:10:44
39.994247,116.326505,0,169,39766.0075115741,2008-11-14,00:10:49
39.994143,116.326527,0,170,39766.0075694444,2008-11-14,00:10:54
39.994026,116.326526,0,161,39766.0076157407,2008-11-14,00:10:58
39.99391,116.326495,0,156,39766.007650463,2008-11-14,00:11:01
39.993821,116.326478,0,154,39766.0076851852,2008-11-14,00:11:04
39.993727,116.326477,0,149,39766.0077199074,2008-11-14,00:11:07
39.993622,116.326477,0,147,39766.0077546296,2008-11-14,00:11:10
39.993513,116.326481,0,144,39766.0077893519,2008-11-14,00:11:13
39.993398,116.326475,0,143,39766.0078240741,2008-11-14,00:11:16
39.993295,116.326461,0,147,39766.0078587963,2008-11-14,00:11:19
39.993189,116.326452,0,150,39766.0078935185,2008-11-14,00:11:22
39.993094,116.32645,0,153,39766.0079282407,2008-11-14,00:11:25
39.992994,116.326463,0,156,39766.007962963,2008-11-14,00:11:28
39.992902,116.326478,0,153,39766.0079976852,2008-11-14,00:11:31
39.992802,116.326491,0,151,39766.0080439815,2008-11-14,00:11:35
39.992677,116.326476,0,154,39766.0080787037,2008-11-14,00:11:38
39.992577,116.326465,0,156,39766.0081134259,2008-11-14,00:11:41
39.992462,116.32648,0,160,39766.0081597222,2008-11-14,00:11:45
39.992367,116.326488,0,162,39766.0081944444,2008-11-14,00:11:48
39.992271,116.326489,0,169,39766.0082291667,2008-11-14,00:11:51
39.992174,116.326525,0,176,39766.0082638889,2008-11-14,00:11:54
39.992077,116.326583,0,182,39766.0082986111,2008-11-14,00:11:57
39.991947,116.326603,0,189,39766.0083333333,2008-11-14,00:12:00
39.991854,116.326645,0,194,39766.0083680556,2008-11-14,00:12:03
39.991786,116.326671,0,202,39766.0084259259,2008-11-14,00:12:08
39.991775,116.326661,0,206,39766.0084837963,2008-11-14,00:12:13
39.991773,116.326659,0,208,39766.0085416667,2008-11-14,00:12:18
39.991772,116.326658,0,208,39766.008599537,2008-11-14,00:12:23
39.99178,116.326652,0,209,39766.0086574074,2008-11-14,00:12:28
39.991782,116.32665,0,210,39766.0087152778,2008-11-14,00:12:33
39.991787,116.326648,0,210,39766.0087731481,2008-11-14,00:12:38
39.991787,116.326648,0,210,39766.0088078704,2008-11-14,00:12:41
39.991795,116.326645,0,211,39766.0088310185,2008-11-14,00:12:43
39.991807,116.326642,0,212,39766.0088888889,2008-11-14,00:12:48
39.991807,116.326642,0,212,39766.0089236111,2008-11-14,00:12:51
39.991803,116.326642,0,212,39766.0089467593,2008-11-14,00:12:53
39.991787,116.326641,0,212,39766.0090046296,2008-11-14,00:12:58
39.991703,116.326603,0,214,39766.0090625,2008-11-14,00:13:03
39.991609,116.326594,0,215,39766.0091087963,2008-11-14,00:13:07
39.991504,116.326602,0,220,39766.0091666667,2008-11-14,00:13:12
39.991408,116.326657,0,212,39766.009224537,2008-11-14,00:13:17
39.991306,116.326668,0,212,39766.0092708333,2008-11-14,00:13:21
39.991214,116.326642,0,199,39766.0093171296,2008-11-14,00:13:25
39.991099,116.326629,0,189,39766.0093634259,2008-11-14,00:13:29
39.990984,116.326617,0,191,39766.0094097222,2008-11-14,00:13:33
39.990881,116.326608,0,195,39766.0094444444,2008-11-14,00:13:36
39.990772,116.326585,0,199,39766.0094791667,2008-11-14,00:13:39
39.990656,116.326593,0,204,39766.0095138889,2008-11-14,00:13:42
39.990558,116.326639,0,206,39766.009537037,2008-11-14,00:13:44
39.99045,116.326602,0,210,39766.0095717593,2008-11-14,00:13:47
39.990327,116.326653,0,212,39766.0096064815,2008-11-14,00:13:50
39.990214,116.326684,0,210,39766.0096412037,2008-11-14,00:13:53
39.990106,116.3267,0,205,39766.0096759259,2008-11-14,00:13:56
39.990008,116.326724,0,205,39766.0097106481,2008-11-14,00:13:59
39.989898,116.326745,0,199,39766.0097569444,2008-11-14,00:14:03
39.9898,116.326775,0,204,39766.0097916667,2008-11-14,00:14:06
39.989693,116.326821,0,207,39766.0098263889,2008-11-14,00:14:09
39.989581,116.326809,0,204,39766.0098611111,2008-11-14,00:14:12
39.989479,116.32676,0,200,39766.0098958333,2008-11-14,00:14:15
39.989363,116.326736,0,198,39766.0099305556,2008-11-14,00:14:18
39.989256,116.326718,0,194,39766.0099652778,2008-11-14,00:14:21
39.989153,116.326697,0,184,39766.01,2008-11-14,00:14:24
39.989046,116.326687,0,180,39766.0100347222,2008-11-14,00:14:27
39.988944,116.326687,0,172,39766.0100694444,2008-11-14,00:14:30
39.988836,116.326702,0,164,39766.0101041667,2008-11-14,00:14:33
39.988718,116.326704,0,156,39766.0101388889,2008-11-14,00:14:36
39.988608,116.326707,0,150,39766.0101736111,2008-11-14,00:14:39
39.988496,116.326709,0,147,39766.0102083333,2008-11-14,00:14:42
39.988394,116.326716,0,147,39766.0102430556,2008-11-14,00:14:45
39.988295,116.326715,0,142,39766.0102777778,2008-11-14,00:14:48
39.988204,116.326722,0,140,39766.0103125,2008-11-14,00:14:51
39.988104,116.326745,0,139,39766.0103472222,2008-11-14,00:14:54
39.987978,116.32676,0,139,39766.0103819444,2008-11-14,00:14:57
39.987876,116.32676,0,138,39766.0104166667,2008-11-14,00:15:00
39.987759,116.326757,0,143,39766.0104513889,2008-11-14,00:15:03
39.987671,116.326783,0,143,39766.0104861111,2008-11-14,00:15:06
39.987566,116.3268,0,143,39766.0105092593,2008-11-14,00:15:08
39.987467,116.326812,0,148,39766.0105439815,2008-11-14,00:15:11
39.98737,116.326804,0,146,39766.0105902778,2008-11-14,00:15:15
39.987269,116.326801,0,144,39766.010625,2008-11-14,00:15:18
39.987173,116.326799,0,148,39766.0106481481,2008-11-14,00:15:20
39.987078,116.326799,0,151,39766.0106828704,2008-11-14,00:15:23
39.986975,116.326817,0,154,39766.0107175926,2008-11-14,00:15:26
39.986864,116.326791,0,155,39766.0107523148,2008-11-14,00:15:29
39.986753,116.326782,0,160,39766.010787037,2008-11-14,00:15:32
39.986653,116.32677,0,165,39766.0108217593,2008-11-14,00:15:35
39.986556,116.326776,0,173,39766.0108564815,2008-11-14,00:15:38
39.986437,116.326802,0,179,39766.0108912037,2008-11-14,00:15:41
39.986325,116.326843,0,189,39766.0109259259,2008-11-14,00:15:44
39.986236,116.326774,0,201,39766.0109606481,2008-11-14,00:15:47
39.985999,116.32696,0,195,39766.0109953704,2008-11-14,00:15:50
39.985948,116.327042,0,211,39766.0110069444,2008-11-14,00:15:51
39.985892,116.327014,0,214,39766.0110648148,2008-11-14,00:15:56
39.985813,116.326964,0,201,39766.0111226852,2008-11-14,00:16:01
39.985727,116.326899,0,200,39766.0111689815,2008-11-14,00:16:05
39.985667,116.326878,0,204,39766.0112268519,2008-11-14,00:16:10
39.985547,116.326885,0,202,39766.0112731481,2008-11-14,00:16:14
39.98544,116.32689,0,196,39766.0113078704,2008-11-14,00:16:17
39.985349,116.32689,0,197,39766.0113425926,2008-11-14,00:16:20
39.985284,116.326911,0,193,39766.011400463,2008-11-14,00:16:25
39.985308,116.326914,0,190,39766.0114583333,2008-11-14,00:16:30
39.985308,116.326914,0,190,39766.0114930556,2008-11-14,00:16:33
39.98531,116.326916,0,189,39766.0115162037,2008-11-14,00:16:35
39.985293,116.326928,0,189,39766.0115740741,2008-11-14,00:16:40
39.98525,116.326936,0,189,39766.0116319444,2008-11-14,00:16:45
39.98525,116.326936,0,189,39766.0116666667,2008-11-14,00:16:48
39.985242,116.326935,0,187,39766.0116898148,2008-11-14,00:16:50
39.985135,116.326934,0,185,39766.0117476852,2008-11-14,00:16:55
39.985025,116.326936,0,180,39766.0117939815,2008-11-14,00:16:59
39.984902,116.326932,0,179,39766.0118287037,2008-11-14,00:17:02
39.984807,116.326931,0,175,39766.0118634259,2008-11-14,00:17:05
39.984704,116.32693,0,170,39766.0118981482,2008-11-14,00:17:08
39.984595,116.326923,0,164,39766.0119328704,2008-11-14,00:17:11
39.98449,116.32692,0,160,39766.0119675926,2008-11-14,00:17:14
39.984384,116.326917,0,158,39766.0120023148,2008-11-14,00:17:17
39.984281,116.326921,0,157,39766.012037037,2008-11-14,00:17:20
39.98418,116.326918,0,153,39766.0120717593,2008-11-14,00:17:23
39.984073,116.326918,0,149,39766.0121064815,2008-11-14,00:17:26
39.983967,116.326931,0,145,39766.0121412037,2008-11-14,00:17:29
39.983859,116.326933,0,145,39766.0121759259,2008-11-14,00:17:32
39.983743,116.32692,0,145,39766.0122106481,2008-11-14,00:17:35
39.983643,116.326922,0,146,39766.0122453704,2008-11-14,00:17:38
39.983547,116.326926,0,149,39766.0122800926,2008-11-14,00:17:41
39.983443,116.326944,0,153,39766.0123148148,2008-11-14,00:17:44
39.98334,116.326957,0,154,39766.012349537,2008-11-14,00:17:47
39.983246,116.327022,0,149,39766.0123842593,2008-11-14,00:17:50
39.983187,116.326947,0,163,39766.0124305556,2008-11-14,00:17:54
39.983094,116.326957,0,168,39766.0124537037,2008-11-14,00:17:56
39.982973,116.326957,0,172,39766.0124884259,2008-11-14,00:17:59
39.982869,116.326945,0,175,39766.0125231481,2008-11-14,00:18:02
39.98276,116.326943,0,186,39766.0125578704,2008-11-14,00:18:05
39.982671,116.326898,0,201,39766.0125925926,2008-11-14,00:18:08
39.98258,116.32691,0,213,39766.0126273148,2008-11-14,00:18:11
39.982467,116.326945,0,217,39766.012662037,2008-11-14,00:18:14
39.98238,116.326972,0,206,39766.0126851852,2008-11-14,00:18:16
39.982285,116.327005,0,202,39766.0127083333,2008-11-14,00:18:18
39.982189,116.327006,0,205,39766.0127430556,2008-11-14,00:18:21
39.982095,116.326991,0,206,39766.0127777778,2008-11-14,00:18:24
39.982,116.326991,0,210,39766.0128125,2008-11-14,00:18:27
39.981898,116.326984,0,214,39766.0128472222,2008-11-14,00:18:30
39.981793,116.326977,0,221,39766.0128819444,2008-11-14,00:18:33
39.981663,116.327009,0,219,39766.0129166667,2008-11-14,00:18:36
39.981553,116.32703,0,227,39766.0129513889,2008-11-14,00:18:39
39.981442,116.327029,0,237,39766.0129861111,2008-11-14,00:18:42
39.981347,116.32708,0,235,39766.0130092593,2008-11-14,00:18:44
39.981215,116.327125,0,242,39766.0130439815,2008-11-14,00:18:47
39.981136,116.327143,0,224,39766.0130787037,2008-11-14,00:18:50
39.981048,116.327088,0,209,39766.0131134259,2008-11-14,00:18:53
39.980948,116.327077,0,207,39766.0131481481,2008-11-14,00:18:56
39.980846,116.327079,0,203,39766.0131828704,2008-11-14,00:18:59
39.980753,116.327071,0,198,39766.0132175926,2008-11-14,00:19:02
39.980664,116.327093,0,187,39766.0132523148,2008-11-14,00:19:05
39.980548,116.327104,0,176,39766.0132986111,2008-11-14,00:19:09
39.980456,116.327105,0,171,39766.0133333333,2008-11-14,00:19:12
39.980345,116.327094,0,177,39766.0133796296,2008-11-14,00:19:16
39.98023,116.327093,0,173,39766.0134259259,2008-11-14,00:19:20
39.980123,116.327099,0,173,39766.0134722222,2008-11-14,00:19:24
39.980018,116.327107,0,174,39766.0135300926,2008-11-14,00:19:29
39.97994,116.327125,0,172,39766.013587963,2008-11-14,00:19:34
39.979857,116.327118,0,171,39766.0136458333,2008-11-14,00:19:39
39.979768,116.327135,0,179,39766.0137037037,2008-11-14,00:19:44
39.97967,116.327126,0,176,39766.01375,2008-11-14,00:19:48
39.979568,116.32714,0,171,39766.0138078704,2008-11-14,00:19:53
39.979477,116.327136,0,169,39766.0138657407,2008-11-14,00:19:58
39.97939,116.32711,0,157,39766.013900463,2008-11-14,00:20:01
39.979282,116.327135,0,151,39766.0139583333,2008-11-14,00:20:06
39.979174,116.327078,0,159,39766.0140162037,2008-11-14,00:20:11
39.979063,116.32707,0,161,39766.0140740741,2008-11-14,00:20:16
39.978976,116.327035,0,167,39766.0141203704,2008-11-14,00:20:20
39.978973,116.326968,0,168,39766.0141782407,2008-11-14,00:20:25
39.978962,116.326849,0,175,39766.0142361111,2008-11-14,00:20:30
39.978954,116.326725,0,174,39766.0142939815,2008-11-14,00:20:35
39.978963,116.326609,0,177,39766.0143287037,2008-11-14,00:20:38
39.978934,116.326484,0,176,39766.014375,2008-11-14,00:20:42
39.978901,116.326362,0,171,39766.0144212963,2008-11-14,00:20:46
39.978863,116.326233,0,169,39766.0144675926,2008-11-14,00:20:50
39.978833,116.326104,0,173,39766.014525463,2008-11-14,00:20:55
39.978823,116.325984,0,170,39766.0145717593,2008-11-14,00:20:59
39.978827,116.325862,0,169,39766.0146180556,2008-11-14,00:21:03
39.978807,116.325735,0,172,39766.0146643519,2008-11-14,00:21:07
39.978811,116.325682,0,173,39766.0147222222,2008-11-14,00:21:12
39.97881,116.325679,0,176,39766.0147800926,2008-11-14,00:21:17
39.978809,116.325684,0,178,39766.014837963,2008-11-14,00:21:22
39.978808,116.325681,0,178,39766.0148958333,2008-11-14,00:21:27
39.978807,116.325682,0,179,39766.0149537037,2008-11-14,00:21:32
39.978807,116.325683,0,179,39766.0150115741,2008-11-14,00:21:37
39.978807,116.325683,0,179,39766.0150462963,2008-11-14,00:21:40
39.978806,116.325685,0,179,39766.0150694444,2008-11-14,00:21:42
39.978805,116.325695,0,179,39766.0151273148,2008-11-14,00:21:47
39.978805,116.325695,0,179,39766.015162037,2008-11-14,00:21:50
39.978805,116.325696,0,179,39766.0151851852,2008-11-14,00:21:52
39.978824,116.325691,0,179,39766.0152430556,2008-11-14,00:21:57
39.978853,116.32573,0,177,39766.0153009259,2008-11-14,00:22:02
39.978868,116.325716,0,175,39766.0153587963,2008-11-14,00:22:07
39.978906,116.325691,0,172,39766.0154166667,2008-11-14,00:22:12
39.978935,116.325701,0,170,39766.015474537,2008-11-14,00:22:17
39.978951,116.325705,0,169,39766.0155324074,2008-11-14,00:22:22
39.978935,116.325694,0,169,39766.0155902778,2008-11-14,00:22:27
39.978927,116.325676,0,168,39766.0156481481,2008-11-14,00:22:32
39.97895,116.325724,0,169,39766.0157060185,2008-11-14,00:22:37
39.97895,116.325724,0,169,39766.0157407407,2008-11-14,00:22:40
39.978951,116.325728,0,169,39766.0157638889,2008-11-14,00:22:42
39.97901,116.32583,0,169,39766.0158217593,2008-11-14,00:22:47
39.979078,116.325868,0,169,39766.0158796296,2008-11-14,00:22:52
39.979205,116.325824,0,171,39766.0159953704,2008-11-14,00:23:02
39.979192,116.325775,0,171,39766.0160532407,2008-11-14,00:23:07
39.979564,116.325768,0,89,39766.0163773148,2008-11-14,00:23:35
39.979493,116.325741,0,109,39766.0163888889,2008-11-14,00:23:36
39.979389,116.325665,0,113,39766.016400463,2008-11-14,00:23:37
39.979208,116.32553,0,114,39766.016412037,2008-11-14,00:23:38
39.979016,116.325363,0,55,39766.0164236111,2008-11-14,00:23:39
39.979471,116.32568,0,161,39766.0164814815,2008-11-14,00:23:44
39.979394,116.32561,0,166,39766.0165046296,2008-11-14,00:23:46
39.979289,116.325532,0,168,39766.0165277778,2008-11-14,00:23:48
39.979173,116.325458,0,169,39766.0165509259,2008-11-14,00:23:50
39.979049,116.325398,0,169,39766.0165740741,2008-11-14,00:23:52
39.978957,116.325371,0,169,39766.0166087963,2008-11-14,00:23:55
39.978859,116.325346,0,168,39766.0166666667,2008-11-14,00:24:00
39.978729,116.325284,0,167,39766.0167013889,2008-11-14,00:24:03
39.978624,116.325249,0,167,39766.016724537,2008-11-14,00:24:05
39.978512,116.32523,0,166,39766.0167592593,2008-11-14,00:24:08
39.978405,116.32519,0,165,39766.0167824074,2008-11-14,00:24:10
39.978305,116.325135,0,165,39766.0167939815,2008-11-14,00:24:11
39.978193,116.325071,0,165,39766.0168055556,2008-11-14,00:24:12
39.978443,116.325338,0,140,39766.0172685185,2008-11-14,00:24:52
39.979616,116.326477,0,552,39766.0183796296,2008-11-14,00:26:28
39.978961,116.325884,0,289,39766.0184490741,2008-11-14,00:26:34
39.978885,116.325813,0,252,39766.0184606481,2008-11-14,00:26:35
39.978689,116.325643,0,216,39766.0184837963,2008-11-14,00:26:37
39.978546,116.325527,0,208,39766.0184953704,2008-11-14,00:26:38
39.978413,116.325423,0,203,39766.0185069444,2008-11-14,00:26:39
39.978309,116.325339,0,199,39766.0185185185,2008-11-14,00:26:40
39.978217,116.325251,0,196,39766.0185416667,2008-11-14,00:26:42
39.978099,116.325147,0,194,39766.0185648148,2008-11-14,00:26:44
39.978186,116.325203,0,193,39766.0185763889,2008-11-14,00:26:45
39.978274,116.325261,0,193,39766.018587963,2008-11-14,00:26:46
39.978369,116.325322,0,192,39766.018599537,2008-11-14,00:26:47
39.978522,116.325403,0,192,39766.0186226852,2008-11-14,00:26:49
39.980089,116.326282,0,246,39766.0193865741,2008-11-14,00:27:55
39.979973,116.326166,0,281,39766.0193981482,2008-11-14,00:27:56
39.979839,116.326022,0,226,39766.0194097222,2008-11-14,00:27:57
39.979813,116.325966,0,195,39766.0194212963,2008-11-14,00:27:58
39.979709,116.325905,0,193,39766.0194328704,2008-11-14,00:27:59
39.979315,116.325697,0,190,39766.0194560185,2008-11-14,00:28:01
39.979039,116.326025,0,192,39766.0194675926,2008-11-14,00:28:02
39.979019,116.325996,0,187,39766.019525463,2008-11-14,00:28:07
39.978925,116.32595,0,192,39766.0195717593,2008-11-14,00:28:11
39.978853,116.325938,0,197,39766.0196296296,2008-11-14,00:28:16
39.978848,116.325918,0,197,39766.0196875,2008-11-14,00:28:21
39.978828,116.325928,0,198,39766.0197453704,2008-11-14,00:28:26
39.978806,116.325931,0,200,39766.0198032407,2008-11-14,00:28:31
39.978862,116.325842,0,204,39766.0198611111,2008-11-14,00:28:36
39.978856,116.325722,0,203,39766.0198842593,2008-11-14,00:28:38
39.978912,116.32568,0,206,39766.0199421296,2008-11-14,00:28:43
39.978932,116.325707,0,204,39766.02,2008-11-14,00:28:48
39.978939,116.325766,0,207,39766.0200578704,2008-11-14,00:28:53
39.978935,116.325815,0,212,39766.0201157407,2008-11-14,00:28:58
39.978917,116.325828,0,213,39766.0201736111,2008-11-14,00:29:03
39.978916,116.325834,0,214,39766.0202314815,2008-11-14,00:29:08
39.978916,116.325834,0,214,39766.0202662037,2008-11-14,00:29:11
39.978916,116.325832,0,214,39766.0202893519,2008-11-14,00:29:13
39.978932,116.325876,0,216,39766.0203472222,2008-11-14,00:29:18
39.978904,116.325932,0,223,39766.0204050926,2008-11-14,00:29:23
39.978876,116.325937,0,226,39766.020462963,2008-11-14,00:29:28
39.978876,116.325937,0,226,39766.0204976852,2008-11-14,00:29:31
39.978875,116.32593,0,227,39766.0205208333,2008-11-14,00:29:33
39.978808,116.325842,0,232,39766.0205671296,2008-11-14,00:29:37
39.978753,116.32581,0,237,39766.020625,2008-11-14,00:29:42
39.978689,116.32574,0,241,39766.0206828704,2008-11-14,00:29:47
39.978619,116.325684,0,244,39766.0207407407,2008-11-14,00:29:52
39.978546,116.325628,0,248,39766.0207986111,2008-11-14,00:29:57
39.97841,116.325633,0,251,39766.0208449074,2008-11-14,00:30:01
39.978281,116.325599,0,251,39766.0208680556,2008-11-14,00:30:03
39.978244,116.325569,0,256,39766.0209259259,2008-11-14,00:30:08
39.978246,116.325709,0,258,39766.0209722222,2008-11-14,00:30:12
39.978292,116.325843,0,263,39766.0210300926,2008-11-14,00:30:17
39.978322,116.325974,0,265,39766.0210763889,2008-11-14,00:30:21
39.978367,116.326114,0,269,39766.0211226852,2008-11-14,00:30:25
39.978355,116.326187,0,268,39766.0211805556,2008-11-14,00:30:30
39.978247,116.326774,0,284,39766.0212384259,2008-11-14,00:30:35
39.97824,116.326918,0,268,39766.0212847222,2008-11-14,00:30:39
39.978235,116.326971,0,261,39766.0213425926,2008-11-14,00:30:44
39.978256,116.326979,0,261,39766.021400463,2008-11-14,00:30:49
39.978235,116.327012,0,260,39766.0214583333,2008-11-14,00:30:54
39.978268,116.327029,0,252,39766.0215162037,2008-11-14,00:30:59
39.978279,116.326988,0,249,39766.0215740741,2008-11-14,00:31:04
39.97831,116.326793,0,219,39766.0216087963,2008-11-14,00:31:07
39.97832,116.326666,0,205,39766.0216550926,2008-11-14,00:31:11
39.978281,116.326589,0,206,39766.021712963,2008-11-14,00:31:16
39.97822,116.326521,0,211,39766.0217708333,2008-11-14,00:31:21
39.978139,116.326469,0,216,39766.0218055556,2008-11-14,00:31:24
39.978098,116.326388,0,223,39766.0218634259,2008-11-14,00:31:29
39.978084,116.326321,0,227,39766.0219212963,2008-11-14,00:31:34
39.978082,116.326241,0,229,39766.0219791667,2008-11-14,00:31:39
39.97811,116.326179,0,230,39766.022037037,2008-11-14,00:31:44
39.978079,116.326167,0,230,39766.0220949074,2008-11-14,00:31:49
39.978053,116.326154,0,231,39766.0221527778,2008-11-14,00:31:54
39.978041,116.326203,0,230,39766.0222106481,2008-11-14,00:31:59
39.978029,116.326261,0,230,39766.0222685185,2008-11-14,00:32:04
39.978009,116.326344,0,229,39766.0223263889,2008-11-14,00:32:09
39.97801,116.326452,0,229,39766.0223842593,2008-11-14,00:32:14
39.978014,116.326542,0,228,39766.0224421296,2008-11-14,00:32:19
39.978022,116.32658,0,228,39766.0225,2008-11-14,00:32:24
