# Supplementary material for: A location privacy protection method based on blockchain and threshold cryptography
Source: PLoS One. 2025 Jun 4;20(6):e0324551. doi: 10.1371/journal.pone.0324551 (PMC12136415; doi:10.1371/journal.pone.0324551)
Supplement: S1 File — (ZIP) [file pone.0324551.s001.zip › Data/001/Trajectory/20081114130723.plt]

Geolife trajectory
WGS 84
Altitude is in Feet
Reserved 3
0,2,255,My Track,0,0,2,8421376
0
39.977659,116.327832,0,492,39766.5467939815,2008-11-14,13:07:23
39.977684,116.327845,0,492,39766.5468518519,2008-11-14,13:07:28
39.977774,116.327709,0,492,39766.5469097222,2008-11-14,13:07:33
39.977873,116.327367,0,268,39766.5469328704,2008-11-14,13:07:35
39.977843,116.327395,0,280,39766.5469907407,2008-11-14,13:07:40
39.977916,116.327375,0,260,39766.547025463,2008-11-14,13:07:43
39.977997,116.327395,0,249,39766.5470833333,2008-11-14,13:07:48
39.978076,116.327406,0,242,39766.5471412037,2008-11-14,13:07:53
39.978144,116.327423,0,247,39766.5471990741,2008-11-14,13:07:58
39.97823,116.327419,0,245,39766.5472569444,2008-11-14,13:08:03
39.978271,116.327363,0,235,39766.5473148148,2008-11-14,13:08:08
39.97828,116.32727,0,211,39766.5473611111,2008-11-14,13:08:12
39.978289,116.327215,0,192,39766.5474189815,2008-11-14,13:08:17
39.978324,116.327207,0,191,39766.5474768518,2008-11-14,13:08:22
39.978347,116.327209,0,188,39766.5475347222,2008-11-14,13:08:27
39.9784,116.32715,0,162,39766.5475578704,2008-11-14,13:08:29
39.978473,116.327102,0,142,39766.5476041667,2008-11-14,13:08:33
39.978574,116.327119,0,133,39766.547650463,2008-11-14,13:08:37
39.978665,116.327127,0,127,39766.5477083333,2008-11-14,13:08:42
39.97872,116.32712,0,130,39766.5477662037,2008-11-14,13:08:47
39.978776,116.327108,0,130,39766.5478240741,2008-11-14,13:08:52
39.978838,116.327117,0,130,39766.5478819444,2008-11-14,13:08:57
39.978899,116.327117,0,132,39766.5479398148,2008-11-14,13:09:02
39.978955,116.327096,0,137,39766.5479976852,2008-11-14,13:09:07
39.979006,116.327109,0,135,39766.5480555556,2008-11-14,13:09:12
39.979058,116.327121,0,136,39766.5481134259,2008-11-14,13:09:17
39.979121,116.327112,0,134,39766.5481712963,2008-11-14,13:09:22
39.979177,116.327105,0,136,39766.5482291667,2008-11-14,13:09:27
39.979223,116.327112,0,134,39766.548287037,2008-11-14,13:09:32
39.979296,116.327096,0,133,39766.5483449074,2008-11-14,13:09:37
39.97934,116.32708,0,137,39766.5484027778,2008-11-14,13:09:42
39.979404,116.327082,0,148,39766.5484606481,2008-11-14,13:09:47
39.979478,116.327101,0,157,39766.5485185185,2008-11-14,13:09:52
39.97954,116.327119,0,162,39766.5485763889,2008-11-14,13:09:57
39.979596,116.327084,0,146,39766.5486342593,2008-11-14,13:10:02
39.979657,116.327201,0,149,39766.5486921296,2008-11-14,13:10:07
39.979708,116.327311,0,153,39766.5487384259,2008-11-14,13:10:11
39.979749,116.327385,0,154,39766.5487962963,2008-11-14,13:10:16
39.979806,116.327446,0,149,39766.5488541667,2008-11-14,13:10:21
39.979849,116.327453,0,147,39766.548912037,2008-11-14,13:10:26
39.979874,116.327463,0,141,39766.5489699074,2008-11-14,13:10:31
39.979909,116.327443,0,144,39766.5490277778,2008-11-14,13:10:36
39.979946,116.327414,0,143,39766.5490856481,2008-11-14,13:10:41
39.979998,116.3274,0,145,39766.5491435185,2008-11-14,13:10:46
39.980039,116.32739,0,147,39766.5492013889,2008-11-14,13:10:51
39.980065,116.327397,0,149,39766.5492592593,2008-11-14,13:10:56
39.980075,116.327406,0,150,39766.5493171296,2008-11-14,13:11:01
39.980105,116.327412,0,151,39766.549375,2008-11-14,13:11:06
39.980159,116.327401,0,151,39766.5494328704,2008-11-14,13:11:11
39.980181,116.327417,0,153,39766.5494907407,2008-11-14,13:11:16
39.980283,116.327471,0,150,39766.5495138889,2008-11-14,13:11:18
39.980394,116.327448,0,151,39766.5495486111,2008-11-14,13:11:21
39.980489,116.327482,0,143,39766.5495949074,2008-11-14,13:11:25
39.980547,116.327474,0,144,39766.5496527778,2008-11-14,13:11:30
39.980612,116.32747,0,145,39766.5497106481,2008-11-14,13:11:35
39.980677,116.327462,0,146,39766.5497685185,2008-11-14,13:11:40
39.980721,116.327444,0,148,39766.5498263889,2008-11-14,13:11:45
39.980721,116.327444,0,148,39766.5498611111,2008-11-14,13:11:48
39.980729,116.327437,0,149,39766.5498842593,2008-11-14,13:11:50
39.980863,116.327392,0,152,39766.5499421296,2008-11-14,13:11:55
39.980956,116.327412,0,159,39766.5499884259,2008-11-14,13:11:59
39.981067,116.327387,0,167,39766.5500462963,2008-11-14,13:12:04
39.981197,116.327469,0,158,39766.5500810185,2008-11-14,13:12:07
39.98125,116.327466,0,159,39766.5501388889,2008-11-14,13:12:12
39.981275,116.327496,0,167,39766.5501967593,2008-11-14,13:12:17
39.981282,116.327548,0,174,39766.5502546296,2008-11-14,13:12:22
39.981345,116.327605,0,186,39766.5503125,2008-11-14,13:12:27
39.981367,116.327657,0,197,39766.5503703704,2008-11-14,13:12:32
39.981364,116.327712,0,204,39766.5504282407,2008-11-14,13:12:37
39.981363,116.327755,0,208,39766.5504861111,2008-11-14,13:12:42
39.981345,116.327834,0,204,39766.5505439815,2008-11-14,13:12:47
39.981362,116.32788,0,207,39766.5506018519,2008-11-14,13:12:52
39.981377,116.327923,0,213,39766.5506597222,2008-11-14,13:12:57
39.981377,116.327923,0,213,39766.5506944444,2008-11-14,13:13:00
39.981377,116.327929,0,214,39766.5507175926,2008-11-14,13:13:02
39.981382,116.327939,0,215,39766.550775463,2008-11-14,13:13:07
39.981387,116.327948,0,215,39766.5508333333,2008-11-14,13:13:12
39.981397,116.327964,0,215,39766.5508912037,2008-11-14,13:13:17
39.981411,116.328006,0,215,39766.5509490741,2008-11-14,13:13:22
39.981422,116.328039,0,216,39766.5510069444,2008-11-14,13:13:27
39.981429,116.328058,0,216,39766.5510648148,2008-11-14,13:13:32
39.981445,116.328068,0,216,39766.5511226852,2008-11-14,13:13:37
39.981451,116.328055,0,216,39766.5511805556,2008-11-14,13:13:42
39.981454,116.328061,0,216,39766.5512384259,2008-11-14,13:13:47
39.981454,116.328061,0,216,39766.5512962963,2008-11-14,13:13:52
39.981453,116.32806,0,216,39766.5513541667,2008-11-14,13:13:57
39.98145,116.328055,0,216,39766.551412037,2008-11-14,13:14:02
39.981448,116.328055,0,216,39766.5514699074,2008-11-14,13:14:07
39.981449,116.328056,0,216,39766.5515277778,2008-11-14,13:14:12
39.98145,116.328059,0,216,39766.5515856481,2008-11-14,13:14:17
39.981453,116.328064,0,216,39766.5516435185,2008-11-14,13:14:22
39.981456,116.32807,0,216,39766.5517013889,2008-11-14,13:14:27
39.981456,116.32807,0,216,39766.5517361111,2008-11-14,13:14:30
39.981458,116.328074,0,216,39766.5517592593,2008-11-14,13:14:32
39.981465,116.328086,0,216,39766.5518171296,2008-11-14,13:14:37
39.981487,116.32809,0,217,39766.551875,2008-11-14,13:14:42
39.981507,116.328133,0,217,39766.5519328704,2008-11-14,13:14:47
39.981376,116.32784,0,184,39766.5599189815,2008-11-14,13:26:17
39.981369,116.32782,0,184,39766.5599768519,2008-11-14,13:26:22
39.981369,116.32782,0,184,39766.5600115741,2008-11-14,13:26:25
39.981366,116.327812,0,184,39766.5600347222,2008-11-14,13:26:27
39.98138,116.327761,0,183,39766.5600925926,2008-11-14,13:26:32
39.98138,116.327716,0,184,39766.560150463,2008-11-14,13:26:37
39.981413,116.327636,0,184,39766.5602083333,2008-11-14,13:26:42
39.981412,116.327574,0,187,39766.5602662037,2008-11-14,13:26:47
39.981413,116.32755,0,185,39766.5603240741,2008-11-14,13:26:52
39.981419,116.32754,0,188,39766.5603819444,2008-11-14,13:26:57
39.981408,116.327539,0,188,39766.5604398148,2008-11-14,13:27:02
39.981402,116.32751,0,190,39766.5604976852,2008-11-14,13:27:07
39.981413,116.32749,0,190,39766.5605555556,2008-11-14,13:27:12
39.981429,116.327484,0,193,39766.5606134259,2008-11-14,13:27:17
39.98137,116.32743,0,199,39766.5606712963,2008-11-14,13:27:22
39.981338,116.327399,0,201,39766.5607291667,2008-11-14,13:27:27
39.981363,116.327418,0,205,39766.560787037,2008-11-14,13:27:32
39.981379,116.32741,0,206,39766.5608449074,2008-11-14,13:27:37
39.981381,116.327413,0,206,39766.5609027778,2008-11-14,13:27:42
39.98138,116.32741,0,206,39766.5609606481,2008-11-14,13:27:47
39.981379,116.327407,0,206,39766.5610185185,2008-11-14,13:27:52
39.981379,116.327407,0,206,39766.5610532407,2008-11-14,13:27:55
39.981378,116.327406,0,206,39766.5610763889,2008-11-14,13:27:57
39.98143,116.327381,0,202,39766.5611342593,2008-11-14,13:28:02
39.981429,116.327375,0,202,39766.5611921296,2008-11-14,13:28:07
39.981425,116.327367,0,202,39766.56125,2008-11-14,13:28:12
39.981424,116.327365,0,202,39766.5613078704,2008-11-14,13:28:17
39.981425,116.327365,0,202,39766.5613657407,2008-11-14,13:28:22
39.981426,116.327368,0,202,39766.5614236111,2008-11-14,13:28:27
39.981427,116.327368,0,202,39766.5614814815,2008-11-14,13:28:32
39.981427,116.327368,0,202,39766.5615162037,2008-11-14,13:28:35
39.981433,116.327371,0,202,39766.5615393519,2008-11-14,13:28:37
39.981445,116.32737,0,199,39766.5615972222,2008-11-14,13:28:42
39.981503,116.327397,0,194,39766.5616550926,2008-11-14,13:28:47
39.981542,116.327398,0,190,39766.561712963,2008-11-14,13:28:52
39.981593,116.327374,0,180,39766.5617708333,2008-11-14,13:28:57
39.981604,116.327361,0,178,39766.5618287037,2008-11-14,13:29:02
39.981633,116.327337,0,174,39766.5618865741,2008-11-14,13:29:07
39.981683,116.32732,0,171,39766.5619444444,2008-11-14,13:29:12
39.981725,116.327322,0,166,39766.5620023148,2008-11-14,13:29:17
39.981725,116.327345,0,164,39766.5620601852,2008-11-14,13:29:22
39.981728,116.327352,0,163,39766.5621180556,2008-11-14,13:29:27
39.981724,116.32735,0,164,39766.5621759259,2008-11-14,13:29:32
39.981726,116.327358,0,164,39766.5622337963,2008-11-14,13:29:37
39.981728,116.327364,0,164,39766.5622916667,2008-11-14,13:29:42
39.98173,116.327367,0,164,39766.562349537,2008-11-14,13:29:47
39.981731,116.327369,0,164,39766.5624074074,2008-11-14,13:29:52
39.981734,116.327373,0,164,39766.5624652778,2008-11-14,13:29:57
39.981734,116.327373,0,163,39766.5625231481,2008-11-14,13:30:02
39.981732,116.327372,0,163,39766.5625810185,2008-11-14,13:30:07
39.981731,116.327373,0,163,39766.5626388889,2008-11-14,13:30:12
39.981731,116.327373,0,163,39766.5626736111,2008-11-14,13:30:15
39.981725,116.327374,0,164,39766.5626967593,2008-11-14,13:30:17
39.981715,116.327373,0,163,39766.5627546296,2008-11-14,13:30:22
39.981708,116.327373,0,163,39766.5628125,2008-11-14,13:30:27
39.981708,116.327373,0,163,39766.5628472222,2008-11-14,13:30:30
39.981707,116.327379,0,162,39766.5628703704,2008-11-14,13:30:32
39.98171,116.327389,0,161,39766.5629282407,2008-11-14,13:30:37
39.981715,116.327401,0,160,39766.5629861111,2008-11-14,13:30:42
39.981731,116.327442,0,157,39766.5630439815,2008-11-14,13:30:47
39.981756,116.327511,0,152,39766.5631018518,2008-11-14,13:30:52
39.981762,116.327526,0,151,39766.5631597222,2008-11-14,13:30:57
39.981764,116.327534,0,149,39766.5632175926,2008-11-14,13:31:02
39.981759,116.327534,0,149,39766.563275463,2008-11-14,13:31:07
39.981752,116.327534,0,149,39766.5633333333,2008-11-14,13:31:12
39.981746,116.327532,0,149,39766.5633912037,2008-11-14,13:31:17
39.981744,116.327533,0,151,39766.5634490741,2008-11-14,13:31:22
39.981741,116.327533,0,152,39766.5635069444,2008-11-14,13:31:27
39.98174,116.327529,0,153,39766.5635648148,2008-11-14,13:31:32
39.98174,116.327523,0,154,39766.5636226852,2008-11-14,13:31:37
39.98174,116.327519,0,153,39766.5636805556,2008-11-14,13:31:42
39.981741,116.327514,0,151,39766.5637384259,2008-11-14,13:31:47
39.981741,116.327514,0,151,39766.5637731481,2008-11-14,13:31:50
39.981746,116.32751,0,149,39766.5637962963,2008-11-14,13:31:52
39.981755,116.327513,0,147,39766.5638541667,2008-11-14,13:31:57
39.98176,116.327516,0,144,39766.563912037,2008-11-14,13:32:02
39.981763,116.327515,0,141,39766.5639699074,2008-11-14,13:32:07
39.981764,116.327512,0,138,39766.5640277778,2008-11-14,13:32:12
39.981763,116.327507,0,136,39766.5640856481,2008-11-14,13:32:17
39.98176,116.327501,0,133,39766.5641435185,2008-11-14,13:32:22
39.981757,116.327498,0,133,39766.5642013889,2008-11-14,13:32:27
39.981753,116.327493,0,133,39766.5642592593,2008-11-14,13:32:32
39.981751,116.32749,0,133,39766.5643171296,2008-11-14,13:32:37
39.981749,116.327486,0,134,39766.564375,2008-11-14,13:32:42
39.981744,116.327479,0,134,39766.5644328704,2008-11-14,13:32:47
39.98174,116.327472,0,134,39766.5644907407,2008-11-14,13:32:52
39.981742,116.327475,0,134,39766.5645486111,2008-11-14,13:32:57
39.981742,116.327476,0,135,39766.5646064815,2008-11-14,13:33:02
39.98174,116.327473,0,135,39766.5646643518,2008-11-14,13:33:07
39.981738,116.327472,0,135,39766.5647222222,2008-11-14,13:33:12
39.981738,116.327472,0,135,39766.5647800926,2008-11-14,13:33:17
39.981739,116.327474,0,136,39766.564837963,2008-11-14,13:33:22
39.981739,116.327474,0,136,39766.5648958333,2008-11-14,13:33:27
39.981741,116.327477,0,136,39766.5649537037,2008-11-14,13:33:32
39.981741,116.327479,0,136,39766.5650115741,2008-11-14,13:33:37
39.981739,116.327476,0,137,39766.5650694444,2008-11-14,13:33:42
39.981739,116.327474,0,137,39766.5651273148,2008-11-14,13:33:47
39.981741,116.327477,0,137,39766.5651851852,2008-11-14,13:33:52
39.981741,116.327479,0,137,39766.5652430556,2008-11-14,13:33:57
39.981742,116.327482,0,137,39766.5653009259,2008-11-14,13:34:02
39.981741,116.327484,0,138,39766.5653587963,2008-11-14,13:34:07
39.981739,116.327482,0,138,39766.5654166667,2008-11-14,13:34:12
39.981738,116.32748,0,138,39766.565474537,2008-11-14,13:34:17
39.981738,116.327482,0,138,39766.5655324074,2008-11-14,13:34:22
39.98174,116.327486,0,138,39766.5655902778,2008-11-14,13:34:27
39.98174,116.327486,0,138,39766.565625,2008-11-14,13:34:30
39.981742,116.32749,0,139,39766.5656481481,2008-11-14,13:34:32
39.981737,116.327506,0,142,39766.5657060185,2008-11-14,13:34:37
39.981734,116.327433,0,145,39766.5657638889,2008-11-14,13:34:42
39.981736,116.327438,0,145,39766.5658217593,2008-11-14,13:34:47
39.981737,116.327442,0,145,39766.5658796296,2008-11-14,13:34:52
39.981733,116.327435,0,146,39766.5659375,2008-11-14,13:34:57
39.981731,116.327434,0,146,39766.5659953704,2008-11-14,13:35:02
39.98173,116.327433,0,146,39766.5660532407,2008-11-14,13:35:07
39.98173,116.327434,0,146,39766.5661111111,2008-11-14,13:35:12
39.98173,116.327435,0,146,39766.5661689815,2008-11-14,13:35:17
39.981731,116.327435,0,146,39766.5662268519,2008-11-14,13:35:22
39.981729,116.327435,0,146,39766.5662847222,2008-11-14,13:35:27
39.981729,116.327435,0,146,39766.5663425926,2008-11-14,13:35:32
39.981729,116.327436,0,146,39766.566400463,2008-11-14,13:35:37
39.981729,116.327436,0,146,39766.5664583333,2008-11-14,13:35:42
39.981729,116.327437,0,146,39766.5665162037,2008-11-14,13:35:47
39.981729,116.327438,0,146,39766.5665740741,2008-11-14,13:35:52
39.981729,116.327438,0,146,39766.5666319444,2008-11-14,13:35:57
39.981729,116.327438,0,146,39766.5666898148,2008-11-14,13:36:02
39.981729,116.327438,0,146,39766.5667476852,2008-11-14,13:36:07
39.981729,116.327437,0,146,39766.5668055556,2008-11-14,13:36:12
39.98173,116.327437,0,146,39766.5668634259,2008-11-14,13:36:17
39.98173,116.327436,0,146,39766.5669212963,2008-11-14,13:36:22
39.98173,116.327436,0,146,39766.5669791667,2008-11-14,13:36:27
39.98173,116.327436,0,146,39766.567037037,2008-11-14,13:36:32
39.98173,116.327436,0,146,39766.5670949074,2008-11-14,13:36:37
39.98173,116.327436,0,146,39766.5671527778,2008-11-14,13:36:42
39.981731,116.327436,0,146,39766.5672106481,2008-11-14,13:36:47
39.981731,116.327436,0,146,39766.5672685185,2008-11-14,13:36:52
39.981731,116.327436,0,146,39766.5673263889,2008-11-14,13:36:57
39.981731,116.327437,0,146,39766.5673842593,2008-11-14,13:37:02
39.981731,116.327438,0,146,39766.5674421296,2008-11-14,13:37:07
39.981731,116.327439,0,146,39766.5675,2008-11-14,13:37:12
39.981731,116.32744,0,146,39766.5675578704,2008-11-14,13:37:17
39.981732,116.327442,0,146,39766.5676157407,2008-11-14,13:37:22
39.981732,116.327443,0,146,39766.5676736111,2008-11-14,13:37:27
39.981732,116.327444,0,146,39766.5677314815,2008-11-14,13:37:32
39.981732,116.327445,0,146,39766.5677893519,2008-11-14,13:37:37
39.981734,116.327447,0,146,39766.5678472222,2008-11-14,13:37:42
39.981737,116.327448,0,146,39766.5679050926,2008-11-14,13:37:47
39.98174,116.327447,0,147,39766.567962963,2008-11-14,13:37:52
39.981744,116.327446,0,147,39766.5680208333,2008-11-14,13:37:57
39.981747,116.327451,0,147,39766.5680787037,2008-11-14,13:38:02
39.981749,116.327457,0,148,39766.5681365741,2008-11-14,13:38:07
39.981751,116.327462,0,148,39766.5681944444,2008-11-14,13:38:12
39.981751,116.327467,0,149,39766.5682523148,2008-11-14,13:38:17
39.98175,116.32747,0,149,39766.5683101852,2008-11-14,13:38:22
39.981748,116.327473,0,150,39766.5683680556,2008-11-14,13:38:27
39.981749,116.327474,0,150,39766.5684259259,2008-11-14,13:38:32
39.981749,116.327474,0,150,39766.5684837963,2008-11-14,13:38:37
39.981749,116.327474,0,150,39766.5685416667,2008-11-14,13:38:42
39.981749,116.327474,0,150,39766.568599537,2008-11-14,13:38:47
39.98175,116.327474,0,150,39766.5686574074,2008-11-14,13:38:52
39.98175,116.327474,0,150,39766.5687152778,2008-11-14,13:38:57
39.98175,116.327475,0,150,39766.5687731481,2008-11-14,13:39:02
39.981997,116.327368,0,194,39766.5710648148,2008-11-14,13:42:20
39.982035,116.327379,0,191,39766.5711226852,2008-11-14,13:42:25
39.982066,116.327371,0,194,39766.5711805556,2008-11-14,13:42:30
39.982102,116.327381,0,196,39766.5712384259,2008-11-14,13:42:35
39.982091,116.327375,0,198,39766.5712962963,2008-11-14,13:42:40
39.982094,116.327375,0,200,39766.5713541667,2008-11-14,13:42:45
39.982094,116.327375,0,200,39766.5713888889,2008-11-14,13:42:48
39.982095,116.327369,0,203,39766.571412037,2008-11-14,13:42:50
39.982097,116.327359,0,206,39766.5714699074,2008-11-14,13:42:55
39.982068,116.327326,0,203,39766.5715277778,2008-11-14,13:43:00
39.982057,116.3273,0,202,39766.5715856481,2008-11-14,13:43:05
39.982035,116.327319,0,214,39766.5716435185,2008-11-14,13:43:10
39.982026,116.327321,0,218,39766.5717013889,2008-11-14,13:43:15
39.982031,116.327317,0,222,39766.5717592593,2008-11-14,13:43:20
39.982028,116.327316,0,227,39766.5718171296,2008-11-14,13:43:25
39.982023,116.327317,0,231,39766.571875,2008-11-14,13:43:30
39.98202,116.327322,0,236,39766.5719328704,2008-11-14,13:43:35
39.98202,116.327322,0,236,39766.5719675926,2008-11-14,13:43:38
39.982017,116.327329,0,241,39766.5719907407,2008-11-14,13:43:40
39.98201,116.327342,0,245,39766.5720486111,2008-11-14,13:43:45
39.98201,116.327342,0,245,39766.5720833333,2008-11-14,13:43:48
39.982007,116.327344,0,248,39766.5721064815,2008-11-14,13:43:50
39.981957,116.327324,0,249,39766.5721643518,2008-11-14,13:43:55
39.981901,116.32731,0,257,39766.5722222222,2008-11-14,13:44:00
39.98183,116.327291,0,265,39766.5722800926,2008-11-14,13:44:05
39.98178,116.327284,0,270,39766.572337963,2008-11-14,13:44:10
39.98174,116.327342,0,272,39766.5723958333,2008-11-14,13:44:15
39.981745,116.327361,0,276,39766.5724537037,2008-11-14,13:44:20
39.981746,116.327373,0,278,39766.5725115741,2008-11-14,13:44:25
39.98175,116.327381,0,279,39766.5725694444,2008-11-14,13:44:30
39.981747,116.327379,0,280,39766.5726273148,2008-11-14,13:44:35
39.981747,116.327379,0,280,39766.572662037,2008-11-14,13:44:38
39.981742,116.327371,0,280,39766.5726851852,2008-11-14,13:44:40
39.981734,116.32736,0,280,39766.5727430556,2008-11-14,13:44:45
39.981661,116.327284,0,280,39766.5728009259,2008-11-14,13:44:50
39.981591,116.327214,0,280,39766.5728587963,2008-11-14,13:44:55
39.981501,116.327207,0,278,39766.5729166667,2008-11-14,13:45:00
39.981471,116.327216,0,277,39766.572974537,2008-11-14,13:45:05
39.981483,116.327221,0,277,39766.5730324074,2008-11-14,13:45:10
39.981485,116.327217,0,277,39766.5730902778,2008-11-14,13:45:15
39.981481,116.327209,0,277,39766.5731481481,2008-11-14,13:45:20
39.981481,116.327209,0,277,39766.5731828704,2008-11-14,13:45:23
39.98148,116.327207,0,277,39766.5732060185,2008-11-14,13:45:25
39.981476,116.327195,0,277,39766.5732638889,2008-11-14,13:45:30
39.981469,116.327078,0,277,39766.5733217593,2008-11-14,13:45:35
39.981526,116.327006,0,277,39766.5733796296,2008-11-14,13:45:40
39.981543,116.326994,0,277,39766.5734375,2008-11-14,13:45:45
39.981598,116.327271,0,287,39766.5758101852,2008-11-14,13:49:10
39.981616,116.327352,0,267,39766.5758680556,2008-11-14,13:49:15
39.981594,116.327342,0,252,39766.5759259259,2008-11-14,13:49:20
39.981577,116.32733,0,246,39766.5759837963,2008-11-14,13:49:25
39.981553,116.327381,0,232,39766.5760416667,2008-11-14,13:49:30
39.981567,116.327388,0,230,39766.576099537,2008-11-14,13:49:35
39.981591,116.327381,0,226,39766.5761574074,2008-11-14,13:49:40
39.981605,116.327374,0,223,39766.5762152778,2008-11-14,13:49:45
39.981608,116.327377,0,223,39766.5762731481,2008-11-14,13:49:50
39.98161,116.327378,0,224,39766.5763310185,2008-11-14,13:49:55
39.981611,116.327377,0,224,39766.5763888889,2008-11-14,13:50:00
39.981614,116.327381,0,224,39766.5764467593,2008-11-14,13:50:05
39.981616,116.327383,0,225,39766.5765046296,2008-11-14,13:50:10
39.981619,116.327385,0,225,39766.5765625,2008-11-14,13:50:15
39.981619,116.327382,0,226,39766.5766203704,2008-11-14,13:50:20
39.981619,116.32738,0,226,39766.5766782407,2008-11-14,13:50:25
39.981619,116.327379,0,226,39766.5767361111,2008-11-14,13:50:30
39.98162,116.327379,0,226,39766.5767939815,2008-11-14,13:50:35
39.981621,116.327378,0,226,39766.5768518519,2008-11-14,13:50:40
39.981622,116.327378,0,227,39766.5769097222,2008-11-14,13:50:45
39.981623,116.327378,0,227,39766.5769675926,2008-11-14,13:50:50
39.981624,116.327379,0,227,39766.577025463,2008-11-14,13:50:55
39.981625,116.327379,0,227,39766.5770833333,2008-11-14,13:51:00
39.981626,116.327379,0,227,39766.5771412037,2008-11-14,13:51:05
39.981627,116.327379,0,227,39766.5771990741,2008-11-14,13:51:10
39.981628,116.327379,0,227,39766.5772569444,2008-11-14,13:51:15
39.981628,116.327378,0,227,39766.5773148148,2008-11-14,13:51:20
39.981629,116.327379,0,226,39766.5773726852,2008-11-14,13:51:25
39.98163,116.327379,0,226,39766.5774305556,2008-11-14,13:51:30
39.98163,116.327379,0,226,39766.5774884259,2008-11-14,13:51:35
39.981631,116.327378,0,227,39766.5775462963,2008-11-14,13:51:40
39.981632,116.327378,0,226,39766.5776041667,2008-11-14,13:51:45
39.981633,116.327378,0,226,39766.577662037,2008-11-14,13:51:50
39.981633,116.327378,0,226,39766.5777199074,2008-11-14,13:51:55
39.981634,116.327377,0,226,39766.5777777778,2008-11-14,13:52:00
39.981633,116.327377,0,226,39766.5778356481,2008-11-14,13:52:05
39.981634,116.327378,0,226,39766.5778935185,2008-11-14,13:52:10
39.981635,116.327377,0,226,39766.5779513889,2008-11-14,13:52:15
39.981635,116.327377,0,226,39766.5780092593,2008-11-14,13:52:20
39.981635,116.327377,0,225,39766.5780671296,2008-11-14,13:52:25
39.981635,116.327376,0,225,39766.578125,2008-11-14,13:52:30
39.981635,116.327376,0,225,39766.5781828704,2008-11-14,13:52:35
39.981636,116.327376,0,225,39766.5782407407,2008-11-14,13:52:40
39.981637,116.327376,0,225,39766.5782986111,2008-11-14,13:52:45
39.981638,116.327377,0,225,39766.5783564815,2008-11-14,13:52:50
39.981638,116.327377,0,225,39766.5784143518,2008-11-14,13:52:55
39.981638,116.327377,0,225,39766.5784722222,2008-11-14,13:53:00
39.98164,116.327377,0,225,39766.5785300926,2008-11-14,13:53:05
39.98164,116.327377,0,225,39766.578587963,2008-11-14,13:53:10
39.98164,116.327377,0,224,39766.5786458333,2008-11-14,13:53:15
39.981641,116.327377,0,224,39766.5787037037,2008-11-14,13:53:20
39.981875,116.327258,0,198,39766.5868055556,2008-11-14,14:05:00
39.982006,116.327255,0,198,39766.5868518518,2008-11-14,14:05:04
39.982175,116.327194,0,194,39766.586875,2008-11-14,14:05:06
39.982274,116.327186,0,194,39766.5868865741,2008-11-14,14:05:07
39.982379,116.327175,0,194,39766.5868981481,2008-11-14,14:05:08
39.982506,116.327181,0,195,39766.5869097222,2008-11-14,14:05:09
39.982614,116.327186,0,194,39766.5869212963,2008-11-14,14:05:10
39.982717,116.327186,0,194,39766.5869328704,2008-11-14,14:05:11
39.982809,116.327171,0,193,39766.5869444444,2008-11-14,14:05:12
39.982916,116.32717,0,193,39766.5869560185,2008-11-14,14:05:13
39.983017,116.327172,0,194,39766.5869675926,2008-11-14,14:05:14
39.983119,116.327166,0,194,39766.5869791667,2008-11-14,14:05:15
39.983241,116.327144,0,198,39766.5869907407,2008-11-14,14:05:16
39.983347,116.327149,0,201,39766.5870023148,2008-11-14,14:05:17
39.983454,116.32716,0,201,39766.5870138889,2008-11-14,14:05:18
39.983616,116.327165,0,201,39766.587037037,2008-11-14,14:05:20
39.983775,116.327193,0,198,39766.5870601852,2008-11-14,14:05:22
39.983904,116.327218,0,194,39766.5870833333,2008-11-14,14:05:24
39.983993,116.327243,0,188,39766.5871064815,2008-11-14,14:05:26
39.984092,116.327227,0,179,39766.5871296296,2008-11-14,14:05:28
39.984137,116.327222,0,176,39766.5871875,2008-11-14,14:05:33
39.984131,116.327222,0,175,39766.5872453704,2008-11-14,14:05:38
39.984128,116.327221,0,175,39766.5873032407,2008-11-14,14:05:43
39.98413,116.327221,0,175,39766.5873611111,2008-11-14,14:05:48
39.98413,116.327221,0,175,39766.5873958333,2008-11-14,14:05:51
39.984129,116.327221,0,174,39766.5874189815,2008-11-14,14:05:53
39.984119,116.327221,0,174,39766.5874768518,2008-11-14,14:05:58
39.984121,116.327222,0,175,39766.5875347222,2008-11-14,14:06:03
39.984124,116.327222,0,175,39766.5875925926,2008-11-14,14:06:08
39.984128,116.327223,0,175,39766.587650463,2008-11-14,14:06:13
39.984127,116.327223,0,176,39766.5877083333,2008-11-14,14:06:18
39.984127,116.327223,0,176,39766.5877662037,2008-11-14,14:06:23
39.984127,116.327223,0,176,39766.5878009259,2008-11-14,14:06:26
39.984126,116.327223,0,176,39766.5878240741,2008-11-14,14:06:28
39.984135,116.327223,0,176,39766.5878819444,2008-11-14,14:06:33
39.984152,116.327222,0,177,39766.5879398148,2008-11-14,14:06:38
39.984174,116.327226,0,179,39766.5879976852,2008-11-14,14:06:43
39.984231,116.327205,0,192,39766.5880555556,2008-11-14,14:06:48
39.984329,116.327168,0,193,39766.5880787037,2008-11-14,14:06:50
39.984415,116.327125,0,191,39766.5880902778,2008-11-14,14:06:51
39.984558,116.327132,0,191,39766.5881134259,2008-11-14,14:06:53
39.984713,116.32714,0,190,39766.5881365741,2008-11-14,14:06:55
39.984846,116.327143,0,191,39766.5881597222,2008-11-14,14:06:57
39.984988,116.327129,0,190,39766.5881828704,2008-11-14,14:06:59
39.985126,116.327125,0,190,39766.5882060185,2008-11-14,14:07:01
39.985272,116.327126,0,187,39766.5882291667,2008-11-14,14:07:03
39.985426,116.327117,0,186,39766.5882523148,2008-11-14,14:07:05
39.985561,116.327106,0,185,39766.588275463,2008-11-14,14:07:07
39.985683,116.327124,0,188,39766.5883101852,2008-11-14,14:07:10
39.985694,116.327107,0,191,39766.5883680556,2008-11-14,14:07:15
39.985663,116.327146,0,196,39766.5884259259,2008-11-14,14:07:20
39.985653,116.327152,0,192,39766.5884837963,2008-11-14,14:07:25
39.985777,116.327183,0,186,39766.5885300926,2008-11-14,14:07:29
39.985881,116.327178,0,184,39766.5885532407,2008-11-14,14:07:31
39.985981,116.327146,0,183,39766.5885763889,2008-11-14,14:07:33
39.9861,116.327135,0,181,39766.588599537,2008-11-14,14:07:35
39.986239,116.327101,0,180,39766.5886226852,2008-11-14,14:07:37
39.986389,116.32709,0,183,39766.5886458333,2008-11-14,14:07:39
39.986482,116.327079,0,184,39766.5886574074,2008-11-14,14:07:40
39.986585,116.32707,0,182,39766.5886689815,2008-11-14,14:07:41
39.986695,116.327062,0,182,39766.5886805556,2008-11-14,14:07:42
39.986808,116.327043,0,179,39766.5886921296,2008-11-14,14:07:43
39.986919,116.327031,0,177,39766.5887037037,2008-11-14,14:07:44
39.987051,116.32703,0,173,39766.5887152778,2008-11-14,14:07:45
39.987163,116.327022,0,171,39766.5887268518,2008-11-14,14:07:46
39.987291,116.327035,0,165,39766.5887384259,2008-11-14,14:07:47
39.987415,116.327028,0,161,39766.58875,2008-11-14,14:07:48
39.987535,116.327023,0,159,39766.5887615741,2008-11-14,14:07:49
39.987658,116.327027,0,152,39766.5887731481,2008-11-14,14:07:50
39.987772,116.327017,0,151,39766.5887847222,2008-11-14,14:07:51
39.987883,116.327007,0,151,39766.5887962963,2008-11-14,14:07:52
39.987993,116.327001,0,149,39766.5888078704,2008-11-14,14:07:53
39.988101,116.326999,0,147,39766.5888194444,2008-11-14,14:07:54
39.988209,116.326995,0,148,39766.5888310185,2008-11-14,14:07:55
39.988315,116.32699,0,147,39766.5888425926,2008-11-14,14:07:56
39.988426,116.326982,0,146,39766.5888541667,2008-11-14,14:07:57
39.988531,116.326973,0,146,39766.5888657407,2008-11-14,14:07:58
39.988626,116.326971,0,145,39766.5888773148,2008-11-14,14:07:59
39.988798,116.326967,0,144,39766.588900463,2008-11-14,14:08:01
39.988946,116.326961,0,143,39766.5889236111,2008-11-14,14:08:03
39.989056,116.326949,0,140,39766.5889467593,2008-11-14,14:08:05
39.989161,116.326941,0,137,39766.5889814815,2008-11-14,14:08:08
39.989188,116.326957,0,136,39766.5890393518,2008-11-14,14:08:13
39.989189,116.326945,0,133,39766.5890972222,2008-11-14,14:08:18
39.989193,116.326944,0,129,39766.5891550926,2008-11-14,14:08:23
39.989193,116.326944,0,129,39766.5891898148,2008-11-14,14:08:26
39.989197,116.326944,0,129,39766.589212963,2008-11-14,14:08:28
39.989215,116.326947,0,129,39766.5892708333,2008-11-14,14:08:33
39.989333,116.326935,0,129,39766.5893055556,2008-11-14,14:08:36
39.98944,116.326917,0,129,39766.5893287037,2008-11-14,14:08:38
39.989534,116.326897,0,132,39766.5893402778,2008-11-14,14:08:39
39.989727,116.326865,0,136,39766.5893634259,2008-11-14,14:08:41
39.989817,116.32685,0,137,39766.589375,2008-11-14,14:08:42
39.989975,116.32684,0,138,39766.5893981481,2008-11-14,14:08:44
39.990066,116.326835,0,139,39766.5894097222,2008-11-14,14:08:45
39.990224,116.326834,0,140,39766.5894328704,2008-11-14,14:08:47
39.990372,116.326832,0,141,39766.5894560185,2008-11-14,14:08:49
39.990512,116.326838,0,144,39766.5894791667,2008-11-14,14:08:51
39.990643,116.326835,0,150,39766.5895023148,2008-11-14,14:08:53
39.990756,116.326833,0,154,39766.589525463,2008-11-14,14:08:55
39.990863,116.326843,0,158,39766.5895486111,2008-11-14,14:08:57
39.990959,116.326854,0,160,39766.5895717593,2008-11-14,14:08:59
39.991075,116.326843,0,161,39766.5896064815,2008-11-14,14:09:02
39.991186,116.326838,0,168,39766.5896527778,2008-11-14,14:09:06
39.991282,116.326814,0,177,39766.5897106482,2008-11-14,14:09:11
39.991378,116.326803,0,177,39766.5897685185,2008-11-14,14:09:16
39.991374,116.32681,0,186,39766.5898263889,2008-11-14,14:09:21
39.991374,116.32681,0,186,39766.5898611111,2008-11-14,14:09:24
39.991371,116.32681,0,185,39766.5898842593,2008-11-14,14:09:26
39.991385,116.326809,0,184,39766.5899421296,2008-11-14,14:09:31
39.991462,116.326741,0,185,39766.5899884259,2008-11-14,14:09:35
39.991555,116.326621,0,189,39766.5900231482,2008-11-14,14:09:38
39.991592,116.326504,0,195,39766.5900462963,2008-11-14,14:09:40
39.991623,116.326369,0,204,39766.5900694444,2008-11-14,14:09:42
39.991619,116.326183,0,208,39766.5900925926,2008-11-14,14:09:44
39.991609,116.325965,0,208,39766.5901157407,2008-11-14,14:09:46
39.991606,116.325735,0,211,39766.5901388889,2008-11-14,14:09:48
39.991588,116.325499,0,211,39766.590162037,2008-11-14,14:09:50
39.991585,116.32537,0,211,39766.5901736111,2008-11-14,14:09:51
39.991613,116.325205,0,214,39766.5901851852,2008-11-14,14:09:52
39.99165,116.325034,0,216,39766.5901967593,2008-11-14,14:09:53
39.991668,116.324871,0,215,39766.5902083333,2008-11-14,14:09:54
39.991673,116.324725,0,210,39766.5902199074,2008-11-14,14:09:55
39.991681,116.324597,0,209,39766.5902314815,2008-11-14,14:09:56
39.991744,116.324438,0,221,39766.5902430556,2008-11-14,14:09:57
39.991745,116.324305,0,221,39766.5902546296,2008-11-14,14:09:58
39.991734,116.324062,0,223,39766.5902777778,2008-11-14,14:10:00
39.99173,116.323936,0,225,39766.5902893519,2008-11-14,14:10:01
39.991726,116.323804,0,226,39766.5903009259,2008-11-14,14:10:02
39.991732,116.323665,0,229,39766.5903125,2008-11-14,14:10:03
39.991728,116.323524,0,230,39766.5903240741,2008-11-14,14:10:04
39.991722,116.323387,0,231,39766.5903356481,2008-11-14,14:10:05
39.991717,116.323251,0,232,39766.5903472222,2008-11-14,14:10:06
39.991709,116.323107,0,231,39766.5903587963,2008-11-14,14:10:07
39.991707,116.322964,0,232,39766.5903703704,2008-11-14,14:10:08
39.991715,116.322823,0,233,39766.5903819444,2008-11-14,14:10:09
39.991729,116.322685,0,235,39766.5903935185,2008-11-14,14:10:10
39.991729,116.322548,0,234,39766.5904050926,2008-11-14,14:10:11
39.991729,116.322412,0,233,39766.5904166667,2008-11-14,14:10:12
39.991724,116.322261,0,230,39766.5904282407,2008-11-14,14:10:13
39.991717,116.322118,0,224,39766.5904398148,2008-11-14,14:10:14
39.991721,116.321922,0,223,39766.590462963,2008-11-14,14:10:16
39.991713,116.321791,0,216,39766.5904861111,2008-11-14,14:10:18
39.991716,116.321683,0,219,39766.5905439815,2008-11-14,14:10:23
39.991724,116.321692,0,223,39766.5906018519,2008-11-14,14:10:28
39.991724,116.321688,0,223,39766.5906597222,2008-11-14,14:10:33
39.991724,116.321688,0,223,39766.5906944444,2008-11-14,14:10:36
39.991724,116.32168,0,223,39766.5907175926,2008-11-14,14:10:38
39.991711,116.321515,0,222,39766.590775463,2008-11-14,14:10:43
39.991709,116.321338,0,219,39766.5907986111,2008-11-14,14:10:45
39.991676,116.321148,0,218,39766.5908217593,2008-11-14,14:10:47
39.991667,116.321032,0,216,39766.5908333333,2008-11-14,14:10:48
39.991625,116.320839,0,209,39766.5908564815,2008-11-14,14:10:50
39.991623,116.320623,0,207,39766.5908796296,2008-11-14,14:10:52
39.991601,116.320493,0,206,39766.5908912037,2008-11-14,14:10:53
39.99158,116.320363,0,203,39766.5909027778,2008-11-14,14:10:54
39.991578,116.320231,0,201,39766.5909143519,2008-11-14,14:10:55
39.991577,116.320066,0,194,39766.5909259259,2008-11-14,14:10:56
39.991559,116.319922,0,192,39766.5909375,2008-11-14,14:10:57
39.991542,116.319768,0,190,39766.5909490741,2008-11-14,14:10:58
39.991529,116.319616,0,188,39766.5909606481,2008-11-14,14:10:59
39.991521,116.319464,0,184,39766.5909722222,2008-11-14,14:11:00
39.991514,116.319315,0,181,39766.5909837963,2008-11-14,14:11:01
39.991503,116.319166,0,180,39766.5909953704,2008-11-14,14:11:02
39.991495,116.319014,0,178,39766.5910069444,2008-11-14,14:11:03
39.991487,116.318851,0,174,39766.5910185185,2008-11-14,14:11:04
39.991484,116.318703,0,173,39766.5910300926,2008-11-14,14:11:05
39.99148,116.318554,0,170,39766.5910416667,2008-11-14,14:11:06
39.991464,116.318411,0,166,39766.5910532407,2008-11-14,14:11:07
39.991457,116.318268,0,163,39766.5910648148,2008-11-14,14:11:08
39.99145,116.318123,0,162,39766.5910763889,2008-11-14,14:11:09
39.991449,116.317978,0,159,39766.591087963,2008-11-14,14:11:10
39.991443,116.31784,0,155,39766.591099537,2008-11-14,14:11:11
39.991437,116.317705,0,153,39766.5911111111,2008-11-14,14:11:12
39.991437,116.317586,0,151,39766.5911226852,2008-11-14,14:11:13
39.991423,116.317382,0,148,39766.5911458333,2008-11-14,14:11:15
39.991408,116.317248,0,145,39766.5911689815,2008-11-14,14:11:17
39.991397,116.317184,0,128,39766.5912268519,2008-11-14,14:11:22
39.991394,116.317229,0,119,39766.5912847222,2008-11-14,14:11:27
39.991395,116.317105,0,119,39766.5913310185,2008-11-14,14:11:31
39.991397,116.316949,0,118,39766.5913541667,2008-11-14,14:11:33
39.991379,116.316746,0,114,39766.5913773148,2008-11-14,14:11:35
39.991369,116.316535,0,108,39766.591400463,2008-11-14,14:11:37
39.991356,116.316311,0,103,39766.5914236111,2008-11-14,14:11:39
39.991335,116.316185,0,103,39766.5914351852,2008-11-14,14:11:40
39.991321,116.316058,0,102,39766.5914467593,2008-11-14,14:11:41
39.991307,116.31592,0,100,39766.5914583333,2008-11-14,14:11:42
39.991296,116.315781,0,99,39766.5914699074,2008-11-14,14:11:43
39.991288,116.315649,0,97,39766.5914814815,2008-11-14,14:11:44
39.991277,116.315505,0,98,39766.5914930556,2008-11-14,14:11:45
39.991253,116.315341,0,98,39766.5915046296,2008-11-14,14:11:46
39.99124,116.31518,0,99,39766.5915162037,2008-11-14,14:11:47
39.991223,116.315021,0,103,39766.5915277778,2008-11-14,14:11:48
39.991205,116.314852,0,106,39766.5915393519,2008-11-14,14:11:49
39.991182,116.314683,0,109,39766.5915509259,2008-11-14,14:11:50
39.991159,116.314502,0,117,39766.5915625,2008-11-14,14:11:51
39.991146,116.314335,0,118,39766.5915740741,2008-11-14,14:11:52
39.991133,116.314162,0,116,39766.5915856481,2008-11-14,14:11:53
39.991126,116.313992,0,116,39766.5915972222,2008-11-14,14:11:54
39.991124,116.313817,0,113,39766.5916087963,2008-11-14,14:11:55
39.991119,116.313655,0,113,39766.5916203704,2008-11-14,14:11:56
39.991117,116.313487,0,111,39766.5916319444,2008-11-14,14:11:57
39.991109,116.313328,0,111,39766.5916435185,2008-11-14,14:11:58
39.991101,116.31317,0,112,39766.5916550926,2008-11-14,14:11:59
39.991093,116.313011,0,113,39766.5916666667,2008-11-14,14:12:00
39.99109,116.31285,0,112,39766.5916782407,2008-11-14,14:12:01
39.991086,116.312702,0,111,39766.5916898148,2008-11-14,14:12:02
39.991081,116.312554,0,113,39766.5917013889,2008-11-14,14:12:03
39.991079,116.312401,0,111,39766.591712963,2008-11-14,14:12:04
39.991075,116.312255,0,109,39766.591724537,2008-11-14,14:12:05
39.991075,116.31211,0,109,39766.5917361111,2008-11-14,14:12:06
39.991074,116.311974,0,108,39766.5917476852,2008-11-14,14:12:07
39.991074,116.311839,0,108,39766.5917592593,2008-11-14,14:12:08
39.991068,116.311706,0,107,39766.5917708333,2008-11-14,14:12:09
39.991058,116.31157,0,102,39766.5917824074,2008-11-14,14:12:10
39.991051,116.311431,0,100,39766.5917939815,2008-11-14,14:12:11
39.991044,116.311298,0,102,39766.5918055556,2008-11-14,14:12:12
39.991031,116.311163,0,103,39766.5918171296,2008-11-14,14:12:13
39.991025,116.311029,0,100,39766.5918287037,2008-11-14,14:12:14
39.991023,116.310903,0,97,39766.5918402778,2008-11-14,14:12:15
39.991016,116.310782,0,96,39766.5918518519,2008-11-14,14:12:16
39.990999,116.310565,0,97,39766.591875,2008-11-14,14:12:18
39.990975,116.310381,0,98,39766.5918981481,2008-11-14,14:12:20
39.990962,116.31024,0,105,39766.5919212963,2008-11-14,14:12:22
39.990964,116.310115,0,109,39766.5919444444,2008-11-14,14:12:24
39.990971,116.309965,0,115,39766.5919791667,2008-11-14,14:12:27
39.990996,116.309856,0,127,39766.5920138889,2008-11-14,14:12:30
39.991079,116.309804,0,132,39766.5920717593,2008-11-14,14:12:35
39.991181,116.309805,0,129,39766.5921064815,2008-11-14,14:12:38
39.991275,116.309819,0,121,39766.5921296296,2008-11-14,14:12:40
39.991416,116.309835,0,113,39766.5921527778,2008-11-14,14:12:42
39.991622,116.309834,0,102,39766.5921759259,2008-11-14,14:12:44
39.991736,116.309828,0,92,39766.5921875,2008-11-14,14:12:45
39.99184,116.309813,0,89,39766.5921990741,2008-11-14,14:12:46
39.991953,116.309801,0,85,39766.5922106481,2008-11-14,14:12:47
39.992081,116.30979,0,79,39766.5922222222,2008-11-14,14:12:48
39.992201,116.309778,0,77,39766.5922337963,2008-11-14,14:12:49
39.992324,116.309758,0,75,39766.5922453704,2008-11-14,14:12:50
39.992445,116.309737,0,73,39766.5922569444,2008-11-14,14:12:51
39.992562,116.309742,0,73,39766.5922685185,2008-11-14,14:12:52
39.992674,116.309747,0,72,39766.5922800926,2008-11-14,14:12:53
39.992803,116.309741,0,72,39766.5922916667,2008-11-14,14:12:54
39.992951,116.309714,0,78,39766.5923032407,2008-11-14,14:12:55
39.993095,116.309699,0,81,39766.5923148148,2008-11-14,14:12:56
39.993243,116.309673,0,85,39766.5923263889,2008-11-14,14:12:57
39.993386,116.309639,0,83,39766.592337963,2008-11-14,14:12:58
39.99356,116.309592,0,89,39766.592349537,2008-11-14,14:12:59
39.99369,116.309572,0,93,39766.5923611111,2008-11-14,14:13:00
39.993815,116.309552,0,93,39766.5923726852,2008-11-14,14:13:01
39.993931,116.30954,0,93,39766.5923842593,2008-11-14,14:13:02
39.994034,116.309529,0,93,39766.5923958333,2008-11-14,14:13:03
39.994133,116.309519,0,93,39766.5924074074,2008-11-14,14:13:04
39.994304,116.309506,0,97,39766.5924305556,2008-11-14,14:13:06
39.994434,116.309489,0,98,39766.5924537037,2008-11-14,14:13:08
39.994519,116.309466,0,111,39766.5924884259,2008-11-14,14:13:11
39.994541,116.309463,0,123,39766.5925462963,2008-11-14,14:13:16
39.994541,116.309463,0,123,39766.5925810185,2008-11-14,14:13:19
39.994545,116.309462,0,128,39766.5926041667,2008-11-14,14:13:21
39.994592,116.309464,0,127,39766.592662037,2008-11-14,14:13:26
39.994681,116.309443,0,125,39766.5926851852,2008-11-14,14:13:28
39.994803,116.309416,0,129,39766.5927083333,2008-11-14,14:13:30
39.994934,116.309406,0,132,39766.5927314815,2008-11-14,14:13:32
39.995102,116.309381,0,135,39766.5927546296,2008-11-14,14:13:34
39.995265,116.309366,0,135,39766.5927777778,2008-11-14,14:13:36
39.995437,116.309348,0,129,39766.5928009259,2008-11-14,14:13:38
39.9956,116.30933,0,124,39766.5928240741,2008-11-14,14:13:40
39.995753,116.309304,0,118,39766.5928472222,2008-11-14,14:13:42
39.995875,116.309296,0,112,39766.5928703704,2008-11-14,14:13:44
39.99599,116.309292,0,106,39766.5928935185,2008-11-14,14:13:46
39.996087,116.309308,0,106,39766.5929398148,2008-11-14,14:13:50
39.996102,116.309301,0,115,39766.5929976852,2008-11-14,14:13:55
39.99611,116.309302,0,111,39766.5930555556,2008-11-14,14:14:00
39.996116,116.309304,0,109,39766.5931134259,2008-11-14,14:14:05
39.996114,116.309305,0,110,39766.5931712963,2008-11-14,14:14:10
39.996116,116.309305,0,111,39766.5932291667,2008-11-14,14:14:15
39.996116,116.309305,0,111,39766.5932638889,2008-11-14,14:14:18
39.996118,116.309306,0,112,39766.593287037,2008-11-14,14:14:20
39.996132,116.309307,0,112,39766.5933449074,2008-11-14,14:14:25
39.996133,116.309308,0,113,39766.5934027778,2008-11-14,14:14:30
39.996131,116.309307,0,115,39766.5934606481,2008-11-14,14:14:35
39.996123,116.309304,0,117,39766.5935185185,2008-11-14,14:14:40
39.996118,116.309302,0,118,39766.5935763889,2008-11-14,14:14:45
39.996116,116.309302,0,119,39766.5936342593,2008-11-14,14:14:50
39.996113,116.309302,0,120,39766.5936921296,2008-11-14,14:14:55
39.996113,116.309302,0,120,39766.59375,2008-11-14,14:15:00
39.996114,116.309301,0,121,39766.5938078704,2008-11-14,14:15:05
39.996113,116.309301,0,121,39766.5938657407,2008-11-14,14:15:10
39.996114,116.309301,0,121,39766.5939236111,2008-11-14,14:15:15
39.996113,116.309301,0,121,39766.5939814815,2008-11-14,14:15:20
39.996114,116.309301,0,121,39766.5940393518,2008-11-14,14:15:25
39.996118,116.309304,0,121,39766.5940972222,2008-11-14,14:15:30
39.99612,116.309306,0,122,39766.5941550926,2008-11-14,14:15:35
39.99612,116.309307,0,123,39766.594212963,2008-11-14,14:15:40
39.99612,116.309307,0,123,39766.5942708333,2008-11-14,14:15:45
39.996121,116.309307,0,123,39766.5943287037,2008-11-14,14:15:50
39.996121,116.309307,0,123,39766.5943865741,2008-11-14,14:15:55
39.996121,116.309307,0,123,39766.5944444444,2008-11-14,14:16:00
39.996122,116.309307,0,124,39766.5945023148,2008-11-14,14:16:05
39.996123,116.309306,0,123,39766.5945601852,2008-11-14,14:16:10
39.996123,116.309306,0,123,39766.5946180556,2008-11-14,14:16:15
39.996123,116.309306,0,123,39766.5946527778,2008-11-14,14:16:18
39.996123,116.309306,0,123,39766.5946759259,2008-11-14,14:16:20
39.996112,116.309309,0,123,39766.5947337963,2008-11-14,14:16:25
39.99611,116.309308,0,124,39766.5947916667,2008-11-14,14:16:30
39.99611,116.309308,0,124,39766.5948263889,2008-11-14,14:16:33
39.996111,116.309308,0,124,39766.594849537,2008-11-14,14:16:35
39.996124,116.309307,0,125,39766.5949074074,2008-11-14,14:16:40
39.996166,116.309298,0,126,39766.5949652778,2008-11-14,14:16:45
39.996195,116.309296,0,128,39766.5950231481,2008-11-14,14:16:50
39.996209,116.309297,0,132,39766.5950810185,2008-11-14,14:16:55
39.996212,116.309297,0,136,39766.5951388889,2008-11-14,14:17:00
39.996215,116.309298,0,140,39766.5951967593,2008-11-14,14:17:05
39.996217,116.309298,0,143,39766.5952546296,2008-11-14,14:17:10
39.996217,116.309298,0,143,39766.5952893518,2008-11-14,14:17:13
39.996217,116.309298,0,144,39766.5953125,2008-11-14,14:17:15
39.996066,116.309433,0,144,39766.5954050926,2008-11-14,14:17:23
39.996197,116.309229,0,133,39766.5954398148,2008-11-14,14:17:26
39.996269,116.309231,0,142,39766.5954976852,2008-11-14,14:17:31
39.996406,116.309214,0,142,39766.5955324074,2008-11-14,14:17:34
39.996551,116.30921,0,141,39766.5955555556,2008-11-14,14:17:36
39.996667,116.30917,0,141,39766.5955787037,2008-11-14,14:17:38
39.996777,116.309149,0,140,39766.5955902778,2008-11-14,14:17:39
39.996899,116.309128,0,138,39766.5956134259,2008-11-14,14:17:41
39.997067,116.309113,0,135,39766.5956365741,2008-11-14,14:17:43
39.997185,116.309106,0,133,39766.5956481481,2008-11-14,14:17:44
39.997373,116.309083,0,129,39766.5956712963,2008-11-14,14:17:46
39.997542,116.309081,0,128,39766.5956944444,2008-11-14,14:17:48
39.9977,116.309077,0,126,39766.5957175926,2008-11-14,14:17:50
39.997835,116.309078,0,126,39766.5957407407,2008-11-14,14:17:52
39.997959,116.309071,0,125,39766.5957638889,2008-11-14,14:17:54
39.99808,116.309059,0,127,39766.595787037,2008-11-14,14:17:56
39.998207,116.309056,0,127,39766.5958101852,2008-11-14,14:17:58
39.998366,116.309051,0,126,39766.5958333333,2008-11-14,14:18:00
39.9985,116.309058,0,127,39766.5958564815,2008-11-14,14:18:02
39.998628,116.30906,0,128,39766.5958796296,2008-11-14,14:18:04
39.998769,116.309052,0,129,39766.5959027778,2008-11-14,14:18:06
39.998918,116.309047,0,130,39766.5959259259,2008-11-14,14:18:08
39.999021,116.309043,0,131,39766.5959375,2008-11-14,14:18:09
39.999152,116.309035,0,133,39766.5959490741,2008-11-14,14:18:10
39.999263,116.309032,0,134,39766.5959606481,2008-11-14,14:18:11
39.999402,116.309022,0,135,39766.5959722222,2008-11-14,14:18:12
39.999524,116.309016,0,136,39766.5959837963,2008-11-14,14:18:13
39.999634,116.309017,0,137,39766.5959953704,2008-11-14,14:18:14
39.99975,116.309019,0,138,39766.5960069444,2008-11-14,14:18:15
39.999855,116.309025,0,139,39766.5960185185,2008-11-14,14:18:16
39.999971,116.309023,0,140,39766.5960300926,2008-11-14,14:18:17
40.000087,116.309023,0,140,39766.5960416667,2008-11-14,14:18:18
40.000201,116.309023,0,141,39766.5960532407,2008-11-14,14:18:19
40.000311,116.309024,0,142,39766.5960648148,2008-11-14,14:18:20
40.00042,116.309025,0,142,39766.5960763889,2008-11-14,14:18:21
40.000529,116.309031,0,143,39766.596087963,2008-11-14,14:18:22
40.000653,116.309066,0,143,39766.596099537,2008-11-14,14:18:23
40.000747,116.309065,0,142,39766.5961111111,2008-11-14,14:18:24
40.000902,116.309079,0,140,39766.5961342593,2008-11-14,14:18:26
40.001008,116.309089,0,138,39766.5961458333,2008-11-14,14:18:27
40.001103,116.309086,0,134,39766.5961574074,2008-11-14,14:18:28
40.001269,116.309082,0,129,39766.5961805556,2008-11-14,14:18:30
40.001421,116.309083,0,123,39766.5962037037,2008-11-14,14:18:32
40.001551,116.309073,0,123,39766.5962268518,2008-11-14,14:18:34
40.001662,116.309052,0,120,39766.59625,2008-11-14,14:18:36
40.001783,116.309057,0,120,39766.5962731481,2008-11-14,14:18:38
40.001908,116.309068,0,114,39766.5962962963,2008-11-14,14:18:40
40.002066,116.30907,0,98,39766.5963194444,2008-11-14,14:18:42
40.002229,116.309066,0,91,39766.5963425926,2008-11-14,14:18:44
40.002374,116.309059,0,86,39766.5963657407,2008-11-14,14:18:46
40.002535,116.309056,0,78,39766.5963888889,2008-11-14,14:18:48
40.002681,116.309063,0,75,39766.596412037,2008-11-14,14:18:50
40.002822,116.309081,0,73,39766.5964351852,2008-11-14,14:18:52
40.002934,116.309079,0,72,39766.5964583333,2008-11-14,14:18:54
40.003007,116.309085,0,72,39766.5965162037,2008-11-14,14:18:59
40.003008,116.309103,0,73,39766.5965740741,2008-11-14,14:19:04
40.002988,116.30911,0,74,39766.5966319444,2008-11-14,14:19:09
40.002988,116.30911,0,74,39766.5966666667,2008-11-14,14:19:12
40.00298,116.309112,0,75,39766.5966898148,2008-11-14,14:19:14
40.003017,116.30912,0,76,39766.5967476852,2008-11-14,14:19:19
40.003115,116.309095,0,76,39766.5968055556,2008-11-14,14:19:24
40.003216,116.309096,0,78,39766.5968402778,2008-11-14,14:19:27
40.003327,116.30912,0,80,39766.5968634259,2008-11-14,14:19:29
40.003483,116.309153,0,84,39766.5968865741,2008-11-14,14:19:31
40.003624,116.309213,0,84,39766.5969097222,2008-11-14,14:19:33
40.003767,116.309286,0,84,39766.5969328704,2008-11-14,14:19:35
40.003918,116.309371,0,85,39766.5969560185,2008-11-14,14:19:37
40.004069,116.309477,0,91,39766.5969791667,2008-11-14,14:19:39
40.00422,116.309598,0,95,39766.5970023148,2008-11-14,14:19:41
40.004293,116.309666,0,99,39766.5970138889,2008-11-14,14:19:42
40.004369,116.309747,0,99,39766.597025463,2008-11-14,14:19:43
40.004442,116.309836,0,100,39766.597037037,2008-11-14,14:19:44
40.00452,116.309934,0,102,39766.5970486111,2008-11-14,14:19:45
40.004599,116.310045,0,104,39766.5970601852,2008-11-14,14:19:46
40.004676,116.310158,0,105,39766.5970717593,2008-11-14,14:19:47
40.004742,116.310266,0,106,39766.5970833333,2008-11-14,14:19:48
40.004799,116.310377,0,106,39766.5970949074,2008-11-14,14:19:49
40.004854,116.310489,0,107,39766.5971064815,2008-11-14,14:19:50
40.004908,116.310601,0,108,39766.5971180556,2008-11-14,14:19:51
40.004957,116.31072,0,110,39766.5971296296,2008-11-14,14:19:52
40.005001,116.310842,0,111,39766.5971412037,2008-11-14,14:19:53
40.005034,116.310976,0,112,39766.5971527778,2008-11-14,14:19:54
40.005068,116.311112,0,112,39766.5971643519,2008-11-14,14:19:55
40.005093,116.311256,0,112,39766.5971759259,2008-11-14,14:19:56
40.005118,116.311404,0,113,39766.5971875,2008-11-14,14:19:57
40.005146,116.311555,0,114,39766.5971990741,2008-11-14,14:19:58
40.005167,116.311697,0,114,39766.5972106481,2008-11-14,14:19:59
40.005188,116.31184,0,115,39766.5972222222,2008-11-14,14:20:00
40.005216,116.311984,0,115,39766.5972337963,2008-11-14,14:20:01
40.005258,116.312113,0,115,39766.5972453704,2008-11-14,14:20:02
40.005299,116.31226,0,114,39766.5972569444,2008-11-14,14:20:03
40.005342,116.312385,0,115,39766.5972685185,2008-11-14,14:20:04
40.005383,116.312514,0,115,39766.5972800926,2008-11-14,14:20:05
40.005444,116.312623,0,115,39766.5972916667,2008-11-14,14:20:06
40.005514,116.312727,0,115,39766.5973032407,2008-11-14,14:20:07
40.00558,116.312821,0,115,39766.5973148148,2008-11-14,14:20:08
40.005654,116.312895,0,115,39766.5973263889,2008-11-14,14:20:09
40.00574,116.312938,0,114,39766.597337963,2008-11-14,14:20:10
40.005842,116.312954,0,114,39766.597349537,2008-11-14,14:20:11
40.005941,116.312956,0,114,39766.5973611111,2008-11-14,14:20:12
40.00605,116.312944,0,114,39766.5973726852,2008-11-14,14:20:13
40.006174,116.312939,0,114,39766.5973842593,2008-11-14,14:20:14
40.006306,116.312924,0,114,39766.5973958333,2008-11-14,14:20:15
40.006436,116.312907,0,114,39766.5974074074,2008-11-14,14:20:16
40.006563,116.312895,0,114,39766.5974189815,2008-11-14,14:20:17
40.006695,116.312881,0,114,39766.5974305556,2008-11-14,14:20:18
40.006813,116.312868,0,115,39766.5974421296,2008-11-14,14:20:19
40.006936,116.312857,0,115,39766.5974537037,2008-11-14,14:20:20
40.007048,116.312841,0,116,39766.5974652778,2008-11-14,14:20:21
40.007158,116.312825,0,116,39766.5974768519,2008-11-14,14:20:22
40.007271,116.312817,0,117,39766.5974884259,2008-11-14,14:20:23
40.00739,116.312805,0,117,39766.5975,2008-11-14,14:20:24
40.007505,116.312795,0,117,39766.5975115741,2008-11-14,14:20:25
40.007623,116.312752,0,118,39766.5975231482,2008-11-14,14:20:26
40.007744,116.31273,0,118,39766.5975347222,2008-11-14,14:20:27
40.007863,116.31271,0,117,39766.5975462963,2008-11-14,14:20:28
40.007981,116.312691,0,117,39766.5975578704,2008-11-14,14:20:29
40.008095,116.312675,0,117,39766.5975694444,2008-11-14,14:20:30
40.008206,116.31266,0,118,39766.5975810185,2008-11-14,14:20:31
40.008318,116.31265,0,118,39766.5975925926,2008-11-14,14:20:32
40.008433,116.312644,0,118,39766.5976041667,2008-11-14,14:20:33
40.008546,116.31264,0,117,39766.5976157407,2008-11-14,14:20:34
40.008657,116.31264,0,117,39766.5976273148,2008-11-14,14:20:35
40.008768,116.312638,0,117,39766.5976388889,2008-11-14,14:20:36
40.008858,116.312623,0,116,39766.597650463,2008-11-14,14:20:37
40.009027,116.312604,0,115,39766.5976736111,2008-11-14,14:20:39
40.009138,116.312579,0,114,39766.5976967593,2008-11-14,14:20:41
40.009066,116.31251,0,109,39766.5977546296,2008-11-14,14:20:46
40.00899,116.312511,0,108,39766.5978125,2008-11-14,14:20:51
40.009046,116.31249,0,107,39766.5978703704,2008-11-14,14:20:56
40.009149,116.31249,0,106,39766.5978935185,2008-11-14,14:20:58
40.009263,116.312474,0,107,39766.5979166667,2008-11-14,14:21:00
40.009423,116.312451,0,106,39766.5979398148,2008-11-14,14:21:02
40.009556,116.312441,0,106,39766.597962963,2008-11-14,14:21:04
40.00973,116.312434,0,106,39766.5979861111,2008-11-14,14:21:06
40.009911,116.312421,0,107,39766.5980092593,2008-11-14,14:21:08
40.010014,116.312422,0,107,39766.5980208333,2008-11-14,14:21:09
40.010123,116.312424,0,108,39766.5980324074,2008-11-14,14:21:10
40.010238,116.31243,0,108,39766.5980439815,2008-11-14,14:21:11
40.010342,116.312432,0,108,39766.5980555556,2008-11-14,14:21:12
40.010442,116.312426,0,108,39766.5980671296,2008-11-14,14:21:13
40.010539,116.312424,0,109,39766.5980787037,2008-11-14,14:21:14
40.010638,116.312415,0,109,39766.5980902778,2008-11-14,14:21:15
40.010767,116.312407,0,110,39766.5981134259,2008-11-14,14:21:17
40.010925,116.312394,0,111,39766.5981365741,2008-11-14,14:21:19
40.011103,116.312371,0,113,39766.5981597222,2008-11-14,14:21:21
40.011273,116.312334,0,115,39766.5981828704,2008-11-14,14:21:23
40.011373,116.312324,0,115,39766.5981944444,2008-11-14,14:21:24
40.011474,116.312317,0,115,39766.5982060185,2008-11-14,14:21:25
40.011572,116.312309,0,116,39766.5982175926,2008-11-14,14:21:26
40.011751,116.312272,0,117,39766.5982407407,2008-11-14,14:21:28
40.011871,116.312253,0,117,39766.5982523148,2008-11-14,14:21:29
40.011973,116.312237,0,117,39766.5982638889,2008-11-14,14:21:30
40.01207,116.31222,0,117,39766.598275463,2008-11-14,14:21:31
40.012169,116.312205,0,117,39766.598287037,2008-11-14,14:21:32
40.012264,116.312193,0,117,39766.5982986111,2008-11-14,14:21:33
40.01237,116.31218,0,118,39766.5983101852,2008-11-14,14:21:34
40.012524,116.312157,0,118,39766.5983333333,2008-11-14,14:21:36
40.012671,116.312134,0,119,39766.5983564815,2008-11-14,14:21:38
40.012815,116.312121,0,119,39766.5983796296,2008-11-14,14:21:40
40.013998,116.311663,0,114,39766.5984490741,2008-11-14,14:21:46
40.014054,116.311755,0,117,39766.5984722222,2008-11-14,14:21:48
40.014242,116.311786,0,119,39766.5984953704,2008-11-14,14:21:50
40.014247,116.311821,0,117,39766.5985532407,2008-11-14,14:21:55
40.014144,116.311773,0,123,39766.5985648148,2008-11-14,14:21:56
40.014229,116.311868,0,124,39766.5985763889,2008-11-14,14:21:57
40.014229,116.311868,0,124,39766.5986111111,2008-11-14,14:22:00
40.014235,116.311873,0,135,39766.5986342593,2008-11-14,14:22:02
40.014185,116.311857,0,137,39766.5986921296,2008-11-14,14:22:07
40.014097,116.311838,0,139,39766.59875,2008-11-14,14:22:12
40.014026,116.31182,0,133,39766.5988078704,2008-11-14,14:22:17
40.014001,116.31182,0,139,39766.5988657407,2008-11-14,14:22:22
40.013966,116.31183,0,145,39766.5989236111,2008-11-14,14:22:27
40.013931,116.31183,0,152,39766.5989814815,2008-11-14,14:22:32
40.013875,116.311835,0,156,39766.5990393519,2008-11-14,14:22:37
40.013832,116.311847,0,158,39766.5990972222,2008-11-14,14:22:42
40.013809,116.311776,0,160,39766.5991550926,2008-11-14,14:22:47
40.013764,116.311758,0,163,39766.599212963,2008-11-14,14:22:52
40.013724,116.311747,0,171,39766.5992708333,2008-11-14,14:22:57
40.013669,116.311749,0,175,39766.5993287037,2008-11-14,14:23:02
40.013604,116.311762,0,175,39766.5993865741,2008-11-14,14:23:07
40.013512,116.311764,0,174,39766.5994444444,2008-11-14,14:23:12
40.013478,116.31175,0,178,39766.5995023148,2008-11-14,14:23:17
40.013432,116.311716,0,178,39766.5995601852,2008-11-14,14:23:22
40.013409,116.311662,0,181,39766.5996180556,2008-11-14,14:23:27
40.013404,116.311593,0,180,39766.5996759259,2008-11-14,14:23:32
40.013373,116.31152,0,180,39766.5997337963,2008-11-14,14:23:37
40.013337,116.311441,0,182,39766.5997916667,2008-11-14,14:23:42
40.013292,116.311372,0,183,39766.599849537,2008-11-14,14:23:47
40.013258,116.311313,0,185,39766.5999074074,2008-11-14,14:23:52
40.01326,116.311228,0,182,39766.5999652778,2008-11-14,14:23:57
40.013228,116.311161,0,182,39766.6000231481,2008-11-14,14:24:02
40.013197,116.31111,0,187,39766.6000810185,2008-11-14,14:24:07
40.013186,116.311045,0,191,39766.6001388889,2008-11-14,14:24:12
40.013173,116.310982,0,197,39766.6001967593,2008-11-14,14:24:17
40.013166,116.310913,0,200,39766.6002546296,2008-11-14,14:24:22
40.013154,116.310849,0,203,39766.6003125,2008-11-14,14:24:27
40.01315,116.31079,0,208,39766.6003703704,2008-11-14,14:24:32
40.013138,116.310724,0,211,39766.6004282407,2008-11-14,14:24:37
40.013133,116.310649,0,215,39766.6004861111,2008-11-14,14:24:42
40.013131,116.310579,0,219,39766.6005439815,2008-11-14,14:24:47
40.013136,116.310502,0,220,39766.6006018519,2008-11-14,14:24:52
40.01315,116.310432,0,224,39766.6006597222,2008-11-14,14:24:57
40.013189,116.31037,0,220,39766.6007175926,2008-11-14,14:25:02
40.013241,116.310274,0,211,39766.600775463,2008-11-14,14:25:07
40.013274,116.310181,0,208,39766.6008333333,2008-11-14,14:25:12
40.013279,116.310114,0,205,39766.6008912037,2008-11-14,14:25:17
40.013271,116.310047,0,202,39766.6009490741,2008-11-14,14:25:22
40.013275,116.309958,0,198,39766.6010069444,2008-11-14,14:25:27
40.013266,116.309874,0,195,39766.6010648148,2008-11-14,14:25:32
40.013247,116.309802,0,197,39766.6011226852,2008-11-14,14:25:37
40.013236,116.30973,0,202,39766.6011805556,2008-11-14,14:25:42
40.013239,116.309649,0,202,39766.6012384259,2008-11-14,14:25:47
40.013242,116.309554,0,200,39766.6012962963,2008-11-14,14:25:52
40.013236,116.309483,0,202,39766.6013541667,2008-11-14,14:25:57
40.013242,116.30936,0,195,39766.601412037,2008-11-14,14:26:02
40.01323,116.309273,0,189,39766.6014699074,2008-11-14,14:26:07
40.013211,116.309197,0,193,39766.6015277778,2008-11-14,14:26:12
40.013179,116.309115,0,196,39766.6015856481,2008-11-14,14:26:17
40.013171,116.309044,0,199,39766.6016435185,2008-11-14,14:26:22
40.013165,116.308955,0,200,39766.6017013889,2008-11-14,14:26:27
40.013148,116.308871,0,199,39766.6017592593,2008-11-14,14:26:32
40.013142,116.308767,0,190,39766.6018171296,2008-11-14,14:26:37
40.013166,116.308659,0,183,39766.601875,2008-11-14,14:26:42
40.013151,116.308581,0,181,39766.6019328704,2008-11-14,14:26:47
40.013153,116.308505,0,176,39766.6019907407,2008-11-14,14:26:52
40.013156,116.308399,0,176,39766.6020486111,2008-11-14,14:26:57
40.013167,116.3083,0,178,39766.6021064815,2008-11-14,14:27:02
40.013165,116.308219,0,181,39766.6021643518,2008-11-14,14:27:07
40.013157,116.308137,0,185,39766.6022222222,2008-11-14,14:27:12
40.013148,116.308037,0,187,39766.6022800926,2008-11-14,14:27:17
40.013148,116.307963,0,190,39766.602337963,2008-11-14,14:27:22
40.013152,116.307885,0,192,39766.6023958333,2008-11-14,14:27:27
40.013133,116.307806,0,192,39766.6024537037,2008-11-14,14:27:32
40.01314,116.307702,0,193,39766.6025115741,2008-11-14,14:27:37
40.013146,116.30762,0,199,39766.6025694444,2008-11-14,14:27:42
40.013142,116.307546,0,201,39766.6026273148,2008-11-14,14:27:47
40.013142,116.307455,0,202,39766.6026851852,2008-11-14,14:27:52
40.013142,116.307355,0,197,39766.6027430556,2008-11-14,14:27:57
40.013139,116.307267,0,195,39766.6028009259,2008-11-14,14:28:02
40.013145,116.307193,0,191,39766.6028587963,2008-11-14,14:28:07
40.013168,116.307136,0,191,39766.6029166667,2008-11-14,14:28:12
40.013206,116.307047,0,185,39766.602974537,2008-11-14,14:28:17
40.013258,116.306993,0,183,39766.6030324074,2008-11-14,14:28:22
40.013281,116.306935,0,181,39766.6030902778,2008-11-14,14:28:27
40.013304,116.306889,0,183,39766.6031481481,2008-11-14,14:28:32
40.013333,116.306834,0,175,39766.6032060185,2008-11-14,14:28:37
40.013382,116.306762,0,169,39766.6032638889,2008-11-14,14:28:42
40.013436,116.306692,0,166,39766.6033217593,2008-11-14,14:28:47
40.013488,116.306599,0,160,39766.6033680556,2008-11-14,14:28:51
40.013517,116.306518,0,161,39766.6034259259,2008-11-14,14:28:56
40.013554,116.306448,0,166,39766.6034837963,2008-11-14,14:29:01
40.01359,116.306385,0,168,39766.6035416667,2008-11-14,14:29:06
40.013635,116.306339,0,170,39766.603599537,2008-11-14,14:29:11
40.013693,116.306289,0,163,39766.6036574074,2008-11-14,14:29:16
40.013727,116.306217,0,167,39766.6037152778,2008-11-14,14:29:21
40.013743,116.306145,0,170,39766.6037731481,2008-11-14,14:29:26
40.013736,116.306087,0,178,39766.6038310185,2008-11-14,14:29:31
40.013753,116.305995,0,179,39766.6038888889,2008-11-14,14:29:36
40.013729,116.305913,0,176,39766.6039467593,2008-11-14,14:29:41
40.013706,116.305833,0,172,39766.6040046296,2008-11-14,14:29:46
40.013732,116.305785,0,169,39766.6040625,2008-11-14,14:29:51
40.013806,116.305751,0,170,39766.6041203704,2008-11-14,14:29:56
40.0139,116.30571,0,172,39766.6041782407,2008-11-14,14:30:01
40.013984,116.305644,0,172,39766.6042361111,2008-11-14,14:30:06
40.014069,116.305619,0,169,39766.6042939815,2008-11-14,14:30:11
40.014107,116.305676,0,170,39766.6043518518,2008-11-14,14:30:16
40.014129,116.305764,0,176,39766.6044097222,2008-11-14,14:30:21
40.014137,116.305841,0,180,39766.6044675926,2008-11-14,14:30:26
40.014146,116.305921,0,184,39766.604525463,2008-11-14,14:30:31
40.014144,116.306002,0,189,39766.6045833333,2008-11-14,14:30:36
40.014165,116.306101,0,189,39766.6046412037,2008-11-14,14:30:41
40.014149,116.306194,0,186,39766.6046990741,2008-11-14,14:30:46
40.014096,116.306228,0,188,39766.6047569444,2008-11-14,14:30:51
40.014029,116.306271,0,176,39766.6048148148,2008-11-14,14:30:56
40.013975,116.306291,0,176,39766.6048726852,2008-11-14,14:31:01
40.013914,116.306311,0,175,39766.6049305556,2008-11-14,14:31:06
40.013837,116.30634,0,176,39766.6049884259,2008-11-14,14:31:11
40.013793,116.306381,0,171,39766.6050462963,2008-11-14,14:31:16
40.013788,116.306403,0,171,39766.6051041667,2008-11-14,14:31:21
40.013787,116.306409,0,168,39766.605162037,2008-11-14,14:31:26
40.013783,116.306409,0,169,39766.6052199074,2008-11-14,14:31:31
40.013783,116.306409,0,169,39766.6052546296,2008-11-14,14:31:34
40.013787,116.30641,0,169,39766.6052777778,2008-11-14,14:31:36
40.013796,116.306411,0,169,39766.6053356482,2008-11-14,14:31:41
40.013801,116.306412,0,169,39766.6053935185,2008-11-14,14:31:46
40.013805,116.306413,0,169,39766.6054513889,2008-11-14,14:31:51
40.013805,116.306413,0,169,39766.6054861111,2008-11-14,14:31:54
40.013811,116.306415,0,169,39766.6055092593,2008-11-14,14:31:56
40.013821,116.306415,0,168,39766.6055671296,2008-11-14,14:32:01
40.01383,116.306416,0,167,39766.605625,2008-11-14,14:32:06
40.013832,116.306415,0,166,39766.6056828704,2008-11-14,14:32:11
40.013832,116.306416,0,166,39766.6057407407,2008-11-14,14:32:16
40.013835,116.306417,0,165,39766.6057986111,2008-11-14,14:32:21
40.013832,116.306418,0,165,39766.6058564815,2008-11-14,14:32:26
40.013829,116.306419,0,165,39766.6059143519,2008-11-14,14:32:31
40.013832,116.306421,0,164,39766.6059722222,2008-11-14,14:32:36
40.013838,116.306423,0,164,39766.6060300926,2008-11-14,14:32:41
40.013844,116.306424,0,164,39766.606087963,2008-11-14,14:32:46
40.013848,116.306426,0,164,39766.6061458333,2008-11-14,14:32:51
40.013851,116.306427,0,164,39766.6062037037,2008-11-14,14:32:56
40.013855,116.306428,0,164,39766.6062615741,2008-11-14,14:33:01
40.013851,116.30643,0,164,39766.6063194444,2008-11-14,14:33:06
40.013849,116.306431,0,164,39766.6063773148,2008-11-14,14:33:11
40.013855,116.306432,0,164,39766.6064351852,2008-11-14,14:33:16
40.013861,116.306433,0,163,39766.6064930556,2008-11-14,14:33:21
40.01386,116.306435,0,163,39766.6065509259,2008-11-14,14:33:26
40.013855,116.306436,0,162,39766.6066087963,2008-11-14,14:33:31
40.013855,116.306436,0,162,39766.6066435185,2008-11-14,14:33:34
40.013847,116.306436,0,162,39766.6066666667,2008-11-14,14:33:36
