# Supplementary material for: A location privacy protection method based on blockchain and threshold cryptography
Source: PLoS One. 2025 Jun 4;20(6):e0324551. doi: 10.1371/journal.pone.0324551 (PMC12136415; doi:10.1371/journal.pone.0324551)
Supplement: S1 File — (ZIP) [file pone.0324551.s001.zip › Data/001/Trajectory/20081115003535.plt]

Geolife trajectory
WGS 84
Altitude is in Feet
Reserved 3
0,2,255,My Track,0,0,2,8421376
0
40.014249,116.306058,0,492,39767.0247106481,2008-11-15,00:35:35
40.014204,116.305921,0,492,39767.0247337963,2008-11-15,00:35:37
40.01433,116.306154,0,492,39767.0247453704,2008-11-15,00:35:38
40.014364,116.306263,0,492,39767.0248032407,2008-11-15,00:35:43
40.014377,116.306307,0,491,39767.0248611111,2008-11-15,00:35:48
40.014356,116.306289,0,491,39767.0249189815,2008-11-15,00:35:53
40.014334,116.306252,0,491,39767.0249768518,2008-11-15,00:35:58
40.014317,116.30623,0,491,39767.0250347222,2008-11-15,00:36:03
40.013648,116.306521,0,109,39767.0250578704,2008-11-15,00:36:05
40.013677,116.306514,0,103,39767.0251157407,2008-11-15,00:36:10
40.013677,116.306514,0,103,39767.025150463,2008-11-15,00:36:13
40.013679,116.306517,0,103,39767.0251736111,2008-11-15,00:36:15
40.013681,116.306529,0,102,39767.0252314815,2008-11-15,00:36:20
40.013707,116.306544,0,101,39767.0252893518,2008-11-15,00:36:25
40.013721,116.306546,0,89,39767.0253472222,2008-11-15,00:36:30
40.013752,116.306569,0,87,39767.0254050926,2008-11-15,00:36:35
40.013752,116.306569,0,87,39767.0254398148,2008-11-15,00:36:38
40.013752,116.306574,0,87,39767.025462963,2008-11-15,00:36:40
40.013768,116.306557,0,88,39767.0255208333,2008-11-15,00:36:45
40.013766,116.306539,0,88,39767.0255787037,2008-11-15,00:36:50
40.013766,116.306539,0,88,39767.0256134259,2008-11-15,00:36:53
40.013763,116.30654,0,92,39767.0256365741,2008-11-15,00:36:55
40.013751,116.306532,0,91,39767.0256944444,2008-11-15,00:37:00
40.01371,116.306519,0,94,39767.0257523148,2008-11-15,00:37:05
40.013714,116.306485,0,95,39767.0258101852,2008-11-15,00:37:10
40.013748,116.30644,0,101,39767.0258680556,2008-11-15,00:37:15
40.013801,116.306406,0,104,39767.0259259259,2008-11-15,00:37:20
40.013849,116.306377,0,105,39767.0259837963,2008-11-15,00:37:25
40.013911,116.306359,0,107,39767.0260416667,2008-11-15,00:37:30
40.013965,116.306334,0,113,39767.026099537,2008-11-15,00:37:35
40.01402,116.306305,0,117,39767.0261574074,2008-11-15,00:37:40
40.014064,116.306254,0,116,39767.0262152778,2008-11-15,00:37:45
40.014096,116.306183,0,111,39767.0262731481,2008-11-15,00:37:50
40.014111,116.306108,0,114,39767.0263310185,2008-11-15,00:37:55
40.014123,116.306042,0,113,39767.0263888889,2008-11-15,00:38:00
40.01413,116.30598,0,111,39767.0264467593,2008-11-15,00:38:05
40.014147,116.305906,0,114,39767.0265046296,2008-11-15,00:38:10
40.014139,116.305818,0,118,39767.0265625,2008-11-15,00:38:15
40.014127,116.305729,0,119,39767.0266203704,2008-11-15,00:38:20
40.014169,116.305682,0,117,39767.0266782407,2008-11-15,00:38:25
40.014222,116.305664,0,117,39767.0267361111,2008-11-15,00:38:30
40.014289,116.305646,0,115,39767.0267939815,2008-11-15,00:38:35
40.014351,116.305633,0,117,39767.0268518519,2008-11-15,00:38:40
40.01441,116.305624,0,117,39767.0269097222,2008-11-15,00:38:45
40.014468,116.305616,0,119,39767.0269675926,2008-11-15,00:38:50
40.014528,116.305623,0,121,39767.027025463,2008-11-15,00:38:55
40.014581,116.305611,0,122,39767.0270833333,2008-11-15,00:39:00
40.014641,116.305594,0,130,39767.0271412037,2008-11-15,00:39:05
40.014706,116.305576,0,132,39767.0271990741,2008-11-15,00:39:10
40.014745,116.305546,0,131,39767.0272569444,2008-11-15,00:39:15
40.014809,116.305548,0,127,39767.0273148148,2008-11-15,00:39:20
40.014865,116.305539,0,133,39767.0273726852,2008-11-15,00:39:25
40.014931,116.305526,0,130,39767.0274305556,2008-11-15,00:39:30
40.014994,116.305508,0,127,39767.0274884259,2008-11-15,00:39:35
40.015049,116.305509,0,130,39767.0275462963,2008-11-15,00:39:40
40.015096,116.305517,0,139,39767.0276041667,2008-11-15,00:39:45
40.015158,116.305504,0,137,39767.027662037,2008-11-15,00:39:50
40.015213,116.3055,0,138,39767.0277199074,2008-11-15,00:39:55
40.015276,116.305493,0,138,39767.0277777778,2008-11-15,00:40:00
40.015354,116.305498,0,127,39767.0278356481,2008-11-15,00:40:05
40.015422,116.305494,0,122,39767.0278935185,2008-11-15,00:40:10
40.015486,116.305494,0,118,39767.0279513889,2008-11-15,00:40:15
40.015544,116.30551,0,118,39767.0280092593,2008-11-15,00:40:20
40.015602,116.305508,0,120,39767.0280671296,2008-11-15,00:40:25
40.015661,116.305512,0,117,39767.028125,2008-11-15,00:40:30
40.015719,116.305538,0,110,39767.0281828704,2008-11-15,00:40:35
40.015777,116.305532,0,112,39767.0282407407,2008-11-15,00:40:40
40.01583,116.305543,0,115,39767.0282986111,2008-11-15,00:40:45
40.015855,116.305602,0,107,39767.0283564815,2008-11-15,00:40:50
40.015864,116.305673,0,107,39767.0284143519,2008-11-15,00:40:55
40.015865,116.305731,0,108,39767.0284722222,2008-11-15,00:41:00
40.015875,116.305799,0,109,39767.0285300926,2008-11-15,00:41:05
40.015885,116.305877,0,111,39767.028587963,2008-11-15,00:41:10
40.015889,116.305952,0,113,39767.0286458333,2008-11-15,00:41:15
40.0159,116.306036,0,114,39767.0287037037,2008-11-15,00:41:20
40.01592,116.306098,0,114,39767.0287615741,2008-11-15,00:41:25
40.015926,116.306172,0,112,39767.0288194444,2008-11-15,00:41:30
40.015931,116.306179,0,108,39767.0288773148,2008-11-15,00:41:35
40.015932,116.306178,0,108,39767.0289351852,2008-11-15,00:41:40
40.015939,116.306177,0,108,39767.0289930556,2008-11-15,00:41:45
40.015936,116.306178,0,108,39767.0290509259,2008-11-15,00:41:50
40.015934,116.306179,0,109,39767.0291087963,2008-11-15,00:41:55
40.015934,116.306178,0,109,39767.0291666667,2008-11-15,00:42:00
40.015938,116.306177,0,109,39767.029224537,2008-11-15,00:42:05
40.01594,116.306177,0,109,39767.0292824074,2008-11-15,00:42:10
40.01594,116.306177,0,109,39767.0293171296,2008-11-15,00:42:13
40.01594,116.306178,0,108,39767.0293402778,2008-11-15,00:42:15
40.015951,116.306201,0,108,39767.0293981481,2008-11-15,00:42:20
40.015962,116.30626,0,108,39767.0294560185,2008-11-15,00:42:25
40.015966,116.306329,0,108,39767.0295138889,2008-11-15,00:42:30
40.015974,116.306397,0,114,39767.0295717593,2008-11-15,00:42:35
40.015975,116.306465,0,117,39767.0296296296,2008-11-15,00:42:40
40.015996,116.306556,0,112,39767.0296875,2008-11-15,00:42:45
40.016016,116.306619,0,112,39767.0297453704,2008-11-15,00:42:50
40.016019,116.306659,0,113,39767.0298032407,2008-11-15,00:42:55
40.016014,116.306701,0,115,39767.0298611111,2008-11-15,00:43:00
40.016002,116.306747,0,114,39767.0299189815,2008-11-15,00:43:05
40.016023,116.306798,0,118,39767.0299768519,2008-11-15,00:43:10
40.01605,116.306845,0,117,39767.0300347222,2008-11-15,00:43:15
40.016087,116.306959,0,115,39767.0300810185,2008-11-15,00:43:19
40.016095,116.307032,0,114,39767.0301388889,2008-11-15,00:43:24
40.016102,116.3071,0,119,39767.0301967593,2008-11-15,00:43:29
40.016123,116.307175,0,120,39767.0302546296,2008-11-15,00:43:34
40.016135,116.307257,0,118,39767.0303125,2008-11-15,00:43:39
40.016141,116.307336,0,118,39767.0303703704,2008-11-15,00:43:44
40.016168,116.307403,0,118,39767.0304282407,2008-11-15,00:43:49
40.016185,116.307477,0,119,39767.0304861111,2008-11-15,00:43:54
40.016197,116.307571,0,116,39767.0305439815,2008-11-15,00:43:59
40.016218,116.307641,0,117,39767.0306018519,2008-11-15,00:44:04
40.016226,116.307692,0,118,39767.0306597222,2008-11-15,00:44:09
40.016242,116.307766,0,120,39767.0307175926,2008-11-15,00:44:14
40.016252,116.307843,0,121,39767.030775463,2008-11-15,00:44:19
40.016262,116.307915,0,121,39767.0308333333,2008-11-15,00:44:24
40.016269,116.307979,0,121,39767.0308912037,2008-11-15,00:44:29
40.016272,116.308057,0,120,39767.0309490741,2008-11-15,00:44:34
40.016287,116.308129,0,118,39767.0310069444,2008-11-15,00:44:39
40.016289,116.308207,0,115,39767.0310648148,2008-11-15,00:44:44
40.016308,116.30825,0,113,39767.0311226852,2008-11-15,00:44:49
40.016316,116.30831,0,114,39767.0311805556,2008-11-15,00:44:54
40.016319,116.308384,0,114,39767.0312384259,2008-11-15,00:44:59
40.016327,116.308477,0,114,39767.0312962963,2008-11-15,00:45:04
40.016339,116.30856,0,114,39767.0313541667,2008-11-15,00:45:09
40.016355,116.30864,0,112,39767.031412037,2008-11-15,00:45:14
40.016378,116.308725,0,112,39767.0314699074,2008-11-15,00:45:19
40.016387,116.308811,0,112,39767.0315277778,2008-11-15,00:45:24
40.016411,116.308893,0,109,39767.0315856481,2008-11-15,00:45:29
40.01643,116.308941,0,112,39767.0316435185,2008-11-15,00:45:34
40.016449,116.309044,0,106,39767.0317013889,2008-11-15,00:45:39
40.01645,116.309114,0,108,39767.0317592593,2008-11-15,00:45:44
40.016452,116.309164,0,111,39767.0318171296,2008-11-15,00:45:49
40.016477,116.30923,0,112,39767.031875,2008-11-15,00:45:54
40.0165,116.309284,0,117,39767.0319328704,2008-11-15,00:45:59
40.016511,116.309336,0,123,39767.0319907407,2008-11-15,00:46:04
40.016534,116.309411,0,129,39767.0320486111,2008-11-15,00:46:09
40.01655,116.309483,0,137,39767.0321064815,2008-11-15,00:46:14
40.016569,116.309557,0,142,39767.0321643518,2008-11-15,00:46:19
40.016593,116.309634,0,146,39767.0322222222,2008-11-15,00:46:24
40.016596,116.309706,0,142,39767.0322800926,2008-11-15,00:46:29
40.016602,116.309776,0,143,39767.032337963,2008-11-15,00:46:34
40.016605,116.309811,0,142,39767.0323958333,2008-11-15,00:46:39
40.016607,116.309809,0,141,39767.0324537037,2008-11-15,00:46:44
40.016607,116.309809,0,141,39767.0324884259,2008-11-15,00:46:47
40.016608,116.309814,0,141,39767.0325115741,2008-11-15,00:46:49
40.01661,116.309835,0,138,39767.0325694444,2008-11-15,00:46:54
40.01661,116.309834,0,137,39767.0326273148,2008-11-15,00:46:59
40.01661,116.309834,0,137,39767.032662037,2008-11-15,00:47:02
40.01661,116.309835,0,137,39767.0326851852,2008-11-15,00:47:04
40.016618,116.309922,0,135,39767.0327430556,2008-11-15,00:47:09
40.01665,116.310002,0,133,39767.0328009259,2008-11-15,00:47:14
40.016669,116.3101,0,129,39767.0328587963,2008-11-15,00:47:19
40.016681,116.310218,0,126,39767.0329166667,2008-11-15,00:47:24
40.016696,116.310272,0,130,39767.032974537,2008-11-15,00:47:29
40.016692,116.310349,0,135,39767.0330324074,2008-11-15,00:47:34
40.016693,116.310427,0,142,39767.0330902778,2008-11-15,00:47:39
40.016586,116.310132,0,135,39767.0381597222,2008-11-15,00:54:57
40.016476,116.310156,0,136,39767.0381944444,2008-11-15,00:55:00
40.016401,116.310248,0,136,39767.0382175926,2008-11-15,00:55:02
40.016309,116.310366,0,135,39767.0382407407,2008-11-15,00:55:04
40.01619,116.310494,0,133,39767.0382638889,2008-11-15,00:55:06
40.016052,116.31064,0,131,39767.038287037,2008-11-15,00:55:08
40.01598,116.310711,0,131,39767.0382986111,2008-11-15,00:55:09
40.015905,116.310787,0,130,39767.0383101852,2008-11-15,00:55:10
40.015823,116.310856,0,128,39767.0383217593,2008-11-15,00:55:11
40.015735,116.310923,0,128,39767.0383333333,2008-11-15,00:55:12
40.015644,116.310994,0,128,39767.0383449074,2008-11-15,00:55:13
40.015556,116.31106,0,126,39767.0383564815,2008-11-15,00:55:14
40.015462,116.311127,0,126,39767.0383680556,2008-11-15,00:55:15
40.015364,116.311191,0,125,39767.0383796296,2008-11-15,00:55:16
40.015261,116.311256,0,124,39767.0383912037,2008-11-15,00:55:17
40.015155,116.311317,0,124,39767.0384027778,2008-11-15,00:55:18
40.015048,116.311379,0,123,39767.0384143519,2008-11-15,00:55:19
40.014943,116.311432,0,121,39767.0384259259,2008-11-15,00:55:20
40.014831,116.311483,0,121,39767.0384375,2008-11-15,00:55:21
40.01472,116.311535,0,119,39767.0384490741,2008-11-15,00:55:22
40.014608,116.311586,0,119,39767.0384606481,2008-11-15,00:55:23
40.014497,116.311638,0,118,39767.0384722222,2008-11-15,00:55:24
40.014387,116.311684,0,118,39767.0384837963,2008-11-15,00:55:25
40.014279,116.31172,0,121,39767.0384953704,2008-11-15,00:55:26
40.014163,116.311752,0,120,39767.0385069444,2008-11-15,00:55:27
40.014048,116.311783,0,120,39767.0385185185,2008-11-15,00:55:28
40.013935,116.311813,0,120,39767.0385300926,2008-11-15,00:55:29
40.01382,116.311838,0,117,39767.0385416667,2008-11-15,00:55:30
40.013707,116.311862,0,116,39767.0385532407,2008-11-15,00:55:31
40.01359,116.311879,0,116,39767.0385648148,2008-11-15,00:55:32
40.013473,116.311898,0,116,39767.0385763889,2008-11-15,00:55:33
40.013355,116.311915,0,116,39767.038587963,2008-11-15,00:55:34
40.01324,116.311929,0,115,39767.038599537,2008-11-15,00:55:35
40.013128,116.311942,0,116,39767.0386111111,2008-11-15,00:55:36
40.013016,116.311954,0,115,39767.0386226852,2008-11-15,00:55:37
40.012907,116.311966,0,114,39767.0386342593,2008-11-15,00:55:38
40.012799,116.311977,0,113,39767.0386458333,2008-11-15,00:55:39
40.012702,116.311988,0,113,39767.0386574074,2008-11-15,00:55:40
40.012609,116.311999,0,112,39767.0386689815,2008-11-15,00:55:41
40.012461,116.312021,0,113,39767.0386921296,2008-11-15,00:55:43
40.01235,116.312035,0,118,39767.0387268519,2008-11-15,00:55:46
40.012304,116.312049,0,116,39767.0387847222,2008-11-15,00:55:51
40.012304,116.312049,0,116,39767.0388194444,2008-11-15,00:55:54
40.012302,116.312052,0,114,39767.0388425926,2008-11-15,00:55:56
40.012203,116.312063,0,113,39767.038900463,2008-11-15,00:56:01
40.012104,116.31207,0,113,39767.0389236111,2008-11-15,00:56:03
40.011994,116.312076,0,112,39767.0389467593,2008-11-15,00:56:05
40.011883,116.312087,0,108,39767.0389699074,2008-11-15,00:56:07
40.011764,116.312098,0,105,39767.0389930556,2008-11-15,00:56:09
40.011657,116.312111,0,103,39767.0390162037,2008-11-15,00:56:11
40.011562,116.312141,0,106,39767.0390393519,2008-11-15,00:56:13
40.011489,116.312211,0,109,39767.0390625,2008-11-15,00:56:15
40.011434,116.312326,0,112,39767.0390856481,2008-11-15,00:56:17
40.01141,116.312478,0,113,39767.0391087963,2008-11-15,00:56:19
40.011417,116.312659,0,112,39767.0391319444,2008-11-15,00:56:21
40.011442,116.312878,0,111,39767.0391550926,2008-11-15,00:56:23
40.011457,116.313002,0,111,39767.0391666667,2008-11-15,00:56:24
40.011472,116.313129,0,112,39767.0391782407,2008-11-15,00:56:25
40.011488,116.313257,0,111,39767.0391898148,2008-11-15,00:56:26
40.011507,116.313389,0,111,39767.0392013889,2008-11-15,00:56:27
40.011531,116.313524,0,110,39767.039212963,2008-11-15,00:56:28
40.011557,116.313663,0,110,39767.039224537,2008-11-15,00:56:29
40.011581,116.313805,0,110,39767.0392361111,2008-11-15,00:56:30
40.011603,116.313945,0,109,39767.0392476852,2008-11-15,00:56:31
40.011622,116.314094,0,108,39767.0392592593,2008-11-15,00:56:32
40.011643,116.314244,0,107,39767.0392708333,2008-11-15,00:56:33
40.011663,116.314399,0,105,39767.0392824074,2008-11-15,00:56:34
40.011684,116.314553,0,105,39767.0392939815,2008-11-15,00:56:35
40.011705,116.314709,0,104,39767.0393055556,2008-11-15,00:56:36
40.011729,116.314872,0,103,39767.0393171296,2008-11-15,00:56:37
40.011751,116.315038,0,101,39767.0393287037,2008-11-15,00:56:38
40.011776,116.315203,0,99,39767.0393402778,2008-11-15,00:56:39
40.011797,116.315365,0,96,39767.0393518518,2008-11-15,00:56:40
40.011812,116.315528,0,94,39767.0393634259,2008-11-15,00:56:41
40.011827,116.315696,0,91,39767.039375,2008-11-15,00:56:42
40.011842,116.31586,0,89,39767.0393865741,2008-11-15,00:56:43
40.011852,116.316027,0,86,39767.0393981481,2008-11-15,00:56:44
40.011858,116.316189,0,88,39767.0394097222,2008-11-15,00:56:45
40.011861,116.316354,0,87,39767.0394212963,2008-11-15,00:56:46
40.011861,116.316519,0,85,39767.0394328704,2008-11-15,00:56:47
40.011863,116.316683,0,83,39767.0394444444,2008-11-15,00:56:48
40.011867,116.316845,0,83,39767.0394560185,2008-11-15,00:56:49
40.01187,116.317006,0,83,39767.0394675926,2008-11-15,00:56:50
40.011874,116.317165,0,83,39767.0394791667,2008-11-15,00:56:51
40.011875,116.317324,0,82,39767.0394907407,2008-11-15,00:56:52
40.011878,116.317481,0,81,39767.0395023148,2008-11-15,00:56:53
40.011881,116.317634,0,82,39767.0395138889,2008-11-15,00:56:54
40.011884,116.317787,0,82,39767.039525463,2008-11-15,00:56:55
40.011886,116.317937,0,82,39767.039537037,2008-11-15,00:56:56
40.011888,116.318088,0,82,39767.0395486111,2008-11-15,00:56:57
40.011889,116.318229,0,83,39767.0395601852,2008-11-15,00:56:58
40.011893,116.318376,0,82,39767.0395717593,2008-11-15,00:56:59
40.011893,116.318523,0,82,39767.0395833333,2008-11-15,00:57:00
40.011892,116.318668,0,81,39767.0395949074,2008-11-15,00:57:01
40.01189,116.31881,0,81,39767.0396064815,2008-11-15,00:57:02
40.011895,116.31896,0,79,39767.0396180556,2008-11-15,00:57:03
40.011895,116.319093,0,78,39767.0396296296,2008-11-15,00:57:04
40.0119,116.319214,0,76,39767.0396412037,2008-11-15,00:57:05
40.011906,116.31941,0,75,39767.0396643518,2008-11-15,00:57:07
40.01191,116.319556,0,74,39767.0396875,2008-11-15,00:57:09
40.011913,116.319676,0,74,39767.0397453704,2008-11-15,00:57:14
40.011899,116.319677,0,73,39767.0398032407,2008-11-15,00:57:19
40.011899,116.319675,0,72,39767.0398611111,2008-11-15,00:57:24
40.011899,116.319674,0,72,39767.0399189815,2008-11-15,00:57:29
40.011899,116.319674,0,72,39767.0399537037,2008-11-15,00:57:32
40.011898,116.319677,0,72,39767.0399768518,2008-11-15,00:57:34
40.011901,116.319689,0,72,39767.0400347222,2008-11-15,00:57:39
40.011922,116.31985,0,70,39767.0400810185,2008-11-15,00:57:43
40.011937,116.319969,0,68,39767.0401041667,2008-11-15,00:57:45
40.011938,116.320102,0,67,39767.0401273148,2008-11-15,00:57:47
40.011935,116.320282,0,67,39767.040162037,2008-11-15,00:57:50
40.011935,116.320411,0,68,39767.0401851852,2008-11-15,00:57:52
40.011931,116.320565,0,67,39767.0402083333,2008-11-15,00:57:54
40.011936,116.320756,0,66,39767.0402314815,2008-11-15,00:57:56
40.011949,116.320975,0,65,39767.0402546296,2008-11-15,00:57:58
40.011951,116.321097,0,64,39767.0402662037,2008-11-15,00:57:59
40.011951,116.321311,0,67,39767.0402893518,2008-11-15,00:58:01
40.011963,116.321427,0,65,39767.0403009259,2008-11-15,00:58:02
40.011967,116.321556,0,65,39767.0403125,2008-11-15,00:58:03
40.011969,116.321686,0,66,39767.0403240741,2008-11-15,00:58:04
40.011973,116.321811,0,65,39767.0403356481,2008-11-15,00:58:05
40.01197,116.321942,0,64,39767.0403472222,2008-11-15,00:58:06
40.01196,116.322064,0,63,39767.0403587963,2008-11-15,00:58:07
40.011951,116.322192,0,66,39767.0403703704,2008-11-15,00:58:08
40.011926,116.322328,0,67,39767.0403935185,2008-11-15,00:58:10
40.011894,116.322467,0,67,39767.0404282407,2008-11-15,00:58:13
40.011864,116.322593,0,65,39767.0404513889,2008-11-15,00:58:15
40.011848,116.322747,0,62,39767.040474537,2008-11-15,00:58:17
40.011836,116.322935,0,59,39767.0404976852,2008-11-15,00:58:19
40.011839,116.32315,0,58,39767.0405208333,2008-11-15,00:58:21
40.011852,116.323377,0,55,39767.0405439815,2008-11-15,00:58:23
40.011854,116.323499,0,54,39767.0405555556,2008-11-15,00:58:24
40.01186,116.323622,0,53,39767.0405671296,2008-11-15,00:58:25
40.011868,116.323739,0,52,39767.0405787037,2008-11-15,00:58:26
40.011877,116.323859,0,51,39767.0405902778,2008-11-15,00:58:27
40.011887,116.323979,0,49,39767.0406018518,2008-11-15,00:58:28
40.011896,116.324099,0,48,39767.0406134259,2008-11-15,00:58:29
40.011903,116.324225,0,47,39767.040625,2008-11-15,00:58:30
40.011915,116.324345,0,46,39767.0406365741,2008-11-15,00:58:31
40.011918,116.324471,0,44,39767.0406481481,2008-11-15,00:58:32
40.011915,116.324603,0,43,39767.0406597222,2008-11-15,00:58:33
40.011902,116.324725,0,41,39767.0406712963,2008-11-15,00:58:34
40.011886,116.32485,0,40,39767.0406828704,2008-11-15,00:58:35
40.011854,116.32497,0,39,39767.0406944444,2008-11-15,00:58:36
40.011815,116.325098,0,41,39767.0407060185,2008-11-15,00:58:37
40.011763,116.325214,0,43,39767.0407175926,2008-11-15,00:58:38
40.011701,116.325321,0,44,39767.0407291667,2008-11-15,00:58:39
40.011634,116.325416,0,45,39767.0407407407,2008-11-15,00:58:40
40.011564,116.325509,0,44,39767.0407523148,2008-11-15,00:58:41
40.011483,116.325596,0,46,39767.0407638889,2008-11-15,00:58:42
40.011401,116.325682,0,48,39767.040775463,2008-11-15,00:58:43
40.011316,116.325776,0,49,39767.040787037,2008-11-15,00:58:44
40.011228,116.325864,0,54,39767.0407986111,2008-11-15,00:58:45
40.011142,116.325951,0,56,39767.0408101852,2008-11-15,00:58:46
40.01106,116.326048,0,54,39767.0408217593,2008-11-15,00:58:47
40.010978,116.326139,0,55,39767.0408333333,2008-11-15,00:58:48
40.010894,116.326229,0,56,39767.0408449074,2008-11-15,00:58:49
40.01081,116.326314,0,59,39767.0408564815,2008-11-15,00:58:50
40.010725,116.326403,0,60,39767.0408680556,2008-11-15,00:58:51
40.010642,116.326493,0,62,39767.0408796296,2008-11-15,00:58:52
40.010558,116.326582,0,63,39767.0408912037,2008-11-15,00:58:53
40.010475,116.326673,0,64,39767.0409027778,2008-11-15,00:58:54
40.010397,116.326768,0,63,39767.0409143518,2008-11-15,00:58:55
40.010314,116.326859,0,64,39767.0409259259,2008-11-15,00:58:56
40.010233,116.326954,0,64,39767.0409375,2008-11-15,00:58:57
40.010156,116.327045,0,66,39767.0409490741,2008-11-15,00:58:58
40.010078,116.327137,0,66,39767.0409606481,2008-11-15,00:58:59
40.00999,116.327226,0,68,39767.0409722222,2008-11-15,00:59:00
40.009911,116.327322,0,67,39767.0409837963,2008-11-15,00:59:01
40.009826,116.327411,0,69,39767.0409953704,2008-11-15,00:59:02
40.009742,116.327506,0,70,39767.0410069444,2008-11-15,00:59:03
40.009663,116.327603,0,72,39767.0410185185,2008-11-15,00:59:04
40.009584,116.327695,0,73,39767.0410300926,2008-11-15,00:59:05
40.009504,116.32778,0,74,39767.0410416667,2008-11-15,00:59:06
40.009425,116.327869,0,74,39767.0410532407,2008-11-15,00:59:07
40.009351,116.327955,0,75,39767.0410648148,2008-11-15,00:59:08
40.009279,116.328042,0,76,39767.0410763889,2008-11-15,00:59:09
40.009213,116.328123,0,78,39767.041087963,2008-11-15,00:59:10
40.009145,116.328203,0,80,39767.041099537,2008-11-15,00:59:11
40.009075,116.328283,0,81,39767.0411111111,2008-11-15,00:59:12
40.009009,116.328362,0,83,39767.0411226852,2008-11-15,00:59:13
40.00888,116.32849,0,84,39767.0411458333,2008-11-15,00:59:15
40.00879,116.32859,0,87,39767.0411689815,2008-11-15,00:59:17
40.008714,116.328659,0,88,39767.0412152778,2008-11-15,00:59:21
40.008698,116.328671,0,89,39767.0412731481,2008-11-15,00:59:26
40.008692,116.328676,0,88,39767.0413310185,2008-11-15,00:59:31
40.008686,116.328681,0,88,39767.0413888889,2008-11-15,00:59:36
40.008686,116.328681,0,88,39767.0414236111,2008-11-15,00:59:39
40.008683,116.328684,0,88,39767.0414467593,2008-11-15,00:59:41
40.008681,116.328693,0,88,39767.0415046296,2008-11-15,00:59:46
40.008608,116.328829,0,91,39767.0415509259,2008-11-15,00:59:50
40.008518,116.328934,0,95,39767.0415740741,2008-11-15,00:59:52
40.008432,116.329039,0,101,39767.0415972222,2008-11-15,00:59:54
40.008333,116.329164,0,108,39767.0416203704,2008-11-15,00:59:56
40.008214,116.329287,0,113,39767.0416435185,2008-11-15,00:59:58
40.008078,116.329414,0,117,39767.0416666667,2008-11-15,01:00:00
40.007934,116.329538,0,120,39767.0416898148,2008-11-15,01:00:02
40.007787,116.329669,0,123,39767.041712963,2008-11-15,01:00:04
40.007707,116.32974,0,122,39767.041724537,2008-11-15,01:00:05
40.007624,116.329803,0,122,39767.0417361111,2008-11-15,01:00:06
40.007446,116.329932,0,124,39767.0417592593,2008-11-15,01:00:08
40.007347,116.329997,0,122,39767.0417708333,2008-11-15,01:00:09
40.007245,116.33006,0,122,39767.0417824074,2008-11-15,01:00:10
40.00715,116.33012,0,121,39767.0417939815,2008-11-15,01:00:11
40.007053,116.330176,0,121,39767.0418055556,2008-11-15,01:00:12
40.006951,116.330236,0,121,39767.0418171296,2008-11-15,01:00:13
40.006846,116.330292,0,121,39767.0418287037,2008-11-15,01:00:14
40.00674,116.330343,0,121,39767.0418402778,2008-11-15,01:00:15
40.006629,116.330392,0,122,39767.0418518518,2008-11-15,01:00:16
40.006515,116.330437,0,124,39767.0418634259,2008-11-15,01:00:17
40.006401,116.330479,0,127,39767.041875,2008-11-15,01:00:18
40.006279,116.330514,0,128,39767.0418865741,2008-11-15,01:00:19
40.006157,116.330547,0,129,39767.0418981481,2008-11-15,01:00:20
40.006031,116.330577,0,129,39767.0419097222,2008-11-15,01:00:21
40.005907,116.330607,0,130,39767.0419212963,2008-11-15,01:00:22
40.005782,116.33063,0,128,39767.0419328704,2008-11-15,01:00:23
40.005652,116.330651,0,128,39767.0419444444,2008-11-15,01:00:24
40.005519,116.330674,0,127,39767.0419560185,2008-11-15,01:00:25
40.005387,116.330696,0,125,39767.0419675926,2008-11-15,01:00:26
40.005255,116.330713,0,124,39767.0419791667,2008-11-15,01:00:27
40.005122,116.330724,0,124,39767.0419907407,2008-11-15,01:00:28
40.004989,116.33073,0,124,39767.0420023148,2008-11-15,01:00:29
40.004857,116.330733,0,126,39767.0420138889,2008-11-15,01:00:30
40.004723,116.330738,0,127,39767.042025463,2008-11-15,01:00:31
40.004591,116.330742,0,126,39767.042037037,2008-11-15,01:00:32
40.00446,116.330752,0,128,39767.0420486111,2008-11-15,01:00:33
40.004328,116.330758,0,127,39767.0420601852,2008-11-15,01:00:34
40.004195,116.330762,0,126,39767.0420717593,2008-11-15,01:00:35
40.00406,116.330766,0,127,39767.0420833333,2008-11-15,01:00:36
40.003927,116.330773,0,127,39767.0420949074,2008-11-15,01:00:37
40.003792,116.330777,0,129,39767.0421064815,2008-11-15,01:00:38
40.003657,116.33078,0,128,39767.0421180556,2008-11-15,01:00:39
40.003526,116.330784,0,130,39767.0421296296,2008-11-15,01:00:40
40.003388,116.330788,0,131,39767.0421412037,2008-11-15,01:00:41
40.003253,116.330794,0,130,39767.0421527778,2008-11-15,01:00:42
40.003114,116.330798,0,131,39767.0421643518,2008-11-15,01:00:43
40.002975,116.330811,0,131,39767.0421759259,2008-11-15,01:00:44
40.002834,116.330822,0,130,39767.0421875,2008-11-15,01:00:45
40.002691,116.330831,0,127,39767.0421990741,2008-11-15,01:00:46
40.002549,116.330836,0,128,39767.0422106481,2008-11-15,01:00:47
40.002403,116.330842,0,127,39767.0422222222,2008-11-15,01:00:48
40.00226,116.330853,0,124,39767.0422337963,2008-11-15,01:00:49
40.002116,116.330859,0,122,39767.0422453704,2008-11-15,01:00:50
40.001971,116.330861,0,121,39767.0422569444,2008-11-15,01:00:51
40.001824,116.33086,0,120,39767.0422685185,2008-11-15,01:00:52
40.001677,116.330865,0,118,39767.0422800926,2008-11-15,01:00:53
40.001528,116.330871,0,116,39767.0422916667,2008-11-15,01:00:54
40.00138,116.330878,0,116,39767.0423032407,2008-11-15,01:00:55
40.00123,116.330884,0,115,39767.0423148148,2008-11-15,01:00:56
40.001076,116.330894,0,119,39767.0423263889,2008-11-15,01:00:57
40.000924,116.330904,0,119,39767.042337963,2008-11-15,01:00:58
40.000769,116.33091,0,119,39767.042349537,2008-11-15,01:00:59
40.00062,116.330913,0,118,39767.0423611111,2008-11-15,01:01:00
40.000473,116.330921,0,118,39767.0423726852,2008-11-15,01:01:01
40.000328,116.330928,0,117,39767.0423842593,2008-11-15,01:01:02
40.000187,116.330935,0,116,39767.0423958333,2008-11-15,01:01:03
40.000046,116.330944,0,117,39767.0424074074,2008-11-15,01:01:04
39.999909,116.330951,0,116,39767.0424189815,2008-11-15,01:01:05
39.999773,116.330956,0,118,39767.0424305556,2008-11-15,01:01:06
39.999639,116.330957,0,124,39767.0424421296,2008-11-15,01:01:07
39.999506,116.330962,0,122,39767.0424537037,2008-11-15,01:01:08
39.999376,116.330969,0,122,39767.0424652778,2008-11-15,01:01:09
39.999249,116.330977,0,122,39767.0424768519,2008-11-15,01:01:10
39.999122,116.330982,0,119,39767.0424884259,2008-11-15,01:01:11
39.999,116.330989,0,119,39767.0425,2008-11-15,01:01:12
39.998885,116.330996,0,120,39767.0425115741,2008-11-15,01:01:13
39.998781,116.330997,0,124,39767.0425231481,2008-11-15,01:01:14
39.998687,116.331001,0,123,39767.0425347222,2008-11-15,01:01:15
39.998539,116.33101,0,121,39767.0425578704,2008-11-15,01:01:17
39.998443,116.331003,0,140,39767.0425810185,2008-11-15,01:01:19
39.998422,116.330975,0,172,39767.0426388889,2008-11-15,01:01:24
39.998425,116.330982,0,179,39767.0426967593,2008-11-15,01:01:29
39.998425,116.330982,0,179,39767.0427314815,2008-11-15,01:01:32
39.998423,116.330983,0,182,39767.0427546296,2008-11-15,01:01:34
39.998411,116.330983,0,183,39767.0428125,2008-11-15,01:01:39
39.998366,116.330983,0,194,39767.0428703704,2008-11-15,01:01:44
39.9983,116.330993,0,220,39767.0429282407,2008-11-15,01:01:49
39.998211,116.330981,0,239,39767.042974537,2008-11-15,01:01:53
39.998084,116.330969,0,244,39767.0430092593,2008-11-15,01:01:56
39.997983,116.330984,0,242,39767.0430439815,2008-11-15,01:01:59
39.997924,116.330993,0,240,39767.0431018519,2008-11-15,01:02:04
39.99792,116.331007,0,243,39767.0431597222,2008-11-15,01:02:09
39.99792,116.331007,0,243,39767.0431944444,2008-11-15,01:02:12
39.997917,116.331006,0,242,39767.0432175926,2008-11-15,01:02:14
39.997867,116.331,0,245,39767.043275463,2008-11-15,01:02:19
39.997839,116.331001,0,238,39767.0433333333,2008-11-15,01:02:24
39.997824,116.331002,0,236,39767.0433912037,2008-11-15,01:02:29
39.997824,116.331002,0,236,39767.0434259259,2008-11-15,01:02:32
39.997818,116.331002,0,236,39767.0434490741,2008-11-15,01:02:34
39.997809,116.331001,0,236,39767.0435069444,2008-11-15,01:02:39
39.997804,116.331,0,235,39767.0435648148,2008-11-15,01:02:44
39.997805,116.331002,0,235,39767.0436226852,2008-11-15,01:02:49
39.997807,116.331007,0,234,39767.0436805556,2008-11-15,01:02:54
39.997804,116.331007,0,234,39767.0437384259,2008-11-15,01:02:59
39.997804,116.331007,0,234,39767.0437962963,2008-11-15,01:03:04
39.997804,116.331008,0,234,39767.0438541667,2008-11-15,01:03:09
39.997804,116.331008,0,233,39767.043912037,2008-11-15,01:03:14
39.997804,116.331008,0,233,39767.0439699074,2008-11-15,01:03:19
39.997805,116.331008,0,233,39767.0440277778,2008-11-15,01:03:24
39.997805,116.331008,0,233,39767.0440856481,2008-11-15,01:03:29
39.997805,116.331008,0,233,39767.0441435185,2008-11-15,01:03:34
39.997806,116.331008,0,232,39767.0442013889,2008-11-15,01:03:39
39.997806,116.331008,0,232,39767.0442592593,2008-11-15,01:03:44
39.997806,116.331008,0,232,39767.0443171296,2008-11-15,01:03:49
39.997806,116.331008,0,232,39767.0443518519,2008-11-15,01:03:52
39.997804,116.331007,0,232,39767.044375,2008-11-15,01:03:54
39.997755,116.330999,0,228,39767.0444328704,2008-11-15,01:03:59
39.997659,116.331019,0,227,39767.0444675926,2008-11-15,01:04:02
39.997554,116.331042,0,227,39767.0444907407,2008-11-15,01:04:04
39.997408,116.331047,0,228,39767.0445138889,2008-11-15,01:04:06
39.997242,116.331052,0,228,39767.044537037,2008-11-15,01:04:08
39.997145,116.331063,0,228,39767.0445486111,2008-11-15,01:04:09
39.997045,116.331071,0,228,39767.0445601852,2008-11-15,01:04:10
39.996949,116.331074,0,228,39767.0445717593,2008-11-15,01:04:11
39.996857,116.33107,0,227,39767.0445833333,2008-11-15,01:04:12
39.996763,116.331072,0,227,39767.0445949074,2008-11-15,01:04:13
39.996665,116.331089,0,225,39767.0446064815,2008-11-15,01:04:14
39.996567,116.331101,0,223,39767.0446180556,2008-11-15,01:04:15
39.996462,116.331108,0,222,39767.0446296296,2008-11-15,01:04:16
39.996352,116.331115,0,221,39767.0446412037,2008-11-15,01:04:17
39.996239,116.331121,0,220,39767.0446527778,2008-11-15,01:04:18
39.996123,116.331128,0,218,39767.0446643519,2008-11-15,01:04:19
39.996008,116.331134,0,217,39767.0446759259,2008-11-15,01:04:20
39.995886,116.331144,0,215,39767.0446875,2008-11-15,01:04:21
39.995765,116.33115,0,213,39767.0446990741,2008-11-15,01:04:22
39.99564,116.331157,0,212,39767.0447106481,2008-11-15,01:04:23
39.995517,116.33116,0,211,39767.0447222222,2008-11-15,01:04:24
39.99539,116.331164,0,209,39767.0447337963,2008-11-15,01:04:25
39.995259,116.331168,0,208,39767.0447453704,2008-11-15,01:04:26
39.995123,116.331176,0,205,39767.0447569444,2008-11-15,01:04:27
39.994986,116.331183,0,204,39767.0447685185,2008-11-15,01:04:28
39.994852,116.331184,0,201,39767.0447800926,2008-11-15,01:04:29
39.994714,116.33119,0,199,39767.0447916667,2008-11-15,01:04:30
39.994574,116.331193,0,196,39767.0448032407,2008-11-15,01:04:31
39.99443,116.331197,0,193,39767.0448148148,2008-11-15,01:04:32
39.994286,116.331202,0,191,39767.0448263889,2008-11-15,01:04:33
39.994139,116.33121,0,188,39767.044837963,2008-11-15,01:04:34
39.993996,116.331211,0,185,39767.044849537,2008-11-15,01:04:35
39.993857,116.331212,0,183,39767.0448611111,2008-11-15,01:04:36
39.993718,116.331212,0,180,39767.0448726852,2008-11-15,01:04:37
39.993577,116.331207,0,177,39767.0448842593,2008-11-15,01:04:38
39.993446,116.331222,0,174,39767.0448958333,2008-11-15,01:04:39
39.993313,116.331209,0,172,39767.0449074074,2008-11-15,01:04:40
39.993182,116.33119,0,170,39767.0449189815,2008-11-15,01:04:41
39.993054,116.331152,0,169,39767.0449305556,2008-11-15,01:04:42
39.992928,116.331111,0,167,39767.0449421296,2008-11-15,01:04:43
39.992807,116.331072,0,164,39767.0449537037,2008-11-15,01:04:44
39.992688,116.331028,0,160,39767.0449652778,2008-11-15,01:04:45
39.992574,116.330982,0,157,39767.0449768519,2008-11-15,01:04:46
39.992454,116.330938,0,156,39767.0449884259,2008-11-15,01:04:47
39.992339,116.330898,0,153,39767.045,2008-11-15,01:04:48
39.992225,116.330871,0,153,39767.0450115741,2008-11-15,01:04:49
39.992124,116.33084,0,150,39767.0450231481,2008-11-15,01:04:50
39.992029,116.33081,0,148,39767.0450347222,2008-11-15,01:04:51
39.991872,116.330769,0,146,39767.0450578704,2008-11-15,01:04:53
39.991763,116.330735,0,141,39767.0450810185,2008-11-15,01:04:55
39.991669,116.330721,0,134,39767.0451157407,2008-11-15,01:04:58
39.991617,116.330688,0,120,39767.0451736111,2008-11-15,01:05:03
39.991569,116.330534,0,113,39767.0452199074,2008-11-15,01:05:07
39.991556,116.330397,0,109,39767.0452430556,2008-11-15,01:05:09
39.991533,116.330242,0,106,39767.0452662037,2008-11-15,01:05:11
39.991521,116.330061,0,104,39767.0452893519,2008-11-15,01:05:13
39.991519,116.329861,0,100,39767.0453125,2008-11-15,01:05:15
39.991514,116.32966,0,96,39767.0453356481,2008-11-15,01:05:17
39.991526,116.329467,0,92,39767.0453587963,2008-11-15,01:05:19
39.991536,116.329292,0,92,39767.0453819444,2008-11-15,01:05:21
39.991547,116.329132,0,93,39767.0454050926,2008-11-15,01:05:23
39.99155,116.329002,0,101,39767.0454282407,2008-11-15,01:05:25
39.991546,116.328872,0,97,39767.045474537,2008-11-15,01:05:29
39.99154,116.328875,0,94,39767.0455324074,2008-11-15,01:05:34
39.99154,116.328871,0,92,39767.0455902778,2008-11-15,01:05:39
39.99154,116.328866,0,92,39767.0456481481,2008-11-15,01:05:44
39.99154,116.32887,0,92,39767.0457060185,2008-11-15,01:05:49
39.99154,116.328874,0,92,39767.0457638889,2008-11-15,01:05:54
39.99154,116.328869,0,92,39767.0458217593,2008-11-15,01:05:59
39.99154,116.328868,0,91,39767.0458796296,2008-11-15,01:06:04
39.99154,116.328865,0,91,39767.0459375,2008-11-15,01:06:09
39.99154,116.32886,0,91,39767.0459953704,2008-11-15,01:06:14
39.99154,116.328856,0,91,39767.0460532407,2008-11-15,01:06:19
39.991538,116.328858,0,91,39767.0461111111,2008-11-15,01:06:24
39.991538,116.328858,0,91,39767.0461458333,2008-11-15,01:06:27
39.991538,116.328861,0,91,39767.0461689815,2008-11-15,01:06:29
39.991522,116.328743,0,91,39767.0462268519,2008-11-15,01:06:34
39.991491,116.328606,0,91,39767.04625,2008-11-15,01:06:36
39.991476,116.328441,0,91,39767.0462731481,2008-11-15,01:06:38
39.991473,116.328258,0,91,39767.0462962963,2008-11-15,01:06:40
39.991462,116.328095,0,91,39767.0463194444,2008-11-15,01:06:42
39.991466,116.327926,0,91,39767.0463425926,2008-11-15,01:06:44
39.991468,116.327768,0,90,39767.0463657407,2008-11-15,01:06:46
39.991469,116.327638,0,90,39767.0463888889,2008-11-15,01:06:48
39.991449,116.327559,0,89,39767.0464467593,2008-11-15,01:06:53
39.991434,116.327557,0,89,39767.0465046296,2008-11-15,01:06:58
39.991434,116.327565,0,89,39767.0465625,2008-11-15,01:07:03
39.991434,116.327565,0,88,39767.0466203704,2008-11-15,01:07:08
39.991434,116.327562,0,87,39767.0466782407,2008-11-15,01:07:13
39.991434,116.327562,0,87,39767.046712963,2008-11-15,01:07:16
39.991434,116.327558,0,87,39767.0467361111,2008-11-15,01:07:18
39.991433,116.327549,0,87,39767.0467939815,2008-11-15,01:07:23
39.991433,116.32753,0,87,39767.0468518519,2008-11-15,01:07:28
39.991435,116.327521,0,87,39767.0469097222,2008-11-15,01:07:33
39.991435,116.327521,0,87,39767.0469444444,2008-11-15,01:07:36
39.991436,116.327518,0,87,39767.0469675926,2008-11-15,01:07:38
39.991444,116.327483,0,88,39767.047025463,2008-11-15,01:07:43
39.991458,116.327329,0,87,39767.0470601852,2008-11-15,01:07:46
39.991449,116.327186,0,85,39767.0470949074,2008-11-15,01:07:49
39.991433,116.327021,0,83,39767.0471296296,2008-11-15,01:07:52
39.991433,116.326875,0,82,39767.0471527778,2008-11-15,01:07:54
39.991422,116.326707,0,80,39767.0471759259,2008-11-15,01:07:56
39.991414,116.326518,0,79,39767.0471990741,2008-11-15,01:07:58
39.991408,116.326326,0,77,39767.0472222222,2008-11-15,01:08:00
39.991401,116.326208,0,76,39767.0472337963,2008-11-15,01:08:01
39.991397,116.32599,0,75,39767.0472569444,2008-11-15,01:08:03
39.991406,116.325772,0,73,39767.0472800926,2008-11-15,01:08:05
39.991419,116.325531,0,72,39767.0473032407,2008-11-15,01:08:07
39.991427,116.325407,0,71,39767.0473148148,2008-11-15,01:08:08
39.991427,116.325289,0,70,39767.0473263889,2008-11-15,01:08:09
39.991433,116.325164,0,69,39767.047337963,2008-11-15,01:08:10
39.991435,116.325032,0,68,39767.047349537,2008-11-15,01:08:11
39.991439,116.3249,0,67,39767.0473611111,2008-11-15,01:08:12
39.99145,116.324764,0,66,39767.0473726852,2008-11-15,01:08:13
39.991465,116.324618,0,66,39767.0473842593,2008-11-15,01:08:14
39.991465,116.324498,0,65,39767.0473958333,2008-11-15,01:08:15
39.991462,116.324367,0,64,39767.0474074074,2008-11-15,01:08:16
39.991468,116.324238,0,63,39767.0474189815,2008-11-15,01:08:17
39.991468,116.324119,0,62,39767.0474305556,2008-11-15,01:08:18
39.991474,116.324,0,61,39767.0474421296,2008-11-15,01:08:19
39.991477,116.323767,0,58,39767.0474652778,2008-11-15,01:08:21
39.991468,116.323542,0,56,39767.0474884259,2008-11-15,01:08:23
39.991461,116.323406,0,55,39767.0475,2008-11-15,01:08:24
39.991448,116.323282,0,54,39767.0475115741,2008-11-15,01:08:25
39.991445,116.323145,0,52,39767.0475231481,2008-11-15,01:08:26
39.991438,116.323019,0,51,39767.0475347222,2008-11-15,01:08:27
39.991404,116.322907,0,50,39767.0475462963,2008-11-15,01:08:28
39.991508,116.322861,0,50,39767.0475578704,2008-11-15,01:08:29
39.99149,116.322717,0,49,39767.0475694444,2008-11-15,01:08:30
39.991488,116.322592,0,48,39767.0475810185,2008-11-15,01:08:31
39.99151,116.322462,0,47,39767.0475925926,2008-11-15,01:08:32
39.991487,116.322339,0,47,39767.0476041667,2008-11-15,01:08:33
39.991478,116.322206,0,46,39767.0476157407,2008-11-15,01:08:34
39.991467,116.322037,0,44,39767.0476388889,2008-11-15,01:08:36
39.99146,116.32192,0,42,39767.047662037,2008-11-15,01:08:38
39.991449,116.321821,0,37,39767.0477199074,2008-11-15,01:08:43
39.991449,116.321861,0,34,39767.0477777778,2008-11-15,01:08:48
39.991434,116.32193,0,33,39767.0478356481,2008-11-15,01:08:53
39.991442,116.321999,0,33,39767.0478935185,2008-11-15,01:08:58
39.991451,116.322083,0,37,39767.0479513889,2008-11-15,01:09:03
39.991455,116.322187,0,47,39767.0480092593,2008-11-15,01:09:08
39.99147,116.322279,0,58,39767.0480671296,2008-11-15,01:09:13
39.991467,116.322398,0,73,39767.0481134259,2008-11-15,01:09:17
39.991459,116.322502,0,89,39767.0481712963,2008-11-15,01:09:22
39.991473,116.322519,0,105,39767.0482291667,2008-11-15,01:09:27
39.991473,116.322519,0,105,39767.0482638889,2008-11-15,01:09:30
39.991471,116.322519,0,111,39767.048287037,2008-11-15,01:09:32
39.991397,116.322541,0,125,39767.0483449074,2008-11-15,01:09:37
39.991349,116.322537,0,142,39767.0484027778,2008-11-15,01:09:42
39.991304,116.322535,0,150,39767.0484606481,2008-11-15,01:09:47
39.991286,116.322535,0,158,39767.0485185185,2008-11-15,01:09:52
39.991273,116.322514,0,164,39767.0485763889,2008-11-15,01:09:57
39.991273,116.322497,0,167,39767.0486342593,2008-11-15,01:10:02
39.991252,116.322455,0,170,39767.0486921296,2008-11-15,01:10:07
39.991232,116.322405,0,174,39767.04875,2008-11-15,01:10:12
39.991226,116.322352,0,174,39767.0488078704,2008-11-15,01:10:17
39.9912,116.322289,0,176,39767.0488657407,2008-11-15,01:10:22
39.991198,116.322238,0,179,39767.0489236111,2008-11-15,01:10:27
39.991188,116.322209,0,183,39767.0489814815,2008-11-15,01:10:32
39.991183,116.322198,0,185,39767.0490393518,2008-11-15,01:10:37
39.991174,116.322176,0,184,39767.0490972222,2008-11-15,01:10:42
39.991174,116.322162,0,185,39767.0491550926,2008-11-15,01:10:47
39.991168,116.322143,0,186,39767.049212963,2008-11-15,01:10:52
39.991168,116.322132,0,187,39767.0492708333,2008-11-15,01:10:57
39.991167,116.32213,0,186,39767.0493287037,2008-11-15,01:11:02
39.991166,116.322128,0,186,39767.0493865741,2008-11-15,01:11:07
39.991166,116.322127,0,186,39767.0494444444,2008-11-15,01:11:12
39.991166,116.322124,0,187,39767.0495023148,2008-11-15,01:11:17
39.991165,116.322123,0,187,39767.0495601852,2008-11-15,01:11:22
39.991165,116.322124,0,187,39767.0496180556,2008-11-15,01:11:27
39.991163,116.322128,0,187,39767.0496759259,2008-11-15,01:11:32
39.991163,116.322128,0,187,39767.0497106481,2008-11-15,01:11:35
39.991163,116.322126,0,187,39767.0497337963,2008-11-15,01:11:37
39.991164,116.322137,0,187,39767.0497916667,2008-11-15,01:11:42
39.991164,116.322137,0,187,39767.0498263889,2008-11-15,01:11:45
39.991159,116.322143,0,187,39767.049849537,2008-11-15,01:11:47
39.991159,116.322154,0,187,39767.0499074074,2008-11-15,01:11:52
39.991138,116.322255,0,187,39767.0499652778,2008-11-15,01:11:57
39.991168,116.322373,0,187,39767.05,2008-11-15,01:12:00
39.991167,116.322554,0,187,39767.0500231481,2008-11-15,01:12:02
39.991202,116.322801,0,187,39767.0500462963,2008-11-15,01:12:04
39.991212,116.323032,0,188,39767.0500694444,2008-11-15,01:12:06
39.991223,116.323241,0,189,39767.0500925926,2008-11-15,01:12:08
39.99123,116.323476,0,190,39767.0501157407,2008-11-15,01:12:10
39.991226,116.323685,0,190,39767.0501388889,2008-11-15,01:12:12
39.99122,116.323895,0,191,39767.050162037,2008-11-15,01:12:14
39.991231,116.324039,0,192,39767.0501736111,2008-11-15,01:12:15
39.991249,116.324261,0,193,39767.0501967593,2008-11-15,01:12:17
39.991253,116.324385,0,194,39767.0502083333,2008-11-15,01:12:18
39.991253,116.324503,0,196,39767.0502199074,2008-11-15,01:12:19
39.991292,116.324688,0,195,39767.0502314815,2008-11-15,01:12:20
39.991324,116.324878,0,195,39767.0502430556,2008-11-15,01:12:21
39.991344,116.325034,0,195,39767.0502546296,2008-11-15,01:12:22
39.991361,116.325183,0,195,39767.0502662037,2008-11-15,01:12:23
39.991369,116.325328,0,196,39767.0502777778,2008-11-15,01:12:24
39.991375,116.325465,0,196,39767.0502893519,2008-11-15,01:12:25
39.991376,116.325598,0,196,39767.0503009259,2008-11-15,01:12:26
39.991379,116.325727,0,196,39767.0503125,2008-11-15,01:12:27
39.991381,116.325854,0,197,39767.0503240741,2008-11-15,01:12:28
39.99137,116.32597,0,197,39767.0503356481,2008-11-15,01:12:29
39.991377,116.326092,0,197,39767.0503472222,2008-11-15,01:12:30
39.991391,116.326291,0,197,39767.0503703704,2008-11-15,01:12:32
39.991394,116.326441,0,198,39767.0503935185,2008-11-15,01:12:34
39.991358,116.326577,0,199,39767.0504282407,2008-11-15,01:12:37
39.991278,116.326651,0,200,39767.050474537,2008-11-15,01:12:41
39.991122,116.326695,0,200,39767.0505092593,2008-11-15,01:12:44
39.991011,116.326752,0,200,39767.0505208333,2008-11-15,01:12:45
39.990916,116.326746,0,200,39767.0505324074,2008-11-15,01:12:46
39.990748,116.326687,0,198,39767.0505555556,2008-11-15,01:12:48
39.99062,116.326687,0,198,39767.0505671296,2008-11-15,01:12:49
39.990504,116.32669,0,198,39767.0505787037,2008-11-15,01:12:50
39.990387,116.326693,0,198,39767.0505902778,2008-11-15,01:12:51
39.990278,116.326711,0,199,39767.0506018519,2008-11-15,01:12:52
39.990165,116.326723,0,199,39767.0506134259,2008-11-15,01:12:53
39.990049,116.326743,0,200,39767.050625,2008-11-15,01:12:54
39.989934,116.326755,0,200,39767.0506365741,2008-11-15,01:12:55
39.989813,116.326762,0,201,39767.0506481482,2008-11-15,01:12:56
39.989696,116.326768,0,201,39767.0506597222,2008-11-15,01:12:57
39.989583,116.326775,0,202,39767.0506712963,2008-11-15,01:12:58
39.989471,116.326786,0,203,39767.0506828704,2008-11-15,01:12:59
39.989372,116.326783,0,203,39767.0506944444,2008-11-15,01:13:00
39.989238,116.32678,0,204,39767.0507175926,2008-11-15,01:13:02
39.989117,116.326787,0,204,39767.0507407407,2008-11-15,01:13:04
39.989044,116.326799,0,202,39767.0507986111,2008-11-15,01:13:09
39.989032,116.326801,0,202,39767.0508564815,2008-11-15,01:13:14
39.98903,116.326798,0,201,39767.0509143519,2008-11-15,01:13:19
39.989029,116.326797,0,201,39767.0509722222,2008-11-15,01:13:24
39.989027,116.326796,0,201,39767.0510300926,2008-11-15,01:13:29
39.989027,116.326796,0,201,39767.0510648148,2008-11-15,01:13:32
39.989026,116.326788,0,200,39767.051087963,2008-11-15,01:13:34
39.988906,116.326766,0,200,39767.0511342593,2008-11-15,01:13:38
39.988781,116.326768,0,199,39767.0511574074,2008-11-15,01:13:40
39.988616,116.326766,0,198,39767.0511805556,2008-11-15,01:13:42
39.988516,116.326766,0,198,39767.0511921296,2008-11-15,01:13:43
39.988416,116.326758,0,197,39767.0512037037,2008-11-15,01:13:44
39.988318,116.326767,0,197,39767.0512152778,2008-11-15,01:13:45
39.98822,116.32677,0,197,39767.0512268519,2008-11-15,01:13:46
39.988113,116.32677,0,197,39767.0512384259,2008-11-15,01:13:47
39.98801,116.32677,0,196,39767.05125,2008-11-15,01:13:48
39.987904,116.32678,0,196,39767.0512615741,2008-11-15,01:13:49
39.98779,116.326792,0,196,39767.0512731481,2008-11-15,01:13:50
39.987674,116.326797,0,195,39767.0512847222,2008-11-15,01:13:51
39.987561,116.326805,0,195,39767.0512962963,2008-11-15,01:13:52
39.987459,116.326815,0,195,39767.0513078704,2008-11-15,01:13:53
39.987351,116.32682,0,195,39767.0513194444,2008-11-15,01:13:54
39.987247,116.326828,0,195,39767.0513310185,2008-11-15,01:13:55
39.987142,116.326836,0,195,39767.0513425926,2008-11-15,01:13:56
39.987035,116.326842,0,194,39767.0513541667,2008-11-15,01:13:57
39.986929,116.32685,0,194,39767.0513657407,2008-11-15,01:13:58
39.986822,116.32686,0,194,39767.0513773148,2008-11-15,01:13:59
39.986711,116.326881,0,194,39767.0513888889,2008-11-15,01:14:00
39.986606,116.326891,0,193,39767.051400463,2008-11-15,01:14:01
39.986504,116.3269,0,193,39767.051412037,2008-11-15,01:14:02
39.9864,116.32692,0,193,39767.0514236111,2008-11-15,01:14:03
39.986302,116.326925,0,193,39767.0514351852,2008-11-15,01:14:04
39.986207,116.326941,0,192,39767.0514467593,2008-11-15,01:14:05
39.98611,116.326952,0,192,39767.0514583333,2008-11-15,01:14:06
39.985999,116.326981,0,192,39767.0514699074,2008-11-15,01:14:07
39.985902,116.326989,0,192,39767.0514814815,2008-11-15,01:14:08
39.985741,116.326987,0,191,39767.0515046296,2008-11-15,01:14:10
39.985621,116.32702,0,190,39767.0515277778,2008-11-15,01:14:12
39.985627,116.327062,0,187,39767.0515856481,2008-11-15,01:14:17
39.985627,116.327062,0,187,39767.0516203704,2008-11-15,01:14:20
39.985619,116.327054,0,186,39767.0516435185,2008-11-15,01:14:22
39.985607,116.327038,0,186,39767.0517013889,2008-11-15,01:14:27
39.985519,116.327088,0,186,39767.0517592593,2008-11-15,01:14:32
39.985466,116.327065,0,186,39767.0518171296,2008-11-15,01:14:37
39.985458,116.327044,0,185,39767.051875,2008-11-15,01:14:42
39.985458,116.327039,0,185,39767.0519328704,2008-11-15,01:14:47
39.985458,116.327039,0,185,39767.0519907407,2008-11-15,01:14:52
39.985457,116.327036,0,185,39767.0520486111,2008-11-15,01:14:57
39.985457,116.327032,0,184,39767.0521064815,2008-11-15,01:15:02
39.985457,116.327032,0,184,39767.0521412037,2008-11-15,01:15:05
39.985457,116.327028,0,184,39767.0521643519,2008-11-15,01:15:07
39.985355,116.327063,0,186,39767.0522222222,2008-11-15,01:15:12
39.985263,116.327063,0,186,39767.0522453704,2008-11-15,01:15:14
39.985151,116.327027,0,186,39767.0522685185,2008-11-15,01:15:16
39.985008,116.327029,0,185,39767.0522916667,2008-11-15,01:15:18
39.984872,116.327009,0,184,39767.0523148148,2008-11-15,01:15:20
39.984716,116.326992,0,186,39767.052337963,2008-11-15,01:15:22
39.98453,116.326996,0,186,39767.0523611111,2008-11-15,01:15:24
39.984427,116.326995,0,184,39767.0523726852,2008-11-15,01:15:25
39.984319,116.326998,0,184,39767.0523842593,2008-11-15,01:15:26
39.984212,116.327001,0,183,39767.0523958333,2008-11-15,01:15:27
39.984103,116.32701,0,183,39767.0524074074,2008-11-15,01:15:28
39.983993,116.32702,0,182,39767.0524189815,2008-11-15,01:15:29
39.983886,116.327024,0,182,39767.0524305556,2008-11-15,01:15:30
39.98378,116.327024,0,181,39767.0524421296,2008-11-15,01:15:31
39.983671,116.327021,0,181,39767.0524537037,2008-11-15,01:15:32
39.983563,116.327024,0,180,39767.0524652778,2008-11-15,01:15:33
39.983457,116.327031,0,179,39767.0524768519,2008-11-15,01:15:34
39.983349,116.327036,0,179,39767.0524884259,2008-11-15,01:15:35
39.983244,116.327039,0,178,39767.0525,2008-11-15,01:15:36
39.983136,116.327037,0,178,39767.0525115741,2008-11-15,01:15:37
39.983031,116.327037,0,178,39767.0525231481,2008-11-15,01:15:38
39.982928,116.327037,0,178,39767.0525347222,2008-11-15,01:15:39
39.982827,116.327038,0,178,39767.0525462963,2008-11-15,01:15:40
39.982728,116.327058,0,177,39767.0525578704,2008-11-15,01:15:41
39.982632,116.327066,0,177,39767.0525694444,2008-11-15,01:15:42
39.982516,116.327057,0,175,39767.0525810185,2008-11-15,01:15:43
39.982416,116.327063,0,175,39767.0525925926,2008-11-15,01:15:44
39.982321,116.327069,0,174,39767.0526041667,2008-11-15,01:15:45
39.982227,116.327079,0,174,39767.0526157407,2008-11-15,01:15:46
39.982058,116.327077,0,173,39767.0526388889,2008-11-15,01:15:48
39.981902,116.327078,0,172,39767.052662037,2008-11-15,01:15:50
39.981798,116.32707,0,170,39767.0526851852,2008-11-15,01:15:52
39.981764,116.327045,0,170,39767.0527430556,2008-11-15,01:15:57
39.981823,116.327026,0,182,39767.0528009259,2008-11-15,01:16:02
39.98189,116.327056,0,197,39767.0528587963,2008-11-15,01:16:07
39.98195,116.327053,0,205,39767.0529166667,2008-11-15,01:16:12
39.982003,116.327069,0,210,39767.052974537,2008-11-15,01:16:17
39.982027,116.327137,0,212,39767.0530324074,2008-11-15,01:16:22
39.982037,116.327202,0,210,39767.0530902778,2008-11-15,01:16:27
39.982038,116.327281,0,212,39767.0531481481,2008-11-15,01:16:32
39.982003,116.327317,0,201,39767.0532060185,2008-11-15,01:16:37
39.981959,116.327336,0,189,39767.0532638889,2008-11-15,01:16:42
39.981914,116.327342,0,178,39767.0533217593,2008-11-15,01:16:47
39.981869,116.327375,0,174,39767.0533796296,2008-11-15,01:16:52
39.981821,116.327379,0,173,39767.0534375,2008-11-15,01:16:57
39.981762,116.327375,0,172,39767.0534953704,2008-11-15,01:17:02
39.981684,116.327368,0,172,39767.0535532407,2008-11-15,01:17:07
39.981604,116.327363,0,168,39767.0536111111,2008-11-15,01:17:12
39.981526,116.32737,0,168,39767.0536689815,2008-11-15,01:17:17
39.981469,116.327396,0,167,39767.0537268519,2008-11-15,01:17:22
39.981456,116.327463,0,168,39767.0537847222,2008-11-15,01:17:27
39.981442,116.327539,0,172,39767.0538425926,2008-11-15,01:17:32
39.981432,116.32762,0,173,39767.053900463,2008-11-15,01:17:37
39.981436,116.327695,0,174,39767.0539583333,2008-11-15,01:17:42
39.981429,116.327775,0,177,39767.0540162037,2008-11-15,01:17:47
39.981408,116.327847,0,184,39767.0540740741,2008-11-15,01:17:52
39.981398,116.327939,0,191,39767.0541319444,2008-11-15,01:17:57
39.981385,116.328022,0,199,39767.0541898148,2008-11-15,01:18:02
39.981395,116.328089,0,206,39767.0542476852,2008-11-15,01:18:07
39.981422,116.328162,0,205,39767.0543055556,2008-11-15,01:18:12
39.981429,116.328237,0,207,39767.0543634259,2008-11-15,01:18:17
39.981425,116.328308,0,211,39767.0544212963,2008-11-15,01:18:22
39.981436,116.328379,0,219,39767.0544791667,2008-11-15,01:18:27
39.981439,116.328452,0,228,39767.054537037,2008-11-15,01:18:32
39.981452,116.328512,0,234,39767.0545949074,2008-11-15,01:18:37
39.981462,116.328585,0,241,39767.0546527778,2008-11-15,01:18:42
39.98149,116.32864,0,245,39767.0547106481,2008-11-15,01:18:47
39.981541,116.328655,0,245,39767.0547685185,2008-11-15,01:18:52
39.981604,116.328633,0,251,39767.0548263889,2008-11-15,01:18:57
39.981658,116.328593,0,258,39767.0548842593,2008-11-15,01:19:02
39.981716,116.3286,0,265,39767.0549421296,2008-11-15,01:19:07
39.981762,116.328575,0,271,39767.055,2008-11-15,01:19:12
39.9818,116.328575,0,275,39767.0550578704,2008-11-15,01:19:17
39.981889,116.328604,0,273,39767.0551157407,2008-11-15,01:19:22
39.981954,116.328617,0,271,39767.0551736111,2008-11-15,01:19:27
39.982008,116.328649,0,271,39767.0552314815,2008-11-15,01:19:32
39.982082,116.328658,0,273,39767.0552893518,2008-11-15,01:19:37
39.982166,116.328637,0,274,39767.0553472222,2008-11-15,01:19:42
39.98224,116.328601,0,276,39767.0554050926,2008-11-15,01:19:47
39.982304,116.328561,0,277,39767.055462963,2008-11-15,01:19:52
39.982353,116.328533,0,282,39767.0555208333,2008-11-15,01:19:57
39.982386,116.328527,0,281,39767.0555787037,2008-11-15,01:20:02
39.982424,116.328536,0,287,39767.0556365741,2008-11-15,01:20:07
39.982486,116.328563,0,293,39767.0556944444,2008-11-15,01:20:12
39.982531,116.328582,0,296,39767.0557523148,2008-11-15,01:20:17
39.982542,116.328571,0,302,39767.0558101852,2008-11-15,01:20:22
39.9826,116.328559,0,298,39767.0558680556,2008-11-15,01:20:27
39.982633,116.328566,0,300,39767.0559259259,2008-11-15,01:20:32
39.982716,116.328608,0,294,39767.0559837963,2008-11-15,01:20:37
39.982803,116.328536,0,301,39767.0560069444,2008-11-15,01:20:39
39.982895,116.328502,0,308,39767.0560648148,2008-11-15,01:20:44
39.982964,116.328474,0,311,39767.0561226852,2008-11-15,01:20:49
39.983005,116.328486,0,317,39767.0561805556,2008-11-15,01:20:54
39.983033,116.328493,0,328,39767.0562384259,2008-11-15,01:20:59
39.983034,116.32851,0,347,39767.0562962963,2008-11-15,01:21:04
39.983062,116.328596,0,345,39767.0563541667,2008-11-15,01:21:09
39.983093,116.328609,0,355,39767.056412037,2008-11-15,01:21:14
39.983103,116.328622,0,357,39767.0564699074,2008-11-15,01:21:19
39.983105,116.328623,0,358,39767.0565277778,2008-11-15,01:21:24
39.983103,116.328625,0,358,39767.0565856481,2008-11-15,01:21:29
39.983103,116.328628,0,358,39767.0566435185,2008-11-15,01:21:34
39.983103,116.328628,0,358,39767.0566782407,2008-11-15,01:21:37
39.983103,116.328629,0,358,39767.0567013889,2008-11-15,01:21:39
39.983111,116.328639,0,357,39767.0567592593,2008-11-15,01:21:44
39.983169,116.32874,0,352,39767.0568055556,2008-11-15,01:21:48
39.983226,116.32881,0,349,39767.0568634259,2008-11-15,01:21:53
39.983284,116.328858,0,339,39767.0569212963,2008-11-15,01:21:58
39.983329,116.328862,0,330,39767.0569791667,2008-11-15,01:22:03
39.98333,116.328944,0,315,39767.057037037,2008-11-15,01:22:08
39.983327,116.328981,0,311,39767.0570949074,2008-11-15,01:22:13
39.98333,116.329052,0,297,39767.0571527778,2008-11-15,01:22:18
39.98333,116.329052,0,297,39767.0571875,2008-11-15,01:22:21
39.983328,116.329054,0,297,39767.0572106481,2008-11-15,01:22:23
39.983332,116.329097,0,292,39767.0572685185,2008-11-15,01:22:28
39.983331,116.329098,0,293,39767.0573263889,2008-11-15,01:22:33
39.983331,116.329098,0,293,39767.0573611111,2008-11-15,01:22:36
39.983329,116.3291,0,292,39767.0573842593,2008-11-15,01:22:38
39.983329,116.329117,0,290,39767.0574421296,2008-11-15,01:22:43
39.983323,116.329127,0,286,39767.0575,2008-11-15,01:22:48
39.98332,116.329129,0,286,39767.0575578704,2008-11-15,01:22:53
39.98332,116.329129,0,286,39767.0575925926,2008-11-15,01:22:56
39.98332,116.329129,0,286,39767.0576157407,2008-11-15,01:22:58
39.983345,116.329137,0,284,39767.0576736111,2008-11-15,01:23:03
39.98337,116.32916,0,280,39767.0577314815,2008-11-15,01:23:08
39.983399,116.329188,0,278,39767.0577893518,2008-11-15,01:23:13
39.983434,116.329241,0,264,39767.0578472222,2008-11-15,01:23:18
39.983464,116.329257,0,256,39767.0579050926,2008-11-15,01:23:23
39.983496,116.329314,0,242,39767.057962963,2008-11-15,01:23:28
39.983492,116.329344,0,235,39767.0580208333,2008-11-15,01:23:33
39.983495,116.329345,0,234,39767.0580787037,2008-11-15,01:23:38
39.983494,116.329346,0,234,39767.0581365741,2008-11-15,01:23:43
39.983494,116.329346,0,234,39767.0581712963,2008-11-15,01:23:46
39.983495,116.329348,0,234,39767.0581944444,2008-11-15,01:23:48
39.983501,116.329362,0,231,39767.0582523148,2008-11-15,01:23:53
39.983502,116.329376,0,228,39767.0583101852,2008-11-15,01:23:58
39.983523,116.32938,0,226,39767.0583680556,2008-11-15,01:24:03
39.98353,116.329414,0,219,39767.0584259259,2008-11-15,01:24:08
39.983542,116.329434,0,205,39767.0584837963,2008-11-15,01:24:13
39.983542,116.32945,0,202,39767.0585416667,2008-11-15,01:24:18
39.983541,116.329465,0,202,39767.058599537,2008-11-15,01:24:23
39.983537,116.329468,0,201,39767.0586574074,2008-11-15,01:24:28
39.983537,116.329468,0,201,39767.0586921296,2008-11-15,01:24:31
39.983534,116.329471,0,199,39767.0587152778,2008-11-15,01:24:33
39.983536,116.32948,0,196,39767.0587731482,2008-11-15,01:24:38
39.983535,116.329488,0,194,39767.0588310185,2008-11-15,01:24:43
39.983528,116.329492,0,191,39767.0588888889,2008-11-15,01:24:48
39.983528,116.329492,0,191,39767.0589236111,2008-11-15,01:24:51
39.983524,116.329499,0,188,39767.0589467593,2008-11-15,01:24:53
39.983525,116.329509,0,185,39767.0590046296,2008-11-15,01:24:58
39.983339,116.329299,0,131,39767.0955208333,2008-11-15,02:17:33
39.98332,116.329246,0,132,39767.0955787037,2008-11-15,02:17:38
39.983297,116.329214,0,129,39767.0956365741,2008-11-15,02:17:43
39.983288,116.329204,0,131,39767.0956944444,2008-11-15,02:17:48
39.983288,116.329204,0,131,39767.0957291667,2008-11-15,02:17:51
39.983282,116.329203,0,136,39767.0957523148,2008-11-15,02:17:53
39.983289,116.32918,0,144,39767.0958101852,2008-11-15,02:17:58
39.983274,116.329128,0,151,39767.0958680556,2008-11-15,02:18:03
39.983254,116.329094,0,155,39767.0959259259,2008-11-15,02:18:08
39.983248,116.329068,0,159,39767.0959837963,2008-11-15,02:18:13
39.983233,116.329017,0,162,39767.0960416667,2008-11-15,02:18:18
39.9832,116.328989,0,162,39767.096099537,2008-11-15,02:18:23
39.983185,116.328992,0,157,39767.0961574074,2008-11-15,02:18:28
39.98321,116.329014,0,153,39767.0962152778,2008-11-15,02:18:33
39.983239,116.329077,0,156,39767.0962731481,2008-11-15,02:18:38
39.983271,116.32913,0,156,39767.0963310185,2008-11-15,02:18:43
39.983302,116.329154,0,153,39767.0963888889,2008-11-15,02:18:48
39.983338,116.329168,0,151,39767.0964467593,2008-11-15,02:18:53
39.983358,116.329186,0,154,39767.0965046296,2008-11-15,02:18:58
39.98338,116.329205,0,156,39767.0965625,2008-11-15,02:19:03
39.983402,116.329211,0,156,39767.0966203704,2008-11-15,02:19:08
39.983452,116.329198,0,158,39767.0966782407,2008-11-15,02:19:13
39.98349,116.329178,0,154,39767.0967361111,2008-11-15,02:19:18
39.98349,116.329178,0,154,39767.0967708333,2008-11-15,02:19:21
39.983484,116.32917,0,156,39767.0967939815,2008-11-15,02:19:23
39.983449,116.329142,0,155,39767.0968518518,2008-11-15,02:19:28
39.983419,116.329138,0,153,39767.0969097222,2008-11-15,02:19:33
39.983404,116.329131,0,153,39767.0969675926,2008-11-15,02:19:38
39.983394,116.329135,0,154,39767.097025463,2008-11-15,02:19:43
39.983399,116.329129,0,153,39767.0970833333,2008-11-15,02:19:48
39.983397,116.329129,0,153,39767.0971412037,2008-11-15,02:19:53
39.983398,116.329129,0,153,39767.0971990741,2008-11-15,02:19:58
39.9834,116.329128,0,152,39767.0972569444,2008-11-15,02:20:03
39.9834,116.329128,0,152,39767.0973148148,2008-11-15,02:20:08
39.9834,116.329128,0,152,39767.097349537,2008-11-15,02:20:11
39.983404,116.329134,0,153,39767.0973726852,2008-11-15,02:20:13
39.98343,116.329115,0,153,39767.0974305556,2008-11-15,02:20:18
39.983453,116.329148,0,153,39767.0974884259,2008-11-15,02:20:23
39.98348,116.329199,0,152,39767.0975462963,2008-11-15,02:20:28
39.983522,116.329234,0,153,39767.0976041667,2008-11-15,02:20:33
39.983546,116.329246,0,157,39767.097662037,2008-11-15,02:20:38
39.983576,116.329283,0,161,39767.0977199074,2008-11-15,02:20:43
39.983634,116.329288,0,163,39767.0977777778,2008-11-15,02:20:48
39.983662,116.329289,0,155,39767.0978356482,2008-11-15,02:20:53
39.983662,116.329294,0,154,39767.0978935185,2008-11-15,02:20:58
39.983666,116.329293,0,153,39767.0979513889,2008-11-15,02:21:03
39.983661,116.329294,0,153,39767.0980092593,2008-11-15,02:21:08
39.983665,116.329295,0,153,39767.0980671296,2008-11-15,02:21:13
39.983664,116.329296,0,153,39767.098125,2008-11-15,02:21:18
39.983661,116.329296,0,153,39767.0981828704,2008-11-15,02:21:23
39.983661,116.329296,0,153,39767.0982407407,2008-11-15,02:21:28
39.983662,116.329296,0,153,39767.0982986111,2008-11-15,02:21:33
39.983664,116.329297,0,152,39767.0983564815,2008-11-15,02:21:38
39.983664,116.329297,0,152,39767.0983912037,2008-11-15,02:21:41
39.983664,116.329297,0,152,39767.0984143519,2008-11-15,02:21:43
39.983652,116.329306,0,153,39767.0984722222,2008-11-15,02:21:48
39.983614,116.329316,0,154,39767.0985300926,2008-11-15,02:21:53
39.983571,116.329335,0,155,39767.098587963,2008-11-15,02:21:58
39.983514,116.329334,0,158,39767.0986458333,2008-11-15,02:22:03
39.983469,116.329332,0,158,39767.0987037037,2008-11-15,02:22:08
39.983417,116.329348,0,155,39767.0987615741,2008-11-15,02:22:13
39.983371,116.329351,0,152,39767.0988194444,2008-11-15,02:22:18
39.983335,116.329351,0,153,39767.0988773148,2008-11-15,02:22:23
39.983297,116.329357,0,153,39767.0989351852,2008-11-15,02:22:28
39.983284,116.329364,0,151,39767.0989930556,2008-11-15,02:22:33
39.983278,116.329382,0,150,39767.0990509259,2008-11-15,02:22:38
39.983272,116.329385,0,150,39767.0991087963,2008-11-15,02:22:43
39.983272,116.329385,0,150,39767.0991435185,2008-11-15,02:22:46
39.983276,116.329384,0,150,39767.0991666667,2008-11-15,02:22:48
39.983332,116.329346,0,152,39767.099224537,2008-11-15,02:22:53
39.983407,116.329293,0,156,39767.0992824074,2008-11-15,02:22:58
39.9834,116.329297,0,158,39767.0993402778,2008-11-15,02:23:03
39.983407,116.329296,0,160,39767.0993981481,2008-11-15,02:23:08
39.983409,116.329296,0,161,39767.0994560185,2008-11-15,02:23:13
39.98341,116.329297,0,162,39767.0995138889,2008-11-15,02:23:18
39.98341,116.329297,0,162,39767.0995486111,2008-11-15,02:23:21
39.983418,116.329296,0,164,39767.0995717593,2008-11-15,02:23:23
39.983454,116.329307,0,175,39767.0996296296,2008-11-15,02:23:28
39.983469,116.329302,0,179,39767.0996875,2008-11-15,02:23:33
39.983487,116.329304,0,184,39767.0997453704,2008-11-15,02:23:38
39.983487,116.329319,0,188,39767.0998032407,2008-11-15,02:23:43
39.983483,116.32932,0,189,39767.0998611111,2008-11-15,02:23:48
39.983483,116.32932,0,189,39767.0998958333,2008-11-15,02:23:51
39.983486,116.32932,0,190,39767.0999189815,2008-11-15,02:23:53
39.983497,116.329318,0,191,39767.0999768519,2008-11-15,02:23:58
39.983503,116.329318,0,193,39767.1000347222,2008-11-15,02:24:03
39.983503,116.329318,0,193,39767.1000694444,2008-11-15,02:24:06
39.983496,116.329321,0,193,39767.1000925926,2008-11-15,02:24:08
39.983419,116.329377,0,186,39767.1001388889,2008-11-15,02:24:12
39.98334,116.329422,0,179,39767.1001967593,2008-11-15,02:24:17
39.983307,116.329434,0,174,39767.1002546296,2008-11-15,02:24:22
39.983307,116.329434,0,174,39767.1002893519,2008-11-15,02:24:25
39.983305,116.329434,0,174,39767.1003125,2008-11-15,02:24:27
39.983314,116.329431,0,174,39767.1003703704,2008-11-15,02:24:32
39.983318,116.32943,0,173,39767.1004282407,2008-11-15,02:24:37
39.983322,116.32943,0,174,39767.1004861111,2008-11-15,02:24:42
39.983322,116.32943,0,174,39767.1005208333,2008-11-15,02:24:45
39.983327,116.329429,0,174,39767.1005439815,2008-11-15,02:24:47
39.983284,116.329445,0,170,39767.1006018519,2008-11-15,02:24:52
39.983246,116.329453,0,162,39767.1006597222,2008-11-15,02:24:57
39.983251,116.329443,0,158,39767.1007175926,2008-11-15,02:25:02
39.983252,116.329442,0,158,39767.100775463,2008-11-15,02:25:07
39.983252,116.329442,0,158,39767.1008101852,2008-11-15,02:25:10
39.983249,116.329443,0,157,39767.1008333333,2008-11-15,02:25:12
39.983258,116.329433,0,158,39767.1008912037,2008-11-15,02:25:17
39.983246,116.32944,0,160,39767.1009490741,2008-11-15,02:25:22
39.983241,116.329441,0,160,39767.1010069444,2008-11-15,02:25:27
39.983241,116.329441,0,160,39767.1010416667,2008-11-15,02:25:30
39.983249,116.32944,0,161,39767.1010648148,2008-11-15,02:25:32
39.983307,116.329413,0,167,39767.1011226852,2008-11-15,02:25:37
39.983345,116.329392,0,171,39767.1011805556,2008-11-15,02:25:42
39.983385,116.329407,0,182,39767.1012384259,2008-11-15,02:25:47
39.983329,116.329422,0,175,39767.1012962963,2008-11-15,02:25:52
39.983336,116.32942,0,177,39767.1013541667,2008-11-15,02:25:57
39.983342,116.32942,0,179,39767.101412037,2008-11-15,02:26:02
39.983344,116.32942,0,180,39767.1014699074,2008-11-15,02:26:07
39.983346,116.329419,0,179,39767.1015277778,2008-11-15,02:26:12
39.983349,116.32942,0,177,39767.1015856481,2008-11-15,02:26:17
39.983349,116.32942,0,177,39767.1016203704,2008-11-15,02:26:20
39.983348,116.329419,0,176,39767.1016435185,2008-11-15,02:26:22
39.983359,116.329417,0,176,39767.1017013889,2008-11-15,02:26:27
39.983422,116.329408,0,190,39767.1017592593,2008-11-15,02:26:32
39.983436,116.329412,0,194,39767.1018171296,2008-11-15,02:26:37
39.983439,116.329456,0,189,39767.101875,2008-11-15,02:26:42
39.983445,116.329462,0,191,39767.1019328704,2008-11-15,02:26:47
39.983445,116.329464,0,192,39767.1019907407,2008-11-15,02:26:52
39.983444,116.329462,0,193,39767.1020486111,2008-11-15,02:26:57
39.983443,116.329461,0,193,39767.1021064815,2008-11-15,02:27:02
39.983442,116.32946,0,193,39767.1021643518,2008-11-15,02:27:07
39.983441,116.32946,0,193,39767.1022222222,2008-11-15,02:27:12
39.983441,116.329459,0,193,39767.1022800926,2008-11-15,02:27:17
39.983441,116.329458,0,193,39767.102337963,2008-11-15,02:27:22
39.98344,116.329457,0,193,39767.1023958333,2008-11-15,02:27:27
39.98344,116.329457,0,194,39767.1024537037,2008-11-15,02:27:32
39.98344,116.329457,0,194,39767.1025115741,2008-11-15,02:27:37
39.983441,116.329457,0,195,39767.1025694444,2008-11-15,02:27:42
39.983442,116.329457,0,195,39767.1026273148,2008-11-15,02:27:47
39.983442,116.329457,0,195,39767.1026851852,2008-11-15,02:27:52
39.983442,116.329457,0,195,39767.1027430556,2008-11-15,02:27:57
39.983441,116.329456,0,195,39767.1028009259,2008-11-15,02:28:02
39.983441,116.329456,0,195,39767.1028587963,2008-11-15,02:28:07
39.983441,116.329456,0,195,39767.1029166667,2008-11-15,02:28:12
39.983441,116.329455,0,195,39767.102974537,2008-11-15,02:28:17
39.983442,116.329453,0,195,39767.1030324074,2008-11-15,02:28:22
39.983442,116.329452,0,195,39767.1030902778,2008-11-15,02:28:27
39.983442,116.329452,0,195,39767.1031481481,2008-11-15,02:28:32
39.983441,116.329452,0,195,39767.1032060185,2008-11-15,02:28:37
39.983441,116.329453,0,195,39767.1032638889,2008-11-15,02:28:42
39.983441,116.329453,0,195,39767.1033217593,2008-11-15,02:28:47
39.983441,116.329454,0,195,39767.1033796296,2008-11-15,02:28:52
39.98344,116.329455,0,195,39767.1034375,2008-11-15,02:28:57
39.983439,116.329455,0,195,39767.1034953704,2008-11-15,02:29:02
39.983439,116.329454,0,195,39767.1035532407,2008-11-15,02:29:07
39.983439,116.329453,0,195,39767.1036111111,2008-11-15,02:29:12
39.98344,116.329452,0,195,39767.1036689815,2008-11-15,02:29:17
39.98344,116.329451,0,195,39767.1037268518,2008-11-15,02:29:22
39.98344,116.329452,0,195,39767.1037847222,2008-11-15,02:29:27
39.98344,116.329451,0,195,39767.1038425926,2008-11-15,02:29:32
39.98344,116.329451,0,195,39767.103900463,2008-11-15,02:29:37
39.983439,116.329451,0,195,39767.1039583333,2008-11-15,02:29:42
39.983439,116.329451,0,195,39767.1040162037,2008-11-15,02:29:47
39.983439,116.32945,0,195,39767.1040740741,2008-11-15,02:29:52
39.983439,116.329448,0,195,39767.1041319444,2008-11-15,02:29:57
39.983439,116.329448,0,196,39767.1041898148,2008-11-15,02:30:02
39.983439,116.329448,0,196,39767.1042476852,2008-11-15,02:30:07
39.983437,116.329448,0,195,39767.1043055556,2008-11-15,02:30:12
39.983435,116.329449,0,195,39767.1043634259,2008-11-15,02:30:17
39.983434,116.329449,0,195,39767.1044212963,2008-11-15,02:30:22
39.983433,116.329448,0,195,39767.1044791667,2008-11-15,02:30:27
39.983432,116.329448,0,195,39767.104537037,2008-11-15,02:30:32
39.98343,116.329448,0,194,39767.1045949074,2008-11-15,02:30:37
39.983429,116.329447,0,194,39767.1046527778,2008-11-15,02:30:42
39.983429,116.329446,0,194,39767.1047106481,2008-11-15,02:30:47
39.983427,116.329444,0,194,39767.1047685185,2008-11-15,02:30:52
39.983426,116.329442,0,194,39767.1048263889,2008-11-15,02:30:57
39.983426,116.32944,0,194,39767.1048842593,2008-11-15,02:31:02
39.983427,116.329439,0,195,39767.1049421296,2008-11-15,02:31:07
39.983427,116.329438,0,194,39767.105,2008-11-15,02:31:12
39.983426,116.329437,0,194,39767.1050578704,2008-11-15,02:31:17
39.983426,116.329437,0,194,39767.1051157407,2008-11-15,02:31:22
39.983426,116.329437,0,195,39767.1051736111,2008-11-15,02:31:27
39.983426,116.329437,0,195,39767.1052314815,2008-11-15,02:31:32
39.983426,116.329437,0,195,39767.1052893519,2008-11-15,02:31:37
39.983426,116.329436,0,195,39767.1053472222,2008-11-15,02:31:42
39.983427,116.329436,0,195,39767.1054050926,2008-11-15,02:31:47
39.983427,116.329436,0,195,39767.105462963,2008-11-15,02:31:52
39.983428,116.329437,0,195,39767.1055208333,2008-11-15,02:31:57
39.983429,116.329437,0,195,39767.1055787037,2008-11-15,02:32:02
39.983431,116.329437,0,196,39767.1056365741,2008-11-15,02:32:07
39.983431,116.329436,0,196,39767.1056944444,2008-11-15,02:32:12
39.983431,116.329436,0,196,39767.1057523148,2008-11-15,02:32:17
39.98343,116.329437,0,196,39767.1058101852,2008-11-15,02:32:22
39.983427,116.329438,0,196,39767.1058680556,2008-11-15,02:32:27
39.983424,116.329443,0,195,39767.1059259259,2008-11-15,02:32:32
39.983423,116.329447,0,194,39767.1059837963,2008-11-15,02:32:37
39.983418,116.329444,0,193,39767.1060416667,2008-11-15,02:32:42
39.983414,116.329441,0,192,39767.106099537,2008-11-15,02:32:47
39.983414,116.329441,0,192,39767.1061342593,2008-11-15,02:32:50
39.983407,116.329433,0,190,39767.1061574074,2008-11-15,02:32:52
39.983401,116.329421,0,189,39767.1062152778,2008-11-15,02:32:57
39.983397,116.329409,0,188,39767.1062731481,2008-11-15,02:33:02
39.983396,116.329397,0,187,39767.1063310185,2008-11-15,02:33:07
39.983395,116.329388,0,186,39767.1063888889,2008-11-15,02:33:12
39.983397,116.329381,0,185,39767.1064467593,2008-11-15,02:33:17
39.983397,116.329381,0,185,39767.1064814815,2008-11-15,02:33:20
39.983397,116.329374,0,184,39767.1065046296,2008-11-15,02:33:22
39.983394,116.329363,0,184,39767.1065625,2008-11-15,02:33:27
39.983391,116.329355,0,184,39767.1066203704,2008-11-15,02:33:32
39.98339,116.329351,0,184,39767.1066782407,2008-11-15,02:33:37
39.983387,116.329346,0,185,39767.1067361111,2008-11-15,02:33:42
39.983383,116.329343,0,186,39767.1067939815,2008-11-15,02:33:47
39.983382,116.329341,0,187,39767.1068518519,2008-11-15,02:33:52
39.98338,116.329339,0,188,39767.1069097222,2008-11-15,02:33:57
39.983377,116.329338,0,189,39767.1069675926,2008-11-15,02:34:02
39.983375,116.329337,0,189,39767.107025463,2008-11-15,02:34:07
39.983375,116.329337,0,189,39767.1070833333,2008-11-15,02:34:12
39.983378,116.329339,0,190,39767.1071412037,2008-11-15,02:34:17
39.983378,116.329339,0,190,39767.1071759259,2008-11-15,02:34:20
39.983383,116.329344,0,190,39767.1071990741,2008-11-15,02:34:22
39.983389,116.329353,0,191,39767.1072569444,2008-11-15,02:34:27
39.983395,116.329359,0,191,39767.1073148148,2008-11-15,02:34:32
39.9834,116.329364,0,191,39767.1073726852,2008-11-15,02:34:37
39.983403,116.329365,0,191,39767.1074305556,2008-11-15,02:34:42
39.983405,116.329363,0,191,39767.1074884259,2008-11-15,02:34:47
39.983407,116.329364,0,191,39767.1075462963,2008-11-15,02:34:52
39.983406,116.329363,0,191,39767.1076041667,2008-11-15,02:34:57
39.983406,116.329363,0,191,39767.107662037,2008-11-15,02:35:02
39.983407,116.329363,0,191,39767.1077199074,2008-11-15,02:35:07
39.983407,116.329363,0,191,39767.1077777778,2008-11-15,02:35:12
39.983408,116.329363,0,191,39767.1078356481,2008-11-15,02:35:17
39.983408,116.329363,0,192,39767.1078935185,2008-11-15,02:35:22
39.983409,116.329363,0,192,39767.1079513889,2008-11-15,02:35:27
39.983409,116.329363,0,192,39767.1080092593,2008-11-15,02:35:32
39.983409,116.329363,0,192,39767.1080671296,2008-11-15,02:35:37
39.983409,116.329363,0,192,39767.108125,2008-11-15,02:35:42
39.983408,116.329362,0,192,39767.1081828704,2008-11-15,02:35:47
39.983408,116.329363,0,192,39767.1082407407,2008-11-15,02:35:52
39.983408,116.329363,0,192,39767.1082986111,2008-11-15,02:35:57
39.983408,116.329363,0,192,39767.1083564815,2008-11-15,02:36:02
39.983408,116.329363,0,192,39767.1084143519,2008-11-15,02:36:07
39.983408,116.329362,0,192,39767.1084722222,2008-11-15,02:36:12
39.983407,116.329362,0,191,39767.1085300926,2008-11-15,02:36:17
39.983406,116.329362,0,191,39767.108587963,2008-11-15,02:36:22
39.983405,116.329361,0,191,39767.1086458333,2008-11-15,02:36:27
39.983406,116.329361,0,191,39767.1087037037,2008-11-15,02:36:32
39.983406,116.32936,0,191,39767.1087615741,2008-11-15,02:36:37
39.983407,116.32936,0,191,39767.1088194444,2008-11-15,02:36:42
39.983407,116.32936,0,191,39767.1088773148,2008-11-15,02:36:47
39.983407,116.32936,0,191,39767.1089351852,2008-11-15,02:36:52
39.983407,116.32936,0,191,39767.1089930556,2008-11-15,02:36:57
39.983407,116.32936,0,191,39767.1090509259,2008-11-15,02:37:02
39.983407,116.32936,0,191,39767.1091087963,2008-11-15,02:37:07
39.983407,116.32936,0,190,39767.1091666667,2008-11-15,02:37:12
39.983407,116.329361,0,190,39767.109224537,2008-11-15,02:37:17
39.983406,116.329361,0,190,39767.1092824074,2008-11-15,02:37:22
39.983406,116.329361,0,190,39767.1093402778,2008-11-15,02:37:27
39.983406,116.329362,0,190,39767.1093981481,2008-11-15,02:37:32
39.983405,116.329361,0,189,39767.1094560185,2008-11-15,02:37:37
39.983405,116.329362,0,189,39767.1095138889,2008-11-15,02:37:42
39.983406,116.329363,0,189,39767.1095717593,2008-11-15,02:37:47
39.983406,116.329363,0,189,39767.1096296296,2008-11-15,02:37:52
39.983405,116.329363,0,189,39767.1096875,2008-11-15,02:37:57
39.983405,116.329362,0,189,39767.1097453704,2008-11-15,02:38:02
39.983406,116.329362,0,189,39767.1098032407,2008-11-15,02:38:07
39.983406,116.329361,0,189,39767.1098611111,2008-11-15,02:38:12
39.983407,116.329361,0,189,39767.1099189815,2008-11-15,02:38:17
39.983407,116.329361,0,189,39767.1099768518,2008-11-15,02:38:22
39.983407,116.329361,0,189,39767.1100347222,2008-11-15,02:38:27
39.983407,116.329361,0,189,39767.1100925926,2008-11-15,02:38:32
39.983407,116.329361,0,189,39767.110150463,2008-11-15,02:38:37
39.983406,116.329361,0,189,39767.1102083333,2008-11-15,02:38:42
39.983406,116.329362,0,189,39767.1102662037,2008-11-15,02:38:47
39.983406,116.329362,0,189,39767.1103240741,2008-11-15,02:38:52
39.983406,116.329363,0,189,39767.1103819444,2008-11-15,02:38:57
39.983406,116.329363,0,189,39767.1104398148,2008-11-15,02:39:02
39.983406,116.329362,0,189,39767.1104976852,2008-11-15,02:39:07
39.983406,116.329363,0,189,39767.1105555556,2008-11-15,02:39:12
39.983406,116.329362,0,189,39767.1106134259,2008-11-15,02:39:17
39.983406,116.329363,0,189,39767.1106712963,2008-11-15,02:39:22
39.983406,116.329363,0,189,39767.1107291667,2008-11-15,02:39:27
39.983406,116.329364,0,189,39767.110787037,2008-11-15,02:39:32
39.983406,116.329364,0,188,39767.1108449074,2008-11-15,02:39:37
39.983406,116.329364,0,188,39767.1109027778,2008-11-15,02:39:42
39.983405,116.329364,0,188,39767.1109606481,2008-11-15,02:39:47
39.983405,116.329364,0,188,39767.1110185185,2008-11-15,02:39:52
39.983405,116.329364,0,188,39767.1110763889,2008-11-15,02:39:57
39.983405,116.329364,0,188,39767.1111342593,2008-11-15,02:40:02
39.983404,116.329364,0,188,39767.1111921296,2008-11-15,02:40:07
39.983404,116.329364,0,188,39767.11125,2008-11-15,02:40:12
39.983404,116.329364,0,187,39767.1113078704,2008-11-15,02:40:17
39.983404,116.329364,0,187,39767.1113657407,2008-11-15,02:40:22
39.983404,116.329365,0,187,39767.1114236111,2008-11-15,02:40:27
39.983404,116.329365,0,187,39767.1114814815,2008-11-15,02:40:32
39.983404,116.329365,0,187,39767.1115393518,2008-11-15,02:40:37
39.983404,116.329365,0,187,39767.1115972222,2008-11-15,02:40:42
39.983404,116.329365,0,187,39767.1116550926,2008-11-15,02:40:47
39.983403,116.329365,0,187,39767.111712963,2008-11-15,02:40:52
39.983403,116.329365,0,187,39767.1117708333,2008-11-15,02:40:57
39.983403,116.329364,0,187,39767.1118287037,2008-11-15,02:41:02
39.983402,116.329364,0,187,39767.1118865741,2008-11-15,02:41:07
39.983402,116.329364,0,186,39767.1119444444,2008-11-15,02:41:12
39.983402,116.329364,0,186,39767.1120023148,2008-11-15,02:41:17
39.983402,116.329364,0,186,39767.1120601852,2008-11-15,02:41:22
39.983401,116.329363,0,186,39767.1121180556,2008-11-15,02:41:27
39.983401,116.329363,0,186,39767.1121759259,2008-11-15,02:41:32
39.983401,116.329363,0,186,39767.1122337963,2008-11-15,02:41:37
39.9834,116.329363,0,186,39767.1122916667,2008-11-15,02:41:42
39.9834,116.329363,0,186,39767.112349537,2008-11-15,02:41:47
39.9834,116.329363,0,186,39767.1124074074,2008-11-15,02:41:52
39.983399,116.329362,0,186,39767.1124652778,2008-11-15,02:41:57
39.983399,116.329363,0,186,39767.1125231481,2008-11-15,02:42:02
39.983396,116.329363,0,185,39767.1125810185,2008-11-15,02:42:07
39.983395,116.329365,0,185,39767.1126388889,2008-11-15,02:42:12
39.983395,116.329365,0,185,39767.1126967593,2008-11-15,02:42:17
39.983395,116.329366,0,185,39767.1127546296,2008-11-15,02:42:22
39.983396,116.329365,0,184,39767.1128125,2008-11-15,02:42:27
39.983395,116.329365,0,184,39767.1128703704,2008-11-15,02:42:32
39.983395,116.329365,0,184,39767.1129282407,2008-11-15,02:42:37
39.983395,116.329365,0,184,39767.1129861111,2008-11-15,02:42:42
39.983395,116.329365,0,184,39767.1130439815,2008-11-15,02:42:47
39.983395,116.329366,0,184,39767.1131018519,2008-11-15,02:42:52
39.983395,116.329366,0,184,39767.1131597222,2008-11-15,02:42:57
39.983395,116.329366,0,184,39767.1132175926,2008-11-15,02:43:02
39.983394,116.329366,0,184,39767.113275463,2008-11-15,02:43:07
39.983394,116.329366,0,183,39767.1133333333,2008-11-15,02:43:12
39.983394,116.329366,0,183,39767.1133912037,2008-11-15,02:43:17
39.983393,116.329366,0,183,39767.1134490741,2008-11-15,02:43:22
39.983394,116.329366,0,183,39767.1135069444,2008-11-15,02:43:27
39.983394,116.329366,0,183,39767.1135648148,2008-11-15,02:43:32
39.983394,116.329365,0,184,39767.1136226852,2008-11-15,02:43:37
39.9834,116.329362,0,185,39767.1136805556,2008-11-15,02:43:42
39.983407,116.329358,0,186,39767.1137384259,2008-11-15,02:43:47
39.983412,116.329354,0,189,39767.1137962963,2008-11-15,02:43:52
39.983416,116.329353,0,192,39767.1138541667,2008-11-15,02:43:57
39.983421,116.329358,0,194,39767.113912037,2008-11-15,02:44:02
39.983424,116.329363,0,197,39767.1139699074,2008-11-15,02:44:07
39.983428,116.329368,0,199,39767.1140277778,2008-11-15,02:44:12
39.983429,116.329371,0,201,39767.1140856481,2008-11-15,02:44:17
39.983432,116.329374,0,204,39767.1141435185,2008-11-15,02:44:22
39.983433,116.329374,0,206,39767.1142013889,2008-11-15,02:44:27
39.983434,116.329375,0,207,39767.1142592593,2008-11-15,02:44:32
39.983437,116.329377,0,209,39767.1143171296,2008-11-15,02:44:37
39.98344,116.329377,0,210,39767.114375,2008-11-15,02:44:42
39.983443,116.329376,0,211,39767.1144328704,2008-11-15,02:44:47
39.983445,116.329375,0,212,39767.1144907407,2008-11-15,02:44:52
39.983444,116.329375,0,211,39767.1145486111,2008-11-15,02:44:57
39.983444,116.329375,0,211,39767.1146064815,2008-11-15,02:45:02
39.983443,116.329375,0,211,39767.1146643519,2008-11-15,02:45:07
39.983443,116.329375,0,211,39767.1147222222,2008-11-15,02:45:12
39.983442,116.329375,0,210,39767.1147800926,2008-11-15,02:45:17
39.983443,116.329375,0,210,39767.114837963,2008-11-15,02:45:22
39.983443,116.329375,0,210,39767.1148958333,2008-11-15,02:45:27
39.983443,116.329375,0,210,39767.1149537037,2008-11-15,02:45:32
39.983444,116.329375,0,211,39767.1150115741,2008-11-15,02:45:37
39.983445,116.329375,0,211,39767.1150694444,2008-11-15,02:45:42
39.983445,116.329376,0,211,39767.1151273148,2008-11-15,02:45:47
39.983446,116.329376,0,211,39767.1151851852,2008-11-15,02:45:52
39.983446,116.329376,0,211,39767.1152430556,2008-11-15,02:45:57
39.983447,116.329377,0,212,39767.1153009259,2008-11-15,02:46:02
39.983446,116.329377,0,212,39767.1153587963,2008-11-15,02:46:07
39.983446,116.329377,0,212,39767.1154166667,2008-11-15,02:46:12
39.983446,116.329377,0,211,39767.115474537,2008-11-15,02:46:17
39.983446,116.329377,0,211,39767.1155324074,2008-11-15,02:46:22
39.983446,116.329377,0,211,39767.1155902778,2008-11-15,02:46:27
39.983446,116.329377,0,211,39767.1156481481,2008-11-15,02:46:32
39.983446,116.329377,0,211,39767.1157060185,2008-11-15,02:46:37
39.983446,116.329377,0,211,39767.1157638889,2008-11-15,02:46:42
39.983445,116.329377,0,212,39767.1158217593,2008-11-15,02:46:47
39.983446,116.329377,0,212,39767.1158796296,2008-11-15,02:46:52
39.983446,116.329377,0,212,39767.1159375,2008-11-15,02:46:57
39.983445,116.329376,0,211,39767.1159953704,2008-11-15,02:47:02
39.983445,116.329376,0,211,39767.1160532407,2008-11-15,02:47:07
39.983445,116.329377,0,211,39767.1161111111,2008-11-15,02:47:12
39.983445,116.329377,0,211,39767.1161689815,2008-11-15,02:47:17
39.983445,116.329377,0,211,39767.1162268519,2008-11-15,02:47:22
39.983445,116.329377,0,211,39767.1162847222,2008-11-15,02:47:27
39.983445,116.329377,0,211,39767.1163425926,2008-11-15,02:47:32
39.983445,116.329378,0,211,39767.116400463,2008-11-15,02:47:37
39.983445,116.329378,0,211,39767.1164583333,2008-11-15,02:47:42
39.983445,116.329378,0,211,39767.1165162037,2008-11-15,02:47:47
39.983446,116.329379,0,210,39767.1165740741,2008-11-15,02:47:52
39.983446,116.329379,0,210,39767.1166319444,2008-11-15,02:47:57
39.983445,116.329379,0,210,39767.1166898148,2008-11-15,02:48:02
39.983445,116.329379,0,210,39767.1167476852,2008-11-15,02:48:07
39.983445,116.329379,0,210,39767.1168055556,2008-11-15,02:48:12
39.983445,116.329379,0,210,39767.1168634259,2008-11-15,02:48:17
39.983445,116.329379,0,210,39767.1169212963,2008-11-15,02:48:22
39.983445,116.329379,0,209,39767.1169791667,2008-11-15,02:48:27
39.983444,116.329379,0,209,39767.117037037,2008-11-15,02:48:32
39.983444,116.329379,0,209,39767.1170949074,2008-11-15,02:48:37
39.983444,116.329379,0,209,39767.1171527778,2008-11-15,02:48:42
39.983444,116.329379,0,209,39767.1172106481,2008-11-15,02:48:47
39.983443,116.329379,0,209,39767.1172685185,2008-11-15,02:48:52
39.983443,116.329379,0,208,39767.1173263889,2008-11-15,02:48:57
39.983444,116.329379,0,208,39767.1173842593,2008-11-15,02:49:02
39.983443,116.329379,0,208,39767.1174421296,2008-11-15,02:49:07
39.983444,116.329379,0,208,39767.1175,2008-11-15,02:49:12
39.983443,116.329379,0,208,39767.1175578704,2008-11-15,02:49:17
39.983444,116.32938,0,208,39767.1176157407,2008-11-15,02:49:22
39.983444,116.32938,0,208,39767.1176736111,2008-11-15,02:49:27
39.983444,116.329381,0,207,39767.1177314815,2008-11-15,02:49:32
39.983445,116.329381,0,207,39767.1177893518,2008-11-15,02:49:37
39.983446,116.329381,0,208,39767.1178472222,2008-11-15,02:49:42
39.983448,116.329381,0,208,39767.1179050926,2008-11-15,02:49:47
39.983448,116.329382,0,208,39767.117962963,2008-11-15,02:49:52
39.983449,116.329382,0,208,39767.1180208333,2008-11-15,02:49:57
39.983449,116.329382,0,208,39767.1180787037,2008-11-15,02:50:02
39.983449,116.329382,0,208,39767.1181365741,2008-11-15,02:50:07
39.983449,116.329382,0,208,39767.1181944444,2008-11-15,02:50:12
39.983448,116.329382,0,208,39767.1182523148,2008-11-15,02:50:17
39.983448,116.329381,0,208,39767.1183101852,2008-11-15,02:50:22
39.983447,116.329381,0,208,39767.1183680556,2008-11-15,02:50:27
39.983447,116.329381,0,208,39767.1184259259,2008-11-15,02:50:32
39.983446,116.329381,0,208,39767.1184837963,2008-11-15,02:50:37
39.983446,116.329382,0,208,39767.1185416667,2008-11-15,02:50:42
39.983445,116.329383,0,207,39767.118599537,2008-11-15,02:50:47
39.983445,116.329383,0,207,39767.1186574074,2008-11-15,02:50:52
39.983444,116.329383,0,207,39767.1187152778,2008-11-15,02:50:57
39.983444,116.329383,0,207,39767.1187731481,2008-11-15,02:51:02
39.983443,116.329383,0,207,39767.1188310185,2008-11-15,02:51:07
39.983443,116.329383,0,207,39767.1188888889,2008-11-15,02:51:12
39.983443,116.329383,0,207,39767.1189467593,2008-11-15,02:51:17
39.983442,116.329384,0,207,39767.1190046296,2008-11-15,02:51:22
39.983441,116.329384,0,207,39767.1190625,2008-11-15,02:51:27
39.983441,116.329384,0,206,39767.1191203704,2008-11-15,02:51:32
39.983441,116.329385,0,207,39767.1191782407,2008-11-15,02:51:37
39.983442,116.329385,0,207,39767.1192361111,2008-11-15,02:51:42
39.983443,116.329385,0,207,39767.1192939815,2008-11-15,02:51:47
39.983442,116.329386,0,207,39767.1193518518,2008-11-15,02:51:52
39.983441,116.329386,0,206,39767.1194097222,2008-11-15,02:51:57
39.983441,116.329386,0,206,39767.1194675926,2008-11-15,02:52:02
39.983441,116.329386,0,206,39767.119525463,2008-11-15,02:52:07
39.98344,116.329386,0,206,39767.1195833333,2008-11-15,02:52:12
39.98344,116.329387,0,205,39767.1196412037,2008-11-15,02:52:17
39.983439,116.329387,0,205,39767.1196990741,2008-11-15,02:52:22
39.983438,116.329388,0,205,39767.1197569444,2008-11-15,02:52:27
39.983438,116.329388,0,205,39767.1198148148,2008-11-15,02:52:32
39.983438,116.329388,0,205,39767.1198726852,2008-11-15,02:52:37
39.983438,116.329389,0,205,39767.1199305556,2008-11-15,02:52:42
39.983438,116.329389,0,205,39767.1199884259,2008-11-15,02:52:47
39.983437,116.32939,0,205,39767.1200462963,2008-11-15,02:52:52
39.983437,116.32939,0,205,39767.1201041667,2008-11-15,02:52:57
39.983436,116.32939,0,205,39767.120162037,2008-11-15,02:53:02
39.983436,116.32939,0,205,39767.1202199074,2008-11-15,02:53:07
39.983435,116.32939,0,204,39767.1202777778,2008-11-15,02:53:12
39.983434,116.329391,0,204,39767.1203356481,2008-11-15,02:53:17
39.983434,116.329391,0,204,39767.1203935185,2008-11-15,02:53:22
39.983434,116.329391,0,204,39767.1204513889,2008-11-15,02:53:27
39.983433,116.329391,0,204,39767.1205092593,2008-11-15,02:53:32
39.983433,116.329392,0,204,39767.1205671296,2008-11-15,02:53:37
39.983432,116.329392,0,204,39767.120625,2008-11-15,02:53:42
39.983431,116.329392,0,204,39767.1206828704,2008-11-15,02:53:47
39.983431,116.329392,0,203,39767.1207407407,2008-11-15,02:53:52
39.98343,116.329392,0,203,39767.1207986111,2008-11-15,02:53:57
39.98343,116.329391,0,203,39767.1208564815,2008-11-15,02:54:02
39.98343,116.329391,0,203,39767.1209143519,2008-11-15,02:54:07
39.983431,116.329392,0,203,39767.1209722222,2008-11-15,02:54:12
39.983431,116.329392,0,203,39767.1210300926,2008-11-15,02:54:17
39.983432,116.329392,0,204,39767.121087963,2008-11-15,02:54:22
39.983432,116.329393,0,204,39767.1211458333,2008-11-15,02:54:27
39.983432,116.329394,0,204,39767.1212037037,2008-11-15,02:54:32
39.983433,116.329394,0,204,39767.1212615741,2008-11-15,02:54:37
39.983433,116.329395,0,204,39767.1213194444,2008-11-15,02:54:42
39.983434,116.329395,0,204,39767.1213773148,2008-11-15,02:54:47
39.983434,116.329395,0,204,39767.1214351852,2008-11-15,02:54:52
39.983434,116.329395,0,204,39767.1214930556,2008-11-15,02:54:57
39.983435,116.329395,0,204,39767.1215509259,2008-11-15,02:55:02
39.983435,116.329396,0,204,39767.1216087963,2008-11-15,02:55:07
39.983435,116.329396,0,204,39767.1216666667,2008-11-15,02:55:12
39.983435,116.329397,0,203,39767.121724537,2008-11-15,02:55:17
39.983435,116.329398,0,203,39767.1217824074,2008-11-15,02:55:22
39.983435,116.329398,0,203,39767.1218402778,2008-11-15,02:55:27
39.983435,116.329397,0,203,39767.1218981481,2008-11-15,02:55:32
39.983434,116.329397,0,202,39767.1219560185,2008-11-15,02:55:37
39.983434,116.329398,0,202,39767.1220138889,2008-11-15,02:55:42
39.983434,116.329397,0,202,39767.1220717593,2008-11-15,02:55:47
39.983434,116.329397,0,202,39767.1221296296,2008-11-15,02:55:52
39.983434,116.329398,0,202,39767.1221875,2008-11-15,02:55:57
39.983434,116.329398,0,202,39767.1222453704,2008-11-15,02:56:02
39.983433,116.329398,0,202,39767.1223032407,2008-11-15,02:56:07
39.983433,116.329398,0,202,39767.1223611111,2008-11-15,02:56:12
39.983433,116.329398,0,202,39767.1224189815,2008-11-15,02:56:17
39.983433,116.329398,0,202,39767.1224768519,2008-11-15,02:56:22
39.983433,116.329399,0,202,39767.1225347222,2008-11-15,02:56:27
39.983432,116.329397,0,202,39767.1225925926,2008-11-15,02:56:32
39.983432,116.329398,0,202,39767.122650463,2008-11-15,02:56:37
39.98343,116.329398,0,201,39767.1227083333,2008-11-15,02:56:42
39.983425,116.329397,0,201,39767.1227662037,2008-11-15,02:56:47
39.983424,116.329399,0,201,39767.1228240741,2008-11-15,02:56:52
39.983423,116.3294,0,201,39767.1228819444,2008-11-15,02:56:57
39.983422,116.3294,0,201,39767.1229398148,2008-11-15,02:57:02
39.983422,116.3294,0,201,39767.1229976852,2008-11-15,02:57:07
39.983422,116.3294,0,201,39767.1230555556,2008-11-15,02:57:12
39.983422,116.329401,0,201,39767.1231134259,2008-11-15,02:57:17
39.983421,116.329401,0,201,39767.1231712963,2008-11-15,02:57:22
39.98342,116.3294,0,201,39767.1232291667,2008-11-15,02:57:27
39.983419,116.3294,0,201,39767.123287037,2008-11-15,02:57:32
39.983418,116.3294,0,200,39767.1233449074,2008-11-15,02:57:37
39.983417,116.3294,0,200,39767.1234027778,2008-11-15,02:57:42
39.983417,116.329399,0,200,39767.1234606481,2008-11-15,02:57:47
39.983416,116.329399,0,200,39767.1235185185,2008-11-15,02:57:52
39.983415,116.329398,0,200,39767.1235763889,2008-11-15,02:57:57
39.983415,116.329398,0,200,39767.1236342593,2008-11-15,02:58:02
39.983414,116.329397,0,200,39767.1236921296,2008-11-15,02:58:07
39.983414,116.329396,0,200,39767.12375,2008-11-15,02:58:12
39.983413,116.329396,0,200,39767.1238078704,2008-11-15,02:58:17
39.983413,116.329396,0,200,39767.1238657407,2008-11-15,02:58:22
39.983413,116.329395,0,200,39767.1239236111,2008-11-15,02:58:27
39.983412,116.329395,0,200,39767.1239814815,2008-11-15,02:58:32
39.983412,116.329395,0,200,39767.1240393519,2008-11-15,02:58:37
39.983411,116.329394,0,200,39767.1240972222,2008-11-15,02:58:42
39.98341,116.329394,0,200,39767.1241550926,2008-11-15,02:58:47
39.98341,116.329394,0,200,39767.124212963,2008-11-15,02:58:52
39.98341,116.329394,0,200,39767.1242708333,2008-11-15,02:58:57
39.983409,116.329394,0,200,39767.1243287037,2008-11-15,02:59:02
39.983408,116.329393,0,200,39767.1243865741,2008-11-15,02:59:07
39.983407,116.329393,0,199,39767.1244444444,2008-11-15,02:59:12
39.983407,116.329393,0,199,39767.1245023148,2008-11-15,02:59:17
39.983406,116.329393,0,199,39767.1245601852,2008-11-15,02:59:22
39.983406,116.329393,0,199,39767.1246180556,2008-11-15,02:59:27
39.983406,116.329393,0,199,39767.1246759259,2008-11-15,02:59:32
39.983406,116.329393,0,199,39767.1247337963,2008-11-15,02:59:37
39.983405,116.329392,0,199,39767.1247916667,2008-11-15,02:59:42
39.983405,116.329393,0,199,39767.124849537,2008-11-15,02:59:47
39.983405,116.329392,0,199,39767.1249074074,2008-11-15,02:59:52
39.983405,116.329392,0,199,39767.1249652778,2008-11-15,02:59:57
39.983405,116.329391,0,199,39767.1250231481,2008-11-15,03:00:02
39.983404,116.329391,0,199,39767.1250810185,2008-11-15,03:00:07
39.983403,116.329391,0,199,39767.1251388889,2008-11-15,03:00:12
39.983404,116.329391,0,198,39767.1251967593,2008-11-15,03:00:17
39.983403,116.329391,0,198,39767.1252546296,2008-11-15,03:00:22
39.983402,116.329391,0,198,39767.1253125,2008-11-15,03:00:27
39.983402,116.329392,0,198,39767.1253703704,2008-11-15,03:00:32
39.983401,116.329392,0,198,39767.1254282407,2008-11-15,03:00:37
39.9834,116.329392,0,198,39767.1254861111,2008-11-15,03:00:42
39.9834,116.329393,0,198,39767.1255439815,2008-11-15,03:00:47
39.983401,116.329393,0,197,39767.1256018518,2008-11-15,03:00:52
39.9834,116.329394,0,197,39767.1256597222,2008-11-15,03:00:57
39.983399,116.329394,0,197,39767.1257175926,2008-11-15,03:01:02
39.983399,116.329395,0,197,39767.125775463,2008-11-15,03:01:07
39.983398,116.329395,0,197,39767.1258333333,2008-11-15,03:01:12
39.983398,116.329395,0,197,39767.1258912037,2008-11-15,03:01:17
39.983398,116.329395,0,197,39767.1259490741,2008-11-15,03:01:22
39.983397,116.329394,0,197,39767.1260069444,2008-11-15,03:01:27
39.983397,116.329394,0,196,39767.1260648148,2008-11-15,03:01:32
39.983396,116.329394,0,196,39767.1261226852,2008-11-15,03:01:37
39.983396,116.329394,0,196,39767.1261805556,2008-11-15,03:01:42
39.983394,116.329394,0,196,39767.1262384259,2008-11-15,03:01:47
39.983394,116.329395,0,196,39767.1262962963,2008-11-15,03:01:52
39.983394,116.329395,0,196,39767.1263541667,2008-11-15,03:01:57
39.983394,116.329396,0,196,39767.126412037,2008-11-15,03:02:02
39.983394,116.329396,0,196,39767.1264699074,2008-11-15,03:02:07
39.983395,116.329397,0,196,39767.1265277778,2008-11-15,03:02:12
39.983395,116.329397,0,196,39767.1265856481,2008-11-15,03:02:17
39.983394,116.329397,0,195,39767.1266435185,2008-11-15,03:02:22
39.983393,116.329397,0,195,39767.1267013889,2008-11-15,03:02:27
39.983394,116.329398,0,195,39767.1267592593,2008-11-15,03:02:32
39.983394,116.329398,0,195,39767.1268171296,2008-11-15,03:02:37
39.983394,116.329398,0,195,39767.126875,2008-11-15,03:02:42
39.983395,116.329399,0,194,39767.1269328704,2008-11-15,03:02:47
39.983394,116.329399,0,194,39767.1269907407,2008-11-15,03:02:52
39.983394,116.3294,0,194,39767.1270486111,2008-11-15,03:02:57
39.983393,116.3294,0,194,39767.1271064815,2008-11-15,03:03:02
39.983392,116.329401,0,194,39767.1271643518,2008-11-15,03:03:07
39.983392,116.329401,0,194,39767.1272222222,2008-11-15,03:03:12
39.983392,116.329401,0,193,39767.1272800926,2008-11-15,03:03:17
39.983392,116.329401,0,193,39767.127337963,2008-11-15,03:03:22
39.983392,116.329401,0,193,39767.1273958333,2008-11-15,03:03:27
39.983392,116.329401,0,193,39767.1274537037,2008-11-15,03:03:32
39.983391,116.329402,0,193,39767.1275115741,2008-11-15,03:03:37
39.983391,116.329402,0,193,39767.1275694444,2008-11-15,03:03:42
39.98339,116.329402,0,193,39767.1276273148,2008-11-15,03:03:47
39.98339,116.329402,0,193,39767.1276851852,2008-11-15,03:03:52
39.98339,116.329402,0,193,39767.1277430556,2008-11-15,03:03:57
39.98339,116.329402,0,193,39767.1278009259,2008-11-15,03:04:02
39.98339,116.329401,0,193,39767.1278587963,2008-11-15,03:04:07
39.983391,116.329401,0,193,39767.1279166667,2008-11-15,03:04:12
39.98339,116.329401,0,193,39767.127974537,2008-11-15,03:04:17
39.98339,116.329401,0,193,39767.1280324074,2008-11-15,03:04:22
39.98339,116.329402,0,193,39767.1280902778,2008-11-15,03:04:27
39.98339,116.329402,0,193,39767.1281481481,2008-11-15,03:04:32
39.98339,116.329402,0,193,39767.1282060185,2008-11-15,03:04:37
39.98339,116.329403,0,192,39767.1282638889,2008-11-15,03:04:42
39.983391,116.329404,0,192,39767.1283217593,2008-11-15,03:04:47
39.98339,116.329404,0,192,39767.1283796296,2008-11-15,03:04:52
39.98339,116.329404,0,192,39767.1284375,2008-11-15,03:04:57
39.983389,116.329404,0,192,39767.1284953704,2008-11-15,03:05:02
39.983388,116.329405,0,192,39767.1285532407,2008-11-15,03:05:07
39.983388,116.329405,0,192,39767.1286111111,2008-11-15,03:05:12
39.983388,116.329405,0,191,39767.1286689815,2008-11-15,03:05:17
39.983388,116.329405,0,191,39767.1287268519,2008-11-15,03:05:22
39.983389,116.329405,0,191,39767.1287847222,2008-11-15,03:05:27
39.983388,116.329405,0,191,39767.1288425926,2008-11-15,03:05:32
39.983387,116.329404,0,191,39767.128900463,2008-11-15,03:05:37
39.983387,116.329404,0,191,39767.1289583333,2008-11-15,03:05:42
39.983387,116.329404,0,191,39767.1290162037,2008-11-15,03:05:47
39.983387,116.329404,0,191,39767.1290740741,2008-11-15,03:05:52
39.983387,116.329404,0,191,39767.1291319444,2008-11-15,03:05:57
39.983387,116.329404,0,191,39767.1291898148,2008-11-15,03:06:02
39.983387,116.329404,0,191,39767.1292476852,2008-11-15,03:06:07
39.983386,116.329403,0,191,39767.1293055556,2008-11-15,03:06:12
39.983386,116.329403,0,191,39767.1293634259,2008-11-15,03:06:17
39.983385,116.329403,0,191,39767.1294212963,2008-11-15,03:06:22
39.983385,116.329403,0,191,39767.1294791667,2008-11-15,03:06:27
39.983385,116.329403,0,191,39767.129537037,2008-11-15,03:06:32
39.983385,116.329403,0,191,39767.1295949074,2008-11-15,03:06:37
39.983385,116.329403,0,191,39767.1296527778,2008-11-15,03:06:42
39.983385,116.329404,0,191,39767.1297106481,2008-11-15,03:06:47
39.983385,116.329404,0,191,39767.1297685185,2008-11-15,03:06:52
39.983384,116.329404,0,191,39767.1298263889,2008-11-15,03:06:57
39.983384,116.329404,0,191,39767.1298842593,2008-11-15,03:07:02
39.983383,116.329405,0,191,39767.1299421296,2008-11-15,03:07:07
39.983383,116.329405,0,190,39767.13,2008-11-15,03:07:12
39.983383,116.329405,0,190,39767.1300578704,2008-11-15,03:07:17
39.983383,116.329405,0,190,39767.1301157407,2008-11-15,03:07:22
39.983382,116.329405,0,190,39767.1301736111,2008-11-15,03:07:27
39.983382,116.329405,0,190,39767.1302314815,2008-11-15,03:07:32
39.983381,116.329405,0,189,39767.1302893519,2008-11-15,03:07:37
39.983381,116.329405,0,189,39767.1303472222,2008-11-15,03:07:42
39.983381,116.329405,0,189,39767.1304050926,2008-11-15,03:07:47
39.983381,116.329405,0,189,39767.130462963,2008-11-15,03:07:52
39.983381,116.329405,0,189,39767.1305208333,2008-11-15,03:07:57
39.983381,116.329404,0,189,39767.1305787037,2008-11-15,03:08:02
39.98338,116.329404,0,189,39767.1306365741,2008-11-15,03:08:07
39.98338,116.329404,0,189,39767.1306944444,2008-11-15,03:08:12
39.983379,116.329404,0,189,39767.1307523148,2008-11-15,03:08:17
39.983379,116.329404,0,189,39767.1308101852,2008-11-15,03:08:22
39.98338,116.329404,0,189,39767.1308680556,2008-11-15,03:08:27
39.98338,116.329404,0,189,39767.1309259259,2008-11-15,03:08:32
39.98338,116.329404,0,189,39767.1309837963,2008-11-15,03:08:37
39.983381,116.329404,0,189,39767.1310416667,2008-11-15,03:08:42
39.983381,116.329404,0,189,39767.131099537,2008-11-15,03:08:47
39.983381,116.329405,0,189,39767.1311574074,2008-11-15,03:08:52
39.983381,116.329405,0,189,39767.1312152778,2008-11-15,03:08:57
39.98338,116.329405,0,189,39767.1312731481,2008-11-15,03:09:02
39.983381,116.329406,0,190,39767.1313310185,2008-11-15,03:09:07
39.983383,116.329407,0,190,39767.1313888889,2008-11-15,03:09:12
39.983384,116.329408,0,190,39767.1314467593,2008-11-15,03:09:17
39.983383,116.329408,0,190,39767.1315046296,2008-11-15,03:09:22
39.983384,116.329409,0,190,39767.1315625,2008-11-15,03:09:27
39.983384,116.329409,0,190,39767.1316203704,2008-11-15,03:09:32
39.983384,116.329409,0,191,39767.1316782407,2008-11-15,03:09:37
39.983384,116.32941,0,191,39767.1317361111,2008-11-15,03:09:42
39.983381,116.32941,0,191,39767.1317939815,2008-11-15,03:09:47
39.98338,116.32941,0,191,39767.1318518519,2008-11-15,03:09:52
39.98338,116.32941,0,191,39767.1319097222,2008-11-15,03:09:57
39.98338,116.329411,0,191,39767.1319675926,2008-11-15,03:10:02
39.98338,116.329411,0,191,39767.132025463,2008-11-15,03:10:07
39.983381,116.329411,0,191,39767.1320833333,2008-11-15,03:10:12
39.983381,116.329411,0,191,39767.1321412037,2008-11-15,03:10:17
39.983382,116.329412,0,191,39767.1321990741,2008-11-15,03:10:22
39.983382,116.329412,0,192,39767.1322569444,2008-11-15,03:10:27
39.983382,116.329412,0,192,39767.1323148148,2008-11-15,03:10:32
39.983383,116.329412,0,192,39767.1323726852,2008-11-15,03:10:37
39.983384,116.329412,0,192,39767.1324305556,2008-11-15,03:10:42
39.983384,116.329413,0,192,39767.1324884259,2008-11-15,03:10:47
39.983384,116.329414,0,192,39767.1325462963,2008-11-15,03:10:52
39.983384,116.329414,0,192,39767.1326041667,2008-11-15,03:10:57
39.983384,116.329414,0,192,39767.132662037,2008-11-15,03:11:02
39.983383,116.329414,0,192,39767.1327199074,2008-11-15,03:11:07
39.983383,116.329414,0,192,39767.1327777778,2008-11-15,03:11:12
39.983385,116.329415,0,193,39767.1328356481,2008-11-15,03:11:17
39.983388,116.329416,0,193,39767.1328935185,2008-11-15,03:11:22
39.983388,116.329416,0,193,39767.1329513889,2008-11-15,03:11:27
39.983388,116.329416,0,193,39767.1330092593,2008-11-15,03:11:32
39.983646,116.329328,0,93,39767.1497337963,2008-11-15,03:35:37
39.983655,116.329327,0,95,39767.1497916667,2008-11-15,03:35:42
39.983656,116.329327,0,98,39767.149849537,2008-11-15,03:35:47
39.983657,116.329328,0,99,39767.1499074074,2008-11-15,03:35:52
39.983659,116.329325,0,99,39767.1499652778,2008-11-15,03:35:57
39.983664,116.329321,0,100,39767.1500231481,2008-11-15,03:36:02
39.983669,116.32932,0,101,39767.1500810185,2008-11-15,03:36:07
39.983669,116.32932,0,101,39767.1501157407,2008-11-15,03:36:10
39.983671,116.329319,0,102,39767.1501388889,2008-11-15,03:36:12
39.983677,116.32929,0,98,39767.1501967593,2008-11-15,03:36:17
39.983647,116.329277,0,103,39767.1502546296,2008-11-15,03:36:22
39.983593,116.329274,0,112,39767.1503125,2008-11-15,03:36:27
39.983534,116.329284,0,119,39767.1503703704,2008-11-15,03:36:32
39.983484,116.329288,0,125,39767.1504282407,2008-11-15,03:36:37
39.983463,116.329263,0,129,39767.1504861111,2008-11-15,03:36:42
39.983409,116.329219,0,136,39767.1505439815,2008-11-15,03:36:47
39.98334,116.329224,0,140,39767.1506018518,2008-11-15,03:36:52
39.983286,116.329218,0,147,39767.1506597222,2008-11-15,03:36:57
39.983225,116.329234,0,147,39767.1507175926,2008-11-15,03:37:02
39.98319,116.329222,0,146,39767.150775463,2008-11-15,03:37:07
39.983137,116.329155,0,152,39767.1508333333,2008-11-15,03:37:12
39.983149,116.329083,0,154,39767.1508912037,2008-11-15,03:37:17
39.98315,116.329014,0,152,39767.1509490741,2008-11-15,03:37:22
39.983104,116.328976,0,159,39767.1510069444,2008-11-15,03:37:27
39.983057,116.328927,0,165,39767.1510648148,2008-11-15,03:37:32
39.983019,116.328887,0,174,39767.1511226852,2008-11-15,03:37:37
39.982996,116.328846,0,183,39767.1511805556,2008-11-15,03:37:42
39.982957,116.328819,0,187,39767.1512384259,2008-11-15,03:37:47
39.982916,116.328784,0,195,39767.1512962963,2008-11-15,03:37:52
39.982823,116.3287,0,200,39767.1513310185,2008-11-15,03:37:55
39.982792,116.328683,0,210,39767.1513888889,2008-11-15,03:38:00
39.98275,116.328688,0,220,39767.1514467593,2008-11-15,03:38:05
39.982705,116.328689,0,228,39767.1515046296,2008-11-15,03:38:10
39.982661,116.328685,0,236,39767.1515625,2008-11-15,03:38:15
39.982616,116.328719,0,245,39767.1516203704,2008-11-15,03:38:20
39.982556,116.328711,0,253,39767.1516782407,2008-11-15,03:38:25
39.982573,116.328578,0,237,39767.1517361111,2008-11-15,03:38:30
39.982509,116.328585,0,240,39767.1517939815,2008-11-15,03:38:35
39.982424,116.328583,0,242,39767.1518518519,2008-11-15,03:38:40
39.98235,116.328581,0,248,39767.1519097222,2008-11-15,03:38:45
39.982265,116.328593,0,255,39767.1519675926,2008-11-15,03:38:50
39.982303,116.328733,0,253,39767.1519791667,2008-11-15,03:38:51
39.982272,116.328846,0,254,39767.152037037,2008-11-15,03:38:56
39.982193,116.328852,0,258,39767.1520949074,2008-11-15,03:39:01
39.982128,116.328864,0,254,39767.1521527778,2008-11-15,03:39:06
39.982061,116.328843,0,243,39767.1522106482,2008-11-15,03:39:11
39.98199,116.328841,0,236,39767.1522685185,2008-11-15,03:39:16
39.98193,116.328814,0,234,39767.1523263889,2008-11-15,03:39:21
39.981851,116.328787,0,233,39767.1523842593,2008-11-15,03:39:26
39.981795,116.328693,0,219,39767.1524421296,2008-11-15,03:39:31
39.981748,116.328591,0,204,39767.1524884259,2008-11-15,03:39:35
39.981681,116.32853,0,195,39767.1525462963,2008-11-15,03:39:40
39.981571,116.328498,0,200,39767.1526041667,2008-11-15,03:39:45
39.981486,116.32854,0,204,39767.152662037,2008-11-15,03:39:50
39.981448,116.32853,0,209,39767.1527199074,2008-11-15,03:39:55
39.981396,116.328505,0,210,39767.1527777778,2008-11-15,03:40:00
39.981456,116.328505,0,224,39767.1528356481,2008-11-15,03:40:05
39.981493,116.328575,0,233,39767.1528935185,2008-11-15,03:40:10
39.981475,116.328552,0,241,39767.1529513889,2008-11-15,03:40:15
39.981465,116.328549,0,243,39767.1530092593,2008-11-15,03:40:20
39.981457,116.328491,0,249,39767.1530671296,2008-11-15,03:40:25
39.981455,116.328429,0,248,39767.153125,2008-11-15,03:40:30
39.981441,116.32836,0,249,39767.1531828704,2008-11-15,03:40:35
39.981433,116.328283,0,254,39767.1532407407,2008-11-15,03:40:40
39.981429,116.328225,0,260,39767.1532986111,2008-11-15,03:40:45
39.981449,116.328142,0,265,39767.1533564815,2008-11-15,03:40:50
39.981464,116.328067,0,270,39767.1534143519,2008-11-15,03:40:55
39.981437,116.328022,0,275,39767.1534722222,2008-11-15,03:41:00
39.981422,116.327995,0,278,39767.1535300926,2008-11-15,03:41:05
39.981414,116.32791,0,280,39767.153587963,2008-11-15,03:41:10
39.981422,116.327812,0,280,39767.1536458333,2008-11-15,03:41:15
39.981434,116.327712,0,279,39767.1537037037,2008-11-15,03:41:20
39.981465,116.327603,0,275,39767.15375,2008-11-15,03:41:24
39.981507,116.327558,0,274,39767.1538078704,2008-11-15,03:41:29
39.981547,116.327532,0,274,39767.1538657407,2008-11-15,03:41:34
39.981594,116.327482,0,268,39767.1539236111,2008-11-15,03:41:39
39.981621,116.327472,0,263,39767.1539814815,2008-11-15,03:41:44
39.981614,116.32747,0,264,39767.1540393519,2008-11-15,03:41:49
39.981614,116.327469,0,264,39767.1540972222,2008-11-15,03:41:54
39.981609,116.327466,0,264,39767.1541550926,2008-11-15,03:41:59
39.981606,116.327461,0,264,39767.154212963,2008-11-15,03:42:04
39.981605,116.327457,0,264,39767.1542708333,2008-11-15,03:42:09
39.981602,116.327452,0,264,39767.1543287037,2008-11-15,03:42:14
39.981595,116.327448,0,264,39767.1543865741,2008-11-15,03:42:19
39.981595,116.327448,0,264,39767.1544212963,2008-11-15,03:42:22
39.981592,116.327448,0,263,39767.1544444444,2008-11-15,03:42:24
39.981812,116.327519,0,262,39767.1544675926,2008-11-15,03:42:26
39.981812,116.327519,0,262,39767.1545023148,2008-11-15,03:42:29
39.981809,116.327514,0,262,39767.154525463,2008-11-15,03:42:31
39.981761,116.32738,0,260,39767.1545717593,2008-11-15,03:42:35
39.981782,116.327242,0,257,39767.1546296296,2008-11-15,03:42:40
39.981801,116.327114,0,254,39767.1546759259,2008-11-15,03:42:44
39.981843,116.327059,0,248,39767.1547337963,2008-11-15,03:42:49
39.98175,116.32697,0,243,39767.1547685185,2008-11-15,03:42:52
39.981661,116.326931,0,235,39767.1548148148,2008-11-15,03:42:56
39.981619,116.326944,0,228,39767.1548726852,2008-11-15,03:43:01
39.981591,116.326956,0,221,39767.1549305556,2008-11-15,03:43:06
39.981521,116.327017,0,208,39767.1549768519,2008-11-15,03:43:10
39.981453,116.32708,0,195,39767.1550347222,2008-11-15,03:43:15
39.981453,116.327094,0,190,39767.1550925926,2008-11-15,03:43:20
39.981406,116.327087,0,186,39767.155150463,2008-11-15,03:43:25
39.981394,116.327106,0,186,39767.1552083333,2008-11-15,03:43:30
39.981407,116.327162,0,191,39767.1552662037,2008-11-15,03:43:35
39.981462,116.327177,0,190,39767.1553240741,2008-11-15,03:43:40
39.981524,116.327159,0,194,39767.1553819444,2008-11-15,03:43:45
39.981585,116.327151,0,197,39767.1554398148,2008-11-15,03:43:50
39.98167,116.327191,0,205,39767.1554976852,2008-11-15,03:43:55
39.981712,116.327212,0,206,39767.1555555556,2008-11-15,03:44:00
39.981766,116.327284,0,210,39767.1556134259,2008-11-15,03:44:05
39.981805,116.327318,0,215,39767.1556712963,2008-11-15,03:44:10
39.981892,116.327307,0,216,39767.1557291667,2008-11-15,03:44:15
39.981892,116.327299,0,213,39767.155787037,2008-11-15,03:44:20
39.981892,116.327299,0,213,39767.1558217593,2008-11-15,03:44:23
39.981894,116.327298,0,213,39767.1558449074,2008-11-15,03:44:25
39.981905,116.327277,0,198,39767.1559027778,2008-11-15,03:44:30
39.981906,116.327278,0,197,39767.1559606481,2008-11-15,03:44:35
39.981905,116.327279,0,196,39767.1560185185,2008-11-15,03:44:40
39.981907,116.327278,0,196,39767.1560763889,2008-11-15,03:44:45
39.981907,116.327279,0,196,39767.1561342593,2008-11-15,03:44:50
39.981908,116.327279,0,195,39767.1561921296,2008-11-15,03:44:55
39.981908,116.327279,0,195,39767.15625,2008-11-15,03:45:00
39.981909,116.327279,0,195,39767.1563078704,2008-11-15,03:45:05
39.981909,116.327279,0,195,39767.1563657407,2008-11-15,03:45:10
39.981909,116.327279,0,195,39767.1564236111,2008-11-15,03:45:15
39.981909,116.327279,0,195,39767.1564814815,2008-11-15,03:45:20
39.981909,116.327279,0,195,39767.1565393518,2008-11-15,03:45:25
39.98191,116.327279,0,195,39767.1565972222,2008-11-15,03:45:30
39.98191,116.327279,0,195,39767.1566550926,2008-11-15,03:45:35
39.98191,116.327279,0,194,39767.156712963,2008-11-15,03:45:40
39.981911,116.327279,0,194,39767.1567708333,2008-11-15,03:45:45
39.981911,116.327279,0,194,39767.1568287037,2008-11-15,03:45:50
39.981911,116.327279,0,194,39767.1568865741,2008-11-15,03:45:55
39.981911,116.327279,0,194,39767.1569444444,2008-11-15,03:46:00
39.981911,116.327279,0,194,39767.1570023148,2008-11-15,03:46:05
39.981911,116.327279,0,194,39767.1570601852,2008-11-15,03:46:10
39.981912,116.327279,0,194,39767.1571180556,2008-11-15,03:46:15
39.981912,116.327279,0,193,39767.1571759259,2008-11-15,03:46:20
39.981912,116.32728,0,193,39767.1572337963,2008-11-15,03:46:25
39.981912,116.32728,0,193,39767.1572685185,2008-11-15,03:46:28
39.981904,116.327287,0,194,39767.1572916667,2008-11-15,03:46:30
39.981874,116.327303,0,199,39767.157349537,2008-11-15,03:46:35
39.98182,116.32735,0,196,39767.1574074074,2008-11-15,03:46:40
39.981784,116.327379,0,195,39767.1574652778,2008-11-15,03:46:45
39.981753,116.327402,0,187,39767.1575231481,2008-11-15,03:46:50
39.981713,116.327403,0,179,39767.1575810185,2008-11-15,03:46:55
39.981666,116.327394,0,170,39767.1576388889,2008-11-15,03:47:00
39.981601,116.327412,0,167,39767.1576967593,2008-11-15,03:47:05
39.981528,116.327436,0,162,39767.1577546296,2008-11-15,03:47:10
39.98147,116.327443,0,156,39767.1578125,2008-11-15,03:47:15
39.981415,116.327476,0,153,39767.1578703704,2008-11-15,03:47:20
39.981362,116.327462,0,147,39767.1579282407,2008-11-15,03:47:25
39.981313,116.327459,0,149,39767.1579861111,2008-11-15,03:47:30
39.98123,116.327489,0,150,39767.1580439815,2008-11-15,03:47:35
39.981153,116.327497,0,153,39767.1581018518,2008-11-15,03:47:40
39.981104,116.32751,0,154,39767.1581597222,2008-11-15,03:47:45
39.981068,116.327477,0,152,39767.1582175926,2008-11-15,03:47:50
39.981006,116.327474,0,149,39767.158275463,2008-11-15,03:47:55
39.980959,116.327472,0,146,39767.1583333333,2008-11-15,03:48:00
39.980896,116.327508,0,141,39767.1583912037,2008-11-15,03:48:05
39.980822,116.327516,0,135,39767.1584490741,2008-11-15,03:48:10
39.980755,116.327516,0,135,39767.1585069444,2008-11-15,03:48:15
39.980703,116.327513,0,138,39767.1585648148,2008-11-15,03:48:20
39.980653,116.327504,0,141,39767.1586226852,2008-11-15,03:48:25
39.980595,116.327497,0,143,39767.1586805556,2008-11-15,03:48:30
39.980553,116.327496,0,142,39767.1587384259,2008-11-15,03:48:35
39.980499,116.327505,0,140,39767.1587962963,2008-11-15,03:48:40
39.980439,116.32749,0,141,39767.1588541667,2008-11-15,03:48:45
39.980359,116.327517,0,137,39767.158912037,2008-11-15,03:48:50
39.980293,116.327531,0,128,39767.1589699074,2008-11-15,03:48:55
39.980231,116.327555,0,123,39767.1590277778,2008-11-15,03:49:00
39.980173,116.327585,0,116,39767.1590856481,2008-11-15,03:49:05
39.980129,116.327612,0,104,39767.1591435185,2008-11-15,03:49:10
39.980056,116.327607,0,104,39767.1592013889,2008-11-15,03:49:15
39.979986,116.327541,0,107,39767.1592592593,2008-11-15,03:49:20
39.979958,116.327501,0,117,39767.1593171296,2008-11-15,03:49:25
39.979943,116.327492,0,116,39767.159375,2008-11-15,03:49:30
39.979911,116.327494,0,117,39767.1594328704,2008-11-15,03:49:35
39.979911,116.327494,0,117,39767.1594675926,2008-11-15,03:49:38
39.979919,116.327492,0,118,39767.1594907407,2008-11-15,03:49:40
39.979937,116.327507,0,120,39767.1595486111,2008-11-15,03:49:45
39.979954,116.327538,0,123,39767.1596064815,2008-11-15,03:49:50
39.979975,116.327593,0,132,39767.1596643519,2008-11-15,03:49:55
39.980028,116.327602,0,140,39767.1597222222,2008-11-15,03:50:00
39.980093,116.327594,0,145,39767.1597800926,2008-11-15,03:50:05
39.980168,116.327592,0,150,39767.159837963,2008-11-15,03:50:10
39.980246,116.327558,0,157,39767.1598958333,2008-11-15,03:50:15
39.980283,116.327567,0,171,39767.1599537037,2008-11-15,03:50:20
39.980366,116.327543,0,173,39767.1600115741,2008-11-15,03:50:25
39.980422,116.327498,0,180,39767.1600694444,2008-11-15,03:50:30
39.980467,116.327439,0,184,39767.1601273148,2008-11-15,03:50:35
39.980489,116.327391,0,191,39767.1601851852,2008-11-15,03:50:40
39.980558,116.327446,0,190,39767.1602430556,2008-11-15,03:50:45
39.980611,116.327484,0,190,39767.1603009259,2008-11-15,03:50:50
39.98066,116.327494,0,194,39767.1603587963,2008-11-15,03:50:55
39.98071,116.32751,0,196,39767.1604166667,2008-11-15,03:51:00
39.980753,116.327525,0,197,39767.160474537,2008-11-15,03:51:05
39.980803,116.327516,0,203,39767.1605324074,2008-11-15,03:51:10
39.980868,116.327516,0,211,39767.1605902778,2008-11-15,03:51:15
39.980915,116.327485,0,216,39767.1606481481,2008-11-15,03:51:20
39.980956,116.327462,0,217,39767.1607060185,2008-11-15,03:51:25
39.981005,116.327436,0,225,39767.1607638889,2008-11-15,03:51:30
39.981079,116.327451,0,229,39767.1608217593,2008-11-15,03:51:35
39.981172,116.327466,0,224,39767.1608796296,2008-11-15,03:51:40
39.981231,116.327435,0,226,39767.1609375,2008-11-15,03:51:45
39.98131,116.327439,0,223,39767.1609953704,2008-11-15,03:51:50
39.981378,116.327464,0,201,39767.1610532407,2008-11-15,03:51:55
39.981443,116.327506,0,169,39767.161099537,2008-11-15,03:51:59
39.981472,116.327521,0,156,39767.1611574074,2008-11-15,03:52:04
39.981472,116.327521,0,156,39767.1611921296,2008-11-15,03:52:07
39.981473,116.327521,0,144,39767.1612152778,2008-11-15,03:52:09
39.981467,116.3275,0,142,39767.1612731481,2008-11-15,03:52:14
39.981488,116.327483,0,137,39767.1613310185,2008-11-15,03:52:19
39.981488,116.327483,0,137,39767.1613657407,2008-11-15,03:52:22
39.981489,116.32748,0,136,39767.1613888889,2008-11-15,03:52:24
39.981447,116.327446,0,139,39767.1614467593,2008-11-15,03:52:29
39.981453,116.327402,0,139,39767.1615046296,2008-11-15,03:52:34
39.98146,116.327399,0,139,39767.1615625,2008-11-15,03:52:39
39.98146,116.327399,0,139,39767.1615972222,2008-11-15,03:52:42
39.981459,116.3274,0,139,39767.1616203704,2008-11-15,03:52:44
39.981465,116.327432,0,135,39767.1616782407,2008-11-15,03:52:49
39.981466,116.327477,0,133,39767.1617361111,2008-11-15,03:52:54
39.981469,116.32748,0,132,39767.1617939815,2008-11-15,03:52:59
39.981465,116.327478,0,132,39767.1618518519,2008-11-15,03:53:04
39.981465,116.327476,0,132,39767.1619097222,2008-11-15,03:53:09
39.981465,116.327476,0,132,39767.1619444444,2008-11-15,03:53:12
39.981466,116.327475,0,133,39767.1619675926,2008-11-15,03:53:14
39.981424,116.327479,0,131,39767.162025463,2008-11-15,03:53:19
39.981408,116.32756,0,132,39767.1620833333,2008-11-15,03:53:24
39.981423,116.327672,0,137,39767.1621412037,2008-11-15,03:53:29
39.981421,116.327727,0,142,39767.1621990741,2008-11-15,03:53:34
39.981412,116.327798,0,145,39767.1622569444,2008-11-15,03:53:39
39.981388,116.327847,0,147,39767.1623148148,2008-11-15,03:53:44
39.981371,116.327884,0,148,39767.1623726852,2008-11-15,03:53:49
39.981364,116.327976,0,148,39767.1624305556,2008-11-15,03:53:54
39.981367,116.328074,0,149,39767.1624884259,2008-11-15,03:53:59
39.981387,116.328174,0,150,39767.1625462963,2008-11-15,03:54:04
39.98141,116.328302,0,154,39767.1626041667,2008-11-15,03:54:09
39.981407,116.328374,0,159,39767.162662037,2008-11-15,03:54:14
39.981393,116.328453,0,162,39767.1627199074,2008-11-15,03:54:19
39.981405,116.328537,0,166,39767.1627777778,2008-11-15,03:54:24
39.981427,116.328619,0,168,39767.1628356481,2008-11-15,03:54:29
39.981449,116.328681,0,171,39767.1628935185,2008-11-15,03:54:34
39.981457,116.328728,0,171,39767.1629513889,2008-11-15,03:54:39
39.981514,116.328762,0,172,39767.1630092593,2008-11-15,03:54:44
39.981577,116.328784,0,175,39767.1630671296,2008-11-15,03:54:49
39.981637,116.32877,0,173,39767.163125,2008-11-15,03:54:54
39.981693,116.328776,0,173,39767.1631828704,2008-11-15,03:54:59
39.981746,116.3288,0,172,39767.1632407407,2008-11-15,03:55:04
39.98179,116.328814,0,179,39767.1632986111,2008-11-15,03:55:09
39.981856,116.328842,0,181,39767.1633564815,2008-11-15,03:55:14
39.981927,116.328856,0,183,39767.1634143519,2008-11-15,03:55:19
39.981976,116.328863,0,189,39767.1634722222,2008-11-15,03:55:24
39.982037,116.328838,0,201,39767.1635300926,2008-11-15,03:55:29
39.982094,116.328824,0,213,39767.163587963,2008-11-15,03:55:34
39.982137,116.328766,0,222,39767.1636458333,2008-11-15,03:55:39
39.982188,116.328726,0,226,39767.1637037037,2008-11-15,03:55:44
39.982249,116.328726,0,227,39767.1637615741,2008-11-15,03:55:49
39.982291,116.328706,0,228,39767.1638194444,2008-11-15,03:55:54
39.982338,116.32869,0,224,39767.1638773148,2008-11-15,03:55:59
39.982402,116.328688,0,222,39767.1639351852,2008-11-15,03:56:04
39.982455,116.328692,0,226,39767.1639930556,2008-11-15,03:56:09
39.982516,116.328668,0,230,39767.1640509259,2008-11-15,03:56:14
39.982566,116.328679,0,239,39767.1641087963,2008-11-15,03:56:19
39.98261,116.328668,0,250,39767.1641666667,2008-11-15,03:56:24
39.982646,116.328681,0,258,39767.164224537,2008-11-15,03:56:29
39.982718,116.328693,0,254,39767.1642824074,2008-11-15,03:56:34
39.982819,116.328713,0,246,39767.1643287037,2008-11-15,03:56:38
39.982911,116.328738,0,242,39767.1643865741,2008-11-15,03:56:43
39.983017,116.328731,0,232,39767.1644444444,2008-11-15,03:56:48
39.983092,116.328769,0,209,39767.1644907407,2008-11-15,03:56:52
39.983161,116.328783,0,200,39767.1645486111,2008-11-15,03:56:57
39.983221,116.328789,0,188,39767.1646064815,2008-11-15,03:57:02
39.983272,116.328809,0,183,39767.1646643518,2008-11-15,03:57:07
39.983315,116.32882,0,182,39767.1647222222,2008-11-15,03:57:12
39.983295,116.328845,0,183,39767.1647800926,2008-11-15,03:57:17
39.98326,116.328826,0,182,39767.164837963,2008-11-15,03:57:22
39.983242,116.328811,0,182,39767.1648958333,2008-11-15,03:57:27
39.98322,116.328796,0,182,39767.1649537037,2008-11-15,03:57:32
39.98321,116.328793,0,181,39767.1650115741,2008-11-15,03:57:37
39.98319,116.328794,0,181,39767.1650694444,2008-11-15,03:57:42
39.983179,116.328797,0,181,39767.1651273148,2008-11-15,03:57:47
39.983188,116.328679,0,179,39767.1651851852,2008-11-15,03:57:52
39.98317,116.32866,0,178,39767.1652430556,2008-11-15,03:57:57
39.983219,116.328605,0,176,39767.1653009259,2008-11-15,03:58:02
39.983189,116.328579,0,173,39767.1653587963,2008-11-15,03:58:07
39.983218,116.328606,0,169,39767.1654166667,2008-11-15,03:58:12
39.983373,116.328533,0,166,39767.165462963,2008-11-15,03:58:16
39.983275,116.328491,0,163,39767.1655092593,2008-11-15,03:58:20
39.983434,116.32849,0,161,39767.1655324074,2008-11-15,03:58:22
39.983553,116.328569,0,159,39767.1655555556,2008-11-15,03:58:24
39.983561,116.32863,0,156,39767.1656134259,2008-11-15,03:58:29
39.983459,116.328579,0,151,39767.1656712963,2008-11-15,03:58:34
39.983466,116.328441,0,150,39767.1657175926,2008-11-15,03:58:38
39.983466,116.328384,0,151,39767.165775463,2008-11-15,03:58:43
39.983424,116.328386,0,145,39767.1658333333,2008-11-15,03:58:48
39.983436,116.328346,0,136,39767.1658912037,2008-11-15,03:58:53
39.983508,116.328304,0,127,39767.1659490741,2008-11-15,03:58:58
39.983551,116.328321,0,121,39767.1660069444,2008-11-15,03:59:03
39.98353,116.328309,0,119,39767.1660648148,2008-11-15,03:59:08
39.983524,116.328271,0,118,39767.1661226852,2008-11-15,03:59:13
39.983524,116.328276,0,117,39767.1661805556,2008-11-15,03:59:18
39.983524,116.328276,0,117,39767.1662152778,2008-11-15,03:59:21
39.983521,116.328275,0,117,39767.1662384259,2008-11-15,03:59:23
39.983475,116.32823,0,118,39767.1662962963,2008-11-15,03:59:28
39.98345,116.328186,0,119,39767.1663541667,2008-11-15,03:59:33
39.983421,116.328149,0,120,39767.166412037,2008-11-15,03:59:38
39.983421,116.328149,0,120,39767.1664467593,2008-11-15,03:59:41
39.983419,116.328145,0,121,39767.1664699074,2008-11-15,03:59:43
39.983404,116.32816,0,121,39767.1665277778,2008-11-15,03:59:48
39.983373,116.328196,0,123,39767.1665856481,2008-11-15,03:59:53
39.983383,116.32822,0,124,39767.1666435185,2008-11-15,03:59:58
39.98341,116.328222,0,125,39767.1667013889,2008-11-15,04:00:03
39.983407,116.328295,0,126,39767.1667592593,2008-11-15,04:00:08
39.983395,116.328326,0,126,39767.1668171296,2008-11-15,04:00:13
39.98335,116.328377,0,125,39767.166875,2008-11-15,04:00:18
39.983263,116.32845,0,124,39767.1669328704,2008-11-15,04:00:23
39.983217,116.328471,0,122,39767.1669907407,2008-11-15,04:00:28
39.983203,116.328482,0,119,39767.1670486111,2008-11-15,04:00:33
39.983179,116.328456,0,116,39767.1671064815,2008-11-15,04:00:38
39.983142,116.328427,0,112,39767.1671643518,2008-11-15,04:00:43
39.983186,116.328369,0,108,39767.1672222222,2008-11-15,04:00:48
39.983126,116.328245,0,104,39767.1672685185,2008-11-15,04:00:52
39.983108,116.32821,0,99,39767.1673263889,2008-11-15,04:00:57
39.983094,116.328132,0,94,39767.1673842593,2008-11-15,04:01:02
39.983103,116.328005,0,88,39767.1674421296,2008-11-15,04:01:07
39.983119,116.328024,0,83,39767.1675,2008-11-15,04:01:12
39.983106,116.328031,0,76,39767.1675578704,2008-11-15,04:01:17
39.983072,116.328027,0,70,39767.1676157407,2008-11-15,04:01:22
39.983096,116.328008,0,63,39767.1676736111,2008-11-15,04:01:27
39.983184,116.327963,0,56,39767.1677314815,2008-11-15,04:01:32
39.983307,116.327938,0,51,39767.1677662037,2008-11-15,04:01:35
39.983428,116.327916,0,51,39767.1678009259,2008-11-15,04:01:38
39.983471,116.327876,0,49,39767.1678587963,2008-11-15,04:01:43
39.983511,116.327793,0,47,39767.1679166667,2008-11-15,04:01:48
39.983483,116.327685,0,46,39767.167974537,2008-11-15,04:01:53
39.983459,116.327605,0,45,39767.1680324074,2008-11-15,04:01:58
39.983436,116.327608,0,45,39767.1680902778,2008-11-15,04:02:03
39.983326,116.327669,0,46,39767.1681481482,2008-11-15,04:02:08
39.983222,116.327745,0,47,39767.1681944444,2008-11-15,04:02:12
39.983136,116.327788,0,48,39767.1682407407,2008-11-15,04:02:16
39.983072,116.327815,0,50,39767.1682986111,2008-11-15,04:02:21
39.983085,116.327768,0,52,39767.1683564815,2008-11-15,04:02:26
39.983175,116.327713,0,54,39767.1684027778,2008-11-15,04:02:30
39.983266,116.327651,0,56,39767.1684490741,2008-11-15,04:02:34
39.983373,116.327575,0,57,39767.1684837963,2008-11-15,04:02:37
39.98346,116.327565,0,58,39767.1685416667,2008-11-15,04:02:42
39.983359,116.327661,0,58,39767.1685763889,2008-11-15,04:02:45
39.983284,116.327747,0,57,39767.1686111111,2008-11-15,04:02:48
39.983248,116.327812,0,55,39767.1686689815,2008-11-15,04:02:53
39.983293,116.327833,0,53,39767.1687268519,2008-11-15,04:02:58
39.983243,116.327942,0,51,39767.1687847222,2008-11-15,04:03:03
39.983201,116.327953,0,49,39767.1688425926,2008-11-15,04:03:08
39.983191,116.327922,0,46,39767.168900463,2008-11-15,04:03:13
39.983144,116.327904,0,42,39767.1689583333,2008-11-15,04:03:18
39.983054,116.327915,0,39,39767.1690046296,2008-11-15,04:03:22
39.983058,116.327865,0,35,39767.1690625,2008-11-15,04:03:27
39.983018,116.327787,0,32,39767.1691203704,2008-11-15,04:03:32
39.982937,116.327781,0,29,39767.1691782407,2008-11-15,04:03:37
39.982858,116.327818,0,28,39767.1692361111,2008-11-15,04:03:42
39.98275,116.327836,0,26,39767.1692824074,2008-11-15,04:03:46
39.982662,116.327877,0,25,39767.1693287037,2008-11-15,04:03:50
39.982753,116.327895,0,23,39767.1693634259,2008-11-15,04:03:53
39.982756,116.327946,0,20,39767.1694212963,2008-11-15,04:03:58
39.982747,116.328002,0,18,39767.1694791667,2008-11-15,04:04:03
39.982757,116.328033,0,17,39767.169537037,2008-11-15,04:04:08
39.982697,116.328065,0,16,39767.1695949074,2008-11-15,04:04:13
39.982683,116.328066,0,14,39767.1696527778,2008-11-15,04:04:18
39.982683,116.328066,0,14,39767.1696875,2008-11-15,04:04:21
39.982681,116.328063,0,12,39767.1697106481,2008-11-15,04:04:23
39.982705,116.328045,0,11,39767.1697685185,2008-11-15,04:04:28
39.982709,116.328031,0,10,39767.1698263889,2008-11-15,04:04:33
39.982699,116.328023,0,7,39767.1698842593,2008-11-15,04:04:38
39.982794,116.328028,0,6,39767.1699074074,2008-11-15,04:04:40
39.982888,116.328038,0,6,39767.1699189815,2008-11-15,04:04:41
39.982978,116.32805,0,6,39767.1699421296,2008-11-15,04:04:43
39.983021,116.328063,0,6,39767.17,2008-11-15,04:04:48
39.983095,116.328086,0,8,39767.1700578704,2008-11-15,04:04:53
39.98311,116.328088,0,8,39767.1701157407,2008-11-15,04:04:58
39.983122,116.328096,0,9,39767.1701736111,2008-11-15,04:05:03
39.983139,116.328147,0,10,39767.1702314815,2008-11-15,04:05:08
39.983157,116.328167,0,12,39767.1702893519,2008-11-15,04:05:13
39.983157,116.328167,0,12,39767.1703240741,2008-11-15,04:05:16
39.983156,116.328168,0,12,39767.1703472222,2008-11-15,04:05:18
39.983153,116.328136,0,14,39767.1704050926,2008-11-15,04:05:23
39.983174,116.328107,0,15,39767.170462963,2008-11-15,04:05:28
39.983184,116.328116,0,16,39767.1705208333,2008-11-15,04:05:33
39.983133,116.328192,0,16,39767.1705787037,2008-11-15,04:05:38
39.983072,116.328328,0,17,39767.170625,2008-11-15,04:05:42
39.983025,116.328437,0,17,39767.1706597222,2008-11-15,04:05:45
39.982967,116.328564,0,17,39767.1706944444,2008-11-15,04:05:48
39.982947,116.328637,0,17,39767.1707523148,2008-11-15,04:05:53
39.982898,116.328747,0,17,39767.1707986111,2008-11-15,04:05:57
39.982827,116.328912,0,17,39767.1708333333,2008-11-15,04:06:00
39.982767,116.32904,0,16,39767.1708564815,2008-11-15,04:06:02
39.982685,116.329181,0,16,39767.1708796296,2008-11-15,04:06:04
39.982804,116.329204,0,16,39767.1709375,2008-11-15,04:06:09
39.982872,116.329092,0,15,39767.1709490741,2008-11-15,04:06:10
39.984215,116.32764,0,56,39767.1717824074,2008-11-15,04:07:22
39.98428,116.327804,0,139,39767.1721990741,2008-11-15,04:07:58
39.984216,116.327796,0,141,39767.1722569444,2008-11-15,04:08:03
39.984171,116.327776,0,142,39767.1723148148,2008-11-15,04:08:08
39.98436,116.327652,0,99,39767.172349537,2008-11-15,04:08:11
39.984472,116.327582,0,74,39767.1723611111,2008-11-15,04:08:12
39.984571,116.327518,0,49,39767.1723842593,2008-11-15,04:08:14
39.984655,116.327464,0,36,39767.1724189815,2008-11-15,04:08:17
39.984714,116.327401,0,26,39767.1724768518,2008-11-15,04:08:22
39.983442,116.327972,0,53,39767.1737962963,2008-11-15,04:10:16
39.983183,116.328396,0,205,39767.1738078704,2008-11-15,04:10:17
39.983189,116.328317,0,140,39767.1738194444,2008-11-15,04:10:18
39.983165,116.328249,0,97,39767.1738310185,2008-11-15,04:10:19
39.983127,116.328226,0,136,39767.1738541667,2008-11-15,04:10:21
39.983094,116.328167,0,144,39767.173912037,2008-11-15,04:10:26
39.98308,116.328202,0,136,39767.1739699074,2008-11-15,04:10:31
39.983108,116.328193,0,126,39767.1740277778,2008-11-15,04:10:36
39.983108,116.328193,0,126,39767.1740625,2008-11-15,04:10:39
39.983109,116.328186,0,122,39767.1740856481,2008-11-15,04:10:41
39.983107,116.32817,0,122,39767.1741435185,2008-11-15,04:10:46
39.983107,116.328161,0,123,39767.1742013889,2008-11-15,04:10:51
39.983111,116.328168,0,124,39767.1742592593,2008-11-15,04:10:56
39.983114,116.328176,0,124,39767.1743171296,2008-11-15,04:11:01
39.983115,116.328178,0,123,39767.174375,2008-11-15,04:11:06
39.983115,116.328173,0,124,39767.1744328704,2008-11-15,04:11:11
39.983114,116.328166,0,125,39767.1744907407,2008-11-15,04:11:16
39.983115,116.328163,0,125,39767.1745486111,2008-11-15,04:11:21
39.983115,116.328163,0,125,39767.1745833333,2008-11-15,04:11:24
39.983113,116.328156,0,126,39767.1746064815,2008-11-15,04:11:26
39.983109,116.328138,0,126,39767.1746643518,2008-11-15,04:11:31
39.983101,116.328101,0,127,39767.1747222222,2008-11-15,04:11:36
39.983099,116.328076,0,128,39767.1747800926,2008-11-15,04:11:41
39.983101,116.328059,0,130,39767.174837963,2008-11-15,04:11:46
39.98332,116.328254,0,322,39767.1776157407,2008-11-15,04:15:46
39.983324,116.328266,0,327,39767.1776736111,2008-11-15,04:15:51
39.983324,116.328266,0,327,39767.1777083333,2008-11-15,04:15:54
39.983319,116.328272,0,331,39767.1777314815,2008-11-15,04:15:56
39.983227,116.328243,0,324,39767.1777777778,2008-11-15,04:16:00
39.983158,116.328225,0,318,39767.1778356481,2008-11-15,04:16:05
39.983148,116.3283,0,316,39767.1778935185,2008-11-15,04:16:10
39.98319,116.328295,0,317,39767.1779513889,2008-11-15,04:16:15
39.98319,116.328295,0,317,39767.1779861111,2008-11-15,04:16:18
39.983182,116.328303,0,320,39767.1780092593,2008-11-15,04:16:20
39.983199,116.328308,0,319,39767.1780671296,2008-11-15,04:16:25
39.983245,116.328309,0,315,39767.178125,2008-11-15,04:16:30
39.983245,116.328309,0,315,39767.1781597222,2008-11-15,04:16:33
39.98325,116.328317,0,317,39767.1781828704,2008-11-15,04:16:35
39.98326,116.328319,0,319,39767.1782407407,2008-11-15,04:16:40
39.983262,116.32831,0,318,39767.1782986111,2008-11-15,04:16:45
39.983274,116.328268,0,317,39767.1783564815,2008-11-15,04:16:50
39.983315,116.328216,0,312,39767.1784143519,2008-11-15,04:16:55
39.983364,116.328155,0,308,39767.1784722222,2008-11-15,04:17:00
39.98342,116.32819,0,301,39767.1785300926,2008-11-15,04:17:05
39.983452,116.328192,0,297,39767.178587963,2008-11-15,04:17:10
39.983462,116.328164,0,287,39767.1786458333,2008-11-15,04:17:15
39.983464,116.328165,0,285,39767.1787037037,2008-11-15,04:17:20
39.983464,116.328165,0,286,39767.1787615741,2008-11-15,04:17:25
39.983464,116.328165,0,286,39767.1787962963,2008-11-15,04:17:28
39.983458,116.32817,0,286,39767.1788194444,2008-11-15,04:17:30
39.983449,116.328182,0,286,39767.1788773148,2008-11-15,04:17:35
39.983436,116.328188,0,287,39767.1789351852,2008-11-15,04:17:40
39.983412,116.328196,0,288,39767.1789930556,2008-11-15,04:17:45
39.983382,116.32818,0,288,39767.1790509259,2008-11-15,04:17:50
39.983356,116.32815,0,286,39767.1791087963,2008-11-15,04:17:55
39.983353,116.328162,0,284,39767.1791666667,2008-11-15,04:18:00
39.983302,116.328176,0,275,39767.179224537,2008-11-15,04:18:05
39.983284,116.328181,0,269,39767.1792824074,2008-11-15,04:18:10
39.983277,116.328164,0,264,39767.1793402778,2008-11-15,04:18:15
39.983286,116.328113,0,259,39767.1793981481,2008-11-15,04:18:20
39.983299,116.328085,0,260,39767.1794560185,2008-11-15,04:18:25
39.983291,116.328064,0,258,39767.1795138889,2008-11-15,04:18:30
39.983291,116.328064,0,258,39767.1795486111,2008-11-15,04:18:33
39.983286,116.328064,0,256,39767.1795717593,2008-11-15,04:18:35
39.983346,116.328086,0,255,39767.1796296296,2008-11-15,04:18:40
39.983366,116.328079,0,255,39767.1796875,2008-11-15,04:18:45
39.983357,116.328071,0,256,39767.1797453704,2008-11-15,04:18:50
39.983366,116.328069,0,256,39767.1798032407,2008-11-15,04:18:55
39.983397,116.328054,0,258,39767.1798611111,2008-11-15,04:19:00
39.983439,116.328048,0,258,39767.1799189815,2008-11-15,04:19:05
39.98347,116.328069,0,257,39767.1799768518,2008-11-15,04:19:10
39.983467,116.328087,0,254,39767.1800347222,2008-11-15,04:19:15
39.98343,116.3281,0,249,39767.1800925926,2008-11-15,04:19:20
39.983382,116.328163,0,245,39767.180150463,2008-11-15,04:19:25
39.983342,116.328208,0,240,39767.1802083333,2008-11-15,04:19:30
39.983295,116.328275,0,236,39767.1802662037,2008-11-15,04:19:35
39.983223,116.328331,0,232,39767.1803240741,2008-11-15,04:19:40
39.983157,116.328354,0,230,39767.1803819444,2008-11-15,04:19:45
39.98311,116.328374,0,231,39767.1804398148,2008-11-15,04:19:50
39.98306,116.328412,0,234,39767.1804976852,2008-11-15,04:19:55
39.983033,116.328454,0,239,39767.1805555556,2008-11-15,04:20:00
39.983061,116.328472,0,245,39767.1806134259,2008-11-15,04:20:05
39.983048,116.328466,0,254,39767.1806712963,2008-11-15,04:20:10
39.983051,116.328421,0,264,39767.1807291667,2008-11-15,04:20:15
39.983076,116.328418,0,270,39767.180787037,2008-11-15,04:20:20
39.98311,116.328455,0,278,39767.1808449074,2008-11-15,04:20:25
39.983124,116.328466,0,280,39767.1809027778,2008-11-15,04:20:30
39.983153,116.32849,0,282,39767.1809606481,2008-11-15,04:20:35
39.983184,116.328549,0,285,39767.1810185185,2008-11-15,04:20:40
39.983176,116.328605,0,287,39767.1810763889,2008-11-15,04:20:45
39.983161,116.328625,0,289,39767.1811342593,2008-11-15,04:20:50
39.983161,116.328625,0,289,39767.1811689815,2008-11-15,04:20:53
39.983165,116.328631,0,294,39767.1811921296,2008-11-15,04:20:55
39.983162,116.328617,0,297,39767.18125,2008-11-15,04:21:00
39.983148,116.32852,0,301,39767.1813078704,2008-11-15,04:21:05
39.98308,116.328488,0,307,39767.1813657407,2008-11-15,04:21:10
39.982999,116.328489,0,314,39767.1814236111,2008-11-15,04:21:15
39.982914,116.328498,0,324,39767.1814814815,2008-11-15,04:21:20
39.982837,116.32851,0,337,39767.1815393518,2008-11-15,04:21:25
39.982785,116.328517,0,351,39767.1815972222,2008-11-15,04:21:30
39.982728,116.328509,0,363,39767.1816550926,2008-11-15,04:21:35
39.982692,116.328542,0,376,39767.181712963,2008-11-15,04:21:40
39.982627,116.328542,0,386,39767.1817708333,2008-11-15,04:21:45
39.982581,116.328509,0,396,39767.1818287037,2008-11-15,04:21:50
39.98257,116.328505,0,406,39767.1818865741,2008-11-15,04:21:55
39.982576,116.328484,0,416,39767.1819444444,2008-11-15,04:22:00
39.982598,116.328413,0,424,39767.1820023148,2008-11-15,04:22:05
39.982624,116.328372,0,434,39767.1820601852,2008-11-15,04:22:10
39.982625,116.328328,0,445,39767.1821180556,2008-11-15,04:22:15
39.982619,116.328303,0,454,39767.1821759259,2008-11-15,04:22:20
39.982597,116.328275,0,460,39767.1822337963,2008-11-15,04:22:25
39.982613,116.328236,0,470,39767.1822916667,2008-11-15,04:22:30
39.982622,116.328266,0,483,39767.182349537,2008-11-15,04:22:35
39.98266,116.328275,0,499,39767.1824074074,2008-11-15,04:22:40
39.982659,116.328236,0,512,39767.1824652778,2008-11-15,04:22:45
39.982629,116.328263,0,524,39767.1825231481,2008-11-15,04:22:50
39.982617,116.328329,0,536,39767.1825810185,2008-11-15,04:22:55
39.982613,116.328347,0,538,39767.1826388889,2008-11-15,04:23:00
39.982622,116.328383,0,541,39767.1826967593,2008-11-15,04:23:05
39.98262,116.328441,0,544,39767.1827546296,2008-11-15,04:23:10
39.98262,116.328476,0,546,39767.1828125,2008-11-15,04:23:15
39.98262,116.328476,0,546,39767.1828472222,2008-11-15,04:23:18
39.982621,116.328478,0,546,39767.1828703704,2008-11-15,04:23:20
39.982618,116.328468,0,546,39767.1829282407,2008-11-15,04:23:25
39.982574,116.328459,0,544,39767.1829861111,2008-11-15,04:23:30
39.982517,116.328467,0,542,39767.1830439815,2008-11-15,04:23:35
39.98245,116.328489,0,540,39767.1831018519,2008-11-15,04:23:40
39.982415,116.328502,0,540,39767.1831597222,2008-11-15,04:23:45
39.982359,116.328486,0,539,39767.1832175926,2008-11-15,04:23:50
39.98227,116.328442,0,535,39767.1832638889,2008-11-15,04:23:54
39.982172,116.328451,0,533,39767.1833217593,2008-11-15,04:23:59
39.982135,116.328477,0,534,39767.1833796296,2008-11-15,04:24:04
39.982135,116.328477,0,534,39767.1834143519,2008-11-15,04:24:07
39.982133,116.328484,0,535,39767.1834375,2008-11-15,04:24:09
39.982116,116.328483,0,534,39767.1834953704,2008-11-15,04:24:14
39.982114,116.328473,0,535,39767.1835532407,2008-11-15,04:24:19
39.982113,116.328467,0,535,39767.1836111111,2008-11-15,04:24:24
39.982113,116.328467,0,535,39767.1836458333,2008-11-15,04:24:27
39.982114,116.328462,0,534,39767.1836689815,2008-11-15,04:24:29
39.982843,116.328809,0,533,39767.1837152778,2008-11-15,04:24:33
39.982878,116.328889,0,528,39767.1837731482,2008-11-15,04:24:38
39.982833,116.328996,0,526,39767.1838078704,2008-11-15,04:24:41
39.982774,116.329057,0,523,39767.1838657407,2008-11-15,04:24:46
39.982706,116.329107,0,522,39767.1839236111,2008-11-15,04:24:51
39.982675,116.329121,0,522,39767.1839814815,2008-11-15,04:24:56
39.982675,116.329121,0,522,39767.1840162037,2008-11-15,04:24:59
39.982672,116.329117,0,522,39767.1840393519,2008-11-15,04:25:01
39.982704,116.329085,0,523,39767.1840972222,2008-11-15,04:25:06
39.982728,116.329032,0,523,39767.1841550926,2008-11-15,04:25:11
39.982779,116.328931,0,523,39767.1842013889,2008-11-15,04:25:15
39.982844,116.328823,0,525,39767.1842592593,2008-11-15,04:25:20
39.982937,116.328724,0,526,39767.1842939815,2008-11-15,04:25:23
39.983024,116.328621,0,525,39767.1843055556,2008-11-15,04:25:24
39.983114,116.328508,0,526,39767.1843402778,2008-11-15,04:25:27
39.982973,116.328711,0,410,39767.1876967593,2008-11-15,04:30:17
39.982874,116.328799,0,409,39767.1877314815,2008-11-15,04:30:20
39.982818,116.32892,0,408,39767.1877777778,2008-11-15,04:30:24
39.982767,116.329031,0,407,39767.1878356481,2008-11-15,04:30:29
39.98274,116.329106,0,405,39767.1878935185,2008-11-15,04:30:34
39.982727,116.329067,0,405,39767.1879513889,2008-11-15,04:30:39
39.982789,116.329189,0,404,39767.187962963,2008-11-15,04:30:40
39.982801,116.329248,0,403,39767.1880208333,2008-11-15,04:30:45
39.982832,116.329119,0,402,39767.1880787037,2008-11-15,04:30:50
39.982863,116.329015,0,402,39767.1881365741,2008-11-15,04:30:55
39.982862,116.329015,0,402,39767.1881944444,2008-11-15,04:31:00
39.982862,116.329015,0,402,39767.1882291667,2008-11-15,04:31:03
39.982859,116.329012,0,402,39767.1882523148,2008-11-15,04:31:05
39.982775,116.328993,0,401,39767.1883101852,2008-11-15,04:31:10
39.982678,116.329017,0,400,39767.1883449074,2008-11-15,04:31:13
39.982596,116.329066,0,397,39767.1884027778,2008-11-15,04:31:18
39.982576,116.329111,0,394,39767.1884606481,2008-11-15,04:31:23
39.982518,116.329103,0,393,39767.1885185185,2008-11-15,04:31:28
39.982506,116.32908,0,393,39767.1885763889,2008-11-15,04:31:33
39.982473,116.32904,0,391,39767.1886342593,2008-11-15,04:31:38
39.982498,116.32895,0,390,39767.1886921296,2008-11-15,04:31:43
39.982462,116.328842,0,377,39767.18875,2008-11-15,04:31:48
39.982425,116.328832,0,374,39767.1888078704,2008-11-15,04:31:53
39.982396,116.328939,0,361,39767.1888541667,2008-11-15,04:31:57
39.982339,116.32895,0,350,39767.188912037,2008-11-15,04:32:02
39.982251,116.328932,0,343,39767.1889583333,2008-11-15,04:32:06
39.98222,116.328929,0,340,39767.1890162037,2008-11-15,04:32:11
39.982182,116.328904,0,339,39767.1890740741,2008-11-15,04:32:16
39.982155,116.328857,0,337,39767.1891319444,2008-11-15,04:32:21
39.982124,116.328816,0,340,39767.1891898148,2008-11-15,04:32:26
39.982034,116.328771,0,341,39767.1892476852,2008-11-15,04:32:31
39.982008,116.32877,0,345,39767.1893055556,2008-11-15,04:32:36
39.982009,116.328823,0,346,39767.1893634259,2008-11-15,04:32:41
39.981953,116.328872,0,346,39767.1894212963,2008-11-15,04:32:46
39.981923,116.328844,0,348,39767.1894791667,2008-11-15,04:32:51
39.981889,116.328831,0,346,39767.189537037,2008-11-15,04:32:56
39.981836,116.328774,0,346,39767.1895949074,2008-11-15,04:33:01
39.981764,116.328731,0,345,39767.1896527778,2008-11-15,04:33:06
39.981676,116.32867,0,343,39767.1897106481,2008-11-15,04:33:11
39.981579,116.328653,0,340,39767.1897222222,2008-11-15,04:33:12
39.981488,116.328631,0,338,39767.1897453704,2008-11-15,04:33:14
39.981398,116.328611,0,335,39767.1897685185,2008-11-15,04:33:16
39.981308,116.328592,0,331,39767.1898263889,2008-11-15,04:33:21
39.981282,116.328501,0,327,39767.1898842593,2008-11-15,04:33:26
39.981309,116.328404,0,326,39767.1899421296,2008-11-15,04:33:31
39.981268,116.328381,0,319,39767.19,2008-11-15,04:33:36
39.981262,116.328341,0,318,39767.1900578704,2008-11-15,04:33:41
39.981247,116.328291,0,315,39767.1901157407,2008-11-15,04:33:46
39.981285,116.328274,0,309,39767.1901736111,2008-11-15,04:33:51
39.981319,116.328234,0,304,39767.1902314815,2008-11-15,04:33:56
39.981345,116.328176,0,303,39767.1902893518,2008-11-15,04:34:01
39.981352,116.328041,0,298,39767.1903356481,2008-11-15,04:34:05
39.98132,116.327927,0,291,39767.1903935185,2008-11-15,04:34:10
39.98132,116.32782,0,286,39767.1904513889,2008-11-15,04:34:15
39.981309,116.327738,0,282,39767.1905092593,2008-11-15,04:34:20
39.981317,116.327642,0,280,39767.1905671296,2008-11-15,04:34:25
39.981374,116.327571,0,273,39767.190625,2008-11-15,04:34:30
39.981401,116.327542,0,270,39767.1906828704,2008-11-15,04:34:35
39.981399,116.327519,0,268,39767.1907407407,2008-11-15,04:34:40
39.981418,116.327473,0,263,39767.1907986111,2008-11-15,04:34:45
39.981463,116.327427,0,261,39767.1908564815,2008-11-15,04:34:50
39.981507,116.327401,0,261,39767.1909143519,2008-11-15,04:34:55
39.981591,116.32733,0,252,39767.1909722222,2008-11-15,04:35:00
39.981615,116.327327,0,252,39767.1910300926,2008-11-15,04:35:05
39.98166,116.32729,0,245,39767.191087963,2008-11-15,04:35:10
39.981699,116.327285,0,241,39767.1911458333,2008-11-15,04:35:15
39.981715,116.327262,0,239,39767.1912037037,2008-11-15,04:35:20
39.98174,116.327258,0,232,39767.1912615741,2008-11-15,04:35:25
39.981739,116.327252,0,231,39767.1913194444,2008-11-15,04:35:30
39.981739,116.327252,0,231,39767.1913541667,2008-11-15,04:35:33
39.981738,116.327247,0,231,39767.1913773148,2008-11-15,04:35:35
39.981764,116.32724,0,230,39767.1914351852,2008-11-15,04:35:40
39.981849,116.327263,0,235,39767.1914930556,2008-11-15,04:35:45
39.981698,116.326977,0,226,39767.1975694444,2008-11-15,04:44:30
39.981692,116.326971,0,228,39767.1976273148,2008-11-15,04:44:35
39.981689,116.326967,0,229,39767.1976851852,2008-11-15,04:44:40
39.981695,116.326965,0,231,39767.1977430556,2008-11-15,04:44:45
39.981701,116.326963,0,233,39767.1978009259,2008-11-15,04:44:50
39.981701,116.326965,0,235,39767.1978587963,2008-11-15,04:44:55
39.981701,116.326969,0,237,39767.1979166667,2008-11-15,04:45:00
39.981702,116.326975,0,239,39767.197974537,2008-11-15,04:45:05
39.981704,116.32698,0,241,39767.1980324074,2008-11-15,04:45:10
39.981703,116.326988,0,243,39767.1980902778,2008-11-15,04:45:15
39.981701,116.326995,0,246,39767.1981481481,2008-11-15,04:45:20
39.981701,116.326995,0,246,39767.1981828704,2008-11-15,04:45:23
39.981702,116.327001,0,248,39767.1982060185,2008-11-15,04:45:25
39.981713,116.32703,0,249,39767.1982638889,2008-11-15,04:45:30
39.981715,116.327052,0,251,39767.1983217593,2008-11-15,04:45:35
39.981718,116.327062,0,251,39767.1983796296,2008-11-15,04:45:40
39.98172,116.327067,0,251,39767.1984375,2008-11-15,04:45:45
39.98172,116.327066,0,252,39767.1984953704,2008-11-15,04:45:50
39.98172,116.327063,0,251,39767.1985532407,2008-11-15,04:45:55
39.98172,116.327063,0,251,39767.198587963,2008-11-15,04:45:58
39.98172,116.327063,0,251,39767.1986111111,2008-11-15,04:46:00
39.981754,116.327053,0,252,39767.1986689815,2008-11-15,04:46:05
39.981913,116.327035,0,252,39767.1987037037,2008-11-15,04:46:08
39.982084,116.327038,0,251,39767.1987268519,2008-11-15,04:46:10
39.982254,116.327011,0,251,39767.19875,2008-11-15,04:46:12
39.982356,116.327007,0,251,39767.1987615741,2008-11-15,04:46:13
39.982649,116.327072,0,252,39767.1987847222,2008-11-15,04:46:15
39.982837,116.327079,0,252,39767.1987962963,2008-11-15,04:46:16
39.982941,116.327088,0,252,39767.1988078704,2008-11-15,04:46:17
39.98306,116.327114,0,251,39767.1988194444,2008-11-15,04:46:18
39.983152,116.327119,0,252,39767.1988310185,2008-11-15,04:46:19
39.983325,116.327118,0,252,39767.1988541667,2008-11-15,04:46:21
39.98342,116.327112,0,251,39767.1988657407,2008-11-15,04:46:22
39.98351,116.327113,0,251,39767.1988773148,2008-11-15,04:46:23
39.983618,116.327154,0,250,39767.1988888889,2008-11-15,04:46:24
39.983715,116.327168,0,248,39767.198900463,2008-11-15,04:46:25
39.983888,116.327214,0,244,39767.1989236111,2008-11-15,04:46:27
39.983976,116.327259,0,240,39767.1989351852,2008-11-15,04:46:28
39.984085,116.327251,0,236,39767.1989583333,2008-11-15,04:46:30
39.984174,116.327296,0,231,39767.1989814815,2008-11-15,04:46:32
39.984263,116.327302,0,216,39767.1990393519,2008-11-15,04:46:37
39.984284,116.327307,0,199,39767.1990972222,2008-11-15,04:46:42
39.984297,116.327306,0,187,39767.1991550926,2008-11-15,04:46:47
39.984313,116.327304,0,176,39767.199212963,2008-11-15,04:46:52
39.98433,116.327301,0,164,39767.1992708333,2008-11-15,04:46:57
39.984347,116.327299,0,151,39767.1993287037,2008-11-15,04:47:02
39.984347,116.327299,0,151,39767.1993634259,2008-11-15,04:47:05
39.98435,116.327295,0,139,39767.1993865741,2008-11-15,04:47:07
39.984359,116.327291,0,134,39767.1994444444,2008-11-15,04:47:12
39.984367,116.327289,0,129,39767.1995023148,2008-11-15,04:47:17
39.984375,116.327287,0,124,39767.1995601852,2008-11-15,04:47:22
39.984376,116.327285,0,122,39767.1996180556,2008-11-15,04:47:27
39.984375,116.327283,0,122,39767.1996759259,2008-11-15,04:47:32
39.984374,116.327282,0,122,39767.1997337963,2008-11-15,04:47:37
39.984373,116.327281,0,122,39767.1997916667,2008-11-15,04:47:42
39.984374,116.327281,0,122,39767.199849537,2008-11-15,04:47:47
39.984374,116.327279,0,121,39767.1999074074,2008-11-15,04:47:52
39.984375,116.327278,0,121,39767.1999652778,2008-11-15,04:47:57
39.984375,116.327277,0,121,39767.2000231481,2008-11-15,04:48:02
39.984375,116.327277,0,121,39767.2000578704,2008-11-15,04:48:05
39.984378,116.327276,0,121,39767.2000810185,2008-11-15,04:48:07
39.984471,116.327242,0,116,39767.2001157407,2008-11-15,04:48:10
39.984571,116.327204,0,114,39767.2001736111,2008-11-15,04:48:15
39.984693,116.327168,0,117,39767.2002199074,2008-11-15,04:48:19
39.984794,116.327164,0,118,39767.2002430556,2008-11-15,04:48:21
39.98492,116.327152,0,118,39767.2002662037,2008-11-15,04:48:23
39.98505,116.327149,0,115,39767.2002893519,2008-11-15,04:48:25
39.98516,116.327137,0,115,39767.2003125,2008-11-15,04:48:27
39.985252,116.327126,0,115,39767.2003356481,2008-11-15,04:48:29
39.985379,116.327107,0,118,39767.2003703704,2008-11-15,04:48:32
39.98551,116.327137,0,115,39767.2004050926,2008-11-15,04:48:35
39.985616,116.327146,0,112,39767.2004282407,2008-11-15,04:48:37
39.985723,116.327158,0,117,39767.200462963,2008-11-15,04:48:40
39.985741,116.327151,0,115,39767.2005208333,2008-11-15,04:48:45
39.985744,116.32715,0,112,39767.2005787037,2008-11-15,04:48:50
39.985744,116.32715,0,112,39767.2006134259,2008-11-15,04:48:53
39.985748,116.327149,0,111,39767.2006365741,2008-11-15,04:48:55
39.985886,116.327125,0,106,39767.2006944444,2008-11-15,04:49:00
39.986017,116.327087,0,98,39767.2007175926,2008-11-15,04:49:02
39.986151,116.32706,0,98,39767.2007407407,2008-11-15,04:49:04
39.986314,116.32704,0,97,39767.2007638889,2008-11-15,04:49:06
39.986486,116.327041,0,101,39767.200787037,2008-11-15,04:49:08
39.986583,116.327022,0,98,39767.2007986111,2008-11-15,04:49:09
39.986675,116.327019,0,100,39767.2008101852,2008-11-15,04:49:10
39.98677,116.327016,0,101,39767.2008217593,2008-11-15,04:49:11
39.986866,116.327012,0,103,39767.2008333333,2008-11-15,04:49:12
39.986969,116.327007,0,103,39767.2008449074,2008-11-15,04:49:13
39.987065,116.326998,0,101,39767.2008564815,2008-11-15,04:49:14
39.987163,116.32699,0,101,39767.2008680556,2008-11-15,04:49:15
39.987264,116.326987,0,101,39767.2008796296,2008-11-15,04:49:16
39.987363,116.32698,0,101,39767.2008912037,2008-11-15,04:49:17
39.987466,116.326977,0,98,39767.2009027778,2008-11-15,04:49:18
39.987582,116.32698,0,91,39767.2009143519,2008-11-15,04:49:19
39.987685,116.326981,0,89,39767.2009259259,2008-11-15,04:49:20
39.987781,116.326968,0,89,39767.2009375,2008-11-15,04:49:21
39.987877,116.326964,0,88,39767.2009490741,2008-11-15,04:49:22
39.987975,116.326956,0,87,39767.2009606481,2008-11-15,04:49:23
39.988069,116.326932,0,86,39767.2009722222,2008-11-15,04:49:24
39.988171,116.32692,0,88,39767.2009837963,2008-11-15,04:49:25
39.988267,116.326919,0,87,39767.2009953704,2008-11-15,04:49:26
39.98836,116.326914,0,87,39767.2010069444,2008-11-15,04:49:27
39.988451,116.326906,0,90,39767.2010185185,2008-11-15,04:49:28
39.988543,116.326902,0,86,39767.2010300926,2008-11-15,04:49:29
39.988714,116.326892,0,78,39767.2010532407,2008-11-15,04:49:31
39.988878,116.32688,0,75,39767.2010763889,2008-11-15,04:49:33
39.98903,116.32688,0,87,39767.201099537,2008-11-15,04:49:35
39.989147,116.326877,0,90,39767.2011226852,2008-11-15,04:49:37
39.989238,116.326881,0,102,39767.2011574074,2008-11-15,04:49:40
39.989224,116.326912,0,121,39767.2012152778,2008-11-15,04:49:45
39.989258,116.326921,0,123,39767.2012731481,2008-11-15,04:49:50
39.989291,116.326924,0,123,39767.2013310185,2008-11-15,04:49:55
39.989346,116.326978,0,119,39767.2013888889,2008-11-15,04:50:00
39.989417,116.326995,0,126,39767.2014467593,2008-11-15,04:50:05
39.989481,116.327016,0,127,39767.2015046296,2008-11-15,04:50:10
39.98955,116.327028,0,127,39767.2015625,2008-11-15,04:50:15
39.989615,116.327021,0,129,39767.2016203704,2008-11-15,04:50:20
39.989671,116.327027,0,130,39767.2016782407,2008-11-15,04:50:25
39.989729,116.327043,0,134,39767.2017361111,2008-11-15,04:50:30
39.989789,116.327034,0,137,39767.2017939815,2008-11-15,04:50:35
39.989832,116.327032,0,144,39767.2018518519,2008-11-15,04:50:40
39.989885,116.327047,0,151,39767.2019097222,2008-11-15,04:50:45
39.98994,116.327043,0,158,39767.2019675926,2008-11-15,04:50:50
39.989994,116.327042,0,166,39767.202025463,2008-11-15,04:50:55
39.990087,116.327006,0,156,39767.2020833333,2008-11-15,04:51:00
39.990169,116.327012,0,151,39767.2021412037,2008-11-15,04:51:05
39.99028,116.327013,0,146,39767.2021990741,2008-11-15,04:51:10
39.990371,116.327039,0,145,39767.2022569444,2008-11-15,04:51:15
39.990449,116.327039,0,143,39767.2023148148,2008-11-15,04:51:20
39.990522,116.327053,0,144,39767.2023726852,2008-11-15,04:51:25
39.990589,116.327063,0,152,39767.2024305556,2008-11-15,04:51:30
39.990642,116.327087,0,161,39767.2024884259,2008-11-15,04:51:35
39.9907,116.327112,0,166,39767.2025462963,2008-11-15,04:51:40
39.990739,116.327166,0,173,39767.2026041667,2008-11-15,04:51:45
39.990787,116.327178,0,184,39767.202662037,2008-11-15,04:51:50
39.990835,116.327176,0,191,39767.2027199074,2008-11-15,04:51:55
39.990884,116.32718,0,190,39767.2027777778,2008-11-15,04:52:00
39.990943,116.327192,0,181,39767.2028356481,2008-11-15,04:52:05
39.99101,116.327145,0,150,39767.2028819444,2008-11-15,04:52:09
39.991056,116.327148,0,137,39767.2029398148,2008-11-15,04:52:14
39.991095,116.327175,0,126,39767.2029976852,2008-11-15,04:52:19
39.991163,116.327283,0,123,39767.2030439815,2008-11-15,04:52:23
39.991174,116.327379,0,120,39767.2031018519,2008-11-15,04:52:28
39.991186,116.327488,0,122,39767.2031597222,2008-11-15,04:52:33
39.991173,116.32757,0,122,39767.2032175926,2008-11-15,04:52:38
39.991181,116.327612,0,118,39767.203275463,2008-11-15,04:52:43
39.991231,116.327689,0,119,39767.2033333333,2008-11-15,04:52:48
39.991221,116.327758,0,123,39767.2033912037,2008-11-15,04:52:53
39.991231,116.327825,0,122,39767.2034490741,2008-11-15,04:52:58
39.991227,116.327862,0,121,39767.2035069444,2008-11-15,04:53:03
39.991243,116.327962,0,124,39767.2035648148,2008-11-15,04:53:08
39.991225,116.328086,0,122,39767.2036226852,2008-11-15,04:53:13
39.99123,116.328126,0,121,39767.2036805556,2008-11-15,04:53:18
39.991233,116.328203,0,127,39767.2037384259,2008-11-15,04:53:23
39.991175,116.328294,0,142,39767.2037847222,2008-11-15,04:53:27
39.991156,116.328389,0,152,39767.2038425926,2008-11-15,04:53:32
39.991164,116.328469,0,156,39767.203900463,2008-11-15,04:53:37
39.991161,116.328534,0,161,39767.2039583333,2008-11-15,04:53:42
39.991143,116.328621,0,169,39767.2040162037,2008-11-15,04:53:47
39.99114,116.328703,0,175,39767.2040740741,2008-11-15,04:53:52
39.991125,116.328803,0,185,39767.2041319444,2008-11-15,04:53:57
39.991123,116.328873,0,191,39767.2041898148,2008-11-15,04:54:02
39.991118,116.328959,0,193,39767.2042476852,2008-11-15,04:54:07
39.991114,116.329041,0,195,39767.2043055556,2008-11-15,04:54:12
39.991117,116.329114,0,188,39767.2043634259,2008-11-15,04:54:17
39.99113,116.329163,0,192,39767.2044212963,2008-11-15,04:54:22
39.991125,116.329201,0,192,39767.2044791667,2008-11-15,04:54:27
39.991128,116.329265,0,192,39767.204537037,2008-11-15,04:54:32
39.991124,116.329396,0,185,39767.2045833333,2008-11-15,04:54:36
39.991161,116.329486,0,186,39767.2046412037,2008-11-15,04:54:41
39.991153,116.32958,0,191,39767.2046990741,2008-11-15,04:54:46
39.991136,116.329658,0,196,39767.2047569444,2008-11-15,04:54:51
39.991125,116.329756,0,194,39767.2048148148,2008-11-15,04:54:56
39.991114,116.329819,0,193,39767.2048726852,2008-11-15,04:55:01
39.991148,116.329866,0,192,39767.2049305556,2008-11-15,04:55:06
39.991156,116.329904,0,197,39767.2049884259,2008-11-15,04:55:11
39.99114,116.329991,0,206,39767.2050462963,2008-11-15,04:55:16
39.991139,116.330065,0,211,39767.2051041667,2008-11-15,04:55:21
39.991092,116.33018,0,210,39767.2051388889,2008-11-15,04:55:24
39.991095,116.330236,0,209,39767.2051967593,2008-11-15,04:55:29
39.991106,116.330291,0,210,39767.2052546296,2008-11-15,04:55:34
39.991063,116.330349,0,215,39767.2053125,2008-11-15,04:55:39
39.991091,116.330424,0,208,39767.2053703704,2008-11-15,04:55:44
39.991113,116.330449,0,202,39767.2054282407,2008-11-15,04:55:49
39.99115,116.330478,0,198,39767.2054861111,2008-11-15,04:55:54
39.991187,116.33052,0,198,39767.2055439815,2008-11-15,04:55:59
39.991236,116.330576,0,203,39767.2056018518,2008-11-15,04:56:04
39.991274,116.330667,0,212,39767.2056597222,2008-11-15,04:56:09
39.991304,116.330743,0,217,39767.2057175926,2008-11-15,04:56:14
39.991334,116.330811,0,217,39767.205775463,2008-11-15,04:56:19
39.991333,116.330836,0,217,39767.2058333333,2008-11-15,04:56:24
39.991331,116.330899,0,221,39767.2058912037,2008-11-15,04:56:29
39.991327,116.330908,0,221,39767.2059490741,2008-11-15,04:56:34
39.991334,116.330969,0,220,39767.2060069444,2008-11-15,04:56:39
39.991351,116.33104,0,219,39767.2060648148,2008-11-15,04:56:44
39.991353,116.331122,0,217,39767.2061226852,2008-11-15,04:56:49
39.991342,116.331173,0,222,39767.2061805556,2008-11-15,04:56:54
39.991335,116.33122,0,222,39767.2062384259,2008-11-15,04:56:59
39.991345,116.331214,0,223,39767.2062962963,2008-11-15,04:57:04
39.991351,116.331213,0,224,39767.2063541667,2008-11-15,04:57:09
39.991351,116.331213,0,224,39767.2063888889,2008-11-15,04:57:12
39.991357,116.331213,0,225,39767.206412037,2008-11-15,04:57:14
39.991367,116.331213,0,226,39767.2064699074,2008-11-15,04:57:19
39.99141,116.331243,0,227,39767.2065277778,2008-11-15,04:57:24
39.99144,116.331287,0,228,39767.2065856481,2008-11-15,04:57:29
39.991444,116.331288,0,229,39767.2066435185,2008-11-15,04:57:34
39.99144,116.331288,0,230,39767.2067013889,2008-11-15,04:57:39
39.991435,116.331289,0,230,39767.2067592593,2008-11-15,04:57:44
39.991435,116.331289,0,230,39767.2067939815,2008-11-15,04:57:47
39.991427,116.331293,0,230,39767.2068171296,2008-11-15,04:57:49
39.991424,116.331352,0,230,39767.206875,2008-11-15,04:57:54
39.991425,116.331446,0,230,39767.2069328704,2008-11-15,04:57:59
39.991418,116.33145,0,230,39767.2069907407,2008-11-15,04:58:04
39.99141,116.331454,0,229,39767.2070486111,2008-11-15,04:58:09
39.99141,116.331454,0,229,39767.2070833333,2008-11-15,04:58:12
39.991412,116.331457,0,229,39767.2071064815,2008-11-15,04:58:14
39.991435,116.33149,0,226,39767.2071643519,2008-11-15,04:58:19
39.991437,116.331544,0,215,39767.2072222222,2008-11-15,04:58:24
39.991412,116.331553,0,205,39767.2072800926,2008-11-15,04:58:29
39.991399,116.331569,0,205,39767.207337963,2008-11-15,04:58:34
39.991396,116.331569,0,204,39767.2073958333,2008-11-15,04:58:39
39.991396,116.331569,0,204,39767.2074305556,2008-11-15,04:58:42
39.9914,116.33157,0,203,39767.2074537037,2008-11-15,04:58:44
39.991438,116.331583,0,198,39767.2075115741,2008-11-15,04:58:49
39.991493,116.331576,0,190,39767.2075694444,2008-11-15,04:58:54
39.991542,116.331584,0,180,39767.2076273148,2008-11-15,04:58:59
39.991761,116.331532,0,195,39767.2111226852,2008-11-15,05:04:01
39.991867,116.331489,0,194,39767.2111342593,2008-11-15,05:04:02
39.991955,116.331448,0,194,39767.2111458333,2008-11-15,05:04:03
39.992135,116.331358,0,194,39767.2111689815,2008-11-15,05:04:05
39.99231,116.331348,0,194,39767.2111805556,2008-11-15,05:04:06
39.992469,116.331331,0,194,39767.2111921296,2008-11-15,05:04:07
39.992688,116.331318,0,194,39767.2112037037,2008-11-15,05:04:08
39.992944,116.331319,0,195,39767.2112152778,2008-11-15,05:04:09
39.993193,116.331316,0,196,39767.2112268518,2008-11-15,05:04:10
39.993431,116.331318,0,197,39767.2112384259,2008-11-15,05:04:11
39.993642,116.331267,0,197,39767.21125,2008-11-15,05:04:12
39.993837,116.33126,0,197,39767.2112615741,2008-11-15,05:04:13
39.994043,116.331258,0,198,39767.2112731481,2008-11-15,05:04:14
39.994258,116.331262,0,198,39767.2112847222,2008-11-15,05:04:15
39.994468,116.331269,0,198,39767.2112962963,2008-11-15,05:04:16
39.994665,116.331271,0,198,39767.2113078704,2008-11-15,05:04:17
39.994859,116.331277,0,198,39767.2113194444,2008-11-15,05:04:18
39.995063,116.331284,0,197,39767.2113310185,2008-11-15,05:04:19
39.995263,116.331285,0,195,39767.2113425926,2008-11-15,05:04:20
39.995467,116.331294,0,193,39767.2113541667,2008-11-15,05:04:21
39.995673,116.331292,0,190,39767.2113657407,2008-11-15,05:04:22
39.995879,116.331295,0,187,39767.2113773148,2008-11-15,05:04:23
39.996069,116.331297,0,184,39767.2113888889,2008-11-15,05:04:24
39.996263,116.331297,0,181,39767.211400463,2008-11-15,05:04:25
39.996445,116.331294,0,179,39767.211412037,2008-11-15,05:04:26
39.996624,116.331293,0,176,39767.2114236111,2008-11-15,05:04:27
39.996806,116.331292,0,174,39767.2114351852,2008-11-15,05:04:28
39.99699,116.331289,0,171,39767.2114467593,2008-11-15,05:04:29
39.997178,116.331285,0,169,39767.2114583333,2008-11-15,05:04:30
39.997365,116.331284,0,167,39767.2114699074,2008-11-15,05:04:31
39.997548,116.331283,0,165,39767.2114814815,2008-11-15,05:04:32
39.997733,116.331286,0,163,39767.2114930556,2008-11-15,05:04:33
39.997919,116.331282,0,161,39767.2115046296,2008-11-15,05:04:34
39.998099,116.331281,0,159,39767.2115162037,2008-11-15,05:04:35
39.998279,116.331283,0,157,39767.2115277778,2008-11-15,05:04:36
39.998461,116.331286,0,155,39767.2115393518,2008-11-15,05:04:37
39.998637,116.331284,0,152,39767.2115509259,2008-11-15,05:04:38
39.998814,116.331284,0,150,39767.2115625,2008-11-15,05:04:39
39.998988,116.331281,0,148,39767.2115740741,2008-11-15,05:04:40
39.999163,116.331282,0,146,39767.2115856481,2008-11-15,05:04:41
39.999333,116.33128,0,143,39767.2115972222,2008-11-15,05:04:42
39.999506,116.331282,0,141,39767.2116087963,2008-11-15,05:04:43
39.999677,116.331277,0,138,39767.2116203704,2008-11-15,05:04:44
39.999847,116.331282,0,136,39767.2116319444,2008-11-15,05:04:45
40.000021,116.331283,0,133,39767.2116435185,2008-11-15,05:04:46
40.000193,116.33128,0,130,39767.2116550926,2008-11-15,05:04:47
40.000362,116.331278,0,128,39767.2116666667,2008-11-15,05:04:48
40.000531,116.331268,0,125,39767.2116782407,2008-11-15,05:04:49
40.000698,116.331259,0,122,39767.2116898148,2008-11-15,05:04:50
40.000867,116.331245,0,119,39767.2117013889,2008-11-15,05:04:51
40.001038,116.331233,0,117,39767.211712963,2008-11-15,05:04:52
40.001207,116.331223,0,114,39767.211724537,2008-11-15,05:04:53
40.001376,116.331209,0,111,39767.2117361111,2008-11-15,05:04:54
40.001556,116.331187,0,107,39767.2117476852,2008-11-15,05:04:55
40.001746,116.331157,0,104,39767.2117592593,2008-11-15,05:04:56
40.001918,116.33114,0,101,39767.2117708333,2008-11-15,05:04:57
40.002092,116.331121,0,97,39767.2117824074,2008-11-15,05:04:58
40.00226,116.331112,0,94,39767.2117939815,2008-11-15,05:04:59
40.002419,116.331111,0,90,39767.2118055556,2008-11-15,05:05:00
40.002583,116.331107,0,87,39767.2118171296,2008-11-15,05:05:01
40.002746,116.331102,0,84,39767.2118287037,2008-11-15,05:05:02
40.002907,116.331099,0,81,39767.2118402778,2008-11-15,05:05:03
40.00308,116.331087,0,78,39767.2118518518,2008-11-15,05:05:04
40.00325,116.331079,0,75,39767.2118634259,2008-11-15,05:05:05
40.003418,116.331074,0,72,39767.211875,2008-11-15,05:05:06
40.003588,116.331071,0,70,39767.2118865741,2008-11-15,05:05:07
40.003758,116.331068,0,67,39767.2118981481,2008-11-15,05:05:08
40.003926,116.331059,0,64,39767.2119097222,2008-11-15,05:05:09
40.004095,116.331058,0,61,39767.2119212963,2008-11-15,05:05:10
40.004266,116.331058,0,58,39767.2119328704,2008-11-15,05:05:11
40.004442,116.331058,0,55,39767.2119444444,2008-11-15,05:05:12
40.004615,116.331056,0,52,39767.2119560185,2008-11-15,05:05:13
40.004787,116.331051,0,49,39767.2119675926,2008-11-15,05:05:14
40.004961,116.331048,0,46,39767.2119791667,2008-11-15,05:05:15
40.005135,116.331044,0,44,39767.2119907407,2008-11-15,05:05:16
40.005308,116.331041,0,42,39767.2120023148,2008-11-15,05:05:17
40.00548,116.331036,0,40,39767.2120138889,2008-11-15,05:05:18
40.005651,116.331027,0,38,39767.212025463,2008-11-15,05:05:19
40.005823,116.331012,0,36,39767.212037037,2008-11-15,05:05:20
40.005995,116.330986,0,34,39767.2120486111,2008-11-15,05:05:21
40.006166,116.330957,0,33,39767.2120601852,2008-11-15,05:05:22
40.006338,116.330923,0,32,39767.2120717593,2008-11-15,05:05:23
40.006509,116.330884,0,31,39767.2120833333,2008-11-15,05:05:24
40.00668,116.330838,0,30,39767.2120949074,2008-11-15,05:05:25
40.00684,116.33079,0,30,39767.2121064815,2008-11-15,05:05:26
40.007008,116.330728,0,29,39767.2121180556,2008-11-15,05:05:27
40.007167,116.330663,0,29,39767.2121296296,2008-11-15,05:05:28
40.007323,116.330592,0,28,39767.2121412037,2008-11-15,05:05:29
40.007473,116.33051,0,28,39767.2121527778,2008-11-15,05:05:30
40.00763,116.330432,0,28,39767.2121643518,2008-11-15,05:05:31
40.007787,116.330347,0,28,39767.2121759259,2008-11-15,05:05:32
40.007945,116.330258,0,28,39767.2121875,2008-11-15,05:05:33
40.008101,116.330162,0,28,39767.2121990741,2008-11-15,05:05:34
40.008261,116.330053,0,28,39767.2122106481,2008-11-15,05:05:35
40.008411,116.329937,0,27,39767.2122222222,2008-11-15,05:05:36
40.008556,116.329822,0,26,39767.2122337963,2008-11-15,05:05:37
40.008699,116.329704,0,26,39767.2122453704,2008-11-15,05:05:38
40.008843,116.329575,0,25,39767.2122569444,2008-11-15,05:05:39
40.008981,116.329444,0,25,39767.2122685185,2008-11-15,05:05:40
40.009117,116.329302,0,25,39767.2122800926,2008-11-15,05:05:41
40.009252,116.329166,0,25,39767.2122916667,2008-11-15,05:05:42
40.009384,116.329023,0,25,39767.2123032407,2008-11-15,05:05:43
40.009516,116.32888,0,25,39767.2123148148,2008-11-15,05:05:44
40.009635,116.328729,0,24,39767.2123263889,2008-11-15,05:05:45
40.009757,116.328576,0,24,39767.212337963,2008-11-15,05:05:46
40.009883,116.328425,0,23,39767.212349537,2008-11-15,05:05:47
40.010009,116.328277,0,22,39767.2123611111,2008-11-15,05:05:48
40.010134,116.32813,0,22,39767.2123726852,2008-11-15,05:05:49
40.010262,116.327965,0,21,39767.2123842593,2008-11-15,05:05:50
40.010383,116.327806,0,21,39767.2123958333,2008-11-15,05:05:51
40.010501,116.327653,0,21,39767.2124074074,2008-11-15,05:05:52
40.010632,116.327505,0,20,39767.2124189815,2008-11-15,05:05:53
40.01076,116.327354,0,20,39767.2124305556,2008-11-15,05:05:54
40.010892,116.327206,0,19,39767.2124421296,2008-11-15,05:05:55
40.011026,116.327057,0,18,39767.2124537037,2008-11-15,05:05:56
40.011157,116.326909,0,18,39767.2124652778,2008-11-15,05:05:57
40.011279,116.326758,0,18,39767.2124768518,2008-11-15,05:05:58
40.011396,116.326621,0,18,39767.2124884259,2008-11-15,05:05:59
40.011521,116.326477,0,18,39767.2125,2008-11-15,05:06:00
40.011648,116.326334,0,18,39767.2125115741,2008-11-15,05:06:01
40.011779,116.326194,0,17,39767.2125231481,2008-11-15,05:06:02
40.011908,116.326042,0,15,39767.2125347222,2008-11-15,05:06:03
40.01203,116.3259,0,14,39767.2125462963,2008-11-15,05:06:04
40.012151,116.325758,0,13,39767.2125578704,2008-11-15,05:06:05
40.012278,116.325615,0,12,39767.2125694444,2008-11-15,05:06:06
40.012402,116.325472,0,12,39767.2125810185,2008-11-15,05:06:07
40.012528,116.325329,0,11,39767.2125925926,2008-11-15,05:06:08
40.012655,116.325183,0,10,39767.2126041667,2008-11-15,05:06:09
40.01278,116.325039,0,9,39767.2126157407,2008-11-15,05:06:10
40.012908,116.324894,0,8,39767.2126273148,2008-11-15,05:06:11
40.013031,116.324743,0,7,39767.2126388889,2008-11-15,05:06:12
40.013161,116.324598,0,6,39767.212650463,2008-11-15,05:06:13
40.013285,116.324466,0,6,39767.212662037,2008-11-15,05:06:14
40.013419,116.32432,0,4,39767.2126736111,2008-11-15,05:06:15
40.013553,116.324174,0,3,39767.2126851852,2008-11-15,05:06:16
40.013675,116.324024,0,2,39767.2126967593,2008-11-15,05:06:17
40.013797,116.32388,0,1,39767.2127083333,2008-11-15,05:06:18
40.013924,116.323739,0,0,39767.2127199074,2008-11-15,05:06:19
40.014049,116.323594,0,-1,39767.2127314815,2008-11-15,05:06:20
40.014173,116.323448,0,-2,39767.2127430556,2008-11-15,05:06:21
40.014298,116.323303,0,-2,39767.2127546296,2008-11-15,05:06:22
40.014423,116.32316,0,-3,39767.2127662037,2008-11-15,05:06:23
40.014551,116.323016,0,-4,39767.2127777778,2008-11-15,05:06:24
40.01467,116.322863,0,-4,39767.2127893518,2008-11-15,05:06:25
40.014803,116.322717,0,-5,39767.2128009259,2008-11-15,05:06:26
40.014939,116.322582,0,-6,39767.2128125,2008-11-15,05:06:27
40.015071,116.32244,0,-6,39767.2128240741,2008-11-15,05:06:28
40.015197,116.322298,0,-7,39767.2128356481,2008-11-15,05:06:29
40.015314,116.322155,0,-8,39767.2128472222,2008-11-15,05:06:30
40.015436,116.32202,0,-9,39767.2128587963,2008-11-15,05:06:31
40.01556,116.321885,0,-11,39767.2128703704,2008-11-15,05:06:32
40.015684,116.321753,0,-13,39767.2128819444,2008-11-15,05:06:33
40.015809,116.321618,0,-15,39767.2128935185,2008-11-15,05:06:34
40.015928,116.321483,0,-16,39767.2129050926,2008-11-15,05:06:35
40.016047,116.321348,0,-17,39767.2129166667,2008-11-15,05:06:36
40.016169,116.321209,0,-18,39767.2129282407,2008-11-15,05:06:37
40.016293,116.321067,0,-16,39767.2129398148,2008-11-15,05:06:38
40.016418,116.320932,0,-16,39767.2129513889,2008-11-15,05:06:39
40.016547,116.320791,0,-16,39767.212962963,2008-11-15,05:06:40
40.016679,116.320647,0,-15,39767.212974537,2008-11-15,05:06:41
40.016813,116.3205,0,-16,39767.2129861111,2008-11-15,05:06:42
40.016949,116.320354,0,-17,39767.2129976852,2008-11-15,05:06:43
40.017084,116.320214,0,-19,39767.2130092593,2008-11-15,05:06:44
40.017248,116.320102,0,-23,39767.2130208333,2008-11-15,05:06:45
40.017396,116.319979,0,-25,39767.2130324074,2008-11-15,05:06:46
40.017544,116.319863,0,-26,39767.2130439815,2008-11-15,05:06:47
40.017689,116.319751,0,-27,39767.2130555556,2008-11-15,05:06:48
40.01782,116.319641,0,-26,39767.2130671296,2008-11-15,05:06:49
40.017969,116.319547,0,-27,39767.2130787037,2008-11-15,05:06:50
40.018124,116.319458,0,-28,39767.2130902778,2008-11-15,05:06:51
40.018264,116.31939,0,-25,39767.2131018518,2008-11-15,05:06:52
40.018414,116.319316,0,-26,39767.2131134259,2008-11-15,05:06:53
40.018571,116.319249,0,-27,39767.213125,2008-11-15,05:06:54
40.01873,116.319186,0,-27,39767.2131365741,2008-11-15,05:06:55
40.018885,116.319118,0,-29,39767.2131481481,2008-11-15,05:06:56
40.01904,116.319052,0,-31,39767.2131597222,2008-11-15,05:06:57
40.019186,116.318985,0,-32,39767.2131712963,2008-11-15,05:06:58
40.019336,116.31893,0,-34,39767.2131828704,2008-11-15,05:06:59
40.019483,116.318873,0,-36,39767.2131944444,2008-11-15,05:07:00
40.019623,116.318823,0,-36,39767.2132060185,2008-11-15,05:07:01
40.01977,116.318769,0,-38,39767.2132175926,2008-11-15,05:07:02
40.019915,116.318711,0,-39,39767.2132291667,2008-11-15,05:07:03
40.020073,116.318648,0,-42,39767.2132407407,2008-11-15,05:07:04
40.020231,116.318585,0,-44,39767.2132523148,2008-11-15,05:07:05
40.020382,116.318527,0,-45,39767.2132638889,2008-11-15,05:07:06
40.020538,116.318471,0,-46,39767.213275463,2008-11-15,05:07:07
40.020694,116.318418,0,-48,39767.213287037,2008-11-15,05:07:08
40.020857,116.318356,0,-48,39767.2132986111,2008-11-15,05:07:09
40.021018,116.318297,0,-50,39767.2133101852,2008-11-15,05:07:10
40.021175,116.318238,0,-51,39767.2133217593,2008-11-15,05:07:11
40.021334,116.31818,0,-52,39767.2133333333,2008-11-15,05:07:12
40.021495,116.318119,0,-54,39767.2133449074,2008-11-15,05:07:13
40.021663,116.318049,0,-55,39767.2133564815,2008-11-15,05:07:14
40.021826,116.317983,0,-50,39767.2133680556,2008-11-15,05:07:15
40.021988,116.317918,0,-44,39767.2133796296,2008-11-15,05:07:16
40.022148,116.317851,0,-46,39767.2133912037,2008-11-15,05:07:17
40.022301,116.317783,0,-44,39767.2134027778,2008-11-15,05:07:18
40.022463,116.317717,0,-43,39767.2134143518,2008-11-15,05:07:19
40.022624,116.317644,0,-39,39767.2134259259,2008-11-15,05:07:20
40.022786,116.317586,0,-36,39767.2134375,2008-11-15,05:07:21
40.022953,116.317519,0,-31,39767.2134490741,2008-11-15,05:07:22
40.023111,116.317459,0,-29,39767.2134606481,2008-11-15,05:07:23
40.023274,116.317387,0,-26,39767.2134722222,2008-11-15,05:07:24
40.023437,116.317328,0,-21,39767.2134837963,2008-11-15,05:07:25
40.02359,116.317276,0,-18,39767.2134953704,2008-11-15,05:07:26
40.023747,116.317224,0,-15,39767.2135069444,2008-11-15,05:07:27
40.023911,116.317165,0,-13,39767.2135185185,2008-11-15,05:07:28
40.02407,116.317105,0,-9,39767.2135300926,2008-11-15,05:07:29
40.024236,116.317043,0,2,39767.2135416667,2008-11-15,05:07:30
40.024398,116.31699,0,15,39767.2135532407,2008-11-15,05:07:31
40.024565,116.316931,0,20,39767.2135648148,2008-11-15,05:07:32
40.024727,116.316869,0,25,39767.2135763889,2008-11-15,05:07:33
40.024892,116.316803,0,31,39767.213587963,2008-11-15,05:07:34
40.02505,116.316739,0,37,39767.213599537,2008-11-15,05:07:35
40.025207,116.31668,0,44,39767.2136111111,2008-11-15,05:07:36
40.025365,116.316624,0,48,39767.2136226852,2008-11-15,05:07:37
40.025515,116.316572,0,51,39767.2136342593,2008-11-15,05:07:38
40.025675,116.316508,0,52,39767.2136458333,2008-11-15,05:07:39
40.025829,116.316445,0,53,39767.2136574074,2008-11-15,05:07:40
40.025984,116.316391,0,55,39767.2136689815,2008-11-15,05:07:41
40.026141,116.316331,0,57,39767.2136805556,2008-11-15,05:07:42
40.026294,116.316276,0,59,39767.2136921296,2008-11-15,05:07:43
40.026444,116.316222,0,60,39767.2137037037,2008-11-15,05:07:44
40.026592,116.316162,0,61,39767.2137152778,2008-11-15,05:07:45
40.026732,116.316101,0,62,39767.2137268518,2008-11-15,05:07:46
40.026879,116.316042,0,63,39767.2137384259,2008-11-15,05:07:47
40.027034,116.31598,0,65,39767.21375,2008-11-15,05:07:48
40.027196,116.315913,0,65,39767.2137615741,2008-11-15,05:07:49
40.027359,116.315845,0,64,39767.2137731481,2008-11-15,05:07:50
40.027524,116.315773,0,63,39767.2137847222,2008-11-15,05:07:51
40.027694,116.315704,0,62,39767.2137962963,2008-11-15,05:07:52
40.027864,116.31563,0,61,39767.2138078704,2008-11-15,05:07:53
40.028023,116.315564,0,61,39767.2138194444,2008-11-15,05:07:54
40.028181,116.315498,0,64,39767.2138310185,2008-11-15,05:07:55
40.028339,116.315436,0,64,39767.2138425926,2008-11-15,05:07:56
40.028491,116.315372,0,65,39767.2138541667,2008-11-15,05:07:57
40.028648,116.31531,0,65,39767.2138657407,2008-11-15,05:07:58
40.028798,116.315247,0,64,39767.2138773148,2008-11-15,05:07:59
40.02896,116.315184,0,64,39767.2138888889,2008-11-15,05:08:00
40.02912,116.315122,0,61,39767.213900463,2008-11-15,05:08:01
40.029278,116.315057,0,59,39767.213912037,2008-11-15,05:08:02
40.029436,116.314994,0,57,39767.2139236111,2008-11-15,05:08:03
40.029595,116.314931,0,54,39767.2139351852,2008-11-15,05:08:04
40.029752,116.31487,0,51,39767.2139467593,2008-11-15,05:08:05
40.029909,116.314811,0,48,39767.2139583333,2008-11-15,05:08:06
40.030057,116.314752,0,46,39767.2139699074,2008-11-15,05:08:07
40.030199,116.314693,0,44,39767.2139814815,2008-11-15,05:08:08
40.030338,116.31464,0,42,39767.2139930556,2008-11-15,05:08:09
40.030476,116.314593,0,41,39767.2140046296,2008-11-15,05:08:10
40.030604,116.314556,0,40,39767.2140162037,2008-11-15,05:08:11
40.03072,116.314525,0,40,39767.2140277778,2008-11-15,05:08:12
40.030832,116.314484,0,39,39767.2140393518,2008-11-15,05:08:13
40.030936,116.314442,0,40,39767.2140509259,2008-11-15,05:08:14
40.031033,116.3144,0,40,39767.2140625,2008-11-15,05:08:15
40.031202,116.314341,0,39,39767.2140856481,2008-11-15,05:08:17
40.03135,116.31428,0,37,39767.2141087963,2008-11-15,05:08:19
40.03148,116.314229,0,35,39767.2141319444,2008-11-15,05:08:21
40.031595,116.314184,0,33,39767.2141550926,2008-11-15,05:08:23
40.031696,116.314143,0,30,39767.2141782407,2008-11-15,05:08:25
40.031814,116.314092,0,26,39767.214212963,2008-11-15,05:08:28
40.031913,116.314044,0,22,39767.2142592593,2008-11-15,05:08:32
40.031972,116.314018,0,18,39767.2143171296,2008-11-15,05:08:37
40.031968,116.313995,0,15,39767.214375,2008-11-15,05:08:42
40.031972,116.313992,0,13,39767.2144328704,2008-11-15,05:08:47
40.031972,116.313992,0,13,39767.2144675926,2008-11-15,05:08:50
40.031969,116.313988,0,13,39767.2144907407,2008-11-15,05:08:52
40.03196,116.31398,0,13,39767.2145486111,2008-11-15,05:08:57
40.031953,116.313969,0,13,39767.2146064815,2008-11-15,05:09:02
40.031945,116.313958,0,14,39767.2146643519,2008-11-15,05:09:07
40.031941,116.313947,0,14,39767.2147222222,2008-11-15,05:09:12
40.031944,116.313935,0,15,39767.2147800926,2008-11-15,05:09:17
40.032134,116.313817,0,8,39767.214837963,2008-11-15,05:09:22
40.032266,116.313753,0,3,39767.214849537,2008-11-15,05:09:23
40.032354,116.313722,0,6,39767.2148611111,2008-11-15,05:09:24
40.032509,116.313673,0,4,39767.2148726852,2008-11-15,05:09:25
40.032646,116.313626,0,2,39767.2148842593,2008-11-15,05:09:26
40.03281,116.313567,0,2,39767.2148958333,2008-11-15,05:09:27
40.032988,116.313472,0,4,39767.2149074074,2008-11-15,05:09:28
40.033163,116.313372,0,2,39767.2149189815,2008-11-15,05:09:29
40.033337,116.313293,0,1,39767.2149305556,2008-11-15,05:09:30
40.033504,116.313229,0,3,39767.2149421296,2008-11-15,05:09:31
40.033682,116.313161,0,6,39767.2149537037,2008-11-15,05:09:32
40.033855,116.313087,0,10,39767.2149652778,2008-11-15,05:09:33
40.034017,116.313007,0,10,39767.2149768519,2008-11-15,05:09:34
40.03419,116.312918,0,11,39767.2149884259,2008-11-15,05:09:35
40.034351,116.312839,0,9,39767.215,2008-11-15,05:09:36
40.034507,116.312762,0,14,39767.2150115741,2008-11-15,05:09:37
40.034654,116.312678,0,16,39767.2150231482,2008-11-15,05:09:38
40.034801,116.312596,0,17,39767.2150347222,2008-11-15,05:09:39
40.034943,116.312512,0,21,39767.2150462963,2008-11-15,05:09:40
40.035085,116.312423,0,25,39767.2150578704,2008-11-15,05:09:41
40.035239,116.312338,0,25,39767.2150694444,2008-11-15,05:09:42
40.03538,116.312249,0,24,39767.2150810185,2008-11-15,05:09:43
40.035517,116.31216,0,25,39767.2150925926,2008-11-15,05:09:44
40.03565,116.312073,0,24,39767.2151041667,2008-11-15,05:09:45
40.035782,116.311985,0,24,39767.2151157407,2008-11-15,05:09:46
40.035914,116.311895,0,23,39767.2151273148,2008-11-15,05:09:47
40.036036,116.311798,0,24,39767.2151388889,2008-11-15,05:09:48
40.03615,116.311707,0,24,39767.215150463,2008-11-15,05:09:49
40.036265,116.311617,0,24,39767.215162037,2008-11-15,05:09:50
40.036378,116.311529,0,25,39767.2151736111,2008-11-15,05:09:51
40.03649,116.311445,0,32,39767.2151851852,2008-11-15,05:09:52
40.036597,116.311361,0,36,39767.2151967593,2008-11-15,05:09:53
40.036706,116.31127,0,38,39767.2152083333,2008-11-15,05:09:54
40.036821,116.311179,0,39,39767.2152199074,2008-11-15,05:09:55
40.036939,116.311082,0,39,39767.2152314815,2008-11-15,05:09:56
40.037054,116.310975,0,38,39767.2152430556,2008-11-15,05:09:57
40.03717,116.310871,0,37,39767.2152546296,2008-11-15,05:09:58
40.037286,116.310767,0,37,39767.2152662037,2008-11-15,05:09:59
40.037401,116.310655,0,35,39767.2152777778,2008-11-15,05:10:00
40.03752,116.310535,0,34,39767.2152893519,2008-11-15,05:10:01
40.037637,116.31041,0,32,39767.2153009259,2008-11-15,05:10:02
40.037757,116.310279,0,31,39767.2153125,2008-11-15,05:10:03
40.037882,116.310139,0,29,39767.2153240741,2008-11-15,05:10:04
40.03801,116.309992,0,27,39767.2153356481,2008-11-15,05:10:05
40.038138,116.309851,0,25,39767.2153472222,2008-11-15,05:10:06
40.038267,116.309705,0,24,39767.2153587963,2008-11-15,05:10:07
40.038398,116.309554,0,22,39767.2153703704,2008-11-15,05:10:08
40.038529,116.309391,0,21,39767.2153819444,2008-11-15,05:10:09
40.038659,116.309235,0,20,39767.2153935185,2008-11-15,05:10:10
40.038791,116.309086,0,18,39767.2154050926,2008-11-15,05:10:11
40.038922,116.308934,0,16,39767.2154166667,2008-11-15,05:10:12
40.039054,116.308783,0,13,39767.2154282407,2008-11-15,05:10:13
40.039186,116.308634,0,11,39767.2154398148,2008-11-15,05:10:14
40.039315,116.308481,0,11,39767.2154513889,2008-11-15,05:10:15
40.039444,116.308343,0,9,39767.215462963,2008-11-15,05:10:16
40.039584,116.308208,0,10,39767.215474537,2008-11-15,05:10:17
40.039715,116.308091,0,18,39767.2154861111,2008-11-15,05:10:18
40.039833,116.308,0,22,39767.2154976852,2008-11-15,05:10:19
40.039988,116.307909,0,25,39767.2155092593,2008-11-15,05:10:20
40.04013,116.30782,0,30,39767.2155208333,2008-11-15,05:10:21
40.040293,116.307722,0,31,39767.2155324074,2008-11-15,05:10:22
40.040448,116.30764,0,42,39767.2155439815,2008-11-15,05:10:23
40.040603,116.307556,0,57,39767.2155555556,2008-11-15,05:10:24
40.040764,116.307472,0,63,39767.2155671296,2008-11-15,05:10:25
40.04092,116.30739,0,68,39767.2155787037,2008-11-15,05:10:26
40.041084,116.307302,0,75,39767.2155902778,2008-11-15,05:10:27
40.04124,116.307218,0,75,39767.2156018519,2008-11-15,05:10:28
40.041386,116.30713,0,87,39767.2156134259,2008-11-15,05:10:29
40.041539,116.307049,0,92,39767.215625,2008-11-15,05:10:30
40.041692,116.306968,0,95,39767.2156365741,2008-11-15,05:10:31
40.04185,116.30689,0,96,39767.2156481481,2008-11-15,05:10:32
40.042006,116.306813,0,96,39767.2156597222,2008-11-15,05:10:33
40.04216,116.306729,0,102,39767.2156712963,2008-11-15,05:10:34
40.042319,116.306645,0,104,39767.2156828704,2008-11-15,05:10:35
40.042475,116.306558,0,106,39767.2156944444,2008-11-15,05:10:36
40.042632,116.306462,0,107,39767.2157060185,2008-11-15,05:10:37
40.042783,116.306365,0,106,39767.2157175926,2008-11-15,05:10:38
40.042928,116.306271,0,106,39767.2157291667,2008-11-15,05:10:39
40.043073,116.306165,0,105,39767.2157407407,2008-11-15,05:10:40
40.043221,116.306053,0,105,39767.2157523148,2008-11-15,05:10:41
40.043369,116.305937,0,103,39767.2157638889,2008-11-15,05:10:42
40.043513,116.305825,0,101,39767.215775463,2008-11-15,05:10:43
40.043655,116.305709,0,101,39767.215787037,2008-11-15,05:10:44
40.043795,116.305596,0,100,39767.2157986111,2008-11-15,05:10:45
40.043938,116.305477,0,101,39767.2158101852,2008-11-15,05:10:46
40.044081,116.305358,0,101,39767.2158217593,2008-11-15,05:10:47
40.044227,116.305242,0,100,39767.2158333333,2008-11-15,05:10:48
40.044374,116.305125,0,99,39767.2158449074,2008-11-15,05:10:49
40.04452,116.30501,0,97,39767.2158564815,2008-11-15,05:10:50
40.044666,116.304895,0,94,39767.2158680556,2008-11-15,05:10:51
40.044808,116.304777,0,94,39767.2158796296,2008-11-15,05:10:52
40.044953,116.304662,0,95,39767.2158912037,2008-11-15,05:10:53
40.045095,116.304547,0,96,39767.2159027778,2008-11-15,05:10:54
40.045235,116.304431,0,96,39767.2159143519,2008-11-15,05:10:55
40.045375,116.304318,0,96,39767.2159259259,2008-11-15,05:10:56
40.045515,116.304201,0,97,39767.2159375,2008-11-15,05:10:57
40.045655,116.304086,0,98,39767.2159490741,2008-11-15,05:10:58
40.045804,116.303974,0,99,39767.2159606481,2008-11-15,05:10:59
40.045954,116.303861,0,98,39767.2159722222,2008-11-15,05:11:00
40.0461,116.303745,0,98,39767.2159837963,2008-11-15,05:11:01
40.046243,116.303629,0,96,39767.2159953704,2008-11-15,05:11:02
40.046381,116.30351,0,96,39767.2160069444,2008-11-15,05:11:03
40.046527,116.303394,0,95,39767.2160185185,2008-11-15,05:11:04
40.046677,116.303281,0,95,39767.2160300926,2008-11-15,05:11:05
40.046822,116.30317,0,95,39767.2160416667,2008-11-15,05:11:06
40.046966,116.303061,0,93,39767.2160532407,2008-11-15,05:11:07
40.047108,116.302949,0,92,39767.2160648148,2008-11-15,05:11:08
40.04725,116.302835,0,92,39767.2160763889,2008-11-15,05:11:09
40.047393,116.302717,0,93,39767.216087963,2008-11-15,05:11:10
40.047532,116.30261,0,92,39767.216099537,2008-11-15,05:11:11
40.047676,116.302499,0,92,39767.2161111111,2008-11-15,05:11:12
40.047827,116.302395,0,89,39767.2161226852,2008-11-15,05:11:13
40.047971,116.302297,0,86,39767.2161342593,2008-11-15,05:11:14
40.04811,116.302202,0,84,39767.2161458333,2008-11-15,05:11:15
40.048241,116.302121,0,85,39767.2161574074,2008-11-15,05:11:16
40.048377,116.302039,0,85,39767.2161689815,2008-11-15,05:11:17
40.048507,116.301956,0,84,39767.2161805556,2008-11-15,05:11:18
40.048634,116.30188,0,82,39767.2161921296,2008-11-15,05:11:19
40.04876,116.30181,0,80,39767.2162037037,2008-11-15,05:11:20
40.048878,116.301746,0,85,39767.2162152778,2008-11-15,05:11:21
40.048992,116.301686,0,87,39767.2162268519,2008-11-15,05:11:22
40.049102,116.301628,0,87,39767.2162384259,2008-11-15,05:11:23
40.049209,116.301571,0,86,39767.21625,2008-11-15,05:11:24
40.049314,116.301515,0,83,39767.2162615741,2008-11-15,05:11:25
40.049409,116.301464,0,82,39767.2162731481,2008-11-15,05:11:26
40.049505,116.301414,0,80,39767.2162847222,2008-11-15,05:11:27
40.049596,116.30136,0,79,39767.2162962963,2008-11-15,05:11:28
40.049685,116.301306,0,75,39767.2163078704,2008-11-15,05:11:29
40.049844,116.301213,0,74,39767.2163310185,2008-11-15,05:11:31
40.049986,116.301134,0,71,39767.2163541667,2008-11-15,05:11:33
40.050114,116.301064,0,68,39767.2163773148,2008-11-15,05:11:35
40.050219,116.300998,0,66,39767.216400463,2008-11-15,05:11:37
40.050303,116.300937,0,64,39767.2164236111,2008-11-15,05:11:39
40.050393,116.300869,0,62,39767.2164583333,2008-11-15,05:11:42
40.050446,116.300846,0,57,39767.2165162037,2008-11-15,05:11:47
40.05045,116.300855,0,53,39767.2165740741,2008-11-15,05:11:52
40.050443,116.300858,0,51,39767.2166319444,2008-11-15,05:11:57
40.050444,116.300857,0,50,39767.2166898148,2008-11-15,05:12:02
40.050444,116.300857,0,50,39767.2167476852,2008-11-15,05:12:07
40.050444,116.300858,0,51,39767.2168055556,2008-11-15,05:12:12
40.050443,116.300859,0,51,39767.2168634259,2008-11-15,05:12:17
40.050443,116.300859,0,51,39767.2168981481,2008-11-15,05:12:20
40.050441,116.300861,0,51,39767.2169212963,2008-11-15,05:12:22
40.050454,116.300851,0,51,39767.2169791667,2008-11-15,05:12:27
40.050547,116.300749,0,51,39767.217037037,2008-11-15,05:12:32
40.050627,116.300676,0,55,39767.2170486111,2008-11-15,05:12:33
40.050762,116.300573,0,60,39767.2170717593,2008-11-15,05:12:35
40.050916,116.300456,0,65,39767.2170949074,2008-11-15,05:12:37
40.051011,116.30039,0,69,39767.2171064815,2008-11-15,05:12:38
40.051091,116.300325,0,71,39767.2171180556,2008-11-15,05:12:39
40.051255,116.300258,0,74,39767.2171296296,2008-11-15,05:12:40
40.051376,116.300184,0,75,39767.2171412037,2008-11-15,05:12:41
40.051512,116.300101,0,73,39767.2171527778,2008-11-15,05:12:42
40.051621,116.300024,0,74,39767.2171643519,2008-11-15,05:12:43
40.051792,116.299937,0,72,39767.2171759259,2008-11-15,05:12:44
40.052064,116.299853,0,63,39767.2171875,2008-11-15,05:12:45
40.052281,116.299764,0,58,39767.2171990741,2008-11-15,05:12:46
40.052527,116.299666,0,54,39767.2172106481,2008-11-15,05:12:47
40.052734,116.299569,0,51,39767.2172222222,2008-11-15,05:12:48
40.052933,116.299474,0,49,39767.2172337963,2008-11-15,05:12:49
40.053113,116.299377,0,46,39767.2172453704,2008-11-15,05:12:50
40.053287,116.29928,0,44,39767.2172569444,2008-11-15,05:12:51
40.053461,116.299187,0,43,39767.2172685185,2008-11-15,05:12:52
40.053636,116.299086,0,41,39767.2172800926,2008-11-15,05:12:53
40.053819,116.298995,0,41,39767.2172916667,2008-11-15,05:12:54
40.053989,116.298903,0,38,39767.2173032407,2008-11-15,05:12:55
40.054155,116.298811,0,36,39767.2173148148,2008-11-15,05:12:56
40.054322,116.298722,0,33,39767.2173263889,2008-11-15,05:12:57
40.054506,116.29862,0,31,39767.217337963,2008-11-15,05:12:58
40.054675,116.298532,0,28,39767.217349537,2008-11-15,05:12:59
40.054847,116.298445,0,25,39767.2173611111,2008-11-15,05:13:00
40.055012,116.29836,0,23,39767.2173726852,2008-11-15,05:13:01
40.05518,116.298274,0,21,39767.2173842593,2008-11-15,05:13:02
40.055349,116.298189,0,18,39767.2173958333,2008-11-15,05:13:03
40.055517,116.29811,0,15,39767.2174074074,2008-11-15,05:13:04
40.055686,116.298028,0,13,39767.2174189815,2008-11-15,05:13:05
40.055853,116.297943,0,10,39767.2174305556,2008-11-15,05:13:06
40.056018,116.297859,0,8,39767.2174421296,2008-11-15,05:13:07
40.056186,116.297771,0,4,39767.2174537037,2008-11-15,05:13:08
40.056348,116.297682,0,1,39767.2174652778,2008-11-15,05:13:09
40.056507,116.297591,0,-2,39767.2174768519,2008-11-15,05:13:10
40.056669,116.297502,0,-6,39767.2174884259,2008-11-15,05:13:11
40.056832,116.297408,0,-9,39767.2175,2008-11-15,05:13:12
40.056992,116.297317,0,-13,39767.2175115741,2008-11-15,05:13:13
40.057151,116.297226,0,-16,39767.2175231481,2008-11-15,05:13:14
40.057306,116.29714,0,-19,39767.2175347222,2008-11-15,05:13:15
40.057463,116.297056,0,-21,39767.2175462963,2008-11-15,05:13:16
40.057612,116.296985,0,-22,39767.2175578704,2008-11-15,05:13:17
40.057771,116.296902,0,-24,39767.2175694444,2008-11-15,05:13:18
40.057927,116.296818,0,-26,39767.2175810185,2008-11-15,05:13:19
40.058084,116.296737,0,-27,39767.2175925926,2008-11-15,05:13:20
40.058236,116.296652,0,-29,39767.2176041667,2008-11-15,05:13:21
40.058392,116.296565,0,-31,39767.2176157407,2008-11-15,05:13:22
40.058551,116.296476,0,-32,39767.2176273148,2008-11-15,05:13:23
40.058712,116.296388,0,-34,39767.2176388889,2008-11-15,05:13:24
40.058873,116.296303,0,-35,39767.217650463,2008-11-15,05:13:25
40.059034,116.296221,0,-37,39767.217662037,2008-11-15,05:13:26
40.059196,116.296136,0,-39,39767.2176736111,2008-11-15,05:13:27
40.059354,116.296052,0,-40,39767.2176851852,2008-11-15,05:13:28
40.059505,116.295971,0,-42,39767.2176967593,2008-11-15,05:13:29
40.059659,116.295888,0,-44,39767.2177083333,2008-11-15,05:13:30
40.059814,116.295804,0,-45,39767.2177199074,2008-11-15,05:13:31
40.059969,116.295725,0,-46,39767.2177314815,2008-11-15,05:13:32
40.060125,116.295647,0,-48,39767.2177430556,2008-11-15,05:13:33
40.060281,116.295558,0,-49,39767.2177546296,2008-11-15,05:13:34
40.060436,116.295478,0,-51,39767.2177662037,2008-11-15,05:13:35
40.060576,116.295388,0,-48,39767.2177777778,2008-11-15,05:13:36
40.060718,116.295287,0,-44,39767.2177893519,2008-11-15,05:13:37
40.060858,116.295179,0,-39,39767.2178009259,2008-11-15,05:13:38
40.060998,116.295064,0,-38,39767.2178125,2008-11-15,05:13:39
40.061137,116.294949,0,-37,39767.2178240741,2008-11-15,05:13:40
40.061275,116.294832,0,-37,39767.2178356481,2008-11-15,05:13:41
40.061413,116.294708,0,-37,39767.2178472222,2008-11-15,05:13:42
40.061552,116.294583,0,-38,39767.2178587963,2008-11-15,05:13:43
40.061685,116.294454,0,-40,39767.2178703704,2008-11-15,05:13:44
40.061818,116.294326,0,-41,39767.2178819444,2008-11-15,05:13:45
40.061952,116.294201,0,-43,39767.2178935185,2008-11-15,05:13:46
40.062088,116.294079,0,-45,39767.2179050926,2008-11-15,05:13:47
40.062223,116.293962,0,-46,39767.2179166667,2008-11-15,05:13:48
40.062365,116.29385,0,-47,39767.2179282407,2008-11-15,05:13:49
40.062513,116.293752,0,-48,39767.2179398148,2008-11-15,05:13:50
40.062647,116.293657,0,-50,39767.2179513889,2008-11-15,05:13:51
40.062783,116.293575,0,-50,39767.217962963,2008-11-15,05:13:52
40.062927,116.293488,0,-51,39767.217974537,2008-11-15,05:13:53
40.063069,116.293402,0,-53,39767.2179861111,2008-11-15,05:13:54
40.063176,116.293368,0,-53,39767.2179976852,2008-11-15,05:13:55
40.063299,116.293321,0,-54,39767.2180092593,2008-11-15,05:13:56
40.063419,116.293281,0,-56,39767.2180208333,2008-11-15,05:13:57
40.06355,116.29323,0,-58,39767.2180324074,2008-11-15,05:13:58
40.063685,116.293192,0,-59,39767.2180439815,2008-11-15,05:13:59
40.063821,116.293163,0,-61,39767.2180555556,2008-11-15,05:14:00
40.063956,116.293146,0,-64,39767.2180671296,2008-11-15,05:14:01
40.064094,116.29313,0,-66,39767.2180787037,2008-11-15,05:14:02
40.064233,116.293117,0,-69,39767.2180902778,2008-11-15,05:14:03
40.064373,116.293104,0,-71,39767.2181018519,2008-11-15,05:14:04
40.064511,116.293089,0,-73,39767.2181134259,2008-11-15,05:14:05
40.064649,116.293067,0,-75,39767.218125,2008-11-15,05:14:06
40.064788,116.293048,0,-78,39767.2181365741,2008-11-15,05:14:07
40.064927,116.29303,0,-80,39767.2181481481,2008-11-15,05:14:08
40.065066,116.293011,0,-83,39767.2181597222,2008-11-15,05:14:09
40.071101,116.301323,0,-253,39767.2188888889,2008-11-15,05:15:12
40.071173,116.301498,0,-262,39767.218900463,2008-11-15,05:15:13
40.070926,116.302065,0,-44,39767.218912037,2008-11-15,05:15:14
40.07091,116.302248,0,-53,39767.2189236111,2008-11-15,05:15:15
40.070871,116.302463,0,-58,39767.2189351852,2008-11-15,05:15:16
40.070802,116.302671,0,-46,39767.2189467593,2008-11-15,05:15:17
40.070708,116.302899,0,-30,39767.2189583333,2008-11-15,05:15:18
40.070628,116.303123,0,-16,39767.2189699074,2008-11-15,05:15:19
40.070542,116.303316,0,0,39767.2189814815,2008-11-15,05:15:20
40.070463,116.303497,0,7,39767.2189930556,2008-11-15,05:15:21
40.07038,116.303697,0,15,39767.2190046296,2008-11-15,05:15:22
40.070276,116.303929,0,30,39767.2190162037,2008-11-15,05:15:23
40.070164,116.304156,0,48,39767.2190277778,2008-11-15,05:15:24
40.070082,116.304351,0,49,39767.2190393518,2008-11-15,05:15:25
40.070006,116.304544,0,53,39767.2190509259,2008-11-15,05:15:26
40.069933,116.304731,0,52,39767.2190625,2008-11-15,05:15:27
40.06987,116.304916,0,52,39767.2190740741,2008-11-15,05:15:28
40.069813,116.305103,0,47,39767.2190856481,2008-11-15,05:15:29
40.06976,116.305292,0,46,39767.2190972222,2008-11-15,05:15:30
40.069715,116.305478,0,44,39767.2191087963,2008-11-15,05:15:31
40.069671,116.305682,0,46,39767.2191203704,2008-11-15,05:15:32
40.069644,116.305889,0,49,39767.2191319444,2008-11-15,05:15:33
40.069631,116.306102,0,51,39767.2191435185,2008-11-15,05:15:34
40.069624,116.306308,0,50,39767.2191550926,2008-11-15,05:15:35
40.069623,116.306519,0,49,39767.2191666667,2008-11-15,05:15:36
40.069602,116.30676,0,53,39767.2191782407,2008-11-15,05:15:37
40.069593,116.306991,0,53,39767.2191898148,2008-11-15,05:15:38
40.069589,116.307218,0,50,39767.2192013889,2008-11-15,05:15:39
40.06959,116.307433,0,45,39767.219212963,2008-11-15,05:15:40
40.069587,116.307657,0,43,39767.219224537,2008-11-15,05:15:41
40.069582,116.307881,0,41,39767.2192361111,2008-11-15,05:15:42
40.06958,116.308101,0,39,39767.2192476852,2008-11-15,05:15:43
40.06958,116.308321,0,38,39767.2192592593,2008-11-15,05:15:44
40.069587,116.308532,0,34,39767.2192708333,2008-11-15,05:15:45
40.069591,116.308747,0,31,39767.2192824074,2008-11-15,05:15:46
40.069588,116.308961,0,30,39767.2192939815,2008-11-15,05:15:47
40.069592,116.309174,0,28,39767.2193055556,2008-11-15,05:15:48
40.069598,116.309383,0,26,39767.2193171296,2008-11-15,05:15:49
40.069606,116.309595,0,23,39767.2193287037,2008-11-15,05:15:50
40.069615,116.309806,0,20,39767.2193402778,2008-11-15,05:15:51
40.069626,116.310015,0,18,39767.2193518518,2008-11-15,05:15:52
40.069638,116.31022,0,16,39767.2193634259,2008-11-15,05:15:53
40.069648,116.310424,0,13,39767.219375,2008-11-15,05:15:54
40.069654,116.310622,0,11,39767.2193865741,2008-11-15,05:15:55
40.069661,116.310817,0,8,39767.2193981481,2008-11-15,05:15:56
40.069665,116.311004,0,5,39767.2194097222,2008-11-15,05:15:57
40.069666,116.31119,0,2,39767.2194212963,2008-11-15,05:15:58
40.069669,116.311378,0,-1,39767.2194328704,2008-11-15,05:15:59
40.069665,116.311558,0,-4,39767.2194444444,2008-11-15,05:16:00
40.069661,116.311728,0,-7,39767.2194560185,2008-11-15,05:16:01
40.069654,116.311891,0,-11,39767.2194675926,2008-11-15,05:16:02
40.069648,116.312051,0,-15,39767.2194791667,2008-11-15,05:16:03
40.069641,116.312212,0,-18,39767.2194907407,2008-11-15,05:16:04
40.069634,116.312368,0,-23,39767.2195023148,2008-11-15,05:16:05
40.069629,116.312519,0,-27,39767.2195138889,2008-11-15,05:16:06
40.069625,116.312657,0,-32,39767.219525463,2008-11-15,05:16:07
40.069625,116.312792,0,-36,39767.219537037,2008-11-15,05:16:08
40.069628,116.312913,0,-40,39767.2195486111,2008-11-15,05:16:09
40.069633,116.313133,0,-49,39767.2195717593,2008-11-15,05:16:11
40.069637,116.313341,0,-56,39767.2195949074,2008-11-15,05:16:13
40.069638,116.313533,0,-56,39767.2196180556,2008-11-15,05:16:15
40.069639,116.31368,0,-61,39767.2196412037,2008-11-15,05:16:17
40.069647,116.313843,0,-67,39767.2196759259,2008-11-15,05:16:20
40.069668,116.313979,0,-75,39767.2197106481,2008-11-15,05:16:23
40.069703,116.314048,0,-89,39767.2197685185,2008-11-15,05:16:28
40.069742,116.313928,0,-101,39767.2198148148,2008-11-15,05:16:32
40.069793,116.313797,0,-113,39767.2198611111,2008-11-15,05:16:36
40.069827,116.313751,0,-127,39767.2199189815,2008-11-15,05:16:41
40.069859,116.313629,0,-141,39767.2199652778,2008-11-15,05:16:45
40.069886,116.313396,0,-153,39767.22,2008-11-15,05:16:48
40.069889,116.313252,0,-161,39767.2200231481,2008-11-15,05:16:50
40.069909,116.313162,0,-179,39767.2200810185,2008-11-15,05:16:55
40.069927,116.313163,0,-190,39767.2201388889,2008-11-15,05:17:00
40.06996,116.313183,0,-200,39767.2201967593,2008-11-15,05:17:05
40.069962,116.313264,0,-207,39767.2202546296,2008-11-15,05:17:10
40.069954,116.313425,0,-209,39767.2202893518,2008-11-15,05:17:13
40.069963,116.31363,0,-209,39767.2203125,2008-11-15,05:17:15
40.069963,116.313756,0,-209,39767.2203240741,2008-11-15,05:17:16
40.069954,116.313893,0,-210,39767.2203356481,2008-11-15,05:17:17
40.069948,116.314051,0,-211,39767.2203472222,2008-11-15,05:17:18
40.069948,116.314222,0,-213,39767.2203587963,2008-11-15,05:17:19
40.069946,116.314414,0,-214,39767.2203703704,2008-11-15,05:17:20
40.069936,116.314635,0,-215,39767.2203819444,2008-11-15,05:17:21
40.069928,116.314864,0,-216,39767.2203935185,2008-11-15,05:17:22
40.069922,116.315097,0,-212,39767.2204050926,2008-11-15,05:17:23
40.06991,116.315337,0,-209,39767.2204166667,2008-11-15,05:17:24
40.06985,116.315591,0,-198,39767.2204282407,2008-11-15,05:17:25
40.069821,116.315841,0,-196,39767.2204398148,2008-11-15,05:17:26
40.069804,116.316071,0,-196,39767.2204513889,2008-11-15,05:17:27
40.069773,116.316321,0,-192,39767.220462963,2008-11-15,05:17:28
40.069746,116.31657,0,-188,39767.220474537,2008-11-15,05:17:29
40.069725,116.316816,0,-185,39767.2204861111,2008-11-15,05:17:30
40.069711,116.317052,0,-184,39767.2204976852,2008-11-15,05:17:31
40.069696,116.317289,0,-183,39767.2205092593,2008-11-15,05:17:32
40.069683,116.317525,0,-183,39767.2205208333,2008-11-15,05:17:33
40.06967,116.317761,0,-180,39767.2205324074,2008-11-15,05:17:34
40.06966,116.318001,0,-177,39767.2205439815,2008-11-15,05:17:35
40.069648,116.318232,0,-176,39767.2205555556,2008-11-15,05:17:36
40.069632,116.318462,0,-174,39767.2205671296,2008-11-15,05:17:37
40.069622,116.318689,0,-173,39767.2205787037,2008-11-15,05:17:38
40.069619,116.31892,0,-169,39767.2205902778,2008-11-15,05:17:39
40.069612,116.319149,0,-168,39767.2206018518,2008-11-15,05:17:40
40.069602,116.319383,0,-166,39767.2206134259,2008-11-15,05:17:41
40.069598,116.319603,0,-166,39767.220625,2008-11-15,05:17:42
40.0696,116.319818,0,-166,39767.2206365741,2008-11-15,05:17:43
40.0696,116.320039,0,-166,39767.2206481481,2008-11-15,05:17:44
40.069594,116.320258,0,-165,39767.2206597222,2008-11-15,05:17:45
40.069596,116.320482,0,-164,39767.2206712963,2008-11-15,05:17:46
40.069598,116.320708,0,-164,39767.2206828704,2008-11-15,05:17:47
40.069598,116.320938,0,-163,39767.2206944444,2008-11-15,05:17:48
40.069595,116.321164,0,-163,39767.2207060185,2008-11-15,05:17:49
40.069591,116.321387,0,-164,39767.2207175926,2008-11-15,05:17:50
40.069585,116.321616,0,-163,39767.2207291667,2008-11-15,05:17:51
40.069578,116.321836,0,-163,39767.2207407407,2008-11-15,05:17:52
40.069575,116.322058,0,-163,39767.2207523148,2008-11-15,05:17:53
40.069569,116.322275,0,-164,39767.2207638889,2008-11-15,05:17:54
40.069562,116.32249,0,-164,39767.220775463,2008-11-15,05:17:55
40.069558,116.322704,0,-164,39767.220787037,2008-11-15,05:17:56
40.069556,116.322921,0,-164,39767.2207986111,2008-11-15,05:17:57
40.069551,116.323142,0,-163,39767.2208101852,2008-11-15,05:17:58
40.069548,116.323367,0,-163,39767.2208217593,2008-11-15,05:17:59
40.069547,116.323595,0,-162,39767.2208333333,2008-11-15,05:18:00
40.069551,116.323824,0,-158,39767.2208449074,2008-11-15,05:18:01
40.069554,116.324046,0,-156,39767.2208564815,2008-11-15,05:18:02
40.069556,116.324277,0,-154,39767.2208680556,2008-11-15,05:18:03
40.069562,116.324499,0,-153,39767.2208796296,2008-11-15,05:18:04
40.06957,116.324719,0,-150,39767.2208912037,2008-11-15,05:18:05
40.069566,116.324938,0,-145,39767.2209027778,2008-11-15,05:18:06
40.069558,116.325161,0,-143,39767.2209143518,2008-11-15,05:18:07
40.069553,116.325385,0,-143,39767.2209259259,2008-11-15,05:18:08
40.069547,116.325612,0,-142,39767.2209375,2008-11-15,05:18:09
40.069536,116.325834,0,-139,39767.2209490741,2008-11-15,05:18:10
40.069532,116.326058,0,-139,39767.2209606481,2008-11-15,05:18:11
40.069526,116.326277,0,-135,39767.2209722222,2008-11-15,05:18:12
40.069521,116.32649,0,-132,39767.2209837963,2008-11-15,05:18:13
40.069515,116.326694,0,-131,39767.2209953704,2008-11-15,05:18:14
40.069507,116.326884,0,-126,39767.2210069444,2008-11-15,05:18:15
40.069503,116.327072,0,-122,39767.2210185185,2008-11-15,05:18:16
40.069497,116.327255,0,-119,39767.2210300926,2008-11-15,05:18:17
40.069491,116.32743,0,-115,39767.2210416667,2008-11-15,05:18:18
40.069486,116.327605,0,-112,39767.2210532407,2008-11-15,05:18:19
40.069481,116.327777,0,-109,39767.2210648148,2008-11-15,05:18:20
40.069483,116.327941,0,-103,39767.2210763889,2008-11-15,05:18:21
40.069486,116.328093,0,-101,39767.221087963,2008-11-15,05:18:22
40.069482,116.32824,0,-98,39767.221099537,2008-11-15,05:18:23
40.069483,116.328388,0,-92,39767.2211111111,2008-11-15,05:18:24
40.069482,116.328529,0,-89,39767.2211226852,2008-11-15,05:18:25
40.069488,116.328664,0,-86,39767.2211342593,2008-11-15,05:18:26
40.069491,116.3288,0,-83,39767.2211458333,2008-11-15,05:18:27
40.069493,116.328928,0,-80,39767.2211574074,2008-11-15,05:18:28
40.069476,116.329145,0,-74,39767.2211805556,2008-11-15,05:18:30
40.069473,116.329357,0,-72,39767.2212037037,2008-11-15,05:18:32
40.069486,116.329556,0,-70,39767.2212268518,2008-11-15,05:18:34
40.069506,116.329726,0,-70,39767.22125,2008-11-15,05:18:36
40.069511,116.32987,0,-65,39767.2212731481,2008-11-15,05:18:38
40.069502,116.329985,0,-54,39767.2213194444,2008-11-15,05:18:42
40.069499,116.33002,0,-39,39767.2213773148,2008-11-15,05:18:47
40.069517,116.330019,0,-39,39767.2214351852,2008-11-15,05:18:52
40.069536,116.330006,0,-37,39767.2214930556,2008-11-15,05:18:57
40.069547,116.329999,0,-37,39767.2215509259,2008-11-15,05:19:02
40.069555,116.32999,0,-36,39767.2216087963,2008-11-15,05:19:07
40.069555,116.32999,0,-36,39767.2216435185,2008-11-15,05:19:10
40.069552,116.329985,0,-36,39767.2216666667,2008-11-15,05:19:12
40.069539,116.329987,0,-36,39767.221724537,2008-11-15,05:19:17
40.069522,116.32999,0,-35,39767.2217824074,2008-11-15,05:19:22
40.069496,116.329986,0,-34,39767.2218402778,2008-11-15,05:19:27
40.069496,116.329977,0,-32,39767.2218981481,2008-11-15,05:19:32
40.069481,116.329982,0,-31,39767.2219560185,2008-11-15,05:19:37
40.069472,116.32998,0,-30,39767.2220138889,2008-11-15,05:19:42
40.069472,116.32998,0,-30,39767.2220486111,2008-11-15,05:19:45
40.069475,116.329973,0,-30,39767.2220717593,2008-11-15,05:19:47
40.069484,116.329967,0,-30,39767.2221296296,2008-11-15,05:19:52
40.069487,116.329964,0,-30,39767.2221875,2008-11-15,05:19:57
40.069492,116.329958,0,-30,39767.2222453704,2008-11-15,05:20:02
40.069492,116.329958,0,-30,39767.2222800926,2008-11-15,05:20:05
40.0695,116.329953,0,-31,39767.2223032407,2008-11-15,05:20:07
40.069513,116.329945,0,-31,39767.2223611111,2008-11-15,05:20:12
40.069528,116.329935,0,-31,39767.2224189815,2008-11-15,05:20:17
40.069545,116.329925,0,-31,39767.2224768519,2008-11-15,05:20:22
40.069557,116.329918,0,-31,39767.2225347222,2008-11-15,05:20:27
40.069587,116.329932,0,-31,39767.2225925926,2008-11-15,05:20:32
40.069634,116.330036,0,-26,39767.222650463,2008-11-15,05:20:37
40.069695,116.330144,0,-17,39767.2226851852,2008-11-15,05:20:40
40.069637,116.330231,0,0,39767.2227314815,2008-11-15,05:20:44
40.06964,116.330287,0,9,39767.2227893519,2008-11-15,05:20:49
40.069652,116.330363,0,16,39767.2228472222,2008-11-15,05:20:54
40.06967,116.330419,0,24,39767.2229050926,2008-11-15,05:20:59
40.069696,116.330479,0,39,39767.222962963,2008-11-15,05:21:04
40.069694,116.330555,0,47,39767.2230208333,2008-11-15,05:21:09
40.069691,116.330618,0,62,39767.2230787037,2008-11-15,05:21:14
40.069705,116.330679,0,69,39767.2231365741,2008-11-15,05:21:19
40.069729,116.330774,0,82,39767.2231944444,2008-11-15,05:21:24
40.069741,116.330824,0,92,39767.2232523148,2008-11-15,05:21:29
40.069768,116.330847,0,98,39767.2233101852,2008-11-15,05:21:34
40.069783,116.330932,0,109,39767.2233680556,2008-11-15,05:21:39
40.069784,116.331036,0,116,39767.2234259259,2008-11-15,05:21:44
40.069815,116.331101,0,118,39767.2234837963,2008-11-15,05:21:49
40.069822,116.331134,0,120,39767.2235416667,2008-11-15,05:21:54
40.069812,116.33148,0,95,39767.2262615741,2008-11-15,05:25:49
40.069811,116.331488,0,97,39767.2263194444,2008-11-15,05:25:54
40.06981,116.33149,0,99,39767.2263773148,2008-11-15,05:25:59
40.069807,116.331488,0,101,39767.2264351852,2008-11-15,05:26:04
40.069804,116.331485,0,103,39767.2264930556,2008-11-15,05:26:09
40.069803,116.331483,0,105,39767.2265509259,2008-11-15,05:26:14
40.069801,116.331483,0,107,39767.2266087963,2008-11-15,05:26:19
40.069801,116.331482,0,109,39767.2266666667,2008-11-15,05:26:24
40.069803,116.331483,0,111,39767.226724537,2008-11-15,05:26:29
40.06981,116.331489,0,113,39767.2267824074,2008-11-15,05:26:34
40.069816,116.331494,0,114,39767.2268402778,2008-11-15,05:26:39
40.069816,116.331494,0,114,39767.226875,2008-11-15,05:26:42
40.069822,116.331494,0,116,39767.2268981481,2008-11-15,05:26:44
40.069831,116.331464,0,117,39767.2269560185,2008-11-15,05:26:49
40.069824,116.331427,0,119,39767.2270138889,2008-11-15,05:26:54
40.069818,116.331421,0,119,39767.2270717593,2008-11-15,05:26:59
40.069818,116.331421,0,119,39767.2271064815,2008-11-15,05:27:02
40.06981,116.331426,0,119,39767.2271296296,2008-11-15,05:27:04
40.069815,116.331566,0,119,39767.2271875,2008-11-15,05:27:09
40.069809,116.331713,0,119,39767.2272222222,2008-11-15,05:27:12
40.069814,116.331832,0,118,39767.2272453704,2008-11-15,05:27:14
40.069821,116.331972,0,116,39767.2272685185,2008-11-15,05:27:16
40.069826,116.332106,0,115,39767.2272916667,2008-11-15,05:27:18
40.069829,116.33225,0,113,39767.2273148148,2008-11-15,05:27:20
40.069833,116.332413,0,111,39767.227337963,2008-11-15,05:27:22
40.069831,116.332584,0,110,39767.2273611111,2008-11-15,05:27:24
40.069838,116.332759,0,109,39767.2273842593,2008-11-15,05:27:26
40.069837,116.332949,0,109,39767.2274074074,2008-11-15,05:27:28
40.069848,116.333152,0,108,39767.2274305556,2008-11-15,05:27:30
40.069851,116.333367,0,107,39767.2274537037,2008-11-15,05:27:32
40.069856,116.333486,0,105,39767.2274652778,2008-11-15,05:27:33
40.069859,116.333606,0,102,39767.2274768518,2008-11-15,05:27:34
40.069859,116.333729,0,103,39767.2274884259,2008-11-15,05:27:35
40.069859,116.333849,0,102,39767.2275,2008-11-15,05:27:36
40.069865,116.334029,0,100,39767.2275231481,2008-11-15,05:27:38
40.069884,116.334143,0,99,39767.2275810185,2008-11-15,05:27:43
40.069888,116.334143,0,101,39767.2276388889,2008-11-15,05:27:48
40.069886,116.334148,0,101,39767.2276967593,2008-11-15,05:27:53
40.069887,116.334147,0,101,39767.2277546296,2008-11-15,05:27:58
40.069887,116.334147,0,101,39767.2277893518,2008-11-15,05:28:01
40.069891,116.33415,0,102,39767.2278125,2008-11-15,05:28:03
40.0699,116.33432,0,101,39767.2278587963,2008-11-15,05:28:07
40.069914,116.334476,0,100,39767.2278819444,2008-11-15,05:28:09
40.069922,116.334667,0,100,39767.2279050926,2008-11-15,05:28:11
40.069917,116.334893,0,99,39767.2279282407,2008-11-15,05:28:13
40.069914,116.335022,0,100,39767.2279398148,2008-11-15,05:28:14
40.069916,116.335157,0,101,39767.2279513889,2008-11-15,05:28:15
40.069912,116.335292,0,103,39767.227962963,2008-11-15,05:28:16
40.06991,116.335429,0,103,39767.227974537,2008-11-15,05:28:17
40.06991,116.335568,0,101,39767.2279861111,2008-11-15,05:28:18
40.069912,116.335714,0,103,39767.2279976852,2008-11-15,05:28:19
40.069909,116.33586,0,104,39767.2280092593,2008-11-15,05:28:20
40.069908,116.336012,0,106,39767.2280208333,2008-11-15,05:28:21
40.06991,116.336161,0,103,39767.2280324074,2008-11-15,05:28:22
40.069908,116.336309,0,102,39767.2280439815,2008-11-15,05:28:23
40.0699,116.33646,0,105,39767.2280555556,2008-11-15,05:28:24
40.069898,116.336614,0,105,39767.2280671296,2008-11-15,05:28:25
40.069892,116.336767,0,106,39767.2280787037,2008-11-15,05:28:26
40.069893,116.336922,0,106,39767.2280902778,2008-11-15,05:28:27
40.069894,116.337078,0,106,39767.2281018518,2008-11-15,05:28:28
40.0699,116.337225,0,107,39767.2281134259,2008-11-15,05:28:29
40.069898,116.337374,0,109,39767.228125,2008-11-15,05:28:30
40.069891,116.337534,0,114,39767.2281365741,2008-11-15,05:28:31
40.069894,116.337675,0,115,39767.2281481481,2008-11-15,05:28:32
40.06989,116.337813,0,117,39767.2281597222,2008-11-15,05:28:33
40.069891,116.337946,0,119,39767.2281712963,2008-11-15,05:28:34
40.069887,116.338072,0,122,39767.2281828704,2008-11-15,05:28:35
40.069884,116.338288,0,131,39767.2282060185,2008-11-15,05:28:37
40.069916,116.338432,0,125,39767.2282291667,2008-11-15,05:28:39
40.069962,116.338536,0,119,39767.2282523148,2008-11-15,05:28:41
40.070056,116.33864,0,119,39767.228275463,2008-11-15,05:28:43
40.070191,116.338696,0,120,39767.2282986111,2008-11-15,05:28:45
40.070351,116.338706,0,123,39767.2283217593,2008-11-15,05:28:47
40.07051,116.338692,0,125,39767.2283449074,2008-11-15,05:28:49
40.070653,116.338689,0,125,39767.2283680556,2008-11-15,05:28:51
40.070766,116.338695,0,127,39767.2283912037,2008-11-15,05:28:53
40.070831,116.338681,0,119,39767.2284490741,2008-11-15,05:28:58
40.070814,116.338681,0,126,39767.2285069444,2008-11-15,05:29:03
40.070814,116.338681,0,126,39767.2285416667,2008-11-15,05:29:06
40.070813,116.338682,0,127,39767.2285648148,2008-11-15,05:29:08
40.070915,116.338689,0,125,39767.228599537,2008-11-15,05:29:11
40.071037,116.338686,0,122,39767.2286226852,2008-11-15,05:29:13
40.071195,116.338677,0,119,39767.2286458333,2008-11-15,05:29:15
40.071369,116.338684,0,116,39767.2286689815,2008-11-15,05:29:17
40.071471,116.33869,0,113,39767.2286805556,2008-11-15,05:29:18
40.071568,116.3387,0,112,39767.2286921296,2008-11-15,05:29:19
40.071663,116.338713,0,114,39767.2287037037,2008-11-15,05:29:20
40.071764,116.338717,0,113,39767.2287152778,2008-11-15,05:29:21
40.071878,116.338716,0,109,39767.2287268518,2008-11-15,05:29:22
40.071978,116.338718,0,109,39767.2287384259,2008-11-15,05:29:23
40.072076,116.338719,0,109,39767.22875,2008-11-15,05:29:24
40.072171,116.338721,0,110,39767.2287615741,2008-11-15,05:29:25
40.072262,116.338728,0,112,39767.2287731481,2008-11-15,05:29:26
40.072355,116.338728,0,114,39767.2287847222,2008-11-15,05:29:27
40.072528,116.338727,0,122,39767.2288078704,2008-11-15,05:29:29
40.072664,116.338729,0,126,39767.2288310185,2008-11-15,05:29:31
40.072734,116.33872,0,142,39767.2288888889,2008-11-15,05:29:36
40.072764,116.338725,0,152,39767.2289467593,2008-11-15,05:29:41
40.072827,116.338755,0,145,39767.2290046296,2008-11-15,05:29:46
40.072886,116.338773,0,147,39767.2290625,2008-11-15,05:29:51
40.072931,116.338758,0,151,39767.2291203704,2008-11-15,05:29:56
40.072986,116.338781,0,154,39767.2291782407,2008-11-15,05:30:01
40.073042,116.338805,0,161,39767.2292361111,2008-11-15,05:30:06
40.073098,116.338819,0,167,39767.2292939815,2008-11-15,05:30:11
40.073174,116.338847,0,162,39767.2293518518,2008-11-15,05:30:16
40.073242,116.33887,0,156,39767.2294097222,2008-11-15,05:30:21
40.07329,116.338892,0,163,39767.2294675926,2008-11-15,05:30:26
40.073365,116.338865,0,163,39767.229525463,2008-11-15,05:30:31
40.07346,116.338857,0,151,39767.2295833333,2008-11-15,05:30:36
40.073525,116.338876,0,155,39767.2296412037,2008-11-15,05:30:41
40.073578,116.338879,0,160,39767.2296990741,2008-11-15,05:30:46
40.073644,116.338879,0,161,39767.2297569444,2008-11-15,05:30:51
40.073699,116.338901,0,166,39767.2298148148,2008-11-15,05:30:56
40.073761,116.338913,0,170,39767.2298726852,2008-11-15,05:31:01
40.073848,116.338903,0,162,39767.2299189815,2008-11-15,05:31:05
40.073934,116.338922,0,155,39767.2299768519,2008-11-15,05:31:10
40.073982,116.338984,0,145,39767.2300347222,2008-11-15,05:31:15
40.074007,116.339051,0,140,39767.2300925926,2008-11-15,05:31:20
40.074046,116.339111,0,137,39767.230150463,2008-11-15,05:31:25
40.074086,116.33918,0,133,39767.2302083333,2008-11-15,05:31:30
40.074098,116.339259,0,131,39767.2302662037,2008-11-15,05:31:35
40.074128,116.339338,0,123,39767.2303240741,2008-11-15,05:31:40
40.074151,116.339415,0,122,39767.2303819444,2008-11-15,05:31:45
40.074152,116.339489,0,122,39767.2304398148,2008-11-15,05:31:50
40.074171,116.339602,0,118,39767.2304976852,2008-11-15,05:31:55
40.074183,116.339714,0,115,39767.2305555556,2008-11-15,05:32:00
40.074181,116.339801,0,116,39767.2306134259,2008-11-15,05:32:05
40.074203,116.339902,0,113,39767.2306712963,2008-11-15,05:32:10
40.07423,116.339971,0,114,39767.2307291667,2008-11-15,05:32:15
40.074294,116.340058,0,110,39767.230775463,2008-11-15,05:32:19
40.07438,116.340164,0,109,39767.2308333333,2008-11-15,05:32:24
40.074466,116.340204,0,112,39767.2308564815,2008-11-15,05:32:26
40.074505,116.340295,0,124,39767.2309143519,2008-11-15,05:32:31
40.074504,116.34038,0,131,39767.2309722222,2008-11-15,05:32:36
40.074512,116.340427,0,134,39767.2310300926,2008-11-15,05:32:41
40.074544,116.340469,0,139,39767.231087963,2008-11-15,05:32:46
40.074578,116.34053,0,143,39767.2311458333,2008-11-15,05:32:51
40.074575,116.340593,0,149,39767.2312037037,2008-11-15,05:32:56
40.074576,116.340665,0,159,39767.2312615741,2008-11-15,05:33:01
40.074537,116.340737,0,176,39767.2313194444,2008-11-15,05:33:06
40.074506,116.340812,0,190,39767.2313773148,2008-11-15,05:33:11
40.074484,116.340923,0,202,39767.2314351852,2008-11-15,05:33:16
40.074473,116.341035,0,207,39767.2314930556,2008-11-15,05:33:21
40.074478,116.341154,0,203,39767.2315393519,2008-11-15,05:33:25
40.074475,116.341229,0,208,39767.2315972222,2008-11-15,05:33:30
40.074477,116.341344,0,208,39767.2316550926,2008-11-15,05:33:35
40.074475,116.341458,0,207,39767.231712963,2008-11-15,05:33:40
40.074439,116.341537,0,205,39767.2317708333,2008-11-15,05:33:45
40.074417,116.341598,0,204,39767.2318287037,2008-11-15,05:33:50
40.074413,116.341663,0,206,39767.2318865741,2008-11-15,05:33:55
40.074403,116.341763,0,209,39767.2319444444,2008-11-15,05:34:00
40.074395,116.341829,0,212,39767.2320023148,2008-11-15,05:34:05
40.074381,116.341941,0,216,39767.2320601852,2008-11-15,05:34:10
40.074375,116.34203,0,219,39767.2321180556,2008-11-15,05:34:15
40.074381,116.342109,0,221,39767.2321759259,2008-11-15,05:34:20
40.074376,116.342214,0,227,39767.2322337963,2008-11-15,05:34:25
40.074372,116.342306,0,222,39767.2322916667,2008-11-15,05:34:30
40.074374,116.342453,0,230,39767.232349537,2008-11-15,05:34:35
40.074432,116.34254,0,229,39767.2324074074,2008-11-15,05:34:40
40.07448,116.342533,0,228,39767.2324652778,2008-11-15,05:34:45
40.074535,116.342533,0,228,39767.2325231481,2008-11-15,05:34:50
40.074599,116.342534,0,230,39767.2325810185,2008-11-15,05:34:55
40.074675,116.342533,0,221,39767.2326388889,2008-11-15,05:35:00
40.074776,116.342536,0,217,39767.2326851852,2008-11-15,05:35:04
40.074866,116.342538,0,209,39767.2327314815,2008-11-15,05:35:08
40.074937,116.342539,0,189,39767.2327893519,2008-11-15,05:35:13
40.074981,116.342545,0,174,39767.2328472222,2008-11-15,05:35:18
40.074984,116.342519,0,169,39767.2329050926,2008-11-15,05:35:23
40.074944,116.342469,0,166,39767.232962963,2008-11-15,05:35:28
40.074918,116.342409,0,149,39767.2330208333,2008-11-15,05:35:33
40.074888,116.342342,0,143,39767.2330787037,2008-11-15,05:35:38
40.074883,116.342232,0,139,39767.2331365741,2008-11-15,05:35:43
40.074871,116.342145,0,130,39767.2331944444,2008-11-15,05:35:48
40.074865,116.342047,0,125,39767.2332523148,2008-11-15,05:35:53
40.074884,116.341956,0,123,39767.2333101852,2008-11-15,05:35:58
40.074893,116.341869,0,120,39767.2333680556,2008-11-15,05:36:03
40.074907,116.341788,0,121,39767.2334259259,2008-11-15,05:36:08
40.074938,116.341722,0,120,39767.2334837963,2008-11-15,05:36:13
40.074993,116.341699,0,119,39767.2335416667,2008-11-15,05:36:18
40.075024,116.341662,0,118,39767.233599537,2008-11-15,05:36:23
40.075032,116.341656,0,117,39767.2336574074,2008-11-15,05:36:28
40.075033,116.341656,0,118,39767.2337152778,2008-11-15,05:36:33
40.075032,116.341656,0,119,39767.2337731481,2008-11-15,05:36:38
40.075035,116.341655,0,119,39767.2338310185,2008-11-15,05:36:43
40.075036,116.341655,0,118,39767.2338888889,2008-11-15,05:36:48
40.075038,116.341655,0,116,39767.2339467593,2008-11-15,05:36:53
40.075038,116.341655,0,116,39767.2339814815,2008-11-15,05:36:56
40.075041,116.341655,0,115,39767.2340046296,2008-11-15,05:36:58
40.075055,116.341656,0,114,39767.2340625,2008-11-15,05:37:03
40.07511,116.341667,0,115,39767.2341203704,2008-11-15,05:37:08
40.075162,116.341654,0,114,39767.2341782407,2008-11-15,05:37:13
40.075217,116.341646,0,114,39767.2342361111,2008-11-15,05:37:18
40.075261,116.34164,0,115,39767.2342939815,2008-11-15,05:37:23
40.075321,116.341654,0,114,39767.2343518519,2008-11-15,05:37:28
40.075386,116.341647,0,107,39767.2344097222,2008-11-15,05:37:33
40.075435,116.341634,0,103,39767.2344675926,2008-11-15,05:37:38
40.075686,116.3416,0,143,39767.3111458333,2008-11-15,07:28:03
40.075758,116.341628,0,150,39767.3112037037,2008-11-15,07:28:08
40.075811,116.341654,0,152,39767.3112615741,2008-11-15,07:28:13
40.075846,116.341693,0,152,39767.3113194444,2008-11-15,07:28:18
40.075873,116.341732,0,155,39767.3113773148,2008-11-15,07:28:23
40.075901,116.341725,0,157,39767.3114351852,2008-11-15,07:28:28
40.075925,116.341717,0,146,39767.3114930556,2008-11-15,07:28:33
40.075935,116.341715,0,133,39767.3115509259,2008-11-15,07:28:38
40.075933,116.341703,0,129,39767.3116087963,2008-11-15,07:28:43
40.07592,116.341681,0,125,39767.3116666667,2008-11-15,07:28:48
40.075939,116.34167,0,120,39767.311724537,2008-11-15,07:28:53
40.075955,116.341642,0,113,39767.3117824074,2008-11-15,07:28:58
40.075956,116.341642,0,113,39767.3118402778,2008-11-15,07:29:03
40.075951,116.341641,0,113,39767.3118981481,2008-11-15,07:29:08
40.07595,116.341641,0,113,39767.3119560185,2008-11-15,07:29:13
40.07595,116.341641,0,113,39767.3119907407,2008-11-15,07:29:16
40.075956,116.341642,0,113,39767.3120138889,2008-11-15,07:29:18
40.075967,116.341642,0,114,39767.3120717593,2008-11-15,07:29:23
40.075973,116.341642,0,115,39767.3121296296,2008-11-15,07:29:28
40.075973,116.341642,0,115,39767.3121643519,2008-11-15,07:29:31
40.075979,116.34164,0,115,39767.3121875,2008-11-15,07:29:33
40.076026,116.341606,0,116,39767.3122453704,2008-11-15,07:29:38
40.076022,116.341631,0,112,39767.3123032407,2008-11-15,07:29:43
40.076022,116.341631,0,112,39767.312337963,2008-11-15,07:29:46
40.076019,116.341631,0,112,39767.3123611111,2008-11-15,07:29:48
40.076016,116.341641,0,113,39767.3124189815,2008-11-15,07:29:53
40.076045,116.341658,0,119,39767.3124768519,2008-11-15,07:29:58
40.076051,116.341643,0,122,39767.3125347222,2008-11-15,07:30:03
40.076049,116.341641,0,129,39767.3125925926,2008-11-15,07:30:08
40.076049,116.341642,0,130,39767.312650463,2008-11-15,07:30:13
40.076045,116.341643,0,130,39767.3127083333,2008-11-15,07:30:18
40.076045,116.341644,0,131,39767.3127662037,2008-11-15,07:30:23
40.076049,116.341644,0,132,39767.3128240741,2008-11-15,07:30:28
40.076047,116.341644,0,135,39767.3128819444,2008-11-15,07:30:33
40.076047,116.341644,0,136,39767.3129398148,2008-11-15,07:30:38
40.076045,116.341644,0,137,39767.3129976852,2008-11-15,07:30:43
40.076045,116.341644,0,137,39767.3130324074,2008-11-15,07:30:46
40.07605,116.341645,0,138,39767.3130555556,2008-11-15,07:30:48
40.076062,116.341652,0,140,39767.3131134259,2008-11-15,07:30:53
40.076076,116.341669,0,145,39767.3131712963,2008-11-15,07:30:58
40.076075,116.34167,0,147,39767.3132291667,2008-11-15,07:31:03
40.076072,116.34167,0,148,39767.313287037,2008-11-15,07:31:08
40.076071,116.341669,0,149,39767.3133449074,2008-11-15,07:31:13
40.076066,116.34167,0,149,39767.3134027778,2008-11-15,07:31:18
40.076065,116.34167,0,150,39767.3134606481,2008-11-15,07:31:23
40.076062,116.34167,0,150,39767.3135185185,2008-11-15,07:31:28
40.076059,116.34167,0,151,39767.3135763889,2008-11-15,07:31:33
40.076057,116.341671,0,151,39767.3136342593,2008-11-15,07:31:38
40.076057,116.341671,0,151,39767.3136921296,2008-11-15,07:31:43
40.076056,116.341671,0,151,39767.31375,2008-11-15,07:31:48
40.076056,116.341672,0,152,39767.3138078704,2008-11-15,07:31:53
40.076055,116.341672,0,152,39767.3138657407,2008-11-15,07:31:58
40.076055,116.341673,0,152,39767.3139236111,2008-11-15,07:32:03
40.076054,116.341674,0,152,39767.3139814815,2008-11-15,07:32:08
40.076053,116.341675,0,152,39767.3140393518,2008-11-15,07:32:13
40.076053,116.341675,0,153,39767.3140972222,2008-11-15,07:32:18
40.076053,116.341675,0,153,39767.3141550926,2008-11-15,07:32:23
40.076053,116.341675,0,153,39767.3141898148,2008-11-15,07:32:26
40.076051,116.341675,0,153,39767.314212963,2008-11-15,07:32:28
40.076027,116.341643,0,145,39767.3142708333,2008-11-15,07:32:33
40.076025,116.34162,0,140,39767.3143287037,2008-11-15,07:32:38
40.07603,116.341618,0,139,39767.3143865741,2008-11-15,07:32:43
40.076035,116.341617,0,139,39767.3144444444,2008-11-15,07:32:48
40.076039,116.341616,0,139,39767.3145023148,2008-11-15,07:32:53
40.076046,116.341615,0,139,39767.3145601852,2008-11-15,07:32:58
40.076054,116.341614,0,139,39767.3146180556,2008-11-15,07:33:03
40.076059,116.341613,0,139,39767.3146759259,2008-11-15,07:33:08
40.076058,116.341612,0,138,39767.3147337963,2008-11-15,07:33:13
40.076058,116.341612,0,138,39767.3147916667,2008-11-15,07:33:18
40.076064,116.341611,0,138,39767.314849537,2008-11-15,07:33:23
40.076068,116.34161,0,137,39767.3149074074,2008-11-15,07:33:28
40.076075,116.341609,0,137,39767.3149652778,2008-11-15,07:33:33
40.076081,116.341607,0,137,39767.3150231481,2008-11-15,07:33:38
40.076084,116.341606,0,138,39767.3150810185,2008-11-15,07:33:43
40.07609,116.341604,0,139,39767.3151388889,2008-11-15,07:33:48
40.076094,116.341603,0,141,39767.3151967593,2008-11-15,07:33:53
40.076096,116.341602,0,141,39767.3152546296,2008-11-15,07:33:58
40.076096,116.341601,0,141,39767.3153125,2008-11-15,07:34:03
40.076096,116.341601,0,141,39767.3153703704,2008-11-15,07:34:08
40.076091,116.341601,0,141,39767.3154282407,2008-11-15,07:34:13
40.076095,116.3416,0,141,39767.3154861111,2008-11-15,07:34:18
40.076103,116.341597,0,141,39767.3155439815,2008-11-15,07:34:23
40.076107,116.341597,0,141,39767.3156018518,2008-11-15,07:34:28
40.076102,116.341597,0,142,39767.3156597222,2008-11-15,07:34:33
40.076099,116.341597,0,142,39767.3157175926,2008-11-15,07:34:38
40.076096,116.341597,0,141,39767.315775463,2008-11-15,07:34:43
40.076095,116.341596,0,141,39767.3158333333,2008-11-15,07:34:48
40.076092,116.341597,0,141,39767.3158912037,2008-11-15,07:34:53
40.07609,116.341597,0,141,39767.3159490741,2008-11-15,07:34:58
40.076089,116.341597,0,141,39767.3160069444,2008-11-15,07:35:03
40.076088,116.341597,0,141,39767.3160648148,2008-11-15,07:35:08
40.076088,116.341596,0,141,39767.3161226852,2008-11-15,07:35:13
40.076087,116.341596,0,141,39767.3161805556,2008-11-15,07:35:18
40.076086,116.341596,0,141,39767.3162384259,2008-11-15,07:35:23
40.076085,116.341597,0,141,39767.3162962963,2008-11-15,07:35:28
40.076085,116.341597,0,141,39767.3163541667,2008-11-15,07:35:33
40.076083,116.341597,0,141,39767.316412037,2008-11-15,07:35:38
40.076082,116.341598,0,141,39767.3164699074,2008-11-15,07:35:43
40.076082,116.341598,0,141,39767.3165277778,2008-11-15,07:35:48
40.076081,116.341598,0,140,39767.3165856482,2008-11-15,07:35:53
40.07608,116.341599,0,140,39767.3166435185,2008-11-15,07:35:58
40.076079,116.341598,0,140,39767.3167013889,2008-11-15,07:36:03
40.07608,116.341596,0,141,39767.3167592593,2008-11-15,07:36:08
40.07608,116.341595,0,141,39767.3168171296,2008-11-15,07:36:13
40.07608,116.341594,0,141,39767.316875,2008-11-15,07:36:18
40.076079,116.341594,0,141,39767.3169328704,2008-11-15,07:36:23
40.076079,116.341594,0,141,39767.3169907407,2008-11-15,07:36:28
40.07608,116.341594,0,140,39767.3170486111,2008-11-15,07:36:33
40.07608,116.341593,0,140,39767.3171064815,2008-11-15,07:36:38
40.07608,116.341594,0,140,39767.3171643519,2008-11-15,07:36:43
40.076079,116.341594,0,140,39767.3172222222,2008-11-15,07:36:48
40.076079,116.341594,0,140,39767.3172800926,2008-11-15,07:36:53
40.076079,116.341593,0,140,39767.317337963,2008-11-15,07:36:58
40.076078,116.341593,0,140,39767.3173958333,2008-11-15,07:37:03
40.076077,116.341593,0,140,39767.3174537037,2008-11-15,07:37:08
40.076077,116.341593,0,140,39767.3175115741,2008-11-15,07:37:13
40.076076,116.341593,0,140,39767.3175694444,2008-11-15,07:37:18
40.076076,116.341594,0,140,39767.3176273148,2008-11-15,07:37:23
40.076075,116.341594,0,140,39767.3176851852,2008-11-15,07:37:28
40.076074,116.341595,0,140,39767.3177430556,2008-11-15,07:37:33
40.076073,116.341595,0,140,39767.3178009259,2008-11-15,07:37:38
40.076073,116.341596,0,140,39767.3178587963,2008-11-15,07:37:43
40.076072,116.341598,0,140,39767.3179166667,2008-11-15,07:37:48
40.076071,116.341598,0,140,39767.317974537,2008-11-15,07:37:53
40.076071,116.341598,0,140,39767.3180324074,2008-11-15,07:37:58
40.076071,116.341598,0,140,39767.3180902778,2008-11-15,07:38:03
40.07607,116.341598,0,140,39767.3181481481,2008-11-15,07:38:08
40.076069,116.341599,0,140,39767.3182060185,2008-11-15,07:38:13
40.076069,116.341599,0,140,39767.3182638889,2008-11-15,07:38:18
40.076068,116.341599,0,140,39767.3183217593,2008-11-15,07:38:23
40.076068,116.341599,0,140,39767.3183796296,2008-11-15,07:38:28
40.076068,116.3416,0,140,39767.3184375,2008-11-15,07:38:33
40.076067,116.3416,0,140,39767.3184953704,2008-11-15,07:38:38
40.076066,116.341601,0,140,39767.3185532407,2008-11-15,07:38:43
40.076066,116.341602,0,140,39767.3186111111,2008-11-15,07:38:48
40.076065,116.341603,0,140,39767.3186689815,2008-11-15,07:38:53
40.076064,116.341604,0,140,39767.3187268519,2008-11-15,07:38:58
40.076062,116.341605,0,140,39767.3187847222,2008-11-15,07:39:03
40.076062,116.341606,0,140,39767.3188425926,2008-11-15,07:39:08
40.076061,116.341606,0,140,39767.318900463,2008-11-15,07:39:13
40.076061,116.341606,0,140,39767.3189583333,2008-11-15,07:39:18
40.07606,116.341607,0,140,39767.3190162037,2008-11-15,07:39:23
40.076059,116.341607,0,140,39767.3190740741,2008-11-15,07:39:28
40.076059,116.341607,0,140,39767.3191319444,2008-11-15,07:39:33
40.076058,116.341608,0,140,39767.3191898148,2008-11-15,07:39:38
40.076058,116.341608,0,140,39767.3192476852,2008-11-15,07:39:43
40.076057,116.341608,0,140,39767.3193055556,2008-11-15,07:39:48
40.076056,116.341609,0,139,39767.3193634259,2008-11-15,07:39:53
40.076056,116.341609,0,139,39767.3194212963,2008-11-15,07:39:58
40.076056,116.341609,0,139,39767.3194791667,2008-11-15,07:40:03
40.076055,116.341609,0,139,39767.319537037,2008-11-15,07:40:08
40.076054,116.341609,0,139,39767.3195949074,2008-11-15,07:40:13
40.076054,116.341609,0,139,39767.3196527778,2008-11-15,07:40:18
40.076055,116.341608,0,139,39767.3197106481,2008-11-15,07:40:23
40.076055,116.341608,0,139,39767.3197685185,2008-11-15,07:40:28
40.076056,116.341609,0,139,39767.3198263889,2008-11-15,07:40:33
40.076057,116.341609,0,139,39767.3198842593,2008-11-15,07:40:38
40.076057,116.341609,0,139,39767.3199421296,2008-11-15,07:40:43
40.076057,116.34161,0,139,39767.32,2008-11-15,07:40:48
40.076057,116.34161,0,139,39767.3200578704,2008-11-15,07:40:53
40.076057,116.34161,0,139,39767.3201157407,2008-11-15,07:40:58
40.076056,116.34161,0,139,39767.3201736111,2008-11-15,07:41:03
40.076055,116.341611,0,139,39767.3202314815,2008-11-15,07:41:08
40.076054,116.341612,0,139,39767.3202893519,2008-11-15,07:41:13
40.076053,116.341612,0,139,39767.3203472222,2008-11-15,07:41:18
40.076052,116.341612,0,139,39767.3204050926,2008-11-15,07:41:23
40.076052,116.341613,0,139,39767.320462963,2008-11-15,07:41:28
40.07605,116.341613,0,139,39767.3205208333,2008-11-15,07:41:33
40.076049,116.341614,0,139,39767.3205787037,2008-11-15,07:41:38
40.076049,116.341614,0,139,39767.3206365741,2008-11-15,07:41:43
40.076048,116.341614,0,139,39767.3206944444,2008-11-15,07:41:48
40.076047,116.341615,0,139,39767.3207523148,2008-11-15,07:41:53
40.076047,116.341616,0,139,39767.3208101852,2008-11-15,07:41:58
40.076046,116.341616,0,139,39767.3208680556,2008-11-15,07:42:03
40.076046,116.341617,0,139,39767.3209259259,2008-11-15,07:42:08
40.076045,116.341617,0,139,39767.3209837963,2008-11-15,07:42:13
40.076045,116.341617,0,139,39767.3210416667,2008-11-15,07:42:18
40.076045,116.341616,0,139,39767.321099537,2008-11-15,07:42:23
40.076045,116.341616,0,139,39767.3211574074,2008-11-15,07:42:28
40.076045,116.341616,0,139,39767.3212152778,2008-11-15,07:42:33
40.076044,116.341616,0,139,39767.3212731481,2008-11-15,07:42:38
40.076045,116.341615,0,139,39767.3213310185,2008-11-15,07:42:43
40.076045,116.341614,0,139,39767.3213888889,2008-11-15,07:42:48
40.076046,116.341613,0,139,39767.3214467593,2008-11-15,07:42:53
40.076046,116.341613,0,139,39767.3215046296,2008-11-15,07:42:58
40.076046,116.341613,0,139,39767.3215625,2008-11-15,07:43:03
40.076046,116.341613,0,139,39767.3216203704,2008-11-15,07:43:08
40.076045,116.341613,0,139,39767.3216782407,2008-11-15,07:43:13
40.076045,116.341614,0,139,39767.3217361111,2008-11-15,07:43:18
40.076044,116.341615,0,139,39767.3217939815,2008-11-15,07:43:23
40.076043,116.341615,0,138,39767.3218518518,2008-11-15,07:43:28
40.076043,116.341615,0,138,39767.3219097222,2008-11-15,07:43:33
40.076042,116.341616,0,138,39767.3219675926,2008-11-15,07:43:38
40.076041,116.341617,0,138,39767.322025463,2008-11-15,07:43:43
40.076039,116.341618,0,138,39767.3220833333,2008-11-15,07:43:48
40.076038,116.341619,0,138,39767.3221412037,2008-11-15,07:43:53
40.076037,116.341619,0,137,39767.3221990741,2008-11-15,07:43:58
40.076037,116.34162,0,137,39767.3222569444,2008-11-15,07:44:03
40.076036,116.34162,0,137,39767.3223148148,2008-11-15,07:44:08
40.076035,116.341621,0,137,39767.3223726852,2008-11-15,07:44:13
40.076034,116.341622,0,137,39767.3224305556,2008-11-15,07:44:18
40.076033,116.341622,0,137,39767.3224884259,2008-11-15,07:44:23
40.076033,116.341622,0,137,39767.3225462963,2008-11-15,07:44:28
40.076032,116.341623,0,137,39767.3226041667,2008-11-15,07:44:33
40.076032,116.341623,0,137,39767.322662037,2008-11-15,07:44:38
40.076032,116.341624,0,137,39767.3227199074,2008-11-15,07:44:43
40.076032,116.341624,0,137,39767.3227777778,2008-11-15,07:44:48
40.076032,116.341625,0,137,39767.3228356481,2008-11-15,07:44:53
40.076032,116.341625,0,137,39767.3228935185,2008-11-15,07:44:58
40.076032,116.341626,0,137,39767.3229513889,2008-11-15,07:45:03
40.076032,116.341626,0,137,39767.3230092593,2008-11-15,07:45:08
40.07603,116.341627,0,137,39767.3230671296,2008-11-15,07:45:13
40.076029,116.341629,0,137,39767.323125,2008-11-15,07:45:18
40.076028,116.341629,0,137,39767.3231828704,2008-11-15,07:45:23
40.076026,116.341631,0,137,39767.3232407407,2008-11-15,07:45:28
40.076024,116.341632,0,137,39767.3232986111,2008-11-15,07:45:33
40.076023,116.341633,0,137,39767.3233564815,2008-11-15,07:45:38
40.076023,116.341633,0,137,39767.3234143518,2008-11-15,07:45:43
40.076022,116.341634,0,137,39767.3234722222,2008-11-15,07:45:48
40.076021,116.341636,0,137,39767.3235300926,2008-11-15,07:45:53
40.076021,116.341638,0,137,39767.323587963,2008-11-15,07:45:58
40.07602,116.341639,0,137,39767.3236458333,2008-11-15,07:46:03
40.076019,116.34164,0,137,39767.3237037037,2008-11-15,07:46:08
40.076019,116.341641,0,137,39767.3237615741,2008-11-15,07:46:13
40.076018,116.341642,0,137,39767.3238194444,2008-11-15,07:46:18
40.076017,116.341644,0,137,39767.3238773148,2008-11-15,07:46:23
40.076016,116.341645,0,138,39767.3239351852,2008-11-15,07:46:28
40.076015,116.341646,0,138,39767.3239930556,2008-11-15,07:46:33
40.076015,116.341646,0,138,39767.3240509259,2008-11-15,07:46:38
40.076014,116.341647,0,138,39767.3241087963,2008-11-15,07:46:43
40.076013,116.341647,0,139,39767.3241666667,2008-11-15,07:46:48
40.076012,116.341647,0,139,39767.324224537,2008-11-15,07:46:53
40.076012,116.341647,0,139,39767.3242824074,2008-11-15,07:46:58
40.076011,116.341648,0,139,39767.3243402778,2008-11-15,07:47:03
40.07601,116.341648,0,139,39767.3243981482,2008-11-15,07:47:08
40.076008,116.341648,0,140,39767.3244560185,2008-11-15,07:47:13
40.076007,116.341649,0,140,39767.3245138889,2008-11-15,07:47:18
40.076007,116.341649,0,140,39767.3245717593,2008-11-15,07:47:23
40.076005,116.34165,0,140,39767.3246296296,2008-11-15,07:47:28
40.076004,116.341651,0,140,39767.3246875,2008-11-15,07:47:33
40.076003,116.341652,0,140,39767.3247453704,2008-11-15,07:47:38
40.076003,116.341653,0,140,39767.3248032407,2008-11-15,07:47:43
40.076002,116.341654,0,140,39767.3248611111,2008-11-15,07:47:48
40.076001,116.341654,0,140,39767.3249189815,2008-11-15,07:47:53
40.076,116.341655,0,141,39767.3249768519,2008-11-15,07:47:58
40.075999,116.341655,0,141,39767.3250347222,2008-11-15,07:48:03
40.075998,116.341656,0,141,39767.3250925926,2008-11-15,07:48:08
40.075997,116.341657,0,141,39767.325150463,2008-11-15,07:48:13
40.075996,116.341658,0,141,39767.3252083333,2008-11-15,07:48:18
40.075996,116.341658,0,141,39767.3252662037,2008-11-15,07:48:23
40.075995,116.341659,0,142,39767.3253240741,2008-11-15,07:48:28
40.075994,116.34166,0,142,39767.3253819444,2008-11-15,07:48:33
40.075993,116.341661,0,142,39767.3254398148,2008-11-15,07:48:38
40.075993,116.341662,0,142,39767.3254976852,2008-11-15,07:48:43
40.075992,116.341663,0,142,39767.3255555556,2008-11-15,07:48:48
40.075992,116.341664,0,142,39767.3256134259,2008-11-15,07:48:53
40.075991,116.341665,0,142,39767.3256712963,2008-11-15,07:48:58
40.075991,116.341665,0,142,39767.3257291667,2008-11-15,07:49:03
40.07599,116.341666,0,142,39767.325787037,2008-11-15,07:49:08
40.07599,116.341666,0,142,39767.3258449074,2008-11-15,07:49:13
40.075989,116.341666,0,142,39767.3259027778,2008-11-15,07:49:18
40.075988,116.341667,0,142,39767.3259606481,2008-11-15,07:49:23
40.075987,116.341667,0,142,39767.3260185185,2008-11-15,07:49:28
40.075987,116.341667,0,142,39767.3260763889,2008-11-15,07:49:33
40.075986,116.341667,0,142,39767.3261342593,2008-11-15,07:49:38
40.075985,116.341667,0,142,39767.3261921296,2008-11-15,07:49:43
40.075984,116.341667,0,142,39767.32625,2008-11-15,07:49:48
40.075983,116.341668,0,142,39767.3263078704,2008-11-15,07:49:53
40.075983,116.341668,0,142,39767.3263657407,2008-11-15,07:49:58
40.075982,116.341669,0,142,39767.3264236111,2008-11-15,07:50:03
40.075982,116.341669,0,142,39767.3264814815,2008-11-15,07:50:08
40.075982,116.341669,0,142,39767.3265393519,2008-11-15,07:50:13
40.075982,116.34167,0,141,39767.3265972222,2008-11-15,07:50:18
40.075982,116.34167,0,141,39767.3266550926,2008-11-15,07:50:23
40.075981,116.341671,0,142,39767.326712963,2008-11-15,07:50:28
40.07598,116.341671,0,142,39767.3267708333,2008-11-15,07:50:33
40.07598,116.341672,0,142,39767.3268287037,2008-11-15,07:50:38
40.07598,116.341671,0,142,39767.3268865741,2008-11-15,07:50:43
40.075979,116.341671,0,142,39767.3269444444,2008-11-15,07:50:48
40.075979,116.341671,0,142,39767.3270023148,2008-11-15,07:50:53
40.075978,116.341671,0,142,39767.3270601852,2008-11-15,07:50:58
40.075978,116.34167,0,142,39767.3271180556,2008-11-15,07:51:03
40.075978,116.34167,0,142,39767.3271759259,2008-11-15,07:51:08
40.075977,116.34167,0,143,39767.3272337963,2008-11-15,07:51:13
40.075977,116.34167,0,142,39767.3272916667,2008-11-15,07:51:18
40.075977,116.341671,0,142,39767.327349537,2008-11-15,07:51:23
40.075976,116.341673,0,143,39767.3274074074,2008-11-15,07:51:28
40.075976,116.341673,0,142,39767.3274652778,2008-11-15,07:51:33
40.075975,116.341674,0,142,39767.3275231481,2008-11-15,07:51:38
40.075975,116.341675,0,142,39767.3275810185,2008-11-15,07:51:43
40.075975,116.341675,0,142,39767.3276388889,2008-11-15,07:51:48
40.075974,116.341676,0,142,39767.3276967593,2008-11-15,07:51:53
40.075974,116.341676,0,142,39767.3277546296,2008-11-15,07:51:58
40.075973,116.341677,0,142,39767.3278125,2008-11-15,07:52:03
40.075973,116.341677,0,142,39767.3278703704,2008-11-15,07:52:08
40.075973,116.341677,0,142,39767.3279282407,2008-11-15,07:52:13
40.075972,116.341678,0,143,39767.3279861111,2008-11-15,07:52:18
40.075972,116.341678,0,143,39767.3280439815,2008-11-15,07:52:23
40.075971,116.341678,0,142,39767.3281018519,2008-11-15,07:52:28
40.075971,116.341679,0,142,39767.3281597222,2008-11-15,07:52:33
40.07597,116.341679,0,142,39767.3282175926,2008-11-15,07:52:38
40.075969,116.34168,0,142,39767.328275463,2008-11-15,07:52:43
40.075969,116.341681,0,142,39767.3283333333,2008-11-15,07:52:48
40.075969,116.341682,0,142,39767.3283912037,2008-11-15,07:52:53
40.075969,116.341682,0,141,39767.3284490741,2008-11-15,07:52:58
40.075968,116.341682,0,141,39767.3285069444,2008-11-15,07:53:03
40.075968,116.341683,0,141,39767.3285648148,2008-11-15,07:53:08
40.075968,116.341683,0,141,39767.3286226852,2008-11-15,07:53:13
40.075968,116.341683,0,141,39767.3286805556,2008-11-15,07:53:18
40.075968,116.341683,0,141,39767.3287384259,2008-11-15,07:53:23
40.075968,116.341683,0,140,39767.3287962963,2008-11-15,07:53:28
40.075968,116.341683,0,140,39767.3288541667,2008-11-15,07:53:33
40.075969,116.341684,0,140,39767.328912037,2008-11-15,07:53:38
40.075969,116.341684,0,140,39767.3289699074,2008-11-15,07:53:43
40.075968,116.341684,0,140,39767.3290277778,2008-11-15,07:53:48
40.075968,116.341684,0,139,39767.3290856481,2008-11-15,07:53:53
40.075968,116.341685,0,139,39767.3291435185,2008-11-15,07:53:58
40.075968,116.341685,0,139,39767.3292013889,2008-11-15,07:54:03
40.075967,116.341685,0,139,39767.3292592593,2008-11-15,07:54:08
40.075966,116.341685,0,139,39767.3293171296,2008-11-15,07:54:13
40.075966,116.341686,0,139,39767.329375,2008-11-15,07:54:18
40.075965,116.341685,0,138,39767.3294328704,2008-11-15,07:54:23
40.075964,116.341685,0,138,39767.3294907407,2008-11-15,07:54:28
40.075964,116.341685,0,138,39767.3295486111,2008-11-15,07:54:33
40.075963,116.341685,0,138,39767.3296064815,2008-11-15,07:54:38
40.075962,116.341686,0,138,39767.3296643518,2008-11-15,07:54:43
40.075961,116.341686,0,138,39767.3297222222,2008-11-15,07:54:48
40.07596,116.341686,0,138,39767.3297800926,2008-11-15,07:54:53
40.075959,116.341686,0,138,39767.329837963,2008-11-15,07:54:58
40.075958,116.341686,0,138,39767.3298958333,2008-11-15,07:55:03
40.075958,116.341686,0,138,39767.3299537037,2008-11-15,07:55:08
40.075958,116.341687,0,138,39767.3300115741,2008-11-15,07:55:13
40.075957,116.341687,0,138,39767.3300694444,2008-11-15,07:55:18
40.075957,116.341687,0,137,39767.3301273148,2008-11-15,07:55:23
40.075957,116.341687,0,137,39767.3301851852,2008-11-15,07:55:28
40.075957,116.341687,0,137,39767.3302430556,2008-11-15,07:55:33
40.075957,116.341687,0,137,39767.3303009259,2008-11-15,07:55:38
40.075958,116.341687,0,136,39767.3303587963,2008-11-15,07:55:43
40.075958,116.341687,0,136,39767.3304166667,2008-11-15,07:55:48
40.075958,116.341686,0,136,39767.330474537,2008-11-15,07:55:53
40.075959,116.341686,0,136,39767.3305324074,2008-11-15,07:55:58
40.075959,116.341685,0,136,39767.3305902778,2008-11-15,07:56:03
40.075959,116.341684,0,136,39767.3306481481,2008-11-15,07:56:08
40.075959,116.341684,0,136,39767.3307060185,2008-11-15,07:56:13
40.075959,116.341683,0,136,39767.3307638889,2008-11-15,07:56:18
40.07596,116.341683,0,136,39767.3308217593,2008-11-15,07:56:23
40.07596,116.341682,0,136,39767.3308796296,2008-11-15,07:56:28
40.075961,116.341681,0,136,39767.3309375,2008-11-15,07:56:33
40.075961,116.341681,0,136,39767.3309953704,2008-11-15,07:56:38
40.075961,116.341681,0,136,39767.3310532407,2008-11-15,07:56:43
40.075962,116.341681,0,136,39767.3311111111,2008-11-15,07:56:48
40.075961,116.341681,0,136,39767.3311689815,2008-11-15,07:56:53
40.075961,116.341681,0,135,39767.3312268518,2008-11-15,07:56:58
40.075961,116.341681,0,135,39767.3312847222,2008-11-15,07:57:03
40.07596,116.341681,0,135,39767.3313425926,2008-11-15,07:57:08
40.07596,116.341681,0,135,39767.331400463,2008-11-15,07:57:13
40.07596,116.34168,0,135,39767.3314583333,2008-11-15,07:57:18
40.07596,116.34168,0,135,39767.3315162037,2008-11-15,07:57:23
40.075959,116.341679,0,135,39767.3315740741,2008-11-15,07:57:28
40.075959,116.341679,0,134,39767.3316319444,2008-11-15,07:57:33
40.075959,116.341679,0,134,39767.3316898148,2008-11-15,07:57:38
40.075958,116.341679,0,134,39767.3317476852,2008-11-15,07:57:43
40.075958,116.341679,0,134,39767.3318055556,2008-11-15,07:57:48
40.075958,116.341679,0,134,39767.3318634259,2008-11-15,07:57:53
40.075957,116.341679,0,133,39767.3319212963,2008-11-15,07:57:58
40.075957,116.341679,0,133,39767.3319791667,2008-11-15,07:58:03
40.075957,116.341678,0,133,39767.332037037,2008-11-15,07:58:08
40.075957,116.341678,0,133,39767.3320949074,2008-11-15,07:58:13
40.075957,116.341678,0,133,39767.3321527778,2008-11-15,07:58:18
40.075957,116.341678,0,133,39767.3322106482,2008-11-15,07:58:23
40.075957,116.341678,0,132,39767.3322685185,2008-11-15,07:58:28
40.075958,116.341678,0,132,39767.3323263889,2008-11-15,07:58:33
40.075957,116.341678,0,132,39767.3323842593,2008-11-15,07:58:38
40.075958,116.341678,0,132,39767.3324421296,2008-11-15,07:58:43
40.075957,116.341678,0,131,39767.3325,2008-11-15,07:58:48
40.075957,116.341677,0,131,39767.3325578704,2008-11-15,07:58:53
40.075957,116.341677,0,131,39767.3326157407,2008-11-15,07:58:58
40.075957,116.341677,0,131,39767.3326736111,2008-11-15,07:59:03
40.075956,116.341677,0,131,39767.3327314815,2008-11-15,07:59:08
40.075956,116.341677,0,131,39767.3327893519,2008-11-15,07:59:13
40.075956,116.341677,0,130,39767.3328472222,2008-11-15,07:59:18
40.075956,116.341676,0,130,39767.3329050926,2008-11-15,07:59:23
40.075956,116.341675,0,130,39767.332962963,2008-11-15,07:59:28
40.075956,116.341675,0,130,39767.3330208333,2008-11-15,07:59:33
40.075956,116.341674,0,129,39767.3330787037,2008-11-15,07:59:38
40.075956,116.341674,0,129,39767.3331365741,2008-11-15,07:59:43
40.075956,116.341674,0,129,39767.3331944444,2008-11-15,07:59:48
40.075955,116.341673,0,129,39767.3332523148,2008-11-15,07:59:53
40.075955,116.341673,0,129,39767.3333101852,2008-11-15,07:59:58
40.075955,116.341673,0,129,39767.3333680556,2008-11-15,08:00:03
40.075954,116.341672,0,129,39767.3334259259,2008-11-15,08:00:08
40.075954,116.341672,0,129,39767.3334837963,2008-11-15,08:00:13
40.075954,116.341672,0,128,39767.3335416667,2008-11-15,08:00:18
40.075954,116.341671,0,128,39767.333599537,2008-11-15,08:00:23
40.075954,116.341671,0,128,39767.3336574074,2008-11-15,08:00:28
40.075954,116.341671,0,128,39767.3337152778,2008-11-15,08:00:33
40.075954,116.341671,0,128,39767.3337731481,2008-11-15,08:00:38
40.075954,116.341671,0,128,39767.3338310185,2008-11-15,08:00:43
40.075954,116.341671,0,127,39767.3338888889,2008-11-15,08:00:48
40.075954,116.341671,0,127,39767.3339467593,2008-11-15,08:00:53
40.075955,116.341671,0,127,39767.3340046296,2008-11-15,08:00:58
40.075955,116.341671,0,127,39767.3340625,2008-11-15,08:01:03
40.075955,116.341671,0,127,39767.3341203704,2008-11-15,08:01:08
40.075955,116.341671,0,127,39767.3341782407,2008-11-15,08:01:13
40.075955,116.34167,0,127,39767.3342361111,2008-11-15,08:01:18
40.075955,116.34167,0,126,39767.3342939815,2008-11-15,08:01:23
40.075955,116.34167,0,126,39767.3343518519,2008-11-15,08:01:28
40.075955,116.34167,0,126,39767.3344097222,2008-11-15,08:01:33
40.075954,116.34167,0,126,39767.3344675926,2008-11-15,08:01:38
40.075953,116.34167,0,126,39767.334525463,2008-11-15,08:01:43
40.075953,116.341671,0,126,39767.3345833333,2008-11-15,08:01:48
40.075952,116.341671,0,125,39767.3346412037,2008-11-15,08:01:53
40.075951,116.341671,0,125,39767.3346990741,2008-11-15,08:01:58
40.075951,116.341672,0,125,39767.3347569444,2008-11-15,08:02:03
40.075951,116.341672,0,125,39767.3348148148,2008-11-15,08:02:08
40.07595,116.341672,0,125,39767.3348726852,2008-11-15,08:02:13
40.07595,116.341672,0,124,39767.3349305556,2008-11-15,08:02:18
40.075949,116.341672,0,124,39767.3349884259,2008-11-15,08:02:23
40.075948,116.341673,0,124,39767.3350462963,2008-11-15,08:02:28
40.075947,116.341673,0,124,39767.3351041667,2008-11-15,08:02:33
40.075946,116.341674,0,124,39767.335162037,2008-11-15,08:02:38
40.075945,116.341674,0,124,39767.3352199074,2008-11-15,08:02:43
40.075944,116.341674,0,124,39767.3352777778,2008-11-15,08:02:48
40.075943,116.341674,0,124,39767.3353356481,2008-11-15,08:02:53
40.075943,116.341675,0,123,39767.3353935185,2008-11-15,08:02:58
40.075942,116.341675,0,123,39767.3354513889,2008-11-15,08:03:03
40.075941,116.341675,0,123,39767.3355092593,2008-11-15,08:03:08
40.075941,116.341676,0,123,39767.3355671296,2008-11-15,08:03:13
40.075941,116.341676,0,122,39767.335625,2008-11-15,08:03:18
40.075941,116.341676,0,122,39767.3356828704,2008-11-15,08:03:23
40.075941,116.341676,0,122,39767.3357407407,2008-11-15,08:03:28
40.075941,116.341676,0,122,39767.3357986111,2008-11-15,08:03:33
40.075941,116.341676,0,122,39767.3358564815,2008-11-15,08:03:38
40.075941,116.341676,0,122,39767.3359143519,2008-11-15,08:03:43
40.07594,116.341676,0,122,39767.3359722222,2008-11-15,08:03:48
40.07594,116.341677,0,121,39767.3360300926,2008-11-15,08:03:53
40.07594,116.341677,0,121,39767.336087963,2008-11-15,08:03:58
40.07594,116.341676,0,121,39767.3361458333,2008-11-15,08:04:03
40.075939,116.341676,0,121,39767.3362037037,2008-11-15,08:04:08
40.075939,116.341676,0,121,39767.3362615741,2008-11-15,08:04:13
40.075938,116.341676,0,121,39767.3363194444,2008-11-15,08:04:18
40.075938,116.341676,0,121,39767.3363773148,2008-11-15,08:04:23
40.075937,116.341676,0,121,39767.3364351852,2008-11-15,08:04:28
40.075938,116.341676,0,121,39767.3364930556,2008-11-15,08:04:33
40.075938,116.341675,0,120,39767.3365509259,2008-11-15,08:04:38
40.075938,116.341675,0,120,39767.3366087963,2008-11-15,08:04:43
40.075938,116.341675,0,120,39767.3366666667,2008-11-15,08:04:48
40.075938,116.341675,0,120,39767.336724537,2008-11-15,08:04:53
40.075939,116.341674,0,120,39767.3367824074,2008-11-15,08:04:58
40.07594,116.341673,0,120,39767.3368402778,2008-11-15,08:05:03
40.07594,116.341673,0,120,39767.3368981481,2008-11-15,08:05:08
40.075941,116.341672,0,120,39767.3369560185,2008-11-15,08:05:13
40.07594,116.341672,0,120,39767.3370138889,2008-11-15,08:05:18
40.075941,116.341671,0,120,39767.3370717593,2008-11-15,08:05:23
40.075941,116.341671,0,120,39767.3371296296,2008-11-15,08:05:28
40.07594,116.341671,0,119,39767.3371875,2008-11-15,08:05:33
40.07594,116.341671,0,119,39767.3372453704,2008-11-15,08:05:38
40.07594,116.341671,0,119,39767.3373032407,2008-11-15,08:05:43
40.07594,116.341671,0,119,39767.3373611111,2008-11-15,08:05:48
40.07594,116.341671,0,119,39767.3374189815,2008-11-15,08:05:53
40.075939,116.341671,0,119,39767.3374768518,2008-11-15,08:05:58
40.075939,116.341671,0,119,39767.3375347222,2008-11-15,08:06:03
40.075939,116.341671,0,119,39767.3375925926,2008-11-15,08:06:08
40.07594,116.341671,0,118,39767.337650463,2008-11-15,08:06:13
40.07594,116.341671,0,118,39767.3377083333,2008-11-15,08:06:18
40.07594,116.341671,0,118,39767.3377662037,2008-11-15,08:06:23
40.075939,116.341671,0,118,39767.3378240741,2008-11-15,08:06:28
40.075938,116.341671,0,118,39767.3378819444,2008-11-15,08:06:33
40.075937,116.341671,0,118,39767.3379398148,2008-11-15,08:06:38
40.075937,116.341671,0,118,39767.3379976852,2008-11-15,08:06:43
40.075937,116.341671,0,118,39767.3380555556,2008-11-15,08:06:48
40.075937,116.341671,0,118,39767.3381134259,2008-11-15,08:06:53
40.075937,116.341671,0,118,39767.3381712963,2008-11-15,08:06:58
40.075937,116.34167,0,118,39767.3382291667,2008-11-15,08:07:03
40.075936,116.34167,0,117,39767.338287037,2008-11-15,08:07:08
40.075935,116.34167,0,117,39767.3383449074,2008-11-15,08:07:13
40.075935,116.34167,0,117,39767.3384027778,2008-11-15,08:07:18
40.075935,116.341671,0,117,39767.3384606481,2008-11-15,08:07:23
40.075935,116.34167,0,117,39767.3385185185,2008-11-15,08:07:28
40.075936,116.34167,0,117,39767.3385763889,2008-11-15,08:07:33
40.075937,116.34167,0,117,39767.3386342593,2008-11-15,08:07:38
40.075937,116.34167,0,116,39767.3386921296,2008-11-15,08:07:43
40.075937,116.341669,0,116,39767.33875,2008-11-15,08:07:48
40.075937,116.341669,0,116,39767.3388078704,2008-11-15,08:07:53
40.075937,116.341669,0,116,39767.3388657407,2008-11-15,08:07:58
40.075937,116.34167,0,116,39767.3389236111,2008-11-15,08:08:03
40.075936,116.34167,0,116,39767.3389814815,2008-11-15,08:08:08
40.075937,116.341669,0,116,39767.3390393518,2008-11-15,08:08:13
40.075937,116.341669,0,115,39767.3390972222,2008-11-15,08:08:18
40.075937,116.341668,0,115,39767.3391550926,2008-11-15,08:08:23
40.075937,116.341668,0,115,39767.339212963,2008-11-15,08:08:28
40.075937,116.341668,0,115,39767.3392708333,2008-11-15,08:08:33
40.075936,116.341668,0,115,39767.3393287037,2008-11-15,08:08:38
40.075936,116.341668,0,115,39767.3393865741,2008-11-15,08:08:43
40.075936,116.341668,0,115,39767.3394444444,2008-11-15,08:08:48
40.075936,116.341667,0,115,39767.3395023148,2008-11-15,08:08:53
40.075936,116.341667,0,114,39767.3395601852,2008-11-15,08:08:58
40.075937,116.341667,0,114,39767.3396180556,2008-11-15,08:09:03
40.075937,116.341666,0,114,39767.3396759259,2008-11-15,08:09:08
40.075937,116.341667,0,114,39767.3397337963,2008-11-15,08:09:13
40.075938,116.341667,0,114,39767.3397916667,2008-11-15,08:09:18
40.075938,116.341667,0,114,39767.339849537,2008-11-15,08:09:23
40.075938,116.341667,0,114,39767.3399074074,2008-11-15,08:09:28
40.075938,116.341667,0,113,39767.3399652778,2008-11-15,08:09:33
40.075938,116.341667,0,113,39767.3400231482,2008-11-15,08:09:38
40.075938,116.341667,0,113,39767.3400810185,2008-11-15,08:09:43
40.075938,116.341667,0,113,39767.3401388889,2008-11-15,08:09:48
40.075939,116.341666,0,113,39767.3401967593,2008-11-15,08:09:53
40.075938,116.341667,0,113,39767.3402546296,2008-11-15,08:09:58
40.075937,116.341667,0,113,39767.3403125,2008-11-15,08:10:03
40.075936,116.341668,0,113,39767.3403703704,2008-11-15,08:10:08
40.075937,116.341667,0,113,39767.3404282407,2008-11-15,08:10:13
40.075937,116.341667,0,112,39767.3404861111,2008-11-15,08:10:18
40.075936,116.341667,0,112,39767.3405439815,2008-11-15,08:10:23
40.075937,116.341667,0,112,39767.3406018519,2008-11-15,08:10:28
40.075938,116.341666,0,112,39767.3406597222,2008-11-15,08:10:33
40.075938,116.341666,0,112,39767.3407175926,2008-11-15,08:10:38
40.075937,116.341666,0,112,39767.340775463,2008-11-15,08:10:43
40.075937,116.341666,0,112,39767.3408333333,2008-11-15,08:10:48
40.075937,116.341666,0,112,39767.3408912037,2008-11-15,08:10:53
40.075938,116.341667,0,112,39767.3409490741,2008-11-15,08:10:58
40.075938,116.341667,0,111,39767.3410069444,2008-11-15,08:11:03
40.075938,116.341667,0,111,39767.3410648148,2008-11-15,08:11:08
40.075939,116.341667,0,111,39767.3411226852,2008-11-15,08:11:13
40.075939,116.341667,0,111,39767.3411805556,2008-11-15,08:11:18
40.07594,116.341667,0,111,39767.3412384259,2008-11-15,08:11:23
40.07594,116.341667,0,111,39767.3412962963,2008-11-15,08:11:28
40.07594,116.341668,0,110,39767.3413541667,2008-11-15,08:11:33
40.07594,116.341668,0,110,39767.341412037,2008-11-15,08:11:38
40.07594,116.341668,0,110,39767.3414699074,2008-11-15,08:11:43
40.07594,116.341668,0,110,39767.3415277778,2008-11-15,08:11:48
40.07594,116.341668,0,110,39767.3415856481,2008-11-15,08:11:53
40.075941,116.341668,0,110,39767.3416435185,2008-11-15,08:11:58
40.075941,116.341669,0,110,39767.3417013889,2008-11-15,08:12:03
40.075941,116.341669,0,110,39767.3417592593,2008-11-15,08:12:08
40.075941,116.341669,0,109,39767.3418171296,2008-11-15,08:12:13
40.075941,116.341669,0,109,39767.341875,2008-11-15,08:12:18
40.075941,116.341669,0,109,39767.3419328704,2008-11-15,08:12:23
40.075941,116.341669,0,109,39767.3419907407,2008-11-15,08:12:28
40.075941,116.341669,0,109,39767.3420486111,2008-11-15,08:12:33
40.075941,116.341669,0,109,39767.3421064815,2008-11-15,08:12:38
40.075941,116.341669,0,109,39767.3421643519,2008-11-15,08:12:43
40.075941,116.341669,0,109,39767.3422222222,2008-11-15,08:12:48
40.07594,116.341669,0,109,39767.3422800926,2008-11-15,08:12:53
40.07594,116.341669,0,109,39767.342337963,2008-11-15,08:12:58
40.07594,116.341669,0,109,39767.3423958333,2008-11-15,08:13:03
40.07594,116.341669,0,109,39767.3424537037,2008-11-15,08:13:08
40.07594,116.341669,0,109,39767.3425115741,2008-11-15,08:13:13
40.07594,116.341669,0,109,39767.3425694444,2008-11-15,08:13:18
40.075939,116.341669,0,108,39767.3426273148,2008-11-15,08:13:23
40.075939,116.34167,0,108,39767.3426851852,2008-11-15,08:13:28
40.075939,116.34167,0,108,39767.3427430556,2008-11-15,08:13:33
40.075939,116.34167,0,108,39767.3428009259,2008-11-15,08:13:38
40.075939,116.34167,0,108,39767.3428587963,2008-11-15,08:13:43
40.07594,116.34167,0,108,39767.3429166667,2008-11-15,08:13:48
40.07594,116.34167,0,107,39767.342974537,2008-11-15,08:13:53
40.07594,116.34167,0,107,39767.3430324074,2008-11-15,08:13:58
40.075941,116.34167,0,107,39767.3430902778,2008-11-15,08:14:03
40.075941,116.34167,0,107,39767.3431481481,2008-11-15,08:14:08
40.075941,116.34167,0,107,39767.3432060185,2008-11-15,08:14:13
40.075941,116.34167,0,107,39767.3432638889,2008-11-15,08:14:18
40.075942,116.34167,0,107,39767.3433217593,2008-11-15,08:14:23
40.075942,116.34167,0,106,39767.3433796296,2008-11-15,08:14:28
40.075942,116.34167,0,106,39767.3434375,2008-11-15,08:14:33
40.075943,116.34167,0,106,39767.3434953704,2008-11-15,08:14:38
40.075943,116.341669,0,106,39767.3435532407,2008-11-15,08:14:43
40.075944,116.341669,0,106,39767.3436111111,2008-11-15,08:14:48
40.075944,116.341668,0,106,39767.3436689815,2008-11-15,08:14:53
40.075944,116.341668,0,106,39767.3437268519,2008-11-15,08:14:58
40.075944,116.341668,0,106,39767.3437847222,2008-11-15,08:15:03
40.075944,116.341668,0,106,39767.3438425926,2008-11-15,08:15:08
40.075945,116.341668,0,105,39767.343900463,2008-11-15,08:15:13
40.075945,116.341669,0,105,39767.3439583333,2008-11-15,08:15:18
40.075945,116.341669,0,105,39767.3440162037,2008-11-15,08:15:23
40.075946,116.341669,0,105,39767.3440740741,2008-11-15,08:15:28
40.075946,116.341669,0,105,39767.3441319444,2008-11-15,08:15:33
40.075946,116.341669,0,105,39767.3441898148,2008-11-15,08:15:38
40.075946,116.341669,0,105,39767.3442476852,2008-11-15,08:15:43
40.075946,116.34167,0,105,39767.3443055556,2008-11-15,08:15:48
40.075946,116.34167,0,105,39767.3443634259,2008-11-15,08:15:53
40.075946,116.34167,0,105,39767.3444212963,2008-11-15,08:15:58
40.075946,116.34167,0,105,39767.3444791667,2008-11-15,08:16:03
40.075946,116.34167,0,104,39767.344537037,2008-11-15,08:16:08
40.075946,116.34167,0,104,39767.3445949074,2008-11-15,08:16:13
40.075946,116.34167,0,104,39767.3446527778,2008-11-15,08:16:18
40.075946,116.34167,0,104,39767.3447106481,2008-11-15,08:16:23
40.075946,116.341669,0,104,39767.3447685185,2008-11-15,08:16:28
40.075946,116.341669,0,104,39767.3448263889,2008-11-15,08:16:33
40.075947,116.341668,0,104,39767.3448842593,2008-11-15,08:16:38
40.075947,116.341668,0,104,39767.3449421296,2008-11-15,08:16:43
40.075947,116.341667,0,104,39767.345,2008-11-15,08:16:48
40.075947,116.341667,0,104,39767.3450578704,2008-11-15,08:16:53
40.075947,116.341666,0,104,39767.3451157407,2008-11-15,08:16:58
40.075947,116.341665,0,104,39767.3451736111,2008-11-15,08:17:03
40.075947,116.341665,0,104,39767.3452314815,2008-11-15,08:17:08
40.075946,116.341665,0,104,39767.3452893518,2008-11-15,08:17:13
40.075946,116.341664,0,104,39767.3453472222,2008-11-15,08:17:18
40.075946,116.341664,0,104,39767.3454050926,2008-11-15,08:17:23
40.075946,116.341663,0,104,39767.345462963,2008-11-15,08:17:28
40.075946,116.341663,0,104,39767.3455208333,2008-11-15,08:17:33
40.075946,116.341663,0,104,39767.3455787037,2008-11-15,08:17:38
40.075946,116.341662,0,104,39767.3456365741,2008-11-15,08:17:43
40.075946,116.341662,0,104,39767.3456944444,2008-11-15,08:17:48
40.075946,116.341661,0,104,39767.3457523148,2008-11-15,08:17:53
40.075946,116.341661,0,104,39767.3458101852,2008-11-15,08:17:58
40.075946,116.341661,0,104,39767.3458680556,2008-11-15,08:18:03
40.075946,116.341661,0,104,39767.3459259259,2008-11-15,08:18:08
40.075946,116.341661,0,104,39767.3459837963,2008-11-15,08:18:13
40.075946,116.34166,0,104,39767.3460416667,2008-11-15,08:18:18
40.075946,116.34166,0,104,39767.346099537,2008-11-15,08:18:23
40.075947,116.34166,0,104,39767.3461574074,2008-11-15,08:18:28
40.075947,116.341659,0,104,39767.3462152778,2008-11-15,08:18:33
40.075948,116.341659,0,104,39767.3462731481,2008-11-15,08:18:38
40.075948,116.341659,0,104,39767.3463310185,2008-11-15,08:18:43
40.075947,116.34166,0,104,39767.3463888889,2008-11-15,08:18:48
40.075947,116.34166,0,104,39767.3464467593,2008-11-15,08:18:53
40.075947,116.341659,0,104,39767.3465046296,2008-11-15,08:18:58
40.075947,116.341659,0,104,39767.3465625,2008-11-15,08:19:03
40.075947,116.341659,0,104,39767.3466203704,2008-11-15,08:19:08
40.075948,116.341659,0,104,39767.3466782407,2008-11-15,08:19:13
40.075948,116.34166,0,104,39767.3467361111,2008-11-15,08:19:18
40.075948,116.34166,0,103,39767.3467939815,2008-11-15,08:19:23
40.075948,116.34166,0,103,39767.3468518518,2008-11-15,08:19:28
40.075948,116.341661,0,103,39767.3469097222,2008-11-15,08:19:33
40.075948,116.341661,0,103,39767.3469675926,2008-11-15,08:19:38
40.075948,116.341661,0,103,39767.347025463,2008-11-15,08:19:43
40.075948,116.341661,0,103,39767.3470833333,2008-11-15,08:19:48
40.075948,116.341661,0,103,39767.3471412037,2008-11-15,08:19:53
40.075948,116.341661,0,103,39767.3471990741,2008-11-15,08:19:58
40.075948,116.341662,0,103,39767.3472569444,2008-11-15,08:20:03
40.075949,116.341662,0,103,39767.3473148148,2008-11-15,08:20:08
40.075949,116.341662,0,103,39767.3473726852,2008-11-15,08:20:13
40.075949,116.341662,0,103,39767.3474305556,2008-11-15,08:20:18
40.075949,116.341662,0,103,39767.3474884259,2008-11-15,08:20:23
40.075949,116.341663,0,103,39767.3475462963,2008-11-15,08:20:28
40.07595,116.341663,0,103,39767.3476041667,2008-11-15,08:20:33
40.07595,116.341663,0,103,39767.347662037,2008-11-15,08:20:38
40.075951,116.341664,0,103,39767.3477199074,2008-11-15,08:20:43
40.075951,116.341664,0,103,39767.3477777778,2008-11-15,08:20:48
40.075952,116.341664,0,103,39767.3478356482,2008-11-15,08:20:53
40.075952,116.341664,0,103,39767.3478935185,2008-11-15,08:20:58
40.075952,116.341664,0,103,39767.3479513889,2008-11-15,08:21:03
40.075952,116.341664,0,103,39767.3480092593,2008-11-15,08:21:08
40.075953,116.341665,0,103,39767.3480671296,2008-11-15,08:21:13
40.075953,116.341664,0,103,39767.348125,2008-11-15,08:21:18
40.075954,116.341664,0,102,39767.3481828704,2008-11-15,08:21:23
40.075954,116.341663,0,102,39767.3482407407,2008-11-15,08:21:28
40.075954,116.341663,0,102,39767.3482986111,2008-11-15,08:21:33
40.075954,116.341663,0,102,39767.3483564815,2008-11-15,08:21:38
40.075954,116.341662,0,102,39767.3484143519,2008-11-15,08:21:43
40.075955,116.341662,0,102,39767.3484722222,2008-11-15,08:21:48
40.075954,116.341662,0,102,39767.3485300926,2008-11-15,08:21:53
40.075954,116.341662,0,102,39767.348587963,2008-11-15,08:21:58
40.075954,116.341662,0,102,39767.3486458333,2008-11-15,08:22:03
40.075954,116.341661,0,102,39767.3487037037,2008-11-15,08:22:08
40.075954,116.341661,0,102,39767.3487615741,2008-11-15,08:22:13
40.075954,116.341661,0,102,39767.3488194444,2008-11-15,08:22:18
40.075954,116.341661,0,102,39767.3488773148,2008-11-15,08:22:23
40.075954,116.341661,0,101,39767.3489351852,2008-11-15,08:22:28
40.075955,116.341661,0,101,39767.3489930556,2008-11-15,08:22:33
40.075955,116.341661,0,101,39767.3490509259,2008-11-15,08:22:38
40.075955,116.341661,0,101,39767.3491087963,2008-11-15,08:22:43
40.075955,116.34166,0,101,39767.3491666667,2008-11-15,08:22:48
40.075955,116.34166,0,101,39767.349224537,2008-11-15,08:22:53
40.075955,116.34166,0,101,39767.3492824074,2008-11-15,08:22:58
40.075955,116.341659,0,101,39767.3493402778,2008-11-15,08:23:03
40.075955,116.341659,0,101,39767.3493981481,2008-11-15,08:23:08
40.075954,116.341659,0,101,39767.3494560185,2008-11-15,08:23:13
40.075954,116.341658,0,101,39767.3495138889,2008-11-15,08:23:18
40.075955,116.341658,0,101,39767.3495717593,2008-11-15,08:23:23
40.075955,116.341658,0,101,39767.3496296296,2008-11-15,08:23:28
40.075956,116.341658,0,100,39767.3496875,2008-11-15,08:23:33
40.075956,116.341658,0,100,39767.3497453704,2008-11-15,08:23:38
40.075956,116.341658,0,100,39767.3498032407,2008-11-15,08:23:43
40.075956,116.341657,0,100,39767.3498611111,2008-11-15,08:23:48
40.075956,116.341657,0,100,39767.3499189815,2008-11-15,08:23:53
40.075956,116.341657,0,100,39767.3499768519,2008-11-15,08:23:58
40.075956,116.341657,0,100,39767.3500347222,2008-11-15,08:24:03
40.075956,116.341657,0,100,39767.3500925926,2008-11-15,08:24:08
40.075956,116.341657,0,100,39767.350150463,2008-11-15,08:24:13
40.075956,116.341657,0,99,39767.3502083333,2008-11-15,08:24:18
40.075956,116.341657,0,99,39767.3502662037,2008-11-15,08:24:23
40.075956,116.341657,0,99,39767.3503240741,2008-11-15,08:24:28
40.075956,116.341656,0,99,39767.3503819444,2008-11-15,08:24:33
40.075956,116.341657,0,99,39767.3504398148,2008-11-15,08:24:38
40.075956,116.341656,0,99,39767.3504976852,2008-11-15,08:24:43
40.075956,116.341656,0,99,39767.3505555556,2008-11-15,08:24:48
40.075956,116.341656,0,99,39767.3506134259,2008-11-15,08:24:53
40.075956,116.341657,0,99,39767.3506712963,2008-11-15,08:24:58
40.075957,116.341657,0,99,39767.3507291667,2008-11-15,08:25:03
40.075957,116.341657,0,98,39767.350787037,2008-11-15,08:25:08
40.075957,116.341657,0,98,39767.3508449074,2008-11-15,08:25:13
40.075958,116.341657,0,98,39767.3509027778,2008-11-15,08:25:18
40.075958,116.341657,0,98,39767.3509606481,2008-11-15,08:25:23
40.075959,116.341658,0,98,39767.3510185185,2008-11-15,08:25:28
40.07596,116.341658,0,98,39767.3510763889,2008-11-15,08:25:33
40.07596,116.341658,0,98,39767.3511342593,2008-11-15,08:25:38
40.075961,116.341659,0,98,39767.3511921296,2008-11-15,08:25:43
40.075961,116.341659,0,98,39767.35125,2008-11-15,08:25:48
40.075961,116.341658,0,97,39767.3513078704,2008-11-15,08:25:53
40.075961,116.341658,0,97,39767.3513657407,2008-11-15,08:25:58
40.075961,116.341657,0,97,39767.3514236111,2008-11-15,08:26:03
40.075961,116.341657,0,97,39767.3514814815,2008-11-15,08:26:08
40.075962,116.341656,0,97,39767.3515393519,2008-11-15,08:26:13
40.075962,116.341655,0,97,39767.3515972222,2008-11-15,08:26:18
40.075962,116.341654,0,97,39767.3516550926,2008-11-15,08:26:23
40.075962,116.341654,0,97,39767.351712963,2008-11-15,08:26:28
40.075962,116.341653,0,97,39767.3517708333,2008-11-15,08:26:33
40.075962,116.341653,0,97,39767.3518287037,2008-11-15,08:26:38
40.075962,116.341652,0,97,39767.3518865741,2008-11-15,08:26:43
40.075962,116.341652,0,97,39767.3519444444,2008-11-15,08:26:48
40.075962,116.341651,0,97,39767.3520023148,2008-11-15,08:26:53
40.075962,116.341651,0,97,39767.3520601852,2008-11-15,08:26:58
40.075962,116.341651,0,97,39767.3521180556,2008-11-15,08:27:03
40.075962,116.341651,0,97,39767.3521759259,2008-11-15,08:27:08
40.075963,116.34165,0,97,39767.3522337963,2008-11-15,08:27:13
40.075963,116.34165,0,97,39767.3522916667,2008-11-15,08:27:18
40.075963,116.341649,0,97,39767.352349537,2008-11-15,08:27:23
40.075963,116.341649,0,96,39767.3524074074,2008-11-15,08:27:28
40.075963,116.341649,0,96,39767.3524652778,2008-11-15,08:27:33
40.075963,116.341648,0,96,39767.3525231481,2008-11-15,08:27:38
40.075963,116.341647,0,96,39767.3525810185,2008-11-15,08:27:43
40.075963,116.341647,0,96,39767.3526388889,2008-11-15,08:27:48
40.075963,116.341647,0,96,39767.3526967593,2008-11-15,08:27:53
40.075963,116.341646,0,96,39767.3527546296,2008-11-15,08:27:58
40.075963,116.341646,0,96,39767.3528125,2008-11-15,08:28:03
40.075963,116.341646,0,96,39767.3528703704,2008-11-15,08:28:08
40.075963,116.341645,0,96,39767.3529282407,2008-11-15,08:28:13
40.075963,116.341645,0,96,39767.3529861111,2008-11-15,08:28:18
40.075963,116.341645,0,96,39767.3530439815,2008-11-15,08:28:23
40.075963,116.341645,0,96,39767.3531018518,2008-11-15,08:28:28
40.075962,116.341644,0,96,39767.3531597222,2008-11-15,08:28:33
40.075962,116.341644,0,96,39767.3532175926,2008-11-15,08:28:38
40.075962,116.341643,0,96,39767.353275463,2008-11-15,08:28:43
40.075962,116.341643,0,96,39767.3533333333,2008-11-15,08:28:48
40.075962,116.341643,0,96,39767.3533912037,2008-11-15,08:28:53
40.075963,116.341643,0,96,39767.3534490741,2008-11-15,08:28:58
40.075963,116.341643,0,96,39767.3535069444,2008-11-15,08:29:03
40.075963,116.341643,0,96,39767.3535648148,2008-11-15,08:29:08
40.075963,116.341643,0,95,39767.3536226852,2008-11-15,08:29:13
40.075964,116.341643,0,95,39767.3536805556,2008-11-15,08:29:18
40.075964,116.341642,0,95,39767.3537384259,2008-11-15,08:29:23
40.075964,116.341642,0,95,39767.3537962963,2008-11-15,08:29:28
40.075964,116.341642,0,95,39767.3538541667,2008-11-15,08:29:33
40.075964,116.341642,0,95,39767.353912037,2008-11-15,08:29:38
40.075964,116.341641,0,95,39767.3539699074,2008-11-15,08:29:43
40.075965,116.341641,0,95,39767.3540277778,2008-11-15,08:29:48
40.075966,116.341641,0,95,39767.3540856481,2008-11-15,08:29:53
40.075966,116.341641,0,95,39767.3541435185,2008-11-15,08:29:58
40.075966,116.341641,0,95,39767.3542013889,2008-11-15,08:30:03
40.075967,116.341641,0,94,39767.3542592593,2008-11-15,08:30:08
40.075967,116.341641,0,94,39767.3543171296,2008-11-15,08:30:13
40.075967,116.34164,0,94,39767.354375,2008-11-15,08:30:18
40.075967,116.34164,0,94,39767.3544328704,2008-11-15,08:30:23
40.075967,116.34164,0,94,39767.3544907407,2008-11-15,08:30:28
40.075967,116.341639,0,94,39767.3545486111,2008-11-15,08:30:33
40.075967,116.341639,0,94,39767.3546064815,2008-11-15,08:30:38
40.075967,116.341638,0,94,39767.3546643518,2008-11-15,08:30:43
40.075967,116.341638,0,94,39767.3547222222,2008-11-15,08:30:48
40.075967,116.341638,0,94,39767.3547800926,2008-11-15,08:30:53
40.075967,116.341638,0,94,39767.354837963,2008-11-15,08:30:58
40.075968,116.341638,0,93,39767.3548958333,2008-11-15,08:31:03
40.075968,116.341638,0,93,39767.3549537037,2008-11-15,08:31:08
40.075968,116.341638,0,93,39767.3550115741,2008-11-15,08:31:13
40.075968,116.341638,0,93,39767.3550694444,2008-11-15,08:31:18
40.075968,116.341638,0,93,39767.3551273148,2008-11-15,08:31:23
40.075968,116.341638,0,93,39767.3551851852,2008-11-15,08:31:28
40.075968,116.341638,0,93,39767.3552430556,2008-11-15,08:31:33
40.075968,116.341639,0,93,39767.3553009259,2008-11-15,08:31:38
40.075968,116.341639,0,93,39767.3553587963,2008-11-15,08:31:43
40.075969,116.34164,0,93,39767.3554166667,2008-11-15,08:31:48
40.075969,116.34164,0,93,39767.355474537,2008-11-15,08:31:53
40.07597,116.34164,0,93,39767.3555324074,2008-11-15,08:31:58
40.07597,116.341641,0,93,39767.3555902778,2008-11-15,08:32:03
40.07597,116.341641,0,93,39767.3556481482,2008-11-15,08:32:08
40.07597,116.341641,0,93,39767.3557060185,2008-11-15,08:32:13
40.07597,116.341642,0,93,39767.3557638889,2008-11-15,08:32:18
40.07597,116.341641,0,93,39767.3558217593,2008-11-15,08:32:23
40.075971,116.341641,0,93,39767.3558796296,2008-11-15,08:32:28
40.075972,116.341642,0,93,39767.3559375,2008-11-15,08:32:33
40.075973,116.341642,0,93,39767.3559953704,2008-11-15,08:32:38
40.075973,116.341642,0,93,39767.3560532407,2008-11-15,08:32:43
40.075974,116.341643,0,93,39767.3561111111,2008-11-15,08:32:48
40.075974,116.341644,0,93,39767.3561689815,2008-11-15,08:32:53
40.075974,116.341645,0,93,39767.3562268519,2008-11-15,08:32:58
40.075974,116.341646,0,93,39767.3562847222,2008-11-15,08:33:03
40.075974,116.341647,0,93,39767.3563425926,2008-11-15,08:33:08
40.075975,116.341648,0,93,39767.356400463,2008-11-15,08:33:13
40.075976,116.341649,0,93,39767.3564583333,2008-11-15,08:33:18
40.075977,116.34165,0,92,39767.3565162037,2008-11-15,08:33:23
40.075977,116.341651,0,92,39767.3565740741,2008-11-15,08:33:28
40.075978,116.341652,0,92,39767.3566319444,2008-11-15,08:33:33
40.075978,116.341654,0,92,39767.3566898148,2008-11-15,08:33:38
40.075979,116.341656,0,92,39767.3567476852,2008-11-15,08:33:43
40.075979,116.341658,0,92,39767.3568055556,2008-11-15,08:33:48
40.07598,116.341661,0,92,39767.3568634259,2008-11-15,08:33:53
40.07598,116.341662,0,92,39767.3569212963,2008-11-15,08:33:58
40.075981,116.341663,0,92,39767.3569791667,2008-11-15,08:34:03
40.075981,116.341663,0,92,39767.357037037,2008-11-15,08:34:08
40.07598,116.341664,0,92,39767.3570949074,2008-11-15,08:34:13
40.07598,116.341664,0,92,39767.3571527778,2008-11-15,08:34:18
40.075979,116.341664,0,92,39767.3572106481,2008-11-15,08:34:23
40.075978,116.341664,0,92,39767.3572685185,2008-11-15,08:34:28
40.075978,116.341664,0,92,39767.3573263889,2008-11-15,08:34:33
40.075978,116.341664,0,92,39767.3573842593,2008-11-15,08:34:38
40.075978,116.341664,0,92,39767.3574421296,2008-11-15,08:34:43
40.075978,116.341664,0,92,39767.3575,2008-11-15,08:34:48
40.075978,116.341664,0,92,39767.3575578704,2008-11-15,08:34:53
40.075979,116.341663,0,92,39767.3576157407,2008-11-15,08:34:58
40.075979,116.341663,0,92,39767.3576736111,2008-11-15,08:35:03
40.07598,116.341663,0,92,39767.3577314815,2008-11-15,08:35:08
40.07598,116.341662,0,92,39767.3577893519,2008-11-15,08:35:13
40.075979,116.341662,0,92,39767.3578472222,2008-11-15,08:35:18
40.075979,116.341661,0,92,39767.3579050926,2008-11-15,08:35:23
40.075979,116.341661,0,92,39767.357962963,2008-11-15,08:35:28
40.075979,116.34166,0,92,39767.3580208333,2008-11-15,08:35:33
40.075978,116.34166,0,92,39767.3580787037,2008-11-15,08:35:38
40.075978,116.341659,0,92,39767.3581365741,2008-11-15,08:35:43
40.075978,116.341659,0,92,39767.3581944444,2008-11-15,08:35:48
40.075978,116.341658,0,92,39767.3582523148,2008-11-15,08:35:53
40.075977,116.341657,0,92,39767.3583101852,2008-11-15,08:35:58
40.075977,116.341657,0,92,39767.3583680556,2008-11-15,08:36:03
40.075976,116.341657,0,92,39767.3584259259,2008-11-15,08:36:08
40.075975,116.341658,0,92,39767.3584837963,2008-11-15,08:36:13
40.075974,116.341658,0,92,39767.3585416667,2008-11-15,08:36:18
40.075974,116.341657,0,92,39767.358599537,2008-11-15,08:36:23
40.075974,116.341658,0,92,39767.3586574074,2008-11-15,08:36:28
40.075974,116.341658,0,92,39767.3587152778,2008-11-15,08:36:33
40.075974,116.341658,0,92,39767.3587731481,2008-11-15,08:36:38
40.075973,116.341658,0,92,39767.3588310185,2008-11-15,08:36:43
40.075973,116.341658,0,92,39767.3588888889,2008-11-15,08:36:48
40.075973,116.341659,0,92,39767.3589467593,2008-11-15,08:36:53
40.075973,116.34166,0,92,39767.3590046296,2008-11-15,08:36:58
40.075973,116.341662,0,92,39767.3590625,2008-11-15,08:37:03
40.075974,116.341663,0,92,39767.3591203704,2008-11-15,08:37:08
40.075974,116.341664,0,92,39767.3591782407,2008-11-15,08:37:13
40.075974,116.341666,0,92,39767.3592361111,2008-11-15,08:37:18
40.075974,116.341667,0,92,39767.3592939815,2008-11-15,08:37:23
40.075974,116.341669,0,92,39767.3593518519,2008-11-15,08:37:28
40.075974,116.341669,0,92,39767.3594097222,2008-11-15,08:37:33
40.075975,116.34167,0,92,39767.3594675926,2008-11-15,08:37:38
40.075975,116.341671,0,92,39767.359525463,2008-11-15,08:37:43
40.075975,116.341671,0,92,39767.3595833333,2008-11-15,08:37:48
40.075975,116.341672,0,92,39767.3596412037,2008-11-15,08:37:53
40.075975,116.341673,0,92,39767.3596990741,2008-11-15,08:37:58
40.075974,116.341673,0,92,39767.3597569444,2008-11-15,08:38:03
40.075974,116.341674,0,92,39767.3598148148,2008-11-15,08:38:08
40.075974,116.341674,0,92,39767.3598726852,2008-11-15,08:38:13
40.075974,116.341675,0,92,39767.3599305556,2008-11-15,08:38:18
40.075975,116.341675,0,93,39767.3599884259,2008-11-15,08:38:23
40.075975,116.341675,0,93,39767.3600462963,2008-11-15,08:38:28
40.075975,116.341675,0,93,39767.3601041667,2008-11-15,08:38:33
40.075976,116.341675,0,93,39767.360162037,2008-11-15,08:38:38
40.075976,116.341675,0,93,39767.3602199074,2008-11-15,08:38:43
40.075976,116.341675,0,93,39767.3602777778,2008-11-15,08:38:48
40.075976,116.341674,0,93,39767.3603356481,2008-11-15,08:38:53
40.075976,116.341673,0,93,39767.3603935185,2008-11-15,08:38:58
40.075976,116.341673,0,93,39767.3604513889,2008-11-15,08:39:03
40.075975,116.341672,0,93,39767.3605092593,2008-11-15,08:39:08
40.075975,116.341672,0,93,39767.3605671296,2008-11-15,08:39:13
40.075975,116.341672,0,94,39767.360625,2008-11-15,08:39:18
40.075975,116.341672,0,94,39767.3606828704,2008-11-15,08:39:23
40.075974,116.341671,0,94,39767.3607407407,2008-11-15,08:39:28
40.075974,116.341671,0,94,39767.3607986111,2008-11-15,08:39:33
40.075974,116.341671,0,94,39767.3608564815,2008-11-15,08:39:38
40.075974,116.341671,0,94,39767.3609143518,2008-11-15,08:39:43
40.075974,116.341671,0,94,39767.3609722222,2008-11-15,08:39:48
40.075974,116.341671,0,94,39767.3610300926,2008-11-15,08:39:53
40.075974,116.341671,0,94,39767.361087963,2008-11-15,08:39:58
40.075973,116.341671,0,94,39767.3611458333,2008-11-15,08:40:03
40.075972,116.341671,0,94,39767.3612037037,2008-11-15,08:40:08
40.075972,116.341671,0,94,39767.3612615741,2008-11-15,08:40:13
40.075972,116.341671,0,94,39767.3613194444,2008-11-15,08:40:18
40.075972,116.341671,0,95,39767.3613773148,2008-11-15,08:40:23
40.075973,116.341671,0,95,39767.3614351852,2008-11-15,08:40:28
40.075974,116.341671,0,95,39767.3614930556,2008-11-15,08:40:33
40.075975,116.341671,0,95,39767.3615509259,2008-11-15,08:40:38
40.075976,116.341671,0,95,39767.3616087963,2008-11-15,08:40:43
40.075976,116.341672,0,95,39767.3616666667,2008-11-15,08:40:48
40.075977,116.341672,0,95,39767.361724537,2008-11-15,08:40:53
40.075977,116.341672,0,95,39767.3617824074,2008-11-15,08:40:58
40.075978,116.341672,0,95,39767.3618402778,2008-11-15,08:41:03
40.075978,116.341672,0,95,39767.3618981481,2008-11-15,08:41:08
40.075979,116.341673,0,95,39767.3619560185,2008-11-15,08:41:13
40.07598,116.341673,0,95,39767.3620138889,2008-11-15,08:41:18
40.075981,116.341673,0,96,39767.3620717593,2008-11-15,08:41:23
40.075981,116.341674,0,96,39767.3621296296,2008-11-15,08:41:28
40.075981,116.341674,0,96,39767.3621875,2008-11-15,08:41:33
40.075981,116.341674,0,96,39767.3622453704,2008-11-15,08:41:38
40.075981,116.341674,0,96,39767.3623032407,2008-11-15,08:41:43
40.075982,116.341674,0,96,39767.3623611111,2008-11-15,08:41:48
40.075982,116.341674,0,96,39767.3624189815,2008-11-15,08:41:53
40.075982,116.341674,0,96,39767.3624768518,2008-11-15,08:41:58
40.075982,116.341674,0,97,39767.3625347222,2008-11-15,08:42:03
40.075982,116.341674,0,97,39767.3625925926,2008-11-15,08:42:08
40.075982,116.341675,0,97,39767.362650463,2008-11-15,08:42:13
40.075982,116.341675,0,97,39767.3627083333,2008-11-15,08:42:18
40.075982,116.341676,0,97,39767.3627662037,2008-11-15,08:42:23
40.075982,116.341676,0,98,39767.3628240741,2008-11-15,08:42:28
40.075981,116.341677,0,98,39767.3628819444,2008-11-15,08:42:33
40.075981,116.341677,0,98,39767.3629398148,2008-11-15,08:42:38
40.075981,116.341677,0,98,39767.3629976852,2008-11-15,08:42:43
40.075981,116.341678,0,98,39767.3630555556,2008-11-15,08:42:48
40.075981,116.341678,0,98,39767.3631134259,2008-11-15,08:42:53
40.075981,116.341678,0,98,39767.3631712963,2008-11-15,08:42:58
40.075982,116.341678,0,98,39767.3632291667,2008-11-15,08:43:03
40.075982,116.341678,0,98,39767.363287037,2008-11-15,08:43:08
40.075981,116.341679,0,98,39767.3633449074,2008-11-15,08:43:13
40.075981,116.341678,0,98,39767.3634027778,2008-11-15,08:43:18
40.075982,116.341678,0,98,39767.3634606482,2008-11-15,08:43:23
40.075984,116.341678,0,99,39767.3635185185,2008-11-15,08:43:28
40.075983,116.341678,0,99,39767.3635763889,2008-11-15,08:43:33
40.075983,116.341678,0,99,39767.3636342593,2008-11-15,08:43:38
40.075982,116.341679,0,99,39767.3636921296,2008-11-15,08:43:43
40.075982,116.34168,0,99,39767.36375,2008-11-15,08:43:48
40.075982,116.341681,0,99,39767.3638078704,2008-11-15,08:43:53
40.075983,116.341682,0,99,39767.3638657407,2008-11-15,08:43:58
40.075983,116.341682,0,99,39767.3639236111,2008-11-15,08:44:03
40.075983,116.341682,0,99,39767.3639814815,2008-11-15,08:44:08
40.075983,116.341683,0,99,39767.3640393519,2008-11-15,08:44:13
40.075983,116.341683,0,99,39767.3640972222,2008-11-15,08:44:18
40.075983,116.341684,0,99,39767.3641550926,2008-11-15,08:44:23
40.075982,116.341684,0,99,39767.364212963,2008-11-15,08:44:28
40.075982,116.341685,0,99,39767.3642708333,2008-11-15,08:44:33
40.075982,116.341685,0,100,39767.3643287037,2008-11-15,08:44:38
40.075981,116.341685,0,100,39767.3643865741,2008-11-15,08:44:43
40.075981,116.341685,0,100,39767.3644444444,2008-11-15,08:44:48
40.075981,116.341686,0,100,39767.3645023148,2008-11-15,08:44:53
40.07598,116.341686,0,100,39767.3645601852,2008-11-15,08:44:58
40.07598,116.341686,0,100,39767.3646180556,2008-11-15,08:45:03
40.075979,116.341687,0,100,39767.3646759259,2008-11-15,08:45:08
40.075978,116.341687,0,100,39767.3647337963,2008-11-15,08:45:13
40.075977,116.341687,0,100,39767.3647916667,2008-11-15,08:45:18
40.075977,116.341687,0,100,39767.364849537,2008-11-15,08:45:23
40.075977,116.341687,0,100,39767.3649074074,2008-11-15,08:45:28
40.075977,116.341687,0,100,39767.3649652778,2008-11-15,08:45:33
40.075977,116.341688,0,100,39767.3650231481,2008-11-15,08:45:38
40.075977,116.341688,0,100,39767.3650810185,2008-11-15,08:45:43
40.075977,116.341688,0,100,39767.3651388889,2008-11-15,08:45:48
40.075976,116.341689,0,100,39767.3651967593,2008-11-15,08:45:53
40.075976,116.341689,0,100,39767.3652546296,2008-11-15,08:45:58
40.075976,116.34169,0,100,39767.3653125,2008-11-15,08:46:03
40.075976,116.34169,0,100,39767.3653703704,2008-11-15,08:46:08
40.075976,116.34169,0,100,39767.3654282407,2008-11-15,08:46:13
40.075976,116.341691,0,100,39767.3654861111,2008-11-15,08:46:18
40.075975,116.341691,0,101,39767.3655439815,2008-11-15,08:46:23
40.075975,116.341692,0,101,39767.3656018519,2008-11-15,08:46:28
40.075974,116.341692,0,101,39767.3656597222,2008-11-15,08:46:33
40.075973,116.341692,0,101,39767.3657175926,2008-11-15,08:46:38
40.075972,116.341692,0,100,39767.365775463,2008-11-15,08:46:43
40.075971,116.341692,0,101,39767.3658333333,2008-11-15,08:46:48
40.075971,116.341693,0,101,39767.3658912037,2008-11-15,08:46:53
40.075971,116.341693,0,101,39767.3659490741,2008-11-15,08:46:58
40.07597,116.341694,0,100,39767.3660069444,2008-11-15,08:47:03
40.07597,116.341694,0,100,39767.3660648148,2008-11-15,08:47:08
40.075969,116.341694,0,100,39767.3661226852,2008-11-15,08:47:13
40.075968,116.341694,0,100,39767.3661805556,2008-11-15,08:47:18
40.075968,116.341694,0,100,39767.3662384259,2008-11-15,08:47:23
40.075971,116.341694,0,100,39767.3662962963,2008-11-15,08:47:28
40.075973,116.341695,0,101,39767.3663541667,2008-11-15,08:47:33
40.075976,116.341695,0,102,39767.366412037,2008-11-15,08:47:38
40.075976,116.341695,0,102,39767.3664467593,2008-11-15,08:47:41
40.075982,116.341697,0,104,39767.3664699074,2008-11-15,08:47:43
40.075978,116.34176,0,106,39767.3665277778,2008-11-15,08:47:48
40.075937,116.341813,0,104,39767.3665856481,2008-11-15,08:47:53
40.075934,116.341886,0,104,39767.3666435185,2008-11-15,08:47:58
40.075934,116.341951,0,105,39767.3667013889,2008-11-15,08:48:03
40.075915,116.342014,0,102,39767.3667592593,2008-11-15,08:48:08
40.075944,116.342073,0,101,39767.3668171296,2008-11-15,08:48:13
40.075965,116.34203,0,104,39767.366875,2008-11-15,08:48:18
40.075963,116.34198,0,106,39767.3669328704,2008-11-15,08:48:23
40.075966,116.341906,0,107,39767.3669907407,2008-11-15,08:48:28
40.075955,116.341846,0,106,39767.3670486111,2008-11-15,08:48:33
40.075938,116.341784,0,103,39767.3671064815,2008-11-15,08:48:38
40.075954,116.341756,0,104,39767.3671643519,2008-11-15,08:48:43
40.075955,116.341753,0,105,39767.3672222222,2008-11-15,08:48:48
40.075956,116.341753,0,106,39767.3672800926,2008-11-15,08:48:53
40.075961,116.341753,0,107,39767.367337963,2008-11-15,08:48:58
40.075962,116.341753,0,108,39767.3673958333,2008-11-15,08:49:03
40.075965,116.341747,0,110,39767.3674537037,2008-11-15,08:49:08
40.075968,116.341744,0,111,39767.3675115741,2008-11-15,08:49:13
40.075973,116.341745,0,111,39767.3675694444,2008-11-15,08:49:18
40.075979,116.341745,0,112,39767.3676273148,2008-11-15,08:49:23
40.075983,116.341746,0,114,39767.3676851852,2008-11-15,08:49:28
40.075986,116.341746,0,116,39767.3677430556,2008-11-15,08:49:33
40.075988,116.341746,0,117,39767.3678009259,2008-11-15,08:49:38
40.075994,116.341746,0,118,39767.3678587963,2008-11-15,08:49:43
40.075994,116.341746,0,118,39767.3678935185,2008-11-15,08:49:46
40.075989,116.341747,0,118,39767.3679166667,2008-11-15,08:49:48
40.07598,116.341746,0,117,39767.367974537,2008-11-15,08:49:53
40.075986,116.341747,0,117,39767.3680324074,2008-11-15,08:49:58
40.075993,116.341748,0,118,39767.3680902778,2008-11-15,08:50:03
40.075994,116.341747,0,119,39767.3681481481,2008-11-15,08:50:08
40.07599,116.341747,0,119,39767.3682060185,2008-11-15,08:50:13
40.07599,116.341747,0,119,39767.3682638889,2008-11-15,08:50:18
40.07599,116.341747,0,119,39767.3683217593,2008-11-15,08:50:23
40.075989,116.341747,0,119,39767.3683796296,2008-11-15,08:50:28
40.075989,116.341747,0,119,39767.3684375,2008-11-15,08:50:33
40.07599,116.341746,0,119,39767.3684953704,2008-11-15,08:50:38
40.07599,116.341746,0,119,39767.3685532407,2008-11-15,08:50:43
40.075989,116.341746,0,119,39767.3686111111,2008-11-15,08:50:48
40.075989,116.341746,0,119,39767.3686689815,2008-11-15,08:50:53
40.075988,116.341747,0,119,39767.3687268518,2008-11-15,08:50:58
40.075988,116.341746,0,119,39767.3687847222,2008-11-15,08:51:03
40.075988,116.341746,0,119,39767.3688425926,2008-11-15,08:51:08
40.075988,116.341746,0,119,39767.368900463,2008-11-15,08:51:13
40.075989,116.341746,0,119,39767.3689583333,2008-11-15,08:51:18
40.075989,116.341747,0,118,39767.3690162037,2008-11-15,08:51:23
40.075989,116.341747,0,119,39767.3690740741,2008-11-15,08:51:28
40.075991,116.341747,0,119,39767.3691319444,2008-11-15,08:51:33
40.075991,116.341747,0,119,39767.3691666667,2008-11-15,08:51:36
40.07599,116.341746,0,119,39767.3691898148,2008-11-15,08:51:38
40.07598,116.341744,0,119,39767.3692476852,2008-11-15,08:51:43
40.075984,116.341735,0,120,39767.3693055556,2008-11-15,08:51:48
40.075977,116.341722,0,125,39767.3693634259,2008-11-15,08:51:53
40.075965,116.341701,0,126,39767.3694212963,2008-11-15,08:51:58
40.075965,116.341701,0,126,39767.3694560185,2008-11-15,08:52:01
40.075966,116.3417,0,128,39767.3694791667,2008-11-15,08:52:03
40.075881,116.341667,0,130,39767.369537037,2008-11-15,08:52:08
40.075829,116.341634,0,129,39767.3695949074,2008-11-15,08:52:13
40.075781,116.341598,0,127,39767.3696527778,2008-11-15,08:52:18
40.075759,116.341579,0,129,39767.3697106481,2008-11-15,08:52:23
40.075751,116.341578,0,130,39767.3697685185,2008-11-15,08:52:28
40.075751,116.341578,0,130,39767.3698032407,2008-11-15,08:52:31
40.075745,116.341579,0,131,39767.3698263889,2008-11-15,08:52:33
40.075706,116.341628,0,127,39767.3698842593,2008-11-15,08:52:38
40.075703,116.341633,0,128,39767.3699421296,2008-11-15,08:52:43
40.075703,116.341633,0,128,39767.3699768518,2008-11-15,08:52:46
40.075697,116.341633,0,128,39767.37,2008-11-15,08:52:48
40.075687,116.341634,0,127,39767.3700578704,2008-11-15,08:52:53
40.075659,116.341643,0,124,39767.3701157407,2008-11-15,08:52:58
40.075659,116.341643,0,124,39767.370150463,2008-11-15,08:53:01
40.075652,116.341639,0,124,39767.3701736111,2008-11-15,08:53:03
40.075621,116.34164,0,122,39767.3702314815,2008-11-15,08:53:08
40.0756,116.341636,0,121,39767.3702893518,2008-11-15,08:53:13
40.075555,116.34165,0,117,39767.3703472222,2008-11-15,08:53:18
40.075524,116.341644,0,114,39767.3704050926,2008-11-15,08:53:23
40.075487,116.341642,0,113,39767.370462963,2008-11-15,08:53:28
40.075473,116.341655,0,115,39767.3705208333,2008-11-15,08:53:33
40.075433,116.341658,0,115,39767.3705787037,2008-11-15,08:53:38
40.075378,116.341644,0,114,39767.3706365741,2008-11-15,08:53:43
40.075321,116.341634,0,112,39767.3706944444,2008-11-15,08:53:48
40.075276,116.341637,0,109,39767.3707523148,2008-11-15,08:53:53
40.075234,116.341632,0,111,39767.3708101852,2008-11-15,08:53:58
40.075182,116.341647,0,109,39767.3708680556,2008-11-15,08:54:03
40.075131,116.34166,0,111,39767.3709259259,2008-11-15,08:54:08
40.075092,116.341673,0,107,39767.3709837963,2008-11-15,08:54:13
40.075024,116.341673,0,103,39767.3710416667,2008-11-15,08:54:18
40.074981,116.341672,0,97,39767.371099537,2008-11-15,08:54:23
40.074924,116.341668,0,95,39767.3711574074,2008-11-15,08:54:28
40.074882,116.341674,0,94,39767.3712152778,2008-11-15,08:54:33
40.074839,116.341662,0,91,39767.3712731482,2008-11-15,08:54:38
40.074816,116.341669,0,92,39767.3713310185,2008-11-15,08:54:43
40.074801,116.341699,0,93,39767.3713888889,2008-11-15,08:54:48
40.07477,116.34174,0,93,39767.3714467593,2008-11-15,08:54:53
40.07475,116.341784,0,94,39767.3715046296,2008-11-15,08:54:58
40.074726,116.341828,0,93,39767.3715625,2008-11-15,08:55:03
40.074699,116.341857,0,96,39767.3716203704,2008-11-15,08:55:08
40.07466,116.341894,0,99,39767.3716782407,2008-11-15,08:55:13
40.074623,116.341929,0,100,39767.3717361111,2008-11-15,08:55:18
40.074587,116.341989,0,97,39767.3717939815,2008-11-15,08:55:23
40.074586,116.342043,0,99,39767.3718518519,2008-11-15,08:55:28
40.074602,116.3421,0,101,39767.3719097222,2008-11-15,08:55:33
40.074596,116.342162,0,104,39767.3719675926,2008-11-15,08:55:38
40.074594,116.34222,0,106,39767.372025463,2008-11-15,08:55:43
40.074603,116.34227,0,107,39767.3720833333,2008-11-15,08:55:48
40.074584,116.342325,0,110,39767.3721412037,2008-11-15,08:55:53
40.074573,116.342375,0,113,39767.3721990741,2008-11-15,08:55:58
40.074565,116.342419,0,115,39767.3722569444,2008-11-15,08:56:03
40.074572,116.342462,0,116,39767.3723148148,2008-11-15,08:56:08
40.074572,116.342485,0,118,39767.3723726852,2008-11-15,08:56:13
40.074499,116.342542,0,110,39767.3724305556,2008-11-15,08:56:18
40.074453,116.342562,0,109,39767.3724884259,2008-11-15,08:56:23
40.074428,116.342584,0,111,39767.3725462963,2008-11-15,08:56:28
40.074417,116.342598,0,111,39767.3726041667,2008-11-15,08:56:33
40.074375,116.342606,0,114,39767.372662037,2008-11-15,08:56:38
40.074349,116.34257,0,115,39767.3727199074,2008-11-15,08:56:43
40.074306,116.342528,0,111,39767.3727777778,2008-11-15,08:56:48
40.074292,116.34249,0,111,39767.3728356481,2008-11-15,08:56:53
40.074265,116.342444,0,111,39767.3728935185,2008-11-15,08:56:58
40.074265,116.342444,0,111,39767.3729282407,2008-11-15,08:57:01
40.074262,116.342439,0,110,39767.3729513889,2008-11-15,08:57:03
40.074273,116.342441,0,110,39767.3730092593,2008-11-15,08:57:08
40.074238,116.342417,0,111,39767.3730671296,2008-11-15,08:57:13
40.074238,116.342352,0,109,39767.373125,2008-11-15,08:57:18
40.074214,116.342272,0,109,39767.3731828704,2008-11-15,08:57:23
40.074195,116.342225,0,110,39767.3732407407,2008-11-15,08:57:28
40.074187,116.342176,0,113,39767.3732986111,2008-11-15,08:57:33
40.074195,116.342136,0,119,39767.3733564815,2008-11-15,08:57:38
40.074178,116.342073,0,120,39767.3734143519,2008-11-15,08:57:43
40.074176,116.342015,0,118,39767.3734722222,2008-11-15,08:57:48
40.07419,116.341983,0,123,39767.3735300926,2008-11-15,08:57:53
40.074178,116.341973,0,128,39767.373587963,2008-11-15,08:57:58
40.074174,116.34193,0,128,39767.3736458333,2008-11-15,08:58:03
40.074171,116.3419,0,130,39767.3737037037,2008-11-15,08:58:08
40.074164,116.341844,0,129,39767.3737615741,2008-11-15,08:58:13
40.074168,116.341798,0,134,39767.3738194444,2008-11-15,08:58:18
40.074165,116.341772,0,144,39767.3738773148,2008-11-15,08:58:23
40.074168,116.341719,0,150,39767.3739351852,2008-11-15,08:58:28
40.074184,116.341627,0,151,39767.3739930556,2008-11-15,08:58:33
40.074185,116.341554,0,155,39767.3740509259,2008-11-15,08:58:38
40.074192,116.341493,0,160,39767.3741087963,2008-11-15,08:58:43
40.074209,116.341429,0,160,39767.3741666667,2008-11-15,08:58:48
40.074212,116.341348,0,162,39767.374224537,2008-11-15,08:58:53
40.074223,116.341277,0,161,39767.3742824074,2008-11-15,08:58:58
40.074215,116.341212,0,160,39767.3743402778,2008-11-15,08:59:03
40.074205,116.341158,0,161,39767.3743981481,2008-11-15,08:59:08
40.0742,116.341107,0,165,39767.3744560185,2008-11-15,08:59:13
40.074217,116.341038,0,168,39767.3745138889,2008-11-15,08:59:18
40.074215,116.340957,0,169,39767.3745717593,2008-11-15,08:59:23
40.074204,116.340897,0,173,39767.3746296296,2008-11-15,08:59:28
40.074214,116.340854,0,179,39767.3746875,2008-11-15,08:59:33
40.074232,116.340782,0,179,39767.3747453704,2008-11-15,08:59:38
40.074236,116.340716,0,181,39767.3748032407,2008-11-15,08:59:43
40.074228,116.340652,0,182,39767.3748611111,2008-11-15,08:59:48
40.074225,116.340592,0,185,39767.3749189815,2008-11-15,08:59:53
40.074201,116.340516,0,184,39767.3749768519,2008-11-15,08:59:58
40.074188,116.340441,0,185,39767.3750347222,2008-11-15,09:00:03
40.074196,116.340381,0,191,39767.3750925926,2008-11-15,09:00:08
40.07422,116.340304,0,185,39767.375150463,2008-11-15,09:00:13
40.074234,116.340236,0,184,39767.3752083333,2008-11-15,09:00:18
40.074238,116.340156,0,182,39767.3752662037,2008-11-15,09:00:23
40.074224,116.340086,0,183,39767.3753240741,2008-11-15,09:00:28
40.074206,116.340008,0,183,39767.3753819444,2008-11-15,09:00:33
40.074179,116.339888,0,173,39767.3754398148,2008-11-15,09:00:38
40.074184,116.339826,0,169,39767.3754976852,2008-11-15,09:00:43
40.074172,116.339776,0,169,39767.3755555556,2008-11-15,09:00:48
40.074141,116.339736,0,176,39767.3756134259,2008-11-15,09:00:53
40.074135,116.339676,0,178,39767.3756712963,2008-11-15,09:00:58
40.074117,116.339595,0,174,39767.3757291667,2008-11-15,09:01:03
40.074074,116.339501,0,162,39767.375775463,2008-11-15,09:01:07
40.07408,116.339427,0,158,39767.3758333333,2008-11-15,09:01:12
40.074078,116.339359,0,160,39767.3758912037,2008-11-15,09:01:17
40.07407,116.339289,0,158,39767.3759490741,2008-11-15,09:01:22
40.074089,116.339217,0,155,39767.3760069444,2008-11-15,09:01:27
40.074097,116.339149,0,153,39767.3760648148,2008-11-15,09:01:32
40.074116,116.33907,0,143,39767.3761226852,2008-11-15,09:01:37
40.074115,116.338992,0,135,39767.3761805556,2008-11-15,09:01:42
40.074085,116.338909,0,127,39767.3762384259,2008-11-15,09:01:47
40.074053,116.338836,0,121,39767.3762962963,2008-11-15,09:01:52
40.074032,116.338761,0,117,39767.3763541667,2008-11-15,09:01:57
40.074009,116.338703,0,112,39767.376412037,2008-11-15,09:02:02
40.073976,116.338637,0,108,39767.3764699074,2008-11-15,09:02:07
40.07395,116.338584,0,104,39767.3765277778,2008-11-15,09:02:12
40.073926,116.338564,0,104,39767.3765856481,2008-11-15,09:02:17
40.073884,116.33855,0,105,39767.3766435185,2008-11-15,09:02:22
40.073851,116.338542,0,108,39767.3767013889,2008-11-15,09:02:27
40.073811,116.33854,0,109,39767.3767592593,2008-11-15,09:02:32
40.073797,116.338537,0,109,39767.3768171296,2008-11-15,09:02:37
40.073798,116.338537,0,110,39767.376875,2008-11-15,09:02:42
40.073802,116.338537,0,111,39767.3769328704,2008-11-15,09:02:47
40.0738,116.338535,0,111,39767.3769907407,2008-11-15,09:02:52
40.073801,116.338534,0,112,39767.3770486111,2008-11-15,09:02:57
40.073802,116.338536,0,112,39767.3771064815,2008-11-15,09:03:02
40.073808,116.338537,0,112,39767.3771643518,2008-11-15,09:03:07
40.073809,116.338537,0,113,39767.3772222222,2008-11-15,09:03:12
40.073807,116.338537,0,113,39767.3772800926,2008-11-15,09:03:17
40.07381,116.338538,0,114,39767.377337963,2008-11-15,09:03:22
40.073813,116.338538,0,114,39767.3773958333,2008-11-15,09:03:27
40.073814,116.338539,0,116,39767.3774537037,2008-11-15,09:03:32
40.073814,116.338539,0,116,39767.3775115741,2008-11-15,09:03:37
40.073814,116.338539,0,116,39767.3775694444,2008-11-15,09:03:42
40.073813,116.338539,0,116,39767.3776273148,2008-11-15,09:03:47
40.073813,116.338539,0,116,39767.3776851852,2008-11-15,09:03:52
40.073813,116.338539,0,116,39767.3777430556,2008-11-15,09:03:57
40.073813,116.338539,0,116,39767.3778009259,2008-11-15,09:04:02
40.073813,116.338539,0,116,39767.3778356481,2008-11-15,09:04:05
40.073811,116.33854,0,116,39767.3778587963,2008-11-15,09:04:07
40.073662,116.338557,0,116,39767.3779166667,2008-11-15,09:04:12
40.073493,116.338579,0,116,39767.3779398148,2008-11-15,09:04:14
40.073377,116.338576,0,116,39767.3779513889,2008-11-15,09:04:15
40.073259,116.338576,0,116,39767.377962963,2008-11-15,09:04:16
40.073143,116.338575,0,116,39767.377974537,2008-11-15,09:04:17
40.073019,116.338571,0,116,39767.3779861111,2008-11-15,09:04:18
40.072896,116.338572,0,116,39767.3779976852,2008-11-15,09:04:19
40.072781,116.338572,0,116,39767.3780092593,2008-11-15,09:04:20
40.072665,116.338573,0,116,39767.3780208333,2008-11-15,09:04:21
40.072554,116.338569,0,116,39767.3780324074,2008-11-15,09:04:22
40.072441,116.338573,0,116,39767.3780439815,2008-11-15,09:04:23
40.072328,116.338573,0,117,39767.3780555556,2008-11-15,09:04:24
40.072222,116.338576,0,117,39767.3780671296,2008-11-15,09:04:25
40.072123,116.338578,0,117,39767.3780787037,2008-11-15,09:04:26
40.07203,116.338576,0,117,39767.3780902778,2008-11-15,09:04:27
40.071936,116.338583,0,118,39767.3781018518,2008-11-15,09:04:28
40.071773,116.338595,0,118,39767.378125,2008-11-15,09:04:30
40.071673,116.338593,0,119,39767.3781365741,2008-11-15,09:04:31
40.071512,116.338598,0,120,39767.3781597222,2008-11-15,09:04:33
40.071363,116.338603,0,121,39767.3781828704,2008-11-15,09:04:35
40.071255,116.338597,0,121,39767.3782060185,2008-11-15,09:04:37
40.071186,116.338607,0,123,39767.3782638889,2008-11-15,09:04:42
40.071192,116.338605,0,124,39767.3783217593,2008-11-15,09:04:47
40.071192,116.338605,0,124,39767.3783564815,2008-11-15,09:04:50
40.07119,116.338605,0,125,39767.3783796296,2008-11-15,09:04:52
40.071176,116.338605,0,126,39767.3784375,2008-11-15,09:04:57
40.071038,116.3386,0,127,39767.3784722222,2008-11-15,09:05:00
40.070932,116.338612,0,126,39767.3784953704,2008-11-15,09:05:02
40.070805,116.33861,0,126,39767.3785185185,2008-11-15,09:05:04
40.070625,116.3386,0,125,39767.3785416667,2008-11-15,09:05:06
40.070518,116.338598,0,125,39767.3785532407,2008-11-15,09:05:07
40.070419,116.338597,0,124,39767.3785648148,2008-11-15,09:05:08
40.070256,116.338585,0,124,39767.378587963,2008-11-15,09:05:10
40.070125,116.338571,0,124,39767.3786111111,2008-11-15,09:05:12
40.070029,116.338526,0,126,39767.3786342593,2008-11-15,09:05:14
40.069944,116.338433,0,125,39767.3786574074,2008-11-15,09:05:16
40.069874,116.338276,0,125,39767.3786805556,2008-11-15,09:05:18
40.069879,116.338149,0,126,39767.3786921296,2008-11-15,09:05:19
40.069881,116.338026,0,126,39767.3787037037,2008-11-15,09:05:20
40.069879,116.337886,0,126,39767.3787152778,2008-11-15,09:05:21
40.069883,116.337751,0,127,39767.3787268519,2008-11-15,09:05:22
40.069882,116.337608,0,127,39767.3787384259,2008-11-15,09:05:23
40.069878,116.337453,0,126,39767.37875,2008-11-15,09:05:24
40.069883,116.337291,0,125,39767.3787615741,2008-11-15,09:05:25
40.069882,116.337131,0,124,39767.3787731482,2008-11-15,09:05:26
40.069879,116.336973,0,123,39767.3787847222,2008-11-15,09:05:27
40.06988,116.336826,0,123,39767.3787962963,2008-11-15,09:05:28
40.069879,116.336673,0,122,39767.3788078704,2008-11-15,09:05:29
40.069877,116.336523,0,122,39767.3788194444,2008-11-15,09:05:30
40.069877,116.336373,0,121,39767.3788310185,2008-11-15,09:05:31
40.069874,116.336231,0,121,39767.3788425926,2008-11-15,09:05:32
40.069872,116.336093,0,120,39767.3788541667,2008-11-15,09:05:33
40.069872,116.335956,0,120,39767.3788657407,2008-11-15,09:05:34
40.06987,116.335821,0,119,39767.3788773148,2008-11-15,09:05:35
40.069874,116.33569,0,120,39767.3788888889,2008-11-15,09:05:36
40.06988,116.335558,0,120,39767.378900463,2008-11-15,09:05:37
40.069882,116.335431,0,119,39767.378912037,2008-11-15,09:05:38
40.069884,116.335308,0,119,39767.3789236111,2008-11-15,09:05:39
40.069888,116.335187,0,119,39767.3789351852,2008-11-15,09:05:40
40.069893,116.334964,0,119,39767.3789583333,2008-11-15,09:05:42
40.069898,116.334745,0,118,39767.3789814815,2008-11-15,09:05:44
40.069901,116.334536,0,117,39767.3790046296,2008-11-15,09:05:46
40.069903,116.334356,0,116,39767.3790277778,2008-11-15,09:05:48
40.069904,116.334211,0,115,39767.3790509259,2008-11-15,09:05:50
40.069905,116.33409,0,113,39767.3790740741,2008-11-15,09:05:52
40.069911,116.333952,0,111,39767.3791087963,2008-11-15,09:05:55
40.069912,116.333836,0,109,39767.3791666667,2008-11-15,09:06:00
40.069908,116.333815,0,109,39767.379224537,2008-11-15,09:06:05
40.069905,116.333661,0,108,39767.3792824074,2008-11-15,09:06:10
40.069915,116.33353,0,107,39767.3793055556,2008-11-15,09:06:12
40.069922,116.333364,0,107,39767.3793287037,2008-11-15,09:06:14
40.069924,116.333175,0,107,39767.3793518519,2008-11-15,09:06:16
40.069937,116.332972,0,104,39767.379375,2008-11-15,09:06:18
40.069938,116.332752,0,103,39767.3793981481,2008-11-15,09:06:20
40.069934,116.332625,0,105,39767.3794097222,2008-11-15,09:06:21
40.06993,116.332494,0,104,39767.3794212963,2008-11-15,09:06:22
40.069929,116.332369,0,105,39767.3794328704,2008-11-15,09:06:23
40.069929,116.332248,0,105,39767.3794444444,2008-11-15,09:06:24
40.06993,116.33213,0,105,39767.3794560185,2008-11-15,09:06:25
40.069934,116.331907,0,104,39767.3794791667,2008-11-15,09:06:27
40.069941,116.331691,0,104,39767.3795023148,2008-11-15,09:06:29
40.069923,116.331479,0,108,39767.379525463,2008-11-15,09:06:31
40.069925,116.331285,0,108,39767.3795486111,2008-11-15,09:06:33
40.069921,116.331135,0,110,39767.3795717593,2008-11-15,09:06:35
40.069923,116.33101,0,110,39767.3795949074,2008-11-15,09:06:37
40.069934,116.330882,0,111,39767.3796296296,2008-11-15,09:06:40
40.069948,116.330855,0,117,39767.3796875,2008-11-15,09:06:45
40.069948,116.330855,0,117,39767.3797222222,2008-11-15,09:06:48
40.069949,116.330847,0,116,39767.3797453704,2008-11-15,09:06:50
40.069967,116.33081,0,116,39767.3798032407,2008-11-15,09:06:55
40.069956,116.330743,0,117,39767.3798611111,2008-11-15,09:07:00
40.069928,116.330727,0,119,39767.3799189815,2008-11-15,09:07:05
40.069889,116.33072,0,119,39767.3799768519,2008-11-15,09:07:10
40.069857,116.330708,0,115,39767.3800347222,2008-11-15,09:07:15
40.069824,116.33069,0,112,39767.3800925926,2008-11-15,09:07:20
40.069778,116.330672,0,110,39767.380150463,2008-11-15,09:07:25
40.069724,116.330643,0,108,39767.3802083333,2008-11-15,09:07:30
40.069669,116.330624,0,107,39767.3802662037,2008-11-15,09:07:35
40.069655,116.330564,0,109,39767.3803240741,2008-11-15,09:07:40
40.069642,116.330497,0,108,39767.3803819444,2008-11-15,09:07:45
40.069628,116.330432,0,108,39767.3804398148,2008-11-15,09:07:50
40.069616,116.330382,0,109,39767.3804976852,2008-11-15,09:07:55
40.069613,116.330338,0,111,39767.3805555556,2008-11-15,09:08:00
40.06959,116.330272,0,108,39767.3806134259,2008-11-15,09:08:05
40.069574,116.330211,0,105,39767.3806712963,2008-11-15,09:08:10
40.069573,116.330148,0,106,39767.3807291667,2008-11-15,09:08:15
40.06956,116.330132,0,106,39767.380787037,2008-11-15,09:08:20
40.069532,116.330134,0,105,39767.3808449074,2008-11-15,09:08:25
40.069532,116.330134,0,105,39767.3808796296,2008-11-15,09:08:28
40.069527,116.330133,0,104,39767.3809027778,2008-11-15,09:08:30
40.069525,116.330107,0,104,39767.3809606481,2008-11-15,09:08:35
40.069525,116.330107,0,104,39767.3809953704,2008-11-15,09:08:38
40.069522,116.330101,0,104,39767.3810185185,2008-11-15,09:08:40
40.069472,116.330066,0,104,39767.3810763889,2008-11-15,09:08:45
40.06945,116.330051,0,104,39767.3811342593,2008-11-15,09:08:50
40.069391,116.330022,0,104,39767.3811921296,2008-11-15,09:08:55
40.069308,116.329988,0,103,39767.38125,2008-11-15,09:09:00
40.069241,116.329928,0,103,39767.3813078704,2008-11-15,09:09:05
40.069176,116.329873,0,103,39767.3813657407,2008-11-15,09:09:10
40.06914,116.329829,0,103,39767.3814236111,2008-11-15,09:09:15
40.069123,116.329794,0,102,39767.3814814815,2008-11-15,09:09:20
40.069197,116.32974,0,102,39767.3815393519,2008-11-15,09:09:25
40.069237,116.329689,0,102,39767.3815972222,2008-11-15,09:09:30
40.0693,116.329644,0,101,39767.3816550926,2008-11-15,09:09:35
40.069354,116.329622,0,101,39767.381712963,2008-11-15,09:09:40
40.06936,116.329647,0,101,39767.3817708333,2008-11-15,09:09:45
40.06936,116.329647,0,101,39767.3818055556,2008-11-15,09:09:48
40.069363,116.329647,0,100,39767.3818287037,2008-11-15,09:09:50
40.069455,116.329637,0,101,39767.3818518519,2008-11-15,09:09:52
40.069483,116.32969,0,102,39767.3819097222,2008-11-15,09:09:57
40.069474,116.329674,0,104,39767.3819675926,2008-11-15,09:10:02
40.069508,116.329611,0,104,39767.382025463,2008-11-15,09:10:07
40.069521,116.329584,0,105,39767.3820833333,2008-11-15,09:10:12
40.069539,116.329567,0,104,39767.3821412037,2008-11-15,09:10:17
40.069539,116.329567,0,104,39767.3821759259,2008-11-15,09:10:20
40.069546,116.329567,0,104,39767.3821990741,2008-11-15,09:10:22
40.069525,116.329572,0,107,39767.3822569444,2008-11-15,09:10:27
40.069522,116.329572,0,108,39767.3823148148,2008-11-15,09:10:32
40.069521,116.329571,0,110,39767.3823726852,2008-11-15,09:10:37
40.069523,116.329571,0,111,39767.3824305556,2008-11-15,09:10:42
40.069524,116.32957,0,111,39767.3824884259,2008-11-15,09:10:47
40.06952,116.329568,0,112,39767.3825462963,2008-11-15,09:10:52
40.069521,116.329567,0,112,39767.3826041667,2008-11-15,09:10:57
40.069523,116.329566,0,113,39767.382662037,2008-11-15,09:11:02
40.069523,116.329565,0,113,39767.3827199074,2008-11-15,09:11:07
40.069523,116.329565,0,113,39767.3827777778,2008-11-15,09:11:12
40.069523,116.329565,0,113,39767.3828356481,2008-11-15,09:11:17
40.069522,116.329564,0,113,39767.3828935185,2008-11-15,09:11:22
40.069522,116.329563,0,114,39767.3829513889,2008-11-15,09:11:27
40.069522,116.329562,0,114,39767.3830092593,2008-11-15,09:11:32
40.069522,116.329562,0,114,39767.3830671296,2008-11-15,09:11:37
40.069522,116.329561,0,114,39767.383125,2008-11-15,09:11:42
40.069522,116.329561,0,114,39767.3831828704,2008-11-15,09:11:47
40.069522,116.329559,0,114,39767.3832407407,2008-11-15,09:11:52
40.069523,116.329558,0,114,39767.3832986111,2008-11-15,09:11:57
40.069523,116.329556,0,114,39767.3833564815,2008-11-15,09:12:02
40.069523,116.329556,0,114,39767.3834143518,2008-11-15,09:12:07
40.069523,116.329555,0,114,39767.3834722222,2008-11-15,09:12:12
40.069523,116.329554,0,114,39767.3835300926,2008-11-15,09:12:17
40.069524,116.329554,0,115,39767.383587963,2008-11-15,09:12:22
40.069524,116.329553,0,115,39767.3836458333,2008-11-15,09:12:27
40.069525,116.329551,0,115,39767.3837037037,2008-11-15,09:12:32
40.069526,116.32955,0,115,39767.3837615741,2008-11-15,09:12:37
40.069527,116.329549,0,115,39767.3838194444,2008-11-15,09:12:42
40.069527,116.329549,0,115,39767.3838773148,2008-11-15,09:12:47
40.069527,116.329548,0,115,39767.3839351852,2008-11-15,09:12:52
40.069527,116.329547,0,114,39767.3839930556,2008-11-15,09:12:57
40.069528,116.329547,0,114,39767.3840509259,2008-11-15,09:13:02
40.069528,116.329546,0,114,39767.3841087963,2008-11-15,09:13:07
40.069528,116.329545,0,114,39767.3841666667,2008-11-15,09:13:12
40.069528,116.329544,0,114,39767.384224537,2008-11-15,09:13:17
40.069529,116.329543,0,114,39767.3842824074,2008-11-15,09:13:22
40.069529,116.329542,0,115,39767.3843402778,2008-11-15,09:13:27
40.069529,116.329542,0,115,39767.384375,2008-11-15,09:13:30
40.069532,116.329535,0,115,39767.3843981481,2008-11-15,09:13:32
40.069536,116.329524,0,116,39767.3844560185,2008-11-15,09:13:37
40.069559,116.329491,0,115,39767.3845138889,2008-11-15,09:13:42
40.069579,116.329466,0,115,39767.3845717593,2008-11-15,09:13:47
40.06959,116.32946,0,114,39767.3846296296,2008-11-15,09:13:52
40.06959,116.32946,0,114,39767.3846643518,2008-11-15,09:13:55
40.069588,116.329456,0,115,39767.3846875,2008-11-15,09:13:57
40.069581,116.329445,0,115,39767.3847453704,2008-11-15,09:14:02
40.06954,116.329311,0,112,39767.3847800926,2008-11-15,09:14:05
40.069515,116.329184,0,111,39767.3848032407,2008-11-15,09:14:07
40.069488,116.328985,0,111,39767.3848263889,2008-11-15,09:14:09
40.069477,116.328751,0,111,39767.384849537,2008-11-15,09:14:11
40.069476,116.328615,0,111,39767.3848611111,2008-11-15,09:14:12
40.069477,116.328466,0,111,39767.3848726852,2008-11-15,09:14:13
40.069475,116.328309,0,111,39767.3848842593,2008-11-15,09:14:14
40.069465,116.328132,0,112,39767.3848958333,2008-11-15,09:14:15
40.069456,116.327949,0,112,39767.3849074074,2008-11-15,09:14:16
40.069444,116.327763,0,112,39767.3849189815,2008-11-15,09:14:17
40.069436,116.327568,0,113,39767.3849305556,2008-11-15,09:14:18
40.06943,116.327362,0,113,39767.3849421296,2008-11-15,09:14:19
40.069429,116.327149,0,113,39767.3849537037,2008-11-15,09:14:20
40.069421,116.326937,0,113,39767.3849652778,2008-11-15,09:14:21
40.069415,116.326716,0,113,39767.3849768518,2008-11-15,09:14:22
40.069404,116.326497,0,113,39767.3849884259,2008-11-15,09:14:23
40.069396,116.326274,0,113,39767.385,2008-11-15,09:14:24
40.069385,116.326049,0,114,39767.3850115741,2008-11-15,09:14:25
40.069373,116.325822,0,114,39767.3850231481,2008-11-15,09:14:26
40.069353,116.325589,0,114,39767.3850347222,2008-11-15,09:14:27
40.06933,116.325344,0,115,39767.3850462963,2008-11-15,09:14:28
40.069302,116.325104,0,115,39767.3850578704,2008-11-15,09:14:29
40.069284,116.324851,0,115,39767.3850694444,2008-11-15,09:14:30
40.069274,116.324601,0,114,39767.3850810185,2008-11-15,09:14:31
40.069271,116.324358,0,114,39767.3850925926,2008-11-15,09:14:32
40.069267,116.324111,0,115,39767.3851041667,2008-11-15,09:14:33
40.069265,116.323871,0,116,39767.3851157407,2008-11-15,09:14:34
40.069267,116.323634,0,116,39767.3851273148,2008-11-15,09:14:35
40.069271,116.323396,0,117,39767.3851388889,2008-11-15,09:14:36
40.069274,116.323159,0,117,39767.385150463,2008-11-15,09:14:37
40.069279,116.322928,0,118,39767.385162037,2008-11-15,09:14:38
40.069285,116.322703,0,119,39767.3851736111,2008-11-15,09:14:39
40.069289,116.322481,0,119,39767.3851851852,2008-11-15,09:14:40
40.069291,116.322262,0,120,39767.3851967593,2008-11-15,09:14:41
40.069298,116.322037,0,120,39767.3852083333,2008-11-15,09:14:42
40.069304,116.321815,0,120,39767.3852199074,2008-11-15,09:14:43
40.069317,116.321595,0,121,39767.3852314815,2008-11-15,09:14:44
40.069332,116.321374,0,122,39767.3852430556,2008-11-15,09:14:45
40.069343,116.321161,0,122,39767.3852546296,2008-11-15,09:14:46
40.069348,116.32095,0,122,39767.3852662037,2008-11-15,09:14:47
40.069356,116.320738,0,123,39767.3852777778,2008-11-15,09:14:48
40.069373,116.320528,0,123,39767.3852893518,2008-11-15,09:14:49
40.069379,116.320323,0,123,39767.3853009259,2008-11-15,09:14:50
40.069381,116.320118,0,123,39767.3853125,2008-11-15,09:14:51
40.069383,116.319912,0,123,39767.3853240741,2008-11-15,09:14:52
40.069383,116.319705,0,123,39767.3853356481,2008-11-15,09:14:53
40.069384,116.319501,0,123,39767.3853472222,2008-11-15,09:14:54
40.069393,116.319298,0,123,39767.3853587963,2008-11-15,09:14:55
40.069411,116.319083,0,123,39767.3853703704,2008-11-15,09:14:56
40.069414,116.318867,0,124,39767.3853819444,2008-11-15,09:14:57
40.069419,116.318659,0,124,39767.3853935185,2008-11-15,09:14:58
40.069421,116.318453,0,124,39767.3854050926,2008-11-15,09:14:59
40.069433,116.31825,0,124,39767.3854166667,2008-11-15,09:15:00
40.069435,116.318046,0,124,39767.3854282407,2008-11-15,09:15:01
40.069433,116.317843,0,123,39767.3854398148,2008-11-15,09:15:02
40.069438,116.317637,0,124,39767.3854513889,2008-11-15,09:15:03
40.069446,116.31743,0,125,39767.385462963,2008-11-15,09:15:04
40.069458,116.317222,0,126,39767.385474537,2008-11-15,09:15:05
40.069464,116.317005,0,126,39767.3854861111,2008-11-15,09:15:06
40.069464,116.316781,0,126,39767.3854976852,2008-11-15,09:15:07
40.06947,116.316557,0,127,39767.3855092593,2008-11-15,09:15:08
40.069475,116.316328,0,127,39767.3855208333,2008-11-15,09:15:09
40.069489,116.316074,0,126,39767.3855324074,2008-11-15,09:15:10
40.069494,116.315831,0,126,39767.3855439815,2008-11-15,09:15:11
40.069495,116.315609,0,127,39767.3855555556,2008-11-15,09:15:12
40.069526,116.315367,0,127,39767.3855671296,2008-11-15,09:15:13
40.069536,116.315158,0,127,39767.3855787037,2008-11-15,09:15:14
40.069557,116.314967,0,128,39767.3855902778,2008-11-15,09:15:15
40.069574,116.314784,0,128,39767.3856018518,2008-11-15,09:15:16
40.069592,116.314609,0,128,39767.3856134259,2008-11-15,09:15:17
40.06961,116.314442,0,128,39767.385625,2008-11-15,09:15:18
40.069618,116.314286,0,128,39767.3856365741,2008-11-15,09:15:19
40.069619,116.314135,0,127,39767.3856481481,2008-11-15,09:15:20
40.069628,116.313992,0,127,39767.3856597222,2008-11-15,09:15:21
40.069632,116.313855,0,126,39767.3856712963,2008-11-15,09:15:22
40.069637,116.313724,0,126,39767.3856828704,2008-11-15,09:15:23
40.069643,116.313597,0,125,39767.3856944444,2008-11-15,09:15:24
40.069649,116.313477,0,125,39767.3857060185,2008-11-15,09:15:25
40.069659,116.313255,0,123,39767.3857291667,2008-11-15,09:15:27
40.06966,116.313078,0,121,39767.3857523148,2008-11-15,09:15:29
40.069664,116.312945,0,119,39767.385775463,2008-11-15,09:15:31
40.069675,116.312796,0,116,39767.3858101852,2008-11-15,09:15:34
40.069683,116.312678,0,113,39767.3858449074,2008-11-15,09:15:37
40.069681,116.312548,0,109,39767.3859027778,2008-11-15,09:15:42
40.069631,116.312512,0,103,39767.3859606481,2008-11-15,09:15:47
40.069596,116.312545,0,98,39767.3860185185,2008-11-15,09:15:52
40.069531,116.312599,0,92,39767.3860763889,2008-11-15,09:15:57
40.069551,116.312619,0,87,39767.3861342593,2008-11-15,09:16:02
40.069519,116.312622,0,82,39767.3861921296,2008-11-15,09:16:07
40.06952,116.312642,0,76,39767.38625,2008-11-15,09:16:12
40.069583,116.312671,0,73,39767.3863078704,2008-11-15,09:16:17
40.069583,116.312671,0,73,39767.3863425926,2008-11-15,09:16:20
40.069582,116.312679,0,71,39767.3863657407,2008-11-15,09:16:22
40.069584,116.312698,0,71,39767.3864236111,2008-11-15,09:16:27
40.06961,116.312745,0,71,39767.3864814815,2008-11-15,09:16:32
40.069674,116.312576,0,74,39767.3865393519,2008-11-15,09:16:37
40.069721,116.312373,0,76,39767.3865625,2008-11-15,09:16:39
40.069754,116.312138,0,78,39767.3865856482,2008-11-15,09:16:41
40.069772,116.31199,0,78,39767.3865972222,2008-11-15,09:16:42
40.069789,116.311835,0,78,39767.3866087963,2008-11-15,09:16:43
40.06978,116.311639,0,78,39767.3866203704,2008-11-15,09:16:44
40.069767,116.311445,0,78,39767.3866319444,2008-11-15,09:16:45
40.069764,116.311225,0,78,39767.3866435185,2008-11-15,09:16:46
40.06975,116.311019,0,78,39767.3866550926,2008-11-15,09:16:47
40.069743,116.31081,0,77,39767.3866666667,2008-11-15,09:16:48
40.069738,116.310598,0,77,39767.3866782407,2008-11-15,09:16:49
40.069732,116.310373,0,78,39767.3866898148,2008-11-15,09:16:50
40.069718,116.31014,0,79,39767.3867013889,2008-11-15,09:16:51
40.06971,116.309917,0,78,39767.386712963,2008-11-15,09:16:52
40.0697,116.309699,0,78,39767.386724537,2008-11-15,09:16:53
40.06969,116.30949,0,76,39767.3867361111,2008-11-15,09:16:54
40.069683,116.309283,0,76,39767.3867476852,2008-11-15,09:16:55
40.069668,116.309078,0,76,39767.3867592593,2008-11-15,09:16:56
40.069653,116.308864,0,75,39767.3867708333,2008-11-15,09:16:57
40.069633,116.308627,0,73,39767.3867824074,2008-11-15,09:16:58
40.069626,116.308404,0,73,39767.3867939815,2008-11-15,09:16:59
40.069622,116.308177,0,72,39767.3868055556,2008-11-15,09:17:00
40.069644,116.30795,0,70,39767.3868171296,2008-11-15,09:17:01
40.069648,116.307723,0,68,39767.3868287037,2008-11-15,09:17:02
40.069651,116.307497,0,67,39767.3868402778,2008-11-15,09:17:03
40.069652,116.307265,0,66,39767.3868518519,2008-11-15,09:17:04
40.069647,116.307022,0,65,39767.3868634259,2008-11-15,09:17:05
40.069644,116.306764,0,63,39767.386875,2008-11-15,09:17:06
40.069643,116.306453,0,63,39767.3868865741,2008-11-15,09:17:07
40.069656,116.306202,0,62,39767.3868981482,2008-11-15,09:17:08
40.069666,116.305945,0,61,39767.3869097222,2008-11-15,09:17:09
40.069684,116.3057,0,59,39767.3869212963,2008-11-15,09:17:10
40.069705,116.305432,0,58,39767.3869328704,2008-11-15,09:17:11
40.069745,116.305174,0,56,39767.3869444444,2008-11-15,09:17:12
40.069782,116.304929,0,54,39767.3869560185,2008-11-15,09:17:13
40.069843,116.304697,0,51,39767.3869675926,2008-11-15,09:17:14
40.069906,116.304473,0,48,39767.3869791667,2008-11-15,09:17:15
40.069961,116.304259,0,44,39767.3869907407,2008-11-15,09:17:16
40.070023,116.304051,0,41,39767.3870023148,2008-11-15,09:17:17
40.070096,116.303849,0,38,39767.3870138889,2008-11-15,09:17:18
40.07017,116.303649,0,35,39767.387025463,2008-11-15,09:17:19
40.070255,116.303455,0,32,39767.387037037,2008-11-15,09:17:20
40.070351,116.303264,0,29,39767.3870486111,2008-11-15,09:17:21
40.070439,116.303071,0,26,39767.3870601852,2008-11-15,09:17:22
40.070527,116.302872,0,23,39767.3870717593,2008-11-15,09:17:23
40.070616,116.302669,0,20,39767.3870833333,2008-11-15,09:17:24
40.070707,116.302471,0,18,39767.3870949074,2008-11-15,09:17:25
40.070787,116.302272,0,15,39767.3871064815,2008-11-15,09:17:26
40.070863,116.30207,0,13,39767.3871180556,2008-11-15,09:17:27
40.070931,116.301867,0,11,39767.3871296296,2008-11-15,09:17:28
40.070994,116.301665,0,9,39767.3871412037,2008-11-15,09:17:29
40.071048,116.301459,0,8,39767.3871527778,2008-11-15,09:17:30
40.071093,116.301252,0,6,39767.3871643519,2008-11-15,09:17:31
40.071132,116.301045,0,5,39767.3871759259,2008-11-15,09:17:32
40.071172,116.300841,0,4,39767.3871875,2008-11-15,09:17:33
40.071193,116.300631,0,2,39767.3871990741,2008-11-15,09:17:34
40.071203,116.300421,0,0,39767.3872106481,2008-11-15,09:17:35
40.071208,116.300209,0,0,39767.3872222222,2008-11-15,09:17:36
40.071214,116.299997,0,-1,39767.3872337963,2008-11-15,09:17:37
40.07121,116.299782,0,-3,39767.3872453704,2008-11-15,09:17:38
40.071202,116.299566,0,-4,39767.3872569444,2008-11-15,09:17:39
40.071186,116.299344,0,-6,39767.3872685185,2008-11-15,09:17:40
40.071164,116.299125,0,-7,39767.3872800926,2008-11-15,09:17:41
40.071154,116.298915,0,-8,39767.3872916667,2008-11-15,09:17:42
40.071152,116.298708,0,-8,39767.3873032407,2008-11-15,09:17:43
40.071156,116.298503,0,-9,39767.3873148148,2008-11-15,09:17:44
40.071165,116.298302,0,-9,39767.3873263889,2008-11-15,09:17:45
40.071181,116.298104,0,-10,39767.387337963,2008-11-15,09:17:46
40.071198,116.29791,0,-10,39767.387349537,2008-11-15,09:17:47
40.061899,116.293593,0,-339,39767.3879976852,2008-11-15,09:18:43
40.061682,116.293715,0,-422,39767.3880092593,2008-11-15,09:18:44
40.061609,116.294265,0,-146,39767.3880208333,2008-11-15,09:18:45
40.0615,116.29449,0,43,39767.3880324074,2008-11-15,09:18:46
40.061383,116.294632,0,78,39767.3880439815,2008-11-15,09:18:47
40.061248,116.294767,0,139,39767.3880555556,2008-11-15,09:18:48
40.06111,116.294939,0,140,39767.3880671296,2008-11-15,09:18:49
40.060982,116.295078,0,137,39767.3880787037,2008-11-15,09:18:50
40.06084,116.295201,0,130,39767.3880902778,2008-11-15,09:18:51
40.060693,116.295321,0,119,39767.3881018519,2008-11-15,09:18:52
40.060545,116.295432,0,105,39767.3881134259,2008-11-15,09:18:53
40.060404,116.29554,0,101,39767.388125,2008-11-15,09:18:54
40.060257,116.29563,0,110,39767.3881365741,2008-11-15,09:18:55
40.060112,116.295714,0,109,39767.3881481481,2008-11-15,09:18:56
40.059959,116.295786,0,110,39767.3881597222,2008-11-15,09:18:57
40.059804,116.295868,0,107,39767.3881712963,2008-11-15,09:18:58
40.059643,116.295956,0,104,39767.3881828704,2008-11-15,09:18:59
40.059485,116.29604,0,96,39767.3881944444,2008-11-15,09:19:00
40.05933,116.296119,0,88,39767.3882060185,2008-11-15,09:19:01
40.059169,116.296196,0,87,39767.3882175926,2008-11-15,09:19:02
40.059018,116.296282,0,88,39767.3882291667,2008-11-15,09:19:03
40.058855,116.296369,0,92,39767.3882407407,2008-11-15,09:19:04
40.058693,116.296457,0,91,39767.3882523148,2008-11-15,09:19:05
40.058529,116.296542,0,91,39767.3882638889,2008-11-15,09:19:06
40.058369,116.29663,0,89,39767.388275463,2008-11-15,09:19:07
40.058208,116.296717,0,88,39767.388287037,2008-11-15,09:19:08
40.058045,116.296807,0,85,39767.3882986111,2008-11-15,09:19:09
40.057886,116.296895,0,83,39767.3883101852,2008-11-15,09:19:10
40.057729,116.296977,0,81,39767.3883217593,2008-11-15,09:19:11
40.057579,116.297057,0,78,39767.3883333333,2008-11-15,09:19:12
40.057429,116.297129,0,76,39767.3883449074,2008-11-15,09:19:13
40.057279,116.29721,0,75,39767.3883564815,2008-11-15,09:19:14
40.05713,116.297298,0,75,39767.3883680556,2008-11-15,09:19:15
40.056978,116.297381,0,74,39767.3883796296,2008-11-15,09:19:16
40.056824,116.297463,0,74,39767.3883912037,2008-11-15,09:19:17
40.056674,116.297546,0,73,39767.3884027778,2008-11-15,09:19:18
40.056529,116.297636,0,74,39767.3884143519,2008-11-15,09:19:19
40.056378,116.297719,0,77,39767.3884259259,2008-11-15,09:19:20
40.056223,116.297798,0,81,39767.3884375,2008-11-15,09:19:21
40.05607,116.297878,0,83,39767.3884490741,2008-11-15,09:19:22
40.055914,116.297957,0,86,39767.3884606481,2008-11-15,09:19:23
40.055759,116.298038,0,88,39767.3884722222,2008-11-15,09:19:24
40.055611,116.29812,0,88,39767.3884837963,2008-11-15,09:19:25
40.055462,116.298202,0,89,39767.3884953704,2008-11-15,09:19:26
40.055311,116.298282,0,89,39767.3885069444,2008-11-15,09:19:27
40.055163,116.298363,0,88,39767.3885185185,2008-11-15,09:19:28
40.055012,116.298445,0,88,39767.3885300926,2008-11-15,09:19:29
40.054861,116.298523,0,86,39767.3885416667,2008-11-15,09:19:30
40.054708,116.298598,0,86,39767.3885532407,2008-11-15,09:19:31
40.054556,116.298676,0,85,39767.3885648148,2008-11-15,09:19:32
40.054405,116.29876,0,83,39767.3885763889,2008-11-15,09:19:33
40.054257,116.298841,0,82,39767.388587963,2008-11-15,09:19:34
40.054108,116.298929,0,80,39767.388599537,2008-11-15,09:19:35
40.053958,116.299007,0,79,39767.3886111111,2008-11-15,09:19:36
40.053812,116.299081,0,78,39767.3886226852,2008-11-15,09:19:37
40.053667,116.299156,0,77,39767.3886342593,2008-11-15,09:19:38
40.053519,116.299232,0,76,39767.3886458333,2008-11-15,09:19:39
40.05337,116.299305,0,74,39767.3886574074,2008-11-15,09:19:40
40.053223,116.299381,0,72,39767.3886689815,2008-11-15,09:19:41
40.053076,116.299459,0,70,39767.3886805556,2008-11-15,09:19:42
40.05293,116.299538,0,68,39767.3886921296,2008-11-15,09:19:43
40.052785,116.299618,0,67,39767.3887037037,2008-11-15,09:19:44
40.05264,116.299695,0,66,39767.3887152778,2008-11-15,09:19:45
40.052497,116.299773,0,65,39767.3887268519,2008-11-15,09:19:46
40.052356,116.299852,0,64,39767.3887384259,2008-11-15,09:19:47
40.052215,116.299929,0,63,39767.38875,2008-11-15,09:19:48
40.052075,116.300006,0,61,39767.3887615741,2008-11-15,09:19:49
40.05194,116.30008,0,60,39767.3887731481,2008-11-15,09:19:50
40.051804,116.300149,0,58,39767.3887847222,2008-11-15,09:19:51
40.051672,116.300216,0,56,39767.3887962963,2008-11-15,09:19:52
40.051542,116.300284,0,54,39767.3888078704,2008-11-15,09:19:53
40.051417,116.30035,0,52,39767.3888194444,2008-11-15,09:19:54
40.051298,116.300413,0,50,39767.3888310185,2008-11-15,09:19:55
40.051183,116.300477,0,48,39767.3888425926,2008-11-15,09:19:56
40.051075,116.300547,0,47,39767.3888541667,2008-11-15,09:19:57
40.050967,116.300607,0,46,39767.3888657407,2008-11-15,09:19:58
40.050869,116.300665,0,44,39767.3888773148,2008-11-15,09:19:59
40.050773,116.300719,0,43,39767.3888888889,2008-11-15,09:20:00
40.050682,116.300774,0,41,39767.388900463,2008-11-15,09:20:01
40.050593,116.30083,0,40,39767.388912037,2008-11-15,09:20:02
40.050503,116.300887,0,40,39767.3889236111,2008-11-15,09:20:03
40.050414,116.300942,0,39,39767.3889351852,2008-11-15,09:20:04
40.050255,116.30104,0,38,39767.3889583333,2008-11-15,09:20:06
40.050114,116.301131,0,36,39767.3889814815,2008-11-15,09:20:08
40.050032,116.301207,0,35,39767.3890046296,2008-11-15,09:20:10
40.049952,116.3013,0,34,39767.3890393519,2008-11-15,09:20:13
40.049903,116.301395,0,33,39767.3890972222,2008-11-15,09:20:18
40.049907,116.301412,0,31,39767.3891550926,2008-11-15,09:20:23
40.049871,116.30138,0,29,39767.389212963,2008-11-15,09:20:28
40.049789,116.301285,0,30,39767.3892592593,2008-11-15,09:20:32
40.049682,116.301258,0,29,39767.3892939815,2008-11-15,09:20:35
40.049553,116.301251,0,28,39767.3893402778,2008-11-15,09:20:39
40.049432,116.301243,0,27,39767.389375,2008-11-15,09:20:42
40.04933,116.301246,0,26,39767.3894212963,2008-11-15,09:20:46
40.04923,116.301263,0,24,39767.3894675926,2008-11-15,09:20:50
40.049125,116.301278,0,23,39767.3895023148,2008-11-15,09:20:53
40.049061,116.301264,0,21,39767.3895601852,2008-11-15,09:20:58
40.049156,116.301229,0,19,39767.3895949074,2008-11-15,09:21:01
40.049254,116.301216,0,17,39767.3896296296,2008-11-15,09:21:04
40.049255,116.301253,0,14,39767.3896875,2008-11-15,09:21:09
40.049172,116.3014,0,14,39767.3897222222,2008-11-15,09:21:12
40.049036,116.301534,0,14,39767.3897453704,2008-11-15,09:21:14
40.048946,116.3016,0,13,39767.3897569444,2008-11-15,09:21:15
40.04884,116.301692,0,13,39767.3897685185,2008-11-15,09:21:16
40.048733,116.301759,0,13,39767.3897800926,2008-11-15,09:21:17
40.04863,116.301824,0,13,39767.3897916667,2008-11-15,09:21:18
40.048519,116.301914,0,13,39767.3898032407,2008-11-15,09:21:19
40.048401,116.302005,0,13,39767.3898148148,2008-11-15,09:21:20
40.048294,116.302095,0,14,39767.3898263889,2008-11-15,09:21:21
40.048185,116.302183,0,13,39767.389837963,2008-11-15,09:21:22
40.048046,116.302282,0,12,39767.389849537,2008-11-15,09:21:23
40.0479,116.302387,0,12,39767.3898611111,2008-11-15,09:21:24
40.047754,116.3025,0,11,39767.3898726852,2008-11-15,09:21:25
40.047602,116.302611,0,10,39767.3898842593,2008-11-15,09:21:26
40.047454,116.302729,0,10,39767.3898958333,2008-11-15,09:21:27
40.047299,116.30284,0,10,39767.3899074074,2008-11-15,09:21:28
40.047145,116.302949,0,9,39767.3899189815,2008-11-15,09:21:29
40.046992,116.30306,0,9,39767.3899305556,2008-11-15,09:21:30
40.046845,116.303177,0,8,39767.3899421296,2008-11-15,09:21:31
40.046698,116.303295,0,8,39767.3899537037,2008-11-15,09:21:32
40.046548,116.303412,0,7,39767.3899652778,2008-11-15,09:21:33
40.046399,116.303529,0,7,39767.3899768519,2008-11-15,09:21:34
40.046248,116.303646,0,7,39767.3899884259,2008-11-15,09:21:35
40.046103,116.303769,0,7,39767.39,2008-11-15,09:21:36
40.045951,116.303885,0,7,39767.3900115741,2008-11-15,09:21:37
40.045805,116.304004,0,7,39767.3900231481,2008-11-15,09:21:38
40.045657,116.30412,0,7,39767.3900347222,2008-11-15,09:21:39
40.045512,116.304227,0,7,39767.3900462963,2008-11-15,09:21:40
40.045376,116.304343,0,7,39767.3900578704,2008-11-15,09:21:41
40.045228,116.304447,0,7,39767.3900694444,2008-11-15,09:21:42
40.04508,116.304551,0,6,39767.3900810185,2008-11-15,09:21:43
40.044938,116.304658,0,6,39767.3900925926,2008-11-15,09:21:44
40.044798,116.304774,0,5,39767.3901041667,2008-11-15,09:21:45
40.044655,116.304887,0,4,39767.3901157407,2008-11-15,09:21:46
40.044495,116.304991,0,3,39767.3901273148,2008-11-15,09:21:47
40.044349,116.305101,0,2,39767.3901388889,2008-11-15,09:21:48
40.044203,116.305202,0,2,39767.390150463,2008-11-15,09:21:49
40.044063,116.305309,0,1,39767.390162037,2008-11-15,09:21:50
40.043929,116.305417,0,1,39767.3901736111,2008-11-15,09:21:51
40.043795,116.305522,0,0,39767.3901851852,2008-11-15,09:21:52
40.04366,116.305628,0,1,39767.3901967593,2008-11-15,09:21:53
40.043516,116.305735,0,1,39767.3902083333,2008-11-15,09:21:54
40.043372,116.30584,0,2,39767.3902199074,2008-11-15,09:21:55
40.043231,116.305946,0,2,39767.3902314815,2008-11-15,09:21:56
40.043095,116.306056,0,2,39767.3902430556,2008-11-15,09:21:57
40.042957,116.306159,0,2,39767.3902546296,2008-11-15,09:21:58
40.042822,116.30626,0,3,39767.3902662037,2008-11-15,09:21:59
40.042687,116.306362,0,3,39767.3902777778,2008-11-15,09:22:00
40.042555,116.306461,0,4,39767.3902893519,2008-11-15,09:22:01
40.042418,116.306552,0,3,39767.3903009259,2008-11-15,09:22:02
40.042284,116.306641,0,2,39767.3903125,2008-11-15,09:22:03
40.042145,116.30673,0,2,39767.3903240741,2008-11-15,09:22:04
40.042006,116.306819,0,3,39767.3903356481,2008-11-15,09:22:05
40.041865,116.3069,0,4,39767.3903472222,2008-11-15,09:22:06
40.041727,116.30698,0,6,39767.3903587963,2008-11-15,09:22:07
40.041591,116.30706,0,5,39767.3903703704,2008-11-15,09:22:08
40.041459,116.307138,0,5,39767.3903819444,2008-11-15,09:22:09
40.041324,116.307214,0,4,39767.3903935185,2008-11-15,09:22:10
40.041183,116.307291,0,2,39767.3904050926,2008-11-15,09:22:11
40.04104,116.307368,0,1,39767.3904166667,2008-11-15,09:22:12
40.040891,116.307448,0,0,39767.3904282407,2008-11-15,09:22:13
40.040741,116.307535,0,-1,39767.3904398148,2008-11-15,09:22:14
40.040581,116.307621,0,-2,39767.3904513889,2008-11-15,09:22:15
40.040423,116.307705,0,-4,39767.390462963,2008-11-15,09:22:16
40.040263,116.307785,0,-5,39767.390474537,2008-11-15,09:22:17
40.040101,116.307863,0,-4,39767.3904861111,2008-11-15,09:22:18
40.039935,116.307945,0,-5,39767.3904976852,2008-11-15,09:22:19
40.03978,116.308035,0,-7,39767.3905092593,2008-11-15,09:22:20
40.03963,116.308127,0,-10,39767.3905208333,2008-11-15,09:22:21
40.039474,116.308231,0,-12,39767.3905324074,2008-11-15,09:22:22
40.039296,116.308349,0,-11,39767.3905439815,2008-11-15,09:22:23
40.03914,116.308468,0,-13,39767.3905555556,2008-11-15,09:22:24
40.038993,116.308601,0,-14,39767.3905671296,2008-11-15,09:22:25
40.038847,116.308738,0,-15,39767.3905787037,2008-11-15,09:22:26
40.038708,116.308881,0,-18,39767.3905902778,2008-11-15,09:22:27
40.038576,116.30903,0,-21,39767.3906018519,2008-11-15,09:22:28
40.038455,116.309181,0,-22,39767.3906134259,2008-11-15,09:22:29
40.038338,116.309333,0,-23,39767.390625,2008-11-15,09:22:30
40.038222,116.309488,0,-25,39767.3906365741,2008-11-15,09:22:31
40.038103,116.309644,0,-26,39767.3906481481,2008-11-15,09:22:32
40.037981,116.3098,0,-29,39767.3906597222,2008-11-15,09:22:33
40.037861,116.309955,0,-29,39767.3906712963,2008-11-15,09:22:34
40.037742,116.310109,0,-31,39767.3906828704,2008-11-15,09:22:35
40.037623,116.310257,0,-33,39767.3906944444,2008-11-15,09:22:36
40.037503,116.310399,0,-35,39767.3907060185,2008-11-15,09:22:37
40.037382,116.310537,0,-36,39767.3907175926,2008-11-15,09:22:38
40.037255,116.310672,0,-37,39767.3907291667,2008-11-15,09:22:39
40.037131,116.310799,0,-36,39767.3907407407,2008-11-15,09:22:40
40.037003,116.310918,0,-35,39767.3907523148,2008-11-15,09:22:41
40.036886,116.311034,0,-35,39767.3907638889,2008-11-15,09:22:42
40.036765,116.311143,0,-35,39767.390775463,2008-11-15,09:22:43
40.036647,116.311251,0,-35,39767.390787037,2008-11-15,09:22:44
40.036531,116.311353,0,-35,39767.3907986111,2008-11-15,09:22:45
40.036422,116.311448,0,-34,39767.3908101852,2008-11-15,09:22:46
40.036314,116.311536,0,-33,39767.3908217593,2008-11-15,09:22:47
40.036209,116.31162,0,-32,39767.3908333333,2008-11-15,09:22:48
40.036105,116.311703,0,-31,39767.3908449074,2008-11-15,09:22:49
40.035998,116.311787,0,-31,39767.3908564815,2008-11-15,09:22:50
40.035894,116.311867,0,-31,39767.3908680556,2008-11-15,09:22:51
40.035782,116.311943,0,-31,39767.3908796296,2008-11-15,09:22:52
40.035673,116.31202,0,-31,39767.3908912037,2008-11-15,09:22:53
40.035572,116.3121,0,-30,39767.3909027778,2008-11-15,09:22:54
40.035465,116.312189,0,-29,39767.3909143518,2008-11-15,09:22:55
40.035357,116.312278,0,-27,39767.3909259259,2008-11-15,09:22:56
40.035244,116.312361,0,-27,39767.3909375,2008-11-15,09:22:57
40.03512,116.312431,0,-26,39767.3909490741,2008-11-15,09:22:58
40.035002,116.312508,0,-25,39767.3909606481,2008-11-15,09:22:59
40.034887,116.312585,0,-24,39767.3909722222,2008-11-15,09:23:00
40.034769,116.312671,0,-24,39767.3909837963,2008-11-15,09:23:01
40.03464,116.312755,0,-24,39767.3909953704,2008-11-15,09:23:02
40.034502,116.312837,0,-24,39767.3910069444,2008-11-15,09:23:03
40.034365,116.312919,0,-24,39767.3910185185,2008-11-15,09:23:04
40.034217,116.313003,0,-23,39767.3910300926,2008-11-15,09:23:05
40.03407,116.313087,0,-23,39767.3910416667,2008-11-15,09:23:06
40.03392,116.313168,0,-24,39767.3910532407,2008-11-15,09:23:07
40.033772,116.313246,0,-25,39767.3910648148,2008-11-15,09:23:08
40.033632,116.313324,0,-26,39767.3910763889,2008-11-15,09:23:09
40.033495,116.313397,0,-27,39767.391087963,2008-11-15,09:23:10
40.033358,116.313464,0,-28,39767.391099537,2008-11-15,09:23:11
40.03322,116.313523,0,-30,39767.3911111111,2008-11-15,09:23:12
40.033087,116.313576,0,-31,39767.3911226852,2008-11-15,09:23:13
40.032964,116.313625,0,-32,39767.3911342593,2008-11-15,09:23:14
40.032848,116.313672,0,-33,39767.3911458333,2008-11-15,09:23:15
40.032745,116.313715,0,-32,39767.3911574074,2008-11-15,09:23:16
40.032643,116.313757,0,-32,39767.3911689815,2008-11-15,09:23:17
40.032548,116.313793,0,-32,39767.3911805556,2008-11-15,09:23:18
40.032456,116.313828,0,-32,39767.3911921296,2008-11-15,09:23:19
40.032364,116.313859,0,-32,39767.3912037037,2008-11-15,09:23:20
40.032275,116.31389,0,-32,39767.3912152778,2008-11-15,09:23:21
40.032115,116.313948,0,-32,39767.3912384259,2008-11-15,09:23:23
40.031976,116.313999,0,-33,39767.3912615741,2008-11-15,09:23:25
40.031862,116.31404,0,-34,39767.3912847222,2008-11-15,09:23:27
40.031756,116.314077,0,-36,39767.3913078704,2008-11-15,09:23:29
40.031656,116.314109,0,-39,39767.3913310185,2008-11-15,09:23:31
40.031534,116.314154,0,-43,39767.3913657407,2008-11-15,09:23:34
40.031438,116.314186,0,-47,39767.391400463,2008-11-15,09:23:37
40.031345,116.3142,0,-52,39767.3914583333,2008-11-15,09:23:42
40.031346,116.314191,0,-52,39767.3915162037,2008-11-15,09:23:47
40.031359,116.314207,0,-56,39767.3915740741,2008-11-15,09:23:52
40.031373,116.314221,0,-61,39767.3916319444,2008-11-15,09:23:57
40.03138,116.314219,0,-62,39767.3916898148,2008-11-15,09:24:02
40.03138,116.314219,0,-62,39767.391724537,2008-11-15,09:24:05
40.031386,116.31422,0,-61,39767.3917476852,2008-11-15,09:24:07
40.031399,116.31422,0,-60,39767.3918055556,2008-11-15,09:24:12
40.031411,116.31422,0,-58,39767.3918634259,2008-11-15,09:24:17
40.031418,116.314223,0,-56,39767.3919212963,2008-11-15,09:24:22
40.031418,116.314223,0,-56,39767.3919560185,2008-11-15,09:24:25
40.031426,116.314218,0,-53,39767.3919791667,2008-11-15,09:24:27
40.031441,116.314213,0,-51,39767.392037037,2008-11-15,09:24:32
40.031441,116.314213,0,-51,39767.3920717593,2008-11-15,09:24:35
40.031445,116.314211,0,-49,39767.3920949074,2008-11-15,09:24:37
40.031464,116.314206,0,-46,39767.3921527778,2008-11-15,09:24:42
40.031491,116.314198,0,-43,39767.3922106481,2008-11-15,09:24:47
40.031523,116.314183,0,-39,39767.3922685185,2008-11-15,09:24:52
40.03155,116.314174,0,-35,39767.3923263889,2008-11-15,09:24:57
40.03157,116.314173,0,-31,39767.3923842593,2008-11-15,09:25:02
40.031582,116.314173,0,-27,39767.3924421296,2008-11-15,09:25:07
40.031596,116.314173,0,-22,39767.3925,2008-11-15,09:25:12
40.03162,116.314168,0,-18,39767.3925578704,2008-11-15,09:25:17
40.031646,116.314153,0,-13,39767.3926157407,2008-11-15,09:25:22
40.031651,116.314105,0,-8,39767.3926736111,2008-11-15,09:25:27
40.031651,116.314075,0,-3,39767.3927314815,2008-11-15,09:25:32
40.031689,116.314023,0,12,39767.3927893518,2008-11-15,09:25:37
40.031703,116.314,0,16,39767.3928472222,2008-11-15,09:25:42
40.031719,116.313962,0,20,39767.3929050926,2008-11-15,09:25:47
40.031778,116.313818,0,29,39767.3929513889,2008-11-15,09:25:51
40.031796,116.313709,0,41,39767.392974537,2008-11-15,09:25:53
40.031793,116.313613,0,66,39767.3930324074,2008-11-15,09:25:58
40.031786,116.313543,0,87,39767.3930902778,2008-11-15,09:26:03
40.031805,116.313476,0,99,39767.3931481481,2008-11-15,09:26:08
40.031844,116.313397,0,113,39767.3932060185,2008-11-15,09:26:13
40.031871,116.313362,0,123,39767.3932638889,2008-11-15,09:26:18
40.031919,116.313322,0,133,39767.3933217593,2008-11-15,09:26:23
40.031942,116.313256,0,135,39767.3933796296,2008-11-15,09:26:28
40.031976,116.31319,0,136,39767.3934375,2008-11-15,09:26:33
40.032018,116.313155,0,139,39767.3934953704,2008-11-15,09:26:38
40.03207,116.3131,0,142,39767.3935532407,2008-11-15,09:26:43
40.032117,116.31301,0,147,39767.3936111111,2008-11-15,09:26:48
40.032146,116.312962,0,155,39767.3936689815,2008-11-15,09:26:53
40.032206,116.312929,0,158,39767.3937268518,2008-11-15,09:26:58
40.032257,116.312868,0,165,39767.3937847222,2008-11-15,09:27:03
40.032308,116.312817,0,165,39767.3938425926,2008-11-15,09:27:08
40.032332,116.312766,0,169,39767.393900463,2008-11-15,09:27:13
40.032376,116.312695,0,172,39767.3939583333,2008-11-15,09:27:18
40.032433,116.312625,0,172,39767.3940162037,2008-11-15,09:27:23
40.03249,116.312565,0,174,39767.3940740741,2008-11-15,09:27:28
40.032538,116.312525,0,172,39767.3941319444,2008-11-15,09:27:33
40.032703,116.312313,0,134,39767.3962268519,2008-11-15,09:30:34
40.032772,116.312227,0,133,39767.39625,2008-11-15,09:30:36
40.032842,116.312119,0,132,39767.3962731481,2008-11-15,09:30:38
40.03294,116.312006,0,131,39767.3962962963,2008-11-15,09:30:40
40.033025,116.311929,0,130,39767.3963078704,2008-11-15,09:30:41
40.033148,116.311802,0,129,39767.3963310185,2008-11-15,09:30:43
40.033279,116.311639,0,127,39767.3963541667,2008-11-15,09:30:45
40.03339,116.311495,0,125,39767.3963773148,2008-11-15,09:30:47
40.033485,116.311341,0,122,39767.396400463,2008-11-15,09:30:49
40.03356,116.311271,0,120,39767.396412037,2008-11-15,09:30:50
40.033671,116.311126,0,118,39767.3964351852,2008-11-15,09:30:52
40.033782,116.310994,0,118,39767.3964583333,2008-11-15,09:30:54
40.033914,116.310845,0,117,39767.3964814815,2008-11-15,09:30:56
40.034046,116.310692,0,116,39767.3965046296,2008-11-15,09:30:58
40.034114,116.310608,0,116,39767.3965162037,2008-11-15,09:30:59
40.034185,116.310521,0,115,39767.3965277778,2008-11-15,09:31:00
40.034261,116.310436,0,115,39767.3965393519,2008-11-15,09:31:01
40.034333,116.31035,0,114,39767.3965509259,2008-11-15,09:31:02
40.034385,116.310231,0,115,39767.3965625,2008-11-15,09:31:03
40.034464,116.310143,0,115,39767.3965740741,2008-11-15,09:31:04
40.034549,116.310056,0,119,39767.3965856481,2008-11-15,09:31:05
40.034629,116.30997,0,122,39767.3965972222,2008-11-15,09:31:06
40.034706,116.309884,0,123,39767.3966087963,2008-11-15,09:31:07
40.034783,116.3098,0,124,39767.3966203704,2008-11-15,09:31:08
40.034861,116.309724,0,125,39767.3966319444,2008-11-15,09:31:09
40.03499,116.309593,0,124,39767.3966550926,2008-11-15,09:31:11
40.035099,116.309468,0,126,39767.3966782407,2008-11-15,09:31:13
40.035204,116.309366,0,127,39767.3967013889,2008-11-15,09:31:15
40.035317,116.309288,0,128,39767.396724537,2008-11-15,09:31:17
40.035398,116.309234,0,130,39767.3967476852,2008-11-15,09:31:19
40.035511,116.309168,0,136,39767.3967824074,2008-11-15,09:31:22
40.035608,116.309111,0,139,39767.3968171296,2008-11-15,09:31:25
40.035679,116.309081,0,142,39767.396875,2008-11-15,09:31:30
40.035705,116.309068,0,145,39767.3969328704,2008-11-15,09:31:35
40.035706,116.309067,0,146,39767.3969907407,2008-11-15,09:31:40
40.035711,116.309063,0,147,39767.3970486111,2008-11-15,09:31:45
40.035714,116.309059,0,148,39767.3971064815,2008-11-15,09:31:50
40.035712,116.309061,0,148,39767.3971643519,2008-11-15,09:31:55
40.035707,116.309067,0,147,39767.3972222222,2008-11-15,09:32:00
40.035705,116.309071,0,147,39767.3972800926,2008-11-15,09:32:05
40.035705,116.309071,0,147,39767.3973148148,2008-11-15,09:32:08
40.035708,116.309071,0,147,39767.397337963,2008-11-15,09:32:10
40.03572,116.30906,0,147,39767.3973958333,2008-11-15,09:32:15
40.035814,116.30906,0,148,39767.3974537037,2008-11-15,09:32:20
40.035922,116.309049,0,150,39767.3974884259,2008-11-15,09:32:23
40.035971,116.308952,0,142,39767.3975462963,2008-11-15,09:32:28
40.036024,116.308821,0,139,39767.3975925926,2008-11-15,09:32:32
40.036031,116.308695,0,139,39767.3976157407,2008-11-15,09:32:34
40.036013,116.308577,0,138,39767.3976388889,2008-11-15,09:32:36
40.035966,116.308438,0,138,39767.397662037,2008-11-15,09:32:38
40.035927,116.3083,0,137,39767.3976851852,2008-11-15,09:32:40
40.035892,116.308185,0,137,39767.3977083333,2008-11-15,09:32:42
40.035871,116.308083,0,136,39767.3977662037,2008-11-15,09:32:47
40.035871,116.30807,0,135,39767.3978240741,2008-11-15,09:32:52
40.035861,116.308032,0,136,39767.3978819444,2008-11-15,09:32:57
40.03583,116.307879,0,138,39767.3979166667,2008-11-15,09:33:00
40.03578,116.30774,0,141,39767.3979398148,2008-11-15,09:33:02
40.035725,116.307579,0,146,39767.397962963,2008-11-15,09:33:04
40.03568,116.307385,0,148,39767.3979861111,2008-11-15,09:33:06
40.03563,116.307156,0,150,39767.3980092593,2008-11-15,09:33:08
40.035552,116.306932,0,154,39767.3980324074,2008-11-15,09:33:10
40.035499,116.30672,0,157,39767.3980555556,2008-11-15,09:33:12
40.035444,116.306528,0,159,39767.3980787037,2008-11-15,09:33:14
40.035394,116.306346,0,162,39767.3981018519,2008-11-15,09:33:16
40.035356,116.306188,0,164,39767.398125,2008-11-15,09:33:18
40.035327,116.306061,0,167,39767.3981481481,2008-11-15,09:33:20
40.035301,116.305946,0,172,39767.3981944444,2008-11-15,09:33:24
40.035328,116.30596,0,170,39767.3982523148,2008-11-15,09:33:29
40.035329,116.305956,0,171,39767.3983101852,2008-11-15,09:33:34
40.035327,116.305951,0,171,39767.3983680556,2008-11-15,09:33:39
40.035326,116.305948,0,172,39767.3984259259,2008-11-15,09:33:44
40.035326,116.305945,0,172,39767.3984837963,2008-11-15,09:33:49
40.035326,116.305939,0,172,39767.3985416667,2008-11-15,09:33:54
40.035326,116.305939,0,172,39767.3985763889,2008-11-15,09:33:57
40.035326,116.305933,0,172,39767.398599537,2008-11-15,09:33:59
40.035316,116.30591,0,172,39767.3986574074,2008-11-15,09:34:04
40.035352,116.30578,0,171,39767.3986921296,2008-11-15,09:34:07
40.035349,116.305634,0,168,39767.3987268518,2008-11-15,09:34:10
40.035362,116.305457,0,166,39767.3987615741,2008-11-15,09:34:13
40.035382,116.30534,0,162,39767.3987847222,2008-11-15,09:34:15
40.035413,116.305201,0,157,39767.3988078704,2008-11-15,09:34:17
40.035429,116.30504,0,153,39767.3988310185,2008-11-15,09:34:19
40.035461,116.304862,0,149,39767.3988541667,2008-11-15,09:34:21
40.035501,116.304663,0,142,39767.3988773148,2008-11-15,09:34:23
40.035493,116.304491,0,138,39767.398900463,2008-11-15,09:34:25
40.035468,116.304342,0,135,39767.3989236111,2008-11-15,09:34:27
40.035402,116.304205,0,133,39767.3989467593,2008-11-15,09:34:29
40.03533,116.304136,0,127,39767.3989814815,2008-11-15,09:34:32
40.035296,116.304104,0,119,39767.3990393518,2008-11-15,09:34:37
40.035183,116.304066,0,108,39767.3990972222,2008-11-15,09:34:42
40.035075,116.304065,0,106,39767.3991203704,2008-11-15,09:34:44
40.03498,116.304095,0,106,39767.3991435185,2008-11-15,09:34:46
40.034881,116.304144,0,103,39767.3991666667,2008-11-15,09:34:48
40.034796,116.30424,0,105,39767.3991898148,2008-11-15,09:34:50
40.034725,116.304334,0,109,39767.399212963,2008-11-15,09:34:52
40.034672,116.304457,0,104,39767.3992361111,2008-11-15,09:34:54
40.034594,116.304583,0,98,39767.3992592593,2008-11-15,09:34:56
40.034476,116.304698,0,95,39767.3992824074,2008-11-15,09:34:58
40.034333,116.304763,0,91,39767.3993055556,2008-11-15,09:35:00
40.034169,116.304832,0,88,39767.3993287037,2008-11-15,09:35:02
40.034028,116.30489,0,85,39767.3993518518,2008-11-15,09:35:04
40.033898,116.304939,0,81,39767.399375,2008-11-15,09:35:06
40.0338,116.305014,0,79,39767.3993981481,2008-11-15,09:35:08
40.033714,116.305105,0,79,39767.3994212963,2008-11-15,09:35:10
40.033567,116.305163,0,81,39767.3994444444,2008-11-15,09:35:12
40.033439,116.305219,0,75,39767.3994675926,2008-11-15,09:35:14
40.0333,116.305316,0,73,39767.3994907407,2008-11-15,09:35:16
40.033178,116.305357,0,77,39767.3995138889,2008-11-15,09:35:18
40.033029,116.305433,0,75,39767.399537037,2008-11-15,09:35:20
40.0329,116.3055,0,88,39767.3995601852,2008-11-15,09:35:22
40.032743,116.305547,0,82,39767.3995833333,2008-11-15,09:35:24
40.032591,116.30559,0,76,39767.3996064815,2008-11-15,09:35:26
40.032434,116.305641,0,71,39767.3996296296,2008-11-15,09:35:28
40.032262,116.305681,0,66,39767.3996527778,2008-11-15,09:35:30
40.032117,116.305761,0,62,39767.3996759259,2008-11-15,09:35:32
40.032017,116.305813,0,57,39767.3996990741,2008-11-15,09:35:34
40.03192,116.305828,0,58,39767.3997337963,2008-11-15,09:35:37
40.031825,116.305829,0,66,39767.3997685185,2008-11-15,09:35:40
40.031802,116.305832,0,58,39767.3998263889,2008-11-15,09:35:45
40.031733,116.305831,0,55,39767.3998842593,2008-11-15,09:35:50
40.031621,116.305855,0,55,39767.3999189815,2008-11-15,09:35:53
40.031531,116.305869,0,58,39767.3999537037,2008-11-15,09:35:56
40.031631,116.305858,0,72,39767.3999884259,2008-11-15,09:35:59
40.031679,116.305821,0,80,39767.4000462963,2008-11-15,09:36:04
40.031601,116.305853,0,82,39767.4001041667,2008-11-15,09:36:09
40.031497,116.305919,0,82,39767.4001273148,2008-11-15,09:36:11
40.031361,116.30599,0,83,39767.400150463,2008-11-15,09:36:13
40.031207,116.306047,0,84,39767.4001736111,2008-11-15,09:36:15
40.031117,116.306072,0,85,39767.4001851852,2008-11-15,09:36:16
40.030934,116.306129,0,86,39767.4002083333,2008-11-15,09:36:18
40.030803,116.306144,0,89,39767.4002199074,2008-11-15,09:36:19
40.030711,116.306167,0,90,39767.4002314815,2008-11-15,09:36:20
40.030554,116.306207,0,92,39767.4002546296,2008-11-15,09:36:22
40.030413,116.306248,0,93,39767.4002777778,2008-11-15,09:36:24
40.030314,116.306277,0,94,39767.4003009259,2008-11-15,09:36:26
40.030206,116.30629,0,96,39767.4003240741,2008-11-15,09:36:28
40.030101,116.30632,0,95,39767.4003587963,2008-11-15,09:36:31
40.029973,116.306352,0,95,39767.4003935185,2008-11-15,09:36:34
40.029868,116.306381,0,96,39767.4004166667,2008-11-15,09:36:36
40.02972,116.306409,0,96,39767.4004398148,2008-11-15,09:36:38
40.029556,116.306451,0,96,39767.400462963,2008-11-15,09:36:40
40.029391,116.306509,0,96,39767.4004861111,2008-11-15,09:36:42
40.029214,116.306558,0,95,39767.4005092593,2008-11-15,09:36:44
40.02912,116.306586,0,96,39767.4005208333,2008-11-15,09:36:45
40.028953,116.306628,0,97,39767.4005439815,2008-11-15,09:36:47
40.028812,116.306685,0,98,39767.4005671296,2008-11-15,09:36:49
40.028716,116.306713,0,98,39767.4005787037,2008-11-15,09:36:50
40.028629,116.306756,0,99,39767.4005902778,2008-11-15,09:36:51
40.028534,116.306795,0,99,39767.4006018518,2008-11-15,09:36:52
40.028437,116.306823,0,99,39767.4006134259,2008-11-15,09:36:53
40.028337,116.306853,0,98,39767.400625,2008-11-15,09:36:54
40.028219,116.306889,0,98,39767.4006365741,2008-11-15,09:36:55
40.028117,116.306913,0,97,39767.4006481481,2008-11-15,09:36:56
40.028017,116.306931,0,95,39767.4006597222,2008-11-15,09:36:57
40.027917,116.306946,0,95,39767.4006712963,2008-11-15,09:36:58
40.027789,116.306988,0,91,39767.4006944444,2008-11-15,09:37:00
40.027694,116.307009,0,86,39767.4007175926,2008-11-15,09:37:02
40.027587,116.307051,0,84,39767.4007407407,2008-11-15,09:37:04
40.02746,116.30709,0,80,39767.4007638889,2008-11-15,09:37:06
40.027332,116.307125,0,76,39767.400787037,2008-11-15,09:37:08
40.027211,116.307151,0,71,39767.4008101852,2008-11-15,09:37:10
40.027104,116.307173,0,67,39767.4008333333,2008-11-15,09:37:12
40.027,116.307193,0,63,39767.4008564815,2008-11-15,09:37:14
40.026877,116.307207,0,58,39767.4008796296,2008-11-15,09:37:16
40.026756,116.307224,0,55,39767.4009027778,2008-11-15,09:37:18
40.026638,116.307223,0,54,39767.4009259259,2008-11-15,09:37:20
40.026542,116.307214,0,54,39767.4009490741,2008-11-15,09:37:22
40.026442,116.307191,0,53,39767.4009953704,2008-11-15,09:37:26
40.026322,116.307192,0,53,39767.4010532407,2008-11-15,09:37:31
40.026226,116.307193,0,52,39767.401087963,2008-11-15,09:37:34
40.026112,116.307203,0,49,39767.4011226852,2008-11-15,09:37:37
40.026018,116.307192,0,48,39767.4011574074,2008-11-15,09:37:40
40.025983,116.307182,0,48,39767.4012152778,2008-11-15,09:37:45
40.025969,116.30718,0,48,39767.4012731481,2008-11-15,09:37:50
40.025941,116.307183,0,47,39767.4013310185,2008-11-15,09:37:55
40.025825,116.307221,0,47,39767.4013657407,2008-11-15,09:37:58
40.025734,116.307248,0,50,39767.4013888889,2008-11-15,09:38:00
40.025625,116.307256,0,53,39767.4014236111,2008-11-15,09:38:03
40.025525,116.307275,0,58,39767.4014699074,2008-11-15,09:38:07
40.025486,116.307267,0,59,39767.4015277778,2008-11-15,09:38:12
40.025474,116.307266,0,59,39767.4015856481,2008-11-15,09:38:17
40.025476,116.307265,0,58,39767.4016435185,2008-11-15,09:38:22
40.02548,116.307264,0,58,39767.4017013889,2008-11-15,09:38:27
40.02548,116.307264,0,58,39767.4017361111,2008-11-15,09:38:30
40.025473,116.307265,0,58,39767.4017592593,2008-11-15,09:38:32
40.025458,116.307268,0,58,39767.4018171296,2008-11-15,09:38:37
40.025436,116.307274,0,58,39767.401875,2008-11-15,09:38:42
40.025317,116.307286,0,65,39767.4018981481,2008-11-15,09:38:44
40.025216,116.307329,0,78,39767.4019328704,2008-11-15,09:38:47
40.025145,116.307356,0,100,39767.4019791667,2008-11-15,09:38:51
40.025024,116.30741,0,115,39767.402037037,2008-11-15,09:38:56
40.024936,116.307437,0,120,39767.4020601852,2008-11-15,09:38:58
40.024823,116.307477,0,124,39767.4020833333,2008-11-15,09:39:00
40.02466,116.307526,0,127,39767.4021064815,2008-11-15,09:39:02
40.024481,116.307574,0,130,39767.4021296296,2008-11-15,09:39:04
40.024319,116.307586,0,128,39767.4021527778,2008-11-15,09:39:06
40.024226,116.307597,0,126,39767.4021643519,2008-11-15,09:39:07
40.024124,116.307612,0,125,39767.4021759259,2008-11-15,09:39:08
40.024021,116.307629,0,124,39767.4021875,2008-11-15,09:39:09
40.023916,116.307643,0,122,39767.4021990741,2008-11-15,09:39:10
40.02381,116.307648,0,120,39767.4022106482,2008-11-15,09:39:11
40.023697,116.307659,0,117,39767.4022222222,2008-11-15,09:39:12
40.02359,116.307667,0,114,39767.4022337963,2008-11-15,09:39:13
40.023472,116.307673,0,112,39767.4022453704,2008-11-15,09:39:14
40.023357,116.307687,0,108,39767.4022569444,2008-11-15,09:39:15
40.023232,116.307697,0,106,39767.4022685185,2008-11-15,09:39:16
40.023106,116.307712,0,104,39767.4022800926,2008-11-15,09:39:17
40.022986,116.307732,0,103,39767.4022916667,2008-11-15,09:39:18
40.022859,116.307746,0,101,39767.4023032407,2008-11-15,09:39:19
40.022732,116.307764,0,99,39767.4023148148,2008-11-15,09:39:20
40.022612,116.307777,0,97,39767.4023263889,2008-11-15,09:39:21
40.022502,116.307798,0,92,39767.402337963,2008-11-15,09:39:22
40.022384,116.307818,0,89,39767.402349537,2008-11-15,09:39:23
40.022264,116.30783,0,87,39767.4023611111,2008-11-15,09:39:24
40.022152,116.307839,0,83,39767.4023726852,2008-11-15,09:39:25
40.022032,116.307852,0,83,39767.4023842593,2008-11-15,09:39:26
40.021912,116.307853,0,84,39767.4023958333,2008-11-15,09:39:27
40.021793,116.307859,0,82,39767.4024074074,2008-11-15,09:39:28
40.021677,116.307867,0,79,39767.4024189815,2008-11-15,09:39:29
40.021562,116.307869,0,76,39767.4024305556,2008-11-15,09:39:30
40.02145,116.307868,0,73,39767.4024421296,2008-11-15,09:39:31
40.021341,116.307861,0,69,39767.4024537037,2008-11-15,09:39:32
40.021244,116.307861,0,65,39767.4024652778,2008-11-15,09:39:33
40.021077,116.307864,0,60,39767.4024884259,2008-11-15,09:39:35
40.020945,116.307872,0,56,39767.4025115741,2008-11-15,09:39:37
40.020861,116.307865,0,47,39767.4025694444,2008-11-15,09:39:42
40.020857,116.30787,0,50,39767.4026273148,2008-11-15,09:39:47
40.020857,116.30787,0,50,39767.402662037,2008-11-15,09:39:50
40.020857,116.307871,0,47,39767.4026851852,2008-11-15,09:39:52
40.020776,116.307848,0,49,39767.4027430556,2008-11-15,09:39:57
40.020675,116.307879,0,46,39767.4027662037,2008-11-15,09:39:59
40.020533,116.307899,0,56,39767.4027893519,2008-11-15,09:40:01
40.020386,116.307922,0,59,39767.4028125,2008-11-15,09:40:03
40.02023,116.307949,0,64,39767.4028356481,2008-11-15,09:40:05
40.020082,116.307992,0,68,39767.4028587963,2008-11-15,09:40:07
40.01997,116.308006,0,71,39767.4028819444,2008-11-15,09:40:09
40.019865,116.30801,0,76,39767.4029050926,2008-11-15,09:40:11
40.01978,116.308046,0,92,39767.402962963,2008-11-15,09:40:16
40.019764,116.308052,0,96,39767.4030208333,2008-11-15,09:40:21
40.019764,116.308054,0,97,39767.4030787037,2008-11-15,09:40:26
40.01977,116.308055,0,98,39767.4031365741,2008-11-15,09:40:31
40.019774,116.308057,0,99,39767.4031944444,2008-11-15,09:40:36
40.019774,116.308057,0,99,39767.4032291667,2008-11-15,09:40:39
40.019777,116.308058,0,101,39767.4032523148,2008-11-15,09:40:41
40.019743,116.308086,0,103,39767.4033101852,2008-11-15,09:40:46
40.019653,116.308105,0,106,39767.4033333333,2008-11-15,09:40:48
40.019523,116.308113,0,106,39767.4033564815,2008-11-15,09:40:50
40.019363,116.308132,0,105,39767.4033796296,2008-11-15,09:40:52
40.01921,116.308148,0,100,39767.4034027778,2008-11-15,09:40:54
40.019118,116.308156,0,99,39767.4034143519,2008-11-15,09:40:55
40.019026,116.308168,0,98,39767.4034259259,2008-11-15,09:40:56
40.018933,116.308186,0,98,39767.4034375,2008-11-15,09:40:57
40.01884,116.308214,0,98,39767.4034490741,2008-11-15,09:40:58
40.018748,116.308238,0,95,39767.4034606481,2008-11-15,09:40:59
40.018654,116.308274,0,93,39767.4034722222,2008-11-15,09:41:00
40.018568,116.308315,0,91,39767.4034837963,2008-11-15,09:41:01
40.018477,116.308369,0,90,39767.4034953704,2008-11-15,09:41:02
40.018382,116.30843,0,88,39767.4035069444,2008-11-15,09:41:03
40.018292,116.308492,0,87,39767.4035185185,2008-11-15,09:41:04
40.01819,116.30856,0,85,39767.4035300926,2008-11-15,09:41:05
40.018094,116.308635,0,83,39767.4035416667,2008-11-15,09:41:06
40.018006,116.308711,0,83,39767.4035532407,2008-11-15,09:41:07
40.01792,116.308796,0,85,39767.4035648148,2008-11-15,09:41:08
40.017835,116.308887,0,84,39767.4035763889,2008-11-15,09:41:09
40.017751,116.308979,0,83,39767.403587963,2008-11-15,09:41:10
40.017666,116.309074,0,83,39767.403599537,2008-11-15,09:41:11
40.017579,116.309166,0,82,39767.4036111111,2008-11-15,09:41:12
40.017489,116.309258,0,81,39767.4036226852,2008-11-15,09:41:13
40.017405,116.309352,0,81,39767.4036342593,2008-11-15,09:41:14
40.017321,116.309443,0,81,39767.4036458333,2008-11-15,09:41:15
40.017231,116.309538,0,80,39767.4036574074,2008-11-15,09:41:16
40.017145,116.309637,0,80,39767.4036689815,2008-11-15,09:41:17
40.017057,116.309735,0,80,39767.4036805556,2008-11-15,09:41:18
40.016973,116.309831,0,77,39767.4036921296,2008-11-15,09:41:19
40.016888,116.309924,0,75,39767.4037037037,2008-11-15,09:41:20
40.016795,116.310014,0,72,39767.4037152778,2008-11-15,09:41:21
40.016702,116.310108,0,71,39767.4037268519,2008-11-15,09:41:22
40.016623,116.310214,0,87,39767.4037384259,2008-11-15,09:41:23
40.016526,116.310307,0,86,39767.40375,2008-11-15,09:41:24
40.016423,116.310417,0,86,39767.4037615741,2008-11-15,09:41:25
40.016338,116.310511,0,83,39767.4037731481,2008-11-15,09:41:26
40.016248,116.310598,0,82,39767.4037847222,2008-11-15,09:41:27
40.016154,116.310682,0,79,39767.4037962963,2008-11-15,09:41:28
40.016058,116.310771,0,75,39767.4038078704,2008-11-15,09:41:29
40.015966,116.31085,0,75,39767.4038194444,2008-11-15,09:41:30
40.015877,116.310925,0,72,39767.4038310185,2008-11-15,09:41:31
40.015795,116.310985,0,72,39767.4038425926,2008-11-15,09:41:32
40.015717,116.311049,0,71,39767.4038541667,2008-11-15,09:41:33
40.015577,116.311158,0,68,39767.4038773148,2008-11-15,09:41:35
40.015449,116.311233,0,62,39767.403900463,2008-11-15,09:41:37
40.015346,116.3113,0,56,39767.4039236111,2008-11-15,09:41:39
40.015282,116.311355,0,57,39767.4039583333,2008-11-15,09:41:42
40.015275,116.31136,0,74,39767.4040162037,2008-11-15,09:41:47
40.015275,116.31136,0,74,39767.4040509259,2008-11-15,09:41:50
40.01527,116.311354,0,71,39767.4040740741,2008-11-15,09:41:52
40.015291,116.311338,0,71,39767.4041319444,2008-11-15,09:41:57
40.015307,116.311324,0,71,39767.4041666667,2008-11-15,09:42:00
40.015359,116.311294,0,72,39767.404224537,2008-11-15,09:42:05
40.015405,116.311242,0,74,39767.4042824074,2008-11-15,09:42:10
40.015445,116.311203,0,78,39767.4043402778,2008-11-15,09:42:15
40.015481,116.311189,0,77,39767.4043981481,2008-11-15,09:42:20
40.015542,116.311141,0,73,39767.4044560185,2008-11-15,09:42:25
40.015578,116.311124,0,71,39767.4045138889,2008-11-15,09:42:30
40.015628,116.311098,0,71,39767.4045717593,2008-11-15,09:42:35
40.015623,116.311056,0,71,39767.4046296296,2008-11-15,09:42:40
40.015562,116.311002,0,70,39767.4046875,2008-11-15,09:42:45
40.01558,116.31097,0,67,39767.4047453704,2008-11-15,09:42:50
40.015601,116.310922,0,64,39767.4048032407,2008-11-15,09:42:55
40.015629,116.310871,0,68,39767.4048611111,2008-11-15,09:43:00
40.015656,116.310821,0,68,39767.4049189815,2008-11-15,09:43:05
40.015689,116.310789,0,66,39767.4049768519,2008-11-15,09:43:10
40.015725,116.310756,0,65,39767.4050347222,2008-11-15,09:43:15
40.015763,116.310728,0,68,39767.4050925926,2008-11-15,09:43:20
40.015818,116.310684,0,67,39767.405150463,2008-11-15,09:43:25
40.015878,116.310651,0,67,39767.4052083333,2008-11-15,09:43:30
40.015927,116.310614,0,67,39767.4052662037,2008-11-15,09:43:35
40.015989,116.310552,0,70,39767.4053240741,2008-11-15,09:43:40
40.016031,116.310508,0,70,39767.4053819444,2008-11-15,09:43:45
40.016071,116.310467,0,73,39767.4054398148,2008-11-15,09:43:50
40.016117,116.310432,0,74,39767.4054976852,2008-11-15,09:43:55
40.016173,116.310369,0,72,39767.4055555556,2008-11-15,09:44:00
40.016227,116.310331,0,74,39767.4056134259,2008-11-15,09:44:05
40.016284,116.310299,0,79,39767.4056712963,2008-11-15,09:44:10
40.016329,116.310272,0,82,39767.4057291667,2008-11-15,09:44:15
40.016345,116.310224,0,88,39767.405787037,2008-11-15,09:44:20
40.016373,116.310154,0,91,39767.4058449074,2008-11-15,09:44:25
40.016413,116.310104,0,92,39767.4059027778,2008-11-15,09:44:30
40.016473,116.31004,0,94,39767.4059606481,2008-11-15,09:44:35
40.016498,116.310014,0,96,39767.4060185185,2008-11-15,09:44:40
40.01652,116.309993,0,98,39767.4060763889,2008-11-15,09:44:45
40.016572,116.309956,0,98,39767.4061342593,2008-11-15,09:44:50
40.016594,116.309862,0,102,39767.4061921296,2008-11-15,09:44:55
40.016588,116.309775,0,103,39767.40625,2008-11-15,09:45:00
40.016579,116.309691,0,101,39767.4063078704,2008-11-15,09:45:05
40.016584,116.30961,0,99,39767.4063657407,2008-11-15,09:45:10
40.016585,116.309536,0,97,39767.4064236111,2008-11-15,09:45:15
40.016578,116.309461,0,95,39767.4064814815,2008-11-15,09:45:20
40.016561,116.309391,0,97,39767.4065393518,2008-11-15,09:45:25
40.01653,116.309331,0,97,39767.4065972222,2008-11-15,09:45:30
40.016517,116.309248,0,95,39767.4066550926,2008-11-15,09:45:35
40.016496,116.309163,0,97,39767.406712963,2008-11-15,09:45:40
40.016475,116.309089,0,101,39767.4067708333,2008-11-15,09:45:45
40.016466,116.309008,0,102,39767.4068287037,2008-11-15,09:45:50
40.016449,116.308931,0,103,39767.4068865741,2008-11-15,09:45:55
40.016431,116.308856,0,104,39767.4069444444,2008-11-15,09:46:00
40.016406,116.308773,0,105,39767.4070023148,2008-11-15,09:46:05
40.01639,116.308701,0,105,39767.4070601852,2008-11-15,09:46:10
40.016372,116.308631,0,106,39767.4071180556,2008-11-15,09:46:15
40.016362,116.308543,0,109,39767.4071759259,2008-11-15,09:46:20
40.016349,116.308472,0,112,39767.4072337963,2008-11-15,09:46:25
40.016332,116.308391,0,108,39767.4072916667,2008-11-15,09:46:30
40.016329,116.308326,0,109,39767.407349537,2008-11-15,09:46:35
40.01633,116.308262,0,105,39767.4074074074,2008-11-15,09:46:40
40.016324,116.308199,0,104,39767.4074652778,2008-11-15,09:46:45
40.016327,116.308179,0,102,39767.4075231481,2008-11-15,09:46:50
40.016327,116.308179,0,102,39767.4075578704,2008-11-15,09:46:53
40.016328,116.308183,0,102,39767.4075810185,2008-11-15,09:46:55
40.016321,116.308148,0,103,39767.4076388889,2008-11-15,09:47:00
40.016295,116.308074,0,101,39767.4076967593,2008-11-15,09:47:05
40.016286,116.308003,0,101,39767.4077546296,2008-11-15,09:47:10
40.016272,116.307934,0,103,39767.4078125,2008-11-15,09:47:15
40.016252,116.307852,0,104,39767.4078703704,2008-11-15,09:47:20
40.016237,116.307781,0,103,39767.4079282407,2008-11-15,09:47:25
40.016213,116.307708,0,104,39767.4079861111,2008-11-15,09:47:30
40.016206,116.307641,0,105,39767.4080439815,2008-11-15,09:47:35
40.016208,116.307576,0,102,39767.4081018518,2008-11-15,09:47:40
40.016201,116.307535,0,101,39767.4081597222,2008-11-15,09:47:45
40.016195,116.3075,0,101,39767.4082175926,2008-11-15,09:47:50
40.016179,116.307442,0,99,39767.408275463,2008-11-15,09:47:55
40.016186,116.307373,0,98,39767.4083333333,2008-11-15,09:48:00
40.016178,116.307324,0,97,39767.4083912037,2008-11-15,09:48:05
40.016166,116.307271,0,97,39767.4084490741,2008-11-15,09:48:10
40.016147,116.307201,0,98,39767.4085069444,2008-11-15,09:48:15
40.016133,116.307127,0,99,39767.4085648148,2008-11-15,09:48:20
40.016129,116.307062,0,99,39767.4086226852,2008-11-15,09:48:25
40.016119,116.306995,0,104,39767.4086805556,2008-11-15,09:48:30
40.016108,116.306975,0,103,39767.4087384259,2008-11-15,09:48:35
40.016108,116.306901,0,99,39767.4087962963,2008-11-15,09:48:40
40.016117,116.306872,0,97,39767.4088541667,2008-11-15,09:48:45
40.01612,116.306874,0,98,39767.408912037,2008-11-15,09:48:50
40.016125,116.306875,0,99,39767.4089699074,2008-11-15,09:48:55
40.01613,116.306877,0,100,39767.4090277778,2008-11-15,09:49:00
40.016136,116.306879,0,100,39767.4090856481,2008-11-15,09:49:05
40.016135,116.306879,0,100,39767.4091435185,2008-11-15,09:49:10
40.016134,116.306879,0,100,39767.4092013889,2008-11-15,09:49:15
40.016133,116.306878,0,100,39767.4092592593,2008-11-15,09:49:20
40.016133,116.306877,0,100,39767.4093171296,2008-11-15,09:49:25
40.016133,116.306877,0,100,39767.4093518518,2008-11-15,09:49:28
40.016131,116.306876,0,100,39767.409375,2008-11-15,09:49:30
40.016106,116.306846,0,98,39767.4094328704,2008-11-15,09:49:35
40.016105,116.306842,0,98,39767.4094907407,2008-11-15,09:49:40
40.016107,116.306841,0,98,39767.4095486111,2008-11-15,09:49:45
40.016105,116.30684,0,98,39767.4096064815,2008-11-15,09:49:50
40.016103,116.306838,0,98,39767.4096643519,2008-11-15,09:49:55
40.016103,116.306838,0,98,39767.4096990741,2008-11-15,09:49:58
40.016097,116.306833,0,98,39767.4097222222,2008-11-15,09:50:00
40.016081,116.306802,0,95,39767.4097800926,2008-11-15,09:50:05
40.016053,116.306743,0,96,39767.409837963,2008-11-15,09:50:10
40.016026,116.30667,0,95,39767.4098958333,2008-11-15,09:50:15
40.016013,116.30661,0,96,39767.4099537037,2008-11-15,09:50:20
40.015994,116.306535,0,97,39767.4100115741,2008-11-15,09:50:25
40.015981,116.30646,0,99,39767.4100694444,2008-11-15,09:50:30
40.015975,116.306378,0,94,39767.4101273148,2008-11-15,09:50:35
40.015944,116.306316,0,89,39767.4101851852,2008-11-15,09:50:40
40.015953,116.306278,0,87,39767.4102430556,2008-11-15,09:50:45
40.015958,116.30627,0,86,39767.4103009259,2008-11-15,09:50:50
40.015959,116.30627,0,87,39767.4103587963,2008-11-15,09:50:55
40.015956,116.306268,0,87,39767.4104166667,2008-11-15,09:51:00
40.015956,116.306268,0,87,39767.4104513889,2008-11-15,09:51:03
40.015952,116.306264,0,87,39767.410474537,2008-11-15,09:51:05
40.015945,116.306242,0,88,39767.4105324074,2008-11-15,09:51:10
40.015944,116.306216,0,88,39767.4105902778,2008-11-15,09:51:15
40.015946,116.306143,0,89,39767.4106481481,2008-11-15,09:51:20
40.015949,116.306051,0,93,39767.4107060185,2008-11-15,09:51:25
40.015963,116.305989,0,93,39767.4107638889,2008-11-15,09:51:30
40.015961,116.305912,0,91,39767.4108217593,2008-11-15,09:51:35
40.015968,116.305889,0,92,39767.4108796296,2008-11-15,09:51:40
40.015961,116.305867,0,92,39767.4109375,2008-11-15,09:51:45
40.015961,116.305782,0,90,39767.4109953704,2008-11-15,09:51:50
40.015939,116.305724,0,91,39767.4110532407,2008-11-15,09:51:55
40.015914,116.305659,0,88,39767.4111111111,2008-11-15,09:52:00
40.015902,116.305605,0,86,39767.4111689815,2008-11-15,09:52:05
40.015874,116.305557,0,84,39767.4112268519,2008-11-15,09:52:10
40.015635,116.305478,0,90,39767.4184027778,2008-11-15,10:02:30
40.015597,116.305475,0,91,39767.4184606481,2008-11-15,10:02:35
40.015552,116.30546,0,96,39767.4185185185,2008-11-15,10:02:40
40.015511,116.305458,0,99,39767.4185763889,2008-11-15,10:02:45
40.015482,116.305453,0,102,39767.4186342593,2008-11-15,10:02:50
40.015458,116.305456,0,106,39767.4186921296,2008-11-15,10:02:55
40.015437,116.305435,0,105,39767.41875,2008-11-15,10:03:00
40.015412,116.305441,0,106,39767.4188078704,2008-11-15,10:03:05
40.015345,116.305459,0,104,39767.4188657407,2008-11-15,10:03:10
40.01532,116.305463,0,105,39767.4189236111,2008-11-15,10:03:15
40.015283,116.305474,0,107,39767.4189814815,2008-11-15,10:03:20
40.015215,116.305476,0,110,39767.4190393519,2008-11-15,10:03:25
40.015161,116.305469,0,113,39767.4190972222,2008-11-15,10:03:30
40.015118,116.305491,0,116,39767.4191550926,2008-11-15,10:03:35
40.015076,116.305515,0,119,39767.419212963,2008-11-15,10:03:40
40.01504,116.305524,0,120,39767.4192708333,2008-11-15,10:03:45
40.014998,116.305527,0,118,39767.4193287037,2008-11-15,10:03:50
40.014961,116.305523,0,120,39767.4193865741,2008-11-15,10:03:55
40.014898,116.305534,0,120,39767.4194444444,2008-11-15,10:04:00
40.01483,116.305532,0,119,39767.4195023148,2008-11-15,10:04:05
40.014762,116.305527,0,116,39767.4195601852,2008-11-15,10:04:10
40.014685,116.30555,0,115,39767.4196180556,2008-11-15,10:04:15
40.014606,116.305561,0,115,39767.4196759259,2008-11-15,10:04:20
40.014574,116.305563,0,118,39767.4197337963,2008-11-15,10:04:25
40.014513,116.305556,0,117,39767.4197916667,2008-11-15,10:04:30
40.014448,116.30557,0,117,39767.419849537,2008-11-15,10:04:35
40.014374,116.305583,0,117,39767.4199074074,2008-11-15,10:04:40
40.014315,116.30558,0,114,39767.4199652778,2008-11-15,10:04:45
40.01427,116.305597,0,114,39767.4200231481,2008-11-15,10:04:50
40.014196,116.305643,0,111,39767.4200810185,2008-11-15,10:04:55
40.014178,116.30572,0,108,39767.4201388889,2008-11-15,10:05:00
40.014174,116.305798,0,106,39767.4201967593,2008-11-15,10:05:05
40.014169,116.305885,0,100,39767.4202546296,2008-11-15,10:05:10
40.014158,116.305969,0,98,39767.4203125,2008-11-15,10:05:15
40.014157,116.306047,0,95,39767.4203703704,2008-11-15,10:05:20
40.014164,116.306133,0,90,39767.4204282407,2008-11-15,10:05:25
40.014146,116.306205,0,94,39767.4204861111,2008-11-15,10:05:30
40.014122,116.306258,0,95,39767.4205439815,2008-11-15,10:05:35
40.014078,116.306299,0,97,39767.4206018519,2008-11-15,10:05:40
40.014032,116.306321,0,98,39767.4206597222,2008-11-15,10:05:45
40.013996,116.306355,0,103,39767.4207175926,2008-11-15,10:05:50
40.013936,116.306377,0,105,39767.420775463,2008-11-15,10:05:55
40.013902,116.306385,0,106,39767.4208333333,2008-11-15,10:06:00
40.013869,116.306415,0,107,39767.4208912037,2008-11-15,10:06:05
40.013814,116.306455,0,99,39767.4209490741,2008-11-15,10:06:10
40.013823,116.30646,0,99,39767.4210069444,2008-11-15,10:06:15
40.01383,116.306464,0,99,39767.4210648148,2008-11-15,10:06:20
40.013833,116.306465,0,99,39767.4211226852,2008-11-15,10:06:25
40.013826,116.306464,0,98,39767.4211805556,2008-11-15,10:06:30
40.013822,116.306461,0,98,39767.4212384259,2008-11-15,10:06:35
40.013822,116.306461,0,98,39767.4212731481,2008-11-15,10:06:38
40.01383,116.306464,0,98,39767.4212962963,2008-11-15,10:06:40
40.013851,116.30648,0,98,39767.4213541667,2008-11-15,10:06:45
40.013859,116.306485,0,98,39767.421412037,2008-11-15,10:06:50
40.013865,116.306486,0,98,39767.4214699074,2008-11-15,10:06:55
40.013866,116.306486,0,98,39767.4215277778,2008-11-15,10:07:00
40.013868,116.306487,0,98,39767.4215856481,2008-11-15,10:07:05
40.013872,116.306487,0,99,39767.4216435185,2008-11-15,10:07:10
40.013876,116.306488,0,99,39767.4217013889,2008-11-15,10:07:15
40.01388,116.306489,0,100,39767.4217592593,2008-11-15,10:07:20
40.013882,116.30649,0,100,39767.4218171296,2008-11-15,10:07:25
40.013883,116.306491,0,100,39767.421875,2008-11-15,10:07:30
40.013886,116.306491,0,100,39767.4219328704,2008-11-15,10:07:35
40.013887,116.306491,0,100,39767.4219907407,2008-11-15,10:07:40
40.013886,116.306491,0,100,39767.4220486111,2008-11-15,10:07:45
40.013887,116.306491,0,101,39767.4221064815,2008-11-15,10:07:50
40.013887,116.306492,0,101,39767.4221643518,2008-11-15,10:07:55
40.013885,116.306492,0,101,39767.4222222222,2008-11-15,10:08:00
40.01388,116.306491,0,101,39767.4222800926,2008-11-15,10:08:05
40.013874,116.306488,0,101,39767.422337963,2008-11-15,10:08:10
40.013875,116.306488,0,101,39767.4223958333,2008-11-15,10:08:15
40.01388,116.30649,0,101,39767.4224537037,2008-11-15,10:08:20
40.013886,116.306493,0,101,39767.4225115741,2008-11-15,10:08:25
40.013888,116.306495,0,101,39767.4225694444,2008-11-15,10:08:30
40.013891,116.306496,0,101,39767.4226273148,2008-11-15,10:08:35
40.013892,116.306496,0,101,39767.4226851852,2008-11-15,10:08:40
40.01389,116.306495,0,101,39767.4227430556,2008-11-15,10:08:45
40.013886,116.306491,0,101,39767.4228009259,2008-11-15,10:08:50
40.013886,116.306491,0,101,39767.4228356481,2008-11-15,10:08:53
40.013878,116.306488,0,101,39767.4228587963,2008-11-15,10:08:55
40.013872,116.306478,0,101,39767.4229166667,2008-11-15,10:09:00
40.013873,116.30647,0,101,39767.422974537,2008-11-15,10:09:05
40.013873,116.30647,0,101,39767.4230092593,2008-11-15,10:09:08
40.013865,116.306466,0,101,39767.4230324074,2008-11-15,10:09:10
40.013855,116.306462,0,101,39767.4230902778,2008-11-15,10:09:15
40.013855,116.306462,0,101,39767.4231481481,2008-11-15,10:09:20
40.013854,116.306462,0,101,39767.4232060185,2008-11-15,10:09:25
40.013852,116.306463,0,101,39767.4232638889,2008-11-15,10:09:30
40.013852,116.306464,0,100,39767.4233217593,2008-11-15,10:09:35
40.013852,116.306465,0,100,39767.4233796296,2008-11-15,10:09:40
40.013851,116.306468,0,100,39767.4234375,2008-11-15,10:09:45
40.013849,116.306469,0,99,39767.4234953704,2008-11-15,10:09:50
40.01385,116.306469,0,99,39767.4235532407,2008-11-15,10:09:55
40.013855,116.306471,0,100,39767.4236111111,2008-11-15,10:10:00
40.013862,116.306474,0,100,39767.4236689815,2008-11-15,10:10:05
40.013865,116.306475,0,100,39767.4237268518,2008-11-15,10:10:10
40.013864,116.306474,0,100,39767.4237847222,2008-11-15,10:10:15
40.013864,116.306474,0,100,39767.4238194444,2008-11-15,10:10:18
40.013863,116.306475,0,101,39767.4238425926,2008-11-15,10:10:20
40.013873,116.306479,0,101,39767.423900463,2008-11-15,10:10:25
40.013873,116.306479,0,101,39767.4239351852,2008-11-15,10:10:28
40.01388,116.306483,0,100,39767.4239583333,2008-11-15,10:10:30
40.01389,116.306488,0,100,39767.4240162037,2008-11-15,10:10:35
40.013912,116.306512,0,99,39767.4240740741,2008-11-15,10:10:40
40.013927,116.306502,0,97,39767.4241319444,2008-11-15,10:10:45
40.013908,116.306507,0,96,39767.4241898148,2008-11-15,10:10:50
40.013909,116.306509,0,96,39767.4242476852,2008-11-15,10:10:55
40.01391,116.30651,0,96,39767.4243055556,2008-11-15,10:11:00
40.013909,116.306511,0,96,39767.4243634259,2008-11-15,10:11:05
40.013913,116.306513,0,96,39767.4244212963,2008-11-15,10:11:10
40.013916,116.306516,0,95,39767.4244791667,2008-11-15,10:11:15
40.01392,116.306518,0,95,39767.424537037,2008-11-15,10:11:20
40.013923,116.306521,0,95,39767.4245949074,2008-11-15,10:11:25
40.013922,116.306521,0,95,39767.4246527778,2008-11-15,10:11:30
40.013922,116.306523,0,95,39767.4247106481,2008-11-15,10:11:35
40.013927,116.306526,0,95,39767.4247685185,2008-11-15,10:11:40
40.013932,116.306529,0,95,39767.4248263889,2008-11-15,10:11:45
40.013932,116.306529,0,95,39767.4248611111,2008-11-15,10:11:48
40.013938,116.306531,0,95,39767.4248842593,2008-11-15,10:11:50
40.013949,116.306541,0,94,39767.4249421296,2008-11-15,10:11:55
40.013933,116.306543,0,95,39767.425,2008-11-15,10:12:00
40.013934,116.306544,0,95,39767.4250578704,2008-11-15,10:12:05
40.013928,116.30654,0,95,39767.4251157407,2008-11-15,10:12:10
40.013928,116.30654,0,95,39767.425150463,2008-11-15,10:12:13
40.013921,116.306538,0,95,39767.4251736111,2008-11-15,10:12:15
40.013911,116.306534,0,95,39767.4252314815,2008-11-15,10:12:20
40.013824,116.306446,0,74,39767.4303240741,2008-11-15,10:19:40
40.01383,116.306436,0,79,39767.4303819444,2008-11-15,10:19:45
