# Supplementary material for: A location privacy protection method based on blockchain and threshold cryptography
Source: PLoS One. 2025 Jun 4;20(6):e0324551. doi: 10.1371/journal.pone.0324551 (PMC12136415; doi:10.1371/journal.pone.0324551)
Supplement: S1 File — (ZIP) [file pone.0324551.s001.zip › Data/001/Trajectory/20081116024429.plt]

Geolife trajectory
WGS 84
Altitude is in Feet
Reserved 3
0,2,255,My Track,0,0,2,8421376
0
40.013694,116.306297,0,201,39768.114224537,2008-11-16,02:44:29
40.01366,116.30613,0,243,39768.1142361111,2008-11-16,02:44:30
40.013638,116.306306,0,235,39768.1142476852,2008-11-16,02:44:31
40.013647,116.306185,0,243,39768.1142824074,2008-11-16,02:44:34
40.013699,116.306348,0,225,39768.1143171296,2008-11-16,02:44:37
40.013702,116.306433,0,198,39768.1143634259,2008-11-16,02:44:41
40.013738,116.306481,0,173,39768.1144212963,2008-11-16,02:44:46
40.013962,116.306416,0,149,39768.1291203704,2008-11-16,03:05:56
40.014016,116.306401,0,154,39768.1291782407,2008-11-16,03:06:01
40.014045,116.30636,0,161,39768.1292361111,2008-11-16,03:06:06
40.01409,116.306255,0,166,39768.1292939815,2008-11-16,03:06:11
40.014094,116.306192,0,172,39768.1293518519,2008-11-16,03:06:16
40.0141,116.306151,0,180,39768.1294097222,2008-11-16,03:06:21
40.014101,116.306096,0,186,39768.1294675926,2008-11-16,03:06:26
40.014082,116.306031,0,192,39768.129525463,2008-11-16,03:06:31
40.014076,116.305968,0,198,39768.1295833333,2008-11-16,03:06:36
40.014088,116.305882,0,197,39768.1296412037,2008-11-16,03:06:41
40.014142,116.305851,0,200,39768.1296990741,2008-11-16,03:06:46
40.014204,116.305777,0,205,39768.1297569444,2008-11-16,03:06:51
40.014255,116.305743,0,207,39768.1298148148,2008-11-16,03:06:56
40.014295,116.305712,0,209,39768.1298726852,2008-11-16,03:07:01
40.014339,116.30571,0,210,39768.1299305556,2008-11-16,03:07:06
40.014362,116.305668,0,198,39768.1299884259,2008-11-16,03:07:11
40.014414,116.305624,0,194,39768.1300462963,2008-11-16,03:07:16
40.014479,116.30558,0,185,39768.1301041667,2008-11-16,03:07:21
40.014541,116.305676,0,171,39768.1301273148,2008-11-16,03:07:23
40.014598,116.305664,0,161,39768.1301851852,2008-11-16,03:07:28
40.014659,116.30563,0,157,39768.1302430556,2008-11-16,03:07:33
40.01472,116.305609,0,154,39768.1303009259,2008-11-16,03:07:38
40.014768,116.305597,0,157,39768.1303587963,2008-11-16,03:07:43
40.01481,116.305603,0,159,39768.1304166667,2008-11-16,03:07:48
40.014836,116.305554,0,156,39768.130474537,2008-11-16,03:07:53
40.014921,116.305602,0,155,39768.1305324074,2008-11-16,03:07:58
40.014993,116.305603,0,154,39768.1305902778,2008-11-16,03:08:03
40.015045,116.305605,0,158,39768.1306481481,2008-11-16,03:08:08
40.015089,116.305597,0,163,39768.1307060185,2008-11-16,03:08:13
40.015143,116.305534,0,165,39768.1307638889,2008-11-16,03:08:18
40.015225,116.305598,0,148,39768.1308217593,2008-11-16,03:08:23
40.015296,116.305624,0,138,39768.1308796296,2008-11-16,03:08:28
40.015347,116.305632,0,132,39768.1309375,2008-11-16,03:08:33
40.015402,116.30561,0,137,39768.1309953704,2008-11-16,03:08:38
40.015444,116.305578,0,136,39768.1310532407,2008-11-16,03:08:43
40.015492,116.305544,0,136,39768.1311111111,2008-11-16,03:08:48
40.015566,116.305473,0,131,39768.1311689815,2008-11-16,03:08:53
40.015611,116.305451,0,136,39768.1312268519,2008-11-16,03:08:58
40.015657,116.305467,0,130,39768.1312847222,2008-11-16,03:09:03
40.01572,116.305475,0,133,39768.1313425926,2008-11-16,03:09:08
40.015788,116.305477,0,123,39768.131400463,2008-11-16,03:09:13
40.015828,116.305551,0,113,39768.1314583333,2008-11-16,03:09:18
40.015861,116.305672,0,106,39768.1315162037,2008-11-16,03:09:23
40.015863,116.305745,0,105,39768.1315740741,2008-11-16,03:09:28
40.015876,116.305826,0,104,39768.1316319444,2008-11-16,03:09:33
40.015881,116.305916,0,106,39768.1316898148,2008-11-16,03:09:38
40.015879,116.305992,0,105,39768.1317476852,2008-11-16,03:09:43
40.015898,116.306057,0,106,39768.1318055556,2008-11-16,03:09:48
40.015908,116.306129,0,103,39768.1318634259,2008-11-16,03:09:53
40.015927,116.306198,0,103,39768.1319212963,2008-11-16,03:09:58
40.015939,116.306291,0,102,39768.1319791667,2008-11-16,03:10:03
40.015942,116.306374,0,100,39768.132037037,2008-11-16,03:10:08
40.015966,116.306431,0,96,39768.1320949074,2008-11-16,03:10:13
40.01597,116.306488,0,96,39768.1321527778,2008-11-16,03:10:18
40.015969,116.306535,0,96,39768.1322106481,2008-11-16,03:10:23
40.015996,116.306607,0,96,39768.1322685185,2008-11-16,03:10:28
40.016016,116.306684,0,96,39768.1323263889,2008-11-16,03:10:33
40.016036,116.306747,0,97,39768.1323842593,2008-11-16,03:10:38
40.016036,116.306816,0,96,39768.1324421296,2008-11-16,03:10:43
40.016056,116.306896,0,95,39768.1325,2008-11-16,03:10:48
40.016078,116.306993,0,95,39768.1325578704,2008-11-16,03:10:53
40.016098,116.307082,0,94,39768.1326157407,2008-11-16,03:10:58
40.016115,116.307185,0,91,39768.1326736111,2008-11-16,03:11:03
40.016136,116.307279,0,90,39768.1327314815,2008-11-16,03:11:08
40.016142,116.30736,0,90,39768.1327893519,2008-11-16,03:11:13
40.016157,116.307431,0,89,39768.1328472222,2008-11-16,03:11:18
40.016171,116.307516,0,90,39768.1329050926,2008-11-16,03:11:23
40.016171,116.307589,0,93,39768.132962963,2008-11-16,03:11:28
40.016177,116.307638,0,96,39768.1330208333,2008-11-16,03:11:33
40.016192,116.307721,0,96,39768.1330787037,2008-11-16,03:11:38
40.016202,116.3078,0,96,39768.1331365741,2008-11-16,03:11:43
40.01622,116.307891,0,94,39768.1331944444,2008-11-16,03:11:48
40.016242,116.308005,0,94,39768.1332523148,2008-11-16,03:11:53
40.016269,116.308092,0,96,39768.1333101852,2008-11-16,03:11:58
40.016272,116.308168,0,99,39768.1333680556,2008-11-16,03:12:03
40.016298,116.308247,0,102,39768.1334259259,2008-11-16,03:12:08
40.016303,116.308314,0,98,39768.1334837963,2008-11-16,03:12:13
40.016309,116.308374,0,96,39768.1335416667,2008-11-16,03:12:18
40.016321,116.308452,0,96,39768.133599537,2008-11-16,03:12:23
40.016332,116.308538,0,96,39768.1336574074,2008-11-16,03:12:28
40.016359,116.308623,0,96,39768.1337152778,2008-11-16,03:12:33
40.016371,116.308698,0,96,39768.1337731481,2008-11-16,03:12:38
40.016386,116.308766,0,94,39768.1338310185,2008-11-16,03:12:43
40.016406,116.308858,0,96,39768.1338888889,2008-11-16,03:12:48
40.016412,116.308911,0,97,39768.1339467593,2008-11-16,03:12:53
40.016444,116.308996,0,102,39768.1340046296,2008-11-16,03:12:58
40.01647,116.309083,0,106,39768.1340625,2008-11-16,03:13:03
40.016462,116.309154,0,108,39768.1341203704,2008-11-16,03:13:08
40.016466,116.309231,0,108,39768.1341782407,2008-11-16,03:13:13
40.016487,116.309317,0,110,39768.1342361111,2008-11-16,03:13:18
40.016493,116.309393,0,115,39768.1342939815,2008-11-16,03:13:23
40.016529,116.309493,0,112,39768.1343518518,2008-11-16,03:13:28
40.016553,116.309579,0,121,39768.1344097222,2008-11-16,03:13:33
40.016584,116.309675,0,124,39768.1344675926,2008-11-16,03:13:38
40.016613,116.309759,0,126,39768.134525463,2008-11-16,03:13:43
40.016618,116.309851,0,125,39768.1345833333,2008-11-16,03:13:48
40.01664,116.309854,0,131,39768.1346412037,2008-11-16,03:13:53
40.016641,116.309851,0,131,39768.1346990741,2008-11-16,03:13:58
40.016641,116.309851,0,131,39768.1347337963,2008-11-16,03:14:01
40.016643,116.30985,0,132,39768.1347569444,2008-11-16,03:14:03
40.016655,116.309882,0,132,39768.1348148148,2008-11-16,03:14:08
40.016645,116.309925,0,134,39768.1348726852,2008-11-16,03:14:13
40.016618,116.309986,0,140,39768.1349305556,2008-11-16,03:14:18
40.016586,116.310052,0,146,39768.1349884259,2008-11-16,03:14:23
40.016573,116.310098,0,150,39768.1350462963,2008-11-16,03:14:28
40.016597,116.310125,0,155,39768.1351041667,2008-11-16,03:14:33
40.016588,116.310162,0,156,39768.135162037,2008-11-16,03:14:38
40.016569,116.310193,0,158,39768.1352199074,2008-11-16,03:14:43
40.016518,116.310251,0,157,39768.1352777778,2008-11-16,03:14:48
40.016469,116.310304,0,159,39768.1353356481,2008-11-16,03:14:53
40.016415,116.310338,0,161,39768.1353935185,2008-11-16,03:14:58
40.016332,116.310373,0,158,39768.1354513889,2008-11-16,03:15:03
40.016249,116.310419,0,152,39768.1355092593,2008-11-16,03:15:08
40.016166,116.31046,0,139,39768.1355671296,2008-11-16,03:15:13
40.016074,116.310495,0,130,39768.135625,2008-11-16,03:15:18
40.01601,116.310541,0,116,39768.1356828704,2008-11-16,03:15:23
40.015966,116.310581,0,111,39768.1357407407,2008-11-16,03:15:28
40.015924,116.310623,0,105,39768.1357986111,2008-11-16,03:15:33
40.01589,116.310659,0,103,39768.1358564815,2008-11-16,03:15:38
40.015843,116.310696,0,102,39768.1359143518,2008-11-16,03:15:43
40.015755,116.310725,0,101,39768.1359490741,2008-11-16,03:15:46
40.015666,116.310777,0,101,39768.1360069444,2008-11-16,03:15:51
40.015617,116.310813,0,102,39768.1360648148,2008-11-16,03:15:56
40.015578,116.310843,0,103,39768.1361226852,2008-11-16,03:16:01
40.015536,116.310854,0,105,39768.1361805556,2008-11-16,03:16:06
40.015503,116.310876,0,107,39768.1362384259,2008-11-16,03:16:11
40.015478,116.310893,0,108,39768.1362962963,2008-11-16,03:16:16
40.015505,116.310865,0,107,39768.1363541667,2008-11-16,03:16:21
40.015536,116.310955,0,107,39768.136412037,2008-11-16,03:16:26
40.01552,116.311033,0,107,39768.1364699074,2008-11-16,03:16:31
40.015478,116.311093,0,112,39768.1365277778,2008-11-16,03:16:36
40.01543,116.311139,0,111,39768.1365856482,2008-11-16,03:16:41
40.015376,116.311184,0,110,39768.1366435185,2008-11-16,03:16:46
40.015336,116.311217,0,110,39768.1367013889,2008-11-16,03:16:51
40.015291,116.31126,0,108,39768.1367592593,2008-11-16,03:16:56
40.01523,116.31128,0,107,39768.1368171296,2008-11-16,03:17:01
40.015192,116.311325,0,106,39768.136875,2008-11-16,03:17:06
40.015133,116.31134,0,106,39768.1369328704,2008-11-16,03:17:11
40.015082,116.311321,0,104,39768.1369907407,2008-11-16,03:17:16
40.015071,116.311329,0,103,39768.1370486111,2008-11-16,03:17:21
40.015068,116.311331,0,103,39768.1371064815,2008-11-16,03:17:26
40.015068,116.311331,0,102,39768.1371643519,2008-11-16,03:17:31
40.015067,116.311331,0,102,39768.1372222222,2008-11-16,03:17:36
40.015068,116.31133,0,102,39768.1372800926,2008-11-16,03:17:41
40.015068,116.311329,0,102,39768.137337963,2008-11-16,03:17:46
40.015072,116.311327,0,102,39768.1373958333,2008-11-16,03:17:51
40.015072,116.311327,0,102,39768.1374305556,2008-11-16,03:17:54
40.015065,116.31133,0,102,39768.1374537037,2008-11-16,03:17:56
40.015055,116.311332,0,101,39768.1375115741,2008-11-16,03:18:01
40.015046,116.311337,0,99,39768.1375694444,2008-11-16,03:18:06
40.015046,116.311337,0,99,39768.1376041667,2008-11-16,03:18:09
40.015043,116.311338,0,98,39768.1376273148,2008-11-16,03:18:11
40.015023,116.311329,0,97,39768.1376851852,2008-11-16,03:18:16
40.01502,116.311331,0,96,39768.1377430556,2008-11-16,03:18:21
40.01502,116.31133,0,96,39768.1378009259,2008-11-16,03:18:26
40.01502,116.311331,0,96,39768.1378587963,2008-11-16,03:18:31
40.015019,116.311331,0,96,39768.1379166667,2008-11-16,03:18:36
40.015018,116.311332,0,95,39768.137974537,2008-11-16,03:18:41
40.015019,116.311332,0,95,39768.1380324074,2008-11-16,03:18:46
40.015018,116.311332,0,95,39768.1380902778,2008-11-16,03:18:51
40.015018,116.311332,0,95,39768.1381481481,2008-11-16,03:18:56
40.015018,116.311332,0,95,39768.1382060185,2008-11-16,03:19:01
40.015018,116.311333,0,95,39768.1382638889,2008-11-16,03:19:06
40.015018,116.311333,0,95,39768.1383217593,2008-11-16,03:19:11
40.015018,116.311333,0,95,39768.1383796296,2008-11-16,03:19:16
40.015018,116.311333,0,95,39768.1384375,2008-11-16,03:19:21
40.015018,116.311333,0,95,39768.1384953704,2008-11-16,03:19:26
40.015018,116.311333,0,95,39768.1385532407,2008-11-16,03:19:31
40.015018,116.311334,0,95,39768.1386111111,2008-11-16,03:19:36
40.015018,116.311333,0,95,39768.1386689815,2008-11-16,03:19:41
40.015018,116.311333,0,95,39768.1387268519,2008-11-16,03:19:46
40.015018,116.311333,0,95,39768.1387847222,2008-11-16,03:19:51
40.015018,116.311333,0,95,39768.1388425926,2008-11-16,03:19:56
40.015018,116.311334,0,95,39768.138900463,2008-11-16,03:20:01
40.015018,116.311334,0,95,39768.1389583333,2008-11-16,03:20:06
40.015018,116.311334,0,95,39768.1390162037,2008-11-16,03:20:11
40.015018,116.311334,0,95,39768.1390740741,2008-11-16,03:20:16
40.015018,116.311335,0,95,39768.1391319444,2008-11-16,03:20:21
40.015018,116.311335,0,94,39768.1391898148,2008-11-16,03:20:26
40.015017,116.311335,0,94,39768.1392476852,2008-11-16,03:20:31
40.015017,116.311335,0,94,39768.1393055556,2008-11-16,03:20:36
40.015017,116.311335,0,94,39768.1393634259,2008-11-16,03:20:41
40.015017,116.311335,0,94,39768.1394212963,2008-11-16,03:20:46
40.015017,116.311334,0,94,39768.1394791667,2008-11-16,03:20:51
40.015018,116.311335,0,94,39768.139537037,2008-11-16,03:20:56
40.015018,116.311335,0,94,39768.1395949074,2008-11-16,03:21:01
40.015018,116.311335,0,94,39768.1396527778,2008-11-16,03:21:06
40.015018,116.311335,0,94,39768.1397106481,2008-11-16,03:21:11
40.015018,116.311335,0,94,39768.1397685185,2008-11-16,03:21:16
40.015017,116.311335,0,94,39768.1398263889,2008-11-16,03:21:21
40.015017,116.311334,0,94,39768.1398842593,2008-11-16,03:21:26
40.015017,116.311334,0,94,39768.1399421296,2008-11-16,03:21:31
40.015017,116.311335,0,94,39768.14,2008-11-16,03:21:36
40.015017,116.311335,0,94,39768.1400578704,2008-11-16,03:21:41
40.015017,116.311335,0,94,39768.1401157407,2008-11-16,03:21:46
40.015017,116.311335,0,94,39768.1401736111,2008-11-16,03:21:51
40.015017,116.311336,0,94,39768.1402314815,2008-11-16,03:21:56
40.015017,116.311336,0,94,39768.1402893519,2008-11-16,03:22:01
40.015017,116.311336,0,94,39768.1403472222,2008-11-16,03:22:06
40.015016,116.311336,0,94,39768.1404050926,2008-11-16,03:22:11
40.015017,116.311336,0,94,39768.140462963,2008-11-16,03:22:16
40.015016,116.311336,0,94,39768.1405208333,2008-11-16,03:22:21
40.015016,116.311336,0,94,39768.1405787037,2008-11-16,03:22:26
40.015016,116.311335,0,94,39768.1406365741,2008-11-16,03:22:31
40.015015,116.311335,0,94,39768.1406944444,2008-11-16,03:22:36
40.015016,116.311335,0,94,39768.1407523148,2008-11-16,03:22:41
40.015016,116.311335,0,94,39768.1408101852,2008-11-16,03:22:46
40.015016,116.311334,0,94,39768.1408680556,2008-11-16,03:22:51
40.015016,116.311334,0,94,39768.1409259259,2008-11-16,03:22:56
40.015016,116.311334,0,94,39768.1409837963,2008-11-16,03:23:01
40.015016,116.311334,0,94,39768.1410416667,2008-11-16,03:23:06
40.015016,116.311333,0,94,39768.141099537,2008-11-16,03:23:11
40.015016,116.311333,0,94,39768.1411574074,2008-11-16,03:23:16
40.015016,116.311333,0,94,39768.1412152778,2008-11-16,03:23:21
40.015016,116.311333,0,94,39768.1412731481,2008-11-16,03:23:26
40.015016,116.311332,0,94,39768.1413310185,2008-11-16,03:23:31
40.015016,116.311332,0,94,39768.1413888889,2008-11-16,03:23:36
40.015016,116.311332,0,94,39768.1414467593,2008-11-16,03:23:41
40.015015,116.31133,0,94,39768.1415046296,2008-11-16,03:23:46
40.015015,116.31133,0,94,39768.1415625,2008-11-16,03:23:51
40.015015,116.31133,0,94,39768.1416203704,2008-11-16,03:23:56
40.015015,116.31133,0,94,39768.1416782407,2008-11-16,03:24:01
40.015015,116.31133,0,94,39768.1417361111,2008-11-16,03:24:06
40.015015,116.31133,0,94,39768.1417939815,2008-11-16,03:24:11
40.015015,116.31133,0,94,39768.1418518518,2008-11-16,03:24:16
40.015015,116.31133,0,94,39768.1419097222,2008-11-16,03:24:21
40.015015,116.31133,0,94,39768.1419675926,2008-11-16,03:24:26
40.015015,116.31133,0,94,39768.1420023148,2008-11-16,03:24:29
40.015014,116.31133,0,94,39768.142025463,2008-11-16,03:24:31
40.015003,116.311332,0,94,39768.1420833333,2008-11-16,03:24:36
40.014993,116.311343,0,94,39768.1421412037,2008-11-16,03:24:41
40.014975,116.311339,0,94,39768.1421990741,2008-11-16,03:24:46
40.014954,116.311342,0,94,39768.1422569444,2008-11-16,03:24:51
40.014955,116.311366,0,94,39768.1423148148,2008-11-16,03:24:56
40.01495,116.311393,0,94,39768.1423726852,2008-11-16,03:25:01
40.014939,116.311399,0,94,39768.1424305556,2008-11-16,03:25:06
40.014909,116.311415,0,94,39768.1424884259,2008-11-16,03:25:11
40.014802,116.311466,0,95,39768.1425347222,2008-11-16,03:25:15
40.014664,116.311517,0,95,39768.1425694444,2008-11-16,03:25:18
40.014518,116.31158,0,95,39768.1425925926,2008-11-16,03:25:20
40.014356,116.311664,0,94,39768.1426157407,2008-11-16,03:25:22
40.014194,116.311731,0,94,39768.1426388889,2008-11-16,03:25:24
40.014024,116.311788,0,94,39768.142662037,2008-11-16,03:25:26
40.013927,116.311804,0,93,39768.1426736111,2008-11-16,03:25:27
40.013754,116.311843,0,93,39768.1426967593,2008-11-16,03:25:29
40.013574,116.311885,0,92,39768.1427199074,2008-11-16,03:25:31
40.013388,116.311908,0,91,39768.1427430556,2008-11-16,03:25:33
40.013284,116.311929,0,91,39768.1427546296,2008-11-16,03:25:34
40.013184,116.311953,0,90,39768.1427662037,2008-11-16,03:25:35
40.013084,116.311972,0,90,39768.1427777778,2008-11-16,03:25:36
40.012984,116.311985,0,89,39768.1427893518,2008-11-16,03:25:37
40.012885,116.311996,0,89,39768.1428009259,2008-11-16,03:25:38
40.012787,116.312006,0,88,39768.1428125,2008-11-16,03:25:39
40.01269,116.312014,0,87,39768.1428240741,2008-11-16,03:25:40
40.012584,116.312046,0,87,39768.1428356481,2008-11-16,03:25:41
40.012492,116.312062,0,86,39768.1428472222,2008-11-16,03:25:42
40.012318,116.312079,0,85,39768.1428703704,2008-11-16,03:25:44
40.012147,116.312109,0,84,39768.1428935185,2008-11-16,03:25:46
40.012057,116.312133,0,83,39768.1429050926,2008-11-16,03:25:47
40.011904,116.312161,0,82,39768.1429282407,2008-11-16,03:25:49
40.011747,116.312187,0,81,39768.1429513889,2008-11-16,03:25:51
40.011596,116.312204,0,80,39768.142974537,2008-11-16,03:25:53
40.011443,116.312214,0,78,39768.1429976852,2008-11-16,03:25:55
40.011265,116.312224,0,77,39768.1430208333,2008-11-16,03:25:57
40.011165,116.31223,0,76,39768.1430324074,2008-11-16,03:25:58
40.011064,116.312239,0,75,39768.1430439815,2008-11-16,03:25:59
40.010968,116.312248,0,74,39768.1430555556,2008-11-16,03:26:00
40.01087,116.312255,0,74,39768.1430671296,2008-11-16,03:26:01
40.01077,116.312255,0,73,39768.1430787037,2008-11-16,03:26:02
40.010669,116.312266,0,72,39768.1430902778,2008-11-16,03:26:03
40.010569,116.312274,0,71,39768.1431018518,2008-11-16,03:26:04
40.010464,116.312279,0,70,39768.1431134259,2008-11-16,03:26:05
40.010356,116.312285,0,69,39768.143125,2008-11-16,03:26:06
40.010246,116.312301,0,68,39768.1431365741,2008-11-16,03:26:07
40.010142,116.312313,0,67,39768.1431481481,2008-11-16,03:26:08
40.010041,116.312328,0,65,39768.1431597222,2008-11-16,03:26:09
40.009915,116.312366,0,64,39768.1431712963,2008-11-16,03:26:10
40.009803,116.312374,0,64,39768.1431828704,2008-11-16,03:26:11
40.009693,116.312388,0,62,39768.1431944444,2008-11-16,03:26:12
40.00958,116.312403,0,61,39768.1432060185,2008-11-16,03:26:13
40.009461,116.312411,0,60,39768.1432175926,2008-11-16,03:26:14
40.009346,116.31242,0,59,39768.1432291667,2008-11-16,03:26:15
40.009228,116.312436,0,58,39768.1432407407,2008-11-16,03:26:16
40.009113,116.312447,0,57,39768.1432523148,2008-11-16,03:26:17
40.008995,116.312457,0,56,39768.1432638889,2008-11-16,03:26:18
40.008888,116.312463,0,55,39768.143275463,2008-11-16,03:26:19
40.008786,116.312467,0,54,39768.143287037,2008-11-16,03:26:20
40.008684,116.312472,0,53,39768.1432986111,2008-11-16,03:26:21
40.008584,116.31248,0,51,39768.1433101852,2008-11-16,03:26:22
40.008476,116.312495,0,50,39768.1433217593,2008-11-16,03:26:23
40.008378,116.312502,0,49,39768.1433333333,2008-11-16,03:26:24
40.008288,116.31251,0,48,39768.1433449074,2008-11-16,03:26:25
40.008121,116.312528,0,46,39768.1433680556,2008-11-16,03:26:27
40.008,116.312559,0,45,39768.1433912037,2008-11-16,03:26:29
40.007909,116.312577,0,43,39768.1434143518,2008-11-16,03:26:31
40.007868,116.312556,0,39,39768.1434722222,2008-11-16,03:26:36
40.007865,116.312559,0,38,39768.1435300926,2008-11-16,03:26:41
40.007865,116.312559,0,38,39768.1435648148,2008-11-16,03:26:44
40.007857,116.312561,0,37,39768.143587963,2008-11-16,03:26:46
40.007839,116.312569,0,37,39768.1436458333,2008-11-16,03:26:51
40.007735,116.312607,0,36,39768.1436921296,2008-11-16,03:26:55
40.007623,116.312629,0,36,39768.1437152778,2008-11-16,03:26:57
40.00748,116.312638,0,36,39768.1437384259,2008-11-16,03:26:59
40.0073,116.312667,0,36,39768.1437615741,2008-11-16,03:27:01
40.007123,116.312684,0,36,39768.1437847222,2008-11-16,03:27:03
40.007031,116.312693,0,36,39768.1437962963,2008-11-16,03:27:04
40.006935,116.312702,0,36,39768.1438078704,2008-11-16,03:27:05
40.006838,116.312713,0,35,39768.1438194444,2008-11-16,03:27:06
40.00674,116.312723,0,35,39768.1438310185,2008-11-16,03:27:07
40.006641,116.312735,0,35,39768.1438425926,2008-11-16,03:27:08
40.006543,116.312749,0,35,39768.1438541667,2008-11-16,03:27:09
40.006438,116.312766,0,35,39768.1438657407,2008-11-16,03:27:10
40.006333,116.31278,0,35,39768.1438773148,2008-11-16,03:27:11
40.006228,116.312794,0,34,39768.1438888889,2008-11-16,03:27:12
40.006125,116.312805,0,34,39768.143900463,2008-11-16,03:27:13
40.006021,116.312818,0,34,39768.143912037,2008-11-16,03:27:14
40.005915,116.312825,0,34,39768.1439236111,2008-11-16,03:27:15
40.0058,116.31284,0,33,39768.1439351852,2008-11-16,03:27:16
40.005707,116.31284,0,34,39768.1439467593,2008-11-16,03:27:17
40.005608,116.312838,0,33,39768.1439583333,2008-11-16,03:27:18
40.005515,116.312829,0,33,39768.1439699074,2008-11-16,03:27:19
40.005426,116.312809,0,33,39768.1439814815,2008-11-16,03:27:20
40.005256,116.312732,0,32,39768.1440046296,2008-11-16,03:27:22
40.00517,116.312672,0,32,39768.1440162037,2008-11-16,03:27:23
40.005093,116.312603,0,32,39768.1440277778,2008-11-16,03:27:24
40.005057,116.312488,0,32,39768.1440393519,2008-11-16,03:27:25
40.005029,116.312363,0,31,39768.1440509259,2008-11-16,03:27:26
40.004983,116.312255,0,31,39768.1440625,2008-11-16,03:27:27
40.004958,116.312114,0,31,39768.1440740741,2008-11-16,03:27:28
40.004935,116.311976,0,30,39768.1440856481,2008-11-16,03:27:29
40.004909,116.31183,0,30,39768.1440972222,2008-11-16,03:27:30
40.004889,116.311683,0,30,39768.1441087963,2008-11-16,03:27:31
40.004861,116.311518,0,30,39768.1441203704,2008-11-16,03:27:32
40.004825,116.311352,0,31,39768.1441319444,2008-11-16,03:27:33
40.004806,116.311199,0,31,39768.1441435185,2008-11-16,03:27:34
40.004795,116.311047,0,31,39768.1441550926,2008-11-16,03:27:35
40.004782,116.310901,0,30,39768.1441666667,2008-11-16,03:27:36
40.004768,116.310764,0,30,39768.1441782407,2008-11-16,03:27:37
40.004755,116.310628,0,29,39768.1441898148,2008-11-16,03:27:38
40.004734,116.31049,0,29,39768.1442013889,2008-11-16,03:27:39
40.004698,116.310363,0,29,39768.144212963,2008-11-16,03:27:40
40.004664,116.310229,0,28,39768.144224537,2008-11-16,03:27:41
40.004618,116.310107,0,28,39768.1442361111,2008-11-16,03:27:42
40.004571,116.309986,0,28,39768.1442476852,2008-11-16,03:27:43
40.004517,116.309868,0,27,39768.1442592593,2008-11-16,03:27:44
40.004446,116.309769,0,27,39768.1442708333,2008-11-16,03:27:45
40.004373,116.30967,0,27,39768.1442824074,2008-11-16,03:27:46
40.004301,116.30957,0,27,39768.1442939815,2008-11-16,03:27:47
40.004221,116.309477,0,26,39768.1443055556,2008-11-16,03:27:48
40.00414,116.30939,0,26,39768.1443171296,2008-11-16,03:27:49
40.004043,116.309327,0,26,39768.1443287037,2008-11-16,03:27:50
40.003969,116.309246,0,26,39768.1443402778,2008-11-16,03:27:51
40.003892,116.309182,0,26,39768.1443518519,2008-11-16,03:27:52
40.003767,116.309044,0,27,39768.144375,2008-11-16,03:27:54
40.003676,116.308957,0,25,39768.1443981482,2008-11-16,03:27:56
40.00361,116.308911,0,22,39768.1444560185,2008-11-16,03:28:01
40.003611,116.308924,0,19,39768.1445138889,2008-11-16,03:28:06
40.003568,116.308955,0,15,39768.1445717593,2008-11-16,03:28:11
40.003572,116.308964,0,14,39768.1446296296,2008-11-16,03:28:16
40.003463,116.308919,0,11,39768.1446875,2008-11-16,03:28:21
40.003347,116.308899,0,9,39768.1447106482,2008-11-16,03:28:23
40.003212,116.308872,0,9,39768.1447337963,2008-11-16,03:28:25
40.003111,116.308899,0,9,39768.1447453704,2008-11-16,03:28:26
40.002956,116.308886,0,8,39768.1447685185,2008-11-16,03:28:28
40.002794,116.308882,0,7,39768.1447916667,2008-11-16,03:28:30
40.002631,116.308895,0,6,39768.1448148148,2008-11-16,03:28:32
40.002464,116.308897,0,5,39768.144837963,2008-11-16,03:28:34
40.002371,116.308897,0,4,39768.144849537,2008-11-16,03:28:35
40.002191,116.30892,0,3,39768.1448726852,2008-11-16,03:28:37
40.002085,116.30892,0,2,39768.1448842593,2008-11-16,03:28:38
40.00197,116.308928,0,2,39768.1448958333,2008-11-16,03:28:39
40.001861,116.308926,0,2,39768.1449074074,2008-11-16,03:28:40
40.001752,116.308922,0,1,39768.1449189815,2008-11-16,03:28:41
40.001642,116.308922,0,0,39768.1449305556,2008-11-16,03:28:42
40.001533,116.308923,0,0,39768.1449421296,2008-11-16,03:28:43
40.001416,116.308929,0,0,39768.1449537037,2008-11-16,03:28:44
40.001305,116.308926,0,0,39768.1449652778,2008-11-16,03:28:45
40.001189,116.308925,0,-1,39768.1449768519,2008-11-16,03:28:46
40.001072,116.308928,0,0,39768.1449884259,2008-11-16,03:28:47
40.000953,116.308925,0,0,39768.145,2008-11-16,03:28:48
40.000837,116.308924,0,0,39768.1450115741,2008-11-16,03:28:49
40.000725,116.30893,0,2,39768.1450231481,2008-11-16,03:28:50
40.000601,116.308919,0,2,39768.1450347222,2008-11-16,03:28:51
40.000476,116.308913,0,3,39768.1450462963,2008-11-16,03:28:52
40.000361,116.308914,0,4,39768.1450578704,2008-11-16,03:28:53
40.000243,116.308915,0,3,39768.1450694444,2008-11-16,03:28:54
40.000117,116.308915,0,3,39768.1450810185,2008-11-16,03:28:55
39.999995,116.308911,0,2,39768.1450925926,2008-11-16,03:28:56
39.999877,116.308914,0,2,39768.1451041667,2008-11-16,03:28:57
39.999765,116.308914,0,1,39768.1451157407,2008-11-16,03:28:58
39.999666,116.308907,0,0,39768.1451273148,2008-11-16,03:28:59
39.999556,116.308918,0,0,39768.1451388889,2008-11-16,03:29:00
39.999395,116.308901,0,0,39768.145162037,2008-11-16,03:29:02
39.999237,116.308907,0,0,39768.1451851852,2008-11-16,03:29:04
39.999105,116.308905,0,0,39768.1452083333,2008-11-16,03:29:06
39.999015,116.308912,0,0,39768.1452430556,2008-11-16,03:29:09
39.998957,116.308903,0,4,39768.1453009259,2008-11-16,03:29:14
39.998911,116.308892,0,4,39768.1453587963,2008-11-16,03:29:19
39.998821,116.308907,0,6,39768.1454050926,2008-11-16,03:29:23
39.998702,116.308911,0,3,39768.1454398148,2008-11-16,03:29:26
39.998604,116.308906,0,4,39768.145462963,2008-11-16,03:29:28
39.998497,116.308894,0,3,39768.1454861111,2008-11-16,03:29:30
39.998373,116.308893,0,2,39768.1455092593,2008-11-16,03:29:32
39.998242,116.308904,0,2,39768.1455324074,2008-11-16,03:29:34
39.998105,116.308899,0,2,39768.1455555556,2008-11-16,03:29:36
39.997955,116.308891,0,1,39768.1455787037,2008-11-16,03:29:38
39.997791,116.308885,0,0,39768.1456018519,2008-11-16,03:29:40
39.997624,116.308867,0,3,39768.145625,2008-11-16,03:29:42
39.997447,116.308871,0,6,39768.1456481481,2008-11-16,03:29:44
39.997279,116.308868,0,7,39768.1456712963,2008-11-16,03:29:46
39.997122,116.308869,0,6,39768.1456944444,2008-11-16,03:29:48
39.996995,116.308884,0,11,39768.1457175926,2008-11-16,03:29:50
39.996874,116.308887,0,12,39768.1457407407,2008-11-16,03:29:52
39.996771,116.30887,0,13,39768.1457638889,2008-11-16,03:29:54
39.996652,116.308851,0,10,39768.1457986111,2008-11-16,03:29:57
39.996563,116.308851,0,8,39768.1458564815,2008-11-16,03:30:02
39.996544,116.308833,0,7,39768.1459143519,2008-11-16,03:30:07
39.996511,116.308831,0,-2,39768.1459722222,2008-11-16,03:30:12
39.996494,116.30883,0,-7,39768.1460300926,2008-11-16,03:30:17
39.996438,116.308836,0,1,39768.146087963,2008-11-16,03:30:22
39.996337,116.308831,0,7,39768.1461226852,2008-11-16,03:30:25
39.996247,116.308797,0,18,39768.1461458333,2008-11-16,03:30:27
39.996134,116.308753,0,27,39768.1461689815,2008-11-16,03:30:29
39.996009,116.308747,0,36,39768.1461921296,2008-11-16,03:30:31
39.995879,116.308781,0,39,39768.1462152778,2008-11-16,03:30:33
39.995708,116.30882,0,44,39768.1462384259,2008-11-16,03:30:35
39.995532,116.308857,0,48,39768.1462615741,2008-11-16,03:30:37
39.995359,116.308872,0,52,39768.1462847222,2008-11-16,03:30:39
39.995178,116.308859,0,59,39768.1463078704,2008-11-16,03:30:41
39.995001,116.308881,0,61,39768.1463310185,2008-11-16,03:30:43
39.99483,116.308904,0,61,39768.1463541667,2008-11-16,03:30:45
39.994653,116.308919,0,61,39768.1463773148,2008-11-16,03:30:47
39.994493,116.308939,0,63,39768.146400463,2008-11-16,03:30:49
39.994352,116.308963,0,63,39768.1464236111,2008-11-16,03:30:51
39.994237,116.308977,0,67,39768.1464467593,2008-11-16,03:30:53
39.994125,116.309001,0,72,39768.1464814815,2008-11-16,03:30:56
39.994153,116.308958,0,86,39768.1465393519,2008-11-16,03:31:01
39.994058,116.308995,0,97,39768.1465972222,2008-11-16,03:31:06
39.993948,116.309011,0,98,39768.1466203704,2008-11-16,03:31:08
39.993805,116.309003,0,105,39768.1466435185,2008-11-16,03:31:10
39.993632,116.309013,0,108,39768.1466666667,2008-11-16,03:31:12
39.993542,116.309021,0,109,39768.1466782407,2008-11-16,03:31:13
39.993372,116.309028,0,110,39768.1467013889,2008-11-16,03:31:15
39.9932,116.309064,0,112,39768.146724537,2008-11-16,03:31:17
39.99303,116.309105,0,113,39768.1467476852,2008-11-16,03:31:19
39.992866,116.309162,0,115,39768.1467708333,2008-11-16,03:31:21
39.992705,116.309243,0,117,39768.1467939815,2008-11-16,03:31:23
39.992543,116.309341,0,120,39768.1468171296,2008-11-16,03:31:25
39.992382,116.309414,0,123,39768.1468402778,2008-11-16,03:31:27
39.99221,116.309468,0,125,39768.1468634259,2008-11-16,03:31:29
39.992039,116.309504,0,127,39768.1468865741,2008-11-16,03:31:31
39.991871,116.309516,0,127,39768.1469097222,2008-11-16,03:31:33
39.991779,116.309533,0,128,39768.1469212963,2008-11-16,03:31:34
39.991685,116.309544,0,128,39768.1469328704,2008-11-16,03:31:35
39.991525,116.309562,0,128,39768.1469560185,2008-11-16,03:31:37
39.991411,116.309553,0,126,39768.1469791667,2008-11-16,03:31:39
39.991305,116.30956,0,127,39768.1470023148,2008-11-16,03:31:41
39.991236,116.309571,0,122,39768.1470601852,2008-11-16,03:31:46
39.991209,116.309568,0,124,39768.1471180556,2008-11-16,03:31:51
39.9912,116.30957,0,126,39768.1471759259,2008-11-16,03:31:56
39.991187,116.309576,0,127,39768.1472337963,2008-11-16,03:32:01
39.991191,116.309575,0,127,39768.1472916667,2008-11-16,03:32:06
39.991197,116.309574,0,127,39768.147349537,2008-11-16,03:32:11
39.991194,116.309574,0,127,39768.1474074074,2008-11-16,03:32:16
39.991195,116.309574,0,126,39768.1474652778,2008-11-16,03:32:21
39.991195,116.309574,0,126,39768.1475,2008-11-16,03:32:24
39.991198,116.309574,0,126,39768.1475231481,2008-11-16,03:32:26
39.991218,116.30958,0,126,39768.1475810185,2008-11-16,03:32:31
39.991237,116.309615,0,125,39768.1476388889,2008-11-16,03:32:36
39.99125,116.309649,0,124,39768.1476967593,2008-11-16,03:32:41
39.991238,116.30968,0,123,39768.1477546296,2008-11-16,03:32:46
39.991224,116.309714,0,122,39768.1478125,2008-11-16,03:32:51
39.991224,116.309714,0,122,39768.1478472222,2008-11-16,03:32:54
39.991232,116.30971,0,120,39768.1478703704,2008-11-16,03:32:56
39.991245,116.309702,0,120,39768.1479282407,2008-11-16,03:33:01
39.991245,116.309702,0,120,39768.147962963,2008-11-16,03:33:04
39.991237,116.309706,0,119,39768.1479861111,2008-11-16,03:33:06
39.991222,116.309717,0,118,39768.1480439815,2008-11-16,03:33:11
39.991096,116.309716,0,119,39768.1481018519,2008-11-16,03:33:16
39.990991,116.309717,0,117,39768.148125,2008-11-16,03:33:18
39.990905,116.309797,0,115,39768.1481481481,2008-11-16,03:33:20
39.990822,116.309893,0,110,39768.1481828704,2008-11-16,03:33:23
39.990738,116.309996,0,105,39768.1482175926,2008-11-16,03:33:26
39.990701,116.310117,0,99,39768.1482523148,2008-11-16,03:33:29
39.990691,116.310238,0,95,39768.148275463,2008-11-16,03:33:31
39.990676,116.31037,0,92,39768.1482986111,2008-11-16,03:33:33
39.990675,116.31051,0,89,39768.1483217593,2008-11-16,03:33:35
39.990678,116.310666,0,85,39768.1483449074,2008-11-16,03:33:37
39.990677,116.310841,0,82,39768.1483680556,2008-11-16,03:33:39
39.990663,116.311046,0,78,39768.1483912037,2008-11-16,03:33:41
39.990642,116.31126,0,75,39768.1484143519,2008-11-16,03:33:43
39.99064,116.31138,0,73,39768.1484259259,2008-11-16,03:33:44
39.990639,116.311498,0,72,39768.1484375,2008-11-16,03:33:45
39.990652,116.311648,0,71,39768.1484490741,2008-11-16,03:33:46
39.990675,116.311804,0,70,39768.1484606481,2008-11-16,03:33:47
39.990686,116.311962,0,69,39768.1484722222,2008-11-16,03:33:48
39.990698,116.312122,0,68,39768.1484837963,2008-11-16,03:33:49
39.990715,116.312299,0,67,39768.1484953704,2008-11-16,03:33:50
39.990732,116.312471,0,66,39768.1485069444,2008-11-16,03:33:51
39.990742,116.31264,0,65,39768.1485185185,2008-11-16,03:33:52
39.990758,116.312813,0,64,39768.1485300926,2008-11-16,03:33:53
39.990773,116.312994,0,64,39768.1485416667,2008-11-16,03:33:54
39.990778,116.313181,0,63,39768.1485532407,2008-11-16,03:33:55
39.990793,116.31336,0,62,39768.1485648148,2008-11-16,03:33:56
39.990804,116.313533,0,61,39768.1485763889,2008-11-16,03:33:57
39.990814,116.313705,0,60,39768.148587963,2008-11-16,03:33:58
39.990827,116.313879,0,59,39768.148599537,2008-11-16,03:33:59
39.990837,116.314043,0,58,39768.1486111111,2008-11-16,03:34:00
39.990848,116.314212,0,56,39768.1486226852,2008-11-16,03:34:01
39.990863,116.314377,0,55,39768.1486342593,2008-11-16,03:34:02
39.990879,116.314541,0,53,39768.1486458333,2008-11-16,03:34:03
39.990894,116.314698,0,51,39768.1486574074,2008-11-16,03:34:04
39.99093,116.314853,0,51,39768.1486689815,2008-11-16,03:34:05
39.990936,116.314998,0,49,39768.1486805556,2008-11-16,03:34:06
39.990947,116.315138,0,48,39768.1486921296,2008-11-16,03:34:07
39.990959,116.315268,0,47,39768.1487037037,2008-11-16,03:34:08
39.990966,116.315396,0,46,39768.1487152778,2008-11-16,03:34:09
39.990971,116.315516,0,45,39768.1487268518,2008-11-16,03:34:10
39.990974,116.315717,0,44,39768.14875,2008-11-16,03:34:12
39.990968,116.3159,0,44,39768.1487731481,2008-11-16,03:34:14
39.990959,116.316065,0,46,39768.1487962963,2008-11-16,03:34:16
39.990954,116.316225,0,47,39768.1488194444,2008-11-16,03:34:18
39.990941,116.316389,0,47,39768.1488425926,2008-11-16,03:34:20
39.990933,116.316565,0,46,39768.1488657407,2008-11-16,03:34:22
39.990926,116.316756,0,46,39768.1488888889,2008-11-16,03:34:24
39.990918,116.316947,0,45,39768.148912037,2008-11-16,03:34:26
39.990914,116.317121,0,44,39768.1489351852,2008-11-16,03:34:28
39.990902,116.31728,0,44,39768.1489583333,2008-11-16,03:34:30
39.990897,116.317428,0,47,39768.1489814815,2008-11-16,03:34:32
39.990905,116.317595,0,48,39768.1490162037,2008-11-16,03:34:35
39.990906,116.317725,0,47,39768.1490509259,2008-11-16,03:34:38
39.990895,116.317832,0,45,39768.1491087963,2008-11-16,03:34:43
39.990858,116.317863,0,41,39768.1491666667,2008-11-16,03:34:48
39.990847,116.317867,0,36,39768.149224537,2008-11-16,03:34:53
39.990847,116.317867,0,36,39768.1492592593,2008-11-16,03:34:56
39.990843,116.317872,0,35,39768.1492824074,2008-11-16,03:34:58
39.990883,116.317994,0,36,39768.1493171296,2008-11-16,03:35:01
39.990896,116.318151,0,35,39768.1493402778,2008-11-16,03:35:03
39.990918,116.318275,0,36,39768.1493518518,2008-11-16,03:35:04
39.990916,116.318507,0,36,39768.149375,2008-11-16,03:35:06
39.990893,116.318705,0,37,39768.1493865741,2008-11-16,03:35:07
39.990893,116.318846,0,37,39768.1493981481,2008-11-16,03:35:08
39.990894,116.318982,0,37,39768.1494097222,2008-11-16,03:35:09
39.990895,116.319137,0,37,39768.1494212963,2008-11-16,03:35:10
39.990905,116.31928,0,37,39768.1494328704,2008-11-16,03:35:11
39.990907,116.319435,0,37,39768.1494444444,2008-11-16,03:35:12
39.99092,116.319596,0,37,39768.1494560185,2008-11-16,03:35:13
39.990938,116.319752,0,37,39768.1494675926,2008-11-16,03:35:14
39.990963,116.319912,0,38,39768.1494791667,2008-11-16,03:35:15
39.990984,116.320066,0,38,39768.1494907407,2008-11-16,03:35:16
39.990997,116.320215,0,37,39768.1495023148,2008-11-16,03:35:17
39.99101,116.320349,0,37,39768.1495138889,2008-11-16,03:35:18
39.991016,116.320468,0,37,39768.149525463,2008-11-16,03:35:19
39.991038,116.320643,0,35,39768.1495486111,2008-11-16,03:35:21
39.991082,116.320849,0,33,39768.1495717593,2008-11-16,03:35:23
39.991122,116.32098,0,32,39768.1495833333,2008-11-16,03:35:24
39.991147,116.321181,0,30,39768.1496064815,2008-11-16,03:35:26
39.991188,116.321346,0,28,39768.1496296296,2008-11-16,03:35:28
39.991212,116.321469,0,26,39768.1496643518,2008-11-16,03:35:31
39.99121,116.321553,0,19,39768.1497222222,2008-11-16,03:35:36
39.991213,116.32164,0,11,39768.1497800926,2008-11-16,03:35:41
39.991224,116.321788,0,5,39768.1498148148,2008-11-16,03:35:44
39.991202,116.321929,0,1,39768.149849537,2008-11-16,03:35:47
39.991183,116.322039,0,-4,39768.1499074074,2008-11-16,03:35:52
39.991173,116.32199,0,-12,39768.1499652778,2008-11-16,03:35:57
39.991173,116.32199,0,-12,39768.15,2008-11-16,03:36:00
39.991173,116.321986,0,-25,39768.1500231481,2008-11-16,03:36:02
39.991201,116.322064,0,-37,39768.1500810185,2008-11-16,03:36:07
39.991249,116.322223,0,-45,39768.1501157407,2008-11-16,03:36:10
39.991319,116.322342,0,-47,39768.1501388889,2008-11-16,03:36:12
39.991333,116.322529,0,-50,39768.150162037,2008-11-16,03:36:14
39.991353,116.322741,0,-55,39768.1501851852,2008-11-16,03:36:16
39.99138,116.322931,0,-62,39768.1502083333,2008-11-16,03:36:18
39.991411,116.323111,0,-69,39768.1502314815,2008-11-16,03:36:20
39.991425,116.323337,0,-76,39768.1502546296,2008-11-16,03:36:22
39.991427,116.32358,0,-83,39768.1502777778,2008-11-16,03:36:24
39.991432,116.323703,0,-86,39768.1502893518,2008-11-16,03:36:25
39.991435,116.323826,0,-90,39768.1503009259,2008-11-16,03:36:26
39.991439,116.323946,0,-93,39768.1503125,2008-11-16,03:36:27
39.991445,116.324072,0,-97,39768.1503240741,2008-11-16,03:36:28
39.99145,116.324197,0,-97,39768.1503356481,2008-11-16,03:36:29
39.991463,116.324403,0,-102,39768.1503587963,2008-11-16,03:36:31
39.991466,116.324554,0,-105,39768.1503703704,2008-11-16,03:36:32
39.991453,116.324781,0,-110,39768.1503935185,2008-11-16,03:36:34
39.99142,116.324916,0,-113,39768.1504050926,2008-11-16,03:36:35
39.991364,116.325055,0,-113,39768.1504166667,2008-11-16,03:36:36
39.991356,116.325204,0,-114,39768.1504398148,2008-11-16,03:36:38
39.991349,116.325373,0,-118,39768.150462963,2008-11-16,03:36:40
39.991343,116.325521,0,-122,39768.1504976852,2008-11-16,03:36:43
39.99133,116.325637,0,-123,39768.1505208333,2008-11-16,03:36:45
39.99134,116.325744,0,-126,39768.1505787037,2008-11-16,03:36:50
39.991352,116.325731,0,-121,39768.1506365741,2008-11-16,03:36:55
39.991346,116.325726,0,-119,39768.1506944444,2008-11-16,03:37:00
39.991346,116.325726,0,-119,39768.1507291667,2008-11-16,03:37:03
39.991353,116.325724,0,-120,39768.1507523148,2008-11-16,03:37:05
39.991332,116.32573,0,-123,39768.1508101852,2008-11-16,03:37:10
39.991321,116.325747,0,-127,39768.1508680556,2008-11-16,03:37:15
39.991304,116.325751,0,-131,39768.1509259259,2008-11-16,03:37:20
39.991327,116.325748,0,-131,39768.1509837963,2008-11-16,03:37:25
39.991311,116.325755,0,-135,39768.1510416667,2008-11-16,03:37:30
39.991318,116.325764,0,-142,39768.151099537,2008-11-16,03:37:35
39.991285,116.325791,0,-149,39768.1511574074,2008-11-16,03:37:40
39.991247,116.325909,0,-156,39768.1512037037,2008-11-16,03:37:44
39.991272,116.326048,0,-163,39768.1512384259,2008-11-16,03:37:47
39.991218,116.326225,0,-170,39768.1512731481,2008-11-16,03:37:50
39.991214,116.326341,0,-174,39768.1512962963,2008-11-16,03:37:52
39.991228,116.326481,0,-175,39768.1513194444,2008-11-16,03:37:54
39.991281,116.326616,0,-178,39768.1513425926,2008-11-16,03:37:56
39.991303,116.326744,0,-181,39768.1513657407,2008-11-16,03:37:58
39.991328,116.326899,0,-184,39768.1513888889,2008-11-16,03:38:00
39.991332,116.327041,0,-187,39768.151412037,2008-11-16,03:38:02
39.99131,116.327191,0,-191,39768.1514351852,2008-11-16,03:38:04
39.991305,116.327339,0,-197,39768.1514583333,2008-11-16,03:38:06
39.991277,116.327526,0,-198,39768.1514814815,2008-11-16,03:38:08
39.991262,116.327656,0,-203,39768.1515046296,2008-11-16,03:38:10
39.99124,116.327789,0,-204,39768.1515393518,2008-11-16,03:38:13
39.991202,116.32791,0,-205,39768.1515740741,2008-11-16,03:38:16
39.991156,116.328028,0,-209,39768.1516087963,2008-11-16,03:38:19
39.99111,116.328163,0,-213,39768.1516435185,2008-11-16,03:38:22
39.991069,116.328325,0,-217,39768.1516782407,2008-11-16,03:38:25
39.991048,116.328441,0,-225,39768.151724537,2008-11-16,03:38:29
39.991035,116.328442,0,-230,39768.1517824074,2008-11-16,03:38:34
39.990988,116.328484,0,-224,39768.1518402778,2008-11-16,03:38:39
39.990853,116.328497,0,-216,39768.1518981481,2008-11-16,03:38:44
39.990757,116.328525,0,-210,39768.1519097222,2008-11-16,03:38:45
39.990679,116.328521,0,-200,39768.1519675926,2008-11-16,03:38:50
39.990715,116.328529,0,-200,39768.152025463,2008-11-16,03:38:55
39.990825,116.328532,0,-194,39768.1520601852,2008-11-16,03:38:58
39.990916,116.328562,0,-187,39768.1520949074,2008-11-16,03:39:01
39.991031,116.328584,0,-174,39768.1521412037,2008-11-16,03:39:05
39.991101,116.328601,0,-167,39768.1521990741,2008-11-16,03:39:10
39.991171,116.328752,0,-155,39768.1522337963,2008-11-16,03:39:13
39.991202,116.32887,0,-150,39768.1522569444,2008-11-16,03:39:15
39.991246,116.329009,0,-145,39768.1522800926,2008-11-16,03:39:17
39.991281,116.32915,0,-141,39768.1523032407,2008-11-16,03:39:19
39.991319,116.329264,0,-134,39768.1523263889,2008-11-16,03:39:21
39.991314,116.329379,0,-120,39768.1523611111,2008-11-16,03:39:24
39.991335,116.329497,0,-110,39768.1523958333,2008-11-16,03:39:27
39.991368,116.329601,0,-86,39768.1524421296,2008-11-16,03:39:31
39.991289,116.329697,0,-71,39768.1524884259,2008-11-16,03:39:35
39.991278,116.329702,0,-68,39768.1525462963,2008-11-16,03:39:40
39.991259,116.329707,0,-67,39768.1526041667,2008-11-16,03:39:45
39.991252,116.329708,0,-66,39768.152662037,2008-11-16,03:39:50
39.991253,116.329708,0,-65,39768.1527199074,2008-11-16,03:39:55
39.991249,116.32971,0,-65,39768.1527777778,2008-11-16,03:40:00
39.991244,116.329712,0,-65,39768.1528356481,2008-11-16,03:40:05
39.991244,116.329712,0,-65,39768.1528703704,2008-11-16,03:40:08
39.991242,116.329719,0,-65,39768.1528935185,2008-11-16,03:40:10
39.991233,116.329802,0,-65,39768.1529513889,2008-11-16,03:40:15
39.991223,116.329927,0,-65,39768.1529976852,2008-11-16,03:40:19
39.991207,116.330068,0,-67,39768.1530439815,2008-11-16,03:40:23
39.991233,116.330201,0,-68,39768.1530902778,2008-11-16,03:40:27
39.991276,116.330314,0,-70,39768.1531365741,2008-11-16,03:40:31
39.99139,116.330471,0,-62,39768.1531597222,2008-11-16,03:40:33
39.991381,116.330612,0,-59,39768.1531828704,2008-11-16,03:40:35
39.991355,116.330801,0,-63,39768.1532175926,2008-11-16,03:40:38
39.991372,116.330932,0,-67,39768.1532407407,2008-11-16,03:40:40
39.991357,116.331088,0,-70,39768.1532638889,2008-11-16,03:40:42
39.991351,116.331236,0,-74,39768.153287037,2008-11-16,03:40:44
39.991343,116.331363,0,-80,39768.1533101852,2008-11-16,03:40:46
39.991332,116.331494,0,-85,39768.1533333333,2008-11-16,03:40:48
39.99135,116.331642,0,-90,39768.1533564815,2008-11-16,03:40:50
39.991374,116.331861,0,-94,39768.1533796296,2008-11-16,03:40:52
39.991371,116.331997,0,-96,39768.1533912037,2008-11-16,03:40:53
39.991373,116.332119,0,-98,39768.1534027778,2008-11-16,03:40:54
39.991384,116.332267,0,-100,39768.1534143519,2008-11-16,03:40:55
39.99139,116.332399,0,-102,39768.1534259259,2008-11-16,03:40:56
39.991402,116.332541,0,-104,39768.1534375,2008-11-16,03:40:57
39.991386,116.332701,0,-105,39768.1534490741,2008-11-16,03:40:58
39.991381,116.332837,0,-108,39768.1534606481,2008-11-16,03:40:59
39.991375,116.332976,0,-110,39768.1534722222,2008-11-16,03:41:00
39.991372,116.33311,0,-111,39768.1534837963,2008-11-16,03:41:01
39.991366,116.33323,0,-113,39768.1534953704,2008-11-16,03:41:02
39.991357,116.33344,0,-118,39768.1535185185,2008-11-16,03:41:04
39.99133,116.333637,0,-122,39768.1535416667,2008-11-16,03:41:06
39.991333,116.333772,0,-126,39768.1535648148,2008-11-16,03:41:08
39.991324,116.333912,0,-130,39768.153587963,2008-11-16,03:41:10
39.991319,116.33406,0,-135,39768.1536111111,2008-11-16,03:41:12
39.991353,116.334231,0,-138,39768.1536342593,2008-11-16,03:41:14
39.991368,116.334372,0,-141,39768.1536574074,2008-11-16,03:41:16
39.991383,116.334527,0,-147,39768.1536805556,2008-11-16,03:41:18
39.991399,116.334706,0,-152,39768.1537037037,2008-11-16,03:41:20
39.991428,116.33493,0,-157,39768.1537268519,2008-11-16,03:41:22
39.991481,116.335155,0,-162,39768.15375,2008-11-16,03:41:24
39.991513,116.335385,0,-168,39768.1537731481,2008-11-16,03:41:26
39.991532,116.335502,0,-170,39768.1537847222,2008-11-16,03:41:27
39.991549,116.335628,0,-173,39768.1537962963,2008-11-16,03:41:28
39.991587,116.335846,0,-179,39768.1538194444,2008-11-16,03:41:30
39.991607,116.335979,0,-182,39768.1538310185,2008-11-16,03:41:31
39.991624,116.336108,0,-185,39768.1538425926,2008-11-16,03:41:32
39.991639,116.336236,0,-188,39768.1538541667,2008-11-16,03:41:33
39.991655,116.336365,0,-191,39768.1538657407,2008-11-16,03:41:34
39.991669,116.336495,0,-194,39768.1538773148,2008-11-16,03:41:35
39.991715,116.336633,0,-197,39768.1538888889,2008-11-16,03:41:36
39.991764,116.33675,0,-200,39768.153900463,2008-11-16,03:41:37
39.991839,116.336945,0,-205,39768.1539236111,2008-11-16,03:41:39
39.991855,116.337074,0,-211,39768.1539467593,2008-11-16,03:41:41
39.991881,116.33725,0,-217,39768.1539699074,2008-11-16,03:41:43
39.991914,116.337435,0,-224,39768.1539930556,2008-11-16,03:41:45
39.991949,116.337684,0,-230,39768.1540162037,2008-11-16,03:41:47
39.991983,116.33785,0,-233,39768.1540277778,2008-11-16,03:41:48
39.992008,116.337986,0,-236,39768.1540393519,2008-11-16,03:41:49
39.992024,116.33814,0,-240,39768.1540509259,2008-11-16,03:41:50
39.992038,116.338274,0,-243,39768.1540625,2008-11-16,03:41:51
39.992052,116.338425,0,-246,39768.1540740741,2008-11-16,03:41:52
39.992046,116.338585,0,-249,39768.1540856481,2008-11-16,03:41:53
39.992056,116.338747,0,-252,39768.1540972222,2008-11-16,03:41:54
39.99206,116.338917,0,-255,39768.1541087963,2008-11-16,03:41:55
39.992059,116.339081,0,-258,39768.1541203704,2008-11-16,03:41:56
39.992069,116.339229,0,-262,39768.1541319444,2008-11-16,03:41:57
39.992079,116.339369,0,-265,39768.1541435185,2008-11-16,03:41:58
39.992043,116.339571,0,-271,39768.1541666667,2008-11-16,03:42:00
39.992071,116.339777,0,-277,39768.1541898148,2008-11-16,03:42:02
39.991971,116.33973,0,-290,39768.1542361111,2008-11-16,03:42:06
39.991738,116.339223,0,-293,39768.1542476852,2008-11-16,03:42:07
39.991603,116.338903,0,-293,39768.1542592593,2008-11-16,03:42:08
39.991503,116.338803,0,-297,39768.1542824074,2008-11-16,03:42:10
39.991489,116.338826,0,-302,39768.1543402778,2008-11-16,03:42:15
39.991516,116.338791,0,-305,39768.1543981481,2008-11-16,03:42:20
39.991544,116.338699,0,-309,39768.1544560185,2008-11-16,03:42:25
39.991525,116.338564,0,-312,39768.1545023148,2008-11-16,03:42:29
39.991449,116.338574,0,-317,39768.1545601852,2008-11-16,03:42:34
39.991417,116.338679,0,-310,39768.1546180556,2008-11-16,03:42:39
39.991381,116.338797,0,-306,39768.1546643519,2008-11-16,03:42:43
39.99137,116.338928,0,-303,39768.1546990741,2008-11-16,03:42:46
39.991351,116.339066,0,-300,39768.1547222222,2008-11-16,03:42:48
39.991273,116.33929,0,-293,39768.1547453704,2008-11-16,03:42:50
39.991255,116.339406,0,-287,39768.1547569444,2008-11-16,03:42:51
39.991216,116.339654,0,-284,39768.1547800926,2008-11-16,03:42:53
39.991241,116.339776,0,-280,39768.1547916667,2008-11-16,03:42:54
39.991268,116.339896,0,-274,39768.1548032407,2008-11-16,03:42:55
39.991274,116.340131,0,-268,39768.1548263889,2008-11-16,03:42:57
39.99127,116.340281,0,-263,39768.154837963,2008-11-16,03:42:58
39.991309,116.340405,0,-261,39768.154849537,2008-11-16,03:42:59
39.991307,116.340557,0,-254,39768.1548611111,2008-11-16,03:43:00
39.991313,116.340677,0,-252,39768.1548726852,2008-11-16,03:43:01
39.991319,116.340796,0,-252,39768.1548842593,2008-11-16,03:43:02
39.991335,116.340922,0,-249,39768.1548958333,2008-11-16,03:43:03
39.991367,116.341033,0,-240,39768.1549074074,2008-11-16,03:43:04
39.991394,116.341152,0,-237,39768.1549189815,2008-11-16,03:43:05
39.991409,116.341268,0,-234,39768.1549305556,2008-11-16,03:43:06
39.991419,116.341482,0,-235,39768.1549537037,2008-11-16,03:43:08
39.991447,116.341682,0,-233,39768.1549768519,2008-11-16,03:43:10
39.991481,116.341879,0,-231,39768.155,2008-11-16,03:43:12
39.991492,116.341995,0,-230,39768.1550115741,2008-11-16,03:43:13
39.991498,116.342124,0,-229,39768.1550231481,2008-11-16,03:43:14
39.991508,116.342248,0,-228,39768.1550347222,2008-11-16,03:43:15
39.991509,116.342389,0,-227,39768.1550462963,2008-11-16,03:43:16
39.991515,116.342519,0,-227,39768.1550578704,2008-11-16,03:43:17
39.99155,116.342732,0,-224,39768.1550810185,2008-11-16,03:43:19
39.991578,116.342864,0,-221,39768.1550925926,2008-11-16,03:43:20
39.991621,116.343013,0,-219,39768.1551041667,2008-11-16,03:43:21
39.991657,116.343143,0,-218,39768.1551157407,2008-11-16,03:43:22
39.99169,116.343269,0,-216,39768.1551273148,2008-11-16,03:43:23
39.991733,116.343482,0,-215,39768.155150463,2008-11-16,03:43:25
39.991744,116.3437,0,-215,39768.1551736111,2008-11-16,03:43:27
39.991764,116.343916,0,-214,39768.1551967593,2008-11-16,03:43:29
39.991797,116.344131,0,-214,39768.1552199074,2008-11-16,03:43:31
39.991841,116.34435,0,-213,39768.1552430556,2008-11-16,03:43:33
39.991864,116.344474,0,-213,39768.1552546296,2008-11-16,03:43:34
39.991884,116.344607,0,-213,39768.1552662037,2008-11-16,03:43:35
39.991901,116.34474,0,-213,39768.1552777778,2008-11-16,03:43:36
39.991918,116.344873,0,-213,39768.1552893519,2008-11-16,03:43:37
39.991938,116.345003,0,-213,39768.1553009259,2008-11-16,03:43:38
39.99196,116.345135,0,-213,39768.1553125,2008-11-16,03:43:39
39.991978,116.345273,0,-213,39768.1553240741,2008-11-16,03:43:40
39.991995,116.345412,0,-213,39768.1553356481,2008-11-16,03:43:41
39.992012,116.345552,0,-213,39768.1553472222,2008-11-16,03:43:42
39.99207,116.345689,0,-213,39768.1553703704,2008-11-16,03:43:44
39.992167,116.345682,0,-212,39768.1553819444,2008-11-16,03:43:45
39.992225,116.345773,0,-213,39768.1554282407,2008-11-16,03:43:49
39.991974,116.345293,0,-210,39768.1554398148,2008-11-16,03:43:50
39.991896,116.345115,0,-208,39768.1554513889,2008-11-16,03:43:51
39.991915,116.34496,0,-207,39768.155462963,2008-11-16,03:43:52
39.991915,116.34496,0,-207,39768.1554976852,2008-11-16,03:43:55
39.991909,116.344964,0,-207,39768.1555208333,2008-11-16,03:43:57
39.991915,116.344931,0,-211,39768.1555787037,2008-11-16,03:44:02
39.991904,116.344915,0,-214,39768.1556365741,2008-11-16,03:44:07
39.991904,116.344915,0,-214,39768.1556712963,2008-11-16,03:44:10
39.991906,116.34492,0,-214,39768.1556944444,2008-11-16,03:44:12
39.991877,116.345088,0,-192,39768.1557407407,2008-11-16,03:44:16
39.99186,116.345238,0,-176,39768.1557638889,2008-11-16,03:44:18
39.991844,116.345366,0,-156,39768.1557986111,2008-11-16,03:44:21
39.991847,116.345457,0,-131,39768.1558449074,2008-11-16,03:44:25
39.991833,116.34554,0,-108,39768.1559027778,2008-11-16,03:44:30
39.991805,116.345599,0,-85,39768.1559606481,2008-11-16,03:44:35
39.991781,116.345604,0,-82,39768.1560185185,2008-11-16,03:44:40
39.991747,116.345638,0,-76,39768.1560763889,2008-11-16,03:44:45
39.991741,116.345655,0,-68,39768.1561342593,2008-11-16,03:44:50
39.991741,116.345662,0,-64,39768.1561921296,2008-11-16,03:44:55
39.99174,116.345661,0,-63,39768.15625,2008-11-16,03:45:00
39.991741,116.345661,0,-63,39768.1563078704,2008-11-16,03:45:05
39.991741,116.345661,0,-63,39768.1563425926,2008-11-16,03:45:08
39.991736,116.345669,0,-58,39768.1563657407,2008-11-16,03:45:10
39.991754,116.345678,0,-48,39768.1564236111,2008-11-16,03:45:15
39.991775,116.34567,0,-32,39768.1564814815,2008-11-16,03:45:20
39.991773,116.345671,0,-32,39768.1565393518,2008-11-16,03:45:25
39.991775,116.34567,0,-32,39768.1565972222,2008-11-16,03:45:30
39.991776,116.345669,0,-32,39768.1566550926,2008-11-16,03:45:35
39.991776,116.345669,0,-32,39768.1566898148,2008-11-16,03:45:38
39.991775,116.345669,0,-31,39768.156712963,2008-11-16,03:45:40
39.991765,116.345672,0,-31,39768.1567708333,2008-11-16,03:45:45
39.991765,116.345672,0,-31,39768.1568055556,2008-11-16,03:45:48
39.991765,116.345671,0,-30,39768.1568287037,2008-11-16,03:45:50
39.991775,116.345664,0,-27,39768.1568865741,2008-11-16,03:45:55
39.991784,116.345716,0,-25,39768.1569444444,2008-11-16,03:46:00
39.991783,116.345857,0,-22,39768.1569791667,2008-11-16,03:46:03
39.991773,116.345984,0,-20,39768.1570023148,2008-11-16,03:46:05
39.991766,116.3461,0,-18,39768.157025463,2008-11-16,03:46:07
39.991765,116.34622,0,-13,39768.1570601852,2008-11-16,03:46:10
39.991737,116.346361,0,-6,39768.1571064815,2008-11-16,03:46:14
39.99166,116.346442,0,-7,39768.1571296296,2008-11-16,03:46:16
39.991553,116.346499,0,-8,39768.1571527778,2008-11-16,03:46:18
39.99141,116.346567,0,-9,39768.1571759259,2008-11-16,03:46:20
39.991253,116.346615,0,-10,39768.1571990741,2008-11-16,03:46:22
39.991084,116.346664,0,-11,39768.1572222222,2008-11-16,03:46:24
39.990995,116.346691,0,-12,39768.1572337963,2008-11-16,03:46:25
39.990808,116.346729,0,-13,39768.1572569444,2008-11-16,03:46:27
39.990708,116.346742,0,-14,39768.1572685185,2008-11-16,03:46:28
39.990612,116.346751,0,-15,39768.1572800926,2008-11-16,03:46:29
39.990512,116.346758,0,-15,39768.1572916667,2008-11-16,03:46:30
39.990413,116.346762,0,-16,39768.1573032407,2008-11-16,03:46:31
39.990318,116.346771,0,-17,39768.1573148148,2008-11-16,03:46:32
39.990223,116.346781,0,-18,39768.1573263889,2008-11-16,03:46:33
39.990127,116.346789,0,-19,39768.157337963,2008-11-16,03:46:34
39.990034,116.3468,0,-20,39768.157349537,2008-11-16,03:46:35
39.989867,116.346822,0,-23,39768.1573726852,2008-11-16,03:46:37
39.989728,116.346843,0,-26,39768.1573958333,2008-11-16,03:46:39
39.989623,116.346864,0,-30,39768.1574189815,2008-11-16,03:46:41
39.989522,116.346913,0,-35,39768.1574537037,2008-11-16,03:46:44
39.989465,116.346928,0,-47,39768.1575115741,2008-11-16,03:46:49
39.989484,116.346867,0,-44,39768.1575694444,2008-11-16,03:46:54
39.989476,116.346869,0,-48,39768.1576273148,2008-11-16,03:46:59
39.989476,116.346869,0,-48,39768.157662037,2008-11-16,03:47:02
39.989475,116.346867,0,-51,39768.1576851852,2008-11-16,03:47:04
39.989451,116.34686,0,-51,39768.1577430556,2008-11-16,03:47:09
39.989419,116.346881,0,-50,39768.1578009259,2008-11-16,03:47:14
39.989429,116.346934,0,-51,39768.1578587963,2008-11-16,03:47:19
39.98943,116.346994,0,-53,39768.1579166667,2008-11-16,03:47:24
39.98943,116.346994,0,-53,39768.1579513889,2008-11-16,03:47:27
39.989437,116.346986,0,-54,39768.157974537,2008-11-16,03:47:29
39.989446,116.346814,0,-56,39768.1580324074,2008-11-16,03:47:34
39.989485,116.346661,0,-54,39768.1580671296,2008-11-16,03:47:37
39.98949,116.3468,0,-53,39768.1580902778,2008-11-16,03:47:39
39.989551,116.34678,0,-48,39768.1581481481,2008-11-16,03:47:44
39.989595,116.34666,0,-33,39768.1581828704,2008-11-16,03:47:47
39.989652,116.346541,0,-22,39768.1582060185,2008-11-16,03:47:49
39.989719,116.346422,0,-4,39768.1582407407,2008-11-16,03:47:52
39.989719,116.346422,0,-4,39768.158275463,2008-11-16,03:47:55
39.989714,116.34643,0,26,39768.1582986111,2008-11-16,03:47:57
39.989696,116.346479,0,43,39768.1583564815,2008-11-16,03:48:02
39.989707,116.346479,0,55,39768.1584143518,2008-11-16,03:48:07
39.989724,116.346504,0,61,39768.1584722222,2008-11-16,03:48:12
39.989767,116.346556,0,72,39768.1585300926,2008-11-16,03:48:17
39.989807,116.346648,0,87,39768.158587963,2008-11-16,03:48:22
39.989863,116.346667,0,102,39768.1586458333,2008-11-16,03:48:27
39.989921,116.346661,0,116,39768.1587037037,2008-11-16,03:48:32
39.989979,116.34663,0,131,39768.1587615741,2008-11-16,03:48:37
39.990042,116.346603,0,136,39768.1588194444,2008-11-16,03:48:42
39.990054,116.346626,0,145,39768.1588773148,2008-11-16,03:48:47
39.990079,116.346654,0,147,39768.1589351852,2008-11-16,03:48:52
39.990089,116.346686,0,146,39768.1589930556,2008-11-16,03:48:57
39.990101,116.346749,0,147,39768.1590509259,2008-11-16,03:49:02
39.990124,116.346819,0,147,39768.1591087963,2008-11-16,03:49:07
39.990128,116.346887,0,150,39768.1591666667,2008-11-16,03:49:12
39.99013,116.346939,0,153,39768.159224537,2008-11-16,03:49:17
39.990152,116.347011,0,155,39768.1592824074,2008-11-16,03:49:22
39.99017,116.347107,0,157,39768.1593402778,2008-11-16,03:49:27
39.990175,116.34717,0,159,39768.1593981481,2008-11-16,03:49:32
39.990167,116.347244,0,159,39768.1594560185,2008-11-16,03:49:37
39.990144,116.347255,0,157,39768.1595138889,2008-11-16,03:49:42
39.99013,116.347268,0,153,39768.1595717593,2008-11-16,03:49:47
39.990112,116.347273,0,152,39768.1596296296,2008-11-16,03:49:52
39.990079,116.347289,0,152,39768.1596875,2008-11-16,03:49:57
39.990033,116.347299,0,154,39768.1597453704,2008-11-16,03:50:02
39.989979,116.347304,0,152,39768.1598032407,2008-11-16,03:50:07
39.989966,116.347293,0,156,39768.1598611111,2008-11-16,03:50:12
39.989962,116.347282,0,156,39768.1599189815,2008-11-16,03:50:17
39.989955,116.347278,0,156,39768.1599768519,2008-11-16,03:50:22
39.989952,116.347277,0,157,39768.1600347222,2008-11-16,03:50:27
39.989948,116.347277,0,157,39768.1600925926,2008-11-16,03:50:32
39.989948,116.347276,0,157,39768.160150463,2008-11-16,03:50:37
39.98995,116.347276,0,157,39768.1602083333,2008-11-16,03:50:42
39.989949,116.347276,0,157,39768.1602662037,2008-11-16,03:50:47
39.98995,116.347277,0,157,39768.1603240741,2008-11-16,03:50:52
39.989945,116.347272,0,157,39768.1603819444,2008-11-16,03:50:57
39.989939,116.347267,0,157,39768.1604398148,2008-11-16,03:51:02
39.989935,116.347261,0,157,39768.1604976852,2008-11-16,03:51:07
39.989935,116.347261,0,157,39768.1605324074,2008-11-16,03:51:10
39.98993,116.347254,0,156,39768.1605555556,2008-11-16,03:51:12
39.98993,116.347245,0,156,39768.1606134259,2008-11-16,03:51:17
39.989935,116.34724,0,155,39768.1606712963,2008-11-16,03:51:22
39.989936,116.347239,0,154,39768.1607291667,2008-11-16,03:51:27
39.989935,116.34724,0,152,39768.160787037,2008-11-16,03:51:32
39.989935,116.347243,0,151,39768.1608449074,2008-11-16,03:51:37
39.989934,116.347247,0,149,39768.1609027778,2008-11-16,03:51:42
39.989931,116.347248,0,147,39768.1609606481,2008-11-16,03:51:47
39.989931,116.347248,0,147,39768.1609953704,2008-11-16,03:51:50
39.989927,116.347251,0,145,39768.1610185185,2008-11-16,03:51:52
39.989906,116.347275,0,142,39768.1610763889,2008-11-16,03:51:57
39.989872,116.347316,0,143,39768.1611342593,2008-11-16,03:52:02
39.989816,116.347334,0,150,39768.1611921296,2008-11-16,03:52:07
39.98977,116.347342,0,156,39768.16125,2008-11-16,03:52:12
39.989729,116.34735,0,162,39768.1613078704,2008-11-16,03:52:17
39.989694,116.347335,0,170,39768.1613657407,2008-11-16,03:52:22
39.989628,116.347345,0,176,39768.1614236111,2008-11-16,03:52:27
39.989582,116.347353,0,179,39768.1614814815,2008-11-16,03:52:32
39.989533,116.347366,0,183,39768.1615393519,2008-11-16,03:52:37
39.989489,116.347379,0,187,39768.1615972222,2008-11-16,03:52:42
39.989412,116.347398,0,191,39768.1616550926,2008-11-16,03:52:47
39.989353,116.34739,0,194,39768.161712963,2008-11-16,03:52:52
39.989304,116.347384,0,199,39768.1617708333,2008-11-16,03:52:57
39.989247,116.347403,0,196,39768.1618287037,2008-11-16,03:53:02
39.989188,116.34741,0,198,39768.1618865741,2008-11-16,03:53:07
39.989139,116.347391,0,195,39768.1619444444,2008-11-16,03:53:12
39.989074,116.347382,0,196,39768.1620023148,2008-11-16,03:53:17
39.989006,116.347397,0,195,39768.1620601852,2008-11-16,03:53:22
39.988943,116.347377,0,191,39768.1621180556,2008-11-16,03:53:27
39.988879,116.347371,0,189,39768.1621759259,2008-11-16,03:53:32
39.98881,116.347362,0,186,39768.1622337963,2008-11-16,03:53:37
39.988753,116.347389,0,187,39768.1622916667,2008-11-16,03:53:42
39.988713,116.347404,0,187,39768.162349537,2008-11-16,03:53:47
39.988681,116.347406,0,184,39768.1624074074,2008-11-16,03:53:52
39.98863,116.347403,0,183,39768.1624652778,2008-11-16,03:53:57
39.988585,116.34741,0,185,39768.1625231481,2008-11-16,03:54:02
39.988556,116.347406,0,187,39768.1625810185,2008-11-16,03:54:07
39.988523,116.3474,0,187,39768.1626388889,2008-11-16,03:54:12
39.988479,116.347389,0,188,39768.1626967593,2008-11-16,03:54:17
39.98842,116.347392,0,187,39768.1627546296,2008-11-16,03:54:22
39.988368,116.347396,0,189,39768.1628125,2008-11-16,03:54:27
39.988316,116.347406,0,190,39768.1628703704,2008-11-16,03:54:32
39.98827,116.347427,0,190,39768.1629282407,2008-11-16,03:54:37
39.988202,116.347445,0,190,39768.1629861111,2008-11-16,03:54:42
39.988143,116.347444,0,192,39768.1630439815,2008-11-16,03:54:47
39.988093,116.347459,0,190,39768.1631018519,2008-11-16,03:54:52
39.988032,116.347472,0,191,39768.1631597222,2008-11-16,03:54:57
39.987962,116.347494,0,193,39768.1632175926,2008-11-16,03:55:02
39.987898,116.347479,0,197,39768.163275463,2008-11-16,03:55:07
39.987848,116.347464,0,201,39768.1633333333,2008-11-16,03:55:12
39.987816,116.347449,0,205,39768.1633912037,2008-11-16,03:55:17
39.987765,116.34746,0,202,39768.1634490741,2008-11-16,03:55:22
39.987718,116.347469,0,205,39768.1635069444,2008-11-16,03:55:27
39.98768,116.347469,0,209,39768.1635648148,2008-11-16,03:55:32
39.987652,116.347479,0,212,39768.1636226852,2008-11-16,03:55:37
39.987556,116.347481,0,212,39768.1636805556,2008-11-16,03:55:42
39.987511,116.347524,0,213,39768.1637384259,2008-11-16,03:55:47
39.987475,116.347539,0,217,39768.1637962963,2008-11-16,03:55:52
39.9874,116.347533,0,216,39768.1638541667,2008-11-16,03:55:57
39.987349,116.347522,0,219,39768.163912037,2008-11-16,03:56:02
39.987292,116.347573,0,219,39768.1639699074,2008-11-16,03:56:07
39.987266,116.34758,0,224,39768.1640277778,2008-11-16,03:56:12
39.987246,116.347578,0,229,39768.1640856481,2008-11-16,03:56:17
39.987232,116.347557,0,231,39768.1641435185,2008-11-16,03:56:22
39.987221,116.347555,0,233,39768.1642013889,2008-11-16,03:56:27
39.987209,116.347554,0,234,39768.1642592593,2008-11-16,03:56:32
39.987201,116.347554,0,234,39768.1643171296,2008-11-16,03:56:37
39.987201,116.347554,0,234,39768.1643518518,2008-11-16,03:56:40
39.987196,116.347554,0,234,39768.164375,2008-11-16,03:56:42
39.98689,116.348321,0,178,39768.1652314815,2008-11-16,03:57:56
39.986982,116.348175,0,191,39768.1652430556,2008-11-16,03:57:57
39.986998,116.348184,0,226,39768.1652662037,2008-11-16,03:57:59
39.987052,116.348102,0,208,39768.1652777778,2008-11-16,03:58:00
39.987117,116.348017,0,206,39768.1653125,2008-11-16,03:58:03
39.98719,116.347937,0,193,39768.1653587963,2008-11-16,03:58:07
39.987235,116.347869,0,187,39768.1654166667,2008-11-16,03:58:12
39.987246,116.347864,0,183,39768.165474537,2008-11-16,03:58:17
39.98721,116.347924,0,183,39768.1655324074,2008-11-16,03:58:22
39.98723,116.347919,0,182,39768.1655902778,2008-11-16,03:58:27
39.987261,116.34795,0,182,39768.1656481481,2008-11-16,03:58:32
39.987263,116.347959,0,181,39768.1657060185,2008-11-16,03:58:37
39.987254,116.347959,0,181,39768.1657638889,2008-11-16,03:58:42
39.987229,116.347968,0,181,39768.1658217593,2008-11-16,03:58:47
39.9872,116.347991,0,181,39768.1658796296,2008-11-16,03:58:52
39.987172,116.348025,0,181,39768.1659375,2008-11-16,03:58:57
39.987143,116.348065,0,181,39768.1659953704,2008-11-16,03:59:02
39.987072,116.348047,0,181,39768.1660532407,2008-11-16,03:59:07
39.987036,116.348039,0,181,39768.1661111111,2008-11-16,03:59:12
39.987003,116.348011,0,181,39768.1661689815,2008-11-16,03:59:17
39.987883,116.352764,0,332,39768.1665162037,2008-11-16,03:59:47
39.987337,116.349179,0,378,39768.1665393518,2008-11-16,03:59:49
39.987474,116.349751,0,384,39768.1665509259,2008-11-16,03:59:50
39.987244,116.349119,0,296,39768.1665740741,2008-11-16,03:59:52
39.987203,116.348979,0,254,39768.1665856481,2008-11-16,03:59:53
39.987172,116.34892,0,213,39768.1666087963,2008-11-16,03:59:55
39.987134,116.348787,0,196,39768.1666319444,2008-11-16,03:59:57
39.987021,116.348366,0,185,39768.1666550926,2008-11-16,03:59:59
39.986974,116.348177,0,183,39768.1666666667,2008-11-16,04:00:00
39.98694,116.348023,0,181,39768.1666898148,2008-11-16,04:00:02
39.986903,116.347858,0,178,39768.166712963,2008-11-16,04:00:04
39.98686,116.347688,0,177,39768.166724537,2008-11-16,04:00:05
39.986845,116.34759,0,174,39768.1667824074,2008-11-16,04:00:10
39.986593,116.347707,0,166,39768.1690740741,2008-11-16,04:03:28
39.986585,116.347707,0,166,39768.1690972222,2008-11-16,04:03:30
39.98655,116.347665,0,164,39768.1691550926,2008-11-16,04:03:35
39.986525,116.34762,0,162,39768.169212963,2008-11-16,04:03:40
39.986519,116.347618,0,162,39768.1692708333,2008-11-16,04:03:45
39.986514,116.347617,0,162,39768.1693287037,2008-11-16,04:03:50
39.986513,116.347617,0,162,39768.1693865741,2008-11-16,04:03:55
39.986518,116.347617,0,162,39768.1694444444,2008-11-16,04:04:00
39.986515,116.347617,0,162,39768.1695023148,2008-11-16,04:04:05
39.986514,116.347616,0,162,39768.1695601852,2008-11-16,04:04:10
39.986511,116.347614,0,162,39768.1696180556,2008-11-16,04:04:15
39.986511,116.347614,0,162,39768.1696527778,2008-11-16,04:04:18
39.986505,116.347613,0,162,39768.1696759259,2008-11-16,04:04:20
39.986444,116.34755,0,161,39768.1697337963,2008-11-16,04:04:25
39.986448,116.347536,0,162,39768.1697916667,2008-11-16,04:04:30
39.986444,116.347528,0,162,39768.169849537,2008-11-16,04:04:35
39.986442,116.347522,0,162,39768.1699074074,2008-11-16,04:04:40
39.98644,116.34752,0,162,39768.1699652778,2008-11-16,04:04:45
39.986436,116.347526,0,161,39768.1700231481,2008-11-16,04:04:50
39.986432,116.34753,0,161,39768.1700810185,2008-11-16,04:04:55
39.986432,116.34753,0,161,39768.1701157407,2008-11-16,04:04:58
39.986429,116.34753,0,160,39768.1701388889,2008-11-16,04:05:00
39.986431,116.347519,0,160,39768.1701967593,2008-11-16,04:05:05
39.986436,116.347511,0,159,39768.1702546296,2008-11-16,04:05:10
39.986436,116.347511,0,159,39768.1702893519,2008-11-16,04:05:13
39.986443,116.347508,0,158,39768.1703125,2008-11-16,04:05:15
39.986437,116.347517,0,157,39768.1703703704,2008-11-16,04:05:20
39.986425,116.347543,0,155,39768.1704282407,2008-11-16,04:05:25
39.986428,116.347572,0,153,39768.1704861111,2008-11-16,04:05:30
39.986417,116.347586,0,151,39768.1705439815,2008-11-16,04:05:35
39.986417,116.347591,0,149,39768.1706018519,2008-11-16,04:05:40
39.986417,116.347591,0,149,39768.1706365741,2008-11-16,04:05:43
39.986411,116.347599,0,148,39768.1706597222,2008-11-16,04:05:45
39.986404,116.34761,0,147,39768.1707175926,2008-11-16,04:05:50
39.986394,116.347612,0,145,39768.170775463,2008-11-16,04:05:55
39.986387,116.347617,0,144,39768.1708333333,2008-11-16,04:06:00
39.986384,116.347615,0,142,39768.1708912037,2008-11-16,04:06:05
39.986387,116.347617,0,141,39768.1709490741,2008-11-16,04:06:10
39.986392,116.347619,0,140,39768.1710069444,2008-11-16,04:06:15
39.986396,116.347621,0,139,39768.1710648148,2008-11-16,04:06:20
39.986402,116.347622,0,138,39768.1711226852,2008-11-16,04:06:25
39.986408,116.347623,0,138,39768.1711805556,2008-11-16,04:06:30
39.98641,116.347625,0,137,39768.1712384259,2008-11-16,04:06:35
39.986413,116.347625,0,137,39768.1712962963,2008-11-16,04:06:40
39.986413,116.347621,0,137,39768.1713541667,2008-11-16,04:06:45
39.986412,116.347618,0,137,39768.171412037,2008-11-16,04:06:50
39.986411,116.347617,0,137,39768.1714699074,2008-11-16,04:06:55
39.986411,116.347616,0,137,39768.1715277778,2008-11-16,04:07:00
39.986411,116.347616,0,137,39768.1715856481,2008-11-16,04:07:05
39.98641,116.347615,0,137,39768.1716435185,2008-11-16,04:07:10
39.98641,116.347614,0,137,39768.1717013889,2008-11-16,04:07:15
39.98641,116.347614,0,137,39768.1717592593,2008-11-16,04:07:20
39.98641,116.347614,0,137,39768.1718171296,2008-11-16,04:07:25
39.98641,116.347614,0,137,39768.171875,2008-11-16,04:07:30
39.98641,116.347614,0,137,39768.1719328704,2008-11-16,04:07:35
39.98641,116.347614,0,137,39768.1719907407,2008-11-16,04:07:40
39.98641,116.347614,0,137,39768.172025463,2008-11-16,04:07:43
39.98641,116.347615,0,137,39768.1720486111,2008-11-16,04:07:45
39.98641,116.347625,0,137,39768.1721064815,2008-11-16,04:07:50
39.986428,116.347689,0,137,39768.1721643518,2008-11-16,04:07:55
39.986426,116.347718,0,137,39768.1722222222,2008-11-16,04:08:00
39.986417,116.347755,0,137,39768.1722800926,2008-11-16,04:08:05
39.986402,116.347786,0,137,39768.172337963,2008-11-16,04:08:10
39.986393,116.347832,0,136,39768.1723958333,2008-11-16,04:08:15
39.986381,116.347853,0,136,39768.1724537037,2008-11-16,04:08:20
39.986381,116.347885,0,136,39768.1725115741,2008-11-16,04:08:25
39.98631,116.347893,0,136,39768.1725694444,2008-11-16,04:08:30
39.986268,116.347782,0,136,39768.1725810185,2008-11-16,04:08:31
39.986267,116.347771,0,135,39768.1726388889,2008-11-16,04:08:36
39.986304,116.347767,0,134,39768.1726967593,2008-11-16,04:08:41
39.986282,116.347774,0,133,39768.1727546296,2008-11-16,04:08:46
39.986269,116.347794,0,132,39768.1728125,2008-11-16,04:08:51
39.986276,116.347822,0,131,39768.1728703704,2008-11-16,04:08:56
39.986272,116.347846,0,130,39768.1729282407,2008-11-16,04:09:01
39.986254,116.347845,0,129,39768.1729861111,2008-11-16,04:09:06
39.986239,116.347804,0,127,39768.1730439815,2008-11-16,04:09:11
39.986245,116.347795,0,126,39768.1731018518,2008-11-16,04:09:16
39.986239,116.347776,0,125,39768.1731597222,2008-11-16,04:09:21
39.986215,116.347784,0,123,39768.1732175926,2008-11-16,04:09:26
39.986194,116.347803,0,120,39768.173275463,2008-11-16,04:09:31
39.986196,116.347852,0,119,39768.1733333333,2008-11-16,04:09:36
39.98618,116.347873,0,115,39768.1733912037,2008-11-16,04:09:41
39.986139,116.347878,0,111,39768.1734490741,2008-11-16,04:09:46
39.986083,116.347879,0,110,39768.1735069444,2008-11-16,04:09:51
39.98604,116.347872,0,108,39768.1735648148,2008-11-16,04:09:56
39.986023,116.347861,0,105,39768.1736226852,2008-11-16,04:10:01
39.986012,116.347868,0,104,39768.1736805556,2008-11-16,04:10:06
39.985999,116.347881,0,103,39768.1737384259,2008-11-16,04:10:11
39.986012,116.347936,0,101,39768.1737962963,2008-11-16,04:10:16
39.986018,116.34799,0,99,39768.1738541667,2008-11-16,04:10:21
39.986017,116.348022,0,98,39768.173912037,2008-11-16,04:10:26
39.98602,116.348011,0,97,39768.1739699074,2008-11-16,04:10:31
39.986019,116.348013,0,96,39768.1740277778,2008-11-16,04:10:36
39.986019,116.348013,0,96,39768.1740625,2008-11-16,04:10:39
39.986018,116.348008,0,95,39768.1740856481,2008-11-16,04:10:41
39.986015,116.347995,0,93,39768.1741435185,2008-11-16,04:10:46
39.985983,116.348002,0,92,39768.1742013889,2008-11-16,04:10:51
39.985978,116.348029,0,91,39768.1742592593,2008-11-16,04:10:56
39.985978,116.348029,0,91,39768.1742939815,2008-11-16,04:10:59
39.98598,116.348021,0,90,39768.1743171296,2008-11-16,04:11:01
39.985984,116.348007,0,89,39768.174375,2008-11-16,04:11:06
39.986005,116.347989,0,88,39768.1744328704,2008-11-16,04:11:11
39.986009,116.347971,0,87,39768.1744907407,2008-11-16,04:11:16
39.98601,116.347958,0,86,39768.1745486111,2008-11-16,04:11:21
39.986007,116.347943,0,85,39768.1746064815,2008-11-16,04:11:26
39.986373,116.347632,0,92,39768.1756597222,2008-11-16,04:12:57
39.986373,116.347632,0,92,39768.1756944444,2008-11-16,04:13:00
39.986381,116.347627,0,91,39768.1757175926,2008-11-16,04:13:02
39.98642,116.347618,0,92,39768.175775463,2008-11-16,04:13:07
39.986479,116.347598,0,92,39768.1758333333,2008-11-16,04:13:12
39.986575,116.347642,0,92,39768.1761226852,2008-11-16,04:13:37
39.986575,116.347642,0,92,39768.1761574074,2008-11-16,04:13:40
39.986576,116.347649,0,92,39768.1761805556,2008-11-16,04:13:42
39.986621,116.347768,0,92,39768.1762152778,2008-11-16,04:13:45
39.9867,116.347849,0,92,39768.1762384259,2008-11-16,04:13:47
39.986729,116.347863,0,92,39768.1762962963,2008-11-16,04:13:52
39.986755,116.347864,0,92,39768.1763541667,2008-11-16,04:13:57
39.986806,116.34781,0,92,39768.176412037,2008-11-16,04:14:02
39.989755,116.348552,0,-68,39768.1781134259,2008-11-16,04:16:29
39.988877,116.347854,0,148,39768.1781365741,2008-11-16,04:16:31
39.988505,116.347831,0,143,39768.1781481481,2008-11-16,04:16:32
39.988269,116.347803,0,123,39768.1781597222,2008-11-16,04:16:33
39.988043,116.347788,0,103,39768.1781712963,2008-11-16,04:16:34
39.987923,116.347783,0,98,39768.1781828704,2008-11-16,04:16:35
39.987797,116.347798,0,99,39768.1781944444,2008-11-16,04:16:36
39.987622,116.347868,0,101,39768.1782291667,2008-11-16,04:16:39
39.987514,116.347928,0,105,39768.1782638889,2008-11-16,04:16:42
39.987426,116.347975,0,112,39768.1782986111,2008-11-16,04:16:45
39.987332,116.348022,0,118,39768.1783449074,2008-11-16,04:16:49
39.987316,116.348035,0,120,39768.1784027778,2008-11-16,04:16:54
39.987318,116.348035,0,120,39768.1784606481,2008-11-16,04:16:59
39.987318,116.348035,0,120,39768.1784953704,2008-11-16,04:17:02
39.987321,116.348035,0,120,39768.1785185185,2008-11-16,04:17:04
39.987344,116.348005,0,121,39768.1785763889,2008-11-16,04:17:09
39.987351,116.347983,0,121,39768.1786342593,2008-11-16,04:17:14
39.9868,116.348003,0,10,39768.1790277778,2008-11-16,04:17:48
39.986856,116.347826,0,47,39768.1790509259,2008-11-16,04:17:50
39.986895,116.347723,0,65,39768.1790625,2008-11-16,04:17:51
39.98694,116.347608,0,88,39768.1790740741,2008-11-16,04:17:52
39.98694,116.347608,0,88,39768.1791087963,2008-11-16,04:17:55
39.986938,116.34761,0,102,39768.1791319444,2008-11-16,04:17:57
39.986888,116.347587,0,99,39768.1791898148,2008-11-16,04:18:02
39.986957,116.347587,0,104,39768.1792476852,2008-11-16,04:18:07
39.987049,116.347566,0,113,39768.1792939815,2008-11-16,04:18:11
39.987093,116.347478,0,134,39768.1793518519,2008-11-16,04:18:16
39.987098,116.347431,0,148,39768.1794097222,2008-11-16,04:18:21
39.987098,116.347431,0,148,39768.1794444444,2008-11-16,04:18:24
39.987104,116.347431,0,147,39768.1794675926,2008-11-16,04:18:26
39.987084,116.347417,0,145,39768.179525463,2008-11-16,04:18:31
39.987047,116.347418,0,141,39768.1795833333,2008-11-16,04:18:36
39.987044,116.34742,0,141,39768.1796412037,2008-11-16,04:18:41
39.987043,116.347424,0,141,39768.1796990741,2008-11-16,04:18:46
39.987043,116.347424,0,141,39768.1797337963,2008-11-16,04:18:49
39.987046,116.347426,0,141,39768.1797569444,2008-11-16,04:18:51
39.987034,116.347438,0,140,39768.1798148148,2008-11-16,04:18:56
39.987001,116.347465,0,136,39768.1798726852,2008-11-16,04:19:01
39.986973,116.347473,0,135,39768.1799305556,2008-11-16,04:19:06
39.98695,116.347486,0,134,39768.1799884259,2008-11-16,04:19:11
39.986929,116.347465,0,129,39768.1800462963,2008-11-16,04:19:16
39.986915,116.347473,0,127,39768.1801041667,2008-11-16,04:19:21
39.986915,116.347473,0,127,39768.1801388889,2008-11-16,04:19:24
39.986914,116.347474,0,125,39768.180162037,2008-11-16,04:19:26
39.986888,116.347479,0,123,39768.1802199074,2008-11-16,04:19:31
39.98689,116.34752,0,121,39768.1802777778,2008-11-16,04:19:36
39.986894,116.34752,0,121,39768.1803356481,2008-11-16,04:19:41
39.986894,116.34752,0,121,39768.1803703704,2008-11-16,04:19:44
39.986894,116.34752,0,121,39768.1803935185,2008-11-16,04:19:46
39.986883,116.347521,0,121,39768.1804513889,2008-11-16,04:19:51
39.986909,116.347491,0,120,39768.1805092593,2008-11-16,04:19:56
39.986934,116.347487,0,120,39768.1805671296,2008-11-16,04:20:01
39.986934,116.347487,0,120,39768.1806018518,2008-11-16,04:20:04
39.986942,116.347489,0,120,39768.180625,2008-11-16,04:20:06
39.986969,116.347502,0,119,39768.1806828704,2008-11-16,04:20:11
39.987093,116.350046,0,-499,39768.1919675926,2008-11-16,04:36:26
39.987255,116.347742,0,79,39768.1920023148,2008-11-16,04:36:29
39.987303,116.347685,0,129,39768.192025463,2008-11-16,04:36:31
39.987257,116.347588,0,124,39768.1920833333,2008-11-16,04:36:36
39.98722,116.347512,0,130,39768.1921412037,2008-11-16,04:36:41
39.987198,116.347476,0,131,39768.1921990741,2008-11-16,04:36:46
39.987155,116.347477,0,126,39768.1922569444,2008-11-16,04:36:51
39.987118,116.347558,0,125,39768.1923148148,2008-11-16,04:36:56
39.987122,116.347529,0,127,39768.1923726852,2008-11-16,04:37:01
39.98711,116.347499,0,131,39768.1924305556,2008-11-16,04:37:06
39.987094,116.347486,0,136,39768.1924884259,2008-11-16,04:37:11
39.987075,116.347483,0,141,39768.1925462963,2008-11-16,04:37:16
39.987045,116.347462,0,147,39768.1926041667,2008-11-16,04:37:21
39.987031,116.347414,0,152,39768.192662037,2008-11-16,04:37:26
39.987037,116.347374,0,157,39768.1927199074,2008-11-16,04:37:31
39.98704,116.347355,0,163,39768.1927777778,2008-11-16,04:37:36
39.987027,116.347367,0,168,39768.1928356481,2008-11-16,04:37:41
39.987011,116.347351,0,174,39768.1928935185,2008-11-16,04:37:46
39.987004,116.347335,0,179,39768.1929513889,2008-11-16,04:37:51
39.987029,116.347381,0,182,39768.1930092593,2008-11-16,04:37:56
39.987022,116.347382,0,184,39768.1930671296,2008-11-16,04:38:01
39.987024,116.347383,0,185,39768.193125,2008-11-16,04:38:06
39.987024,116.347383,0,185,39768.1931597222,2008-11-16,04:38:09
39.987032,116.347384,0,186,39768.1931828704,2008-11-16,04:38:11
39.987052,116.347394,0,186,39768.1932407407,2008-11-16,04:38:16
39.987044,116.347397,0,187,39768.1932986111,2008-11-16,04:38:21
39.987039,116.347398,0,187,39768.1933564815,2008-11-16,04:38:26
39.987032,116.3474,0,188,39768.1934143519,2008-11-16,04:38:31
39.98703,116.347402,0,188,39768.1934722222,2008-11-16,04:38:36
39.98703,116.347402,0,188,39768.1935069444,2008-11-16,04:38:39
39.987032,116.347405,0,188,39768.1935300926,2008-11-16,04:38:41
39.987042,116.347405,0,188,39768.193587963,2008-11-16,04:38:46
39.987042,116.347405,0,188,39768.1936226852,2008-11-16,04:38:49
39.987045,116.347405,0,188,39768.1936458333,2008-11-16,04:38:51
39.987013,116.347415,0,188,39768.1937037037,2008-11-16,04:38:56
39.986979,116.347507,0,188,39768.1937615741,2008-11-16,04:39:01
39.986977,116.347655,0,187,39768.1938078704,2008-11-16,04:39:05
39.986947,116.347772,0,187,39768.1938541667,2008-11-16,04:39:09
39.986877,116.347864,0,187,39768.193912037,2008-11-16,04:39:14
39.986795,116.347902,0,187,39768.1939699074,2008-11-16,04:39:19
39.986696,116.347934,0,187,39768.1940277778,2008-11-16,04:39:24
39.986625,116.34792,0,187,39768.1940856481,2008-11-16,04:39:29
39.986614,116.347882,0,187,39768.1941435185,2008-11-16,04:39:34
39.986616,116.347866,0,186,39768.1942013889,2008-11-16,04:39:39
39.986621,116.347852,0,186,39768.1942592593,2008-11-16,04:39:44
39.98664,116.347829,0,185,39768.1943171296,2008-11-16,04:39:49
39.986646,116.347817,0,183,39768.194375,2008-11-16,04:39:54
39.986626,116.347781,0,181,39768.1944328704,2008-11-16,04:39:59
39.986648,116.347762,0,180,39768.1944907407,2008-11-16,04:40:04
39.986639,116.347763,0,180,39768.1945486111,2008-11-16,04:40:09
39.986652,116.347759,0,179,39768.1946064815,2008-11-16,04:40:14
39.986625,116.34776,0,179,39768.1946643519,2008-11-16,04:40:19
39.986634,116.34786,0,179,39768.1947222222,2008-11-16,04:40:24
39.986682,116.347974,0,179,39768.1947685185,2008-11-16,04:40:28
39.986684,116.347934,0,179,39768.1948263889,2008-11-16,04:40:33
39.986575,116.347937,0,180,39768.1948842593,2008-11-16,04:40:38
39.986473,116.347943,0,181,39768.1949305556,2008-11-16,04:40:42
39.986382,116.347976,0,181,39768.1949537037,2008-11-16,04:40:44
39.986254,116.34802,0,182,39768.1949768519,2008-11-16,04:40:46
39.986092,116.348068,0,183,39768.195,2008-11-16,04:40:48
39.985912,116.348117,0,184,39768.1950231481,2008-11-16,04:40:50
39.98582,116.34814,0,184,39768.1950347222,2008-11-16,04:40:51
39.985725,116.348171,0,185,39768.1950578704,2008-11-16,04:40:53
39.985545,116.348222,0,186,39768.1950810185,2008-11-16,04:40:55
39.985436,116.348257,0,187,39768.1950925926,2008-11-16,04:40:56
39.98531,116.348305,0,188,39768.1951157407,2008-11-16,04:40:58
39.985189,116.348351,0,189,39768.1951388889,2008-11-16,04:41:00
39.993073,116.34592,0,218,39768.1959490741,2008-11-16,04:42:10
39.992987,116.345943,0,230,39768.1959606481,2008-11-16,04:42:11
39.991814,116.346237,0,180,39768.1959953704,2008-11-16,04:42:14
39.991794,116.346214,0,217,39768.1960069444,2008-11-16,04:42:15
39.991711,116.346071,0,207,39768.1960416667,2008-11-16,04:42:18
39.991647,116.345937,0,204,39768.1960532407,2008-11-16,04:42:19
39.991523,116.345571,0,193,39768.1961111111,2008-11-16,04:42:24
39.991492,116.345456,0,193,39768.1961342593,2008-11-16,04:42:26
39.991553,116.345323,0,189,39768.1963078704,2008-11-16,04:42:41
39.991542,116.345361,0,189,39768.1964236111,2008-11-16,04:42:51
39.991551,116.34537,0,189,39768.1964814815,2008-11-16,04:42:56
39.991565,116.345374,0,189,39768.1965972222,2008-11-16,04:43:06
39.996681,116.337286,0,-21,39768.200162037,2008-11-16,04:48:14
39.987575,116.348312,0,267,39768.2003125,2008-11-16,04:48:27
39.987567,116.348313,0,274,39768.2003356481,2008-11-16,04:48:29
39.987474,116.348353,0,274,39768.2003703704,2008-11-16,04:48:32
39.987344,116.348396,0,274,39768.2003935185,2008-11-16,04:48:34
39.987253,116.348422,0,273,39768.2004282407,2008-11-16,04:48:37
39.987185,116.348403,0,271,39768.2004861111,2008-11-16,04:48:42
39.987188,116.348402,0,272,39768.2005439815,2008-11-16,04:48:47
39.987189,116.3484,0,272,39768.2006018519,2008-11-16,04:48:52
39.987186,116.348399,0,272,39768.2006597222,2008-11-16,04:48:57
39.987184,116.348401,0,272,39768.2008333333,2008-11-16,04:49:12
39.98718,116.348401,0,272,39768.2008912037,2008-11-16,04:49:17
39.987177,116.348402,0,272,39768.2009490741,2008-11-16,04:49:22
39.987182,116.348404,0,272,39768.2010648148,2008-11-16,04:49:32
39.987182,116.348404,0,272,39768.2012152778,2008-11-16,04:49:45
39.987187,116.348407,0,272,39768.2012384259,2008-11-16,04:49:47
39.987202,116.348375,0,272,39768.2012962963,2008-11-16,04:49:52
39.987204,116.348359,0,273,39768.2013541667,2008-11-16,04:49:57
39.987204,116.348357,0,273,39768.201412037,2008-11-16,04:50:02
39.987202,116.348356,0,273,39768.2014699074,2008-11-16,04:50:07
39.987202,116.348356,0,273,39768.2015046296,2008-11-16,04:50:10
39.987194,116.348355,0,273,39768.2015277778,2008-11-16,04:50:12
39.987184,116.348279,0,273,39768.2015856481,2008-11-16,04:50:17
39.987195,116.348251,0,273,39768.2017013889,2008-11-16,04:50:27
39.987204,116.348249,0,273,39768.2017592593,2008-11-16,04:50:32
39.987189,116.348285,0,273,39768.2026851852,2008-11-16,04:51:52
39.987189,116.348285,0,273,39768.2027777778,2008-11-16,04:52:00
39.987189,116.348286,0,273,39768.2028009259,2008-11-16,04:52:02
39.987233,116.347667,0,131,39768.202962963,2008-11-16,04:52:16
39.987147,116.347687,0,79,39768.202974537,2008-11-16,04:52:17
39.987175,116.347631,0,138,39768.2029976852,2008-11-16,04:52:19
39.987145,116.34762,0,119,39768.2030555556,2008-11-16,04:52:24
39.987121,116.347574,0,148,39768.2030671296,2008-11-16,04:52:25
39.987138,116.347569,0,121,39768.203125,2008-11-16,04:52:30
39.987105,116.347573,0,107,39768.2031828704,2008-11-16,04:52:35
39.987063,116.347572,0,103,39768.2032407407,2008-11-16,04:52:40
39.987007,116.347548,0,103,39768.2032986111,2008-11-16,04:52:45
39.986953,116.347595,0,99,39768.2033564815,2008-11-16,04:52:50
39.986721,116.347542,0,95,39768.2056712963,2008-11-16,04:56:10
39.986646,116.347457,0,96,39768.2057175926,2008-11-16,04:56:14
39.98662,116.347449,0,95,39768.205775463,2008-11-16,04:56:19
39.986649,116.34742,0,95,39768.2058333333,2008-11-16,04:56:24
39.986669,116.347397,0,96,39768.2058912037,2008-11-16,04:56:29
39.986692,116.347388,0,96,39768.2059490741,2008-11-16,04:56:34
39.986682,116.347384,0,97,39768.2060069444,2008-11-16,04:56:39
39.986678,116.347388,0,97,39768.2060648148,2008-11-16,04:56:44
39.986678,116.347388,0,97,39768.206099537,2008-11-16,04:56:47
39.986672,116.347388,0,97,39768.2061226852,2008-11-16,04:56:49
39.986656,116.347388,0,97,39768.2061805556,2008-11-16,04:56:54
39.986656,116.347388,0,97,39768.2062152778,2008-11-16,04:56:57
39.986648,116.347394,0,97,39768.2062384259,2008-11-16,04:56:59
39.986615,116.347439,0,97,39768.2062962963,2008-11-16,04:57:04
39.986614,116.347474,0,97,39768.2063541667,2008-11-16,04:57:09
39.986621,116.347485,0,97,39768.206412037,2008-11-16,04:57:14
39.986621,116.347485,0,97,39768.2064467593,2008-11-16,04:57:17
39.986627,116.347485,0,97,39768.2064699074,2008-11-16,04:57:19
39.986638,116.347484,0,97,39768.2065277778,2008-11-16,04:57:24
39.986663,116.347483,0,97,39768.2065856481,2008-11-16,04:57:29
39.986673,116.347484,0,97,39768.2066435185,2008-11-16,04:57:34
39.986675,116.347519,0,97,39768.2067013889,2008-11-16,04:57:39
39.986682,116.347519,0,97,39768.2067592593,2008-11-16,04:57:44
39.986681,116.34752,0,97,39768.2068171296,2008-11-16,04:57:49
39.986682,116.347521,0,97,39768.206875,2008-11-16,04:57:54
39.986688,116.347522,0,97,39768.2069328704,2008-11-16,04:57:59
39.986694,116.347524,0,97,39768.2069907407,2008-11-16,04:58:04
39.986696,116.347526,0,97,39768.2070486111,2008-11-16,04:58:09
39.986696,116.347526,0,97,39768.2070833333,2008-11-16,04:58:12
39.9867,116.347527,0,97,39768.2071064815,2008-11-16,04:58:14
39.986712,116.347523,0,97,39768.2071643519,2008-11-16,04:58:19
39.986703,116.347546,0,97,39768.2072222222,2008-11-16,04:58:24
39.986701,116.347557,0,97,39768.2072800926,2008-11-16,04:58:29
39.986686,116.34757,0,97,39768.207337963,2008-11-16,04:58:34
39.986666,116.347656,0,97,39768.2073958333,2008-11-16,04:58:39
39.986685,116.347704,0,97,39768.2074537037,2008-11-16,04:58:44
39.986685,116.347704,0,97,39768.2074884259,2008-11-16,04:58:47
39.986691,116.347704,0,97,39768.2075115741,2008-11-16,04:58:49
39.986716,116.347717,0,97,39768.2075694444,2008-11-16,04:58:54
39.986745,116.34772,0,97,39768.2076273148,2008-11-16,04:58:59
39.98674,116.347643,0,97,39768.2076851852,2008-11-16,04:59:04
39.986764,116.347625,0,97,39768.2077430556,2008-11-16,04:59:09
39.986773,116.347633,0,97,39768.2078009259,2008-11-16,04:59:14
39.986777,116.347659,0,97,39768.2078587963,2008-11-16,04:59:19
39.986786,116.34768,0,99,39768.2079166667,2008-11-16,04:59:24
39.986787,116.347687,0,100,39768.207974537,2008-11-16,04:59:29
39.986787,116.347687,0,100,39768.2080092593,2008-11-16,04:59:32
39.986558,116.347571,0,90,39768.2111226852,2008-11-16,05:04:01
39.986517,116.347555,0,90,39768.2111805556,2008-11-16,05:04:06
39.98651,116.347486,0,90,39768.2112384259,2008-11-16,05:04:11
39.986506,116.347531,0,91,39768.2112962963,2008-11-16,05:04:16
39.986502,116.347592,0,91,39768.2113541667,2008-11-16,05:04:21
39.986547,116.347575,0,92,39768.211412037,2008-11-16,05:04:26
39.986572,116.347595,0,92,39768.2114699074,2008-11-16,05:04:31
39.986668,116.347621,0,92,39768.2115277778,2008-11-16,05:04:36
39.986747,116.347668,0,90,39768.2115856481,2008-11-16,05:04:41
39.986774,116.347683,0,90,39768.2116435185,2008-11-16,05:04:46
39.986804,116.347747,0,91,39768.2117013889,2008-11-16,05:04:51
39.98683,116.347818,0,90,39768.2117592593,2008-11-16,05:04:56
39.98686,116.347867,0,91,39768.2118171296,2008-11-16,05:05:01
39.986869,116.347856,0,90,39768.211875,2008-11-16,05:05:06
39.986862,116.347832,0,88,39768.2119328704,2008-11-16,05:05:11
39.986846,116.347854,0,85,39768.2119907407,2008-11-16,05:05:16
39.986885,116.347804,0,80,39768.2120486111,2008-11-16,05:05:21
39.986927,116.347745,0,79,39768.2121064815,2008-11-16,05:05:26
39.986944,116.347701,0,77,39768.2121643518,2008-11-16,05:05:31
39.986961,116.347705,0,77,39768.2122222222,2008-11-16,05:05:36
39.986931,116.347701,0,77,39768.2122800926,2008-11-16,05:05:41
39.986892,116.347672,0,77,39768.212337963,2008-11-16,05:05:46
39.986883,116.347663,0,77,39768.2123958333,2008-11-16,05:05:51
39.986855,116.347691,0,77,39768.2124537037,2008-11-16,05:05:56
39.98683,116.347701,0,78,39768.2125115741,2008-11-16,05:06:01
39.986799,116.347685,0,77,39768.2125694444,2008-11-16,05:06:06
39.986786,116.347669,0,75,39768.2126273148,2008-11-16,05:06:11
39.986775,116.347649,0,75,39768.2126851852,2008-11-16,05:06:16
39.986762,116.347616,0,73,39768.2127430556,2008-11-16,05:06:21
39.98674,116.347619,0,73,39768.2128009259,2008-11-16,05:06:26
39.986761,116.347647,0,73,39768.2128587963,2008-11-16,05:06:31
39.986787,116.347706,0,72,39768.2129166667,2008-11-16,05:06:36
39.986806,116.347744,0,70,39768.212974537,2008-11-16,05:06:41
39.98682,116.34779,0,70,39768.2130324074,2008-11-16,05:06:46
39.98682,116.34779,0,70,39768.2130671296,2008-11-16,05:06:49
39.986822,116.347791,0,70,39768.2130902778,2008-11-16,05:06:51
39.98682,116.347889,0,72,39768.2131481481,2008-11-16,05:06:56
39.986818,116.347886,0,72,39768.2132060185,2008-11-16,05:07:01
39.986815,116.347884,0,72,39768.2132638889,2008-11-16,05:07:06
39.986815,116.347884,0,72,39768.2132986111,2008-11-16,05:07:09
39.986823,116.347883,0,74,39768.2133217593,2008-11-16,05:07:11
39.986826,116.347871,0,73,39768.2133796296,2008-11-16,05:07:16
39.986817,116.347756,0,73,39768.2134375,2008-11-16,05:07:21
39.986798,116.347691,0,74,39768.2134953704,2008-11-16,05:07:26
39.986802,116.347687,0,72,39768.2135532407,2008-11-16,05:07:31
39.986796,116.347683,0,72,39768.2136111111,2008-11-16,05:07:36
39.986796,116.347683,0,72,39768.2136458333,2008-11-16,05:07:39
39.986797,116.347681,0,72,39768.2136689815,2008-11-16,05:07:41
39.986789,116.347492,0,73,39768.2137152778,2008-11-16,05:07:45
39.986752,116.347341,0,75,39768.2137384259,2008-11-16,05:07:47
39.986713,116.347233,0,77,39768.2137962963,2008-11-16,05:07:52
39.986677,116.34719,0,78,39768.2138541667,2008-11-16,05:07:57
39.986616,116.347126,0,82,39768.213912037,2008-11-16,05:08:02
39.98658,116.34709,0,79,39768.2139699074,2008-11-16,05:08:07
39.986595,116.347164,0,77,39768.2140277778,2008-11-16,05:08:12
39.986642,116.347242,0,78,39768.2140856481,2008-11-16,05:08:17
39.986681,116.347307,0,82,39768.2141435185,2008-11-16,05:08:22
39.986686,116.347334,0,85,39768.2142013889,2008-11-16,05:08:27
39.986701,116.347379,0,88,39768.2142592593,2008-11-16,05:08:32
39.986738,116.347497,0,93,39768.2143171296,2008-11-16,05:08:37
39.986758,116.347533,0,97,39768.214375,2008-11-16,05:08:42
39.986817,116.347629,0,92,39768.2144328704,2008-11-16,05:08:47
39.986822,116.347689,0,92,39768.2144907407,2008-11-16,05:08:52
39.986818,116.347688,0,95,39768.2145486111,2008-11-16,05:08:57
39.986815,116.347688,0,96,39768.2146064815,2008-11-16,05:09:02
39.986815,116.347688,0,96,39768.2146412037,2008-11-16,05:09:05
39.986816,116.347689,0,96,39768.2146643519,2008-11-16,05:09:07
39.986865,116.34772,0,95,39768.2147222222,2008-11-16,05:09:12
39.986895,116.347734,0,95,39768.2147800926,2008-11-16,05:09:17
39.986893,116.347748,0,94,39768.214837963,2008-11-16,05:09:22
39.986877,116.347754,0,93,39768.2148958333,2008-11-16,05:09:27
39.986837,116.347729,0,94,39768.2149537037,2008-11-16,05:09:32
39.986807,116.347674,0,94,39768.2150115741,2008-11-16,05:09:37
39.986795,116.347679,0,94,39768.2150694444,2008-11-16,05:09:42
39.986792,116.347681,0,94,39768.2151273148,2008-11-16,05:09:47
39.986786,116.347682,0,94,39768.2151851852,2008-11-16,05:09:52
39.986786,116.347682,0,94,39768.2152199074,2008-11-16,05:09:55
39.986793,116.347686,0,94,39768.2152430556,2008-11-16,05:09:57
39.98681,116.347766,0,93,39768.2153009259,2008-11-16,05:10:02
39.986838,116.347818,0,90,39768.2153587963,2008-11-16,05:10:07
39.986868,116.347861,0,89,39768.2154166667,2008-11-16,05:10:12
39.986919,116.347956,0,87,39768.215474537,2008-11-16,05:10:17
39.986784,116.347658,0,79,39768.2175462963,2008-11-16,05:13:16
39.986726,116.347556,0,80,39768.2176041667,2008-11-16,05:13:21
39.986699,116.347433,0,81,39768.217662037,2008-11-16,05:13:26
39.986671,116.347319,0,81,39768.2177199074,2008-11-16,05:13:31
39.986648,116.347239,0,81,39768.2177777778,2008-11-16,05:13:36
39.986633,116.347189,0,81,39768.2178356481,2008-11-16,05:13:41
39.986619,116.347096,0,81,39768.2178935185,2008-11-16,05:13:46
39.986585,116.347005,0,82,39768.2179513889,2008-11-16,05:13:51
39.986547,116.346949,0,82,39768.2180092593,2008-11-16,05:13:56
39.986535,116.346935,0,82,39768.2180671296,2008-11-16,05:14:01
39.986605,116.347049,0,83,39768.2181134259,2008-11-16,05:14:05
39.986605,116.347033,0,83,39768.2181712963,2008-11-16,05:14:10
39.986633,116.347163,0,83,39768.2181944444,2008-11-16,05:14:12
39.986699,116.347266,0,82,39768.2182291667,2008-11-16,05:14:15
39.98672,116.347288,0,82,39768.218287037,2008-11-16,05:14:20
39.986716,116.347262,0,81,39768.2183449074,2008-11-16,05:14:25
39.986698,116.347329,0,81,39768.2184027778,2008-11-16,05:14:30
39.986718,116.347379,0,81,39768.2184606481,2008-11-16,05:14:35
39.986718,116.347378,0,81,39768.2185185185,2008-11-16,05:14:40
39.986718,116.347378,0,81,39768.2185532407,2008-11-16,05:14:43
39.986713,116.347379,0,82,39768.2185763889,2008-11-16,05:14:45
39.986703,116.34738,0,82,39768.2186342593,2008-11-16,05:14:50
39.986701,116.347422,0,80,39768.2186921296,2008-11-16,05:14:55
39.986714,116.347431,0,78,39768.21875,2008-11-16,05:15:00
39.986733,116.347478,0,77,39768.2188078704,2008-11-16,05:15:05
39.986739,116.347492,0,76,39768.2188657407,2008-11-16,05:15:10
39.986743,116.347494,0,75,39768.2189236111,2008-11-16,05:15:15
39.986743,116.347494,0,75,39768.2189583333,2008-11-16,05:15:18
39.986738,116.347495,0,75,39768.2189814815,2008-11-16,05:15:20
39.986722,116.347507,0,73,39768.2190393518,2008-11-16,05:15:25
39.986714,116.347548,0,72,39768.2190972222,2008-11-16,05:15:30
39.986708,116.347548,0,72,39768.2191550926,2008-11-16,05:15:35
39.986708,116.347548,0,72,39768.2191898148,2008-11-16,05:15:38
39.986711,116.347547,0,72,39768.219212963,2008-11-16,05:15:40
39.986698,116.347534,0,73,39768.2192708333,2008-11-16,05:15:45
39.986659,116.347479,0,75,39768.2193287037,2008-11-16,05:15:50
39.986649,116.34743,0,76,39768.2193865741,2008-11-16,05:15:55
39.986628,116.347446,0,75,39768.2194444444,2008-11-16,05:16:00
39.986636,116.347497,0,75,39768.2195023148,2008-11-16,05:16:05
39.986657,116.347576,0,74,39768.2195601852,2008-11-16,05:16:10
39.986664,116.347602,0,73,39768.2196180556,2008-11-16,05:16:15
39.986748,116.347639,0,73,39768.2196759259,2008-11-16,05:16:20
39.986826,116.34772,0,72,39768.2197222222,2008-11-16,05:16:24
39.986877,116.347831,0,71,39768.2197685185,2008-11-16,05:16:28
39.986908,116.347944,0,72,39768.2198148148,2008-11-16,05:16:32
39.986951,116.348107,0,74,39768.2198611111,2008-11-16,05:16:36
39.986964,116.348244,0,76,39768.2199074074,2008-11-16,05:16:40
39.986993,116.348369,0,79,39768.2199537037,2008-11-16,05:16:44
39.987069,116.348526,0,79,39768.2199884259,2008-11-16,05:16:47
39.987144,116.348641,0,79,39768.2200231481,2008-11-16,05:16:50
39.987124,116.348543,0,80,39768.2200810185,2008-11-16,05:16:55
39.987095,116.348474,0,80,39768.2201388889,2008-11-16,05:17:00
39.987017,116.348353,0,86,39768.2201851852,2008-11-16,05:17:04
39.986978,116.348233,0,89,39768.2202083333,2008-11-16,05:17:06
39.986939,116.348095,0,84,39768.2202546296,2008-11-16,05:17:10
39.986904,116.347984,0,86,39768.2202662037,2008-11-16,05:17:11
39.986907,116.34798,0,86,39768.2203240741,2008-11-16,05:17:16
39.986913,116.34798,0,86,39768.2203819444,2008-11-16,05:17:21
39.986913,116.34798,0,86,39768.2204166667,2008-11-16,05:17:24
39.986911,116.347977,0,85,39768.2204398148,2008-11-16,05:17:26
39.986902,116.347903,0,86,39768.2204976852,2008-11-16,05:17:31
39.986871,116.347769,0,91,39768.2205324074,2008-11-16,05:17:34
39.986834,116.347618,0,92,39768.2205902778,2008-11-16,05:17:39
39.986815,116.34761,0,84,39768.2206481481,2008-11-16,05:17:44
39.986806,116.347607,0,84,39768.2207060185,2008-11-16,05:17:49
39.986799,116.347603,0,84,39768.2207638889,2008-11-16,05:17:54
39.986799,116.3476,0,84,39768.2208217593,2008-11-16,05:17:59
39.986799,116.3476,0,84,39768.2208564815,2008-11-16,05:18:02
39.9868,116.347599,0,84,39768.2208796296,2008-11-16,05:18:04
39.986809,116.3476,0,84,39768.2209375,2008-11-16,05:18:09
39.98681,116.3476,0,84,39768.2209953704,2008-11-16,05:18:14
39.98681,116.3476,0,84,39768.2210300926,2008-11-16,05:18:17
39.986803,116.3476,0,84,39768.2210532407,2008-11-16,05:18:19
39.986739,116.347583,0,83,39768.2211111111,2008-11-16,05:18:24
39.986708,116.347587,0,83,39768.2211689815,2008-11-16,05:18:29
39.986666,116.347591,0,84,39768.2212268518,2008-11-16,05:18:34
39.986577,116.347548,0,85,39768.2212847222,2008-11-16,05:18:39
39.986539,116.347559,0,85,39768.2213425926,2008-11-16,05:18:44
39.986537,116.34756,0,85,39768.221400463,2008-11-16,05:18:49
39.986537,116.34756,0,85,39768.2214351852,2008-11-16,05:18:52
39.986532,116.347559,0,85,39768.2214583333,2008-11-16,05:18:54
39.986523,116.347559,0,85,39768.2215162037,2008-11-16,05:18:59
39.986476,116.347546,0,88,39768.2215740741,2008-11-16,05:19:04
39.986468,116.347538,0,88,39768.2216319444,2008-11-16,05:19:09
39.986467,116.347538,0,88,39768.2216898148,2008-11-16,05:19:14
39.986462,116.347537,0,88,39768.2217476852,2008-11-16,05:19:19
39.986457,116.347537,0,88,39768.2218055556,2008-11-16,05:19:24
39.986451,116.347538,0,89,39768.2218634259,2008-11-16,05:19:29
39.986444,116.347538,0,89,39768.2219212963,2008-11-16,05:19:34
39.986444,116.347538,0,89,39768.2219791667,2008-11-16,05:19:39
39.986444,116.347539,0,89,39768.222037037,2008-11-16,05:19:44
39.98644,116.347539,0,89,39768.2220949074,2008-11-16,05:19:49
39.986438,116.347539,0,89,39768.2221527778,2008-11-16,05:19:54
39.986439,116.34754,0,89,39768.2222106481,2008-11-16,05:19:59
39.986439,116.34754,0,89,39768.2222453704,2008-11-16,05:20:02
39.986435,116.347541,0,89,39768.2222685185,2008-11-16,05:20:04
39.986422,116.34755,0,89,39768.2223263889,2008-11-16,05:20:09
39.986408,116.347579,0,89,39768.2223842593,2008-11-16,05:20:14
39.986425,116.347599,0,88,39768.2224421296,2008-11-16,05:20:19
39.986429,116.347602,0,88,39768.2225,2008-11-16,05:20:24
39.986434,116.347604,0,88,39768.2225578704,2008-11-16,05:20:29
39.986437,116.347603,0,88,39768.2226157407,2008-11-16,05:20:34
39.986435,116.347603,0,88,39768.2226736111,2008-11-16,05:20:39
39.986434,116.347602,0,88,39768.2227314815,2008-11-16,05:20:44
39.986436,116.347603,0,88,39768.2227893519,2008-11-16,05:20:49
39.986436,116.347603,0,88,39768.2228240741,2008-11-16,05:20:52
39.986433,116.347603,0,88,39768.2228472222,2008-11-16,05:20:54
39.986422,116.347604,0,88,39768.2229050926,2008-11-16,05:20:59
39.986385,116.347597,0,88,39768.222962963,2008-11-16,05:21:04
39.98631,116.347629,0,87,39768.2230208333,2008-11-16,05:21:09
39.986232,116.347692,0,87,39768.2230787037,2008-11-16,05:21:14
39.986044,116.34793,0,92,39768.2250462963,2008-11-16,05:24:04
39.98602,116.347965,0,93,39768.2251041667,2008-11-16,05:24:09
39.985968,116.348002,0,94,39768.225162037,2008-11-16,05:24:14
39.985932,116.347967,0,95,39768.2252199074,2008-11-16,05:24:19
39.985909,116.347962,0,95,39768.2252777778,2008-11-16,05:24:24
39.985934,116.347942,0,96,39768.2253356481,2008-11-16,05:24:29
39.985934,116.347942,0,96,39768.2253703704,2008-11-16,05:24:32
39.985942,116.347948,0,97,39768.2253935185,2008-11-16,05:24:34
39.985959,116.347963,0,97,39768.2254513889,2008-11-16,05:24:39
39.985993,116.347966,0,98,39768.2255092593,2008-11-16,05:24:44
39.986045,116.347981,0,99,39768.2255671296,2008-11-16,05:24:49
39.98609,116.348001,0,100,39768.225625,2008-11-16,05:24:54
39.986132,116.348007,0,101,39768.2256828704,2008-11-16,05:24:59
39.986162,116.348,0,101,39768.2257407407,2008-11-16,05:25:04
39.986184,116.348006,0,101,39768.2257986111,2008-11-16,05:25:09
39.986204,116.347995,0,101,39768.2258564815,2008-11-16,05:25:14
39.986237,116.347958,0,101,39768.2259143519,2008-11-16,05:25:19
39.986305,116.347927,0,101,39768.2259722222,2008-11-16,05:25:24
39.986054,116.347098,0,-20,39768.2263888889,2008-11-16,05:26:00
39.986012,116.346967,0,-41,39768.2264351852,2008-11-16,05:26:04
39.986027,116.347084,0,-22,39768.2264930556,2008-11-16,05:26:09
39.986049,116.347184,0,-2,39768.2265162037,2008-11-16,05:26:11
39.986082,116.347213,0,12,39768.2265740741,2008-11-16,05:26:16
39.986083,116.34728,0,20,39768.2266319444,2008-11-16,05:26:21
39.986051,116.347207,0,6,39768.2266898148,2008-11-16,05:26:26
39.986039,116.347293,0,37,39768.226712963,2008-11-16,05:26:28
39.986029,116.347289,0,37,39768.2267708333,2008-11-16,05:26:33
39.986029,116.347289,0,37,39768.2268055556,2008-11-16,05:26:36
39.986032,116.347295,0,38,39768.2268287037,2008-11-16,05:26:38
39.986043,116.347298,0,36,39768.2268865741,2008-11-16,05:26:43
39.986043,116.347298,0,36,39768.2269212963,2008-11-16,05:26:46
39.986047,116.347296,0,36,39768.2269444444,2008-11-16,05:26:48
39.986015,116.347349,0,44,39768.2270023148,2008-11-16,05:26:53
39.986034,116.347451,0,63,39768.2270601852,2008-11-16,05:26:58
39.986039,116.347492,0,71,39768.2271180556,2008-11-16,05:27:03
39.98603,116.347492,0,71,39768.2271759259,2008-11-16,05:27:08
39.986023,116.347493,0,71,39768.2272337963,2008-11-16,05:27:13
39.986017,116.347494,0,70,39768.2272916667,2008-11-16,05:27:18
39.986017,116.347494,0,70,39768.2273263889,2008-11-16,05:27:21
39.986023,116.347495,0,71,39768.227349537,2008-11-16,05:27:23
39.986035,116.347495,0,71,39768.2274074074,2008-11-16,05:27:28
39.986021,116.347472,0,73,39768.2274652778,2008-11-16,05:27:33
39.986038,116.347508,0,75,39768.2275231481,2008-11-16,05:27:38
39.986047,116.347544,0,76,39768.2275810185,2008-11-16,05:27:43
39.98606,116.347559,0,75,39768.2276388889,2008-11-16,05:27:48
39.98606,116.347559,0,75,39768.2276736111,2008-11-16,05:27:51
39.986063,116.34756,0,76,39768.2276967593,2008-11-16,05:27:53
39.986074,116.347561,0,76,39768.2277546296,2008-11-16,05:27:58
39.986074,116.347561,0,76,39768.2277893518,2008-11-16,05:28:01
39.986082,116.347561,0,76,39768.2278125,2008-11-16,05:28:03
39.986122,116.34755,0,76,39768.2278703704,2008-11-16,05:28:08
39.986262,116.347589,0,63,39768.2279282407,2008-11-16,05:28:13
39.986335,116.34761,0,55,39768.2279861111,2008-11-16,05:28:18
39.986336,116.347525,0,40,39768.2280439815,2008-11-16,05:28:23
39.986317,116.347557,0,43,39768.2281018518,2008-11-16,05:28:28
39.986322,116.347558,0,42,39768.2281597222,2008-11-16,05:28:33
39.986322,116.347558,0,42,39768.2281944444,2008-11-16,05:28:36
39.986323,116.347559,0,41,39768.2282175926,2008-11-16,05:28:38
39.986323,116.347617,0,34,39768.228275463,2008-11-16,05:28:43
39.986321,116.347617,0,34,39768.2283333333,2008-11-16,05:28:48
39.986316,116.347617,0,34,39768.2283912037,2008-11-16,05:28:53
39.986311,116.347619,0,34,39768.2284490741,2008-11-16,05:28:58
39.986309,116.347622,0,34,39768.2285069444,2008-11-16,05:29:03
39.986313,116.347624,0,34,39768.2285648148,2008-11-16,05:29:08
39.986318,116.347627,0,34,39768.2286226852,2008-11-16,05:29:13
39.986318,116.347627,0,34,39768.2286574074,2008-11-16,05:29:16
39.986325,116.347629,0,33,39768.2286805556,2008-11-16,05:29:18
39.98634,116.347625,0,34,39768.2287384259,2008-11-16,05:29:23
39.98635,116.347628,0,37,39768.2287962963,2008-11-16,05:29:28
39.986362,116.347635,0,35,39768.2288541667,2008-11-16,05:29:33
39.986371,116.347635,0,35,39768.228912037,2008-11-16,05:29:38
39.986371,116.347635,0,35,39768.2289467593,2008-11-16,05:29:41
39.986368,116.347634,0,35,39768.2289699074,2008-11-16,05:29:43
39.986346,116.34763,0,35,39768.2290277778,2008-11-16,05:29:48
39.986293,116.347599,0,35,39768.2290856481,2008-11-16,05:29:53
39.986235,116.347548,0,35,39768.2291435185,2008-11-16,05:29:58
39.986192,116.347451,0,35,39768.2292013889,2008-11-16,05:30:03
39.986166,116.347338,0,35,39768.2292476852,2008-11-16,05:30:07
39.986153,116.347185,0,35,39768.2292939815,2008-11-16,05:30:11
39.986158,116.347049,0,35,39768.2293402778,2008-11-16,05:30:15
39.987228,116.347764,0,35,39768.2304976852,2008-11-16,05:31:55
39.987316,116.347787,0,35,39768.2306134259,2008-11-16,05:32:05
39.987419,116.347828,0,35,39768.2306597222,2008-11-16,05:32:09
39.987537,116.34784,0,36,39768.2307060185,2008-11-16,05:32:13
39.987648,116.347864,0,36,39768.2307638889,2008-11-16,05:32:18
39.987723,116.347847,0,37,39768.2308217593,2008-11-16,05:32:23
39.987855,116.347843,0,38,39768.2309953704,2008-11-16,05:32:38
39.987845,116.347843,0,38,39768.2310532407,2008-11-16,05:32:43
39.987864,116.34785,0,38,39768.2313425926,2008-11-16,05:33:08
39.987864,116.34785,0,38,39768.2313773148,2008-11-16,05:33:11
39.987868,116.347851,0,38,39768.231400463,2008-11-16,05:33:13
39.989069,116.348181,0,37,39768.2327662037,2008-11-16,05:35:11
39.989069,116.348181,0,37,39768.2328009259,2008-11-16,05:35:14
39.989076,116.34818,0,37,39768.2328240741,2008-11-16,05:35:16
39.989032,116.348166,0,37,39768.2328819444,2008-11-16,05:35:21
39.988959,116.348042,0,38,39768.2328935185,2008-11-16,05:35:22
39.988959,116.348042,0,38,39768.2329282407,2008-11-16,05:35:25
39.988957,116.348042,0,38,39768.2329513889,2008-11-16,05:35:27
39.988948,116.348043,0,38,39768.2330092593,2008-11-16,05:35:32
39.988948,116.348043,0,38,39768.2330439815,2008-11-16,05:35:35
39.988942,116.348043,0,38,39768.2330671296,2008-11-16,05:35:37
39.988933,116.348041,0,38,39768.233125,2008-11-16,05:35:42
39.98892,116.34804,0,38,39768.2331828704,2008-11-16,05:35:47
39.98891,116.34804,0,38,39768.2332407407,2008-11-16,05:35:52
39.98884,116.34805,0,38,39768.2332986111,2008-11-16,05:35:57
39.988826,116.348062,0,38,39768.2333564815,2008-11-16,05:36:02
39.988821,116.348062,0,38,39768.2334143519,2008-11-16,05:36:07
39.988815,116.348061,0,38,39768.2334722222,2008-11-16,05:36:12
39.988814,116.348059,0,38,39768.2335300926,2008-11-16,05:36:17
39.988818,116.34806,0,38,39768.233587963,2008-11-16,05:36:22
39.988818,116.34806,0,38,39768.2336226852,2008-11-16,05:36:25
39.988824,116.348062,0,38,39768.2336458333,2008-11-16,05:36:27
39.988835,116.348062,0,37,39768.2337037037,2008-11-16,05:36:32
39.988844,116.348063,0,37,39768.2337615741,2008-11-16,05:36:37
39.988848,116.348065,0,36,39768.2338194444,2008-11-16,05:36:42
39.988848,116.348065,0,36,39768.2338541667,2008-11-16,05:36:45
39.988846,116.348066,0,36,39768.2338773148,2008-11-16,05:36:47
39.988856,116.348067,0,36,39768.2339351852,2008-11-16,05:36:52
39.988852,116.348098,0,35,39768.2339930556,2008-11-16,05:36:57
39.98877,116.348104,0,34,39768.2340509259,2008-11-16,05:37:02
39.988764,116.348105,0,34,39768.2341087963,2008-11-16,05:37:07
39.988764,116.348105,0,34,39768.2341435185,2008-11-16,05:37:10
39.988758,116.348105,0,34,39768.2341666667,2008-11-16,05:37:12
39.988672,116.348063,0,35,39768.234212963,2008-11-16,05:37:16
39.988563,116.348078,0,33,39768.2342361111,2008-11-16,05:37:18
39.988563,116.348078,0,33,39768.2342708333,2008-11-16,05:37:21
39.988558,116.348079,0,34,39768.2342939815,2008-11-16,05:37:23
39.988548,116.348079,0,34,39768.2343518519,2008-11-16,05:37:28
39.988468,116.348083,0,35,39768.2344097222,2008-11-16,05:37:33
39.988369,116.348036,0,36,39768.2344675926,2008-11-16,05:37:38
39.988288,116.348015,0,37,39768.234525463,2008-11-16,05:37:43
39.988193,116.347986,0,37,39768.2345833333,2008-11-16,05:37:48
39.988128,116.347976,0,38,39768.2346412037,2008-11-16,05:37:53
39.988015,116.347977,0,39,39768.2346875,2008-11-16,05:37:57
39.987952,116.347974,0,40,39768.2347453704,2008-11-16,05:38:02
39.987908,116.347996,0,40,39768.2348032407,2008-11-16,05:38:07
39.9879,116.347996,0,40,39768.2348611111,2008-11-16,05:38:12
39.9879,116.347996,0,40,39768.2348958333,2008-11-16,05:38:15
39.987904,116.347997,0,40,39768.2349189815,2008-11-16,05:38:17
39.987915,116.347998,0,40,39768.2349768518,2008-11-16,05:38:22
39.987922,116.347998,0,40,39768.2350347222,2008-11-16,05:38:27
39.987927,116.347998,0,40,39768.2350925926,2008-11-16,05:38:32
39.987927,116.347998,0,40,39768.2351273148,2008-11-16,05:38:35
39.987921,116.347997,0,39,39768.235150463,2008-11-16,05:38:37
39.987906,116.347996,0,38,39768.2352083333,2008-11-16,05:38:42
39.987893,116.347995,0,38,39768.2352662037,2008-11-16,05:38:47
39.987885,116.347996,0,38,39768.2353240741,2008-11-16,05:38:52
39.987885,116.347996,0,38,39768.2353587963,2008-11-16,05:38:55
39.987884,116.347996,0,39,39768.2353819444,2008-11-16,05:38:57
39.987874,116.347996,0,39,39768.2354398148,2008-11-16,05:39:02
39.987864,116.347997,0,39,39768.2354976852,2008-11-16,05:39:07
39.987834,116.347993,0,39,39768.2355555556,2008-11-16,05:39:12
39.9878,116.347965,0,39,39768.2356134259,2008-11-16,05:39:17
39.987789,116.347977,0,39,39768.2356712963,2008-11-16,05:39:22
39.987764,116.348001,0,41,39768.2357291667,2008-11-16,05:39:27
39.987752,116.348014,0,43,39768.235787037,2008-11-16,05:39:32
39.987752,116.348014,0,43,39768.2358217593,2008-11-16,05:39:35
39.987752,116.348014,0,43,39768.2358449074,2008-11-16,05:39:37
39.987741,116.348013,0,43,39768.2359027778,2008-11-16,05:39:42
39.987731,116.348013,0,43,39768.2359606481,2008-11-16,05:39:47
39.987721,116.348012,0,43,39768.2360185185,2008-11-16,05:39:52
39.987674,116.348019,0,45,39768.2360763889,2008-11-16,05:39:57
39.987631,116.34802,0,47,39768.2361342593,2008-11-16,05:40:02
39.987619,116.348042,0,48,39768.2361921296,2008-11-16,05:40:07
39.987619,116.348042,0,48,39768.23625,2008-11-16,05:40:12
39.987619,116.348041,0,48,39768.2363078704,2008-11-16,05:40:17
39.987613,116.348045,0,48,39768.2363657407,2008-11-16,05:40:22
39.987613,116.348045,0,48,39768.236400463,2008-11-16,05:40:25
39.987611,116.348044,0,48,39768.2364236111,2008-11-16,05:40:27
39.987597,116.348049,0,49,39768.2364814815,2008-11-16,05:40:32
39.987586,116.348051,0,49,39768.2365393518,2008-11-16,05:40:37
39.987574,116.348053,0,49,39768.2365972222,2008-11-16,05:40:42
39.987557,116.348053,0,49,39768.2366550926,2008-11-16,05:40:47
39.987507,116.348068,0,49,39768.236712963,2008-11-16,05:40:52
39.987444,116.348079,0,49,39768.2367708333,2008-11-16,05:40:57
39.987308,116.348126,0,55,39768.2367939815,2008-11-16,05:40:59
39.987213,116.348155,0,56,39768.2368055556,2008-11-16,05:41:00
39.987128,116.348194,0,63,39768.2368518518,2008-11-16,05:41:04
39.986976,116.348236,0,74,39768.2369097222,2008-11-16,05:41:09
39.986932,116.348216,0,78,39768.2369675926,2008-11-16,05:41:14
39.986904,116.348236,0,86,39768.237025463,2008-11-16,05:41:19
39.986904,116.348236,0,86,39768.2370601852,2008-11-16,05:41:22
39.986901,116.348237,0,87,39768.2370833333,2008-11-16,05:41:24
39.986785,116.348223,0,93,39768.2371412037,2008-11-16,05:41:29
39.986753,116.348283,0,104,39768.2371990741,2008-11-16,05:41:34
39.986708,116.348283,0,109,39768.2372569444,2008-11-16,05:41:39
39.98669,116.348281,0,111,39768.2373148148,2008-11-16,05:41:44
39.986695,116.348283,0,111,39768.2373726852,2008-11-16,05:41:49
39.986695,116.348281,0,112,39768.2374305556,2008-11-16,05:41:54
39.986691,116.348279,0,113,39768.2374884259,2008-11-16,05:41:59
39.986688,116.348276,0,113,39768.2375462963,2008-11-16,05:42:04
39.986687,116.348274,0,113,39768.2376041667,2008-11-16,05:42:09
39.986684,116.348274,0,113,39768.237662037,2008-11-16,05:42:14
39.986679,116.348273,0,113,39768.2377199074,2008-11-16,05:42:19
39.986674,116.348273,0,113,39768.2377777778,2008-11-16,05:42:24
39.98667,116.348273,0,113,39768.2378356481,2008-11-16,05:42:29
39.986669,116.348274,0,113,39768.2378935185,2008-11-16,05:42:34
39.986667,116.348274,0,114,39768.2379513889,2008-11-16,05:42:39
39.986665,116.348273,0,114,39768.2380092593,2008-11-16,05:42:44
39.986663,116.348272,0,114,39768.2380671296,2008-11-16,05:42:49
39.986663,116.348272,0,114,39768.2381018519,2008-11-16,05:42:52
39.986664,116.348272,0,115,39768.238125,2008-11-16,05:42:54
39.986651,116.348267,0,115,39768.2381828704,2008-11-16,05:42:59
39.986632,116.348264,0,116,39768.2382407407,2008-11-16,05:43:04
39.986628,116.348281,0,117,39768.2382986111,2008-11-16,05:43:09
39.986617,116.348276,0,117,39768.2383564815,2008-11-16,05:43:14
39.986632,116.348298,0,118,39768.2384143519,2008-11-16,05:43:19
39.986628,116.348298,0,118,39768.2384722222,2008-11-16,05:43:24
39.986622,116.348301,0,118,39768.2385300926,2008-11-16,05:43:29
39.986617,116.348307,0,118,39768.238587963,2008-11-16,05:43:34
39.986617,116.348314,0,118,39768.2386458333,2008-11-16,05:43:39
39.986617,116.348314,0,118,39768.2386805556,2008-11-16,05:43:42
39.986623,116.348314,0,118,39768.2387037037,2008-11-16,05:43:44
39.986631,116.34828,0,118,39768.2387615741,2008-11-16,05:43:49
39.986625,116.348225,0,118,39768.2388194444,2008-11-16,05:43:54
39.986621,116.348203,0,118,39768.2388773148,2008-11-16,05:43:59
39.986631,116.348166,0,119,39768.2389351852,2008-11-16,05:44:04
39.986666,116.348144,0,119,39768.2389930556,2008-11-16,05:44:09
39.986722,116.348134,0,118,39768.2390509259,2008-11-16,05:44:14
39.98673,116.348083,0,118,39768.2391087963,2008-11-16,05:44:19
39.986742,116.348035,0,119,39768.2391666667,2008-11-16,05:44:24
39.986763,116.347999,0,119,39768.239224537,2008-11-16,05:44:29
39.986758,116.347936,0,119,39768.2392824074,2008-11-16,05:44:34
39.986776,116.347923,0,119,39768.2393402778,2008-11-16,05:44:39
39.986775,116.347858,0,119,39768.2393981481,2008-11-16,05:44:44
39.986835,116.347833,0,119,39768.2394560185,2008-11-16,05:44:49
39.98685,116.347817,0,119,39768.2395138889,2008-11-16,05:44:54
39.986816,116.347788,0,119,39768.2395717593,2008-11-16,05:44:59
39.98678,116.347765,0,119,39768.2396296296,2008-11-16,05:45:04
39.986767,116.34776,0,119,39768.2396875,2008-11-16,05:45:09
39.986762,116.34777,0,119,39768.2397453704,2008-11-16,05:45:14
39.9868,116.347793,0,119,39768.2398032407,2008-11-16,05:45:19
39.986809,116.34781,0,119,39768.2398611111,2008-11-16,05:45:24
39.986809,116.34781,0,119,39768.2398958333,2008-11-16,05:45:27
39.986814,116.347813,0,119,39768.2399189815,2008-11-16,05:45:29
39.986822,116.347822,0,119,39768.2399768519,2008-11-16,05:45:34
39.98683,116.347834,0,119,39768.2400347222,2008-11-16,05:45:39
39.983294,116.345184,0,4154,39768.245162037,2008-11-16,05:53:02
39.983366,116.345233,0,4121,39768.2451736111,2008-11-16,05:53:03
39.986006,116.350072,0,306,39768.2452430556,2008-11-16,05:53:09
39.986042,116.349658,0,218,39768.2452546296,2008-11-16,05:53:10
39.986075,116.349494,0,217,39768.2452662037,2008-11-16,05:53:11
39.986119,116.349303,0,213,39768.2452893518,2008-11-16,05:53:13
39.986128,116.349148,0,206,39768.2453240741,2008-11-16,05:53:16
39.986109,116.348998,0,211,39768.2453472222,2008-11-16,05:53:18
39.986062,116.348911,0,210,39768.2454050926,2008-11-16,05:53:23
39.986062,116.34886,0,209,39768.245462963,2008-11-16,05:53:28
39.986058,116.348731,0,208,39768.2455092593,2008-11-16,05:53:32
39.986038,116.348685,0,209,39768.2455671296,2008-11-16,05:53:37
39.986083,116.348732,0,211,39768.245625,2008-11-16,05:53:42
39.986083,116.348732,0,211,39768.2456597222,2008-11-16,05:53:45
39.986085,116.348737,0,209,39768.2456828704,2008-11-16,05:53:47
39.986059,116.348665,0,206,39768.2457407407,2008-11-16,05:53:52
39.986056,116.348598,0,207,39768.2457986111,2008-11-16,05:53:57
39.986103,116.348533,0,208,39768.2458564815,2008-11-16,05:54:02
39.986113,116.348506,0,208,39768.2459143519,2008-11-16,05:54:07
39.986119,116.348492,0,208,39768.2459722222,2008-11-16,05:54:12
39.986128,116.348437,0,208,39768.2460300926,2008-11-16,05:54:17
39.986139,116.348366,0,208,39768.246087963,2008-11-16,05:54:22
39.986129,116.348281,0,208,39768.2461458333,2008-11-16,05:54:27
39.98615,116.348266,0,208,39768.2462037037,2008-11-16,05:54:32
39.986303,116.347625,0,-124,39768.2473842593,2008-11-16,05:56:14
39.986312,116.347438,0,-232,39768.2473958333,2008-11-16,05:56:15
39.986333,116.347344,0,-283,39768.2474074074,2008-11-16,05:56:16
39.986339,116.34726,0,-321,39768.2474189815,2008-11-16,05:56:17
39.986308,116.347642,0,-131,39768.2474305556,2008-11-16,05:56:18
39.986276,116.347913,0,0,39768.2474421296,2008-11-16,05:56:19
39.986245,116.348069,0,73,39768.2474537037,2008-11-16,05:56:20
39.986206,116.348164,0,114,39768.2474652778,2008-11-16,05:56:21
39.986196,116.348229,0,156,39768.2474884259,2008-11-16,05:56:23
39.986198,116.348256,0,174,39768.2475462963,2008-11-16,05:56:28
39.986217,116.348228,0,181,39768.2476041667,2008-11-16,05:56:33
39.9862,116.348295,0,189,39768.247662037,2008-11-16,05:56:38
39.986181,116.348256,0,194,39768.2477199074,2008-11-16,05:56:43
39.986172,116.348245,0,197,39768.2477777778,2008-11-16,05:56:48
39.986168,116.348303,0,199,39768.2478356481,2008-11-16,05:56:53
39.986192,116.348297,0,200,39768.2478935185,2008-11-16,05:56:58
39.986182,116.348308,0,196,39768.2479513889,2008-11-16,05:57:03
39.986182,116.348308,0,196,39768.2479861111,2008-11-16,05:57:06
39.986174,116.348308,0,191,39768.2480092593,2008-11-16,05:57:08
39.986173,116.348298,0,188,39768.2480671296,2008-11-16,05:57:13
39.986173,116.348298,0,188,39768.2481018519,2008-11-16,05:57:16
39.986165,116.348303,0,190,39768.248125,2008-11-16,05:57:18
39.986162,116.348359,0,197,39768.2481828704,2008-11-16,05:57:23
39.986164,116.348347,0,196,39768.2482407407,2008-11-16,05:57:28
39.986149,116.348265,0,194,39768.2482986111,2008-11-16,05:57:33
39.986133,116.348183,0,196,39768.2483564815,2008-11-16,05:57:38
39.986114,116.348153,0,204,39768.2484143519,2008-11-16,05:57:43
39.986101,116.348038,0,208,39768.2484490741,2008-11-16,05:57:46
39.986137,116.347985,0,227,39768.2485069444,2008-11-16,05:57:51
39.986121,116.34791,0,242,39768.2485648148,2008-11-16,05:57:56
39.986143,116.347853,0,248,39768.2486226852,2008-11-16,05:58:01
39.986147,116.347939,0,258,39768.2486805556,2008-11-16,05:58:06
39.986149,116.348009,0,266,39768.2487384259,2008-11-16,05:58:11
39.98618,116.348032,0,270,39768.2487962963,2008-11-16,05:58:16
39.986167,116.34801,0,273,39768.2488541667,2008-11-16,05:58:21
39.986163,116.348032,0,275,39768.248912037,2008-11-16,05:58:26
39.986156,116.34803,0,277,39768.2489699074,2008-11-16,05:58:31
39.986156,116.34803,0,277,39768.2490046296,2008-11-16,05:58:34
39.986161,116.348028,0,276,39768.2490277778,2008-11-16,05:58:36
39.986214,116.34804,0,274,39768.2490856481,2008-11-16,05:58:41
39.986236,116.348108,0,273,39768.2491435185,2008-11-16,05:58:46
39.986231,116.348156,0,272,39768.2492013889,2008-11-16,05:58:51
39.986213,116.348186,0,271,39768.2492592593,2008-11-16,05:58:56
39.986161,116.348225,0,271,39768.2493171296,2008-11-16,05:59:01
39.986148,116.348321,0,270,39768.249375,2008-11-16,05:59:06
39.986132,116.3484,0,270,39768.2494328704,2008-11-16,05:59:11
39.986126,116.348467,0,269,39768.2494907407,2008-11-16,05:59:16
39.986053,116.349392,0,260,39768.2495949074,2008-11-16,05:59:25
39.986049,116.349213,0,264,39768.2496180556,2008-11-16,05:59:27
39.986026,116.348944,0,265,39768.2496412037,2008-11-16,05:59:29
39.986018,116.34882,0,266,39768.2496527778,2008-11-16,05:59:30
39.98604,116.348696,0,267,39768.2496990741,2008-11-16,05:59:34
39.986045,116.348541,0,267,39768.2497453704,2008-11-16,05:59:38
39.986037,116.348483,0,267,39768.2498032407,2008-11-16,05:59:43
39.986078,116.348496,0,267,39768.2498611111,2008-11-16,05:59:48
39.986086,116.348579,0,267,39768.2499189815,2008-11-16,05:59:53
39.986128,116.348598,0,267,39768.2499768519,2008-11-16,05:59:58
39.986169,116.348511,0,267,39768.2500347222,2008-11-16,06:00:03
39.986174,116.348465,0,267,39768.2500925926,2008-11-16,06:00:08
39.986141,116.348553,0,267,39768.250150463,2008-11-16,06:00:13
39.986108,116.348536,0,268,39768.2502083333,2008-11-16,06:00:18
39.986134,116.348497,0,268,39768.2502662037,2008-11-16,06:00:23
39.986136,116.348429,0,268,39768.2503240741,2008-11-16,06:00:28
39.986121,116.348405,0,268,39768.2503819444,2008-11-16,06:00:33
39.986121,116.348405,0,268,39768.2504166667,2008-11-16,06:00:36
39.986129,116.348413,0,268,39768.2504398148,2008-11-16,06:00:38
39.986139,116.348427,0,268,39768.2504976852,2008-11-16,06:00:43
39.986161,116.348398,0,268,39768.2505555556,2008-11-16,06:00:48
39.986183,116.348367,0,268,39768.2506134259,2008-11-16,06:00:53
39.986186,116.348354,0,268,39768.2506712963,2008-11-16,06:00:58
39.986138,116.348309,0,268,39768.2507291667,2008-11-16,06:01:03
39.985848,116.349434,0,592,39768.2515393518,2008-11-16,06:02:13
39.985946,116.349349,0,481,39768.2515509259,2008-11-16,06:02:14
39.986095,116.347766,0,236,39768.2515972222,2008-11-16,06:02:18
39.986065,116.347798,0,243,39768.2516550926,2008-11-16,06:02:23
39.986073,116.347772,0,254,39768.251712963,2008-11-16,06:02:28
39.986111,116.347738,0,257,39768.2517708333,2008-11-16,06:02:33
39.986154,116.3477,0,260,39768.2518287037,2008-11-16,06:02:38
39.986255,116.347596,0,246,39768.2518518518,2008-11-16,06:02:40
39.986265,116.347598,0,244,39768.2519097222,2008-11-16,06:02:45
39.986307,116.347572,0,240,39768.2519675926,2008-11-16,06:02:50
39.986346,116.347588,0,237,39768.252025463,2008-11-16,06:02:55
39.986375,116.347597,0,235,39768.2520833333,2008-11-16,06:03:00
39.986413,116.34761,0,232,39768.2521412037,2008-11-16,06:03:05
39.986465,116.347592,0,231,39768.2521990741,2008-11-16,06:03:10
39.986494,116.347594,0,231,39768.2522569444,2008-11-16,06:03:15
39.986529,116.347575,0,231,39768.2523148148,2008-11-16,06:03:20
39.986582,116.347544,0,230,39768.2523726852,2008-11-16,06:03:25
39.986631,116.347514,0,230,39768.2524305556,2008-11-16,06:03:30
39.986671,116.347473,0,228,39768.2524884259,2008-11-16,06:03:35
39.986714,116.347458,0,226,39768.2525462963,2008-11-16,06:03:40
39.986757,116.347466,0,225,39768.2526041667,2008-11-16,06:03:45
39.986804,116.347454,0,223,39768.252662037,2008-11-16,06:03:50
39.986832,116.347477,0,222,39768.2527199074,2008-11-16,06:03:55
39.986901,116.34749,0,222,39768.2527777778,2008-11-16,06:04:00
39.986946,116.347476,0,220,39768.2528356481,2008-11-16,06:04:05
39.986996,116.347454,0,217,39768.2528935185,2008-11-16,06:04:10
39.987025,116.347448,0,214,39768.2529513889,2008-11-16,06:04:15
39.987047,116.347444,0,211,39768.2530092593,2008-11-16,06:04:20
39.987071,116.347457,0,210,39768.2530671296,2008-11-16,06:04:25
39.987106,116.347439,0,208,39768.253125,2008-11-16,06:04:30
39.987133,116.347442,0,208,39768.2531828704,2008-11-16,06:04:35
39.987164,116.34744,0,211,39768.2532407407,2008-11-16,06:04:40
39.987196,116.347458,0,209,39768.2532986111,2008-11-16,06:04:45
39.987228,116.347486,0,206,39768.2533564815,2008-11-16,06:04:50
39.987273,116.347484,0,204,39768.2534143519,2008-11-16,06:04:55
39.987307,116.347499,0,203,39768.2534722222,2008-11-16,06:05:00
39.987366,116.347492,0,202,39768.2535300926,2008-11-16,06:05:05
39.987403,116.347577,0,194,39768.253587963,2008-11-16,06:05:10
39.987431,116.347555,0,193,39768.2536458333,2008-11-16,06:05:15
39.987455,116.347545,0,193,39768.2537037037,2008-11-16,06:05:20
39.987488,116.347532,0,191,39768.2537615741,2008-11-16,06:05:25
39.987523,116.347515,0,191,39768.2538194444,2008-11-16,06:05:30
39.987542,116.347494,0,188,39768.2538773148,2008-11-16,06:05:35
39.987542,116.347494,0,188,39768.253912037,2008-11-16,06:05:38
39.987548,116.347489,0,188,39768.2539351852,2008-11-16,06:05:40
39.987559,116.347501,0,188,39768.2539930556,2008-11-16,06:05:45
39.9876,116.347489,0,184,39768.2540509259,2008-11-16,06:05:50
39.987657,116.347498,0,177,39768.2541087963,2008-11-16,06:05:55
39.987697,116.347488,0,173,39768.2541666667,2008-11-16,06:06:00
39.987731,116.347474,0,173,39768.254224537,2008-11-16,06:06:05
39.987773,116.347468,0,172,39768.2542824074,2008-11-16,06:06:10
39.987831,116.347454,0,169,39768.2543402778,2008-11-16,06:06:15
39.98786,116.347473,0,169,39768.2543981481,2008-11-16,06:06:20
39.987899,116.347464,0,167,39768.2544560185,2008-11-16,06:06:25
39.987942,116.347458,0,166,39768.2545138889,2008-11-16,06:06:30
39.987995,116.347445,0,163,39768.2545717593,2008-11-16,06:06:35
39.988031,116.347442,0,163,39768.2546296296,2008-11-16,06:06:40
39.988073,116.347446,0,163,39768.2546875,2008-11-16,06:06:45
39.988146,116.347432,0,160,39768.2547453704,2008-11-16,06:06:50
39.98819,116.347416,0,157,39768.2548032407,2008-11-16,06:06:55
39.988239,116.347412,0,159,39768.2548611111,2008-11-16,06:07:00
39.988294,116.347412,0,158,39768.2549189815,2008-11-16,06:07:05
39.988337,116.347399,0,159,39768.2549768519,2008-11-16,06:07:10
39.988385,116.347398,0,160,39768.2550347222,2008-11-16,06:07:15
39.988438,116.347393,0,158,39768.2550925926,2008-11-16,06:07:20
39.988489,116.347392,0,157,39768.255150463,2008-11-16,06:07:25
39.988536,116.347396,0,154,39768.2552083333,2008-11-16,06:07:30
39.988596,116.347394,0,147,39768.2552662037,2008-11-16,06:07:35
39.988653,116.347388,0,142,39768.2553240741,2008-11-16,06:07:40
39.988706,116.347378,0,139,39768.2553819444,2008-11-16,06:07:45
39.988759,116.347376,0,136,39768.2554398148,2008-11-16,06:07:50
39.988806,116.347371,0,135,39768.2554976852,2008-11-16,06:07:55
39.988849,116.347364,0,135,39768.2555555556,2008-11-16,06:08:00
39.988893,116.347375,0,137,39768.2556134259,2008-11-16,06:08:05
39.988944,116.347375,0,137,39768.2556712963,2008-11-16,06:08:10
39.988983,116.347386,0,137,39768.2557291667,2008-11-16,06:08:15
39.989034,116.347401,0,133,39768.255787037,2008-11-16,06:08:20
39.989285,116.347307,0,131,39768.2602430556,2008-11-16,06:14:45
39.98938,116.347294,0,132,39768.2602893518,2008-11-16,06:14:49
39.989479,116.347279,0,133,39768.2603356481,2008-11-16,06:14:53
39.98957,116.347259,0,133,39768.2603703704,2008-11-16,06:14:56
39.989681,116.347233,0,133,39768.2604050926,2008-11-16,06:14:59
39.989789,116.347208,0,134,39768.2604282407,2008-11-16,06:15:01
39.989882,116.347188,0,135,39768.2604513889,2008-11-16,06:15:03
39.98998,116.347165,0,137,39768.260474537,2008-11-16,06:15:05
39.990128,116.34715,0,140,39768.2605092593,2008-11-16,06:15:08
39.990244,116.347142,0,141,39768.2605324074,2008-11-16,06:15:10
39.990391,116.347128,0,144,39768.2605555556,2008-11-16,06:15:12
39.990541,116.347093,0,147,39768.2605787037,2008-11-16,06:15:14
39.990691,116.347069,0,149,39768.2606018518,2008-11-16,06:15:16
39.990837,116.347061,0,150,39768.260625,2008-11-16,06:15:18
39.990983,116.347041,0,152,39768.2606481481,2008-11-16,06:15:20
39.991093,116.347021,0,153,39768.2606712963,2008-11-16,06:15:22
39.991215,116.347004,0,158,39768.2607060185,2008-11-16,06:15:25
39.991277,116.346971,0,157,39768.2607638889,2008-11-16,06:15:30
39.991372,116.34698,0,158,39768.2608217593,2008-11-16,06:15:35
39.991487,116.346978,0,161,39768.2608564815,2008-11-16,06:15:38
39.991577,116.346965,0,162,39768.2608912037,2008-11-16,06:15:41
39.991602,116.346939,0,160,39768.2609490741,2008-11-16,06:15:46
39.991605,116.346938,0,160,39768.2610069444,2008-11-16,06:15:51
39.991605,116.346939,0,160,39768.2610648148,2008-11-16,06:15:56
39.991599,116.346939,0,160,39768.2611226852,2008-11-16,06:16:01
39.9916,116.346941,0,160,39768.2611805556,2008-11-16,06:16:06
39.991598,116.34694,0,160,39768.2612384259,2008-11-16,06:16:11
39.991598,116.34694,0,160,39768.2612731481,2008-11-16,06:16:14
39.991598,116.34694,0,160,39768.2612962963,2008-11-16,06:16:16
39.991702,116.346943,0,159,39768.2613541667,2008-11-16,06:16:21
39.991778,116.346923,0,161,39768.261412037,2008-11-16,06:16:26
39.991803,116.346908,0,161,39768.2614699074,2008-11-16,06:16:31
39.991797,116.346907,0,162,39768.2615277778,2008-11-16,06:16:36
39.991796,116.346906,0,162,39768.2615856482,2008-11-16,06:16:41
39.991803,116.346904,0,162,39768.2616435185,2008-11-16,06:16:46
39.991809,116.346903,0,162,39768.2617013889,2008-11-16,06:16:51
39.99181,116.346902,0,162,39768.2617592593,2008-11-16,06:16:56
39.99181,116.346902,0,162,39768.2618171296,2008-11-16,06:17:01
39.99181,116.346902,0,162,39768.2618518519,2008-11-16,06:17:04
39.991806,116.346902,0,162,39768.261875,2008-11-16,06:17:06
39.99181,116.346932,0,160,39768.2619328704,2008-11-16,06:17:11
39.991907,116.346909,0,159,39768.2619675926,2008-11-16,06:17:14
39.991998,116.346797,0,159,39768.2620023148,2008-11-16,06:17:17
39.99204,116.346631,0,160,39768.262037037,2008-11-16,06:17:20
39.992058,116.346475,0,161,39768.2620601852,2008-11-16,06:17:22
39.992067,116.346305,0,162,39768.2620833333,2008-11-16,06:17:24
39.992069,116.34611,0,161,39768.2621064815,2008-11-16,06:17:26
39.992075,116.345908,0,162,39768.2621296296,2008-11-16,06:17:28
39.992083,116.3457,0,163,39768.2621527778,2008-11-16,06:17:30
39.992082,116.345509,0,162,39768.2621759259,2008-11-16,06:17:32
39.992078,116.345309,0,163,39768.2621990741,2008-11-16,06:17:34
39.992079,116.345103,0,163,39768.2622222222,2008-11-16,06:17:36
39.992079,116.344888,0,164,39768.2622453704,2008-11-16,06:17:38
39.992081,116.344674,0,164,39768.2622685185,2008-11-16,06:17:40
39.992085,116.34446,0,165,39768.2622916667,2008-11-16,06:17:42
39.992104,116.344254,0,166,39768.2623148148,2008-11-16,06:17:44
39.992114,116.344089,0,167,39768.262337963,2008-11-16,06:17:46
39.992112,116.343965,0,169,39768.2623611111,2008-11-16,06:17:48
39.99207,116.343875,0,172,39768.2624189815,2008-11-16,06:17:53
39.992073,116.34387,0,173,39768.2624768519,2008-11-16,06:17:58
39.992073,116.34387,0,173,39768.2625115741,2008-11-16,06:18:01
39.992073,116.343865,0,173,39768.2625347222,2008-11-16,06:18:03
39.992026,116.34371,0,172,39768.2625810185,2008-11-16,06:18:07
39.99205,116.343531,0,172,39768.2626157407,2008-11-16,06:18:10
39.99206,116.343379,0,172,39768.2626388889,2008-11-16,06:18:12
39.992071,116.343249,0,172,39768.262662037,2008-11-16,06:18:14
39.992107,116.343124,0,173,39768.2626851852,2008-11-16,06:18:16
39.992177,116.342965,0,175,39768.2627083333,2008-11-16,06:18:18
39.992225,116.34283,0,175,39768.2627430556,2008-11-16,06:18:21
39.992177,116.342717,0,174,39768.2627662037,2008-11-16,06:18:23
39.992132,116.34263,0,179,39768.2628240741,2008-11-16,06:18:28
39.992132,116.342624,0,179,39768.2628819444,2008-11-16,06:18:33
39.992132,116.342624,0,179,39768.2629166667,2008-11-16,06:18:36
39.992131,116.342622,0,179,39768.2629398148,2008-11-16,06:18:38
39.992037,116.342493,0,178,39768.262974537,2008-11-16,06:18:41
39.991995,116.34234,0,178,39768.2630208333,2008-11-16,06:18:45
39.991981,116.342196,0,176,39768.2630439815,2008-11-16,06:18:47
39.991965,116.342032,0,174,39768.2630671296,2008-11-16,06:18:49
39.991953,116.341835,0,176,39768.2630902778,2008-11-16,06:18:51
39.991939,116.341635,0,178,39768.2631134259,2008-11-16,06:18:53
39.99194,116.34144,0,180,39768.2631365741,2008-11-16,06:18:55
39.991947,116.341219,0,181,39768.2631597222,2008-11-16,06:18:57
39.991946,116.34098,0,183,39768.2631828704,2008-11-16,06:18:59
39.991958,116.340863,0,184,39768.2631944444,2008-11-16,06:19:00
39.991957,116.340735,0,185,39768.2632060185,2008-11-16,06:19:01
39.991974,116.340596,0,186,39768.2632175926,2008-11-16,06:19:02
39.991987,116.340471,0,188,39768.2632291667,2008-11-16,06:19:03
39.991978,116.340332,0,189,39768.2632407407,2008-11-16,06:19:04
39.991972,116.340193,0,190,39768.2632523148,2008-11-16,06:19:05
39.991964,116.340049,0,192,39768.2632638889,2008-11-16,06:19:06
39.99196,116.339899,0,194,39768.263275463,2008-11-16,06:19:07
39.99196,116.339751,0,195,39768.263287037,2008-11-16,06:19:08
39.991955,116.339599,0,196,39768.2632986111,2008-11-16,06:19:09
39.991951,116.339439,0,198,39768.2633101852,2008-11-16,06:19:10
39.991942,116.339284,0,198,39768.2633217593,2008-11-16,06:19:11
39.991933,116.339135,0,200,39768.2633333333,2008-11-16,06:19:12
39.991936,116.338978,0,201,39768.2633449074,2008-11-16,06:19:13
39.991933,116.338844,0,203,39768.2633564815,2008-11-16,06:19:14
39.991926,116.338725,0,204,39768.2633680556,2008-11-16,06:19:15
39.991906,116.338542,0,207,39768.2633912037,2008-11-16,06:19:17
39.991859,116.338442,0,212,39768.2634259259,2008-11-16,06:19:20
39.991844,116.338449,0,220,39768.2634837963,2008-11-16,06:19:25
39.991845,116.338468,0,224,39768.2635416667,2008-11-16,06:19:30
39.991845,116.338468,0,224,39768.2635763889,2008-11-16,06:19:33
39.991846,116.338476,0,226,39768.263599537,2008-11-16,06:19:35
39.991853,116.338419,0,227,39768.2636574074,2008-11-16,06:19:40
39.991898,116.338308,0,227,39768.2636805556,2008-11-16,06:19:42
39.991885,116.338148,0,230,39768.2637037037,2008-11-16,06:19:44
39.991923,116.337945,0,232,39768.2637268519,2008-11-16,06:19:46
39.991949,116.337754,0,233,39768.26375,2008-11-16,06:19:48
39.991966,116.337576,0,233,39768.2637731481,2008-11-16,06:19:50
39.991892,116.337481,0,227,39768.2637847222,2008-11-16,06:19:51
39.991839,116.337333,0,222,39768.2638078704,2008-11-16,06:19:53
39.991839,116.337194,0,222,39768.2638310185,2008-11-16,06:19:55
39.991844,116.337031,0,222,39768.2638541667,2008-11-16,06:19:57
39.991818,116.33683,0,220,39768.2638773148,2008-11-16,06:19:59
39.991794,116.336714,0,218,39768.2638888889,2008-11-16,06:20:00
39.99178,116.336492,0,216,39768.263912037,2008-11-16,06:20:02
39.99177,116.336373,0,215,39768.2639236111,2008-11-16,06:20:03
39.991758,116.336135,0,215,39768.2639467593,2008-11-16,06:20:05
39.991761,116.33601,0,214,39768.2639583333,2008-11-16,06:20:06
39.991758,116.335873,0,213,39768.2639699074,2008-11-16,06:20:07
39.991761,116.335743,0,214,39768.2639814815,2008-11-16,06:20:08
39.991764,116.33561,0,215,39768.2639930556,2008-11-16,06:20:09
39.991763,116.335478,0,214,39768.2640046296,2008-11-16,06:20:10
39.991747,116.335341,0,213,39768.2640162037,2008-11-16,06:20:11
39.99174,116.335197,0,213,39768.2640277778,2008-11-16,06:20:12
39.991736,116.335058,0,213,39768.2640393519,2008-11-16,06:20:13
39.991734,116.334923,0,212,39768.2640509259,2008-11-16,06:20:14
39.991723,116.3348,0,213,39768.2640625,2008-11-16,06:20:15
39.991694,116.334575,0,205,39768.2640856481,2008-11-16,06:20:17
39.99169,116.334384,0,204,39768.2641087963,2008-11-16,06:20:19
39.991681,116.334241,0,202,39768.2641319444,2008-11-16,06:20:21
39.991677,116.334123,0,202,39768.2641550926,2008-11-16,06:20:23
39.991666,116.333963,0,202,39768.2641898148,2008-11-16,06:20:26
39.991678,116.333823,0,202,39768.264224537,2008-11-16,06:20:29
39.991709,116.333653,0,205,39768.2642592593,2008-11-16,06:20:32
39.991664,116.33346,0,199,39768.2642824074,2008-11-16,06:20:34
39.991658,116.333239,0,200,39768.2643055556,2008-11-16,06:20:36
39.991662,116.333029,0,203,39768.2643287037,2008-11-16,06:20:38
39.991652,116.3328,0,208,39768.2643518519,2008-11-16,06:20:40
39.991642,116.332683,0,208,39768.2643634259,2008-11-16,06:20:41
39.991632,116.332562,0,207,39768.264375,2008-11-16,06:20:42
39.991615,116.332355,0,209,39768.2643981481,2008-11-16,06:20:44
39.991611,116.332174,0,213,39768.2644212963,2008-11-16,06:20:46
39.991618,116.332028,0,213,39768.2644444444,2008-11-16,06:20:48
39.991617,116.331901,0,223,39768.2644675926,2008-11-16,06:20:50
39.991654,116.331773,0,255,39768.2645023148,2008-11-16,06:20:53
39.991692,116.331703,0,269,39768.2645601852,2008-11-16,06:20:58
39.991742,116.331611,0,281,39768.2645949074,2008-11-16,06:21:01
39.991805,116.331527,0,294,39768.2646412037,2008-11-16,06:21:05
39.991802,116.331387,0,307,39768.2646990741,2008-11-16,06:21:10
39.991811,116.331272,0,320,39768.2647569444,2008-11-16,06:21:15
39.991741,116.331203,0,318,39768.2648148148,2008-11-16,06:21:20
39.991732,116.331182,0,321,39768.2648726852,2008-11-16,06:21:25
39.991732,116.331181,0,323,39768.2649305556,2008-11-16,06:21:30
39.99173,116.331186,0,323,39768.2649884259,2008-11-16,06:21:35
39.991728,116.331186,0,324,39768.2650462963,2008-11-16,06:21:40
39.991728,116.331186,0,324,39768.2651041667,2008-11-16,06:21:45
39.991728,116.331186,0,324,39768.2651388889,2008-11-16,06:21:48
39.991727,116.331184,0,324,39768.265162037,2008-11-16,06:21:50
39.991721,116.331157,0,323,39768.2652199074,2008-11-16,06:21:55
39.991704,116.33111,0,321,39768.2652777778,2008-11-16,06:22:00
39.991701,116.330976,0,314,39768.2653356481,2008-11-16,06:22:05
39.991697,116.330809,0,314,39768.2653703704,2008-11-16,06:22:08
39.991714,116.330659,0,316,39768.2653935185,2008-11-16,06:22:10
39.991751,116.330497,0,317,39768.2654166667,2008-11-16,06:22:12
39.991796,116.330311,0,318,39768.2654398148,2008-11-16,06:22:14
39.991807,116.330073,0,318,39768.265462963,2008-11-16,06:22:16
39.991797,116.329839,0,319,39768.2654861111,2008-11-16,06:22:18
39.991775,116.329638,0,322,39768.2655092593,2008-11-16,06:22:20
39.991746,116.329523,0,324,39768.2655324074,2008-11-16,06:22:22
39.99174,116.329398,0,330,39768.2655671296,2008-11-16,06:22:25
39.991746,116.329254,0,336,39768.265625,2008-11-16,06:22:30
39.991762,116.329116,0,340,39768.2656481481,2008-11-16,06:22:32
39.991754,116.328991,0,341,39768.2656712963,2008-11-16,06:22:34
39.991771,116.328872,0,340,39768.2657291667,2008-11-16,06:22:39
39.99177,116.328881,0,338,39768.265787037,2008-11-16,06:22:44
39.991771,116.328879,0,338,39768.2658449074,2008-11-16,06:22:49
39.991771,116.328885,0,338,39768.2659027778,2008-11-16,06:22:54
39.99177,116.328889,0,338,39768.2659606481,2008-11-16,06:22:59
39.99177,116.328889,0,338,39768.2659953704,2008-11-16,06:23:02
39.991769,116.32889,0,338,39768.2660185185,2008-11-16,06:23:04
39.991768,116.3289,0,338,39768.2660763889,2008-11-16,06:23:09
39.991768,116.3289,0,338,39768.2661111111,2008-11-16,06:23:12
39.991768,116.328904,0,338,39768.2661342593,2008-11-16,06:23:14
39.991769,116.32887,0,338,39768.2661921296,2008-11-16,06:23:19
39.991767,116.32873,0,339,39768.2662268518,2008-11-16,06:23:22
39.991781,116.328606,0,339,39768.26625,2008-11-16,06:23:24
39.991793,116.328475,0,339,39768.2662731481,2008-11-16,06:23:26
39.991801,116.32834,0,340,39768.2662962963,2008-11-16,06:23:28
39.991819,116.328215,0,343,39768.2663310185,2008-11-16,06:23:31
39.991792,116.328179,0,345,39768.2663888889,2008-11-16,06:23:36
39.991792,116.328179,0,345,39768.2664236111,2008-11-16,06:23:39
39.991793,116.328183,0,346,39768.2664467593,2008-11-16,06:23:41
39.991792,116.328162,0,346,39768.2665046296,2008-11-16,06:23:46
39.991763,116.328016,0,347,39768.2665509259,2008-11-16,06:23:50
39.991784,116.327867,0,352,39768.2665856481,2008-11-16,06:23:53
39.991776,116.327717,0,353,39768.2666087963,2008-11-16,06:23:55
39.991771,116.327588,0,354,39768.2666319444,2008-11-16,06:23:57
39.99176,116.327441,0,354,39768.2666550926,2008-11-16,06:23:59
39.99174,116.327284,0,354,39768.2666782407,2008-11-16,06:24:01
39.99172,116.327122,0,354,39768.2667013889,2008-11-16,06:24:03
39.991714,116.326988,0,356,39768.266724537,2008-11-16,06:24:05
39.991712,116.326831,0,359,39768.2667476852,2008-11-16,06:24:07
39.99169,116.326659,0,362,39768.2667708333,2008-11-16,06:24:09
39.991658,116.326477,0,365,39768.2667939815,2008-11-16,06:24:11
39.991644,116.3263,0,368,39768.2668171296,2008-11-16,06:24:13
39.991653,116.326144,0,374,39768.2668402778,2008-11-16,06:24:15
39.991644,116.325978,0,379,39768.2668634259,2008-11-16,06:24:17
39.991657,116.325804,0,388,39768.2668865741,2008-11-16,06:24:19
39.991654,116.32559,0,392,39768.2669097222,2008-11-16,06:24:21
39.991639,116.325369,0,396,39768.2669328704,2008-11-16,06:24:23
39.991622,116.325237,0,395,39768.2669444444,2008-11-16,06:24:24
39.991625,116.325109,0,397,39768.2669560185,2008-11-16,06:24:25
39.991622,116.324985,0,399,39768.2669675926,2008-11-16,06:24:26
39.991618,116.324855,0,400,39768.2669791667,2008-11-16,06:24:27
39.991612,116.324726,0,402,39768.2669907407,2008-11-16,06:24:28
39.99161,116.324594,0,404,39768.2670023148,2008-11-16,06:24:29
39.99161,116.324457,0,406,39768.2670138889,2008-11-16,06:24:30
39.991604,116.32434,0,409,39768.267025463,2008-11-16,06:24:31
39.991601,116.324218,0,411,39768.267037037,2008-11-16,06:24:32
39.991596,116.324098,0,413,39768.2670486111,2008-11-16,06:24:33
39.991621,116.323897,0,427,39768.2670717593,2008-11-16,06:24:35
39.991621,116.323683,0,432,39768.2670949074,2008-11-16,06:24:37
39.991606,116.323461,0,436,39768.2671180556,2008-11-16,06:24:39
39.991649,116.323263,0,443,39768.2671412037,2008-11-16,06:24:41
39.99163,116.323129,0,444,39768.2671527778,2008-11-16,06:24:42
39.991496,116.322902,0,441,39768.2671643518,2008-11-16,06:24:43
39.991528,116.32276,0,444,39768.2671875,2008-11-16,06:24:45
39.991467,116.322637,0,450,39768.2672222222,2008-11-16,06:24:48
39.991462,116.322516,0,457,39768.2672569444,2008-11-16,06:24:51
39.991458,116.322443,0,465,39768.2673148148,2008-11-16,06:24:56
39.991535,116.322434,0,463,39768.2673726852,2008-11-16,06:25:01
39.991519,116.322365,0,461,39768.2674305556,2008-11-16,06:25:06
39.991517,116.32225,0,456,39768.2674884259,2008-11-16,06:25:11
39.991552,116.322262,0,458,39768.2675462963,2008-11-16,06:25:16
39.991552,116.322262,0,458,39768.2675810185,2008-11-16,06:25:19
39.991554,116.322263,0,459,39768.2676041667,2008-11-16,06:25:21
39.991581,116.322116,0,450,39768.267662037,2008-11-16,06:25:26
39.991583,116.321986,0,450,39768.2676851852,2008-11-16,06:25:28
39.991589,116.321825,0,449,39768.2677083333,2008-11-16,06:25:30
39.991577,116.321635,0,444,39768.2677314815,2008-11-16,06:25:32
39.991557,116.321454,0,446,39768.2677546296,2008-11-16,06:25:34
39.991538,116.321243,0,446,39768.2677777778,2008-11-16,06:25:36
39.991533,116.321123,0,445,39768.2677893518,2008-11-16,06:25:37
39.99152,116.320882,0,445,39768.2678125,2008-11-16,06:25:39
39.991513,116.320754,0,446,39768.2678240741,2008-11-16,06:25:40
39.991509,116.320622,0,446,39768.2678356481,2008-11-16,06:25:41
39.991502,116.320491,0,446,39768.2678472222,2008-11-16,06:25:42
39.991494,116.320358,0,446,39768.2678587963,2008-11-16,06:25:43
39.991481,116.320203,0,447,39768.2678703704,2008-11-16,06:25:44
39.99148,116.320061,0,448,39768.2678819444,2008-11-16,06:25:45
39.991481,116.319912,0,450,39768.2678935185,2008-11-16,06:25:46
39.991482,116.319757,0,450,39768.2679050926,2008-11-16,06:25:47
39.991389,116.319626,0,445,39768.2679166667,2008-11-16,06:25:48
39.991386,116.319471,0,446,39768.2679282407,2008-11-16,06:25:49
39.991371,116.319316,0,446,39768.2679398148,2008-11-16,06:25:50
39.991369,116.319157,0,447,39768.2679513889,2008-11-16,06:25:51
39.991368,116.318993,0,448,39768.267962963,2008-11-16,06:25:52
39.991357,116.318835,0,448,39768.267974537,2008-11-16,06:25:53
39.991478,116.318672,0,443,39768.2679861111,2008-11-16,06:25:54
39.991502,116.318486,0,442,39768.2679976852,2008-11-16,06:25:55
39.991484,116.318351,0,441,39768.2680092593,2008-11-16,06:25:56
39.99145,116.318215,0,440,39768.2680208333,2008-11-16,06:25:57
39.99143,116.318077,0,439,39768.2680324074,2008-11-16,06:25:58
39.99143,116.317959,0,438,39768.2680439815,2008-11-16,06:25:59
39.99142,116.317778,0,434,39768.2680671296,2008-11-16,06:26:01
39.991399,116.317663,0,430,39768.2680902778,2008-11-16,06:26:03
39.991379,116.317601,0,424,39768.2681481481,2008-11-16,06:26:08
39.99138,116.317558,0,422,39768.2682060185,2008-11-16,06:26:13
39.99138,116.317537,0,420,39768.2682638889,2008-11-16,06:26:18
39.99138,116.317537,0,420,39768.2682986111,2008-11-16,06:26:21
39.99138,116.317542,0,420,39768.2683217593,2008-11-16,06:26:23
39.991393,116.317465,0,419,39768.2683796296,2008-11-16,06:26:28
39.991388,116.317301,0,419,39768.2684143518,2008-11-16,06:26:31
39.991389,116.317154,0,419,39768.2684375,2008-11-16,06:26:33
39.991388,116.31699,0,421,39768.2684606481,2008-11-16,06:26:35
39.991395,116.316839,0,420,39768.2684837963,2008-11-16,06:26:37
39.991387,116.316713,0,420,39768.2685069444,2008-11-16,06:26:39
39.991393,116.316591,0,422,39768.2685416667,2008-11-16,06:26:42
39.99145,116.316514,0,429,39768.268599537,2008-11-16,06:26:47
39.991479,116.316526,0,435,39768.2686574074,2008-11-16,06:26:52
39.991479,116.316527,0,435,39768.2687152778,2008-11-16,06:26:57
39.991478,116.316524,0,435,39768.2687731481,2008-11-16,06:27:02
39.991478,116.316522,0,435,39768.2688310185,2008-11-16,06:27:07
39.991478,116.316518,0,435,39768.2688888889,2008-11-16,06:27:12
39.991477,116.316512,0,436,39768.2689467593,2008-11-16,06:27:17
39.991476,116.316519,0,435,39768.2690046296,2008-11-16,06:27:22
39.991476,116.316519,0,435,39768.2690393519,2008-11-16,06:27:25
39.991476,116.316522,0,435,39768.2690625,2008-11-16,06:27:27
39.991461,116.316458,0,435,39768.2691203704,2008-11-16,06:27:32
39.991443,116.316327,0,435,39768.2691550926,2008-11-16,06:27:35
39.991431,116.316203,0,435,39768.2691782407,2008-11-16,06:27:37
39.99141,116.316062,0,436,39768.2692013889,2008-11-16,06:27:39
39.991393,116.31592,0,437,39768.269224537,2008-11-16,06:27:41
39.991366,116.315776,0,436,39768.2692476852,2008-11-16,06:27:43
39.991343,116.315612,0,434,39768.2692708333,2008-11-16,06:27:45
39.991355,116.315428,0,432,39768.2692939815,2008-11-16,06:27:47
39.991349,116.315232,0,431,39768.2693171296,2008-11-16,06:27:49
39.991346,116.315006,0,428,39768.2693402778,2008-11-16,06:27:51
39.991337,116.314889,0,426,39768.2693518519,2008-11-16,06:27:52
39.991305,116.31476,0,419,39768.2693634259,2008-11-16,06:27:53
39.9913,116.314633,0,418,39768.269375,2008-11-16,06:27:54
39.991294,116.314508,0,415,39768.2693865741,2008-11-16,06:27:55
39.991292,116.314379,0,414,39768.2693981482,2008-11-16,06:27:56
39.991297,116.314242,0,413,39768.2694097222,2008-11-16,06:27:57
39.991291,116.3141,0,411,39768.2694212963,2008-11-16,06:27:58
39.99128,116.31395,0,406,39768.2694328704,2008-11-16,06:27:59
39.99126,116.313799,0,401,39768.2694444444,2008-11-16,06:28:00
39.991259,116.31366,0,401,39768.2694560185,2008-11-16,06:28:01
39.991262,116.313515,0,401,39768.2694675926,2008-11-16,06:28:02
39.991253,116.313367,0,400,39768.2694791667,2008-11-16,06:28:03
39.99125,116.313224,0,400,39768.2694907407,2008-11-16,06:28:04
39.991244,116.313078,0,398,39768.2695023148,2008-11-16,06:28:05
39.991239,116.312934,0,398,39768.2695138889,2008-11-16,06:28:06
39.991235,116.312781,0,398,39768.269525463,2008-11-16,06:28:07
39.991233,116.312638,0,398,39768.269537037,2008-11-16,06:28:08
39.99122,116.312488,0,396,39768.2695486111,2008-11-16,06:28:09
39.991216,116.312349,0,396,39768.2695601852,2008-11-16,06:28:10
39.991211,116.312206,0,397,39768.2695717593,2008-11-16,06:28:11
39.991206,116.312066,0,397,39768.2695833333,2008-11-16,06:28:12
39.9912,116.31193,0,397,39768.2695949074,2008-11-16,06:28:13
39.991206,116.311793,0,397,39768.2696064815,2008-11-16,06:28:14
39.991187,116.311656,0,395,39768.2696180556,2008-11-16,06:28:15
39.991185,116.311526,0,395,39768.2696296296,2008-11-16,06:28:16
39.991185,116.311402,0,396,39768.2696412037,2008-11-16,06:28:17
39.991179,116.31117,0,396,39768.2696643519,2008-11-16,06:28:19
39.991189,116.310953,0,397,39768.2696875,2008-11-16,06:28:21
39.991178,116.310745,0,397,39768.2697106482,2008-11-16,06:28:23
39.99116,116.310575,0,396,39768.2697337963,2008-11-16,06:28:25
39.991163,116.310444,0,397,39768.2697569444,2008-11-16,06:28:27
39.991144,116.310322,0,395,39768.2697800926,2008-11-16,06:28:29
39.991148,116.310205,0,395,39768.2698032407,2008-11-16,06:28:31
39.991177,116.310051,0,396,39768.269837963,2008-11-16,06:28:34
39.991258,116.309995,0,395,39768.2698611111,2008-11-16,06:28:36
39.991364,116.309976,0,389,39768.2698842593,2008-11-16,06:28:38
39.991483,116.309964,0,380,39768.2699074074,2008-11-16,06:28:40
39.991618,116.309949,0,373,39768.2699305556,2008-11-16,06:28:42
39.991758,116.309935,0,365,39768.2699537037,2008-11-16,06:28:44
39.991901,116.309923,0,355,39768.2699768519,2008-11-16,06:28:46
39.992047,116.309904,0,344,39768.27,2008-11-16,06:28:48
39.992211,116.309894,0,336,39768.2700231481,2008-11-16,06:28:50
39.992356,116.309802,0,315,39768.2700462963,2008-11-16,06:28:52
39.992443,116.309765,0,311,39768.2700578704,2008-11-16,06:28:53
39.99255,116.30971,0,301,39768.2700694444,2008-11-16,06:28:54
39.992642,116.309677,0,293,39768.2700810185,2008-11-16,06:28:55
39.992741,116.309653,0,289,39768.2700925926,2008-11-16,06:28:56
39.992841,116.309629,0,284,39768.2701041667,2008-11-16,06:28:57
39.992945,116.309609,0,280,39768.2701157407,2008-11-16,06:28:58
39.993053,116.309587,0,272,39768.2701273148,2008-11-16,06:28:59
39.993149,116.309582,0,264,39768.2701388889,2008-11-16,06:29:00
39.993254,116.309573,0,255,39768.270150463,2008-11-16,06:29:01
39.993354,116.309562,0,250,39768.270162037,2008-11-16,06:29:02
39.993456,116.309553,0,244,39768.2701736111,2008-11-16,06:29:03
39.993555,116.309545,0,237,39768.2701851852,2008-11-16,06:29:04
39.993661,116.309536,0,233,39768.2701967593,2008-11-16,06:29:05
39.993759,116.309524,0,228,39768.2702083333,2008-11-16,06:29:06
39.993854,116.309515,0,221,39768.2702199074,2008-11-16,06:29:07
39.993945,116.3095,0,218,39768.2702314815,2008-11-16,06:29:08
39.99413,116.309467,0,207,39768.2702546296,2008-11-16,06:29:10
39.994257,116.309446,0,199,39768.2702777778,2008-11-16,06:29:12
39.994347,116.30943,0,194,39768.2703240741,2008-11-16,06:29:16
39.994354,116.309415,0,178,39768.2703819444,2008-11-16,06:29:21
39.994369,116.309405,0,169,39768.2704398148,2008-11-16,06:29:26
39.994488,116.309383,0,162,39768.2704976852,2008-11-16,06:29:31
39.994609,116.309356,0,154,39768.2705208333,2008-11-16,06:29:33
39.994727,116.309352,0,149,39768.2705439815,2008-11-16,06:29:35
39.994859,116.309348,0,146,39768.2705671296,2008-11-16,06:29:37
39.994996,116.30934,0,144,39768.2705902778,2008-11-16,06:29:39
39.995158,116.309331,0,141,39768.2706134259,2008-11-16,06:29:41
39.995319,116.309325,0,138,39768.2706365741,2008-11-16,06:29:43
39.995489,116.309305,0,136,39768.2706597222,2008-11-16,06:29:45
39.995583,116.309295,0,135,39768.2706712963,2008-11-16,06:29:46
39.995733,116.3093,0,134,39768.2706944444,2008-11-16,06:29:48
39.995878,116.309266,0,126,39768.2707175926,2008-11-16,06:29:50
39.995974,116.309273,0,141,39768.2707523148,2008-11-16,06:29:53
39.996037,116.309272,0,141,39768.2708101852,2008-11-16,06:29:58
39.996037,116.309272,0,141,39768.2708449074,2008-11-16,06:30:01
39.996045,116.309266,0,139,39768.2708680556,2008-11-16,06:30:03
39.996056,116.309258,0,138,39768.2709259259,2008-11-16,06:30:08
39.996056,116.309258,0,138,39768.2709837963,2008-11-16,06:30:13
39.996056,116.309258,0,138,39768.2710185185,2008-11-16,06:30:16
39.996056,116.309258,0,138,39768.2710416667,2008-11-16,06:30:18
39.996072,116.309249,0,138,39768.271099537,2008-11-16,06:30:23
39.99619,116.309231,0,139,39768.2711574074,2008-11-16,06:30:28
39.996321,116.309218,0,141,39768.2711921296,2008-11-16,06:30:31
39.996441,116.309194,0,143,39768.2712152778,2008-11-16,06:30:33
39.996584,116.309186,0,143,39768.2712384259,2008-11-16,06:30:35
39.996747,116.309152,0,149,39768.2712615741,2008-11-16,06:30:37
39.996841,116.309139,0,149,39768.2712731481,2008-11-16,06:30:38
39.996932,116.309129,0,149,39768.2712847222,2008-11-16,06:30:39
39.997024,116.309113,0,150,39768.2712962963,2008-11-16,06:30:40
39.997126,116.309097,0,149,39768.2713078704,2008-11-16,06:30:41
39.99723,116.309087,0,148,39768.2713194444,2008-11-16,06:30:42
39.997327,116.309084,0,151,39768.2713310185,2008-11-16,06:30:43
39.997438,116.309072,0,150,39768.2713425926,2008-11-16,06:30:44
39.997554,116.309062,0,148,39768.2713541667,2008-11-16,06:30:45
39.997668,116.309059,0,146,39768.2713657407,2008-11-16,06:30:46
39.997776,116.309057,0,146,39768.2713773148,2008-11-16,06:30:47
39.997879,116.309053,0,147,39768.2713888889,2008-11-16,06:30:48
39.997984,116.30905,0,146,39768.271400463,2008-11-16,06:30:49
39.998084,116.309045,0,147,39768.271412037,2008-11-16,06:30:50
39.998178,116.309049,0,150,39768.2714236111,2008-11-16,06:30:51
39.998271,116.30905,0,152,39768.2714351852,2008-11-16,06:30:52
39.998439,116.309054,0,153,39768.2714583333,2008-11-16,06:30:54
39.998592,116.309054,0,151,39768.2714814815,2008-11-16,06:30:56
39.998742,116.309046,0,152,39768.2715046296,2008-11-16,06:30:58
39.998883,116.309029,0,154,39768.2715277778,2008-11-16,06:31:00
39.999055,116.309023,0,151,39768.2715509259,2008-11-16,06:31:02
39.999199,116.30902,0,151,39768.2715740741,2008-11-16,06:31:04
39.999338,116.309031,0,150,39768.2715972222,2008-11-16,06:31:06
39.999485,116.309045,0,147,39768.2716203704,2008-11-16,06:31:08
39.999653,116.309043,0,135,39768.2716435185,2008-11-16,06:31:10
39.999813,116.309053,0,127,39768.2716666667,2008-11-16,06:31:12
39.99991,116.309055,0,130,39768.2716782407,2008-11-16,06:31:13
40.000014,116.309054,0,130,39768.2716898148,2008-11-16,06:31:14
40.000115,116.309054,0,130,39768.2717013889,2008-11-16,06:31:15
40.00022,116.30905,0,129,39768.271712963,2008-11-16,06:31:16
40.000324,116.309045,0,127,39768.271724537,2008-11-16,06:31:17
40.000435,116.309043,0,126,39768.2717361111,2008-11-16,06:31:18
40.000532,116.309049,0,124,39768.2717476852,2008-11-16,06:31:19
40.000635,116.309053,0,124,39768.2717592593,2008-11-16,06:31:20
40.000737,116.309051,0,119,39768.2717708333,2008-11-16,06:31:21
40.000837,116.309051,0,116,39768.2717824074,2008-11-16,06:31:22
40.000944,116.309053,0,115,39768.2717939815,2008-11-16,06:31:23
40.001051,116.309052,0,113,39768.2718055556,2008-11-16,06:31:24
40.001154,116.309059,0,107,39768.2718171296,2008-11-16,06:31:25
40.001255,116.309062,0,107,39768.2718287037,2008-11-16,06:31:26
40.001351,116.309067,0,105,39768.2718402778,2008-11-16,06:31:27
40.001443,116.309064,0,102,39768.2718518519,2008-11-16,06:31:28
40.001598,116.309039,0,104,39768.271875,2008-11-16,06:31:30
40.001779,116.308982,0,118,39768.2718981481,2008-11-16,06:31:32
40.001955,116.308967,0,116,39768.2719212963,2008-11-16,06:31:34
40.002061,116.308971,0,113,39768.2719328704,2008-11-16,06:31:35
40.002164,116.308976,0,111,39768.2719444444,2008-11-16,06:31:36
40.002259,116.30899,0,113,39768.2719560185,2008-11-16,06:31:37
40.002357,116.308992,0,112,39768.2719675926,2008-11-16,06:31:38
40.002453,116.308994,0,113,39768.2719791667,2008-11-16,06:31:39
40.002547,116.308998,0,114,39768.2719907407,2008-11-16,06:31:40
40.002643,116.308994,0,111,39768.2720023148,2008-11-16,06:31:41
40.0028,116.308984,0,114,39768.272025463,2008-11-16,06:31:43
40.002909,116.308975,0,99,39768.2720486111,2008-11-16,06:31:45
40.002967,116.308974,0,104,39768.2721064815,2008-11-16,06:31:50
40.002977,116.308971,0,102,39768.2721643519,2008-11-16,06:31:55
40.002986,116.30897,0,101,39768.2722222222,2008-11-16,06:32:00
40.003005,116.308965,0,99,39768.2722800926,2008-11-16,06:32:05
40.003027,116.308959,0,98,39768.272337963,2008-11-16,06:32:10
40.003036,116.308957,0,97,39768.2723958333,2008-11-16,06:32:15
40.003047,116.308965,0,97,39768.2724537037,2008-11-16,06:32:20
40.003143,116.308981,0,93,39768.2725,2008-11-16,06:32:24
40.003255,116.30902,0,92,39768.2725462963,2008-11-16,06:32:28
40.003344,116.309015,0,98,39768.2725810185,2008-11-16,06:32:31
40.003385,116.309024,0,87,39768.2726388889,2008-11-16,06:32:36
40.003412,116.309033,0,87,39768.2726967593,2008-11-16,06:32:41
40.003519,116.309057,0,94,39768.2727546296,2008-11-16,06:32:46
40.003611,116.309096,0,93,39768.2727777778,2008-11-16,06:32:48
40.003735,116.309169,0,93,39768.2728009259,2008-11-16,06:32:50
40.003884,116.309253,0,92,39768.2728240741,2008-11-16,06:32:52
40.004037,116.30936,0,94,39768.2728472222,2008-11-16,06:32:54
40.004179,116.309508,0,96,39768.2728703704,2008-11-16,06:32:56
40.004254,116.309596,0,95,39768.2728819444,2008-11-16,06:32:57
40.004324,116.309683,0,96,39768.2728935185,2008-11-16,06:32:58
40.004393,116.309775,0,96,39768.2729050926,2008-11-16,06:32:59
40.004456,116.309873,0,97,39768.2729166667,2008-11-16,06:33:00
40.004514,116.309985,0,100,39768.2729282407,2008-11-16,06:33:01
40.004578,116.310094,0,98,39768.2729398148,2008-11-16,06:33:02
40.004638,116.310207,0,98,39768.2729513889,2008-11-16,06:33:03
40.004685,116.310342,0,100,39768.272962963,2008-11-16,06:33:04
40.004728,116.310478,0,105,39768.272974537,2008-11-16,06:33:05
40.004772,116.310619,0,106,39768.2729861111,2008-11-16,06:33:06
40.004822,116.310768,0,104,39768.2729976852,2008-11-16,06:33:07
40.004849,116.310919,0,108,39768.2730092593,2008-11-16,06:33:08
40.004877,116.311074,0,108,39768.2730208333,2008-11-16,06:33:09
40.004898,116.311229,0,107,39768.2730324074,2008-11-16,06:33:10
40.004919,116.311388,0,106,39768.2730439815,2008-11-16,06:33:11
40.004938,116.311535,0,105,39768.2730555556,2008-11-16,06:33:12
40.004946,116.3117,0,105,39768.2730671296,2008-11-16,06:33:13
40.004964,116.311846,0,104,39768.2730787037,2008-11-16,06:33:14
40.004987,116.311996,0,105,39768.2730902778,2008-11-16,06:33:15
40.005016,116.312142,0,106,39768.2731018519,2008-11-16,06:33:16
40.005053,116.312282,0,104,39768.2731134259,2008-11-16,06:33:17
40.0051,116.312419,0,102,39768.273125,2008-11-16,06:33:18
40.005178,116.31255,0,101,39768.2731365741,2008-11-16,06:33:19
40.005269,116.312658,0,100,39768.2731481481,2008-11-16,06:33:20
40.005352,116.312756,0,97,39768.2731597222,2008-11-16,06:33:21
40.005456,116.312827,0,94,39768.2731712963,2008-11-16,06:33:22
40.005572,116.312893,0,96,39768.2731828704,2008-11-16,06:33:23
40.00568,116.312936,0,99,39768.2731944444,2008-11-16,06:33:24
40.005793,116.312965,0,101,39768.2732060185,2008-11-16,06:33:25
40.005902,116.312977,0,101,39768.2732175926,2008-11-16,06:33:26
40.006019,116.312975,0,102,39768.2732291667,2008-11-16,06:33:27
40.006142,116.312965,0,102,39768.2732407407,2008-11-16,06:33:28
40.006261,116.312949,0,104,39768.2732523148,2008-11-16,06:33:29
40.006385,116.312932,0,105,39768.2732638889,2008-11-16,06:33:30
40.006515,116.312919,0,105,39768.273275463,2008-11-16,06:33:31
40.006648,116.312902,0,106,39768.273287037,2008-11-16,06:33:32
40.006792,116.312881,0,105,39768.2732986111,2008-11-16,06:33:33
40.006931,116.312863,0,106,39768.2733101852,2008-11-16,06:33:34
40.007069,116.312851,0,106,39768.2733217593,2008-11-16,06:33:35
40.007211,116.312835,0,107,39768.2733333333,2008-11-16,06:33:36
40.007354,116.312818,0,107,39768.2733449074,2008-11-16,06:33:37
40.007484,116.312802,0,110,39768.2733564815,2008-11-16,06:33:38
40.007632,116.312774,0,110,39768.2733680556,2008-11-16,06:33:39
40.007772,116.312756,0,110,39768.2733796296,2008-11-16,06:33:40
40.00791,116.312735,0,110,39768.2733912037,2008-11-16,06:33:41
40.008039,116.312715,0,111,39768.2734027778,2008-11-16,06:33:42
40.008166,116.312688,0,112,39768.2734143519,2008-11-16,06:33:43
40.008286,116.312663,0,113,39768.2734259259,2008-11-16,06:33:44
40.008397,116.312638,0,114,39768.2734375,2008-11-16,06:33:45
40.008496,116.312612,0,113,39768.2734490741,2008-11-16,06:33:46
40.008637,116.312586,0,114,39768.2734722222,2008-11-16,06:33:48
40.008735,116.31258,0,121,39768.2735069444,2008-11-16,06:33:51
40.008731,116.312605,0,138,39768.2735648148,2008-11-16,06:33:56
40.008731,116.312605,0,138,39768.273599537,2008-11-16,06:33:59
40.008723,116.312605,0,141,39768.2736226852,2008-11-16,06:34:01
40.008764,116.312584,0,143,39768.2736805556,2008-11-16,06:34:06
40.008856,116.312549,0,146,39768.2737037037,2008-11-16,06:34:08
40.008976,116.312528,0,144,39768.2737268518,2008-11-16,06:34:10
40.009121,116.31251,0,145,39768.27375,2008-11-16,06:34:12
40.009284,116.312495,0,146,39768.2737731481,2008-11-16,06:34:14
40.009454,116.31248,0,148,39768.2737962963,2008-11-16,06:34:16
40.009545,116.312465,0,148,39768.2738078704,2008-11-16,06:34:17
40.009639,116.31245,0,148,39768.2738194444,2008-11-16,06:34:18
40.009734,116.31244,0,148,39768.2738310185,2008-11-16,06:34:19
40.009849,116.312427,0,150,39768.2738425926,2008-11-16,06:34:20
40.009952,116.312411,0,148,39768.2738541667,2008-11-16,06:34:21
40.010054,116.3124,0,148,39768.2738657407,2008-11-16,06:34:22
40.010161,116.312391,0,146,39768.2738773148,2008-11-16,06:34:23
40.010273,116.312375,0,145,39768.2738888889,2008-11-16,06:34:24
40.010382,116.312369,0,144,39768.273900463,2008-11-16,06:34:25
40.010495,116.31236,0,144,39768.273912037,2008-11-16,06:34:26
40.010605,116.312345,0,144,39768.2739236111,2008-11-16,06:34:27
40.010714,116.312338,0,144,39768.2739351852,2008-11-16,06:34:28
40.010822,116.312315,0,141,39768.2739467593,2008-11-16,06:34:29
40.010933,116.312302,0,136,39768.2739583333,2008-11-16,06:34:30
40.011029,116.312284,0,135,39768.2739699074,2008-11-16,06:34:31
40.011122,116.312268,0,136,39768.2739814815,2008-11-16,06:34:32
40.011214,116.312252,0,136,39768.2739930556,2008-11-16,06:34:33
40.011307,116.312242,0,132,39768.2740046296,2008-11-16,06:34:34
40.011425,116.312216,0,131,39768.2740162037,2008-11-16,06:34:35
40.011532,116.312202,0,126,39768.2740277778,2008-11-16,06:34:36
40.011626,116.312184,0,128,39768.2740393518,2008-11-16,06:34:37
40.011739,116.312166,0,127,39768.2740509259,2008-11-16,06:34:38
40.011848,116.312152,0,123,39768.2740625,2008-11-16,06:34:39
40.011959,116.312134,0,119,39768.2740740741,2008-11-16,06:34:40
40.012068,116.312123,0,117,39768.2740856481,2008-11-16,06:34:41
40.012187,116.312107,0,112,39768.2740972222,2008-11-16,06:34:42
40.012302,116.312094,0,111,39768.2741087963,2008-11-16,06:34:43
40.012418,116.312083,0,109,39768.2741203704,2008-11-16,06:34:44
40.012534,116.312068,0,110,39768.2741319444,2008-11-16,06:34:45
40.01265,116.312057,0,107,39768.2741435185,2008-11-16,06:34:46
40.012772,116.312045,0,103,39768.2741550926,2008-11-16,06:34:47
40.012893,116.312033,0,101,39768.2741666667,2008-11-16,06:34:48
40.013016,116.312019,0,100,39768.2741782407,2008-11-16,06:34:49
40.013142,116.312004,0,98,39768.2741898148,2008-11-16,06:34:50
40.013267,116.311993,0,96,39768.2742013889,2008-11-16,06:34:51
40.01339,116.311982,0,95,39768.274212963,2008-11-16,06:34:52
40.013513,116.311967,0,93,39768.274224537,2008-11-16,06:34:53
40.013639,116.311945,0,91,39768.2742361111,2008-11-16,06:34:54
40.013752,116.311921,0,91,39768.2742476852,2008-11-16,06:34:55
40.013858,116.311897,0,91,39768.2742592593,2008-11-16,06:34:56
40.013957,116.311871,0,90,39768.2742708333,2008-11-16,06:34:57
40.014046,116.311841,0,91,39768.2742824074,2008-11-16,06:34:58
40.014183,116.311782,0,91,39768.2743055556,2008-11-16,06:35:00
40.014276,116.311742,0,94,39768.2743518518,2008-11-16,06:35:04
40.014243,116.311821,0,106,39768.2744097222,2008-11-16,06:35:09
40.014269,116.311812,0,106,39768.2744675926,2008-11-16,06:35:14
40.014282,116.3118,0,103,39768.274525463,2008-11-16,06:35:19
40.014315,116.311796,0,100,39768.2745833333,2008-11-16,06:35:24
40.014377,116.31177,0,105,39768.2746412037,2008-11-16,06:35:29
40.014424,116.311753,0,104,39768.2746990741,2008-11-16,06:35:34
40.014443,116.311771,0,106,39768.2747569444,2008-11-16,06:35:39
40.01446,116.311765,0,107,39768.2748148148,2008-11-16,06:35:44
40.014496,116.311751,0,108,39768.2748726852,2008-11-16,06:35:49
40.014535,116.311757,0,114,39768.2749305556,2008-11-16,06:35:54
40.014574,116.311744,0,115,39768.2749884259,2008-11-16,06:35:59
40.014587,116.311717,0,117,39768.2750462963,2008-11-16,06:36:04
40.014587,116.311717,0,117,39768.2750810185,2008-11-16,06:36:07
40.014589,116.31171,0,118,39768.2751041667,2008-11-16,06:36:09
40.014581,116.311662,0,122,39768.275162037,2008-11-16,06:36:14
40.014583,116.31159,0,130,39768.2752199074,2008-11-16,06:36:19
40.014574,116.31154,0,136,39768.2752777778,2008-11-16,06:36:24
40.014576,116.311505,0,139,39768.2753356481,2008-11-16,06:36:29
40.014567,116.31149,0,144,39768.2753935185,2008-11-16,06:36:34
40.01458,116.311442,0,152,39768.2754513889,2008-11-16,06:36:39
40.014585,116.311409,0,158,39768.2755092593,2008-11-16,06:36:44
40.014565,116.311388,0,167,39768.2755671296,2008-11-16,06:36:49
40.014502,116.311374,0,174,39768.275625,2008-11-16,06:36:54
40.014431,116.311352,0,175,39768.2756828704,2008-11-16,06:36:59
40.014364,116.311382,0,175,39768.2757407407,2008-11-16,06:37:04
40.01433,116.311414,0,176,39768.2757986111,2008-11-16,06:37:09
40.014319,116.311455,0,176,39768.2758564815,2008-11-16,06:37:14
40.014353,116.311476,0,175,39768.2759143518,2008-11-16,06:37:19
40.014382,116.311465,0,172,39768.2759722222,2008-11-16,06:37:24
40.014427,116.311457,0,170,39768.2760300926,2008-11-16,06:37:29
40.014466,116.311445,0,165,39768.276087963,2008-11-16,06:37:34
40.01449,116.311445,0,163,39768.2761458333,2008-11-16,06:37:39
40.01456,116.311402,0,154,39768.2762037037,2008-11-16,06:37:44
40.01462,116.311369,0,149,39768.2762615741,2008-11-16,06:37:49
40.014683,116.311344,0,145,39768.2763194444,2008-11-16,06:37:54
40.014731,116.311326,0,141,39768.2763773148,2008-11-16,06:37:59
40.014768,116.311317,0,141,39768.2764351852,2008-11-16,06:38:04
40.014852,116.31129,0,147,39768.2764930556,2008-11-16,06:38:09
40.014901,116.311242,0,150,39768.2765509259,2008-11-16,06:38:14
40.014962,116.311201,0,153,39768.2766087963,2008-11-16,06:38:19
40.015031,116.311165,0,152,39768.2766666667,2008-11-16,06:38:24
40.015075,116.311146,0,148,39768.276724537,2008-11-16,06:38:29
40.015124,116.311145,0,146,39768.2767824074,2008-11-16,06:38:34
40.015171,116.311122,0,145,39768.2768402778,2008-11-16,06:38:39
40.01523,116.311072,0,143,39768.2768981481,2008-11-16,06:38:44
40.015272,116.311056,0,141,39768.2769560185,2008-11-16,06:38:49
40.015317,116.311035,0,145,39768.2770138889,2008-11-16,06:38:54
40.015395,116.311001,0,148,39768.2770717593,2008-11-16,06:38:59
40.015464,116.310984,0,155,39768.2771296296,2008-11-16,06:39:04
40.015502,116.310884,0,152,39768.2771875,2008-11-16,06:39:09
40.015511,116.310867,0,150,39768.2772453704,2008-11-16,06:39:14
40.015553,116.310838,0,148,39768.2773032407,2008-11-16,06:39:19
40.015597,116.310804,0,145,39768.2773611111,2008-11-16,06:39:24
40.015653,116.310754,0,144,39768.2774189815,2008-11-16,06:39:29
40.015692,116.310717,0,141,39768.2774768519,2008-11-16,06:39:34
40.015739,116.310674,0,139,39768.2775347222,2008-11-16,06:39:39
40.015785,116.310646,0,139,39768.2775925926,2008-11-16,06:39:44
40.015842,116.310606,0,140,39768.277650463,2008-11-16,06:39:49
40.015874,116.31057,0,142,39768.2777083333,2008-11-16,06:39:54
40.015912,116.310538,0,141,39768.2777662037,2008-11-16,06:39:59
40.015974,116.310488,0,145,39768.2778240741,2008-11-16,06:40:04
40.016013,116.310446,0,146,39768.2778819444,2008-11-16,06:40:09
40.016091,116.310383,0,150,39768.2779398148,2008-11-16,06:40:14
40.016133,116.310344,0,152,39768.2779976852,2008-11-16,06:40:19
40.016176,116.3103,0,151,39768.2780555556,2008-11-16,06:40:24
40.016219,116.310271,0,147,39768.2781134259,2008-11-16,06:40:29
40.01626,116.310249,0,147,39768.2781712963,2008-11-16,06:40:34
40.016296,116.3102,0,149,39768.2782291667,2008-11-16,06:40:39
40.016342,116.310136,0,149,39768.278287037,2008-11-16,06:40:44
40.016379,116.310093,0,150,39768.2783449074,2008-11-16,06:40:49
40.016438,116.310037,0,152,39768.2784027778,2008-11-16,06:40:54
40.016487,116.309975,0,153,39768.2784606481,2008-11-16,06:40:59
40.016546,116.309939,0,158,39768.2785185185,2008-11-16,06:41:04
40.016585,116.309894,0,159,39768.2785763889,2008-11-16,06:41:09
40.016636,116.30983,0,163,39768.2786342593,2008-11-16,06:41:14
40.016658,116.309802,0,167,39768.2786921296,2008-11-16,06:41:19
40.016661,116.309789,0,168,39768.27875,2008-11-16,06:41:24
40.016641,116.309771,0,170,39768.2788078704,2008-11-16,06:41:29
40.016625,116.309713,0,172,39768.2788657407,2008-11-16,06:41:34
40.016619,116.309623,0,175,39768.2789236111,2008-11-16,06:41:39
40.016607,116.309574,0,177,39768.2789814815,2008-11-16,06:41:44
40.0166,116.309525,0,182,39768.2790393519,2008-11-16,06:41:49
40.016596,116.309457,0,189,39768.2790972222,2008-11-16,06:41:54
40.01659,116.309418,0,204,39768.2791550926,2008-11-16,06:41:59
40.016601,116.309367,0,209,39768.279212963,2008-11-16,06:42:04
40.016604,116.309296,0,213,39768.2792708333,2008-11-16,06:42:09
40.016606,116.309224,0,216,39768.2793287037,2008-11-16,06:42:14
40.016592,116.309153,0,217,39768.2793865741,2008-11-16,06:42:19
40.016585,116.309091,0,221,39768.2794444444,2008-11-16,06:42:24
40.016556,116.309027,0,225,39768.2795023148,2008-11-16,06:42:29
40.016546,116.308968,0,232,39768.2795601852,2008-11-16,06:42:34
40.016526,116.308908,0,237,39768.2796180556,2008-11-16,06:42:39
40.016505,116.308817,0,236,39768.2796759259,2008-11-16,06:42:44
40.01648,116.308756,0,240,39768.2797337963,2008-11-16,06:42:49
40.016489,116.308704,0,243,39768.2797916667,2008-11-16,06:42:54
40.016474,116.308648,0,247,39768.279849537,2008-11-16,06:42:59
40.01647,116.308584,0,252,39768.2799074074,2008-11-16,06:43:04
40.016459,116.308529,0,257,39768.2799652778,2008-11-16,06:43:09
40.016442,116.308462,0,260,39768.2800231481,2008-11-16,06:43:14
40.016438,116.308399,0,265,39768.2800810185,2008-11-16,06:43:19
40.016434,116.308337,0,267,39768.2801388889,2008-11-16,06:43:24
40.016439,116.308271,0,269,39768.2801967593,2008-11-16,06:43:29
40.016442,116.308208,0,273,39768.2802546296,2008-11-16,06:43:34
40.016445,116.308138,0,276,39768.2803125,2008-11-16,06:43:39
40.016428,116.308062,0,278,39768.2803703704,2008-11-16,06:43:44
40.016414,116.307996,0,280,39768.2804282407,2008-11-16,06:43:49
40.0164,116.307929,0,283,39768.2804861111,2008-11-16,06:43:54
40.016383,116.307878,0,285,39768.2805439815,2008-11-16,06:43:59
40.016372,116.307814,0,287,39768.2806018519,2008-11-16,06:44:04
40.016368,116.307755,0,289,39768.2806597222,2008-11-16,06:44:09
40.016372,116.307691,0,293,39768.2807175926,2008-11-16,06:44:14
40.016352,116.307637,0,297,39768.280775463,2008-11-16,06:44:19
40.016355,116.307582,0,300,39768.2808333333,2008-11-16,06:44:24
40.016328,116.307522,0,304,39768.2808912037,2008-11-16,06:44:29
40.016312,116.307449,0,305,39768.2809490741,2008-11-16,06:44:34
40.016297,116.307395,0,307,39768.2810069444,2008-11-16,06:44:39
40.016287,116.307323,0,312,39768.2810648148,2008-11-16,06:44:44
40.016291,116.307261,0,315,39768.2811226852,2008-11-16,06:44:49
40.016289,116.307208,0,319,39768.2811805556,2008-11-16,06:44:54
40.016291,116.307141,0,321,39768.2812384259,2008-11-16,06:44:59
40.016301,116.307085,0,326,39768.2812962963,2008-11-16,06:45:04
40.016296,116.307032,0,331,39768.2813541667,2008-11-16,06:45:09
40.01628,116.306963,0,335,39768.281412037,2008-11-16,06:45:14
40.016265,116.306914,0,339,39768.2814699074,2008-11-16,06:45:19
40.016244,116.30686,0,344,39768.2815277778,2008-11-16,06:45:24
40.016238,116.306802,0,348,39768.2815856481,2008-11-16,06:45:29
40.016231,116.30675,0,350,39768.2816435185,2008-11-16,06:45:34
40.016239,116.306688,0,353,39768.2817013889,2008-11-16,06:45:39
40.016226,116.306612,0,355,39768.2817592593,2008-11-16,06:45:44
40.016206,116.306547,0,359,39768.2818171296,2008-11-16,06:45:49
40.016204,116.306493,0,365,39768.281875,2008-11-16,06:45:54
40.016188,116.306427,0,368,39768.2819328704,2008-11-16,06:45:59
40.016177,116.306357,0,372,39768.2819907407,2008-11-16,06:46:04
40.016179,116.306309,0,374,39768.2820486111,2008-11-16,06:46:09
40.016181,116.306259,0,375,39768.2821064815,2008-11-16,06:46:14
40.016186,116.306205,0,372,39768.2821643518,2008-11-16,06:46:19
40.016168,116.30615,0,372,39768.2822222222,2008-11-16,06:46:24
40.016146,116.3061,0,372,39768.2822800926,2008-11-16,06:46:29
40.016128,116.30605,0,371,39768.282337963,2008-11-16,06:46:34
40.016111,116.305971,0,370,39768.2823958333,2008-11-16,06:46:39
40.01611,116.305905,0,368,39768.2824537037,2008-11-16,06:46:44
40.016085,116.305881,0,367,39768.2825115741,2008-11-16,06:46:49
40.016046,116.305858,0,366,39768.2825694444,2008-11-16,06:46:54
40.016005,116.305827,0,364,39768.2826273148,2008-11-16,06:46:59
40.015927,116.305792,0,357,39768.2826851852,2008-11-16,06:47:04
40.015912,116.305776,0,352,39768.2827430556,2008-11-16,06:47:09
40.015912,116.305776,0,352,39768.2827777778,2008-11-16,06:47:12
40.015915,116.305776,0,353,39768.2828009259,2008-11-16,06:47:14
40.015906,116.305776,0,353,39768.2828587963,2008-11-16,06:47:19
40.015876,116.305757,0,351,39768.2829166667,2008-11-16,06:47:24
40.01586,116.305732,0,348,39768.282974537,2008-11-16,06:47:29
40.015862,116.305712,0,344,39768.2830324074,2008-11-16,06:47:34
40.015835,116.305704,0,341,39768.2830902778,2008-11-16,06:47:39
40.015786,116.305679,0,337,39768.2831481481,2008-11-16,06:47:44
40.015745,116.305668,0,334,39768.2832060185,2008-11-16,06:47:49
40.015724,116.305659,0,331,39768.2832638889,2008-11-16,06:47:54
40.015708,116.305654,0,330,39768.2833217593,2008-11-16,06:47:59
40.015723,116.305667,0,328,39768.2833796296,2008-11-16,06:48:04
40.015733,116.305657,0,327,39768.2834375,2008-11-16,06:48:09
40.015741,116.305646,0,326,39768.2834953704,2008-11-16,06:48:14
40.015815,116.305634,0,323,39768.2835532407,2008-11-16,06:48:19
40.015832,116.305591,0,318,39768.2836111111,2008-11-16,06:48:24
40.015864,116.305551,0,317,39768.2836689815,2008-11-16,06:48:29
40.015908,116.305498,0,313,39768.2837268518,2008-11-16,06:48:34
40.015919,116.305469,0,310,39768.2837847222,2008-11-16,06:48:39
40.015952,116.305419,0,308,39768.2838425926,2008-11-16,06:48:44
40.015709,116.305472,0,116,39768.2899768518,2008-11-16,06:57:34
40.01568,116.305457,0,109,39768.2900347222,2008-11-16,06:57:39
40.015651,116.30545,0,101,39768.2900925926,2008-11-16,06:57:44
40.015707,116.305449,0,104,39768.290150463,2008-11-16,06:57:49
40.015707,116.30545,0,100,39768.2902083333,2008-11-16,06:57:54
40.015707,116.305451,0,97,39768.2902662037,2008-11-16,06:57:59
40.015709,116.305454,0,93,39768.2903240741,2008-11-16,06:58:04
40.01571,116.305456,0,90,39768.2903819444,2008-11-16,06:58:09
40.015711,116.305457,0,86,39768.2904398148,2008-11-16,06:58:14
40.015708,116.305459,0,82,39768.2904976852,2008-11-16,06:58:19
40.015701,116.305463,0,78,39768.2905555556,2008-11-16,06:58:24
40.015693,116.305469,0,75,39768.2906134259,2008-11-16,06:58:29
40.015686,116.305475,0,71,39768.2906712963,2008-11-16,06:58:34
40.015679,116.30548,0,67,39768.2907291667,2008-11-16,06:58:39
40.015672,116.305485,0,63,39768.290787037,2008-11-16,06:58:44
40.015672,116.305485,0,63,39768.2908217593,2008-11-16,06:58:47
40.015664,116.305491,0,59,39768.2908449074,2008-11-16,06:58:49
40.015655,116.305498,0,54,39768.2909027778,2008-11-16,06:58:54
40.015643,116.305506,0,50,39768.2909606481,2008-11-16,06:58:59
40.015634,116.305512,0,46,39768.2910185185,2008-11-16,06:59:04
40.015625,116.30552,0,42,39768.2910763889,2008-11-16,06:59:09
40.015625,116.30552,0,42,39768.2911111111,2008-11-16,06:59:12
40.015624,116.30552,0,38,39768.2911342593,2008-11-16,06:59:14
40.015605,116.305545,0,37,39768.2911921296,2008-11-16,06:59:19
40.015605,116.305545,0,37,39768.2912268518,2008-11-16,06:59:22
40.015605,116.305539,0,35,39768.29125,2008-11-16,06:59:24
40.015582,116.305511,0,35,39768.2913078704,2008-11-16,06:59:29
40.015573,116.305492,0,54,39768.2913657407,2008-11-16,06:59:34
40.015569,116.305452,0,62,39768.2914236111,2008-11-16,06:59:39
40.015534,116.305442,0,66,39768.2914814815,2008-11-16,06:59:44
40.015482,116.305455,0,68,39768.2915393518,2008-11-16,06:59:49
40.015428,116.305466,0,76,39768.2915972222,2008-11-16,06:59:54
40.015372,116.305483,0,83,39768.2916550926,2008-11-16,06:59:59
40.015337,116.305496,0,88,39768.291712963,2008-11-16,07:00:04
40.015309,116.305489,0,91,39768.2917708333,2008-11-16,07:00:09
40.015292,116.305479,0,93,39768.2918287037,2008-11-16,07:00:14
40.015263,116.305474,0,97,39768.2918865741,2008-11-16,07:00:19
40.015216,116.305489,0,100,39768.2919444444,2008-11-16,07:00:24
40.015159,116.305481,0,99,39768.2920023148,2008-11-16,07:00:29
40.015105,116.305493,0,99,39768.2920601852,2008-11-16,07:00:34
40.015071,116.305505,0,102,39768.2921180556,2008-11-16,07:00:39
40.015032,116.305509,0,102,39768.2921759259,2008-11-16,07:00:44
40.014993,116.305525,0,104,39768.2922337963,2008-11-16,07:00:49
40.014903,116.305531,0,107,39768.2922916667,2008-11-16,07:00:54
40.01486,116.305526,0,109,39768.292349537,2008-11-16,07:00:59
40.014817,116.305531,0,110,39768.2924074074,2008-11-16,07:01:04
40.014791,116.305539,0,114,39768.2924652778,2008-11-16,07:01:09
40.014782,116.305552,0,118,39768.2925231481,2008-11-16,07:01:14
40.014719,116.305559,0,119,39768.2925810185,2008-11-16,07:01:19
40.014661,116.305564,0,118,39768.2926388889,2008-11-16,07:01:24
40.014608,116.30558,0,120,39768.2926967593,2008-11-16,07:01:29
40.014562,116.305583,0,122,39768.2927546296,2008-11-16,07:01:34
40.014524,116.305582,0,122,39768.2928125,2008-11-16,07:01:39
40.014477,116.305591,0,122,39768.2928703704,2008-11-16,07:01:44
40.014428,116.305599,0,120,39768.2929282407,2008-11-16,07:01:49
40.014348,116.305611,0,121,39768.2929861111,2008-11-16,07:01:54
40.014274,116.305636,0,124,39768.2930439815,2008-11-16,07:01:59
40.014232,116.305626,0,124,39768.2931018519,2008-11-16,07:02:04
40.014185,116.30563,0,123,39768.2931597222,2008-11-16,07:02:09
40.01415,116.305633,0,126,39768.2932175926,2008-11-16,07:02:14
40.014137,116.305675,0,133,39768.293275463,2008-11-16,07:02:19
40.014142,116.305742,0,140,39768.2933333333,2008-11-16,07:02:24
40.014142,116.3058,0,146,39768.2933912037,2008-11-16,07:02:29
40.014155,116.305872,0,151,39768.2934490741,2008-11-16,07:02:34
40.014171,116.305947,0,158,39768.2935069444,2008-11-16,07:02:39
40.014177,116.306012,0,159,39768.2935648148,2008-11-16,07:02:44
40.014178,116.306072,0,157,39768.2936226852,2008-11-16,07:02:49
40.01415,116.306152,0,151,39768.2936805556,2008-11-16,07:02:54
40.014087,116.306167,0,153,39768.2937384259,2008-11-16,07:02:59
40.014051,116.3062,0,151,39768.2937962963,2008-11-16,07:03:04
40.013998,116.306268,0,141,39768.2938541667,2008-11-16,07:03:09
40.013928,116.306286,0,134,39768.293912037,2008-11-16,07:03:14
40.013869,116.306324,0,131,39768.2939699074,2008-11-16,07:03:19
40.013819,116.306328,0,133,39768.2940277778,2008-11-16,07:03:24
40.013803,116.306329,0,134,39768.2940856481,2008-11-16,07:03:29
40.013793,116.306335,0,134,39768.2941435185,2008-11-16,07:03:34
40.01378,116.306354,0,136,39768.2942013889,2008-11-16,07:03:39
40.013787,116.306379,0,135,39768.2942592593,2008-11-16,07:03:44
40.013801,116.306394,0,135,39768.2943171296,2008-11-16,07:03:49
40.013812,116.306408,0,136,39768.294375,2008-11-16,07:03:54
40.013822,116.306422,0,136,39768.2944328704,2008-11-16,07:03:59
40.013834,116.30643,0,136,39768.2944907407,2008-11-16,07:04:04
40.013839,116.306433,0,136,39768.2945486111,2008-11-16,07:04:09
40.013838,116.306433,0,136,39768.2946064815,2008-11-16,07:04:14
40.013834,116.306432,0,136,39768.2946643519,2008-11-16,07:04:19
40.013829,116.30643,0,136,39768.2947222222,2008-11-16,07:04:24
40.013829,116.30643,0,136,39768.2947800926,2008-11-16,07:04:29
40.013829,116.30643,0,136,39768.294837963,2008-11-16,07:04:34
40.013829,116.30643,0,137,39768.2948958333,2008-11-16,07:04:39
40.01383,116.30643,0,137,39768.2949537037,2008-11-16,07:04:44
40.013832,116.306431,0,137,39768.2950115741,2008-11-16,07:04:49
40.013836,116.306432,0,137,39768.2950694444,2008-11-16,07:04:54
40.013833,116.306431,0,137,39768.2951273148,2008-11-16,07:04:59
40.013826,116.306428,0,137,39768.2951851852,2008-11-16,07:05:04
40.013819,116.306425,0,137,39768.2952430556,2008-11-16,07:05:09
40.013811,116.306422,0,137,39768.2953009259,2008-11-16,07:05:14
40.013808,116.30642,0,137,39768.2953587963,2008-11-16,07:05:19
40.013809,116.30642,0,137,39768.2954166667,2008-11-16,07:05:24
40.013812,116.306421,0,137,39768.295474537,2008-11-16,07:05:29
40.013814,116.306421,0,137,39768.2955324074,2008-11-16,07:05:34
40.013812,116.30642,0,137,39768.2955902778,2008-11-16,07:05:39
40.013813,116.30642,0,137,39768.2956481481,2008-11-16,07:05:44
40.013814,116.30642,0,137,39768.2957060185,2008-11-16,07:05:49
40.013817,116.306421,0,138,39768.2957638889,2008-11-16,07:05:54
40.013817,116.306421,0,138,39768.2958217593,2008-11-16,07:05:59
40.013819,116.306421,0,138,39768.2958796296,2008-11-16,07:06:04
40.013822,116.306422,0,138,39768.2959375,2008-11-16,07:06:09
40.013822,116.306421,0,138,39768.2959953704,2008-11-16,07:06:14
40.01382,116.30642,0,138,39768.2960532407,2008-11-16,07:06:19
40.013819,116.306418,0,138,39768.2961111111,2008-11-16,07:06:24
40.013819,116.306419,0,138,39768.2961689815,2008-11-16,07:06:29
40.013819,116.306419,0,138,39768.2962268519,2008-11-16,07:06:34
40.01382,116.306419,0,138,39768.2962847222,2008-11-16,07:06:39
40.013821,116.306418,0,138,39768.2963425926,2008-11-16,07:06:44
40.01382,116.306418,0,138,39768.296400463,2008-11-16,07:06:49
40.013819,116.306417,0,138,39768.2964583333,2008-11-16,07:06:54
40.013824,116.306419,0,138,39768.2965162037,2008-11-16,07:06:59
40.013824,116.306419,0,138,39768.2965509259,2008-11-16,07:07:02
40.013807,116.306544,0,118,39768.4109027778,2008-11-16,09:51:42
40.013806,116.306544,0,118,39768.4109259259,2008-11-16,09:51:44
