# Supplementary material for: A location privacy protection method based on blockchain and threshold cryptography
Source: PLoS One. 2025 Jun 4;20(6):e0324551. doi: 10.1371/journal.pone.0324551 (PMC12136415; doi:10.1371/journal.pone.0324551)
Supplement: S1 File — (ZIP) [file pone.0324551.s001.zip › Data/001/Trajectory/20081116235322.plt]

Geolife trajectory
WGS 84
Altitude is in Feet
Reserved 3
0,2,255,My Track,0,0,2,8421376
0
40.014604,116.307104,0,492,39768.9953935185,2008-11-16,23:53:22
40.014731,116.30705,0,492,39768.9954166667,2008-11-16,23:53:24
40.014691,116.307111,0,492,39768.995474537,2008-11-16,23:53:29
40.014683,116.307132,0,492,39768.9955324074,2008-11-16,23:53:34
40.013905,116.306408,0,115,39768.9981365741,2008-11-16,23:57:19
40.013954,116.30637,0,117,39768.9981944444,2008-11-16,23:57:24
40.013997,116.306353,0,120,39768.9982523148,2008-11-16,23:57:29
40.014052,116.306299,0,121,39768.9983101852,2008-11-16,23:57:34
40.014103,116.306235,0,123,39768.9983680556,2008-11-16,23:57:39
40.01412,116.306177,0,127,39768.9984259259,2008-11-16,23:57:44
40.014129,116.306113,0,131,39768.9984837963,2008-11-16,23:57:49
40.01412,116.306061,0,138,39768.9985416667,2008-11-16,23:57:54
40.014108,116.306004,0,145,39768.998599537,2008-11-16,23:57:59
40.014102,116.305943,0,148,39768.9986574074,2008-11-16,23:58:04
40.014095,116.305884,0,153,39768.9987152778,2008-11-16,23:58:09
40.01411,116.305821,0,151,39768.9987731481,2008-11-16,23:58:14
40.014154,116.305773,0,149,39768.9988310185,2008-11-16,23:58:19
40.014202,116.305745,0,151,39768.9988888889,2008-11-16,23:58:24
40.01425,116.305716,0,150,39768.9989467593,2008-11-16,23:58:29
40.014315,116.305689,0,152,39768.9990046296,2008-11-16,23:58:34
40.014361,116.305685,0,149,39768.9990625,2008-11-16,23:58:39
40.014422,116.305662,0,146,39768.9991203704,2008-11-16,23:58:44
40.014472,116.305633,0,146,39768.9991782407,2008-11-16,23:58:49
40.01453,116.305615,0,143,39768.9992361111,2008-11-16,23:58:54
40.014601,116.305617,0,141,39768.9992939815,2008-11-16,23:58:59
40.01465,116.305587,0,142,39768.9993518519,2008-11-16,23:59:04
40.014703,116.305567,0,144,39768.9994097222,2008-11-16,23:59:09
40.014766,116.30554,0,149,39768.9994675926,2008-11-16,23:59:14
40.014832,116.305567,0,148,39768.999525463,2008-11-16,23:59:19
40.014903,116.305558,0,147,39768.9995833333,2008-11-16,23:59:24
40.014968,116.305542,0,144,39768.9996412037,2008-11-16,23:59:29
40.01502,116.305541,0,147,39768.9996990741,2008-11-16,23:59:34
40.015085,116.305549,0,148,39768.9997569444,2008-11-16,23:59:39
40.015167,116.305532,0,148,39768.9998148148,2008-11-16,23:59:44
40.015207,116.305517,0,154,39768.9998726852,2008-11-16,23:59:49
40.01523,116.305522,0,157,39768.9999305556,2008-11-16,23:59:54
40.015216,116.305524,0,158,39768.9999884259,2008-11-16,23:59:59
40.015174,116.305512,0,153,39769.0000462963,2008-11-17,00:00:04
40.015113,116.305495,0,151,39769.0001041667,2008-11-17,00:00:09
40.015062,116.305493,0,147,39769.000162037,2008-11-17,00:00:14
40.015002,116.305491,0,146,39769.0002199074,2008-11-17,00:00:19
40.014955,116.305506,0,147,39769.0002777778,2008-11-17,00:00:24
40.014909,116.305538,0,146,39769.0003356481,2008-11-17,00:00:29
40.014885,116.305544,0,149,39769.0003935185,2008-11-17,00:00:34
40.014881,116.305559,0,152,39769.0004513889,2008-11-17,00:00:39
40.014833,116.305546,0,156,39769.0005092593,2008-11-17,00:00:44
40.014773,116.305546,0,160,39769.0005671296,2008-11-17,00:00:49
40.014717,116.30557,0,164,39769.000625,2008-11-17,00:00:54
40.014667,116.305573,0,173,39769.0006828704,2008-11-17,00:00:59
40.0146,116.305578,0,176,39769.0007407407,2008-11-17,00:01:04
40.014539,116.305582,0,181,39769.0007986111,2008-11-17,00:01:09
40.014478,116.305585,0,184,39769.0008564815,2008-11-17,00:01:14
40.014425,116.305576,0,189,39769.0009143518,2008-11-17,00:01:19
40.014372,116.305575,0,198,39769.0009722222,2008-11-17,00:01:24
40.014311,116.305597,0,197,39769.0010300926,2008-11-17,00:01:29
40.014243,116.305624,0,191,39769.001087963,2008-11-17,00:01:34
40.014167,116.305653,0,191,39769.0011458333,2008-11-17,00:01:39
40.014135,116.305688,0,189,39769.0012037037,2008-11-17,00:01:44
40.014121,116.30574,0,189,39769.0012615741,2008-11-17,00:01:49
40.014133,116.305827,0,194,39769.0013194444,2008-11-17,00:01:54
40.014133,116.3059,0,198,39769.0013773148,2008-11-17,00:01:59
40.014149,116.305966,0,201,39769.0014351852,2008-11-17,00:02:04
40.014164,116.306083,0,202,39769.0014930556,2008-11-17,00:02:09
40.014155,116.306148,0,206,39769.0015509259,2008-11-17,00:02:14
40.014104,116.306253,0,201,39769.0016087963,2008-11-17,00:02:19
40.014042,116.306282,0,203,39769.0016666667,2008-11-17,00:02:24
40.014005,116.30636,0,187,39769.001724537,2008-11-17,00:02:29
40.013945,116.306378,0,184,39769.0017824074,2008-11-17,00:02:34
40.013876,116.306391,0,186,39769.0018402778,2008-11-17,00:02:39
40.013829,116.306401,0,186,39769.0018981481,2008-11-17,00:02:44
40.013768,116.306414,0,188,39769.0019560185,2008-11-17,00:02:49
40.013763,116.306455,0,187,39769.0020138889,2008-11-17,00:02:54
40.013758,116.306442,0,182,39769.0020717593,2008-11-17,00:02:59
40.013786,116.306452,0,182,39769.0021296296,2008-11-17,00:03:04
40.01381,116.306476,0,183,39769.0021875,2008-11-17,00:03:09
40.013812,116.306494,0,184,39769.0022453704,2008-11-17,00:03:14
40.013811,116.306493,0,184,39769.0023032407,2008-11-17,00:03:19
40.013811,116.306493,0,184,39769.002337963,2008-11-17,00:03:22
40.013811,116.306489,0,185,39769.0023611111,2008-11-17,00:03:24
40.01381,116.30648,0,185,39769.0024189815,2008-11-17,00:03:29
40.013778,116.306517,0,183,39769.0024768518,2008-11-17,00:03:34
40.01379,116.306515,0,183,39769.0025347222,2008-11-17,00:03:39
40.01379,116.306515,0,183,39769.0025694444,2008-11-17,00:03:42
40.013787,116.306511,0,183,39769.0025925926,2008-11-17,00:03:44
40.013764,116.306516,0,179,39769.002650463,2008-11-17,00:03:49
40.013747,116.306482,0,169,39769.0027083333,2008-11-17,00:03:54
40.013761,116.306426,0,160,39769.0027662037,2008-11-17,00:03:59
40.013795,116.306399,0,158,39769.0028240741,2008-11-17,00:04:04
40.013841,116.306351,0,158,39769.0028819444,2008-11-17,00:04:09
40.013863,116.306349,0,157,39769.0029398148,2008-11-17,00:04:14
40.013921,116.30635,0,152,39769.0029976852,2008-11-17,00:04:19
40.013966,116.306327,0,150,39769.0030555556,2008-11-17,00:04:24
40.014013,116.306328,0,150,39769.0031134259,2008-11-17,00:04:29
40.014057,116.306282,0,149,39769.0031712963,2008-11-17,00:04:34
40.014093,116.30623,0,151,39769.0032291667,2008-11-17,00:04:39
40.014093,116.30617,0,150,39769.003287037,2008-11-17,00:04:44
40.014087,116.306095,0,150,39769.0033449074,2008-11-17,00:04:49
40.014088,116.306041,0,150,39769.0034027778,2008-11-17,00:04:54
40.014084,116.305961,0,149,39769.0034606481,2008-11-17,00:04:59
40.014071,116.305893,0,151,39769.0035185185,2008-11-17,00:05:04
40.014075,116.305847,0,152,39769.0035763889,2008-11-17,00:05:09
40.014122,116.305762,0,147,39769.0036342593,2008-11-17,00:05:14
40.014182,116.30571,0,147,39769.0036921296,2008-11-17,00:05:19
40.01424,116.305673,0,149,39769.00375,2008-11-17,00:05:24
40.01429,116.305629,0,153,39769.0038078704,2008-11-17,00:05:29
40.014336,116.305609,0,152,39769.0038657407,2008-11-17,00:05:34
40.014397,116.30558,0,153,39769.0039236111,2008-11-17,00:05:39
40.014463,116.305599,0,152,39769.0039814815,2008-11-17,00:05:44
40.014515,116.305573,0,157,39769.0040393519,2008-11-17,00:05:49
40.014565,116.305547,0,162,39769.0040972222,2008-11-17,00:05:54
40.014624,116.305544,0,159,39769.0041550926,2008-11-17,00:05:59
40.01467,116.305538,0,162,39769.004212963,2008-11-17,00:06:04
40.014734,116.305552,0,160,39769.0042708333,2008-11-17,00:06:09
40.014793,116.305532,0,160,39769.0043287037,2008-11-17,00:06:14
40.01483,116.305504,0,160,39769.0043865741,2008-11-17,00:06:19
40.014889,116.305521,0,156,39769.0044444444,2008-11-17,00:06:24
40.014948,116.305516,0,153,39769.0045023148,2008-11-17,00:06:29
40.014998,116.305503,0,155,39769.0045601852,2008-11-17,00:06:34
40.015049,116.305465,0,157,39769.0046180556,2008-11-17,00:06:39
40.015099,116.305457,0,160,39769.0046759259,2008-11-17,00:06:44
40.015151,116.305457,0,163,39769.0047337963,2008-11-17,00:06:49
40.015198,116.305432,0,166,39769.0047916667,2008-11-17,00:06:54
40.015258,116.305455,0,162,39769.004849537,2008-11-17,00:06:59
40.015339,116.305495,0,139,39769.0048958333,2008-11-17,00:07:03
40.015404,116.305508,0,123,39769.0049537037,2008-11-17,00:07:08
40.015457,116.305496,0,126,39769.0050115741,2008-11-17,00:07:13
40.015521,116.305507,0,129,39769.0050694444,2008-11-17,00:07:18
40.015569,116.305474,0,130,39769.0051273148,2008-11-17,00:07:23
40.015624,116.305467,0,135,39769.0051851852,2008-11-17,00:07:28
40.015679,116.305516,0,131,39769.0052430556,2008-11-17,00:07:33
40.01573,116.305533,0,136,39769.0053009259,2008-11-17,00:07:38
40.015786,116.305535,0,139,39769.0053587963,2008-11-17,00:07:43
40.015825,116.305585,0,139,39769.0054166667,2008-11-17,00:07:48
40.015843,116.305649,0,141,39769.005474537,2008-11-17,00:07:53
40.015863,116.305714,0,144,39769.0055324074,2008-11-17,00:07:58
40.015892,116.305793,0,149,39769.0055902778,2008-11-17,00:08:03
40.015911,116.305839,0,156,39769.0056481481,2008-11-17,00:08:08
40.015934,116.305937,0,159,39769.0057060185,2008-11-17,00:08:13
40.015934,116.305997,0,165,39769.0057638889,2008-11-17,00:08:18
40.015946,116.306068,0,168,39769.0058217593,2008-11-17,00:08:23
40.015958,116.306133,0,169,39769.0058796296,2008-11-17,00:08:28
40.015963,116.306187,0,170,39769.0059375,2008-11-17,00:08:33
40.015977,116.306222,0,173,39769.0059953704,2008-11-17,00:08:38
40.015972,116.306289,0,169,39769.0060532407,2008-11-17,00:08:43
40.015956,116.306327,0,165,39769.0061111111,2008-11-17,00:08:48
40.015949,116.306374,0,164,39769.0061689815,2008-11-17,00:08:53
40.015978,116.306447,0,165,39769.0062268519,2008-11-17,00:08:58
40.015992,116.306524,0,164,39769.0062847222,2008-11-17,00:09:03
40.016017,116.306613,0,159,39769.0063425926,2008-11-17,00:09:08
40.016033,116.306728,0,155,39769.006400463,2008-11-17,00:09:13
40.016049,116.306756,0,151,39769.0064583333,2008-11-17,00:09:18
40.01605,116.306756,0,152,39769.0065162037,2008-11-17,00:09:23
40.016051,116.306756,0,152,39769.0065740741,2008-11-17,00:09:28
40.016051,116.306758,0,152,39769.0066319444,2008-11-17,00:09:33
40.016051,116.306758,0,151,39769.0066898148,2008-11-17,00:09:38
40.016051,116.306758,0,151,39769.0067476852,2008-11-17,00:09:43
40.016052,116.306758,0,151,39769.0068055556,2008-11-17,00:09:48
40.016052,116.306758,0,151,39769.0068634259,2008-11-17,00:09:53
40.016052,116.306758,0,150,39769.0069212963,2008-11-17,00:09:58
40.016052,116.306758,0,150,39769.0069791667,2008-11-17,00:10:03
40.016052,116.306758,0,150,39769.007037037,2008-11-17,00:10:08
40.016052,116.306757,0,150,39769.0070949074,2008-11-17,00:10:13
40.016052,116.306757,0,150,39769.0071527778,2008-11-17,00:10:18
40.016052,116.306757,0,149,39769.0072106481,2008-11-17,00:10:23
40.016052,116.306757,0,149,39769.0072685185,2008-11-17,00:10:28
40.016052,116.306756,0,149,39769.0073263889,2008-11-17,00:10:33
40.016052,116.306757,0,149,39769.0073842593,2008-11-17,00:10:38
40.016052,116.306757,0,149,39769.0074421296,2008-11-17,00:10:43
40.016053,116.306757,0,149,39769.0075,2008-11-17,00:10:48
40.016053,116.306757,0,149,39769.0075347222,2008-11-17,00:10:51
40.016052,116.306758,0,148,39769.0075578704,2008-11-17,00:10:53
40.01604,116.306773,0,146,39769.0076157407,2008-11-17,00:10:58
40.016047,116.306816,0,143,39769.0076736111,2008-11-17,00:11:03
40.01606,116.306861,0,140,39769.0077314815,2008-11-17,00:11:08
40.016066,116.30692,0,140,39769.0077893519,2008-11-17,00:11:13
40.016088,116.306993,0,139,39769.0078472222,2008-11-17,00:11:18
40.016086,116.307041,0,135,39769.0079050926,2008-11-17,00:11:23
40.016079,116.307077,0,134,39769.007962963,2008-11-17,00:11:28
40.016081,116.307129,0,132,39769.0080208333,2008-11-17,00:11:33
40.016103,116.307193,0,130,39769.0080787037,2008-11-17,00:11:38
40.01612,116.307267,0,128,39769.0081365741,2008-11-17,00:11:43
40.016146,116.307348,0,128,39769.0081944444,2008-11-17,00:11:48
40.016159,116.307447,0,130,39769.0082523148,2008-11-17,00:11:53
40.016177,116.307539,0,129,39769.0083101852,2008-11-17,00:11:58
40.01619,116.307601,0,127,39769.0083680556,2008-11-17,00:12:03
40.0162,116.307627,0,123,39769.0084259259,2008-11-17,00:12:08
40.016194,116.307674,0,122,39769.0084837963,2008-11-17,00:12:13
40.016199,116.307736,0,119,39769.0085416667,2008-11-17,00:12:18
40.016223,116.30782,0,119,39769.008599537,2008-11-17,00:12:23
40.016234,116.307903,0,116,39769.0086574074,2008-11-17,00:12:28
40.016239,116.307958,0,110,39769.0087152778,2008-11-17,00:12:33
40.016247,116.308007,0,106,39769.0087731481,2008-11-17,00:12:38
40.016247,116.308077,0,107,39769.0088310185,2008-11-17,00:12:43
40.016269,116.308197,0,102,39769.0088888889,2008-11-17,00:12:48
40.016264,116.308243,0,98,39769.0089467593,2008-11-17,00:12:53
40.016284,116.308326,0,100,39769.0090046296,2008-11-17,00:12:58
40.016299,116.308395,0,100,39769.0090625,2008-11-17,00:13:03
40.016308,116.308449,0,101,39769.0091203704,2008-11-17,00:13:08
40.016331,116.308509,0,98,39769.0091782407,2008-11-17,00:13:13
40.016345,116.308572,0,99,39769.0092361111,2008-11-17,00:13:18
40.016345,116.308637,0,101,39769.0092939815,2008-11-17,00:13:23
40.016366,116.308705,0,101,39769.0093518518,2008-11-17,00:13:28
40.016385,116.308779,0,104,39769.0094097222,2008-11-17,00:13:33
40.016386,116.308851,0,105,39769.0094675926,2008-11-17,00:13:38
40.016396,116.308908,0,110,39769.009525463,2008-11-17,00:13:43
40.01642,116.308977,0,113,39769.0095833333,2008-11-17,00:13:48
40.016448,116.309079,0,117,39769.0096412037,2008-11-17,00:13:53
40.016465,116.309174,0,120,39769.0096990741,2008-11-17,00:13:58
40.016475,116.309235,0,127,39769.0097569444,2008-11-17,00:14:03
40.016476,116.309279,0,133,39769.0098148148,2008-11-17,00:14:08
40.016494,116.309348,0,138,39769.0098726852,2008-11-17,00:14:13
40.016518,116.309401,0,143,39769.0099305556,2008-11-17,00:14:18
40.016549,116.309477,0,147,39769.0099884259,2008-11-17,00:14:23
40.016571,116.30957,0,151,39769.0100462963,2008-11-17,00:14:28
40.016597,116.309636,0,161,39769.0101041667,2008-11-17,00:14:33
40.016615,116.309694,0,169,39769.010162037,2008-11-17,00:14:38
40.016624,116.309755,0,163,39769.0102199074,2008-11-17,00:14:43
40.016628,116.309828,0,160,39769.0102777778,2008-11-17,00:14:48
40.016616,116.309908,0,161,39769.0103356481,2008-11-17,00:14:53
40.016618,116.309969,0,162,39769.0103935185,2008-11-17,00:14:58
40.016637,116.310054,0,163,39769.0104513889,2008-11-17,00:15:03
40.016646,116.310129,0,169,39769.0105092593,2008-11-17,00:15:08
40.016675,116.310198,0,169,39769.0105671296,2008-11-17,00:15:13
40.016685,116.31024,0,172,39769.010625,2008-11-17,00:15:18
40.016675,116.310307,0,174,39769.0106828704,2008-11-17,00:15:23
40.016669,116.310351,0,173,39769.0107407407,2008-11-17,00:15:28
40.016687,116.310427,0,167,39769.0107986111,2008-11-17,00:15:33
40.016693,116.310453,0,160,39769.0108564815,2008-11-17,00:15:38
40.016686,116.310468,0,157,39769.0109143518,2008-11-17,00:15:43
40.016681,116.310487,0,157,39769.0109722222,2008-11-17,00:15:48
40.016676,116.310513,0,155,39769.0110300926,2008-11-17,00:15:53
40.016685,116.310553,0,154,39769.011087963,2008-11-17,00:15:58
40.016732,116.310246,0,133,39769.0184259259,2008-11-17,00:26:32
40.016686,116.31014,0,130,39769.0184722222,2008-11-17,00:26:36
40.016557,116.310117,0,127,39769.0185185185,2008-11-17,00:26:40
40.016454,116.310176,0,127,39769.0185416667,2008-11-17,00:26:42
40.016347,116.310267,0,125,39769.0185648148,2008-11-17,00:26:44
40.01621,116.310397,0,124,39769.018587963,2008-11-17,00:26:46
40.016143,116.310489,0,122,39769.018599537,2008-11-17,00:26:47
40.01607,116.31058,0,121,39769.0186111111,2008-11-17,00:26:48
40.015984,116.310664,0,121,39769.0186226852,2008-11-17,00:26:49
40.015897,116.31074,0,120,39769.0186342593,2008-11-17,00:26:50
40.015805,116.310828,0,120,39769.0186458333,2008-11-17,00:26:51
40.015713,116.310903,0,119,39769.0186574074,2008-11-17,00:26:52
40.015616,116.310985,0,117,39769.0186689815,2008-11-17,00:26:53
40.015518,116.311056,0,118,39769.0186805556,2008-11-17,00:26:54
40.015421,116.311132,0,117,39769.0186921296,2008-11-17,00:26:55
40.015314,116.3112,0,117,39769.0187037037,2008-11-17,00:26:56
40.015203,116.311262,0,117,39769.0187152778,2008-11-17,00:26:57
40.015093,116.311321,0,116,39769.0187268518,2008-11-17,00:26:58
40.014982,116.311382,0,114,39769.0187384259,2008-11-17,00:26:59
40.014864,116.311441,0,114,39769.01875,2008-11-17,00:27:00
40.014743,116.311496,0,114,39769.0187615741,2008-11-17,00:27:01
40.014619,116.311552,0,112,39769.0187731481,2008-11-17,00:27:02
40.014484,116.311612,0,109,39769.0187847222,2008-11-17,00:27:03
40.014361,116.311655,0,108,39769.0187962963,2008-11-17,00:27:04
40.014242,116.311689,0,104,39769.0188078704,2008-11-17,00:27:05
40.014128,116.311721,0,102,39769.0188194444,2008-11-17,00:27:06
40.014021,116.311752,0,102,39769.0188310185,2008-11-17,00:27:07
40.013921,116.311777,0,101,39769.0188425926,2008-11-17,00:27:08
40.013831,116.311804,0,102,39769.0188541667,2008-11-17,00:27:09
40.013675,116.311834,0,103,39769.0188773148,2008-11-17,00:27:11
40.013539,116.311857,0,99,39769.018900463,2008-11-17,00:27:13
40.013425,116.311859,0,94,39769.0189236111,2008-11-17,00:27:15
40.013325,116.311864,0,91,39769.0189467593,2008-11-17,00:27:17
40.013248,116.311885,0,85,39769.0190046296,2008-11-17,00:27:22
40.013227,116.311895,0,76,39769.0190625,2008-11-17,00:27:27
40.01313,116.311904,0,72,39769.0191203704,2008-11-17,00:27:32
40.013118,116.311908,0,71,39769.0191782407,2008-11-17,00:27:37
40.013112,116.311909,0,69,39769.0192361111,2008-11-17,00:27:42
40.013109,116.311909,0,69,39769.0192939815,2008-11-17,00:27:47
40.013107,116.311908,0,68,39769.0193518519,2008-11-17,00:27:52
40.013104,116.311907,0,69,39769.0194097222,2008-11-17,00:27:57
40.013104,116.311907,0,69,39769.0194444444,2008-11-17,00:28:00
40.013111,116.311906,0,72,39769.0194675926,2008-11-17,00:28:02
40.012992,116.311934,0,71,39769.019525463,2008-11-17,00:28:07
40.012885,116.311931,0,69,39769.0195486111,2008-11-17,00:28:09
40.012765,116.311943,0,66,39769.0195717593,2008-11-17,00:28:11
40.012631,116.311963,0,64,39769.0195949074,2008-11-17,00:28:13
40.012486,116.311984,0,61,39769.0196180556,2008-11-17,00:28:15
40.012345,116.312002,0,58,39769.0196412037,2008-11-17,00:28:17
40.012243,116.312002,0,55,39769.0196643519,2008-11-17,00:28:19
40.012158,116.311975,0,48,39769.0197106482,2008-11-17,00:28:23
40.012193,116.311981,0,59,39769.0197685185,2008-11-17,00:28:28
40.012184,116.311984,0,58,39769.0198263889,2008-11-17,00:28:33
40.012173,116.311987,0,58,39769.0198842593,2008-11-17,00:28:38
40.012155,116.311996,0,57,39769.0199421296,2008-11-17,00:28:43
40.012144,116.311999,0,56,39769.02,2008-11-17,00:28:48
40.012135,116.312001,0,56,39769.0200578704,2008-11-17,00:28:53
40.012135,116.312001,0,56,39769.0200925926,2008-11-17,00:28:56
40.012127,116.312003,0,56,39769.0201157407,2008-11-17,00:28:58
40.012114,116.312005,0,55,39769.0201736111,2008-11-17,00:29:03
40.012111,116.312005,0,55,39769.0202314815,2008-11-17,00:29:08
40.012119,116.312003,0,56,39769.0202893519,2008-11-17,00:29:13
40.012124,116.311996,0,57,39769.0203472222,2008-11-17,00:29:18
40.012126,116.31199,0,58,39769.0204050926,2008-11-17,00:29:23
40.012132,116.311986,0,59,39769.020462963,2008-11-17,00:29:28
40.012132,116.311986,0,60,39769.0205208333,2008-11-17,00:29:33
40.012128,116.311986,0,61,39769.0205787037,2008-11-17,00:29:38
40.01213,116.311986,0,60,39769.0206365741,2008-11-17,00:29:43
40.012129,116.311986,0,60,39769.0206944444,2008-11-17,00:29:48
40.012128,116.311986,0,60,39769.0207523148,2008-11-17,00:29:53
40.012129,116.311986,0,60,39769.0208101852,2008-11-17,00:29:58
40.01213,116.311986,0,60,39769.0208680556,2008-11-17,00:30:03
40.012131,116.311985,0,61,39769.0209259259,2008-11-17,00:30:08
40.012132,116.311984,0,61,39769.0209837963,2008-11-17,00:30:13
40.012132,116.311984,0,61,39769.0210185185,2008-11-17,00:30:16
40.012133,116.311984,0,61,39769.0210416667,2008-11-17,00:30:18
40.012112,116.311984,0,62,39769.021099537,2008-11-17,00:30:23
40.012016,116.311996,0,64,39769.0211342593,2008-11-17,00:30:26
40.011882,116.312024,0,68,39769.0211689815,2008-11-17,00:30:29
40.011752,116.312036,0,69,39769.0212037037,2008-11-17,00:30:32
40.011634,116.312052,0,68,39769.0212384259,2008-11-17,00:30:35
40.011515,116.312105,0,68,39769.0212731481,2008-11-17,00:30:38
40.011443,116.312257,0,66,39769.0213078704,2008-11-17,00:30:41
40.011416,116.312397,0,63,39769.0213310185,2008-11-17,00:30:43
40.011404,116.312579,0,59,39769.0213541667,2008-11-17,00:30:45
40.011414,116.312769,0,57,39769.0213773148,2008-11-17,00:30:47
40.011439,116.31299,0,57,39769.021400463,2008-11-17,00:30:49
40.011469,116.313226,0,58,39769.0214236111,2008-11-17,00:30:51
40.011489,116.313351,0,60,39769.0214351852,2008-11-17,00:30:52
40.011509,116.313474,0,63,39769.0214467593,2008-11-17,00:30:53
40.01153,116.313592,0,64,39769.0214583333,2008-11-17,00:30:54
40.011549,116.313714,0,64,39769.0214699074,2008-11-17,00:30:55
40.011569,116.313837,0,64,39769.0214814815,2008-11-17,00:30:56
40.011589,116.313966,0,63,39769.0214930556,2008-11-17,00:30:57
40.011608,116.314102,0,61,39769.0215046296,2008-11-17,00:30:58
40.011629,116.314236,0,61,39769.0215162037,2008-11-17,00:30:59
40.01165,116.314371,0,61,39769.0215277778,2008-11-17,00:31:00
40.01167,116.314511,0,60,39769.0215393519,2008-11-17,00:31:01
40.011691,116.314647,0,59,39769.0215509259,2008-11-17,00:31:02
40.011708,116.314784,0,60,39769.0215625,2008-11-17,00:31:03
40.011725,116.314916,0,61,39769.0215740741,2008-11-17,00:31:04
40.011742,116.315044,0,61,39769.0215856481,2008-11-17,00:31:05
40.011751,116.315165,0,64,39769.0215972222,2008-11-17,00:31:06
40.011762,116.315285,0,66,39769.0216087963,2008-11-17,00:31:07
40.011771,116.315405,0,67,39769.0216203704,2008-11-17,00:31:08
40.011789,116.315625,0,70,39769.0216435185,2008-11-17,00:31:10
40.011803,116.315841,0,73,39769.0216666667,2008-11-17,00:31:12
40.011807,116.316031,0,77,39769.0216898148,2008-11-17,00:31:14
40.011813,116.31618,0,81,39769.021712963,2008-11-17,00:31:16
40.011823,116.316309,0,78,39769.0217361111,2008-11-17,00:31:18
40.011829,116.316432,0,90,39769.0217708333,2008-11-17,00:31:21
40.011834,116.316516,0,108,39769.0218287037,2008-11-17,00:31:26
40.011864,116.316617,0,120,39769.0218865741,2008-11-17,00:31:31
40.011868,116.316752,0,123,39769.0219212963,2008-11-17,00:31:34
40.011876,116.316894,0,127,39769.0219444444,2008-11-17,00:31:36
40.011886,116.317063,0,129,39769.0219675926,2008-11-17,00:31:38
40.011896,116.317244,0,132,39769.0219907407,2008-11-17,00:31:40
40.011906,116.317442,0,134,39769.0220138889,2008-11-17,00:31:42
40.011915,116.317632,0,132,39769.022037037,2008-11-17,00:31:44
40.011924,116.317797,0,134,39769.0220601852,2008-11-17,00:31:46
40.011944,116.318015,0,136,39769.0220833333,2008-11-17,00:31:48
40.011949,116.318236,0,137,39769.0221064815,2008-11-17,00:31:50
40.01196,116.318373,0,137,39769.0221180556,2008-11-17,00:31:51
40.011974,116.318503,0,140,39769.0221296296,2008-11-17,00:31:52
40.011979,116.318628,0,144,39769.0221412037,2008-11-17,00:31:53
40.011991,116.31876,0,146,39769.0221527778,2008-11-17,00:31:54
40.011999,116.318984,0,148,39769.0221759259,2008-11-17,00:31:56
40.012006,116.31917,0,150,39769.0221990741,2008-11-17,00:31:58
40.012012,116.319323,0,153,39769.0222222222,2008-11-17,00:32:00
40.012005,116.319453,0,155,39769.0222685185,2008-11-17,00:32:04
40.011988,116.319441,0,161,39769.0223263889,2008-11-17,00:32:09
40.011991,116.319469,0,165,39769.0223842593,2008-11-17,00:32:14
40.011992,116.31947,0,167,39769.0224421296,2008-11-17,00:32:19
40.011991,116.319465,0,168,39769.0225,2008-11-17,00:32:24
40.01199,116.319462,0,169,39769.0225578704,2008-11-17,00:32:29
40.01199,116.319462,0,169,39769.0225925926,2008-11-17,00:32:32
40.01199,116.319459,0,169,39769.0226157407,2008-11-17,00:32:34
40.01199,116.319468,0,169,39769.0226736111,2008-11-17,00:32:39
40.011994,116.319588,0,168,39769.0227314815,2008-11-17,00:32:44
40.012002,116.319718,0,168,39769.0227546296,2008-11-17,00:32:46
40.011985,116.319855,0,169,39769.0227777778,2008-11-17,00:32:48
40.011983,116.319984,0,170,39769.0228009259,2008-11-17,00:32:50
40.011984,116.320151,0,167,39769.0228240741,2008-11-17,00:32:52
40.011978,116.320315,0,166,39769.0228472222,2008-11-17,00:32:54
40.011984,116.320493,0,165,39769.0228703704,2008-11-17,00:32:56
40.01198,116.320693,0,163,39769.0228935185,2008-11-17,00:32:58
40.011982,116.320931,0,160,39769.0229166667,2008-11-17,00:33:00
40.011985,116.321055,0,159,39769.0229282407,2008-11-17,00:33:01
40.011991,116.321176,0,157,39769.0229398148,2008-11-17,00:33:02
40.011998,116.321414,0,155,39769.022962963,2008-11-17,00:33:04
40.011999,116.321535,0,154,39769.022974537,2008-11-17,00:33:05
40.011994,116.321669,0,156,39769.0229861111,2008-11-17,00:33:06
40.011995,116.321793,0,154,39769.0229976852,2008-11-17,00:33:07
40.011988,116.322003,0,151,39769.0230208333,2008-11-17,00:33:09
40.011956,116.322184,0,150,39769.0230439815,2008-11-17,00:33:11
40.011929,116.322368,0,146,39769.0230671296,2008-11-17,00:33:13
40.01189,116.322544,0,142,39769.0230902778,2008-11-17,00:33:15
40.011888,116.322762,0,137,39769.0231134259,2008-11-17,00:33:17
40.011894,116.322982,0,132,39769.0231365741,2008-11-17,00:33:19
40.011887,116.323102,0,133,39769.0231481481,2008-11-17,00:33:20
40.01189,116.323324,0,133,39769.0231712963,2008-11-17,00:33:22
40.011897,116.323534,0,131,39769.0231944444,2008-11-17,00:33:24
40.011907,116.323729,0,127,39769.0232175926,2008-11-17,00:33:26
40.011905,116.323923,0,125,39769.0232407407,2008-11-17,00:33:28
40.011885,116.324113,0,128,39769.0232638889,2008-11-17,00:33:30
40.011882,116.324292,0,126,39769.023287037,2008-11-17,00:33:32
40.011883,116.324463,0,125,39769.0233101852,2008-11-17,00:33:34
40.011868,116.324619,0,122,39769.0233333333,2008-11-17,00:33:36
40.011839,116.324784,0,119,39769.0233564815,2008-11-17,00:33:38
40.0118,116.324971,0,117,39769.0233796296,2008-11-17,00:33:40
40.011721,116.325133,0,115,39769.0234027778,2008-11-17,00:33:42
40.011611,116.325319,0,113,39769.0234259259,2008-11-17,00:33:44
40.011544,116.325443,0,107,39769.0234375,2008-11-17,00:33:45
40.011473,116.325542,0,105,39769.0234490741,2008-11-17,00:33:46
40.011394,116.325634,0,103,39769.0234606481,2008-11-17,00:33:47
40.011311,116.325728,0,101,39769.0234722222,2008-11-17,00:33:48
40.011228,116.325824,0,97,39769.0234837963,2008-11-17,00:33:49
40.011142,116.325922,0,94,39769.0234953704,2008-11-17,00:33:50
40.011058,116.326018,0,93,39769.0235069444,2008-11-17,00:33:51
40.010973,116.326114,0,92,39769.0235185185,2008-11-17,00:33:52
40.010888,116.326207,0,91,39769.0235300926,2008-11-17,00:33:53
40.010803,116.326303,0,90,39769.0235416667,2008-11-17,00:33:54
40.010719,116.326387,0,93,39769.0235532407,2008-11-17,00:33:55
40.010629,116.326478,0,94,39769.0235648148,2008-11-17,00:33:56
40.010543,116.326574,0,94,39769.0235763889,2008-11-17,00:33:57
40.010455,116.326671,0,94,39769.023587963,2008-11-17,00:33:58
40.010368,116.326761,0,95,39769.023599537,2008-11-17,00:33:59
40.010284,116.326849,0,97,39769.0236111111,2008-11-17,00:34:00
40.010203,116.326937,0,99,39769.0236226852,2008-11-17,00:34:01
40.010122,116.327038,0,100,39769.0236342593,2008-11-17,00:34:02
40.010041,116.327134,0,101,39769.0236458333,2008-11-17,00:34:03
40.009963,116.327227,0,101,39769.0236574074,2008-11-17,00:34:04
40.009886,116.327321,0,101,39769.0236689815,2008-11-17,00:34:05
40.00981,116.327413,0,101,39769.0236805556,2008-11-17,00:34:06
40.009732,116.3275,0,106,39769.0236921296,2008-11-17,00:34:07
40.009655,116.32759,0,107,39769.0237037037,2008-11-17,00:34:08
40.009576,116.327678,0,107,39769.0237152778,2008-11-17,00:34:09
40.009498,116.327765,0,106,39769.0237268518,2008-11-17,00:34:10
40.009424,116.327847,0,108,39769.0237384259,2008-11-17,00:34:11
40.00935,116.327934,0,109,39769.02375,2008-11-17,00:34:12
40.009278,116.328014,0,110,39769.0237615741,2008-11-17,00:34:13
40.009156,116.328139,0,120,39769.0237847222,2008-11-17,00:34:15
40.009058,116.328229,0,126,39769.0238078704,2008-11-17,00:34:17
40.00897,116.32832,0,132,39769.0238425926,2008-11-17,00:34:20
40.008929,116.328363,0,142,39769.023900463,2008-11-17,00:34:25
40.008909,116.328393,0,140,39769.0239583333,2008-11-17,00:34:30
40.008906,116.328393,0,141,39769.0240162037,2008-11-17,00:34:35
40.008907,116.328391,0,142,39769.0240740741,2008-11-17,00:34:40
40.008907,116.328391,0,142,39769.0241087963,2008-11-17,00:34:43
40.008908,116.328389,0,143,39769.0241319444,2008-11-17,00:34:45
40.008857,116.328441,0,145,39769.0241898148,2008-11-17,00:34:50
40.008788,116.328542,0,136,39769.0242361111,2008-11-17,00:34:54
40.008732,116.328633,0,132,39769.0242592593,2008-11-17,00:34:56
40.008648,116.328741,0,129,39769.0242824074,2008-11-17,00:34:58
40.008571,116.328827,0,126,39769.0243055556,2008-11-17,00:35:00
40.008486,116.328928,0,122,39769.0243287037,2008-11-17,00:35:02
40.008405,116.329037,0,118,39769.0243518518,2008-11-17,00:35:04
40.0083,116.329143,0,114,39769.024375,2008-11-17,00:35:06
40.008162,116.32926,0,116,39769.0243981481,2008-11-17,00:35:08
40.00801,116.329395,0,118,39769.0244212963,2008-11-17,00:35:10
40.007933,116.329459,0,119,39769.0244328704,2008-11-17,00:35:11
40.007786,116.329579,0,119,39769.0244560185,2008-11-17,00:35:13
40.007631,116.329691,0,119,39769.0244791667,2008-11-17,00:35:15
40.007552,116.329751,0,117,39769.0244907407,2008-11-17,00:35:16
40.007469,116.329816,0,114,39769.0245023148,2008-11-17,00:35:17
40.007381,116.329876,0,113,39769.0245138889,2008-11-17,00:35:18
40.007287,116.329943,0,116,39769.024525463,2008-11-17,00:35:19
40.007189,116.330008,0,115,39769.024537037,2008-11-17,00:35:20
40.007093,116.330067,0,113,39769.0245486111,2008-11-17,00:35:21
40.00699,116.330122,0,114,39769.0245601852,2008-11-17,00:35:22
40.006889,116.330171,0,113,39769.0245717593,2008-11-17,00:35:23
40.006788,116.330229,0,115,39769.0245833333,2008-11-17,00:35:24
40.006687,116.330274,0,113,39769.0245949074,2008-11-17,00:35:25
40.006576,116.330318,0,113,39769.0246064815,2008-11-17,00:35:26
40.006467,116.330368,0,114,39769.0246180556,2008-11-17,00:35:27
40.006353,116.330407,0,114,39769.0246296296,2008-11-17,00:35:28
40.00624,116.330443,0,113,39769.0246412037,2008-11-17,00:35:29
40.006126,116.330471,0,113,39769.0246527778,2008-11-17,00:35:30
40.006013,116.330501,0,114,39769.0246643518,2008-11-17,00:35:31
40.005897,116.33053,0,115,39769.0246759259,2008-11-17,00:35:32
40.00578,116.330556,0,117,39769.0246875,2008-11-17,00:35:33
40.005664,116.330583,0,118,39769.0246990741,2008-11-17,00:35:34
40.00555,116.330607,0,115,39769.0247106481,2008-11-17,00:35:35
40.005438,116.330641,0,117,39769.0247222222,2008-11-17,00:35:36
40.005323,116.330659,0,118,39769.0247337963,2008-11-17,00:35:37
40.005209,116.330672,0,120,39769.0247453704,2008-11-17,00:35:38
40.005097,116.330678,0,122,39769.0247569444,2008-11-17,00:35:39
40.004983,116.330688,0,122,39769.0247685185,2008-11-17,00:35:40
40.004876,116.330693,0,123,39769.0247800926,2008-11-17,00:35:41
40.004762,116.3307,0,123,39769.0247916667,2008-11-17,00:35:42
40.004653,116.330705,0,123,39769.0248032407,2008-11-17,00:35:43
40.004541,116.330708,0,122,39769.0248148148,2008-11-17,00:35:44
40.004425,116.330714,0,123,39769.0248263889,2008-11-17,00:35:45
40.004307,116.330718,0,122,39769.024837963,2008-11-17,00:35:46
40.004193,116.330729,0,123,39769.024849537,2008-11-17,00:35:47
40.004078,116.330737,0,123,39769.0248611111,2008-11-17,00:35:48
40.003963,116.330741,0,122,39769.0248726852,2008-11-17,00:35:49
40.003844,116.330744,0,122,39769.0248842593,2008-11-17,00:35:50
40.003734,116.330744,0,124,39769.0248958333,2008-11-17,00:35:51
40.003611,116.33075,0,125,39769.0249074074,2008-11-17,00:35:52
40.003492,116.33076,0,124,39769.0249189815,2008-11-17,00:35:53
40.003372,116.330771,0,126,39769.0249305556,2008-11-17,00:35:54
40.00325,116.330775,0,125,39769.0249421296,2008-11-17,00:35:55
40.003126,116.330778,0,123,39769.0249537037,2008-11-17,00:35:56
40.003004,116.330782,0,122,39769.0249652778,2008-11-17,00:35:57
40.00288,116.330786,0,122,39769.0249768518,2008-11-17,00:35:58
40.002753,116.330791,0,121,39769.0249884259,2008-11-17,00:35:59
40.002627,116.330796,0,120,39769.025,2008-11-17,00:36:00
40.002502,116.3308,0,121,39769.0250115741,2008-11-17,00:36:01
40.002379,116.330804,0,122,39769.0250231481,2008-11-17,00:36:02
40.002248,116.330814,0,122,39769.0250347222,2008-11-17,00:36:03
40.002115,116.33082,0,121,39769.0250462963,2008-11-17,00:36:04
40.001988,116.330826,0,122,39769.0250578704,2008-11-17,00:36:05
40.001862,116.330827,0,120,39769.0250694444,2008-11-17,00:36:06
40.001736,116.330825,0,123,39769.0250810185,2008-11-17,00:36:07
40.00161,116.330817,0,127,39769.0250925926,2008-11-17,00:36:08
40.001485,116.330822,0,125,39769.0251041667,2008-11-17,00:36:09
40.00136,116.330826,0,124,39769.0251157407,2008-11-17,00:36:10
40.001245,116.33082,0,127,39769.0251273148,2008-11-17,00:36:11
40.001131,116.330821,0,129,39769.0251388889,2008-11-17,00:36:12
40.001015,116.330826,0,129,39769.025150463,2008-11-17,00:36:13
40.000901,116.330833,0,128,39769.025162037,2008-11-17,00:36:14
40.000788,116.330842,0,127,39769.0251736111,2008-11-17,00:36:15
40.000678,116.330845,0,124,39769.0251851852,2008-11-17,00:36:16
40.000568,116.330858,0,126,39769.0251967593,2008-11-17,00:36:17
40.000456,116.330862,0,128,39769.0252083333,2008-11-17,00:36:18
40.000348,116.330869,0,129,39769.0252199074,2008-11-17,00:36:19
40.000238,116.330877,0,130,39769.0252314815,2008-11-17,00:36:20
40.000128,116.330885,0,130,39769.0252430556,2008-11-17,00:36:21
40.000015,116.330889,0,130,39769.0252546296,2008-11-17,00:36:22
39.999901,116.330898,0,132,39769.0252662037,2008-11-17,00:36:23
39.999784,116.330896,0,134,39769.0252777778,2008-11-17,00:36:24
39.999667,116.330902,0,134,39769.0252893518,2008-11-17,00:36:25
39.999552,116.330905,0,132,39769.0253009259,2008-11-17,00:36:26
39.999433,116.330911,0,131,39769.0253125,2008-11-17,00:36:27
39.999318,116.330913,0,131,39769.0253240741,2008-11-17,00:36:28
39.999202,116.330921,0,132,39769.0253356481,2008-11-17,00:36:29
39.999088,116.330926,0,132,39769.0253472222,2008-11-17,00:36:30
39.998972,116.330934,0,132,39769.0253587963,2008-11-17,00:36:31
39.998857,116.330945,0,129,39769.0253703704,2008-11-17,00:36:32
39.998736,116.330956,0,129,39769.0253819444,2008-11-17,00:36:33
39.99863,116.330934,0,143,39769.0253935185,2008-11-17,00:36:34
39.998523,116.33094,0,147,39769.0254050926,2008-11-17,00:36:35
39.998411,116.330942,0,151,39769.0254166667,2008-11-17,00:36:36
39.998301,116.330944,0,155,39769.0254282407,2008-11-17,00:36:37
39.998185,116.330949,0,155,39769.0254398148,2008-11-17,00:36:38
39.998072,116.330951,0,154,39769.0254513889,2008-11-17,00:36:39
39.997975,116.330957,0,154,39769.025462963,2008-11-17,00:36:40
39.997884,116.330967,0,152,39769.025474537,2008-11-17,00:36:41
39.997783,116.330982,0,151,39769.0254976852,2008-11-17,00:36:43
39.997764,116.331013,0,141,39769.0255555556,2008-11-17,00:36:48
39.997765,116.331014,0,137,39769.0256134259,2008-11-17,00:36:53
39.997764,116.331013,0,135,39769.0256712963,2008-11-17,00:36:58
39.997764,116.331013,0,134,39769.0257291667,2008-11-17,00:37:03
39.997762,116.331013,0,133,39769.025787037,2008-11-17,00:37:08
39.99776,116.331013,0,133,39769.0258449074,2008-11-17,00:37:13
39.997759,116.331013,0,132,39769.0259027778,2008-11-17,00:37:18
39.99776,116.331013,0,132,39769.0259606481,2008-11-17,00:37:23
39.99776,116.331013,0,132,39769.0259953704,2008-11-17,00:37:26
39.997761,116.331012,0,132,39769.0260185185,2008-11-17,00:37:28
39.997738,116.331012,0,132,39769.0260763889,2008-11-17,00:37:33
39.997683,116.330994,0,139,39769.0261342593,2008-11-17,00:37:38
39.997569,116.331002,0,149,39769.0261921296,2008-11-17,00:37:43
39.99748,116.330996,0,158,39769.0262152778,2008-11-17,00:37:45
39.997369,116.330987,0,162,39769.0262384259,2008-11-17,00:37:47
39.997249,116.330992,0,165,39769.0262615741,2008-11-17,00:37:49
39.99712,116.331005,0,168,39769.0262847222,2008-11-17,00:37:51
39.996949,116.331025,0,170,39769.0263078704,2008-11-17,00:37:53
39.99686,116.331031,0,167,39769.0263194444,2008-11-17,00:37:54
39.996759,116.331044,0,164,39769.0263310185,2008-11-17,00:37:55
39.996665,116.331052,0,165,39769.0263425926,2008-11-17,00:37:56
39.99657,116.33106,0,165,39769.0263541667,2008-11-17,00:37:57
39.996473,116.331069,0,166,39769.0263657407,2008-11-17,00:37:58
39.996374,116.331077,0,164,39769.0263773148,2008-11-17,00:37:59
39.996263,116.331089,0,163,39769.0263888889,2008-11-17,00:38:00
39.996157,116.331096,0,163,39769.026400463,2008-11-17,00:38:01
39.996042,116.331104,0,162,39769.026412037,2008-11-17,00:38:02
39.995927,116.331109,0,162,39769.0264236111,2008-11-17,00:38:03
39.995815,116.331117,0,162,39769.0264351852,2008-11-17,00:38:04
39.995703,116.331128,0,162,39769.0264467593,2008-11-17,00:38:05
39.995586,116.331133,0,162,39769.0264583333,2008-11-17,00:38:06
39.995467,116.331137,0,162,39769.0264699074,2008-11-17,00:38:07
39.995348,116.331141,0,162,39769.0264814815,2008-11-17,00:38:08
39.995224,116.331145,0,162,39769.0264930556,2008-11-17,00:38:09
39.995096,116.331152,0,161,39769.0265046296,2008-11-17,00:38:10
39.994966,116.331159,0,159,39769.0265162037,2008-11-17,00:38:11
39.994836,116.331164,0,158,39769.0265277778,2008-11-17,00:38:12
39.994703,116.331171,0,157,39769.0265393518,2008-11-17,00:38:13
39.994572,116.331176,0,157,39769.0265509259,2008-11-17,00:38:14
39.994433,116.331178,0,157,39769.0265625,2008-11-17,00:38:15
39.994295,116.331182,0,159,39769.0265740741,2008-11-17,00:38:16
39.994148,116.331186,0,160,39769.0265856481,2008-11-17,00:38:17
39.994001,116.331191,0,159,39769.0265972222,2008-11-17,00:38:18
39.993862,116.331195,0,160,39769.0266087963,2008-11-17,00:38:19
39.993733,116.331192,0,163,39769.0266203704,2008-11-17,00:38:20
39.993594,116.331171,0,160,39769.0266319444,2008-11-17,00:38:21
39.993465,116.331178,0,164,39769.0266435185,2008-11-17,00:38:22
39.993343,116.331168,0,158,39769.0266550926,2008-11-17,00:38:23
39.993224,116.331157,0,158,39769.0266666667,2008-11-17,00:38:24
39.993113,116.331141,0,156,39769.0266782407,2008-11-17,00:38:25
39.993001,116.331115,0,155,39769.0266898148,2008-11-17,00:38:26
39.992896,116.331089,0,153,39769.0267013889,2008-11-17,00:38:27
39.992804,116.331062,0,154,39769.026712963,2008-11-17,00:38:28
39.992653,116.331022,0,154,39769.0267361111,2008-11-17,00:38:30
39.992545,116.330995,0,150,39769.0267592593,2008-11-17,00:38:32
39.992441,116.330955,0,151,39769.0267824074,2008-11-17,00:38:34
39.992333,116.330904,0,157,39769.0268055556,2008-11-17,00:38:36
39.992245,116.330884,0,151,39769.0268171296,2008-11-17,00:38:37
39.992154,116.330865,0,154,39769.0268287037,2008-11-17,00:38:38
39.991988,116.330799,0,146,39769.0268518519,2008-11-17,00:38:40
39.991853,116.330752,0,145,39769.026875,2008-11-17,00:38:42
39.991746,116.330706,0,143,39769.0269097222,2008-11-17,00:38:45
39.991667,116.330619,0,141,39769.0269444444,2008-11-17,00:38:48
39.991611,116.33048,0,144,39769.0269791667,2008-11-17,00:38:51
39.991628,116.330297,0,143,39769.0270023148,2008-11-17,00:38:53
39.991624,116.330095,0,141,39769.027025463,2008-11-17,00:38:55
39.991646,116.329859,0,148,39769.0270486111,2008-11-17,00:38:57
39.991666,116.329741,0,152,39769.0270601852,2008-11-17,00:38:58
39.991661,116.329516,0,150,39769.0270833333,2008-11-17,00:39:00
39.991665,116.32933,0,147,39769.0271064815,2008-11-17,00:39:02
39.991678,116.329172,0,144,39769.0271296296,2008-11-17,00:39:04
39.991663,116.329035,0,151,39769.0271527778,2008-11-17,00:39:06
39.991651,116.328911,0,153,39769.0271990741,2008-11-17,00:39:10
39.991624,116.328826,0,150,39769.0272569444,2008-11-17,00:39:15
39.991617,116.328792,0,145,39769.0273148148,2008-11-17,00:39:20
39.991617,116.328788,0,143,39769.0273726852,2008-11-17,00:39:25
39.991617,116.328788,0,142,39769.0274305556,2008-11-17,00:39:30
39.991616,116.328793,0,142,39769.0274884259,2008-11-17,00:39:35
39.991616,116.328793,0,142,39769.0275231482,2008-11-17,00:39:38
39.991616,116.328791,0,142,39769.0275462963,2008-11-17,00:39:40
39.991615,116.328779,0,142,39769.0276041667,2008-11-17,00:39:45
39.991615,116.32877,0,142,39769.027662037,2008-11-17,00:39:50
39.991614,116.328773,0,142,39769.0277199074,2008-11-17,00:39:55
39.991614,116.328773,0,142,39769.0277546296,2008-11-17,00:39:58
39.991613,116.328765,0,142,39769.0277777778,2008-11-17,00:40:00
39.991613,116.328751,0,142,39769.0278356481,2008-11-17,00:40:05
39.991613,116.328731,0,142,39769.0278935185,2008-11-17,00:40:10
39.991614,116.328718,0,142,39769.0279513889,2008-11-17,00:40:15
39.991616,116.328698,0,142,39769.0280092593,2008-11-17,00:40:20
39.991616,116.328678,0,142,39769.0280671296,2008-11-17,00:40:25
39.991615,116.328658,0,142,39769.028125,2008-11-17,00:40:30
39.99156,116.328577,0,144,39769.0281828704,2008-11-17,00:40:35
39.991475,116.328461,0,143,39769.0282175926,2008-11-17,00:40:38
39.991417,116.328333,0,144,39769.0282407407,2008-11-17,00:40:40
39.991372,116.328221,0,143,39769.0282638889,2008-11-17,00:40:42
39.991314,116.328087,0,140,39769.028287037,2008-11-17,00:40:44
39.991254,116.327944,0,138,39769.0283101852,2008-11-17,00:40:46
39.991255,116.327762,0,136,39769.0283333333,2008-11-17,00:40:48
39.991265,116.327597,0,134,39769.0283564815,2008-11-17,00:40:50
39.991274,116.327456,0,134,39769.0283796296,2008-11-17,00:40:52
39.991316,116.32734,0,137,39769.0284259259,2008-11-17,00:40:56
39.991342,116.327234,0,150,39769.0284837963,2008-11-17,00:41:01
39.991357,116.327194,0,145,39769.0285416667,2008-11-17,00:41:06
39.991357,116.327187,0,142,39769.028599537,2008-11-17,00:41:11
39.991357,116.327187,0,142,39769.0286342593,2008-11-17,00:41:14
39.991356,116.327181,0,141,39769.0286574074,2008-11-17,00:41:16
39.991357,116.32719,0,142,39769.0287152778,2008-11-17,00:41:21
39.991357,116.327191,0,142,39769.0287731481,2008-11-17,00:41:26
39.991356,116.327191,0,141,39769.0288310185,2008-11-17,00:41:31
39.991355,116.327195,0,141,39769.0288888889,2008-11-17,00:41:36
39.991355,116.327195,0,141,39769.0289236111,2008-11-17,00:41:39
39.991354,116.327191,0,141,39769.0289467593,2008-11-17,00:41:41
39.991353,116.327169,0,141,39769.0290046296,2008-11-17,00:41:46
39.991352,116.327151,0,140,39769.0290625,2008-11-17,00:41:51
39.991352,116.327151,0,140,39769.0290972222,2008-11-17,00:41:54
39.991352,116.327144,0,139,39769.0291203704,2008-11-17,00:41:56
39.991341,116.3271,0,139,39769.0291782407,2008-11-17,00:42:01
39.991221,116.327034,0,140,39769.029224537,2008-11-17,00:42:05
39.991096,116.327057,0,141,39769.0292476852,2008-11-17,00:42:07
39.991007,116.326973,0,149,39769.0292824074,2008-11-17,00:42:10
39.991039,116.326829,0,159,39769.0293055556,2008-11-17,00:42:12
39.991083,116.326723,0,164,39769.0293171296,2008-11-17,00:42:13
39.991084,116.326583,0,167,39769.0293402778,2008-11-17,00:42:15
39.991102,116.326413,0,172,39769.0293634259,2008-11-17,00:42:17
39.991121,116.32628,0,175,39769.029375,2008-11-17,00:42:18
39.991143,116.326062,0,178,39769.0293981481,2008-11-17,00:42:20
39.991163,116.325938,0,180,39769.0294097222,2008-11-17,00:42:21
39.99118,116.325738,0,183,39769.0294328704,2008-11-17,00:42:23
39.991203,116.325541,0,185,39769.0294560185,2008-11-17,00:42:25
39.99122,116.32533,0,186,39769.0294791667,2008-11-17,00:42:27
39.991278,116.325049,0,188,39769.0295023148,2008-11-17,00:42:29
39.9913,116.324922,0,188,39769.0295138889,2008-11-17,00:42:30
39.991312,116.324802,0,188,39769.029525463,2008-11-17,00:42:31
39.991319,116.324678,0,188,39769.029537037,2008-11-17,00:42:32
39.991337,116.324545,0,188,39769.0295486111,2008-11-17,00:42:33
39.991337,116.324417,0,188,39769.0295601852,2008-11-17,00:42:34
39.991348,116.324265,0,188,39769.0295717593,2008-11-17,00:42:35
39.991355,116.324118,0,188,39769.0295833333,2008-11-17,00:42:36
39.991363,116.323978,0,187,39769.0295949074,2008-11-17,00:42:37
39.991371,116.323839,0,187,39769.0296064815,2008-11-17,00:42:38
39.991379,116.323693,0,186,39769.0296180556,2008-11-17,00:42:39
39.991386,116.323536,0,186,39769.0296296296,2008-11-17,00:42:40
39.991389,116.32339,0,185,39769.0296412037,2008-11-17,00:42:41
39.991387,116.323246,0,185,39769.0296527778,2008-11-17,00:42:42
39.991385,116.323098,0,184,39769.0296643519,2008-11-17,00:42:43
39.99138,116.322955,0,183,39769.0296759259,2008-11-17,00:42:44
39.99138,116.322802,0,182,39769.0296875,2008-11-17,00:42:45
39.991377,116.322657,0,181,39769.0296990741,2008-11-17,00:42:46
39.991369,116.322518,0,180,39769.0297106481,2008-11-17,00:42:47
39.991366,116.322384,0,179,39769.0297222222,2008-11-17,00:42:48
39.991364,116.322256,0,178,39769.0297337963,2008-11-17,00:42:49
39.991374,116.322036,0,176,39769.0297569444,2008-11-17,00:42:51
39.991376,116.32187,0,174,39769.0297800926,2008-11-17,00:42:53
39.99139,116.321751,0,171,39769.0298148148,2008-11-17,00:42:56
39.991415,116.321742,0,167,39769.0298726852,2008-11-17,00:43:01
39.991403,116.32179,0,161,39769.0299305556,2008-11-17,00:43:06
39.991438,116.321874,0,151,39769.0299884259,2008-11-17,00:43:11
39.991434,116.321928,0,142,39769.0300462963,2008-11-17,00:43:16
39.99146,116.321999,0,128,39769.0301041667,2008-11-17,00:43:21
39.991469,116.322073,0,118,39769.030162037,2008-11-17,00:43:26
39.991475,116.322141,0,109,39769.0302199074,2008-11-17,00:43:31
39.991488,116.322202,0,105,39769.0302777778,2008-11-17,00:43:36
39.991498,116.322276,0,98,39769.0303356481,2008-11-17,00:43:41
39.991511,116.322354,0,98,39769.0303935185,2008-11-17,00:43:46
39.991533,116.322422,0,97,39769.0304513889,2008-11-17,00:43:51
39.991544,116.322493,0,95,39769.0305092593,2008-11-17,00:43:56
39.991502,116.322515,0,95,39769.0305671296,2008-11-17,00:44:01
39.991442,116.322531,0,94,39769.030625,2008-11-17,00:44:06
39.991363,116.322554,0,96,39769.0306828704,2008-11-17,00:44:11
39.991274,116.322587,0,102,39769.0307407407,2008-11-17,00:44:16
39.991216,116.322585,0,102,39769.0307986111,2008-11-17,00:44:21
39.991172,116.322584,0,100,39769.0308564815,2008-11-17,00:44:26
39.991131,116.322564,0,97,39769.0309143519,2008-11-17,00:44:31
39.991128,116.322537,0,93,39769.0309722222,2008-11-17,00:44:36
39.991122,116.322523,0,88,39769.0310300926,2008-11-17,00:44:41
39.9911,116.322504,0,85,39769.031087963,2008-11-17,00:44:46
39.991089,116.322449,0,82,39769.0311458333,2008-11-17,00:44:51
39.991049,116.32241,0,79,39769.0312037037,2008-11-17,00:44:56
39.991046,116.32237,0,81,39769.0312615741,2008-11-17,00:45:01
39.991052,116.32232,0,85,39769.0313194444,2008-11-17,00:45:06
39.991054,116.322304,0,83,39769.0313773148,2008-11-17,00:45:11
39.991052,116.322277,0,83,39769.0314351852,2008-11-17,00:45:16
39.991035,116.322257,0,85,39769.0314930556,2008-11-17,00:45:21
39.991059,116.322161,0,81,39769.0315509259,2008-11-17,00:45:26
39.991045,116.322145,0,81,39769.0316087963,2008-11-17,00:45:31
39.991063,116.322108,0,81,39769.0316666667,2008-11-17,00:45:36
39.991065,116.322107,0,82,39769.031724537,2008-11-17,00:45:41
39.991066,116.322106,0,82,39769.0317824074,2008-11-17,00:45:46
39.991067,116.322106,0,83,39769.0318402778,2008-11-17,00:45:51
39.991067,116.322106,0,83,39769.0318981481,2008-11-17,00:45:56
39.991068,116.322105,0,83,39769.0319560185,2008-11-17,00:46:01
39.991068,116.322104,0,83,39769.0320138889,2008-11-17,00:46:06
39.991068,116.322104,0,83,39769.0320486111,2008-11-17,00:46:09
39.991067,116.322104,0,83,39769.0320717593,2008-11-17,00:46:11
39.991066,116.322094,0,83,39769.0321296296,2008-11-17,00:46:16
39.99107,116.322093,0,83,39769.0321875,2008-11-17,00:46:21
39.99107,116.322093,0,83,39769.0322222222,2008-11-17,00:46:24
39.991075,116.322093,0,82,39769.0322453704,2008-11-17,00:46:26
39.991087,116.322097,0,81,39769.0323032407,2008-11-17,00:46:31
39.991091,116.322095,0,80,39769.0323611111,2008-11-17,00:46:36
39.991091,116.322095,0,80,39769.0323958333,2008-11-17,00:46:39
39.991088,116.322095,0,79,39769.0324189815,2008-11-17,00:46:41
39.991079,116.322047,0,80,39769.0324768518,2008-11-17,00:46:46
39.991054,116.322036,0,82,39769.0325347222,2008-11-17,00:46:51
39.991072,116.322057,0,83,39769.0325925926,2008-11-17,00:46:56
39.991077,116.322097,0,85,39769.032650463,2008-11-17,00:47:01
39.991059,116.322243,0,88,39769.0326967593,2008-11-17,00:47:05
39.991063,116.322366,0,90,39769.0327199074,2008-11-17,00:47:07
39.991103,116.322492,0,90,39769.0327314815,2008-11-17,00:47:08
39.991148,116.32274,0,92,39769.0327546296,2008-11-17,00:47:10
39.991178,116.322902,0,93,39769.0327662037,2008-11-17,00:47:11
39.991186,116.323028,0,94,39769.0327777778,2008-11-17,00:47:12
39.991202,116.323253,0,97,39769.0328009259,2008-11-17,00:47:14
39.991213,116.323376,0,98,39769.0328125,2008-11-17,00:47:15
39.991199,116.323581,0,102,39769.0328356481,2008-11-17,00:47:17
39.991175,116.323756,0,105,39769.0328587963,2008-11-17,00:47:19
39.991183,116.323919,0,108,39769.0328819444,2008-11-17,00:47:21
39.991189,116.324096,0,112,39769.0329050926,2008-11-17,00:47:23
39.991184,116.324333,0,115,39769.0329282407,2008-11-17,00:47:25
39.991201,116.32449,0,115,39769.0329398148,2008-11-17,00:47:26
39.991221,116.324634,0,116,39769.0329513889,2008-11-17,00:47:27
39.991225,116.324773,0,117,39769.032962963,2008-11-17,00:47:28
39.99124,116.324918,0,118,39769.032974537,2008-11-17,00:47:29
39.991258,116.325077,0,118,39769.0329861111,2008-11-17,00:47:30
39.99127,116.325229,0,118,39769.0329976852,2008-11-17,00:47:31
39.991299,116.325368,0,120,39769.0330092593,2008-11-17,00:47:32
39.991305,116.325508,0,120,39769.0330208333,2008-11-17,00:47:33
39.991319,116.325635,0,122,39769.0330324074,2008-11-17,00:47:34
39.991329,116.325858,0,124,39769.0330555556,2008-11-17,00:47:36
39.991341,116.326056,0,126,39769.0330787037,2008-11-17,00:47:38
39.991353,116.326212,0,129,39769.0331018518,2008-11-17,00:47:40
39.991366,116.326332,0,131,39769.033125,2008-11-17,00:47:42
39.991341,116.326453,0,137,39769.0331481481,2008-11-17,00:47:44
39.991297,116.326585,0,143,39769.0331944444,2008-11-17,00:47:48
39.991166,116.326632,0,144,39769.0332291667,2008-11-17,00:47:51
39.991023,116.326617,0,147,39769.0332523148,2008-11-17,00:47:53
39.990883,116.326577,0,149,39769.033275463,2008-11-17,00:47:55
39.990716,116.326577,0,151,39769.0332986111,2008-11-17,00:47:57
39.990621,116.326595,0,151,39769.0333101852,2008-11-17,00:47:58
39.990503,116.326634,0,152,39769.0333217593,2008-11-17,00:47:59
39.99031,116.32665,0,152,39769.0333449074,2008-11-17,00:48:01
39.990207,116.326666,0,151,39769.0333564815,2008-11-17,00:48:02
39.990104,116.326672,0,151,39769.0333680556,2008-11-17,00:48:03
39.99,116.326679,0,150,39769.0333796296,2008-11-17,00:48:04
39.989903,116.326681,0,150,39769.0333912037,2008-11-17,00:48:05
39.989804,116.326685,0,149,39769.0334027778,2008-11-17,00:48:06
39.989698,116.32669,0,148,39769.0334143518,2008-11-17,00:48:07
39.989573,116.326676,0,149,39769.0334259259,2008-11-17,00:48:08
39.989399,116.326688,0,147,39769.0334490741,2008-11-17,00:48:10
39.989272,116.326711,0,146,39769.0334722222,2008-11-17,00:48:12
39.989151,116.326769,0,144,39769.0334953704,2008-11-17,00:48:14
39.989035,116.326791,0,143,39769.0335300926,2008-11-17,00:48:17
39.989011,116.326771,0,143,39769.033587963,2008-11-17,00:48:22
39.988998,116.326771,0,142,39769.0336458333,2008-11-17,00:48:27
39.988853,116.326804,0,142,39769.0336805556,2008-11-17,00:48:30
39.988728,116.326809,0,141,39769.0337037037,2008-11-17,00:48:32
39.988633,116.326816,0,140,39769.0337268518,2008-11-17,00:48:34
39.988546,116.326808,0,140,39769.0337847222,2008-11-17,00:48:39
39.988532,116.326807,0,139,39769.0338425926,2008-11-17,00:48:44
39.988532,116.326807,0,139,39769.0338773148,2008-11-17,00:48:47
39.988528,116.326806,0,139,39769.033900463,2008-11-17,00:48:49
39.988493,116.326794,0,140,39769.0339583333,2008-11-17,00:48:54
39.988389,116.326783,0,139,39769.0339930556,2008-11-17,00:48:57
39.988287,116.326782,0,137,39769.0340162037,2008-11-17,00:48:59
39.988166,116.32679,0,137,39769.0340393518,2008-11-17,00:49:01
39.988033,116.326793,0,136,39769.0340625,2008-11-17,00:49:03
39.987879,116.326794,0,136,39769.0340856481,2008-11-17,00:49:05
39.987787,116.326797,0,137,39769.0340972222,2008-11-17,00:49:06
39.987603,116.326816,0,137,39769.0341203704,2008-11-17,00:49:08
39.987509,116.326822,0,137,39769.0341319444,2008-11-17,00:49:09
39.987348,116.326839,0,137,39769.0341550926,2008-11-17,00:49:11
39.987204,116.326848,0,137,39769.0341782407,2008-11-17,00:49:13
39.987088,116.326839,0,136,39769.0342013889,2008-11-17,00:49:15
39.986963,116.326816,0,139,39769.0342361111,2008-11-17,00:49:18
39.98684,116.326826,0,139,39769.0342592593,2008-11-17,00:49:20
39.98672,116.326824,0,139,39769.0342824074,2008-11-17,00:49:22
39.986597,116.326846,0,137,39769.0343055556,2008-11-17,00:49:24
39.986477,116.326907,0,137,39769.0343287037,2008-11-17,00:49:26
39.986364,116.326905,0,137,39769.0343865741,2008-11-17,00:49:31
39.986364,116.326905,0,137,39769.0344212963,2008-11-17,00:49:34
39.986365,116.326905,0,136,39769.0344444444,2008-11-17,00:49:36
39.986355,116.3269,0,135,39769.0345023148,2008-11-17,00:49:41
39.98634,116.326896,0,135,39769.0345601852,2008-11-17,00:49:46
39.986317,116.326889,0,135,39769.0346180556,2008-11-17,00:49:51
39.986295,116.32688,0,136,39769.0346759259,2008-11-17,00:49:56
39.98628,116.32687,0,136,39769.0347337963,2008-11-17,00:50:01
39.986266,116.326865,0,136,39769.0347916667,2008-11-17,00:50:06
39.986251,116.32686,0,136,39769.034849537,2008-11-17,00:50:11
39.986245,116.326857,0,136,39769.0349074074,2008-11-17,00:50:16
39.986245,116.326857,0,136,39769.0349421296,2008-11-17,00:50:19
39.986237,116.326857,0,135,39769.0349652778,2008-11-17,00:50:21
39.986227,116.326857,0,135,39769.0350231482,2008-11-17,00:50:26
39.986227,116.326857,0,135,39769.0350578704,2008-11-17,00:50:29
39.986224,116.326857,0,135,39769.0350810185,2008-11-17,00:50:31
39.986199,116.326866,0,134,39769.0351388889,2008-11-17,00:50:36
39.986098,116.326907,0,133,39769.0351736111,2008-11-17,00:50:39
39.98602,116.326989,0,137,39769.0351967593,2008-11-17,00:50:41
39.985911,116.327046,0,137,39769.0352199074,2008-11-17,00:50:43
39.985783,116.327086,0,132,39769.0352430556,2008-11-17,00:50:45
39.985671,116.327097,0,124,39769.0352777778,2008-11-17,00:50:48
39.985631,116.32712,0,129,39769.0353356482,2008-11-17,00:50:53
39.985618,116.327122,0,126,39769.0353935185,2008-11-17,00:50:58
39.985586,116.327117,0,125,39769.0354513889,2008-11-17,00:51:03
39.985508,116.327185,0,124,39769.0354976852,2008-11-17,00:51:07
39.985468,116.327214,0,123,39769.0355555556,2008-11-17,00:51:12
39.985451,116.327211,0,121,39769.0356134259,2008-11-17,00:51:17
39.985454,116.32721,0,120,39769.0356712963,2008-11-17,00:51:22
39.985453,116.32721,0,118,39769.0357291667,2008-11-17,00:51:27
39.985453,116.32721,0,118,39769.0357638889,2008-11-17,00:51:30
39.985451,116.32721,0,118,39769.035787037,2008-11-17,00:51:32
39.985461,116.327192,0,117,39769.0358449074,2008-11-17,00:51:37
39.985476,116.327148,0,114,39769.0359027778,2008-11-17,00:51:42
39.98547,116.327175,0,112,39769.0359606481,2008-11-17,00:51:47
39.98547,116.327177,0,110,39769.0360185185,2008-11-17,00:51:52
39.985467,116.327179,0,109,39769.0360763889,2008-11-17,00:51:57
39.985463,116.327184,0,108,39769.0361342593,2008-11-17,00:52:02
39.985458,116.327189,0,107,39769.0361921296,2008-11-17,00:52:07
39.985457,116.327192,0,107,39769.03625,2008-11-17,00:52:12
39.985454,116.327195,0,106,39769.0363078704,2008-11-17,00:52:17
39.985454,116.327196,0,106,39769.0363657407,2008-11-17,00:52:22
39.985455,116.327197,0,105,39769.0364236111,2008-11-17,00:52:27
39.985458,116.327196,0,104,39769.0364814815,2008-11-17,00:52:32
39.985463,116.327196,0,103,39769.0365393519,2008-11-17,00:52:37
39.985467,116.327196,0,101,39769.0365972222,2008-11-17,00:52:42
39.985465,116.327199,0,99,39769.0366550926,2008-11-17,00:52:47
39.985463,116.327201,0,99,39769.036712963,2008-11-17,00:52:52
39.985463,116.327201,0,99,39769.0367476852,2008-11-17,00:52:55
39.985458,116.327204,0,98,39769.0367708333,2008-11-17,00:52:57
39.985435,116.327208,0,98,39769.0368287037,2008-11-17,00:53:02
39.985333,116.32723,0,96,39769.0368634259,2008-11-17,00:53:05
39.98517,116.327224,0,101,39769.0368865741,2008-11-17,00:53:07
39.985022,116.327201,0,106,39769.0369097222,2008-11-17,00:53:09
39.984883,116.327168,0,106,39769.0369328704,2008-11-17,00:53:11
39.98475,116.327151,0,105,39769.0369560185,2008-11-17,00:53:13
39.98459,116.327148,0,105,39769.0369791667,2008-11-17,00:53:15
39.984418,116.327148,0,104,39769.0370023148,2008-11-17,00:53:17
39.984327,116.327149,0,106,39769.0370138889,2008-11-17,00:53:18
39.984236,116.327149,0,105,39769.037025463,2008-11-17,00:53:19
39.984139,116.327149,0,105,39769.037037037,2008-11-17,00:53:20
39.984044,116.327146,0,104,39769.0370486111,2008-11-17,00:53:21
39.983953,116.327149,0,105,39769.0370601852,2008-11-17,00:53:22
39.983775,116.327147,0,108,39769.0370833333,2008-11-17,00:53:24
39.983683,116.327143,0,112,39769.0370949074,2008-11-17,00:53:25
39.983512,116.32717,0,114,39769.0371180556,2008-11-17,00:53:27
39.983323,116.327175,0,115,39769.0371412037,2008-11-17,00:53:29
39.983213,116.327175,0,113,39769.0371527778,2008-11-17,00:53:30
39.983085,116.327207,0,113,39769.0371643519,2008-11-17,00:53:31
39.982952,116.327267,0,110,39769.0371759259,2008-11-17,00:53:32
39.982779,116.327279,0,109,39769.0371990741,2008-11-17,00:53:34
39.982596,116.32731,0,103,39769.0372222222,2008-11-17,00:53:36
39.982443,116.327335,0,101,39769.0372453704,2008-11-17,00:53:38
39.982314,116.327339,0,96,39769.0372685185,2008-11-17,00:53:40
39.982223,116.327343,0,96,39769.0372800926,2008-11-17,00:53:41
39.982122,116.327346,0,93,39769.0373032407,2008-11-17,00:53:43
39.981993,116.327359,0,97,39769.0373263889,2008-11-17,00:53:45
39.98188,116.327271,0,108,39769.037349537,2008-11-17,00:53:47
39.981799,116.327215,0,112,39769.0373958333,2008-11-17,00:53:51
39.98175,116.327195,0,113,39769.0374537037,2008-11-17,00:53:56
39.981695,116.327135,0,118,39769.0375115741,2008-11-17,00:54:01
39.981691,116.327119,0,112,39769.0375694444,2008-11-17,00:54:06
39.981657,116.327118,0,107,39769.0376273148,2008-11-17,00:54:11
39.981534,116.327122,0,110,39769.0376851852,2008-11-17,00:54:16
39.981425,116.327107,0,115,39769.0377083333,2008-11-17,00:54:18
39.981291,116.327101,0,113,39769.0377314815,2008-11-17,00:54:20
39.981157,116.327111,0,112,39769.0377546296,2008-11-17,00:54:22
39.981019,116.327107,0,108,39769.0377777778,2008-11-17,00:54:24
39.980852,116.327133,0,106,39769.0378009259,2008-11-17,00:54:26
39.980751,116.327137,0,104,39769.0378240741,2008-11-17,00:54:28
39.980663,116.327105,0,105,39769.0378819444,2008-11-17,00:54:33
39.980695,116.327101,0,107,39769.0379398148,2008-11-17,00:54:38
39.980697,116.327101,0,104,39769.0379976852,2008-11-17,00:54:43
39.980699,116.327101,0,101,39769.0380555556,2008-11-17,00:54:48
39.980699,116.327101,0,101,39769.0380902778,2008-11-17,00:54:51
39.9807,116.327101,0,100,39769.0381134259,2008-11-17,00:54:53
39.980677,116.327096,0,101,39769.0381712963,2008-11-17,00:54:58
39.980574,116.327083,0,112,39769.0382060185,2008-11-17,00:55:01
39.980447,116.327105,0,111,39769.0382291667,2008-11-17,00:55:03
39.980291,116.327134,0,109,39769.0382523148,2008-11-17,00:55:05
39.980147,116.327147,0,112,39769.038275463,2008-11-17,00:55:07
39.980045,116.327157,0,111,39769.0382986111,2008-11-17,00:55:09
39.97995,116.32717,0,110,39769.0383217593,2008-11-17,00:55:11
39.979835,116.32718,0,109,39769.0383449074,2008-11-17,00:55:13
39.979707,116.327192,0,104,39769.0383680556,2008-11-17,00:55:15
39.979584,116.327185,0,106,39769.0383912037,2008-11-17,00:55:17
39.979483,116.327192,0,105,39769.0384143519,2008-11-17,00:55:19
39.979368,116.327211,0,105,39769.0384375,2008-11-17,00:55:21
39.979232,116.327217,0,101,39769.0384606481,2008-11-17,00:55:23
39.979128,116.327217,0,100,39769.0384837963,2008-11-17,00:55:25
39.979022,116.327193,0,113,39769.0385069444,2008-11-17,00:55:27
39.978902,116.327173,0,119,39769.0385300926,2008-11-17,00:55:29
39.978776,116.327182,0,116,39769.0385532407,2008-11-17,00:55:31
39.978664,116.327189,0,120,39769.0385763889,2008-11-17,00:55:33
39.978549,116.327205,0,114,39769.038599537,2008-11-17,00:55:35
39.978439,116.327226,0,98,39769.0386342593,2008-11-17,00:55:38
39.978364,116.327211,0,89,39769.0386921296,2008-11-17,00:55:43
39.978261,116.327261,0,82,39769.03875,2008-11-17,00:55:48
39.978155,116.327296,0,72,39769.0387962963,2008-11-17,00:55:52
39.978035,116.327331,0,68,39769.0388310185,2008-11-17,00:55:55
39.977936,116.327324,0,65,39769.0388541667,2008-11-17,00:55:57
39.977834,116.327317,0,63,39769.0388773148,2008-11-17,00:55:59
39.977739,116.327307,0,59,39769.038900463,2008-11-17,00:56:01
39.977641,116.327307,0,58,39769.0389236111,2008-11-17,00:56:03
39.977541,116.327307,0,60,39769.0389467593,2008-11-17,00:56:05
39.977593,116.327315,0,83,39769.0390046296,2008-11-17,00:56:10
39.977579,116.327312,0,79,39769.0390625,2008-11-17,00:56:15
39.977566,116.327311,0,77,39769.0391203704,2008-11-17,00:56:20
39.977578,116.327317,0,75,39769.0391782407,2008-11-17,00:56:25
39.977554,116.32732,0,74,39769.0392361111,2008-11-17,00:56:30
39.977487,116.327421,0,80,39769.0392939815,2008-11-17,00:56:35
39.977442,116.327463,0,88,39769.0393518518,2008-11-17,00:56:40
39.977395,116.327528,0,92,39769.0394097222,2008-11-17,00:56:45
39.977348,116.327584,0,93,39769.0394675926,2008-11-17,00:56:50
39.977288,116.327632,0,92,39769.039525463,2008-11-17,00:56:55
39.977288,116.327632,0,92,39769.0395601852,2008-11-17,00:56:58
39.977284,116.327629,0,91,39769.0395833333,2008-11-17,00:57:00
39.977374,116.327537,0,90,39769.0396180556,2008-11-17,00:57:03
39.97742,116.3275,0,90,39769.0396759259,2008-11-17,00:57:08
39.977429,116.327501,0,89,39769.0397337963,2008-11-17,00:57:13
39.97793,116.327575,0,-17,39769.0415972222,2008-11-17,00:59:54
39.977948,116.327365,0,-19,39769.0416203704,2008-11-17,00:59:56
39.977942,116.327221,0,-20,39769.0416435185,2008-11-17,00:59:58
39.977922,116.32718,0,34,39769.0416550926,2008-11-17,00:59:59
39.977908,116.327134,0,75,39769.0416782407,2008-11-17,01:00:01
39.977877,116.32725,0,89,39769.0417361111,2008-11-17,01:00:06
39.977847,116.327341,0,89,39769.0417939815,2008-11-17,01:00:11
39.977847,116.327452,0,89,39769.0418518518,2008-11-17,01:00:16
39.977828,116.327584,0,88,39769.0419097222,2008-11-17,01:00:21
39.977825,116.327719,0,88,39769.0419560185,2008-11-17,01:00:25
39.977806,116.327836,0,87,39769.0420023148,2008-11-17,01:00:29
39.977786,116.327952,0,87,39769.0420601852,2008-11-17,01:00:34
39.977784,116.328074,0,86,39769.0421064815,2008-11-17,01:00:38
39.977783,116.328098,0,86,39769.0421643518,2008-11-17,01:00:43
39.977751,116.328097,0,86,39769.0422222222,2008-11-17,01:00:48
39.977756,116.328214,0,85,39769.0422800926,2008-11-17,01:00:53
39.977739,116.328295,0,85,39769.042337963,2008-11-17,01:00:58
39.977715,116.328368,0,85,39769.0423958333,2008-11-17,01:01:03
39.977694,116.328348,0,84,39769.0424537037,2008-11-17,01:01:08
39.977676,116.328325,0,84,39769.0425115741,2008-11-17,01:01:13
39.977685,116.328302,0,84,39769.0425694444,2008-11-17,01:01:18
39.977687,116.328312,0,84,39769.0426273148,2008-11-17,01:01:23
39.977681,116.32833,0,84,39769.0426851852,2008-11-17,01:01:28
39.977648,116.328355,0,84,39769.0427430556,2008-11-17,01:01:33
39.977607,116.328362,0,84,39769.0428009259,2008-11-17,01:01:38
39.977597,116.328329,0,84,39769.0428587963,2008-11-17,01:01:43
39.977608,116.328258,0,84,39769.0429166667,2008-11-17,01:01:48
39.97764,116.328155,0,84,39769.042974537,2008-11-17,01:01:53
39.977678,116.328106,0,84,39769.0430324074,2008-11-17,01:01:58
39.977717,116.328087,0,84,39769.0430902778,2008-11-17,01:02:03
39.977754,116.328055,0,85,39769.0431481482,2008-11-17,01:02:08
39.977781,116.328041,0,85,39769.0432060185,2008-11-17,01:02:13
39.977785,116.328065,0,85,39769.0432638889,2008-11-17,01:02:18
39.977785,116.32812,0,84,39769.0433217593,2008-11-17,01:02:23
39.977777,116.328198,0,84,39769.0433796296,2008-11-17,01:02:28
39.97775,116.32832,0,85,39769.0434259259,2008-11-17,01:02:32
39.977725,116.328444,0,85,39769.0434722222,2008-11-17,01:02:36
39.977704,116.328575,0,85,39769.0435185185,2008-11-17,01:02:40
39.977717,116.328618,0,86,39769.0435763889,2008-11-17,01:02:45
39.977772,116.328585,0,86,39769.0436342593,2008-11-17,01:02:50
