# Supplementary material for: A location privacy protection method based on blockchain and threshold cryptography
Source: PLoS One. 2025 Jun 4;20(6):e0324551. doi: 10.1371/journal.pone.0324551 (PMC12136415; doi:10.1371/journal.pone.0324551)
Supplement: S1 File — (ZIP) [file pone.0324551.s001.zip › Data/001/Trajectory/20081117042454.plt]

Geolife trajectory
WGS 84
Altitude is in Feet
Reserved 3
0,2,255,My Track,0,0,2,8421376
0
39.978498,116.326307,0,-99,39769.1839583333,2008-11-17,04:24:54
39.978332,116.326606,0,44,39769.1839699074,2008-11-17,04:24:55
39.978604,116.326085,0,-267,39769.1839930556,2008-11-17,04:24:57
39.978523,116.326339,0,-82,39769.1840046296,2008-11-17,04:24:58
39.978678,116.326024,0,-192,39769.1840162037,2008-11-17,04:24:59
39.97848,116.326404,0,-33,39769.1840277778,2008-11-17,04:25:00
39.978581,116.326129,0,-289,39769.1840393519,2008-11-17,04:25:01
39.978877,116.325881,0,-272,39769.1840509259,2008-11-17,04:25:02
39.978434,116.326366,0,66,39769.1842939815,2008-11-17,04:25:23
39.978375,116.326492,0,114,39769.1843055556,2008-11-17,04:25:24
39.978425,116.326438,0,79,39769.1843171296,2008-11-17,04:25:25
39.978402,116.326467,0,34,39769.1843402778,2008-11-17,04:25:27
39.978318,116.326623,0,99,39769.1843518519,2008-11-17,04:25:28
39.978257,116.326708,0,127,39769.184375,2008-11-17,04:25:30
39.978206,116.326776,0,171,39769.1843981481,2008-11-17,04:25:32
39.978176,116.326786,0,205,39769.1844444444,2008-11-17,04:25:36
39.978158,116.326774,0,203,39769.1845023148,2008-11-17,04:25:41
39.978131,116.326805,0,204,39769.1845601852,2008-11-17,04:25:46
39.978142,116.326753,0,181,39769.1846180556,2008-11-17,04:25:51
39.978138,116.326715,0,173,39769.1846759259,2008-11-17,04:25:56
39.978106,116.326786,0,195,39769.1847337963,2008-11-17,04:26:01
39.978062,116.326869,0,219,39769.1847453704,2008-11-17,04:26:02
39.978019,116.326941,0,242,39769.1847569444,2008-11-17,04:26:03
39.978087,116.326864,0,210,39769.1847916667,2008-11-17,04:26:06
39.978133,116.326816,0,185,39769.1848263889,2008-11-17,04:26:09
39.978208,116.326749,0,162,39769.1848726852,2008-11-17,04:26:13
39.97825,116.326734,0,147,39769.1849305556,2008-11-17,04:26:18
39.978314,116.326662,0,122,39769.1849884259,2008-11-17,04:26:23
39.978365,116.326614,0,93,39769.1850231481,2008-11-17,04:26:26
39.978458,116.326552,0,75,39769.1850810185,2008-11-17,04:26:31
39.97855,116.326463,0,58,39769.1851041667,2008-11-17,04:26:33
39.97865,116.326477,0,65,39769.1851157407,2008-11-17,04:26:34
39.978752,116.326462,0,61,39769.1851273148,2008-11-17,04:26:35
39.978879,116.326446,0,61,39769.185150463,2008-11-17,04:26:37
39.978964,116.326462,0,73,39769.185162037,2008-11-17,04:26:38
39.978966,116.326449,0,82,39769.1852199074,2008-11-17,04:26:43
39.979035,116.326471,0,118,39769.1852430556,2008-11-17,04:26:45
39.979037,116.326431,0,125,39769.1853009259,2008-11-17,04:26:50
39.979072,116.326501,0,155,39769.1853587963,2008-11-17,04:26:55
39.979091,116.32657,0,165,39769.1854166667,2008-11-17,04:27:00
39.979055,116.326681,0,172,39769.1854398148,2008-11-17,04:27:02
39.979066,116.326711,0,164,39769.1854976852,2008-11-17,04:27:07
39.979109,116.32672,0,151,39769.1855555556,2008-11-17,04:27:12
39.979138,116.326745,0,156,39769.1856134259,2008-11-17,04:27:17
39.979177,116.326734,0,155,39769.1856712963,2008-11-17,04:27:22
39.979239,116.326716,0,151,39769.1857291667,2008-11-17,04:27:27
39.97928,116.326688,0,149,39769.185787037,2008-11-17,04:27:32
39.979322,116.326655,0,146,39769.1858449074,2008-11-17,04:27:37
39.979376,116.326623,0,146,39769.1859027778,2008-11-17,04:27:42
39.979432,116.326587,0,140,39769.1859606481,2008-11-17,04:27:47
39.979493,116.326556,0,133,39769.1860185185,2008-11-17,04:27:52
39.97954,116.326523,0,129,39769.1860763889,2008-11-17,04:27:57
39.979591,116.326503,0,124,39769.1861342593,2008-11-17,04:28:02
39.979661,116.326505,0,118,39769.1861921296,2008-11-17,04:28:07
39.979722,116.326523,0,115,39769.18625,2008-11-17,04:28:12
39.979771,116.326547,0,110,39769.1863078704,2008-11-17,04:28:17
39.979852,116.326541,0,107,39769.1863657407,2008-11-17,04:28:22
39.97995,116.326551,0,104,39769.1864236111,2008-11-17,04:28:27
39.980044,116.326578,0,100,39769.1864814815,2008-11-17,04:28:32
39.980143,116.326555,0,96,39769.1865277778,2008-11-17,04:28:36
39.980207,116.326622,0,91,39769.1865856481,2008-11-17,04:28:41
39.980235,116.326661,0,86,39769.1866435185,2008-11-17,04:28:46
39.98024,116.326689,0,85,39769.1867013889,2008-11-17,04:28:51
39.980267,116.326732,0,81,39769.1867592593,2008-11-17,04:28:56
39.980291,116.326722,0,68,39769.1868171296,2008-11-17,04:29:01
39.980225,116.326665,0,46,39769.186875,2008-11-17,04:29:06
39.980189,116.326651,0,39,39769.1869328704,2008-11-17,04:29:11
39.980218,116.326689,0,29,39769.1869907407,2008-11-17,04:29:16
39.980227,116.326756,0,23,39769.1870486111,2008-11-17,04:29:21
39.980242,116.326803,0,20,39769.1871064815,2008-11-17,04:29:26
39.980247,116.326825,0,16,39769.1871643519,2008-11-17,04:29:31
39.980266,116.326863,0,18,39769.1872222222,2008-11-17,04:29:36
39.980291,116.326872,0,22,39769.1872800926,2008-11-17,04:29:41
39.980259,116.326763,0,24,39769.1873032407,2008-11-17,04:29:43
39.980283,116.326533,0,23,39769.1873148148,2008-11-17,04:29:44
39.980336,116.326345,0,23,39769.1873263889,2008-11-17,04:29:45
39.980376,116.326175,0,23,39769.1873611111,2008-11-17,04:29:48
39.979993,116.326815,0,43,39769.1874189815,2008-11-17,04:29:53
39.980034,116.326805,0,46,39769.1874768519,2008-11-17,04:29:58
39.980083,116.326788,0,49,39769.1875347222,2008-11-17,04:30:03
39.980143,116.326737,0,53,39769.1875925926,2008-11-17,04:30:08
39.980189,116.326751,0,51,39769.187650463,2008-11-17,04:30:13
39.98025,116.326659,0,73,39769.1876851852,2008-11-17,04:30:16
39.980295,116.326655,0,77,39769.1877430556,2008-11-17,04:30:21
39.980385,116.326693,0,87,39769.1877893518,2008-11-17,04:30:25
39.980474,116.326796,0,109,39769.1878356481,2008-11-17,04:30:29
39.980499,116.32693,0,114,39769.1878472222,2008-11-17,04:30:30
39.98057,116.327048,0,128,39769.1878587963,2008-11-17,04:30:31
39.980697,116.327165,0,139,39769.1878819444,2008-11-17,04:30:33
39.980838,116.327253,0,157,39769.1879050926,2008-11-17,04:30:35
39.980881,116.327402,0,164,39769.1879166667,2008-11-17,04:30:36
39.980924,116.327533,0,171,39769.1879282407,2008-11-17,04:30:37
39.980906,116.327537,0,179,39769.1879861111,2008-11-17,04:30:42
39.980933,116.32754,0,182,39769.1880439815,2008-11-17,04:30:47
39.980977,116.327486,0,181,39769.1881018518,2008-11-17,04:30:52
39.980982,116.327367,0,175,39769.1881597222,2008-11-17,04:30:57
39.980991,116.327315,0,171,39769.1882175926,2008-11-17,04:31:02
39.981007,116.327266,0,160,39769.188275463,2008-11-17,04:31:07
39.981093,116.327266,0,159,39769.1883333333,2008-11-17,04:31:12
39.981212,116.327225,0,158,39769.1883796296,2008-11-17,04:31:16
39.981374,116.32722,0,161,39769.1884027778,2008-11-17,04:31:18
39.981461,116.327111,0,164,39769.1884143518,2008-11-17,04:31:19
39.981558,116.326934,0,167,39769.1884259259,2008-11-17,04:31:20
39.981651,116.326833,0,177,39769.1884722222,2008-11-17,04:31:24
39.981713,116.326933,0,185,39769.1885069444,2008-11-17,04:31:27
39.981771,116.327023,0,193,39769.1885416667,2008-11-17,04:31:30
39.981727,116.327134,0,194,39769.1885648148,2008-11-17,04:31:32
39.981621,116.327172,0,194,39769.188599537,2008-11-17,04:31:35
39.981547,116.32729,0,192,39769.1886226852,2008-11-17,04:31:37
39.981507,116.327395,0,189,39769.1886574074,2008-11-17,04:31:40
39.98148,116.327506,0,185,39769.1887037037,2008-11-17,04:31:44
39.981513,116.327587,0,182,39769.1887615741,2008-11-17,04:31:49
39.981544,116.3277,0,182,39769.1888194444,2008-11-17,04:31:54
39.981554,116.327788,0,183,39769.1888773148,2008-11-17,04:31:59
39.981548,116.327899,0,182,39769.1889351852,2008-11-17,04:32:04
39.981575,116.328005,0,188,39769.1889930556,2008-11-17,04:32:09
39.981571,116.328098,0,192,39769.1890509259,2008-11-17,04:32:14
39.981653,116.328388,0,188,39769.1955902778,2008-11-17,04:41:39
39.981634,116.328508,0,187,39769.1956481481,2008-11-17,04:41:44
39.98163,116.328569,0,186,39769.1957060185,2008-11-17,04:41:49
39.981603,116.328641,0,184,39769.1957638889,2008-11-17,04:41:54
39.981621,116.328688,0,179,39769.1958217593,2008-11-17,04:41:59
39.981658,116.328719,0,176,39769.1958796296,2008-11-17,04:42:04
39.981695,116.328723,0,173,39769.1959375,2008-11-17,04:42:09
39.98175,116.328734,0,170,39769.1959953704,2008-11-17,04:42:14
39.981772,116.328737,0,169,39769.1960532407,2008-11-17,04:42:19
39.981814,116.328757,0,166,39769.1961111111,2008-11-17,04:42:24
39.981804,116.328763,0,164,39769.1961689815,2008-11-17,04:42:29
39.981804,116.328763,0,164,39769.1962037037,2008-11-17,04:42:32
39.981808,116.328755,0,164,39769.1962268518,2008-11-17,04:42:34
39.981837,116.328758,0,169,39769.1962847222,2008-11-17,04:42:39
39.981931,116.32875,0,168,39769.1963194444,2008-11-17,04:42:42
39.982026,116.328726,0,167,39769.1963425926,2008-11-17,04:42:44
39.982123,116.328691,0,164,39769.1963888889,2008-11-17,04:42:48
39.982226,116.328667,0,162,39769.1964351852,2008-11-17,04:42:52
39.982302,116.328659,0,161,39769.1964930556,2008-11-17,04:42:57
39.982401,116.328669,0,158,39769.1965277778,2008-11-17,04:43:00
39.982486,116.328717,0,154,39769.1965740741,2008-11-17,04:43:04
39.982487,116.328726,0,155,39769.1966319444,2008-11-17,04:43:09
39.982515,116.328722,0,155,39769.1966898148,2008-11-17,04:43:14
39.982531,116.328704,0,155,39769.1967476852,2008-11-17,04:43:19
39.982592,116.32869,0,156,39769.1968055556,2008-11-17,04:43:24
39.982687,116.3287,0,159,39769.1968634259,2008-11-17,04:43:29
39.982685,116.328609,0,166,39769.1969212963,2008-11-17,04:43:34
39.982784,116.328565,0,169,39769.1969675926,2008-11-17,04:43:38
39.982838,116.328583,0,173,39769.197025463,2008-11-17,04:43:43
39.982905,116.328547,0,175,39769.1970833333,2008-11-17,04:43:48
39.982923,116.328523,0,175,39769.1971412037,2008-11-17,04:43:53
39.982923,116.328523,0,175,39769.1971759259,2008-11-17,04:43:56
39.982923,116.328524,0,176,39769.1971990741,2008-11-17,04:43:58
39.982934,116.328526,0,176,39769.1972569444,2008-11-17,04:44:03
39.982948,116.328505,0,176,39769.1973148148,2008-11-17,04:44:08
39.981252,116.331522,0,1357,39769.1976736111,2008-11-17,04:44:39
39.982572,116.331341,0,998,39769.1976967593,2008-11-17,04:44:41
39.982688,116.331383,0,687,39769.1977083333,2008-11-17,04:44:42
39.982741,116.331402,0,518,39769.1977199074,2008-11-17,04:44:43
39.982773,116.331411,0,421,39769.1977314815,2008-11-17,04:44:44
39.982881,116.331382,0,366,39769.1977430556,2008-11-17,04:44:45
39.982963,116.331366,0,292,39769.1977546296,2008-11-17,04:44:46
39.983024,116.331329,0,257,39769.1977777778,2008-11-17,04:44:48
39.983061,116.331327,0,267,39769.1978356481,2008-11-17,04:44:53
39.983125,116.331408,0,268,39769.1978935185,2008-11-17,04:44:58
39.983144,116.331439,0,268,39769.1979513889,2008-11-17,04:45:03
39.983122,116.331453,0,268,39769.1980092593,2008-11-17,04:45:08
39.983103,116.331439,0,268,39769.1980671296,2008-11-17,04:45:13
39.983102,116.331427,0,268,39769.198125,2008-11-17,04:45:18
39.983108,116.331424,0,268,39769.1981828704,2008-11-17,04:45:23
39.983109,116.331432,0,268,39769.1982407407,2008-11-17,04:45:28
39.983109,116.331437,0,268,39769.1982986111,2008-11-17,04:45:33
39.983109,116.331437,0,268,39769.1983333333,2008-11-17,04:45:36
39.983115,116.331436,0,268,39769.1983564815,2008-11-17,04:45:38
39.983124,116.331411,0,269,39769.1984143518,2008-11-17,04:45:43
39.98315,116.33132,0,269,39769.1984722222,2008-11-17,04:45:48
39.98319,116.331258,0,269,39769.1985300926,2008-11-17,04:45:53
39.983214,116.33121,0,269,39769.198587963,2008-11-17,04:45:58
39.983217,116.331162,0,269,39769.1986458333,2008-11-17,04:46:03
39.980467,116.331709,0,887,39769.1987384259,2008-11-17,04:46:11
39.982931,116.329282,0,800,39769.1988310185,2008-11-17,04:46:19
39.982928,116.329267,0,800,39769.1988888889,2008-11-17,04:46:24
39.983164,116.329263,0,796,39769.198900463,2008-11-17,04:46:25
39.983495,116.329237,0,794,39769.1989236111,2008-11-17,04:46:27
39.983508,116.329231,0,794,39769.1989814815,2008-11-17,04:46:32
39.983611,116.32921,0,792,39769.1990046296,2008-11-17,04:46:34
39.983707,116.329202,0,790,39769.1990625,2008-11-17,04:46:39
39.983679,116.329092,0,785,39769.1991203704,2008-11-17,04:46:44
39.983644,116.328963,0,775,39769.1991435185,2008-11-17,04:46:46
39.983634,116.328943,0,775,39769.1992013889,2008-11-17,04:46:51
39.983635,116.328934,0,775,39769.1992592593,2008-11-17,04:46:56
39.98356,116.328876,0,772,39769.1993171296,2008-11-17,04:47:01
39.983476,116.328804,0,767,39769.1993402778,2008-11-17,04:47:03
39.983389,116.328741,0,760,39769.199375,2008-11-17,04:47:06
39.983354,116.328647,0,751,39769.1994328704,2008-11-17,04:47:11
39.983404,116.328611,0,748,39769.1994907407,2008-11-17,04:47:16
39.983475,116.328569,0,746,39769.1995486111,2008-11-17,04:47:21
39.983469,116.328453,0,742,39769.1996064815,2008-11-17,04:47:26
39.983444,116.328365,0,739,39769.1996643519,2008-11-17,04:47:31
39.98341,116.328276,0,734,39769.1997222222,2008-11-17,04:47:36
39.983315,116.328284,0,732,39769.1997800926,2008-11-17,04:47:41
39.983288,116.32823,0,727,39769.199837963,2008-11-17,04:47:46
39.983268,116.328251,0,727,39769.1998958333,2008-11-17,04:47:51
39.983286,116.328265,0,727,39769.1999537037,2008-11-17,04:47:56
39.983353,116.32826,0,723,39769.2000115741,2008-11-17,04:48:01
39.983404,116.328238,0,722,39769.2000694444,2008-11-17,04:48:06
39.983433,116.328255,0,722,39769.2001273148,2008-11-17,04:48:11
39.983411,116.32826,0,722,39769.2001851852,2008-11-17,04:48:16
39.983405,116.328251,0,722,39769.2002430556,2008-11-17,04:48:21
39.983391,116.328257,0,721,39769.2003009259,2008-11-17,04:48:26
39.98337,116.328261,0,721,39769.2003587963,2008-11-17,04:48:31
39.983362,116.328287,0,721,39769.2004166667,2008-11-17,04:48:36
39.983365,116.328333,0,721,39769.200474537,2008-11-17,04:48:41
39.982828,116.33144,0,726,39769.2012268519,2008-11-17,04:49:46
39.982782,116.331537,0,734,39769.2012731481,2008-11-17,04:49:50
39.982757,116.331547,0,747,39769.2013310185,2008-11-17,04:49:55
39.982781,116.331519,0,758,39769.2013888889,2008-11-17,04:50:00
39.982795,116.33149,0,760,39769.2014467593,2008-11-17,04:50:05
39.982768,116.331477,0,761,39769.2015046296,2008-11-17,04:50:10
39.982706,116.331485,0,762,39769.2015625,2008-11-17,04:50:15
39.982651,116.331483,0,763,39769.2016203704,2008-11-17,04:50:20
39.9826,116.331458,0,763,39769.2016782407,2008-11-17,04:50:25
39.983209,116.330965,0,2249,39769.2026736111,2008-11-17,04:51:51
39.983145,116.330913,0,2508,39769.2026967593,2008-11-17,04:51:53
39.983238,116.33036,0,1644,39769.2027199074,2008-11-17,04:51:55
39.983263,116.329913,0,1250,39769.2027314815,2008-11-17,04:51:56
39.983304,116.329725,0,1013,39769.2027546296,2008-11-17,04:51:58
39.983287,116.329545,0,993,39769.2027777778,2008-11-17,04:52:00
39.983261,116.329541,0,990,39769.2028356481,2008-11-17,04:52:05
39.983228,116.329487,0,988,39769.2028935185,2008-11-17,04:52:10
39.983179,116.329357,0,987,39769.2029166667,2008-11-17,04:52:12
39.983117,116.329272,0,985,39769.2029282407,2008-11-17,04:52:13
39.983043,116.329172,0,979,39769.202962963,2008-11-17,04:52:16
39.982996,116.329153,0,971,39769.2030208333,2008-11-17,04:52:21
39.982961,116.329044,0,964,39769.2030555556,2008-11-17,04:52:24
39.982949,116.328999,0,951,39769.2031134259,2008-11-17,04:52:29
39.982916,116.328946,0,939,39769.2031712963,2008-11-17,04:52:34
39.982914,116.328885,0,930,39769.2032291667,2008-11-17,04:52:39
39.982928,116.328793,0,921,39769.203287037,2008-11-17,04:52:44
39.982925,116.328733,0,919,39769.2033449074,2008-11-17,04:52:49
39.982943,116.328709,0,917,39769.2034027778,2008-11-17,04:52:54
39.982943,116.328709,0,917,39769.2034375,2008-11-17,04:52:57
39.982949,116.32871,0,917,39769.2034606481,2008-11-17,04:52:59
39.982958,116.328713,0,917,39769.2035185185,2008-11-17,04:53:04
39.983007,116.328718,0,917,39769.2035763889,2008-11-17,04:53:09
39.983049,116.328735,0,916,39769.2036342593,2008-11-17,04:53:14
39.983092,116.328725,0,916,39769.2036921296,2008-11-17,04:53:19
39.983117,116.328728,0,915,39769.20375,2008-11-17,04:53:24
39.983117,116.328728,0,915,39769.2037847222,2008-11-17,04:53:27
39.98311,116.32872,0,915,39769.2038078704,2008-11-17,04:53:29
39.98313,116.328719,0,915,39769.2038657407,2008-11-17,04:53:34
39.983168,116.328742,0,915,39769.2039236111,2008-11-17,04:53:39
39.983168,116.328742,0,915,39769.2039583333,2008-11-17,04:53:42
39.983167,116.328741,0,915,39769.2039814815,2008-11-17,04:53:44
39.983144,116.328728,0,915,39769.2040393518,2008-11-17,04:53:49
39.983105,116.328663,0,914,39769.2040972222,2008-11-17,04:53:54
39.983164,116.328493,0,912,39769.2041203704,2008-11-17,04:53:56
39.98322,116.328399,0,911,39769.2041550926,2008-11-17,04:53:59
39.983003,116.328274,0,866,39769.2075578704,2008-11-17,04:58:53
39.982964,116.328252,0,866,39769.2076157407,2008-11-17,04:58:58
39.982979,116.328247,0,865,39769.2076736111,2008-11-17,04:59:03
39.982979,116.328247,0,865,39769.2077083333,2008-11-17,04:59:06
39.982987,116.32825,0,865,39769.2077314815,2008-11-17,04:59:08
39.983037,116.328276,0,865,39769.2077893519,2008-11-17,04:59:13
39.983052,116.328292,0,865,39769.2078472222,2008-11-17,04:59:18
39.983157,116.328352,0,864,39769.2078935185,2008-11-17,04:59:22
39.983259,116.328407,0,864,39769.2079513889,2008-11-17,04:59:27
39.983321,116.328442,0,863,39769.2080092593,2008-11-17,04:59:32
39.983326,116.328474,0,864,39769.2080671296,2008-11-17,04:59:37
39.983363,116.328478,0,864,39769.208125,2008-11-17,04:59:42
39.983415,116.328469,0,864,39769.2081828704,2008-11-17,04:59:47
39.983446,116.328479,0,864,39769.2082407407,2008-11-17,04:59:52
39.983505,116.328498,0,864,39769.2082986111,2008-11-17,04:59:57
39.983527,116.328489,0,865,39769.2083564815,2008-11-17,05:00:02
39.983563,116.328468,0,865,39769.2084143519,2008-11-17,05:00:07
39.983603,116.328405,0,866,39769.2084722222,2008-11-17,05:00:12
39.983608,116.328366,0,866,39769.2085300926,2008-11-17,05:00:17
39.983628,116.328371,0,867,39769.208587963,2008-11-17,05:00:22
39.983622,116.328389,0,867,39769.2086458333,2008-11-17,05:00:27
39.983592,116.328509,0,866,39769.2088657407,2008-11-17,05:00:46
39.983506,116.32855,0,866,39769.2089236111,2008-11-17,05:00:51
39.983426,116.328544,0,871,39769.2089814815,2008-11-17,05:00:56
39.983391,116.328489,0,883,39769.2090393519,2008-11-17,05:01:01
39.983391,116.328489,0,883,39769.2090740741,2008-11-17,05:01:04
39.983389,116.328482,0,891,39769.2090972222,2008-11-17,05:01:06
39.983384,116.328461,0,815,39769.2091319444,2008-11-17,05:01:09
39.983386,116.32844,0,748,39769.2091435185,2008-11-17,05:01:10
39.983368,116.328466,0,801,39769.2091666667,2008-11-17,05:01:12
39.983338,116.328456,0,778,39769.209224537,2008-11-17,05:01:17
39.983311,116.328456,0,822,39769.2092476852,2008-11-17,05:01:19
39.983281,116.328458,0,854,39769.2092708333,2008-11-17,05:01:21
39.983179,116.328466,0,864,39769.2093287037,2008-11-17,05:01:26
39.983695,116.328679,0,856,39769.2096180556,2008-11-17,05:01:51
39.983604,116.328701,0,856,39769.2096759259,2008-11-17,05:01:56
39.983506,116.328671,0,863,39769.2097222222,2008-11-17,05:02:00
39.983432,116.32867,0,868,39769.2097800926,2008-11-17,05:02:05
39.983417,116.32864,0,865,39769.2099768519,2008-11-17,05:02:22
39.983426,116.328616,0,866,39769.2100347222,2008-11-17,05:02:27
39.983374,116.328533,0,868,39769.2100925926,2008-11-17,05:02:32
39.983317,116.328466,0,874,39769.210150463,2008-11-17,05:02:37
39.983293,116.328425,0,879,39769.2102083333,2008-11-17,05:02:42
39.983306,116.328423,0,882,39769.2102662037,2008-11-17,05:02:47
39.983341,116.328457,0,865,39769.2103240741,2008-11-17,05:02:52
39.983341,116.328457,0,865,39769.2103587963,2008-11-17,05:02:55
39.983336,116.328449,0,850,39769.2103819444,2008-11-17,05:02:57
39.983321,116.328427,0,848,39769.2104398148,2008-11-17,05:03:02
39.983285,116.328431,0,840,39769.2104976852,2008-11-17,05:03:07
39.98324,116.328398,0,841,39769.2105555556,2008-11-17,05:03:12
39.983178,116.328336,0,852,39769.2106134259,2008-11-17,05:03:17
39.98309,116.328293,0,861,39769.2106712963,2008-11-17,05:03:22
39.983049,116.328252,0,836,39769.2107291667,2008-11-17,05:03:27
39.983055,116.328233,0,800,39769.210787037,2008-11-17,05:03:32
39.983001,116.328179,0,797,39769.2108449074,2008-11-17,05:03:37
39.983001,116.328179,0,797,39769.2108796296,2008-11-17,05:03:40
39.983005,116.328187,0,780,39769.2109027778,2008-11-17,05:03:42
39.983034,116.328226,0,746,39769.2109606481,2008-11-17,05:03:47
39.983019,116.328255,0,729,39769.2110185185,2008-11-17,05:03:52
39.982995,116.328257,0,729,39769.2110763889,2008-11-17,05:03:57
39.98301,116.32823,0,668,39769.2111342593,2008-11-17,05:04:02
39.982989,116.328222,0,663,39769.2111921296,2008-11-17,05:04:07
39.98296,116.328087,0,302,39769.2112384259,2008-11-17,05:04:11
39.982972,116.328093,0,259,39769.2112615741,2008-11-17,05:04:13
39.983001,116.328213,0,498,39769.2112847222,2008-11-17,05:04:15
39.983011,116.328282,0,633,39769.2112962963,2008-11-17,05:04:16
39.98302,116.328322,0,708,39769.2113078704,2008-11-17,05:04:17
39.983034,116.32835,0,752,39769.2113194444,2008-11-17,05:04:18
39.983084,116.328385,0,779,39769.2113773148,2008-11-17,05:04:23
39.983113,116.328362,0,778,39769.2114351852,2008-11-17,05:04:28
39.983155,116.328309,0,776,39769.2114930556,2008-11-17,05:04:33
39.983215,116.328231,0,775,39769.2115509259,2008-11-17,05:04:38
39.98324,116.328175,0,774,39769.2116087963,2008-11-17,05:04:43
39.983254,116.328087,0,774,39769.2116666667,2008-11-17,05:04:48
39.983275,116.327968,0,774,39769.211724537,2008-11-17,05:04:53
39.983277,116.327865,0,774,39769.2117824074,2008-11-17,05:04:58
39.983234,116.327783,0,774,39769.2118402778,2008-11-17,05:05:03
39.983199,116.327742,0,774,39769.2118981481,2008-11-17,05:05:08
39.983199,116.327742,0,774,39769.2119328704,2008-11-17,05:05:11
39.983207,116.327746,0,775,39769.2119560185,2008-11-17,05:05:13
39.983231,116.327744,0,775,39769.2120138889,2008-11-17,05:05:18
39.98317,116.327905,0,770,39769.212037037,2008-11-17,05:05:20
39.983181,116.328051,0,768,39769.2120601852,2008-11-17,05:05:22
39.983143,116.32825,0,764,39769.2120833333,2008-11-17,05:05:24
39.98312,116.328397,0,763,39769.2121064815,2008-11-17,05:05:26
39.983096,116.328535,0,762,39769.2121296296,2008-11-17,05:05:28
39.983078,116.328669,0,762,39769.2121527778,2008-11-17,05:05:30
39.983089,116.328814,0,763,39769.2121875,2008-11-17,05:05:33
39.98312,116.328938,0,764,39769.2122222222,2008-11-17,05:05:36
39.983133,116.329102,0,764,39769.2122453704,2008-11-17,05:05:38
39.983155,116.329218,0,765,39769.2122685185,2008-11-17,05:05:40
39.983223,116.329325,0,768,39769.2123148148,2008-11-17,05:05:44
39.983271,116.329425,0,773,39769.2123726852,2008-11-17,05:05:49
39.983312,116.329457,0,779,39769.2124305556,2008-11-17,05:05:54
39.983366,116.329478,0,785,39769.2124884259,2008-11-17,05:05:59
39.983402,116.329515,0,791,39769.2125462963,2008-11-17,05:06:04
39.983424,116.329571,0,797,39769.2126041667,2008-11-17,05:06:09
39.983451,116.329623,0,805,39769.212662037,2008-11-17,05:06:14
39.983564,116.329653,0,812,39769.2127199074,2008-11-17,05:06:19
39.983657,116.329675,0,815,39769.2127430556,2008-11-17,05:06:21
39.983639,116.329501,0,810,39769.2127893518,2008-11-17,05:06:25
39.983597,116.329379,0,810,39769.2128125,2008-11-17,05:06:27
39.983508,116.329443,0,810,39769.2128587963,2008-11-17,05:06:31
39.983366,116.329442,0,801,39769.2128935185,2008-11-17,05:06:34
39.983238,116.329437,0,785,39769.2129398148,2008-11-17,05:06:38
39.983158,116.329494,0,782,39769.2129976852,2008-11-17,05:06:43
39.983079,116.329556,0,778,39769.2130439815,2008-11-17,05:06:47
39.98299,116.329483,0,761,39769.2130902778,2008-11-17,05:06:51
39.982917,116.329423,0,740,39769.213125,2008-11-17,05:06:54
39.98283,116.329367,0,724,39769.2131712963,2008-11-17,05:06:58
39.982746,116.329332,0,712,39769.2132175926,2008-11-17,05:07:02
39.982649,116.32926,0,703,39769.2132638889,2008-11-17,05:07:06
39.98255,116.329171,0,696,39769.2133101852,2008-11-17,05:07:10
39.982456,116.329131,0,690,39769.2133680556,2008-11-17,05:07:15
39.982365,116.329137,0,694,39769.2134259259,2008-11-17,05:07:20
39.982277,116.329147,0,691,39769.2134837963,2008-11-17,05:07:25
39.982251,116.329162,0,681,39769.2135416667,2008-11-17,05:07:30
39.982185,116.329153,0,678,39769.213599537,2008-11-17,05:07:35
39.982108,116.329131,0,677,39769.2136574074,2008-11-17,05:07:40
39.982017,116.329119,0,683,39769.2137152778,2008-11-17,05:07:45
39.981922,116.329128,0,686,39769.2137731481,2008-11-17,05:07:50
39.981848,116.329141,0,689,39769.2138310185,2008-11-17,05:07:55
39.981769,116.329167,0,688,39769.2138888889,2008-11-17,05:08:00
39.981776,116.329141,0,669,39769.2139467593,2008-11-17,05:08:05
39.981812,116.3291,0,657,39769.2140046296,2008-11-17,05:08:10
39.981877,116.329039,0,638,39769.2140393518,2008-11-17,05:08:13
39.981886,116.32898,0,613,39769.2140972222,2008-11-17,05:08:18
39.981834,116.32896,0,593,39769.2141550926,2008-11-17,05:08:23
39.981745,116.328958,0,576,39769.2142013889,2008-11-17,05:08:27
39.981671,116.328946,0,559,39769.2142592593,2008-11-17,05:08:32
39.981729,116.328889,0,536,39769.2142824074,2008-11-17,05:08:34
39.98169,116.328867,0,513,39769.2143402778,2008-11-17,05:08:39
39.981667,116.328861,0,500,39769.2143981481,2008-11-17,05:08:44
39.981618,116.328916,0,495,39769.2144560185,2008-11-17,05:08:49
39.981574,116.328952,0,488,39769.2145138889,2008-11-17,05:08:54
39.981559,116.32895,0,480,39769.2145717593,2008-11-17,05:08:59
39.981574,116.328936,0,471,39769.2146296296,2008-11-17,05:09:04
39.981601,116.328877,0,459,39769.2146875,2008-11-17,05:09:09
39.981578,116.328819,0,445,39769.2147453704,2008-11-17,05:09:14
39.981595,116.328755,0,431,39769.2148032407,2008-11-17,05:09:19
39.981609,116.328692,0,415,39769.2148611111,2008-11-17,05:09:24
39.981575,116.32862,0,401,39769.2149189815,2008-11-17,05:09:29
39.981563,116.328547,0,397,39769.2149768519,2008-11-17,05:09:34
39.981568,116.328477,0,393,39769.2150347222,2008-11-17,05:09:39
39.981563,116.328411,0,388,39769.2150925926,2008-11-17,05:09:44
39.981566,116.328398,0,385,39769.215150463,2008-11-17,05:09:49
39.981567,116.328396,0,385,39769.2152083333,2008-11-17,05:09:54
39.981567,116.328396,0,385,39769.2152430556,2008-11-17,05:09:57
39.981572,116.328392,0,383,39769.2152662037,2008-11-17,05:09:59
39.981604,116.328357,0,378,39769.2153240741,2008-11-17,05:10:04
39.981624,116.328334,0,375,39769.2153819444,2008-11-17,05:10:09
39.981617,116.328339,0,373,39769.2154398148,2008-11-17,05:10:14
39.981617,116.328339,0,373,39769.215474537,2008-11-17,05:10:17
39.981613,116.328347,0,371,39769.2154976852,2008-11-17,05:10:19
39.981606,116.328358,0,370,39769.2155555556,2008-11-17,05:10:24
39.981606,116.328358,0,370,39769.2155902778,2008-11-17,05:10:27
39.981601,116.328365,0,368,39769.2156134259,2008-11-17,05:10:29
39.981577,116.328386,0,362,39769.2156712963,2008-11-17,05:10:34
39.981555,116.328398,0,358,39769.2157291667,2008-11-17,05:10:39
39.981552,116.328395,0,355,39769.215787037,2008-11-17,05:10:44
39.981548,116.328392,0,353,39769.2158449074,2008-11-17,05:10:49
39.98155,116.328392,0,350,39769.2159027778,2008-11-17,05:10:54
39.981555,116.328392,0,346,39769.2159606481,2008-11-17,05:10:59
39.981557,116.328388,0,342,39769.2160185185,2008-11-17,05:11:04
39.981563,116.328385,0,337,39769.2160763889,2008-11-17,05:11:09
39.981567,116.328385,0,332,39769.2161342593,2008-11-17,05:11:14
39.981569,116.328377,0,327,39769.2161921296,2008-11-17,05:11:19
39.981564,116.328373,0,322,39769.21625,2008-11-17,05:11:24
39.981558,116.32837,0,318,39769.2163078704,2008-11-17,05:11:29
39.981558,116.32837,0,318,39769.2163425926,2008-11-17,05:11:32
39.98155,116.328367,0,313,39769.2163657407,2008-11-17,05:11:34
39.981539,116.328366,0,309,39769.2164236111,2008-11-17,05:11:39
39.981446,116.328359,0,303,39769.2164583333,2008-11-17,05:11:42
39.98138,116.328323,0,290,39769.2165162037,2008-11-17,05:11:47
39.981621,116.328182,0,110,39769.2275578704,2008-11-17,05:27:41
39.981628,116.328174,0,109,39769.2276157407,2008-11-17,05:27:46
39.981635,116.328168,0,107,39769.2276736111,2008-11-17,05:27:51
39.981634,116.328165,0,106,39769.2277314815,2008-11-17,05:27:56
39.981629,116.328165,0,104,39769.2277893518,2008-11-17,05:28:01
39.981621,116.328163,0,103,39769.2278472222,2008-11-17,05:28:06
39.981613,116.328161,0,102,39769.2279050926,2008-11-17,05:28:11
39.981607,116.328161,0,100,39769.227962963,2008-11-17,05:28:16
39.981603,116.328162,0,99,39769.2280208333,2008-11-17,05:28:21
39.981601,116.32816,0,98,39769.2280787037,2008-11-17,05:28:26
39.981597,116.328154,0,97,39769.2281365741,2008-11-17,05:28:31
39.981591,116.328149,0,96,39769.2281944444,2008-11-17,05:28:36
39.981585,116.328148,0,96,39769.2282523148,2008-11-17,05:28:41
39.981579,116.328146,0,95,39769.2283101852,2008-11-17,05:28:46
39.981575,116.328139,0,95,39769.2283680556,2008-11-17,05:28:51
39.981578,116.328132,0,94,39769.2284259259,2008-11-17,05:28:56
39.981586,116.328133,0,94,39769.2284837963,2008-11-17,05:29:01
39.981586,116.328133,0,94,39769.2285185185,2008-11-17,05:29:04
39.981594,116.32814,0,94,39769.2285416667,2008-11-17,05:29:06
39.981604,116.328142,0,93,39769.228599537,2008-11-17,05:29:11
39.981609,116.328143,0,93,39769.2286574074,2008-11-17,05:29:16
39.981613,116.32814,0,93,39769.2287152778,2008-11-17,05:29:21
39.981616,116.328139,0,93,39769.2287731481,2008-11-17,05:29:26
39.981619,116.328138,0,92,39769.2288310185,2008-11-17,05:29:31
39.981622,116.328136,0,93,39769.2288888889,2008-11-17,05:29:36
39.981625,116.328134,0,93,39769.2289467593,2008-11-17,05:29:41
39.981628,116.328131,0,93,39769.2290046296,2008-11-17,05:29:46
39.98163,116.328128,0,94,39769.2290625,2008-11-17,05:29:51
39.981631,116.328129,0,95,39769.2291203704,2008-11-17,05:29:56
39.981627,116.32813,0,95,39769.2291782407,2008-11-17,05:30:01
39.981622,116.328131,0,97,39769.2292361111,2008-11-17,05:30:06
39.981621,116.328129,0,99,39769.2292939815,2008-11-17,05:30:11
39.981622,116.32813,0,102,39769.2293518518,2008-11-17,05:30:16
39.981621,116.328133,0,106,39769.2294097222,2008-11-17,05:30:21
39.981615,116.328136,0,111,39769.2294675926,2008-11-17,05:30:26
39.981611,116.328139,0,117,39769.229525463,2008-11-17,05:30:31
39.981611,116.32814,0,122,39769.2295833333,2008-11-17,05:30:36
39.981614,116.328139,0,127,39769.2296412037,2008-11-17,05:30:41
39.981616,116.328142,0,133,39769.2296990741,2008-11-17,05:30:46
39.981615,116.328147,0,139,39769.2297569444,2008-11-17,05:30:51
39.981616,116.328148,0,145,39769.2298148148,2008-11-17,05:30:56
39.981615,116.328151,0,151,39769.2298726852,2008-11-17,05:31:01
39.981611,116.328154,0,158,39769.2299305556,2008-11-17,05:31:06
39.981606,116.328156,0,165,39769.2299884259,2008-11-17,05:31:11
39.981605,116.328154,0,173,39769.2300462963,2008-11-17,05:31:16
39.981605,116.328152,0,182,39769.2301041667,2008-11-17,05:31:21
39.981606,116.328152,0,190,39769.230162037,2008-11-17,05:31:26
39.981606,116.328152,0,190,39769.2301967593,2008-11-17,05:31:29
39.981608,116.328155,0,199,39769.2302199074,2008-11-17,05:31:31
39.981606,116.328164,0,209,39769.2302777778,2008-11-17,05:31:36
39.981608,116.328167,0,218,39769.2303356482,2008-11-17,05:31:41
39.981609,116.328168,0,227,39769.2303935185,2008-11-17,05:31:46
39.981607,116.32817,0,236,39769.2304513889,2008-11-17,05:31:51
39.981602,116.32817,0,245,39769.2305092593,2008-11-17,05:31:56
39.981602,116.32817,0,245,39769.2305439815,2008-11-17,05:31:59
39.981596,116.328168,0,254,39769.2305671296,2008-11-17,05:32:01
39.981587,116.328164,0,262,39769.230625,2008-11-17,05:32:06
39.981587,116.328164,0,262,39769.2306597222,2008-11-17,05:32:09
39.981579,116.328164,0,271,39769.2306828704,2008-11-17,05:32:11
39.981569,116.328164,0,279,39769.2307407407,2008-11-17,05:32:16
39.981569,116.328164,0,279,39769.230775463,2008-11-17,05:32:19
39.981563,116.328168,0,287,39769.2307986111,2008-11-17,05:32:21
39.981562,116.328178,0,294,39769.2308564815,2008-11-17,05:32:26
39.981562,116.328182,0,301,39769.2309143519,2008-11-17,05:32:31
39.981564,116.32818,0,307,39769.2309722222,2008-11-17,05:32:36
39.981568,116.328175,0,313,39769.2310300926,2008-11-17,05:32:41
39.981568,116.328175,0,313,39769.2310648148,2008-11-17,05:32:44
39.98157,116.328169,0,316,39769.231087963,2008-11-17,05:32:46
39.981599,116.328094,0,302,39769.2311458333,2008-11-17,05:32:51
39.981602,116.327978,0,290,39769.2311921296,2008-11-17,05:32:55
39.981551,116.32786,0,278,39769.23125,2008-11-17,05:33:00
39.981499,116.327828,0,268,39769.2313078704,2008-11-17,05:33:05
39.981486,116.3277,0,257,39769.2313425926,2008-11-17,05:33:08
39.981388,116.327609,0,248,39769.2313888889,2008-11-17,05:33:12
39.981294,116.327593,0,240,39769.2314236111,2008-11-17,05:33:15
39.981185,116.327586,0,229,39769.2314699074,2008-11-17,05:33:19
39.981092,116.327577,0,223,39769.2315162037,2008-11-17,05:33:23
39.981016,116.327524,0,210,39769.2315509259,2008-11-17,05:33:26
39.980912,116.327463,0,197,39769.2315856481,2008-11-17,05:33:29
39.980824,116.327439,0,188,39769.2316203704,2008-11-17,05:33:32
39.980722,116.327433,0,176,39769.2316666667,2008-11-17,05:33:36
39.980607,116.327413,0,164,39769.231712963,2008-11-17,05:33:40
39.980493,116.32743,0,165,39769.2317476852,2008-11-17,05:33:43
39.98039,116.327433,0,157,39769.2317939815,2008-11-17,05:33:47
39.980295,116.327451,0,151,39769.2318518519,2008-11-17,05:33:52
39.980206,116.327451,0,145,39769.2319097222,2008-11-17,05:33:57
39.980104,116.327431,0,136,39769.2319675926,2008-11-17,05:34:02
39.980006,116.327408,0,137,39769.2320138889,2008-11-17,05:34:06
39.97991,116.327424,0,128,39769.2320717593,2008-11-17,05:34:11
39.979852,116.327413,0,115,39769.2321296296,2008-11-17,05:34:16
39.979816,116.327418,0,98,39769.2321875,2008-11-17,05:34:21
39.979822,116.327398,0,85,39769.2322453704,2008-11-17,05:34:26
39.979823,116.327396,0,84,39769.2323032407,2008-11-17,05:34:31
39.979822,116.327395,0,83,39769.2323611111,2008-11-17,05:34:36
39.979822,116.327395,0,83,39769.2323958333,2008-11-17,05:34:39
39.979824,116.327392,0,82,39769.2324189815,2008-11-17,05:34:41
39.979815,116.327391,0,81,39769.2324768519,2008-11-17,05:34:46
39.979823,116.327415,0,72,39769.2325347222,2008-11-17,05:34:51
39.979813,116.327413,0,71,39769.2325925926,2008-11-17,05:34:56
39.979809,116.327412,0,71,39769.232650463,2008-11-17,05:35:01
39.979812,116.32741,0,71,39769.2327083333,2008-11-17,05:35:06
39.979812,116.32741,0,71,39769.2327430556,2008-11-17,05:35:09
39.97981,116.327406,0,71,39769.2327662037,2008-11-17,05:35:11
39.979881,116.327367,0,70,39769.2328240741,2008-11-17,05:35:16
39.979913,116.327341,0,69,39769.2328819444,2008-11-17,05:35:21
39.979919,116.327342,0,69,39769.2329398148,2008-11-17,05:35:26
39.979924,116.327343,0,69,39769.2329976852,2008-11-17,05:35:31
39.979924,116.327343,0,69,39769.2330324074,2008-11-17,05:35:34
39.979922,116.327341,0,70,39769.2330555556,2008-11-17,05:35:36
39.979909,116.32733,0,70,39769.2331134259,2008-11-17,05:35:41
39.979893,116.327318,0,71,39769.2331712963,2008-11-17,05:35:46
39.979805,116.327247,0,70,39769.2332291667,2008-11-17,05:35:51
39.979739,116.327207,0,66,39769.233287037,2008-11-17,05:35:56
39.979653,116.327207,0,61,39769.2333449074,2008-11-17,05:36:01
39.979544,116.327186,0,62,39769.2333912037,2008-11-17,05:36:05
39.979432,116.327174,0,72,39769.2334259259,2008-11-17,05:36:08
39.979349,116.32716,0,85,39769.2334490741,2008-11-17,05:36:10
39.979221,116.327157,0,105,39769.2334837963,2008-11-17,05:36:13
39.97913,116.327143,0,123,39769.2335069444,2008-11-17,05:36:15
39.979022,116.327121,0,144,39769.2335416667,2008-11-17,05:36:18
39.978909,116.327112,0,165,39769.2335763889,2008-11-17,05:36:21
39.978808,116.327161,0,172,39769.2336111111,2008-11-17,05:36:24
39.978696,116.327173,0,185,39769.2336458333,2008-11-17,05:36:27
39.978591,116.327182,0,194,39769.2336805556,2008-11-17,05:36:30
39.978499,116.327199,0,203,39769.2337152778,2008-11-17,05:36:33
39.978416,116.327226,0,216,39769.23375,2008-11-17,05:36:36
39.978318,116.327244,0,230,39769.2337847222,2008-11-17,05:36:39
39.978278,116.327197,0,234,39769.2338425926,2008-11-17,05:36:44
39.978208,116.327239,0,239,39769.233900463,2008-11-17,05:36:49
39.97814,116.327253,0,242,39769.2339583333,2008-11-17,05:36:54
39.978121,116.327252,0,244,39769.2340162037,2008-11-17,05:36:59
39.978052,116.327247,0,249,39769.2340740741,2008-11-17,05:37:04
39.978043,116.327244,0,251,39769.2341319444,2008-11-17,05:37:09
39.978043,116.327244,0,251,39769.2341666667,2008-11-17,05:37:12
39.97804,116.327244,0,252,39769.2341898148,2008-11-17,05:37:14
39.978005,116.32719,0,256,39769.2342476852,2008-11-17,05:37:19
39.977944,116.327172,0,261,39769.2343055556,2008-11-17,05:37:24
39.977879,116.327149,0,264,39769.2343634259,2008-11-17,05:37:29
39.977848,116.327164,0,265,39769.2344212963,2008-11-17,05:37:34
39.984106,116.327271,0,487,39769.4344328704,2008-11-17,10:25:35
39.984179,116.327018,0,413,39769.4344444444,2008-11-17,10:25:36
39.984112,116.327046,0,450,39769.4344560185,2008-11-17,10:25:37
39.984153,116.326987,0,425,39769.4344907407,2008-11-17,10:25:40
39.984165,116.326949,0,440,39769.4345486111,2008-11-17,10:25:45
39.984103,116.326863,0,440,39769.4345601852,2008-11-17,10:25:46
39.984056,116.326884,0,453,39769.4346180556,2008-11-17,10:25:51
39.984075,116.326975,0,473,39769.4346759259,2008-11-17,10:25:56
39.98417,116.327007,0,480,39769.4347222222,2008-11-17,10:26:00
39.984258,116.327053,0,487,39769.4347685185,2008-11-17,10:26:04
39.98434,116.327121,0,500,39769.4348263889,2008-11-17,10:26:09
39.984401,116.327201,0,513,39769.4348726852,2008-11-17,10:26:13
39.984484,116.327269,0,524,39769.4349305556,2008-11-17,10:26:18
39.984546,116.327349,0,533,39769.4349768519,2008-11-17,10:26:22
39.984648,116.327421,0,545,39769.4350347222,2008-11-17,10:26:27
39.984727,116.32747,0,556,39769.4350810185,2008-11-17,10:26:31
39.98481,116.327524,0,564,39769.4351273148,2008-11-17,10:26:35
39.984836,116.32754,0,559,39769.4351851852,2008-11-17,10:26:40
39.984861,116.327535,0,564,39769.4352430556,2008-11-17,10:26:45
39.984875,116.327525,0,567,39769.4353009259,2008-11-17,10:26:50
39.984922,116.327529,0,568,39769.4353587963,2008-11-17,10:26:55
39.984984,116.327548,0,571,39769.4354166667,2008-11-17,10:27:00
39.985068,116.327545,0,573,39769.435474537,2008-11-17,10:27:05
39.985177,116.327526,0,573,39769.4355324074,2008-11-17,10:27:10
39.98529,116.32753,0,575,39769.4355671296,2008-11-17,10:27:13
39.985632,116.327843,0,571,39769.4356018519,2008-11-17,10:27:16
39.985773,116.327803,0,554,39769.4356365741,2008-11-17,10:27:19
39.985891,116.327521,0,539,39769.4356712963,2008-11-17,10:27:22
39.985832,116.327507,0,529,39769.4357291667,2008-11-17,10:27:27
39.985905,116.327492,0,533,39769.435787037,2008-11-17,10:27:32
39.98599,116.327452,0,544,39769.4358333333,2008-11-17,10:27:36
39.986077,116.327384,0,553,39769.4358796296,2008-11-17,10:27:40
39.986189,116.327325,0,564,39769.4359259259,2008-11-17,10:27:44
39.986294,116.327327,0,577,39769.4359837963,2008-11-17,10:27:49
39.986417,116.327339,0,590,39769.4360185185,2008-11-17,10:27:52
39.986529,116.327358,0,601,39769.4360532407,2008-11-17,10:27:55
39.986582,116.327454,0,616,39769.436087963,2008-11-17,10:27:58
39.986689,116.327487,0,635,39769.4361342593,2008-11-17,10:28:02
39.986774,116.327552,0,646,39769.4361805556,2008-11-17,10:28:06
39.986863,116.327579,0,656,39769.4362152778,2008-11-17,10:28:09
39.98697,116.327606,0,671,39769.4362615741,2008-11-17,10:28:13
39.987077,116.327612,0,683,39769.4362962963,2008-11-17,10:28:16
39.987164,116.327608,0,692,39769.4363194444,2008-11-17,10:28:18
39.98728,116.327601,0,704,39769.4363541667,2008-11-17,10:28:21
39.987397,116.327612,0,714,39769.4363888889,2008-11-17,10:28:24
39.987504,116.327635,0,718,39769.4364351852,2008-11-17,10:28:28
39.987604,116.327634,0,698,39769.4364583333,2008-11-17,10:28:30
39.987698,116.327634,0,688,39769.4364699074,2008-11-17,10:28:31
39.987798,116.327649,0,663,39769.4364814815,2008-11-17,10:28:32
39.988032,116.327657,0,615,39769.4365046296,2008-11-17,10:28:34
39.988135,116.327636,0,598,39769.4365162037,2008-11-17,10:28:35
39.988279,116.327635,0,568,39769.4365277778,2008-11-17,10:28:36
39.988369,116.327604,0,550,39769.4365393519,2008-11-17,10:28:37
39.988468,116.32756,0,520,39769.4365625,2008-11-17,10:28:39
39.988551,116.327545,0,504,39769.4365740741,2008-11-17,10:28:40
39.988654,116.327515,0,480,39769.4365972222,2008-11-17,10:28:42
39.988745,116.327489,0,458,39769.4366203704,2008-11-17,10:28:44
39.988829,116.327467,0,442,39769.4366435185,2008-11-17,10:28:46
39.988932,116.327446,0,426,39769.4366782407,2008-11-17,10:28:49
39.989037,116.327427,0,413,39769.436712963,2008-11-17,10:28:52
39.989144,116.327391,0,391,39769.4367476852,2008-11-17,10:28:55
39.989259,116.327352,0,370,39769.4367824074,2008-11-17,10:28:58
39.989369,116.327321,0,351,39769.4368171296,2008-11-17,10:29:01
39.989475,116.327308,0,332,39769.4368518519,2008-11-17,10:29:04
39.989589,116.327295,0,316,39769.4368865741,2008-11-17,10:29:07
39.989704,116.32728,0,309,39769.4369212963,2008-11-17,10:29:10
39.989816,116.327264,0,300,39769.4369560185,2008-11-17,10:29:13
39.989915,116.327242,0,294,39769.4369907407,2008-11-17,10:29:16
39.990025,116.327241,0,296,39769.437037037,2008-11-17,10:29:20
39.99012,116.327262,0,306,39769.4370833333,2008-11-17,10:29:24
39.990216,116.327277,0,324,39769.4371296296,2008-11-17,10:29:28
39.990293,116.327293,0,342,39769.4371643519,2008-11-17,10:29:31
39.990399,116.327296,0,344,39769.4372106481,2008-11-17,10:29:35
39.990491,116.327279,0,355,39769.4372569444,2008-11-17,10:29:39
39.990593,116.32731,0,355,39769.4373032407,2008-11-17,10:29:43
39.990679,116.327358,0,342,39769.437337963,2008-11-17,10:29:46
39.990769,116.327389,0,334,39769.4373726852,2008-11-17,10:29:49
39.990878,116.327363,0,329,39769.4374074074,2008-11-17,10:29:52
39.990999,116.327332,0,315,39769.4374421296,2008-11-17,10:29:55
39.991118,116.327306,0,304,39769.4374768519,2008-11-17,10:29:58
39.991236,116.327271,0,291,39769.4375115741,2008-11-17,10:30:01
39.991321,116.327323,0,288,39769.4375578704,2008-11-17,10:30:05
39.99139,116.327409,0,303,39769.4376157407,2008-11-17,10:30:10
39.991438,116.327505,0,315,39769.4376736111,2008-11-17,10:30:15
39.991501,116.327603,0,329,39769.4377314815,2008-11-17,10:30:20
39.99154,116.327712,0,344,39769.4377893518,2008-11-17,10:30:25
39.991576,116.327792,0,361,39769.4378472222,2008-11-17,10:30:30
39.991701,116.327772,0,343,39769.4379050926,2008-11-17,10:30:35
39.991782,116.327751,0,326,39769.4379513889,2008-11-17,10:30:39
39.99183,116.327806,0,327,39769.4380092593,2008-11-17,10:30:44
39.991842,116.327874,0,327,39769.4380671296,2008-11-17,10:30:49
39.991834,116.327913,0,333,39769.438125,2008-11-17,10:30:54
39.991843,116.327915,0,340,39769.4381828704,2008-11-17,10:30:59
39.991839,116.327929,0,345,39769.4382407407,2008-11-17,10:31:04
39.991816,116.327949,0,350,39769.4382986111,2008-11-17,10:31:09
39.991889,116.328023,0,353,39769.4383564815,2008-11-17,10:31:14
39.991892,116.328053,0,358,39769.4384143518,2008-11-17,10:31:19
39.9919,116.328143,0,359,39769.4384722222,2008-11-17,10:31:24
39.991927,116.32825,0,356,39769.4385300926,2008-11-17,10:31:29
39.991925,116.328322,0,356,39769.438587963,2008-11-17,10:31:34
39.991927,116.328454,0,353,39769.4386458333,2008-11-17,10:31:39
39.991914,116.328593,0,353,39769.4387037037,2008-11-17,10:31:44
39.991915,116.328705,0,350,39769.4387615741,2008-11-17,10:31:49
39.991906,116.328824,0,345,39769.4388194444,2008-11-17,10:31:54
39.991882,116.328943,0,329,39769.4388773148,2008-11-17,10:31:59
39.991882,116.328943,0,329,39769.438912037,2008-11-17,10:32:02
39.991876,116.328947,0,330,39769.4389351852,2008-11-17,10:32:04
39.991925,116.329066,0,321,39769.4389467593,2008-11-17,10:32:05
39.991921,116.329159,0,310,39769.4390046296,2008-11-17,10:32:10
39.991927,116.329159,0,310,39769.4390625,2008-11-17,10:32:15
39.991927,116.329159,0,310,39769.4390972222,2008-11-17,10:32:18
39.991923,116.329158,0,310,39769.4391203704,2008-11-17,10:32:20
39.991925,116.329149,0,310,39769.4391782407,2008-11-17,10:32:25
39.991928,116.329145,0,310,39769.4392361111,2008-11-17,10:32:30
39.991933,116.329143,0,310,39769.4392939815,2008-11-17,10:32:35
39.991941,116.329143,0,311,39769.4393518518,2008-11-17,10:32:40
39.991947,116.329142,0,311,39769.4394097222,2008-11-17,10:32:45
39.991952,116.329142,0,312,39769.4394675926,2008-11-17,10:32:50
39.991952,116.329142,0,312,39769.4395023148,2008-11-17,10:32:53
39.991951,116.329142,0,312,39769.439525463,2008-11-17,10:32:55
39.991942,116.329142,0,311,39769.4395833333,2008-11-17,10:33:00
39.991905,116.329136,0,310,39769.4396412037,2008-11-17,10:33:05
39.991896,116.329136,0,310,39769.4396990741,2008-11-17,10:33:10
39.991888,116.329136,0,310,39769.4397569444,2008-11-17,10:33:15
39.991887,116.329135,0,309,39769.4398148148,2008-11-17,10:33:20
39.991887,116.329135,0,309,39769.439849537,2008-11-17,10:33:23
39.991888,116.329135,0,309,39769.4398726852,2008-11-17,10:33:25
39.991884,116.329126,0,308,39769.4399305556,2008-11-17,10:33:30
39.991864,116.329133,0,306,39769.4399884259,2008-11-17,10:33:35
39.991872,116.329133,0,306,39769.4400462963,2008-11-17,10:33:40
39.99188,116.329134,0,306,39769.4401041667,2008-11-17,10:33:45
39.991883,116.329136,0,306,39769.440162037,2008-11-17,10:33:50
39.991881,116.329137,0,306,39769.4402199074,2008-11-17,10:33:55
39.991875,116.329138,0,306,39769.4402777778,2008-11-17,10:34:00
39.99188,116.329139,0,305,39769.4403356481,2008-11-17,10:34:05
39.991882,116.329142,0,305,39769.4403935185,2008-11-17,10:34:10
39.991878,116.329143,0,305,39769.4404513889,2008-11-17,10:34:15
39.991878,116.329143,0,305,39769.4404861111,2008-11-17,10:34:18
39.991883,116.329145,0,305,39769.4405092593,2008-11-17,10:34:20
39.991886,116.32919,0,304,39769.4405671296,2008-11-17,10:34:25
39.991948,116.328896,0,272,39769.4477199074,2008-11-17,10:44:43
39.99194,116.328843,0,270,39769.4477777778,2008-11-17,10:44:48
39.991934,116.328787,0,266,39769.4478356481,2008-11-17,10:44:53
39.991933,116.328723,0,265,39769.4478935185,2008-11-17,10:44:58
39.991921,116.328638,0,270,39769.4479513889,2008-11-17,10:45:03
39.991897,116.32859,0,279,39769.4480092593,2008-11-17,10:45:08
39.991812,116.328638,0,286,39769.4480555556,2008-11-17,10:45:12
39.991748,116.328597,0,288,39769.4481134259,2008-11-17,10:45:17
39.991672,116.328532,0,293,39769.4481712963,2008-11-17,10:45:22
39.99164,116.328418,0,293,39769.4482291667,2008-11-17,10:45:27
39.991599,116.328369,0,297,39769.448287037,2008-11-17,10:45:32
39.991541,116.328295,0,300,39769.4483449074,2008-11-17,10:45:37
39.991457,116.328227,0,305,39769.4484027778,2008-11-17,10:45:42
39.991369,116.328177,0,316,39769.4484606481,2008-11-17,10:45:47
39.991264,116.328121,0,330,39769.4485069444,2008-11-17,10:45:51
39.991187,116.328022,0,343,39769.4485532407,2008-11-17,10:45:55
39.991098,116.327965,0,349,39769.448587963,2008-11-17,10:45:58
39.99104,116.327876,0,359,39769.4486342593,2008-11-17,10:46:02
39.99107,116.32773,0,376,39769.4486689815,2008-11-17,10:46:05
39.991118,116.327565,0,386,39769.4487037037,2008-11-17,10:46:08
39.991166,116.327469,0,393,39769.4487268519,2008-11-17,10:46:10
39.991193,116.327341,0,402,39769.4487847222,2008-11-17,10:46:15
39.991272,116.327267,0,400,39769.4488194444,2008-11-17,10:46:18
39.991346,116.327184,0,403,39769.4488773148,2008-11-17,10:46:23
39.991463,116.327126,0,400,39769.4489236111,2008-11-17,10:46:27
39.991532,116.327051,0,390,39769.4489583333,2008-11-17,10:46:30
39.991598,116.327034,0,382,39769.4490162037,2008-11-17,10:46:35
39.991703,116.327033,0,388,39769.4490625,2008-11-17,10:46:39
39.991809,116.327001,0,390,39769.4490972222,2008-11-17,10:46:42
39.991908,116.326989,0,393,39769.4491435185,2008-11-17,10:46:46
39.992036,116.326962,0,403,39769.4491898148,2008-11-17,10:46:50
39.992142,116.326933,0,408,39769.449224537,2008-11-17,10:46:53
39.992233,116.326936,0,414,39769.4492476852,2008-11-17,10:46:55
39.992332,116.326944,0,421,39769.4492824074,2008-11-17,10:46:58
39.992433,116.326944,0,431,39769.4493171296,2008-11-17,10:47:01
39.992521,116.326932,0,440,39769.4493518519,2008-11-17,10:47:04
39.992625,116.326865,0,438,39769.4493865741,2008-11-17,10:47:07
39.992714,116.326855,0,443,39769.4494212963,2008-11-17,10:47:10
39.992803,116.326864,0,450,39769.4494560185,2008-11-17,10:47:13
39.992907,116.326861,0,468,39769.4494907407,2008-11-17,10:47:16
39.992985,116.326881,0,483,39769.4495486111,2008-11-17,10:47:21
39.993153,116.326926,0,489,39769.4496643519,2008-11-17,10:47:31
39.993204,116.326957,0,493,39769.4497222222,2008-11-17,10:47:36
39.993275,116.327007,0,484,39769.4497800926,2008-11-17,10:47:41
39.993381,116.327073,0,488,39769.449837963,2008-11-17,10:47:46
39.993474,116.327114,0,494,39769.4498842593,2008-11-17,10:47:50
39.993591,116.327126,0,498,39769.4499305556,2008-11-17,10:47:54
39.993698,116.327153,0,506,39769.4499652778,2008-11-17,10:47:57
39.993808,116.327178,0,518,39769.4500115741,2008-11-17,10:48:01
39.993867,116.327211,0,531,39769.4500694444,2008-11-17,10:48:06
39.994002,116.327199,0,528,39769.4501273148,2008-11-17,10:48:11
39.994093,116.327192,0,531,39769.450162037,2008-11-17,10:48:14
39.994208,116.32716,0,533,39769.4502083333,2008-11-17,10:48:18
39.994289,116.327106,0,533,39769.4502430556,2008-11-17,10:48:21
39.994372,116.327055,0,535,39769.4502777778,2008-11-17,10:48:24
39.994515,116.327031,0,516,39769.4503125,2008-11-17,10:48:27
39.994625,116.326951,0,486,39769.4503356481,2008-11-17,10:48:29
39.99474,116.326962,0,489,39769.4503587963,2008-11-17,10:48:31
39.994843,116.326988,0,500,39769.4504050926,2008-11-17,10:48:35
39.994976,116.326999,0,507,39769.4504398148,2008-11-17,10:48:38
39.995067,116.327,0,515,39769.450474537,2008-11-17,10:48:41
39.995171,116.326999,0,521,39769.4505092593,2008-11-17,10:48:44
39.995261,116.327012,0,512,39769.4505324074,2008-11-17,10:48:46
39.995372,116.326979,0,514,39769.4505671296,2008-11-17,10:48:49
39.995454,116.326949,0,503,39769.4505902778,2008-11-17,10:48:51
39.99556,116.326902,0,481,39769.4506134259,2008-11-17,10:48:53
39.995667,116.326784,0,457,39769.4506365741,2008-11-17,10:48:55
39.995744,116.326737,0,439,39769.4506481481,2008-11-17,10:48:56
39.995799,116.326626,0,415,39769.4506712963,2008-11-17,10:48:58
39.99591,116.326641,0,415,39769.4507060185,2008-11-17,10:49:01
39.996008,116.326642,0,411,39769.4507291667,2008-11-17,10:49:03
39.996101,116.326626,0,409,39769.4507523148,2008-11-17,10:49:05
39.996189,116.326595,0,407,39769.450775463,2008-11-17,10:49:07
39.996291,116.326613,0,434,39769.4508101852,2008-11-17,10:49:10
39.996391,116.32664,0,455,39769.4508449074,2008-11-17,10:49:13
39.996488,116.326664,0,482,39769.4508796296,2008-11-17,10:49:16
39.996572,116.326669,0,494,39769.4509027778,2008-11-17,10:49:18
39.996646,116.326694,0,518,39769.4509490741,2008-11-17,10:49:22
39.996733,116.32669,0,530,39769.4509837963,2008-11-17,10:49:25
39.996821,116.326696,0,539,39769.4510300926,2008-11-17,10:49:29
39.996935,116.326677,0,536,39769.4510648148,2008-11-17,10:49:32
39.997053,116.326656,0,534,39769.451099537,2008-11-17,10:49:35
39.997159,116.326652,0,537,39769.4511342593,2008-11-17,10:49:38
39.997248,116.326634,0,526,39769.4511574074,2008-11-17,10:49:40
39.997342,116.326626,0,529,39769.4511921296,2008-11-17,10:49:43
39.997447,116.326609,0,527,39769.4512268519,2008-11-17,10:49:46
39.99755,116.326614,0,522,39769.4512615741,2008-11-17,10:49:49
39.997652,116.326612,0,520,39769.4512962963,2008-11-17,10:49:52
39.997767,116.326609,0,523,39769.4513310185,2008-11-17,10:49:55
39.997875,116.326581,0,523,39769.4513657407,2008-11-17,10:49:58
39.998035,116.32655,0,498,39769.451400463,2008-11-17,10:50:01
39.998169,116.32655,0,479,39769.451412037,2008-11-17,10:50:02
39.998314,116.32655,0,477,39769.4514236111,2008-11-17,10:50:03
39.998359,116.326609,0,500,39769.4514351852,2008-11-17,10:50:04
39.998474,116.32661,0,507,39769.4514467593,2008-11-17,10:50:05
39.998554,116.326544,0,493,39769.4514699074,2008-11-17,10:50:07
39.998611,116.326434,0,482,39769.4515046296,2008-11-17,10:50:10
39.998661,116.32631,0,481,39769.4515393519,2008-11-17,10:50:13
39.998678,116.326193,0,483,39769.4515740741,2008-11-17,10:50:16
39.998683,116.326042,0,476,39769.4516203704,2008-11-17,10:50:20
39.998684,116.325919,0,482,39769.4516550926,2008-11-17,10:50:23
39.998693,116.325781,0,478,39769.4516898148,2008-11-17,10:50:26
39.99872,116.325643,0,480,39769.451724537,2008-11-17,10:50:29
39.998745,116.325527,0,482,39769.4517592593,2008-11-17,10:50:32
39.998763,116.325402,0,476,39769.4517939815,2008-11-17,10:50:35
39.998761,116.325277,0,472,39769.4518402778,2008-11-17,10:50:39
39.998761,116.325135,0,468,39769.4518865741,2008-11-17,10:50:43
39.998789,116.325033,0,478,39769.4519444444,2008-11-17,10:50:48
39.99881,116.324967,0,467,39769.4520023148,2008-11-17,10:50:53
39.9988,116.324937,0,463,39769.4520601852,2008-11-17,10:50:58
39.998792,116.324885,0,445,39769.4521180556,2008-11-17,10:51:03
39.998811,116.32489,0,447,39769.4521759259,2008-11-17,10:51:08
39.998782,116.324856,0,446,39769.4522337963,2008-11-17,10:51:13
39.998792,116.32484,0,443,39769.4522916667,2008-11-17,10:51:18
39.998785,116.324841,0,445,39769.452349537,2008-11-17,10:51:23
39.998785,116.324841,0,445,39769.4523842593,2008-11-17,10:51:26
39.99878,116.324841,0,446,39769.4524074074,2008-11-17,10:51:28
39.998771,116.324843,0,446,39769.4524652778,2008-11-17,10:51:33
39.99876,116.324844,0,446,39769.4525231481,2008-11-17,10:51:38
39.998659,116.324772,0,426,39769.452962963,2008-11-17,10:52:16
39.99886,116.324846,0,437,39769.4529976852,2008-11-17,10:52:19
39.999042,116.324776,0,479,39769.4530092593,2008-11-17,10:52:20
39.998949,116.324842,0,451,39769.4530324074,2008-11-17,10:52:22
39.998864,116.324906,0,444,39769.4530902778,2008-11-17,10:52:27
39.998806,116.324936,0,443,39769.4531481481,2008-11-17,10:52:32
39.998825,116.325075,0,443,39769.4533217593,2008-11-17,10:52:47
39.998794,116.325112,0,443,39769.4533796296,2008-11-17,10:52:52
39.998777,116.325114,0,443,39769.4534375,2008-11-17,10:52:57
39.998772,116.325115,0,443,39769.4534953704,2008-11-17,10:53:02
39.998772,116.325115,0,443,39769.4535300926,2008-11-17,10:53:05
39.998775,116.325116,0,443,39769.4535532407,2008-11-17,10:53:07
39.998811,116.325122,0,443,39769.4536111111,2008-11-17,10:53:12
39.998901,116.32518,0,441,39769.4536574074,2008-11-17,10:53:16
39.999021,116.325223,0,441,39769.4536805556,2008-11-17,10:53:18
39.999111,116.325242,0,440,39769.4537152778,2008-11-17,10:53:21
39.999153,116.325257,0,439,39769.4537731481,2008-11-17,10:53:26
39.999187,116.325277,0,438,39769.4538310185,2008-11-17,10:53:31
39.999229,116.325285,0,437,39769.4538888889,2008-11-17,10:53:36
39.999301,116.325294,0,436,39769.4539467593,2008-11-17,10:53:41
39.999364,116.325281,0,435,39769.4540046296,2008-11-17,10:53:46
39.99944,116.325256,0,435,39769.4540625,2008-11-17,10:53:51
39.99944,116.325256,0,435,39769.4540972222,2008-11-17,10:53:54
39.999444,116.325248,0,433,39769.4541203704,2008-11-17,10:53:56
39.999435,116.325233,0,432,39769.4541782407,2008-11-17,10:54:01
39.999355,116.325215,0,431,39769.4542361111,2008-11-17,10:54:06
39.999376,116.32523,0,431,39769.4542939815,2008-11-17,10:54:11
39.999083,116.325184,0,431,39769.4543055556,2008-11-17,10:54:12
39.99898,116.325162,0,430,39769.4543171296,2008-11-17,10:54:13
39.998877,116.325145,0,430,39769.4543518518,2008-11-17,10:54:16
39.998819,116.325127,0,430,39769.4544097222,2008-11-17,10:54:21
39.998743,116.325098,0,430,39769.4544675926,2008-11-17,10:54:26
39.998706,116.325084,0,430,39769.454525463,2008-11-17,10:54:31
39.998702,116.325075,0,430,39769.4545833333,2008-11-17,10:54:36
39.99867,116.325083,0,430,39769.4546412037,2008-11-17,10:54:41
39.99867,116.325083,0,430,39769.4546759259,2008-11-17,10:54:44
39.998673,116.325083,0,430,39769.4546990741,2008-11-17,10:54:46
39.998679,116.325092,0,430,39769.4547569444,2008-11-17,10:54:51
39.998668,116.325107,0,430,39769.4548148148,2008-11-17,10:54:56
39.998671,116.325116,0,430,39769.4548726852,2008-11-17,10:55:01
39.998671,116.325116,0,430,39769.4549074074,2008-11-17,10:55:04
39.998673,116.325117,0,430,39769.4549305556,2008-11-17,10:55:06
39.998554,116.32516,0,429,39769.4551041667,2008-11-17,10:55:21
39.998508,116.32522,0,427,39769.455162037,2008-11-17,10:55:26
39.998393,116.325261,0,426,39769.4551967593,2008-11-17,10:55:29
39.998288,116.325297,0,423,39769.4552546296,2008-11-17,10:55:34
39.998185,116.325333,0,422,39769.4552893518,2008-11-17,10:55:37
39.998141,116.325349,0,421,39769.4553472222,2008-11-17,10:55:42
39.998105,116.325365,0,421,39769.4554050926,2008-11-17,10:55:47
39.998109,116.325388,0,421,39769.455462963,2008-11-17,10:55:52
39.99804,116.325404,0,421,39769.4555208333,2008-11-17,10:55:57
39.997972,116.325402,0,420,39769.4555787037,2008-11-17,10:56:02
39.997965,116.32538,0,420,39769.4556365741,2008-11-17,10:56:07
39.997904,116.32537,0,420,39769.4556944444,2008-11-17,10:56:12
39.997856,116.325343,0,420,39769.4557523148,2008-11-17,10:56:17
39.997915,116.325298,0,418,39769.4558101852,2008-11-17,10:56:22
39.997991,116.325234,0,414,39769.4558680556,2008-11-17,10:56:27
39.998039,116.325209,0,411,39769.4559259259,2008-11-17,10:56:32
39.99813,116.325229,0,410,39769.4559722222,2008-11-17,10:56:36
39.998065,116.325227,0,410,39769.4560300926,2008-11-17,10:56:41
39.997964,116.325225,0,409,39769.4560763889,2008-11-17,10:56:45
39.997878,116.325208,0,409,39769.4561342593,2008-11-17,10:56:50
39.99787,116.325169,0,409,39769.4561921296,2008-11-17,10:56:55
39.997841,116.325176,0,408,39769.45625,2008-11-17,10:57:00
39.997841,116.325176,0,408,39769.4562847222,2008-11-17,10:57:03
39.997839,116.325171,0,408,39769.4563078704,2008-11-17,10:57:05
39.997882,116.325132,0,408,39769.4563657407,2008-11-17,10:57:10
39.997859,116.325121,0,408,39769.4564236111,2008-11-17,10:57:15
39.997868,116.325103,0,408,39769.4564814815,2008-11-17,10:57:20
39.997852,116.325121,0,408,39769.4565393519,2008-11-17,10:57:25
39.997835,116.325122,0,408,39769.4565972222,2008-11-17,10:57:30
39.997807,116.325093,0,408,39769.4566550926,2008-11-17,10:57:35
39.997781,116.325076,0,407,39769.456712963,2008-11-17,10:57:40
39.997771,116.325055,0,407,39769.4567708333,2008-11-17,10:57:45
39.997748,116.325041,0,407,39769.4568287037,2008-11-17,10:57:50
39.997777,116.325121,0,407,39769.4568865741,2008-11-17,10:57:55
39.997777,116.325121,0,407,39769.4569212963,2008-11-17,10:57:58
39.997774,116.325126,0,407,39769.4569444444,2008-11-17,10:58:00
39.997802,116.325124,0,407,39769.4570023148,2008-11-17,10:58:05
39.997802,116.325124,0,407,39769.457037037,2008-11-17,10:58:08
39.997794,116.325128,0,406,39769.4570601852,2008-11-17,10:58:10
39.997866,116.325215,0,406,39769.4570717593,2008-11-17,10:58:11
39.997874,116.325224,0,406,39769.4571296296,2008-11-17,10:58:16
39.99788,116.325224,0,406,39769.4571875,2008-11-17,10:58:21
39.99788,116.325224,0,406,39769.4572222222,2008-11-17,10:58:24
39.997884,116.325223,0,406,39769.4572453704,2008-11-17,10:58:26
39.997977,116.325251,0,406,39769.4573032407,2008-11-17,10:58:31
39.997955,116.3253,0,406,39769.4573611111,2008-11-17,10:58:36
39.998027,116.325363,0,406,39769.4574189815,2008-11-17,10:58:41
39.998005,116.325402,0,406,39769.4574768519,2008-11-17,10:58:46
39.998014,116.325428,0,406,39769.4575347222,2008-11-17,10:58:51
39.998048,116.325429,0,406,39769.4575925926,2008-11-17,10:58:56
39.998068,116.325414,0,406,39769.457650463,2008-11-17,10:59:01
39.998068,116.325414,0,406,39769.4576851852,2008-11-17,10:59:04
39.998063,116.32541,0,406,39769.4577083333,2008-11-17,10:59:06
39.998035,116.325392,0,406,39769.4577662037,2008-11-17,10:59:11
39.998008,116.325386,0,405,39769.4578240741,2008-11-17,10:59:16
39.998008,116.325386,0,405,39769.4578587963,2008-11-17,10:59:19
39.998,116.325383,0,405,39769.4578819444,2008-11-17,10:59:21
39.997962,116.325404,0,405,39769.4579398148,2008-11-17,10:59:26
39.997952,116.32541,0,405,39769.4579976852,2008-11-17,10:59:31
39.997922,116.325447,0,405,39769.4580555556,2008-11-17,10:59:36
39.997911,116.325456,0,405,39769.4581134259,2008-11-17,10:59:41
39.997879,116.325448,0,404,39769.4581712963,2008-11-17,10:59:46
39.997882,116.325431,0,404,39769.4582291667,2008-11-17,10:59:51
39.997936,116.325401,0,404,39769.458287037,2008-11-17,10:59:56
39.99799,116.325373,0,403,39769.4583449074,2008-11-17,11:00:01
39.998039,116.325321,0,403,39769.4584027778,2008-11-17,11:00:06
39.998069,116.325278,0,403,39769.4584606481,2008-11-17,11:00:11
39.998047,116.325238,0,402,39769.4585185185,2008-11-17,11:00:16
39.997975,116.32524,0,402,39769.4585763889,2008-11-17,11:00:21
39.997918,116.32525,0,401,39769.4586342593,2008-11-17,11:00:26
39.997874,116.325221,0,401,39769.4586921296,2008-11-17,11:00:31
39.997845,116.32519,0,400,39769.45875,2008-11-17,11:00:36
39.997819,116.325159,0,400,39769.4588078704,2008-11-17,11:00:41
39.997787,116.325115,0,400,39769.4588657407,2008-11-17,11:00:46
39.997786,116.325058,0,399,39769.4589236111,2008-11-17,11:00:51
39.99777,116.325031,0,399,39769.4589814815,2008-11-17,11:00:56
39.997794,116.324987,0,399,39769.4590393519,2008-11-17,11:01:01
39.997746,116.325027,0,398,39769.4590972222,2008-11-17,11:01:06
39.997709,116.325065,0,397,39769.4591550926,2008-11-17,11:01:11
39.997713,116.325075,0,397,39769.459212963,2008-11-17,11:01:16
39.997949,116.325127,0,397,39769.4592361111,2008-11-17,11:01:18
39.998053,116.325478,0,396,39769.4592476852,2008-11-17,11:01:19
39.998151,116.32547,0,395,39769.4592939815,2008-11-17,11:01:23
39.998222,116.325451,0,395,39769.4593518519,2008-11-17,11:01:28
39.99824,116.325446,0,395,39769.4594097222,2008-11-17,11:01:33
39.998242,116.325444,0,395,39769.4594675926,2008-11-17,11:01:38
39.998249,116.325442,0,396,39769.459525463,2008-11-17,11:01:43
39.998249,116.325442,0,396,39769.4595601852,2008-11-17,11:01:46
39.998249,116.325442,0,396,39769.4595833333,2008-11-17,11:01:48
39.998221,116.325442,0,396,39769.4596412037,2008-11-17,11:01:53
39.998147,116.32545,0,396,39769.4596990741,2008-11-17,11:01:58
39.998122,116.325446,0,396,39769.4597569444,2008-11-17,11:02:03
39.998131,116.325405,0,396,39769.4598148148,2008-11-17,11:02:08
39.998119,116.325378,0,396,39769.4598726852,2008-11-17,11:02:13
39.998112,116.325388,0,396,39769.4599305556,2008-11-17,11:02:18
39.998112,116.325388,0,396,39769.4599652778,2008-11-17,11:02:21
39.99812,116.325387,0,396,39769.4599884259,2008-11-17,11:02:23
39.99812,116.325375,0,396,39769.4600462963,2008-11-17,11:02:28
39.998059,116.32538,0,396,39769.4601041667,2008-11-17,11:02:33
39.997999,116.325387,0,396,39769.460162037,2008-11-17,11:02:38
39.997971,116.325409,0,396,39769.4602199074,2008-11-17,11:02:43
39.997942,116.325448,0,396,39769.4602777778,2008-11-17,11:02:48
40.003267,116.332106,0,396,39769.4606944444,2008-11-17,11:03:24
40.003354,116.332194,0,396,39769.4607291667,2008-11-17,11:03:27
40.003433,116.332265,0,396,39769.4607638889,2008-11-17,11:03:30
39.998613,116.325778,0,387,39769.4610185185,2008-11-17,11:03:52
39.998507,116.325618,0,323,39769.4610300926,2008-11-17,11:03:53
39.99844,116.325605,0,345,39769.4610416667,2008-11-17,11:03:54
39.998383,116.325524,0,327,39769.461099537,2008-11-17,11:03:59
39.998396,116.325176,0,95,39769.4632407407,2008-11-17,11:07:04
39.998345,116.325154,0,97,39769.4632986111,2008-11-17,11:07:09
39.998324,116.325183,0,99,39769.4633564815,2008-11-17,11:07:14
39.998306,116.325228,0,102,39769.4634143518,2008-11-17,11:07:19
39.998269,116.325246,0,103,39769.4634722222,2008-11-17,11:07:24
39.998255,116.325243,0,105,39769.4635300926,2008-11-17,11:07:29
39.998266,116.325252,0,105,39769.463587963,2008-11-17,11:07:34
39.998302,116.325258,0,104,39769.4636458333,2008-11-17,11:07:39
39.998311,116.325256,0,104,39769.4637037037,2008-11-17,11:07:44
39.998322,116.325255,0,104,39769.4637615741,2008-11-17,11:07:49
39.998322,116.325255,0,104,39769.4637962963,2008-11-17,11:07:52
39.998328,116.325254,0,104,39769.4638194444,2008-11-17,11:07:54
39.998389,116.32527,0,106,39769.4638773148,2008-11-17,11:07:59
39.998451,116.325281,0,109,39769.4639351852,2008-11-17,11:08:04
39.998479,116.325278,0,112,39769.4639930556,2008-11-17,11:08:09
39.998483,116.325278,0,112,39769.4640509259,2008-11-17,11:08:14
39.998483,116.325278,0,112,39769.4640856481,2008-11-17,11:08:17
39.998478,116.325279,0,113,39769.4641087963,2008-11-17,11:08:19
39.99851,116.325286,0,115,39769.4641666667,2008-11-17,11:08:24
39.998552,116.325277,0,118,39769.464224537,2008-11-17,11:08:29
39.998604,116.325261,0,122,39769.4642824074,2008-11-17,11:08:34
39.998651,116.325259,0,124,39769.4643402778,2008-11-17,11:08:39
39.998666,116.325237,0,126,39769.4643981481,2008-11-17,11:08:44
39.998667,116.325218,0,129,39769.4644560185,2008-11-17,11:08:49
39.998667,116.325218,0,129,39769.4644907407,2008-11-17,11:08:52
39.998664,116.325219,0,129,39769.4645138889,2008-11-17,11:08:54
39.998635,116.325241,0,130,39769.4645717593,2008-11-17,11:08:59
39.998614,116.325229,0,130,39769.4646296296,2008-11-17,11:09:04
39.998636,116.325179,0,130,39769.4646875,2008-11-17,11:09:09
39.998646,116.325168,0,130,39769.4647453704,2008-11-17,11:09:14
39.998674,116.325171,0,130,39769.4648032407,2008-11-17,11:09:19
39.998663,116.325173,0,130,39769.4648611111,2008-11-17,11:09:24
39.998653,116.325174,0,130,39769.4649189815,2008-11-17,11:09:29
39.998653,116.325174,0,130,39769.4649537037,2008-11-17,11:09:32
39.998647,116.32517,0,130,39769.4649768519,2008-11-17,11:09:34
39.998617,116.325162,0,130,39769.4650347222,2008-11-17,11:09:39
39.998523,116.325173,0,130,39769.4650925926,2008-11-17,11:09:44
39.99845,116.325199,0,129,39769.465150463,2008-11-17,11:09:49
39.998405,116.325171,0,129,39769.4652083333,2008-11-17,11:09:54
39.998351,116.325165,0,130,39769.4652662037,2008-11-17,11:09:59
39.998311,116.325155,0,129,39769.4653240741,2008-11-17,11:10:04
39.998284,116.32511,0,130,39769.4653819444,2008-11-17,11:10:09
39.998273,116.325053,0,130,39769.4654398148,2008-11-17,11:10:14
39.998262,116.325027,0,130,39769.4654976852,2008-11-17,11:10:19
39.998281,116.325025,0,130,39769.4655555556,2008-11-17,11:10:24
39.998274,116.325025,0,130,39769.4656134259,2008-11-17,11:10:29
39.998274,116.325025,0,130,39769.4656481481,2008-11-17,11:10:32
39.998277,116.325025,0,130,39769.4656712963,2008-11-17,11:10:34
39.998376,116.325086,0,129,39769.4657175926,2008-11-17,11:10:38
39.998463,116.325179,0,129,39769.465775463,2008-11-17,11:10:43
39.998472,116.32519,0,128,39769.4658333333,2008-11-17,11:10:48
39.998443,116.325191,0,128,39769.4658912037,2008-11-17,11:10:53
39.998383,116.325241,0,127,39769.4659490741,2008-11-17,11:10:58
39.998319,116.325344,0,127,39769.4660069444,2008-11-17,11:11:03
39.998257,116.325433,0,127,39769.4660532407,2008-11-17,11:11:07
39.998278,116.325353,0,127,39769.4661111111,2008-11-17,11:11:12
39.998281,116.325337,0,127,39769.4661689815,2008-11-17,11:11:17
39.99827,116.325265,0,127,39769.4662268519,2008-11-17,11:11:22
39.998304,116.32523,0,126,39769.4662847222,2008-11-17,11:11:27
39.998332,116.325198,0,125,39769.4663425926,2008-11-17,11:11:32
39.998324,116.325216,0,123,39769.466400463,2008-11-17,11:11:37
39.998344,116.325219,0,121,39769.4664583333,2008-11-17,11:11:42
39.998359,116.325198,0,119,39769.4665162037,2008-11-17,11:11:47
39.998379,116.325184,0,118,39769.4665740741,2008-11-17,11:11:52
39.998397,116.325109,0,118,39769.4666319444,2008-11-17,11:11:57
39.998414,116.325035,0,118,39769.4666898148,2008-11-17,11:12:02
39.998414,116.325035,0,118,39769.466724537,2008-11-17,11:12:05
39.998417,116.325028,0,117,39769.4667476852,2008-11-17,11:12:07
39.998372,116.324949,0,117,39769.4668055556,2008-11-17,11:12:12
39.998392,116.324914,0,116,39769.4668634259,2008-11-17,11:12:17
39.998392,116.324914,0,116,39769.4668981481,2008-11-17,11:12:20
39.998396,116.324922,0,115,39769.4669212963,2008-11-17,11:12:22
39.998392,116.324956,0,113,39769.4669791667,2008-11-17,11:12:27
39.998357,116.324981,0,111,39769.467037037,2008-11-17,11:12:32
39.998343,116.325006,0,110,39769.4670949074,2008-11-17,11:12:37
39.998324,116.324967,0,106,39769.4671527778,2008-11-17,11:12:42
39.998363,116.324952,0,104,39769.4672106481,2008-11-17,11:12:47
39.998391,116.324946,0,102,39769.4672685185,2008-11-17,11:12:52
39.99844,116.32511,0,105,39769.4672916667,2008-11-17,11:12:54
39.998463,116.325136,0,103,39769.467349537,2008-11-17,11:12:59
39.998454,116.32512,0,102,39769.4674074074,2008-11-17,11:13:04
39.998433,116.325056,0,104,39769.4674652778,2008-11-17,11:13:09
39.998402,116.325,0,103,39769.4675231481,2008-11-17,11:13:14
39.998372,116.32496,0,103,39769.4675810185,2008-11-17,11:13:19
39.998367,116.324978,0,102,39769.4676388889,2008-11-17,11:13:24
39.998366,116.324949,0,102,39769.4676967593,2008-11-17,11:13:29
39.998359,116.324919,0,103,39769.4677546296,2008-11-17,11:13:34
39.99839,116.324882,0,103,39769.4678125,2008-11-17,11:13:39
39.998394,116.324849,0,103,39769.4678703704,2008-11-17,11:13:44
39.998401,116.324758,0,104,39769.4679282407,2008-11-17,11:13:49
39.998366,116.324703,0,104,39769.4679861111,2008-11-17,11:13:54
39.998322,116.32467,0,103,39769.4680439815,2008-11-17,11:13:59
39.998294,116.324602,0,102,39769.4681018519,2008-11-17,11:14:04
39.998295,116.324556,0,100,39769.4681597222,2008-11-17,11:14:09
39.998311,116.324541,0,97,39769.4682175926,2008-11-17,11:14:14
39.99833,116.324551,0,93,39769.468275463,2008-11-17,11:14:19
39.998337,116.324566,0,88,39769.4683333333,2008-11-17,11:14:24
39.99834,116.324549,0,83,39769.4683912037,2008-11-17,11:14:29
39.998332,116.324531,0,77,39769.4684490741,2008-11-17,11:14:34
39.998318,116.32448,0,71,39769.4685069444,2008-11-17,11:14:39
39.998278,116.324437,0,65,39769.4685648148,2008-11-17,11:14:44
39.998262,116.324393,0,60,39769.4686226852,2008-11-17,11:14:49
39.998241,116.324291,0,54,39769.4686805556,2008-11-17,11:14:54
39.998246,116.324247,0,47,39769.4687384259,2008-11-17,11:14:59
39.998248,116.324198,0,41,39769.4687962963,2008-11-17,11:15:04
39.99826,116.324224,0,33,39769.4688541667,2008-11-17,11:15:09
39.998283,116.324272,0,24,39769.468912037,2008-11-17,11:15:14
39.998283,116.324368,0,15,39769.4689699074,2008-11-17,11:15:19
39.998294,116.324484,0,15,39769.4690277778,2008-11-17,11:15:24
39.998284,116.324512,0,14,39769.4690856481,2008-11-17,11:15:29
39.998268,116.324489,0,12,39769.4691435185,2008-11-17,11:15:34
39.998238,116.324451,0,11,39769.4692013889,2008-11-17,11:15:39
39.998229,116.324406,0,9,39769.4692592593,2008-11-17,11:15:44
39.998207,116.324376,0,7,39769.4693171296,2008-11-17,11:15:49
39.998209,116.324397,0,6,39769.469375,2008-11-17,11:15:54
39.998183,116.324298,0,5,39769.4694328704,2008-11-17,11:15:59
39.998123,116.324284,0,4,39769.4694907407,2008-11-17,11:16:04
39.998089,116.324189,0,3,39769.4695486111,2008-11-17,11:16:09
39.99807,116.324137,0,2,39769.4696064815,2008-11-17,11:16:14
39.998082,116.324132,0,0,39769.4696643518,2008-11-17,11:16:19
39.998073,116.324151,0,1,39769.4697222222,2008-11-17,11:16:24
39.998057,116.32408,0,1,39769.4697800926,2008-11-17,11:16:29
39.99808,116.324031,0,0,39769.469837963,2008-11-17,11:16:34
39.998116,116.324002,0,0,39769.4698958333,2008-11-17,11:16:39
39.99816,116.323975,0,-1,39769.4699537037,2008-11-17,11:16:44
39.998224,116.324032,0,-3,39769.4700115741,2008-11-17,11:16:49
39.998236,116.324093,0,-4,39769.4700694444,2008-11-17,11:16:54
39.998258,116.3242,0,-7,39769.4701273148,2008-11-17,11:16:59
39.998256,116.324212,0,-9,39769.4701851852,2008-11-17,11:17:04
39.998256,116.324212,0,-9,39769.4702199074,2008-11-17,11:17:07
39.998253,116.324212,0,-12,39769.4702430556,2008-11-17,11:17:09
39.998271,116.324352,0,-14,39769.4702777778,2008-11-17,11:17:12
39.998271,116.324452,0,-15,39769.4703356481,2008-11-17,11:17:17
39.998261,116.324484,0,-16,39769.4703935185,2008-11-17,11:17:22
39.998262,116.324589,0,-16,39769.4704513889,2008-11-17,11:17:27
39.998277,116.324664,0,-17,39769.4705092593,2008-11-17,11:17:32
39.998279,116.324675,0,-17,39769.4705671296,2008-11-17,11:17:37
39.998279,116.324675,0,-17,39769.470625,2008-11-17,11:17:42
39.998284,116.324674,0,-17,39769.4706828704,2008-11-17,11:17:47
39.998283,116.324675,0,-17,39769.4707407407,2008-11-17,11:17:52
39.998283,116.324676,0,-17,39769.4707986111,2008-11-17,11:17:57
39.998282,116.324678,0,-17,39769.4708564815,2008-11-17,11:18:02
39.99829,116.32468,0,-17,39769.4709143518,2008-11-17,11:18:07
39.998288,116.324684,0,-18,39769.4709722222,2008-11-17,11:18:12
39.998288,116.324684,0,-18,39769.4710069444,2008-11-17,11:18:15
39.998281,116.324688,0,-18,39769.4710300926,2008-11-17,11:18:17
39.99829,116.324686,0,-18,39769.471087963,2008-11-17,11:18:22
39.998306,116.32468,0,-18,39769.4711458333,2008-11-17,11:18:27
39.998345,116.324667,0,-18,39769.4712037037,2008-11-17,11:18:32
39.998313,116.324674,0,-18,39769.4712615741,2008-11-17,11:18:37
39.998282,116.324648,0,-17,39769.4713194444,2008-11-17,11:18:42
39.998252,116.324639,0,-17,39769.4713773148,2008-11-17,11:18:47
39.998238,116.324588,0,-17,39769.4714351852,2008-11-17,11:18:52
39.998246,116.324531,0,-17,39769.4714930556,2008-11-17,11:18:57
39.998246,116.324531,0,-17,39769.4715277778,2008-11-17,11:19:00
39.998245,116.324536,0,-17,39769.4715509259,2008-11-17,11:19:02
39.998226,116.324597,0,-17,39769.4716087963,2008-11-17,11:19:07
39.9982,116.324559,0,-18,39769.4716666667,2008-11-17,11:19:12
39.998165,116.324545,0,-18,39769.471724537,2008-11-17,11:19:17
39.998147,116.324509,0,-18,39769.4717824074,2008-11-17,11:19:22
39.998131,116.324499,0,-19,39769.4718402778,2008-11-17,11:19:27
39.998121,116.324481,0,-19,39769.4718981481,2008-11-17,11:19:32
39.998121,116.32443,0,-20,39769.4719560185,2008-11-17,11:19:37
39.998118,116.324395,0,-21,39769.4720138889,2008-11-17,11:19:42
39.998078,116.324336,0,-22,39769.4720717593,2008-11-17,11:19:47
39.998043,116.324256,0,-22,39769.4721296296,2008-11-17,11:19:52
39.998024,116.324141,0,-22,39769.4721875,2008-11-17,11:19:57
39.998003,116.324047,0,-23,39769.4722453704,2008-11-17,11:20:02
39.997986,116.323973,0,-23,39769.4723032407,2008-11-17,11:20:07
39.998028,116.324025,0,-24,39769.4723611111,2008-11-17,11:20:12
39.998024,116.324045,0,-26,39769.4724189815,2008-11-17,11:20:17
39.998014,116.324034,0,-27,39769.4724768519,2008-11-17,11:20:22
39.998069,116.324006,0,-31,39769.4725347222,2008-11-17,11:20:27
39.998151,116.323965,0,-35,39769.4725925926,2008-11-17,11:20:32
39.998159,116.323953,0,-41,39769.472650463,2008-11-17,11:20:37
39.998235,116.324048,0,-45,39769.4726851852,2008-11-17,11:20:40
39.998319,116.324094,0,-51,39769.4727430556,2008-11-17,11:20:45
39.998344,116.324093,0,-58,39769.4728009259,2008-11-17,11:20:50
39.998337,116.324115,0,-63,39769.4728587963,2008-11-17,11:20:55
39.998279,116.324161,0,-67,39769.4729166667,2008-11-17,11:21:00
39.998223,116.324177,0,-69,39769.472974537,2008-11-17,11:21:05
39.998174,116.324186,0,-70,39769.4730324074,2008-11-17,11:21:10
39.998157,116.32423,0,-69,39769.4730902778,2008-11-17,11:21:15
39.998124,116.324298,0,-68,39769.4731481481,2008-11-17,11:21:20
39.998124,116.324298,0,-68,39769.4731828704,2008-11-17,11:21:23
39.998117,116.324306,0,-67,39769.4732060185,2008-11-17,11:21:25
39.998129,116.324263,0,-68,39769.4732638889,2008-11-17,11:21:30
39.99808,116.324324,0,-68,39769.4733217593,2008-11-17,11:21:35
39.998069,116.324366,0,-69,39769.4733796296,2008-11-17,11:21:40
39.998091,116.324418,0,-71,39769.4734375,2008-11-17,11:21:45
39.998115,116.324435,0,-72,39769.4734953704,2008-11-17,11:21:50
39.998127,116.324417,0,-73,39769.4735532407,2008-11-17,11:21:55
39.998125,116.324429,0,-76,39769.4736111111,2008-11-17,11:22:00
39.998112,116.324439,0,-79,39769.4736689815,2008-11-17,11:22:05
39.998091,116.324446,0,-83,39769.4737268519,2008-11-17,11:22:10
39.998082,116.324451,0,-86,39769.4737847222,2008-11-17,11:22:15
39.998077,116.32445,0,-89,39769.4738425926,2008-11-17,11:22:20
39.998077,116.32445,0,-89,39769.4738773148,2008-11-17,11:22:23
39.998074,116.324446,0,-92,39769.473900463,2008-11-17,11:22:25
39.998095,116.324463,0,-93,39769.4739583333,2008-11-17,11:22:30
39.998069,116.324504,0,-93,39769.4740162037,2008-11-17,11:22:35
39.998059,116.324535,0,-93,39769.4740740741,2008-11-17,11:22:40
39.998086,116.324469,0,-93,39769.4741319444,2008-11-17,11:22:45
39.998102,116.324426,0,-92,39769.4741898148,2008-11-17,11:22:50
39.998143,116.324349,0,-93,39769.4742476852,2008-11-17,11:22:55
39.99817,116.324298,0,-92,39769.4743055556,2008-11-17,11:23:00
39.998179,116.324232,0,-92,39769.4743634259,2008-11-17,11:23:05
39.998136,116.324217,0,-92,39769.4744212963,2008-11-17,11:23:10
39.998118,116.324227,0,-92,39769.4744791667,2008-11-17,11:23:15
39.998112,116.32421,0,-92,39769.474537037,2008-11-17,11:23:20
39.998123,116.324145,0,-92,39769.4745949074,2008-11-17,11:23:25
39.998094,116.324146,0,-91,39769.4746527778,2008-11-17,11:23:30
39.998033,116.324194,0,-91,39769.4747106481,2008-11-17,11:23:35
39.997932,116.32423,0,-92,39769.4747685185,2008-11-17,11:23:40
39.997845,116.324283,0,-93,39769.4748263889,2008-11-17,11:23:45
39.997743,116.324282,0,-93,39769.4748842593,2008-11-17,11:23:50
39.997666,116.324346,0,-95,39769.4749421296,2008-11-17,11:23:55
39.997639,116.324436,0,-100,39769.475,2008-11-17,11:24:00
39.997596,116.3244,0,-103,39769.4750578704,2008-11-17,11:24:05
39.997605,116.324419,0,-109,39769.4751157407,2008-11-17,11:24:10
39.997662,116.324373,0,-112,39769.4751736111,2008-11-17,11:24:15
39.997697,116.324365,0,-114,39769.4752314815,2008-11-17,11:24:20
39.997787,116.32438,0,-115,39769.4752893519,2008-11-17,11:24:25
39.997844,116.324366,0,-115,39769.4753472222,2008-11-17,11:24:30
39.997903,116.324363,0,-115,39769.4754050926,2008-11-17,11:24:35
39.997917,116.324351,0,-115,39769.475462963,2008-11-17,11:24:40
39.997917,116.324351,0,-115,39769.4754976852,2008-11-17,11:24:43
39.997922,116.324354,0,-115,39769.4755208333,2008-11-17,11:24:45
39.997962,116.324333,0,-114,39769.4755787037,2008-11-17,11:24:50
39.997972,116.324322,0,-112,39769.4756365741,2008-11-17,11:24:55
39.997987,116.324269,0,-111,39769.4756944444,2008-11-17,11:25:00
39.997982,116.324287,0,-110,39769.4757523148,2008-11-17,11:25:05
39.997982,116.324287,0,-110,39769.475787037,2008-11-17,11:25:08
39.997984,116.324286,0,-108,39769.4758101852,2008-11-17,11:25:10
39.997992,116.324249,0,-106,39769.4758680556,2008-11-17,11:25:15
39.998007,116.32429,0,-104,39769.4759259259,2008-11-17,11:25:20
39.998034,116.324299,0,-102,39769.4759837963,2008-11-17,11:25:25
39.998052,116.324327,0,-100,39769.4760416667,2008-11-17,11:25:30
39.998082,116.324392,0,-100,39769.476099537,2008-11-17,11:25:35
39.998145,116.324431,0,-99,39769.4761574074,2008-11-17,11:25:40
39.99818,116.324426,0,-98,39769.4762152778,2008-11-17,11:25:45
39.998212,116.324384,0,-96,39769.4762731481,2008-11-17,11:25:50
39.998211,116.324373,0,-93,39769.4763310185,2008-11-17,11:25:55
39.998211,116.324373,0,-93,39769.4763657407,2008-11-17,11:25:58
39.998203,116.324377,0,-90,39769.4763888889,2008-11-17,11:26:00
39.998214,116.324384,0,-87,39769.4764467593,2008-11-17,11:26:05
39.998237,116.324415,0,-88,39769.4765046296,2008-11-17,11:26:10
39.998236,116.32446,0,-85,39769.4765625,2008-11-17,11:26:15
39.99823,116.324471,0,-82,39769.4766203704,2008-11-17,11:26:20
39.998214,116.324475,0,-80,39769.4766782407,2008-11-17,11:26:25
39.998203,116.324474,0,-79,39769.4767361111,2008-11-17,11:26:30
39.99818,116.324383,0,-78,39769.4767939815,2008-11-17,11:26:35
39.998154,116.324321,0,-75,39769.4768518518,2008-11-17,11:26:40
39.99815,116.32428,0,-73,39769.4769097222,2008-11-17,11:26:45
39.998125,116.324201,0,-72,39769.4769675926,2008-11-17,11:26:50
39.9981,116.324222,0,-67,39769.477025463,2008-11-17,11:26:55
39.998097,116.324157,0,-63,39769.4770833333,2008-11-17,11:27:00
39.998098,116.324097,0,-62,39769.4771412037,2008-11-17,11:27:05
39.998098,116.324097,0,-62,39769.4771759259,2008-11-17,11:27:08
39.998098,116.32409,0,-59,39769.4771990741,2008-11-17,11:27:10
39.998073,116.324088,0,-58,39769.4772569444,2008-11-17,11:27:15
39.998067,116.324071,0,-56,39769.4773148148,2008-11-17,11:27:20
39.998091,116.324011,0,-54,39769.4773726852,2008-11-17,11:27:25
39.998106,116.323979,0,-52,39769.4774305556,2008-11-17,11:27:30
39.998226,116.324832,0,-60,39769.477650463,2008-11-17,11:27:49
39.998227,116.324961,0,-61,39769.4776851852,2008-11-17,11:27:52
39.998235,116.324757,0,-60,39769.4777314815,2008-11-17,11:27:56
39.998223,116.324725,0,-62,39769.4777893518,2008-11-17,11:28:01
39.998226,116.324837,0,-61,39769.4778472222,2008-11-17,11:28:06
39.998243,116.32492,0,-53,39769.4779050926,2008-11-17,11:28:11
39.998216,116.324734,0,-65,39769.4779513889,2008-11-17,11:28:15
39.998189,116.324768,0,-67,39769.4780092593,2008-11-17,11:28:20
39.998163,116.324788,0,-64,39769.4780671296,2008-11-17,11:28:25
39.99812,116.324635,0,-86,39769.4781018518,2008-11-17,11:28:28
39.998107,116.324526,0,-103,39769.4781597222,2008-11-17,11:28:33
39.998116,116.324563,0,-99,39769.4782175926,2008-11-17,11:28:38
39.998164,116.324587,0,-87,39769.478275463,2008-11-17,11:28:43
39.998231,116.324707,0,-48,39769.4783101852,2008-11-17,11:28:46
39.998294,116.324839,0,-8,39769.4783333333,2008-11-17,11:28:48
39.998342,116.324909,0,23,39769.4783564815,2008-11-17,11:28:50
39.998371,116.324978,0,48,39769.4783680556,2008-11-17,11:28:51
39.998399,116.325054,0,79,39769.4783912037,2008-11-17,11:28:53
39.998424,116.325115,0,111,39769.4784259259,2008-11-17,11:28:56
39.998454,116.325249,0,145,39769.4784722222,2008-11-17,11:29:00
39.998487,116.325341,0,187,39769.4785069444,2008-11-17,11:29:03
39.998531,116.32541,0,227,39769.4785416667,2008-11-17,11:29:06
39.998583,116.325448,0,254,39769.478599537,2008-11-17,11:29:11
39.998615,116.325498,0,289,39769.4786458333,2008-11-17,11:29:15
39.998608,116.325429,0,292,39769.4787037037,2008-11-17,11:29:20
39.998576,116.32534,0,271,39769.4787615741,2008-11-17,11:29:25
39.998374,116.325014,0,90,39769.4787847222,2008-11-17,11:29:27
39.99829,116.324876,0,11,39769.4787962963,2008-11-17,11:29:28
39.998283,116.32483,0,0,39769.4788541667,2008-11-17,11:29:33
39.998335,116.32482,0,13,39769.478912037,2008-11-17,11:29:38
39.998376,116.324852,0,42,39769.4789699074,2008-11-17,11:29:43
39.998402,116.324802,0,53,39769.4790277778,2008-11-17,11:29:48
39.998402,116.324776,0,58,39769.4790856481,2008-11-17,11:29:53
39.998393,116.324707,0,50,39769.4791435185,2008-11-17,11:29:58
39.998379,116.324699,0,47,39769.4792013889,2008-11-17,11:30:03
39.998352,116.324597,0,18,39769.4792592593,2008-11-17,11:30:08
39.998352,116.324597,0,18,39769.4792939815,2008-11-17,11:30:11
39.998348,116.324603,0,14,39769.4793171296,2008-11-17,11:30:13
39.998336,116.32473,0,15,39769.479375,2008-11-17,11:30:18
39.99834,116.324824,0,17,39769.4794328704,2008-11-17,11:30:23
39.998317,116.324875,0,17,39769.4794907407,2008-11-17,11:30:28
39.998286,116.324903,0,14,39769.4795486111,2008-11-17,11:30:33
39.998275,116.324917,0,15,39769.4796064815,2008-11-17,11:30:38
39.998236,116.324953,0,15,39769.4796643518,2008-11-17,11:30:43
39.998276,116.325034,0,14,39769.4797800926,2008-11-17,11:30:53
39.998254,116.325108,0,14,39769.479837963,2008-11-17,11:30:58
39.998228,116.325076,0,13,39769.4798958333,2008-11-17,11:31:03
39.998217,116.325051,0,13,39769.4799421296,2008-11-17,11:31:07
39.998176,116.324991,0,12,39769.4800115741,2008-11-17,11:31:13
39.998153,116.324933,0,11,39769.4800694444,2008-11-17,11:31:18
39.998162,116.324927,0,12,39769.4801273148,2008-11-17,11:31:23
39.998162,116.324927,0,12,39769.480162037,2008-11-17,11:31:26
39.998164,116.324923,0,11,39769.4801851852,2008-11-17,11:31:28
39.998187,116.324869,0,11,39769.4802430556,2008-11-17,11:31:33
39.99821,116.324867,0,10,39769.4803009259,2008-11-17,11:31:38
39.998277,116.324893,0,10,39769.4803587963,2008-11-17,11:31:43
39.998297,116.324918,0,9,39769.4804166667,2008-11-17,11:31:48
39.998285,116.324905,0,10,39769.480474537,2008-11-17,11:31:53
39.998288,116.324821,0,9,39769.4805324074,2008-11-17,11:31:58
39.998288,116.324821,0,9,39769.4805671296,2008-11-17,11:32:01
39.998293,116.32482,0,9,39769.4805902778,2008-11-17,11:32:03
39.998264,116.324931,0,7,39769.4806481482,2008-11-17,11:32:08
39.998271,116.32501,0,6,39769.4807060185,2008-11-17,11:32:13
39.998311,116.325108,0,4,39769.4807638889,2008-11-17,11:32:18
39.998352,116.325232,0,3,39769.4808101852,2008-11-17,11:32:22
39.998379,116.325344,0,2,39769.4808564815,2008-11-17,11:32:26
39.998418,116.325434,0,1,39769.4809143519,2008-11-17,11:32:31
39.998422,116.325417,0,1,39769.4809722222,2008-11-17,11:32:36
39.998377,116.325342,0,1,39769.4810300926,2008-11-17,11:32:41
39.998346,116.325181,0,1,39769.4810648148,2008-11-17,11:32:44
39.998341,116.32506,0,1,39769.481099537,2008-11-17,11:32:47
39.998341,116.325005,0,1,39769.4811574074,2008-11-17,11:32:52
39.998311,116.3249,0,3,39769.4812152778,2008-11-17,11:32:57
39.998359,116.324941,0,4,39769.4812731481,2008-11-17,11:33:02
39.998373,116.324939,0,4,39769.4813310185,2008-11-17,11:33:07
39.998378,116.32497,0,4,39769.4813888889,2008-11-17,11:33:12
39.998373,116.325015,0,5,39769.4814467593,2008-11-17,11:33:17
39.998348,116.325009,0,5,39769.4815046296,2008-11-17,11:33:22
39.998349,116.325068,0,6,39769.4815625,2008-11-17,11:33:27
39.998321,116.325115,0,5,39769.4816203704,2008-11-17,11:33:32
39.998331,116.325143,0,5,39769.4816782407,2008-11-17,11:33:37
39.998331,116.325143,0,5,39769.481712963,2008-11-17,11:33:40
39.99833,116.32515,0,6,39769.4817361111,2008-11-17,11:33:42
39.998307,116.3251,0,8,39769.4817939815,2008-11-17,11:33:47
39.998288,116.32499,0,8,39769.4818518519,2008-11-17,11:33:52
39.998257,116.324892,0,8,39769.4819097222,2008-11-17,11:33:57
39.998246,116.32486,0,9,39769.4819675926,2008-11-17,11:34:02
39.998264,116.324889,0,8,39769.482025463,2008-11-17,11:34:07
39.998296,116.324881,0,8,39769.4820833333,2008-11-17,11:34:12
39.998296,116.324865,0,9,39769.4821412037,2008-11-17,11:34:17
39.998298,116.324846,0,9,39769.4821990741,2008-11-17,11:34:22
39.998298,116.324846,0,9,39769.4822337963,2008-11-17,11:34:25
39.998305,116.324846,0,10,39769.4822569444,2008-11-17,11:34:27
39.9983,116.324812,0,10,39769.4823148148,2008-11-17,11:34:32
39.998283,116.324752,0,9,39769.4823726852,2008-11-17,11:34:37
39.998281,116.324701,0,9,39769.4824305556,2008-11-17,11:34:42
39.998295,116.324733,0,9,39769.4824884259,2008-11-17,11:34:47
39.99831,116.324733,0,8,39769.4825462963,2008-11-17,11:34:52
39.99833,116.324724,0,7,39769.4826041667,2008-11-17,11:34:57
39.998353,116.32473,0,7,39769.482662037,2008-11-17,11:35:02
39.998353,116.32473,0,7,39769.4826967593,2008-11-17,11:35:05
39.998353,116.324728,0,7,39769.4827199074,2008-11-17,11:35:07
39.998321,116.324741,0,7,39769.4827777778,2008-11-17,11:35:12
39.998285,116.324758,0,6,39769.4828356481,2008-11-17,11:35:17
39.998274,116.3248,0,6,39769.4828935185,2008-11-17,11:35:22
39.998279,116.324817,0,5,39769.4829513889,2008-11-17,11:35:27
39.998314,116.324793,0,5,39769.4830092593,2008-11-17,11:35:32
39.998321,116.324781,0,4,39769.4830671296,2008-11-17,11:35:37
39.998299,116.324737,0,3,39769.483125,2008-11-17,11:35:42
39.998292,116.324698,0,3,39769.4831828704,2008-11-17,11:35:47
39.998247,116.324726,0,4,39769.4832407407,2008-11-17,11:35:52
39.998256,116.32466,0,4,39769.4832986111,2008-11-17,11:35:57
39.998322,116.323954,0,13,39769.4837268519,2008-11-17,11:36:34
39.998226,116.324158,0,13,39769.4837384259,2008-11-17,11:36:35
39.998175,116.324319,0,12,39769.48375,2008-11-17,11:36:36
39.99828,116.324398,0,12,39769.4837731481,2008-11-17,11:36:38
39.99834,116.324311,0,13,39769.4837962963,2008-11-17,11:36:40
39.998365,116.324458,0,13,39769.4838541667,2008-11-17,11:36:45
39.998353,116.324494,0,13,39769.483912037,2008-11-17,11:36:50
39.998293,116.324592,0,12,39769.4839699074,2008-11-17,11:36:55
39.998241,116.324592,0,12,39769.4840277778,2008-11-17,11:37:00
39.998198,116.324587,0,13,39769.4840856481,2008-11-17,11:37:05
39.998255,116.324589,0,22,39769.4841435185,2008-11-17,11:37:10
39.99833,116.324562,0,25,39769.4842013889,2008-11-17,11:37:15
39.998344,116.324599,0,25,39769.4842592593,2008-11-17,11:37:20
39.998242,116.32439,0,34,39769.4870949074,2008-11-17,11:41:25
39.999641,116.327905,0,64,39769.4878703704,2008-11-17,11:42:32
39.998644,116.326091,0,-15,39769.4878935185,2008-11-17,11:42:34
39.998652,116.325936,0,-4,39769.4879166667,2008-11-17,11:42:36
39.998626,116.325769,0,6,39769.4879282407,2008-11-17,11:42:37
39.998608,116.325636,0,17,39769.4879398148,2008-11-17,11:42:38
39.998587,116.325467,0,29,39769.4879513889,2008-11-17,11:42:39
39.998582,116.325399,0,34,39769.4880092593,2008-11-17,11:42:44
39.998583,116.325387,0,35,39769.4880671296,2008-11-17,11:42:49
39.998593,116.325386,0,38,39769.4881828704,2008-11-17,11:42:59
39.998622,116.325312,0,82,39769.4882291667,2008-11-17,11:43:03
39.998575,116.325241,0,72,39769.488287037,2008-11-17,11:43:08
39.998541,116.325182,0,64,39769.4883449074,2008-11-17,11:43:13
39.998502,116.325067,0,51,39769.4883796296,2008-11-17,11:43:16
39.9985,116.325024,0,50,39769.4884375,2008-11-17,11:43:21
39.998477,116.324955,0,44,39769.4884953704,2008-11-17,11:43:26
39.998477,116.324955,0,44,39769.4885300926,2008-11-17,11:43:29
39.998472,116.32495,0,41,39769.4885532407,2008-11-17,11:43:31
39.998454,116.324891,0,39,39769.4886111111,2008-11-17,11:43:36
39.998467,116.324766,0,40,39769.4886574074,2008-11-17,11:43:40
39.998462,116.32471,0,40,39769.4887152778,2008-11-17,11:43:45
39.998462,116.32471,0,40,39769.48875,2008-11-17,11:43:48
39.99846,116.324709,0,40,39769.4887731481,2008-11-17,11:43:50
39.99845,116.324711,0,39,39769.4888310185,2008-11-17,11:43:55
39.998444,116.324714,0,39,39769.4888888889,2008-11-17,11:44:00
39.998444,116.324714,0,39,39769.4889467593,2008-11-17,11:44:05
39.998444,116.324714,0,39,39769.4889814815,2008-11-17,11:44:08
39.998442,116.324712,0,39,39769.4890046296,2008-11-17,11:44:10
39.998377,116.324627,0,37,39769.4890509259,2008-11-17,11:44:14
39.99835,116.324609,0,36,39769.4891087963,2008-11-17,11:44:19
39.99834,116.324619,0,36,39769.4891666667,2008-11-17,11:44:24
39.998331,116.324632,0,36,39769.489224537,2008-11-17,11:44:29
39.998337,116.324662,0,36,39769.4892824074,2008-11-17,11:44:34
39.998337,116.324662,0,36,39769.4893171296,2008-11-17,11:44:37
39.998329,116.324664,0,36,39769.4893402778,2008-11-17,11:44:39
39.998315,116.324724,0,37,39769.4893981481,2008-11-17,11:44:44
39.998328,116.324726,0,37,39769.4894560185,2008-11-17,11:44:49
39.998328,116.324726,0,37,39769.4894907407,2008-11-17,11:44:52
39.998328,116.324721,0,37,39769.4895138889,2008-11-17,11:44:54
39.998323,116.324744,0,38,39769.4895717593,2008-11-17,11:44:59
39.998314,116.32475,0,38,39769.4896296296,2008-11-17,11:45:04
39.998314,116.32475,0,38,39769.4896643519,2008-11-17,11:45:07
39.998314,116.324752,0,38,39769.4896875,2008-11-17,11:45:09
39.998363,116.324954,0,40,39769.4898032407,2008-11-17,11:45:19
39.998361,116.324956,0,40,39769.4898611111,2008-11-17,11:45:24
39.998365,116.324956,0,40,39769.4899189815,2008-11-17,11:45:29
39.998368,116.324957,0,40,39769.4899768519,2008-11-17,11:45:34
39.998368,116.324957,0,40,39769.4900115741,2008-11-17,11:45:37
39.998362,116.324958,0,40,39769.4900347222,2008-11-17,11:45:39
39.998327,116.324954,0,40,39769.4900925926,2008-11-17,11:45:44
39.998181,116.324929,0,52,39769.4924537037,2008-11-17,11:49:08
39.998299,116.325395,0,32,39769.4926851852,2008-11-17,11:49:28
39.998418,116.325443,0,32,39769.4927199074,2008-11-17,11:49:31
39.998439,116.325613,0,32,39769.4927662037,2008-11-17,11:49:35
39.998441,116.325763,0,33,39769.4927893518,2008-11-17,11:49:37
39.998464,116.325804,0,37,39769.4928472222,2008-11-17,11:49:42
39.998504,116.325754,0,43,39769.4929050926,2008-11-17,11:49:47
39.998497,116.32575,0,43,39769.492962963,2008-11-17,11:49:52
39.998497,116.32575,0,43,39769.4929976852,2008-11-17,11:49:55
39.998489,116.325745,0,43,39769.4930208333,2008-11-17,11:49:57
39.99848,116.325735,0,43,39769.4930787037,2008-11-17,11:50:02
39.998421,116.325466,0,39,39769.4931134259,2008-11-17,11:50:05
39.99838,116.325259,0,40,39769.493125,2008-11-17,11:50:06
39.998345,116.325091,0,43,39769.4931365741,2008-11-17,11:50:07
39.998307,116.324885,0,48,39769.4931481481,2008-11-17,11:50:08
39.998276,116.32472,0,51,39769.4931597222,2008-11-17,11:50:09
39.998226,116.324387,0,58,39769.4931712963,2008-11-17,11:50:10
39.998224,116.324572,0,55,39769.4931944444,2008-11-17,11:50:12
39.998254,116.324696,0,60,39769.4932291667,2008-11-17,11:50:15
39.99832,116.324814,0,80,39769.493287037,2008-11-17,11:50:20
39.99832,116.324814,0,80,39769.4933449074,2008-11-17,11:50:25
39.99832,116.324814,0,80,39769.4933796296,2008-11-17,11:50:28
39.998325,116.324817,0,81,39769.4934027778,2008-11-17,11:50:30
39.998334,116.324832,0,83,39769.4934606481,2008-11-17,11:50:35
39.998386,116.324939,0,86,39769.4934722222,2008-11-17,11:50:36
39.998371,116.325042,0,4,39769.4934837963,2008-11-17,11:50:37
39.998398,116.325149,0,-48,39769.4935069444,2008-11-17,11:50:39
39.998443,116.325185,0,-46,39769.4935648148,2008-11-17,11:50:44
39.998461,116.325208,0,-37,39769.4936226852,2008-11-17,11:50:49
39.998463,116.325208,0,-37,39769.4936805556,2008-11-17,11:50:54
39.998464,116.325212,0,-30,39769.4937384259,2008-11-17,11:50:59
39.998467,116.325215,0,-29,39769.4937962963,2008-11-17,11:51:04
39.998467,116.325215,0,-29,39769.4938310185,2008-11-17,11:51:07
39.99847,116.325215,0,-29,39769.4938541667,2008-11-17,11:51:09
39.998499,116.325222,0,-22,39769.493912037,2008-11-17,11:51:14
39.998181,116.325304,0,50,39769.4946180556,2008-11-17,11:52:15
39.998208,116.325318,0,58,39769.4946759259,2008-11-17,11:52:20
39.998223,116.32531,0,60,39769.4947337963,2008-11-17,11:52:25
39.998223,116.32531,0,60,39769.4947685185,2008-11-17,11:52:28
39.998227,116.325306,0,60,39769.4947916667,2008-11-17,11:52:30
39.998225,116.325268,0,57,39769.494849537,2008-11-17,11:52:35
39.998181,116.325282,0,56,39769.4949074074,2008-11-17,11:52:40
39.998138,116.325264,0,55,39769.4949652778,2008-11-17,11:52:45
39.998843,116.326779,0,481,39769.4960185185,2008-11-17,11:54:16
39.998736,116.326532,0,348,39769.4960300926,2008-11-17,11:54:17
39.998678,116.326381,0,308,39769.4960416667,2008-11-17,11:54:18
39.998631,116.3262,0,273,39769.4960648148,2008-11-17,11:54:20
39.998616,116.326084,0,259,39769.4960763889,2008-11-17,11:54:21
39.998617,116.325965,0,266,39769.496099537,2008-11-17,11:54:23
39.998646,116.325887,0,290,39769.4961342593,2008-11-17,11:54:26
39.998708,116.32589,0,321,39769.4961805556,2008-11-17,11:54:30
39.998755,116.325851,0,324,39769.4962384259,2008-11-17,11:54:35
39.998776,116.325814,0,326,39769.4962962963,2008-11-17,11:54:40
39.998785,116.325812,0,326,39769.4963541667,2008-11-17,11:54:45
39.998784,116.325827,0,326,39769.496412037,2008-11-17,11:54:50
39.998772,116.325828,0,326,39769.4964699074,2008-11-17,11:54:55
39.998756,116.325824,0,326,39769.4965277778,2008-11-17,11:55:00
39.998749,116.325822,0,326,39769.4965856481,2008-11-17,11:55:05
39.998749,116.325822,0,326,39769.4966203704,2008-11-17,11:55:08
39.998741,116.32582,0,326,39769.4966435185,2008-11-17,11:55:10
39.99873,116.325819,0,325,39769.4967013889,2008-11-17,11:55:15
39.998686,116.325761,0,322,39769.4967592593,2008-11-17,11:55:20
39.998653,116.325744,0,321,39769.4968171296,2008-11-17,11:55:25
39.998624,116.325729,0,321,39769.496875,2008-11-17,11:55:30
39.998605,116.325694,0,321,39769.4969328704,2008-11-17,11:55:35
39.998604,116.325657,0,321,39769.4969907407,2008-11-17,11:55:40
39.998619,116.325614,0,321,39769.4970486111,2008-11-17,11:55:45
39.998672,116.325551,0,322,39769.4971643519,2008-11-17,11:55:55
39.998714,116.325519,0,322,39769.4972222222,2008-11-17,11:56:00
39.998723,116.325549,0,322,39769.4972800926,2008-11-17,11:56:05
39.998723,116.325549,0,322,39769.4973148148,2008-11-17,11:56:08
39.998728,116.325546,0,322,39769.497337963,2008-11-17,11:56:10
39.998727,116.325608,0,323,39769.4973958333,2008-11-17,11:56:15
39.998741,116.325628,0,323,39769.4974537037,2008-11-17,11:56:20
39.998738,116.325673,0,323,39769.4975115741,2008-11-17,11:56:25
39.998738,116.325702,0,323,39769.4975694444,2008-11-17,11:56:30
39.998742,116.325781,0,323,39769.4976273148,2008-11-17,11:56:35
39.998774,116.325822,0,323,39769.4976851852,2008-11-17,11:56:40
39.998829,116.325924,0,323,39769.4977314815,2008-11-17,11:56:44
39.998876,116.326047,0,323,39769.4977777778,2008-11-17,11:56:48
39.998964,116.325993,0,323,39769.4978009259,2008-11-17,11:56:50
39.999062,116.326011,0,323,39769.4978587963,2008-11-17,11:56:55
39.999069,116.326123,0,323,39769.4979166667,2008-11-17,11:57:00
39.999114,116.326115,0,323,39769.497974537,2008-11-17,11:57:05
39.99917,116.326099,0,323,39769.4980324074,2008-11-17,11:57:10
39.999212,116.3261,0,323,39769.4980902778,2008-11-17,11:57:15
39.999235,116.326096,0,323,39769.4981481481,2008-11-17,11:57:20
39.999253,116.326104,0,323,39769.4982060185,2008-11-17,11:57:25
39.999212,116.325992,0,323,39769.4982291667,2008-11-17,11:57:27
39.999238,116.326011,0,323,39769.498287037,2008-11-17,11:57:32
39.999182,116.325949,0,323,39769.4983449074,2008-11-17,11:57:37
39.999169,116.325966,0,324,39769.4984027778,2008-11-17,11:57:42
39.999114,116.325981,0,324,39769.4984606481,2008-11-17,11:57:47
39.999048,116.325965,0,324,39769.4985185185,2008-11-17,11:57:52
39.998975,116.325983,0,324,39769.4985763889,2008-11-17,11:57:57
39.999018,116.325873,0,324,39769.4986342593,2008-11-17,11:58:02
39.998953,116.325747,0,325,39769.4986458333,2008-11-17,11:58:03
39.998903,116.32557,0,325,39769.4986921296,2008-11-17,11:58:07
39.998889,116.325517,0,325,39769.49875,2008-11-17,11:58:12
39.998824,116.325562,0,324,39769.4988078704,2008-11-17,11:58:17
39.998787,116.325579,0,324,39769.4988657407,2008-11-17,11:58:22
39.998756,116.325547,0,324,39769.4989236111,2008-11-17,11:58:27
39.998743,116.325529,0,323,39769.4989814815,2008-11-17,11:58:32
39.998719,116.325593,0,322,39769.4990393519,2008-11-17,11:58:37
39.998703,116.325627,0,322,39769.4990972222,2008-11-17,11:58:42
39.998689,116.32563,0,321,39769.4991550926,2008-11-17,11:58:47
39.998672,116.325625,0,321,39769.499212963,2008-11-17,11:58:52
39.998672,116.325625,0,321,39769.4992476852,2008-11-17,11:58:55
39.99867,116.325633,0,320,39769.4992708333,2008-11-17,11:58:57
39.998668,116.325586,0,318,39769.4993287037,2008-11-17,11:59:02
39.99867,116.32555,0,317,39769.4993865741,2008-11-17,11:59:07
39.998668,116.325458,0,317,39769.4994444444,2008-11-17,11:59:12
39.998627,116.325416,0,318,39769.4997916667,2008-11-17,11:59:42
39.998583,116.325393,0,318,39769.499849537,2008-11-17,11:59:47
39.998622,116.325532,0,318,39769.4998958333,2008-11-17,11:59:51
39.99862,116.325631,0,318,39769.4999537037,2008-11-17,11:59:56
39.998616,116.325746,0,318,39769.5000115741,2008-11-17,12:00:01
39.998588,116.325829,0,318,39769.5000694444,2008-11-17,12:00:06
39.998608,116.325919,0,319,39769.5001273148,2008-11-17,12:00:11
39.998632,116.32593,0,319,39769.5001851852,2008-11-17,12:00:16
39.998595,116.325939,0,319,39769.5002430556,2008-11-17,12:00:21
39.998597,116.325899,0,319,39769.5003009259,2008-11-17,12:00:26
39.998604,116.325971,0,318,39769.5003587963,2008-11-17,12:00:31
39.998642,116.325958,0,317,39769.5004166667,2008-11-17,12:00:36
39.99865,116.325939,0,317,39769.500474537,2008-11-17,12:00:41
39.998679,116.3259,0,319,39769.5005324074,2008-11-17,12:00:46
39.998679,116.3259,0,319,39769.5005671296,2008-11-17,12:00:49
39.998674,116.325902,0,321,39769.5005902778,2008-11-17,12:00:51
39.998711,116.325883,0,321,39769.5006481481,2008-11-17,12:00:56
39.998721,116.325867,0,321,39769.5007060185,2008-11-17,12:01:01
39.998721,116.325867,0,321,39769.5007407407,2008-11-17,12:01:04
39.998716,116.32587,0,321,39769.5007638889,2008-11-17,12:01:06
39.998686,116.325848,0,322,39769.5008217593,2008-11-17,12:01:11
39.998674,116.325855,0,322,39769.5008796296,2008-11-17,12:01:16
39.998705,116.325889,0,322,39769.5009375,2008-11-17,12:01:21
39.998749,116.32585,0,322,39769.5009953704,2008-11-17,12:01:26
39.998774,116.325757,0,322,39769.5010532407,2008-11-17,12:01:31
39.998833,116.325682,0,322,39769.5011111111,2008-11-17,12:01:36
39.998669,116.325629,0,318,39769.5011342593,2008-11-17,12:01:38
39.998631,116.325475,0,310,39769.5011458333,2008-11-17,12:01:39
39.998609,116.325387,0,312,39769.5012037037,2008-11-17,12:01:44
39.998596,116.325387,0,316,39769.5012615741,2008-11-17,12:01:49
39.998582,116.325399,0,309,39769.5013194444,2008-11-17,12:01:54
39.998582,116.325399,0,309,39769.5013541667,2008-11-17,12:01:57
39.998577,116.325399,0,309,39769.5013773148,2008-11-17,12:01:59
39.998571,116.325268,0,319,39769.5014236111,2008-11-17,12:02:03
39.998581,116.325245,0,327,39769.5014814815,2008-11-17,12:02:08
39.998573,116.325168,0,337,39769.5015393518,2008-11-17,12:02:13
39.99853,116.325067,0,333,39769.5015972222,2008-11-17,12:02:18
39.998528,116.325082,0,307,39769.5016550926,2008-11-17,12:02:23
39.998527,116.325149,0,304,39769.501712963,2008-11-17,12:02:28
39.998539,116.325148,0,296,39769.5017708333,2008-11-17,12:02:33
39.998535,116.325121,0,284,39769.5018287037,2008-11-17,12:02:38
39.998515,116.325114,0,277,39769.5018865741,2008-11-17,12:02:43
39.998478,116.325096,0,269,39769.5019444444,2008-11-17,12:02:48
39.998488,116.325105,0,262,39769.5020023148,2008-11-17,12:02:53
39.998487,116.325087,0,255,39769.5020601852,2008-11-17,12:02:58
39.998503,116.325191,0,229,39769.5020949074,2008-11-17,12:03:01
39.998526,116.325247,0,210,39769.5021527778,2008-11-17,12:03:06
39.998509,116.325291,0,201,39769.5022106481,2008-11-17,12:03:11
39.998472,116.325316,0,198,39769.5022685185,2008-11-17,12:03:16
39.998485,116.325308,0,196,39769.5023263889,2008-11-17,12:03:21
39.998526,116.325296,0,194,39769.5023842593,2008-11-17,12:03:26
39.998581,116.325254,0,195,39769.5024421296,2008-11-17,12:03:31
39.998607,116.325198,0,196,39769.5025,2008-11-17,12:03:36
39.998649,116.325169,0,198,39769.5025578704,2008-11-17,12:03:41
39.998649,116.325169,0,198,39769.5025925926,2008-11-17,12:03:44
39.99865,116.325168,0,198,39769.5026157407,2008-11-17,12:03:46
39.998655,116.325205,0,198,39769.5026736111,2008-11-17,12:03:51
39.998671,116.325273,0,197,39769.5027314815,2008-11-17,12:03:56
39.998719,116.32531,0,196,39769.5027893518,2008-11-17,12:04:01
39.998725,116.325346,0,196,39769.5028472222,2008-11-17,12:04:06
39.998788,116.325391,0,195,39769.5029050926,2008-11-17,12:04:11
39.998836,116.325377,0,195,39769.502962963,2008-11-17,12:04:16
39.998864,116.325392,0,196,39769.5030208333,2008-11-17,12:04:21
39.998794,116.325497,0,196,39769.5030787037,2008-11-17,12:04:26
39.998744,116.325598,0,195,39769.5031365741,2008-11-17,12:04:31
39.998754,116.325667,0,196,39769.5031944444,2008-11-17,12:04:36
39.998762,116.325765,0,196,39769.5032523148,2008-11-17,12:04:41
39.998801,116.325818,0,196,39769.5033101852,2008-11-17,12:04:46
39.998891,116.32587,0,197,39769.5033564815,2008-11-17,12:04:50
39.998961,116.325925,0,197,39769.5034143519,2008-11-17,12:04:55
39.999029,116.326041,0,197,39769.5034722222,2008-11-17,12:05:00
39.999007,116.326135,0,197,39769.5035300926,2008-11-17,12:05:05
39.999035,116.326212,0,197,39769.503587963,2008-11-17,12:05:10
39.998903,116.326091,0,198,39769.5036342593,2008-11-17,12:05:14
39.998896,116.32603,0,198,39769.5036921296,2008-11-17,12:05:19
39.998875,116.325979,0,199,39769.50375,2008-11-17,12:05:24
39.998882,116.326017,0,199,39769.5038078704,2008-11-17,12:05:29
39.998887,116.326,0,200,39769.5038657407,2008-11-17,12:05:34
39.998805,116.325864,0,200,39769.5038888889,2008-11-17,12:05:36
39.99873,116.325778,0,200,39769.503900463,2008-11-17,12:05:37
39.998647,116.325667,0,201,39769.5039236111,2008-11-17,12:05:39
39.998616,116.325634,0,201,39769.5039814815,2008-11-17,12:05:44
39.998649,116.325636,0,201,39769.5040393519,2008-11-17,12:05:49
39.998657,116.32561,0,201,39769.5040972222,2008-11-17,12:05:54
39.998638,116.32557,0,201,39769.5041550926,2008-11-17,12:05:59
39.998589,116.325523,0,201,39769.504212963,2008-11-17,12:06:04
39.99854,116.325547,0,200,39769.5042708333,2008-11-17,12:06:09
39.998512,116.325557,0,197,39769.5043287037,2008-11-17,12:06:14
39.998517,116.325579,0,192,39769.5043865741,2008-11-17,12:06:19
39.998478,116.325599,0,191,39769.5044444444,2008-11-17,12:06:24
39.998462,116.325558,0,190,39769.5045023148,2008-11-17,12:06:29
39.998462,116.325558,0,190,39769.504537037,2008-11-17,12:06:32
39.998465,116.325556,0,190,39769.5045601852,2008-11-17,12:06:34
39.998456,116.325434,0,191,39769.5046180556,2008-11-17,12:06:39
39.998422,116.325385,0,190,39769.5046759259,2008-11-17,12:06:44
39.998418,116.325334,0,190,39769.5047337963,2008-11-17,12:06:49
39.998424,116.325287,0,192,39769.5047916667,2008-11-17,12:06:54
39.998445,116.325239,0,191,39769.504849537,2008-11-17,12:06:59
39.998476,116.325241,0,191,39769.5049074074,2008-11-17,12:07:04
39.998479,116.325228,0,191,39769.5049652778,2008-11-17,12:07:09
39.998479,116.325228,0,191,39769.505,2008-11-17,12:07:12
39.998471,116.325232,0,191,39769.5050231481,2008-11-17,12:07:14
39.998455,116.325247,0,193,39769.5050810185,2008-11-17,12:07:19
39.998462,116.325233,0,193,39769.5051388889,2008-11-17,12:07:24
39.998475,116.325266,0,196,39769.5051967593,2008-11-17,12:07:29
39.998477,116.325275,0,197,39769.5052546296,2008-11-17,12:07:34
39.99848,116.325274,0,197,39769.5053125,2008-11-17,12:07:39
39.998477,116.325275,0,197,39769.5053703704,2008-11-17,12:07:44
39.99848,116.325274,0,197,39769.5054282407,2008-11-17,12:07:49
39.998486,116.325273,0,197,39769.5054861111,2008-11-17,12:07:54
39.998486,116.325273,0,197,39769.5055208333,2008-11-17,12:07:57
39.998489,116.325273,0,198,39769.5055439815,2008-11-17,12:07:59
39.99847,116.325262,0,197,39769.5056018519,2008-11-17,12:08:04
39.99846,116.325259,0,197,39769.5056597222,2008-11-17,12:08:09
39.99846,116.325259,0,197,39769.5056944444,2008-11-17,12:08:12
39.998452,116.325258,0,197,39769.5057175926,2008-11-17,12:08:14
39.998443,116.325259,0,197,39769.505775463,2008-11-17,12:08:19
39.998431,116.32526,0,197,39769.5058333333,2008-11-17,12:08:24
39.998449,116.325209,0,198,39769.5058912037,2008-11-17,12:08:29
39.998432,116.324862,0,187,39769.5083796296,2008-11-17,12:12:04
39.998444,116.324852,0,187,39769.5084375,2008-11-17,12:12:09
39.998469,116.324819,0,186,39769.5084953704,2008-11-17,12:12:14
39.998511,116.324781,0,186,39769.5085532407,2008-11-17,12:12:19
39.998541,116.324729,0,185,39769.5086111111,2008-11-17,12:12:24
39.998545,116.324676,0,183,39769.5086689815,2008-11-17,12:12:29
39.998561,116.324632,0,181,39769.5087268518,2008-11-17,12:12:34
39.998596,116.324619,0,180,39769.5087847222,2008-11-17,12:12:39
39.998591,116.324644,0,178,39769.5088425926,2008-11-17,12:12:44
39.998599,116.324642,0,177,39769.508900463,2008-11-17,12:12:49
39.998605,116.324641,0,177,39769.5089583333,2008-11-17,12:12:54
39.998605,116.324641,0,177,39769.5089930556,2008-11-17,12:12:57
39.998604,116.324639,0,176,39769.5090162037,2008-11-17,12:12:59
39.998572,116.324649,0,175,39769.5090740741,2008-11-17,12:13:04
39.998555,116.324645,0,175,39769.5091319444,2008-11-17,12:13:09
39.998544,116.324621,0,173,39769.5091898148,2008-11-17,12:13:14
39.998556,116.324572,0,172,39769.5092476852,2008-11-17,12:13:19
39.998565,116.324563,0,170,39769.5093055556,2008-11-17,12:13:24
39.998559,116.324558,0,168,39769.5093634259,2008-11-17,12:13:29
39.998559,116.324558,0,168,39769.5093981481,2008-11-17,12:13:32
39.998558,116.324558,0,168,39769.5094212963,2008-11-17,12:13:34
39.998551,116.324543,0,168,39769.5094791667,2008-11-17,12:13:39
39.998542,116.324545,0,167,39769.509537037,2008-11-17,12:13:44
39.998542,116.324545,0,167,39769.5095717593,2008-11-17,12:13:47
39.998536,116.324548,0,167,39769.5095949074,2008-11-17,12:13:49
39.998553,116.324535,0,167,39769.5096527778,2008-11-17,12:13:54
39.99855,116.324548,0,167,39769.5097106481,2008-11-17,12:13:59
39.99855,116.324548,0,167,39769.5097453704,2008-11-17,12:14:02
39.998544,116.324551,0,166,39769.5097685185,2008-11-17,12:14:04
39.998533,116.324571,0,166,39769.5098263889,2008-11-17,12:14:09
39.998526,116.324576,0,166,39769.5098842593,2008-11-17,12:14:14
39.99852,116.324579,0,166,39769.5099421296,2008-11-17,12:14:19
39.998514,116.324582,0,166,39769.51,2008-11-17,12:14:24
39.998512,116.324585,0,166,39769.5100578704,2008-11-17,12:14:29
39.998512,116.324585,0,166,39769.5100925926,2008-11-17,12:14:32
39.99851,116.324588,0,166,39769.5101157407,2008-11-17,12:14:34
39.998536,116.324735,0,166,39769.5101388889,2008-11-17,12:14:36
39.998514,116.324739,0,166,39769.5101967593,2008-11-17,12:14:41
39.998501,116.324755,0,166,39769.5102546296,2008-11-17,12:14:46
39.998469,116.324801,0,165,39769.5103125,2008-11-17,12:14:51
39.998447,116.324865,0,163,39769.5103703704,2008-11-17,12:14:56
39.99844,116.324905,0,162,39769.5104282407,2008-11-17,12:15:01
39.998485,116.324954,0,161,39769.5104861111,2008-11-17,12:15:06
39.998546,116.324962,0,160,39769.5105439815,2008-11-17,12:15:11
39.998584,116.324989,0,159,39769.5106018518,2008-11-17,12:15:16
39.998651,116.325009,0,158,39769.5106597222,2008-11-17,12:15:21
39.998693,116.325012,0,158,39769.5107175926,2008-11-17,12:15:26
39.998703,116.325016,0,158,39769.510775463,2008-11-17,12:15:31
39.99867,116.325035,0,157,39769.5108333333,2008-11-17,12:15:36
39.998707,116.32502,0,157,39769.5108912037,2008-11-17,12:15:41
39.998709,116.325051,0,157,39769.5109490741,2008-11-17,12:15:46
39.998681,116.325108,0,156,39769.5110069444,2008-11-17,12:15:51
39.998667,116.32512,0,156,39769.5110648148,2008-11-17,12:15:56
39.998657,116.325123,0,156,39769.5111226852,2008-11-17,12:16:01
39.998598,116.325113,0,153,39769.5111805556,2008-11-17,12:16:06
39.998567,116.325091,0,149,39769.5112384259,2008-11-17,12:16:11
39.998562,116.325092,0,149,39769.5112962963,2008-11-17,12:16:16
39.998555,116.325091,0,149,39769.5113541667,2008-11-17,12:16:21
39.998555,116.325091,0,149,39769.5113888889,2008-11-17,12:16:24
39.998547,116.32509,0,149,39769.511412037,2008-11-17,12:16:26
39.998522,116.325111,0,147,39769.5114699074,2008-11-17,12:16:31
39.998499,116.325145,0,145,39769.5115277778,2008-11-17,12:16:36
39.998501,116.325123,0,143,39769.5115856482,2008-11-17,12:16:41
39.998501,116.325123,0,143,39769.5116203704,2008-11-17,12:16:44
39.998494,116.325124,0,143,39769.5116435185,2008-11-17,12:16:46
39.998516,116.325156,0,144,39769.5117013889,2008-11-17,12:16:51
39.998561,116.325169,0,144,39769.5117592593,2008-11-17,12:16:56
39.998573,116.325146,0,142,39769.5118171296,2008-11-17,12:17:01
39.99856,116.325161,0,142,39769.511875,2008-11-17,12:17:06
39.998529,116.325183,0,140,39769.5119328704,2008-11-17,12:17:11
39.998529,116.325183,0,140,39769.5119675926,2008-11-17,12:17:14
39.998521,116.325186,0,140,39769.5119907407,2008-11-17,12:17:16
39.99851,116.325188,0,140,39769.5120486111,2008-11-17,12:17:21
39.998511,116.325187,0,140,39769.5121064815,2008-11-17,12:17:26
39.998516,116.325188,0,141,39769.5121643519,2008-11-17,12:17:31
39.998511,116.32519,0,141,39769.5122222222,2008-11-17,12:17:36
39.998509,116.32519,0,141,39769.5122800926,2008-11-17,12:17:41
39.998507,116.32519,0,141,39769.512337963,2008-11-17,12:17:46
39.998505,116.325189,0,141,39769.5123958333,2008-11-17,12:17:51
39.998512,116.325186,0,141,39769.5124537037,2008-11-17,12:17:56
39.998512,116.325186,0,141,39769.5124884259,2008-11-17,12:17:59
39.998511,116.325184,0,141,39769.5125115741,2008-11-17,12:18:01
39.998437,116.325171,0,140,39769.5125694444,2008-11-17,12:18:06
39.998385,116.325185,0,140,39769.5126273148,2008-11-17,12:18:11
39.998306,116.325214,0,141,39769.5126851852,2008-11-17,12:18:16
39.998265,116.325241,0,142,39769.5127430556,2008-11-17,12:18:21
39.998315,116.325244,0,141,39769.5128009259,2008-11-17,12:18:26
39.998317,116.325243,0,141,39769.5128587963,2008-11-17,12:18:31
39.998317,116.325243,0,141,39769.5128935185,2008-11-17,12:18:34
39.998322,116.325242,0,141,39769.5129166667,2008-11-17,12:18:36
39.998331,116.325241,0,141,39769.512974537,2008-11-17,12:18:41
39.998383,116.325244,0,140,39769.5130324074,2008-11-17,12:18:46
39.998424,116.325319,0,139,39769.5130902778,2008-11-17,12:18:51
39.998443,116.325343,0,139,39769.5131481481,2008-11-17,12:18:56
39.998209,116.32478,0,141,39769.5133680556,2008-11-17,12:19:15
39.998296,116.324741,0,141,39769.5134027778,2008-11-17,12:19:18
39.998387,116.324703,0,141,39769.5134143519,2008-11-17,12:19:19
39.998482,116.324676,0,141,39769.5134606481,2008-11-17,12:19:23
39.998482,116.324675,0,140,39769.5135185185,2008-11-17,12:19:28
39.998482,116.324675,0,140,39769.5135532407,2008-11-17,12:19:31
39.998474,116.324683,0,140,39769.5135763889,2008-11-17,12:19:33
39.998427,116.324686,0,138,39769.5136342593,2008-11-17,12:19:38
39.998439,116.324662,0,136,39769.5136921296,2008-11-17,12:19:43
39.998439,116.324662,0,136,39769.5137268519,2008-11-17,12:19:46
39.998447,116.324659,0,136,39769.51375,2008-11-17,12:19:48
39.998459,116.324657,0,136,39769.5138078704,2008-11-17,12:19:53
39.998497,116.324655,0,134,39769.5138657407,2008-11-17,12:19:58
39.998544,116.324634,0,134,39769.5139236111,2008-11-17,12:20:03
39.998567,116.324606,0,133,39769.5139814815,2008-11-17,12:20:08
39.998567,116.324606,0,133,39769.5140162037,2008-11-17,12:20:11
39.998562,116.324608,0,132,39769.5140393519,2008-11-17,12:20:13
39.998541,116.324604,0,131,39769.5140972222,2008-11-17,12:20:18
39.998509,116.324588,0,131,39769.5141550926,2008-11-17,12:20:23
39.998537,116.324548,0,130,39769.514212963,2008-11-17,12:20:28
39.998551,116.324534,0,130,39769.5142708333,2008-11-17,12:20:33
39.998551,116.324534,0,130,39769.5143055556,2008-11-17,12:20:36
39.998544,116.324528,0,130,39769.5143287037,2008-11-17,12:20:38
39.998549,116.324587,0,128,39769.5143865741,2008-11-17,12:20:43
39.998591,116.324487,0,128,39769.5144444444,2008-11-17,12:20:48
39.998591,116.324487,0,128,39769.5144791667,2008-11-17,12:20:51
39.998587,116.324485,0,128,39769.5145023148,2008-11-17,12:20:53
39.998577,116.324483,0,128,39769.5145601852,2008-11-17,12:20:58
39.998587,116.32442,0,128,39769.5146180556,2008-11-17,12:21:03
39.998589,116.32439,0,128,39769.5146759259,2008-11-17,12:21:08
39.998553,116.324371,0,128,39769.5147337963,2008-11-17,12:21:13
39.998534,116.32438,0,128,39769.5147916667,2008-11-17,12:21:18
39.999057,116.32522,0,138,39769.514849537,2008-11-17,12:21:23
39.999203,116.325103,0,134,39769.5149074074,2008-11-17,12:21:28
39.999337,116.325004,0,133,39769.5149421296,2008-11-17,12:21:31
39.999248,116.325042,0,132,39769.5149768519,2008-11-17,12:21:34
39.999161,116.325103,0,131,39769.5150925926,2008-11-17,12:21:44
39.999064,116.325117,0,131,39769.5151157407,2008-11-17,12:21:46
39.99895,116.325135,0,130,39769.515162037,2008-11-17,12:21:50
39.998859,116.325186,0,130,39769.5152199074,2008-11-17,12:21:55
39.998774,116.325272,0,130,39769.5152777778,2008-11-17,12:22:00
39.998688,116.325363,0,130,39769.5153240741,2008-11-17,12:22:04
39.998621,116.325283,0,130,39769.5153819444,2008-11-17,12:22:09
39.998603,116.325162,0,130,39769.5154398148,2008-11-17,12:22:14
39.998638,116.325052,0,130,39769.515462963,2008-11-17,12:22:16
39.998596,116.325091,0,130,39769.5155208333,2008-11-17,12:22:21
39.998571,116.325109,0,130,39769.5155787037,2008-11-17,12:22:26
39.998536,116.325214,0,130,39769.5156365741,2008-11-17,12:22:31
39.998553,116.325187,0,130,39769.5156944444,2008-11-17,12:22:36
39.998569,116.32515,0,130,39769.5157523148,2008-11-17,12:22:41
39.998569,116.32515,0,130,39769.515787037,2008-11-17,12:22:44
39.998567,116.325151,0,129,39769.5158101852,2008-11-17,12:22:46
39.998556,116.325195,0,129,39769.5158680556,2008-11-17,12:22:51
39.998562,116.325229,0,130,39769.5160185185,2008-11-17,12:23:04
39.998525,116.325344,0,130,39769.5160300926,2008-11-17,12:23:05
39.998475,116.325439,0,130,39769.516087963,2008-11-17,12:23:10
39.998509,116.325309,0,130,39769.5161342593,2008-11-17,12:23:14
39.998505,116.325327,0,130,39769.5161921296,2008-11-17,12:23:19
39.998498,116.325329,0,130,39769.51625,2008-11-17,12:23:24
39.99849,116.325331,0,130,39769.5163078704,2008-11-17,12:23:29
39.998487,116.325331,0,130,39769.5163657407,2008-11-17,12:23:34
39.99849,116.325331,0,130,39769.5164236111,2008-11-17,12:23:39
39.99849,116.325331,0,130,39769.5164583333,2008-11-17,12:23:42
39.998491,116.325332,0,130,39769.5164814815,2008-11-17,12:23:44
39.99849,116.325341,0,130,39769.5165393518,2008-11-17,12:23:49
39.99849,116.325341,0,130,39769.5165740741,2008-11-17,12:23:52
39.998494,116.32534,0,130,39769.5165972222,2008-11-17,12:23:54
39.998473,116.32535,0,130,39769.5166550926,2008-11-17,12:23:59
39.998456,116.325397,0,132,39769.516712963,2008-11-17,12:24:04
39.998473,116.325391,0,131,39769.5167708333,2008-11-17,12:24:09
39.998502,116.325408,0,131,39769.5168287037,2008-11-17,12:24:14
39.998543,116.325376,0,131,39769.5168865741,2008-11-17,12:24:19
39.998587,116.32531,0,131,39769.5169444444,2008-11-17,12:24:24
39.998624,116.325273,0,131,39769.5170023148,2008-11-17,12:24:29
39.998658,116.325204,0,131,39769.5170601852,2008-11-17,12:24:34
39.99868,116.325138,0,132,39769.5171180556,2008-11-17,12:24:39
39.998866,116.325298,0,131,39769.5173726852,2008-11-17,12:25:01
39.998766,116.325365,0,131,39769.5173842593,2008-11-17,12:25:02
39.99868,116.325422,0,131,39769.5173958333,2008-11-17,12:25:03
39.998758,116.325485,0,131,39769.5174189815,2008-11-17,12:25:05
39.998749,116.325486,0,131,39769.5174768518,2008-11-17,12:25:10
39.998749,116.325486,0,131,39769.5175115741,2008-11-17,12:25:13
39.998741,116.325486,0,131,39769.5175347222,2008-11-17,12:25:15
39.99873,116.325489,0,131,39769.5175925926,2008-11-17,12:25:20
39.99873,116.325489,0,131,39769.5176273148,2008-11-17,12:25:23
39.998723,116.325489,0,131,39769.517650463,2008-11-17,12:25:25
39.999906,116.328782,0,131,39769.5191666667,2008-11-17,12:27:36
39.999862,116.328569,0,131,39769.5191782407,2008-11-17,12:27:37
39.998839,116.325926,0,132,39769.5192592593,2008-11-17,12:27:44
39.998839,116.325926,0,132,39769.5192939815,2008-11-17,12:27:47
39.998837,116.325922,0,132,39769.5193171296,2008-11-17,12:27:49
39.998621,116.32596,0,132,39769.5193518519,2008-11-17,12:27:52
39.998465,116.325997,0,132,39769.519375,2008-11-17,12:27:54
39.998367,116.326016,0,132,39769.5193981482,2008-11-17,12:27:56
39.998276,116.326026,0,132,39769.5194212963,2008-11-17,12:27:58
39.998197,116.326004,0,132,39769.5194791667,2008-11-17,12:28:03
39.998221,116.325933,0,132,39769.519537037,2008-11-17,12:28:08
39.998222,116.325843,0,132,39769.5195949074,2008-11-17,12:28:13
39.99828,116.325727,0,132,39769.5196296296,2008-11-17,12:28:16
39.998338,116.32563,0,132,39769.5196527778,2008-11-17,12:28:18
39.998342,116.325539,0,132,39769.5197106482,2008-11-17,12:28:23
39.998361,116.325428,0,132,39769.5197685185,2008-11-17,12:28:28
39.99839,116.325357,0,132,39769.5198263889,2008-11-17,12:28:33
39.998322,116.325416,0,132,39769.5198842593,2008-11-17,12:28:38
39.998231,116.32549,0,132,39769.5199421296,2008-11-17,12:28:43
39.998142,116.325589,0,132,39769.52,2008-11-17,12:28:48
39.998155,116.325615,0,131,39769.5200578704,2008-11-17,12:28:53
39.998207,116.325608,0,130,39769.5201157407,2008-11-17,12:28:58
39.998295,116.32555,0,129,39769.520162037,2008-11-17,12:29:02
39.998388,116.325473,0,129,39769.5201736111,2008-11-17,12:29:03
39.998468,116.325409,0,129,39769.5202083333,2008-11-17,12:29:06
39.998421,116.325421,0,131,39769.5202662037,2008-11-17,12:29:11
39.998503,116.3253,0,129,39769.5202777778,2008-11-17,12:29:12
39.9984,116.325311,0,133,39769.5202893519,2008-11-17,12:29:13
39.99841,116.325021,0,133,39769.5203009259,2008-11-17,12:29:14
39.998423,116.324832,0,133,39769.5203125,2008-11-17,12:29:15
39.998429,116.324821,0,133,39769.5203703704,2008-11-17,12:29:20
39.998435,116.324807,0,133,39769.5204282407,2008-11-17,12:29:25
39.998435,116.324807,0,133,39769.520462963,2008-11-17,12:29:28
39.998441,116.324801,0,133,39769.5204861111,2008-11-17,12:29:30
39.998415,116.324803,0,133,39769.5205439815,2008-11-17,12:29:35
39.998383,116.324806,0,134,39769.5206018519,2008-11-17,12:29:40
39.998383,116.324806,0,134,39769.5206365741,2008-11-17,12:29:43
39.998376,116.324811,0,134,39769.5206597222,2008-11-17,12:29:45
39.998384,116.324861,0,136,39769.5207175926,2008-11-17,12:29:50
39.998419,116.325006,0,136,39769.5207407407,2008-11-17,12:29:52
39.998469,116.325007,0,137,39769.5207986111,2008-11-17,12:29:57
39.998488,116.324993,0,137,39769.5208564815,2008-11-17,12:30:02
39.998473,116.324985,0,136,39769.5209143519,2008-11-17,12:30:07
39.998466,116.325029,0,135,39769.5209722222,2008-11-17,12:30:12
39.998439,116.325064,0,134,39769.5210300926,2008-11-17,12:30:17
39.99846,116.325065,0,135,39769.521087963,2008-11-17,12:30:22
39.998536,116.324986,0,135,39769.5211458333,2008-11-17,12:30:27
39.998552,116.324943,0,136,39769.5212037037,2008-11-17,12:30:32
39.998537,116.324982,0,137,39769.5212615741,2008-11-17,12:30:37
39.998477,116.324996,0,136,39769.5213194444,2008-11-17,12:30:42
39.998396,116.325076,0,137,39769.5213657407,2008-11-17,12:30:46
39.998327,116.325153,0,138,39769.521400463,2008-11-17,12:30:49
39.998277,116.325217,0,140,39769.5214583333,2008-11-17,12:30:54
39.998307,116.325194,0,140,39769.5215162037,2008-11-17,12:30:59
39.998378,116.325111,0,139,39769.5215740741,2008-11-17,12:31:04
39.998391,116.325054,0,141,39769.5216319444,2008-11-17,12:31:09
39.998374,116.325071,0,143,39769.5216898148,2008-11-17,12:31:14
39.998366,116.32509,0,143,39769.5217476852,2008-11-17,12:31:19
39.998419,116.325086,0,145,39769.5218055556,2008-11-17,12:31:24
39.998451,116.325077,0,145,39769.5218634259,2008-11-17,12:31:29
39.998472,116.325059,0,145,39769.5219212963,2008-11-17,12:31:34
39.998524,116.325069,0,143,39769.5219791667,2008-11-17,12:31:39
39.998516,116.325115,0,143,39769.522037037,2008-11-17,12:31:44
39.998444,116.325215,0,143,39769.5220833333,2008-11-17,12:31:48
39.998371,116.325298,0,144,39769.5221180556,2008-11-17,12:31:51
39.998259,116.325433,0,144,39769.5221527778,2008-11-17,12:31:54
39.998183,116.325541,0,144,39769.5221759259,2008-11-17,12:31:56
39.998116,116.325643,0,145,39769.5222222222,2008-11-17,12:32:00
39.998295,116.325489,0,146,39769.5223842593,2008-11-17,12:32:14
39.998375,116.325388,0,146,39769.5224189815,2008-11-17,12:32:17
39.998459,116.325302,0,147,39769.5224537037,2008-11-17,12:32:20
39.998376,116.32542,0,147,39769.5225,2008-11-17,12:32:24
39.998317,116.32545,0,147,39769.5225578704,2008-11-17,12:32:29
39.998463,116.325304,0,147,39769.5225925926,2008-11-17,12:32:32
39.998524,116.325211,0,147,39769.5226157407,2008-11-17,12:32:34
39.998583,116.325136,0,148,39769.5226736111,2008-11-17,12:32:39
39.998655,116.325047,0,148,39769.5227199074,2008-11-17,12:32:43
39.998655,116.325047,0,148,39769.5227546296,2008-11-17,12:32:46
39.998656,116.325041,0,147,39769.5227777778,2008-11-17,12:32:48
39.998599,116.325093,0,147,39769.5228356481,2008-11-17,12:32:53
39.998488,116.32518,0,148,39769.5228703704,2008-11-17,12:32:56
39.998426,116.325185,0,148,39769.5229282407,2008-11-17,12:33:01
39.99842,116.325212,0,148,39769.5229861111,2008-11-17,12:33:06
39.998502,116.325168,0,148,39769.5230439815,2008-11-17,12:33:11
39.998525,116.325191,0,147,39769.5231018519,2008-11-17,12:33:16
39.998157,116.325763,0,85,39769.523125,2008-11-17,12:33:18
39.998341,116.325778,0,106,39769.5231365741,2008-11-17,12:33:19
39.998452,116.325744,0,124,39769.5231481481,2008-11-17,12:33:20
39.998515,116.325789,0,140,39769.5232060185,2008-11-17,12:33:25
39.99851,116.325773,0,142,39769.5232638889,2008-11-17,12:33:30
39.998475,116.325676,0,143,39769.5233217593,2008-11-17,12:33:35
39.998445,116.32559,0,144,39769.5233796296,2008-11-17,12:33:40
39.998431,116.325501,0,144,39769.5234375,2008-11-17,12:33:45
39.998471,116.325391,0,144,39769.5234837963,2008-11-17,12:33:49
39.998525,116.325258,0,145,39769.5235185185,2008-11-17,12:33:52
39.998563,116.325149,0,146,39769.5235648148,2008-11-17,12:33:56
39.998553,116.325091,0,147,39769.5236226852,2008-11-17,12:34:01
39.998577,116.325108,0,148,39769.5236805556,2008-11-17,12:34:06
39.998628,116.325152,0,148,39769.5237384259,2008-11-17,12:34:11
39.998671,116.32513,0,146,39769.5237962963,2008-11-17,12:34:16
39.998637,116.325242,0,146,39769.5238541667,2008-11-17,12:34:21
39.998663,116.325248,0,146,39769.523912037,2008-11-17,12:34:26
39.998702,116.325222,0,146,39769.5239699074,2008-11-17,12:34:31
39.998746,116.325225,0,146,39769.5240277778,2008-11-17,12:34:36
39.998839,116.325138,0,146,39769.5240625,2008-11-17,12:34:39
39.998711,116.325225,0,145,39769.5241087963,2008-11-17,12:34:43
39.998626,116.325272,0,145,39769.5241319444,2008-11-17,12:34:45
39.998536,116.325313,0,144,39769.5241782407,2008-11-17,12:34:49
39.998536,116.325313,0,144,39769.524212963,2008-11-17,12:34:52
39.998532,116.325313,0,145,39769.5242361111,2008-11-17,12:34:54
39.998461,116.325396,0,145,39769.5242939815,2008-11-17,12:34:59
39.99843,116.325406,0,145,39769.5243518518,2008-11-17,12:35:04
39.998435,116.325346,0,144,39769.5244097222,2008-11-17,12:35:09
39.998463,116.325359,0,143,39769.5244675926,2008-11-17,12:35:14
39.998456,116.325302,0,140,39769.524525463,2008-11-17,12:35:19
39.998451,116.325263,0,138,39769.5245833333,2008-11-17,12:35:24
39.998471,116.325214,0,133,39769.5246412037,2008-11-17,12:35:29
39.998485,116.325189,0,127,39769.5246990741,2008-11-17,12:35:34
39.998453,116.325182,0,124,39769.5247569444,2008-11-17,12:35:39
39.998444,116.325158,0,119,39769.5248148148,2008-11-17,12:35:44
39.998434,116.32515,0,119,39769.5248726852,2008-11-17,12:35:49
39.998435,116.32513,0,116,39769.5249305556,2008-11-17,12:35:54
39.998417,116.325103,0,111,39769.5249884259,2008-11-17,12:35:59
39.998428,116.325039,0,110,39769.5250462963,2008-11-17,12:36:04
39.998445,116.324964,0,107,39769.5251041667,2008-11-17,12:36:09
39.998411,116.324981,0,107,39769.525162037,2008-11-17,12:36:14
39.998377,116.325031,0,108,39769.5252199074,2008-11-17,12:36:19
39.998401,116.324992,0,107,39769.5252777778,2008-11-17,12:36:24
39.998477,116.324894,0,106,39769.5253240741,2008-11-17,12:36:28
39.998499,116.32487,0,106,39769.5253819444,2008-11-17,12:36:33
39.998615,116.324744,0,106,39769.5254398148,2008-11-17,12:36:38
39.998647,116.324764,0,107,39769.5254976852,2008-11-17,12:36:43
39.998647,116.324764,0,107,39769.5255324074,2008-11-17,12:36:46
39.99864,116.324756,0,107,39769.5255555556,2008-11-17,12:36:48
39.998572,116.324834,0,107,39769.5255787037,2008-11-17,12:36:50
39.99863,116.324815,0,107,39769.5256365741,2008-11-17,12:36:55
39.998617,116.324858,0,107,39769.5256944444,2008-11-17,12:37:00
39.998549,116.324948,0,107,39769.5257291667,2008-11-17,12:37:03
39.998518,116.325,0,107,39769.525787037,2008-11-17,12:37:08
39.998453,116.325081,0,107,39769.5258449074,2008-11-17,12:37:13
39.998457,116.325092,0,107,39769.5259027778,2008-11-17,12:37:18
39.998463,116.325104,0,106,39769.5259606481,2008-11-17,12:37:23
39.998496,116.325094,0,106,39769.5260185185,2008-11-17,12:37:28
39.998496,116.325094,0,106,39769.5260532407,2008-11-17,12:37:31
39.998492,116.325097,0,106,39769.5260763889,2008-11-17,12:37:33
39.998465,116.325097,0,106,39769.5261342593,2008-11-17,12:37:38
39.998465,116.325097,0,106,39769.5261689815,2008-11-17,12:37:41
39.998457,116.325091,0,106,39769.5261921296,2008-11-17,12:37:43
39.998485,116.325073,0,105,39769.52625,2008-11-17,12:37:48
39.998484,116.325082,0,104,39769.5263078704,2008-11-17,12:37:53
39.998494,116.325107,0,103,39769.5263657407,2008-11-17,12:37:58
39.998528,116.325107,0,100,39769.5264236111,2008-11-17,12:38:03
39.998533,116.32515,0,96,39769.5264814815,2008-11-17,12:38:08
39.998533,116.32515,0,96,39769.5265162037,2008-11-17,12:38:11
39.998539,116.325152,0,94,39769.5265393518,2008-11-17,12:38:13
39.998561,116.325175,0,92,39769.5265972222,2008-11-17,12:38:18
39.998589,116.325194,0,91,39769.5266550926,2008-11-17,12:38:23
39.998641,116.325151,0,91,39769.526712963,2008-11-17,12:38:28
39.998708,116.325076,0,91,39769.5267708333,2008-11-17,12:38:33
39.998785,116.324973,0,91,39769.5268055556,2008-11-17,12:38:36
39.998856,116.324863,0,92,39769.5268402778,2008-11-17,12:38:39
39.998934,116.324729,0,94,39769.526875,2008-11-17,12:38:42
39.998979,116.32461,0,96,39769.5269212963,2008-11-17,12:38:46
39.998919,116.324625,0,98,39769.5269791667,2008-11-17,12:38:51
39.998865,116.324721,0,97,39769.5270138889,2008-11-17,12:38:54
39.99885,116.324734,0,98,39769.5270717593,2008-11-17,12:38:59
39.998838,116.324736,0,98,39769.5271296296,2008-11-17,12:39:04
39.998839,116.324716,0,98,39769.5271875,2008-11-17,12:39:09
39.998816,116.324712,0,98,39769.5272453704,2008-11-17,12:39:14
39.998744,116.324767,0,98,39769.5273032407,2008-11-17,12:39:19
39.998728,116.324758,0,98,39769.5273611111,2008-11-17,12:39:24
39.998725,116.324767,0,97,39769.5274189815,2008-11-17,12:39:29
39.998702,116.324759,0,98,39769.5274768519,2008-11-17,12:39:34
39.99869,116.324741,0,99,39769.5275347222,2008-11-17,12:39:39
39.998693,116.324713,0,101,39769.5275925926,2008-11-17,12:39:44
39.998692,116.32473,0,101,39769.527650463,2008-11-17,12:39:49
39.998688,116.324779,0,102,39769.5277083333,2008-11-17,12:39:54
39.998698,116.32478,0,102,39769.5277662037,2008-11-17,12:39:59
39.998716,116.324826,0,104,39769.5278240741,2008-11-17,12:40:04
39.998739,116.324841,0,106,39769.5278819444,2008-11-17,12:40:09
39.998739,116.324841,0,106,39769.5279166667,2008-11-17,12:40:12
39.99874,116.324843,0,109,39769.5279398148,2008-11-17,12:40:14
39.998744,116.324866,0,110,39769.5279976852,2008-11-17,12:40:19
39.998745,116.324892,0,110,39769.5280555556,2008-11-17,12:40:24
39.998701,116.325027,0,112,39769.5281134259,2008-11-17,12:40:29
39.998667,116.325141,0,113,39769.5281365741,2008-11-17,12:40:31
39.998629,116.325253,0,114,39769.5281712963,2008-11-17,12:40:34
39.998617,116.325251,0,114,39769.5282291667,2008-11-17,12:40:39
39.998598,116.325279,0,114,39769.528287037,2008-11-17,12:40:44
39.998581,116.325302,0,115,39769.5283449074,2008-11-17,12:40:49
39.998566,116.325293,0,116,39769.5284027778,2008-11-17,12:40:54
39.998462,116.325353,0,118,39769.5284490741,2008-11-17,12:40:58
39.998448,116.325323,0,120,39769.5285069444,2008-11-17,12:41:03
39.998471,116.325277,0,121,39769.5285648148,2008-11-17,12:41:08
39.998497,116.325241,0,122,39769.5286226852,2008-11-17,12:41:13
39.998499,116.325228,0,122,39769.5286805556,2008-11-17,12:41:18
39.998495,116.325216,0,122,39769.5287384259,2008-11-17,12:41:23
39.998495,116.325216,0,122,39769.5287731481,2008-11-17,12:41:26
39.998497,116.325217,0,121,39769.5287962963,2008-11-17,12:41:28
39.998534,116.325204,0,120,39769.5288541667,2008-11-17,12:41:33
39.998608,116.325128,0,120,39769.528900463,2008-11-17,12:41:37
39.998696,116.325021,0,121,39769.5289467593,2008-11-17,12:41:41
39.998712,116.325041,0,121,39769.5290046296,2008-11-17,12:41:46
39.998734,116.325043,0,122,39769.5290625,2008-11-17,12:41:51
39.998642,116.325134,0,122,39769.5291203704,2008-11-17,12:41:56
39.998715,116.325063,0,122,39769.5291435185,2008-11-17,12:41:58
39.998721,116.325083,0,122,39769.5292013889,2008-11-17,12:42:03
39.998712,116.325049,0,123,39769.5292592593,2008-11-17,12:42:08
39.998619,116.325009,0,123,39769.5293171296,2008-11-17,12:42:13
39.998533,116.325066,0,124,39769.5293518519,2008-11-17,12:42:16
39.998448,116.325079,0,124,39769.5294097222,2008-11-17,12:42:21
39.998373,116.325101,0,125,39769.5294675926,2008-11-17,12:42:26
39.998348,116.32508,0,125,39769.529525463,2008-11-17,12:42:31
39.998353,116.32505,0,125,39769.5295833333,2008-11-17,12:42:36
39.998367,116.32493,0,123,39769.5296412037,2008-11-17,12:42:41
39.99836,116.324915,0,124,39769.5296990741,2008-11-17,12:42:46
39.998376,116.324904,0,124,39769.5297569444,2008-11-17,12:42:51
39.998428,116.324827,0,123,39769.5298148148,2008-11-17,12:42:56
39.998355,116.324951,0,122,39769.5298611111,2008-11-17,12:43:00
39.998422,116.324909,0,122,39769.5299189815,2008-11-17,12:43:05
39.998334,116.325057,0,122,39769.5299421296,2008-11-17,12:43:07
39.998276,116.325168,0,121,39769.5299884259,2008-11-17,12:43:11
39.998295,116.325196,0,121,39769.5300462963,2008-11-17,12:43:16
39.998353,116.325098,0,120,39769.5300925926,2008-11-17,12:43:20
39.99843,116.325034,0,120,39769.530150463,2008-11-17,12:43:25
39.99845,116.325022,0,120,39769.5302083333,2008-11-17,12:43:30
39.998415,116.325088,0,121,39769.5302662037,2008-11-17,12:43:35
39.99841,116.32511,0,121,39769.5303240741,2008-11-17,12:43:40
39.998373,116.325152,0,122,39769.5303819444,2008-11-17,12:43:45
39.998341,116.325245,0,122,39769.5304398148,2008-11-17,12:43:50
39.998353,116.325131,0,121,39769.5304976852,2008-11-17,12:43:55
39.998357,116.325121,0,122,39769.5305555556,2008-11-17,12:44:00
39.99838,116.325132,0,122,39769.5306134259,2008-11-17,12:44:05
39.998367,116.325138,0,122,39769.5306712963,2008-11-17,12:44:10
39.998344,116.32515,0,122,39769.5307291667,2008-11-17,12:44:15
39.99836,116.325077,0,122,39769.530787037,2008-11-17,12:44:20
39.998393,116.325192,0,120,39769.5308449074,2008-11-17,12:44:25
39.998393,116.32536,0,119,39769.5308912037,2008-11-17,12:44:29
39.998384,116.325445,0,118,39769.5309490741,2008-11-17,12:44:34
39.99842,116.325509,0,118,39769.5310069444,2008-11-17,12:44:39
39.998458,116.325584,0,117,39769.5310648148,2008-11-17,12:44:44
39.998518,116.325602,0,116,39769.5311226852,2008-11-17,12:44:49
39.998561,116.325541,0,116,39769.5311805556,2008-11-17,12:44:54
39.998516,116.325604,0,117,39769.5312384259,2008-11-17,12:44:59
39.998466,116.325639,0,119,39769.5312962963,2008-11-17,12:45:04
39.998442,116.325651,0,120,39769.5313541667,2008-11-17,12:45:09
39.998411,116.325683,0,120,39769.531412037,2008-11-17,12:45:14
39.998363,116.325724,0,121,39769.5314699074,2008-11-17,12:45:19
39.99829,116.325714,0,122,39769.5315277778,2008-11-17,12:45:24
39.998232,116.325706,0,123,39769.5315856481,2008-11-17,12:45:29
39.998308,116.325599,0,125,39769.5316319444,2008-11-17,12:45:33
39.998381,116.3255,0,127,39769.5316898148,2008-11-17,12:45:38
39.998391,116.325482,0,127,39769.5317476852,2008-11-17,12:45:43
39.998392,116.32547,0,128,39769.5318055556,2008-11-17,12:45:48
39.998392,116.325396,0,127,39769.5318634259,2008-11-17,12:45:53
39.998395,116.325249,0,128,39769.5319212963,2008-11-17,12:45:58
39.998386,116.325102,0,130,39769.5319675926,2008-11-17,12:46:02
39.998413,116.325119,0,133,39769.532025463,2008-11-17,12:46:07
39.998408,116.325218,0,132,39769.5320833333,2008-11-17,12:46:12
39.998467,116.325284,0,131,39769.5321412037,2008-11-17,12:46:17
39.99853,116.325275,0,129,39769.5321990741,2008-11-17,12:46:22
39.998553,116.325264,0,126,39769.5322569444,2008-11-17,12:46:27
39.998548,116.325267,0,126,39769.5323148148,2008-11-17,12:46:32
39.998548,116.325267,0,126,39769.532349537,2008-11-17,12:46:35
39.998541,116.325268,0,125,39769.5323726852,2008-11-17,12:46:37
39.998528,116.325265,0,125,39769.5324305556,2008-11-17,12:46:42
39.998544,116.325228,0,123,39769.5324884259,2008-11-17,12:46:47
39.998554,116.325272,0,120,39769.5325462963,2008-11-17,12:46:52
39.998596,116.325302,0,116,39769.5326041667,2008-11-17,12:46:57
39.998586,116.325215,0,114,39769.532662037,2008-11-17,12:47:02
39.998524,116.325161,0,113,39769.5327199074,2008-11-17,12:47:07
39.998497,116.325199,0,112,39769.5327777778,2008-11-17,12:47:12
39.998466,116.325281,0,111,39769.5328356481,2008-11-17,12:47:17
39.998429,116.325326,0,109,39769.5328935185,2008-11-17,12:47:22
39.998413,116.325339,0,108,39769.5329513889,2008-11-17,12:47:27
39.998385,116.325393,0,108,39769.5330092593,2008-11-17,12:47:32
39.99836,116.325369,0,107,39769.5330671296,2008-11-17,12:47:37
39.99846,116.325327,0,109,39769.5331134259,2008-11-17,12:47:41
39.998571,116.325272,0,110,39769.5331365741,2008-11-17,12:47:43
39.998643,116.325272,0,110,39769.5331944444,2008-11-17,12:47:48
39.998673,116.325285,0,108,39769.5332523148,2008-11-17,12:47:53
39.998764,116.325277,0,108,39769.533287037,2008-11-17,12:47:56
39.998728,116.325324,0,108,39769.5333449074,2008-11-17,12:48:01
39.99868,116.325289,0,109,39769.5334027778,2008-11-17,12:48:06
39.998642,116.325248,0,110,39769.5334606481,2008-11-17,12:48:11
39.998606,116.325239,0,112,39769.5335185185,2008-11-17,12:48:16
39.998561,116.325239,0,113,39769.5335763889,2008-11-17,12:48:21
39.998524,116.325201,0,113,39769.5336342593,2008-11-17,12:48:26
39.998491,116.325226,0,113,39769.5336921296,2008-11-17,12:48:31
39.998475,116.325303,0,113,39769.53375,2008-11-17,12:48:36
39.998506,116.325298,0,112,39769.5338078704,2008-11-17,12:48:41
39.998502,116.325242,0,111,39769.5338657407,2008-11-17,12:48:46
39.998485,116.325213,0,111,39769.5339236111,2008-11-17,12:48:51
39.998438,116.325244,0,112,39769.5339814815,2008-11-17,12:48:56
39.998422,116.325311,0,112,39769.5340393518,2008-11-17,12:49:01
39.998448,116.325398,0,111,39769.5340972222,2008-11-17,12:49:06
39.99848,116.325381,0,111,39769.5341550926,2008-11-17,12:49:11
39.998531,116.325318,0,110,39769.534212963,2008-11-17,12:49:16
39.998505,116.325272,0,110,39769.5342708333,2008-11-17,12:49:21
39.99848,116.325268,0,110,39769.5343287037,2008-11-17,12:49:26
39.998466,116.325282,0,110,39769.5343865741,2008-11-17,12:49:31
39.998446,116.325279,0,111,39769.5344444444,2008-11-17,12:49:36
39.998458,116.325283,0,113,39769.5345023148,2008-11-17,12:49:41
39.99848,116.325266,0,113,39769.5345601852,2008-11-17,12:49:46
39.998497,116.32526,0,114,39769.5346180556,2008-11-17,12:49:51
39.998497,116.325345,0,115,39769.5346759259,2008-11-17,12:49:56
39.998501,116.325314,0,117,39769.5347337963,2008-11-17,12:50:01
39.998535,116.325343,0,117,39769.5347916667,2008-11-17,12:50:06
39.998583,116.325319,0,115,39769.534849537,2008-11-17,12:50:11
39.998603,116.325316,0,115,39769.5349074074,2008-11-17,12:50:16
39.998592,116.325316,0,114,39769.5349652778,2008-11-17,12:50:21
39.998514,116.325422,0,114,39769.5350115741,2008-11-17,12:50:25
39.998431,116.325529,0,115,39769.5350462963,2008-11-17,12:50:28
39.998363,116.32563,0,115,39769.5350925926,2008-11-17,12:50:32
39.998387,116.325614,0,115,39769.535150463,2008-11-17,12:50:37
39.9984,116.325625,0,115,39769.5352083333,2008-11-17,12:50:42
39.998368,116.325529,0,116,39769.5352662037,2008-11-17,12:50:47
39.998323,116.325411,0,116,39769.5353125,2008-11-17,12:50:51
39.998327,116.325277,0,116,39769.5353472222,2008-11-17,12:50:54
39.998309,116.325157,0,117,39769.5354050926,2008-11-17,12:50:59
39.998296,116.325123,0,117,39769.535462963,2008-11-17,12:51:04
39.998263,116.325074,0,118,39769.5355208333,2008-11-17,12:51:09
39.998217,116.325034,0,118,39769.5355787037,2008-11-17,12:51:14
39.998203,116.324988,0,118,39769.5356365741,2008-11-17,12:51:19
39.998299,116.324969,0,119,39769.5356944444,2008-11-17,12:51:24
39.99833,116.324911,0,119,39769.5357523148,2008-11-17,12:51:29
39.998352,116.324963,0,120,39769.5358101852,2008-11-17,12:51:34
39.998413,116.325106,0,120,39769.5358564815,2008-11-17,12:51:38
39.998428,116.325236,0,119,39769.5358796296,2008-11-17,12:51:40
39.998439,116.325386,0,117,39769.5359259259,2008-11-17,12:51:44
39.99844,116.325448,0,115,39769.5359837963,2008-11-17,12:51:49
39.99843,116.325306,0,114,39769.5360416667,2008-11-17,12:51:54
39.998427,116.32518,0,113,39769.536099537,2008-11-17,12:51:59
39.998453,116.325165,0,112,39769.5361574074,2008-11-17,12:52:04
39.998497,116.32534,0,109,39769.5362152778,2008-11-17,12:52:09
39.998517,116.325475,0,107,39769.53625,2008-11-17,12:52:12
39.99852,116.325526,0,107,39769.5363078704,2008-11-17,12:52:17
39.998532,116.325538,0,106,39769.5363657407,2008-11-17,12:52:22
39.998531,116.325519,0,106,39769.5364236111,2008-11-17,12:52:27
39.998531,116.325519,0,106,39769.5364583333,2008-11-17,12:52:30
39.998531,116.325512,0,107,39769.5364814815,2008-11-17,12:52:32
39.998501,116.325492,0,108,39769.5365393519,2008-11-17,12:52:37
39.998474,116.325386,0,109,39769.5365972222,2008-11-17,12:52:42
39.998431,116.325325,0,106,39769.5366550926,2008-11-17,12:52:47
39.99839,116.32532,0,104,39769.536712963,2008-11-17,12:52:52
39.99838,116.325342,0,106,39769.5367708333,2008-11-17,12:52:57
39.998359,116.325343,0,109,39769.5368287037,2008-11-17,12:53:02
39.998371,116.325364,0,113,39769.5368865741,2008-11-17,12:53:07
39.998384,116.325403,0,113,39769.5369444444,2008-11-17,12:53:12
39.998353,116.325484,0,110,39769.5370023148,2008-11-17,12:53:17
39.998353,116.325461,0,109,39769.5370601852,2008-11-17,12:53:22
39.998337,116.325387,0,108,39769.5371180556,2008-11-17,12:53:27
39.998293,116.325425,0,109,39769.5371759259,2008-11-17,12:53:32
39.998261,116.325499,0,108,39769.5372337963,2008-11-17,12:53:37
39.998228,116.325575,0,106,39769.5372916667,2008-11-17,12:53:42
39.998215,116.325613,0,104,39769.537349537,2008-11-17,12:53:47
39.998238,116.325597,0,103,39769.5374074074,2008-11-17,12:53:52
39.998248,116.325596,0,102,39769.5374652778,2008-11-17,12:53:57
39.998226,116.32561,0,101,39769.5375231481,2008-11-17,12:54:02
39.998207,116.325605,0,101,39769.5375810185,2008-11-17,12:54:07
39.99822,116.325616,0,101,39769.5376388889,2008-11-17,12:54:12
39.998267,116.325512,0,103,39769.5376851852,2008-11-17,12:54:16
39.998283,116.325488,0,102,39769.5377430556,2008-11-17,12:54:21
39.998319,116.325392,0,104,39769.5378009259,2008-11-17,12:54:26
39.998378,116.325326,0,109,39769.5378587963,2008-11-17,12:54:31
39.998379,116.325367,0,111,39769.5379166667,2008-11-17,12:54:36
39.998342,116.325424,0,114,39769.537974537,2008-11-17,12:54:41
39.998312,116.325489,0,114,39769.5380324074,2008-11-17,12:54:46
39.998294,116.325526,0,114,39769.5380902778,2008-11-17,12:54:51
39.998304,116.325553,0,114,39769.5381481481,2008-11-17,12:54:56
39.998336,116.325542,0,114,39769.5382060185,2008-11-17,12:55:01
39.99835,116.325525,0,117,39769.5382638889,2008-11-17,12:55:06
39.99835,116.325525,0,117,39769.5382986111,2008-11-17,12:55:09
39.998355,116.32553,0,120,39769.5383217593,2008-11-17,12:55:11
39.998355,116.325615,0,122,39769.5383796296,2008-11-17,12:55:16
39.998385,116.325692,0,122,39769.5384375,2008-11-17,12:55:21
39.998394,116.325693,0,122,39769.5384953704,2008-11-17,12:55:26
39.99842,116.325716,0,120,39769.5385532407,2008-11-17,12:55:31
39.998424,116.325773,0,119,39769.5386111111,2008-11-17,12:55:36
39.998425,116.325833,0,120,39769.5386689815,2008-11-17,12:55:41
39.99846,116.325931,0,121,39769.5387268519,2008-11-17,12:55:46
39.998504,116.325986,0,122,39769.5387847222,2008-11-17,12:55:51
39.998538,116.325969,0,123,39769.5388425926,2008-11-17,12:55:56
39.998541,116.325935,0,123,39769.538900463,2008-11-17,12:56:01
39.998554,116.325919,0,127,39769.5389583333,2008-11-17,12:56:06
39.998523,116.32598,0,130,39769.5390162037,2008-11-17,12:56:11
39.998502,116.325998,0,131,39769.5390740741,2008-11-17,12:56:16
39.998511,116.326003,0,133,39769.5391319444,2008-11-17,12:56:21
39.998537,116.325959,0,138,39769.5391898148,2008-11-17,12:56:26
39.998574,116.325901,0,143,39769.5392476852,2008-11-17,12:56:31
39.998567,116.325881,0,146,39769.5393055556,2008-11-17,12:56:36
39.998534,116.325927,0,147,39769.5393634259,2008-11-17,12:56:41
39.998472,116.325859,0,145,39769.5394212963,2008-11-17,12:56:46
39.998436,116.325694,0,143,39769.5394675926,2008-11-17,12:56:50
39.99841,116.325701,0,143,39769.539525463,2008-11-17,12:56:55
39.998421,116.325629,0,143,39769.5395833333,2008-11-17,12:57:00
39.998421,116.325629,0,143,39769.5396180556,2008-11-17,12:57:03
39.998413,116.325624,0,147,39769.5396412037,2008-11-17,12:57:05
39.998368,116.325505,0,148,39769.5396990741,2008-11-17,12:57:10
39.998347,116.325469,0,146,39769.5397569444,2008-11-17,12:57:15
39.998507,116.325233,0,135,39769.5422569444,2008-11-17,13:00:51
39.998547,116.325194,0,135,39769.5423148148,2008-11-17,13:00:56
39.998528,116.325263,0,137,39769.5423726852,2008-11-17,13:01:01
39.998523,116.325297,0,135,39769.5424305556,2008-11-17,13:01:06
39.998513,116.325304,0,133,39769.5424884259,2008-11-17,13:01:11
39.998453,116.325232,0,127,39769.5425462963,2008-11-17,13:01:16
39.998424,116.325164,0,121,39769.5426041667,2008-11-17,13:01:21
39.998423,116.32513,0,118,39769.542662037,2008-11-17,13:01:26
39.998431,116.325121,0,118,39769.5427199074,2008-11-17,13:01:31
39.998431,116.325121,0,118,39769.5427546296,2008-11-17,13:01:34
39.998426,116.325122,0,119,39769.5427777778,2008-11-17,13:01:36
39.998435,116.325126,0,120,39769.5428356482,2008-11-17,13:01:41
39.998444,116.325122,0,118,39769.5428935185,2008-11-17,13:01:46
39.998459,116.325122,0,117,39769.5429513889,2008-11-17,13:01:51
39.998459,116.325122,0,117,39769.5429861111,2008-11-17,13:01:54
39.998455,116.325124,0,117,39769.5430092593,2008-11-17,13:01:56
39.998461,116.325133,0,117,39769.5430671296,2008-11-17,13:02:01
39.998479,116.325155,0,117,39769.543125,2008-11-17,13:02:06
39.998498,116.325143,0,117,39769.5431828704,2008-11-17,13:02:11
39.998498,116.325143,0,117,39769.5432175926,2008-11-17,13:02:14
39.9985,116.325138,0,117,39769.5432407407,2008-11-17,13:02:16
39.998499,116.325161,0,117,39769.5432986111,2008-11-17,13:02:21
39.9985,116.325174,0,117,39769.5433564815,2008-11-17,13:02:26
39.9985,116.325174,0,117,39769.5433912037,2008-11-17,13:02:29
39.998503,116.325175,0,117,39769.5434143519,2008-11-17,13:02:31
39.998514,116.325182,0,118,39769.5434722222,2008-11-17,13:02:36
39.998523,116.32521,0,118,39769.5435300926,2008-11-17,13:02:41
39.998523,116.325213,0,118,39769.543587963,2008-11-17,13:02:46
39.998523,116.325213,0,118,39769.5436226852,2008-11-17,13:02:49
39.998523,116.325217,0,118,39769.5436458333,2008-11-17,13:02:51
39.998518,116.325294,0,118,39769.5437037037,2008-11-17,13:02:56
39.998531,116.325313,0,118,39769.5437615741,2008-11-17,13:03:01
39.998549,116.325333,0,118,39769.5438194444,2008-11-17,13:03:06
39.998601,116.325307,0,117,39769.5438773148,2008-11-17,13:03:11
39.998632,116.325333,0,118,39769.5439351852,2008-11-17,13:03:16
39.998633,116.325428,0,117,39769.5439930556,2008-11-17,13:03:21
39.998625,116.32548,0,117,39769.5440509259,2008-11-17,13:03:26
39.998629,116.325506,0,118,39769.5441087963,2008-11-17,13:03:31
39.998638,116.325503,0,116,39769.5441666667,2008-11-17,13:03:36
39.998665,116.325488,0,116,39769.544224537,2008-11-17,13:03:41
39.998685,116.325496,0,117,39769.5442824074,2008-11-17,13:03:46
39.998701,116.325523,0,117,39769.5443402778,2008-11-17,13:03:51
39.998701,116.325523,0,117,39769.544375,2008-11-17,13:03:54
39.998699,116.325522,0,117,39769.5443981481,2008-11-17,13:03:56
39.998689,116.325523,0,117,39769.5444560185,2008-11-17,13:04:01
39.9987,116.325516,0,117,39769.5445138889,2008-11-17,13:04:06
39.998721,116.325538,0,116,39769.5445717593,2008-11-17,13:04:11
39.998728,116.325521,0,115,39769.5446296296,2008-11-17,13:04:16
39.998728,116.325521,0,115,39769.5446643519,2008-11-17,13:04:19
39.998728,116.325521,0,115,39769.5446875,2008-11-17,13:04:21
39.998706,116.325516,0,115,39769.5447453704,2008-11-17,13:04:26
39.998669,116.325549,0,115,39769.5448032407,2008-11-17,13:04:31
39.99861,116.325555,0,115,39769.5448611111,2008-11-17,13:04:36
39.998577,116.325552,0,115,39769.5449189815,2008-11-17,13:04:41
39.998577,116.325552,0,115,39769.5449537037,2008-11-17,13:04:44
39.998569,116.32555,0,115,39769.5449768519,2008-11-17,13:04:46
39.998512,116.325445,0,115,39769.5450231481,2008-11-17,13:04:50
39.998455,116.325333,0,114,39769.5450810185,2008-11-17,13:04:55
39.998418,116.325218,0,113,39769.5451273148,2008-11-17,13:04:59
39.998388,116.325141,0,113,39769.5451851852,2008-11-17,13:05:04
39.99836,116.3251,0,113,39769.5452430556,2008-11-17,13:05:09
39.998364,116.32507,0,113,39769.5453009259,2008-11-17,13:05:14
39.998408,116.325061,0,113,39769.5453587963,2008-11-17,13:05:19
39.99851,116.324981,0,113,39769.5454166667,2008-11-17,13:05:24
39.998605,116.324888,0,113,39769.5454513889,2008-11-17,13:05:27
39.998684,116.324801,0,113,39769.545474537,2008-11-17,13:05:29
39.99877,116.324683,0,112,39769.5454976852,2008-11-17,13:05:31
39.99886,116.324542,0,112,39769.5455208333,2008-11-17,13:05:33
39.998955,116.324356,0,112,39769.5455439815,2008-11-17,13:05:35
39.999007,116.324238,0,112,39769.5455555556,2008-11-17,13:05:36
39.999063,116.324126,0,112,39769.5455671296,2008-11-17,13:05:37
39.999117,116.324018,0,112,39769.5455787037,2008-11-17,13:05:38
39.999173,116.323906,0,111,39769.5455902778,2008-11-17,13:05:39
39.999234,116.323758,0,111,39769.5456018519,2008-11-17,13:05:40
39.999298,116.32361,0,111,39769.5456134259,2008-11-17,13:05:41
39.999368,116.32342,0,111,39769.545625,2008-11-17,13:05:42
39.999437,116.323264,0,111,39769.5456365741,2008-11-17,13:05:43
39.999272,116.32349,0,109,39769.5456481481,2008-11-17,13:05:44
39.999144,116.323664,0,108,39769.5456597222,2008-11-17,13:05:45
39.998995,116.323871,0,106,39769.5456828704,2008-11-17,13:05:47
39.998894,116.323848,0,104,39769.5457175926,2008-11-17,13:05:50
39.998895,116.323731,0,104,39769.5457407407,2008-11-17,13:05:52
39.998878,116.323576,0,104,39769.5457638889,2008-11-17,13:05:54
39.998855,116.323437,0,104,39769.545775463,2008-11-17,13:05:55
39.998792,116.323524,0,104,39769.5457986111,2008-11-17,13:05:57
39.998739,116.323694,0,103,39769.5458449074,2008-11-17,13:06:01
39.99873,116.323697,0,103,39769.5459027778,2008-11-17,13:06:06
39.998659,116.32478,0,103,39769.5459606481,2008-11-17,13:06:11
39.998573,116.324889,0,103,39769.5459837963,2008-11-17,13:06:13
39.998559,116.324887,0,104,39769.5460416667,2008-11-17,13:06:18
39.99854,116.324913,0,104,39769.546099537,2008-11-17,13:06:23
39.998462,116.324956,0,105,39769.5461574074,2008-11-17,13:06:28
39.998413,116.324986,0,105,39769.5462152778,2008-11-17,13:06:33
39.998435,116.324984,0,104,39769.5462731481,2008-11-17,13:06:38
39.998468,116.325055,0,102,39769.5463310185,2008-11-17,13:06:43
39.998454,116.325157,0,99,39769.5463888889,2008-11-17,13:06:48
39.99848,116.325177,0,97,39769.5464467593,2008-11-17,13:06:53
39.998511,116.32515,0,93,39769.5465046296,2008-11-17,13:06:58
39.998545,116.325094,0,89,39769.5465625,2008-11-17,13:07:03
39.998525,116.324985,0,87,39769.5466203704,2008-11-17,13:07:08
39.998509,116.324965,0,85,39769.5466782407,2008-11-17,13:07:13
39.998459,116.325004,0,82,39769.5467361111,2008-11-17,13:07:18
39.998444,116.324964,0,84,39769.5467939815,2008-11-17,13:07:23
39.998432,116.32498,0,86,39769.5468518519,2008-11-17,13:07:28
39.998424,116.32493,0,86,39769.5469097222,2008-11-17,13:07:33
39.998434,116.324878,0,85,39769.5469675926,2008-11-17,13:07:38
39.998411,116.324846,0,86,39769.547025463,2008-11-17,13:07:43
39.998396,116.324846,0,86,39769.5470833333,2008-11-17,13:07:48
39.998344,116.324823,0,84,39769.5471412037,2008-11-17,13:07:53
39.998305,116.324826,0,83,39769.5471990741,2008-11-17,13:07:58
39.998362,116.324802,0,81,39769.5472569444,2008-11-17,13:08:03
39.998401,116.32486,0,81,39769.5473148148,2008-11-17,13:08:08
39.998452,116.32488,0,84,39769.5473726852,2008-11-17,13:08:13
39.99854,116.324813,0,92,39769.5474189815,2008-11-17,13:08:17
39.998558,116.324794,0,96,39769.5474768518,2008-11-17,13:08:22
39.998558,116.324794,0,96,39769.5475115741,2008-11-17,13:08:25
39.998564,116.324795,0,98,39769.5475347222,2008-11-17,13:08:27
39.998671,116.324799,0,102,39769.5475810185,2008-11-17,13:08:31
39.998747,116.32482,0,111,39769.5476388889,2008-11-17,13:08:36
39.998761,116.324824,0,115,39769.5476967593,2008-11-17,13:08:41
39.998771,116.324824,0,118,39769.5477546296,2008-11-17,13:08:46
39.998574,116.324368,0,91,39769.5482986111,2008-11-17,13:09:33
39.998677,116.324439,0,156,39769.5483101852,2008-11-17,13:09:34
39.998718,116.324581,0,184,39769.5483564815,2008-11-17,13:09:38
39.998753,116.324707,0,213,39769.5483680556,2008-11-17,13:09:39
39.998731,116.324724,0,184,39769.5484259259,2008-11-17,13:09:44
39.998659,116.324612,0,154,39769.5484490741,2008-11-17,13:09:46
39.998635,116.324686,0,156,39769.5485069444,2008-11-17,13:09:51
39.998604,116.324708,0,159,39769.5485648148,2008-11-17,13:09:56
39.998581,116.324719,0,161,39769.5486226852,2008-11-17,13:10:01
39.998585,116.324718,0,162,39769.5486805556,2008-11-17,13:10:06
39.998585,116.324718,0,162,39769.5487152778,2008-11-17,13:10:09
39.998593,116.324715,0,163,39769.5487384259,2008-11-17,13:10:11
39.998614,116.324699,0,180,39769.5487962963,2008-11-17,13:10:16
39.99861,116.324699,0,181,39769.5488541667,2008-11-17,13:10:21
39.99861,116.324699,0,181,39769.5488888889,2008-11-17,13:10:24
39.998604,116.324707,0,183,39769.548912037,2008-11-17,13:10:26
39.998581,116.324738,0,176,39769.5489699074,2008-11-17,13:10:31
39.998581,116.324683,0,179,39769.5490277778,2008-11-17,13:10:36
39.998575,116.324632,0,180,39769.5490856481,2008-11-17,13:10:41
39.998562,116.324572,0,178,39769.5491435185,2008-11-17,13:10:46
39.998557,116.324518,0,177,39769.5492013889,2008-11-17,13:10:51
39.998541,116.324457,0,183,39769.5492592593,2008-11-17,13:10:56
39.998568,116.3244,0,186,39769.5493171296,2008-11-17,13:11:01
39.998564,116.324361,0,187,39769.549375,2008-11-17,13:11:06
39.998626,116.32427,0,182,39769.5494328704,2008-11-17,13:11:11
39.998702,116.324179,0,184,39769.5494907407,2008-11-17,13:11:16
39.998757,116.324118,0,192,39769.5495486111,2008-11-17,13:11:21
39.998789,116.324116,0,195,39769.5496064815,2008-11-17,13:11:26
39.998805,116.324108,0,205,39769.5496643518,2008-11-17,13:11:31
39.99887,116.324104,0,211,39769.5497222222,2008-11-17,13:11:36
39.998899,116.324093,0,218,39769.5497800926,2008-11-17,13:11:41
39.998977,116.32414,0,223,39769.549837963,2008-11-17,13:11:46
39.999026,116.324133,0,229,39769.5498958333,2008-11-17,13:11:51
39.999086,116.32412,0,234,39769.5499537037,2008-11-17,13:11:56
39.999114,116.324111,0,236,39769.5500115741,2008-11-17,13:12:01
39.999152,116.324039,0,223,39769.5500694444,2008-11-17,13:12:06
39.999222,116.323999,0,217,39769.5501273148,2008-11-17,13:12:11
39.999262,116.323965,0,210,39769.5501851852,2008-11-17,13:12:16
39.999319,116.323961,0,205,39769.5502430556,2008-11-17,13:12:21
39.999384,116.323946,0,201,39769.5503009259,2008-11-17,13:12:26
39.999488,116.323923,0,195,39769.5503587963,2008-11-17,13:12:31
39.999547,116.323909,0,192,39769.5504166667,2008-11-17,13:12:36
39.999636,116.323915,0,181,39769.5504513889,2008-11-17,13:12:39
39.999671,116.323909,0,178,39769.5505092593,2008-11-17,13:12:44
39.999683,116.323842,0,179,39769.5505671296,2008-11-17,13:12:49
39.999685,116.323802,0,182,39769.550625,2008-11-17,13:12:54
39.999697,116.323766,0,184,39769.5506828704,2008-11-17,13:12:59
39.999701,116.323702,0,188,39769.5507407407,2008-11-17,13:13:04
39.999693,116.32365,0,193,39769.5507986111,2008-11-17,13:13:09
39.999689,116.323609,0,202,39769.5508564815,2008-11-17,13:13:14
39.999679,116.32354,0,202,39769.5509143519,2008-11-17,13:13:19
39.999678,116.323492,0,206,39769.5509722222,2008-11-17,13:13:24
39.999676,116.323421,0,211,39769.5510300926,2008-11-17,13:13:29
39.999682,116.323353,0,213,39769.551087963,2008-11-17,13:13:34
39.999676,116.323294,0,213,39769.5511458333,2008-11-17,13:13:39
39.99968,116.323239,0,212,39769.5512037037,2008-11-17,13:13:44
39.999678,116.323158,0,213,39769.5512615741,2008-11-17,13:13:49
39.999668,116.323078,0,212,39769.5513194444,2008-11-17,13:13:54
39.999659,116.32299,0,210,39769.5513773148,2008-11-17,13:13:59
39.999661,116.322914,0,210,39769.5514351852,2008-11-17,13:14:04
39.999667,116.322845,0,213,39769.5514930556,2008-11-17,13:14:09
39.999659,116.322765,0,213,39769.5515509259,2008-11-17,13:14:14
39.999659,116.322691,0,212,39769.5516087963,2008-11-17,13:14:19
39.999652,116.32262,0,214,39769.5516666667,2008-11-17,13:14:24
39.999655,116.322553,0,217,39769.551724537,2008-11-17,13:14:29
39.999649,116.322466,0,219,39769.5517824074,2008-11-17,13:14:34
39.999656,116.322358,0,215,39769.5518402778,2008-11-17,13:14:39
39.999673,116.322234,0,209,39769.5518981481,2008-11-17,13:14:44
39.999694,116.322116,0,193,39769.5519444444,2008-11-17,13:14:48
39.99972,116.322029,0,180,39769.5520023148,2008-11-17,13:14:53
39.999742,116.321954,0,173,39769.5520601852,2008-11-17,13:14:58
39.999782,116.321913,0,174,39769.5521180556,2008-11-17,13:15:03
39.999832,116.321876,0,174,39769.5521759259,2008-11-17,13:15:08
39.999882,116.321855,0,175,39769.5522337963,2008-11-17,13:15:13
39.999934,116.321836,0,175,39769.5522916667,2008-11-17,13:15:18
40.000016,116.321829,0,174,39769.552349537,2008-11-17,13:15:23
40.000072,116.321832,0,173,39769.5524074074,2008-11-17,13:15:28
40.00011,116.321835,0,169,39769.5524652778,2008-11-17,13:15:33
40.000143,116.321802,0,166,39769.5525231481,2008-11-17,13:15:38
40.000197,116.321805,0,165,39769.5525810185,2008-11-17,13:15:43
40.000243,116.321802,0,167,39769.5526388889,2008-11-17,13:15:48
40.00028,116.321797,0,172,39769.5526967593,2008-11-17,13:15:53
40.000337,116.321797,0,177,39769.5527546296,2008-11-17,13:15:58
40.000406,116.321809,0,177,39769.5528125,2008-11-17,13:16:03
40.000463,116.321811,0,176,39769.5528703704,2008-11-17,13:16:08
40.000515,116.321794,0,185,39769.5529282407,2008-11-17,13:16:13
40.000554,116.32179,0,190,39769.5529861111,2008-11-17,13:16:18
40.00062,116.321772,0,196,39769.5530439815,2008-11-17,13:16:23
40.000662,116.321755,0,203,39769.5531018519,2008-11-17,13:16:28
40.000722,116.321756,0,203,39769.5531597222,2008-11-17,13:16:33
40.000775,116.321747,0,201,39769.5532175926,2008-11-17,13:16:38
40.000824,116.321751,0,202,39769.553275463,2008-11-17,13:16:43
40.000891,116.321744,0,206,39769.5533333333,2008-11-17,13:16:48
40.00094,116.321719,0,208,39769.5533912037,2008-11-17,13:16:53
40.000961,116.321714,0,212,39769.5534490741,2008-11-17,13:16:58
40.001021,116.321741,0,218,39769.5535069444,2008-11-17,13:17:03
40.001099,116.32175,0,220,39769.5535648148,2008-11-17,13:17:08
40.001134,116.321715,0,221,39769.5536226852,2008-11-17,13:17:13
40.001203,116.321711,0,224,39769.5536805556,2008-11-17,13:17:18
40.001263,116.32171,0,229,39769.5537384259,2008-11-17,13:17:23
40.001293,116.321698,0,226,39769.5537962963,2008-11-17,13:17:28
40.00132,116.321668,0,229,39769.5538541667,2008-11-17,13:17:33
40.001362,116.321664,0,230,39769.553912037,2008-11-17,13:17:38
40.001455,116.321663,0,231,39769.5539699074,2008-11-17,13:17:43
40.001534,116.321671,0,229,39769.5540277778,2008-11-17,13:17:48
40.001615,116.32168,0,230,39769.5540856481,2008-11-17,13:17:53
40.001692,116.321695,0,226,39769.5541435185,2008-11-17,13:17:58
40.001739,116.321685,0,224,39769.5542013889,2008-11-17,13:18:03
40.001798,116.321664,0,221,39769.5542592593,2008-11-17,13:18:08
40.001851,116.321643,0,217,39769.5543171296,2008-11-17,13:18:13
40.001889,116.321636,0,218,39769.554375,2008-11-17,13:18:18
40.001927,116.32163,0,219,39769.5544328704,2008-11-17,13:18:23
40.00196,116.321618,0,221,39769.5544907407,2008-11-17,13:18:28
40.002008,116.321614,0,221,39769.5545486111,2008-11-17,13:18:33
40.002032,116.321625,0,223,39769.5546064815,2008-11-17,13:18:38
40.002091,116.321613,0,225,39769.5546643519,2008-11-17,13:18:43
40.002133,116.321608,0,226,39769.5547222222,2008-11-17,13:18:48
40.002223,116.321615,0,225,39769.5547800926,2008-11-17,13:18:53
40.002284,116.321611,0,224,39769.554837963,2008-11-17,13:18:58
40.002352,116.321589,0,223,39769.5548958333,2008-11-17,13:19:03
40.002377,116.321574,0,224,39769.5549537037,2008-11-17,13:19:08
40.002418,116.321556,0,230,39769.5550115741,2008-11-17,13:19:13
40.002489,116.321557,0,233,39769.5550694444,2008-11-17,13:19:18
40.002561,116.321578,0,233,39769.5551273148,2008-11-17,13:19:23
40.002655,116.321592,0,230,39769.5551851852,2008-11-17,13:19:28
40.002716,116.321572,0,228,39769.5552430556,2008-11-17,13:19:33
40.002763,116.321565,0,228,39769.5553009259,2008-11-17,13:19:38
40.00283,116.321558,0,223,39769.5553587963,2008-11-17,13:19:43
40.002907,116.321562,0,220,39769.5554166667,2008-11-17,13:19:48
40.002979,116.321544,0,214,39769.555474537,2008-11-17,13:19:53
40.003012,116.321527,0,208,39769.5555324074,2008-11-17,13:19:58
40.003069,116.32152,0,204,39769.5555902778,2008-11-17,13:20:03
40.003129,116.321511,0,201,39769.5556481481,2008-11-17,13:20:08
40.003194,116.321516,0,203,39769.5557060185,2008-11-17,13:20:13
40.003249,116.321502,0,207,39769.5557638889,2008-11-17,13:20:18
40.003303,116.321509,0,208,39769.5558217593,2008-11-17,13:20:23
40.003368,116.321509,0,217,39769.5558796296,2008-11-17,13:20:28
40.003415,116.321508,0,213,39769.5559375,2008-11-17,13:20:33
40.003473,116.321505,0,209,39769.5559953704,2008-11-17,13:20:38
40.00353,116.32151,0,207,39769.5560532407,2008-11-17,13:20:43
40.003589,116.321507,0,205,39769.5561111111,2008-11-17,13:20:48
40.003649,116.321505,0,208,39769.5561689815,2008-11-17,13:20:53
40.003694,116.321497,0,209,39769.5562268518,2008-11-17,13:20:58
40.00374,116.321484,0,202,39769.5562847222,2008-11-17,13:21:03
40.00378,116.321463,0,202,39769.5563425926,2008-11-17,13:21:08
40.003823,116.321468,0,198,39769.556400463,2008-11-17,13:21:13
40.00386,116.321453,0,198,39769.5564583333,2008-11-17,13:21:18
40.003914,116.321445,0,199,39769.5565162037,2008-11-17,13:21:23
40.003986,116.321441,0,199,39769.5565740741,2008-11-17,13:21:28
40.004035,116.321436,0,202,39769.5566319444,2008-11-17,13:21:33
40.004115,116.32143,0,203,39769.5566898148,2008-11-17,13:21:38
40.00419,116.321444,0,202,39769.5567476852,2008-11-17,13:21:43
40.004228,116.321446,0,200,39769.5568055556,2008-11-17,13:21:48
40.004268,116.321436,0,199,39769.5568634259,2008-11-17,13:21:53
40.004308,116.321422,0,199,39769.5569212963,2008-11-17,13:21:58
40.004351,116.321417,0,199,39769.5569791667,2008-11-17,13:22:03
40.004406,116.321409,0,199,39769.557037037,2008-11-17,13:22:08
40.004455,116.321401,0,197,39769.5570949074,2008-11-17,13:22:13
40.004525,116.321388,0,197,39769.5571527778,2008-11-17,13:22:18
40.004556,116.321416,0,194,39769.5572106481,2008-11-17,13:22:23
40.004643,116.321442,0,189,39769.5572569444,2008-11-17,13:22:27
40.004744,116.321443,0,183,39769.5573148148,2008-11-17,13:22:32
40.004798,116.321425,0,184,39769.5573726852,2008-11-17,13:22:37
40.004826,116.321367,0,185,39769.5574305556,2008-11-17,13:22:42
40.004828,116.321286,0,191,39769.5574884259,2008-11-17,13:22:47
40.004822,116.321204,0,192,39769.5575462963,2008-11-17,13:22:52
40.004816,116.321153,0,193,39769.5576041667,2008-11-17,13:22:57
40.004823,116.321109,0,195,39769.557662037,2008-11-17,13:23:02
40.004836,116.321029,0,195,39769.5577199074,2008-11-17,13:23:07
40.004852,116.320964,0,195,39769.5577777778,2008-11-17,13:23:12
40.004845,116.320901,0,195,39769.5578356481,2008-11-17,13:23:17
40.00484,116.320828,0,197,39769.5578935185,2008-11-17,13:23:22
40.004843,116.320764,0,200,39769.5579513889,2008-11-17,13:23:27
40.004833,116.320689,0,204,39769.5580092593,2008-11-17,13:23:32
40.004825,116.320608,0,202,39769.5580671296,2008-11-17,13:23:37
40.004817,116.320529,0,197,39769.558125,2008-11-17,13:23:42
40.004781,116.320485,0,198,39769.5581828704,2008-11-17,13:23:47
40.004792,116.320404,0,196,39769.5582407407,2008-11-17,13:23:52
40.004792,116.320298,0,187,39769.5582986111,2008-11-17,13:23:57
40.004783,116.320207,0,181,39769.5583564815,2008-11-17,13:24:02
40.004787,116.320123,0,179,39769.5584143519,2008-11-17,13:24:07
40.004797,116.320007,0,171,39769.5584722222,2008-11-17,13:24:12
40.004804,116.319907,0,160,39769.5585300926,2008-11-17,13:24:17
40.004813,116.319832,0,157,39769.558587963,2008-11-17,13:24:22
40.004803,116.319766,0,159,39769.5586458333,2008-11-17,13:24:27
40.004808,116.319678,0,153,39769.5587037037,2008-11-17,13:24:32
40.004811,116.319579,0,149,39769.5587615741,2008-11-17,13:24:37
40.00479,116.319486,0,149,39769.5588194444,2008-11-17,13:24:42
40.004765,116.319426,0,151,39769.5588773148,2008-11-17,13:24:47
40.004768,116.319359,0,150,39769.5589351852,2008-11-17,13:24:52
40.004768,116.319288,0,152,39769.5589930556,2008-11-17,13:24:57
40.004761,116.319214,0,156,39769.5590509259,2008-11-17,13:25:02
40.004758,116.319135,0,158,39769.5591087963,2008-11-17,13:25:07
40.004739,116.319065,0,162,39769.5591666667,2008-11-17,13:25:12
40.004718,116.318982,0,166,39769.559224537,2008-11-17,13:25:17
40.00472,116.31891,0,172,39769.5592824074,2008-11-17,13:25:22
40.004699,116.318825,0,175,39769.5593402778,2008-11-17,13:25:27
40.004691,116.318737,0,179,39769.5593981481,2008-11-17,13:25:32
40.004691,116.318654,0,182,39769.5594560185,2008-11-17,13:25:37
40.004681,116.318602,0,185,39769.5595138889,2008-11-17,13:25:42
40.004692,116.318519,0,184,39769.5595717593,2008-11-17,13:25:47
40.004679,116.318429,0,185,39769.5596296296,2008-11-17,13:25:52
40.004684,116.318383,0,188,39769.5596875,2008-11-17,13:25:57
40.004656,116.318314,0,189,39769.5597453704,2008-11-17,13:26:02
40.004657,116.318214,0,193,39769.5598032407,2008-11-17,13:26:07
40.004651,116.318126,0,198,39769.5598611111,2008-11-17,13:26:12
40.004638,116.318018,0,200,39769.5599189815,2008-11-17,13:26:17
40.004664,116.317916,0,199,39769.5599768519,2008-11-17,13:26:22
40.004698,116.317885,0,196,39769.5600347222,2008-11-17,13:26:27
40.004735,116.317847,0,197,39769.5600925926,2008-11-17,13:26:32
40.004796,116.317814,0,199,39769.560150463,2008-11-17,13:26:37
40.004888,116.317801,0,202,39769.5602083333,2008-11-17,13:26:42
40.004978,116.317793,0,205,39769.5602662037,2008-11-17,13:26:47
40.005068,116.317814,0,200,39769.5603009259,2008-11-17,13:26:50
40.005126,116.317806,0,200,39769.5603587963,2008-11-17,13:26:55
40.005153,116.317807,0,203,39769.5604166667,2008-11-17,13:27:00
40.005157,116.317823,0,200,39769.560474537,2008-11-17,13:27:05
40.005197,116.317799,0,203,39769.5605324074,2008-11-17,13:27:10
40.005238,116.317768,0,208,39769.5605902778,2008-11-17,13:27:15
40.005289,116.317725,0,215,39769.5606481481,2008-11-17,13:27:20
40.005361,116.317694,0,218,39769.5607060185,2008-11-17,13:27:25
40.00544,116.317675,0,221,39769.5607638889,2008-11-17,13:27:30
40.005512,116.317674,0,225,39769.5608217593,2008-11-17,13:27:35
40.005593,116.317674,0,223,39769.5608796296,2008-11-17,13:27:40
40.005673,116.317675,0,224,39769.5609375,2008-11-17,13:27:45
40.00576,116.317693,0,212,39769.5609837963,2008-11-17,13:27:49
40.005791,116.31767,0,214,39769.5610416667,2008-11-17,13:27:54
40.005829,116.317651,0,217,39769.561099537,2008-11-17,13:27:59
40.005853,116.317654,0,220,39769.5611574074,2008-11-17,13:28:04
40.005829,116.317692,0,216,39769.5612152778,2008-11-17,13:28:09
40.005869,116.317677,0,221,39769.5612731481,2008-11-17,13:28:14
40.005936,116.317666,0,223,39769.5613310185,2008-11-17,13:28:19
40.006002,116.317651,0,227,39769.5613888889,2008-11-17,13:28:24
40.006067,116.31764,0,233,39769.5614467593,2008-11-17,13:28:29
40.006149,116.317627,0,238,39769.5615046296,2008-11-17,13:28:34
40.00625,116.317629,0,231,39769.5615393519,2008-11-17,13:28:37
40.006306,116.317609,0,236,39769.5615972222,2008-11-17,13:28:42
40.006369,116.317583,0,243,39769.5616550926,2008-11-17,13:28:47
40.006324,116.317659,0,235,39769.561712963,2008-11-17,13:28:52
40.006356,116.317693,0,231,39769.5617708333,2008-11-17,13:28:57
40.006446,116.317696,0,230,39769.5618287037,2008-11-17,13:29:02
40.006523,116.317685,0,227,39769.5618865741,2008-11-17,13:29:07
40.006615,116.317672,0,223,39769.5619444444,2008-11-17,13:29:12
40.006674,116.317657,0,224,39769.5620023148,2008-11-17,13:29:17
40.00673,116.317667,0,227,39769.5620601852,2008-11-17,13:29:22
40.006756,116.317717,0,224,39769.5621180556,2008-11-17,13:29:27
40.006845,116.317729,0,217,39769.5621759259,2008-11-17,13:29:32
40.006929,116.317708,0,214,39769.5622337963,2008-11-17,13:29:37
40.00701,116.317696,0,214,39769.5622916667,2008-11-17,13:29:42
40.00706,116.317657,0,216,39769.562349537,2008-11-17,13:29:47
40.007115,116.317655,0,220,39769.5624074074,2008-11-17,13:29:52
40.007147,116.317675,0,222,39769.5624652778,2008-11-17,13:29:57
40.007179,116.317699,0,223,39769.5625231481,2008-11-17,13:30:02
40.007248,116.317687,0,220,39769.5625810185,2008-11-17,13:30:07
40.007328,116.317672,0,221,39769.5626388889,2008-11-17,13:30:12
40.007397,116.317646,0,225,39769.5626967593,2008-11-17,13:30:17
40.007456,116.317622,0,227,39769.5627546296,2008-11-17,13:30:22
40.00753,116.317623,0,230,39769.5628125,2008-11-17,13:30:27
40.007648,116.317606,0,229,39769.5628703704,2008-11-17,13:30:32
40.007733,116.31761,0,224,39769.5629282407,2008-11-17,13:30:37
40.007797,116.317611,0,223,39769.5629861111,2008-11-17,13:30:42
40.007882,116.317626,0,213,39769.5630208333,2008-11-17,13:30:45
40.007978,116.317656,0,199,39769.5630787037,2008-11-17,13:30:50
40.00804,116.317654,0,193,39769.5631365741,2008-11-17,13:30:55
40.008048,116.317698,0,183,39769.5631944444,2008-11-17,13:31:00
40.008057,116.317716,0,185,39769.5632523148,2008-11-17,13:31:05
40.00809,116.317718,0,189,39769.5633101852,2008-11-17,13:31:10
40.008135,116.317717,0,189,39769.5633680556,2008-11-17,13:31:15
40.008197,116.317723,0,189,39769.5634259259,2008-11-17,13:31:20
40.008265,116.317724,0,184,39769.5634837963,2008-11-17,13:31:25
40.008325,116.317724,0,183,39769.5635416667,2008-11-17,13:31:30
40.008414,116.317738,0,178,39769.563599537,2008-11-17,13:31:35
40.008463,116.317735,0,186,39769.5636574074,2008-11-17,13:31:40
40.00852,116.317722,0,195,39769.5637152778,2008-11-17,13:31:45
40.008568,116.317717,0,198,39769.5637731481,2008-11-17,13:31:50
40.008639,116.317727,0,192,39769.5638310185,2008-11-17,13:31:55
40.008708,116.317739,0,187,39769.5638888889,2008-11-17,13:32:00
40.008792,116.317724,0,184,39769.5639467593,2008-11-17,13:32:05
40.00888,116.317729,0,175,39769.5639814815,2008-11-17,13:32:08
40.008978,116.317701,0,166,39769.5640393518,2008-11-17,13:32:13
40.009008,116.317664,0,161,39769.5640972222,2008-11-17,13:32:18
40.009022,116.317606,0,160,39769.5641550926,2008-11-17,13:32:23
40.009028,116.317557,0,159,39769.564212963,2008-11-17,13:32:28
40.009011,116.317507,0,163,39769.5642708333,2008-11-17,13:32:33
40.009015,116.31744,0,166,39769.5643287037,2008-11-17,13:32:38
40.009007,116.317378,0,171,39769.5643865741,2008-11-17,13:32:43
40.009,116.317314,0,167,39769.5644444444,2008-11-17,13:32:48
40.008987,116.317231,0,169,39769.5645023148,2008-11-17,13:32:53
40.008984,116.31716,0,170,39769.5645601852,2008-11-17,13:32:58
40.008973,116.317107,0,176,39769.5646180556,2008-11-17,13:33:03
40.008965,116.317055,0,175,39769.5646759259,2008-11-17,13:33:08
40.008956,116.31699,0,174,39769.5647337963,2008-11-17,13:33:13
40.008943,116.316919,0,174,39769.5647916667,2008-11-17,13:33:18
40.008934,116.316825,0,174,39769.564849537,2008-11-17,13:33:23
40.008916,116.316767,0,174,39769.5649074074,2008-11-17,13:33:28
40.008933,116.316641,0,162,39769.5649652778,2008-11-17,13:33:33
40.008925,116.316606,0,159,39769.5650231481,2008-11-17,13:33:38
40.008918,116.316607,0,159,39769.5650810185,2008-11-17,13:33:43
40.008918,116.316607,0,159,39769.5651157407,2008-11-17,13:33:46
40.008914,116.316613,0,161,39769.5651388889,2008-11-17,13:33:48
40.008926,116.316601,0,163,39769.5651967593,2008-11-17,13:33:53
40.008915,116.316596,0,167,39769.5652546296,2008-11-17,13:33:58
40.008915,116.316596,0,167,39769.5652893518,2008-11-17,13:34:01
40.008909,116.316592,0,169,39769.5653125,2008-11-17,13:34:03
40.008898,116.316592,0,171,39769.5653703704,2008-11-17,13:34:08
40.008869,116.31657,0,173,39769.5654282407,2008-11-17,13:34:13
40.008865,116.316594,0,175,39769.5654861111,2008-11-17,13:34:18
40.008854,116.316601,0,177,39769.5655439815,2008-11-17,13:34:23
40.00882,116.3166,0,179,39769.5656018518,2008-11-17,13:34:28
40.008787,116.316586,0,181,39769.5656597222,2008-11-17,13:34:33
40.008766,116.316572,0,183,39769.5657175926,2008-11-17,13:34:38
40.008783,116.316539,0,185,39769.565775463,2008-11-17,13:34:43
40.008779,116.316539,0,187,39769.5658333333,2008-11-17,13:34:48
40.008778,116.316535,0,189,39769.5658912037,2008-11-17,13:34:53
40.008778,116.316535,0,189,39769.5659259259,2008-11-17,13:34:56
40.008776,116.316527,0,190,39769.5659490741,2008-11-17,13:34:58
40.008766,116.316495,0,192,39769.5660069444,2008-11-17,13:35:03
40.008754,116.316462,0,194,39769.5660648148,2008-11-17,13:35:08
40.008747,116.316433,0,196,39769.5661226852,2008-11-17,13:35:13
40.008747,116.316433,0,196,39769.5661574074,2008-11-17,13:35:16
40.008747,116.31643,0,198,39769.5661805556,2008-11-17,13:35:18
40.008745,116.316416,0,200,39769.5662384259,2008-11-17,13:35:23
40.008742,116.316405,0,202,39769.5662962963,2008-11-17,13:35:28
40.008744,116.316397,0,204,39769.5663541667,2008-11-17,13:35:33
40.008749,116.316389,0,206,39769.566412037,2008-11-17,13:35:38
40.008748,116.316381,0,208,39769.5664699074,2008-11-17,13:35:43
40.008865,116.316621,0,280,39769.5686689815,2008-11-17,13:38:53
40.008914,116.316672,0,281,39769.5687268519,2008-11-17,13:38:58
40.008956,116.316711,0,283,39769.5687847222,2008-11-17,13:39:03
40.008952,116.316688,0,285,39769.5688425926,2008-11-17,13:39:08
40.008942,116.31667,0,286,39769.568900463,2008-11-17,13:39:13
40.008942,116.31667,0,286,39769.5689351852,2008-11-17,13:39:16
40.008948,116.316668,0,288,39769.5689583333,2008-11-17,13:39:18
40.008957,116.316669,0,290,39769.5690162037,2008-11-17,13:39:23
40.008978,116.316661,0,292,39769.5690740741,2008-11-17,13:39:28
40.008991,116.316643,0,294,39769.5691319444,2008-11-17,13:39:33
40.00902,116.316651,0,296,39769.5691898148,2008-11-17,13:39:38
40.009038,116.31666,0,297,39769.5692476852,2008-11-17,13:39:43
40.009029,116.31665,0,299,39769.5693055556,2008-11-17,13:39:48
40.00904,116.316651,0,300,39769.5693634259,2008-11-17,13:39:53
40.009041,116.316643,0,302,39769.5694212963,2008-11-17,13:39:58
40.009041,116.316643,0,302,39769.5694560185,2008-11-17,13:40:01
40.00904,116.316635,0,304,39769.5694791667,2008-11-17,13:40:03
40.009036,116.316623,0,306,39769.569537037,2008-11-17,13:40:08
40.009029,116.316614,0,308,39769.5695949074,2008-11-17,13:40:13
40.009027,116.31661,0,310,39769.5696527778,2008-11-17,13:40:18
40.00903,116.316608,0,311,39769.5697106481,2008-11-17,13:40:23
40.009029,116.316601,0,313,39769.5697685185,2008-11-17,13:40:28
40.009032,116.316597,0,315,39769.5698263889,2008-11-17,13:40:33
40.009038,116.3166,0,316,39769.5698842593,2008-11-17,13:40:38
40.009046,116.316607,0,318,39769.5699421296,2008-11-17,13:40:43
40.009046,116.316607,0,318,39769.5699768519,2008-11-17,13:40:46
40.009048,116.316602,0,318,39769.57,2008-11-17,13:40:48
40.009025,116.316598,0,319,39769.5700578704,2008-11-17,13:40:53
40.009011,116.316609,0,320,39769.5701157407,2008-11-17,13:40:58
40.009019,116.316589,0,321,39769.5701736111,2008-11-17,13:41:03
40.009008,116.31657,0,322,39769.5702314815,2008-11-17,13:41:08
40.008984,116.316565,0,323,39769.5702893519,2008-11-17,13:41:13
40.008984,116.316565,0,323,39769.5703240741,2008-11-17,13:41:16
40.008986,116.316567,0,324,39769.5703472222,2008-11-17,13:41:18
40.008984,116.316593,0,326,39769.5704050926,2008-11-17,13:41:23
40.008989,116.316584,0,327,39769.570462963,2008-11-17,13:41:28
40.009019,116.316573,0,328,39769.5705208333,2008-11-17,13:41:33
40.009038,116.316604,0,329,39769.5705787037,2008-11-17,13:41:38
40.00906,116.316644,0,330,39769.5706365741,2008-11-17,13:41:43
40.009034,116.316684,0,330,39769.5706944444,2008-11-17,13:41:48
40.009049,116.316717,0,331,39769.5707523148,2008-11-17,13:41:53
40.009049,116.316717,0,331,39769.570787037,2008-11-17,13:41:56
40.009043,116.316722,0,332,39769.5708101852,2008-11-17,13:41:58
40.009068,116.316694,0,333,39769.5708680556,2008-11-17,13:42:03
40.008877,116.316529,0,253,39769.574224537,2008-11-17,13:46:53
40.008812,116.316545,0,252,39769.5742824074,2008-11-17,13:46:58
40.008764,116.316549,0,252,39769.5743402778,2008-11-17,13:47:03
40.008748,116.316553,0,252,39769.5743981482,2008-11-17,13:47:08
40.008748,116.316553,0,252,39769.5744328704,2008-11-17,13:47:11
40.008755,116.316553,0,252,39769.5744560185,2008-11-17,13:47:13
40.008756,116.316562,0,252,39769.5745138889,2008-11-17,13:47:18
40.008766,116.31657,0,252,39769.5745717593,2008-11-17,13:47:23
40.00879,116.316588,0,252,39769.5746296296,2008-11-17,13:47:28
40.008807,116.316595,0,252,39769.5746875,2008-11-17,13:47:33
40.008806,116.316584,0,252,39769.5747453704,2008-11-17,13:47:38
40.008839,116.316576,0,252,39769.5749189815,2008-11-17,13:47:53
40.0088,116.316461,0,251,39769.575150463,2008-11-17,13:48:13
40.008756,116.316425,0,251,39769.5752083333,2008-11-17,13:48:18
40.008744,116.316431,0,251,39769.5752662037,2008-11-17,13:48:23
40.008744,116.316431,0,251,39769.5753009259,2008-11-17,13:48:26
40.008748,116.316433,0,251,39769.5753240741,2008-11-17,13:48:28
40.00876,116.316437,0,251,39769.5753819444,2008-11-17,13:48:33
40.008779,116.316395,0,251,39769.5754398148,2008-11-17,13:48:38
40.008782,116.316391,0,251,39769.5754976852,2008-11-17,13:48:43
40.008782,116.316391,0,251,39769.5755324074,2008-11-17,13:48:46
40.008783,116.316397,0,251,39769.5755555556,2008-11-17,13:48:48
40.008783,116.316408,0,251,39769.5756134259,2008-11-17,13:48:53
40.008792,116.316416,0,251,39769.5756712963,2008-11-17,13:48:58
40.00881,116.316435,0,251,39769.5757291667,2008-11-17,13:49:03
40.008833,116.316475,0,251,39769.575787037,2008-11-17,13:49:08
40.008827,116.316516,0,251,39769.5758449074,2008-11-17,13:49:13
40.0088,116.316521,0,251,39769.5759027778,2008-11-17,13:49:18
40.008804,116.316557,0,250,39769.5765972222,2008-11-17,13:50:18
40.008809,116.31657,0,250,39769.5766550926,2008-11-17,13:50:23
40.008879,116.316656,0,250,39769.577349537,2008-11-17,13:51:23
40.008889,116.316655,0,250,39769.5774652778,2008-11-17,13:51:33
40.008905,116.316625,0,250,39769.5775231481,2008-11-17,13:51:38
40.008905,116.316625,0,250,39769.5775578704,2008-11-17,13:51:41
40.008913,116.316617,0,250,39769.5775810185,2008-11-17,13:51:43
40.008929,116.316586,0,251,39769.5777546296,2008-11-17,13:51:58
40.00892,116.316577,0,251,39769.5778125,2008-11-17,13:52:03
40.008833,116.316532,0,250,39769.5778587963,2008-11-17,13:52:07
40.008764,116.316489,0,250,39769.5779166667,2008-11-17,13:52:12
40.008756,116.316495,0,250,39769.577974537,2008-11-17,13:52:17
40.008753,116.316491,0,250,39769.5780324074,2008-11-17,13:52:22
40.008753,116.316491,0,250,39769.5780671296,2008-11-17,13:52:25
40.008749,116.316484,0,250,39769.5780902778,2008-11-17,13:52:27
40.008744,116.316473,0,251,39769.5781481481,2008-11-17,13:52:32
40.008744,116.316473,0,251,39769.5781828704,2008-11-17,13:52:35
40.008739,116.316465,0,251,39769.5782060185,2008-11-17,13:52:37
40.00874,116.316454,0,251,39769.5782638889,2008-11-17,13:52:42
40.0088,116.316404,0,251,39769.5783217593,2008-11-17,13:52:47
40.008844,116.316372,0,251,39769.5783796296,2008-11-17,13:52:52
40.008897,116.316351,0,251,39769.5784375,2008-11-17,13:52:57
40.008934,116.316366,0,251,39769.5784953704,2008-11-17,13:53:02
40.008959,116.316407,0,250,39769.5785532407,2008-11-17,13:53:07
40.009007,116.316419,0,249,39769.5786111111,2008-11-17,13:53:12
40.009036,116.316394,0,247,39769.5786689815,2008-11-17,13:53:17
40.008998,116.316404,0,247,39769.5787268518,2008-11-17,13:53:22
40.008973,116.316412,0,245,39769.5787847222,2008-11-17,13:53:27
40.008964,116.316427,0,244,39769.5788425926,2008-11-17,13:53:32
40.008976,116.316491,0,242,39769.578900463,2008-11-17,13:53:37
40.00899,116.316538,0,241,39769.5789583333,2008-11-17,13:53:42
40.008997,116.316568,0,239,39769.5790162037,2008-11-17,13:53:47
40.009002,116.316597,0,236,39769.5790740741,2008-11-17,13:53:52
40.009072,116.316271,0,166,39769.581099537,2008-11-17,13:56:47
40.009112,116.316244,0,168,39769.5811574074,2008-11-17,13:56:52
40.009183,116.316255,0,170,39769.5812152778,2008-11-17,13:56:57
40.00923,116.316267,0,169,39769.5812731481,2008-11-17,13:57:02
40.009307,116.316215,0,162,39769.5813310185,2008-11-17,13:57:07
40.009377,116.316197,0,161,39769.5813888889,2008-11-17,13:57:12
40.00943,116.316203,0,161,39769.5814467593,2008-11-17,13:57:17
40.009496,116.316193,0,158,39769.5815046296,2008-11-17,13:57:22
40.009563,116.31618,0,153,39769.5815625,2008-11-17,13:57:27
40.009599,116.316137,0,148,39769.5816203704,2008-11-17,13:57:32
40.009637,116.316072,0,149,39769.5816782407,2008-11-17,13:57:37
40.009645,116.316014,0,149,39769.5817361111,2008-11-17,13:57:42
40.009654,116.315959,0,151,39769.5817939815,2008-11-17,13:57:47
40.009656,116.315919,0,156,39769.5818518519,2008-11-17,13:57:52
40.009649,116.3159,0,157,39769.5819097222,2008-11-17,13:57:57
40.009658,116.315842,0,162,39769.5819675926,2008-11-17,13:58:02
40.009651,116.31583,0,163,39769.582025463,2008-11-17,13:58:07
40.009654,116.315771,0,168,39769.5820833333,2008-11-17,13:58:12
40.009637,116.315712,0,171,39769.5821412037,2008-11-17,13:58:17
40.009627,116.315684,0,173,39769.5821990741,2008-11-17,13:58:22
40.009633,116.315635,0,174,39769.5822569444,2008-11-17,13:58:27
40.009615,116.315573,0,176,39769.5823148148,2008-11-17,13:58:32
40.009606,116.315524,0,176,39769.5823726852,2008-11-17,13:58:37
40.009591,116.315397,0,177,39769.5824074074,2008-11-17,13:58:40
40.009583,116.315287,0,181,39769.5824652778,2008-11-17,13:58:45
40.009566,116.315212,0,187,39769.5825231481,2008-11-17,13:58:50
40.00956,116.315141,0,188,39769.5825810185,2008-11-17,13:58:55
40.00956,116.315063,0,188,39769.5826388889,2008-11-17,13:59:00
40.00956,116.314991,0,189,39769.5826967593,2008-11-17,13:59:05
40.009548,116.314946,0,190,39769.5827546296,2008-11-17,13:59:10
40.009526,116.314865,0,192,39769.5828125,2008-11-17,13:59:15
40.009529,116.314799,0,195,39769.5828703704,2008-11-17,13:59:20
40.009539,116.314691,0,201,39769.5829282407,2008-11-17,13:59:25
40.009589,116.314624,0,198,39769.5829861111,2008-11-17,13:59:30
40.009615,116.314604,0,197,39769.5830439815,2008-11-17,13:59:35
40.009625,116.314563,0,202,39769.5831018519,2008-11-17,13:59:40
40.009614,116.314513,0,204,39769.5831597222,2008-11-17,13:59:45
40.009596,116.314469,0,207,39769.5832175926,2008-11-17,13:59:50
40.009566,116.314343,0,210,39769.583275463,2008-11-17,13:59:55
40.009551,116.314305,0,211,39769.5833333333,2008-11-17,14:00:00
40.009525,116.314202,0,212,39769.5833912037,2008-11-17,14:00:05
40.009522,116.314095,0,214,39769.5834490741,2008-11-17,14:00:10
40.009503,116.313986,0,215,39769.5835069444,2008-11-17,14:00:15
40.009488,116.313888,0,218,39769.5835648148,2008-11-17,14:00:20
40.009483,116.313814,0,223,39769.5836226852,2008-11-17,14:00:25
40.009493,116.313753,0,231,39769.5836805556,2008-11-17,14:00:30
40.009471,116.313704,0,237,39769.5837384259,2008-11-17,14:00:35
40.009471,116.313704,0,237,39769.5837731481,2008-11-17,14:00:38
40.009478,116.3137,0,241,39769.5837962963,2008-11-17,14:00:40
40.00947,116.313659,0,245,39769.5838541667,2008-11-17,14:00:45
40.009462,116.31357,0,247,39769.583912037,2008-11-17,14:00:50
40.009424,116.313496,0,250,39769.5839699074,2008-11-17,14:00:55
40.009401,116.313453,0,252,39769.5840277778,2008-11-17,14:01:00
40.00938,116.313326,0,254,39769.5840856481,2008-11-17,14:01:05
40.009327,116.313261,0,255,39769.5841435185,2008-11-17,14:01:10
40.009297,116.313228,0,257,39769.5842013889,2008-11-17,14:01:15
40.009288,116.313148,0,257,39769.5842592593,2008-11-17,14:01:20
40.009321,116.31305,0,257,39769.5843171296,2008-11-17,14:01:25
40.00936,116.312983,0,259,39769.584375,2008-11-17,14:01:30
40.009402,116.312927,0,262,39769.5844328704,2008-11-17,14:01:35
40.009451,116.312869,0,265,39769.5844907407,2008-11-17,14:01:40
40.009505,116.31282,0,268,39769.5845486111,2008-11-17,14:01:45
40.009555,116.31277,0,268,39769.5846064815,2008-11-17,14:01:50
40.009595,116.312735,0,272,39769.5846643519,2008-11-17,14:01:55
40.009627,116.312709,0,270,39769.5847222222,2008-11-17,14:02:00
40.009682,116.312688,0,267,39769.5847800926,2008-11-17,14:02:05
40.009733,116.312671,0,268,39769.584837963,2008-11-17,14:02:10
40.009782,116.312649,0,269,39769.5848958333,2008-11-17,14:02:15
40.009847,116.312636,0,270,39769.5849537037,2008-11-17,14:02:20
40.009909,116.312616,0,267,39769.5850115741,2008-11-17,14:02:25
40.009976,116.312601,0,264,39769.5850694444,2008-11-17,14:02:30
40.010028,116.312579,0,264,39769.5851273148,2008-11-17,14:02:35
40.010093,116.312567,0,262,39769.5851851852,2008-11-17,14:02:40
40.010192,116.31257,0,254,39769.5852430556,2008-11-17,14:02:45
40.010288,116.31257,0,252,39769.5852893519,2008-11-17,14:02:49
40.010376,116.312552,0,234,39769.5853472222,2008-11-17,14:02:54
40.010426,116.312541,0,228,39769.5854050926,2008-11-17,14:02:59
40.010478,116.312548,0,224,39769.585462963,2008-11-17,14:03:04
40.010536,116.312552,0,217,39769.5855208333,2008-11-17,14:03:09
40.010583,116.312545,0,210,39769.5855787037,2008-11-17,14:03:14
40.010642,116.312533,0,204,39769.5856365741,2008-11-17,14:03:19
40.010712,116.312535,0,200,39769.5856944444,2008-11-17,14:03:24
40.010783,116.312522,0,193,39769.5857523148,2008-11-17,14:03:29
40.010854,116.31251,0,186,39769.5858101852,2008-11-17,14:03:34
40.010944,116.312531,0,179,39769.5858680556,2008-11-17,14:03:39
40.011006,116.312524,0,177,39769.5859259259,2008-11-17,14:03:44
40.01105,116.312521,0,180,39769.5859837963,2008-11-17,14:03:49
40.011136,116.312559,0,168,39769.5860416667,2008-11-17,14:03:54
40.011183,116.312547,0,164,39769.586099537,2008-11-17,14:03:59
40.0112,116.312496,0,157,39769.5861574074,2008-11-17,14:04:04
40.011219,116.312403,0,153,39769.5862152778,2008-11-17,14:04:09
40.011232,116.312318,0,149,39769.5862731481,2008-11-17,14:04:14
40.011253,116.312229,0,141,39769.5863310185,2008-11-17,14:04:19
40.01128,116.312137,0,138,39769.5863888889,2008-11-17,14:04:24
40.011328,116.312053,0,136,39769.5864467593,2008-11-17,14:04:29
40.011375,116.312024,0,140,39769.5865046296,2008-11-17,14:04:34
40.011438,116.312,0,143,39769.5865625,2008-11-17,14:04:39
40.011484,116.311967,0,146,39769.5866203704,2008-11-17,14:04:44
40.01158,116.31198,0,143,39769.5866782407,2008-11-17,14:04:49
40.011646,116.31198,0,137,39769.5867361111,2008-11-17,14:04:54
40.011695,116.311978,0,135,39769.5867939815,2008-11-17,14:04:59
40.011752,116.311974,0,136,39769.5868518518,2008-11-17,14:05:04
40.011809,116.311961,0,139,39769.5869097222,2008-11-17,14:05:09
40.011869,116.31197,0,140,39769.5869675926,2008-11-17,14:05:14
40.011894,116.311977,0,149,39769.587025463,2008-11-17,14:05:19
40.011938,116.311954,0,154,39769.5870833333,2008-11-17,14:05:24
40.011983,116.31193,0,159,39769.5871412037,2008-11-17,14:05:29
40.012059,116.311909,0,160,39769.5871990741,2008-11-17,14:05:34
40.012116,116.311887,0,165,39769.5872569444,2008-11-17,14:05:39
40.012175,116.311882,0,170,39769.5873148148,2008-11-17,14:05:44
40.012256,116.311881,0,166,39769.5873726852,2008-11-17,14:05:49
40.012328,116.311897,0,158,39769.5874305556,2008-11-17,14:05:54
40.012383,116.311887,0,155,39769.5874884259,2008-11-17,14:05:59
40.012464,116.311869,0,132,39769.5875347222,2008-11-17,14:06:03
40.012529,116.311861,0,127,39769.5875925926,2008-11-17,14:06:08
40.012568,116.311845,0,134,39769.587650463,2008-11-17,14:06:13
40.012622,116.311811,0,132,39769.5877083333,2008-11-17,14:06:18
40.012683,116.311792,0,133,39769.5877662037,2008-11-17,14:06:23
40.012748,116.311776,0,128,39769.5878240741,2008-11-17,14:06:28
40.012806,116.311778,0,127,39769.5878819444,2008-11-17,14:06:33
40.012862,116.311796,0,130,39769.5879398148,2008-11-17,14:06:38
40.012912,116.311795,0,133,39769.5879976852,2008-11-17,14:06:43
40.012965,116.311791,0,137,39769.5880555556,2008-11-17,14:06:48
40.013017,116.311783,0,141,39769.5881134259,2008-11-17,14:06:53
40.01307,116.311764,0,144,39769.5881712963,2008-11-17,14:06:58
40.013149,116.311768,0,145,39769.5882291667,2008-11-17,14:07:03
40.013171,116.311726,0,141,39769.588287037,2008-11-17,14:07:08
40.013213,116.311669,0,143,39769.5883449074,2008-11-17,14:07:13
40.013242,116.311598,0,147,39769.5884027778,2008-11-17,14:07:18
40.013246,116.311532,0,158,39769.5884606481,2008-11-17,14:07:23
40.01326,116.311439,0,157,39769.5885185185,2008-11-17,14:07:28
40.013252,116.311353,0,155,39769.5885763889,2008-11-17,14:07:33
40.013229,116.311275,0,152,39769.5886342593,2008-11-17,14:07:38
40.013209,116.311202,0,152,39769.5886921296,2008-11-17,14:07:43
40.0132,116.311121,0,156,39769.58875,2008-11-17,14:07:48
40.013191,116.311043,0,159,39769.5888078704,2008-11-17,14:07:53
40.013191,116.310977,0,163,39769.5888657407,2008-11-17,14:07:58
40.013194,116.310893,0,169,39769.5889236111,2008-11-17,14:08:03
40.013202,116.310835,0,175,39769.5889814815,2008-11-17,14:08:08
40.013212,116.310765,0,180,39769.5890393518,2008-11-17,14:08:13
40.013184,116.310701,0,184,39769.5890972222,2008-11-17,14:08:18
40.013144,116.310624,0,187,39769.5891550926,2008-11-17,14:08:23
40.013136,116.310563,0,193,39769.589212963,2008-11-17,14:08:28
40.013133,116.310502,0,195,39769.5892708333,2008-11-17,14:08:33
40.013127,116.310443,0,197,39769.5893287037,2008-11-17,14:08:38
40.013171,116.310367,0,193,39769.5893865741,2008-11-17,14:08:43
40.013204,116.310286,0,186,39769.5894444444,2008-11-17,14:08:48
40.013219,116.310221,0,182,39769.5895023148,2008-11-17,14:08:53
40.013225,116.31015,0,179,39769.5895601852,2008-11-17,14:08:58
40.013243,116.310064,0,178,39769.5896180556,2008-11-17,14:09:03
40.013259,116.309986,0,178,39769.5896759259,2008-11-17,14:09:08
40.013257,116.30988,0,178,39769.5897337963,2008-11-17,14:09:13
40.013254,116.309803,0,180,39769.5897916667,2008-11-17,14:09:18
40.013257,116.309716,0,179,39769.589849537,2008-11-17,14:09:23
40.013258,116.309659,0,179,39769.5899074074,2008-11-17,14:09:28
40.013277,116.309565,0,176,39769.5899652778,2008-11-17,14:09:33
40.013275,116.309482,0,176,39769.5900231482,2008-11-17,14:09:38
40.013272,116.309394,0,177,39769.5900810185,2008-11-17,14:09:43
40.013266,116.309314,0,176,39769.5901388889,2008-11-17,14:09:48
40.013241,116.309253,0,175,39769.5901967593,2008-11-17,14:09:53
40.013215,116.309174,0,174,39769.5902546296,2008-11-17,14:09:58
40.013194,116.309096,0,174,39769.5903125,2008-11-17,14:10:03
40.013176,116.309023,0,177,39769.5903703704,2008-11-17,14:10:08
40.013173,116.308922,0,175,39769.5904282407,2008-11-17,14:10:13
40.01319,116.308834,0,176,39769.5904861111,2008-11-17,14:10:18
40.013169,116.308762,0,172,39769.5905439815,2008-11-17,14:10:23
40.013168,116.308692,0,174,39769.5906018519,2008-11-17,14:10:28
40.013182,116.30861,0,176,39769.5906597222,2008-11-17,14:10:33
40.013171,116.308538,0,175,39769.5907175926,2008-11-17,14:10:38
40.01316,116.308459,0,173,39769.590775463,2008-11-17,14:10:43
40.01315,116.30836,0,174,39769.5908333333,2008-11-17,14:10:48
40.013144,116.308283,0,170,39769.5908912037,2008-11-17,14:10:53
40.013151,116.308221,0,173,39769.5909490741,2008-11-17,14:10:58
40.013155,116.308133,0,175,39769.5910069444,2008-11-17,14:11:03
40.013125,116.308029,0,176,39769.5910648148,2008-11-17,14:11:08
40.01313,116.307965,0,178,39769.5911226852,2008-11-17,14:11:13
40.013109,116.307886,0,177,39769.5911805556,2008-11-17,14:11:18
40.013105,116.3078,0,180,39769.5912384259,2008-11-17,14:11:23
40.0131,116.307715,0,179,39769.5912962963,2008-11-17,14:11:28
40.013101,116.307633,0,177,39769.5913541667,2008-11-17,14:11:33
40.013096,116.307569,0,173,39769.591412037,2008-11-17,14:11:38
40.013092,116.307505,0,174,39769.5914699074,2008-11-17,14:11:43
40.013075,116.307417,0,171,39769.5915277778,2008-11-17,14:11:48
40.01308,116.30734,0,169,39769.5915856481,2008-11-17,14:11:53
40.013095,116.307253,0,167,39769.5916435185,2008-11-17,14:11:58
40.013079,116.30719,0,157,39769.5917013889,2008-11-17,14:12:03
40.013115,116.307132,0,155,39769.5917592593,2008-11-17,14:12:08
40.013129,116.307094,0,150,39769.5918171296,2008-11-17,14:12:13
40.013152,116.30704,0,148,39769.591875,2008-11-17,14:12:18
40.01318,116.306995,0,149,39769.5919328704,2008-11-17,14:12:23
40.013198,116.306959,0,154,39769.5919907407,2008-11-17,14:12:28
40.013225,116.306903,0,155,39769.5920486111,2008-11-17,14:12:33
40.013256,116.306852,0,157,39769.5921064815,2008-11-17,14:12:38
40.01328,116.306799,0,160,39769.5921643519,2008-11-17,14:12:43
40.013321,116.306742,0,159,39769.5922222222,2008-11-17,14:12:48
40.013362,116.306693,0,162,39769.5922800926,2008-11-17,14:12:53
40.013414,116.306664,0,160,39769.592337963,2008-11-17,14:12:58
40.013436,116.306627,0,160,39769.5923958333,2008-11-17,14:13:03
40.013446,116.306608,0,159,39769.5924537037,2008-11-17,14:13:08
40.01345,116.306568,0,162,39769.5925115741,2008-11-17,14:13:13
40.013493,116.306469,0,161,39769.5925694444,2008-11-17,14:13:18
40.013535,116.306401,0,161,39769.5926273148,2008-11-17,14:13:23
40.013584,116.30637,0,161,39769.5926851852,2008-11-17,14:13:28
40.013626,116.306344,0,163,39769.5927430556,2008-11-17,14:13:33
40.013662,116.30631,0,165,39769.5928009259,2008-11-17,14:13:38
40.013663,116.306265,0,170,39769.5928587963,2008-11-17,14:13:43
40.013664,116.306203,0,179,39769.5929166667,2008-11-17,14:13:48
40.013662,116.306151,0,184,39769.592974537,2008-11-17,14:13:53
40.01367,116.306068,0,183,39769.5930324074,2008-11-17,14:13:58
40.013676,116.305991,0,181,39769.5930902778,2008-11-17,14:14:03
40.013678,116.305878,0,180,39769.5931481481,2008-11-17,14:14:08
40.013698,116.30581,0,183,39769.5932060185,2008-11-17,14:14:13
40.013786,116.305739,0,171,39769.5932638889,2008-11-17,14:14:18
40.013846,116.305689,0,169,39769.5933217593,2008-11-17,14:14:23
40.013901,116.305665,0,172,39769.5933796296,2008-11-17,14:14:28
40.013987,116.305636,0,168,39769.5934375,2008-11-17,14:14:33
40.01403,116.305656,0,171,39769.5934953704,2008-11-17,14:14:38
40.01405,116.305707,0,173,39769.5935532407,2008-11-17,14:14:43
40.014078,116.305762,0,176,39769.5936111111,2008-11-17,14:14:48
40.014097,116.305824,0,179,39769.5936689815,2008-11-17,14:14:53
40.014112,116.30591,0,182,39769.5937268519,2008-11-17,14:14:58
40.014117,116.306007,0,185,39769.5937847222,2008-11-17,14:15:03
40.014152,116.306139,0,177,39769.5938310185,2008-11-17,14:15:07
40.014171,116.306199,0,180,39769.5938888889,2008-11-17,14:15:12
40.014148,116.306251,0,184,39769.5939467593,2008-11-17,14:15:17
40.014127,116.306297,0,181,39769.5940046296,2008-11-17,14:15:22
40.014093,116.306336,0,183,39769.5940625,2008-11-17,14:15:27
40.014048,116.306349,0,183,39769.5941203704,2008-11-17,14:15:32
40.013938,116.306358,0,187,39769.5941782407,2008-11-17,14:15:37
40.013867,116.306368,0,191,39769.5942361111,2008-11-17,14:15:42
40.013837,116.3064,0,187,39769.5942939815,2008-11-17,14:15:47
40.013837,116.3064,0,187,39769.5943287037,2008-11-17,14:15:50
40.013836,116.306398,0,189,39769.5943518518,2008-11-17,14:15:52
40.013821,116.306406,0,185,39769.5944097222,2008-11-17,14:15:57
40.013813,116.306425,0,183,39769.5944675926,2008-11-17,14:16:02
40.013805,116.306425,0,182,39769.594525463,2008-11-17,14:16:07
40.013807,116.30642,0,182,39769.5945833333,2008-11-17,14:16:12
40.013806,116.306423,0,182,39769.5946412037,2008-11-17,14:16:17
40.013806,116.306423,0,182,39769.5946759259,2008-11-17,14:16:20
40.013804,116.306428,0,182,39769.5946990741,2008-11-17,14:16:22
40.013799,116.306437,0,182,39769.5947569444,2008-11-17,14:16:27
40.013795,116.306445,0,182,39769.5948148148,2008-11-17,14:16:32
40.013791,116.306451,0,182,39769.5948726852,2008-11-17,14:16:37
40.013791,116.306451,0,182,39769.5949074074,2008-11-17,14:16:40
40.01379,116.306454,0,182,39769.5949305556,2008-11-17,14:16:42
40.013803,116.306481,0,182,39769.5949884259,2008-11-17,14:16:47
40.013793,116.306485,0,181,39769.5950462963,2008-11-17,14:16:52
40.013795,116.306499,0,180,39769.5951041667,2008-11-17,14:16:57
