# Supplementary material for: A location privacy protection method based on blockchain and threshold cryptography
Source: PLoS One. 2025 Jun 4;20(6):e0324551. doi: 10.1371/journal.pone.0324551 (PMC12136415; doi:10.1371/journal.pone.0324551)
Supplement: S1 File — (ZIP) [file pone.0324551.s001.zip › Data/001/Trajectory/20081117234459.plt]

Geolife trajectory
WGS 84
Altitude is in Feet
Reserved 3
0,2,255,My Track,0,0,2,8421376
0
40.013972,116.306082,0,492,39769.9895717593,2008-11-17,23:44:59
40.013882,116.305881,0,492,39769.9895833333,2008-11-17,23:45:00
40.013866,116.306604,0,158,39769.9896412037,2008-11-17,23:45:05
40.013994,116.306296,0,114,39769.9953240741,2008-11-17,23:53:16
40.014048,116.306246,0,118,39769.9953819444,2008-11-17,23:53:21
40.014094,116.306198,0,125,39769.9954398148,2008-11-17,23:53:26
40.014109,116.306133,0,132,39769.9954976852,2008-11-17,23:53:31
40.014117,116.306089,0,141,39769.9955555556,2008-11-17,23:53:36
40.014123,116.30602,0,146,39769.9956134259,2008-11-17,23:53:41
40.014114,116.305932,0,152,39769.9956712963,2008-11-17,23:53:46
40.014105,116.305853,0,155,39769.9957291667,2008-11-17,23:53:51
40.014095,116.305764,0,147,39769.995787037,2008-11-17,23:53:56
40.014145,116.305727,0,141,39769.9958449074,2008-11-17,23:54:01
40.014188,116.30567,0,139,39769.9959027778,2008-11-17,23:54:06
40.014231,116.305643,0,138,39769.9959606482,2008-11-17,23:54:11
40.014273,116.305624,0,134,39769.9960185185,2008-11-17,23:54:16
40.014332,116.305593,0,136,39769.9960763889,2008-11-17,23:54:21
40.014381,116.305616,0,131,39769.9961342593,2008-11-17,23:54:26
40.014421,116.305598,0,136,39769.9961921296,2008-11-17,23:54:31
40.014488,116.305579,0,138,39769.99625,2008-11-17,23:54:36
40.014548,116.305602,0,133,39769.9963078704,2008-11-17,23:54:41
40.014597,116.305616,0,132,39769.9963657407,2008-11-17,23:54:46
40.014656,116.305592,0,136,39769.9964236111,2008-11-17,23:54:51
40.014702,116.305579,0,142,39769.9964814815,2008-11-17,23:54:56
40.01475,116.305566,0,142,39769.9965393519,2008-11-17,23:55:01
40.014801,116.305575,0,139,39769.9965972222,2008-11-17,23:55:06
40.014863,116.305594,0,136,39769.9966550926,2008-11-17,23:55:11
40.014915,116.305579,0,137,39769.996712963,2008-11-17,23:55:16
40.014972,116.305551,0,139,39769.9967708333,2008-11-17,23:55:21
40.015017,116.305544,0,136,39769.9968287037,2008-11-17,23:55:26
40.015085,116.305559,0,131,39769.9968865741,2008-11-17,23:55:31
40.015139,116.305561,0,132,39769.9969444444,2008-11-17,23:55:36
40.01519,116.30554,0,134,39769.9970023148,2008-11-17,23:55:41
40.015279,116.305557,0,121,39769.9970601852,2008-11-17,23:55:46
40.015337,116.305577,0,127,39769.9971180556,2008-11-17,23:55:51
40.015401,116.305559,0,130,39769.9971759259,2008-11-17,23:55:56
40.015459,116.305548,0,133,39769.9972337963,2008-11-17,23:56:01
40.015538,116.305491,0,134,39769.9972916667,2008-11-17,23:56:06
40.015585,116.305472,0,134,39769.997349537,2008-11-17,23:56:11
40.015644,116.305525,0,123,39769.9974074074,2008-11-17,23:56:16
40.015716,116.305494,0,119,39769.9974652778,2008-11-17,23:56:21
40.015791,116.305505,0,123,39769.9975231481,2008-11-17,23:56:26
40.015826,116.30555,0,117,39769.9975810185,2008-11-17,23:56:31
40.015837,116.30562,0,113,39769.9976388889,2008-11-17,23:56:36
40.01585,116.305681,0,113,39769.9976967593,2008-11-17,23:56:41
40.015866,116.305764,0,112,39769.9977546296,2008-11-17,23:56:46
40.015886,116.305834,0,113,39769.9978125,2008-11-17,23:56:51
40.015899,116.305919,0,120,39769.9978703704,2008-11-17,23:56:56
40.015907,116.306004,0,123,39769.9979282407,2008-11-17,23:57:01
40.015919,116.306077,0,123,39769.9979861111,2008-11-17,23:57:06
40.015919,116.306132,0,121,39769.9980439815,2008-11-17,23:57:11
40.015921,116.306218,0,115,39769.9981018519,2008-11-17,23:57:16
40.015923,116.306285,0,113,39769.9981597222,2008-11-17,23:57:21
40.015934,116.306378,0,116,39769.9982175926,2008-11-17,23:57:26
40.015948,116.306452,0,114,39769.998275463,2008-11-17,23:57:31
40.015951,116.306518,0,114,39769.9983333333,2008-11-17,23:57:36
40.015968,116.306567,0,112,39769.9983912037,2008-11-17,23:57:41
40.015996,116.306675,0,111,39769.9984490741,2008-11-17,23:57:46
40.016007,116.306696,0,108,39769.9985069444,2008-11-17,23:57:51
40.016005,116.306702,0,107,39769.9985648148,2008-11-17,23:57:56
40.016007,116.3067,0,107,39769.9986226852,2008-11-17,23:58:01
40.016008,116.306701,0,107,39769.9986805556,2008-11-17,23:58:06
40.01601,116.306703,0,107,39769.9987384259,2008-11-17,23:58:11
40.01601,116.306703,0,107,39769.9987731481,2008-11-17,23:58:14
40.016017,116.306708,0,107,39769.9987962963,2008-11-17,23:58:16
40.016029,116.306716,0,105,39769.9988541667,2008-11-17,23:58:21
40.016031,116.306718,0,104,39769.998912037,2008-11-17,23:58:26
40.016033,116.306718,0,104,39769.9989699074,2008-11-17,23:58:31
40.016034,116.306717,0,104,39769.9990277778,2008-11-17,23:58:36
40.016034,116.306717,0,104,39769.9990856481,2008-11-17,23:58:41
40.016034,116.306717,0,104,39769.9991435185,2008-11-17,23:58:46
40.016034,116.306718,0,104,39769.9992013889,2008-11-17,23:58:51
40.016034,116.306718,0,104,39769.9992361111,2008-11-17,23:58:54
40.016034,116.306718,0,103,39769.9992592593,2008-11-17,23:58:56
40.016035,116.306753,0,98,39769.9993171296,2008-11-17,23:59:01
40.016022,116.30678,0,97,39769.999375,2008-11-17,23:59:06
40.016039,116.306837,0,98,39769.9994328704,2008-11-17,23:59:11
40.016062,116.306899,0,100,39769.9994907407,2008-11-17,23:59:16
40.016078,116.306974,0,104,39769.9995486111,2008-11-17,23:59:21
40.016092,116.307063,0,105,39769.9996064815,2008-11-17,23:59:26
40.016106,116.307115,0,108,39769.9996643519,2008-11-17,23:59:31
40.016128,116.307181,0,113,39769.9997222222,2008-11-17,23:59:36
40.016143,116.307279,0,116,39769.9997800926,2008-11-17,23:59:41
40.016157,116.307347,0,114,39769.999837963,2008-11-17,23:59:46
40.016157,116.307389,0,114,39769.9998958333,2008-11-17,23:59:51
40.016176,116.307461,0,117,39769.9999537037,2008-11-17,23:59:56
40.016191,116.307554,0,125,39770.0000115741,2008-11-18,00:00:01
40.016176,116.307602,0,124,39770.0000694444,2008-11-18,00:00:06
40.016171,116.307645,0,124,39770.0001273148,2008-11-18,00:00:11
40.016196,116.307707,0,122,39770.0001851852,2008-11-18,00:00:16
40.016198,116.307776,0,119,39770.0002430556,2008-11-18,00:00:21
40.016199,116.307838,0,119,39770.0003009259,2008-11-18,00:00:26
40.016208,116.307919,0,115,39770.0003587963,2008-11-18,00:00:31
40.016223,116.307997,0,115,39770.0004166667,2008-11-18,00:00:36
40.01625,116.308092,0,113,39770.000474537,2008-11-18,00:00:41
40.016243,116.308146,0,113,39770.0005324074,2008-11-18,00:00:46
40.016274,116.308228,0,113,39770.0005902778,2008-11-18,00:00:51
40.016296,116.308286,0,119,39770.0006481481,2008-11-18,00:00:56
40.016305,116.308356,0,124,39770.0007060185,2008-11-18,00:01:01
40.016327,116.308421,0,129,39770.0007638889,2008-11-18,00:01:06
40.016353,116.308504,0,134,39770.0008217593,2008-11-18,00:01:11
40.016366,116.308562,0,141,39770.0008796296,2008-11-18,00:01:16
40.016393,116.30867,0,146,39770.0009375,2008-11-18,00:01:21
40.016406,116.308757,0,153,39770.0009953704,2008-11-18,00:01:26
40.01641,116.308813,0,158,39770.0010532407,2008-11-18,00:01:31
40.016423,116.308885,0,158,39770.0011111111,2008-11-18,00:01:36
40.01643,116.308941,0,154,39770.0011689815,2008-11-18,00:01:41
40.016441,116.309,0,150,39770.0012268518,2008-11-18,00:01:46
40.01645,116.309063,0,147,39770.0012847222,2008-11-18,00:01:51
40.016445,116.309116,0,142,39770.0013425926,2008-11-18,00:01:56
40.016461,116.309171,0,143,39770.001400463,2008-11-18,00:02:01
40.016485,116.309265,0,139,39770.0014583333,2008-11-18,00:02:06
40.016512,116.309339,0,140,39770.0015162037,2008-11-18,00:02:11
40.016531,116.309428,0,141,39770.0015740741,2008-11-18,00:02:16
40.016542,116.309493,0,146,39770.0016319444,2008-11-18,00:02:21
40.016561,116.309627,0,149,39770.0016782407,2008-11-18,00:02:25
40.016566,116.309749,0,148,39770.001724537,2008-11-18,00:02:29
40.016573,116.309859,0,143,39770.0017824074,2008-11-18,00:02:34
40.016563,116.309856,0,139,39770.0018402778,2008-11-18,00:02:39
40.016563,116.309856,0,139,39770.001875,2008-11-18,00:02:42
40.016563,116.309858,0,140,39770.0018981481,2008-11-18,00:02:44
40.016579,116.309922,0,141,39770.0019560185,2008-11-18,00:02:49
40.01658,116.309928,0,141,39770.0020138889,2008-11-18,00:02:54
40.01658,116.309929,0,141,39770.0020717593,2008-11-18,00:02:59
40.01658,116.30993,0,141,39770.0021296296,2008-11-18,00:03:04
40.016579,116.30993,0,142,39770.0021875,2008-11-18,00:03:09
40.016579,116.30993,0,142,39770.0022453704,2008-11-18,00:03:14
40.016579,116.30993,0,142,39770.0023032407,2008-11-18,00:03:19
40.016579,116.30993,0,142,39770.002337963,2008-11-18,00:03:22
40.016579,116.309931,0,142,39770.0023611111,2008-11-18,00:03:24
40.01659,116.309982,0,141,39770.0024189815,2008-11-18,00:03:29
40.016616,116.310098,0,142,39770.0024768518,2008-11-18,00:03:34
40.016657,116.310219,0,142,39770.0025115741,2008-11-18,00:03:37
40.016681,116.310338,0,137,39770.0025462963,2008-11-18,00:03:40
40.016694,116.310459,0,134,39770.0025810185,2008-11-18,00:03:43
40.016692,116.310565,0,131,39770.0026388889,2008-11-18,00:03:48
40.016745,116.310675,0,129,39770.0026736111,2008-11-18,00:03:51
40.016796,116.310728,0,130,39770.0027314815,2008-11-18,00:03:56
40.016796,116.310728,0,130,39770.0027662037,2008-11-18,00:03:59
40.016793,116.310728,0,131,39770.0027893518,2008-11-18,00:04:01
40.016785,116.310791,0,130,39770.0028472222,2008-11-18,00:04:06
40.01675,116.310779,0,130,39770.0029050926,2008-11-18,00:04:11
40.016717,116.310676,0,129,39770.002962963,2008-11-18,00:04:16
40.016695,116.310556,0,130,39770.0030092593,2008-11-18,00:04:20
40.016683,116.310547,0,128,39770.0030671296,2008-11-18,00:04:25
40.016682,116.310547,0,128,39770.003125,2008-11-18,00:04:30
40.016681,116.310546,0,128,39770.0031828704,2008-11-18,00:04:35
40.016681,116.310546,0,128,39770.0032175926,2008-11-18,00:04:38
40.016682,116.310547,0,128,39770.0032407407,2008-11-18,00:04:40
40.016675,116.31049,0,128,39770.0032986111,2008-11-18,00:04:45
40.016662,116.310356,0,129,39770.0033449074,2008-11-18,00:04:49
40.016664,116.310242,0,132,39770.0034027778,2008-11-18,00:04:54
40.016626,116.310167,0,137,39770.0034606481,2008-11-18,00:04:59
40.016579,116.310118,0,142,39770.0035185185,2008-11-18,00:05:04
40.016504,116.310125,0,148,39770.0035763889,2008-11-18,00:05:09
40.016427,116.310193,0,151,39770.0036226852,2008-11-18,00:05:13
40.016354,116.31026,0,153,39770.0036458333,2008-11-18,00:05:15
40.016263,116.310346,0,154,39770.0036689815,2008-11-18,00:05:17
40.016155,116.310447,0,155,39770.0036921296,2008-11-18,00:05:19
40.016043,116.310582,0,152,39770.0037152778,2008-11-18,00:05:21
40.015935,116.310717,0,149,39770.0037384259,2008-11-18,00:05:23
40.015829,116.310813,0,149,39770.0037615741,2008-11-18,00:05:25
40.015743,116.310897,0,144,39770.0037847222,2008-11-18,00:05:27
40.015639,116.310973,0,138,39770.0038078704,2008-11-18,00:05:29
40.015511,116.311057,0,135,39770.0038310185,2008-11-18,00:05:31
40.015379,116.311153,0,131,39770.0038541667,2008-11-18,00:05:33
40.015236,116.311248,0,130,39770.0038773148,2008-11-18,00:05:35
40.015075,116.311328,0,130,39770.003900463,2008-11-18,00:05:37
40.014901,116.311398,0,130,39770.0039236111,2008-11-18,00:05:39
40.014811,116.311437,0,129,39770.0039351852,2008-11-18,00:05:40
40.014722,116.311478,0,129,39770.0039467593,2008-11-18,00:05:41
40.014552,116.311546,0,129,39770.0039699074,2008-11-18,00:05:43
40.014385,116.31161,0,127,39770.0039930556,2008-11-18,00:05:45
40.014214,116.311664,0,126,39770.0040162037,2008-11-18,00:05:47
40.014043,116.311735,0,124,39770.0040393519,2008-11-18,00:05:49
40.013874,116.311785,0,122,39770.0040625,2008-11-18,00:05:51
40.01369,116.311814,0,120,39770.0040856482,2008-11-18,00:05:53
40.013519,116.311853,0,117,39770.0041087963,2008-11-18,00:05:55
40.013423,116.311865,0,116,39770.0041203704,2008-11-18,00:05:56
40.013331,116.311875,0,114,39770.0041319444,2008-11-18,00:05:57
40.013159,116.311898,0,114,39770.0041550926,2008-11-18,00:05:59
40.012993,116.311919,0,111,39770.0041782407,2008-11-18,00:06:01
40.012848,116.311938,0,111,39770.0042013889,2008-11-18,00:06:03
40.012728,116.311954,0,112,39770.004224537,2008-11-18,00:06:05
40.012634,116.311962,0,113,39770.0042476852,2008-11-18,00:06:07
40.012543,116.31197,0,115,39770.0042824074,2008-11-18,00:06:10
40.012449,116.311995,0,119,39770.0043171296,2008-11-18,00:06:13
40.012356,116.311998,0,117,39770.0043402778,2008-11-18,00:06:15
40.012263,116.312002,0,114,39770.0043634259,2008-11-18,00:06:17
40.012141,116.312012,0,111,39770.0043981481,2008-11-18,00:06:20
40.012047,116.312015,0,109,39770.0044444444,2008-11-18,00:06:24
40.012048,116.312033,0,105,39770.0045023148,2008-11-18,00:06:29
40.012049,116.312034,0,104,39770.0045601852,2008-11-18,00:06:34
40.012052,116.312034,0,104,39770.0046180556,2008-11-18,00:06:39
40.012052,116.312035,0,104,39770.0046759259,2008-11-18,00:06:44
40.012053,116.312036,0,104,39770.0047337963,2008-11-18,00:06:49
40.012056,116.312036,0,104,39770.0047916667,2008-11-18,00:06:54
40.012058,116.312036,0,103,39770.004849537,2008-11-18,00:06:59
40.012056,116.312036,0,103,39770.0049074074,2008-11-18,00:07:04
40.012054,116.312036,0,103,39770.0049652778,2008-11-18,00:07:09
40.012052,116.312037,0,103,39770.0050231481,2008-11-18,00:07:14
40.012052,116.312037,0,103,39770.0050810185,2008-11-18,00:07:19
40.012052,116.312037,0,103,39770.0051388889,2008-11-18,00:07:24
40.012052,116.312037,0,103,39770.0051967593,2008-11-18,00:07:29
40.012051,116.312037,0,103,39770.0052546296,2008-11-18,00:07:34
40.012051,116.312037,0,103,39770.0052893519,2008-11-18,00:07:37
40.01205,116.312037,0,103,39770.0053125,2008-11-18,00:07:39
40.011946,116.312063,0,103,39770.0053703704,2008-11-18,00:07:44
40.011825,116.312069,0,100,39770.0054050926,2008-11-18,00:07:47
40.011731,116.312074,0,100,39770.0054282407,2008-11-18,00:07:49
40.011634,116.312081,0,101,39770.0054513889,2008-11-18,00:07:51
40.011538,116.312095,0,101,39770.005474537,2008-11-18,00:07:53
40.011436,116.312168,0,99,39770.0055092593,2008-11-18,00:07:56
40.011395,116.312327,0,98,39770.0055439815,2008-11-18,00:07:59
40.011394,116.312447,0,102,39770.0055787037,2008-11-18,00:08:02
40.011404,116.312609,0,99,39770.0056365741,2008-11-18,00:08:07
40.01143,116.312747,0,99,39770.0056597222,2008-11-18,00:08:09
40.011457,116.312916,0,101,39770.0056828704,2008-11-18,00:08:11
40.011484,116.31312,0,104,39770.0057060185,2008-11-18,00:08:13
40.011525,116.313347,0,103,39770.0057291667,2008-11-18,00:08:15
40.011549,116.313465,0,103,39770.0057407407,2008-11-18,00:08:16
40.011575,116.313584,0,103,39770.0057523148,2008-11-18,00:08:17
40.0116,116.313709,0,104,39770.0057638889,2008-11-18,00:08:18
40.01162,116.313837,0,104,39770.005775463,2008-11-18,00:08:19
40.011642,116.313966,0,106,39770.005787037,2008-11-18,00:08:20
40.011661,116.314097,0,105,39770.0057986111,2008-11-18,00:08:21
40.011682,116.314234,0,104,39770.0058101852,2008-11-18,00:08:22
40.011705,116.314375,0,104,39770.0058217593,2008-11-18,00:08:23
40.011722,116.314512,0,102,39770.0058333333,2008-11-18,00:08:24
40.011743,116.314644,0,102,39770.0058449074,2008-11-18,00:08:25
40.011759,116.314779,0,101,39770.0058564815,2008-11-18,00:08:26
40.011778,116.314915,0,102,39770.0058680556,2008-11-18,00:08:27
40.011793,116.315046,0,102,39770.0058796296,2008-11-18,00:08:28
40.011805,116.315181,0,105,39770.0058912037,2008-11-18,00:08:29
40.011811,116.315307,0,114,39770.0059027778,2008-11-18,00:08:30
40.011826,116.315529,0,119,39770.0059259259,2008-11-18,00:08:32
40.011848,116.315739,0,114,39770.0059490741,2008-11-18,00:08:34
40.01187,116.315932,0,115,39770.0059722222,2008-11-18,00:08:36
40.011879,116.316102,0,112,39770.0059953704,2008-11-18,00:08:38
40.011887,116.316267,0,111,39770.0060185185,2008-11-18,00:08:40
40.011883,116.316431,0,110,39770.0060416667,2008-11-18,00:08:42
40.011886,116.316612,0,112,39770.0060648148,2008-11-18,00:08:44
40.011893,116.316799,0,113,39770.006087963,2008-11-18,00:08:46
40.0119,116.316992,0,113,39770.0061111111,2008-11-18,00:08:48
40.011903,116.317197,0,111,39770.0061342593,2008-11-18,00:08:50
40.011908,116.317411,0,111,39770.0061574074,2008-11-18,00:08:52
40.011912,116.317633,0,111,39770.0061805556,2008-11-18,00:08:54
40.011919,116.317856,0,111,39770.0062037037,2008-11-18,00:08:56
40.01192,116.318066,0,111,39770.0062268519,2008-11-18,00:08:58
40.011927,116.318277,0,113,39770.00625,2008-11-18,00:09:00
40.011923,116.318487,0,113,39770.0062731481,2008-11-18,00:09:02
40.011926,116.318679,0,113,39770.0062962963,2008-11-18,00:09:04
40.011919,116.318841,0,113,39770.0063194444,2008-11-18,00:09:06
40.011919,116.318962,0,117,39770.0063425926,2008-11-18,00:09:08
40.01192,116.319107,0,116,39770.0063773148,2008-11-18,00:09:11
40.011912,116.319189,0,110,39770.0064351852,2008-11-18,00:09:16
40.011917,116.319179,0,111,39770.0064930556,2008-11-18,00:09:21
40.011917,116.319184,0,111,39770.0065509259,2008-11-18,00:09:26
40.011917,116.319189,0,110,39770.0066087963,2008-11-18,00:09:31
40.011917,116.319189,0,110,39770.0066435185,2008-11-18,00:09:34
40.011916,116.319192,0,110,39770.0066666667,2008-11-18,00:09:36
40.011919,116.319271,0,109,39770.006724537,2008-11-18,00:09:41
40.011934,116.319442,0,110,39770.0067592593,2008-11-18,00:09:44
40.011948,116.319581,0,112,39770.0067824074,2008-11-18,00:09:46
40.011968,116.31973,0,115,39770.0068055556,2008-11-18,00:09:48
40.011974,116.319888,0,117,39770.0068287037,2008-11-18,00:09:50
40.011967,116.320032,0,116,39770.0068518519,2008-11-18,00:09:52
40.011971,116.320176,0,118,39770.006875,2008-11-18,00:09:54
40.011952,116.320333,0,117,39770.0068981481,2008-11-18,00:09:56
40.011962,116.320512,0,119,39770.0069212963,2008-11-18,00:09:58
40.011976,116.32071,0,124,39770.0069444444,2008-11-18,00:10:00
40.011986,116.320904,0,122,39770.0069675926,2008-11-18,00:10:02
40.011981,116.321094,0,118,39770.0069907407,2008-11-18,00:10:04
40.011993,116.321294,0,117,39770.0070138889,2008-11-18,00:10:06
40.011995,116.321488,0,115,39770.007037037,2008-11-18,00:10:08
40.012001,116.321676,0,115,39770.0070601852,2008-11-18,00:10:10
40.012002,116.321861,0,117,39770.0070833333,2008-11-18,00:10:12
40.012003,116.322033,0,119,39770.0071064815,2008-11-18,00:10:14
40.011974,116.322199,0,118,39770.0071296296,2008-11-18,00:10:16
40.011929,116.322372,0,117,39770.0071527778,2008-11-18,00:10:18
40.011894,116.322582,0,120,39770.0071759259,2008-11-18,00:10:20
40.011886,116.322703,0,120,39770.0071875,2008-11-18,00:10:21
40.011882,116.322923,0,120,39770.0072106481,2008-11-18,00:10:23
40.011893,116.323123,0,123,39770.0072337963,2008-11-18,00:10:25
40.011897,116.323292,0,119,39770.0072569444,2008-11-18,00:10:27
40.011901,116.323458,0,117,39770.0072800926,2008-11-18,00:10:29
40.011907,116.323638,0,119,39770.0073032407,2008-11-18,00:10:31
40.011913,116.32382,0,121,39770.0073263889,2008-11-18,00:10:33
40.011914,116.323977,0,117,39770.007349537,2008-11-18,00:10:35
40.011921,116.324112,0,116,39770.0073726852,2008-11-18,00:10:37
40.011923,116.324234,0,116,39770.0073958333,2008-11-18,00:10:39
40.011927,116.32437,0,116,39770.0074189815,2008-11-18,00:10:41
40.011927,116.324523,0,115,39770.0074421296,2008-11-18,00:10:43
40.011923,116.324688,0,121,39770.0074652778,2008-11-18,00:10:45
40.011889,116.324864,0,119,39770.0074884259,2008-11-18,00:10:47
40.011839,116.325027,0,115,39770.0075115741,2008-11-18,00:10:49
40.011765,116.325197,0,113,39770.0075347222,2008-11-18,00:10:51
40.011669,116.32536,0,113,39770.0075578704,2008-11-18,00:10:53
40.011603,116.325443,0,109,39770.0075694444,2008-11-18,00:10:54
40.011474,116.325609,0,107,39770.0075925926,2008-11-18,00:10:56
40.011333,116.325767,0,106,39770.0076157407,2008-11-18,00:10:58
40.011258,116.325851,0,105,39770.0076273148,2008-11-18,00:10:59
40.011182,116.325939,0,103,39770.0076388889,2008-11-18,00:11:00
40.011115,116.326017,0,103,39770.007650463,2008-11-18,00:11:01
40.01104,116.326101,0,101,39770.007662037,2008-11-18,00:11:02
40.010971,116.326185,0,100,39770.0076736111,2008-11-18,00:11:03
40.0109,116.326264,0,100,39770.0076851852,2008-11-18,00:11:04
40.010821,116.326345,0,99,39770.0076967593,2008-11-18,00:11:05
40.010744,116.326425,0,98,39770.0077083333,2008-11-18,00:11:06
40.010657,116.326507,0,97,39770.0077199074,2008-11-18,00:11:07
40.010574,116.326594,0,96,39770.0077314815,2008-11-18,00:11:08
40.010503,116.326667,0,95,39770.0077430556,2008-11-18,00:11:09
40.01038,116.326806,0,93,39770.0077662037,2008-11-18,00:11:11
40.010234,116.326942,0,91,39770.0077893519,2008-11-18,00:11:13
40.010161,116.327017,0,90,39770.0078009259,2008-11-18,00:11:14
40.01009,116.327097,0,89,39770.0078125,2008-11-18,00:11:15
40.010014,116.32718,0,88,39770.0078240741,2008-11-18,00:11:16
40.009944,116.327254,0,88,39770.0078356481,2008-11-18,00:11:17
40.009813,116.327385,0,87,39770.0078587963,2008-11-18,00:11:19
40.009692,116.327512,0,85,39770.0078819444,2008-11-18,00:11:21
40.009571,116.327653,0,84,39770.0079050926,2008-11-18,00:11:23
40.009452,116.327798,0,83,39770.0079282407,2008-11-18,00:11:25
40.009339,116.327934,0,83,39770.0079513889,2008-11-18,00:11:27
40.00923,116.328052,0,82,39770.007974537,2008-11-18,00:11:29
40.009138,116.328147,0,82,39770.0079976852,2008-11-18,00:11:31
40.009063,116.328248,0,83,39770.0080324074,2008-11-18,00:11:34
40.009008,116.328296,0,85,39770.0080902778,2008-11-18,00:11:39
40.009008,116.328296,0,85,39770.008125,2008-11-18,00:11:42
40.00901,116.328295,0,85,39770.0081481481,2008-11-18,00:11:44
40.008999,116.328314,0,85,39770.0082060185,2008-11-18,00:11:49
40.008907,116.328429,0,84,39770.0082638889,2008-11-18,00:11:54
40.008827,116.32853,0,83,39770.008287037,2008-11-18,00:11:56
40.00873,116.328645,0,83,39770.0083101852,2008-11-18,00:11:58
40.008655,116.328744,0,83,39770.0083333333,2008-11-18,00:12:00
40.008581,116.328834,0,84,39770.0083564815,2008-11-18,00:12:02
40.008505,116.328908,0,84,39770.0083796296,2008-11-18,00:12:04
40.008426,116.32903,0,85,39770.0084143518,2008-11-18,00:12:07
40.008323,116.329139,0,88,39770.0084375,2008-11-18,00:12:09
40.008224,116.329243,0,89,39770.0084606481,2008-11-18,00:12:11
40.00811,116.329353,0,89,39770.0084837963,2008-11-18,00:12:13
40.007973,116.329455,0,90,39770.0085069444,2008-11-18,00:12:15
40.007833,116.329558,0,91,39770.0085300926,2008-11-18,00:12:17
40.007701,116.329674,0,92,39770.0085532407,2008-11-18,00:12:19
40.007625,116.329738,0,92,39770.0085648148,2008-11-18,00:12:20
40.007482,116.329849,0,94,39770.008587963,2008-11-18,00:12:22
40.007322,116.329966,0,96,39770.0086111111,2008-11-18,00:12:24
40.007235,116.33002,0,97,39770.0086226852,2008-11-18,00:12:25
40.007152,116.330072,0,98,39770.0086342593,2008-11-18,00:12:26
40.007061,116.330123,0,98,39770.0086458333,2008-11-18,00:12:27
40.0069,116.330206,0,101,39770.0086689815,2008-11-18,00:12:29
40.006799,116.33027,0,104,39770.0086805556,2008-11-18,00:12:30
40.00671,116.330315,0,105,39770.0086921296,2008-11-18,00:12:31
40.006615,116.330368,0,107,39770.0087037037,2008-11-18,00:12:32
40.006522,116.330405,0,108,39770.0087152778,2008-11-18,00:12:33
40.006427,116.330439,0,109,39770.0087268518,2008-11-18,00:12:34
40.00633,116.330474,0,109,39770.0087384259,2008-11-18,00:12:35
40.006228,116.330511,0,108,39770.00875,2008-11-18,00:12:36
40.006126,116.330543,0,109,39770.0087615741,2008-11-18,00:12:37
40.006026,116.330573,0,110,39770.0087731481,2008-11-18,00:12:38
40.005923,116.330599,0,109,39770.0087847222,2008-11-18,00:12:39
40.00582,116.330626,0,109,39770.0087962963,2008-11-18,00:12:40
40.005709,116.330643,0,110,39770.0088078704,2008-11-18,00:12:41
40.0056,116.330664,0,110,39770.0088194444,2008-11-18,00:12:42
40.005491,116.330686,0,110,39770.0088310185,2008-11-18,00:12:43
40.00538,116.330708,0,110,39770.0088425926,2008-11-18,00:12:44
40.005273,116.330722,0,111,39770.0088541667,2008-11-18,00:12:45
40.005161,116.330733,0,113,39770.0088657407,2008-11-18,00:12:46
40.005047,116.330746,0,115,39770.0088773148,2008-11-18,00:12:47
40.004937,116.330752,0,115,39770.0088888889,2008-11-18,00:12:48
40.004827,116.330754,0,113,39770.008900463,2008-11-18,00:12:49
40.004712,116.330765,0,116,39770.008912037,2008-11-18,00:12:50
40.0046,116.330769,0,117,39770.0089236111,2008-11-18,00:12:51
40.004486,116.330774,0,118,39770.0089351852,2008-11-18,00:12:52
40.004372,116.330775,0,119,39770.0089467593,2008-11-18,00:12:53
40.00426,116.330777,0,119,39770.0089583333,2008-11-18,00:12:54
40.00415,116.330778,0,119,39770.0089699074,2008-11-18,00:12:55
40.00404,116.330777,0,119,39770.0089814815,2008-11-18,00:12:56
40.003928,116.330776,0,119,39770.0089930556,2008-11-18,00:12:57
40.003814,116.330777,0,123,39770.0090046296,2008-11-18,00:12:58
40.003704,116.330786,0,125,39770.0090162037,2008-11-18,00:12:59
40.003593,116.33079,0,128,39770.0090277778,2008-11-18,00:13:00
40.003483,116.330793,0,128,39770.0090393518,2008-11-18,00:13:01
40.003373,116.3308,0,127,39770.0090509259,2008-11-18,00:13:02
40.003259,116.330804,0,125,39770.0090625,2008-11-18,00:13:03
40.003151,116.330798,0,129,39770.0090740741,2008-11-18,00:13:04
40.003036,116.330794,0,128,39770.0090856481,2008-11-18,00:13:05
40.002927,116.330799,0,129,39770.0090972222,2008-11-18,00:13:06
40.002814,116.330802,0,129,39770.0091087963,2008-11-18,00:13:07
40.002701,116.330805,0,129,39770.0091203704,2008-11-18,00:13:08
40.002589,116.330809,0,130,39770.0091319444,2008-11-18,00:13:09
40.002477,116.330811,0,130,39770.0091435185,2008-11-18,00:13:10
40.002366,116.330817,0,130,39770.0091550926,2008-11-18,00:13:11
40.002254,116.330821,0,129,39770.0091666667,2008-11-18,00:13:12
40.002144,116.330828,0,132,39770.0091782407,2008-11-18,00:13:13
40.002033,116.330839,0,132,39770.0091898148,2008-11-18,00:13:14
40.001921,116.330846,0,133,39770.0092013889,2008-11-18,00:13:15
40.001813,116.330854,0,136,39770.009212963,2008-11-18,00:13:16
40.0017,116.330851,0,138,39770.009224537,2008-11-18,00:13:17
40.001587,116.330855,0,138,39770.0092361111,2008-11-18,00:13:18
40.001469,116.330843,0,140,39770.0092476852,2008-11-18,00:13:19
40.001355,116.330841,0,141,39770.0092592593,2008-11-18,00:13:20
40.001239,116.330833,0,141,39770.0092708333,2008-11-18,00:13:21
40.001129,116.33084,0,142,39770.0092824074,2008-11-18,00:13:22
40.001018,116.330847,0,142,39770.0092939815,2008-11-18,00:13:23
40.000913,116.330859,0,142,39770.0093055556,2008-11-18,00:13:24
40.000803,116.330862,0,142,39770.0093171296,2008-11-18,00:13:25
40.000697,116.330872,0,142,39770.0093287037,2008-11-18,00:13:26
40.000586,116.330874,0,141,39770.0093402778,2008-11-18,00:13:27
40.000478,116.33088,0,143,39770.0093518518,2008-11-18,00:13:28
40.000375,116.330891,0,140,39770.0093634259,2008-11-18,00:13:29
40.000272,116.330897,0,140,39770.009375,2008-11-18,00:13:30
40.000163,116.330902,0,140,39770.0093865741,2008-11-18,00:13:31
40.000055,116.330905,0,140,39770.0093981481,2008-11-18,00:13:32
39.999949,116.33091,0,142,39770.0094097222,2008-11-18,00:13:33
39.999849,116.330921,0,142,39770.0094212963,2008-11-18,00:13:34
39.999751,116.330937,0,141,39770.0094328704,2008-11-18,00:13:35
39.999654,116.330943,0,141,39770.0094444444,2008-11-18,00:13:36
39.999558,116.330941,0,140,39770.0094560185,2008-11-18,00:13:37
39.999467,116.330944,0,140,39770.0094675926,2008-11-18,00:13:38
39.99929,116.330942,0,141,39770.0094907407,2008-11-18,00:13:40
39.99913,116.330952,0,137,39770.0095138889,2008-11-18,00:13:42
39.998974,116.330976,0,137,39770.009537037,2008-11-18,00:13:44
39.998818,116.330991,0,136,39770.0095601852,2008-11-18,00:13:46
39.998674,116.331002,0,136,39770.0095833333,2008-11-18,00:13:48
39.998548,116.330997,0,137,39770.0096064815,2008-11-18,00:13:50
39.998449,116.330974,0,139,39770.0096296296,2008-11-18,00:13:52
39.998378,116.330893,0,148,39770.0096412037,2008-11-18,00:13:53
39.998309,116.330857,0,154,39770.0096990741,2008-11-18,00:13:58
39.998312,116.330857,0,155,39770.0097569444,2008-11-18,00:14:03
39.998315,116.330857,0,155,39770.0098148148,2008-11-18,00:14:08
39.998311,116.330855,0,156,39770.0098726852,2008-11-18,00:14:13
39.998306,116.330854,0,156,39770.0099305556,2008-11-18,00:14:18
39.998304,116.330856,0,157,39770.0099884259,2008-11-18,00:14:23
39.998304,116.330856,0,157,39770.0100231481,2008-11-18,00:14:26
39.99831,116.330855,0,157,39770.0100462963,2008-11-18,00:14:28
39.99832,116.330853,0,157,39770.0101041667,2008-11-18,00:14:33
39.998331,116.330851,0,157,39770.010162037,2008-11-18,00:14:38
39.998344,116.330847,0,157,39770.0102199074,2008-11-18,00:14:43
39.998357,116.330845,0,158,39770.0102777778,2008-11-18,00:14:48
39.998374,116.330844,0,160,39770.0103356481,2008-11-18,00:14:53
39.998387,116.330842,0,164,39770.0103935185,2008-11-18,00:14:58
39.998399,116.33084,0,170,39770.0104513889,2008-11-18,00:15:03
39.998411,116.330838,0,178,39770.0105092593,2008-11-18,00:15:08
39.998418,116.330836,0,188,39770.0105671296,2008-11-18,00:15:13
39.998418,116.330836,0,188,39770.0106018518,2008-11-18,00:15:16
39.998426,116.330835,0,200,39770.010625,2008-11-18,00:15:18
39.998437,116.330834,0,215,39770.0106828704,2008-11-18,00:15:23
39.998437,116.330834,0,215,39770.0107175926,2008-11-18,00:15:26
39.998444,116.330834,0,231,39770.0107407407,2008-11-18,00:15:28
39.998456,116.330834,0,248,39770.0107986111,2008-11-18,00:15:33
39.998471,116.330833,0,263,39770.0108564815,2008-11-18,00:15:38
39.998477,116.330832,0,276,39770.0109143518,2008-11-18,00:15:43
39.998477,116.330832,0,276,39770.0109490741,2008-11-18,00:15:46
39.998477,116.330831,0,284,39770.0109722222,2008-11-18,00:15:48
39.998463,116.330831,0,287,39770.0110300926,2008-11-18,00:15:53
39.99847,116.330834,0,288,39770.011087963,2008-11-18,00:15:58
39.99847,116.330834,0,288,39770.0111226852,2008-11-18,00:16:01
39.99847,116.330831,0,289,39770.0111458333,2008-11-18,00:16:03
39.998371,116.330779,0,291,39770.0111921296,2008-11-18,00:16:07
39.998264,116.330775,0,291,39770.01125,2008-11-18,00:16:12
39.998171,116.330767,0,292,39770.0112962963,2008-11-18,00:16:16
39.998114,116.330774,0,290,39770.0113541667,2008-11-18,00:16:21
39.998005,116.330762,0,292,39770.011412037,2008-11-18,00:16:26
39.99789,116.330799,0,290,39770.0114467593,2008-11-18,00:16:29
39.997772,116.330862,0,285,39770.0114814815,2008-11-18,00:16:32
39.997667,116.330949,0,282,39770.0115046296,2008-11-18,00:16:34
39.997595,116.331017,0,276,39770.0115162037,2008-11-18,00:16:35
39.997508,116.331036,0,248,39770.0115509259,2008-11-18,00:16:38
39.997467,116.331046,0,216,39770.0115972222,2008-11-18,00:16:42
39.997352,116.331029,0,196,39770.0116435185,2008-11-18,00:16:46
39.997256,116.331046,0,181,39770.0117013889,2008-11-18,00:16:51
39.997167,116.331034,0,176,39770.0117361111,2008-11-18,00:16:54
39.997048,116.331025,0,179,39770.0117708333,2008-11-18,00:16:57
39.996921,116.331031,0,169,39770.0118055556,2008-11-18,00:17:00
39.996821,116.331048,0,168,39770.0118287037,2008-11-18,00:17:02
39.996692,116.33108,0,157,39770.0118518519,2008-11-18,00:17:04
39.996556,116.331101,0,157,39770.011875,2008-11-18,00:17:06
39.996397,116.331126,0,152,39770.0118981482,2008-11-18,00:17:08
39.996249,116.331128,0,148,39770.0119212963,2008-11-18,00:17:10
39.996084,116.331143,0,143,39770.0119444444,2008-11-18,00:17:12
39.995925,116.331149,0,143,39770.0119675926,2008-11-18,00:17:14
39.995782,116.331153,0,140,39770.0119907407,2008-11-18,00:17:16
39.995627,116.331154,0,135,39770.0120138889,2008-11-18,00:17:18
39.99546,116.331144,0,137,39770.012037037,2008-11-18,00:17:20
39.99528,116.331135,0,144,39770.0120601852,2008-11-18,00:17:22
39.995183,116.331149,0,150,39770.0120717593,2008-11-18,00:17:23
39.995088,116.331154,0,152,39770.0120833333,2008-11-18,00:17:24
39.994996,116.331155,0,153,39770.0120949074,2008-11-18,00:17:25
39.994901,116.331167,0,156,39770.0121064815,2008-11-18,00:17:26
39.994806,116.331174,0,160,39770.0121180556,2008-11-18,00:17:27
39.994711,116.331183,0,161,39770.0121296296,2008-11-18,00:17:28
39.994536,116.331179,0,165,39770.0121527778,2008-11-18,00:17:30
39.994361,116.331185,0,166,39770.0121759259,2008-11-18,00:17:32
39.994271,116.331192,0,165,39770.0121875,2008-11-18,00:17:33
39.994178,116.3312,0,166,39770.0121990741,2008-11-18,00:17:34
39.994085,116.331216,0,171,39770.0122106481,2008-11-18,00:17:35
39.993915,116.331224,0,180,39770.0122337963,2008-11-18,00:17:37
39.99375,116.331229,0,185,39770.0122569444,2008-11-18,00:17:39
39.993587,116.331237,0,185,39770.0122800926,2008-11-18,00:17:41
39.993413,116.331251,0,181,39770.0123032407,2008-11-18,00:17:43
39.993237,116.33125,0,176,39770.0123263889,2008-11-18,00:17:45
39.993067,116.33122,0,175,39770.012349537,2008-11-18,00:17:47
39.992901,116.331179,0,171,39770.0123726852,2008-11-18,00:17:49
39.992749,116.331128,0,170,39770.0123958333,2008-11-18,00:17:51
39.992621,116.33107,0,168,39770.0124189815,2008-11-18,00:17:53
39.992502,116.331023,0,166,39770.0124421296,2008-11-18,00:17:55
39.992394,116.330976,0,165,39770.0124652778,2008-11-18,00:17:57
39.992294,116.330931,0,160,39770.0124884259,2008-11-18,00:17:59
39.992207,116.330895,0,159,39770.0125115741,2008-11-18,00:18:01
39.992091,116.330849,0,154,39770.0125462963,2008-11-18,00:18:04
39.991988,116.330814,0,151,39770.0125810185,2008-11-18,00:18:07
39.991915,116.330772,0,141,39770.0126388889,2008-11-18,00:18:12
39.991846,116.330749,0,130,39770.0126967593,2008-11-18,00:18:17
39.99177,116.330715,0,123,39770.0127546296,2008-11-18,00:18:22
39.991674,116.330672,0,121,39770.0128125,2008-11-18,00:18:27
39.991605,116.330596,0,139,39770.0128587963,2008-11-18,00:18:31
39.991543,116.330523,0,153,39770.0129050926,2008-11-18,00:18:35
39.991554,116.33035,0,142,39770.0129398148,2008-11-18,00:18:38
39.99155,116.330192,0,133,39770.012962963,2008-11-18,00:18:40
39.991544,116.330034,0,124,39770.0129861111,2008-11-18,00:18:42
39.991548,116.329877,0,130,39770.0130092593,2008-11-18,00:18:44
39.991517,116.329744,0,147,39770.0130439815,2008-11-18,00:18:47
39.991521,116.32961,0,146,39770.0130787037,2008-11-18,00:18:50
39.991529,116.329479,0,140,39770.0131018519,2008-11-18,00:18:52
39.991541,116.329325,0,137,39770.0131365741,2008-11-18,00:18:55
39.991589,116.329191,0,141,39770.0131712963,2008-11-18,00:18:58
39.991565,116.329051,0,147,39770.0132060185,2008-11-18,00:19:01
39.991531,116.328914,0,145,39770.0132523148,2008-11-18,00:19:05
39.991527,116.328858,0,140,39770.0133101852,2008-11-18,00:19:10
39.991505,116.328787,0,135,39770.0133680556,2008-11-18,00:19:15
39.991525,116.328771,0,137,39770.0134259259,2008-11-18,00:19:20
39.991524,116.328762,0,136,39770.0134837963,2008-11-18,00:19:25
39.991524,116.328762,0,136,39770.0135416667,2008-11-18,00:19:30
39.991524,116.328762,0,136,39770.0135763889,2008-11-18,00:19:33
39.991524,116.328757,0,136,39770.013599537,2008-11-18,00:19:35
39.991522,116.328745,0,135,39770.0136574074,2008-11-18,00:19:40
39.991522,116.328737,0,135,39770.0137152778,2008-11-18,00:19:45
39.991522,116.328737,0,135,39770.01375,2008-11-18,00:19:48
39.991521,116.328734,0,135,39770.0137731481,2008-11-18,00:19:50
39.991522,116.328745,0,135,39770.0138310185,2008-11-18,00:19:55
39.991505,116.328761,0,136,39770.0138888889,2008-11-18,00:20:00
39.991501,116.328771,0,136,39770.0139467593,2008-11-18,00:20:05
39.991476,116.328795,0,137,39770.0140046296,2008-11-18,00:20:10
39.991463,116.328807,0,138,39770.0140625,2008-11-18,00:20:15
39.991458,116.328823,0,139,39770.0141203704,2008-11-18,00:20:20
39.991459,116.328839,0,139,39770.0141782407,2008-11-18,00:20:25
39.991459,116.328839,0,139,39770.014212963,2008-11-18,00:20:28
39.991459,116.328841,0,139,39770.0142361111,2008-11-18,00:20:30
39.99147,116.328808,0,139,39770.0142939815,2008-11-18,00:20:35
39.991497,116.328767,0,139,39770.0143518519,2008-11-18,00:20:40
39.991526,116.328718,0,139,39770.0144097222,2008-11-18,00:20:45
39.991551,116.328604,0,139,39770.0144675926,2008-11-18,00:20:50
39.991544,116.328481,0,139,39770.0145138889,2008-11-18,00:20:54
39.991569,116.328361,0,138,39770.0145486111,2008-11-18,00:20:57
39.991619,116.328197,0,137,39770.0145833333,2008-11-18,00:21:00
39.99163,116.328077,0,136,39770.0146064815,2008-11-18,00:21:02
39.991634,116.327929,0,133,39770.0146527778,2008-11-18,00:21:06
39.991591,116.327809,0,130,39770.0146990741,2008-11-18,00:21:10
39.991549,116.327706,0,127,39770.0147337963,2008-11-18,00:21:13
39.991527,116.327539,0,124,39770.0147685185,2008-11-18,00:21:16
39.991533,116.327408,0,123,39770.0147916667,2008-11-18,00:21:18
39.991536,116.32726,0,121,39770.0148148148,2008-11-18,00:21:20
39.991531,116.327107,0,119,39770.014837963,2008-11-18,00:21:22
39.991505,116.326901,0,117,39770.0148611111,2008-11-18,00:21:24
39.991462,116.326767,0,115,39770.0148726852,2008-11-18,00:21:25
39.99149,116.326524,0,113,39770.0148958333,2008-11-18,00:21:27
39.991466,116.32628,0,111,39770.0149189815,2008-11-18,00:21:29
39.991473,116.326112,0,107,39770.0149421296,2008-11-18,00:21:31
39.991535,116.32597,0,108,39770.0149652778,2008-11-18,00:21:33
39.991501,116.325787,0,103,39770.0149884259,2008-11-18,00:21:35
39.991482,116.325572,0,98,39770.0150115741,2008-11-18,00:21:37
39.991486,116.325348,0,94,39770.0150347222,2008-11-18,00:21:39
39.991505,116.325128,0,91,39770.0150578704,2008-11-18,00:21:41
39.991504,116.324921,0,86,39770.0150810185,2008-11-18,00:21:43
39.991499,116.324798,0,85,39770.0150925926,2008-11-18,00:21:44
39.991504,116.324604,0,81,39770.0151157407,2008-11-18,00:21:46
39.991517,116.324407,0,77,39770.0151388889,2008-11-18,00:21:48
39.991518,116.324222,0,73,39770.015162037,2008-11-18,00:21:50
39.991526,116.324008,0,71,39770.0151851852,2008-11-18,00:21:52
39.991511,116.323824,0,67,39770.0152083333,2008-11-18,00:21:54
39.991506,116.323639,0,63,39770.0152314815,2008-11-18,00:21:56
39.991514,116.323461,0,59,39770.0152546296,2008-11-18,00:21:58
39.99151,116.323275,0,57,39770.0152777778,2008-11-18,00:22:00
39.991474,116.323114,0,54,39770.0153009259,2008-11-18,00:22:02
39.991462,116.322946,0,51,39770.0153240741,2008-11-18,00:22:04
39.991452,116.322783,0,47,39770.0153472222,2008-11-18,00:22:06
39.991418,116.322615,0,44,39770.0153703704,2008-11-18,00:22:08
39.991413,116.322491,0,41,39770.0153935185,2008-11-18,00:22:10
39.991397,116.322364,0,36,39770.0154282407,2008-11-18,00:22:13
39.991382,116.322308,0,31,39770.0154861111,2008-11-18,00:22:18
39.991376,116.322326,0,26,39770.0155439815,2008-11-18,00:22:23
39.991376,116.322321,0,23,39770.0156018519,2008-11-18,00:22:28
39.991376,116.322321,0,23,39770.0156365741,2008-11-18,00:22:31
39.991375,116.322321,0,22,39770.0156597222,2008-11-18,00:22:33
39.991368,116.322291,0,22,39770.0157175926,2008-11-18,00:22:38
39.991379,116.322172,0,26,39770.015775463,2008-11-18,00:22:43
39.991361,116.322049,0,31,39770.0158217593,2008-11-18,00:22:47
39.99154,116.322216,0,306,39770.0239351852,2008-11-18,00:34:28
39.991579,116.322449,0,306,39770.0239583333,2008-11-18,00:34:30
39.991573,116.32261,0,306,39770.0239814815,2008-11-18,00:34:32
39.991579,116.322829,0,306,39770.0240046296,2008-11-18,00:34:34
39.991575,116.323021,0,307,39770.0240277778,2008-11-18,00:34:36
39.991546,116.323235,0,307,39770.0240509259,2008-11-18,00:34:38
39.991547,116.323404,0,307,39770.0240740741,2008-11-18,00:34:40
39.991536,116.323567,0,308,39770.0240972222,2008-11-18,00:34:42
39.991522,116.32375,0,308,39770.0241203704,2008-11-18,00:34:44
39.991534,116.323873,0,307,39770.0241319444,2008-11-18,00:34:45
39.991538,116.324043,0,308,39770.0241550926,2008-11-18,00:34:47
39.991525,116.324165,0,308,39770.0241782407,2008-11-18,00:34:49
39.991569,116.324321,0,309,39770.024212963,2008-11-18,00:34:52
39.991581,116.324451,0,309,39770.0242361111,2008-11-18,00:34:54
39.991585,116.324584,0,310,39770.0242592593,2008-11-18,00:34:56
39.99165,116.324738,0,311,39770.0242939815,2008-11-18,00:34:59
39.991665,116.324928,0,312,39770.0243171296,2008-11-18,00:35:01
39.991654,116.325115,0,313,39770.0243402778,2008-11-18,00:35:03
39.991708,116.325443,0,313,39770.0243634259,2008-11-18,00:35:05
39.991688,116.325562,0,313,39770.024375,2008-11-18,00:35:06
39.991671,116.325767,0,312,39770.0243981481,2008-11-18,00:35:08
39.991679,116.325935,0,313,39770.0244212963,2008-11-18,00:35:10
39.991664,116.326059,0,313,39770.0244444444,2008-11-18,00:35:12
39.991603,116.326172,0,313,39770.0244791667,2008-11-18,00:35:15
39.991508,116.326102,0,313,39770.0244907407,2008-11-18,00:35:16
39.991411,116.326203,0,313,39770.024525463,2008-11-18,00:35:19
39.991333,116.326272,0,313,39770.0245486111,2008-11-18,00:35:21
39.991234,116.32633,0,313,39770.0245717593,2008-11-18,00:35:23
39.991121,116.326394,0,313,39770.0245949074,2008-11-18,00:35:25
39.990973,116.326453,0,314,39770.0246180556,2008-11-18,00:35:27
39.990875,116.326482,0,314,39770.0246296296,2008-11-18,00:35:28
39.990741,116.326505,0,314,39770.0246412037,2008-11-18,00:35:29
39.990641,116.326523,0,314,39770.0246527778,2008-11-18,00:35:30
39.990544,116.326539,0,315,39770.0246643518,2008-11-18,00:35:31
39.990436,116.326549,0,315,39770.0246759259,2008-11-18,00:35:32
39.990332,116.326556,0,316,39770.0246875,2008-11-18,00:35:33
39.990231,116.326558,0,316,39770.0246990741,2008-11-18,00:35:34
39.99012,116.32658,0,317,39770.0247106481,2008-11-18,00:35:35
39.990017,116.32659,0,317,39770.0247222222,2008-11-18,00:35:36
39.989879,116.326514,0,317,39770.0247453704,2008-11-18,00:35:38
39.98978,116.326517,0,318,39770.0247569444,2008-11-18,00:35:39
39.98968,116.32652,0,319,39770.0247685185,2008-11-18,00:35:40
39.989581,116.326524,0,319,39770.0247800926,2008-11-18,00:35:41
39.989484,116.326549,0,320,39770.0247916667,2008-11-18,00:35:42
39.989336,116.326603,0,320,39770.0248148148,2008-11-18,00:35:44
39.989221,116.326582,0,320,39770.024837963,2008-11-18,00:35:46
39.989131,116.326559,0,321,39770.0248611111,2008-11-18,00:35:48
39.989026,116.326568,0,322,39770.0248958333,2008-11-18,00:35:51
39.988997,116.32654,0,323,39770.0249537037,2008-11-18,00:35:56
39.989002,116.326512,0,324,39770.0250115741,2008-11-18,00:36:01
39.988999,116.326503,0,325,39770.0250694444,2008-11-18,00:36:06
39.988996,116.326496,0,325,39770.0251273148,2008-11-18,00:36:11
39.988996,116.326496,0,325,39770.025162037,2008-11-18,00:36:14
39.988994,116.326489,0,326,39770.0251851852,2008-11-18,00:36:16
39.988996,116.326499,0,326,39770.0252430556,2008-11-18,00:36:21
39.988998,116.326504,0,325,39770.0253009259,2008-11-18,00:36:26
39.988998,116.326504,0,325,39770.0253356481,2008-11-18,00:36:29
39.988998,116.326504,0,326,39770.0253587963,2008-11-18,00:36:31
39.989003,116.326523,0,325,39770.0254166667,2008-11-18,00:36:36
39.989003,116.326528,0,325,39770.025474537,2008-11-18,00:36:41
39.989003,116.326528,0,325,39770.0255092593,2008-11-18,00:36:44
39.988995,116.326525,0,324,39770.0255324074,2008-11-18,00:36:46
39.988874,116.326549,0,324,39770.0255787037,2008-11-18,00:36:50
39.988775,116.326535,0,323,39770.0256134259,2008-11-18,00:36:53
39.988688,116.326567,0,322,39770.0256712963,2008-11-18,00:36:58
39.988688,116.326567,0,322,39770.0257060185,2008-11-18,00:37:01
39.988684,116.326561,0,321,39770.0257291667,2008-11-18,00:37:03
39.988683,116.326547,0,321,39770.025787037,2008-11-18,00:37:08
39.988567,116.326644,0,318,39770.0258449074,2008-11-18,00:37:13
39.988438,116.326728,0,316,39770.0258680556,2008-11-18,00:37:15
39.988308,116.326714,0,315,39770.0259027778,2008-11-18,00:37:18
39.988167,116.326749,0,313,39770.0259259259,2008-11-18,00:37:20
39.988033,116.326741,0,311,39770.0259490741,2008-11-18,00:37:22
39.98789,116.326758,0,310,39770.0259722222,2008-11-18,00:37:24
39.987745,116.326772,0,308,39770.0259953704,2008-11-18,00:37:26
39.9876,116.326787,0,306,39770.0260185185,2008-11-18,00:37:28
39.987467,116.326808,0,304,39770.0260416667,2008-11-18,00:37:30
39.987339,116.326833,0,302,39770.0260648148,2008-11-18,00:37:32
39.987227,116.326859,0,299,39770.026099537,2008-11-18,00:37:35
39.987133,116.326892,0,297,39770.0261226852,2008-11-18,00:37:37
39.987041,116.326829,0,290,39770.0261805556,2008-11-18,00:37:42
39.986924,116.326791,0,285,39770.0262268518,2008-11-18,00:37:46
39.986821,116.326805,0,282,39770.0262615741,2008-11-18,00:37:49
39.986709,116.326856,0,278,39770.0262962963,2008-11-18,00:37:52
39.986599,116.326903,0,274,39770.0263310185,2008-11-18,00:37:55
39.986492,116.326944,0,271,39770.0263657407,2008-11-18,00:37:58
39.986396,116.326987,0,268,39770.0263888889,2008-11-18,00:38:00
39.986303,116.327013,0,266,39770.026412037,2008-11-18,00:38:02
39.986202,116.32703,0,264,39770.0264351852,2008-11-18,00:38:04
39.986113,116.327056,0,262,39770.0264583333,2008-11-18,00:38:06
39.985996,116.327087,0,258,39770.0264930556,2008-11-18,00:38:09
39.985905,116.327109,0,255,39770.0265277778,2008-11-18,00:38:12
39.985815,116.327084,0,249,39770.0265740741,2008-11-18,00:38:16
39.985724,116.327039,0,242,39770.0266319444,2008-11-18,00:38:21
39.985656,116.327042,0,235,39770.0266898148,2008-11-18,00:38:26
39.985663,116.327146,0,228,39770.0267476852,2008-11-18,00:38:31
39.989021,116.331359,0,669,39770.0268518519,2008-11-18,00:38:40
