# Supplementary material for: A location privacy protection method based on blockchain and threshold cryptography
Source: PLoS One. 2025 Jun 4;20(6):e0324551. doi: 10.1371/journal.pone.0324551 (PMC12136415; doi:10.1371/journal.pone.0324551)
Supplement: S1 File — (ZIP) [file pone.0324551.s001.zip › Data/001/Trajectory/20081118003844.plt]

Geolife trajectory
WGS 84
Altitude is in Feet
Reserved 3
0,2,255,My Track,0,0,2,8421376
0
39.985806,116.326931,0,319,39770.0268981481,2008-11-18,00:38:44
39.985807,116.326832,0,351,39770.0269212963,2008-11-18,00:38:46
39.985853,116.32679,0,346,39770.0269791667,2008-11-18,00:38:51
39.985902,116.326849,0,345,39770.027037037,2008-11-18,00:38:56
39.985923,116.326858,0,335,39770.0270949074,2008-11-18,00:39:01
39.985994,116.326826,0,327,39770.0271527778,2008-11-18,00:39:06
39.985994,116.326826,0,327,39770.0271875,2008-11-18,00:39:09
39.985999,116.326826,0,317,39770.0272106482,2008-11-18,00:39:11
39.985992,116.326835,0,296,39770.0272685185,2008-11-18,00:39:16
39.98599,116.326898,0,284,39770.0273263889,2008-11-18,00:39:21
39.985889,116.326922,0,275,39770.0273842593,2008-11-18,00:39:26
39.985783,116.326974,0,265,39770.0274189815,2008-11-18,00:39:29
39.985674,116.326972,0,250,39770.0274537037,2008-11-18,00:39:32
39.985679,116.32693,0,232,39770.0275115741,2008-11-18,00:39:37
39.985685,116.32695,0,225,39770.0275694444,2008-11-18,00:39:42
39.985694,116.326975,0,219,39770.0276273148,2008-11-18,00:39:47
39.98571,116.327016,0,213,39770.0276851852,2008-11-18,00:39:52
39.985709,116.327056,0,208,39770.0277430556,2008-11-18,00:39:57
39.985604,116.327085,0,198,39770.0277893519,2008-11-18,00:40:01
39.985529,116.327051,0,189,39770.0278472222,2008-11-18,00:40:06
39.985521,116.326974,0,188,39770.0279050926,2008-11-18,00:40:11
39.985524,116.326967,0,187,39770.027962963,2008-11-18,00:40:16
39.985524,116.326967,0,187,39770.0279976852,2008-11-18,00:40:19
39.985524,116.326975,0,186,39770.0280208333,2008-11-18,00:40:21
39.985527,116.32694,0,182,39770.0280787037,2008-11-18,00:40:26
39.985529,116.326951,0,178,39770.0281365741,2008-11-18,00:40:31
39.985512,116.326986,0,170,39770.0281944444,2008-11-18,00:40:36
39.985483,116.326967,0,166,39770.0282523148,2008-11-18,00:40:41
39.985467,116.326939,0,158,39770.0283101852,2008-11-18,00:40:46
39.985467,116.326939,0,158,39770.0283449074,2008-11-18,00:40:49
39.985474,116.326944,0,144,39770.0283680556,2008-11-18,00:40:51
39.98545,116.326913,0,132,39770.0284259259,2008-11-18,00:40:56
39.985471,116.326916,0,132,39770.0284837963,2008-11-18,00:41:01
39.985502,116.326947,0,123,39770.0285416667,2008-11-18,00:41:06
39.985513,116.326936,0,115,39770.028599537,2008-11-18,00:41:11
39.985512,116.326951,0,110,39770.0286574074,2008-11-18,00:41:16
39.98552,116.326994,0,104,39770.0287152778,2008-11-18,00:41:21
39.985525,116.327003,0,101,39770.0287731481,2008-11-18,00:41:26
39.985524,116.327053,0,90,39770.0288310185,2008-11-18,00:41:31
39.985543,116.327158,0,70,39770.0288888889,2008-11-18,00:41:36
39.98553,116.32718,0,57,39770.0289467593,2008-11-18,00:41:41
39.985514,116.327166,0,54,39770.0290046296,2008-11-18,00:41:46
39.985505,116.327144,0,56,39770.0290625,2008-11-18,00:41:51
39.985498,116.327125,0,55,39770.0291203704,2008-11-18,00:41:56
39.985402,116.327075,0,58,39770.0291666667,2008-11-18,00:42:00
39.98527,116.327059,0,60,39770.0292013889,2008-11-18,00:42:03
39.985159,116.327081,0,58,39770.029224537,2008-11-18,00:42:05
39.98502,116.327102,0,57,39770.0292476852,2008-11-18,00:42:07
39.984873,116.327128,0,54,39770.0292708333,2008-11-18,00:42:09
39.984707,116.327131,0,53,39770.0292939815,2008-11-18,00:42:11
39.984534,116.327124,0,51,39770.0293171296,2008-11-18,00:42:13
39.984362,116.327105,0,45,39770.0293402778,2008-11-18,00:42:15
39.984195,116.327091,0,44,39770.0293634259,2008-11-18,00:42:17
39.984022,116.327096,0,43,39770.0293865741,2008-11-18,00:42:19
39.98393,116.32711,0,43,39770.0293981481,2008-11-18,00:42:20
39.983753,116.327134,0,43,39770.0294212963,2008-11-18,00:42:22
39.983653,116.327139,0,41,39770.0294328704,2008-11-18,00:42:23
39.983559,116.327154,0,40,39770.0294444444,2008-11-18,00:42:24
39.983454,116.327144,0,41,39770.0294560185,2008-11-18,00:42:25
39.983357,116.327143,0,42,39770.0294675926,2008-11-18,00:42:26
39.983255,116.327157,0,42,39770.0294791667,2008-11-18,00:42:27
39.98316,116.327175,0,41,39770.0294907407,2008-11-18,00:42:28
39.983059,116.327194,0,40,39770.0295023148,2008-11-18,00:42:29
39.982961,116.327206,0,39,39770.0295138889,2008-11-18,00:42:30
39.982849,116.32721,0,38,39770.029525463,2008-11-18,00:42:31
39.98276,116.32723,0,36,39770.029537037,2008-11-18,00:42:32
39.982661,116.327238,0,35,39770.0295486111,2008-11-18,00:42:33
39.982557,116.32725,0,34,39770.0295601852,2008-11-18,00:42:34
39.982374,116.327257,0,34,39770.0295833333,2008-11-18,00:42:36
39.982274,116.327278,0,34,39770.0295949074,2008-11-18,00:42:37
39.982177,116.327296,0,33,39770.0296064815,2008-11-18,00:42:38
39.982084,116.32731,0,30,39770.0296180556,2008-11-18,00:42:39
39.981992,116.327326,0,28,39770.0296296296,2008-11-18,00:42:40
39.981833,116.327348,0,24,39770.0296527778,2008-11-18,00:42:42
39.981735,116.327372,0,20,39770.0296759259,2008-11-18,00:42:44
39.981653,116.327393,0,12,39770.0297337963,2008-11-18,00:42:49
39.981638,116.327353,0,0,39770.0297916667,2008-11-18,00:42:54
39.981625,116.327305,0,-10,39770.029849537,2008-11-18,00:42:59
39.981626,116.327302,0,-16,39770.0299074074,2008-11-18,00:43:04
39.981625,116.327304,0,-17,39770.0299652778,2008-11-18,00:43:09
39.981625,116.327304,0,-17,39770.03,2008-11-18,00:43:12
39.981629,116.327304,0,-18,39770.0300231481,2008-11-18,00:43:14
39.981611,116.327307,0,-19,39770.0300810185,2008-11-18,00:43:19
39.98159,116.327309,0,-20,39770.0301388889,2008-11-18,00:43:24
39.981564,116.327309,0,-21,39770.0301967593,2008-11-18,00:43:29
39.98155,116.327307,0,-22,39770.0302546296,2008-11-18,00:43:34
39.981536,116.327306,0,-23,39770.0303125,2008-11-18,00:43:39
39.981524,116.327305,0,-25,39770.0303703704,2008-11-18,00:43:44
39.981509,116.327302,0,-25,39770.0304282407,2008-11-18,00:43:49
39.981497,116.327302,0,-26,39770.0304861111,2008-11-18,00:43:54
39.981482,116.327303,0,-27,39770.0305439815,2008-11-18,00:43:59
39.981472,116.327303,0,-28,39770.0306018519,2008-11-18,00:44:04
39.981462,116.327304,0,-28,39770.0306597222,2008-11-18,00:44:09
39.981515,116.327102,0,-26,39770.0307175926,2008-11-18,00:44:14
39.981383,116.326946,0,-19,39770.0307407407,2008-11-18,00:44:16
39.981242,116.326925,0,-17,39770.030775463,2008-11-18,00:44:19
39.981115,116.326913,0,-16,39770.0307986111,2008-11-18,00:44:21
39.980976,116.326923,0,-15,39770.0308217593,2008-11-18,00:44:23
39.980808,116.326958,0,-13,39770.0308449074,2008-11-18,00:44:25
39.980638,116.32694,0,-10,39770.0308680556,2008-11-18,00:44:27
39.980485,116.326948,0,-8,39770.0308912037,2008-11-18,00:44:29
39.980355,116.326951,0,-3,39770.0309143519,2008-11-18,00:44:31
39.980252,116.326971,0,2,39770.0309375,2008-11-18,00:44:33
39.980124,116.32697,0,9,39770.0309722222,2008-11-18,00:44:36
39.980027,116.326963,0,18,39770.0310300926,2008-11-18,00:44:41
39.980008,116.326945,0,23,39770.031087963,2008-11-18,00:44:46
39.980003,116.326945,0,20,39770.0311458333,2008-11-18,00:44:51
39.979997,116.326944,0,20,39770.0312037037,2008-11-18,00:44:56
39.979992,116.326943,0,20,39770.0312615741,2008-11-18,00:45:01
39.97999,116.326943,0,20,39770.0313194444,2008-11-18,00:45:06
39.97999,116.326943,0,20,39770.0313541667,2008-11-18,00:45:09
39.979989,116.326944,0,20,39770.0313773148,2008-11-18,00:45:11
39.97997,116.32695,0,23,39770.0314351852,2008-11-18,00:45:16
39.97988,116.32697,0,24,39770.0314699074,2008-11-18,00:45:19
39.979783,116.326988,0,26,39770.0314930556,2008-11-18,00:45:21
39.979667,116.327012,0,28,39770.0315162037,2008-11-18,00:45:23
39.979536,116.327057,0,30,39770.0315393518,2008-11-18,00:45:25
39.979403,116.327101,0,34,39770.0315625,2008-11-18,00:45:27
39.979268,116.327157,0,35,39770.0315856481,2008-11-18,00:45:29
39.979106,116.327172,0,38,39770.0316087963,2008-11-18,00:45:31
39.978937,116.327169,0,40,39770.0316319444,2008-11-18,00:45:33
39.978768,116.327168,0,43,39770.0316550926,2008-11-18,00:45:35
39.978596,116.327184,0,45,39770.0316782407,2008-11-18,00:45:37
39.978493,116.327206,0,46,39770.0316898148,2008-11-18,00:45:38
39.978396,116.327213,0,47,39770.0317013889,2008-11-18,00:45:39
39.978302,116.327225,0,48,39770.031712963,2008-11-18,00:45:40
39.978198,116.327244,0,48,39770.031724537,2008-11-18,00:45:41
39.9781,116.327256,0,49,39770.0317361111,2008-11-18,00:45:42
39.977936,116.327282,0,51,39770.0317592593,2008-11-18,00:45:44
39.97779,116.327314,0,53,39770.0317824074,2008-11-18,00:45:46
39.977682,116.327341,0,54,39770.0318055556,2008-11-18,00:45:48
39.977626,116.327445,0,54,39770.0318287037,2008-11-18,00:45:50
39.977598,116.327433,0,55,39770.0318865741,2008-11-18,00:45:55
39.977584,116.327482,0,59,39770.0319444444,2008-11-18,00:46:00
39.977491,116.327533,0,75,39770.0319791667,2008-11-18,00:46:03
39.977471,116.327536,0,78,39770.032037037,2008-11-18,00:46:08
39.97746,116.327542,0,77,39770.0320949074,2008-11-18,00:46:13
39.977446,116.327552,0,77,39770.0321527778,2008-11-18,00:46:18
39.97741,116.327611,0,81,39770.0322106481,2008-11-18,00:46:23
39.977365,116.32768,0,89,39770.0322685185,2008-11-18,00:46:28
39.977346,116.327755,0,93,39770.0323263889,2008-11-18,00:46:33
39.977359,116.327778,0,96,39770.0323842593,2008-11-18,00:46:38
39.9774,116.327735,0,97,39770.0324421296,2008-11-18,00:46:43
39.977486,116.327622,0,98,39770.0324884259,2008-11-18,00:46:47
39.977544,116.327539,0,99,39770.0325462963,2008-11-18,00:46:52
