# Supplementary material for: A location privacy protection method based on blockchain and threshold cryptography
Source: PLoS One. 2025 Jun 4;20(6):e0324551. doi: 10.1371/journal.pone.0324551 (PMC12136415; doi:10.1371/journal.pone.0324551)
Supplement: S1 File — (ZIP) [file pone.0324551.s001.zip › Data/001/Trajectory/20081118132804.plt]

Geolife trajectory
WGS 84
Altitude is in Feet
Reserved 3
0,2,255,My Track,0,0,2,8421376
0
39.978879,116.32703,0,338,39770.5611574074,2008-11-18,13:28:04
39.978884,116.327252,0,868,39770.5611805556,2008-11-18,13:28:06
39.978772,116.327235,0,901,39770.5611921296,2008-11-18,13:28:07
39.978842,116.327254,0,839,39770.5612037037,2008-11-18,13:28:08
39.978813,116.327302,0,799,39770.5612268519,2008-11-18,13:28:10
39.978743,116.327362,0,786,39770.5612384259,2008-11-18,13:28:11
39.978642,116.327475,0,470,39770.5612615741,2008-11-18,13:28:13
39.978629,116.327357,0,386,39770.5612731481,2008-11-18,13:28:14
39.978641,116.327316,0,347,39770.5612847222,2008-11-18,13:28:15
39.978682,116.327262,0,299,39770.5613310185,2008-11-18,13:28:19
39.978671,116.327233,0,267,39770.5613773148,2008-11-18,13:28:23
39.978702,116.327226,0,245,39770.5614351852,2008-11-18,13:28:28
39.978749,116.327225,0,224,39770.5614930556,2008-11-18,13:28:33
39.978797,116.327204,0,210,39770.5615509259,2008-11-18,13:28:38
39.978865,116.327185,0,200,39770.5616087963,2008-11-18,13:28:43
39.978926,116.32716,0,192,39770.5616666667,2008-11-18,13:28:48
39.978989,116.327148,0,183,39770.561724537,2008-11-18,13:28:53
39.979047,116.327153,0,182,39770.5617824074,2008-11-18,13:28:58
39.979099,116.327166,0,188,39770.5618402778,2008-11-18,13:29:03
39.979185,116.327186,0,189,39770.5618981481,2008-11-18,13:29:08
39.979244,116.327187,0,195,39770.5619560185,2008-11-18,13:29:13
39.979298,116.327191,0,190,39770.5620138889,2008-11-18,13:29:18
39.979377,116.327164,0,173,39770.5620717593,2008-11-18,13:29:23
39.979425,116.327161,0,177,39770.5621296296,2008-11-18,13:29:28
39.979469,116.327164,0,182,39770.5621875,2008-11-18,13:29:33
39.97951,116.327074,0,164,39770.5622337963,2008-11-18,13:29:37
39.979557,116.327079,0,164,39770.5622916667,2008-11-18,13:29:42
39.979593,116.327108,0,167,39770.562349537,2008-11-18,13:29:47
39.979631,116.327085,0,159,39770.5624074074,2008-11-18,13:29:52
39.979691,116.327202,0,155,39770.5624537037,2008-11-18,13:29:56
39.979752,116.327293,0,159,39770.5624884259,2008-11-18,13:29:59
39.979839,116.327299,0,171,39770.5625462963,2008-11-18,13:30:04
39.979913,116.32735,0,187,39770.5626041667,2008-11-18,13:30:09
39.979898,116.327356,0,192,39770.562662037,2008-11-18,13:30:14
39.979916,116.327377,0,196,39770.5627199074,2008-11-18,13:30:19
39.979949,116.327394,0,199,39770.5627777778,2008-11-18,13:30:24
39.979974,116.327383,0,201,39770.5628356481,2008-11-18,13:30:29
39.98003,116.327363,0,199,39770.5628935185,2008-11-18,13:30:34
39.98012,116.327338,0,197,39770.5629513889,2008-11-18,13:30:39
39.980203,116.327284,0,192,39770.5629976852,2008-11-18,13:30:43
39.980307,116.327236,0,194,39770.5630555556,2008-11-18,13:30:48
39.980394,116.327194,0,199,39770.5631018518,2008-11-18,13:30:52
39.980497,116.327225,0,204,39770.5631597222,2008-11-18,13:30:57
39.980593,116.327228,0,210,39770.5631944444,2008-11-18,13:31:00
39.980692,116.327233,0,215,39770.5632523148,2008-11-18,13:31:05
39.980766,116.32723,0,223,39770.5633101852,2008-11-18,13:31:10
39.980831,116.327241,0,226,39770.5633680556,2008-11-18,13:31:15
39.98089,116.327245,0,228,39770.5634259259,2008-11-18,13:31:20
39.980935,116.32728,0,224,39770.5634837963,2008-11-18,13:31:25
39.980958,116.327394,0,204,39770.5635069444,2008-11-18,13:31:27
39.981016,116.327447,0,190,39770.5635648148,2008-11-18,13:31:32
39.981115,116.327442,0,184,39770.5636226852,2008-11-18,13:31:37
39.981182,116.32742,0,180,39770.5636805556,2008-11-18,13:31:42
39.981249,116.327414,0,178,39770.5637384259,2008-11-18,13:31:47
39.981313,116.327403,0,178,39770.5637962963,2008-11-18,13:31:52
39.981382,116.327394,0,176,39770.5638541667,2008-11-18,13:31:57
39.981419,116.327379,0,181,39770.563912037,2008-11-18,13:32:02
39.981449,116.327407,0,186,39770.5639699074,2008-11-18,13:32:07
39.981458,116.327425,0,194,39770.5640277778,2008-11-18,13:32:12
39.981455,116.327547,0,187,39770.5640856481,2008-11-18,13:32:17
39.981469,116.327615,0,193,39770.5641435185,2008-11-18,13:32:22
39.981465,116.327741,0,190,39770.5642013889,2008-11-18,13:32:27
39.981469,116.327843,0,189,39770.5642592593,2008-11-18,13:32:32
39.981425,116.327967,0,189,39770.5643171296,2008-11-18,13:32:37
39.981414,116.328051,0,191,39770.564375,2008-11-18,13:32:42
39.981377,116.328103,0,194,39770.5644328704,2008-11-18,13:32:47
39.981415,116.327846,0,199,39770.5722337963,2008-11-18,13:44:01
39.981442,116.327733,0,195,39770.5722800926,2008-11-18,13:44:05
39.98146,116.327622,0,188,39770.572337963,2008-11-18,13:44:10
39.98149,116.327539,0,184,39770.5723958333,2008-11-18,13:44:15
39.981502,116.327518,0,180,39770.5724537037,2008-11-18,13:44:20
39.981502,116.327525,0,179,39770.5725115741,2008-11-18,13:44:25
39.981502,116.327521,0,179,39770.5725694444,2008-11-18,13:44:30
39.981502,116.327521,0,179,39770.5726041667,2008-11-18,13:44:33
39.9815,116.327513,0,180,39770.5726273148,2008-11-18,13:44:35
39.981499,116.327497,0,180,39770.5726851852,2008-11-18,13:44:40
39.981499,116.327472,0,183,39770.5727430556,2008-11-18,13:44:45
39.981496,116.327432,0,191,39770.5728009259,2008-11-18,13:44:50
39.981498,116.327423,0,194,39770.5728587963,2008-11-18,13:44:55
39.981524,116.327421,0,196,39770.5729166667,2008-11-18,13:45:00
39.981548,116.327438,0,197,39770.572974537,2008-11-18,13:45:05
39.98157,116.327441,0,203,39770.5730324074,2008-11-18,13:45:10
39.981541,116.327452,0,207,39770.5730902778,2008-11-18,13:45:15
39.981541,116.327435,0,209,39770.5731481481,2008-11-18,13:45:20
39.981543,116.327419,0,210,39770.5732060185,2008-11-18,13:45:25
39.981544,116.327413,0,210,39770.5732638889,2008-11-18,13:45:30
39.981545,116.327413,0,210,39770.5733217593,2008-11-18,13:45:35
39.981544,116.327412,0,210,39770.5733796296,2008-11-18,13:45:40
39.981544,116.327414,0,210,39770.5734375,2008-11-18,13:45:45
39.981545,116.327413,0,210,39770.5734953704,2008-11-18,13:45:50
39.981544,116.327413,0,211,39770.5735532407,2008-11-18,13:45:55
39.981544,116.327413,0,211,39770.5736111111,2008-11-18,13:46:00
39.981543,116.327412,0,211,39770.5736689815,2008-11-18,13:46:05
39.981542,116.327411,0,211,39770.5737268519,2008-11-18,13:46:10
39.981541,116.327409,0,211,39770.5737847222,2008-11-18,13:46:15
39.981541,116.32741,0,211,39770.5738425926,2008-11-18,13:46:20
39.981541,116.327411,0,211,39770.573900463,2008-11-18,13:46:25
39.98154,116.32741,0,211,39770.5739583333,2008-11-18,13:46:30
39.98154,116.32741,0,211,39770.5739930556,2008-11-18,13:46:33
39.981538,116.327404,0,211,39770.5740162037,2008-11-18,13:46:35
39.981551,116.327362,0,211,39770.5740740741,2008-11-18,13:46:40
39.981568,116.327327,0,210,39770.5741319444,2008-11-18,13:46:45
39.981604,116.327292,0,210,39770.5741898148,2008-11-18,13:46:50
39.981639,116.327273,0,212,39770.5742476852,2008-11-18,13:46:55
39.981674,116.327317,0,206,39770.5743055556,2008-11-18,13:47:00
39.9817,116.327361,0,200,39770.5743634259,2008-11-18,13:47:05
39.981752,116.327327,0,200,39770.5744212963,2008-11-18,13:47:10
39.981784,116.327311,0,199,39770.5744791667,2008-11-18,13:47:15
39.98183,116.327325,0,194,39770.574537037,2008-11-18,13:47:20
39.981836,116.327339,0,197,39770.5745949074,2008-11-18,13:47:25
39.981837,116.32734,0,197,39770.5746527778,2008-11-18,13:47:30
39.981838,116.327341,0,198,39770.5747106481,2008-11-18,13:47:35
39.981841,116.327345,0,198,39770.5747685185,2008-11-18,13:47:40
39.981842,116.327346,0,198,39770.5748263889,2008-11-18,13:47:45
39.981842,116.327346,0,198,39770.5748611111,2008-11-18,13:47:48
39.981844,116.327352,0,199,39770.5748842593,2008-11-18,13:47:50
39.981847,116.327362,0,199,39770.5749421296,2008-11-18,13:47:55
39.981847,116.327362,0,199,39770.5749768519,2008-11-18,13:47:58
39.981849,116.327369,0,199,39770.575,2008-11-18,13:48:00
39.981851,116.327379,0,199,39770.5750578704,2008-11-18,13:48:05
39.981852,116.327381,0,199,39770.5751157407,2008-11-18,13:48:10
39.981852,116.327379,0,199,39770.5751736111,2008-11-18,13:48:15
39.981852,116.327379,0,199,39770.5752083333,2008-11-18,13:48:18
39.981852,116.327377,0,200,39770.5752314815,2008-11-18,13:48:20
39.981838,116.327347,0,202,39770.5752893519,2008-11-18,13:48:25
39.981831,116.327336,0,202,39770.5753472222,2008-11-18,13:48:30
39.981791,116.327346,0,201,39770.5754050926,2008-11-18,13:48:35
39.981792,116.327348,0,202,39770.575462963,2008-11-18,13:48:40
39.981792,116.327347,0,202,39770.5755208333,2008-11-18,13:48:45
39.981792,116.327347,0,202,39770.5755555556,2008-11-18,13:48:48
39.981792,116.327348,0,203,39770.5755787037,2008-11-18,13:48:50
39.981796,116.327374,0,204,39770.5756365741,2008-11-18,13:48:55
39.981801,116.327384,0,204,39770.5756944444,2008-11-18,13:49:00
39.981801,116.327384,0,204,39770.5757291667,2008-11-18,13:49:03
39.981799,116.327378,0,204,39770.5757523148,2008-11-18,13:49:05
39.98186,116.327393,0,197,39770.5758101852,2008-11-18,13:49:10
39.981877,116.327388,0,196,39770.5758680556,2008-11-18,13:49:15
39.981877,116.327388,0,196,39770.5759027778,2008-11-18,13:49:18
39.981878,116.327389,0,196,39770.5759259259,2008-11-18,13:49:20
39.981875,116.327378,0,196,39770.5759837963,2008-11-18,13:49:25
39.981873,116.327373,0,197,39770.5760416667,2008-11-18,13:49:30
39.981872,116.327371,0,197,39770.576099537,2008-11-18,13:49:35
39.981872,116.327371,0,197,39770.5761342593,2008-11-18,13:49:38
39.981871,116.327368,0,198,39770.5761574074,2008-11-18,13:49:40
39.981782,116.327318,0,204,39770.5762037037,2008-11-18,13:49:44
39.981698,116.327373,0,207,39770.5762384259,2008-11-18,13:49:47
39.98169,116.327404,0,209,39770.5762962963,2008-11-18,13:49:52
39.981702,116.327327,0,211,39770.5763541667,2008-11-18,13:49:57
39.981702,116.327321,0,212,39770.576412037,2008-11-18,13:50:02
39.981701,116.327317,0,212,39770.5764699074,2008-11-18,13:50:07
39.981701,116.327317,0,212,39770.5765046296,2008-11-18,13:50:10
39.9817,116.327312,0,212,39770.5765277778,2008-11-18,13:50:12
39.981703,116.327287,0,213,39770.5765856481,2008-11-18,13:50:17
39.98171,116.327249,0,214,39770.5766435185,2008-11-18,13:50:22
39.981725,116.327212,0,206,39770.5767013889,2008-11-18,13:50:27
39.981728,116.327205,0,203,39770.5767592593,2008-11-18,13:50:32
39.981728,116.327202,0,203,39770.5768171296,2008-11-18,13:50:37
39.981728,116.327201,0,203,39770.576875,2008-11-18,13:50:42
39.981728,116.327202,0,202,39770.5769328704,2008-11-18,13:50:47
39.981729,116.327202,0,202,39770.5769907407,2008-11-18,13:50:52
39.981729,116.327202,0,202,39770.5770486111,2008-11-18,13:50:57
39.981729,116.327202,0,202,39770.5771064815,2008-11-18,13:51:02
39.981729,116.327202,0,202,39770.5771643519,2008-11-18,13:51:07
39.98173,116.327202,0,202,39770.5772222222,2008-11-18,13:51:12
39.981729,116.327201,0,202,39770.5772800926,2008-11-18,13:51:17
39.981729,116.327201,0,202,39770.5773148148,2008-11-18,13:51:20
39.981737,116.327195,0,202,39770.577337963,2008-11-18,13:51:22
39.981748,116.327197,0,202,39770.5773958333,2008-11-18,13:51:27
39.98176,116.327199,0,202,39770.5774537037,2008-11-18,13:51:32
39.981766,116.3272,0,202,39770.5775115741,2008-11-18,13:51:37
39.981768,116.327204,0,201,39770.5775694444,2008-11-18,13:51:42
39.981772,116.32721,0,201,39770.5776273148,2008-11-18,13:51:47
39.981776,116.327216,0,201,39770.5776851852,2008-11-18,13:51:52
39.981777,116.327215,0,201,39770.5777430556,2008-11-18,13:51:57
39.981773,116.327207,0,201,39770.5778009259,2008-11-18,13:52:02
39.981773,116.327207,0,201,39770.5778356481,2008-11-18,13:52:05
39.981765,116.3272,0,202,39770.5778587963,2008-11-18,13:52:07
39.981756,116.327195,0,203,39770.5779166667,2008-11-18,13:52:12
39.981756,116.327195,0,203,39770.5779513889,2008-11-18,13:52:15
39.981755,116.327187,0,203,39770.577974537,2008-11-18,13:52:17
39.981756,116.327178,0,204,39770.5780324074,2008-11-18,13:52:22
39.981757,116.32717,0,206,39770.5780902778,2008-11-18,13:52:27
39.98176,116.327169,0,208,39770.5781481481,2008-11-18,13:52:32
39.981762,116.327167,0,209,39770.5782060185,2008-11-18,13:52:37
39.981766,116.327166,0,210,39770.5782638889,2008-11-18,13:52:42
39.981769,116.327165,0,211,39770.5783217593,2008-11-18,13:52:47
39.981771,116.327168,0,213,39770.5783796296,2008-11-18,13:52:52
39.981771,116.327168,0,213,39770.5784143518,2008-11-18,13:52:55
39.98177,116.327173,0,214,39770.5784375,2008-11-18,13:52:57
39.981772,116.327185,0,217,39770.5784953704,2008-11-18,13:53:02
39.981773,116.327195,0,219,39770.5785532407,2008-11-18,13:53:07
39.981777,116.327204,0,222,39770.5786111111,2008-11-18,13:53:12
39.981776,116.327211,0,225,39770.5786689815,2008-11-18,13:53:17
39.981778,116.327215,0,228,39770.5787268518,2008-11-18,13:53:22
39.981783,116.327214,0,230,39770.5787847222,2008-11-18,13:53:27
39.981789,116.327211,0,232,39770.5788425926,2008-11-18,13:53:32
39.981794,116.32721,0,234,39770.578900463,2008-11-18,13:53:37
39.981794,116.32721,0,234,39770.5789351852,2008-11-18,13:53:40
39.981802,116.327217,0,235,39770.5789583333,2008-11-18,13:53:42
39.981809,116.327228,0,235,39770.5790162037,2008-11-18,13:53:47
39.981816,116.327237,0,235,39770.5790740741,2008-11-18,13:53:52
39.981816,116.327237,0,235,39770.5791087963,2008-11-18,13:53:55
39.981822,116.327243,0,235,39770.5791319444,2008-11-18,13:53:57
39.981831,116.327246,0,229,39770.5791898148,2008-11-18,13:54:02
39.981868,116.327282,0,210,39770.5792476852,2008-11-18,13:54:07
39.981877,116.327296,0,199,39770.5793055556,2008-11-18,13:54:12
39.981878,116.327298,0,199,39770.5793634259,2008-11-18,13:54:17
39.981878,116.327298,0,199,39770.5793981481,2008-11-18,13:54:20
39.981877,116.327294,0,200,39770.5794212963,2008-11-18,13:54:22
39.981875,116.327284,0,200,39770.5794791667,2008-11-18,13:54:27
39.981873,116.327279,0,200,39770.579537037,2008-11-18,13:54:32
39.981872,116.327274,0,201,39770.5795949074,2008-11-18,13:54:37
39.981872,116.327274,0,201,39770.5796296296,2008-11-18,13:54:40
39.98187,116.327266,0,201,39770.5796527778,2008-11-18,13:54:42
39.981864,116.327184,0,202,39770.5797106481,2008-11-18,13:54:47
39.981869,116.327134,0,206,39770.5797685185,2008-11-18,13:54:52
39.981863,116.327125,0,206,39770.5798263889,2008-11-18,13:54:57
39.981838,116.32708,0,208,39770.5798842593,2008-11-18,13:55:02
39.981816,116.32705,0,210,39770.5799421296,2008-11-18,13:55:07
39.981812,116.327028,0,217,39770.58,2008-11-18,13:55:12
39.98181,116.326981,0,221,39770.5800578704,2008-11-18,13:55:17
39.98181,116.326981,0,221,39770.5800925926,2008-11-18,13:55:20
39.981809,116.326973,0,221,39770.5801157407,2008-11-18,13:55:22
39.981787,116.326911,0,222,39770.5801736111,2008-11-18,13:55:27
39.98181,116.326911,0,226,39770.5802314815,2008-11-18,13:55:32
39.981912,116.327089,0,279,39770.5828009259,2008-11-18,13:59:14
39.982064,116.327146,0,279,39770.5828240741,2008-11-18,13:59:16
39.98221,116.327204,0,278,39770.5828472222,2008-11-18,13:59:18
39.982371,116.327188,0,278,39770.5828703704,2008-11-18,13:59:20
39.982529,116.327189,0,279,39770.5828935185,2008-11-18,13:59:22
39.982701,116.327195,0,279,39770.5829166667,2008-11-18,13:59:24
39.982794,116.327204,0,279,39770.5829282407,2008-11-18,13:59:25
39.982965,116.327189,0,280,39770.5829513889,2008-11-18,13:59:27
39.983133,116.327178,0,280,39770.582974537,2008-11-18,13:59:29
39.983309,116.327185,0,280,39770.5829976852,2008-11-18,13:59:31
39.983399,116.327183,0,280,39770.5830092593,2008-11-18,13:59:32
39.983491,116.327181,0,279,39770.5830208333,2008-11-18,13:59:33
39.983631,116.327218,0,275,39770.5830324074,2008-11-18,13:59:34
39.983735,116.327221,0,275,39770.5830439815,2008-11-18,13:59:35
39.983854,116.32723,0,273,39770.5830555556,2008-11-18,13:59:36
39.983958,116.327231,0,273,39770.5830671296,2008-11-18,13:59:37
39.984068,116.327239,0,271,39770.5830787037,2008-11-18,13:59:38
39.984183,116.327241,0,271,39770.5830902778,2008-11-18,13:59:39
39.984285,116.327237,0,271,39770.5831018519,2008-11-18,13:59:40
39.984392,116.327245,0,270,39770.5831134259,2008-11-18,13:59:41
39.984496,116.32724,0,269,39770.583125,2008-11-18,13:59:42
39.984597,116.327234,0,269,39770.5831365741,2008-11-18,13:59:43
39.9847,116.327226,0,268,39770.5831481481,2008-11-18,13:59:44
39.984797,116.32722,0,266,39770.5831597222,2008-11-18,13:59:45
39.9849,116.327207,0,264,39770.5831712963,2008-11-18,13:59:46
39.985,116.327197,0,262,39770.5831828704,2008-11-18,13:59:47
39.985099,116.327187,0,260,39770.5831944444,2008-11-18,13:59:48
39.98519,116.327177,0,258,39770.5832060185,2008-11-18,13:59:49
39.985346,116.327167,0,254,39770.5832291667,2008-11-18,13:59:51
39.985469,116.327153,0,252,39770.5832523148,2008-11-18,13:59:53
39.98558,116.327113,0,249,39770.583275463,2008-11-18,13:59:55
39.985657,116.327043,0,239,39770.5833101852,2008-11-18,13:59:58
39.985636,116.327021,0,239,39770.5833680556,2008-11-18,14:00:03
39.985739,116.327061,0,231,39770.5834259259,2008-11-18,14:00:08
39.985848,116.327072,0,227,39770.5834490741,2008-11-18,14:00:10
39.986029,116.327079,0,220,39770.5834722222,2008-11-18,14:00:12
39.986176,116.327098,0,224,39770.5834953704,2008-11-18,14:00:14
39.986272,116.327093,0,225,39770.5835069444,2008-11-18,14:00:15
39.986372,116.327085,0,225,39770.5835185185,2008-11-18,14:00:16
39.986475,116.327085,0,226,39770.5835300926,2008-11-18,14:00:17
39.986596,116.327099,0,222,39770.5835416667,2008-11-18,14:00:18
39.986705,116.327089,0,222,39770.5835532407,2008-11-18,14:00:19
39.986822,116.327084,0,221,39770.5835648148,2008-11-18,14:00:20
39.986942,116.327059,0,218,39770.5835763889,2008-11-18,14:00:21
39.987099,116.327081,0,211,39770.583587963,2008-11-18,14:00:22
39.987222,116.327081,0,207,39770.583599537,2008-11-18,14:00:23
39.987347,116.327093,0,203,39770.5836111111,2008-11-18,14:00:24
39.98746,116.327083,0,203,39770.5836226852,2008-11-18,14:00:25
39.987576,116.327077,0,200,39770.5836342593,2008-11-18,14:00:26
39.987694,116.327061,0,197,39770.5836458333,2008-11-18,14:00:27
39.987803,116.327046,0,196,39770.5836574074,2008-11-18,14:00:28
39.987898,116.327031,0,197,39770.5836689815,2008-11-18,14:00:29
39.987999,116.32702,0,197,39770.5836805556,2008-11-18,14:00:30
39.988104,116.327011,0,198,39770.5836921296,2008-11-18,14:00:31
39.988203,116.326999,0,197,39770.5837037037,2008-11-18,14:00:32
39.988303,116.32699,0,197,39770.5837152778,2008-11-18,14:00:33
39.988396,116.326981,0,199,39770.5837268519,2008-11-18,14:00:34
39.988491,116.326981,0,195,39770.5837384259,2008-11-18,14:00:35
39.988582,116.326979,0,193,39770.58375,2008-11-18,14:00:36
39.988691,116.326963,0,188,39770.5837615741,2008-11-18,14:00:37
39.988798,116.326938,0,185,39770.5837731481,2008-11-18,14:00:38
39.988957,116.326932,0,182,39770.5837962963,2008-11-18,14:00:40
39.98909,116.326933,0,181,39770.5838194444,2008-11-18,14:00:42
39.989194,116.326907,0,184,39770.5838657407,2008-11-18,14:00:46
39.989197,116.326976,0,186,39770.5839236111,2008-11-18,14:00:51
39.989243,116.326942,0,182,39770.5839814815,2008-11-18,14:00:56
39.989345,116.326912,0,176,39770.5840046296,2008-11-18,14:00:58
39.98948,116.326893,0,172,39770.5840277778,2008-11-18,14:01:00
39.989639,116.326882,0,169,39770.5840509259,2008-11-18,14:01:02
39.989729,116.326877,0,168,39770.5840625,2008-11-18,14:01:03
39.989828,116.326876,0,167,39770.5840740741,2008-11-18,14:01:04
39.989926,116.326875,0,166,39770.5840856481,2008-11-18,14:01:05
39.990028,116.326868,0,165,39770.5840972222,2008-11-18,14:01:06
39.990131,116.326863,0,162,39770.5841087963,2008-11-18,14:01:07
39.990239,116.326857,0,161,39770.5841203704,2008-11-18,14:01:08
39.990352,116.326849,0,160,39770.5841319444,2008-11-18,14:01:09
39.990468,116.326839,0,161,39770.5841435185,2008-11-18,14:01:10
39.990576,116.326826,0,162,39770.5841550926,2008-11-18,14:01:11
39.990674,116.326809,0,175,39770.5841666667,2008-11-18,14:01:12
39.990796,116.326809,0,169,39770.5841782407,2008-11-18,14:01:13
39.990913,116.32681,0,167,39770.5841898148,2008-11-18,14:01:14
39.991031,116.326809,0,159,39770.5842013889,2008-11-18,14:01:15
39.991121,116.326794,0,160,39770.584212963,2008-11-18,14:01:16
39.991283,116.326779,0,161,39770.5842361111,2008-11-18,14:01:18
39.991397,116.326731,0,157,39770.5842592593,2008-11-18,14:01:20
39.991474,116.326619,0,158,39770.5842939815,2008-11-18,14:01:23
39.991497,116.326459,0,159,39770.5843171296,2008-11-18,14:01:25
39.991498,116.32628,0,159,39770.5843518519,2008-11-18,14:01:28
39.991465,116.326114,0,162,39770.584375,2008-11-18,14:01:30
39.99148,116.325983,0,160,39770.5843865741,2008-11-18,14:01:31
39.991478,116.325858,0,160,39770.5843981481,2008-11-18,14:01:32
39.991454,116.325624,0,161,39770.5844212963,2008-11-18,14:01:34
39.991438,116.325503,0,164,39770.5844328704,2008-11-18,14:01:35
39.991434,116.325364,0,163,39770.5844444444,2008-11-18,14:01:36
39.991434,116.325235,0,165,39770.5844560185,2008-11-18,14:01:37
39.991438,116.325075,0,167,39770.5844675926,2008-11-18,14:01:38
39.991439,116.324928,0,169,39770.5844791667,2008-11-18,14:01:39
39.991424,116.324803,0,170,39770.5844907407,2008-11-18,14:01:40
39.991425,116.324663,0,173,39770.5845023148,2008-11-18,14:01:41
39.991431,116.324522,0,174,39770.5845138889,2008-11-18,14:01:42
39.991428,116.324391,0,175,39770.584525463,2008-11-18,14:01:43
39.991414,116.324268,0,175,39770.584537037,2008-11-18,14:01:44
39.991401,116.324148,0,174,39770.5845486111,2008-11-18,14:01:45
39.991429,116.323873,0,178,39770.5845717593,2008-11-18,14:01:47
39.991437,116.323737,0,181,39770.5845833333,2008-11-18,14:01:48
39.991446,116.323598,0,183,39770.5845949074,2008-11-18,14:01:49
39.991462,116.323443,0,181,39770.5846064815,2008-11-18,14:01:50
39.991462,116.323268,0,178,39770.5846180556,2008-11-18,14:01:51
39.99146,116.323117,0,178,39770.5846296296,2008-11-18,14:01:52
39.991457,116.322986,0,179,39770.5846412037,2008-11-18,14:01:53
39.991463,116.322867,0,180,39770.5846527778,2008-11-18,14:01:54
39.991459,116.322744,0,182,39770.5846643519,2008-11-18,14:01:55
39.991456,116.322626,0,183,39770.5846759259,2008-11-18,14:01:56
39.991462,116.322388,0,184,39770.5846990741,2008-11-18,14:01:58
39.991469,116.322264,0,183,39770.5847106481,2008-11-18,14:01:59
39.991465,116.322082,0,186,39770.5847337963,2008-11-18,14:02:01
39.991486,116.32193,0,190,39770.5847569444,2008-11-18,14:02:03
39.991538,116.321817,0,196,39770.5847916667,2008-11-18,14:02:06
39.991532,116.321815,0,200,39770.584849537,2008-11-18,14:02:11
39.991532,116.321815,0,200,39770.5848842593,2008-11-18,14:02:14
39.991533,116.32182,0,202,39770.5849074074,2008-11-18,14:02:16
39.991533,116.321811,0,202,39770.5849652778,2008-11-18,14:02:21
39.991594,116.3217,0,210,39770.585,2008-11-18,14:02:24
39.991651,116.321506,0,219,39770.5850231481,2008-11-18,14:02:26
39.991675,116.321274,0,224,39770.5850462963,2008-11-18,14:02:28
39.991668,116.321047,0,228,39770.5850694444,2008-11-18,14:02:30
39.99166,116.320829,0,229,39770.5850925926,2008-11-18,14:02:32
39.991656,116.32063,0,230,39770.5851157407,2008-11-18,14:02:34
39.991631,116.32043,0,229,39770.5851388889,2008-11-18,14:02:36
39.991614,116.320218,0,227,39770.585162037,2008-11-18,14:02:38
39.991593,116.320007,0,227,39770.5851851852,2008-11-18,14:02:40
39.991566,116.319783,0,225,39770.5852083333,2008-11-18,14:02:42
39.991557,116.319654,0,223,39770.5852199074,2008-11-18,14:02:43
39.991548,116.319532,0,222,39770.5852314815,2008-11-18,14:02:44
39.991535,116.319413,0,222,39770.5852430556,2008-11-18,14:02:45
39.991523,116.319296,0,223,39770.5852546296,2008-11-18,14:02:46
39.991514,116.319167,0,221,39770.5852662037,2008-11-18,14:02:47
39.991504,116.319038,0,221,39770.5852777778,2008-11-18,14:02:48
39.991486,116.318919,0,221,39770.5852893519,2008-11-18,14:02:49
39.991469,116.318803,0,221,39770.5853009259,2008-11-18,14:02:50
39.991426,116.31859,0,220,39770.5853240741,2008-11-18,14:02:52
39.991335,116.318442,0,213,39770.5853472222,2008-11-18,14:02:54
39.991329,116.318233,0,213,39770.5853703704,2008-11-18,14:02:56
39.991303,116.318025,0,216,39770.5853935185,2008-11-18,14:02:58
39.991286,116.317842,0,216,39770.5854166667,2008-11-18,14:03:00
39.991274,116.317685,0,213,39770.5854398148,2008-11-18,14:03:02
39.991271,116.317535,0,208,39770.585462963,2008-11-18,14:03:04
39.991243,116.317412,0,213,39770.5854861111,2008-11-18,14:03:06
39.991209,116.317313,0,209,39770.5855439815,2008-11-18,14:03:11
39.991197,116.31734,0,209,39770.5856018519,2008-11-18,14:03:16
39.99121,116.3172,0,209,39770.5856365741,2008-11-18,14:03:19
39.991215,116.317048,0,203,39770.5856597222,2008-11-18,14:03:21
39.991198,116.316908,0,199,39770.5856828704,2008-11-18,14:03:23
39.991232,116.316776,0,192,39770.5857060185,2008-11-18,14:03:25
39.991237,116.316647,0,202,39770.5857291667,2008-11-18,14:03:27
39.99123,116.316484,0,205,39770.5857638889,2008-11-18,14:03:30
39.991233,116.316352,0,209,39770.5857986111,2008-11-18,14:03:33
39.991173,116.316245,0,216,39770.5858449074,2008-11-18,14:03:37
39.991138,116.31616,0,225,39770.5859027778,2008-11-18,14:03:42
39.991135,116.316148,0,228,39770.5859606481,2008-11-18,14:03:47
39.991135,116.316148,0,228,39770.5859953704,2008-11-18,14:03:50
39.991136,116.316142,0,229,39770.5860185185,2008-11-18,14:03:52
39.991136,116.316133,0,229,39770.5860763889,2008-11-18,14:03:57
39.991136,116.316123,0,229,39770.5861342593,2008-11-18,14:04:02
39.991135,116.31611,0,230,39770.5861921296,2008-11-18,14:04:07
39.991116,116.316047,0,230,39770.58625,2008-11-18,14:04:12
39.991092,116.315887,0,226,39770.5862847222,2008-11-18,14:04:15
39.991104,116.315736,0,220,39770.5863078704,2008-11-18,14:04:17
39.991129,116.31557,0,214,39770.5863310185,2008-11-18,14:04:19
39.991144,116.315387,0,208,39770.5863541667,2008-11-18,14:04:21
39.99114,116.315201,0,203,39770.5863773148,2008-11-18,14:04:23
39.991138,116.315012,0,197,39770.586400463,2008-11-18,14:04:25
39.991138,116.314808,0,192,39770.5864236111,2008-11-18,14:04:27
39.991141,116.314598,0,189,39770.5864467593,2008-11-18,14:04:29
39.991132,116.314404,0,184,39770.5864699074,2008-11-18,14:04:31
39.991131,116.314211,0,180,39770.5864930556,2008-11-18,14:04:33
39.991126,116.314015,0,177,39770.5865162037,2008-11-18,14:04:35
39.991108,116.313796,0,171,39770.5865393518,2008-11-18,14:04:37
39.991098,116.313578,0,166,39770.5865625,2008-11-18,14:04:39
39.99109,116.313363,0,162,39770.5865856481,2008-11-18,14:04:41
39.991084,116.313232,0,164,39770.5865972222,2008-11-18,14:04:42
39.991076,116.313016,0,167,39770.5866203704,2008-11-18,14:04:44
39.991073,116.312793,0,163,39770.5866435185,2008-11-18,14:04:46
39.991068,116.312573,0,161,39770.5866666667,2008-11-18,14:04:48
39.991054,116.312375,0,160,39770.5866898148,2008-11-18,14:04:50
39.991041,116.312149,0,160,39770.586712963,2008-11-18,14:04:52
39.991029,116.311916,0,156,39770.5867361111,2008-11-18,14:04:54
39.990999,116.311706,0,162,39770.5867592593,2008-11-18,14:04:56
39.990999,116.311503,0,155,39770.5867824074,2008-11-18,14:04:58
39.990993,116.311297,0,155,39770.5868055556,2008-11-18,14:05:00
39.991005,116.311121,0,153,39770.5868287037,2008-11-18,14:05:02
39.991016,116.310933,0,153,39770.5868518518,2008-11-18,14:05:04
39.99102,116.31076,0,158,39770.586875,2008-11-18,14:05:06
39.991014,116.31059,0,159,39770.5868981481,2008-11-18,14:05:08
39.990995,116.310434,0,165,39770.5869212963,2008-11-18,14:05:10
39.990983,116.310302,0,163,39770.5869444444,2008-11-18,14:05:12
39.990973,116.310142,0,165,39770.5869791667,2008-11-18,14:05:15
39.990946,116.310001,0,172,39770.5870138889,2008-11-18,14:05:18
39.99096,116.309882,0,186,39770.5870601852,2008-11-18,14:05:22
39.991066,116.309816,0,179,39770.5871180556,2008-11-18,14:05:27
39.991183,116.309805,0,183,39770.5871527778,2008-11-18,14:05:30
39.991289,116.309766,0,185,39770.5871759259,2008-11-18,14:05:32
39.991453,116.30976,0,179,39770.5871990741,2008-11-18,14:05:34
39.991553,116.309764,0,171,39770.5872106481,2008-11-18,14:05:35
39.991656,116.309758,0,167,39770.5872222222,2008-11-18,14:05:36
39.991764,116.30975,0,160,39770.5872337963,2008-11-18,14:05:37
39.991888,116.309744,0,155,39770.5872453704,2008-11-18,14:05:38
39.992008,116.309731,0,148,39770.5872569444,2008-11-18,14:05:39
39.992124,116.309721,0,144,39770.5872685185,2008-11-18,14:05:40
39.992238,116.309712,0,140,39770.5872800926,2008-11-18,14:05:41
39.992352,116.309699,0,136,39770.5872916667,2008-11-18,14:05:42
39.992468,116.309687,0,134,39770.5873032407,2008-11-18,14:05:43
39.992589,116.309657,0,133,39770.5873148148,2008-11-18,14:05:44
39.992701,116.309647,0,131,39770.5873263889,2008-11-18,14:05:45
39.992815,116.309633,0,134,39770.587337963,2008-11-18,14:05:46
39.992937,116.30962,0,136,39770.587349537,2008-11-18,14:05:47
39.993056,116.309597,0,133,39770.5873611111,2008-11-18,14:05:48
39.993179,116.309572,0,131,39770.5873726852,2008-11-18,14:05:49
39.993302,116.309546,0,127,39770.5873842593,2008-11-18,14:05:50
39.993422,116.309526,0,127,39770.5873958333,2008-11-18,14:05:51
39.993535,116.309507,0,126,39770.5874074074,2008-11-18,14:05:52
39.993635,116.309491,0,127,39770.5874189815,2008-11-18,14:05:53
39.993732,116.309473,0,123,39770.5874305556,2008-11-18,14:05:54
39.993826,116.309463,0,120,39770.5874421296,2008-11-18,14:05:55
39.993983,116.309462,0,119,39770.5874652778,2008-11-18,14:05:57
39.994113,116.309451,0,117,39770.5874884259,2008-11-18,14:05:59
39.994245,116.30945,0,114,39770.5875115741,2008-11-18,14:06:01
39.994372,116.309445,0,113,39770.5875347222,2008-11-18,14:06:03
39.994466,116.30943,0,107,39770.5875578704,2008-11-18,14:06:05
39.994526,116.309389,0,104,39770.5876157407,2008-11-18,14:06:10
39.994526,116.309389,0,104,39770.587650463,2008-11-18,14:06:13
39.994527,116.309395,0,100,39770.5876736111,2008-11-18,14:06:15
39.994641,116.309389,0,100,39770.5877199074,2008-11-18,14:06:19
39.994757,116.309378,0,100,39770.5877430556,2008-11-18,14:06:21
39.99489,116.309365,0,103,39770.5877662037,2008-11-18,14:06:23
39.995053,116.309352,0,107,39770.5877893518,2008-11-18,14:06:25
39.995211,116.309341,0,112,39770.5878125,2008-11-18,14:06:27
39.995301,116.309336,0,115,39770.5878240741,2008-11-18,14:06:28
39.995459,116.309314,0,116,39770.5878472222,2008-11-18,14:06:30
39.995605,116.309295,0,115,39770.5878703704,2008-11-18,14:06:32
39.995737,116.309273,0,117,39770.5878935185,2008-11-18,14:06:34
39.995859,116.309257,0,120,39770.5879166667,2008-11-18,14:06:36
39.995958,116.309236,0,123,39770.5879398148,2008-11-18,14:06:38
39.996022,116.309222,0,133,39770.5879976852,2008-11-18,14:06:43
39.996011,116.309217,0,144,39770.5880555556,2008-11-18,14:06:48
39.996011,116.309217,0,144,39770.5880902778,2008-11-18,14:06:51
39.996011,116.309219,0,146,39770.5881134259,2008-11-18,14:06:53
39.996022,116.309222,0,148,39770.5881712963,2008-11-18,14:06:58
39.996022,116.309222,0,148,39770.5882060185,2008-11-18,14:07:01
39.996025,116.309224,0,149,39770.5882291667,2008-11-18,14:07:03
39.996046,116.309223,0,150,39770.588287037,2008-11-18,14:07:08
39.996051,116.309224,0,151,39770.5883449074,2008-11-18,14:07:13
39.996051,116.309225,0,152,39770.5884027778,2008-11-18,14:07:18
39.996051,116.309225,0,152,39770.5884375,2008-11-18,14:07:21
39.996047,116.309225,0,153,39770.5884606481,2008-11-18,14:07:23
39.996058,116.309231,0,153,39770.5885185185,2008-11-18,14:07:28
39.996062,116.309238,0,154,39770.5885763889,2008-11-18,14:07:33
39.996068,116.309244,0,155,39770.5886342593,2008-11-18,14:07:38
39.996069,116.309249,0,155,39770.5886921296,2008-11-18,14:07:43
39.99607,116.309252,0,157,39770.58875,2008-11-18,14:07:48
39.996066,116.309252,0,158,39770.5888078704,2008-11-18,14:07:53
39.99606,116.309255,0,158,39770.5888657407,2008-11-18,14:07:58
39.996054,116.309262,0,159,39770.5889236111,2008-11-18,14:08:03
39.99605,116.309269,0,159,39770.5889814815,2008-11-18,14:08:08
39.996049,116.309268,0,158,39770.5890393518,2008-11-18,14:08:13
39.99605,116.309263,0,159,39770.5890972222,2008-11-18,14:08:18
39.996051,116.309263,0,159,39770.5891550926,2008-11-18,14:08:23
39.996051,116.309263,0,159,39770.589212963,2008-11-18,14:08:28
39.996051,116.309263,0,159,39770.5892708333,2008-11-18,14:08:33
39.996051,116.309263,0,159,39770.5893055556,2008-11-18,14:08:36
39.996052,116.309263,0,159,39770.5893287037,2008-11-18,14:08:38
39.996103,116.309254,0,162,39770.5893865741,2008-11-18,14:08:43
39.996134,116.309263,0,167,39770.5894444444,2008-11-18,14:08:48
39.996148,116.309273,0,170,39770.5895023148,2008-11-18,14:08:53
39.996159,116.309274,0,174,39770.5895601852,2008-11-18,14:08:58
39.996249,116.30927,0,176,39770.5896180556,2008-11-18,14:09:03
39.996387,116.309251,0,178,39770.5896527778,2008-11-18,14:09:06
39.996528,116.309246,0,177,39770.5896759259,2008-11-18,14:09:08
39.996622,116.30924,0,174,39770.5896875,2008-11-18,14:09:09
39.996802,116.309217,0,174,39770.5897106482,2008-11-18,14:09:11
39.996991,116.309211,0,170,39770.5897337963,2008-11-18,14:09:13
39.997085,116.309204,0,169,39770.5897453704,2008-11-18,14:09:14
39.997182,116.309195,0,168,39770.5897569444,2008-11-18,14:09:15
39.997283,116.309185,0,166,39770.5897685185,2008-11-18,14:09:16
39.997382,116.309178,0,166,39770.5897800926,2008-11-18,14:09:17
39.997484,116.309166,0,166,39770.5897916667,2008-11-18,14:09:18
39.997587,116.309158,0,166,39770.5898032407,2008-11-18,14:09:19
39.997689,116.30915,0,164,39770.5898148148,2008-11-18,14:09:20
39.997806,116.309148,0,162,39770.5898263889,2008-11-18,14:09:21
39.997914,116.309142,0,161,39770.589837963,2008-11-18,14:09:22
39.998014,116.309137,0,161,39770.589849537,2008-11-18,14:09:23
39.99811,116.309128,0,160,39770.5898611111,2008-11-18,14:09:24
39.998275,116.309107,0,159,39770.5898842593,2008-11-18,14:09:26
39.998365,116.309103,0,154,39770.5898958333,2008-11-18,14:09:27
39.998466,116.309093,0,152,39770.5899189815,2008-11-18,14:09:29
39.99854,116.309064,0,146,39770.5899768519,2008-11-18,14:09:34
39.998532,116.309061,0,142,39770.5900347222,2008-11-18,14:09:39
39.998529,116.309061,0,142,39770.5900925926,2008-11-18,14:09:44
39.998529,116.309061,0,142,39770.5901273148,2008-11-18,14:09:47
39.998521,116.309061,0,141,39770.590150463,2008-11-18,14:09:49
39.998512,116.309061,0,141,39770.5902083333,2008-11-18,14:09:54
39.998499,116.30906,0,141,39770.5902662037,2008-11-18,14:09:59
39.998486,116.309059,0,141,39770.5903240741,2008-11-18,14:10:04
39.998529,116.309039,0,141,39770.5903819444,2008-11-18,14:10:09
39.99863,116.30904,0,140,39770.5904282407,2008-11-18,14:10:13
39.998725,116.309022,0,138,39770.590462963,2008-11-18,14:10:16
39.998817,116.308998,0,139,39770.5904976852,2008-11-18,14:10:19
39.998932,116.309006,0,138,39770.5905324074,2008-11-18,14:10:22
39.999033,116.309012,0,136,39770.5905555556,2008-11-18,14:10:24
39.999159,116.309009,0,137,39770.5905787037,2008-11-18,14:10:26
39.999313,116.309007,0,138,39770.5906018519,2008-11-18,14:10:28
39.999499,116.309,0,140,39770.590625,2008-11-18,14:10:30
39.999601,116.308997,0,140,39770.5906365741,2008-11-18,14:10:31
39.9997,116.308995,0,141,39770.5906481481,2008-11-18,14:10:32
39.999796,116.308991,0,141,39770.5906597222,2008-11-18,14:10:33
39.999901,116.308987,0,141,39770.5906712963,2008-11-18,14:10:34
40.000006,116.308987,0,141,39770.5906828704,2008-11-18,14:10:35
40.000113,116.308989,0,141,39770.5906944444,2008-11-18,14:10:36
40.000224,116.308993,0,140,39770.5907060185,2008-11-18,14:10:37
40.000338,116.308994,0,139,39770.5907175926,2008-11-18,14:10:38
40.000449,116.308994,0,139,39770.5907291667,2008-11-18,14:10:39
40.000558,116.308994,0,138,39770.5907407407,2008-11-18,14:10:40
40.000659,116.308999,0,138,39770.5907523148,2008-11-18,14:10:41
40.000762,116.309002,0,137,39770.5907638889,2008-11-18,14:10:42
40.000862,116.309008,0,137,39770.590775463,2008-11-18,14:10:43
40.00097,116.309006,0,135,39770.590787037,2008-11-18,14:10:44
40.001072,116.309005,0,135,39770.5907986111,2008-11-18,14:10:45
40.001169,116.309011,0,134,39770.5908101852,2008-11-18,14:10:46
40.001336,116.309012,0,132,39770.5908333333,2008-11-18,14:10:48
40.001477,116.309028,0,130,39770.5908564815,2008-11-18,14:10:50
40.001594,116.309018,0,126,39770.5908796296,2008-11-18,14:10:52
40.001695,116.308993,0,127,39770.5909027778,2008-11-18,14:10:54
40.001799,116.308962,0,125,39770.5909259259,2008-11-18,14:10:56
40.001925,116.308961,0,123,39770.5909490741,2008-11-18,14:10:58
40.002062,116.308966,0,120,39770.5909722222,2008-11-18,14:11:00
40.002218,116.308975,0,117,39770.5909953704,2008-11-18,14:11:02
40.00238,116.308976,0,116,39770.5910185185,2008-11-18,14:11:04
40.002533,116.308975,0,117,39770.5910416667,2008-11-18,14:11:06
40.00268,116.308972,0,118,39770.5910648148,2008-11-18,14:11:08
40.002799,116.30895,0,114,39770.591087963,2008-11-18,14:11:10
40.002909,116.308955,0,120,39770.5911226852,2008-11-18,14:11:13
40.002948,116.308953,0,125,39770.5911805556,2008-11-18,14:11:18
40.002958,116.308952,0,129,39770.5912384259,2008-11-18,14:11:23
40.002958,116.308952,0,129,39770.5912731481,2008-11-18,14:11:26
40.002961,116.308952,0,130,39770.5912962963,2008-11-18,14:11:28
40.002976,116.308955,0,131,39770.5913541667,2008-11-18,14:11:33
40.003108,116.308968,0,132,39770.591412037,2008-11-18,14:11:38
40.003205,116.308987,0,133,39770.5914351852,2008-11-18,14:11:40
40.003352,116.309032,0,128,39770.5914583333,2008-11-18,14:11:42
40.003488,116.309073,0,128,39770.5914814815,2008-11-18,14:11:44
40.003635,116.309127,0,126,39770.5915046296,2008-11-18,14:11:46
40.003786,116.309199,0,127,39770.5915277778,2008-11-18,14:11:48
40.00387,116.309244,0,128,39770.5915393519,2008-11-18,14:11:49
40.003955,116.309301,0,132,39770.5915509259,2008-11-18,14:11:50
40.004031,116.309372,0,134,39770.5915625,2008-11-18,14:11:51
40.004107,116.309446,0,135,39770.5915740741,2008-11-18,14:11:52
40.004205,116.309515,0,137,39770.5915856481,2008-11-18,14:11:53
40.00429,116.309597,0,138,39770.5915972222,2008-11-18,14:11:54
40.004369,116.309685,0,138,39770.5916087963,2008-11-18,14:11:55
40.004442,116.309793,0,138,39770.5916203704,2008-11-18,14:11:56
40.004508,116.309905,0,139,39770.5916319444,2008-11-18,14:11:57
40.004573,116.310019,0,139,39770.5916435185,2008-11-18,14:11:58
40.004638,116.310139,0,139,39770.5916550926,2008-11-18,14:11:59
40.004698,116.310266,0,138,39770.5916666667,2008-11-18,14:12:00
40.004753,116.3104,0,139,39770.5916782407,2008-11-18,14:12:01
40.004796,116.31054,0,139,39770.5916898148,2008-11-18,14:12:02
40.004829,116.310697,0,139,39770.5917013889,2008-11-18,14:12:03
40.004851,116.310849,0,138,39770.591712963,2008-11-18,14:12:04
40.004879,116.311003,0,139,39770.591724537,2008-11-18,14:12:05
40.004897,116.311169,0,139,39770.5917361111,2008-11-18,14:12:06
40.004911,116.311334,0,140,39770.5917476852,2008-11-18,14:12:07
40.004927,116.311501,0,140,39770.5917592593,2008-11-18,14:12:08
40.004942,116.31167,0,141,39770.5917708333,2008-11-18,14:12:09
40.004962,116.311835,0,142,39770.5917824074,2008-11-18,14:12:10
40.004979,116.311994,0,143,39770.5917939815,2008-11-18,14:12:11
40.005003,116.312167,0,141,39770.5918055556,2008-11-18,14:12:12
40.00504,116.312314,0,141,39770.5918171296,2008-11-18,14:12:13
40.005089,116.312467,0,140,39770.5918287037,2008-11-18,14:12:14
40.005143,116.312604,0,141,39770.5918402778,2008-11-18,14:12:15
40.005212,116.312712,0,141,39770.5918518519,2008-11-18,14:12:16
40.005295,116.312806,0,142,39770.5918634259,2008-11-18,14:12:17
40.005399,116.312885,0,142,39770.591875,2008-11-18,14:12:18
40.005503,116.312958,0,141,39770.5918865741,2008-11-18,14:12:19
40.005613,116.313014,0,141,39770.5918981481,2008-11-18,14:12:20
40.005749,116.312999,0,137,39770.5919097222,2008-11-18,14:12:21
40.00587,116.313016,0,136,39770.5919212963,2008-11-18,14:12:22
40.006,116.313005,0,136,39770.5919328704,2008-11-18,14:12:23
40.006129,116.312986,0,135,39770.5919444444,2008-11-18,14:12:24
40.00626,116.31296,0,134,39770.5919560185,2008-11-18,14:12:25
40.006392,116.312939,0,134,39770.5919675926,2008-11-18,14:12:26
40.006522,116.31292,0,134,39770.5919791667,2008-11-18,14:12:27
40.006657,116.312895,0,135,39770.5919907407,2008-11-18,14:12:28
40.006783,116.312872,0,135,39770.5920023148,2008-11-18,14:12:29
40.006908,116.312856,0,135,39770.5920138889,2008-11-18,14:12:30
40.007021,116.312839,0,136,39770.592025463,2008-11-18,14:12:31
40.00714,116.312807,0,137,39770.592037037,2008-11-18,14:12:32
40.007258,116.312788,0,138,39770.5920486111,2008-11-18,14:12:33
40.007377,116.312769,0,139,39770.5920601852,2008-11-18,14:12:34
40.007493,116.312755,0,140,39770.5920717593,2008-11-18,14:12:35
40.007607,116.312741,0,140,39770.5920833333,2008-11-18,14:12:36
40.007719,116.312726,0,140,39770.5920949074,2008-11-18,14:12:37
40.007828,116.312708,0,141,39770.5921064815,2008-11-18,14:12:38
40.007935,116.312689,0,141,39770.5921180556,2008-11-18,14:12:39
40.008047,116.312674,0,142,39770.5921296296,2008-11-18,14:12:40
40.008148,116.31266,0,141,39770.5921412037,2008-11-18,14:12:41
40.008249,116.312648,0,141,39770.5921527778,2008-11-18,14:12:42
40.00842,116.312609,0,142,39770.5921759259,2008-11-18,14:12:44
40.008541,116.312594,0,140,39770.5921990741,2008-11-18,14:12:46
40.008631,116.31257,0,141,39770.5922222222,2008-11-18,14:12:48
40.008652,116.312582,0,147,39770.5922800926,2008-11-18,14:12:53
40.008659,116.312592,0,149,39770.592337963,2008-11-18,14:12:58
40.008799,116.312576,0,149,39770.5923958333,2008-11-18,14:13:03
40.008922,116.312541,0,146,39770.5924189815,2008-11-18,14:13:05
40.009047,116.312521,0,148,39770.5924421296,2008-11-18,14:13:07
40.009173,116.312514,0,150,39770.5924652778,2008-11-18,14:13:09
40.009314,116.312496,0,155,39770.5924884259,2008-11-18,14:13:11
40.009483,116.312464,0,158,39770.5925115741,2008-11-18,14:13:13
40.00965,116.312447,0,157,39770.5925347222,2008-11-18,14:13:15
40.009744,116.312445,0,158,39770.5925462963,2008-11-18,14:13:16
40.009835,116.312436,0,158,39770.5925578704,2008-11-18,14:13:17
40.009949,116.312436,0,152,39770.5925694444,2008-11-18,14:13:18
40.01006,116.312425,0,149,39770.5925810185,2008-11-18,14:13:19
40.010156,116.312414,0,149,39770.5925925926,2008-11-18,14:13:20
40.010251,116.312403,0,146,39770.5926041667,2008-11-18,14:13:21
40.010345,116.312392,0,144,39770.5926157407,2008-11-18,14:13:22
40.010453,116.312369,0,139,39770.5926273148,2008-11-18,14:13:23
40.010555,116.312348,0,137,39770.5926388889,2008-11-18,14:13:24
40.010658,116.312343,0,133,39770.592650463,2008-11-18,14:13:25
40.010761,116.312325,0,132,39770.592662037,2008-11-18,14:13:26
40.01087,116.312294,0,128,39770.5926736111,2008-11-18,14:13:27
40.010976,116.312277,0,125,39770.5926851852,2008-11-18,14:13:28
40.011082,116.312253,0,121,39770.5926967593,2008-11-18,14:13:29
40.011186,116.312231,0,119,39770.5927083333,2008-11-18,14:13:30
40.011288,116.312218,0,121,39770.5927199074,2008-11-18,14:13:31
40.011379,116.312216,0,122,39770.5927314815,2008-11-18,14:13:32
40.011475,116.312208,0,123,39770.5927430556,2008-11-18,14:13:33
40.011572,116.3122,0,124,39770.5927546296,2008-11-18,14:13:34
40.011667,116.312191,0,123,39770.5927662037,2008-11-18,14:13:35
40.011766,116.312181,0,122,39770.5927777778,2008-11-18,14:13:36
40.011872,116.312164,0,121,39770.5927893519,2008-11-18,14:13:37
40.011974,116.312151,0,121,39770.5928009259,2008-11-18,14:13:38
40.012082,116.312142,0,121,39770.5928125,2008-11-18,14:13:39
40.012188,116.312136,0,122,39770.5928240741,2008-11-18,14:13:40
40.012301,116.31212,0,123,39770.5928356481,2008-11-18,14:13:41
40.01241,116.312112,0,124,39770.5928472222,2008-11-18,14:13:42
40.012522,116.312098,0,124,39770.5928587963,2008-11-18,14:13:43
40.012641,116.312085,0,121,39770.5928703704,2008-11-18,14:13:44
40.012767,116.312073,0,119,39770.5928819444,2008-11-18,14:13:45
40.012894,116.31206,0,119,39770.5928935185,2008-11-18,14:13:46
40.013017,116.312039,0,119,39770.5929050926,2008-11-18,14:13:47
40.013137,116.312021,0,119,39770.5929166667,2008-11-18,14:13:48
40.013261,116.312005,0,119,39770.5929282407,2008-11-18,14:13:49
40.01338,116.311989,0,120,39770.5929398148,2008-11-18,14:13:50
40.013501,116.311972,0,120,39770.5929513889,2008-11-18,14:13:51
40.013621,116.311957,0,120,39770.592962963,2008-11-18,14:13:52
40.013734,116.311942,0,120,39770.592974537,2008-11-18,14:13:53
40.013849,116.31192,0,119,39770.5929861111,2008-11-18,14:13:54
40.013961,116.311889,0,119,39770.5929976852,2008-11-18,14:13:55
40.014056,116.311864,0,118,39770.5930092593,2008-11-18,14:13:56
40.014197,116.311833,0,116,39770.5930324074,2008-11-18,14:13:58
40.014247,116.311817,0,123,39770.5930902778,2008-11-18,14:14:03
40.014247,116.311817,0,123,39770.593125,2008-11-18,14:14:06
40.014248,116.311822,0,123,39770.5931481481,2008-11-18,14:14:08
40.014226,116.311873,0,127,39770.5932060185,2008-11-18,14:14:13
40.01418,116.311883,0,126,39770.5932638889,2008-11-18,14:14:18
40.014139,116.311894,0,123,39770.5933217593,2008-11-18,14:14:23
40.014075,116.311909,0,119,39770.5933796296,2008-11-18,14:14:28
40.013983,116.311865,0,122,39770.5934259259,2008-11-18,14:14:32
40.013911,116.311851,0,121,39770.5934837963,2008-11-18,14:14:37
40.013855,116.311862,0,122,39770.5935416667,2008-11-18,14:14:42
40.013796,116.311876,0,122,39770.593599537,2008-11-18,14:14:47
40.013733,116.311885,0,122,39770.5936574074,2008-11-18,14:14:52
40.013693,116.311891,0,121,39770.5937152778,2008-11-18,14:14:57
40.013691,116.311891,0,121,39770.5937731481,2008-11-18,14:15:02
40.013689,116.311892,0,121,39770.5938310185,2008-11-18,14:15:07
40.013688,116.311892,0,122,39770.5938888889,2008-11-18,14:15:12
40.013688,116.311892,0,122,39770.5939236111,2008-11-18,14:15:15
40.013688,116.311892,0,122,39770.5939467593,2008-11-18,14:15:17
40.013689,116.31187,0,123,39770.5940046296,2008-11-18,14:15:22
40.013674,116.311792,0,128,39770.5940625,2008-11-18,14:15:27
40.013596,116.311761,0,134,39770.5941203704,2008-11-18,14:15:32
40.013529,116.311761,0,133,39770.5941782407,2008-11-18,14:15:37
40.01345,116.311752,0,131,39770.5942361111,2008-11-18,14:15:42
40.013379,116.311733,0,129,39770.5942939815,2008-11-18,14:15:47
40.013309,116.311685,0,126,39770.5943518518,2008-11-18,14:15:52
40.013299,116.311607,0,125,39770.5944097222,2008-11-18,14:15:57
40.013305,116.311531,0,127,39770.5944675926,2008-11-18,14:16:02
40.013273,116.311451,0,130,39770.594525463,2008-11-18,14:16:07
40.013257,116.311375,0,136,39770.5945833333,2008-11-18,14:16:12
40.013246,116.311304,0,140,39770.5946412037,2008-11-18,14:16:17
40.013203,116.311219,0,146,39770.5946990741,2008-11-18,14:16:22
40.013194,116.311128,0,149,39770.5947569444,2008-11-18,14:16:27
40.013178,116.311037,0,154,39770.5948148148,2008-11-18,14:16:32
40.013182,116.310951,0,162,39770.5948726852,2008-11-18,14:16:37
40.013193,116.31087,0,168,39770.5949305556,2008-11-18,14:16:42
40.013199,116.310797,0,173,39770.5949884259,2008-11-18,14:16:47
40.013203,116.310725,0,180,39770.5950462963,2008-11-18,14:16:52
40.013178,116.310661,0,187,39770.5951041667,2008-11-18,14:16:57
40.013173,116.310575,0,191,39770.595162037,2008-11-18,14:17:02
40.013159,116.310491,0,192,39770.5952199074,2008-11-18,14:17:07
40.01314,116.310406,0,190,39770.5952777778,2008-11-18,14:17:12
40.013151,116.310315,0,189,39770.5953356481,2008-11-18,14:17:17
40.013185,116.310241,0,186,39770.5953935185,2008-11-18,14:17:22
40.013187,116.310133,0,182,39770.5954513889,2008-11-18,14:17:27
40.013194,116.310038,0,179,39770.5955092593,2008-11-18,14:17:32
40.013205,116.309957,0,177,39770.5955671296,2008-11-18,14:17:37
40.013182,116.309872,0,180,39770.595625,2008-11-18,14:17:42
40.013155,116.309783,0,186,39770.5956828704,2008-11-18,14:17:47
40.013147,116.309684,0,181,39770.5957407407,2008-11-18,14:17:52
40.013156,116.309593,0,178,39770.5957986111,2008-11-18,14:17:57
40.013159,116.309512,0,173,39770.5958564815,2008-11-18,14:18:02
40.013171,116.309431,0,170,39770.5959143518,2008-11-18,14:18:07
40.013174,116.309324,0,168,39770.5959722222,2008-11-18,14:18:12
40.013176,116.309243,0,171,39770.5960300926,2008-11-18,14:18:17
40.013139,116.309163,0,170,39770.596087963,2008-11-18,14:18:22
40.013127,116.309073,0,172,39770.5961458333,2008-11-18,14:18:27
40.013102,116.308978,0,174,39770.5962037037,2008-11-18,14:18:32
40.013096,116.308899,0,174,39770.5962615741,2008-11-18,14:18:37
40.013098,116.308806,0,173,39770.5963194444,2008-11-18,14:18:42
40.013079,116.308722,0,174,39770.5963773148,2008-11-18,14:18:47
40.01307,116.308631,0,173,39770.5964351852,2008-11-18,14:18:52
40.013067,116.308542,0,169,39770.5964930556,2008-11-18,14:18:57
40.013062,116.308464,0,164,39770.5965509259,2008-11-18,14:19:02
40.013054,116.308366,0,164,39770.5966087963,2008-11-18,14:19:07
40.013048,116.308266,0,162,39770.5966666667,2008-11-18,14:19:12
40.013053,116.308181,0,162,39770.596724537,2008-11-18,14:19:17
40.013032,116.308098,0,163,39770.5967824074,2008-11-18,14:19:22
40.013035,116.307994,0,159,39770.5968402778,2008-11-18,14:19:27
40.013043,116.307886,0,150,39770.5968981481,2008-11-18,14:19:32
40.013045,116.307779,0,146,39770.5969560185,2008-11-18,14:19:37
40.01305,116.30769,0,146,39770.5970138889,2008-11-18,14:19:42
40.013049,116.307604,0,144,39770.5970717593,2008-11-18,14:19:47
40.013047,116.307521,0,145,39770.5971296296,2008-11-18,14:19:52
40.013026,116.307431,0,145,39770.5971875,2008-11-18,14:19:57
40.013029,116.307341,0,145,39770.5972453704,2008-11-18,14:20:02
40.013042,116.30724,0,145,39770.5973032407,2008-11-18,14:20:07
40.013079,116.307146,0,143,39770.5973611111,2008-11-18,14:20:12
40.013119,116.307095,0,145,39770.5974189815,2008-11-18,14:20:17
40.013167,116.307037,0,149,39770.5974768519,2008-11-18,14:20:22
40.0132,116.30698,0,155,39770.5975347222,2008-11-18,14:20:27
40.013244,116.306909,0,158,39770.5975925926,2008-11-18,14:20:32
40.013293,116.306831,0,161,39770.597650463,2008-11-18,14:20:37
40.01333,116.306779,0,163,39770.5977083333,2008-11-18,14:20:42
40.01337,116.306722,0,166,39770.5977662037,2008-11-18,14:20:47
40.013425,116.306659,0,171,39770.5978240741,2008-11-18,14:20:52
40.013468,116.306591,0,173,39770.5978819444,2008-11-18,14:20:57
40.013471,116.306519,0,174,39770.5979398148,2008-11-18,14:21:02
40.013496,116.306456,0,181,39770.5979976852,2008-11-18,14:21:07
40.013554,116.306363,0,177,39770.5980439815,2008-11-18,14:21:11
40.013615,116.306345,0,175,39770.5981018519,2008-11-18,14:21:16
40.013678,116.306295,0,166,39770.5981597222,2008-11-18,14:21:21
40.013706,116.306224,0,168,39770.5982175926,2008-11-18,14:21:26
40.013711,116.306154,0,174,39770.598275463,2008-11-18,14:21:31
40.013706,116.30609,0,176,39770.5983333333,2008-11-18,14:21:36
40.013698,116.306016,0,175,39770.5983912037,2008-11-18,14:21:41
40.013689,116.305937,0,179,39770.5984490741,2008-11-18,14:21:46
40.013681,116.305844,0,182,39770.5985069444,2008-11-18,14:21:51
40.01377,116.305739,0,168,39770.5985532407,2008-11-18,14:21:55
40.013851,116.305678,0,160,39770.5986111111,2008-11-18,14:22:00
40.013915,116.305632,0,159,39770.5986689815,2008-11-18,14:22:05
40.013977,116.3056,0,163,39770.5987268519,2008-11-18,14:22:10
40.014028,116.305599,0,168,39770.5987847222,2008-11-18,14:22:15
40.014043,116.305655,0,176,39770.5988425926,2008-11-18,14:22:20
40.014051,116.305736,0,180,39770.598900463,2008-11-18,14:22:25
40.014069,116.305811,0,185,39770.5989583333,2008-11-18,14:22:30
40.014071,116.305881,0,189,39770.5990162037,2008-11-18,14:22:35
40.014062,116.305941,0,198,39770.5990740741,2008-11-18,14:22:40
40.014106,116.306049,0,184,39770.5991087963,2008-11-18,14:22:43
40.014133,116.30616,0,177,39770.5991550926,2008-11-18,14:22:47
40.014099,116.306203,0,173,39770.599212963,2008-11-18,14:22:52
40.014048,116.306272,0,169,39770.5992708333,2008-11-18,14:22:57
40.013986,116.30632,0,166,39770.5993287037,2008-11-18,14:23:02
40.013946,116.306353,0,167,39770.5993865741,2008-11-18,14:23:07
40.013865,116.306374,0,165,39770.5994444444,2008-11-18,14:23:12
40.0138,116.306385,0,164,39770.5995023148,2008-11-18,14:23:17
40.013787,116.306414,0,162,39770.5995601852,2008-11-18,14:23:22
40.01379,116.30642,0,160,39770.5996180556,2008-11-18,14:23:27
40.013796,116.306421,0,162,39770.5996759259,2008-11-18,14:23:32
40.013794,116.306421,0,163,39770.5997337963,2008-11-18,14:23:37
40.013796,116.306422,0,164,39770.5997916667,2008-11-18,14:23:42
40.013804,116.306424,0,165,39770.599849537,2008-11-18,14:23:47
40.013808,116.306426,0,166,39770.5999074074,2008-11-18,14:23:52
40.013806,116.306426,0,168,39770.5999652778,2008-11-18,14:23:57
40.013806,116.306426,0,168,39770.6,2008-11-18,14:24:00
40.013798,116.306425,0,168,39770.6000231481,2008-11-18,14:24:02
40.013787,116.306423,0,168,39770.6000810185,2008-11-18,14:24:07
40.013783,116.306467,0,167,39770.6001388889,2008-11-18,14:24:12
40.013781,116.306504,0,167,39770.6001967593,2008-11-18,14:24:17
40.013781,116.306515,0,167,39770.6002546296,2008-11-18,14:24:22
40.013782,116.306516,0,167,39770.6003125,2008-11-18,14:24:27
40.013777,116.306514,0,167,39770.6003703704,2008-11-18,14:24:32
40.013771,116.306513,0,167,39770.6004282407,2008-11-18,14:24:37
40.013765,116.306512,0,167,39770.6004861111,2008-11-18,14:24:42
40.013759,116.306511,0,167,39770.6005439815,2008-11-18,14:24:47
40.01377,116.306524,0,149,39770.6090277778,2008-11-18,14:37:00
40.01377,116.306523,0,149,39770.6090509259,2008-11-18,14:37:02
