# Supplementary material for: A location privacy protection method based on blockchain and threshold cryptography
Source: PLoS One. 2025 Jun 4;20(6):e0324551. doi: 10.1371/journal.pone.0324551 (PMC12136415; doi:10.1371/journal.pone.0324551)
Supplement: S1 File — (ZIP) [file pone.0324551.s001.zip › Data/001/Trajectory/20081118235053.plt]

Geolife trajectory
WGS 84
Altitude is in Feet
Reserved 3
0,2,255,My Track,0,0,2,8421376
0
40.013891,116.306593,0,276,39770.9936689815,2008-11-18,23:50:53
40.014028,116.306684,0,397,39770.9936805556,2008-11-18,23:50:54
40.013809,116.306465,0,201,39770.9937037037,2008-11-18,23:50:56
40.013902,116.30656,0,253,39770.9937152778,2008-11-18,23:50:57
40.013904,116.306539,0,228,39770.9937731481,2008-11-18,23:51:02
40.013899,116.306513,0,195,39770.9938078704,2008-11-18,23:51:05
40.013855,116.30654,0,162,39770.9938541667,2008-11-18,23:51:09
40.013838,116.306562,0,140,39770.993912037,2008-11-18,23:51:14
40.013824,116.306562,0,115,39770.9939699074,2008-11-18,23:51:19
40.013803,116.306545,0,126,39770.9940277778,2008-11-18,23:51:24
40.013807,116.306546,0,128,39770.9940856481,2008-11-18,23:51:29
40.013807,116.306546,0,128,39770.9941203704,2008-11-18,23:51:32
40.013807,116.30654,0,123,39770.9941435185,2008-11-18,23:51:34
40.013787,116.306529,0,117,39770.9942013889,2008-11-18,23:51:39
40.013768,116.306505,0,115,39770.9942592593,2008-11-18,23:51:44
40.013768,116.306505,0,115,39770.9942939815,2008-11-18,23:51:47
40.013768,116.3065,0,114,39770.9943171296,2008-11-18,23:51:49
40.013817,116.30646,0,109,39770.994375,2008-11-18,23:51:54
40.013853,116.306449,0,105,39770.9944328704,2008-11-18,23:51:59
40.013878,116.30643,0,98,39770.9944907407,2008-11-18,23:52:04
40.013917,116.30639,0,99,39770.9945486111,2008-11-18,23:52:09
40.013946,116.306363,0,101,39770.9946064815,2008-11-18,23:52:14
40.013973,116.306327,0,101,39770.9946643518,2008-11-18,23:52:19
40.014043,116.306297,0,97,39770.9947222222,2008-11-18,23:52:24
40.014091,116.306218,0,96,39770.9947800926,2008-11-18,23:52:29
40.014122,116.306166,0,98,39770.994837963,2008-11-18,23:52:34
40.014141,116.306116,0,101,39770.9948958333,2008-11-18,23:52:39
40.014129,116.306039,0,104,39770.9949537037,2008-11-18,23:52:44
40.014141,116.305979,0,102,39770.9950115741,2008-11-18,23:52:49
40.01413,116.305914,0,101,39770.9950694444,2008-11-18,23:52:54
40.014123,116.305849,0,102,39770.9951273148,2008-11-18,23:52:59
40.014118,116.305805,0,105,39770.9951851852,2008-11-18,23:53:04
40.014121,116.305736,0,105,39770.9952430556,2008-11-18,23:53:09
40.014174,116.305668,0,107,39770.9953009259,2008-11-18,23:53:14
40.014212,116.305664,0,113,39770.9953587963,2008-11-18,23:53:19
40.014263,116.305657,0,116,39770.9954166667,2008-11-18,23:53:24
40.014316,116.305644,0,115,39770.995474537,2008-11-18,23:53:29
40.014387,116.305664,0,111,39770.9955324074,2008-11-18,23:53:34
40.014448,116.305659,0,110,39770.9955902778,2008-11-18,23:53:39
40.014497,116.305652,0,113,39770.9956481481,2008-11-18,23:53:44
40.014559,116.305635,0,108,39770.9957060185,2008-11-18,23:53:49
40.014595,116.305629,0,111,39770.9957638889,2008-11-18,23:53:54
40.014651,116.305634,0,107,39770.9958217593,2008-11-18,23:53:59
40.014702,116.305646,0,107,39770.9958796296,2008-11-18,23:54:04
40.014753,116.305607,0,109,39770.9959375,2008-11-18,23:54:09
40.014806,116.305591,0,109,39770.9959953704,2008-11-18,23:54:14
40.014871,116.305566,0,112,39770.9960532407,2008-11-18,23:54:19
40.014931,116.30557,0,112,39770.9961111111,2008-11-18,23:54:24
40.014985,116.305557,0,114,39770.9961689815,2008-11-18,23:54:29
40.015023,116.305542,0,120,39770.9962268519,2008-11-18,23:54:34
40.015073,116.305541,0,121,39770.9962847222,2008-11-18,23:54:39
40.015123,116.305543,0,123,39770.9963425926,2008-11-18,23:54:44
40.015175,116.305536,0,125,39770.996400463,2008-11-18,23:54:49
40.01522,116.305508,0,127,39770.9964583333,2008-11-18,23:54:54
40.015291,116.305527,0,119,39770.9965162037,2008-11-18,23:54:59
40.015377,116.305532,0,110,39770.9965740741,2008-11-18,23:55:04
40.015422,116.305537,0,114,39770.9966319444,2008-11-18,23:55:09
40.015483,116.305539,0,113,39770.9966898148,2008-11-18,23:55:14
40.015533,116.305547,0,117,39770.9967476852,2008-11-18,23:55:19
40.015576,116.305508,0,123,39770.9968055556,2008-11-18,23:55:24
40.015639,116.305531,0,120,39770.9968634259,2008-11-18,23:55:29
40.015686,116.305559,0,127,39770.9969212963,2008-11-18,23:55:34
40.01575,116.305545,0,128,39770.9969791667,2008-11-18,23:55:39
40.015798,116.305573,0,130,39770.997037037,2008-11-18,23:55:44
40.015808,116.305618,0,129,39770.9970949074,2008-11-18,23:55:49
40.015805,116.305634,0,132,39770.9971527778,2008-11-18,23:55:54
40.015815,116.305694,0,136,39770.9972106481,2008-11-18,23:55:59
40.015828,116.305761,0,140,39770.9972685185,2008-11-18,23:56:04
40.015844,116.305806,0,131,39770.9973263889,2008-11-18,23:56:09
40.01586,116.305884,0,126,39770.9973842593,2008-11-18,23:56:14
40.015881,116.305972,0,121,39770.9974421296,2008-11-18,23:56:19
40.015895,116.306058,0,120,39770.9975,2008-11-18,23:56:24
40.015919,116.306166,0,115,39770.9975578704,2008-11-18,23:56:29
40.015917,116.306229,0,113,39770.9976157407,2008-11-18,23:56:34
40.015922,116.30629,0,112,39770.9976736111,2008-11-18,23:56:39
40.015939,116.306384,0,108,39770.9977314815,2008-11-18,23:56:44
40.015951,116.306455,0,107,39770.9977893519,2008-11-18,23:56:49
40.015966,116.306532,0,104,39770.9978472222,2008-11-18,23:56:54
40.015978,116.3066,0,104,39770.9979050926,2008-11-18,23:56:59
40.015992,116.306656,0,105,39770.997962963,2008-11-18,23:57:04
40.016,116.306713,0,107,39770.9980208333,2008-11-18,23:57:09
40.016014,116.306777,0,105,39770.9980787037,2008-11-18,23:57:14
40.016029,116.30687,0,105,39770.9981365741,2008-11-18,23:57:19
40.016045,116.306946,0,104,39770.9981944444,2008-11-18,23:57:24
40.016062,116.307016,0,104,39770.9982523148,2008-11-18,23:57:29
40.016072,116.307084,0,98,39770.9983101852,2008-11-18,23:57:34
40.016086,116.307165,0,101,39770.9983680556,2008-11-18,23:57:39
40.016112,116.307251,0,102,39770.9984259259,2008-11-18,23:57:44
40.016137,116.307317,0,105,39770.9984837963,2008-11-18,23:57:49
40.016158,116.307399,0,106,39770.9985416667,2008-11-18,23:57:54
40.016165,116.307471,0,109,39770.998599537,2008-11-18,23:57:59
40.016178,116.307554,0,110,39770.9986574074,2008-11-18,23:58:04
40.016198,116.307639,0,112,39770.9987152778,2008-11-18,23:58:09
40.01619,116.307688,0,115,39770.9987731481,2008-11-18,23:58:14
40.016197,116.307768,0,113,39770.9988310185,2008-11-18,23:58:19
40.016205,116.307836,0,113,39770.9988888889,2008-11-18,23:58:24
40.016219,116.307904,0,113,39770.9989467593,2008-11-18,23:58:29
40.016216,116.307942,0,115,39770.9990046296,2008-11-18,23:58:34
40.016228,116.308016,0,112,39770.9990625,2008-11-18,23:58:39
40.016234,116.308078,0,114,39770.9991203704,2008-11-18,23:58:44
40.016247,116.308169,0,114,39770.9991782407,2008-11-18,23:58:49
40.016248,116.308254,0,114,39770.9992361111,2008-11-18,23:58:54
40.016258,116.308328,0,117,39770.9992939815,2008-11-18,23:58:59
40.016276,116.308409,0,122,39770.9993518519,2008-11-18,23:59:04
40.016285,116.308448,0,124,39770.9994097222,2008-11-18,23:59:09
40.016304,116.308512,0,128,39770.9994675926,2008-11-18,23:59:14
40.016327,116.30859,0,130,39770.999525463,2008-11-18,23:59:19
40.016344,116.308674,0,131,39770.9995833333,2008-11-18,23:59:24
40.016375,116.308761,0,131,39770.9996412037,2008-11-18,23:59:29
40.016394,116.308852,0,131,39770.9996990741,2008-11-18,23:59:34
40.016409,116.308918,0,133,39770.9997569444,2008-11-18,23:59:39
40.016422,116.309008,0,131,39770.9998148148,2008-11-18,23:59:44
40.016436,116.309114,0,126,39770.9998726852,2008-11-18,23:59:49
40.016434,116.309155,0,124,39770.9999305556,2008-11-18,23:59:54
40.016442,116.309209,0,119,39770.9999884259,2008-11-18,23:59:59
40.016463,116.309284,0,116,39771.0000462963,2008-11-19,00:00:04
40.016482,116.309344,0,114,39771.0001041667,2008-11-19,00:00:09
40.016493,116.309381,0,120,39771.000162037,2008-11-19,00:00:14
40.016511,116.309436,0,123,39771.0002199074,2008-11-19,00:00:19
40.016521,116.309502,0,125,39771.0002777778,2008-11-19,00:00:24
40.016512,116.309556,0,130,39771.0003356481,2008-11-19,00:00:29
40.016534,116.309646,0,133,39771.0003935185,2008-11-19,00:00:34
40.016537,116.309672,0,137,39771.0004513889,2008-11-19,00:00:39
40.016545,116.309752,0,137,39771.0005092593,2008-11-19,00:00:44
40.016561,116.309832,0,135,39771.0005671296,2008-11-19,00:00:49
40.016559,116.309859,0,134,39771.000625,2008-11-19,00:00:54
40.01655,116.309876,0,136,39771.0006828704,2008-11-19,00:00:59
40.016552,116.309907,0,136,39771.0007407407,2008-11-19,00:01:04
40.016549,116.309914,0,136,39771.0007986111,2008-11-19,00:01:09
40.016549,116.30992,0,136,39771.0008564815,2008-11-19,00:01:14
40.016549,116.309926,0,137,39771.0009143518,2008-11-19,00:01:19
40.01655,116.30993,0,136,39771.0009722222,2008-11-19,00:01:24
40.016551,116.309933,0,136,39771.0010300926,2008-11-19,00:01:29
40.016551,116.309933,0,136,39771.0010648148,2008-11-19,00:01:32
40.016551,116.309933,0,136,39771.001087963,2008-11-19,00:01:34
40.01655,116.309943,0,136,39771.0011458333,2008-11-19,00:01:39
40.016552,116.309984,0,136,39771.0012037037,2008-11-19,00:01:44
40.01655,116.310019,0,137,39771.0012615741,2008-11-19,00:01:49
40.0166,116.310174,0,135,39771.0013194444,2008-11-19,00:01:54
40.016648,116.310275,0,130,39771.0013657407,2008-11-19,00:01:58
40.016677,116.310317,0,128,39771.0014236111,2008-11-19,00:02:03
40.016688,116.31036,0,125,39771.0014814815,2008-11-19,00:02:08
40.016686,116.310402,0,130,39771.0015393518,2008-11-19,00:02:13
40.016696,116.310448,0,128,39771.0015972222,2008-11-19,00:02:18
40.016704,116.310484,0,127,39771.0016550926,2008-11-19,00:02:23
40.016705,116.310534,0,126,39771.001712963,2008-11-19,00:02:28
40.016728,116.310622,0,124,39771.0017708333,2008-11-19,00:02:33
40.016747,116.310658,0,122,39771.0018287037,2008-11-19,00:02:38
40.016747,116.310658,0,122,39771.0018634259,2008-11-19,00:02:41
40.016753,116.310655,0,121,39771.0018865741,2008-11-19,00:02:43
40.016784,116.310712,0,115,39771.0019444444,2008-11-19,00:02:48
40.016811,116.310749,0,115,39771.0020023148,2008-11-19,00:02:53
40.016825,116.310764,0,117,39771.0020601852,2008-11-19,00:02:58
40.016835,116.310776,0,118,39771.0021180556,2008-11-19,00:03:03
40.016835,116.310776,0,118,39771.0021527778,2008-11-19,00:03:06
40.016837,116.310784,0,118,39771.0021759259,2008-11-19,00:03:08
40.016759,116.310763,0,118,39771.0022337963,2008-11-19,00:03:13
40.016727,116.310704,0,118,39771.0022916667,2008-11-19,00:03:18
40.016727,116.310704,0,118,39771.0023263889,2008-11-19,00:03:21
40.016728,116.310697,0,115,39771.002349537,2008-11-19,00:03:23
40.016756,116.310644,0,109,39771.0024074074,2008-11-19,00:03:28
40.016763,116.310657,0,107,39771.0024652778,2008-11-19,00:03:33
40.016763,116.310657,0,107,39771.0025,2008-11-19,00:03:36
40.016762,116.310664,0,105,39771.0025231481,2008-11-19,00:03:38
40.016778,116.310614,0,103,39771.0025810185,2008-11-19,00:03:43
40.016752,116.310498,0,101,39771.0026157407,2008-11-19,00:03:46
40.016718,116.310359,0,99,39771.002650463,2008-11-19,00:03:49
40.016704,116.310227,0,99,39771.0026967593,2008-11-19,00:03:53
40.016666,116.310143,0,101,39771.0027546296,2008-11-19,00:03:58
40.016613,116.310097,0,109,39771.0028125,2008-11-19,00:04:03
40.016548,116.310112,0,115,39771.0028703704,2008-11-19,00:04:08
40.016479,116.310183,0,114,39771.0029282407,2008-11-19,00:04:13
40.016407,116.310281,0,114,39771.002962963,2008-11-19,00:04:16
40.016331,116.310379,0,117,39771.0029861111,2008-11-19,00:04:18
40.016237,116.310483,0,117,39771.0030092593,2008-11-19,00:04:20
40.016147,116.310559,0,118,39771.0030324074,2008-11-19,00:04:22
40.016053,116.310659,0,121,39771.0030555556,2008-11-19,00:04:24
40.015951,116.310745,0,124,39771.0030787037,2008-11-19,00:04:26
40.015864,116.310834,0,126,39771.0031018518,2008-11-19,00:04:28
40.015765,116.310932,0,125,39771.003125,2008-11-19,00:04:30
40.015648,116.311011,0,124,39771.0031481481,2008-11-19,00:04:32
40.015522,116.3111,0,121,39771.0031712963,2008-11-19,00:04:34
40.015376,116.311176,0,119,39771.0031944444,2008-11-19,00:04:36
40.015228,116.311256,0,118,39771.0032175926,2008-11-19,00:04:38
40.015081,116.311349,0,118,39771.0032407407,2008-11-19,00:04:40
40.014938,116.311437,0,118,39771.0032638889,2008-11-19,00:04:42
40.01479,116.311493,0,118,39771.003287037,2008-11-19,00:04:44
40.014645,116.311568,0,120,39771.0033101852,2008-11-19,00:04:46
40.014486,116.311636,0,118,39771.0033333333,2008-11-19,00:04:48
40.014325,116.311689,0,118,39771.0033564815,2008-11-19,00:04:50
40.014164,116.311736,0,120,39771.0033796296,2008-11-19,00:04:52
40.014011,116.311778,0,118,39771.0034027778,2008-11-19,00:04:54
40.013846,116.311813,0,116,39771.0034259259,2008-11-19,00:04:56
40.013686,116.311851,0,117,39771.0034490741,2008-11-19,00:04:58
40.013534,116.311889,0,118,39771.0034722222,2008-11-19,00:05:00
40.013395,116.311912,0,118,39771.0034953704,2008-11-19,00:05:02
40.013262,116.311937,0,117,39771.0035185185,2008-11-19,00:05:04
40.013138,116.31195,0,114,39771.0035416667,2008-11-19,00:05:06
40.013009,116.311965,0,113,39771.0035648148,2008-11-19,00:05:08
40.012899,116.311965,0,115,39771.0035763889,2008-11-19,00:05:09
40.012804,116.311994,0,130,39771.0036111111,2008-11-19,00:05:12
40.01269,116.311997,0,128,39771.0036342593,2008-11-19,00:05:14
40.012567,116.312051,0,120,39771.0036574074,2008-11-19,00:05:16
40.01244,116.312035,0,112,39771.0036805556,2008-11-19,00:05:18
40.012306,116.312022,0,111,39771.0037037037,2008-11-19,00:05:20
40.012158,116.312037,0,110,39771.0037268519,2008-11-19,00:05:22
40.012025,116.312064,0,111,39771.00375,2008-11-19,00:05:24
40.011899,116.31208,0,115,39771.0037731482,2008-11-19,00:05:26
40.011794,116.312084,0,116,39771.0037962963,2008-11-19,00:05:28
40.011695,116.312105,0,122,39771.0038194444,2008-11-19,00:05:30
40.011589,116.312088,0,126,39771.0038541667,2008-11-19,00:05:33
40.011462,116.312067,0,113,39771.0038773148,2008-11-19,00:05:35
40.011491,116.312203,0,109,39771.0038888889,2008-11-19,00:05:36
40.011424,116.312331,0,107,39771.003912037,2008-11-19,00:05:38
40.011432,116.312478,0,110,39771.0039351852,2008-11-19,00:05:40
40.011521,116.312577,0,88,39771.0039583333,2008-11-19,00:05:42
40.011477,116.312759,0,104,39771.0039814815,2008-11-19,00:05:44
40.01153,116.31294,0,92,39771.0040046296,2008-11-19,00:05:46
40.011547,116.313078,0,94,39771.0040162037,2008-11-19,00:05:47
40.011548,116.313232,0,99,39771.0040393519,2008-11-19,00:05:49
40.011571,116.313425,0,95,39771.0040625,2008-11-19,00:05:51
40.011616,116.313631,0,97,39771.0040856482,2008-11-19,00:05:53
40.011657,116.313851,0,91,39771.0041087963,2008-11-19,00:05:55
40.011694,116.314079,0,86,39771.0041319444,2008-11-19,00:05:57
40.011714,116.314194,0,86,39771.0041435185,2008-11-19,00:05:58
40.011732,116.314315,0,84,39771.0041550926,2008-11-19,00:05:59
40.011746,116.314431,0,87,39771.0041666667,2008-11-19,00:06:00
40.011767,116.314632,0,83,39771.0041898148,2008-11-19,00:06:02
40.011791,116.31485,0,89,39771.004212963,2008-11-19,00:06:04
40.01181,116.314966,0,91,39771.004224537,2008-11-19,00:06:05
40.011827,116.315084,0,93,39771.0042361111,2008-11-19,00:06:06
40.01186,116.31531,0,99,39771.0042592593,2008-11-19,00:06:08
40.011896,116.315513,0,109,39771.0042824074,2008-11-19,00:06:10
40.011917,116.315719,0,121,39771.0043055556,2008-11-19,00:06:12
40.01193,116.315914,0,124,39771.0043287037,2008-11-19,00:06:14
40.01197,116.316102,0,128,39771.0043518519,2008-11-19,00:06:16
40.011988,116.316278,0,127,39771.004375,2008-11-19,00:06:18
40.011944,116.316428,0,117,39771.0043981481,2008-11-19,00:06:20
40.011983,116.316563,0,125,39771.0044212963,2008-11-19,00:06:22
40.011965,116.316719,0,121,39771.0044560185,2008-11-19,00:06:25
40.01193,116.316732,0,115,39771.0045138889,2008-11-19,00:06:30
40.011933,116.316741,0,124,39771.0045717593,2008-11-19,00:06:35
40.011896,116.316762,0,127,39771.0046296296,2008-11-19,00:06:40
40.011987,116.316939,0,131,39771.0046643519,2008-11-19,00:06:43
40.012054,116.317074,0,128,39771.0046875,2008-11-19,00:06:45
40.012053,116.317208,0,126,39771.0047106481,2008-11-19,00:06:47
40.012042,116.317363,0,120,39771.0047337963,2008-11-19,00:06:49
40.012028,116.317554,0,116,39771.0047569444,2008-11-19,00:06:51
40.012026,116.317751,0,111,39771.0047800926,2008-11-19,00:06:53
40.012009,116.317954,0,113,39771.0048032407,2008-11-19,00:06:55
40.01201,116.318164,0,105,39771.0048263889,2008-11-19,00:06:57
40.011992,116.318392,0,103,39771.004849537,2008-11-19,00:06:59
40.012001,116.318604,0,106,39771.0048726852,2008-11-19,00:07:01
40.012019,116.318826,0,100,39771.0048958333,2008-11-19,00:07:03
40.012015,116.319017,0,101,39771.0049189815,2008-11-19,00:07:05
40.012005,116.319181,0,101,39771.0049421296,2008-11-19,00:07:07
40.012004,116.319325,0,106,39771.0049652778,2008-11-19,00:07:09
40.011845,116.319286,0,113,39771.0049768519,2008-11-19,00:07:10
40.011984,116.319406,0,131,39771.005,2008-11-19,00:07:12
40.012057,116.319491,0,143,39771.0050578704,2008-11-19,00:07:17
40.012026,116.31942,0,106,39771.0050810185,2008-11-19,00:07:19
40.012025,116.319465,0,97,39771.0051388889,2008-11-19,00:07:24
40.012025,116.319465,0,97,39771.0051736111,2008-11-19,00:07:27
40.012024,116.319464,0,96,39771.0051967593,2008-11-19,00:07:29
40.011786,116.31927,0,98,39771.0052314815,2008-11-19,00:07:32
40.01181,116.319275,0,108,39771.0052893519,2008-11-19,00:07:37
40.011911,116.319444,0,119,39771.0053125,2008-11-19,00:07:39
40.012056,116.319621,0,105,39771.0053472222,2008-11-19,00:07:42
40.012042,116.319772,0,104,39771.0053703704,2008-11-19,00:07:44
40.012003,116.319928,0,98,39771.0053935185,2008-11-19,00:07:46
40.011997,116.320102,0,97,39771.0054166667,2008-11-19,00:07:48
40.011985,116.320252,0,96,39771.0054398148,2008-11-19,00:07:50
40.01199,116.320412,0,98,39771.005462963,2008-11-19,00:07:52
40.01199,116.32059,0,97,39771.0054861111,2008-11-19,00:07:54
40.011991,116.320789,0,94,39771.0055092593,2008-11-19,00:07:56
40.011997,116.321007,0,93,39771.0055324074,2008-11-19,00:07:58
40.012003,116.321233,0,88,39771.0055555556,2008-11-19,00:08:00
40.012009,116.321468,0,82,39771.0055787037,2008-11-19,00:08:02
40.012019,116.321694,0,78,39771.0056018519,2008-11-19,00:08:04
40.011921,116.321855,0,84,39771.005625,2008-11-19,00:08:06
40.012046,116.322073,0,74,39771.0056365741,2008-11-19,00:08:07
40.011957,116.322133,0,86,39771.0056481481,2008-11-19,00:08:08
40.011925,116.322306,0,83,39771.0056712963,2008-11-19,00:08:10
40.011929,116.322433,0,89,39771.0056828704,2008-11-19,00:08:11
40.011909,116.322564,0,92,39771.0056944444,2008-11-19,00:08:12
40.011913,116.322719,0,99,39771.0057060185,2008-11-19,00:08:13
40.011871,116.322894,0,98,39771.0057291667,2008-11-19,00:08:15
40.011872,116.323145,0,93,39771.0057523148,2008-11-19,00:08:17
40.011871,116.323293,0,101,39771.0057638889,2008-11-19,00:08:18
40.011864,116.32343,0,98,39771.005775463,2008-11-19,00:08:19
40.011856,116.323555,0,93,39771.005787037,2008-11-19,00:08:20
40.011847,116.323675,0,83,39771.0057986111,2008-11-19,00:08:21
40.011841,116.323899,0,76,39771.0058217593,2008-11-19,00:08:23
40.01185,116.324118,0,70,39771.0058449074,2008-11-19,00:08:25
40.011858,116.324316,0,77,39771.0058680556,2008-11-19,00:08:27
40.011876,116.324511,0,77,39771.0058912037,2008-11-19,00:08:29
40.011865,116.324636,0,79,39771.0059027778,2008-11-19,00:08:30
40.011829,116.324786,0,76,39771.0059259259,2008-11-19,00:08:32
40.011772,116.324973,0,67,39771.0059490741,2008-11-19,00:08:34
40.011646,116.325134,0,52,39771.0059722222,2008-11-19,00:08:36
40.011581,116.325214,0,45,39771.0059837963,2008-11-19,00:08:37
40.011515,116.325379,0,61,39771.0060069444,2008-11-19,00:08:39
40.011445,116.32554,0,63,39771.0060300926,2008-11-19,00:08:41
40.011328,116.325687,0,70,39771.0060532407,2008-11-19,00:08:43
40.011256,116.325766,0,68,39771.0060648148,2008-11-19,00:08:44
40.011185,116.325846,0,67,39771.0060763889,2008-11-19,00:08:45
40.011128,116.325936,0,74,39771.006087963,2008-11-19,00:08:46
40.011062,116.32602,0,73,39771.006099537,2008-11-19,00:08:47
40.010996,116.326109,0,75,39771.0061111111,2008-11-19,00:08:48
40.010921,116.326193,0,76,39771.0061226852,2008-11-19,00:08:49
40.010836,116.326282,0,75,39771.0061342593,2008-11-19,00:08:50
40.010759,116.326376,0,78,39771.0061458333,2008-11-19,00:08:51
40.010674,116.326463,0,80,39771.0061574074,2008-11-19,00:08:52
40.010586,116.326546,0,84,39771.0061689815,2008-11-19,00:08:53
40.010507,116.326626,0,88,39771.0061805556,2008-11-19,00:08:54
40.01043,116.32672,0,88,39771.0061921296,2008-11-19,00:08:55
40.010353,116.326812,0,91,39771.0062037037,2008-11-19,00:08:56
40.010275,116.32691,0,94,39771.0062152778,2008-11-19,00:08:57
40.010196,116.326999,0,96,39771.0062268519,2008-11-19,00:08:58
40.010116,116.327086,0,99,39771.0062384259,2008-11-19,00:08:59
40.010026,116.327181,0,98,39771.00625,2008-11-19,00:09:00
40.00995,116.327282,0,99,39771.0062615741,2008-11-19,00:09:01
40.009876,116.327375,0,96,39771.0062731481,2008-11-19,00:09:02
40.0098,116.327464,0,99,39771.0062847222,2008-11-19,00:09:03
40.009713,116.327565,0,97,39771.0062962963,2008-11-19,00:09:04
40.009628,116.32765,0,99,39771.0063078704,2008-11-19,00:09:05
40.009557,116.327743,0,100,39771.0063194444,2008-11-19,00:09:06
40.009478,116.327827,0,101,39771.0063310185,2008-11-19,00:09:07
40.009413,116.327911,0,104,39771.0063425926,2008-11-19,00:09:08
40.009335,116.327994,0,104,39771.0063541667,2008-11-19,00:09:09
40.00927,116.328079,0,108,39771.0063657407,2008-11-19,00:09:10
40.009195,116.328152,0,108,39771.0063773148,2008-11-19,00:09:11
40.009079,116.3283,0,109,39771.006400463,2008-11-19,00:09:13
40.008949,116.328437,0,107,39771.0064236111,2008-11-19,00:09:15
40.008829,116.328565,0,105,39771.0064467593,2008-11-19,00:09:17
40.008716,116.328675,0,101,39771.0064699074,2008-11-19,00:09:19
40.008617,116.328804,0,105,39771.0064930556,2008-11-19,00:09:21
40.008544,116.328976,0,124,39771.0065162037,2008-11-19,00:09:23
40.008511,116.329077,0,146,39771.0065393519,2008-11-19,00:09:25
40.008583,116.328996,0,138,39771.0065740741,2008-11-19,00:09:28
40.008615,116.329009,0,122,39771.0066319444,2008-11-19,00:09:33
40.008629,116.329027,0,122,39771.0066898148,2008-11-19,00:09:38
40.008629,116.329027,0,122,39771.006724537,2008-11-19,00:09:41
40.008628,116.329027,0,121,39771.0067476852,2008-11-19,00:09:43
40.008507,116.328936,0,100,39771.0067708333,2008-11-19,00:09:45
40.008499,116.328942,0,68,39771.0067939815,2008-11-19,00:09:47
40.008425,116.329024,0,58,39771.0068171296,2008-11-19,00:09:49
40.00836,116.32911,0,81,39771.0068402778,2008-11-19,00:09:51
40.008281,116.329192,0,87,39771.0068634259,2008-11-19,00:09:53
40.008186,116.329289,0,96,39771.0068865741,2008-11-19,00:09:55
40.008073,116.32937,0,98,39771.0069097222,2008-11-19,00:09:57
40.007952,116.329475,0,99,39771.0069328704,2008-11-19,00:09:59
40.007825,116.329573,0,103,39771.0069560185,2008-11-19,00:10:01
40.007722,116.329657,0,103,39771.0069791667,2008-11-19,00:10:03
40.007578,116.329759,0,103,39771.0070023148,2008-11-19,00:10:05
40.007413,116.329883,0,104,39771.007025463,2008-11-19,00:10:07
40.007246,116.330001,0,106,39771.0070486111,2008-11-19,00:10:09
40.007162,116.330057,0,107,39771.0070601852,2008-11-19,00:10:10
40.007076,116.33011,0,108,39771.0070717593,2008-11-19,00:10:11
40.006987,116.330169,0,109,39771.0070833333,2008-11-19,00:10:12
40.006891,116.330224,0,111,39771.0070949074,2008-11-19,00:10:13
40.006792,116.330273,0,111,39771.0071064815,2008-11-19,00:10:14
40.006693,116.330308,0,109,39771.0071180556,2008-11-19,00:10:15
40.0066,116.330359,0,112,39771.0071296296,2008-11-19,00:10:16
40.006495,116.330402,0,109,39771.0071412037,2008-11-19,00:10:17
40.006399,116.330446,0,113,39771.0071527778,2008-11-19,00:10:18
40.006295,116.330482,0,112,39771.0071643519,2008-11-19,00:10:19
40.006194,116.330514,0,113,39771.0071759259,2008-11-19,00:10:20
40.006086,116.330543,0,114,39771.0071875,2008-11-19,00:10:21
40.005978,116.330572,0,111,39771.0071990741,2008-11-19,00:10:22
40.005867,116.330595,0,111,39771.0072106481,2008-11-19,00:10:23
40.005759,116.330616,0,113,39771.0072222222,2008-11-19,00:10:24
40.005646,116.33064,0,113,39771.0072337963,2008-11-19,00:10:25
40.005533,116.330668,0,116,39771.0072453704,2008-11-19,00:10:26
40.005414,116.33069,0,115,39771.0072569444,2008-11-19,00:10:27
40.005295,116.33071,0,114,39771.0072685185,2008-11-19,00:10:28
40.005172,116.330727,0,110,39771.0072800926,2008-11-19,00:10:29
40.005049,116.330733,0,109,39771.0072916667,2008-11-19,00:10:30
40.004934,116.330737,0,108,39771.0073032407,2008-11-19,00:10:31
40.004816,116.330744,0,106,39771.0073148148,2008-11-19,00:10:32
40.004697,116.330751,0,105,39771.0073263889,2008-11-19,00:10:33
40.004579,116.330758,0,107,39771.007337963,2008-11-19,00:10:34
40.004459,116.330762,0,107,39771.007349537,2008-11-19,00:10:35
40.004343,116.330768,0,108,39771.0073611111,2008-11-19,00:10:36
40.004222,116.330772,0,109,39771.0073726852,2008-11-19,00:10:37
40.004102,116.330778,0,112,39771.0073842593,2008-11-19,00:10:38
40.003983,116.330784,0,112,39771.0073958333,2008-11-19,00:10:39
40.003871,116.33079,0,115,39771.0074074074,2008-11-19,00:10:40
40.003758,116.330796,0,116,39771.0074189815,2008-11-19,00:10:41
40.003637,116.330781,0,118,39771.0074305556,2008-11-19,00:10:42
40.003514,116.330774,0,120,39771.0074421296,2008-11-19,00:10:43
40.003395,116.330777,0,119,39771.0074537037,2008-11-19,00:10:44
40.003277,116.330783,0,121,39771.0074652778,2008-11-19,00:10:45
40.003156,116.330793,0,121,39771.0074768519,2008-11-19,00:10:46
40.00304,116.330801,0,125,39771.0074884259,2008-11-19,00:10:47
40.002926,116.330809,0,128,39771.0075,2008-11-19,00:10:48
40.002806,116.330816,0,133,39771.0075115741,2008-11-19,00:10:49
40.002692,116.330819,0,136,39771.0075231481,2008-11-19,00:10:50
40.002583,116.330818,0,138,39771.0075347222,2008-11-19,00:10:51
40.002473,116.330822,0,142,39771.0075462963,2008-11-19,00:10:52
40.002363,116.330828,0,144,39771.0075578704,2008-11-19,00:10:53
40.00226,116.330829,0,147,39771.0075694444,2008-11-19,00:10:54
40.002154,116.330844,0,146,39771.0075810185,2008-11-19,00:10:55
40.002045,116.330857,0,146,39771.0075925926,2008-11-19,00:10:56
40.001933,116.330862,0,144,39771.0076041667,2008-11-19,00:10:57
40.001824,116.33086,0,148,39771.0076157407,2008-11-19,00:10:58
40.001717,116.330873,0,147,39771.0076273148,2008-11-19,00:10:59
40.001602,116.330875,0,151,39771.0076388889,2008-11-19,00:11:00
40.00149,116.330881,0,150,39771.007650463,2008-11-19,00:11:01
40.001376,116.330881,0,150,39771.007662037,2008-11-19,00:11:02
40.001262,116.330877,0,153,39771.0076736111,2008-11-19,00:11:03
40.001152,116.330876,0,159,39771.0076851852,2008-11-19,00:11:04
40.001039,116.330882,0,164,39771.0076967593,2008-11-19,00:11:05
40.000924,116.330888,0,167,39771.0077083333,2008-11-19,00:11:06
40.00081,116.330896,0,169,39771.0077199074,2008-11-19,00:11:07
40.000699,116.330895,0,170,39771.0077314815,2008-11-19,00:11:08
40.000589,116.330898,0,171,39771.0077430556,2008-11-19,00:11:09
40.000481,116.330907,0,175,39771.0077546296,2008-11-19,00:11:10
40.000373,116.330909,0,176,39771.0077662037,2008-11-19,00:11:11
40.00027,116.330912,0,178,39771.0077777778,2008-11-19,00:11:12
40.000168,116.330916,0,179,39771.0077893519,2008-11-19,00:11:13
40.00007,116.330924,0,180,39771.0078009259,2008-11-19,00:11:14
39.999972,116.330925,0,179,39771.0078125,2008-11-19,00:11:15
39.999875,116.330936,0,176,39771.0078240741,2008-11-19,00:11:16
39.999758,116.330877,0,173,39771.0078356481,2008-11-19,00:11:17
39.999556,116.330924,0,143,39771.0078587963,2008-11-19,00:11:19
39.999389,116.330953,0,133,39771.0078819444,2008-11-19,00:11:21
39.999216,116.330957,0,135,39771.0079050926,2008-11-19,00:11:23
39.999047,116.330981,0,136,39771.0079282407,2008-11-19,00:11:25
39.998885,116.331002,0,133,39771.0079513889,2008-11-19,00:11:27
39.99874,116.33102,0,130,39771.007974537,2008-11-19,00:11:29
39.998612,116.331018,0,129,39771.0079976852,2008-11-19,00:11:31
39.998498,116.330964,0,127,39771.0080208333,2008-11-19,00:11:33
39.998395,116.330967,0,134,39771.0080671296,2008-11-19,00:11:37
39.998392,116.33093,0,150,39771.008125,2008-11-19,00:11:42
39.99841,116.330878,0,158,39771.0081828704,2008-11-19,00:11:47
39.998405,116.330877,0,158,39771.0082407407,2008-11-19,00:11:52
39.998411,116.330874,0,158,39771.0082986111,2008-11-19,00:11:57
39.998418,116.330873,0,159,39771.0083564815,2008-11-19,00:12:02
39.998418,116.330873,0,159,39771.0083912037,2008-11-19,00:12:05
39.998426,116.330872,0,160,39771.0084143518,2008-11-19,00:12:07
39.998352,116.330844,0,171,39771.0084722222,2008-11-19,00:12:12
39.998239,116.33083,0,189,39771.0085185185,2008-11-19,00:12:16
39.998138,116.330874,0,194,39771.0085532407,2008-11-19,00:12:19
39.998027,116.330886,0,204,39771.008599537,2008-11-19,00:12:23
39.997892,116.330895,0,207,39771.0086226852,2008-11-19,00:12:25
39.997702,116.331013,0,203,39771.0086458333,2008-11-19,00:12:27
39.997712,116.331092,0,234,39771.0086689815,2008-11-19,00:12:29
39.997573,116.331082,0,218,39771.0086921296,2008-11-19,00:12:31
39.997469,116.331073,0,192,39771.0087384259,2008-11-19,00:12:35
39.997408,116.33108,0,163,39771.0087847222,2008-11-19,00:12:39
39.997333,116.331096,0,158,39771.0088425926,2008-11-19,00:12:44
39.997235,116.331083,0,168,39771.0088888889,2008-11-19,00:12:48
39.997205,116.331151,0,134,39771.0089236111,2008-11-19,00:12:51
39.997136,116.331053,0,133,39771.0089467593,2008-11-19,00:12:53
39.997053,116.331079,0,159,39771.0089583333,2008-11-19,00:12:54
39.996972,116.330971,0,188,39771.0089930556,2008-11-19,00:12:57
39.996885,116.331015,0,173,39771.0090162037,2008-11-19,00:12:59
39.996783,116.331078,0,155,39771.0090393518,2008-11-19,00:13:01
39.996645,116.331104,0,152,39771.0090625,2008-11-19,00:13:03
39.996487,116.331128,0,150,39771.0090856481,2008-11-19,00:13:05
39.99632,116.331149,0,145,39771.0091087963,2008-11-19,00:13:07
39.996142,116.33116,0,145,39771.0091319444,2008-11-19,00:13:09
39.995961,116.331167,0,146,39771.0091550926,2008-11-19,00:13:11
39.995865,116.331171,0,145,39771.0091666667,2008-11-19,00:13:12
39.995771,116.331176,0,144,39771.0091782407,2008-11-19,00:13:13
39.995679,116.331178,0,146,39771.0091898148,2008-11-19,00:13:14
39.995506,116.33118,0,146,39771.009212963,2008-11-19,00:13:16
39.99535,116.331181,0,150,39771.0092361111,2008-11-19,00:13:18
39.995197,116.33119,0,149,39771.0092592593,2008-11-19,00:13:20
39.995053,116.331196,0,148,39771.0092824074,2008-11-19,00:13:22
39.994906,116.331206,0,146,39771.0093055556,2008-11-19,00:13:24
39.994734,116.331202,0,138,39771.0093287037,2008-11-19,00:13:26
39.994556,116.331192,0,135,39771.0093518518,2008-11-19,00:13:28
39.994463,116.331198,0,139,39771.0093634259,2008-11-19,00:13:29
39.994371,116.331198,0,139,39771.009375,2008-11-19,00:13:30
39.994192,116.331201,0,143,39771.0093981481,2008-11-19,00:13:32
39.994014,116.331203,0,149,39771.0094212963,2008-11-19,00:13:34
39.993922,116.331205,0,155,39771.0094328704,2008-11-19,00:13:35
39.993754,116.331204,0,160,39771.0094560185,2008-11-19,00:13:37
39.99359,116.331197,0,167,39771.0094791667,2008-11-19,00:13:39
39.993414,116.331198,0,161,39771.0095023148,2008-11-19,00:13:41
39.99325,116.3312,0,161,39771.009525463,2008-11-19,00:13:43
39.993095,116.331195,0,160,39771.0095486111,2008-11-19,00:13:45
39.992952,116.331149,0,164,39771.0095717593,2008-11-19,00:13:47
39.992841,116.331121,0,171,39771.0095949074,2008-11-19,00:13:49
39.99273,116.331082,0,169,39771.0096180556,2008-11-19,00:13:51
39.992618,116.331039,0,169,39771.0096412037,2008-11-19,00:13:53
39.992514,116.331002,0,171,39771.0096643518,2008-11-19,00:13:55
39.992401,116.330959,0,172,39771.0096875,2008-11-19,00:13:57
39.992291,116.330905,0,175,39771.0097106481,2008-11-19,00:13:59
39.992191,116.33088,0,172,39771.0097337963,2008-11-19,00:14:01
39.992002,116.330869,0,167,39771.0097569444,2008-11-19,00:14:03
39.992037,116.33079,0,130,39771.0097916667,2008-11-19,00:14:06
39.991965,116.330818,0,157,39771.009837963,2008-11-19,00:14:10
39.991871,116.330784,0,151,39771.0098726852,2008-11-19,00:14:13
39.99183,116.330756,0,152,39771.0099305556,2008-11-19,00:14:18
39.99182,116.330745,0,148,39771.0099884259,2008-11-19,00:14:23
39.99182,116.330745,0,148,39771.0100231481,2008-11-19,00:14:26
39.991814,116.330743,0,146,39771.0100462963,2008-11-19,00:14:28
39.991797,116.330734,0,146,39771.0101041667,2008-11-19,00:14:33
39.991762,116.330711,0,147,39771.010162037,2008-11-19,00:14:38
39.991715,116.330665,0,152,39771.0102199074,2008-11-19,00:14:43
39.991664,116.330548,0,153,39771.0102777778,2008-11-19,00:14:48
39.991624,116.330426,0,146,39771.0103125,2008-11-19,00:14:51
39.991632,116.330256,0,150,39771.0103472222,2008-11-19,00:14:54
39.99163,116.330108,0,153,39771.0103703704,2008-11-19,00:14:56
39.991616,116.32995,0,154,39771.0103935185,2008-11-19,00:14:58
39.991608,116.329782,0,155,39771.0104166667,2008-11-19,00:15:00
39.991596,116.329602,0,152,39771.0104398148,2008-11-19,00:15:02
39.991582,116.329466,0,158,39771.010462963,2008-11-19,00:15:04
39.991586,116.329325,0,160,39771.0104861111,2008-11-19,00:15:06
39.99161,116.329158,0,166,39771.0105208333,2008-11-19,00:15:09
39.991623,116.329041,0,164,39771.0105555556,2008-11-19,00:15:12
39.991611,116.328945,0,164,39771.0106134259,2008-11-19,00:15:17
39.99161,116.328933,0,164,39771.0106712963,2008-11-19,00:15:22
39.99161,116.328933,0,164,39771.0107060185,2008-11-19,00:15:25
39.991608,116.328939,0,164,39771.0107291667,2008-11-19,00:15:27
39.991608,116.328952,0,164,39771.010787037,2008-11-19,00:15:32
39.991608,116.328968,0,165,39771.0108449074,2008-11-19,00:15:37
39.991608,116.328968,0,165,39771.0109027778,2008-11-19,00:15:42
39.991607,116.328966,0,164,39771.0109606481,2008-11-19,00:15:47
39.991607,116.328966,0,164,39771.0110185185,2008-11-19,00:15:52
39.991607,116.328969,0,164,39771.0110763889,2008-11-19,00:15:57
39.991607,116.328969,0,164,39771.0111111111,2008-11-19,00:16:00
39.991607,116.328971,0,164,39771.0111342593,2008-11-19,00:16:02
39.991606,116.328957,0,164,39771.0111921296,2008-11-19,00:16:07
39.991614,116.328808,0,164,39771.01125,2008-11-19,00:16:12
39.991598,116.328681,0,163,39771.0112847222,2008-11-19,00:16:15
39.991602,116.328553,0,163,39771.0113078704,2008-11-19,00:16:17
39.991641,116.328388,0,162,39771.0113310185,2008-11-19,00:16:19
39.991668,116.328228,0,162,39771.0113541667,2008-11-19,00:16:21
39.991663,116.328094,0,162,39771.0113773148,2008-11-19,00:16:23
39.991646,116.327958,0,163,39771.011400463,2008-11-19,00:16:25
39.991616,116.327821,0,162,39771.0114467593,2008-11-19,00:16:29
39.991629,116.327789,0,161,39771.0115046296,2008-11-19,00:16:34
39.991587,116.327572,0,160,39771.0115509259,2008-11-19,00:16:38
39.991542,116.327436,0,159,39771.0115740741,2008-11-19,00:16:40
39.991508,116.327291,0,158,39771.0115972222,2008-11-19,00:16:42
39.991509,116.327103,0,156,39771.0116203704,2008-11-19,00:16:44
39.991519,116.326909,0,156,39771.0116435185,2008-11-19,00:16:46
39.991494,116.326716,0,155,39771.0116666667,2008-11-19,00:16:48
39.991479,116.326532,0,154,39771.0116898148,2008-11-19,00:16:50
39.991465,116.326338,0,153,39771.011712963,2008-11-19,00:16:52
39.991472,116.326134,0,154,39771.0117361111,2008-11-19,00:16:54
39.991487,116.325929,0,155,39771.0117592593,2008-11-19,00:16:56
39.991486,116.325709,0,156,39771.0117824074,2008-11-19,00:16:58
39.991498,116.325499,0,156,39771.0118055556,2008-11-19,00:17:00
39.99149,116.325283,0,154,39771.0118287037,2008-11-19,00:17:02
39.991471,116.325059,0,152,39771.0118518519,2008-11-19,00:17:04
39.991462,116.324845,0,151,39771.011875,2008-11-19,00:17:06
39.991472,116.324632,0,152,39771.0118981482,2008-11-19,00:17:08
39.991468,116.324389,0,153,39771.0119212963,2008-11-19,00:17:10
39.991478,116.324132,0,152,39771.0119444444,2008-11-19,00:17:12
39.991458,116.324017,0,150,39771.0119560185,2008-11-19,00:17:13
39.991452,116.323899,0,148,39771.0119675926,2008-11-19,00:17:14
39.991444,116.323683,0,149,39771.0119907407,2008-11-19,00:17:16
39.991431,116.323463,0,149,39771.0120138889,2008-11-19,00:17:18
39.991423,116.323346,0,147,39771.012025463,2008-11-19,00:17:19
39.991407,116.323125,0,145,39771.0120486111,2008-11-19,00:17:21
39.991408,116.322904,0,145,39771.0120717593,2008-11-19,00:17:23
39.991403,116.322709,0,145,39771.0120949074,2008-11-19,00:17:25
39.991393,116.322554,0,145,39771.0121180556,2008-11-19,00:17:27
39.991389,116.322434,0,146,39771.0121412037,2008-11-19,00:17:29
39.991384,116.322302,0,148,39771.0121759259,2008-11-19,00:17:32
39.991422,116.322189,0,152,39771.0121875,2008-11-19,00:17:33
39.991477,116.32207,0,155,39771.0121990741,2008-11-19,00:17:34
39.991501,116.322028,0,163,39771.0122569444,2008-11-19,00:17:39
39.991527,116.322052,0,164,39771.0123148148,2008-11-19,00:17:44
39.99153,116.322084,0,164,39771.0123726852,2008-11-19,00:17:49
39.991529,116.322122,0,165,39771.0124305556,2008-11-19,00:17:54
39.991528,116.322152,0,165,39771.0124884259,2008-11-19,00:17:59
39.991466,116.322042,0,163,39771.0125347222,2008-11-19,00:18:03
39.991447,116.321909,0,160,39771.0125694444,2008-11-19,00:18:06
39.991459,116.321808,0,159,39771.0126273148,2008-11-19,00:18:11
39.991492,116.321782,0,164,39771.0126851852,2008-11-19,00:18:16
39.991453,116.321796,0,167,39771.0127430556,2008-11-19,00:18:21
39.991447,116.321871,0,162,39771.0128009259,2008-11-19,00:18:26
39.991464,116.321902,0,158,39771.0128587963,2008-11-19,00:18:31
39.991454,116.321926,0,155,39771.0129166667,2008-11-19,00:18:36
39.991453,116.321985,0,154,39771.012974537,2008-11-19,00:18:41
39.991466,116.322041,0,150,39771.0130324074,2008-11-19,00:18:46
39.991466,116.322041,0,150,39771.0130671296,2008-11-19,00:18:49
39.991467,116.322033,0,151,39771.0130902778,2008-11-19,00:18:51
39.991471,116.322057,0,156,39771.0131481481,2008-11-19,00:18:56
39.99145,116.322112,0,161,39771.0132060185,2008-11-19,00:19:01
39.991437,116.32215,0,165,39771.0132638889,2008-11-19,00:19:06
39.991425,116.322156,0,168,39771.0133217593,2008-11-19,00:19:11
39.991437,116.322224,0,171,39771.0133796296,2008-11-19,00:19:16
39.991446,116.32228,0,176,39771.0134375,2008-11-19,00:19:21
39.991446,116.32228,0,176,39771.0134722222,2008-11-19,00:19:24
39.991444,116.322285,0,175,39771.0134953704,2008-11-19,00:19:26
39.991477,116.322333,0,182,39771.0135532407,2008-11-19,00:19:31
39.991531,116.322346,0,185,39771.0136111111,2008-11-19,00:19:36
39.991541,116.322303,0,189,39771.0136689815,2008-11-19,00:19:41
39.991541,116.322303,0,189,39771.0137037037,2008-11-19,00:19:44
39.991541,116.322302,0,190,39771.0137268519,2008-11-19,00:19:46
39.991618,116.322307,0,194,39771.0137847222,2008-11-19,00:19:51
39.991639,116.322275,0,199,39771.0138425926,2008-11-19,00:19:56
39.991619,116.322234,0,204,39771.013900463,2008-11-19,00:20:01
39.991587,116.322145,0,210,39771.0139583333,2008-11-19,00:20:06
39.991598,116.322055,0,227,39771.0140162037,2008-11-19,00:20:11
39.991635,116.322014,0,236,39771.0140740741,2008-11-19,00:20:16
39.991619,116.321961,0,246,39771.0141319444,2008-11-19,00:20:21
39.991609,116.321943,0,256,39771.0141898148,2008-11-19,00:20:26
39.99153,116.321904,0,269,39771.014224537,2008-11-19,00:20:29
39.991492,116.321873,0,273,39771.0142824074,2008-11-19,00:20:34
39.991452,116.321865,0,279,39771.0143402778,2008-11-19,00:20:39
39.991431,116.321855,0,281,39771.0143981481,2008-11-19,00:20:44
39.991419,116.321869,0,282,39771.0144560185,2008-11-19,00:20:49
39.991419,116.321869,0,282,39771.0144907407,2008-11-19,00:20:52
39.991419,116.321876,0,282,39771.0145138889,2008-11-19,00:20:54
39.991465,116.321995,0,283,39771.0145601852,2008-11-19,00:20:58
39.991484,116.322164,0,285,39771.0145949074,2008-11-19,00:21:01
39.991536,116.322328,0,286,39771.0146180556,2008-11-19,00:21:03
39.991594,116.322512,0,287,39771.0146412037,2008-11-19,00:21:05
39.991615,116.322707,0,288,39771.0146643519,2008-11-19,00:21:07
39.991628,116.322897,0,288,39771.0146875,2008-11-19,00:21:09
39.991635,116.323074,0,289,39771.0147106481,2008-11-19,00:21:11
39.991595,116.323227,0,289,39771.0147337963,2008-11-19,00:21:13
39.991533,116.323342,0,289,39771.0147569444,2008-11-19,00:21:15
39.991522,116.323475,0,289,39771.0147800926,2008-11-19,00:21:17
39.991596,116.323623,0,287,39771.0147916667,2008-11-19,00:21:18
39.991639,116.323748,0,286,39771.0148032407,2008-11-19,00:21:19
39.991674,116.323866,0,285,39771.0148148148,2008-11-19,00:21:20
39.991704,116.324075,0,284,39771.014837963,2008-11-19,00:21:22
39.991709,116.324295,0,283,39771.0148611111,2008-11-19,00:21:24
39.99172,116.32454,0,282,39771.0148842593,2008-11-19,00:21:26
39.991723,116.324663,0,280,39771.0148958333,2008-11-19,00:21:27
39.9917,116.32478,0,279,39771.0149074074,2008-11-19,00:21:28
39.991715,116.324902,0,277,39771.0149189815,2008-11-19,00:21:29
39.991748,116.325142,0,275,39771.0149421296,2008-11-19,00:21:31
39.991769,116.32526,0,274,39771.0149537037,2008-11-19,00:21:32
39.991774,116.325492,0,271,39771.0149768519,2008-11-19,00:21:34
39.99177,116.325613,0,270,39771.0149884259,2008-11-19,00:21:35
39.991752,116.325834,0,266,39771.0150115741,2008-11-19,00:21:37
39.991745,116.326047,0,262,39771.0150347222,2008-11-19,00:21:39
39.991749,116.326217,0,259,39771.0150578704,2008-11-19,00:21:41
39.991717,116.326353,0,255,39771.0150810185,2008-11-19,00:21:43
39.991743,116.326486,0,250,39771.0151157407,2008-11-19,00:21:46
39.991657,116.326575,0,242,39771.015162037,2008-11-19,00:21:50
39.991534,116.326589,0,238,39771.0151967593,2008-11-19,00:21:53
39.991437,116.326598,0,235,39771.0152083333,2008-11-19,00:21:54
39.991277,116.32661,0,231,39771.0152314815,2008-11-19,00:21:56
39.991094,116.326631,0,227,39771.0152546296,2008-11-19,00:21:58
39.990993,116.326641,0,225,39771.0152662037,2008-11-19,00:21:59
39.990898,116.326654,0,223,39771.0152777778,2008-11-19,00:22:00
39.990763,116.326673,0,221,39771.0152893519,2008-11-19,00:22:01
39.990619,116.326702,0,218,39771.0153009259,2008-11-19,00:22:02
39.990471,116.32674,0,215,39771.0153125,2008-11-19,00:22:03
39.990341,116.326761,0,212,39771.0153240741,2008-11-19,00:22:04
39.990236,116.326771,0,211,39771.0153356481,2008-11-19,00:22:05
39.990134,116.32678,0,209,39771.0153472222,2008-11-19,00:22:06
39.990016,116.326806,0,207,39771.0153587963,2008-11-19,00:22:07
39.989902,116.326832,0,204,39771.0153703704,2008-11-19,00:22:08
39.989753,116.326846,0,199,39771.0153935185,2008-11-19,00:22:10
39.989647,116.326848,0,195,39771.0154166667,2008-11-19,00:22:12
39.989557,116.32684,0,190,39771.0154398148,2008-11-19,00:22:14
39.989467,116.326838,0,186,39771.015462963,2008-11-19,00:22:16
39.989352,116.326834,0,181,39771.0154861111,2008-11-19,00:22:18
39.989227,116.326848,0,178,39771.0155092593,2008-11-19,00:22:20
39.989116,116.326835,0,171,39771.0155324074,2008-11-19,00:22:22
39.989045,116.326777,0,153,39771.0155555556,2008-11-19,00:22:24
39.989009,116.32678,0,146,39771.0156134259,2008-11-19,00:22:29
39.98901,116.326783,0,141,39771.0156712963,2008-11-19,00:22:34
39.989018,116.326784,0,137,39771.0157291667,2008-11-19,00:22:39
39.989024,116.326784,0,132,39771.015787037,2008-11-19,00:22:44
39.989026,116.326784,0,127,39771.0158449074,2008-11-19,00:22:49
39.989026,116.326784,0,127,39771.0158796296,2008-11-19,00:22:52
39.989024,116.326783,0,124,39771.0159027778,2008-11-19,00:22:54
39.988992,116.326795,0,124,39771.0159606481,2008-11-19,00:22:59
39.98889,116.326795,0,124,39771.0159953704,2008-11-19,00:23:02
39.988763,116.326793,0,124,39771.0160300926,2008-11-19,00:23:05
39.988665,116.326792,0,124,39771.0160532407,2008-11-19,00:23:07
39.988572,116.326762,0,124,39771.0160763889,2008-11-19,00:23:09
39.98847,116.326747,0,123,39771.0161111111,2008-11-19,00:23:12
39.988419,116.32673,0,121,39771.0161689815,2008-11-19,00:23:17
39.988403,116.326726,0,119,39771.0162268518,2008-11-19,00:23:22
39.988293,116.326697,0,116,39771.0162731481,2008-11-19,00:23:26
39.988151,116.326684,0,114,39771.0163078704,2008-11-19,00:23:29
39.988024,116.326691,0,112,39771.0163310185,2008-11-19,00:23:31
39.987894,116.3267,0,109,39771.0163541667,2008-11-19,00:23:33
39.987748,116.326707,0,107,39771.0163773148,2008-11-19,00:23:35
39.987598,116.32672,0,104,39771.016400463,2008-11-19,00:23:37
39.987444,116.326738,0,102,39771.0164236111,2008-11-19,00:23:39
39.987341,116.326717,0,101,39771.0164351852,2008-11-19,00:23:40
39.987216,116.326751,0,99,39771.0164583333,2008-11-19,00:23:42
39.987085,116.326793,0,96,39771.0164814815,2008-11-19,00:23:44
39.98689,116.326763,0,95,39771.0165046296,2008-11-19,00:23:46
39.986796,116.32675,0,94,39771.0165162037,2008-11-19,00:23:47
39.986627,116.326761,0,91,39771.0165393518,2008-11-19,00:23:49
39.98648,116.326782,0,87,39771.0165625,2008-11-19,00:23:51
39.986338,116.32681,0,82,39771.0165856481,2008-11-19,00:23:53
39.986213,116.326831,0,77,39771.0166087963,2008-11-19,00:23:55
39.986101,116.326842,0,73,39771.0166319444,2008-11-19,00:23:57
39.985999,116.326852,0,67,39771.0166666667,2008-11-19,00:24:00
39.986035,116.326799,0,58,39771.016724537,2008-11-19,00:24:05
39.986036,116.326803,0,56,39771.0167824074,2008-11-19,00:24:10
39.98604,116.326802,0,56,39771.0168402778,2008-11-19,00:24:15
39.986045,116.326803,0,57,39771.0168981481,2008-11-19,00:24:20
39.986045,116.326803,0,57,39771.0169328704,2008-11-19,00:24:23
39.98604,116.326805,0,58,39771.0169560185,2008-11-19,00:24:25
39.98603,116.326806,0,58,39771.0170138889,2008-11-19,00:24:30
39.986024,116.326807,0,58,39771.0170717593,2008-11-19,00:24:35
39.986028,116.326808,0,58,39771.0171296296,2008-11-19,00:24:40
39.986029,116.326808,0,58,39771.0171875,2008-11-19,00:24:45
39.986026,116.326808,0,58,39771.0172453704,2008-11-19,00:24:50
39.986027,116.326808,0,59,39771.0173032407,2008-11-19,00:24:55
39.986026,116.32681,0,59,39771.0173611111,2008-11-19,00:25:00
39.986024,116.326811,0,59,39771.0174189815,2008-11-19,00:25:05
39.986022,116.326812,0,59,39771.0174768518,2008-11-19,00:25:10
39.986022,116.326814,0,59,39771.0175347222,2008-11-19,00:25:15
39.98602,116.326817,0,59,39771.0175925926,2008-11-19,00:25:20
39.986015,116.326821,0,59,39771.017650463,2008-11-19,00:25:25
39.986015,116.326821,0,59,39771.0176851852,2008-11-19,00:25:28
39.986011,116.326823,0,59,39771.0177083333,2008-11-19,00:25:30
39.986002,116.326825,0,59,39771.0177662037,2008-11-19,00:25:35
39.985907,116.32684,0,58,39771.0178125,2008-11-19,00:25:39
39.985782,116.326877,0,60,39771.0178472222,2008-11-19,00:25:42
39.985659,116.326867,0,60,39771.0178819444,2008-11-19,00:25:45
39.985596,116.326845,0,61,39771.0179398148,2008-11-19,00:25:50
39.985622,116.326925,0,59,39771.0179976852,2008-11-19,00:25:55
39.985506,116.32695,0,61,39771.0180555556,2008-11-19,00:26:00
39.985411,116.326955,0,63,39771.0180787037,2008-11-19,00:26:02
39.985331,116.326981,0,80,39771.0181134259,2008-11-19,00:26:05
39.985247,116.326956,0,97,39771.0181712963,2008-11-19,00:26:10
39.985215,116.326939,0,104,39771.0182291667,2008-11-19,00:26:15
39.985215,116.326939,0,104,39771.0182638889,2008-11-19,00:26:18
39.98521,116.326936,0,105,39771.018287037,2008-11-19,00:26:20
39.985182,116.326899,0,111,39771.0183449074,2008-11-19,00:26:25
39.985177,116.32691,0,111,39771.0184027778,2008-11-19,00:26:30
39.985177,116.32691,0,111,39771.0184375,2008-11-19,00:26:33
39.985178,116.326911,0,111,39771.0184606481,2008-11-19,00:26:35
39.985204,116.326936,0,111,39771.0185185185,2008-11-19,00:26:40
39.985164,116.326819,0,121,39771.0185763889,2008-11-19,00:26:45
39.985167,116.326799,0,124,39771.0186342593,2008-11-19,00:26:50
39.985169,116.326799,0,125,39771.0186921296,2008-11-19,00:26:55
39.985171,116.3268,0,126,39771.01875,2008-11-19,00:27:00
39.985171,116.3268,0,126,39771.0187847222,2008-11-19,00:27:03
39.985179,116.326802,0,126,39771.0188078704,2008-11-19,00:27:05
39.985188,116.326804,0,126,39771.0188657407,2008-11-19,00:27:10
39.985194,116.326806,0,125,39771.0189236111,2008-11-19,00:27:15
39.985199,116.326807,0,126,39771.0189814815,2008-11-19,00:27:20
39.985199,116.326807,0,126,39771.0190162037,2008-11-19,00:27:23
39.985206,116.326808,0,126,39771.0190393519,2008-11-19,00:27:25
39.985215,116.326807,0,128,39771.0190972222,2008-11-19,00:27:30
39.98522,116.326808,0,128,39771.0191550926,2008-11-19,00:27:35
39.985217,116.326808,0,128,39771.019212963,2008-11-19,00:27:40
39.985209,116.326807,0,128,39771.0192708333,2008-11-19,00:27:45
39.985205,116.326808,0,127,39771.0193287037,2008-11-19,00:27:50
39.985209,116.32681,0,127,39771.0193865741,2008-11-19,00:27:55
39.985209,116.32681,0,127,39771.0194212963,2008-11-19,00:27:58
39.985207,116.32681,0,127,39771.0194444444,2008-11-19,00:28:00
39.985145,116.326829,0,129,39771.0195023148,2008-11-19,00:28:05
39.985065,116.326944,0,139,39771.019537037,2008-11-19,00:28:08
39.984942,116.326966,0,138,39771.0195601852,2008-11-19,00:28:10
39.984801,116.326978,0,139,39771.0195833333,2008-11-19,00:28:12
39.984663,116.326996,0,136,39771.0196064815,2008-11-19,00:28:14
39.98452,116.326999,0,131,39771.0196296296,2008-11-19,00:28:16
39.984411,116.326997,0,127,39771.0196527778,2008-11-19,00:28:18
39.9843,116.326992,0,124,39771.0196759259,2008-11-19,00:28:20
39.984162,116.326991,0,123,39771.0196990741,2008-11-19,00:28:22
39.984006,116.326992,0,122,39771.0197222222,2008-11-19,00:28:24
39.983917,116.326994,0,126,39771.0197337963,2008-11-19,00:28:25
39.983744,116.327004,0,125,39771.0197569444,2008-11-19,00:28:27
39.983566,116.32701,0,125,39771.0197800926,2008-11-19,00:28:29
39.983476,116.327012,0,128,39771.0197916667,2008-11-19,00:28:30
39.983385,116.327016,0,127,39771.0198032407,2008-11-19,00:28:31
39.983273,116.327051,0,130,39771.0198148148,2008-11-19,00:28:32
39.983179,116.327051,0,130,39771.0198263889,2008-11-19,00:28:33
39.98308,116.327053,0,129,39771.019837963,2008-11-19,00:28:34
39.982978,116.327058,0,129,39771.019849537,2008-11-19,00:28:35
39.982877,116.327061,0,128,39771.0198611111,2008-11-19,00:28:36
39.982771,116.327071,0,128,39771.0198726852,2008-11-19,00:28:37
39.982674,116.32709,0,127,39771.0198842593,2008-11-19,00:28:38
39.982558,116.327166,0,125,39771.0198958333,2008-11-19,00:28:39
39.982383,116.327237,0,126,39771.0199074074,2008-11-19,00:28:40
39.982253,116.327288,0,125,39771.0199189815,2008-11-19,00:28:41
39.982145,116.327305,0,124,39771.0199305556,2008-11-19,00:28:42
39.982007,116.327341,0,124,39771.0199421296,2008-11-19,00:28:43
39.981869,116.32733,0,122,39771.0199652778,2008-11-19,00:28:45
39.98177,116.327322,0,120,39771.0199884259,2008-11-19,00:28:47
39.981679,116.327303,0,118,39771.0200462963,2008-11-19,00:28:52
39.98171,116.327248,0,127,39771.0201041667,2008-11-19,00:28:57
39.981712,116.327249,0,126,39771.020162037,2008-11-19,00:29:02
39.981718,116.327249,0,126,39771.0202199074,2008-11-19,00:29:07
39.981718,116.327249,0,126,39771.0202546296,2008-11-19,00:29:10
39.981726,116.327248,0,126,39771.0202777778,2008-11-19,00:29:12
39.981657,116.327204,0,122,39771.0203356481,2008-11-19,00:29:17
39.981552,116.327186,0,124,39771.0203587963,2008-11-19,00:29:19
39.981457,116.327174,0,125,39771.0203819444,2008-11-19,00:29:21
39.981367,116.32715,0,126,39771.0204050926,2008-11-19,00:29:23
39.981289,116.327092,0,130,39771.0204398148,2008-11-19,00:29:26
39.981196,116.3271,0,133,39771.0204861111,2008-11-19,00:29:30
39.981104,116.327122,0,135,39771.0205092593,2008-11-19,00:29:32
39.980999,116.327148,0,132,39771.0205324074,2008-11-19,00:29:34
39.980889,116.327131,0,132,39771.0205555556,2008-11-19,00:29:36
39.980786,116.327119,0,131,39771.0205787037,2008-11-19,00:29:38
39.980684,116.327104,0,130,39771.0206018519,2008-11-19,00:29:40
39.980557,116.327102,0,130,39771.020625,2008-11-19,00:29:42
39.980406,116.327046,0,127,39771.0206481481,2008-11-19,00:29:44
39.980261,116.327021,0,125,39771.0206712963,2008-11-19,00:29:46
39.980117,116.327032,0,123,39771.0206944444,2008-11-19,00:29:48
39.979974,116.327036,0,125,39771.0207175926,2008-11-19,00:29:50
39.979854,116.327036,0,125,39771.0207407407,2008-11-19,00:29:52
39.979744,116.327053,0,129,39771.0207638889,2008-11-19,00:29:54
39.979649,116.327062,0,131,39771.020787037,2008-11-19,00:29:56
39.979526,116.327066,0,128,39771.0208101852,2008-11-19,00:29:58
39.979399,116.327082,0,128,39771.0208333333,2008-11-19,00:30:00
39.979277,116.327093,0,129,39771.0208564815,2008-11-19,00:30:02
39.979132,116.327086,0,128,39771.0208796296,2008-11-19,00:30:04
39.978984,116.327068,0,128,39771.0209027778,2008-11-19,00:30:06
39.97885,116.327051,0,129,39771.0209259259,2008-11-19,00:30:08
39.978707,116.327026,0,130,39771.0209490741,2008-11-19,00:30:10
39.978564,116.32704,0,131,39771.0209722222,2008-11-19,00:30:12
39.978442,116.327044,0,133,39771.0209953704,2008-11-19,00:30:14
39.978337,116.327039,0,135,39771.0210185185,2008-11-19,00:30:16
39.978249,116.326989,0,162,39771.0210532407,2008-11-19,00:30:19
39.97818,116.326979,0,178,39771.0211111111,2008-11-19,00:30:24
39.978184,116.326961,0,180,39771.0211689815,2008-11-19,00:30:29
39.978149,116.326945,0,179,39771.0212268519,2008-11-19,00:30:34
39.978042,116.326923,0,178,39771.0212615741,2008-11-19,00:30:37
39.977981,116.326899,0,174,39771.0213194444,2008-11-19,00:30:42
39.977997,116.3269,0,172,39771.0213773148,2008-11-19,00:30:47
39.977997,116.3269,0,172,39771.021412037,2008-11-19,00:30:50
39.978003,116.326898,0,171,39771.0214351852,2008-11-19,00:30:52
39.977957,116.326899,0,171,39771.0214930556,2008-11-19,00:30:57
39.977874,116.326969,0,171,39771.0215277778,2008-11-19,00:31:00
39.977769,116.326982,0,167,39771.0215509259,2008-11-19,00:31:02
39.977678,116.326998,0,163,39771.0215740741,2008-11-19,00:31:04
39.977578,116.326988,0,167,39771.0216203704,2008-11-19,00:31:08
39.977574,116.327001,0,174,39771.0216782407,2008-11-19,00:31:13
39.977584,116.326997,0,176,39771.0217361111,2008-11-19,00:31:18
39.977594,116.326994,0,177,39771.0217939815,2008-11-19,00:31:23
39.977596,116.32696,0,182,39771.0218518519,2008-11-19,00:31:28
39.977631,116.326939,0,197,39771.0219097222,2008-11-19,00:31:33
39.977691,116.327027,0,203,39771.0219675926,2008-11-19,00:31:38
39.977728,116.327148,0,217,39771.0220138889,2008-11-19,00:31:42
39.977783,116.327215,0,219,39771.0220717593,2008-11-19,00:31:47
39.97779,116.327263,0,218,39771.0221296296,2008-11-19,00:31:52
39.977814,116.327295,0,220,39771.0221875,2008-11-19,00:31:57
39.977838,116.327325,0,221,39771.0222453704,2008-11-19,00:32:02
39.977873,116.327276,0,218,39771.0223032407,2008-11-19,00:32:07
39.977885,116.327209,0,217,39771.0223611111,2008-11-19,00:32:12
39.977896,116.327118,0,216,39771.0224189815,2008-11-19,00:32:17
39.977913,116.32703,0,215,39771.0224768519,2008-11-19,00:32:22
39.977899,116.327021,0,216,39771.0225347222,2008-11-19,00:32:27
39.977899,116.327021,0,216,39771.0225694444,2008-11-19,00:32:30
39.977895,116.32702,0,216,39771.0225925926,2008-11-19,00:32:32
39.977886,116.327021,0,216,39771.022650463,2008-11-19,00:32:37
39.977886,116.327021,0,216,39771.0226851852,2008-11-19,00:32:40
39.977886,116.327019,0,216,39771.0227083333,2008-11-19,00:32:42
39.977895,116.327016,0,216,39771.0227662037,2008-11-19,00:32:47
39.977953,116.326964,0,215,39771.0228240741,2008-11-19,00:32:52
39.978023,116.326908,0,215,39771.0228819444,2008-11-19,00:32:57
39.97808,116.326869,0,214,39771.0229398148,2008-11-19,00:33:02
39.978123,116.326886,0,213,39771.0229976852,2008-11-19,00:33:07
39.978134,116.326871,0,213,39771.0230555556,2008-11-19,00:33:12
39.978144,116.326863,0,212,39771.0231134259,2008-11-19,00:33:17
