# Supplementary material for: A location privacy protection method based on blockchain and threshold cryptography
Source: PLoS One. 2025 Jun 4;20(6):e0324551. doi: 10.1371/journal.pone.0324551 (PMC12136415; doi:10.1371/journal.pone.0324551)
Supplement: S1 File — (ZIP) [file pone.0324551.s001.zip › Data/001/Trajectory/20081119104736.plt]

Geolife trajectory
WGS 84
Altitude is in Feet
Reserved 3
0,2,255,My Track,0,0,2,8421376
0
39.976712,116.327146,0,181,39771.4497222222,2008-11-19,10:47:36
39.976565,116.32729,0,120,39771.4497337963,2008-11-19,10:47:37
39.976631,116.327324,0,153,39771.4497453704,2008-11-19,10:47:38
39.976619,116.327372,0,185,39771.4497569444,2008-11-19,10:47:39
39.976616,116.327424,0,213,39771.4498148148,2008-11-19,10:47:44
39.976655,116.327489,0,214,39771.4498726852,2008-11-19,10:47:49
39.976649,116.327532,0,215,39771.4499305556,2008-11-19,10:47:54
39.976618,116.327471,0,213,39771.4499884259,2008-11-19,10:47:59
39.9766,116.327461,0,214,39771.4500462963,2008-11-19,10:48:04
39.97664,116.327421,0,214,39771.4501041667,2008-11-19,10:48:09
39.976647,116.327411,0,214,39771.450162037,2008-11-19,10:48:14
39.976645,116.327398,0,214,39771.4502199074,2008-11-19,10:48:19
39.976647,116.327367,0,214,39771.4502777778,2008-11-19,10:48:24
39.976657,116.327375,0,213,39771.4503356481,2008-11-19,10:48:29
39.976669,116.327384,0,213,39771.4503935185,2008-11-19,10:48:34
39.976669,116.327384,0,213,39771.4504282407,2008-11-19,10:48:37
39.97667,116.327379,0,213,39771.4504513889,2008-11-19,10:48:39
39.976554,116.327386,0,211,39771.4504976852,2008-11-19,10:48:43
39.976459,116.32739,0,210,39771.4505208333,2008-11-19,10:48:45
39.97632,116.327402,0,209,39771.4505555556,2008-11-19,10:48:48
39.97619,116.327442,0,209,39771.4505902778,2008-11-19,10:48:51
39.976096,116.327437,0,210,39771.4506134259,2008-11-19,10:48:53
39.975995,116.327432,0,210,39771.4506365741,2008-11-19,10:48:55
39.975898,116.327422,0,210,39771.4506597222,2008-11-19,10:48:57
39.975792,116.327416,0,210,39771.4506828704,2008-11-19,10:48:59
39.975702,116.32744,0,211,39771.4507060185,2008-11-19,10:49:01
39.975611,116.327484,0,211,39771.4507407407,2008-11-19,10:49:04
39.97548,116.327563,0,214,39771.450787037,2008-11-19,10:49:08
39.975295,116.327545,0,215,39771.4508101852,2008-11-19,10:49:10
39.97516,116.327545,0,216,39771.4508217593,2008-11-19,10:49:11
39.97502,116.327542,0,217,39771.4508333333,2008-11-19,10:49:12
39.974887,116.327544,0,218,39771.4508449074,2008-11-19,10:49:13
39.97478,116.327538,0,218,39771.4508564815,2008-11-19,10:49:14
39.974671,116.327541,0,218,39771.4508680556,2008-11-19,10:49:15
39.974566,116.327553,0,218,39771.4508796296,2008-11-19,10:49:16
39.974457,116.327572,0,219,39771.4508912037,2008-11-19,10:49:17
39.974346,116.327591,0,219,39771.4509027778,2008-11-19,10:49:18
39.974221,116.327604,0,219,39771.4509143519,2008-11-19,10:49:19
39.974094,116.327618,0,219,39771.4509259259,2008-11-19,10:49:20
39.973975,116.327629,0,220,39771.4509375,2008-11-19,10:49:21
39.973854,116.327631,0,220,39771.4509490741,2008-11-19,10:49:22
39.973735,116.327625,0,220,39771.4509606481,2008-11-19,10:49:23
39.973602,116.32763,0,221,39771.4509722222,2008-11-19,10:49:24
39.973465,116.327636,0,222,39771.4509837963,2008-11-19,10:49:25
39.973325,116.32764,0,224,39771.4509953704,2008-11-19,10:49:26
39.973181,116.327647,0,225,39771.4510069444,2008-11-19,10:49:27
39.973062,116.327627,0,226,39771.4510185185,2008-11-19,10:49:28
39.972926,116.327629,0,227,39771.4510300926,2008-11-19,10:49:29
39.972788,116.327631,0,229,39771.4510416667,2008-11-19,10:49:30
39.972655,116.327638,0,230,39771.4510532407,2008-11-19,10:49:31
39.972521,116.327647,0,232,39771.4510648148,2008-11-19,10:49:32
39.972412,116.327634,0,233,39771.4510763889,2008-11-19,10:49:33
39.972278,116.327645,0,234,39771.451087963,2008-11-19,10:49:34
39.972146,116.327646,0,235,39771.451099537,2008-11-19,10:49:35
39.971998,116.327665,0,236,39771.4511111111,2008-11-19,10:49:36
39.971858,116.327684,0,238,39771.4511226852,2008-11-19,10:49:37
39.971715,116.327703,0,239,39771.4511342593,2008-11-19,10:49:38
39.971564,116.327705,0,239,39771.4511458333,2008-11-19,10:49:39
39.971412,116.327726,0,240,39771.4511574074,2008-11-19,10:49:40
39.971262,116.327742,0,241,39771.4511689815,2008-11-19,10:49:41
39.97112,116.327759,0,242,39771.4511805556,2008-11-19,10:49:42
39.970977,116.32777,0,243,39771.4511921296,2008-11-19,10:49:43
39.970841,116.327775,0,244,39771.4512037037,2008-11-19,10:49:44
39.970702,116.327785,0,245,39771.4512152778,2008-11-19,10:49:45
39.970573,116.327786,0,246,39771.4512268519,2008-11-19,10:49:46
39.970436,116.327789,0,247,39771.4512384259,2008-11-19,10:49:47
39.970305,116.327805,0,248,39771.45125,2008-11-19,10:49:48
39.970176,116.327808,0,249,39771.4512615741,2008-11-19,10:49:49
39.970054,116.327817,0,249,39771.4512731481,2008-11-19,10:49:50
39.969939,116.327821,0,249,39771.4512847222,2008-11-19,10:49:51
39.969845,116.327839,0,249,39771.4512962963,2008-11-19,10:49:52
39.969755,116.327847,0,250,39771.4513078704,2008-11-19,10:49:53
39.96961,116.327871,0,251,39771.4513310185,2008-11-19,10:49:55
39.969498,116.327893,0,252,39771.4513541667,2008-11-19,10:49:57
39.9694,116.327905,0,253,39771.4513773148,2008-11-19,10:49:59
39.969266,116.327911,0,254,39771.451400463,2008-11-19,10:50:01
39.969096,116.32793,0,254,39771.4514236111,2008-11-19,10:50:03
39.968915,116.327942,0,254,39771.4514467593,2008-11-19,10:50:05
39.968812,116.327964,0,254,39771.4514583333,2008-11-19,10:50:06
39.968638,116.32799,0,254,39771.4514814815,2008-11-19,10:50:08
39.968474,116.32801,0,254,39771.4515046296,2008-11-19,10:50:10
39.968307,116.328037,0,254,39771.4515277778,2008-11-19,10:50:12
39.968216,116.328053,0,253,39771.4515393519,2008-11-19,10:50:13
39.968037,116.328089,0,252,39771.4515625,2008-11-19,10:50:15
39.967947,116.328105,0,252,39771.4515740741,2008-11-19,10:50:16
39.967781,116.32813,0,251,39771.4515972222,2008-11-19,10:50:18
39.967632,116.328152,0,251,39771.4516203704,2008-11-19,10:50:20
39.967512,116.328158,0,252,39771.4516435185,2008-11-19,10:50:22
39.967419,116.328158,0,254,39771.4516666667,2008-11-19,10:50:24
39.967286,116.328149,0,258,39771.4517013889,2008-11-19,10:50:27
39.967157,116.328159,0,261,39771.4517361111,2008-11-19,10:50:30
39.967132,116.328152,0,264,39771.4517939815,2008-11-19,10:50:35
39.967142,116.32814,0,263,39771.4518518519,2008-11-19,10:50:40
39.967144,116.328145,0,263,39771.4519097222,2008-11-19,10:50:45
39.967143,116.328145,0,263,39771.4519675926,2008-11-19,10:50:50
39.967143,116.328145,0,263,39771.4520023148,2008-11-19,10:50:53
39.967137,116.32815,0,263,39771.452025463,2008-11-19,10:50:55
39.967113,116.328114,0,261,39771.4520833333,2008-11-19,10:51:00
39.967107,116.328105,0,260,39771.4521412037,2008-11-19,10:51:05
39.967095,116.328108,0,260,39771.4521990741,2008-11-19,10:51:10
39.967076,116.328117,0,260,39771.4522569444,2008-11-19,10:51:15
39.967054,116.328133,0,260,39771.4523148148,2008-11-19,10:51:20
39.96704,116.328154,0,260,39771.4523726852,2008-11-19,10:51:25
39.967039,116.328154,0,261,39771.4524305556,2008-11-19,10:51:30
39.967039,116.328154,0,261,39771.4524652778,2008-11-19,10:51:33
39.967038,116.328156,0,261,39771.4524884259,2008-11-19,10:51:35
39.967028,116.328168,0,261,39771.4525462963,2008-11-19,10:51:40
39.967023,116.32817,0,261,39771.4526041667,2008-11-19,10:51:45
39.967022,116.328165,0,261,39771.452662037,2008-11-19,10:51:50
39.967022,116.328164,0,261,39771.4527199074,2008-11-19,10:51:55
39.967022,116.328164,0,261,39771.4527546296,2008-11-19,10:51:58
39.967021,116.328165,0,260,39771.4527777778,2008-11-19,10:52:00
39.967027,116.328154,0,260,39771.4528356481,2008-11-19,10:52:05
39.967025,116.328156,0,260,39771.4528935185,2008-11-19,10:52:10
39.96702,116.328159,0,260,39771.4529513889,2008-11-19,10:52:15
39.96702,116.32816,0,260,39771.4530092593,2008-11-19,10:52:20
39.96702,116.32816,0,260,39771.4530439815,2008-11-19,10:52:23
39.967021,116.328156,0,259,39771.4530671296,2008-11-19,10:52:25
39.966903,116.328118,0,254,39771.453125,2008-11-19,10:52:30
39.96681,116.32807,0,250,39771.4531481481,2008-11-19,10:52:32
39.966708,116.328022,0,247,39771.4531712963,2008-11-19,10:52:34
39.966582,116.32802,0,243,39771.4531944444,2008-11-19,10:52:36
39.966444,116.328033,0,238,39771.4532175926,2008-11-19,10:52:38
39.966288,116.328054,0,238,39771.4532407407,2008-11-19,10:52:40
39.966196,116.328054,0,237,39771.4532523148,2008-11-19,10:52:41
39.966096,116.32806,0,236,39771.4532638889,2008-11-19,10:52:42
39.965988,116.32807,0,236,39771.453275463,2008-11-19,10:52:43
39.965883,116.328079,0,235,39771.453287037,2008-11-19,10:52:44
39.965769,116.328094,0,234,39771.4532986111,2008-11-19,10:52:45
39.965648,116.328108,0,233,39771.4533101852,2008-11-19,10:52:46
39.965529,116.328117,0,231,39771.4533217593,2008-11-19,10:52:47
39.965406,116.32814,0,226,39771.4533333333,2008-11-19,10:52:48
39.965289,116.328151,0,221,39771.4533449074,2008-11-19,10:52:49
39.965167,116.328162,0,215,39771.4533564815,2008-11-19,10:52:50
39.965046,116.328173,0,212,39771.4533680556,2008-11-19,10:52:51
39.964919,116.328185,0,204,39771.4533796296,2008-11-19,10:52:52
39.964792,116.328196,0,201,39771.4533912037,2008-11-19,10:52:53
39.964674,116.3282,0,199,39771.4534027778,2008-11-19,10:52:54
39.964545,116.328208,0,196,39771.4534143518,2008-11-19,10:52:55
39.964421,116.328215,0,194,39771.4534259259,2008-11-19,10:52:56
39.964288,116.328226,0,192,39771.4534375,2008-11-19,10:52:57
39.964153,116.328237,0,189,39771.4534490741,2008-11-19,10:52:58
39.964018,116.328249,0,188,39771.4534606481,2008-11-19,10:52:59
39.963887,116.328259,0,189,39771.4534722222,2008-11-19,10:53:00
39.963752,116.328276,0,188,39771.4534837963,2008-11-19,10:53:01
39.96362,116.328286,0,186,39771.4534953704,2008-11-19,10:53:02
39.963492,116.328301,0,182,39771.4535069444,2008-11-19,10:53:03
39.963361,116.328315,0,181,39771.4535185185,2008-11-19,10:53:04
39.963228,116.328327,0,179,39771.4535300926,2008-11-19,10:53:05
39.963094,116.328343,0,177,39771.4535416667,2008-11-19,10:53:06
39.962964,116.328354,0,175,39771.4535532407,2008-11-19,10:53:07
39.962837,116.328367,0,174,39771.4535648148,2008-11-19,10:53:08
39.962718,116.328378,0,169,39771.4535763889,2008-11-19,10:53:09
39.962599,116.328392,0,168,39771.453587963,2008-11-19,10:53:10
39.962483,116.328408,0,169,39771.453599537,2008-11-19,10:53:11
39.962372,116.328429,0,174,39771.4536111111,2008-11-19,10:53:12
39.962253,116.328434,0,171,39771.4536226852,2008-11-19,10:53:13
39.962141,116.328444,0,171,39771.4536342593,2008-11-19,10:53:14
39.962027,116.328457,0,168,39771.4536458333,2008-11-19,10:53:15
39.961917,116.328473,0,168,39771.4536574074,2008-11-19,10:53:16
39.961803,116.328511,0,177,39771.4536689815,2008-11-19,10:53:17
39.961689,116.32853,0,176,39771.4536805556,2008-11-19,10:53:18
39.96158,116.328547,0,176,39771.4536921296,2008-11-19,10:53:19
39.961467,116.328562,0,176,39771.4537037037,2008-11-19,10:53:20
39.961357,116.328585,0,179,39771.4537152778,2008-11-19,10:53:21
39.961244,116.328612,0,182,39771.4537268518,2008-11-19,10:53:22
39.961133,116.328604,0,181,39771.4537384259,2008-11-19,10:53:23
39.96101,116.328614,0,186,39771.45375,2008-11-19,10:53:24
39.960871,116.328633,0,190,39771.4537615741,2008-11-19,10:53:25
39.960734,116.328633,0,197,39771.4537731481,2008-11-19,10:53:26
39.960592,116.328655,0,202,39771.4537847222,2008-11-19,10:53:27
39.96046,116.328682,0,205,39771.4537962963,2008-11-19,10:53:28
39.960316,116.328705,0,204,39771.4538078704,2008-11-19,10:53:29
39.960168,116.328724,0,209,39771.4538194444,2008-11-19,10:53:30
39.960001,116.32874,0,214,39771.4538310185,2008-11-19,10:53:31
39.959843,116.328751,0,210,39771.4538425926,2008-11-19,10:53:32
39.959679,116.328769,0,212,39771.4538541667,2008-11-19,10:53:33
39.959527,116.328787,0,210,39771.4538657407,2008-11-19,10:53:34
39.959374,116.328805,0,210,39771.4538773148,2008-11-19,10:53:35
39.959226,116.328821,0,211,39771.4538888889,2008-11-19,10:53:36
39.959087,116.328833,0,210,39771.453900463,2008-11-19,10:53:37
39.958947,116.328848,0,211,39771.453912037,2008-11-19,10:53:38
39.958821,116.328864,0,210,39771.4539236111,2008-11-19,10:53:39
39.958702,116.32888,0,210,39771.4539351852,2008-11-19,10:53:40
39.958583,116.3289,0,210,39771.4539467593,2008-11-19,10:53:41
39.958465,116.328916,0,210,39771.4539583333,2008-11-19,10:53:42
39.958307,116.328924,0,210,39771.4539814815,2008-11-19,10:53:44
39.958178,116.328937,0,208,39771.4540046296,2008-11-19,10:53:46
39.958081,116.328937,0,209,39771.4540277778,2008-11-19,10:53:48
39.957982,116.328918,0,214,39771.4540625,2008-11-19,10:53:51
39.957901,116.32894,0,228,39771.4540856481,2008-11-19,10:53:53
39.957805,116.328934,0,231,39771.4541087963,2008-11-19,10:53:55
39.957671,116.32892,0,232,39771.4541435185,2008-11-19,10:53:58
39.957571,116.328912,0,237,39771.4541782407,2008-11-19,10:54:01
39.957477,116.328927,0,241,39771.454212963,2008-11-19,10:54:04
39.95737,116.328942,0,249,39771.4542476852,2008-11-19,10:54:07
39.957279,116.32894,0,248,39771.4542824074,2008-11-19,10:54:10
39.957249,116.328898,0,249,39771.4543402778,2008-11-19,10:54:15
39.957257,116.328879,0,251,39771.4543981481,2008-11-19,10:54:20
39.957257,116.328879,0,251,39771.4544328704,2008-11-19,10:54:23
39.957256,116.328879,0,252,39771.4544560185,2008-11-19,10:54:25
39.957267,116.328877,0,254,39771.4545138889,2008-11-19,10:54:30
39.957282,116.328875,0,256,39771.4545717593,2008-11-19,10:54:35
39.957282,116.328875,0,256,39771.4546064815,2008-11-19,10:54:38
39.957287,116.328874,0,260,39771.4546296296,2008-11-19,10:54:40
39.95727,116.328874,0,261,39771.4546875,2008-11-19,10:54:45
39.957257,116.328874,0,262,39771.4547453704,2008-11-19,10:54:50
39.957255,116.328874,0,262,39771.4548032407,2008-11-19,10:54:55
39.957255,116.328874,0,262,39771.454837963,2008-11-19,10:54:58
39.957259,116.328873,0,263,39771.4548611111,2008-11-19,10:55:00
39.957276,116.328872,0,264,39771.4549189815,2008-11-19,10:55:05
39.957258,116.328873,0,264,39771.4549768518,2008-11-19,10:55:10
39.957245,116.328873,0,263,39771.4550347222,2008-11-19,10:55:15
39.95725,116.328874,0,262,39771.4550925926,2008-11-19,10:55:20
39.95725,116.328874,0,262,39771.4551273148,2008-11-19,10:55:23
39.957253,116.328874,0,262,39771.455150463,2008-11-19,10:55:25
39.95717,116.328885,0,261,39771.4552083333,2008-11-19,10:55:30
39.957069,116.328923,0,259,39771.4552314815,2008-11-19,10:55:32
39.956937,116.328942,0,256,39771.4552546296,2008-11-19,10:55:34
39.9568,116.328935,0,252,39771.4552777778,2008-11-19,10:55:36
39.956616,116.328974,0,244,39771.4553009259,2008-11-19,10:55:38
39.956517,116.328987,0,240,39771.4553125,2008-11-19,10:55:39
39.956415,116.329019,0,239,39771.4553240741,2008-11-19,10:55:40
39.956308,116.329041,0,239,39771.4553356481,2008-11-19,10:55:41
39.956214,116.329063,0,238,39771.4553472222,2008-11-19,10:55:42
39.956123,116.329086,0,238,39771.4553587963,2008-11-19,10:55:43
39.95603,116.329109,0,238,39771.4553703704,2008-11-19,10:55:44
39.955854,116.329131,0,236,39771.4553935185,2008-11-19,10:55:46
39.955679,116.329159,0,237,39771.4554166667,2008-11-19,10:55:48
39.955587,116.329178,0,235,39771.4554282407,2008-11-19,10:55:49
39.955493,116.329196,0,234,39771.4554398148,2008-11-19,10:55:50
39.955402,116.32921,0,233,39771.4554513889,2008-11-19,10:55:51
39.955297,116.329267,0,234,39771.455462963,2008-11-19,10:55:52
39.955129,116.32933,0,238,39771.4554861111,2008-11-19,10:55:54
39.954973,116.329393,0,239,39771.4555092593,2008-11-19,10:55:56
39.95485,116.329414,0,237,39771.4555324074,2008-11-19,10:55:58
39.9547,116.329434,0,235,39771.4555555556,2008-11-19,10:56:00
39.954543,116.329459,0,233,39771.4555787037,2008-11-19,10:56:02
39.954406,116.329513,0,235,39771.4555902778,2008-11-19,10:56:03
39.954232,116.329549,0,236,39771.4556134259,2008-11-19,10:56:05
39.954058,116.329553,0,245,39771.4556365741,2008-11-19,10:56:07
39.953911,116.329563,0,246,39771.4556597222,2008-11-19,10:56:09
39.953771,116.329569,0,248,39771.4556828704,2008-11-19,10:56:11
39.953634,116.329579,0,248,39771.4557060185,2008-11-19,10:56:13
39.953475,116.329591,0,252,39771.4557291667,2008-11-19,10:56:15
39.953288,116.329609,0,253,39771.4557523148,2008-11-19,10:56:17
39.953175,116.329562,0,255,39771.455775463,2008-11-19,10:56:19
39.953091,116.329506,0,260,39771.4557986111,2008-11-19,10:56:21
39.952929,116.329515,0,261,39771.4558217593,2008-11-19,10:56:23
39.952763,116.32952,0,260,39771.4558449074,2008-11-19,10:56:25
39.952614,116.329529,0,258,39771.4558680556,2008-11-19,10:56:27
39.95248,116.329531,0,257,39771.4558912037,2008-11-19,10:56:29
39.952324,116.329539,0,254,39771.4559143518,2008-11-19,10:56:31
39.952144,116.329568,0,255,39771.4559375,2008-11-19,10:56:33
39.952042,116.329613,0,254,39771.4559490741,2008-11-19,10:56:34
39.951836,116.329627,0,254,39771.4559722222,2008-11-19,10:56:36
39.951684,116.329619,0,261,39771.4559953704,2008-11-19,10:56:38
39.951591,116.329635,0,257,39771.4560069444,2008-11-19,10:56:39
39.951459,116.329637,0,249,39771.4560300926,2008-11-19,10:56:41
39.951298,116.32968,0,253,39771.4560648148,2008-11-19,10:56:44
39.951207,116.329725,0,256,39771.456087963,2008-11-19,10:56:46
39.951121,116.329759,0,253,39771.4561226852,2008-11-19,10:56:49
39.951071,116.329714,0,243,39771.4561805556,2008-11-19,10:56:54
39.951061,116.329703,0,239,39771.4562384259,2008-11-19,10:56:59
39.951061,116.329703,0,239,39771.4562731481,2008-11-19,10:57:02
39.95106,116.329702,0,237,39771.4562962963,2008-11-19,10:57:04
39.951068,116.32969,0,235,39771.4563541667,2008-11-19,10:57:09
39.951062,116.329689,0,234,39771.456412037,2008-11-19,10:57:14
39.951062,116.329689,0,234,39771.4564467593,2008-11-19,10:57:17
39.951067,116.329689,0,232,39771.4564699074,2008-11-19,10:57:19
39.951088,116.329682,0,231,39771.4565277778,2008-11-19,10:57:24
39.951094,116.329675,0,230,39771.4565856481,2008-11-19,10:57:29
39.951094,116.329675,0,230,39771.4566203704,2008-11-19,10:57:32
39.951098,116.329675,0,229,39771.4566435185,2008-11-19,10:57:34
39.951118,116.329689,0,229,39771.4567013889,2008-11-19,10:57:39
39.951104,116.329732,0,219,39771.4567592593,2008-11-19,10:57:44
39.951102,116.329797,0,216,39771.4568171296,2008-11-19,10:57:49
39.951067,116.329868,0,209,39771.456875,2008-11-19,10:57:54
39.951056,116.329983,0,200,39771.4569328704,2008-11-19,10:57:59
39.950984,116.330053,0,199,39771.4569907407,2008-11-19,10:58:04
39.950948,116.330082,0,195,39771.4570486111,2008-11-19,10:58:09
39.950915,116.330118,0,196,39771.4571064815,2008-11-19,10:58:14
39.950827,116.33017,0,196,39771.4571643519,2008-11-19,10:58:19
39.950785,116.330198,0,195,39771.4572222222,2008-11-19,10:58:24
39.950713,116.330219,0,192,39771.4572800926,2008-11-19,10:58:29
39.950645,116.330241,0,196,39771.457337963,2008-11-19,10:58:34
39.950573,116.330261,0,197,39771.4573958333,2008-11-19,10:58:39
39.950492,116.330258,0,198,39771.4574537037,2008-11-19,10:58:44
39.95042,116.33027,0,203,39771.4575115741,2008-11-19,10:58:49
39.950352,116.330299,0,202,39771.4575694444,2008-11-19,10:58:54
39.950271,116.330323,0,202,39771.4576273148,2008-11-19,10:58:59
39.950197,116.330349,0,200,39771.4576851852,2008-11-19,10:59:04
39.950148,116.330389,0,199,39771.4577430556,2008-11-19,10:59:09
39.950131,116.330472,0,204,39771.4578009259,2008-11-19,10:59:14
39.95011,116.330519,0,211,39771.4578587963,2008-11-19,10:59:19
39.9501,116.330586,0,208,39771.4579166667,2008-11-19,10:59:24
39.950123,116.330633,0,202,39771.457974537,2008-11-19,10:59:29
39.950185,116.33072,0,201,39771.4580092593,2008-11-19,10:59:32
39.950228,116.330816,0,207,39771.4580671296,2008-11-19,10:59:37
39.9502,116.330876,0,211,39771.458125,2008-11-19,10:59:42
39.950199,116.330935,0,218,39771.4581828704,2008-11-19,10:59:47
39.950216,116.330993,0,223,39771.4582407407,2008-11-19,10:59:52
39.950253,116.331105,0,228,39771.4582986111,2008-11-19,10:59:57
39.950263,116.331186,0,232,39771.4583564815,2008-11-19,11:00:02
39.950274,116.331223,0,235,39771.4584143519,2008-11-19,11:00:07
39.950281,116.331309,0,235,39771.4584722222,2008-11-19,11:00:12
39.950292,116.331361,0,242,39771.4585300926,2008-11-19,11:00:17
39.950273,116.331439,0,238,39771.458587963,2008-11-19,11:00:22
39.950271,116.331552,0,235,39771.4586458333,2008-11-19,11:00:27
39.950262,116.331639,0,236,39771.4587037037,2008-11-19,11:00:32
39.950291,116.33175,0,235,39771.4587615741,2008-11-19,11:00:37
39.950273,116.331765,0,236,39771.4588194444,2008-11-19,11:00:42
39.950273,116.331765,0,236,39771.4588541667,2008-11-19,11:00:45
39.950274,116.331769,0,237,39771.4588773148,2008-11-19,11:00:47
39.950242,116.331838,0,237,39771.4589351852,2008-11-19,11:00:52
39.950249,116.331889,0,233,39771.4589930556,2008-11-19,11:00:57
39.950249,116.331889,0,233,39771.4590277778,2008-11-19,11:01:00
39.950253,116.331893,0,234,39771.4590509259,2008-11-19,11:01:02
39.950249,116.332017,0,217,39771.4590740741,2008-11-19,11:01:04
39.950276,116.332181,0,225,39771.4591087963,2008-11-19,11:01:07
39.95031,116.332292,0,228,39771.4591550926,2008-11-19,11:01:11
39.950371,116.33239,0,222,39771.4591782407,2008-11-19,11:01:13
39.950433,116.332493,0,227,39771.4592361111,2008-11-19,11:01:18
39.950418,116.332499,0,224,39771.4592939815,2008-11-19,11:01:23
39.950428,116.332486,0,219,39771.4593518519,2008-11-19,11:01:28
39.950482,116.332469,0,219,39771.4594097222,2008-11-19,11:01:33
39.950526,116.332467,0,222,39771.4594675926,2008-11-19,11:01:38
39.95059,116.332471,0,223,39771.459525463,2008-11-19,11:01:43
39.950706,116.332459,0,219,39771.4595717593,2008-11-19,11:01:47
39.950796,116.332443,0,219,39771.4596296296,2008-11-19,11:01:52
39.950842,116.33243,0,220,39771.4596875,2008-11-19,11:01:57
39.950894,116.332404,0,218,39771.4597453704,2008-11-19,11:02:02
39.950942,116.332365,0,213,39771.4598032407,2008-11-19,11:02:07
39.950986,116.332337,0,213,39771.4598611111,2008-11-19,11:02:12
39.951029,116.332319,0,216,39771.4599189815,2008-11-19,11:02:17
39.951057,116.33231,0,214,39771.4599768519,2008-11-19,11:02:22
39.951092,116.332315,0,208,39771.4600347222,2008-11-19,11:02:27
39.951131,116.3323,0,206,39771.4600925926,2008-11-19,11:02:32
39.951151,116.332284,0,208,39771.460150463,2008-11-19,11:02:37
39.951151,116.332284,0,208,39771.4601851852,2008-11-19,11:02:40
39.951154,116.332284,0,210,39771.4602083333,2008-11-19,11:02:42
39.951163,116.332112,0,206,39771.4602430556,2008-11-19,11:02:45
39.951207,116.33204,0,188,39771.4603009259,2008-11-19,11:02:50
39.951208,116.33204,0,188,39771.4603587963,2008-11-19,11:02:55
39.951213,116.33204,0,188,39771.4604166667,2008-11-19,11:03:00
39.951213,116.332041,0,188,39771.460474537,2008-11-19,11:03:05
39.951213,116.332041,0,188,39771.4605324074,2008-11-19,11:03:10
39.951213,116.332041,0,188,39771.4605671296,2008-11-19,11:03:13
39.951216,116.33204,0,187,39771.4605902778,2008-11-19,11:03:15
39.951227,116.332005,0,186,39771.4606481481,2008-11-19,11:03:20
39.951238,116.331944,0,186,39771.4607060185,2008-11-19,11:03:25
39.951236,116.331907,0,183,39771.4607638889,2008-11-19,11:03:30
39.95123,116.331856,0,184,39771.4608217593,2008-11-19,11:03:35
39.951229,116.331805,0,179,39771.4608796296,2008-11-19,11:03:40
39.951218,116.331763,0,178,39771.4609375,2008-11-19,11:03:45
39.951218,116.331736,0,176,39771.4609953704,2008-11-19,11:03:50
39.951215,116.331704,0,170,39771.4610532407,2008-11-19,11:03:55
39.951212,116.331678,0,161,39771.4611111111,2008-11-19,11:04:00
39.95116,116.332002,0,126,39771.5430555556,2008-11-19,13:02:00
39.951141,116.332066,0,127,39771.5431134259,2008-11-19,13:02:05
39.951154,116.332127,0,130,39771.5431712963,2008-11-19,13:02:10
39.951176,116.332189,0,134,39771.5432291667,2008-11-19,13:02:15
39.951185,116.332234,0,137,39771.543287037,2008-11-19,13:02:20
39.95117,116.332275,0,139,39771.5433449074,2008-11-19,13:02:25
39.951142,116.332301,0,139,39771.5434027778,2008-11-19,13:02:30
39.951103,116.332319,0,142,39771.5434606481,2008-11-19,13:02:35
39.951084,116.332335,0,146,39771.5435185185,2008-11-19,13:02:40
39.951062,116.332351,0,149,39771.5435763889,2008-11-19,13:02:45
39.95104,116.332359,0,153,39771.5436342593,2008-11-19,13:02:50
39.951001,116.332389,0,156,39771.5436921296,2008-11-19,13:02:55
39.950942,116.332387,0,154,39771.54375,2008-11-19,13:03:00
39.950886,116.332405,0,150,39771.5438078704,2008-11-19,13:03:05
39.950821,116.332403,0,145,39771.5438657407,2008-11-19,13:03:10
39.950776,116.332425,0,147,39771.5439236111,2008-11-19,13:03:15
39.950736,116.332451,0,145,39771.5439814815,2008-11-19,13:03:20
39.950699,116.332454,0,141,39771.5440393519,2008-11-19,13:03:25
39.950662,116.332458,0,140,39771.5440972222,2008-11-19,13:03:30
39.950609,116.332474,0,139,39771.5441550926,2008-11-19,13:03:35
39.950558,116.332479,0,135,39771.544212963,2008-11-19,13:03:40
39.950504,116.332489,0,134,39771.5442708333,2008-11-19,13:03:45
39.950444,116.33253,0,136,39771.5443287037,2008-11-19,13:03:50
39.950415,116.33255,0,137,39771.5443865741,2008-11-19,13:03:55
39.950375,116.332549,0,137,39771.5444444444,2008-11-19,13:04:00
39.950333,116.332516,0,137,39771.5445023148,2008-11-19,13:04:05
39.950295,116.332476,0,137,39771.5445601852,2008-11-19,13:04:10
39.950286,116.332389,0,139,39771.5446180556,2008-11-19,13:04:15
39.950278,116.332317,0,139,39771.5446759259,2008-11-19,13:04:20
39.950272,116.332237,0,139,39771.5447337963,2008-11-19,13:04:25
39.950254,116.332185,0,139,39771.5447916667,2008-11-19,13:04:30
39.950243,116.33211,0,135,39771.544849537,2008-11-19,13:04:35
39.950204,116.332056,0,130,39771.5449074074,2008-11-19,13:04:40
39.950186,116.332005,0,126,39771.5449652778,2008-11-19,13:04:45
39.950184,116.331927,0,124,39771.5450231481,2008-11-19,13:04:50
39.950165,116.33187,0,125,39771.5450810185,2008-11-19,13:04:55
39.95016,116.33182,0,129,39771.5451388889,2008-11-19,13:05:00
39.950153,116.331754,0,131,39771.5451967593,2008-11-19,13:05:05
39.950155,116.331704,0,135,39771.5452546296,2008-11-19,13:05:10
39.950151,116.331606,0,137,39771.5453125,2008-11-19,13:05:15
39.95015,116.331524,0,135,39771.5453703704,2008-11-19,13:05:20
39.95011,116.331457,0,131,39771.5454282407,2008-11-19,13:05:25
39.950064,116.331412,0,132,39771.5454861111,2008-11-19,13:05:30
39.950035,116.331371,0,134,39771.5455439815,2008-11-19,13:05:35
39.950001,116.331323,0,134,39771.5456018519,2008-11-19,13:05:40
39.949971,116.331264,0,133,39771.5456597222,2008-11-19,13:05:45
39.949962,116.331232,0,130,39771.5457175926,2008-11-19,13:05:50
39.949957,116.331225,0,130,39771.545775463,2008-11-19,13:05:55
39.949952,116.331221,0,130,39771.5458333333,2008-11-19,13:06:00
39.949952,116.331221,0,130,39771.5458680556,2008-11-19,13:06:03
39.94995,116.331214,0,129,39771.5458912037,2008-11-19,13:06:05
39.949954,116.331205,0,129,39771.5459490741,2008-11-19,13:06:10
39.949962,116.331193,0,129,39771.5460069444,2008-11-19,13:06:15
39.949998,116.33115,0,128,39771.5460648148,2008-11-19,13:06:20
39.950018,116.331141,0,128,39771.5461226852,2008-11-19,13:06:25
39.950038,116.331128,0,128,39771.5461805556,2008-11-19,13:06:30
39.950046,116.331092,0,127,39771.5462384259,2008-11-19,13:06:35
39.950066,116.331099,0,127,39771.5462962963,2008-11-19,13:06:40
39.950072,116.33111,0,127,39771.5463541667,2008-11-19,13:06:45
39.950069,116.331102,0,126,39771.546412037,2008-11-19,13:06:50
39.950069,116.331102,0,126,39771.5464467593,2008-11-19,13:06:53
39.950067,116.331101,0,126,39771.5464699074,2008-11-19,13:06:55
39.950064,116.33111,0,126,39771.5465277778,2008-11-19,13:07:00
39.950065,116.331126,0,125,39771.5465856481,2008-11-19,13:07:05
39.950063,116.33114,0,125,39771.5466435185,2008-11-19,13:07:10
39.95006,116.331151,0,125,39771.5467013889,2008-11-19,13:07:15
39.950055,116.331163,0,124,39771.5467592593,2008-11-19,13:07:20
39.95005,116.331175,0,124,39771.5468171296,2008-11-19,13:07:25
39.950044,116.331186,0,124,39771.546875,2008-11-19,13:07:30
39.950035,116.331193,0,123,39771.5469328704,2008-11-19,13:07:35
39.950026,116.3312,0,123,39771.5469907407,2008-11-19,13:07:40
39.950026,116.3312,0,123,39771.547025463,2008-11-19,13:07:43
39.950018,116.331204,0,122,39771.5470486111,2008-11-19,13:07:45
39.950046,116.331212,0,122,39771.5471064815,2008-11-19,13:07:50
39.950072,116.331194,0,122,39771.5471643518,2008-11-19,13:07:55
39.950073,116.331183,0,121,39771.5472222222,2008-11-19,13:08:00
39.95008,116.33117,0,121,39771.5472800926,2008-11-19,13:08:05
39.95008,116.33117,0,121,39771.5473148148,2008-11-19,13:08:08
39.950087,116.331163,0,121,39771.547337963,2008-11-19,13:08:10
39.950092,116.331153,0,120,39771.5473958333,2008-11-19,13:08:15
39.950096,116.331144,0,120,39771.5474537037,2008-11-19,13:08:20
39.95008,116.331122,0,119,39771.5475115741,2008-11-19,13:08:25
39.950053,116.331134,0,119,39771.5475694444,2008-11-19,13:08:30
39.950005,116.331197,0,119,39771.5476273148,2008-11-19,13:08:35
39.949961,116.331224,0,118,39771.5476851852,2008-11-19,13:08:40
39.949982,116.331216,0,118,39771.5477430556,2008-11-19,13:08:45
39.950002,116.33118,0,117,39771.5478009259,2008-11-19,13:08:50
39.950018,116.331184,0,117,39771.5478587963,2008-11-19,13:08:55
39.950012,116.331196,0,116,39771.5479166667,2008-11-19,13:09:00
39.950015,116.331208,0,115,39771.547974537,2008-11-19,13:09:05
39.95006,116.331159,0,115,39771.5480324074,2008-11-19,13:09:10
39.950059,116.331179,0,114,39771.5480902778,2008-11-19,13:09:15
39.950041,116.331199,0,111,39771.5481481481,2008-11-19,13:09:20
39.950036,116.331222,0,108,39771.5482060185,2008-11-19,13:09:25
39.950045,116.331204,0,111,39771.5482638889,2008-11-19,13:09:30
39.950045,116.331204,0,111,39771.5482986111,2008-11-19,13:09:33
39.950046,116.3312,0,111,39771.5483217593,2008-11-19,13:09:35
39.950034,116.331186,0,114,39771.5483796296,2008-11-19,13:09:40
39.950034,116.331186,0,114,39771.5484143518,2008-11-19,13:09:43
39.950039,116.331188,0,114,39771.5484375,2008-11-19,13:09:45
39.950025,116.331221,0,115,39771.5484953704,2008-11-19,13:09:50
39.950025,116.331221,0,115,39771.5485300926,2008-11-19,13:09:53
39.950025,116.33122,0,114,39771.5485532407,2008-11-19,13:09:55
39.950006,116.331212,0,115,39771.5486111111,2008-11-19,13:10:00
39.949996,116.331177,0,114,39771.5486689815,2008-11-19,13:10:05
39.95,116.331147,0,117,39771.5487268518,2008-11-19,13:10:10
39.949988,116.331135,0,122,39771.5487847222,2008-11-19,13:10:15
39.949978,116.331116,0,126,39771.5488425926,2008-11-19,13:10:20
39.949968,116.331103,0,127,39771.548900463,2008-11-19,13:10:25
39.949974,116.331019,0,131,39771.5489583333,2008-11-19,13:10:30
39.949968,116.330937,0,138,39771.5490162037,2008-11-19,13:10:35
39.949958,116.330838,0,140,39771.5490740741,2008-11-19,13:10:40
39.949958,116.330752,0,136,39771.5491319444,2008-11-19,13:10:45
39.949949,116.330705,0,139,39771.5491898148,2008-11-19,13:10:50
39.949954,116.330662,0,143,39771.5492476852,2008-11-19,13:10:55
39.949996,116.330619,0,145,39771.5493055556,2008-11-19,13:11:00
39.950054,116.330552,0,149,39771.5493634259,2008-11-19,13:11:05
39.950102,116.330519,0,152,39771.5494212963,2008-11-19,13:11:10
39.95013,116.330482,0,152,39771.5494791667,2008-11-19,13:11:15
39.950125,116.330473,0,156,39771.549537037,2008-11-19,13:11:20
39.950206,116.330416,0,166,39771.5495949074,2008-11-19,13:11:25
39.950239,116.330378,0,173,39771.5496527778,2008-11-19,13:11:30
39.950237,116.330365,0,188,39771.5497106481,2008-11-19,13:11:35
39.95026,116.330334,0,195,39771.5497685185,2008-11-19,13:11:40
39.950325,116.330297,0,200,39771.5498263889,2008-11-19,13:11:45
39.950394,116.330253,0,205,39771.5498842593,2008-11-19,13:11:50
39.950473,116.330207,0,210,39771.5499421296,2008-11-19,13:11:55
39.950592,116.330217,0,202,39771.55,2008-11-19,13:12:00
39.950677,116.330199,0,199,39771.5500578704,2008-11-19,13:12:05
39.95075,116.330151,0,197,39771.5501157407,2008-11-19,13:12:10
39.950807,116.330139,0,192,39771.5501736111,2008-11-19,13:12:15
39.950832,116.33013,0,190,39771.5502314815,2008-11-19,13:12:20
39.950866,116.330121,0,181,39771.5502893519,2008-11-19,13:12:25
39.950899,116.330118,0,178,39771.5503472222,2008-11-19,13:12:30
39.950954,116.330109,0,173,39771.5504050926,2008-11-19,13:12:35
39.951018,116.330092,0,170,39771.550462963,2008-11-19,13:12:40
39.951056,116.330085,0,169,39771.5505208333,2008-11-19,13:12:45
39.951132,116.330074,0,165,39771.5505787037,2008-11-19,13:12:50
39.951193,116.330079,0,163,39771.5506365741,2008-11-19,13:12:55
39.951244,116.33006,0,161,39771.5506944444,2008-11-19,13:13:00
39.951288,116.330033,0,165,39771.5507523148,2008-11-19,13:13:05
39.951321,116.33001,0,174,39771.5508101852,2008-11-19,13:13:10
39.951355,116.330008,0,176,39771.5508680556,2008-11-19,13:13:15
39.951398,116.330005,0,179,39771.5509259259,2008-11-19,13:13:20
39.951425,116.330005,0,181,39771.5509837963,2008-11-19,13:13:25
39.951493,116.329979,0,177,39771.5510416667,2008-11-19,13:13:30
39.951551,116.329972,0,173,39771.551099537,2008-11-19,13:13:35
39.951596,116.329954,0,176,39771.5511574074,2008-11-19,13:13:40
39.951649,116.329954,0,172,39771.5512152778,2008-11-19,13:13:45
39.951713,116.32995,0,175,39771.5512731481,2008-11-19,13:13:50
39.951753,116.329935,0,176,39771.5513310185,2008-11-19,13:13:55
39.951811,116.329935,0,177,39771.5513888889,2008-11-19,13:14:00
39.951863,116.329947,0,180,39771.5514467593,2008-11-19,13:14:05
39.951918,116.329922,0,181,39771.5515046296,2008-11-19,13:14:10
39.951969,116.329916,0,180,39771.5515625,2008-11-19,13:14:15
39.952036,116.329889,0,182,39771.5516203704,2008-11-19,13:14:20
39.952096,116.329909,0,186,39771.5516782407,2008-11-19,13:14:25
39.95214,116.329902,0,187,39771.5517361111,2008-11-19,13:14:30
39.952196,116.329879,0,187,39771.5517939815,2008-11-19,13:14:35
39.952248,116.329858,0,190,39771.5518518519,2008-11-19,13:14:40
39.952338,116.329857,0,190,39771.5519097222,2008-11-19,13:14:45
39.952402,116.329844,0,186,39771.5519675926,2008-11-19,13:14:50
39.952457,116.329785,0,185,39771.552025463,2008-11-19,13:14:55
39.952501,116.32977,0,198,39771.5520833333,2008-11-19,13:15:00
39.952559,116.329708,0,203,39771.5521412037,2008-11-19,13:15:05
39.952608,116.329662,0,217,39771.5521990741,2008-11-19,13:15:10
39.952608,116.329662,0,217,39771.5522337963,2008-11-19,13:15:13
39.952609,116.32966,0,211,39771.5522569444,2008-11-19,13:15:15
39.952671,116.329705,0,208,39771.5523148148,2008-11-19,13:15:20
39.952736,116.329762,0,214,39771.5523726852,2008-11-19,13:15:25
39.952782,116.329789,0,215,39771.5524305556,2008-11-19,13:15:30
39.952836,116.329806,0,219,39771.5524884259,2008-11-19,13:15:35
39.952867,116.329835,0,227,39771.5525462963,2008-11-19,13:15:40
39.952928,116.32987,0,230,39771.5526041667,2008-11-19,13:15:45
39.952998,116.329882,0,233,39771.552662037,2008-11-19,13:15:50
39.953034,116.329839,0,242,39771.5527199074,2008-11-19,13:15:55
39.953077,116.329803,0,235,39771.5527777778,2008-11-19,13:16:00
39.953142,116.329776,0,231,39771.5528356481,2008-11-19,13:16:05
39.95321,116.329754,0,219,39771.5528935185,2008-11-19,13:16:10
39.953313,116.329732,0,204,39771.5529282407,2008-11-19,13:16:13
39.953401,116.329707,0,201,39771.552974537,2008-11-19,13:16:17
39.953473,116.329716,0,198,39771.5530324074,2008-11-19,13:16:22
39.953517,116.329723,0,196,39771.5530902778,2008-11-19,13:16:27
39.953565,116.32969,0,185,39771.5531481481,2008-11-19,13:16:32
39.953575,116.329673,0,178,39771.5532060185,2008-11-19,13:16:37
39.953575,116.329673,0,178,39771.5532407407,2008-11-19,13:16:40
39.953573,116.329673,0,178,39771.5532638889,2008-11-19,13:16:42
39.953591,116.329678,0,178,39771.5533217593,2008-11-19,13:16:47
39.953682,116.329667,0,177,39771.5533680556,2008-11-19,13:16:51
39.953801,116.329635,0,176,39771.5534027778,2008-11-19,13:16:54
39.953922,116.329614,0,175,39771.5534259259,2008-11-19,13:16:56
39.954089,116.329593,0,173,39771.5534490741,2008-11-19,13:16:58
39.9542,116.329567,0,173,39771.5534606481,2008-11-19,13:16:59
39.954296,116.329556,0,172,39771.5534722222,2008-11-19,13:17:00
39.95449,116.329515,0,174,39771.5534953704,2008-11-19,13:17:02
39.954654,116.329488,0,173,39771.5535185185,2008-11-19,13:17:04
39.954803,116.329462,0,174,39771.5535416667,2008-11-19,13:17:06
39.954968,116.329449,0,173,39771.5535648148,2008-11-19,13:17:08
39.955082,116.329401,0,171,39771.553587963,2008-11-19,13:17:10
39.955235,116.329364,0,171,39771.5536226852,2008-11-19,13:17:13
39.955345,116.329342,0,170,39771.5536574074,2008-11-19,13:17:16
39.955448,116.329293,0,168,39771.5537152778,2008-11-19,13:17:21
39.955548,116.329246,0,168,39771.55375,2008-11-19,13:17:24
39.955651,116.329223,0,167,39771.5537962963,2008-11-19,13:17:28
39.95574,116.329188,0,169,39771.5538310185,2008-11-19,13:17:31
39.955821,116.329139,0,174,39771.5538773148,2008-11-19,13:17:35
39.955892,116.329148,0,177,39771.5539351852,2008-11-19,13:17:40
39.955925,116.329126,0,181,39771.5539930556,2008-11-19,13:17:45
39.955935,116.329132,0,183,39771.5540509259,2008-11-19,13:17:50
39.956022,116.329175,0,182,39771.5540856481,2008-11-19,13:17:53
39.956115,116.329258,0,180,39771.5541087963,2008-11-19,13:17:55
39.956216,116.329318,0,175,39771.5541435185,2008-11-19,13:17:58
39.956337,116.329331,0,174,39771.5541782407,2008-11-19,13:18:01
39.95645,116.329313,0,173,39771.5542013889,2008-11-19,13:18:03
39.956546,116.329261,0,173,39771.554224537,2008-11-19,13:18:05
39.956672,116.329224,0,172,39771.5542361111,2008-11-19,13:18:06
39.956804,116.329211,0,172,39771.5542476852,2008-11-19,13:18:07
39.957259,116.328936,0,174,39771.5542592593,2008-11-19,13:18:08
39.957396,116.328921,0,174,39771.5542708333,2008-11-19,13:18:09
39.957516,116.328916,0,173,39771.5542824074,2008-11-19,13:18:10
39.957677,116.328871,0,173,39771.5542939815,2008-11-19,13:18:11
39.957797,116.328855,0,173,39771.5543055556,2008-11-19,13:18:12
39.957908,116.328845,0,172,39771.5543171296,2008-11-19,13:18:13
39.958043,116.328845,0,172,39771.5543287037,2008-11-19,13:18:14
39.958166,116.32885,0,172,39771.5543402778,2008-11-19,13:18:15
39.958271,116.328847,0,171,39771.5543518519,2008-11-19,13:18:16
39.958371,116.328842,0,170,39771.5543634259,2008-11-19,13:18:17
39.958532,116.328833,0,168,39771.5543865741,2008-11-19,13:18:19
39.958665,116.328821,0,167,39771.5544097222,2008-11-19,13:18:21
39.958786,116.328796,0,165,39771.5544444444,2008-11-19,13:18:24
39.958813,116.328783,0,165,39771.5545023148,2008-11-19,13:18:29
39.958813,116.328783,0,164,39771.5545601852,2008-11-19,13:18:34
39.95881,116.328783,0,164,39771.5546180556,2008-11-19,13:18:39
39.95881,116.328783,0,164,39771.5546527778,2008-11-19,13:18:42
39.958806,116.328785,0,164,39771.5546759259,2008-11-19,13:18:44
39.958787,116.328775,0,164,39771.5547337963,2008-11-19,13:18:49
39.958768,116.328783,0,164,39771.5547916667,2008-11-19,13:18:54
39.958752,116.328787,0,163,39771.554849537,2008-11-19,13:18:59
39.958749,116.32879,0,163,39771.5549074074,2008-11-19,13:19:04
39.958749,116.32879,0,163,39771.5549421296,2008-11-19,13:19:07
39.95875,116.32879,0,163,39771.5549652778,2008-11-19,13:19:09
39.958824,116.328773,0,163,39771.5550231481,2008-11-19,13:19:14
39.958917,116.328761,0,164,39771.5550462963,2008-11-19,13:19:16
39.959068,116.328789,0,166,39771.5550694444,2008-11-19,13:19:18
39.959219,116.328794,0,167,39771.5550925926,2008-11-19,13:19:20
39.95933,116.32876,0,168,39771.5551157407,2008-11-19,13:19:22
39.959466,116.328756,0,169,39771.5551388889,2008-11-19,13:19:24
39.959602,116.328783,0,169,39771.555162037,2008-11-19,13:19:26
39.959771,116.328772,0,169,39771.5551851852,2008-11-19,13:19:28
39.959877,116.328766,0,165,39771.5551967593,2008-11-19,13:19:29
39.960065,116.328753,0,164,39771.5552199074,2008-11-19,13:19:31
39.960163,116.328749,0,163,39771.5552314815,2008-11-19,13:19:32
39.960263,116.328739,0,162,39771.5552430556,2008-11-19,13:19:33
39.960453,116.328686,0,173,39771.5552546296,2008-11-19,13:19:34
39.960563,116.328676,0,173,39771.5552662037,2008-11-19,13:19:35
39.960685,116.328681,0,172,39771.5552777778,2008-11-19,13:19:36
39.960808,116.328674,0,171,39771.5552893518,2008-11-19,13:19:37
39.960923,116.328663,0,169,39771.5553009259,2008-11-19,13:19:38
39.961096,116.328621,0,177,39771.5553125,2008-11-19,13:19:39
39.961235,116.328602,0,178,39771.5553240741,2008-11-19,13:19:40
39.96136,116.328593,0,178,39771.5553356481,2008-11-19,13:19:41
39.96148,116.328584,0,177,39771.5553472222,2008-11-19,13:19:42
39.961599,116.328575,0,177,39771.5553587963,2008-11-19,13:19:43
39.961722,116.328572,0,176,39771.5553703704,2008-11-19,13:19:44
39.961847,116.328561,0,175,39771.5553819444,2008-11-19,13:19:45
39.961976,116.328555,0,174,39771.5553935185,2008-11-19,13:19:46
39.962098,116.328551,0,173,39771.5554050926,2008-11-19,13:19:47
39.962222,116.328553,0,172,39771.5554166667,2008-11-19,13:19:48
39.962395,116.328529,0,172,39771.5554282407,2008-11-19,13:19:49
39.962514,116.328529,0,171,39771.5554398148,2008-11-19,13:19:50
39.962643,116.328549,0,167,39771.5554513889,2008-11-19,13:19:51
39.962747,116.32854,0,163,39771.555462963,2008-11-19,13:19:52
39.962852,116.328538,0,161,39771.555474537,2008-11-19,13:19:53
39.962956,116.328533,0,159,39771.5554861111,2008-11-19,13:19:54
39.963055,116.328531,0,157,39771.5554976852,2008-11-19,13:19:55
39.963147,116.328531,0,156,39771.5555092593,2008-11-19,13:19:56
39.963312,116.328515,0,155,39771.5555324074,2008-11-19,13:19:58
39.963454,116.328493,0,153,39771.5555555556,2008-11-19,13:20:00
39.963544,116.328457,0,143,39771.5555787037,2008-11-19,13:20:02
39.963561,116.328435,0,151,39771.5556365741,2008-11-19,13:20:07
39.963548,116.328437,0,158,39771.5556944444,2008-11-19,13:20:12
39.963608,116.328439,0,158,39771.5557523148,2008-11-19,13:20:17
39.963704,116.328441,0,156,39771.555775463,2008-11-19,13:20:19
39.96385,116.32843,0,154,39771.5557986111,2008-11-19,13:20:21
39.963987,116.328425,0,151,39771.5558217593,2008-11-19,13:20:23
39.964175,116.328399,0,153,39771.5558449074,2008-11-19,13:20:25
39.964265,116.32839,0,151,39771.5558564815,2008-11-19,13:20:26
39.964357,116.328388,0,150,39771.5558680556,2008-11-19,13:20:27
39.964453,116.328386,0,149,39771.5558796296,2008-11-19,13:20:28
39.964558,116.328376,0,147,39771.5558912037,2008-11-19,13:20:29
39.964658,116.32837,0,146,39771.5559027778,2008-11-19,13:20:30
39.964756,116.328357,0,144,39771.5559143518,2008-11-19,13:20:31
39.964852,116.328339,0,141,39771.5559259259,2008-11-19,13:20:32
39.96495,116.328324,0,139,39771.5559375,2008-11-19,13:20:33
39.965045,116.328308,0,137,39771.5559490741,2008-11-19,13:20:34
39.965214,116.328279,0,131,39771.5559722222,2008-11-19,13:20:36
39.96532,116.328258,0,129,39771.5559837963,2008-11-19,13:20:37
39.965425,116.328234,0,131,39771.5559953704,2008-11-19,13:20:38
39.965581,116.32821,0,129,39771.5560185185,2008-11-19,13:20:40
39.965692,116.328198,0,127,39771.5560416667,2008-11-19,13:20:42
39.965785,116.328199,0,129,39771.5560763889,2008-11-19,13:20:45
39.965812,116.328189,0,126,39771.5561342593,2008-11-19,13:20:50
39.965806,116.328192,0,122,39771.5561921296,2008-11-19,13:20:55
39.965799,116.328193,0,121,39771.55625,2008-11-19,13:21:00
39.965797,116.328193,0,120,39771.5563078704,2008-11-19,13:21:05
39.965797,116.328193,0,120,39771.5563425926,2008-11-19,13:21:08
39.965797,116.328192,0,120,39771.5563657407,2008-11-19,13:21:10
39.965786,116.328197,0,120,39771.5564236111,2008-11-19,13:21:15
39.965779,116.328199,0,120,39771.5564814815,2008-11-19,13:21:20
39.965778,116.328199,0,120,39771.5565393518,2008-11-19,13:21:25
39.965778,116.3282,0,120,39771.5565972222,2008-11-19,13:21:30
39.965774,116.328202,0,120,39771.5566550926,2008-11-19,13:21:35
39.965771,116.328203,0,121,39771.556712963,2008-11-19,13:21:40
39.965771,116.328203,0,121,39771.5567476852,2008-11-19,13:21:43
39.965769,116.328204,0,121,39771.5567708333,2008-11-19,13:21:45
39.965758,116.328205,0,120,39771.5568287037,2008-11-19,13:21:50
39.965747,116.328207,0,120,39771.5568865741,2008-11-19,13:21:55
39.965752,116.328207,0,119,39771.5569444444,2008-11-19,13:22:00
39.96576,116.328206,0,118,39771.5570023148,2008-11-19,13:22:05
39.965764,116.328206,0,118,39771.5570601852,2008-11-19,13:22:10
39.965768,116.328205,0,117,39771.5571180556,2008-11-19,13:22:15
39.965773,116.328204,0,117,39771.5571759259,2008-11-19,13:22:20
39.965773,116.328204,0,117,39771.5572106481,2008-11-19,13:22:23
39.965776,116.328205,0,118,39771.5572337963,2008-11-19,13:22:25
39.965853,116.328209,0,121,39771.5572916667,2008-11-19,13:22:30
39.96595,116.328195,0,124,39771.5573148148,2008-11-19,13:22:32
39.966069,116.328176,0,126,39771.557337963,2008-11-19,13:22:34
39.966186,116.328157,0,126,39771.5573611111,2008-11-19,13:22:36
39.9663,116.328165,0,125,39771.5573842593,2008-11-19,13:22:38
39.966415,116.328178,0,128,39771.5574074074,2008-11-19,13:22:40
39.966554,116.328178,0,131,39771.5574305556,2008-11-19,13:22:42
39.966743,116.328161,0,135,39771.5574537037,2008-11-19,13:22:44
39.966845,116.328148,0,136,39771.5574652778,2008-11-19,13:22:45
39.966947,116.328141,0,132,39771.5574768518,2008-11-19,13:22:46
39.967046,116.32813,0,130,39771.5574884259,2008-11-19,13:22:47
39.96715,116.32812,0,128,39771.5575,2008-11-19,13:22:48
39.96726,116.328114,0,130,39771.5575115741,2008-11-19,13:22:49
39.967373,116.328104,0,132,39771.5575231481,2008-11-19,13:22:50
39.96749,116.328098,0,131,39771.5575347222,2008-11-19,13:22:51
39.967609,116.328092,0,131,39771.5575462963,2008-11-19,13:22:52
39.967728,116.328083,0,131,39771.5575578704,2008-11-19,13:22:53
39.96785,116.328081,0,131,39771.5575694444,2008-11-19,13:22:54
39.967977,116.328074,0,130,39771.5575810185,2008-11-19,13:22:55
39.968109,116.328067,0,131,39771.5575925926,2008-11-19,13:22:56
39.968237,116.328065,0,133,39771.5576041667,2008-11-19,13:22:57
39.96837,116.328061,0,132,39771.5576157407,2008-11-19,13:22:58
39.968504,116.328057,0,133,39771.5576273148,2008-11-19,13:22:59
39.968644,116.328056,0,134,39771.5576388889,2008-11-19,13:23:00
39.968784,116.328055,0,136,39771.557650463,2008-11-19,13:23:01
39.968923,116.328055,0,135,39771.557662037,2008-11-19,13:23:02
39.969064,116.328038,0,132,39771.5576736111,2008-11-19,13:23:03
39.969203,116.328027,0,129,39771.5576851852,2008-11-19,13:23:04
39.969341,116.328014,0,127,39771.5576967593,2008-11-19,13:23:05
39.969481,116.328003,0,126,39771.5577083333,2008-11-19,13:23:06
39.969616,116.327989,0,125,39771.5577199074,2008-11-19,13:23:07
39.969752,116.327973,0,123,39771.5577314815,2008-11-19,13:23:08
39.96988,116.327953,0,123,39771.5577430556,2008-11-19,13:23:09
39.970003,116.327942,0,121,39771.5577546296,2008-11-19,13:23:10
39.970107,116.327929,0,119,39771.5577662037,2008-11-19,13:23:11
39.970203,116.327918,0,116,39771.5577777778,2008-11-19,13:23:12
39.970365,116.327905,0,110,39771.5578009259,2008-11-19,13:23:14
39.97049,116.327897,0,105,39771.5578240741,2008-11-19,13:23:16
39.970594,116.327894,0,96,39771.5578472222,2008-11-19,13:23:18
39.970702,116.327893,0,90,39771.5578819444,2008-11-19,13:23:21
39.970734,116.327886,0,94,39771.5579398148,2008-11-19,13:23:26
39.970738,116.327854,0,89,39771.5579976852,2008-11-19,13:23:31
39.970753,116.327842,0,83,39771.5580555556,2008-11-19,13:23:36
39.97075,116.327842,0,79,39771.5581134259,2008-11-19,13:23:41
39.970748,116.327843,0,78,39771.5581712963,2008-11-19,13:23:46
39.970744,116.327844,0,77,39771.5582291667,2008-11-19,13:23:51
39.970739,116.327844,0,77,39771.558287037,2008-11-19,13:23:56
39.970739,116.327844,0,77,39771.5583217593,2008-11-19,13:23:59
39.970736,116.327845,0,77,39771.5583449074,2008-11-19,13:24:01
39.970726,116.327847,0,77,39771.5584027778,2008-11-19,13:24:06
39.970714,116.327855,0,78,39771.5584606482,2008-11-19,13:24:11
39.970714,116.327855,0,78,39771.5584953704,2008-11-19,13:24:14
39.970716,116.327862,0,78,39771.5585185185,2008-11-19,13:24:16
39.970809,116.327874,0,79,39771.5585648148,2008-11-19,13:24:20
39.970946,116.327874,0,84,39771.558587963,2008-11-19,13:24:22
39.97108,116.327867,0,86,39771.5586111111,2008-11-19,13:24:24
39.971244,116.327867,0,91,39771.5586342593,2008-11-19,13:24:26
39.971359,116.327859,0,92,39771.5586458333,2008-11-19,13:24:27
39.971454,116.327857,0,94,39771.5586574074,2008-11-19,13:24:28
39.971558,116.327851,0,97,39771.5586689815,2008-11-19,13:24:29
39.971658,116.327855,0,102,39771.5586805556,2008-11-19,13:24:30
39.971757,116.327845,0,104,39771.5586921296,2008-11-19,13:24:31
39.97186,116.327838,0,104,39771.5587037037,2008-11-19,13:24:32
39.971972,116.327834,0,104,39771.5587152778,2008-11-19,13:24:33
39.972081,116.327832,0,104,39771.5587268519,2008-11-19,13:24:34
39.972188,116.327828,0,103,39771.5587384259,2008-11-19,13:24:35
39.972295,116.32783,0,103,39771.55875,2008-11-19,13:24:36
39.972399,116.327832,0,104,39771.5587615741,2008-11-19,13:24:37
39.972491,116.327831,0,103,39771.5587731482,2008-11-19,13:24:38
39.97259,116.327829,0,103,39771.5587847222,2008-11-19,13:24:39
39.972708,116.327822,0,101,39771.5587962963,2008-11-19,13:24:40
39.972815,116.327815,0,102,39771.5588078704,2008-11-19,13:24:41
39.972927,116.327813,0,101,39771.5588194444,2008-11-19,13:24:42
39.973034,116.327819,0,104,39771.5588310185,2008-11-19,13:24:43
39.97315,116.327817,0,103,39771.5588425926,2008-11-19,13:24:44
39.973265,116.327814,0,101,39771.5588541667,2008-11-19,13:24:45
39.973362,116.327793,0,104,39771.5588657407,2008-11-19,13:24:46
39.973464,116.32775,0,100,39771.5588773148,2008-11-19,13:24:47
39.973581,116.327738,0,97,39771.5588888889,2008-11-19,13:24:48
39.973691,116.327737,0,95,39771.558900463,2008-11-19,13:24:49
39.973785,116.327744,0,95,39771.558912037,2008-11-19,13:24:50
39.973883,116.327751,0,96,39771.5589236111,2008-11-19,13:24:51
39.974029,116.327778,0,99,39771.5589467593,2008-11-19,13:24:53
39.974119,116.327774,0,101,39771.5589699074,2008-11-19,13:24:55
39.974216,116.327761,0,114,39771.5590162037,2008-11-19,13:24:59
39.974278,116.327766,0,140,39771.5590509259,2008-11-19,13:25:02
39.974295,116.32776,0,141,39771.5591087963,2008-11-19,13:25:07
39.974308,116.32775,0,144,39771.5591666667,2008-11-19,13:25:12
39.974321,116.327748,0,146,39771.559224537,2008-11-19,13:25:17
39.974368,116.327755,0,151,39771.5592824074,2008-11-19,13:25:22
39.974484,116.327757,0,150,39771.5593402778,2008-11-19,13:25:27
39.974525,116.327727,0,153,39771.5593981481,2008-11-19,13:25:32
39.974609,116.327708,0,145,39771.5594560185,2008-11-19,13:25:37
39.974688,116.327688,0,146,39771.5595138889,2008-11-19,13:25:42
39.974738,116.32767,0,148,39771.5595717593,2008-11-19,13:25:47
39.974758,116.327639,0,152,39771.5596296296,2008-11-19,13:25:52
39.974733,116.32763,0,156,39771.5596875,2008-11-19,13:25:57
39.974736,116.327619,0,157,39771.5597453704,2008-11-19,13:26:02
39.974736,116.327619,0,157,39771.5597800926,2008-11-19,13:26:05
39.97474,116.327616,0,158,39771.5598032407,2008-11-19,13:26:07
39.974837,116.327692,0,161,39771.5598611111,2008-11-19,13:26:12
39.974933,116.327722,0,153,39771.5598958333,2008-11-19,13:26:15
39.975027,116.327727,0,152,39771.5599189815,2008-11-19,13:26:17
39.975136,116.327755,0,133,39771.5599652778,2008-11-19,13:26:21
39.975229,116.327748,0,125,39771.5599884259,2008-11-19,13:26:23
39.97533,116.327739,0,121,39771.5600115741,2008-11-19,13:26:25
39.975482,116.327754,0,119,39771.5600462963,2008-11-19,13:26:28
39.975686,116.327711,0,135,39771.5600694444,2008-11-19,13:26:30
39.975779,116.327689,0,143,39771.5600810185,2008-11-19,13:26:31
39.97594,116.327677,0,143,39771.5601041667,2008-11-19,13:26:33
39.976045,116.327668,0,143,39771.5601273148,2008-11-19,13:26:35
39.976154,116.327652,0,162,39771.5601736111,2008-11-19,13:26:39
39.976233,116.327648,0,178,39771.5602199074,2008-11-19,13:26:43
39.976211,116.327667,0,188,39771.5602777778,2008-11-19,13:26:48
39.976211,116.327667,0,188,39771.5603125,2008-11-19,13:26:51
39.976211,116.327667,0,187,39771.5603356481,2008-11-19,13:26:53
39.976225,116.327669,0,186,39771.5603935185,2008-11-19,13:26:58
39.976342,116.327698,0,180,39771.5604282407,2008-11-19,13:27:01
39.976454,116.327706,0,163,39771.5604513889,2008-11-19,13:27:03
39.976573,116.327759,0,153,39771.5604861111,2008-11-19,13:27:06
39.976707,116.327758,0,146,39771.5605208333,2008-11-19,13:27:09
39.976823,116.327731,0,143,39771.5605439815,2008-11-19,13:27:11
39.977022,116.327677,0,149,39771.5605671296,2008-11-19,13:27:13
39.977118,116.327663,0,153,39771.5605787037,2008-11-19,13:27:14
39.977257,116.327631,0,158,39771.5606018519,2008-11-19,13:27:16
39.977367,116.32761,0,161,39771.5606597222,2008-11-19,13:27:21
39.977421,116.327571,0,160,39771.5607175926,2008-11-19,13:27:26
39.97747,116.32756,0,157,39771.560775463,2008-11-19,13:27:31
39.977494,116.327572,0,157,39771.5608333333,2008-11-19,13:27:36
39.977491,116.327605,0,166,39771.5608912037,2008-11-19,13:27:41
39.977491,116.327605,0,166,39771.5609259259,2008-11-19,13:27:44
39.97749,116.327605,0,165,39771.5609490741,2008-11-19,13:27:46
39.977524,116.327585,0,164,39771.5610069444,2008-11-19,13:27:51
39.977654,116.327536,0,166,39771.5610416667,2008-11-19,13:27:54
39.977782,116.327508,0,170,39771.5610648148,2008-11-19,13:27:56
39.977896,116.327388,0,168,39771.561087963,2008-11-19,13:27:58
39.978026,116.327406,0,167,39771.561099537,2008-11-19,13:27:59
39.978142,116.327414,0,169,39771.5611111111,2008-11-19,13:28:00
39.978265,116.327388,0,170,39771.5611342593,2008-11-19,13:28:02
39.978373,116.327368,0,173,39771.5611574074,2008-11-19,13:28:04
39.978496,116.327388,0,169,39771.5611805556,2008-11-19,13:28:06
39.978638,116.327436,0,157,39771.5612037037,2008-11-19,13:28:08
39.978746,116.327461,0,154,39771.5612384259,2008-11-19,13:28:11
39.978768,116.327489,0,163,39771.5612962963,2008-11-19,13:28:16
39.978768,116.327489,0,163,39771.5613310185,2008-11-19,13:28:19
39.978763,116.327488,0,163,39771.5613541667,2008-11-19,13:28:21
39.978751,116.327483,0,162,39771.561412037,2008-11-19,13:28:26
39.978751,116.327483,0,162,39771.5614467593,2008-11-19,13:28:29
39.978743,116.32748,0,161,39771.5614699074,2008-11-19,13:28:31
39.978798,116.32748,0,161,39771.5615277778,2008-11-19,13:28:36
39.978896,116.327495,0,163,39771.5615740741,2008-11-19,13:28:40
39.979053,116.327506,0,170,39771.5616087963,2008-11-19,13:28:43
39.979184,116.327505,0,170,39771.5616435185,2008-11-19,13:28:46
39.979295,116.327487,0,178,39771.5616550926,2008-11-19,13:28:47
39.979443,116.327523,0,165,39771.5616782407,2008-11-19,13:28:49
39.979597,116.327535,0,158,39771.5617013889,2008-11-19,13:28:51
39.979694,116.327531,0,158,39771.561712963,2008-11-19,13:28:52
39.979856,116.327504,0,165,39771.561724537,2008-11-19,13:28:53
39.979977,116.327502,0,164,39771.5617361111,2008-11-19,13:28:54
39.980154,116.327515,0,161,39771.5617592593,2008-11-19,13:28:56
39.980244,116.327514,0,156,39771.5617708333,2008-11-19,13:28:57
39.980338,116.327505,0,149,39771.5617824074,2008-11-19,13:28:58
39.980432,116.32751,0,144,39771.5617939815,2008-11-19,13:28:59
39.980594,116.327514,0,138,39771.5618171296,2008-11-19,13:29:01
39.980687,116.327509,0,132,39771.5618287037,2008-11-19,13:29:02
39.980947,116.327465,0,145,39771.5618518519,2008-11-19,13:29:04
39.981037,116.327452,0,147,39771.5618634259,2008-11-19,13:29:05
39.98117,116.327437,0,145,39771.5618865741,2008-11-19,13:29:07
39.98127,116.327428,0,139,39771.5619097222,2008-11-19,13:29:09
39.98136,116.327425,0,138,39771.5619444444,2008-11-19,13:29:12
39.981481,116.327411,0,148,39771.5619791667,2008-11-19,13:29:15
39.981594,116.327396,0,155,39771.5620023148,2008-11-19,13:29:17
39.981673,116.32741,0,138,39771.5620486111,2008-11-19,13:29:21
39.981671,116.327436,0,136,39771.5621064815,2008-11-19,13:29:26
39.981725,116.327453,0,126,39771.5621643519,2008-11-19,13:29:31
39.981762,116.327531,0,170,39771.5622222222,2008-11-19,13:29:36
39.981748,116.327558,0,196,39771.5622800926,2008-11-19,13:29:41
39.981748,116.327558,0,196,39771.5623148148,2008-11-19,13:29:44
39.981747,116.327558,0,194,39771.562337963,2008-11-19,13:29:46
39.981771,116.327576,0,197,39771.5623958333,2008-11-19,13:29:51
39.98186,116.327546,0,198,39771.5624305556,2008-11-19,13:29:54
39.981979,116.327549,0,181,39771.5624652778,2008-11-19,13:29:57
39.982063,116.327558,0,168,39771.5625,2008-11-19,13:30:00
39.982169,116.327533,0,160,39771.5625231481,2008-11-19,13:30:02
39.982334,116.327533,0,153,39771.5625462963,2008-11-19,13:30:04
39.982457,116.32756,0,145,39771.5625578704,2008-11-19,13:30:05
39.982599,116.327592,0,135,39771.5625694444,2008-11-19,13:30:06
39.982705,116.327592,0,131,39771.5625810185,2008-11-19,13:30:07
39.982865,116.327603,0,128,39771.5626041667,2008-11-19,13:30:09
39.983006,116.327584,0,125,39771.5626157407,2008-11-19,13:30:10
39.983111,116.327574,0,126,39771.5626273148,2008-11-19,13:30:11
39.983226,116.327581,0,124,39771.5626388889,2008-11-19,13:30:12
39.983318,116.327579,0,130,39771.562650463,2008-11-19,13:30:13
39.98346,116.327561,0,127,39771.5626736111,2008-11-19,13:30:15
39.983553,116.327561,0,122,39771.5626851852,2008-11-19,13:30:16
39.983777,116.327541,0,135,39771.5627083333,2008-11-19,13:30:18
39.983893,116.327547,0,130,39771.5627314815,2008-11-19,13:30:20
39.983983,116.327541,0,129,39771.5627546296,2008-11-19,13:30:22
39.984072,116.327504,0,136,39771.5627777778,2008-11-19,13:30:24
39.98413,116.327429,0,151,39771.5628240741,2008-11-19,13:30:28
39.984098,116.327401,0,148,39771.5628819444,2008-11-19,13:30:33
39.984067,116.327386,0,142,39771.5629398148,2008-11-19,13:30:38
39.984033,116.327384,0,136,39771.5629976852,2008-11-19,13:30:43
39.983949,116.327296,0,131,39771.5630555556,2008-11-19,13:30:48
39.983899,116.327229,0,130,39771.5631134259,2008-11-19,13:30:53
39.983898,116.327253,0,115,39771.5631712963,2008-11-19,13:30:58
39.983911,116.327275,0,108,39771.5632291667,2008-11-19,13:31:03
39.983847,116.3273,0,104,39771.563287037,2008-11-19,13:31:08
39.983847,116.3273,0,104,39771.5633217593,2008-11-19,13:31:11
39.983848,116.327303,0,95,39771.5633449074,2008-11-19,13:31:13
39.983866,116.327316,0,82,39771.5634027778,2008-11-19,13:31:18
39.983866,116.327316,0,82,39771.5634375,2008-11-19,13:31:21
39.983861,116.32732,0,70,39771.5634606481,2008-11-19,13:31:23
39.983773,116.327327,0,63,39771.5635185185,2008-11-19,13:31:28
39.983762,116.327328,0,56,39771.5635763889,2008-11-19,13:31:33
39.98377,116.327346,0,46,39771.5636342593,2008-11-19,13:31:38
39.983797,116.327343,0,31,39771.5636921296,2008-11-19,13:31:43
39.983878,116.327322,0,37,39771.56375,2008-11-19,13:31:48
39.983975,116.327335,0,35,39771.5637847222,2008-11-19,13:31:51
39.98408,116.327339,0,33,39771.5638078704,2008-11-19,13:31:53
39.984236,116.327331,0,31,39771.5638310185,2008-11-19,13:31:55
39.984344,116.327315,0,35,39771.5638425926,2008-11-19,13:31:56
39.984468,116.327298,0,41,39771.5638541667,2008-11-19,13:31:57
39.984585,116.327277,0,45,39771.5638657407,2008-11-19,13:31:58
39.984683,116.327258,0,49,39771.5638773148,2008-11-19,13:31:59
39.984802,116.327234,0,58,39771.5638888889,2008-11-19,13:32:00
39.98492,116.327216,0,67,39771.563900463,2008-11-19,13:32:01
39.985012,116.327208,0,72,39771.563912037,2008-11-19,13:32:02
39.985172,116.327194,0,75,39771.5639351852,2008-11-19,13:32:04
39.985265,116.327185,0,81,39771.5639467593,2008-11-19,13:32:05
39.985401,116.32718,0,84,39771.5639699074,2008-11-19,13:32:07
39.9855,116.327185,0,79,39771.5639930556,2008-11-19,13:32:09
39.985614,116.327199,0,74,39771.5640277778,2008-11-19,13:32:12
39.985637,116.327228,0,69,39771.5640856481,2008-11-19,13:32:17
39.985637,116.327228,0,69,39771.5641203704,2008-11-19,13:32:20
39.985629,116.327224,0,66,39771.5641435185,2008-11-19,13:32:22
39.985634,116.327212,0,67,39771.5642013889,2008-11-19,13:32:27
39.985751,116.327235,0,63,39771.5642361111,2008-11-19,13:32:30
39.985861,116.327214,0,69,39771.5642708333,2008-11-19,13:32:33
39.985969,116.327211,0,73,39771.5643171296,2008-11-19,13:32:37
39.986006,116.327188,0,81,39771.564375,2008-11-19,13:32:42
39.986057,116.32706,0,104,39771.5644328704,2008-11-19,13:32:47
39.986039,116.326957,0,120,39771.5644675926,2008-11-19,13:32:50
39.98609,116.326867,0,135,39771.5645138889,2008-11-19,13:32:54
39.986181,116.326841,0,144,39771.564537037,2008-11-19,13:32:56
39.986285,116.326815,0,146,39771.5645601852,2008-11-19,13:32:58
39.986442,116.326811,0,146,39771.5645833333,2008-11-19,13:33:00
39.986542,116.32681,0,146,39771.5645949074,2008-11-19,13:33:01
39.986731,116.326836,0,148,39771.5646180556,2008-11-19,13:33:03
39.986836,116.326862,0,147,39771.5646296296,2008-11-19,13:33:04
39.987007,116.326929,0,142,39771.5646527778,2008-11-19,13:33:06
39.987167,116.326991,0,132,39771.5646759259,2008-11-19,13:33:08
39.987305,116.327024,0,117,39771.5646990741,2008-11-19,13:33:10
39.987404,116.327048,0,107,39771.5647222222,2008-11-19,13:33:12
39.987516,116.327094,0,97,39771.5647569444,2008-11-19,13:33:15
39.987601,116.327157,0,98,39771.5648148148,2008-11-19,13:33:20
39.987598,116.327181,0,103,39771.5648726852,2008-11-19,13:33:25
39.987589,116.327183,0,101,39771.5649305556,2008-11-19,13:33:30
39.987712,116.327137,0,104,39771.5649768518,2008-11-19,13:33:34
39.98782,116.327116,0,108,39771.565,2008-11-19,13:33:36
39.987929,116.327117,0,105,39771.5650347222,2008-11-19,13:33:39
39.988068,116.327101,0,113,39771.5650578704,2008-11-19,13:33:41
39.988215,116.32706,0,121,39771.5650810185,2008-11-19,13:33:43
39.988349,116.327049,0,126,39771.5651041667,2008-11-19,13:33:45
39.988468,116.32704,0,125,39771.5651273148,2008-11-19,13:33:47
39.98859,116.327038,0,125,39771.565150463,2008-11-19,13:33:49
39.988711,116.327038,0,122,39771.5651736111,2008-11-19,13:33:51
39.988825,116.327033,0,122,39771.5651967593,2008-11-19,13:33:53
39.988933,116.327008,0,124,39771.5652314815,2008-11-19,13:33:56
39.988963,116.326996,0,124,39771.5652893518,2008-11-19,13:34:01
39.988961,116.326995,0,122,39771.5653472222,2008-11-19,13:34:06
39.988961,116.326995,0,122,39771.5653819444,2008-11-19,13:34:09
39.988958,116.326994,0,121,39771.5654050926,2008-11-19,13:34:11
39.988968,116.326993,0,121,39771.565462963,2008-11-19,13:34:16
39.989082,116.326975,0,121,39771.5654976852,2008-11-19,13:34:19
39.989195,116.326961,0,118,39771.5655208333,2008-11-19,13:34:21
39.989357,116.326931,0,116,39771.5655439815,2008-11-19,13:34:23
39.989455,116.326917,0,115,39771.5655555556,2008-11-19,13:34:24
39.989633,116.326892,0,114,39771.5655787037,2008-11-19,13:34:26
39.989792,116.326874,0,110,39771.5656018518,2008-11-19,13:34:28
39.989962,116.326857,0,107,39771.565625,2008-11-19,13:34:30
39.990131,116.326841,0,107,39771.5656481481,2008-11-19,13:34:32
39.990299,116.326834,0,106,39771.5656712963,2008-11-19,13:34:34
39.990435,116.326838,0,102,39771.5656944444,2008-11-19,13:34:36
39.990538,116.326836,0,93,39771.5657175926,2008-11-19,13:34:38
39.990652,116.326869,0,86,39771.5657523148,2008-11-19,13:34:41
39.990725,116.326878,0,76,39771.5658101852,2008-11-19,13:34:46
39.99074,116.326885,0,68,39771.5658680556,2008-11-19,13:34:51
39.990801,116.326914,0,60,39771.5659259259,2008-11-19,13:34:56
39.990847,116.326976,0,54,39771.5659837963,2008-11-19,13:35:01
39.990841,116.327054,0,61,39771.5660416667,2008-11-19,13:35:06
39.990832,116.327116,0,75,39771.566099537,2008-11-19,13:35:11
39.99093,116.327089,0,91,39771.5661574074,2008-11-19,13:35:16
39.991076,116.327084,0,105,39771.5662037037,2008-11-19,13:35:20
39.991175,116.327073,0,106,39771.5662384259,2008-11-19,13:35:23
39.991282,116.327001,0,101,39771.5662731482,2008-11-19,13:35:26
39.991336,116.326906,0,98,39771.5662962963,2008-11-19,13:35:28
39.991422,116.326803,0,109,39771.5663078704,2008-11-19,13:35:29
39.99144,116.326671,0,102,39771.5663310185,2008-11-19,13:35:31
39.991447,116.326517,0,97,39771.5663541667,2008-11-19,13:35:33
39.991464,116.326319,0,94,39771.5663773148,2008-11-19,13:35:35
39.991484,116.326197,0,93,39771.5663888889,2008-11-19,13:35:36
39.991513,116.326086,0,95,39771.566400463,2008-11-19,13:35:37
39.991524,116.325964,0,93,39771.566412037,2008-11-19,13:35:38
39.991572,116.325754,0,90,39771.5664236111,2008-11-19,13:35:39
39.991584,116.325618,0,89,39771.5664351852,2008-11-19,13:35:40
39.991576,116.325491,0,86,39771.5664467593,2008-11-19,13:35:41
39.991537,116.325341,0,86,39771.5664583333,2008-11-19,13:35:42
39.991521,116.325206,0,83,39771.5664699074,2008-11-19,13:35:43
39.991493,116.325047,0,81,39771.5664814815,2008-11-19,13:35:44
39.991481,116.324901,0,77,39771.5664930556,2008-11-19,13:35:45
39.991525,116.324716,0,79,39771.5665046296,2008-11-19,13:35:46
39.991568,116.324531,0,82,39771.5665162037,2008-11-19,13:35:47
39.991601,116.324348,0,81,39771.5665277778,2008-11-19,13:35:48
39.991643,116.32417,0,84,39771.5665393519,2008-11-19,13:35:49
39.991648,116.324011,0,81,39771.5665509259,2008-11-19,13:35:50
39.991656,116.323852,0,79,39771.5665625,2008-11-19,13:35:51
39.991663,116.32369,0,76,39771.5665740741,2008-11-19,13:35:52
39.991692,116.323516,0,77,39771.5665856482,2008-11-19,13:35:53
39.991694,116.323362,0,74,39771.5665972222,2008-11-19,13:35:54
39.991694,116.32322,0,71,39771.5666087963,2008-11-19,13:35:55
39.991697,116.323088,0,68,39771.5666203704,2008-11-19,13:35:56
39.991705,116.322958,0,65,39771.5666319444,2008-11-19,13:35:57
39.991717,116.322823,0,64,39771.5666435185,2008-11-19,13:35:58
39.99172,116.322704,0,60,39771.5666550926,2008-11-19,13:35:59
39.991753,116.322584,0,60,39771.5666666667,2008-11-19,13:36:00
39.991779,116.322384,0,60,39771.5666898148,2008-11-19,13:36:02
39.991797,116.322218,0,56,39771.566712963,2008-11-19,13:36:04
39.991706,116.322072,0,47,39771.5667361111,2008-11-19,13:36:06
39.991696,116.32195,0,43,39771.5667592593,2008-11-19,13:36:08
39.991712,116.321838,0,34,39771.5668171296,2008-11-19,13:36:13
39.991711,116.321816,0,25,39771.566875,2008-11-19,13:36:18
39.991717,116.321812,0,20,39771.5669328704,2008-11-19,13:36:23
39.991717,116.321807,0,19,39771.5669907407,2008-11-19,13:36:28
39.991716,116.321807,0,18,39771.5670486111,2008-11-19,13:36:33
39.991716,116.321807,0,18,39771.5670833333,2008-11-19,13:36:36
39.991716,116.3218,0,18,39771.5671064815,2008-11-19,13:36:38
39.991696,116.321723,0,23,39771.5671643519,2008-11-19,13:36:43
39.991726,116.321537,0,30,39771.5671875,2008-11-19,13:36:45
39.991768,116.321393,0,38,39771.5672106481,2008-11-19,13:36:47
39.991776,116.321272,0,41,39771.5672222222,2008-11-19,13:36:48
39.991788,116.321053,0,45,39771.5672453704,2008-11-19,13:36:50
39.991775,116.320812,0,47,39771.5672685185,2008-11-19,13:36:52
39.99176,116.320667,0,46,39771.5672800926,2008-11-19,13:36:53
39.991755,116.32052,0,46,39771.5672916667,2008-11-19,13:36:54
39.991753,116.320374,0,47,39771.5673032407,2008-11-19,13:36:55
39.991749,116.320236,0,49,39771.5673148148,2008-11-19,13:36:56
39.99174,116.32009,0,50,39771.5673263889,2008-11-19,13:36:57
39.991722,116.319935,0,52,39771.567337963,2008-11-19,13:36:58
39.991713,116.319786,0,54,39771.567349537,2008-11-19,13:36:59
39.9917,116.319633,0,55,39771.5673611111,2008-11-19,13:37:00
39.991686,116.319477,0,56,39771.5673726852,2008-11-19,13:37:01
39.991657,116.319323,0,57,39771.5673842593,2008-11-19,13:37:02
39.991645,116.319159,0,59,39771.5673958333,2008-11-19,13:37:03
39.991631,116.318994,0,60,39771.5674074074,2008-11-19,13:37:04
39.991606,116.318838,0,60,39771.5674189815,2008-11-19,13:37:05
39.991583,116.318671,0,60,39771.5674305556,2008-11-19,13:37:06
39.99154,116.31852,0,61,39771.5674421296,2008-11-19,13:37:07
39.991518,116.318387,0,61,39771.5674537037,2008-11-19,13:37:08
39.991518,116.318224,0,60,39771.5674652778,2008-11-19,13:37:09
39.991507,116.318082,0,61,39771.5674768519,2008-11-19,13:37:10
39.991495,116.317945,0,60,39771.5674884259,2008-11-19,13:37:11
39.991474,116.317816,0,60,39771.5675,2008-11-19,13:37:12
39.991469,116.317609,0,61,39771.5675231481,2008-11-19,13:37:14
39.991469,116.317427,0,63,39771.5675462963,2008-11-19,13:37:16
39.991466,116.317306,0,63,39771.5675694444,2008-11-19,13:37:18
39.991456,116.317264,0,67,39771.5676273148,2008-11-19,13:37:23
39.991466,116.317261,0,73,39771.5676851852,2008-11-19,13:37:28
39.991409,116.317197,0,74,39771.5677430556,2008-11-19,13:37:33
39.991376,116.317045,0,76,39771.5677893519,2008-11-19,13:37:37
39.99136,116.316922,0,76,39771.5678125,2008-11-19,13:37:39
39.991347,116.316756,0,74,39771.5678356481,2008-11-19,13:37:41
39.991352,116.316571,0,74,39771.5678587963,2008-11-19,13:37:43
39.99136,116.316434,0,76,39771.5678819444,2008-11-19,13:37:45
39.991361,116.316296,0,80,39771.5679166667,2008-11-19,13:37:48
39.991329,116.316209,0,91,39771.567974537,2008-11-19,13:37:53
39.991296,116.316127,0,92,39771.5680324074,2008-11-19,13:37:58
39.991256,116.315974,0,99,39771.5680671296,2008-11-19,13:38:01
39.99123,116.315818,0,102,39771.5680902778,2008-11-19,13:38:03
39.991229,116.315648,0,107,39771.5681134259,2008-11-19,13:38:05
39.991211,116.315444,0,113,39771.5681365741,2008-11-19,13:38:07
39.991167,116.315208,0,114,39771.5681597222,2008-11-19,13:38:09
39.991148,116.315079,0,113,39771.5681712963,2008-11-19,13:38:10
39.991134,116.314953,0,113,39771.5681828704,2008-11-19,13:38:11
39.991131,116.314827,0,112,39771.5681944444,2008-11-19,13:38:12
39.991123,116.314696,0,112,39771.5682060185,2008-11-19,13:38:13
39.991117,116.31456,0,112,39771.5682175926,2008-11-19,13:38:14
39.991113,116.314419,0,111,39771.5682291667,2008-11-19,13:38:15
39.991119,116.314269,0,112,39771.5682407407,2008-11-19,13:38:16
39.991118,116.314117,0,111,39771.5682523148,2008-11-19,13:38:17
39.991118,116.313956,0,111,39771.5682638889,2008-11-19,13:38:18
39.991125,116.313789,0,110,39771.568275463,2008-11-19,13:38:19
39.991133,116.313619,0,110,39771.568287037,2008-11-19,13:38:20
39.99113,116.313453,0,109,39771.5682986111,2008-11-19,13:38:21
39.991119,116.3133,0,106,39771.5683101852,2008-11-19,13:38:22
39.991119,116.313141,0,104,39771.5683217593,2008-11-19,13:38:23
39.991106,116.312975,0,102,39771.5683333333,2008-11-19,13:38:24
39.991101,116.312811,0,100,39771.5683449074,2008-11-19,13:38:25
39.991105,116.312645,0,98,39771.5683564815,2008-11-19,13:38:26
39.991107,116.312483,0,95,39771.5683680556,2008-11-19,13:38:27
39.991106,116.31232,0,93,39771.5683796296,2008-11-19,13:38:28
39.991112,116.312156,0,92,39771.5683912037,2008-11-19,13:38:29
39.991106,116.312008,0,89,39771.5684027778,2008-11-19,13:38:30
39.991101,116.311859,0,86,39771.5684143519,2008-11-19,13:38:31
39.9911,116.31171,0,83,39771.5684259259,2008-11-19,13:38:32
39.991093,116.31156,0,79,39771.5684375,2008-11-19,13:38:33
39.991079,116.311413,0,76,39771.5684490741,2008-11-19,13:38:34
39.991068,116.311263,0,73,39771.5684606481,2008-11-19,13:38:35
39.991049,116.311112,0,71,39771.5684722222,2008-11-19,13:38:36
39.991046,116.310978,0,68,39771.5684837963,2008-11-19,13:38:37
39.99104,116.31085,0,65,39771.5684953704,2008-11-19,13:38:38
39.991031,116.310723,0,64,39771.5685069444,2008-11-19,13:38:39
39.991021,116.310517,0,63,39771.5685300926,2008-11-19,13:38:41
39.991007,116.310345,0,59,39771.5685532407,2008-11-19,13:38:43
39.990991,116.310205,0,58,39771.5685763889,2008-11-19,13:38:45
39.990992,116.310114,0,53,39771.5686342593,2008-11-19,13:38:50
39.990995,116.310056,0,60,39771.5686921296,2008-11-19,13:38:55
39.991012,116.309955,0,68,39771.56875,2008-11-19,13:39:00
39.991049,116.309857,0,76,39771.5688078704,2008-11-19,13:39:05
39.991147,116.309833,0,85,39771.5688425926,2008-11-19,13:39:08
39.991272,116.309845,0,89,39771.5688773148,2008-11-19,13:39:11
39.991405,116.309875,0,90,39771.568900463,2008-11-19,13:39:13
39.991571,116.309893,0,88,39771.5689236111,2008-11-19,13:39:15
39.991667,116.309885,0,85,39771.5689351852,2008-11-19,13:39:16
39.99177,116.309871,0,80,39771.5689467593,2008-11-19,13:39:17
39.991883,116.30985,0,77,39771.5689583333,2008-11-19,13:39:18
39.991996,116.309834,0,73,39771.5689699074,2008-11-19,13:39:19
39.992124,116.309811,0,75,39771.5689814815,2008-11-19,13:39:20
39.992275,116.309775,0,87,39771.5689930556,2008-11-19,13:39:21
39.992387,116.309754,0,91,39771.5690046296,2008-11-19,13:39:22
39.992488,116.309731,0,92,39771.5690162037,2008-11-19,13:39:23
39.992645,116.309706,0,96,39771.5690393519,2008-11-19,13:39:25
39.992815,116.309674,0,103,39771.5690625,2008-11-19,13:39:27
39.992996,116.309652,0,104,39771.5690856481,2008-11-19,13:39:29
39.993093,116.309639,0,104,39771.5690972222,2008-11-19,13:39:30
39.993205,116.309623,0,108,39771.5691087963,2008-11-19,13:39:31
39.993316,116.309609,0,108,39771.5691203704,2008-11-19,13:39:32
39.993438,116.309582,0,109,39771.5691319444,2008-11-19,13:39:33
39.993554,116.309557,0,110,39771.5691435185,2008-11-19,13:39:34
39.993655,116.309538,0,106,39771.5691550926,2008-11-19,13:39:35
39.993752,116.30953,0,108,39771.5691666667,2008-11-19,13:39:36
39.993912,116.309517,0,114,39771.5691898148,2008-11-19,13:39:38
39.994036,116.309515,0,115,39771.569212963,2008-11-19,13:39:40
39.994156,116.309505,0,116,39771.5692476852,2008-11-19,13:39:43
39.994237,116.309487,0,110,39771.5693055556,2008-11-19,13:39:48
39.994323,116.309475,0,100,39771.5693518519,2008-11-19,13:39:52
39.994396,116.309459,0,100,39771.5694097222,2008-11-19,13:39:57
39.994429,116.309461,0,118,39771.5694675926,2008-11-19,13:40:02
39.994429,116.309461,0,118,39771.5695023148,2008-11-19,13:40:05
39.994433,116.30946,0,115,39771.569525463,2008-11-19,13:40:07
39.994468,116.309457,0,112,39771.5695833333,2008-11-19,13:40:12
39.994597,116.309449,0,108,39771.5696180556,2008-11-19,13:40:15
39.994735,116.309425,0,109,39771.5696412037,2008-11-19,13:40:17
39.994912,116.30941,0,106,39771.5696643519,2008-11-19,13:40:19
39.995003,116.309391,0,107,39771.5696759259,2008-11-19,13:40:20
39.995167,116.309385,0,107,39771.5696990741,2008-11-19,13:40:22
39.995311,116.309374,0,108,39771.5697222222,2008-11-19,13:40:24
39.99544,116.309354,0,108,39771.5697453704,2008-11-19,13:40:26
39.995537,116.309341,0,107,39771.5697685185,2008-11-19,13:40:28
39.995627,116.309327,0,106,39771.5697916667,2008-11-19,13:40:30
39.995753,116.309304,0,106,39771.5698263889,2008-11-19,13:40:33
39.99585,116.309297,0,104,39771.5698726852,2008-11-19,13:40:37
39.995919,116.309287,0,102,39771.5699305556,2008-11-19,13:40:42
39.995919,116.309287,0,102,39771.5699652778,2008-11-19,13:40:45
39.99592,116.309293,0,104,39771.5699884259,2008-11-19,13:40:47
39.995929,116.309296,0,104,39771.5700462963,2008-11-19,13:40:52
39.995983,116.309329,0,102,39771.5701041667,2008-11-19,13:40:57
39.99603,116.309331,0,100,39771.570162037,2008-11-19,13:41:02
39.996056,116.309338,0,107,39771.5702199074,2008-11-19,13:41:07
39.996095,116.309323,0,109,39771.5702777778,2008-11-19,13:41:12
39.996134,116.309323,0,112,39771.5703356481,2008-11-19,13:41:17
39.996178,116.309314,0,116,39771.5703935185,2008-11-19,13:41:22
39.996213,116.309298,0,118,39771.5704513889,2008-11-19,13:41:27
39.996217,116.309305,0,118,39771.5705092593,2008-11-19,13:41:32
39.996216,116.309305,0,118,39771.5705671296,2008-11-19,13:41:37
39.996219,116.309305,0,119,39771.570625,2008-11-19,13:41:42
39.996219,116.309305,0,119,39771.5706597222,2008-11-19,13:41:45
39.996219,116.309305,0,120,39771.5706828704,2008-11-19,13:41:47
39.996214,116.309294,0,121,39771.5707407407,2008-11-19,13:41:52
39.996199,116.3093,0,120,39771.5707986111,2008-11-19,13:41:57
39.996191,116.309301,0,120,39771.5708564815,2008-11-19,13:42:02
39.996187,116.309301,0,120,39771.5709143518,2008-11-19,13:42:07
39.996189,116.309301,0,121,39771.5709722222,2008-11-19,13:42:12
39.996189,116.309301,0,121,39771.5710069444,2008-11-19,13:42:15
39.996193,116.309301,0,121,39771.5710300926,2008-11-19,13:42:17
39.996173,116.309293,0,125,39771.571087963,2008-11-19,13:42:22
39.996172,116.309293,0,125,39771.5711458333,2008-11-19,13:42:27
39.996175,116.309292,0,124,39771.5712037037,2008-11-19,13:42:32
39.996175,116.309292,0,124,39771.5712384259,2008-11-19,13:42:35
39.99617,116.309293,0,125,39771.5712615741,2008-11-19,13:42:37
39.996192,116.309283,0,125,39771.5713194444,2008-11-19,13:42:42
39.996252,116.309268,0,126,39771.5713773148,2008-11-19,13:42:47
39.996288,116.309242,0,128,39771.5714351852,2008-11-19,13:42:52
39.996288,116.309242,0,128,39771.5714699074,2008-11-19,13:42:55
39.996296,116.309245,0,128,39771.5714930556,2008-11-19,13:42:57
39.996288,116.309223,0,131,39771.5715509259,2008-11-19,13:43:02
39.996363,116.309128,0,130,39771.5715856481,2008-11-19,13:43:05
39.996458,116.309106,0,131,39771.5716319444,2008-11-19,13:43:09
39.996594,116.309106,0,129,39771.5716666667,2008-11-19,13:43:12
39.996695,116.309095,0,129,39771.5716898148,2008-11-19,13:43:14
39.996828,116.30908,0,127,39771.571724537,2008-11-19,13:43:17
39.996952,116.309062,0,122,39771.5717476852,2008-11-19,13:43:19
39.997078,116.309052,0,120,39771.5717708333,2008-11-19,13:43:21
39.997222,116.309051,0,115,39771.5717939815,2008-11-19,13:43:23
39.997381,116.309047,0,110,39771.5718171296,2008-11-19,13:43:25
39.997551,116.309029,0,108,39771.5718402778,2008-11-19,13:43:27
39.997703,116.309019,0,105,39771.5718634259,2008-11-19,13:43:29
39.997846,116.309012,0,103,39771.5718865741,2008-11-19,13:43:31
39.997957,116.309023,0,100,39771.5719097222,2008-11-19,13:43:33
39.998052,116.309021,0,98,39771.5719328704,2008-11-19,13:43:35
39.998142,116.309021,0,93,39771.5719675926,2008-11-19,13:43:38
39.998231,116.309008,0,88,39771.572025463,2008-11-19,13:43:43
39.998329,116.308998,0,94,39771.5720833333,2008-11-19,13:43:48
39.998425,116.309012,0,96,39771.5721412037,2008-11-19,13:43:53
39.998538,116.309012,0,96,39771.5721875,2008-11-19,13:43:57
39.998679,116.308986,0,97,39771.5722222222,2008-11-19,13:44:00
39.998787,116.308984,0,97,39771.5722453704,2008-11-19,13:44:02
39.99891,116.308975,0,99,39771.5722685185,2008-11-19,13:44:04
39.999033,116.308975,0,102,39771.5722916667,2008-11-19,13:44:06
39.999191,116.308966,0,107,39771.5723148148,2008-11-19,13:44:08
39.999357,116.308969,0,110,39771.572337963,2008-11-19,13:44:10
39.999447,116.30897,0,113,39771.572349537,2008-11-19,13:44:11
39.999538,116.30897,0,112,39771.5723611111,2008-11-19,13:44:12
39.99963,116.30897,0,113,39771.5723726852,2008-11-19,13:44:13
39.999722,116.30897,0,113,39771.5723842593,2008-11-19,13:44:14
39.999817,116.30897,0,112,39771.5723958333,2008-11-19,13:44:15
39.999916,116.308976,0,112,39771.5724074074,2008-11-19,13:44:16
40.000016,116.308986,0,114,39771.5724189815,2008-11-19,13:44:17
40.000118,116.308986,0,116,39771.5724305556,2008-11-19,13:44:18
40.000219,116.308986,0,117,39771.5724421296,2008-11-19,13:44:19
40.00032,116.308986,0,120,39771.5724537037,2008-11-19,13:44:20
40.000432,116.309,0,120,39771.5724652778,2008-11-19,13:44:21
40.000537,116.309001,0,122,39771.5724768518,2008-11-19,13:44:22
40.000643,116.309004,0,123,39771.5724884259,2008-11-19,13:44:23
40.000759,116.309007,0,122,39771.5725,2008-11-19,13:44:24
40.000873,116.309006,0,122,39771.5725115741,2008-11-19,13:44:25
40.000985,116.309,0,123,39771.5725231481,2008-11-19,13:44:26
40.001094,116.308996,0,124,39771.5725347222,2008-11-19,13:44:27
40.001205,116.308995,0,124,39771.5725462963,2008-11-19,13:44:28
40.001309,116.308993,0,125,39771.5725578704,2008-11-19,13:44:29
40.001416,116.308998,0,119,39771.5725694444,2008-11-19,13:44:30
40.001574,116.308982,0,118,39771.5725925926,2008-11-19,13:44:32
40.00171,116.308947,0,116,39771.5726157407,2008-11-19,13:44:34
40.001817,116.308931,0,115,39771.5726388889,2008-11-19,13:44:36
40.001932,116.308933,0,114,39771.572662037,2008-11-19,13:44:38
40.002054,116.308947,0,106,39771.5726851852,2008-11-19,13:44:40
40.002195,116.308952,0,98,39771.5727083333,2008-11-19,13:44:42
40.002346,116.308949,0,91,39771.5727314815,2008-11-19,13:44:44
40.002517,116.308957,0,87,39771.5727546296,2008-11-19,13:44:46
40.002694,116.308949,0,89,39771.5727777778,2008-11-19,13:44:48
40.002858,116.308948,0,89,39771.5728009259,2008-11-19,13:44:50
40.002981,116.308943,0,88,39771.5728240741,2008-11-19,13:44:52
40.003049,116.308938,0,89,39771.5728819444,2008-11-19,13:44:57
40.00306,116.308937,0,90,39771.5729398148,2008-11-19,13:45:02
40.00309,116.308934,0,91,39771.5729976852,2008-11-19,13:45:07
40.003181,116.308934,0,94,39771.5730555556,2008-11-19,13:45:12
40.003271,116.308957,0,83,39771.5731134259,2008-11-19,13:45:17
40.003323,116.30896,0,89,39771.5731712963,2008-11-19,13:45:22
40.003375,116.308975,0,96,39771.5732291667,2008-11-19,13:45:27
40.003408,116.30898,0,95,39771.573287037,2008-11-19,13:45:32
40.003505,116.309029,0,87,39771.5733333333,2008-11-19,13:45:36
40.003598,116.309078,0,91,39771.5733680556,2008-11-19,13:45:39
40.003711,116.309139,0,105,39771.5734027778,2008-11-19,13:45:42
40.003809,116.309199,0,112,39771.5734259259,2008-11-19,13:45:44
40.003911,116.309281,0,121,39771.5734490741,2008-11-19,13:45:46
40.004038,116.309391,0,124,39771.5734722222,2008-11-19,13:45:48
40.004189,116.30954,0,122,39771.5734953704,2008-11-19,13:45:50
40.00427,116.309631,0,118,39771.5735069444,2008-11-19,13:45:51
40.004341,116.309713,0,117,39771.5735185185,2008-11-19,13:45:52
40.004417,116.3098,0,117,39771.5735300926,2008-11-19,13:45:53
40.004484,116.309896,0,118,39771.5735416667,2008-11-19,13:45:54
40.004557,116.310015,0,116,39771.5735532407,2008-11-19,13:45:55
40.004631,116.310136,0,116,39771.5735648148,2008-11-19,13:45:56
40.004678,116.310269,0,121,39771.5735763889,2008-11-19,13:45:57
40.004725,116.310396,0,124,39771.573587963,2008-11-19,13:45:58
40.004768,116.310527,0,126,39771.573599537,2008-11-19,13:45:59
40.004803,116.310663,0,128,39771.5736111111,2008-11-19,13:46:00
40.004822,116.310812,0,130,39771.5736226852,2008-11-19,13:46:01
40.004846,116.310971,0,130,39771.5736342593,2008-11-19,13:46:02
40.004871,116.311139,0,129,39771.5736458333,2008-11-19,13:46:03
40.004892,116.311295,0,130,39771.5736574074,2008-11-19,13:46:04
40.004918,116.311451,0,130,39771.5736689815,2008-11-19,13:46:05
40.004943,116.311614,0,131,39771.5736805556,2008-11-19,13:46:06
40.004959,116.311774,0,134,39771.5736921296,2008-11-19,13:46:07
40.004982,116.311935,0,133,39771.5737037037,2008-11-19,13:46:08
40.004995,116.312102,0,134,39771.5737152778,2008-11-19,13:46:09
40.005027,116.312255,0,135,39771.5737268519,2008-11-19,13:46:10
40.005072,116.312406,0,137,39771.5737384259,2008-11-19,13:46:11
40.005133,116.312541,0,139,39771.57375,2008-11-19,13:46:12
40.005197,116.312644,0,140,39771.5737615741,2008-11-19,13:46:13
40.005273,116.31274,0,142,39771.5737731481,2008-11-19,13:46:14
40.005369,116.312827,0,144,39771.5737847222,2008-11-19,13:46:15
40.005462,116.312896,0,145,39771.5737962963,2008-11-19,13:46:16
40.005565,116.312943,0,141,39771.5738078704,2008-11-19,13:46:17
40.005678,116.312974,0,137,39771.5738194444,2008-11-19,13:46:18
40.005789,116.312986,0,136,39771.5738310185,2008-11-19,13:46:19
40.005897,116.312973,0,137,39771.5738425926,2008-11-19,13:46:20
40.006019,116.31295,0,137,39771.5738541667,2008-11-19,13:46:21
40.006151,116.312933,0,136,39771.5738657407,2008-11-19,13:46:22
40.006281,116.312911,0,132,39771.5738773148,2008-11-19,13:46:23
40.006407,116.312894,0,127,39771.5738888889,2008-11-19,13:46:24
40.006533,116.312878,0,126,39771.573900463,2008-11-19,13:46:25
40.006666,116.312865,0,124,39771.573912037,2008-11-19,13:46:26
40.0068,116.312842,0,121,39771.5739236111,2008-11-19,13:46:27
40.006936,116.312815,0,118,39771.5739351852,2008-11-19,13:46:28
40.007069,116.312781,0,116,39771.5739467593,2008-11-19,13:46:29
40.007206,116.312763,0,115,39771.5739583333,2008-11-19,13:46:30
40.007345,116.312743,0,113,39771.5739699074,2008-11-19,13:46:31
40.007477,116.312722,0,110,39771.5739814815,2008-11-19,13:46:32
40.007605,116.312695,0,109,39771.5739930556,2008-11-19,13:46:33
40.007738,116.312675,0,109,39771.5740046296,2008-11-19,13:46:34
40.007868,116.312661,0,109,39771.5740162037,2008-11-19,13:46:35
40.007998,116.312643,0,108,39771.5740277778,2008-11-19,13:46:36
40.008123,116.312621,0,108,39771.5740393519,2008-11-19,13:46:37
40.008242,116.312595,0,107,39771.5740509259,2008-11-19,13:46:38
40.008355,116.312568,0,108,39771.5740625,2008-11-19,13:46:39
40.008453,116.312546,0,110,39771.5740740741,2008-11-19,13:46:40
40.008602,116.312511,0,110,39771.5740972222,2008-11-19,13:46:42
40.008689,116.312473,0,114,39771.5741319444,2008-11-19,13:46:45
40.008702,116.312449,0,114,39771.5741898148,2008-11-19,13:46:50
40.008812,116.312471,0,108,39771.5742361111,2008-11-19,13:46:54
40.00891,116.312454,0,108,39771.5742708333,2008-11-19,13:46:57
40.009006,116.312447,0,105,39771.5742939815,2008-11-19,13:46:59
40.009117,116.312436,0,102,39771.5743171296,2008-11-19,13:47:01
40.009256,116.312421,0,95,39771.5743402778,2008-11-19,13:47:03
40.009405,116.312407,0,92,39771.5743634259,2008-11-19,13:47:05
40.009567,116.3124,0,88,39771.5743865741,2008-11-19,13:47:07
40.009656,116.312392,0,84,39771.5743981482,2008-11-19,13:47:08
40.009751,116.312382,0,83,39771.5744097222,2008-11-19,13:47:09
40.009852,116.312368,0,78,39771.5744212963,2008-11-19,13:47:10
40.00995,116.312361,0,73,39771.5744328704,2008-11-19,13:47:11
40.010047,116.312348,0,71,39771.5744444444,2008-11-19,13:47:12
40.010159,116.312329,0,75,39771.5744560185,2008-11-19,13:47:13
40.010273,116.312325,0,73,39771.5744675926,2008-11-19,13:47:14
40.010379,116.312315,0,72,39771.5744791667,2008-11-19,13:47:15
40.010496,116.312301,0,72,39771.5744907407,2008-11-19,13:47:16
40.010609,116.31229,0,69,39771.5745023148,2008-11-19,13:47:17
40.010726,116.312273,0,66,39771.5745138889,2008-11-19,13:47:18
40.010849,116.312259,0,64,39771.574525463,2008-11-19,13:47:19
40.010979,116.312256,0,64,39771.574537037,2008-11-19,13:47:20
40.011105,116.312239,0,66,39771.5745486111,2008-11-19,13:47:21
40.011236,116.312223,0,63,39771.5745601852,2008-11-19,13:47:22
40.011368,116.312217,0,62,39771.5745717593,2008-11-19,13:47:23
40.011504,116.312207,0,62,39771.5745833333,2008-11-19,13:47:24
40.011639,116.31219,0,63,39771.5745949074,2008-11-19,13:47:25
40.011778,116.312173,0,63,39771.5746064815,2008-11-19,13:47:26
40.011921,116.312162,0,66,39771.5746180556,2008-11-19,13:47:27
40.012067,116.312147,0,68,39771.5746296296,2008-11-19,13:47:28
40.012209,116.312133,0,71,39771.5746412037,2008-11-19,13:47:29
40.012352,116.312115,0,72,39771.5746527778,2008-11-19,13:47:30
40.012494,116.312098,0,72,39771.5746643519,2008-11-19,13:47:31
40.012635,116.312078,0,72,39771.5746759259,2008-11-19,13:47:32
40.01277,116.31206,0,73,39771.5746875,2008-11-19,13:47:33
40.012899,116.312044,0,73,39771.5746990741,2008-11-19,13:47:34
40.013027,116.312038,0,73,39771.5747106481,2008-11-19,13:47:35
40.013141,116.312022,0,74,39771.5747222222,2008-11-19,13:47:36
40.013239,116.31201,0,75,39771.5747337963,2008-11-19,13:47:37
40.013391,116.311991,0,74,39771.5747569444,2008-11-19,13:47:39
40.013497,116.311968,0,78,39771.5747800926,2008-11-19,13:47:41
40.013587,116.31194,0,84,39771.5748148148,2008-11-19,13:47:44
40.013634,116.311934,0,89,39771.5748726852,2008-11-19,13:47:49
40.013634,116.311934,0,89,39771.5749074074,2008-11-19,13:47:52
40.013642,116.31194,0,96,39771.5749305556,2008-11-19,13:47:54
40.013596,116.311924,0,98,39771.5749884259,2008-11-19,13:47:59
40.013625,116.311894,0,102,39771.5750462963,2008-11-19,13:48:04
40.013632,116.311876,0,106,39771.5751041667,2008-11-19,13:48:09
40.013591,116.311759,0,117,39771.575162037,2008-11-19,13:48:14
40.013534,116.311736,0,134,39771.5752199074,2008-11-19,13:48:19
40.013485,116.311742,0,142,39771.5752777778,2008-11-19,13:48:24
40.013399,116.311728,0,142,39771.5753356481,2008-11-19,13:48:29
40.013301,116.311738,0,139,39771.5753935185,2008-11-19,13:48:34
40.013278,116.311648,0,136,39771.5754513889,2008-11-19,13:48:39
40.013282,116.311559,0,138,39771.5755092593,2008-11-19,13:48:44
40.013284,116.311477,0,146,39771.5755671296,2008-11-19,13:48:49
40.013275,116.311363,0,154,39771.575625,2008-11-19,13:48:54
40.013262,116.311272,0,159,39771.5756828704,2008-11-19,13:48:59
40.013197,116.311197,0,158,39771.5757407407,2008-11-19,13:49:04
40.013165,116.311106,0,160,39771.5757986111,2008-11-19,13:49:09
40.013138,116.311032,0,168,39771.5758564815,2008-11-19,13:49:14
40.013156,116.310934,0,174,39771.5759143519,2008-11-19,13:49:19
40.013172,116.310834,0,178,39771.5759722222,2008-11-19,13:49:24
40.013188,116.310743,0,183,39771.5760300926,2008-11-19,13:49:29
40.0132,116.310625,0,188,39771.576087963,2008-11-19,13:49:34
40.013156,116.31054,0,194,39771.5761458333,2008-11-19,13:49:39
40.013159,116.310415,0,198,39771.5762037037,2008-11-19,13:49:44
40.01319,116.310285,0,192,39771.5762615741,2008-11-19,13:49:49
40.013211,116.310185,0,188,39771.5763194444,2008-11-19,13:49:54
40.013224,116.310062,0,193,39771.5763773148,2008-11-19,13:49:59
40.013226,116.309956,0,194,39771.5764351852,2008-11-19,13:50:04
40.013229,116.309854,0,198,39771.5764930556,2008-11-19,13:50:09
40.013213,116.30976,0,202,39771.5765509259,2008-11-19,13:50:14
40.013216,116.309658,0,202,39771.5766087963,2008-11-19,13:50:19
40.013203,116.309554,0,199,39771.5766666667,2008-11-19,13:50:24
40.013234,116.309448,0,199,39771.576724537,2008-11-19,13:50:29
40.013262,116.309338,0,197,39771.5767824074,2008-11-19,13:50:34
40.013258,116.309258,0,200,39771.5768402778,2008-11-19,13:50:39
40.013203,116.309174,0,197,39771.5768981481,2008-11-19,13:50:44
40.013197,116.309098,0,199,39771.5769560185,2008-11-19,13:50:49
40.013175,116.308999,0,198,39771.5770138889,2008-11-19,13:50:54
40.013197,116.308904,0,197,39771.5770717593,2008-11-19,13:50:59
40.013203,116.308829,0,200,39771.5771296296,2008-11-19,13:51:04
40.013171,116.308742,0,191,39771.5771875,2008-11-19,13:51:09
40.013177,116.308686,0,190,39771.5772453704,2008-11-19,13:51:14
40.013165,116.308562,0,182,39771.5773032407,2008-11-19,13:51:19
40.013122,116.308485,0,184,39771.5773611111,2008-11-19,13:51:24
40.013097,116.308391,0,185,39771.5774189815,2008-11-19,13:51:29
40.013102,116.308308,0,186,39771.5774768519,2008-11-19,13:51:34
40.013109,116.308245,0,187,39771.5775347222,2008-11-19,13:51:39
40.013112,116.308171,0,190,39771.5775925926,2008-11-19,13:51:44
40.013078,116.308073,0,186,39771.577650463,2008-11-19,13:51:49
40.013104,116.307975,0,186,39771.5777083333,2008-11-19,13:51:54
40.013097,116.307866,0,189,39771.5777662037,2008-11-19,13:51:59
40.013097,116.307754,0,189,39771.5778240741,2008-11-19,13:52:04
40.013088,116.307669,0,192,39771.5778819444,2008-11-19,13:52:09
40.013101,116.307557,0,191,39771.5779398148,2008-11-19,13:52:14
40.013087,116.307468,0,193,39771.5779976852,2008-11-19,13:52:19
40.013079,116.307366,0,188,39771.5780555556,2008-11-19,13:52:24
40.013056,116.307314,0,181,39771.5781134259,2008-11-19,13:52:29
40.013039,116.307243,0,176,39771.5781712963,2008-11-19,13:52:34
40.013066,116.307175,0,173,39771.5782291667,2008-11-19,13:52:39
40.013129,116.307111,0,168,39771.578287037,2008-11-19,13:52:44
40.013126,116.307103,0,165,39771.5783449074,2008-11-19,13:52:49
40.013126,116.307096,0,166,39771.5784027778,2008-11-19,13:52:54
40.013126,116.307096,0,166,39771.5784375,2008-11-19,13:52:57
40.013126,116.307089,0,167,39771.5784606481,2008-11-19,13:52:59
40.013127,116.307078,0,167,39771.5785185185,2008-11-19,13:53:04
40.013127,116.307078,0,167,39771.5785532407,2008-11-19,13:53:07
40.013127,116.307077,0,167,39771.5785763889,2008-11-19,13:53:09
40.013123,116.307051,0,162,39771.5786342593,2008-11-19,13:53:14
40.013143,116.306999,0,161,39771.5786921296,2008-11-19,13:53:19
40.013197,116.306955,0,157,39771.57875,2008-11-19,13:53:24
40.013235,116.306896,0,158,39771.5788078704,2008-11-19,13:53:29
40.013283,116.306843,0,160,39771.5788657407,2008-11-19,13:53:34
40.013322,116.306782,0,165,39771.5789236111,2008-11-19,13:53:39
40.013381,116.306696,0,167,39771.5789814815,2008-11-19,13:53:44
40.013443,116.306622,0,157,39771.5790393518,2008-11-19,13:53:49
40.013447,116.306574,0,161,39771.5790972222,2008-11-19,13:53:54
40.01347,116.306471,0,159,39771.5791550926,2008-11-19,13:53:59
40.013498,116.306387,0,161,39771.579212963,2008-11-19,13:54:04
40.01356,116.306351,0,165,39771.5792708333,2008-11-19,13:54:09
40.013628,116.30632,0,161,39771.5793287037,2008-11-19,13:54:14
40.013657,116.306259,0,164,39771.5793865741,2008-11-19,13:54:19
40.013667,116.306188,0,164,39771.5794444444,2008-11-19,13:54:24
40.013671,116.306118,0,169,39771.5795023148,2008-11-19,13:54:29
40.013678,116.306041,0,168,39771.5795601852,2008-11-19,13:54:34
40.013682,116.305946,0,165,39771.5796180556,2008-11-19,13:54:39
40.013699,116.305865,0,159,39771.5796759259,2008-11-19,13:54:44
40.01376,116.305755,0,155,39771.5797337963,2008-11-19,13:54:49
40.013819,116.305698,0,153,39771.5797916667,2008-11-19,13:54:54
40.013877,116.30563,0,156,39771.579849537,2008-11-19,13:54:59
40.013938,116.305583,0,160,39771.5799074074,2008-11-19,13:55:04
40.014004,116.305571,0,168,39771.5799652778,2008-11-19,13:55:09
40.014037,116.305633,0,174,39771.5800231481,2008-11-19,13:55:14
40.014072,116.305737,0,177,39771.5800810185,2008-11-19,13:55:19
40.01408,116.305815,0,182,39771.5801388889,2008-11-19,13:55:24
40.014098,116.305907,0,184,39771.5801967593,2008-11-19,13:55:29
40.014124,116.306055,0,174,39771.5802430556,2008-11-19,13:55:33
40.014143,116.30617,0,159,39771.5803009259,2008-11-19,13:55:38
40.014158,116.30621,0,158,39771.5803587963,2008-11-19,13:55:43
40.014151,116.306279,0,157,39771.5804166667,2008-11-19,13:55:48
40.01415,116.306358,0,162,39771.580474537,2008-11-19,13:55:53
40.014097,116.306371,0,165,39771.5805324074,2008-11-19,13:55:58
40.014061,116.306389,0,174,39771.5805902778,2008-11-19,13:56:03
40.013983,116.30638,0,181,39771.5806481481,2008-11-19,13:56:08
40.01394,116.3064,0,183,39771.5807060185,2008-11-19,13:56:13
40.013925,116.306402,0,184,39771.5807638889,2008-11-19,13:56:18
40.013925,116.306398,0,185,39771.5808217593,2008-11-19,13:56:23
40.013928,116.30639,0,186,39771.5808796296,2008-11-19,13:56:28
40.013927,116.306388,0,186,39771.5809375,2008-11-19,13:56:33
40.013927,116.306388,0,186,39771.5809722222,2008-11-19,13:56:36
40.013923,116.306396,0,186,39771.5809953704,2008-11-19,13:56:38
40.013895,116.306431,0,186,39771.5810532407,2008-11-19,13:56:43
40.013892,116.306404,0,185,39771.5811111111,2008-11-19,13:56:48
40.013897,116.306391,0,185,39771.5811689815,2008-11-19,13:56:53
40.013903,116.306377,0,185,39771.5812268518,2008-11-19,13:56:58
40.013907,116.306363,0,185,39771.5812847222,2008-11-19,13:57:03
40.013891,116.306346,0,185,39771.5813425926,2008-11-19,13:57:08
40.013891,116.306345,0,185,39771.581400463,2008-11-19,13:57:13
40.013891,116.306345,0,185,39771.5814351852,2008-11-19,13:57:16
40.013889,116.30635,0,185,39771.5814583333,2008-11-19,13:57:18
40.01388,116.306357,0,184,39771.5815162037,2008-11-19,13:57:23
40.013878,116.30636,0,184,39771.5815740741,2008-11-19,13:57:28
40.01388,116.306354,0,184,39771.5816319444,2008-11-19,13:57:33
40.013884,116.306347,0,184,39771.5816898148,2008-11-19,13:57:38
40.013884,116.306347,0,184,39771.581724537,2008-11-19,13:57:41
40.013882,116.306352,0,184,39771.5817476852,2008-11-19,13:57:43
40.013878,116.306364,0,184,39771.5818055556,2008-11-19,13:57:48
40.013877,116.306368,0,184,39771.5818634259,2008-11-19,13:57:53
40.013876,116.306373,0,184,39771.5819212963,2008-11-19,13:57:58
40.013874,116.306378,0,183,39771.5819791667,2008-11-19,13:58:03
40.013874,116.306378,0,183,39771.5820138889,2008-11-19,13:58:06
40.01387,116.306386,0,183,39771.582037037,2008-11-19,13:58:08
40.01386,116.306433,0,182,39771.5820949074,2008-11-19,13:58:13
40.01385,116.30645,0,180,39771.5821527778,2008-11-19,13:58:18
40.01385,116.306448,0,180,39771.5822106482,2008-11-19,13:58:23
40.01385,116.306448,0,181,39771.5822685185,2008-11-19,13:58:28
40.01385,116.306448,0,181,39771.5823032407,2008-11-19,13:58:31
40.013848,116.306455,0,181,39771.5823263889,2008-11-19,13:58:33
40.013844,116.306464,0,181,39771.5823842593,2008-11-19,13:58:38
40.013839,116.306475,0,181,39771.5824421296,2008-11-19,13:58:43
40.013834,116.306487,0,181,39771.5825,2008-11-19,13:58:48
40.013831,116.306496,0,182,39771.5825578704,2008-11-19,13:58:53
40.013828,116.306503,0,182,39771.5826157407,2008-11-19,13:58:58
40.013826,116.306507,0,182,39771.5826736111,2008-11-19,13:59:03
40.013827,116.306503,0,182,39771.5827314815,2008-11-19,13:59:08
40.013828,116.3065,0,182,39771.5827893519,2008-11-19,13:59:13
40.013828,116.306498,0,182,39771.5828472222,2008-11-19,13:59:18
40.013827,116.3065,0,182,39771.5829050926,2008-11-19,13:59:23
40.013826,116.3065,0,182,39771.582962963,2008-11-19,13:59:28
40.013825,116.306501,0,182,39771.5830208333,2008-11-19,13:59:33
40.013823,116.306504,0,182,39771.5830787037,2008-11-19,13:59:38
40.013821,116.306506,0,182,39771.5831365741,2008-11-19,13:59:43
40.013821,116.306507,0,182,39771.5831944444,2008-11-19,13:59:48
40.013821,116.306507,0,182,39771.5832291667,2008-11-19,13:59:51
40.013822,116.306503,0,182,39771.5832523148,2008-11-19,13:59:53
40.013827,116.306493,0,182,39771.5833101852,2008-11-19,13:59:58
40.013829,116.306492,0,182,39771.5833680556,2008-11-19,14:00:03
40.01383,116.30649,0,182,39771.5834259259,2008-11-19,14:00:08
40.013832,116.306484,0,182,39771.5834837963,2008-11-19,14:00:13
40.013834,116.306482,0,183,39771.5835416667,2008-11-19,14:00:18
40.013833,116.306483,0,183,39771.583599537,2008-11-19,14:00:23
40.013833,116.306483,0,183,39771.5836342593,2008-11-19,14:00:26
40.013835,116.306479,0,183,39771.5836574074,2008-11-19,14:00:28
40.013839,116.30647,0,183,39771.5837152778,2008-11-19,14:00:33
40.013842,116.306461,0,183,39771.5837731481,2008-11-19,14:00:38
40.013847,116.306448,0,184,39771.5838310185,2008-11-19,14:00:43
40.013853,116.306421,0,182,39771.5838888889,2008-11-19,14:00:48
40.013855,116.306397,0,181,39771.5839467593,2008-11-19,14:00:53
40.01385,116.306381,0,180,39771.5840046296,2008-11-19,14:00:58
40.01385,116.306381,0,180,39771.5840393519,2008-11-19,14:01:01
40.013851,116.306377,0,180,39771.5840625,2008-11-19,14:01:03
40.013856,116.306366,0,180,39771.5841203704,2008-11-19,14:01:08
40.013858,116.306359,0,180,39771.5841782407,2008-11-19,14:01:13
40.013858,116.306359,0,180,39771.5842361111,2008-11-19,14:01:18
40.013856,116.306364,0,180,39771.5842939815,2008-11-19,14:01:23
40.013855,116.306366,0,180,39771.5843518519,2008-11-19,14:01:28
40.013855,116.306366,0,180,39771.5843865741,2008-11-19,14:01:31
40.013853,116.306371,0,180,39771.5844097222,2008-11-19,14:01:33
40.013838,116.306395,0,180,39771.5844675926,2008-11-19,14:01:38
40.013833,116.306402,0,180,39771.584525463,2008-11-19,14:01:43
40.013833,116.306402,0,180,39771.5845601852,2008-11-19,14:01:46
40.013829,116.30641,0,180,39771.5845833333,2008-11-19,14:01:48
40.013808,116.306439,0,180,39771.5846412037,2008-11-19,14:01:53
40.01381,116.306435,0,180,39771.5846990741,2008-11-19,14:01:58
40.013807,116.306441,0,180,39771.5847569444,2008-11-19,14:02:03
40.013807,116.306441,0,180,39771.5847916667,2008-11-19,14:02:06
40.013804,116.306448,0,180,39771.5848148148,2008-11-19,14:02:08
40.013797,116.306461,0,179,39771.5848726852,2008-11-19,14:02:13
40.013793,116.306468,0,179,39771.5849305556,2008-11-19,14:02:18
40.013793,116.306468,0,179,39771.5849652778,2008-11-19,14:02:21
40.013789,116.306462,0,179,39771.5849884259,2008-11-19,14:02:23
40.013795,116.30645,0,179,39771.5850462963,2008-11-19,14:02:28
40.013798,116.306441,0,179,39771.5851041667,2008-11-19,14:02:33
40.013798,116.306441,0,179,39771.5851388889,2008-11-19,14:02:36
40.013795,116.306449,0,179,39771.585162037,2008-11-19,14:02:38
40.013777,116.30648,0,176,39771.5852199074,2008-11-19,14:02:43
40.013777,116.30648,0,176,39771.5852546296,2008-11-19,14:02:46
40.013771,116.306485,0,175,39771.5852777778,2008-11-19,14:02:48
40.013769,116.306495,0,174,39771.5853356481,2008-11-19,14:02:53
40.013778,116.306502,0,167,39771.5853935185,2008-11-19,14:02:58
40.013774,116.306498,0,157,39771.5854513889,2008-11-19,14:03:03
40.013777,116.306493,0,157,39771.5855092593,2008-11-19,14:03:08
40.01378,116.306487,0,157,39771.5855671296,2008-11-19,14:03:13
40.01378,116.306487,0,157,39771.5856018519,2008-11-19,14:03:16
40.013783,116.30648,0,157,39771.585625,2008-11-19,14:03:18
40.013787,116.306469,0,158,39771.5856828704,2008-11-19,14:03:23
40.013788,116.306466,0,158,39771.5857407407,2008-11-19,14:03:28
40.013789,116.306465,0,158,39771.5857986111,2008-11-19,14:03:33
40.013791,116.30646,0,157,39771.5858564815,2008-11-19,14:03:38
40.013792,116.306459,0,157,39771.5859143519,2008-11-19,14:03:43
40.01379,116.306463,0,157,39771.5859722222,2008-11-19,14:03:48
40.01379,116.306463,0,157,39771.5860069444,2008-11-19,14:03:51
40.013789,116.306466,0,156,39771.5860300926,2008-11-19,14:03:53
40.013799,116.306441,0,156,39771.586087963,2008-11-19,14:03:58
40.013807,116.306407,0,156,39771.5861458333,2008-11-19,14:04:03
40.013809,116.306397,0,156,39771.5862037037,2008-11-19,14:04:08
40.013805,116.306387,0,156,39771.5862615741,2008-11-19,14:04:13
40.013807,116.306385,0,157,39771.5863194444,2008-11-19,14:04:18
40.013808,116.306388,0,157,39771.5863773148,2008-11-19,14:04:23
40.013808,116.306388,0,157,39771.586412037,2008-11-19,14:04:26
40.013807,116.306396,0,157,39771.5864351852,2008-11-19,14:04:28
40.013804,116.306411,0,156,39771.5864930556,2008-11-19,14:04:33
40.013803,116.306425,0,156,39771.5865509259,2008-11-19,14:04:38
40.013804,116.306432,0,155,39771.5866087963,2008-11-19,14:04:43
40.013807,116.306437,0,155,39771.5866666667,2008-11-19,14:04:48
40.013812,116.306438,0,154,39771.586724537,2008-11-19,14:04:53
40.013814,116.306435,0,153,39771.5867824074,2008-11-19,14:04:58
40.013811,116.306431,0,153,39771.5868402778,2008-11-19,14:05:03
40.013807,116.306429,0,152,39771.5868981481,2008-11-19,14:05:08
40.013805,116.306432,0,151,39771.5869560185,2008-11-19,14:05:13
40.013803,116.306436,0,150,39771.5870138889,2008-11-19,14:05:18
40.0138,116.30644,0,149,39771.5870717593,2008-11-19,14:05:23
40.013799,116.306444,0,148,39771.5871296296,2008-11-19,14:05:28
40.0138,116.30645,0,146,39771.5871875,2008-11-19,14:05:33
40.013799,116.306458,0,144,39771.5872453704,2008-11-19,14:05:38
40.013799,116.306457,0,143,39771.5873032407,2008-11-19,14:05:43
40.013797,116.306451,0,141,39771.5873611111,2008-11-19,14:05:48
40.013797,116.306449,0,139,39771.5874189815,2008-11-19,14:05:53
40.013797,116.306447,0,137,39771.5874768518,2008-11-19,14:05:58
40.013796,116.306447,0,134,39771.5875347222,2008-11-19,14:06:03
40.013794,116.306453,0,132,39771.5875925926,2008-11-19,14:06:08
40.013794,116.306453,0,132,39771.5876273148,2008-11-19,14:06:11
40.013794,116.30646,0,130,39771.587650463,2008-11-19,14:06:13
40.013794,116.306469,0,127,39771.5877083333,2008-11-19,14:06:18
40.013794,116.306478,0,126,39771.5877662037,2008-11-19,14:06:23
40.013794,116.306487,0,124,39771.5878240741,2008-11-19,14:06:28
40.013793,116.306495,0,124,39771.5878819444,2008-11-19,14:06:33
40.01379,116.306501,0,123,39771.5879398148,2008-11-19,14:06:38
40.013788,116.306507,0,123,39771.5879976852,2008-11-19,14:06:43
40.013788,116.30651,0,123,39771.5880555556,2008-11-19,14:06:48
40.013788,116.306513,0,124,39771.5881134259,2008-11-19,14:06:53
40.01379,116.306514,0,126,39771.5881712963,2008-11-19,14:06:58
40.013793,116.306513,0,127,39771.5882291667,2008-11-19,14:07:03
40.013797,116.306509,0,128,39771.588287037,2008-11-19,14:07:08
40.013803,116.306502,0,129,39771.5883449074,2008-11-19,14:07:13
40.013803,116.306502,0,129,39771.5883796296,2008-11-19,14:07:16
40.013807,116.306494,0,130,39771.5884027778,2008-11-19,14:07:18
40.013811,116.306484,0,131,39771.5884606481,2008-11-19,14:07:23
40.013813,116.306474,0,133,39771.5885185185,2008-11-19,14:07:28
40.013813,116.306466,0,134,39771.5885763889,2008-11-19,14:07:33
40.013812,116.306458,0,136,39771.5886342593,2008-11-19,14:07:38
40.01381,116.306451,0,138,39771.5886921296,2008-11-19,14:07:43
40.013808,116.306449,0,140,39771.58875,2008-11-19,14:07:48
40.013805,116.30645,0,142,39771.5888078704,2008-11-19,14:07:53
40.013802,116.30645,0,145,39771.5888657407,2008-11-19,14:07:58
40.013799,116.306449,0,147,39771.5889236111,2008-11-19,14:08:03
40.013794,116.306451,0,149,39771.5889814815,2008-11-19,14:08:08
40.013789,116.306453,0,151,39771.5890393518,2008-11-19,14:08:13
40.013787,116.306452,0,153,39771.5890972222,2008-11-19,14:08:18
40.013785,116.306449,0,155,39771.5891550926,2008-11-19,14:08:23
40.013783,116.306446,0,157,39771.589212963,2008-11-19,14:08:28
40.013782,116.306442,0,159,39771.5892708333,2008-11-19,14:08:33
40.013782,116.306437,0,161,39771.5893287037,2008-11-19,14:08:38
40.013784,116.306431,0,163,39771.5893865741,2008-11-19,14:08:43
40.013783,116.306428,0,165,39771.5894444444,2008-11-19,14:08:48
40.013782,116.306423,0,166,39771.5895023148,2008-11-19,14:08:53
40.013779,116.306421,0,168,39771.5895601852,2008-11-19,14:08:58
40.013775,116.306421,0,168,39771.5896180556,2008-11-19,14:09:03
40.013772,116.306421,0,169,39771.5896759259,2008-11-19,14:09:08
40.013769,116.306421,0,169,39771.5897337963,2008-11-19,14:09:13
40.013767,116.306419,0,169,39771.5897916667,2008-11-19,14:09:18
40.013767,116.306417,0,168,39771.589849537,2008-11-19,14:09:23
40.013768,116.306418,0,168,39771.5899074074,2008-11-19,14:09:28
40.013768,116.306418,0,168,39771.5899652778,2008-11-19,14:09:33
40.013768,116.306418,0,168,39771.5900231482,2008-11-19,14:09:38
40.013768,116.306419,0,168,39771.5900810185,2008-11-19,14:09:43
40.013768,116.306419,0,168,39771.5901388889,2008-11-19,14:09:48
40.013768,116.306419,0,168,39771.5901967593,2008-11-19,14:09:53
40.013768,116.306419,0,167,39771.5902546296,2008-11-19,14:09:58
40.013768,116.306419,0,167,39771.5903125,2008-11-19,14:10:03
40.013768,116.30642,0,167,39771.5903703704,2008-11-19,14:10:08
40.013768,116.306421,0,167,39771.5904282407,2008-11-19,14:10:13
40.013768,116.306421,0,167,39771.5904861111,2008-11-19,14:10:18
40.013768,116.306421,0,167,39771.5905439815,2008-11-19,14:10:23
40.013768,116.306421,0,167,39771.5906018519,2008-11-19,14:10:28
40.013768,116.306422,0,166,39771.5906597222,2008-11-19,14:10:33
40.013768,116.306423,0,166,39771.5907175926,2008-11-19,14:10:38
40.013768,116.306423,0,166,39771.590775463,2008-11-19,14:10:43
40.013768,116.306424,0,166,39771.5908333333,2008-11-19,14:10:48
40.013769,116.306425,0,165,39771.5908912037,2008-11-19,14:10:53
40.013772,116.30643,0,164,39771.5909490741,2008-11-19,14:10:58
40.013775,116.306435,0,162,39771.5910069444,2008-11-19,14:11:03
40.013781,116.306441,0,160,39771.5910648148,2008-11-19,14:11:08
40.013789,116.306447,0,157,39771.5911226852,2008-11-19,14:11:13
40.013796,116.306448,0,154,39771.5911805556,2008-11-19,14:11:18
40.013801,116.306447,0,151,39771.5912384259,2008-11-19,14:11:23
40.013806,116.306446,0,146,39771.5912962963,2008-11-19,14:11:28
40.013807,116.306447,0,142,39771.5913541667,2008-11-19,14:11:33
40.013805,116.306452,0,137,39771.591412037,2008-11-19,14:11:38
40.0138,116.306457,0,133,39771.5914699074,2008-11-19,14:11:43
40.013793,116.306464,0,128,39771.5915277778,2008-11-19,14:11:48
40.013793,116.306464,0,128,39771.5915625,2008-11-19,14:11:51
40.013786,116.306471,0,123,39771.5915856481,2008-11-19,14:11:53
40.013779,116.30648,0,118,39771.5916435185,2008-11-19,14:11:58
40.013773,116.306487,0,113,39771.5917013889,2008-11-19,14:12:03
40.01377,116.306492,0,107,39771.5917592593,2008-11-19,14:12:08
40.013772,116.306494,0,102,39771.5918171296,2008-11-19,14:12:13
40.013778,116.306496,0,97,39771.591875,2008-11-19,14:12:18
40.013785,116.306498,0,91,39771.5919328704,2008-11-19,14:12:23
40.013791,116.306498,0,86,39771.5919907407,2008-11-19,14:12:28
40.013798,116.306497,0,81,39771.5920486111,2008-11-19,14:12:33
40.013805,116.306496,0,77,39771.5921064815,2008-11-19,14:12:38
40.013813,116.306495,0,73,39771.5921643519,2008-11-19,14:12:43
40.013821,116.306494,0,69,39771.5922222222,2008-11-19,14:12:48
40.013828,116.306499,0,65,39771.5922800926,2008-11-19,14:12:53
40.013828,116.306499,0,65,39771.5923148148,2008-11-19,14:12:56
40.013836,116.306507,0,62,39771.592337963,2008-11-19,14:12:58
40.013841,116.306521,0,58,39771.5923958333,2008-11-19,14:13:03
40.013843,116.306535,0,55,39771.5924537037,2008-11-19,14:13:08
40.013844,116.306542,0,53,39771.5925115741,2008-11-19,14:13:13
40.013844,116.306542,0,53,39771.5925462963,2008-11-19,14:13:16
40.013845,116.306541,0,51,39771.5925694444,2008-11-19,14:13:18
40.013846,116.306531,0,50,39771.5926273148,2008-11-19,14:13:23
40.013833,116.306496,0,58,39771.5926851852,2008-11-19,14:13:28
40.013818,116.306485,0,72,39771.5927430556,2008-11-19,14:13:33
40.01382,116.306484,0,80,39771.5928009259,2008-11-19,14:13:38
40.01382,116.306484,0,80,39771.5928356481,2008-11-19,14:13:41
40.013817,116.306488,0,83,39771.5928587963,2008-11-19,14:13:43
40.013813,116.306498,0,87,39771.5929166667,2008-11-19,14:13:48
40.013809,116.306502,0,92,39771.592974537,2008-11-19,14:13:53
40.013805,116.306503,0,96,39771.5930324074,2008-11-19,14:13:58
40.0138,116.3065,0,101,39771.5930902778,2008-11-19,14:14:03
40.013797,116.306499,0,106,39771.5931481481,2008-11-19,14:14:08
40.013796,116.306497,0,111,39771.5932060185,2008-11-19,14:14:13
40.013796,116.306497,0,111,39771.5932407407,2008-11-19,14:14:16
40.013796,116.306489,0,115,39771.5932638889,2008-11-19,14:14:18
40.013798,116.306476,0,120,39771.5933217593,2008-11-19,14:14:23
40.0138,116.306468,0,125,39771.5933796296,2008-11-19,14:14:28
40.013802,116.306465,0,130,39771.5934375,2008-11-19,14:14:33
40.013804,116.306461,0,135,39771.5934953704,2008-11-19,14:14:38
40.013805,116.30646,0,139,39771.5935532407,2008-11-19,14:14:43
40.013805,116.306461,0,142,39771.5936111111,2008-11-19,14:14:48
40.013805,116.306459,0,145,39771.5936689815,2008-11-19,14:14:53
40.013802,116.306456,0,147,39771.5937268519,2008-11-19,14:14:58
40.013797,116.306456,0,150,39771.5937847222,2008-11-19,14:15:03
40.013791,116.306456,0,151,39771.5938425926,2008-11-19,14:15:08
40.013786,116.306456,0,152,39771.593900463,2008-11-19,14:15:13
40.013781,116.306457,0,153,39771.5939583333,2008-11-19,14:15:18
40.013778,116.306458,0,154,39771.5940162037,2008-11-19,14:15:23
40.013776,116.30646,0,155,39771.5940740741,2008-11-19,14:15:28
40.013776,116.306464,0,155,39771.5941319444,2008-11-19,14:15:33
40.013777,116.306464,0,155,39771.5941898148,2008-11-19,14:15:38
40.013777,116.306464,0,155,39771.5942476852,2008-11-19,14:15:43
40.013777,116.306465,0,154,39771.5943055556,2008-11-19,14:15:48
40.013778,116.306465,0,154,39771.5943634259,2008-11-19,14:15:53
40.013778,116.306466,0,154,39771.5944212963,2008-11-19,14:15:58
40.013778,116.306466,0,154,39771.5944791667,2008-11-19,14:16:03
40.013778,116.306467,0,153,39771.594537037,2008-11-19,14:16:08
40.013778,116.306467,0,153,39771.5945949074,2008-11-19,14:16:13
40.013779,116.306467,0,153,39771.5946527778,2008-11-19,14:16:18
40.013778,116.306467,0,152,39771.5947106481,2008-11-19,14:16:23
40.013778,116.306468,0,152,39771.5947685185,2008-11-19,14:16:28
40.013778,116.306468,0,152,39771.5948263889,2008-11-19,14:16:33
40.013778,116.306469,0,152,39771.5948842593,2008-11-19,14:16:38
40.013778,116.30647,0,152,39771.5949421296,2008-11-19,14:16:43
40.013779,116.306471,0,152,39771.595,2008-11-19,14:16:48
40.013779,116.306472,0,151,39771.5950578704,2008-11-19,14:16:53
40.013779,116.306473,0,151,39771.5951157407,2008-11-19,14:16:58
40.01378,116.306473,0,151,39771.5951736111,2008-11-19,14:17:03
40.01378,116.306474,0,151,39771.5952314815,2008-11-19,14:17:08
40.01378,116.306475,0,151,39771.5952893518,2008-11-19,14:17:13
40.01378,116.306475,0,151,39771.5953472222,2008-11-19,14:17:18
40.013781,116.306477,0,151,39771.5954050926,2008-11-19,14:17:23
40.013783,116.306483,0,151,39771.595462963,2008-11-19,14:17:28
40.013787,116.306489,0,150,39771.5955208333,2008-11-19,14:17:33
40.013791,116.306496,0,150,39771.5955787037,2008-11-19,14:17:38
40.013796,116.3065,0,150,39771.5956365741,2008-11-19,14:17:43
40.013799,116.306505,0,149,39771.5956944444,2008-11-19,14:17:48
40.013804,116.306511,0,148,39771.5957523148,2008-11-19,14:17:53
40.013806,116.306518,0,147,39771.5958101852,2008-11-19,14:17:58
40.013807,116.306526,0,145,39771.5958680556,2008-11-19,14:18:03
40.013808,116.306533,0,143,39771.5959259259,2008-11-19,14:18:08
40.013808,116.306537,0,141,39771.5959837963,2008-11-19,14:18:13
40.013809,116.30654,0,137,39771.5960416667,2008-11-19,14:18:18
40.013809,116.306543,0,134,39771.596099537,2008-11-19,14:18:23
40.013811,116.306544,0,129,39771.5961574074,2008-11-19,14:18:28
40.013814,116.306544,0,124,39771.5962152778,2008-11-19,14:18:33
40.013819,116.306545,0,118,39771.5962731481,2008-11-19,14:18:38
40.013825,116.306546,0,112,39771.5963310185,2008-11-19,14:18:43
40.013832,116.306547,0,106,39771.5963888889,2008-11-19,14:18:48
40.013837,116.306549,0,99,39771.5964467593,2008-11-19,14:18:53
40.013841,116.30655,0,93,39771.5965046296,2008-11-19,14:18:58
40.013843,116.306549,0,88,39771.5965625,2008-11-19,14:19:03
40.013845,116.306548,0,82,39771.5966203704,2008-11-19,14:19:08
40.013848,116.306548,0,78,39771.5966782407,2008-11-19,14:19:13
40.013849,116.30655,0,73,39771.5967361111,2008-11-19,14:19:18
40.013848,116.306549,0,70,39771.5967939815,2008-11-19,14:19:23
40.013848,116.306549,0,70,39771.5968287037,2008-11-19,14:19:26
40.013847,116.306543,0,67,39771.5968518518,2008-11-19,14:19:28
40.013846,116.306534,0,65,39771.5969097222,2008-11-19,14:19:33
40.013843,116.306529,0,64,39771.5969675926,2008-11-19,14:19:38
40.013838,116.306524,0,63,39771.597025463,2008-11-19,14:19:43
40.013834,116.306516,0,63,39771.5970833333,2008-11-19,14:19:48
40.013832,116.30651,0,62,39771.5971412037,2008-11-19,14:19:53
40.013832,116.306508,0,62,39771.5971990741,2008-11-19,14:19:58
40.013834,116.306513,0,63,39771.5972569444,2008-11-19,14:20:03
40.013837,116.30652,0,63,39771.5973148148,2008-11-19,14:20:08
40.013841,116.306524,0,64,39771.5973726852,2008-11-19,14:20:13
40.013846,116.306525,0,65,39771.5974305556,2008-11-19,14:20:18
40.013851,116.306524,0,66,39771.5974884259,2008-11-19,14:20:23
40.013854,116.306523,0,68,39771.5975462963,2008-11-19,14:20:28
40.013857,116.30652,0,70,39771.5976041667,2008-11-19,14:20:33
40.013856,116.306515,0,72,39771.597662037,2008-11-19,14:20:38
40.013856,116.306515,0,72,39771.5976967593,2008-11-19,14:20:41
40.013853,116.306507,0,75,39771.5977199074,2008-11-19,14:20:43
40.013849,116.306497,0,78,39771.5977777778,2008-11-19,14:20:48
40.013846,116.306488,0,82,39771.5978356482,2008-11-19,14:20:53
40.013844,116.306479,0,85,39771.5978935185,2008-11-19,14:20:58
40.013844,116.306479,0,85,39771.5979282407,2008-11-19,14:21:01
40.013843,116.306472,0,89,39771.5979513889,2008-11-19,14:21:03
40.013842,116.306463,0,93,39771.5980092593,2008-11-19,14:21:08
40.013841,116.306456,0,97,39771.5980671296,2008-11-19,14:21:13
40.013837,116.306449,0,102,39771.598125,2008-11-19,14:21:18
40.013832,116.306447,0,106,39771.5981828704,2008-11-19,14:21:23
40.01383,116.306448,0,111,39771.5982407407,2008-11-19,14:21:28
40.013846,116.306521,0,134,39771.925150463,2008-11-19,22:12:13
40.013843,116.306512,0,136,39771.9252083333,2008-11-19,22:12:18
