# Supplementary material for: A location privacy protection method based on blockchain and threshold cryptography
Source: PLoS One. 2025 Jun 4;20(6):e0324551. doi: 10.1371/journal.pone.0324551 (PMC12136415; doi:10.1371/journal.pone.0324551)
Supplement: S1 File — (ZIP) [file pone.0324551.s001.zip › Data/001/Trajectory/20081120121822.plt]

Geolife trajectory
WGS 84
Altitude is in Feet
Reserved 3
0,2,255,My Track,0,0,2,8421376
0
39.981593,116.328001,0,310,39772.5127546296,2008-11-20,12:18:22
39.981681,116.328042,0,75,39772.5127777778,2008-11-20,12:18:24
39.981501,116.328003,0,477,39772.5127893519,2008-11-20,12:18:25
39.981529,116.327996,0,358,39772.5128009259,2008-11-20,12:18:26
39.981518,116.327915,0,464,39772.5128125,2008-11-20,12:18:27
39.981572,116.32806,0,276,39772.5128240741,2008-11-20,12:18:28
39.98161,116.328122,0,97,39772.5128356481,2008-11-20,12:18:29
39.981741,116.328335,0,-165,39772.5128472222,2008-11-20,12:18:30
39.981806,116.328297,0,-197,39772.5128587963,2008-11-20,12:18:31
39.981734,116.32827,0,-138,39772.5128703704,2008-11-20,12:18:32
39.98165,116.328345,0,-188,39772.5128935185,2008-11-20,12:18:34
39.98166,116.328392,0,-256,39772.5129050926,2008-11-20,12:18:35
39.98167,116.328488,0,-315,39772.5129282407,2008-11-20,12:18:37
39.981664,116.328478,0,-234,39772.512974537,2008-11-20,12:18:41
39.981662,116.328416,0,-182,39772.5129861111,2008-11-20,12:18:42
39.981657,116.328364,0,-140,39772.5129976852,2008-11-20,12:18:43
39.981651,116.328312,0,-102,39772.5130092593,2008-11-20,12:18:44
39.981642,116.328254,0,-62,39772.5130439815,2008-11-20,12:18:47
39.981644,116.328195,0,-25,39772.5130787037,2008-11-20,12:18:50
39.981679,116.32813,0,9,39772.5131134259,2008-11-20,12:18:53
39.98145,116.328047,0,148,39772.516400463,2008-11-20,12:23:37
39.981425,116.327995,0,145,39772.5164583333,2008-11-20,12:23:42
39.981414,116.327967,0,142,39772.5165162037,2008-11-20,12:23:47
39.981415,116.327923,0,142,39772.5165740741,2008-11-20,12:23:52
39.981437,116.327859,0,140,39772.5166319444,2008-11-20,12:23:57
39.981447,116.327819,0,138,39772.5166898148,2008-11-20,12:24:02
39.981445,116.327752,0,133,39772.5167476852,2008-11-20,12:24:07
39.981416,116.327707,0,128,39772.5168055556,2008-11-20,12:24:12
39.98142,116.327676,0,131,39772.5168634259,2008-11-20,12:24:17
39.981406,116.327626,0,129,39772.5169212963,2008-11-20,12:24:22
39.981414,116.327606,0,129,39772.5169791667,2008-11-20,12:24:27
39.981418,116.327568,0,132,39772.517037037,2008-11-20,12:24:32
39.981412,116.327544,0,133,39772.5170949074,2008-11-20,12:24:37
39.981414,116.327525,0,133,39772.5171527778,2008-11-20,12:24:42
39.981418,116.327501,0,132,39772.5172106481,2008-11-20,12:24:47
39.981441,116.327484,0,132,39772.5172685185,2008-11-20,12:24:52
39.981475,116.327479,0,132,39772.5173263889,2008-11-20,12:24:57
39.981517,116.32745,0,132,39772.5173842593,2008-11-20,12:25:02
39.981573,116.327424,0,134,39772.5174421296,2008-11-20,12:25:07
39.981604,116.327421,0,135,39772.5175,2008-11-20,12:25:12
39.981615,116.327416,0,136,39772.5175578704,2008-11-20,12:25:17
39.981621,116.327422,0,136,39772.5176157407,2008-11-20,12:25:22
39.981624,116.327422,0,137,39772.5176736111,2008-11-20,12:25:27
39.981625,116.327426,0,137,39772.5177314815,2008-11-20,12:25:32
39.981625,116.327426,0,137,39772.5177662037,2008-11-20,12:25:35
39.981628,116.32743,0,135,39772.5177893518,2008-11-20,12:25:37
39.981595,116.327435,0,133,39772.5178472222,2008-11-20,12:25:42
39.981573,116.327394,0,130,39772.5179050926,2008-11-20,12:25:47
39.981552,116.327384,0,127,39772.517962963,2008-11-20,12:25:52
39.981552,116.327384,0,127,39772.5179976852,2008-11-20,12:25:55
39.981545,116.327387,0,127,39772.5180208333,2008-11-20,12:25:57
39.981537,116.327367,0,126,39772.5180787037,2008-11-20,12:26:02
39.981519,116.327342,0,125,39772.5181365741,2008-11-20,12:26:07
39.981519,116.327342,0,125,39772.5181712963,2008-11-20,12:26:10
39.981524,116.327334,0,125,39772.5181944444,2008-11-20,12:26:12
39.981541,116.327337,0,125,39772.5182523148,2008-11-20,12:26:17
39.981571,116.327339,0,125,39772.5183101852,2008-11-20,12:26:22
39.981584,116.327344,0,126,39772.5183680556,2008-11-20,12:26:27
39.9816,116.32735,0,126,39772.5184259259,2008-11-20,12:26:32
39.981618,116.327345,0,126,39772.5184837963,2008-11-20,12:26:37
39.981606,116.327266,0,127,39772.5185416667,2008-11-20,12:26:42
39.98161,116.327254,0,127,39772.518599537,2008-11-20,12:26:47
39.981602,116.327209,0,130,39772.5186574074,2008-11-20,12:26:52
39.981607,116.32718,0,131,39772.5187152778,2008-11-20,12:26:57
39.981571,116.327123,0,132,39772.5187731481,2008-11-20,12:27:02
39.981556,116.327093,0,133,39772.5188310185,2008-11-20,12:27:07
39.981496,116.327047,0,137,39772.5188888889,2008-11-20,12:27:12
39.981495,116.327011,0,137,39772.5189467593,2008-11-20,12:27:17
39.981498,116.327002,0,137,39772.5190046296,2008-11-20,12:27:22
39.981502,116.326992,0,137,39772.5190625,2008-11-20,12:27:27
39.9815,116.326984,0,138,39772.5191203704,2008-11-20,12:27:32
39.981497,116.326979,0,138,39772.5191782407,2008-11-20,12:27:37
39.981501,116.326976,0,138,39772.5192361111,2008-11-20,12:27:42
39.981503,116.326976,0,138,39772.5192939815,2008-11-20,12:27:47
39.981503,116.326976,0,138,39772.5193287037,2008-11-20,12:27:50
39.981495,116.326973,0,138,39772.5193518519,2008-11-20,12:27:52
39.98149,116.327011,0,145,39772.5194097222,2008-11-20,12:27:57
39.981516,116.327056,0,151,39772.5194675926,2008-11-20,12:28:02
39.98153,116.327155,0,168,39772.519525463,2008-11-20,12:28:07
39.981516,116.32718,0,165,39772.5195833333,2008-11-20,12:28:12
39.981518,116.327163,0,165,39772.5196412037,2008-11-20,12:28:17
39.981518,116.327195,0,164,39772.5196990741,2008-11-20,12:28:22
39.981519,116.327151,0,164,39772.5197569444,2008-11-20,12:28:27
39.981543,116.327103,0,164,39772.5198148148,2008-11-20,12:28:32
39.981543,116.327103,0,164,39772.519849537,2008-11-20,12:28:35
39.981545,116.3271,0,164,39772.5198726852,2008-11-20,12:28:37
39.981554,116.327101,0,165,39772.5199305556,2008-11-20,12:28:42
39.981777,116.327257,0,190,39772.5265277778,2008-11-20,12:38:12
39.981906,116.327208,0,189,39772.5265625,2008-11-20,12:38:15
39.982002,116.327159,0,189,39772.5265856481,2008-11-20,12:38:17
39.982103,116.327144,0,189,39772.5266087963,2008-11-20,12:38:19
39.982254,116.327162,0,188,39772.5266319444,2008-11-20,12:38:21
39.982388,116.327151,0,186,39772.5266550926,2008-11-20,12:38:23
39.982519,116.327165,0,186,39772.5266782407,2008-11-20,12:38:25
39.982652,116.327193,0,185,39772.5267013889,2008-11-20,12:38:27
39.982747,116.327135,0,172,39772.5267361111,2008-11-20,12:38:30
39.982853,116.32713,0,165,39772.5267592593,2008-11-20,12:38:32
39.982963,116.327174,0,160,39772.5267824074,2008-11-20,12:38:34
39.983054,116.327237,0,157,39772.5267939815,2008-11-20,12:38:35
39.983149,116.3273,0,160,39772.5268402778,2008-11-20,12:38:39
39.983254,116.327266,0,180,39772.5268865741,2008-11-20,12:38:43
39.983368,116.327266,0,188,39772.5269097222,2008-11-20,12:38:45
39.983466,116.32725,0,198,39772.5269328704,2008-11-20,12:38:47
39.983586,116.327248,0,201,39772.5269560185,2008-11-20,12:38:49
39.983704,116.327237,0,201,39772.5269791667,2008-11-20,12:38:51
39.983809,116.327211,0,201,39772.5270023148,2008-11-20,12:38:53
39.983965,116.327218,0,183,39772.527025463,2008-11-20,12:38:55
39.98406,116.327222,0,175,39772.5270486111,2008-11-20,12:38:57
39.984199,116.327181,0,168,39772.5270833333,2008-11-20,12:39:00
39.984286,116.327152,0,167,39772.5271412037,2008-11-20,12:39:05
39.984286,116.327152,0,167,39772.5271759259,2008-11-20,12:39:08
39.984286,116.327152,0,156,39772.5271990741,2008-11-20,12:39:10
39.984281,116.327161,0,156,39772.5272569444,2008-11-20,12:39:15
39.984271,116.327165,0,157,39772.5273148148,2008-11-20,12:39:20
39.984262,116.32717,0,157,39772.5273726852,2008-11-20,12:39:25
39.98426,116.327175,0,157,39772.5274305556,2008-11-20,12:39:30
39.984262,116.32718,0,157,39772.5274884259,2008-11-20,12:39:35
39.984262,116.32718,0,157,39772.5275231482,2008-11-20,12:39:38
39.984262,116.327186,0,158,39772.5275462963,2008-11-20,12:39:40
39.98426,116.327196,0,158,39772.5276041667,2008-11-20,12:39:45
39.984263,116.3272,0,158,39772.527662037,2008-11-20,12:39:50
39.984262,116.327202,0,159,39772.5277199074,2008-11-20,12:39:55
39.984258,116.327205,0,159,39772.5277777778,2008-11-20,12:40:00
39.984256,116.327207,0,159,39772.5278356481,2008-11-20,12:40:05
39.984259,116.327208,0,160,39772.5278935185,2008-11-20,12:40:10
39.984258,116.327208,0,160,39772.5279513889,2008-11-20,12:40:15
39.984259,116.327209,0,160,39772.5280092593,2008-11-20,12:40:20
39.984259,116.32721,0,160,39772.5280671296,2008-11-20,12:40:25
39.984259,116.32721,0,160,39772.528125,2008-11-20,12:40:30
39.98426,116.32721,0,161,39772.5281828704,2008-11-20,12:40:35
39.98426,116.327211,0,161,39772.5282407407,2008-11-20,12:40:40
39.98426,116.327211,0,161,39772.528275463,2008-11-20,12:40:43
39.98426,116.327212,0,161,39772.5282986111,2008-11-20,12:40:45
39.984352,116.327213,0,161,39772.5283449074,2008-11-20,12:40:49
39.984478,116.327214,0,161,39772.5283680556,2008-11-20,12:40:51
39.984629,116.327209,0,160,39772.5283912037,2008-11-20,12:40:53
39.984792,116.327195,0,161,39772.5284143519,2008-11-20,12:40:55
39.984943,116.327178,0,160,39772.5284375,2008-11-20,12:40:57
39.985086,116.327172,0,160,39772.5284606481,2008-11-20,12:40:59
39.985251,116.327161,0,160,39772.5284837963,2008-11-20,12:41:01
39.985393,116.327152,0,162,39772.5285069444,2008-11-20,12:41:03
39.98549,116.327147,0,159,39772.5285300926,2008-11-20,12:41:05
39.985578,116.327165,0,165,39772.528587963,2008-11-20,12:41:10
39.985578,116.327165,0,165,39772.5286226852,2008-11-20,12:41:13
39.985577,116.327166,0,169,39772.5286458333,2008-11-20,12:41:15
39.985566,116.327164,0,172,39772.5287037037,2008-11-20,12:41:20
39.985566,116.327164,0,172,39772.5287384259,2008-11-20,12:41:23
39.985561,116.327165,0,173,39772.5287615741,2008-11-20,12:41:25
39.985683,116.32713,0,179,39772.5288194444,2008-11-20,12:41:30
39.985806,116.327126,0,182,39772.5288425926,2008-11-20,12:41:32
39.985948,116.327117,0,182,39772.5288657407,2008-11-20,12:41:34
39.986042,116.327113,0,186,39772.5288773148,2008-11-20,12:41:35
39.98621,116.327085,0,187,39772.528900463,2008-11-20,12:41:37
39.986396,116.327064,0,189,39772.5289236111,2008-11-20,12:41:39
39.986496,116.327059,0,190,39772.5289351852,2008-11-20,12:41:40
39.986619,116.327068,0,191,39772.5289467593,2008-11-20,12:41:41
39.986727,116.327064,0,193,39772.5289583333,2008-11-20,12:41:42
39.986835,116.327061,0,194,39772.5289699074,2008-11-20,12:41:43
39.986953,116.327059,0,195,39772.5289814815,2008-11-20,12:41:44
39.987061,116.327047,0,196,39772.5289930556,2008-11-20,12:41:45
39.987179,116.32702,0,199,39772.5290046296,2008-11-20,12:41:46
39.987291,116.327021,0,199,39772.5290162037,2008-11-20,12:41:47
39.987403,116.327022,0,201,39772.5290277778,2008-11-20,12:41:48
39.987516,116.327023,0,201,39772.5290393519,2008-11-20,12:41:49
39.987625,116.327013,0,201,39772.5290509259,2008-11-20,12:41:50
39.987729,116.32701,0,202,39772.5290625,2008-11-20,12:41:51
39.987832,116.327008,0,205,39772.5290740741,2008-11-20,12:41:52
39.987932,116.327,0,206,39772.5290856481,2008-11-20,12:41:53
39.988042,116.326962,0,216,39772.5290972222,2008-11-20,12:41:54
39.988147,116.326966,0,216,39772.5291087963,2008-11-20,12:41:55
39.988258,116.326975,0,218,39772.5291203704,2008-11-20,12:41:56
39.988363,116.326962,0,209,39772.5291319444,2008-11-20,12:41:57
39.988463,116.326948,0,202,39772.5291435185,2008-11-20,12:41:58
39.988559,116.326941,0,195,39772.5291550926,2008-11-20,12:41:59
39.988649,116.326943,0,192,39772.5291666667,2008-11-20,12:42:00
39.9888,116.326942,0,182,39772.5291898148,2008-11-20,12:42:02
39.988917,116.326937,0,179,39772.529212963,2008-11-20,12:42:04
39.989034,116.326932,0,175,39772.5292476852,2008-11-20,12:42:07
39.989105,116.326938,0,175,39772.5293055556,2008-11-20,12:42:12
39.989107,116.326933,0,167,39772.5293634259,2008-11-20,12:42:17
39.989107,116.326933,0,167,39772.5293981481,2008-11-20,12:42:20
39.989107,116.326933,0,166,39772.5294212963,2008-11-20,12:42:22
39.989116,116.326931,0,165,39772.5294791667,2008-11-20,12:42:27
39.989246,116.326935,0,170,39772.529537037,2008-11-20,12:42:32
39.989345,116.326912,0,171,39772.5295601852,2008-11-20,12:42:34
39.989476,116.326888,0,175,39772.5295833333,2008-11-20,12:42:36
39.989572,116.326888,0,178,39772.5295949074,2008-11-20,12:42:37
39.98967,116.326899,0,178,39772.5296064815,2008-11-20,12:42:38
39.989839,116.326894,0,178,39772.5296296296,2008-11-20,12:42:40
39.989933,116.326927,0,189,39772.5296412037,2008-11-20,12:42:41
39.990088,116.326906,0,191,39772.5296643519,2008-11-20,12:42:43
39.990247,116.326894,0,191,39772.5296875,2008-11-20,12:42:45
39.990412,116.326889,0,194,39772.5297106481,2008-11-20,12:42:47
39.990562,116.326889,0,210,39772.5297337963,2008-11-20,12:42:49
39.9907,116.326883,0,215,39772.5297569444,2008-11-20,12:42:51
39.990821,116.326849,0,224,39772.5297916667,2008-11-20,12:42:54
39.990918,116.326822,0,238,39772.5298263889,2008-11-20,12:42:57
39.990996,116.326842,0,262,39772.5298611111,2008-11-20,12:43:00
39.9911,116.326862,0,282,39772.5298958333,2008-11-20,12:43:03
39.991237,116.326862,0,283,39772.5299305556,2008-11-20,12:43:06
39.991306,116.326814,0,259,39772.5299537037,2008-11-20,12:43:08
39.991385,116.326734,0,227,39772.5299884259,2008-11-20,12:43:11
39.991455,116.326619,0,215,39772.5300231481,2008-11-20,12:43:14
39.991471,116.326492,0,209,39772.5300578704,2008-11-20,12:43:17
39.991485,116.326374,0,231,39772.5300925926,2008-11-20,12:43:20
39.991495,116.326232,0,242,39772.5301273148,2008-11-20,12:43:23
39.991496,116.326102,0,246,39772.530150463,2008-11-20,12:43:25
39.991491,116.325964,0,244,39772.5301736111,2008-11-20,12:43:27
39.991489,116.32583,0,244,39772.5301967593,2008-11-20,12:43:29
39.991488,116.325692,0,246,39772.5302199074,2008-11-20,12:43:31
39.991477,116.325564,0,245,39772.5302430556,2008-11-20,12:43:33
39.991481,116.325413,0,240,39772.5302662037,2008-11-20,12:43:35
39.991483,116.325255,0,230,39772.5302893519,2008-11-20,12:43:37
39.991468,116.325093,0,228,39772.5303125,2008-11-20,12:43:39
39.99146,116.324915,0,223,39772.5303356481,2008-11-20,12:43:41
39.991445,116.324759,0,239,39772.5303587963,2008-11-20,12:43:43
39.991467,116.324564,0,236,39772.5303819444,2008-11-20,12:43:45
39.991459,116.324367,0,234,39772.5304050926,2008-11-20,12:43:47
39.991435,116.324179,0,226,39772.5304282407,2008-11-20,12:43:49
39.991419,116.32401,0,224,39772.5304513889,2008-11-20,12:43:51
39.991412,116.32383,0,228,39772.530474537,2008-11-20,12:43:53
39.99138,116.323655,0,224,39772.5304976852,2008-11-20,12:43:55
39.991367,116.323462,0,219,39772.5305208333,2008-11-20,12:43:57
39.991355,116.323283,0,218,39772.5305439815,2008-11-20,12:43:59
39.991342,116.323113,0,219,39772.5305671296,2008-11-20,12:44:01
39.991334,116.322927,0,228,39772.5305902778,2008-11-20,12:44:03
39.991323,116.322752,0,232,39772.5306134259,2008-11-20,12:44:05
39.991316,116.322589,0,234,39772.5306365741,2008-11-20,12:44:07
39.991306,116.32246,0,237,39772.5306597222,2008-11-20,12:44:09
39.991309,116.322288,0,239,39772.5306944444,2008-11-20,12:44:12
39.991326,116.32217,0,233,39772.5307291667,2008-11-20,12:44:15
39.991358,116.322143,0,227,39772.530787037,2008-11-20,12:44:20
39.991357,116.322125,0,229,39772.5308449074,2008-11-20,12:44:25
39.991349,116.322073,0,229,39772.5309027778,2008-11-20,12:44:30
39.991368,116.321938,0,229,39772.5309375,2008-11-20,12:44:33
39.991349,116.321773,0,225,39772.5309722222,2008-11-20,12:44:36
39.991365,116.321711,0,216,39772.5310300926,2008-11-20,12:44:41
39.991379,116.321558,0,212,39772.531087963,2008-11-20,12:44:46
39.991349,116.321425,0,208,39772.5311111111,2008-11-20,12:44:48
39.991326,116.321258,0,205,39772.5311342593,2008-11-20,12:44:50
39.991314,116.321087,0,199,39772.5311574074,2008-11-20,12:44:52
39.991303,116.320926,0,193,39772.5311805556,2008-11-20,12:44:54
39.991291,116.320738,0,188,39772.5312037037,2008-11-20,12:44:56
39.99128,116.320549,0,184,39772.5312268519,2008-11-20,12:44:58
39.991269,116.320366,0,182,39772.53125,2008-11-20,12:45:00
39.991269,116.32018,0,182,39772.5312731481,2008-11-20,12:45:02
39.991262,116.31999,0,180,39772.5312962963,2008-11-20,12:45:04
39.991238,116.319819,0,181,39772.5313194444,2008-11-20,12:45:06
39.991236,116.319607,0,175,39772.5313425926,2008-11-20,12:45:08
39.991238,116.319413,0,171,39772.5313657407,2008-11-20,12:45:10
39.991236,116.319218,0,171,39772.5313888889,2008-11-20,12:45:12
39.99123,116.319052,0,168,39772.531412037,2008-11-20,12:45:14
39.991218,116.318903,0,164,39772.5314351852,2008-11-20,12:45:16
39.991215,116.31874,0,155,39772.5314583333,2008-11-20,12:45:18
39.991218,116.318563,0,148,39772.5314814815,2008-11-20,12:45:20
39.991211,116.318393,0,148,39772.5315046296,2008-11-20,12:45:22
39.991199,116.318236,0,145,39772.5315277778,2008-11-20,12:45:24
39.991201,116.318088,0,145,39772.5315509259,2008-11-20,12:45:26
39.991204,116.317945,0,146,39772.5315740741,2008-11-20,12:45:28
39.991201,116.317814,0,147,39772.5315972222,2008-11-20,12:45:30
39.991205,116.317697,0,145,39772.5316203704,2008-11-20,12:45:32
39.991197,116.317593,0,133,39772.5316782407,2008-11-20,12:45:37
39.99118,116.31745,0,127,39772.531724537,2008-11-20,12:45:41
39.99116,116.317332,0,119,39772.5317592593,2008-11-20,12:45:44
39.991157,116.317212,0,129,39772.5318171296,2008-11-20,12:45:49
39.991155,116.317203,0,132,39772.531875,2008-11-20,12:45:54
39.991138,116.317035,0,127,39772.5319328704,2008-11-20,12:45:59
39.991135,116.316891,0,124,39772.5319560185,2008-11-20,12:46:01
39.991111,116.31675,0,126,39772.5319791667,2008-11-20,12:46:03
39.991099,116.316608,0,130,39772.5320023148,2008-11-20,12:46:05
39.991084,116.316453,0,136,39772.532025463,2008-11-20,12:46:07
39.991073,116.316326,0,139,39772.5320486111,2008-11-20,12:46:09
39.991057,116.316192,0,147,39772.5320833333,2008-11-20,12:46:12
39.991042,116.316147,0,156,39772.5321412037,2008-11-20,12:46:17
39.991042,116.316147,0,158,39772.5321990741,2008-11-20,12:46:22
39.991041,116.316145,0,159,39772.5322569444,2008-11-20,12:46:27
39.991041,116.31614,0,159,39772.5323148148,2008-11-20,12:46:32
39.991041,116.316141,0,160,39772.5323726852,2008-11-20,12:46:37
39.991042,116.316143,0,160,39772.5324305556,2008-11-20,12:46:42
39.991041,116.316145,0,160,39772.5324884259,2008-11-20,12:46:47
39.991037,116.316145,0,160,39772.5325462963,2008-11-20,12:46:52
39.991035,116.316146,0,161,39772.5326041667,2008-11-20,12:46:57
39.991035,116.316146,0,161,39772.5326388889,2008-11-20,12:47:00
39.991033,116.316145,0,161,39772.532662037,2008-11-20,12:47:02
39.991011,116.316039,0,165,39772.5327199074,2008-11-20,12:47:07
39.991032,116.315874,0,170,39772.5327546296,2008-11-20,12:47:10
39.991032,116.315743,0,168,39772.5327777778,2008-11-20,12:47:12
39.991047,116.315595,0,168,39772.5328009259,2008-11-20,12:47:14
39.991065,116.315424,0,168,39772.5328240741,2008-11-20,12:47:16
39.991062,116.315215,0,168,39772.5328472222,2008-11-20,12:47:18
39.991062,116.31499,0,169,39772.5328703704,2008-11-20,12:47:20
39.991051,116.314761,0,169,39772.5328935185,2008-11-20,12:47:22
39.991043,116.314529,0,169,39772.5329166667,2008-11-20,12:47:24
39.991038,116.314411,0,168,39772.5329282407,2008-11-20,12:47:25
39.991032,116.314293,0,167,39772.5329398148,2008-11-20,12:47:26
39.991034,116.314063,0,171,39772.532962963,2008-11-20,12:47:28
39.991032,116.313831,0,175,39772.5329861111,2008-11-20,12:47:30
39.991024,116.313612,0,178,39772.5330092593,2008-11-20,12:47:32
39.991021,116.313387,0,181,39772.5330324074,2008-11-20,12:47:34
39.99101,116.313167,0,179,39772.5330555556,2008-11-20,12:47:36
39.99101,116.312949,0,180,39772.5330787037,2008-11-20,12:47:38
39.991,116.312729,0,179,39772.5331018518,2008-11-20,12:47:40
39.990978,116.312504,0,171,39772.533125,2008-11-20,12:47:42
39.990963,116.312274,0,166,39772.5331481481,2008-11-20,12:47:44
39.990962,116.312049,0,159,39772.5331712963,2008-11-20,12:47:46
39.990957,116.311932,0,152,39772.5331828704,2008-11-20,12:47:47
39.990962,116.311715,0,153,39772.5332060185,2008-11-20,12:47:49
39.990957,116.31149,0,151,39772.5332291667,2008-11-20,12:47:51
39.990949,116.31127,0,154,39772.5332523148,2008-11-20,12:47:53
39.990943,116.311046,0,144,39772.533275463,2008-11-20,12:47:55
39.990931,116.310844,0,143,39772.5332986111,2008-11-20,12:47:57
39.990933,116.310681,0,135,39772.5333217593,2008-11-20,12:47:59
39.990927,116.310544,0,129,39772.5333449074,2008-11-20,12:48:01
39.990919,116.310381,0,131,39772.5333796296,2008-11-20,12:48:04
39.990932,116.310257,0,127,39772.5334143518,2008-11-20,12:48:07
39.990934,116.310136,0,136,39772.5334490741,2008-11-20,12:48:10
39.990897,116.310048,0,150,39772.5335069444,2008-11-20,12:48:15
39.990902,116.30999,0,146,39772.5335648148,2008-11-20,12:48:20
39.990911,116.309841,0,139,39772.5336226852,2008-11-20,12:48:25
39.990984,116.309779,0,133,39772.5336805556,2008-11-20,12:48:30
39.991079,116.309757,0,135,39772.5337152778,2008-11-20,12:48:33
39.991191,116.309746,0,139,39772.5337384259,2008-11-20,12:48:35
39.991335,116.309739,0,147,39772.5337615741,2008-11-20,12:48:37
39.991509,116.309739,0,156,39772.5337847222,2008-11-20,12:48:39
39.991682,116.309722,0,166,39772.5338078704,2008-11-20,12:48:41
39.991771,116.309709,0,170,39772.5338194444,2008-11-20,12:48:42
39.991953,116.309698,0,175,39772.5338425926,2008-11-20,12:48:44
39.992048,116.309694,0,179,39772.5338541667,2008-11-20,12:48:45
39.99214,116.309685,0,175,39772.5338657407,2008-11-20,12:48:46
39.992232,116.309664,0,172,39772.5338773148,2008-11-20,12:48:47
39.992408,116.309648,0,170,39772.533900463,2008-11-20,12:48:49
39.992581,116.309624,0,164,39772.5339236111,2008-11-20,12:48:51
39.992755,116.309594,0,156,39772.5339467593,2008-11-20,12:48:53
39.992845,116.309572,0,152,39772.5339583333,2008-11-20,12:48:54
39.992934,116.309548,0,148,39772.5339699074,2008-11-20,12:48:55
39.993028,116.309526,0,146,39772.5339814815,2008-11-20,12:48:56
39.993204,116.309493,0,145,39772.5340046296,2008-11-20,12:48:58
39.993374,116.309468,0,145,39772.5340277778,2008-11-20,12:49:00
39.993541,116.309444,0,145,39772.5340509259,2008-11-20,12:49:02
39.993685,116.309421,0,146,39772.5340740741,2008-11-20,12:49:04
39.993791,116.309432,0,151,39772.5340972222,2008-11-20,12:49:06
39.993936,116.309411,0,148,39772.5341203704,2008-11-20,12:49:08
39.994095,116.309398,0,147,39772.5341435185,2008-11-20,12:49:10
39.994242,116.30939,0,143,39772.5341666667,2008-11-20,12:49:12
39.994356,116.309394,0,142,39772.5341898148,2008-11-20,12:49:14
39.994466,116.309385,0,140,39772.534224537,2008-11-20,12:49:17
39.994451,116.309365,0,149,39772.5342824074,2008-11-20,12:49:22
39.994451,116.309365,0,149,39772.5343171296,2008-11-20,12:49:25
39.994448,116.309372,0,148,39772.5343402778,2008-11-20,12:49:27
39.994559,116.309339,0,152,39772.5343981481,2008-11-20,12:49:32
39.994687,116.309294,0,152,39772.5344328704,2008-11-20,12:49:35
39.994776,116.309211,0,155,39772.5344560185,2008-11-20,12:49:37
39.994886,116.309156,0,156,39772.5344791667,2008-11-20,12:49:39
39.994987,116.30916,0,167,39772.5344907407,2008-11-20,12:49:40
39.995127,116.309155,0,173,39772.5345138889,2008-11-20,12:49:42
39.995246,116.309194,0,173,39772.534525463,2008-11-20,12:49:43
39.995348,116.309205,0,175,39772.534537037,2008-11-20,12:49:44
39.995443,116.309205,0,177,39772.5345486111,2008-11-20,12:49:45
39.995537,116.309208,0,174,39772.5345601852,2008-11-20,12:49:46
39.995632,116.309198,0,172,39772.5345717593,2008-11-20,12:49:47
39.99578,116.30923,0,166,39772.5345949074,2008-11-20,12:49:49
39.995877,116.309234,0,168,39772.5346180556,2008-11-20,12:49:51
39.996068,116.309284,0,132,39772.5378009259,2008-11-20,12:54:26
39.996186,116.309273,0,134,39772.5378587963,2008-11-20,12:54:31
39.996296,116.309205,0,135,39772.5378819444,2008-11-20,12:54:33
39.996418,116.309141,0,136,39772.5379050926,2008-11-20,12:54:35
39.996584,116.309089,0,136,39772.5379282407,2008-11-20,12:54:37
39.996764,116.309059,0,135,39772.5379513889,2008-11-20,12:54:39
39.996856,116.309045,0,135,39772.537962963,2008-11-20,12:54:40
39.996945,116.309013,0,135,39772.537974537,2008-11-20,12:54:41
39.99705,116.308999,0,135,39772.5379861111,2008-11-20,12:54:42
39.99715,116.308975,0,135,39772.5379976852,2008-11-20,12:54:43
39.997258,116.308955,0,136,39772.5380092593,2008-11-20,12:54:44
39.997371,116.308942,0,136,39772.5380208333,2008-11-20,12:54:45
39.997509,116.3089,0,135,39772.5380324074,2008-11-20,12:54:46
39.997625,116.308892,0,137,39772.5380439815,2008-11-20,12:54:47
39.997737,116.308883,0,137,39772.5380555556,2008-11-20,12:54:48
39.997837,116.308884,0,138,39772.5380671296,2008-11-20,12:54:49
39.997928,116.308883,0,140,39772.5380787037,2008-11-20,12:54:50
39.998085,116.308896,0,145,39772.5381018519,2008-11-20,12:54:52
39.99819,116.308966,0,158,39772.5381134259,2008-11-20,12:54:53
39.998281,116.309008,0,167,39772.5381365741,2008-11-20,12:54:55
39.998294,116.309008,0,146,39772.5381944444,2008-11-20,12:55:00
39.998294,116.309008,0,146,39772.5382291667,2008-11-20,12:55:03
39.998294,116.309008,0,147,39772.5382523148,2008-11-20,12:55:05
39.998284,116.30901,0,147,39772.5383101852,2008-11-20,12:55:10
39.998284,116.30901,0,147,39772.5383449074,2008-11-20,12:55:13
39.998281,116.30901,0,146,39772.5383680556,2008-11-20,12:55:15
39.998291,116.30901,0,146,39772.5384259259,2008-11-20,12:55:20
39.99842,116.308998,0,142,39772.5384606481,2008-11-20,12:55:23
39.998529,116.308999,0,141,39772.5384837963,2008-11-20,12:55:25
39.998668,116.30899,0,136,39772.5385069444,2008-11-20,12:55:27
39.998839,116.308983,0,131,39772.5385300926,2008-11-20,12:55:29
39.999006,116.308985,0,128,39772.5385532407,2008-11-20,12:55:31
39.999175,116.308983,0,126,39772.5385763889,2008-11-20,12:55:33
39.999265,116.308979,0,124,39772.538587963,2008-11-20,12:55:34
39.999366,116.30897,0,124,39772.538599537,2008-11-20,12:55:35
39.99946,116.308969,0,124,39772.5386111111,2008-11-20,12:55:36
39.999552,116.308971,0,124,39772.5386226852,2008-11-20,12:55:37
39.999652,116.308967,0,124,39772.5386342593,2008-11-20,12:55:38
39.999761,116.308964,0,125,39772.5386458333,2008-11-20,12:55:39
39.999869,116.308975,0,123,39772.5386574074,2008-11-20,12:55:40
39.999981,116.308984,0,123,39772.5386689815,2008-11-20,12:55:41
40.000079,116.308995,0,122,39772.5386805556,2008-11-20,12:55:42
40.00019,116.308994,0,122,39772.5386921296,2008-11-20,12:55:43
40.000299,116.308987,0,121,39772.5387037037,2008-11-20,12:55:44
40.000417,116.308992,0,120,39772.5387152778,2008-11-20,12:55:45
40.000527,116.308992,0,120,39772.5387268519,2008-11-20,12:55:46
40.000646,116.308988,0,118,39772.5387384259,2008-11-20,12:55:47
40.000759,116.30899,0,118,39772.53875,2008-11-20,12:55:48
40.000865,116.30899,0,113,39772.5387615741,2008-11-20,12:55:49
40.000977,116.308987,0,111,39772.5387731481,2008-11-20,12:55:50
40.001094,116.308985,0,112,39772.5387847222,2008-11-20,12:55:51
40.001203,116.308985,0,111,39772.5387962963,2008-11-20,12:55:52
40.001303,116.308986,0,106,39772.5388078704,2008-11-20,12:55:53
40.001403,116.308985,0,105,39772.5388194444,2008-11-20,12:55:54
40.0015,116.308985,0,105,39772.5388310185,2008-11-20,12:55:55
40.001591,116.308982,0,106,39772.5388425926,2008-11-20,12:55:56
40.001755,116.308936,0,101,39772.5388657407,2008-11-20,12:55:58
40.001924,116.308923,0,98,39772.5388888889,2008-11-20,12:56:00
40.002023,116.308927,0,99,39772.538900463,2008-11-20,12:56:01
40.002126,116.308936,0,100,39772.538912037,2008-11-20,12:56:02
40.002225,116.30894,0,99,39772.5389236111,2008-11-20,12:56:03
40.002328,116.308943,0,99,39772.5389351852,2008-11-20,12:56:04
40.002433,116.308949,0,102,39772.5389467593,2008-11-20,12:56:05
40.002533,116.308953,0,102,39772.5389583333,2008-11-20,12:56:06
40.002632,116.308952,0,106,39772.5389699074,2008-11-20,12:56:07
40.002723,116.308952,0,110,39772.5389814815,2008-11-20,12:56:08
40.002819,116.308928,0,107,39772.5389930556,2008-11-20,12:56:09
40.00297,116.3089,0,100,39772.5390162037,2008-11-20,12:56:11
40.003059,116.308892,0,107,39772.5390277778,2008-11-20,12:56:12
40.003217,116.308877,0,102,39772.5390509259,2008-11-20,12:56:14
40.003381,116.308914,0,91,39772.5390740741,2008-11-20,12:56:16
40.00347,116.30894,0,90,39772.5390856481,2008-11-20,12:56:17
40.003567,116.308974,0,90,39772.5390972222,2008-11-20,12:56:18
40.003674,116.309025,0,94,39772.5391087963,2008-11-20,12:56:19
40.003773,116.309076,0,94,39772.5391203704,2008-11-20,12:56:20
40.003869,116.309126,0,94,39772.5391319444,2008-11-20,12:56:21
40.003969,116.309201,0,92,39772.5391435185,2008-11-20,12:56:22
40.004068,116.309284,0,90,39772.5391550926,2008-11-20,12:56:23
40.004162,116.309382,0,89,39772.5391666667,2008-11-20,12:56:24
40.004252,116.309498,0,86,39772.5391782407,2008-11-20,12:56:25
40.004344,116.309618,0,85,39772.5391898148,2008-11-20,12:56:26
40.004421,116.309742,0,84,39772.5392013889,2008-11-20,12:56:27
40.004496,116.309876,0,83,39772.539212963,2008-11-20,12:56:28
40.004563,116.310012,0,81,39772.539224537,2008-11-20,12:56:29
40.004619,116.310149,0,81,39772.5392361111,2008-11-20,12:56:30
40.004671,116.310293,0,79,39772.5392476852,2008-11-20,12:56:31
40.004713,116.310439,0,77,39772.5392592593,2008-11-20,12:56:32
40.004754,116.310591,0,78,39772.5392708333,2008-11-20,12:56:33
40.004786,116.310739,0,78,39772.5392824074,2008-11-20,12:56:34
40.004811,116.310894,0,78,39772.5392939815,2008-11-20,12:56:35
40.004834,116.311048,0,77,39772.5393055556,2008-11-20,12:56:36
40.004848,116.311207,0,78,39772.5393171296,2008-11-20,12:56:37
40.004863,116.31138,0,78,39772.5393287037,2008-11-20,12:56:38
40.004877,116.311552,0,80,39772.5393402778,2008-11-20,12:56:39
40.004897,116.311712,0,84,39772.5393518518,2008-11-20,12:56:40
40.004924,116.311871,0,82,39772.5393634259,2008-11-20,12:56:41
40.004944,116.312038,0,80,39772.539375,2008-11-20,12:56:42
40.004985,116.312199,0,81,39772.5393865741,2008-11-20,12:56:43
40.005052,116.312349,0,90,39772.5393981481,2008-11-20,12:56:44
40.005115,116.312475,0,94,39772.5394097222,2008-11-20,12:56:45
40.005191,116.312588,0,97,39772.5394212963,2008-11-20,12:56:46
40.005268,116.312689,0,99,39772.5394328704,2008-11-20,12:56:47
40.005364,116.31277,0,101,39772.5394444444,2008-11-20,12:56:48
40.005478,116.312835,0,103,39772.5394560185,2008-11-20,12:56:49
40.005592,116.312891,0,104,39772.5394675926,2008-11-20,12:56:50
40.005704,116.312935,0,106,39772.5394791667,2008-11-20,12:56:51
40.005821,116.312961,0,108,39772.5394907407,2008-11-20,12:56:52
40.005944,116.312952,0,111,39772.5395023148,2008-11-20,12:56:53
40.006075,116.312943,0,114,39772.5395138889,2008-11-20,12:56:54
40.006196,116.312934,0,110,39772.539525463,2008-11-20,12:56:55
40.006315,116.312919,0,111,39772.539537037,2008-11-20,12:56:56
40.00643,116.312886,0,112,39772.5395486111,2008-11-20,12:56:57
40.006559,116.312866,0,113,39772.5395601852,2008-11-20,12:56:58
40.006681,116.312851,0,113,39772.5395717593,2008-11-20,12:56:59
40.006807,116.312839,0,114,39772.5395833333,2008-11-20,12:57:00
40.006933,116.312823,0,116,39772.5395949074,2008-11-20,12:57:01
40.007055,116.312808,0,115,39772.5396064815,2008-11-20,12:57:02
40.007183,116.312792,0,114,39772.5396180556,2008-11-20,12:57:03
40.007314,116.312775,0,112,39772.5396296296,2008-11-20,12:57:04
40.007446,116.312756,0,109,39772.5396412037,2008-11-20,12:57:05
40.007578,116.31274,0,105,39772.5396527778,2008-11-20,12:57:06
40.007706,116.312726,0,102,39772.5396643518,2008-11-20,12:57:07
40.007823,116.312713,0,101,39772.5396759259,2008-11-20,12:57:08
40.007935,116.312698,0,100,39772.5396875,2008-11-20,12:57:09
40.008047,116.312684,0,99,39772.5396990741,2008-11-20,12:57:10
40.008146,116.312658,0,98,39772.5397106481,2008-11-20,12:57:11
40.008257,116.31264,0,97,39772.5397222222,2008-11-20,12:57:12
40.008362,116.312624,0,96,39772.5397337963,2008-11-20,12:57:13
40.008474,116.312606,0,95,39772.5397453704,2008-11-20,12:57:14
40.008565,116.312597,0,94,39772.5397569444,2008-11-20,12:57:15
40.008716,116.31257,0,90,39772.5397800926,2008-11-20,12:57:17
40.008803,116.312534,0,98,39772.5398148148,2008-11-20,12:57:20
40.008825,116.312537,0,102,39772.5398726852,2008-11-20,12:57:25
40.008915,116.312508,0,101,39772.5399074074,2008-11-20,12:57:28
40.009025,116.312489,0,108,39772.5399305556,2008-11-20,12:57:30
40.009144,116.312461,0,108,39772.5399537037,2008-11-20,12:57:32
40.009306,116.312442,0,112,39772.5399768518,2008-11-20,12:57:34
40.009486,116.312432,0,105,39772.54,2008-11-20,12:57:36
40.009579,116.31242,0,105,39772.5400115741,2008-11-20,12:57:37
40.009692,116.312418,0,106,39772.5400231481,2008-11-20,12:57:38
40.009802,116.312413,0,108,39772.5400347222,2008-11-20,12:57:39
40.009913,116.312403,0,115,39772.5400462963,2008-11-20,12:57:40
40.010022,116.312394,0,119,39772.5400578704,2008-11-20,12:57:41
40.01012,116.312381,0,124,39772.5400694444,2008-11-20,12:57:42
40.010233,116.312354,0,125,39772.5400810185,2008-11-20,12:57:43
40.010324,116.312332,0,125,39772.5400925926,2008-11-20,12:57:44
40.010431,116.312335,0,124,39772.5401041667,2008-11-20,12:57:45
40.010552,116.312307,0,127,39772.5401273148,2008-11-20,12:57:47
40.010656,116.312283,0,130,39772.540150463,2008-11-20,12:57:49
40.010764,116.312261,0,131,39772.5401736111,2008-11-20,12:57:51
40.010894,116.312235,0,134,39772.5401967593,2008-11-20,12:57:53
40.011032,116.312218,0,135,39772.5402199074,2008-11-20,12:57:55
40.011167,116.312202,0,132,39772.5402430556,2008-11-20,12:57:57
40.011303,116.312176,0,123,39772.5402662037,2008-11-20,12:57:59
40.011442,116.312162,0,123,39772.5402893518,2008-11-20,12:58:01
40.011598,116.31215,0,122,39772.5403125,2008-11-20,12:58:03
40.011768,116.312143,0,120,39772.5403356481,2008-11-20,12:58:05
40.011942,116.312129,0,116,39772.5403587963,2008-11-20,12:58:07
40.01212,116.312113,0,111,39772.5403819444,2008-11-20,12:58:09
40.012291,116.312093,0,108,39772.5404050926,2008-11-20,12:58:11
40.01246,116.312068,0,107,39772.5404282407,2008-11-20,12:58:13
40.012612,116.312029,0,105,39772.5404513889,2008-11-20,12:58:15
40.012757,116.311991,0,99,39772.540474537,2008-11-20,12:58:17
40.012902,116.311973,0,98,39772.5404976852,2008-11-20,12:58:19
40.013037,116.311976,0,98,39772.5405208333,2008-11-20,12:58:21
40.013162,116.31196,0,95,39772.5405439815,2008-11-20,12:58:23
40.013294,116.311952,0,103,39772.5405671296,2008-11-20,12:58:25
40.013399,116.311951,0,106,39772.5405902778,2008-11-20,12:58:27
40.013526,116.311942,0,111,39772.540625,2008-11-20,12:58:30
40.013625,116.311923,0,109,39772.5406597222,2008-11-20,12:58:33
40.01374,116.311899,0,109,39772.5407060185,2008-11-20,12:58:37
40.01379,116.311899,0,108,39772.5407638889,2008-11-20,12:58:42
40.013762,116.31191,0,96,39772.5408217593,2008-11-20,12:58:47
40.01369,116.311924,0,93,39772.5408796296,2008-11-20,12:58:52
40.013667,116.311945,0,93,39772.5409375,2008-11-20,12:58:57
40.013647,116.311933,0,89,39772.5409953704,2008-11-20,12:59:02
40.013638,116.311893,0,88,39772.5410532407,2008-11-20,12:59:07
40.013638,116.311893,0,88,39772.541087963,2008-11-20,12:59:10
40.01363,116.31189,0,91,39772.5411111111,2008-11-20,12:59:12
40.013627,116.311855,0,97,39772.5411689815,2008-11-20,12:59:17
40.013589,116.311792,0,102,39772.5412268518,2008-11-20,12:59:22
40.013552,116.311783,0,107,39772.5412847222,2008-11-20,12:59:27
40.01351,116.311761,0,106,39772.5413425926,2008-11-20,12:59:32
40.013502,116.311745,0,107,39772.541400463,2008-11-20,12:59:37
40.013457,116.311741,0,109,39772.5414583333,2008-11-20,12:59:42
40.013407,116.311736,0,110,39772.5415162037,2008-11-20,12:59:47
40.013355,116.311728,0,111,39772.5415740741,2008-11-20,12:59:52
40.013288,116.311722,0,111,39772.5416319444,2008-11-20,12:59:57
40.013247,116.311743,0,110,39772.5416898148,2008-11-20,13:00:02
40.013225,116.311716,0,109,39772.5417476852,2008-11-20,13:00:07
40.013232,116.311695,0,109,39772.5418055556,2008-11-20,13:00:12
40.01322,116.311642,0,108,39772.5418634259,2008-11-20,13:00:17
40.013201,116.311595,0,108,39772.5419212963,2008-11-20,13:00:22
40.013188,116.311566,0,116,39772.5419791667,2008-11-20,13:00:27
40.01319,116.311536,0,119,39772.542037037,2008-11-20,13:00:32
40.013166,116.311481,0,122,39772.5420949074,2008-11-20,13:00:37
40.013166,116.311478,0,123,39772.5421527778,2008-11-20,13:00:42
40.013166,116.311478,0,123,39772.5421875,2008-11-20,13:00:45
40.013162,116.311475,0,123,39772.5422106481,2008-11-20,13:00:47
40.013139,116.311354,0,127,39772.5422685185,2008-11-20,13:00:52
40.013133,116.31122,0,127,39772.5423148148,2008-11-20,13:00:56
40.01313,116.3111,0,128,39772.5423726852,2008-11-20,13:01:01
40.013126,116.31105,0,131,39772.5424305556,2008-11-20,13:01:06
40.01314,116.310987,0,134,39772.5424884259,2008-11-20,13:01:11
40.013131,116.31092,0,138,39772.5425462963,2008-11-20,13:01:16
40.013166,116.310829,0,136,39772.5426041667,2008-11-20,13:01:21
40.013176,116.310765,0,138,39772.542662037,2008-11-20,13:01:26
40.013161,116.310725,0,143,39772.5427199074,2008-11-20,13:01:31
40.013159,116.310664,0,139,39772.5427777778,2008-11-20,13:01:36
40.01315,116.310598,0,140,39772.5428356482,2008-11-20,13:01:41
40.013151,116.310549,0,141,39772.5428935185,2008-11-20,13:01:46
40.013136,116.310489,0,144,39772.5429513889,2008-11-20,13:01:51
40.013161,116.310415,0,146,39772.5430092593,2008-11-20,13:01:56
40.013168,116.310364,0,146,39772.5430671296,2008-11-20,13:02:01
40.013178,116.310339,0,145,39772.543125,2008-11-20,13:02:06
40.013198,116.310258,0,142,39772.5431828704,2008-11-20,13:02:11
40.013189,116.310204,0,140,39772.5432407407,2008-11-20,13:02:16
40.013182,116.310113,0,131,39772.5432986111,2008-11-20,13:02:21
40.013176,116.310062,0,128,39772.5433564815,2008-11-20,13:02:26
40.013181,116.310021,0,128,39772.5434143519,2008-11-20,13:02:31
40.013196,116.309971,0,129,39772.5434722222,2008-11-20,13:02:36
40.0132,116.309923,0,131,39772.5435300926,2008-11-20,13:02:41
40.013192,116.309871,0,131,39772.543587963,2008-11-20,13:02:46
40.013167,116.309825,0,131,39772.5436458333,2008-11-20,13:02:51
40.013157,116.309756,0,131,39772.5437037037,2008-11-20,13:02:56
40.013145,116.309705,0,134,39772.5437615741,2008-11-20,13:03:01
40.01314,116.309667,0,137,39772.5438194444,2008-11-20,13:03:06
40.013135,116.309583,0,136,39772.5438773148,2008-11-20,13:03:11
40.013141,116.309508,0,137,39772.5439351852,2008-11-20,13:03:16
40.013157,116.309424,0,133,39772.5439930556,2008-11-20,13:03:21
40.013154,116.309359,0,131,39772.5440509259,2008-11-20,13:03:26
40.013152,116.309324,0,132,39772.5441087963,2008-11-20,13:03:31
40.013152,116.309303,0,135,39772.5441666667,2008-11-20,13:03:36
40.013149,116.309256,0,138,39772.544224537,2008-11-20,13:03:41
40.013138,116.309203,0,142,39772.5442824074,2008-11-20,13:03:46
40.013133,116.309133,0,146,39772.5443402778,2008-11-20,13:03:51
40.013109,116.309066,0,146,39772.5443981481,2008-11-20,13:03:56
40.01311,116.308973,0,146,39772.5444560185,2008-11-20,13:04:01
40.013101,116.308881,0,141,39772.5445138889,2008-11-20,13:04:06
40.013108,116.308808,0,142,39772.5445717593,2008-11-20,13:04:11
40.013099,116.308753,0,148,39772.5446296296,2008-11-20,13:04:16
40.01309,116.308669,0,146,39772.5446875,2008-11-20,13:04:21
40.013099,116.308641,0,149,39772.5447453704,2008-11-20,13:04:26
40.013093,116.308579,0,146,39772.5448032407,2008-11-20,13:04:31
40.013083,116.308509,0,145,39772.5448611111,2008-11-20,13:04:36
40.013082,116.308457,0,144,39772.5449189815,2008-11-20,13:04:41
40.01309,116.308419,0,145,39772.5449768519,2008-11-20,13:04:46
40.013085,116.308348,0,143,39772.5450347222,2008-11-20,13:04:51
40.013076,116.30827,0,142,39772.5450925926,2008-11-20,13:04:56
40.013063,116.30819,0,137,39772.545150463,2008-11-20,13:05:01
40.01306,116.308112,0,134,39772.5452083333,2008-11-20,13:05:06
40.013059,116.308061,0,133,39772.5452662037,2008-11-20,13:05:11
40.013049,116.308011,0,134,39772.5453240741,2008-11-20,13:05:16
40.013051,116.307952,0,134,39772.5453819444,2008-11-20,13:05:21
40.013034,116.307876,0,135,39772.5454398148,2008-11-20,13:05:26
40.013018,116.307841,0,138,39772.5454976852,2008-11-20,13:05:31
40.013015,116.307772,0,141,39772.5455555556,2008-11-20,13:05:36
40.013018,116.307699,0,143,39772.5456134259,2008-11-20,13:05:41
40.013016,116.307637,0,145,39772.5456712963,2008-11-20,13:05:46
40.01302,116.307573,0,146,39772.5457291667,2008-11-20,13:05:51
40.013029,116.307503,0,146,39772.545787037,2008-11-20,13:05:56
40.013013,116.307438,0,143,39772.5458449074,2008-11-20,13:06:01
40.013007,116.307388,0,145,39772.5459027778,2008-11-20,13:06:06
40.013016,116.30732,0,146,39772.5459606481,2008-11-20,13:06:11
40.013039,116.307258,0,142,39772.5460185185,2008-11-20,13:06:16
40.013063,116.30718,0,140,39772.5460763889,2008-11-20,13:06:21
40.013089,116.307121,0,142,39772.5461342593,2008-11-20,13:06:26
40.013108,116.307063,0,133,39772.5461921296,2008-11-20,13:06:31
40.013112,116.307039,0,135,39772.54625,2008-11-20,13:06:36
40.013159,116.307007,0,136,39772.5463078704,2008-11-20,13:06:41
40.013178,116.306959,0,134,39772.5463657407,2008-11-20,13:06:46
40.013196,116.306892,0,131,39772.5464236111,2008-11-20,13:06:51
40.013212,116.306854,0,132,39772.5464814815,2008-11-20,13:06:56
40.01324,116.306835,0,131,39772.5465393519,2008-11-20,13:07:01
40.013248,116.306772,0,129,39772.5465972222,2008-11-20,13:07:06
40.013244,116.306771,0,130,39772.5466550926,2008-11-20,13:07:11
40.013241,116.30677,0,131,39772.546712963,2008-11-20,13:07:16
40.013241,116.30677,0,131,39772.5467708333,2008-11-20,13:07:21
40.013241,116.30677,0,131,39772.5468055556,2008-11-20,13:07:24
40.013243,116.306769,0,131,39772.5468287037,2008-11-20,13:07:26
40.013274,116.306751,0,131,39772.5468865741,2008-11-20,13:07:31
40.013327,116.306711,0,131,39772.5469444444,2008-11-20,13:07:36
40.013349,116.306674,0,137,39772.5470023148,2008-11-20,13:07:41
40.013398,116.306624,0,136,39772.5470601852,2008-11-20,13:07:46
40.013411,116.306546,0,131,39772.5471180556,2008-11-20,13:07:51
40.013413,116.306508,0,128,39772.5471759259,2008-11-20,13:07:56
40.013413,116.306508,0,128,39772.5472106481,2008-11-20,13:07:59
40.013419,116.306502,0,130,39772.5472337963,2008-11-20,13:08:01
40.013449,116.306382,0,122,39772.5472916667,2008-11-20,13:08:06
40.013493,116.306294,0,120,39772.547349537,2008-11-20,13:08:11
40.013583,116.306254,0,121,39772.5474074074,2008-11-20,13:08:16
40.013614,116.306241,0,118,39772.5474652778,2008-11-20,13:08:21
40.013692,116.306217,0,124,39772.5475231481,2008-11-20,13:08:26
40.013721,116.306146,0,122,39772.5475810185,2008-11-20,13:08:31
40.013736,116.306085,0,121,39772.5476388889,2008-11-20,13:08:36
40.013742,116.30605,0,124,39772.5476967593,2008-11-20,13:08:41
40.013739,116.306022,0,124,39772.5477546296,2008-11-20,13:08:46
40.013751,116.305962,0,125,39772.5478125,2008-11-20,13:08:51
40.013744,116.30589,0,127,39772.5478703704,2008-11-20,13:08:56
40.013743,116.305837,0,127,39772.5479282407,2008-11-20,13:09:01
40.01377,116.305787,0,131,39772.5479861111,2008-11-20,13:09:06
40.013813,116.305754,0,136,39772.5480439815,2008-11-20,13:09:11
40.013853,116.305721,0,140,39772.5481018518,2008-11-20,13:09:16
40.013894,116.305675,0,144,39772.5481597222,2008-11-20,13:09:21
40.013951,116.305641,0,150,39772.5482175926,2008-11-20,13:09:26
40.014018,116.305619,0,155,39772.548275463,2008-11-20,13:09:31
40.014086,116.305604,0,161,39772.5483333333,2008-11-20,13:09:36
40.014111,116.30569,0,163,39772.5483912037,2008-11-20,13:09:41
40.01412,116.305762,0,165,39772.5484490741,2008-11-20,13:09:46
40.0141,116.305851,0,153,39772.5485069444,2008-11-20,13:09:51
40.0141,116.305952,0,148,39772.5485648148,2008-11-20,13:09:56
40.014116,116.306018,0,148,39772.5486226852,2008-11-20,13:10:01
40.01413,116.306126,0,142,39772.5486805556,2008-11-20,13:10:06
40.014154,116.306207,0,142,39772.5487384259,2008-11-20,13:10:11
40.014078,116.306249,0,145,39772.5487962963,2008-11-20,13:10:16
40.014029,116.306297,0,147,39772.5488541667,2008-11-20,13:10:21
40.013997,116.30633,0,148,39772.548912037,2008-11-20,13:10:26
40.013956,116.306344,0,150,39772.5489699074,2008-11-20,13:10:31
40.013758,116.306492,0,158,39772.553599537,2008-11-20,13:17:11
40.013716,116.306516,0,160,39772.5536574074,2008-11-20,13:17:16
40.013712,116.306518,0,160,39772.5537152778,2008-11-20,13:17:21
40.013707,116.306521,0,159,39772.5537731481,2008-11-20,13:17:26
40.013704,116.306526,0,158,39772.5538310185,2008-11-20,13:17:31
40.013702,116.306532,0,156,39772.5538888889,2008-11-20,13:17:36
40.013702,116.306532,0,156,39772.5539236111,2008-11-20,13:17:39
40.013705,116.306538,0,154,39772.5539467593,2008-11-20,13:17:41
40.013726,116.306537,0,152,39772.5540046296,2008-11-20,13:17:46
40.013749,116.306535,0,152,39772.5540625,2008-11-20,13:17:51
40.01378,116.306521,0,152,39772.5541203704,2008-11-20,13:17:56
40.0138,116.306536,0,146,39772.5541782407,2008-11-20,13:18:01
40.013808,116.306541,0,144,39772.5542361111,2008-11-20,13:18:06
40.013811,116.306543,0,142,39772.5542939815,2008-11-20,13:18:11
40.013808,116.306541,0,141,39772.5543518519,2008-11-20,13:18:16
40.013808,116.306541,0,141,39772.5543865741,2008-11-20,13:18:19
40.013805,116.30654,0,139,39772.5544097222,2008-11-20,13:18:21
