# Supplementary material for: A location privacy protection method based on blockchain and threshold cryptography
Source: PLoS One. 2025 Jun 4;20(6):e0324551. doi: 10.1371/journal.pone.0324551 (PMC12136415; doi:10.1371/journal.pone.0324551)
Supplement: S1 File — (ZIP) [file pone.0324551.s001.zip › Data/001/Trajectory/20081120234905.plt]

Geolife trajectory
WGS 84
Altitude is in Feet
Reserved 3
0,2,255,My Track,0,0,2,8421376
0
40.013867,116.306672,0,96,39772.9924189815,2008-11-20,23:49:05
40.013973,116.306577,0,11,39772.9924305556,2008-11-20,23:49:06
40.014036,116.306499,0,-21,39772.9924421296,2008-11-20,23:49:07
40.013997,116.306574,0,38,39772.9924884259,2008-11-20,23:49:11
40.013942,116.306586,0,72,39772.9925347222,2008-11-20,23:49:15
40.01392,116.306563,0,73,39772.9925925926,2008-11-20,23:49:20
40.013955,116.3065,0,53,39772.992650463,2008-11-20,23:49:25
40.013939,116.306501,0,49,39772.9927083333,2008-11-20,23:49:30
40.013929,116.306526,0,46,39772.9927662037,2008-11-20,23:49:35
40.013941,116.306546,0,48,39772.9928240741,2008-11-20,23:49:40
40.013941,116.306549,0,48,39772.9928819444,2008-11-20,23:49:45
40.013941,116.306549,0,48,39772.9929166667,2008-11-20,23:49:48
40.013944,116.306544,0,48,39772.9929398148,2008-11-20,23:49:50
40.013954,116.306542,0,48,39772.9929976852,2008-11-20,23:49:55
40.013959,116.306515,0,50,39772.9930555556,2008-11-20,23:50:00
40.013959,116.306515,0,50,39772.9930902778,2008-11-20,23:50:03
40.013958,116.306513,0,50,39772.9931134259,2008-11-20,23:50:05
40.013876,116.306566,0,55,39772.9931597222,2008-11-20,23:50:09
40.013873,116.30655,0,57,39772.9932175926,2008-11-20,23:50:14
40.013873,116.30655,0,57,39772.9932523148,2008-11-20,23:50:17
40.013876,116.306552,0,57,39772.993275463,2008-11-20,23:50:19
40.01385,116.306546,0,67,39772.9933333333,2008-11-20,23:50:24
40.013812,116.30654,0,73,39772.9933912037,2008-11-20,23:50:29
40.013791,116.306526,0,76,39772.9934490741,2008-11-20,23:50:34
40.013789,116.306524,0,76,39772.9935069444,2008-11-20,23:50:39
40.013791,116.306523,0,76,39772.9935648148,2008-11-20,23:50:44
40.013792,116.30652,0,77,39772.9936226852,2008-11-20,23:50:49
40.013788,116.306517,0,78,39772.9936805556,2008-11-20,23:50:54
40.013785,116.306517,0,78,39772.9937384259,2008-11-20,23:50:59
40.013785,116.306517,0,78,39772.9937731481,2008-11-20,23:51:02
40.013777,116.306516,0,77,39772.9937962963,2008-11-20,23:51:04
40.013747,116.306483,0,89,39772.9938541667,2008-11-20,23:51:09
40.013789,116.30644,0,91,39772.993912037,2008-11-20,23:51:14
40.013818,116.306429,0,91,39772.9939699074,2008-11-20,23:51:19
40.013866,116.306407,0,89,39772.9940277778,2008-11-20,23:51:24
40.013915,116.306393,0,93,39772.9940856481,2008-11-20,23:51:29
40.013955,116.306371,0,97,39772.9941435185,2008-11-20,23:51:34
40.013995,116.306341,0,100,39772.9942013889,2008-11-20,23:51:39
40.014044,116.306311,0,100,39772.9942592593,2008-11-20,23:51:44
40.01408,116.306271,0,105,39772.9943171296,2008-11-20,23:51:49
40.014093,116.306232,0,106,39772.994375,2008-11-20,23:51:54
40.014092,116.306172,0,109,39772.9944328704,2008-11-20,23:51:59
40.014113,116.306134,0,114,39772.9944907407,2008-11-20,23:52:04
40.014102,116.306078,0,117,39772.9945486111,2008-11-20,23:52:09
40.014099,116.306029,0,122,39772.9946064815,2008-11-20,23:52:14
40.014102,116.305992,0,131,39772.9946643518,2008-11-20,23:52:19
40.014092,116.30592,0,133,39772.9947222222,2008-11-20,23:52:24
40.014081,116.305859,0,137,39772.9947800926,2008-11-20,23:52:29
40.014109,116.305761,0,132,39772.994837963,2008-11-20,23:52:34
40.014166,116.305711,0,126,39772.9948958333,2008-11-20,23:52:39
40.014236,116.305682,0,119,39772.9949537037,2008-11-20,23:52:44
40.014278,116.305641,0,117,39772.9950115741,2008-11-20,23:52:49
40.014324,116.305623,0,121,39772.9950694444,2008-11-20,23:52:54
40.014374,116.305612,0,122,39772.9951273148,2008-11-20,23:52:59
40.014419,116.305594,0,128,39772.9951851852,2008-11-20,23:53:04
40.014471,116.305587,0,124,39772.9952430556,2008-11-20,23:53:09
40.014521,116.305563,0,123,39772.9953009259,2008-11-20,23:53:14
40.014575,116.305546,0,126,39772.9953587963,2008-11-20,23:53:19
40.014624,116.305558,0,126,39772.9954166667,2008-11-20,23:53:24
40.014885,116.305539,0,125,39773.000162037,2008-11-21,00:00:14
40.014912,116.305536,0,129,39773.0002199074,2008-11-21,00:00:19
40.014945,116.305515,0,133,39773.0002777778,2008-11-21,00:00:24
40.014993,116.305506,0,137,39773.0003356481,2008-11-21,00:00:29
40.015035,116.305511,0,148,39773.0003935185,2008-11-21,00:00:34
40.015079,116.305504,0,153,39773.0004513889,2008-11-21,00:00:39
40.01513,116.305498,0,152,39773.0005092593,2008-11-21,00:00:44
40.0152,116.305479,0,149,39773.0005671296,2008-11-21,00:00:49
40.015265,116.305488,0,144,39773.000625,2008-11-21,00:00:54
40.015348,116.305501,0,131,39773.0006828704,2008-11-21,00:00:59
40.015407,116.305484,0,131,39773.0007407407,2008-11-21,00:01:04
40.01546,116.305488,0,135,39773.0007986111,2008-11-21,00:01:09
40.015505,116.305486,0,138,39773.0008564815,2008-11-21,00:01:14
40.015566,116.305472,0,138,39773.0009143518,2008-11-21,00:01:19
40.015636,116.30545,0,136,39773.0009722222,2008-11-21,00:01:24
40.015678,116.305463,0,140,39773.0010300926,2008-11-21,00:01:29
40.015737,116.305463,0,144,39773.001087963,2008-11-21,00:01:34
40.015794,116.30546,0,143,39773.0011458333,2008-11-21,00:01:39
40.015834,116.30549,0,144,39773.0012037037,2008-11-21,00:01:44
40.015857,116.305562,0,141,39773.0012615741,2008-11-21,00:01:49
40.015871,116.305635,0,139,39773.0013194444,2008-11-21,00:01:54
40.015878,116.305722,0,137,39773.0013773148,2008-11-21,00:01:59
40.015892,116.305803,0,136,39773.0014351852,2008-11-21,00:02:04
40.015905,116.305875,0,134,39773.0014930556,2008-11-21,00:02:09
40.015911,116.305938,0,131,39773.0015509259,2008-11-21,00:02:14
40.015926,116.306005,0,129,39773.0016087963,2008-11-21,00:02:19
40.015923,116.306069,0,129,39773.0016666667,2008-11-21,00:02:24
40.015928,116.306123,0,126,39773.001724537,2008-11-21,00:02:29
40.015927,116.306187,0,125,39773.0017824074,2008-11-21,00:02:34
40.015945,116.306255,0,126,39773.0018402778,2008-11-21,00:02:39
40.015954,116.306327,0,125,39773.0018981481,2008-11-21,00:02:44
40.015964,116.306412,0,125,39773.0019560185,2008-11-21,00:02:49
40.015987,116.306479,0,125,39773.0020138889,2008-11-21,00:02:54
40.015994,116.306543,0,126,39773.0020717593,2008-11-21,00:02:59
40.016021,116.306607,0,127,39773.0021296296,2008-11-21,00:03:04
40.016032,116.306672,0,133,39773.0021875,2008-11-21,00:03:09
40.01605,116.306724,0,136,39773.0022453704,2008-11-21,00:03:14
40.016068,116.306804,0,139,39773.0023032407,2008-11-21,00:03:19
40.016081,116.30686,0,138,39773.0023611111,2008-11-21,00:03:24
40.016102,116.306938,0,138,39773.0024189815,2008-11-21,00:03:29
40.016115,116.306996,0,136,39773.0024768518,2008-11-21,00:03:34
40.016115,116.30707,0,136,39773.0025347222,2008-11-21,00:03:39
40.016127,116.307123,0,134,39773.0025925926,2008-11-21,00:03:44
40.016138,116.307209,0,134,39773.002650463,2008-11-21,00:03:49
40.016154,116.307266,0,133,39773.0027083333,2008-11-21,00:03:54
40.01616,116.307329,0,134,39773.0027662037,2008-11-21,00:03:59
40.016177,116.307394,0,133,39773.0028240741,2008-11-21,00:04:04
40.016192,116.307455,0,133,39773.0028819444,2008-11-21,00:04:09
40.016206,116.307512,0,134,39773.0029398148,2008-11-21,00:04:14
40.016206,116.307585,0,137,39773.0029976852,2008-11-21,00:04:19
40.016202,116.307637,0,137,39773.0030555556,2008-11-21,00:04:24
40.016209,116.307701,0,136,39773.0031134259,2008-11-21,00:04:29
40.016231,116.30775,0,135,39773.0031712963,2008-11-21,00:04:34
40.016233,116.307833,0,134,39773.0032291667,2008-11-21,00:04:39
40.016256,116.307904,0,130,39773.003287037,2008-11-21,00:04:44
40.016273,116.307987,0,129,39773.0033449074,2008-11-21,00:04:49
40.016293,116.308062,0,127,39773.0034027778,2008-11-21,00:04:54
40.016299,116.308119,0,126,39773.0034606481,2008-11-21,00:04:59
40.016304,116.308187,0,124,39773.0035185185,2008-11-21,00:05:04
40.016321,116.30826,0,129,39773.0035763889,2008-11-21,00:05:09
40.01633,116.308314,0,132,39773.0036342593,2008-11-21,00:05:14
40.016338,116.308371,0,133,39773.0036921296,2008-11-21,00:05:19
40.016362,116.308439,0,134,39773.00375,2008-11-21,00:05:24
40.016366,116.308489,0,136,39773.0038078704,2008-11-21,00:05:29
40.016392,116.308546,0,136,39773.0038657407,2008-11-21,00:05:34
40.016402,116.308631,0,138,39773.0039236111,2008-11-21,00:05:39
40.01642,116.308698,0,140,39773.0039814815,2008-11-21,00:05:44
40.016425,116.308772,0,141,39773.0040393519,2008-11-21,00:05:49
40.016434,116.308806,0,143,39773.0040972222,2008-11-21,00:05:54
40.016447,116.308882,0,147,39773.0041550926,2008-11-21,00:05:59
40.016459,116.308952,0,146,39773.004212963,2008-11-21,00:06:04
40.016481,116.309042,0,149,39773.0042708333,2008-11-21,00:06:09
40.016487,116.309108,0,151,39773.0043287037,2008-11-21,00:06:14
40.016498,116.309194,0,155,39773.0043865741,2008-11-21,00:06:19
40.016522,116.309255,0,159,39773.0044444444,2008-11-21,00:06:24
40.016531,116.309318,0,167,39773.0045023148,2008-11-21,00:06:29
40.016556,116.309388,0,172,39773.0045601852,2008-11-21,00:06:34
40.016564,116.309436,0,180,39773.0046180556,2008-11-21,00:06:39
40.016584,116.309517,0,185,39773.0046759259,2008-11-21,00:06:44
40.016581,116.309571,0,185,39773.0047337963,2008-11-21,00:06:49
40.016603,116.30968,0,185,39773.0047916667,2008-11-21,00:06:54
40.016607,116.309735,0,181,39773.004849537,2008-11-21,00:06:59
40.016605,116.309793,0,174,39773.0049074074,2008-11-21,00:07:04
40.016608,116.30981,0,172,39773.0049652778,2008-11-21,00:07:09
40.01661,116.309823,0,171,39773.0050231481,2008-11-21,00:07:14
40.016612,116.309882,0,167,39773.0050810185,2008-11-21,00:07:19
40.016622,116.309931,0,163,39773.0051388889,2008-11-21,00:07:24
40.016625,116.309966,0,163,39773.0051967593,2008-11-21,00:07:29
40.016657,116.31005,0,162,39773.0052546296,2008-11-21,00:07:34
40.016692,116.31013,0,163,39773.0053125,2008-11-21,00:07:39
40.016715,116.310244,0,159,39773.0053587963,2008-11-21,00:07:43
40.016723,116.310303,0,160,39773.0054166667,2008-11-21,00:07:48
40.01672,116.310391,0,155,39773.005474537,2008-11-21,00:07:53
40.016724,116.310461,0,149,39773.0055324074,2008-11-21,00:07:58
40.016721,116.310508,0,148,39773.0055902778,2008-11-21,00:08:03
40.016732,116.310571,0,148,39773.0056481481,2008-11-21,00:08:08
40.016718,116.310612,0,147,39773.0057060185,2008-11-21,00:08:13
40.016726,116.310666,0,146,39773.0057638889,2008-11-21,00:08:18
40.016737,116.310439,0,103,39773.0103703704,2008-11-21,00:14:56
40.016698,116.310274,0,102,39773.0103935185,2008-11-21,00:14:58
40.016631,116.310143,0,102,39773.0104398148,2008-11-21,00:15:02
40.01649,116.310109,0,101,39773.0104861111,2008-11-21,00:15:06
40.016409,116.310201,0,98,39773.0105208333,2008-11-21,00:15:09
40.016313,116.310291,0,96,39773.0105439815,2008-11-21,00:15:11
40.01619,116.31041,0,94,39773.0105671296,2008-11-21,00:15:13
40.016049,116.310541,0,92,39773.0105902778,2008-11-21,00:15:15
40.015898,116.310685,0,89,39773.0106134259,2008-11-21,00:15:17
40.015817,116.310761,0,88,39773.010625,2008-11-21,00:15:18
40.015737,116.31083,0,87,39773.0106365741,2008-11-21,00:15:19
40.015654,116.310907,0,85,39773.0106481481,2008-11-21,00:15:20
40.015539,116.311021,0,84,39773.0106597222,2008-11-21,00:15:21
40.015447,116.31109,0,82,39773.0106712963,2008-11-21,00:15:22
40.015353,116.311157,0,81,39773.0106828704,2008-11-21,00:15:23
40.015234,116.311254,0,80,39773.0106944444,2008-11-21,00:15:24
40.015125,116.311314,0,79,39773.0107060185,2008-11-21,00:15:25
40.015008,116.311383,0,78,39773.0107175926,2008-11-21,00:15:26
40.014898,116.311438,0,77,39773.0107291667,2008-11-21,00:15:27
40.014785,116.311493,0,77,39773.0107407407,2008-11-21,00:15:28
40.014669,116.311546,0,76,39773.0107523148,2008-11-21,00:15:29
40.014548,116.311594,0,76,39773.0107638889,2008-11-21,00:15:30
40.014427,116.31164,0,76,39773.010775463,2008-11-21,00:15:31
40.014312,116.311671,0,75,39773.010787037,2008-11-21,00:15:32
40.014185,116.311727,0,75,39773.0107986111,2008-11-21,00:15:33
40.01406,116.311754,0,74,39773.0108101852,2008-11-21,00:15:34
40.013931,116.311786,0,74,39773.0108217593,2008-11-21,00:15:35
40.01379,116.311813,0,73,39773.0108333333,2008-11-21,00:15:36
40.013662,116.311837,0,73,39773.0108449074,2008-11-21,00:15:37
40.013532,116.31186,0,72,39773.0108564815,2008-11-21,00:15:38
40.013401,116.311878,0,72,39773.0108680556,2008-11-21,00:15:39
40.013277,116.311894,0,71,39773.0108796296,2008-11-21,00:15:40
40.013154,116.311911,0,71,39773.0108912037,2008-11-21,00:15:41
40.013041,116.311932,0,71,39773.0109027778,2008-11-21,00:15:42
40.01292,116.311957,0,71,39773.0109143518,2008-11-21,00:15:43
40.012812,116.311976,0,72,39773.0109259259,2008-11-21,00:15:44
40.012703,116.311991,0,72,39773.0109375,2008-11-21,00:15:45
40.012602,116.312007,0,73,39773.0109490741,2008-11-21,00:15:46
40.012434,116.312023,0,75,39773.0109722222,2008-11-21,00:15:48
40.012316,116.312036,0,77,39773.0109953704,2008-11-21,00:15:50
40.012241,116.312008,0,81,39773.0110532407,2008-11-21,00:15:55
40.012254,116.311979,0,84,39773.0111111111,2008-11-21,00:16:00
40.012274,116.311965,0,83,39773.0111689815,2008-11-21,00:16:05
40.012274,116.311965,0,83,39773.0112037037,2008-11-21,00:16:08
40.012279,116.311963,0,82,39773.0112268519,2008-11-21,00:16:10
40.01227,116.311968,0,82,39773.0112847222,2008-11-21,00:16:15
40.01215,116.312002,0,83,39773.0113425926,2008-11-21,00:16:20
40.01206,116.31202,0,83,39773.0113657407,2008-11-21,00:16:22
40.011922,116.312008,0,84,39773.0113888889,2008-11-21,00:16:24
40.011755,116.311999,0,84,39773.011412037,2008-11-21,00:16:26
40.011658,116.31201,0,85,39773.0114351852,2008-11-21,00:16:28
40.011547,116.312018,0,85,39773.0114583333,2008-11-21,00:16:30
40.011424,116.312066,0,85,39773.0114930556,2008-11-21,00:16:33
40.011372,116.312162,0,84,39773.0115162037,2008-11-21,00:16:35
40.01135,116.312315,0,83,39773.0115393519,2008-11-21,00:16:37
40.011376,116.312482,0,81,39773.0115625,2008-11-21,00:16:39
40.0114,116.312669,0,80,39773.0115856482,2008-11-21,00:16:41
40.011448,116.312879,0,78,39773.0116087963,2008-11-21,00:16:43
40.011471,116.312999,0,77,39773.0116203704,2008-11-21,00:16:44
40.011492,116.313128,0,76,39773.0116319444,2008-11-21,00:16:45
40.01151,116.313256,0,74,39773.0116435185,2008-11-21,00:16:46
40.011559,116.313384,0,72,39773.0116550926,2008-11-21,00:16:47
40.01159,116.313505,0,70,39773.0116666667,2008-11-21,00:16:48
40.011616,116.313632,0,69,39773.0116782407,2008-11-21,00:16:49
40.011641,116.313766,0,67,39773.0116898148,2008-11-21,00:16:50
40.011666,116.313901,0,65,39773.0117013889,2008-11-21,00:16:51
40.011687,116.314039,0,63,39773.011712963,2008-11-21,00:16:52
40.011703,116.314169,0,62,39773.011724537,2008-11-21,00:16:53
40.011719,116.314303,0,60,39773.0117361111,2008-11-21,00:16:54
40.011736,116.314439,0,58,39773.0117476852,2008-11-21,00:16:55
40.011756,116.314583,0,57,39773.0117592593,2008-11-21,00:16:56
40.011779,116.314742,0,55,39773.0117708333,2008-11-21,00:16:57
40.011798,116.314893,0,54,39773.0117824074,2008-11-21,00:16:58
40.011821,116.315038,0,52,39773.0117939815,2008-11-21,00:16:59
40.011841,116.315179,0,51,39773.0118055556,2008-11-21,00:17:00
40.011856,116.315316,0,49,39773.0118171296,2008-11-21,00:17:01
40.011845,116.315465,0,49,39773.0118287037,2008-11-21,00:17:02
40.011867,116.315584,0,47,39773.0118402778,2008-11-21,00:17:03
40.011883,116.3157,0,46,39773.0118518519,2008-11-21,00:17:04
40.011885,116.315888,0,43,39773.011875,2008-11-21,00:17:06
40.011896,116.316009,0,40,39773.0118981482,2008-11-21,00:17:08
40.011889,116.316144,0,37,39773.0119328704,2008-11-21,00:17:11
40.011864,116.316217,0,32,39773.0119907407,2008-11-21,00:17:16
40.011853,116.316351,0,27,39773.012037037,2008-11-21,00:17:20
40.011852,116.316494,0,24,39773.0120717593,2008-11-21,00:17:23
40.011822,116.316639,0,22,39773.0121064815,2008-11-21,00:17:26
40.011788,116.316787,0,23,39773.0121412037,2008-11-21,00:17:29
40.011765,116.316923,0,22,39773.0121643519,2008-11-21,00:17:31
40.011748,116.317081,0,21,39773.0121875,2008-11-21,00:17:33
40.011735,116.317245,0,19,39773.0122106481,2008-11-21,00:17:35
40.011725,116.317417,0,18,39773.0122337963,2008-11-21,00:17:37
40.011727,116.317617,0,15,39773.0122569444,2008-11-21,00:17:39
40.011729,116.317834,0,14,39773.0122800926,2008-11-21,00:17:41
40.011741,116.31795,0,13,39773.0122916667,2008-11-21,00:17:42
40.011755,116.318073,0,13,39773.0123032407,2008-11-21,00:17:43
40.011744,116.318198,0,12,39773.0123148148,2008-11-21,00:17:44
40.011726,116.318416,0,10,39773.012337963,2008-11-21,00:17:46
40.01173,116.318639,0,10,39773.0123611111,2008-11-21,00:17:48
40.01173,116.318833,0,10,39773.0123842593,2008-11-21,00:17:50
40.011724,116.318981,0,9,39773.0124074074,2008-11-21,00:17:52
40.011733,116.319131,0,9,39773.0124421296,2008-11-21,00:17:55
40.011677,116.319167,0,12,39773.0125,2008-11-21,00:18:00
40.011678,116.319205,0,11,39773.0125578704,2008-11-21,00:18:05
40.011725,116.319353,0,12,39773.0125925926,2008-11-21,00:18:08
40.011765,116.319479,0,11,39773.0126157407,2008-11-21,00:18:10
40.011781,116.319636,0,10,39773.0126388889,2008-11-21,00:18:12
40.011802,116.319812,0,10,39773.012662037,2008-11-21,00:18:14
40.011821,116.319994,0,12,39773.0126851852,2008-11-21,00:18:16
40.011815,116.32017,0,9,39773.0127083333,2008-11-21,00:18:18
40.011843,116.320386,0,15,39773.0127314815,2008-11-21,00:18:20
40.01185,116.320603,0,17,39773.0127546296,2008-11-21,00:18:22
40.011875,116.320833,0,15,39773.0127777778,2008-11-21,00:18:24
40.011891,116.320955,0,15,39773.0127893519,2008-11-21,00:18:25
40.011903,116.321076,0,14,39773.0128009259,2008-11-21,00:18:26
40.011914,116.321201,0,12,39773.0128125,2008-11-21,00:18:27
40.011926,116.321329,0,12,39773.0128240741,2008-11-21,00:18:28
40.01192,116.321449,0,15,39773.0128356481,2008-11-21,00:18:29
40.011926,116.321576,0,15,39773.0128472222,2008-11-21,00:18:30
40.011929,116.321715,0,15,39773.0128587963,2008-11-21,00:18:31
40.011928,116.321854,0,16,39773.0128703704,2008-11-21,00:18:32
40.01192,116.321996,0,16,39773.0128819444,2008-11-21,00:18:33
40.011903,116.32213,0,14,39773.0128935185,2008-11-21,00:18:34
40.011883,116.32226,0,13,39773.0129050926,2008-11-21,00:18:35
40.011853,116.322389,0,12,39773.0129166667,2008-11-21,00:18:36
40.011832,116.322526,0,10,39773.0129282407,2008-11-21,00:18:37
40.011823,116.322666,0,9,39773.0129398148,2008-11-21,00:18:38
40.011817,116.322802,0,7,39773.0129513889,2008-11-21,00:18:39
40.011812,116.32293,0,4,39773.012962963,2008-11-21,00:18:40
40.011813,116.323051,0,1,39773.012974537,2008-11-21,00:18:41
40.01181,116.323171,0,0,39773.0129861111,2008-11-21,00:18:42
40.011813,116.323289,0,-3,39773.0129976852,2008-11-21,00:18:43
40.011798,116.323519,0,-3,39773.0130208333,2008-11-21,00:18:45
40.011803,116.323641,0,-6,39773.0130324074,2008-11-21,00:18:46
40.011785,116.323862,0,-8,39773.0130555556,2008-11-21,00:18:48
40.011784,116.324083,0,-13,39773.0130787037,2008-11-21,00:18:50
40.011777,116.32431,0,-16,39773.0131018519,2008-11-21,00:18:52
40.011777,116.324518,0,-19,39773.013125,2008-11-21,00:18:54
40.011748,116.324722,0,-22,39773.0131481481,2008-11-21,00:18:56
40.0117,116.32492,0,-26,39773.0131712963,2008-11-21,00:18:58
40.011648,116.325052,0,-29,39773.0131944444,2008-11-21,00:19:00
40.011602,116.325155,0,-29,39773.0132175926,2008-11-21,00:19:02
40.011539,116.325278,0,-30,39773.0132407407,2008-11-21,00:19:04
40.011455,116.325434,0,-29,39773.0132638889,2008-11-21,00:19:06
40.011372,116.32557,0,-25,39773.013287037,2008-11-21,00:19:08
40.011246,116.325719,0,-24,39773.0133101852,2008-11-21,00:19:10
40.011168,116.325799,0,-22,39773.0133217593,2008-11-21,00:19:11
40.011086,116.325886,0,-18,39773.0133333333,2008-11-21,00:19:12
40.011013,116.325971,0,-17,39773.0133449074,2008-11-21,00:19:13
40.010937,116.326058,0,-15,39773.0133564815,2008-11-21,00:19:14
40.010859,116.326146,0,-14,39773.0133680556,2008-11-21,00:19:15
40.010778,116.32624,0,-13,39773.0133796296,2008-11-21,00:19:16
40.010697,116.326329,0,-12,39773.0133912037,2008-11-21,00:19:17
40.010615,116.326425,0,-10,39773.0134027778,2008-11-21,00:19:18
40.01053,116.326526,0,-8,39773.0134143519,2008-11-21,00:19:19
40.010444,116.326618,0,-7,39773.0134259259,2008-11-21,00:19:20
40.010362,116.326716,0,-6,39773.0134375,2008-11-21,00:19:21
40.010281,116.326809,0,-6,39773.0134490741,2008-11-21,00:19:22
40.01019,116.326896,0,-6,39773.0134606481,2008-11-21,00:19:23
40.0101,116.326996,0,-6,39773.0134722222,2008-11-21,00:19:24
40.010012,116.327106,0,-7,39773.0134837963,2008-11-21,00:19:25
40.009915,116.327206,0,-7,39773.0134953704,2008-11-21,00:19:26
40.009825,116.327325,0,-8,39773.0135069444,2008-11-21,00:19:27
40.009728,116.327432,0,-9,39773.0135185185,2008-11-21,00:19:28
40.009635,116.327543,0,-10,39773.0135300926,2008-11-21,00:19:29
40.009546,116.327648,0,-10,39773.0135416667,2008-11-21,00:19:30
40.009453,116.327746,0,-10,39773.0135532407,2008-11-21,00:19:31
40.009363,116.327849,0,-11,39773.0135648148,2008-11-21,00:19:32
40.009271,116.32795,0,-11,39773.0135763889,2008-11-21,00:19:33
40.00918,116.328039,0,-10,39773.013587963,2008-11-21,00:19:34
40.009098,116.328136,0,-9,39773.013599537,2008-11-21,00:19:35
40.009023,116.328228,0,-8,39773.0136111111,2008-11-21,00:19:36
40.008945,116.328313,0,-7,39773.0136226852,2008-11-21,00:19:37
40.008875,116.328394,0,-9,39773.0136342593,2008-11-21,00:19:38
40.00875,116.328545,0,-6,39773.0136574074,2008-11-21,00:19:40
40.008615,116.328687,0,-8,39773.0136805556,2008-11-21,00:19:42
40.008502,116.328788,0,-10,39773.0137037037,2008-11-21,00:19:44
40.008444,116.328824,0,-8,39773.0137615741,2008-11-21,00:19:49
40.008449,116.328814,0,-7,39773.0138194444,2008-11-21,00:19:54
40.008462,116.328805,0,-8,39773.0138773148,2008-11-21,00:19:59
40.008476,116.328796,0,-8,39773.0139351852,2008-11-21,00:20:04
40.00849,116.328786,0,-7,39773.0139930556,2008-11-21,00:20:09
40.008421,116.328906,0,13,39773.0140393519,2008-11-21,00:20:13
40.008355,116.329033,0,25,39773.0140625,2008-11-21,00:20:15
40.008272,116.329146,0,32,39773.0140856481,2008-11-21,00:20:17
40.008165,116.329244,0,29,39773.0141087963,2008-11-21,00:20:19
40.008044,116.329326,0,26,39773.0141319444,2008-11-21,00:20:21
40.007906,116.329424,0,26,39773.0141550926,2008-11-21,00:20:23
40.007765,116.32953,0,23,39773.0141782407,2008-11-21,00:20:25
40.007632,116.329668,0,28,39773.0142013889,2008-11-21,00:20:27
40.00749,116.329803,0,35,39773.014224537,2008-11-21,00:20:29
40.007407,116.329853,0,35,39773.0142361111,2008-11-21,00:20:30
40.007242,116.329958,0,34,39773.0142592593,2008-11-21,00:20:32
40.007148,116.330019,0,33,39773.0142708333,2008-11-21,00:20:33
40.007039,116.330088,0,41,39773.0142824074,2008-11-21,00:20:34
40.006936,116.330157,0,45,39773.0142939815,2008-11-21,00:20:35
40.006835,116.330214,0,49,39773.0143055556,2008-11-21,00:20:36
40.006738,116.330278,0,56,39773.0143171296,2008-11-21,00:20:37
40.006631,116.330318,0,60,39773.0143287037,2008-11-21,00:20:38
40.006525,116.330361,0,61,39773.0143402778,2008-11-21,00:20:39
40.006414,116.330409,0,70,39773.0143518519,2008-11-21,00:20:40
40.00631,116.330452,0,73,39773.0143634259,2008-11-21,00:20:41
40.006195,116.330497,0,78,39773.014375,2008-11-21,00:20:42
40.006083,116.330528,0,76,39773.0143865741,2008-11-21,00:20:43
40.005957,116.330545,0,73,39773.0143981481,2008-11-21,00:20:44
40.005834,116.330567,0,73,39773.0144097222,2008-11-21,00:20:45
40.005717,116.330596,0,74,39773.0144212963,2008-11-21,00:20:46
40.00559,116.330622,0,75,39773.0144328704,2008-11-21,00:20:47
40.005458,116.330643,0,76,39773.0144444444,2008-11-21,00:20:48
40.005333,116.33067,0,78,39773.0144560185,2008-11-21,00:20:49
40.00521,116.330687,0,85,39773.0144675926,2008-11-21,00:20:50
40.005076,116.330702,0,86,39773.0144791667,2008-11-21,00:20:51
40.004946,116.330708,0,90,39773.0144907407,2008-11-21,00:20:52
40.004808,116.330717,0,91,39773.0145023148,2008-11-21,00:20:53
40.004673,116.330726,0,93,39773.0145138889,2008-11-21,00:20:54
40.004533,116.330731,0,93,39773.014525463,2008-11-21,00:20:55
40.004384,116.330743,0,96,39773.014537037,2008-11-21,00:20:56
40.004243,116.33075,0,97,39773.0145486111,2008-11-21,00:20:57
40.004105,116.330756,0,101,39773.0145601852,2008-11-21,00:20:58
40.003968,116.330759,0,100,39773.0145717593,2008-11-21,00:20:59
40.003832,116.330762,0,99,39773.0145833333,2008-11-21,00:21:00
40.003696,116.330764,0,99,39773.0145949074,2008-11-21,00:21:01
40.003563,116.330769,0,99,39773.0146064815,2008-11-21,00:21:02
40.003431,116.330773,0,99,39773.0146180556,2008-11-21,00:21:03
40.003296,116.330779,0,98,39773.0146296296,2008-11-21,00:21:04
40.003159,116.33078,0,97,39773.0146412037,2008-11-21,00:21:05
40.003024,116.330782,0,97,39773.0146527778,2008-11-21,00:21:06
40.002889,116.330784,0,96,39773.0146643519,2008-11-21,00:21:07
40.002751,116.33079,0,94,39773.0146759259,2008-11-21,00:21:08
40.002617,116.330796,0,93,39773.0146875,2008-11-21,00:21:09
40.002486,116.330795,0,91,39773.0146990741,2008-11-21,00:21:10
40.002352,116.330796,0,90,39773.0147106481,2008-11-21,00:21:11
40.002219,116.3308,0,88,39773.0147222222,2008-11-21,00:21:12
40.002089,116.330805,0,87,39773.0147337963,2008-11-21,00:21:13
40.001953,116.330814,0,87,39773.0147453704,2008-11-21,00:21:14
40.001825,116.330817,0,86,39773.0147569444,2008-11-21,00:21:15
40.001694,116.330819,0,85,39773.0147685185,2008-11-21,00:21:16
40.00156,116.330813,0,82,39773.0147800926,2008-11-21,00:21:17
40.001427,116.33081,0,83,39773.0147916667,2008-11-21,00:21:18
40.001297,116.330814,0,88,39773.0148032407,2008-11-21,00:21:19
40.001166,116.330827,0,92,39773.0148148148,2008-11-21,00:21:20
40.001024,116.330837,0,91,39773.0148263889,2008-11-21,00:21:21
40.000882,116.330845,0,89,39773.014837963,2008-11-21,00:21:22
40.000744,116.33085,0,86,39773.014849537,2008-11-21,00:21:23
40.000615,116.330853,0,85,39773.0148611111,2008-11-21,00:21:24
40.000485,116.33086,0,84,39773.0148726852,2008-11-21,00:21:25
40.000353,116.330867,0,83,39773.0148842593,2008-11-21,00:21:26
40.000223,116.330875,0,82,39773.0148958333,2008-11-21,00:21:27
40.000089,116.33088,0,81,39773.0149074074,2008-11-21,00:21:28
39.999959,116.330883,0,79,39773.0149189815,2008-11-21,00:21:29
39.999832,116.330891,0,80,39773.0149305556,2008-11-21,00:21:30
39.999706,116.330905,0,80,39773.0149421296,2008-11-21,00:21:31
39.999578,116.330912,0,79,39773.0149537037,2008-11-21,00:21:32
39.99946,116.330916,0,78,39773.0149652778,2008-11-21,00:21:33
39.999344,116.330925,0,79,39773.0149768519,2008-11-21,00:21:34
39.999228,116.330931,0,79,39773.0149884259,2008-11-21,00:21:35
39.999113,116.330937,0,79,39773.015,2008-11-21,00:21:36
39.999007,116.330951,0,81,39773.0150115741,2008-11-21,00:21:37
39.998912,116.330959,0,80,39773.0150231481,2008-11-21,00:21:38
39.998814,116.330962,0,80,39773.0150347222,2008-11-21,00:21:39
39.998656,116.330972,0,89,39773.0150578704,2008-11-21,00:21:41
39.998537,116.330977,0,92,39773.0150810185,2008-11-21,00:21:43
39.998417,116.330964,0,102,39773.0151041667,2008-11-21,00:21:45
39.998295,116.330962,0,116,39773.0151388889,2008-11-21,00:21:48
39.998061,116.330901,0,165,39773.0172569444,2008-11-21,00:24:51
39.997979,116.330942,0,158,39773.0173148148,2008-11-21,00:24:56
39.997944,116.330945,0,157,39773.0173726852,2008-11-21,00:25:01
39.997847,116.330974,0,153,39773.0174305556,2008-11-21,00:25:06
39.997833,116.330991,0,146,39773.0174884259,2008-11-21,00:25:11
39.997788,116.331016,0,141,39773.0175462963,2008-11-21,00:25:16
39.997683,116.331028,0,138,39773.0175925926,2008-11-21,00:25:20
39.997553,116.331045,0,135,39773.0176273148,2008-11-21,00:25:23
39.997456,116.331059,0,132,39773.017650463,2008-11-21,00:25:25
39.997341,116.331087,0,131,39773.0176851852,2008-11-21,00:25:28
39.997252,116.331071,0,128,39773.0177199074,2008-11-21,00:25:31
39.997147,116.331058,0,124,39773.0177662037,2008-11-21,00:25:35
39.997045,116.331056,0,126,39773.0178009259,2008-11-21,00:25:38
39.996947,116.331069,0,125,39773.0178240741,2008-11-21,00:25:40
39.996847,116.331091,0,129,39773.0178587963,2008-11-21,00:25:43
39.996757,116.331101,0,127,39773.0178935185,2008-11-21,00:25:46
39.996627,116.331092,0,123,39773.0179282407,2008-11-21,00:25:49
39.996531,116.331094,0,122,39773.0179513889,2008-11-21,00:25:51
39.996415,116.331093,0,119,39773.017974537,2008-11-21,00:25:53
39.996262,116.331122,0,128,39773.0179976852,2008-11-21,00:25:55
39.996092,116.331135,0,130,39773.0180208333,2008-11-21,00:25:57
39.996,116.331137,0,130,39773.0180324074,2008-11-21,00:25:58
39.995908,116.331135,0,128,39773.0180439815,2008-11-21,00:25:59
39.995734,116.331135,0,129,39773.0180671296,2008-11-21,00:26:01
39.995642,116.331133,0,130,39773.0180787037,2008-11-21,00:26:02
39.995543,116.331132,0,128,39773.0180902778,2008-11-21,00:26:03
39.995446,116.331137,0,126,39773.0181018518,2008-11-21,00:26:04
39.99535,116.331142,0,124,39773.0181134259,2008-11-21,00:26:05
39.995247,116.331137,0,123,39773.018125,2008-11-21,00:26:06
39.995142,116.331132,0,121,39773.0181365741,2008-11-21,00:26:07
39.995041,116.331143,0,118,39773.0181481481,2008-11-21,00:26:08
39.994936,116.331151,0,115,39773.0181597222,2008-11-21,00:26:09
39.994826,116.33115,0,113,39773.0181712963,2008-11-21,00:26:10
39.994721,116.33115,0,112,39773.0181828704,2008-11-21,00:26:11
39.994616,116.331153,0,111,39773.0181944444,2008-11-21,00:26:12
39.994501,116.331156,0,109,39773.0182060185,2008-11-21,00:26:13
39.994388,116.331164,0,107,39773.0182175926,2008-11-21,00:26:14
39.994269,116.331176,0,105,39773.0182291667,2008-11-21,00:26:15
39.994143,116.331176,0,101,39773.0182407407,2008-11-21,00:26:16
39.99402,116.331178,0,98,39773.0182523148,2008-11-21,00:26:17
39.993903,116.33118,0,97,39773.0182638889,2008-11-21,00:26:18
39.993776,116.331188,0,95,39773.018275463,2008-11-21,00:26:19
39.993651,116.331187,0,93,39773.018287037,2008-11-21,00:26:20
39.993538,116.331184,0,94,39773.0182986111,2008-11-21,00:26:21
39.993429,116.331181,0,93,39773.0183101852,2008-11-21,00:26:22
39.993303,116.331183,0,95,39773.0183217593,2008-11-21,00:26:23
39.993199,116.331174,0,96,39773.0183333333,2008-11-21,00:26:24
39.993093,116.331168,0,97,39773.0183449074,2008-11-21,00:26:25
39.993003,116.33114,0,100,39773.0183564815,2008-11-21,00:26:26
39.992914,116.331109,0,102,39773.0183680556,2008-11-21,00:26:27
39.992826,116.33108,0,100,39773.0183796296,2008-11-21,00:26:28
39.992656,116.331025,0,98,39773.0184027778,2008-11-21,00:26:30
39.99248,116.330966,0,96,39773.0184259259,2008-11-21,00:26:32
39.992391,116.330937,0,98,39773.0184375,2008-11-21,00:26:33
39.992303,116.330904,0,98,39773.0184490741,2008-11-21,00:26:34
39.992153,116.330863,0,93,39773.0184722222,2008-11-21,00:26:36
39.992029,116.33083,0,94,39773.0184953704,2008-11-21,00:26:38
39.991937,116.330799,0,97,39773.0185185185,2008-11-21,00:26:40
39.991832,116.330775,0,96,39773.0185532407,2008-11-21,00:26:43
39.991746,116.330755,0,94,39773.0186111111,2008-11-21,00:26:48
39.991716,116.330746,0,91,39773.0186689815,2008-11-21,00:26:53
39.991698,116.330745,0,88,39773.0187268518,2008-11-21,00:26:58
39.991682,116.330738,0,84,39773.0187847222,2008-11-21,00:27:03
39.991668,116.330733,0,82,39773.0188425926,2008-11-21,00:27:08
39.991653,116.330727,0,81,39773.018900463,2008-11-21,00:27:13
39.991653,116.330727,0,81,39773.0189351852,2008-11-21,00:27:16
39.99165,116.330726,0,80,39773.0189583333,2008-11-21,00:27:18
39.991628,116.330722,0,79,39773.0190162037,2008-11-21,00:27:23
39.991615,116.330725,0,79,39773.0190740741,2008-11-21,00:27:28
39.991597,116.330718,0,78,39773.0191319444,2008-11-21,00:27:33
39.99153,116.330602,0,81,39773.0191898148,2008-11-21,00:27:38
39.991526,116.330469,0,83,39773.019212963,2008-11-21,00:27:40
39.991533,116.330328,0,83,39773.0192361111,2008-11-21,00:27:42
39.991527,116.330195,0,83,39773.0192592593,2008-11-21,00:27:44
39.991515,116.330045,0,83,39773.0192824074,2008-11-21,00:27:46
39.991497,116.329896,0,83,39773.0193055556,2008-11-21,00:27:48
39.991475,116.32976,0,84,39773.0193287037,2008-11-21,00:27:50
39.991435,116.329599,0,93,39773.0193634259,2008-11-21,00:27:53
39.991424,116.32948,0,101,39773.0193865741,2008-11-21,00:27:55
39.991432,116.329342,0,108,39773.0194212963,2008-11-21,00:27:58
39.991442,116.329197,0,117,39773.0194560185,2008-11-21,00:28:01
39.991462,116.329076,0,123,39773.0194791667,2008-11-21,00:28:03
39.99147,116.328946,0,130,39773.0195138889,2008-11-21,00:28:06
39.991454,116.328833,0,139,39773.0195486111,2008-11-21,00:28:09
39.991432,116.328777,0,148,39773.0196064815,2008-11-21,00:28:14
39.991431,116.328763,0,149,39773.0196643519,2008-11-21,00:28:19
39.991427,116.328758,0,150,39773.0197222222,2008-11-21,00:28:24
39.991427,116.328758,0,150,39773.0197569444,2008-11-21,00:28:27
39.991426,116.32876,0,151,39773.0197800926,2008-11-21,00:28:29
39.991422,116.328773,0,152,39773.019837963,2008-11-21,00:28:34
39.991419,116.328775,0,152,39773.0198958333,2008-11-21,00:28:39
39.991421,116.328777,0,152,39773.0199537037,2008-11-21,00:28:44
39.991421,116.328775,0,152,39773.0200115741,2008-11-21,00:28:49
39.991421,116.328775,0,152,39773.0200462963,2008-11-21,00:28:52
39.991422,116.328776,0,152,39773.0200694444,2008-11-21,00:28:54
39.991425,116.328613,0,157,39773.0201157407,2008-11-21,00:28:58
39.991424,116.328434,0,161,39773.020150463,2008-11-21,00:29:01
39.991395,116.328296,0,164,39773.0201736111,2008-11-21,00:29:03
39.991404,116.328118,0,165,39773.0201967593,2008-11-21,00:29:05
39.991407,116.327976,0,164,39773.0202199074,2008-11-21,00:29:07
39.991396,116.327851,0,160,39773.0202430556,2008-11-21,00:29:09
39.99142,116.327732,0,156,39773.0202893519,2008-11-21,00:29:13
39.991421,116.32772,0,157,39773.0203472222,2008-11-21,00:29:18
39.991422,116.327724,0,156,39773.0204050926,2008-11-21,00:29:23
39.991422,116.327724,0,155,39773.020462963,2008-11-21,00:29:28
39.991422,116.327723,0,155,39773.0205208333,2008-11-21,00:29:33
39.991423,116.327722,0,155,39773.0205787037,2008-11-21,00:29:38
39.991423,116.327721,0,155,39773.0206365741,2008-11-21,00:29:43
39.991423,116.327721,0,155,39773.0206944444,2008-11-21,00:29:48
39.991424,116.327721,0,155,39773.0207523148,2008-11-21,00:29:53
39.991424,116.327721,0,155,39773.0208101852,2008-11-21,00:29:58
39.991425,116.327721,0,155,39773.0208680556,2008-11-21,00:30:03
39.991425,116.327721,0,155,39773.0209259259,2008-11-21,00:30:08
39.991425,116.327721,0,155,39773.0209837963,2008-11-21,00:30:13
39.991425,116.327721,0,155,39773.0210185185,2008-11-21,00:30:16
39.991422,116.327713,0,155,39773.0210416667,2008-11-21,00:30:18
39.991416,116.327569,0,150,39773.0210763889,2008-11-21,00:30:21
39.991421,116.32744,0,148,39773.021099537,2008-11-21,00:30:23
39.991413,116.327318,0,148,39773.0211226852,2008-11-21,00:30:25
39.991403,116.327186,0,145,39773.0211458333,2008-11-21,00:30:27
39.991411,116.327029,0,143,39773.0211689815,2008-11-21,00:30:29
39.991405,116.3269,0,143,39773.0211921296,2008-11-21,00:30:31
39.991397,116.326738,0,139,39773.0212268519,2008-11-21,00:30:34
39.9914,116.326578,0,136,39773.02125,2008-11-21,00:30:36
39.991401,116.326405,0,133,39773.0212731481,2008-11-21,00:30:38
39.991401,116.326219,0,130,39773.0212962963,2008-11-21,00:30:40
39.991383,116.326012,0,128,39773.0213194444,2008-11-21,00:30:42
39.991363,116.325789,0,123,39773.0213425926,2008-11-21,00:30:44
39.991336,116.325559,0,116,39773.0213657407,2008-11-21,00:30:46
39.991321,116.325437,0,114,39773.0213773148,2008-11-21,00:30:47
39.991323,116.325195,0,116,39773.021400463,2008-11-21,00:30:49
39.991316,116.325069,0,116,39773.021412037,2008-11-21,00:30:50
39.991307,116.324938,0,118,39773.0214236111,2008-11-21,00:30:51
39.991307,116.324807,0,113,39773.0214351852,2008-11-21,00:30:52
39.991297,116.32467,0,114,39773.0214467593,2008-11-21,00:30:53
39.99129,116.324537,0,114,39773.0214583333,2008-11-21,00:30:54
39.991287,116.324393,0,114,39773.0214699074,2008-11-21,00:30:55
39.991299,116.324232,0,114,39773.0214814815,2008-11-21,00:30:56
39.99132,116.32406,0,115,39773.0214930556,2008-11-21,00:30:57
39.991335,116.323899,0,116,39773.0215046296,2008-11-21,00:30:58
39.991354,116.323722,0,116,39773.0215162037,2008-11-21,00:30:59
39.991356,116.323563,0,117,39773.0215277778,2008-11-21,00:31:00
39.991355,116.323401,0,117,39773.0215393519,2008-11-21,00:31:01
39.991357,116.323236,0,116,39773.0215509259,2008-11-21,00:31:02
39.99136,116.323078,0,116,39773.0215625,2008-11-21,00:31:03
39.99137,116.322912,0,116,39773.0215740741,2008-11-21,00:31:04
39.991374,116.322752,0,115,39773.0215856481,2008-11-21,00:31:05
39.991386,116.322612,0,116,39773.0215972222,2008-11-21,00:31:06
39.991384,116.322494,0,118,39773.0216087963,2008-11-21,00:31:07
39.991384,116.322376,0,120,39773.0216203704,2008-11-21,00:31:08
39.991354,116.322197,0,121,39773.0216435185,2008-11-21,00:31:10
39.991361,116.322042,0,118,39773.0216666667,2008-11-21,00:31:12
39.991359,116.321913,0,116,39773.0217013889,2008-11-21,00:31:15
39.991364,116.321902,0,124,39773.0217592593,2008-11-21,00:31:20
39.991372,116.321915,0,123,39773.0218171296,2008-11-21,00:31:25
39.991399,116.321972,0,124,39773.021875,2008-11-21,00:31:30
39.99144,116.322039,0,119,39773.0219328704,2008-11-21,00:31:35
39.991463,116.322106,0,118,39773.0219907407,2008-11-21,00:31:40
39.991468,116.322176,0,118,39773.0220486111,2008-11-21,00:31:45
39.991479,116.32223,0,124,39773.0221064815,2008-11-21,00:31:50
39.991486,116.322289,0,127,39773.0221643519,2008-11-21,00:31:55
39.9915,116.322352,0,129,39773.0222222222,2008-11-21,00:32:00
39.991498,116.322402,0,135,39773.0222800926,2008-11-21,00:32:05
39.991492,116.322446,0,135,39773.022337963,2008-11-21,00:32:10
39.991484,116.322478,0,135,39773.0223958333,2008-11-21,00:32:15
39.991449,116.322484,0,138,39773.0224537037,2008-11-21,00:32:20
39.991397,116.3225,0,139,39773.0225115741,2008-11-21,00:32:25
39.991356,116.32251,0,140,39773.0225694444,2008-11-21,00:32:30
39.991294,116.322529,0,149,39773.0226273148,2008-11-21,00:32:35
39.991245,116.322531,0,150,39773.0226851852,2008-11-21,00:32:40
39.991198,116.322538,0,151,39773.0227430556,2008-11-21,00:32:45
39.991181,116.322516,0,153,39773.0228009259,2008-11-21,00:32:50
39.991176,116.322479,0,150,39773.0228587963,2008-11-21,00:32:55
39.991156,116.322449,0,147,39773.0229166667,2008-11-21,00:33:00
39.991153,116.322433,0,147,39773.022974537,2008-11-21,00:33:05
39.99112,116.322411,0,147,39773.0230324074,2008-11-21,00:33:10
39.991119,116.322331,0,147,39773.0230902778,2008-11-21,00:33:15
39.991093,116.322277,0,146,39773.0231481481,2008-11-21,00:33:20
39.991078,116.322211,0,139,39773.0232060185,2008-11-21,00:33:25
39.991078,116.322211,0,139,39773.0232407407,2008-11-21,00:33:28
39.991082,116.322206,0,137,39773.0232638889,2008-11-21,00:33:30
39.991097,116.322196,0,137,39773.0233217593,2008-11-21,00:33:35
39.9911,116.322195,0,137,39773.0233796296,2008-11-21,00:33:40
39.9911,116.322195,0,137,39773.0234143519,2008-11-21,00:33:43
39.991097,116.322195,0,137,39773.0234375,2008-11-21,00:33:45
39.991074,116.322192,0,136,39773.0234953704,2008-11-21,00:33:50
39.991084,116.322167,0,136,39773.0235532407,2008-11-21,00:33:55
39.991078,116.322167,0,136,39773.0236111111,2008-11-21,00:34:00
39.991078,116.322167,0,136,39773.0236458333,2008-11-21,00:34:03
39.991074,116.322168,0,135,39773.0236689815,2008-11-21,00:34:05
39.991051,116.322181,0,135,39773.0237268518,2008-11-21,00:34:10
39.991002,116.322253,0,136,39773.0237847222,2008-11-21,00:34:15
39.990935,116.322328,0,136,39773.0238425926,2008-11-21,00:34:20
39.990915,116.322319,0,136,39773.023900463,2008-11-21,00:34:25
39.990951,116.322254,0,136,39773.0239583333,2008-11-21,00:34:30
39.990965,116.322229,0,136,39773.0240162037,2008-11-21,00:34:35
39.990967,116.322227,0,136,39773.0240740741,2008-11-21,00:34:40
39.990967,116.322227,0,136,39773.0241087963,2008-11-21,00:34:43
39.990974,116.322225,0,136,39773.0241319444,2008-11-21,00:34:45
39.990983,116.322224,0,136,39773.0241898148,2008-11-21,00:34:50
39.991018,116.322249,0,137,39773.0242476852,2008-11-21,00:34:55
39.991101,116.322306,0,138,39773.0242708333,2008-11-21,00:34:57
39.99118,116.322411,0,142,39773.0243171296,2008-11-21,00:35:01
39.99131,116.322493,0,149,39773.0243518518,2008-11-21,00:35:04
39.991424,116.322546,0,154,39773.024375,2008-11-21,00:35:06
39.991498,116.322652,0,159,39773.0243981481,2008-11-21,00:35:08
39.991584,116.322756,0,164,39773.0244212963,2008-11-21,00:35:10
39.991638,116.322853,0,168,39773.0244444444,2008-11-21,00:35:12
39.991688,116.322973,0,175,39773.0244791667,2008-11-21,00:35:15
39.991692,116.323099,0,180,39773.0245023148,2008-11-21,00:35:17
39.991694,116.323222,0,185,39773.024525463,2008-11-21,00:35:19
39.991647,116.323349,0,190,39773.0245486111,2008-11-21,00:35:21
39.991652,116.323536,0,195,39773.0245717593,2008-11-21,00:35:23
39.991619,116.323787,0,198,39773.0245949074,2008-11-21,00:35:25
39.991646,116.32399,0,197,39773.0246064815,2008-11-21,00:35:26
39.991668,116.324224,0,198,39773.0246296296,2008-11-21,00:35:28
39.991647,116.324356,0,199,39773.0246412037,2008-11-21,00:35:29
39.991636,116.324605,0,201,39773.0246643518,2008-11-21,00:35:31
39.991657,116.324809,0,203,39773.0246875,2008-11-21,00:35:33
39.991679,116.325003,0,205,39773.0247106481,2008-11-21,00:35:35
39.991712,116.325168,0,207,39773.0247337963,2008-11-21,00:35:37
39.991719,116.325332,0,209,39773.0247569444,2008-11-21,00:35:39
39.991725,116.325497,0,211,39773.0247800926,2008-11-21,00:35:41
39.991724,116.325669,0,213,39773.0248032407,2008-11-21,00:35:43
39.991706,116.325808,0,214,39773.0248263889,2008-11-21,00:35:45
39.99163,116.325948,0,216,39773.0248611111,2008-11-21,00:35:48
39.991553,116.326052,0,218,39773.0249074074,2008-11-21,00:35:52
39.991572,116.326173,0,219,39773.0249537037,2008-11-21,00:35:56
39.991519,116.32628,0,221,39773.0249884259,2008-11-21,00:35:59
39.991427,116.326361,0,222,39773.0250115741,2008-11-21,00:36:01
39.991328,116.326461,0,224,39773.0250462963,2008-11-21,00:36:04
39.991199,116.326543,0,227,39773.0250810185,2008-11-21,00:36:07
39.991094,116.32658,0,229,39773.0251041667,2008-11-21,00:36:09
39.991,116.326646,0,231,39773.0251273148,2008-11-21,00:36:11
39.990827,116.326698,0,233,39773.025150463,2008-11-21,00:36:13
39.990732,116.326704,0,234,39773.025162037,2008-11-21,00:36:14
39.990627,116.326701,0,235,39773.0251736111,2008-11-21,00:36:15
39.990526,116.326702,0,236,39773.0251851852,2008-11-21,00:36:16
39.990432,116.326703,0,237,39773.0251967593,2008-11-21,00:36:17
39.990341,116.326709,0,238,39773.0252083333,2008-11-21,00:36:18
39.990247,116.326723,0,239,39773.0252199074,2008-11-21,00:36:19
39.990084,116.326713,0,242,39773.0252430556,2008-11-21,00:36:21
39.989904,116.326695,0,244,39773.0252662037,2008-11-21,00:36:23
39.989808,116.326679,0,245,39773.0252777778,2008-11-21,00:36:24
39.989703,116.326675,0,246,39773.0252893518,2008-11-21,00:36:25
39.989611,116.326677,0,247,39773.0253009259,2008-11-21,00:36:26
39.989518,116.326685,0,249,39773.0253125,2008-11-21,00:36:27
39.989343,116.326696,0,251,39773.0253356481,2008-11-21,00:36:29
39.989181,116.326726,0,253,39773.0253587963,2008-11-21,00:36:31
39.989075,116.326725,0,254,39773.0253819444,2008-11-21,00:36:33
39.989038,116.326618,0,255,39773.0254398148,2008-11-21,00:36:38
39.989039,116.326615,0,256,39773.0254976852,2008-11-21,00:36:43
39.989045,116.326611,0,256,39773.0255555556,2008-11-21,00:36:48
39.989045,116.326611,0,256,39773.0255902778,2008-11-21,00:36:51
39.989048,116.326609,0,257,39773.0256134259,2008-11-21,00:36:53
39.989033,116.326612,0,257,39773.0256712963,2008-11-21,00:36:58
39.988922,116.326571,0,256,39773.0257175926,2008-11-21,00:37:02
39.988824,116.326585,0,255,39773.0257407407,2008-11-21,00:37:04
39.988691,116.326611,0,255,39773.0257638889,2008-11-21,00:37:06
39.988546,116.32664,0,254,39773.025787037,2008-11-21,00:37:08
39.988393,116.32663,0,253,39773.0258101852,2008-11-21,00:37:10
39.98824,116.326637,0,251,39773.0258333333,2008-11-21,00:37:12
39.988063,116.326654,0,247,39773.0258564815,2008-11-21,00:37:14
39.987936,116.326713,0,247,39773.0258680556,2008-11-21,00:37:15
39.98784,116.326664,0,243,39773.0258796296,2008-11-21,00:37:16
39.98765,116.326663,0,237,39773.0259027778,2008-11-21,00:37:18
39.987467,116.326659,0,235,39773.0259259259,2008-11-21,00:37:20
39.987396,116.326575,0,232,39773.0259490741,2008-11-21,00:37:22
39.987358,116.32654,0,227,39773.0260069444,2008-11-21,00:37:27
39.987369,116.326622,0,224,39773.0260648148,2008-11-21,00:37:32
39.987278,116.326658,0,223,39773.0261226852,2008-11-21,00:37:37
39.987189,116.326681,0,220,39773.0261458333,2008-11-21,00:37:39
39.98708,116.3267,0,212,39773.0261689815,2008-11-21,00:37:41
39.986967,116.326663,0,211,39773.0261921296,2008-11-21,00:37:43
39.986842,116.326662,0,209,39773.0262268518,2008-11-21,00:37:46
39.986721,116.326676,0,203,39773.0262615741,2008-11-21,00:37:49
39.986623,116.326683,0,200,39773.0262847222,2008-11-21,00:37:51
39.986512,116.326714,0,201,39773.0263078704,2008-11-21,00:37:53
39.98639,116.32676,0,202,39773.0263425926,2008-11-21,00:37:56
39.986275,116.326785,0,198,39773.0263773148,2008-11-21,00:37:59
39.986168,116.326795,0,186,39773.026412037,2008-11-21,00:38:02
39.986076,116.326818,0,179,39773.0264467593,2008-11-21,00:38:05
39.985995,116.326832,0,173,39773.0265046296,2008-11-21,00:38:10
39.985965,116.326858,0,169,39773.0265625,2008-11-21,00:38:15
39.985961,116.326859,0,166,39773.0266203704,2008-11-21,00:38:20
39.985959,116.326859,0,165,39773.0266782407,2008-11-21,00:38:25
39.985958,116.326858,0,165,39773.0267361111,2008-11-21,00:38:30
39.985957,116.326856,0,165,39773.0267939815,2008-11-21,00:38:35
39.985958,116.326854,0,165,39773.0268518519,2008-11-21,00:38:40
39.985961,116.326852,0,165,39773.0269097222,2008-11-21,00:38:45
39.985959,116.32685,0,165,39773.0269675926,2008-11-21,00:38:50
39.985959,116.32685,0,165,39773.0270023148,2008-11-21,00:38:53
39.985957,116.32685,0,165,39773.027025463,2008-11-21,00:38:55
39.985943,116.326856,0,165,39773.0270833333,2008-11-21,00:39:00
39.985919,116.326869,0,165,39773.0271412037,2008-11-21,00:39:05
39.98589,116.326894,0,165,39773.0271990741,2008-11-21,00:39:10
39.985858,116.326922,0,165,39773.0272569444,2008-11-21,00:39:15
39.985831,116.326948,0,165,39773.0273148148,2008-11-21,00:39:20
39.98576,116.326974,0,165,39773.0273726852,2008-11-21,00:39:25
39.985635,116.327017,0,165,39773.0274189815,2008-11-21,00:39:29
39.985514,116.327069,0,164,39773.0274537037,2008-11-21,00:39:32
39.98542,116.327096,0,163,39773.0274768519,2008-11-21,00:39:34
39.985332,116.327116,0,161,39773.0275,2008-11-21,00:39:36
39.98523,116.327148,0,159,39773.0275347222,2008-11-21,00:39:39
39.985134,116.327165,0,155,39773.0275925926,2008-11-21,00:39:44
39.985081,116.327129,0,149,39773.027650463,2008-11-21,00:39:49
39.985062,116.327147,0,142,39773.0277083333,2008-11-21,00:39:54
39.985095,116.327104,0,135,39773.0277662037,2008-11-21,00:39:59
39.985135,116.326997,0,131,39773.0278240741,2008-11-21,00:40:04
39.98515,116.326932,0,129,39773.0278819444,2008-11-21,00:40:09
39.985138,116.32692,0,129,39773.0279398148,2008-11-21,00:40:14
39.98511,116.32692,0,130,39773.0279976852,2008-11-21,00:40:19
39.985087,116.326934,0,129,39773.0280555556,2008-11-21,00:40:24
39.985101,116.326939,0,129,39773.0281134259,2008-11-21,00:40:29
39.985101,116.326939,0,129,39773.0281481481,2008-11-21,00:40:32
39.985106,116.326937,0,129,39773.0281712963,2008-11-21,00:40:34
39.985104,116.326994,0,128,39773.0282291667,2008-11-21,00:40:39
39.985089,116.327035,0,127,39773.028287037,2008-11-21,00:40:44
39.98507,116.32705,0,126,39773.0283449074,2008-11-21,00:40:49
39.985085,116.327042,0,125,39773.0284027778,2008-11-21,00:40:54
39.985154,116.327077,0,123,39773.0284606481,2008-11-21,00:40:59
39.985145,116.327084,0,121,39773.0285185185,2008-11-21,00:41:04
39.985119,116.327064,0,117,39773.0285763889,2008-11-21,00:41:09
39.985137,116.327013,0,115,39773.0286342593,2008-11-21,00:41:14
39.985179,116.326961,0,113,39773.0286921296,2008-11-21,00:41:19
39.985208,116.326896,0,110,39773.02875,2008-11-21,00:41:24
39.985227,116.326885,0,106,39773.0288078704,2008-11-21,00:41:29
39.985233,116.326901,0,100,39773.0288657407,2008-11-21,00:41:34
39.985235,116.326871,0,94,39773.0289236111,2008-11-21,00:41:39
39.985222,116.326874,0,90,39773.0289814815,2008-11-21,00:41:44
39.985248,116.326852,0,87,39773.0290393519,2008-11-21,00:41:49
39.985217,116.326812,0,84,39773.0290972222,2008-11-21,00:41:54
39.985091,116.3268,0,81,39773.0291435185,2008-11-21,00:41:58
39.984987,116.326806,0,79,39773.0291666667,2008-11-21,00:42:00
39.984866,116.326814,0,77,39773.0291898148,2008-11-21,00:42:02
39.98475,116.326818,0,75,39773.029212963,2008-11-21,00:42:04
39.984655,116.326859,0,69,39773.0292708333,2008-11-21,00:42:09
39.984599,116.32683,0,63,39773.0293287037,2008-11-21,00:42:14
39.984513,116.326752,0,59,39773.0293634259,2008-11-21,00:42:17
39.984415,116.326715,0,57,39773.0293865741,2008-11-21,00:42:19
39.984304,116.326704,0,53,39773.0294097222,2008-11-21,00:42:21
39.984133,116.326733,0,50,39773.0294328704,2008-11-21,00:42:23
39.984042,116.326739,0,49,39773.0294444444,2008-11-21,00:42:24
39.983946,116.326748,0,47,39773.0294560185,2008-11-21,00:42:25
39.983847,116.326762,0,46,39773.0294675926,2008-11-21,00:42:26
39.983732,116.32682,0,44,39773.0294791667,2008-11-21,00:42:27
39.983624,116.326854,0,43,39773.0294907407,2008-11-21,00:42:28
39.983526,116.326876,0,41,39773.0295023148,2008-11-21,00:42:29
39.98335,116.326921,0,39,39773.029525463,2008-11-21,00:42:31
39.983258,116.326938,0,37,39773.029537037,2008-11-21,00:42:32
39.983161,116.326954,0,36,39773.0295486111,2008-11-21,00:42:33
39.983069,116.326967,0,35,39773.0295601852,2008-11-21,00:42:34
39.982959,116.326996,0,33,39773.0295717593,2008-11-21,00:42:35
39.982838,116.327039,0,32,39773.0295833333,2008-11-21,00:42:36
39.982663,116.327142,0,31,39773.0295949074,2008-11-21,00:42:37
39.982488,116.327256,0,29,39773.0296064815,2008-11-21,00:42:38
39.982357,116.327325,0,28,39773.0296180556,2008-11-21,00:42:39
39.98226,116.327366,0,26,39773.0296296296,2008-11-21,00:42:40
39.982147,116.327404,0,25,39773.0296412037,2008-11-21,00:42:41
39.981983,116.327498,0,24,39773.0296527778,2008-11-21,00:42:42
39.981853,116.327559,0,22,39773.0296643519,2008-11-21,00:42:43
39.981753,116.327582,0,21,39773.0296759259,2008-11-21,00:42:44
39.981659,116.327596,0,19,39773.0296875,2008-11-21,00:42:45
39.981491,116.327629,0,16,39773.0297106481,2008-11-21,00:42:47
39.981337,116.327659,0,13,39773.0297337963,2008-11-21,00:42:49
39.981202,116.327681,0,10,39773.0297569444,2008-11-21,00:42:51
39.98111,116.327712,0,6,39773.0297800926,2008-11-21,00:42:53
39.981013,116.327741,0,1,39773.0298148148,2008-11-21,00:42:56
39.980992,116.327769,0,-8,39773.0298726852,2008-11-21,00:43:01
39.980948,116.327734,0,-18,39773.0299305556,2008-11-21,00:43:06
39.980972,116.327716,0,-28,39773.0299884259,2008-11-21,00:43:11
39.980952,116.327717,0,-35,39773.0300462963,2008-11-21,00:43:16
39.980941,116.327714,0,-41,39773.0301041667,2008-11-21,00:43:21
39.98095,116.327696,0,-45,39773.030162037,2008-11-21,00:43:26
39.981021,116.327609,0,-42,39773.0302199074,2008-11-21,00:43:31
39.981021,116.327609,0,-42,39773.0302546296,2008-11-21,00:43:34
39.981021,116.32761,0,-43,39773.0302777778,2008-11-21,00:43:36
39.980961,116.327575,0,-40,39773.0303356481,2008-11-21,00:43:41
39.980852,116.327527,0,-39,39773.0303587963,2008-11-21,00:43:43
39.9807,116.327489,0,-38,39773.0303819444,2008-11-21,00:43:45
39.980582,116.327437,0,-36,39773.0304050926,2008-11-21,00:43:47
39.980424,116.32744,0,-36,39773.0304282407,2008-11-21,00:43:49
39.98027,116.327421,0,-37,39773.0304513889,2008-11-21,00:43:51
39.980112,116.327407,0,-33,39773.030474537,2008-11-21,00:43:53
39.979971,116.327389,0,-35,39773.0304976852,2008-11-21,00:43:55
39.97984,116.327374,0,-37,39773.0305208333,2008-11-21,00:43:57
39.979739,116.327372,0,-37,39773.0305439815,2008-11-21,00:43:59
39.979614,116.327376,0,-40,39773.0305671296,2008-11-21,00:44:01
39.979493,116.327378,0,-42,39773.0305902778,2008-11-21,00:44:03
39.979376,116.327384,0,-45,39773.0306134259,2008-11-21,00:44:05
39.979253,116.327368,0,-44,39773.0306365741,2008-11-21,00:44:07
39.979113,116.327349,0,-46,39773.0306597222,2008-11-21,00:44:09
39.978966,116.327345,0,-48,39773.0306828704,2008-11-21,00:44:11
39.978812,116.327343,0,-50,39773.0307060185,2008-11-21,00:44:13
39.978649,116.327327,0,-54,39773.0307291667,2008-11-21,00:44:15
39.978492,116.327321,0,-57,39773.0307523148,2008-11-21,00:44:17
39.978319,116.327313,0,-62,39773.030775463,2008-11-21,00:44:19
39.978138,116.3273,0,-66,39773.0307986111,2008-11-21,00:44:21
39.978043,116.327302,0,-68,39773.0308101852,2008-11-21,00:44:22
39.977947,116.327302,0,-71,39773.0308217593,2008-11-21,00:44:23
39.977852,116.327307,0,-73,39773.0308333333,2008-11-21,00:44:24
39.977757,116.327318,0,-75,39773.0308449074,2008-11-21,00:44:25
39.977593,116.327336,0,-80,39773.0308680556,2008-11-21,00:44:27
39.977446,116.327362,0,-85,39773.0308912037,2008-11-21,00:44:29
39.977325,116.327369,0,-89,39773.0309143519,2008-11-21,00:44:31
39.977235,116.327379,0,-94,39773.0309375,2008-11-21,00:44:33
39.97727,116.32738,0,-84,39773.0309953704,2008-11-21,00:44:38
39.977292,116.327388,0,-74,39773.0310532407,2008-11-21,00:44:43
39.977215,116.327353,0,-57,39773.031099537,2008-11-21,00:44:47
39.977143,116.327328,0,-47,39773.0311574074,2008-11-21,00:44:52
39.977062,116.327346,0,-33,39773.0311921296,2008-11-21,00:44:55
39.976966,116.327386,0,-21,39773.0312268519,2008-11-21,00:44:58
39.976873,116.327454,0,-7,39773.0312615741,2008-11-21,00:45:01
39.976851,116.327494,0,-2,39773.0313194444,2008-11-21,00:45:06
39.97684,116.327528,0,0,39773.0313773148,2008-11-21,00:45:11
39.97684,116.327528,0,0,39773.031412037,2008-11-21,00:45:14
39.976846,116.327528,0,0,39773.0314351852,2008-11-21,00:45:16
39.976866,116.327522,0,3,39773.0314930556,2008-11-21,00:45:21
39.976901,116.327506,0,6,39773.0315509259,2008-11-21,00:45:26
39.976915,116.3275,0,11,39773.0316087963,2008-11-21,00:45:31
39.976915,116.3275,0,11,39773.0316435185,2008-11-21,00:45:34
39.976915,116.327505,0,14,39773.0316666667,2008-11-21,00:45:36
39.976952,116.327585,0,18,39773.031724537,2008-11-21,00:45:41
39.976994,116.327661,0,24,39773.0317824074,2008-11-21,00:45:46
39.976983,116.32766,0,30,39773.0318402778,2008-11-21,00:45:51
39.976958,116.327665,0,37,39773.0318981481,2008-11-21,00:45:56
39.976912,116.327674,0,40,39773.0319560185,2008-11-21,00:46:01
39.97691,116.327726,0,42,39773.0320138889,2008-11-21,00:46:06
39.977,116.327673,0,44,39773.0320601852,2008-11-21,00:46:10
39.977,116.327673,0,44,39773.0320949074,2008-11-21,00:46:13
39.977008,116.327665,0,47,39773.0321180556,2008-11-21,00:46:15
39.976991,116.327669,0,50,39773.0321759259,2008-11-21,00:46:20
39.977038,116.327677,0,51,39773.0322337963,2008-11-21,00:46:25
39.977021,116.327736,0,51,39773.0322916667,2008-11-21,00:46:30
39.977051,116.327735,0,53,39773.032349537,2008-11-21,00:46:35
39.977121,116.327731,0,53,39773.0324074074,2008-11-21,00:46:40
39.977138,116.327722,0,54,39773.0324652778,2008-11-21,00:46:45
39.977138,116.327722,0,54,39773.0325,2008-11-21,00:46:48
39.977135,116.327722,0,54,39773.0325231481,2008-11-21,00:46:50
39.977153,116.327669,0,55,39773.0325810185,2008-11-21,00:46:55
39.977209,116.327667,0,56,39773.0326388889,2008-11-21,00:47:00
39.977177,116.327636,0,57,39773.0326967593,2008-11-21,00:47:05
39.977161,116.327597,0,57,39773.0327546296,2008-11-21,00:47:10
