# Supplementary material for: A location privacy protection method based on blockchain and threshold cryptography
Source: PLoS One. 2025 Jun 4;20(6):e0324551. doi: 10.1371/journal.pone.0324551 (PMC12136415; doi:10.1371/journal.pone.0324551)
Supplement: S1 File — (ZIP) [file pone.0324551.s001.zip › Data/001/Trajectory/20081201102704.plt]

Geolife trajectory
WGS 84
Altitude is in Feet
Reserved 3
0,2,255,My Track,0,0,2,8421376
0
39.978918,116.327122,0,492,39783.435462963,2008-12-01,10:27:04
39.979038,116.32728,0,492,39783.4354861111,2008-12-01,10:27:06
39.978944,116.327075,0,491,39783.4355324074,2008-12-01,10:27:10
39.978949,116.327155,0,492,39783.4355902778,2008-12-01,10:27:15
39.978921,116.327142,0,492,39783.4356481481,2008-12-01,10:27:20
39.977827,116.327224,0,179,39783.4356828704,2008-12-01,10:27:23
39.977843,116.327242,0,178,39783.4357407407,2008-12-01,10:27:28
39.977859,116.327362,0,169,39783.435787037,2008-12-01,10:27:32
39.977859,116.327362,0,169,39783.4358217593,2008-12-01,10:27:35
39.977861,116.327367,0,170,39783.4358449074,2008-12-01,10:27:37
39.977866,116.327342,0,176,39783.4359027778,2008-12-01,10:27:42
39.977859,116.327323,0,178,39783.4359606481,2008-12-01,10:27:47
39.977859,116.327326,0,178,39783.4360185185,2008-12-01,10:27:52
39.977859,116.327326,0,178,39783.4360532407,2008-12-01,10:27:55
39.977856,116.327319,0,178,39783.4360763889,2008-12-01,10:27:57
39.978012,116.327126,0,181,39783.4361226852,2008-12-01,10:28:01
39.978048,116.327018,0,183,39783.4361574074,2008-12-01,10:28:04
39.978139,116.326996,0,190,39783.4362152778,2008-12-01,10:28:09
39.978232,116.327064,0,197,39783.4362615741,2008-12-01,10:28:13
39.978314,116.327142,0,206,39783.4362962963,2008-12-01,10:28:16
39.978394,116.327196,0,216,39783.4363310185,2008-12-01,10:28:19
39.978489,116.327193,0,237,39783.4363773148,2008-12-01,10:28:23
39.978564,116.32718,0,258,39783.436412037,2008-12-01,10:28:26
39.978635,116.327209,0,280,39783.4364467593,2008-12-01,10:28:29
39.97871,116.327264,0,313,39783.4364930556,2008-12-01,10:28:33
39.978777,116.327323,0,337,39783.4365277778,2008-12-01,10:28:36
39.978835,116.327367,0,367,39783.4365625,2008-12-01,10:28:39
39.978923,116.327358,0,380,39783.4365972222,2008-12-01,10:28:42
39.979014,116.327355,0,379,39783.4366319444,2008-12-01,10:28:45
39.979092,116.327372,0,398,39783.4366782407,2008-12-01,10:28:49
39.97916,116.327371,0,420,39783.4367361111,2008-12-01,10:28:54
39.979236,116.32737,0,424,39783.4367939815,2008-12-01,10:28:59
39.979293,116.327407,0,419,39783.4368518519,2008-12-01,10:29:04
39.979397,116.327432,0,421,39783.4368981481,2008-12-01,10:29:08
39.979486,116.327435,0,427,39783.4369444444,2008-12-01,10:29:12
39.979585,116.327425,0,438,39783.4369907407,2008-12-01,10:29:16
39.979704,116.327421,0,453,39783.437025463,2008-12-01,10:29:19
39.979796,116.327401,0,464,39783.4370601852,2008-12-01,10:29:22
39.979902,116.327382,0,462,39783.4370949074,2008-12-01,10:29:25
39.980024,116.327384,0,470,39783.4371296296,2008-12-01,10:29:28
39.980133,116.327388,0,486,39783.4371643519,2008-12-01,10:29:31
39.980225,116.327382,0,490,39783.4371875,2008-12-01,10:29:33
39.980335,116.327388,0,492,39783.4372222222,2008-12-01,10:29:36
39.980469,116.327381,0,497,39783.4372569444,2008-12-01,10:29:39
39.980578,116.327379,0,505,39783.4372916667,2008-12-01,10:29:42
39.980682,116.327381,0,518,39783.4373263889,2008-12-01,10:29:45
39.980803,116.3274,0,505,39783.4373611111,2008-12-01,10:29:48
39.980931,116.327412,0,504,39783.4373958333,2008-12-01,10:29:51
39.981064,116.327422,0,502,39783.4374305556,2008-12-01,10:29:54
39.981153,116.327415,0,494,39783.4374537037,2008-12-01,10:29:56
39.981275,116.327399,0,495,39783.4374884259,2008-12-01,10:29:59
39.981403,116.327359,0,496,39783.4375231481,2008-12-01,10:30:02
39.981494,116.327358,0,494,39783.4375462963,2008-12-01,10:30:04
39.981619,116.327354,0,486,39783.4375810185,2008-12-01,10:30:07
39.981712,116.327362,0,481,39783.4376041667,2008-12-01,10:30:09
39.981814,116.327349,0,470,39783.4376273148,2008-12-01,10:30:11
39.981903,116.32733,0,467,39783.437650463,2008-12-01,10:30:13
39.982005,116.327307,0,455,39783.4376736111,2008-12-01,10:30:15
39.982101,116.327291,0,447,39783.4376967593,2008-12-01,10:30:17
39.982189,116.327281,0,438,39783.4377199074,2008-12-01,10:30:19
39.982279,116.327264,0,436,39783.4377430556,2008-12-01,10:30:21
39.982418,116.327241,0,426,39783.4377777778,2008-12-01,10:30:24
39.982506,116.327237,0,445,39783.4378125,2008-12-01,10:30:27
39.982638,116.327238,0,436,39783.4378472222,2008-12-01,10:30:30
39.982739,116.327237,0,427,39783.4378703704,2008-12-01,10:30:32
39.982845,116.327224,0,417,39783.4378935185,2008-12-01,10:30:34
39.982973,116.327226,0,411,39783.4379282407,2008-12-01,10:30:37
39.983065,116.3272,0,409,39783.4379513889,2008-12-01,10:30:39
39.983188,116.327187,0,416,39783.4379861111,2008-12-01,10:30:42
39.983309,116.327158,0,426,39783.4380208333,2008-12-01,10:30:45
39.983422,116.327153,0,438,39783.4380555556,2008-12-01,10:30:48
39.983538,116.327142,0,443,39783.4380902778,2008-12-01,10:30:51
39.983656,116.327178,0,447,39783.438125,2008-12-01,10:30:54
39.983757,116.327193,0,452,39783.4381597222,2008-12-01,10:30:57
39.983854,116.327198,0,458,39783.4382175926,2008-12-01,10:31:02
39.983876,116.327206,0,470,39783.438275463,2008-12-01,10:31:07
39.983876,116.327206,0,470,39783.4383101852,2008-12-01,10:31:10
39.983875,116.327202,0,474,39783.4383333333,2008-12-01,10:31:12
39.983885,116.327208,0,475,39783.4383912037,2008-12-01,10:31:17
39.983968,116.32726,0,478,39783.4384490741,2008-12-01,10:31:22
39.984061,116.32732,0,479,39783.4384953704,2008-12-01,10:31:26
39.984167,116.327322,0,479,39783.4385416667,2008-12-01,10:31:30
39.984267,116.327329,0,496,39783.438599537,2008-12-01,10:31:35
39.98436,116.327362,0,515,39783.4386574074,2008-12-01,10:31:40
39.984461,116.32739,0,523,39783.4387037037,2008-12-01,10:31:44
39.984553,116.327347,0,533,39783.4387384259,2008-12-01,10:31:47
39.98465,116.327355,0,552,39783.4387847222,2008-12-01,10:31:51
39.984743,116.327351,0,559,39783.4388194444,2008-12-01,10:31:54
39.984835,116.327372,0,567,39783.4388541667,2008-12-01,10:31:57
39.984946,116.327376,0,567,39783.4388888889,2008-12-01,10:32:00
39.985045,116.32739,0,571,39783.4389236111,2008-12-01,10:32:03
39.985146,116.327382,0,567,39783.4389583333,2008-12-01,10:32:06
39.985263,116.327343,0,558,39783.4389930556,2008-12-01,10:32:09
39.985357,116.327292,0,534,39783.4390277778,2008-12-01,10:32:12
39.985443,116.327216,0,517,39783.4390509259,2008-12-01,10:32:14
39.985554,116.327216,0,516,39783.4390856481,2008-12-01,10:32:17
39.985673,116.327187,0,516,39783.4391087963,2008-12-01,10:32:19
39.985761,116.327186,0,506,39783.4391435185,2008-12-01,10:32:22
39.985885,116.327156,0,507,39783.4391782407,2008-12-01,10:32:25
39.98601,116.327108,0,513,39783.439212963,2008-12-01,10:32:28
39.986111,116.327062,0,507,39783.4392361111,2008-12-01,10:32:30
39.986196,116.327045,0,517,39783.4392592593,2008-12-01,10:32:32
39.986318,116.32704,0,528,39783.4392939815,2008-12-01,10:32:35
39.986436,116.327033,0,530,39783.4393287037,2008-12-01,10:32:38
39.986535,116.326996,0,530,39783.4393518518,2008-12-01,10:32:40
39.986652,116.326965,0,532,39783.4393865741,2008-12-01,10:32:43
39.986788,116.326976,0,516,39783.4394212963,2008-12-01,10:32:46
39.986893,116.327029,0,497,39783.4394444444,2008-12-01,10:32:48
39.986984,116.327053,0,495,39783.4394675926,2008-12-01,10:32:50
39.98708,116.327062,0,487,39783.4394907407,2008-12-01,10:32:52
39.987178,116.327069,0,489,39783.4395138889,2008-12-01,10:32:54
39.987269,116.327061,0,493,39783.439537037,2008-12-01,10:32:56
39.987355,116.327087,0,503,39783.4395601852,2008-12-01,10:32:58
39.987471,116.327109,0,519,39783.4395949074,2008-12-01,10:33:01
39.987567,116.327121,0,529,39783.4396296296,2008-12-01,10:33:04
39.987658,116.327116,0,541,39783.4396643518,2008-12-01,10:33:07
39.987764,116.327122,0,522,39783.4397106481,2008-12-01,10:33:11
39.987864,116.327131,0,531,39783.4397685185,2008-12-01,10:33:16
39.987943,116.327136,0,534,39783.4398263889,2008-12-01,10:33:21
39.988051,116.327123,0,534,39783.4398726852,2008-12-01,10:33:25
39.988143,116.327107,0,534,39783.4399074074,2008-12-01,10:33:28
39.988261,116.327094,0,534,39783.4399537037,2008-12-01,10:33:32
39.988371,116.327062,0,529,39783.4399884259,2008-12-01,10:33:35
39.988489,116.327025,0,510,39783.4400231481,2008-12-01,10:33:38
39.988573,116.327006,0,498,39783.4400462963,2008-12-01,10:33:40
39.988692,116.326981,0,486,39783.4400810185,2008-12-01,10:33:43
39.988782,116.326968,0,473,39783.4401041667,2008-12-01,10:33:45
39.988866,116.326946,0,459,39783.4401273148,2008-12-01,10:33:47
39.988981,116.326933,0,444,39783.440162037,2008-12-01,10:33:50
39.9891,116.326962,0,438,39783.4401967593,2008-12-01,10:33:53
39.989193,116.326951,0,436,39783.4402199074,2008-12-01,10:33:55
39.989294,116.326928,0,424,39783.4402430556,2008-12-01,10:33:57
39.989385,116.326922,0,415,39783.4402662037,2008-12-01,10:33:59
39.989488,116.326903,0,409,39783.4402893518,2008-12-01,10:34:01
39.989582,116.326901,0,412,39783.4403125,2008-12-01,10:34:03
39.98968,116.326895,0,411,39783.4403356481,2008-12-01,10:34:05
39.989803,116.326886,0,413,39783.4403703704,2008-12-01,10:34:08
39.989919,116.326866,0,415,39783.4404050926,2008-12-01,10:34:11
39.990016,116.326854,0,413,39783.4404513889,2008-12-01,10:34:15
39.990134,116.326813,0,406,39783.4404976852,2008-12-01,10:34:19
39.990243,116.326787,0,403,39783.4405324074,2008-12-01,10:34:22
39.990344,116.326763,0,414,39783.4405671296,2008-12-01,10:34:25
39.990454,116.32674,0,417,39783.4406018518,2008-12-01,10:34:28
39.990568,116.326745,0,420,39783.4406365741,2008-12-01,10:34:31
39.990659,116.326726,0,432,39783.4406712963,2008-12-01,10:34:34
39.990761,116.326695,0,429,39783.4407060185,2008-12-01,10:34:37
39.990857,116.326657,0,442,39783.4407523148,2008-12-01,10:34:41
39.990944,116.326675,0,429,39783.440787037,2008-12-01,10:34:44
39.991026,116.326701,0,412,39783.4408217593,2008-12-01,10:34:47
39.991129,116.326705,0,396,39783.4408680556,2008-12-01,10:34:51
39.991207,116.326695,0,380,39783.4409259259,2008-12-01,10:34:56
39.991296,116.326676,0,369,39783.4409837963,2008-12-01,10:35:01
39.991358,116.326679,0,364,39783.4410416667,2008-12-01,10:35:06
39.99146,116.326674,0,363,39783.441099537,2008-12-01,10:35:11
39.991576,116.326675,0,352,39783.4411342593,2008-12-01,10:35:14
39.99169,116.326676,0,350,39783.4411689815,2008-12-01,10:35:17
39.991803,116.326661,0,347,39783.4412037037,2008-12-01,10:35:20
39.991891,116.326675,0,359,39783.4412384259,2008-12-01,10:35:23
39.992,116.32657,0,368,39783.4412731482,2008-12-01,10:35:26
39.992097,116.32652,0,387,39783.4413194444,2008-12-01,10:35:30
39.992207,116.326522,0,393,39783.4413541667,2008-12-01,10:35:33
39.992307,116.326486,0,399,39783.4413888889,2008-12-01,10:35:36
39.99239,116.326434,0,420,39783.4414351852,2008-12-01,10:35:40
39.992454,116.326419,0,444,39783.4414930556,2008-12-01,10:35:45
39.992534,116.326425,0,464,39783.4415509259,2008-12-01,10:35:50
39.992628,116.326447,0,464,39783.4415972222,2008-12-01,10:35:54
39.992728,116.326453,0,475,39783.4416550926,2008-12-01,10:35:59
39.992801,116.32653,0,472,39783.4417013889,2008-12-01,10:36:03
39.99289,116.326586,0,474,39783.4417361111,2008-12-01,10:36:06
39.992976,116.326639,0,467,39783.4417708333,2008-12-01,10:36:09
39.993068,116.326651,0,464,39783.4418171296,2008-12-01,10:36:13
39.993152,116.326697,0,468,39783.4418634259,2008-12-01,10:36:17
39.99326,116.326758,0,474,39783.4419097222,2008-12-01,10:36:21
39.993364,116.326796,0,466,39783.4419444444,2008-12-01,10:36:24
39.99345,116.326833,0,474,39783.4419791667,2008-12-01,10:36:27
39.993559,116.326838,0,485,39783.442025463,2008-12-01,10:36:31
39.99365,116.326875,0,488,39783.4420601852,2008-12-01,10:36:34
39.99374,116.326858,0,496,39783.4420949074,2008-12-01,10:36:37
39.993837,116.326846,0,495,39783.4421296296,2008-12-01,10:36:40
39.993944,116.32681,0,503,39783.4421759259,2008-12-01,10:36:44
39.994044,116.326798,0,514,39783.4422106481,2008-12-01,10:36:47
39.99415,116.326778,0,522,39783.4422453704,2008-12-01,10:36:50
39.994266,116.326761,0,519,39783.4422800926,2008-12-01,10:36:53
39.99439,116.326733,0,513,39783.4423148148,2008-12-01,10:36:56
39.994477,116.32672,0,503,39783.442337963,2008-12-01,10:36:58
39.99459,116.32671,0,498,39783.4423726852,2008-12-01,10:37:01
39.994705,116.326743,0,497,39783.4424189815,2008-12-01,10:37:05
39.994787,116.326693,0,506,39783.4424537037,2008-12-01,10:37:08
39.99489,116.326664,0,506,39783.4424884259,2008-12-01,10:37:11
39.994981,116.326649,0,513,39783.4425231481,2008-12-01,10:37:14
39.995077,116.326622,0,524,39783.4425578704,2008-12-01,10:37:17
39.995198,116.326613,0,532,39783.4425925926,2008-12-01,10:37:20
39.995303,116.326593,0,545,39783.4426273148,2008-12-01,10:37:23
39.995409,116.326545,0,536,39783.442650463,2008-12-01,10:37:25
39.995499,116.326506,0,524,39783.4426736111,2008-12-01,10:37:27
39.995616,116.326396,0,482,39783.4426851852,2008-12-01,10:37:28
39.995709,116.326423,0,484,39783.4427083333,2008-12-01,10:37:30
39.995814,116.326404,0,487,39783.4427430556,2008-12-01,10:37:33
39.995898,116.326358,0,479,39783.4427662037,2008-12-01,10:37:35
39.995986,116.326316,0,474,39783.4427893519,2008-12-01,10:37:37
39.996097,116.326352,0,470,39783.4428240741,2008-12-01,10:37:40
39.996193,116.326337,0,480,39783.4428587963,2008-12-01,10:37:43
39.996289,116.326336,0,496,39783.4428935185,2008-12-01,10:37:46
39.996373,116.326336,0,517,39783.4429282407,2008-12-01,10:37:49
39.996471,116.326339,0,537,39783.442962963,2008-12-01,10:37:52
39.996555,116.326347,0,553,39783.4429976852,2008-12-01,10:37:55
39.996651,116.326361,0,555,39783.4430439815,2008-12-01,10:37:59
39.996735,116.326368,0,574,39783.4431018519,2008-12-01,10:38:04
39.996828,116.326342,0,581,39783.4431481481,2008-12-01,10:38:08
39.996925,116.326323,0,594,39783.4431944444,2008-12-01,10:38:12
39.997017,116.326315,0,610,39783.4432291667,2008-12-01,10:38:15
39.99712,116.326274,0,616,39783.4432638889,2008-12-01,10:38:18
39.997229,116.326239,0,619,39783.4432986111,2008-12-01,10:38:21
39.997344,116.326228,0,625,39783.4433333333,2008-12-01,10:38:24
39.997458,116.326226,0,640,39783.4433680556,2008-12-01,10:38:27
39.997571,116.326217,0,650,39783.4434027778,2008-12-01,10:38:30
39.997686,116.326246,0,664,39783.4434375,2008-12-01,10:38:33
39.997799,116.326284,0,673,39783.4434722222,2008-12-01,10:38:36
39.997927,116.326285,0,683,39783.4435069444,2008-12-01,10:38:39
39.998043,116.326256,0,691,39783.4435416667,2008-12-01,10:38:42
39.998152,116.326276,0,709,39783.4435763889,2008-12-01,10:38:45
39.998267,116.326271,0,715,39783.4436111111,2008-12-01,10:38:48
39.998387,116.326219,0,709,39783.4436458333,2008-12-01,10:38:51
39.998472,116.326115,0,706,39783.4436805556,2008-12-01,10:38:54
39.998549,116.326027,0,707,39783.4437152778,2008-12-01,10:38:57
39.998638,116.325953,0,713,39783.44375,2008-12-01,10:39:00
39.998742,116.325904,0,718,39783.4437847222,2008-12-01,10:39:03
39.998861,116.325837,0,721,39783.4438194444,2008-12-01,10:39:06
39.998967,116.325782,0,729,39783.4438541667,2008-12-01,10:39:09
39.999004,116.325628,0,732,39783.443900463,2008-12-01,10:39:13
39.998982,116.325498,0,735,39783.4439351852,2008-12-01,10:39:16
39.998991,116.325374,0,739,39783.4439699074,2008-12-01,10:39:19
39.99902,116.325269,0,745,39783.4440277778,2008-12-01,10:39:24
39.999116,116.32518,0,751,39783.4440625,2008-12-01,10:39:27
39.999186,116.325074,0,751,39783.4440972222,2008-12-01,10:39:30
39.999233,116.324944,0,755,39783.4441319444,2008-12-01,10:39:33
39.999284,116.324892,0,756,39783.4441898148,2008-12-01,10:39:38
39.999403,116.324849,0,760,39783.4442361111,2008-12-01,10:39:42
39.999508,116.324827,0,773,39783.4442824074,2008-12-01,10:39:46
39.999601,116.32479,0,784,39783.4443171296,2008-12-01,10:39:49
39.9997,116.324753,0,789,39783.4443518519,2008-12-01,10:39:52
39.999815,116.32468,0,794,39783.4443865741,2008-12-01,10:39:55
39.999972,116.32454,0,806,39783.4444212963,2008-12-01,10:39:58
40.000069,116.324518,0,813,39783.4444560185,2008-12-01,10:40:01
40.000141,116.324412,0,814,39783.4445138889,2008-12-01,10:40:06
40.000177,116.324278,0,816,39783.444537037,2008-12-01,10:40:08
40.000217,116.324128,0,818,39783.4445717593,2008-12-01,10:40:11
40.000199,116.324012,0,817,39783.4445949074,2008-12-01,10:40:13
40.000181,116.32387,0,821,39783.4446296296,2008-12-01,10:40:16
40.000183,116.323732,0,823,39783.4446759259,2008-12-01,10:40:20
40.00018,116.323587,0,829,39783.4447222222,2008-12-01,10:40:24
40.000129,116.323462,0,829,39783.4447569444,2008-12-01,10:40:27
40.000149,116.323412,0,838,39783.4448148148,2008-12-01,10:40:32
40.000214,116.323384,0,840,39783.4448726852,2008-12-01,10:40:37
40.000298,116.323316,0,840,39783.4449189815,2008-12-01,10:40:41
40.000397,116.32327,0,845,39783.4449768519,2008-12-01,10:40:46
40.000445,116.323253,0,842,39783.4450347222,2008-12-01,10:40:51
40.000455,116.323251,0,849,39783.4450925926,2008-12-01,10:40:56
40.000517,116.323132,0,836,39783.4452083333,2008-12-01,10:41:06
40.000537,116.323131,0,832,39783.4452662037,2008-12-01,10:41:11
40.000589,116.323153,0,828,39783.4453240741,2008-12-01,10:41:16
40.000605,116.323177,0,821,39783.4453819444,2008-12-01,10:41:21
40.000605,116.323177,0,821,39783.4454166667,2008-12-01,10:41:24
40.000605,116.323178,0,823,39783.4454398148,2008-12-01,10:41:26
40.000607,116.323197,0,812,39783.4454976852,2008-12-01,10:41:31
40.000601,116.323241,0,796,39783.4455555556,2008-12-01,10:41:36
40.000585,116.323457,0,795,39783.4456134259,2008-12-01,10:41:41
40.000643,116.323537,0,787,39783.4456712963,2008-12-01,10:41:46
40.000714,116.323545,0,780,39783.4457291667,2008-12-01,10:41:51
40.000794,116.323539,0,772,39783.445787037,2008-12-01,10:41:56
40.000863,116.323568,0,767,39783.4458449074,2008-12-01,10:42:01
40.000946,116.323566,0,761,39783.4459027778,2008-12-01,10:42:06
40.000972,116.323539,0,759,39783.4459606481,2008-12-01,10:42:11
40.001031,116.323487,0,757,39783.4460185185,2008-12-01,10:42:16
40.001044,116.323436,0,757,39783.4460763889,2008-12-01,10:42:21
40.001039,116.323415,0,757,39783.4461342593,2008-12-01,10:42:26
40.001041,116.323395,0,756,39783.4461921296,2008-12-01,10:42:31
40.001045,116.32339,0,756,39783.44625,2008-12-01,10:42:36
40.001045,116.32339,0,756,39783.4462847222,2008-12-01,10:42:39
40.001044,116.323385,0,755,39783.4463078704,2008-12-01,10:42:41
40.001032,116.32338,0,755,39783.4463657407,2008-12-01,10:42:46
40.001001,116.323322,0,754,39783.4464236111,2008-12-01,10:42:51
40.000984,116.323276,0,754,39783.4464814815,2008-12-01,10:42:56
40.000984,116.323276,0,754,39783.4465162037,2008-12-01,10:42:59
40.000982,116.323274,0,754,39783.4465393518,2008-12-01,10:43:01
40.000985,116.323189,0,750,39783.4465972222,2008-12-01,10:43:06
40.00099,116.323158,0,749,39783.4466550926,2008-12-01,10:43:11
40.00099,116.323158,0,749,39783.4466898148,2008-12-01,10:43:14
40.000984,116.323157,0,749,39783.446712963,2008-12-01,10:43:16
40.000974,116.323155,0,749,39783.4467708333,2008-12-01,10:43:21
40.000967,116.323155,0,749,39783.4468287037,2008-12-01,10:43:26
40.000966,116.323155,0,749,39783.4468865741,2008-12-01,10:43:31
40.000965,116.323156,0,749,39783.4469444444,2008-12-01,10:43:36
40.000971,116.323156,0,749,39783.4470023148,2008-12-01,10:43:41
40.000971,116.323156,0,749,39783.447037037,2008-12-01,10:43:44
40.000979,116.323154,0,749,39783.4470601852,2008-12-01,10:43:46
40.000992,116.323139,0,746,39783.4471180556,2008-12-01,10:43:51
40.001013,116.323105,0,744,39783.4471759259,2008-12-01,10:43:56
40.001013,116.323105,0,744,39783.4472106481,2008-12-01,10:43:59
40.001019,116.323102,0,744,39783.4472337963,2008-12-01,10:44:01
40.00103,116.323098,0,744,39783.4472916667,2008-12-01,10:44:06
40.001031,116.323085,0,743,39783.447349537,2008-12-01,10:44:11
40.001031,116.323085,0,743,39783.4473842593,2008-12-01,10:44:14
40.001038,116.323084,0,742,39783.4474074074,2008-12-01,10:44:16
40.00099,116.323011,0,722,39783.4474652778,2008-12-01,10:44:21
40.000956,116.322925,0,700,39783.4475231481,2008-12-01,10:44:26
40.000938,116.322859,0,680,39783.4475810185,2008-12-01,10:44:31
40.000951,116.322842,0,665,39783.4476388889,2008-12-01,10:44:36
40.000955,116.322833,0,655,39783.4476967593,2008-12-01,10:44:41
40.000954,116.322829,0,654,39783.4477546296,2008-12-01,10:44:46
40.000954,116.32283,0,653,39783.4478125,2008-12-01,10:44:51
40.00096,116.322831,0,653,39783.4478703704,2008-12-01,10:44:56
40.00096,116.322831,0,653,39783.4479050926,2008-12-01,10:44:59
40.000963,116.322833,0,652,39783.4479282407,2008-12-01,10:45:01
40.000972,116.322833,0,652,39783.4479861111,2008-12-01,10:45:06
40.0013,116.322916,0,649,39783.4479976852,2008-12-01,10:45:07
40.001541,116.322855,0,341,39783.4522337963,2008-12-01,10:51:13
40.001575,116.322868,0,341,39783.4522916667,2008-12-01,10:51:18
40.001497,116.32287,0,333,39783.452349537,2008-12-01,10:51:23
40.001471,116.322871,0,332,39783.4524074074,2008-12-01,10:51:28
40.001492,116.322876,0,336,39783.4524652778,2008-12-01,10:51:33
40.001487,116.32284,0,339,39783.4525231481,2008-12-01,10:51:38
40.001501,116.322826,0,340,39783.4525810185,2008-12-01,10:51:43
40.00151,116.32283,0,347,39783.4526388889,2008-12-01,10:51:48
40.001495,116.322842,0,361,39783.4528125,2008-12-01,10:52:03
40.001462,116.322867,0,363,39783.4529861111,2008-12-01,10:52:18
40.001744,116.323035,0,305,39783.5563078704,2008-12-01,13:21:05
40.001804,116.322963,0,352,39783.5563194444,2008-12-01,13:21:06
40.001694,116.322905,0,350,39783.5563425926,2008-12-01,13:21:08
40.001699,116.322896,0,390,39783.5563541667,2008-12-01,13:21:09
40.001616,116.322859,0,374,39783.5563773148,2008-12-01,13:21:11
40.001643,116.322874,0,341,39783.556412037,2008-12-01,13:21:14
40.001545,116.322972,0,317,39783.5564351852,2008-12-01,13:21:16
40.001671,116.323088,0,326,39783.5564814815,2008-12-01,13:21:20
40.001591,116.323045,0,323,39783.5565393518,2008-12-01,13:21:25
40.001233,116.323369,0,316,39783.5565625,2008-12-01,13:21:27
40.001229,116.323228,0,300,39783.5566087963,2008-12-01,13:21:31
40.001307,116.323312,0,281,39783.5566550926,2008-12-01,13:21:35
40.00138,116.323375,0,271,39783.5566898148,2008-12-01,13:21:38
40.001445,116.323228,0,254,39783.5567013889,2008-12-01,13:21:39
40.001522,116.323307,0,245,39783.5567592593,2008-12-01,13:21:44
40.001572,116.323393,0,241,39783.5568171296,2008-12-01,13:21:49
40.001646,116.323335,0,231,39783.556875,2008-12-01,13:21:54
40.001736,116.323279,0,215,39783.5569212963,2008-12-01,13:21:58
40.001808,116.323234,0,197,39783.5569560185,2008-12-01,13:22:01
40.001835,116.323226,0,189,39783.5570138889,2008-12-01,13:22:06
40.00184,116.323226,0,187,39783.5570717593,2008-12-01,13:22:11
40.00184,116.323226,0,187,39783.5571064815,2008-12-01,13:22:14
40.001843,116.323227,0,185,39783.5571296296,2008-12-01,13:22:16
40.001883,116.323199,0,183,39783.5571875,2008-12-01,13:22:21
40.001962,116.32317,0,186,39783.5572453704,2008-12-01,13:22:26
40.002017,116.322964,0,185,39783.5572916667,2008-12-01,13:22:30
40.002044,116.322848,0,179,39783.5573148148,2008-12-01,13:22:32
40.002062,116.322718,0,178,39783.557349537,2008-12-01,13:22:35
40.002075,116.322574,0,176,39783.5573842593,2008-12-01,13:22:38
40.002087,116.322442,0,172,39783.5574189815,2008-12-01,13:22:41
40.00209,116.322296,0,170,39783.5574652778,2008-12-01,13:22:45
40.00209,116.322149,0,168,39783.5575115741,2008-12-01,13:22:49
40.002092,116.321993,0,167,39783.5575578704,2008-12-01,13:22:53
40.002091,116.321838,0,166,39783.5576041667,2008-12-01,13:22:57
40.002088,116.321721,0,154,39783.5576388889,2008-12-01,13:23:00
40.00219,116.321651,0,156,39783.5576967593,2008-12-01,13:23:05
40.002293,116.32164,0,155,39783.5577430556,2008-12-01,13:23:09
40.002384,116.321605,0,160,39783.5577777778,2008-12-01,13:23:12
40.00248,116.321602,0,164,39783.5578125,2008-12-01,13:23:15
40.002585,116.321623,0,157,39783.5578472222,2008-12-01,13:23:18
40.002684,116.321602,0,154,39783.5578819444,2008-12-01,13:23:21
40.002779,116.321595,0,163,39783.5579166667,2008-12-01,13:23:24
40.002879,116.32156,0,163,39783.5579513889,2008-12-01,13:23:27
40.003002,116.321542,0,162,39783.5579861111,2008-12-01,13:23:30
40.00312,116.321522,0,162,39783.5580208333,2008-12-01,13:23:33
40.003221,116.321517,0,164,39783.5580555556,2008-12-01,13:23:36
40.003323,116.321503,0,166,39783.5580902778,2008-12-01,13:23:39
40.003419,116.321505,0,164,39783.558125,2008-12-01,13:23:42
40.003534,116.321475,0,161,39783.5581597222,2008-12-01,13:23:45
40.00366,116.321465,0,161,39783.5581944444,2008-12-01,13:23:48
40.003781,116.321471,0,160,39783.5582291667,2008-12-01,13:23:51
40.003896,116.321468,0,162,39783.5582638889,2008-12-01,13:23:54
40.004015,116.321462,0,158,39783.5582986111,2008-12-01,13:23:57
40.004103,116.321436,0,157,39783.5583217593,2008-12-01,13:23:59
40.00423,116.321414,0,159,39783.5583564815,2008-12-01,13:24:02
40.004327,116.32141,0,159,39783.5583796296,2008-12-01,13:24:04
40.004434,116.321412,0,160,39783.5584143519,2008-12-01,13:24:07
40.004553,116.321378,0,159,39783.5584490741,2008-12-01,13:24:10
40.004648,116.321342,0,167,39783.5584837963,2008-12-01,13:24:13
40.004751,116.321308,0,167,39783.5585185185,2008-12-01,13:24:16
40.004833,116.321249,0,162,39783.5585532407,2008-12-01,13:24:19
40.004902,116.32114,0,154,39783.558587963,2008-12-01,13:24:22
40.004936,116.321004,0,152,39783.5586226852,2008-12-01,13:24:25
40.004941,116.320857,0,151,39783.5586574074,2008-12-01,13:24:28
40.004956,116.320702,0,155,39783.5586921296,2008-12-01,13:24:31
40.00496,116.320545,0,154,39783.5587268519,2008-12-01,13:24:34
40.004949,116.320394,0,150,39783.5587615741,2008-12-01,13:24:37
40.004938,116.320227,0,150,39783.5587962963,2008-12-01,13:24:40
40.004929,116.320093,0,147,39783.5588194444,2008-12-01,13:24:42
40.004937,116.319957,0,149,39783.5588425926,2008-12-01,13:24:44
40.004921,116.319806,0,147,39783.5588657407,2008-12-01,13:24:46
40.004919,116.319666,0,146,39783.5588888889,2008-12-01,13:24:48
40.004879,116.319512,0,137,39783.558912037,2008-12-01,13:24:50
40.004864,116.319371,0,132,39783.5589351852,2008-12-01,13:24:52
40.004845,116.319231,0,126,39783.5589583333,2008-12-01,13:24:54
40.004845,116.319102,0,125,39783.5589814815,2008-12-01,13:24:56
40.004868,116.318939,0,128,39783.5590162037,2008-12-01,13:24:59
40.004847,116.318771,0,134,39783.5590509259,2008-12-01,13:25:02
40.004848,116.318642,0,130,39783.5590740741,2008-12-01,13:25:04
40.004844,116.318516,0,131,39783.5590972222,2008-12-01,13:25:06
40.004848,116.318387,0,130,39783.5591203704,2008-12-01,13:25:08
40.004852,116.31823,0,140,39783.5591550926,2008-12-01,13:25:11
40.004858,116.318055,0,144,39783.5591898148,2008-12-01,13:25:14
40.004873,116.317929,0,139,39783.559212963,2008-12-01,13:25:16
40.004955,116.31782,0,133,39783.5592476852,2008-12-01,13:25:19
40.005049,116.317803,0,134,39783.5592708333,2008-12-01,13:25:21
40.005142,116.317796,0,135,39783.5592939815,2008-12-01,13:25:23
40.005242,116.317798,0,134,39783.5593171296,2008-12-01,13:25:25
40.005339,116.317791,0,136,39783.5593402778,2008-12-01,13:25:27
40.005433,116.317776,0,133,39783.5593634259,2008-12-01,13:25:29
40.005538,116.317766,0,131,39783.5593865741,2008-12-01,13:25:31
40.005634,116.317753,0,131,39783.5594097222,2008-12-01,13:25:33
40.005725,116.317749,0,135,39783.5594328704,2008-12-01,13:25:35
40.005853,116.317734,0,133,39783.5594675926,2008-12-01,13:25:38
40.005965,116.317729,0,133,39783.5595023148,2008-12-01,13:25:41
40.006078,116.317708,0,132,39783.559537037,2008-12-01,13:25:44
40.006193,116.317685,0,133,39783.5595717593,2008-12-01,13:25:47
40.0063,116.317672,0,137,39783.5596064815,2008-12-01,13:25:50
40.006394,116.3177,0,131,39783.5596296296,2008-12-01,13:25:52
40.006522,116.317727,0,131,39783.5596643519,2008-12-01,13:25:55
40.006614,116.317718,0,131,39783.5596875,2008-12-01,13:25:57
40.006703,116.3177,0,135,39783.5597106481,2008-12-01,13:25:59
40.006793,116.317717,0,134,39783.5597337963,2008-12-01,13:26:01
40.006883,116.317714,0,136,39783.5597569444,2008-12-01,13:26:03
40.006978,116.317718,0,136,39783.5597800926,2008-12-01,13:26:05
40.007079,116.317715,0,136,39783.5598032407,2008-12-01,13:26:07
40.007175,116.317708,0,139,39783.5598263889,2008-12-01,13:26:09
40.007311,116.317705,0,147,39783.5598611111,2008-12-01,13:26:12
40.007411,116.317701,0,150,39783.5598842593,2008-12-01,13:26:14
40.007498,116.317679,0,161,39783.5599074074,2008-12-01,13:26:16
40.007594,116.317673,0,166,39783.5599305556,2008-12-01,13:26:18
40.00769,116.317677,0,171,39783.5599537037,2008-12-01,13:26:20
40.007797,116.317686,0,171,39783.5599768519,2008-12-01,13:26:22
40.007896,116.31768,0,175,39783.56,2008-12-01,13:26:24
40.008001,116.317678,0,172,39783.5600231481,2008-12-01,13:26:26
40.008102,116.317669,0,177,39783.5600462963,2008-12-01,13:26:28
40.008213,116.317693,0,167,39783.5600694444,2008-12-01,13:26:30
40.00832,116.317689,0,170,39783.5600925926,2008-12-01,13:26:32
40.008431,116.31769,0,169,39783.5601157407,2008-12-01,13:26:34
40.008551,116.317694,0,160,39783.5601388889,2008-12-01,13:26:36
40.008666,116.317701,0,156,39783.560162037,2008-12-01,13:26:38
40.008776,116.317714,0,153,39783.5601851852,2008-12-01,13:26:40
40.008882,116.317731,0,151,39783.5602083333,2008-12-01,13:26:42
40.008988,116.317715,0,144,39783.5602314815,2008-12-01,13:26:44
40.009083,116.317652,0,137,39783.5602546296,2008-12-01,13:26:46
40.009125,116.317514,0,130,39783.5602777778,2008-12-01,13:26:48
40.009133,116.317357,0,128,39783.5603009259,2008-12-01,13:26:50
40.00913,116.317201,0,123,39783.5603240741,2008-12-01,13:26:52
40.009115,116.317052,0,119,39783.5603472222,2008-12-01,13:26:54
40.009094,116.316912,0,114,39783.5603703704,2008-12-01,13:26:56
40.009081,116.316778,0,118,39783.5603935185,2008-12-01,13:26:58
40.009066,116.31666,0,118,39783.5604166667,2008-12-01,13:27:00
40.009038,116.316558,0,121,39783.560474537,2008-12-01,13:27:05
40.009032,116.316535,0,120,39783.5605324074,2008-12-01,13:27:10
40.008995,116.316448,0,110,39783.5605902778,2008-12-01,13:27:15
40.009015,116.316389,0,112,39783.5606481481,2008-12-01,13:27:20
40.009014,116.316369,0,117,39783.5607060185,2008-12-01,13:27:25
40.00904,116.316354,0,123,39783.5607638889,2008-12-01,13:27:30
40.009078,116.31633,0,123,39783.5608217593,2008-12-01,13:27:35
40.009127,116.316323,0,123,39783.5608796296,2008-12-01,13:27:40
40.009169,116.316297,0,125,39783.5609375,2008-12-01,13:27:45
40.009216,116.316287,0,131,39783.5609953704,2008-12-01,13:27:50
40.009264,116.316278,0,131,39783.5610532407,2008-12-01,13:27:55
40.00931,116.316256,0,130,39783.5611111111,2008-12-01,13:28:00
40.00935,116.316263,0,138,39783.5611689815,2008-12-01,13:28:05
40.009391,116.316253,0,144,39783.5612268519,2008-12-01,13:28:10
40.00943,116.316206,0,144,39783.5612847222,2008-12-01,13:28:15
40.009478,116.316168,0,145,39783.5613425926,2008-12-01,13:28:20
40.009519,116.316195,0,149,39783.561400463,2008-12-01,13:28:25
40.00957,116.316202,0,149,39783.5614583333,2008-12-01,13:28:30
40.009594,116.316201,0,155,39783.5615162037,2008-12-01,13:28:35
40.009617,116.316165,0,160,39783.5615740741,2008-12-01,13:28:40
40.009638,116.31611,0,163,39783.5616319444,2008-12-01,13:28:45
40.009653,116.316078,0,173,39783.5616898148,2008-12-01,13:28:50
40.009682,116.316023,0,177,39783.5617476852,2008-12-01,13:28:55
40.009695,116.315934,0,177,39783.5618055556,2008-12-01,13:29:00
40.009683,116.315881,0,179,39783.5618634259,2008-12-01,13:29:05
40.009679,116.315829,0,181,39783.5619212963,2008-12-01,13:29:10
40.009682,116.315774,0,186,39783.5619791667,2008-12-01,13:29:15
40.009693,116.315708,0,189,39783.562037037,2008-12-01,13:29:20
40.009701,116.31566,0,193,39783.5620949074,2008-12-01,13:29:25
40.009692,116.315585,0,195,39783.5621527778,2008-12-01,13:29:30
40.009705,116.315531,0,199,39783.5622106481,2008-12-01,13:29:35
40.009698,116.315484,0,203,39783.5622685185,2008-12-01,13:29:40
40.009669,116.315443,0,207,39783.5623263889,2008-12-01,13:29:45
40.009682,116.315388,0,211,39783.5623842593,2008-12-01,13:29:50
40.009657,116.315344,0,221,39783.5624421296,2008-12-01,13:29:55
40.009644,116.315299,0,222,39783.5625,2008-12-01,13:30:00
40.009645,116.315274,0,227,39783.5625578704,2008-12-01,13:30:05
40.009601,116.315229,0,234,39783.5626157407,2008-12-01,13:30:10
40.009598,116.315168,0,241,39783.5626736111,2008-12-01,13:30:15
40.00959,116.315121,0,246,39783.5627314815,2008-12-01,13:30:20
40.009603,116.315054,0,249,39783.5627893518,2008-12-01,13:30:25
40.009616,116.314971,0,255,39783.5628472222,2008-12-01,13:30:30
40.009633,116.314901,0,259,39783.5629050926,2008-12-01,13:30:35
40.009639,116.314819,0,263,39783.562962963,2008-12-01,13:30:40
40.009659,116.31477,0,268,39783.5630208333,2008-12-01,13:30:45
40.00966,116.314723,0,272,39783.5630787037,2008-12-01,13:30:50
40.009639,116.314692,0,285,39783.5631365741,2008-12-01,13:30:55
40.009643,116.314648,0,292,39783.5631944444,2008-12-01,13:31:00
40.009562,116.314591,0,298,39783.5632407407,2008-12-01,13:31:04
40.009537,116.314535,0,302,39783.5632986111,2008-12-01,13:31:09
40.009496,116.314481,0,305,39783.5633564815,2008-12-01,13:31:14
40.009443,116.314427,0,308,39783.5634143518,2008-12-01,13:31:19
40.009431,116.314379,0,310,39783.5634722222,2008-12-01,13:31:24
40.009438,116.314313,0,313,39783.5635300926,2008-12-01,13:31:29
40.009452,116.314221,0,314,39783.563587963,2008-12-01,13:31:34
40.009457,116.31416,0,316,39783.5636458333,2008-12-01,13:31:39
40.009467,116.314087,0,315,39783.5637037037,2008-12-01,13:31:44
40.009465,116.314047,0,318,39783.5637615741,2008-12-01,13:31:49
40.009455,116.313981,0,318,39783.5638194444,2008-12-01,13:31:54
40.009437,116.313926,0,319,39783.5638773148,2008-12-01,13:31:59
40.009463,116.313867,0,322,39783.5639351852,2008-12-01,13:32:04
40.00946,116.313808,0,324,39783.5639930556,2008-12-01,13:32:09
40.009434,116.313751,0,326,39783.5640509259,2008-12-01,13:32:14
40.009428,116.313675,0,326,39783.5641087963,2008-12-01,13:32:19
40.009408,116.31361,0,327,39783.5641666667,2008-12-01,13:32:24
40.009394,116.313513,0,324,39783.564224537,2008-12-01,13:32:29
40.009399,116.313395,0,314,39783.5642824074,2008-12-01,13:32:34
40.009384,116.313297,0,306,39783.5643402778,2008-12-01,13:32:39
40.009351,116.313227,0,302,39783.5643981481,2008-12-01,13:32:44
40.009335,116.313153,0,301,39783.5644560185,2008-12-01,13:32:49
40.009334,116.313055,0,298,39783.5645138889,2008-12-01,13:32:54
40.009375,116.312974,0,289,39783.5645717593,2008-12-01,13:32:59
40.009432,116.31292,0,279,39783.5646296296,2008-12-01,13:33:04
40.009468,116.312864,0,263,39783.5646875,2008-12-01,13:33:09
40.009515,116.312815,0,244,39783.5647453704,2008-12-01,13:33:14
40.009561,116.31277,0,227,39783.5648032407,2008-12-01,13:33:19
40.009613,116.312745,0,214,39783.5648611111,2008-12-01,13:33:24
40.009677,116.312738,0,202,39783.5649189815,2008-12-01,13:33:29
40.009738,116.312707,0,191,39783.5649768518,2008-12-01,13:33:34
40.009796,116.31268,0,178,39783.5650347222,2008-12-01,13:33:39
40.009855,116.312641,0,172,39783.5650925926,2008-12-01,13:33:44
40.009905,116.312606,0,167,39783.565150463,2008-12-01,13:33:49
40.009963,116.312618,0,170,39783.5652083333,2008-12-01,13:33:54
40.010017,116.312599,0,167,39783.5652662037,2008-12-01,13:33:59
40.010076,116.31262,0,160,39783.5653240741,2008-12-01,13:34:04
40.010143,116.312602,0,157,39783.5653819444,2008-12-01,13:34:09
40.010206,116.312634,0,147,39783.5654398148,2008-12-01,13:34:14
40.010264,116.312631,0,141,39783.5654976852,2008-12-01,13:34:19
40.010328,116.312615,0,134,39783.5655555556,2008-12-01,13:34:24
40.010408,116.312606,0,132,39783.5656134259,2008-12-01,13:34:29
40.010463,116.312583,0,127,39783.5656712963,2008-12-01,13:34:34
40.010526,116.312594,0,129,39783.5657291667,2008-12-01,13:34:39
40.010582,116.312579,0,126,39783.565787037,2008-12-01,13:34:44
40.010631,116.312567,0,121,39783.5658449074,2008-12-01,13:34:49
40.010682,116.31255,0,117,39783.5659027778,2008-12-01,13:34:54
40.01074,116.312558,0,112,39783.5659606481,2008-12-01,13:34:59
40.010791,116.312541,0,113,39783.5660185185,2008-12-01,13:35:04
40.010844,116.312531,0,114,39783.5660763889,2008-12-01,13:35:09
40.010904,116.312522,0,113,39783.5661342593,2008-12-01,13:35:14
40.010941,116.312508,0,109,39783.5661921296,2008-12-01,13:35:19
40.010988,116.312513,0,111,39783.56625,2008-12-01,13:35:24
40.011043,116.312504,0,110,39783.5663078704,2008-12-01,13:35:29
40.011094,116.312509,0,109,39783.5663657407,2008-12-01,13:35:34
40.011148,116.31253,0,106,39783.5664236111,2008-12-01,13:35:39
40.011206,116.312524,0,108,39783.5664814815,2008-12-01,13:35:44
40.011252,116.312496,0,114,39783.5665393519,2008-12-01,13:35:49
40.011272,116.312427,0,125,39783.5665972222,2008-12-01,13:35:54
40.011277,116.31233,0,127,39783.5666550926,2008-12-01,13:35:59
40.01128,116.31225,0,136,39783.566712963,2008-12-01,13:36:04
40.011277,116.312181,0,147,39783.5667708333,2008-12-01,13:36:09
40.011307,116.31216,0,161,39783.5668287037,2008-12-01,13:36:14
40.01134,116.312107,0,168,39783.5668865741,2008-12-01,13:36:19
40.011393,116.312046,0,160,39783.5669444444,2008-12-01,13:36:24
40.011441,116.312028,0,153,39783.5670023148,2008-12-01,13:36:29
40.011508,116.311997,0,144,39783.5670601852,2008-12-01,13:36:34
40.01157,116.311962,0,138,39783.5671180556,2008-12-01,13:36:39
40.011631,116.311953,0,132,39783.5671759259,2008-12-01,13:36:44
40.011697,116.31194,0,120,39783.5672337963,2008-12-01,13:36:49
40.011768,116.311933,0,116,39783.5672916667,2008-12-01,13:36:54
40.011829,116.311927,0,116,39783.567349537,2008-12-01,13:36:59
40.011893,116.311922,0,115,39783.5674074074,2008-12-01,13:37:04
40.011949,116.311936,0,125,39783.5674652778,2008-12-01,13:37:09
40.012002,116.311927,0,129,39783.5675231481,2008-12-01,13:37:14
40.012053,116.311951,0,146,39783.5675810185,2008-12-01,13:37:19
40.012115,116.311943,0,149,39783.5676388889,2008-12-01,13:37:24
40.012174,116.311947,0,151,39783.5676967593,2008-12-01,13:37:29
40.012236,116.311961,0,157,39783.5677546296,2008-12-01,13:37:34
40.012313,116.311903,0,137,39783.5678125,2008-12-01,13:37:39
40.012362,116.31192,0,141,39783.5678703704,2008-12-01,13:37:44
40.012415,116.311932,0,145,39783.5679282407,2008-12-01,13:37:49
40.012472,116.311903,0,141,39783.5679861111,2008-12-01,13:37:54
40.012536,116.3119,0,142,39783.5680439815,2008-12-01,13:37:59
40.012601,116.311904,0,149,39783.5681018519,2008-12-01,13:38:04
40.01266,116.3119,0,152,39783.5681597222,2008-12-01,13:38:09
40.012725,116.311902,0,161,39783.5682175926,2008-12-01,13:38:14
40.012789,116.311907,0,168,39783.568275463,2008-12-01,13:38:19
40.012854,116.311892,0,165,39783.5683333333,2008-12-01,13:38:24
40.012912,116.31189,0,167,39783.5683912037,2008-12-01,13:38:29
40.012962,116.311905,0,174,39783.5684490741,2008-12-01,13:38:34
40.013012,116.311901,0,174,39783.5685069444,2008-12-01,13:38:39
40.013069,116.311844,0,162,39783.5685648148,2008-12-01,13:38:44
40.013158,116.311807,0,154,39783.5686226852,2008-12-01,13:38:49
40.013215,116.311825,0,160,39783.5686805556,2008-12-01,13:38:54
40.013248,116.311778,0,167,39783.5687384259,2008-12-01,13:38:59
40.013261,116.31173,0,174,39783.5687962963,2008-12-01,13:39:04
40.01326,116.311668,0,177,39783.5688541667,2008-12-01,13:39:09
40.013269,116.311612,0,178,39783.568912037,2008-12-01,13:39:14
40.01327,116.311549,0,181,39783.5689699074,2008-12-01,13:39:19
40.013264,116.311481,0,186,39783.5690277778,2008-12-01,13:39:24
40.013257,116.311426,0,188,39783.5690856481,2008-12-01,13:39:29
40.013238,116.311357,0,188,39783.5691435185,2008-12-01,13:39:34
40.013234,116.311272,0,185,39783.5692013889,2008-12-01,13:39:39
40.013228,116.311205,0,186,39783.5692592593,2008-12-01,13:39:44
40.013218,116.311141,0,190,39783.5693171296,2008-12-01,13:39:49
40.013221,116.311079,0,196,39783.569375,2008-12-01,13:39:54
40.013215,116.311031,0,201,39783.5694328704,2008-12-01,13:39:59
40.013224,116.310957,0,204,39783.5694907407,2008-12-01,13:40:04
40.013206,116.310896,0,207,39783.5695486111,2008-12-01,13:40:09
40.013202,116.31083,0,211,39783.5696064815,2008-12-01,13:40:14
40.013191,116.31077,0,214,39783.5696643519,2008-12-01,13:40:19
40.013189,116.310698,0,213,39783.5697222222,2008-12-01,13:40:24
40.013189,116.310604,0,214,39783.5697800926,2008-12-01,13:40:29
40.013179,116.31053,0,214,39783.569837963,2008-12-01,13:40:34
40.013197,116.310479,0,215,39783.5698958333,2008-12-01,13:40:39
40.013208,116.310437,0,220,39783.5699537037,2008-12-01,13:40:44
40.0132,116.310395,0,225,39783.5700115741,2008-12-01,13:40:49
40.0132,116.31034,0,230,39783.5700694444,2008-12-01,13:40:54
40.013221,116.310266,0,230,39783.5701273148,2008-12-01,13:40:59
40.013216,116.310205,0,230,39783.5701851852,2008-12-01,13:41:04
40.0132,116.310153,0,235,39783.5702430556,2008-12-01,13:41:09
40.013183,116.310083,0,239,39783.5703009259,2008-12-01,13:41:14
40.013206,116.309958,0,231,39783.5703587963,2008-12-01,13:41:19
40.013225,116.309846,0,221,39783.5704050926,2008-12-01,13:41:23
40.01322,116.30975,0,213,39783.570462963,2008-12-01,13:41:28
40.013223,116.309685,0,212,39783.5705208333,2008-12-01,13:41:33
40.013201,116.309639,0,213,39783.5705787037,2008-12-01,13:41:38
40.013207,116.309588,0,218,39783.5706365741,2008-12-01,13:41:43
40.013209,116.309554,0,220,39783.5706944444,2008-12-01,13:41:48
40.013202,116.309499,0,220,39783.5707523148,2008-12-01,13:41:53
40.013183,116.309428,0,221,39783.5708101852,2008-12-01,13:41:58
40.013184,116.30938,0,225,39783.5708680556,2008-12-01,13:42:03
40.013177,116.309274,0,219,39783.5709259259,2008-12-01,13:42:08
40.013159,116.309207,0,215,39783.5709837963,2008-12-01,13:42:13
40.013161,116.309148,0,216,39783.5710416667,2008-12-01,13:42:18
40.013147,116.309095,0,214,39783.571099537,2008-12-01,13:42:23
40.013133,116.309032,0,215,39783.5711574074,2008-12-01,13:42:28
40.013124,116.30898,0,217,39783.5712152778,2008-12-01,13:42:33
40.013124,116.308889,0,210,39783.5712731481,2008-12-01,13:42:38
40.01313,116.308808,0,208,39783.5713310185,2008-12-01,13:42:43
40.013124,116.308736,0,206,39783.5713888889,2008-12-01,13:42:48
40.013122,116.308677,0,209,39783.5714467593,2008-12-01,13:42:53
40.013111,116.308625,0,210,39783.5715046296,2008-12-01,13:42:58
40.01312,116.308562,0,213,39783.5715625,2008-12-01,13:43:03
40.013107,116.308493,0,216,39783.5716203704,2008-12-01,13:43:08
40.013087,116.30842,0,217,39783.5716782407,2008-12-01,13:43:13
40.013087,116.308368,0,222,39783.5717361111,2008-12-01,13:43:18
40.013072,116.308302,0,226,39783.5717939815,2008-12-01,13:43:23
40.013066,116.308233,0,226,39783.5718518518,2008-12-01,13:43:28
40.013055,116.308159,0,226,39783.5719097222,2008-12-01,13:43:33
40.01305,116.308097,0,225,39783.5719675926,2008-12-01,13:43:38
40.013043,116.308031,0,227,39783.572025463,2008-12-01,13:43:43
40.013037,116.307972,0,230,39783.5720833333,2008-12-01,13:43:48
40.013018,116.307918,0,233,39783.5721412037,2008-12-01,13:43:53
40.013007,116.307835,0,235,39783.5721990741,2008-12-01,13:43:58
40.013003,116.307756,0,236,39783.5722569444,2008-12-01,13:44:03
40.013004,116.307696,0,239,39783.5723148148,2008-12-01,13:44:08
40.013002,116.307628,0,242,39783.5723726852,2008-12-01,13:44:13
40.013001,116.307565,0,246,39783.5724305556,2008-12-01,13:44:18
40.012995,116.307494,0,247,39783.5724884259,2008-12-01,13:44:23
40.013012,116.307381,0,234,39783.5725462963,2008-12-01,13:44:28
40.013031,116.30732,0,229,39783.5726041667,2008-12-01,13:44:33
40.013062,116.307249,0,227,39783.572662037,2008-12-01,13:44:38
40.013103,116.307174,0,222,39783.5727199074,2008-12-01,13:44:43
40.013134,116.307123,0,220,39783.5727777778,2008-12-01,13:44:48
40.01317,116.307014,0,211,39783.5728356481,2008-12-01,13:44:53
40.013197,116.306978,0,208,39783.5728935185,2008-12-01,13:44:58
40.013235,116.306937,0,207,39783.5729513889,2008-12-01,13:45:03
40.013272,116.306891,0,207,39783.5730092593,2008-12-01,13:45:08
40.013308,116.30682,0,204,39783.5730671296,2008-12-01,13:45:13
40.013341,116.306798,0,202,39783.573125,2008-12-01,13:45:18
40.013378,116.306731,0,201,39783.5731828704,2008-12-01,13:45:23
40.013436,116.306661,0,200,39783.5732407407,2008-12-01,13:45:28
40.013468,116.30662,0,195,39783.5732986111,2008-12-01,13:45:33
40.013473,116.306568,0,181,39783.5733564815,2008-12-01,13:45:38
40.013481,116.306513,0,171,39783.5734143518,2008-12-01,13:45:43
40.013505,116.306458,0,169,39783.5734722222,2008-12-01,13:45:48
40.01355,116.306421,0,168,39783.5735300926,2008-12-01,13:45:53
40.01359,116.306362,0,167,39783.573587963,2008-12-01,13:45:58
40.01364,116.306325,0,166,39783.5736458333,2008-12-01,13:46:03
40.013685,116.306301,0,170,39783.5737037037,2008-12-01,13:46:08
40.01371,116.306257,0,173,39783.5737615741,2008-12-01,13:46:13
40.01372,116.306178,0,167,39783.5738194444,2008-12-01,13:46:18
40.013716,116.306101,0,159,39783.5738773148,2008-12-01,13:46:23
40.013742,116.306026,0,151,39783.5739351852,2008-12-01,13:46:28
40.013743,116.305971,0,150,39783.5739930556,2008-12-01,13:46:33
40.013743,116.305924,0,150,39783.5740509259,2008-12-01,13:46:38
40.01376,116.305884,0,159,39783.5741087963,2008-12-01,13:46:43
40.013759,116.305818,0,160,39783.5741666667,2008-12-01,13:46:48
40.013776,116.305736,0,158,39783.574224537,2008-12-01,13:46:53
40.013824,116.305678,0,160,39783.5742824074,2008-12-01,13:46:58
40.013859,116.305642,0,163,39783.5743402778,2008-12-01,13:47:03
40.013906,116.305679,0,163,39783.5743981482,2008-12-01,13:47:08
40.013955,116.305677,0,167,39783.5744560185,2008-12-01,13:47:13
40.014003,116.305644,0,181,39783.5745138889,2008-12-01,13:47:18
40.014011,116.305625,0,179,39783.5745717593,2008-12-01,13:47:23
40.014015,116.305641,0,180,39783.5746296296,2008-12-01,13:47:28
40.014018,116.305675,0,182,39783.5746875,2008-12-01,13:47:33
40.01403,116.305735,0,184,39783.5747453704,2008-12-01,13:47:38
40.014034,116.305799,0,188,39783.5748032407,2008-12-01,13:47:43
40.014048,116.30588,0,190,39783.5748611111,2008-12-01,13:47:48
40.014084,116.30595,0,190,39783.5749189815,2008-12-01,13:47:53
40.014099,116.306022,0,190,39783.5749768519,2008-12-01,13:47:58
40.014104,116.306127,0,191,39783.5750347222,2008-12-01,13:48:03
40.014109,116.306197,0,189,39783.5750925926,2008-12-01,13:48:08
40.014133,116.306272,0,186,39783.575150463,2008-12-01,13:48:13
40.014086,116.306295,0,188,39783.5752083333,2008-12-01,13:48:18
40.014075,116.306328,0,193,39783.5752662037,2008-12-01,13:48:23
40.013978,116.30635,0,191,39783.5753125,2008-12-01,13:48:27
40.013894,116.306387,0,192,39783.5753703704,2008-12-01,13:48:32
40.013826,116.306431,0,195,39783.5754282407,2008-12-01,13:48:37
40.013795,116.306473,0,194,39783.5754861111,2008-12-01,13:48:42
40.013824,116.306499,0,133,39783.6200810185,2008-12-01,14:52:55
40.013823,116.306506,0,132,39783.6201041667,2008-12-01,14:52:57
