# Supplementary material for: A location privacy protection method based on blockchain and threshold cryptography
Source: PLoS One. 2025 Jun 4;20(6):e0324551. doi: 10.1371/journal.pone.0324551 (PMC12136415; doi:10.1371/journal.pone.0324551)
Supplement: S1 File — (ZIP) [file pone.0324551.s001.zip › Data/001/Trajectory/20081202000605.plt]

Geolife trajectory
WGS 84
Altitude is in Feet
Reserved 3
0,2,255,My Track,0,0,2,8421376
0
40.013683,116.306541,0,50,39784.004224537,2008-12-02,00:06:05
40.013679,116.306612,0,55,39784.0042824074,2008-12-02,00:06:10
40.013838,116.306405,0,111,39784.0123263889,2008-12-02,00:17:45
40.01392,116.306343,0,122,39784.0123842593,2008-12-02,00:17:50
40.014006,116.306247,0,121,39784.0124421296,2008-12-02,00:17:55
40.01404,116.306112,0,121,39784.0124884259,2008-12-02,00:17:59
40.014046,116.305986,0,123,39784.0125347222,2008-12-02,00:18:03
40.014054,116.30585,0,126,39784.0125810185,2008-12-02,00:18:07
40.014046,116.305721,0,126,39784.0126273148,2008-12-02,00:18:11
40.013951,116.305683,0,126,39784.0126851852,2008-12-02,00:18:16
40.013859,116.305686,0,124,39784.0127314815,2008-12-02,00:18:20
40.013759,116.305713,0,121,39784.0127777778,2008-12-02,00:18:24
40.01373,116.305825,0,126,39784.0128356481,2008-12-02,00:18:29
40.013743,116.305947,0,137,39784.0128935185,2008-12-02,00:18:34
40.013727,116.306088,0,143,39784.0129282407,2008-12-02,00:18:37
40.0137,116.306218,0,131,39784.012974537,2008-12-02,00:18:41
40.013641,116.306306,0,119,39784.0130092593,2008-12-02,00:18:44
40.013559,116.306349,0,111,39784.0130555556,2008-12-02,00:18:48
40.01351,116.306462,0,113,39784.0131134259,2008-12-02,00:18:53
40.013504,116.306496,0,112,39784.0131712963,2008-12-02,00:18:58
40.013504,116.306496,0,112,39784.0132060185,2008-12-02,00:19:01
40.013506,116.306496,0,115,39784.0132291667,2008-12-02,00:19:03
40.013487,116.30655,0,116,39784.013287037,2008-12-02,00:19:08
40.01343,116.30664,0,110,39784.0133449074,2008-12-02,00:19:13
40.013359,116.306736,0,107,39784.0133912037,2008-12-02,00:19:17
40.013283,116.306829,0,112,39784.0134375,2008-12-02,00:19:21
40.013215,116.306937,0,112,39784.0134837963,2008-12-02,00:19:25
40.013135,116.307039,0,108,39784.0135300926,2008-12-02,00:19:29
40.013071,116.307133,0,107,39784.0135763889,2008-12-02,00:19:33
40.013027,116.307261,0,106,39784.0136342593,2008-12-02,00:19:38
40.013008,116.307377,0,104,39784.0136805556,2008-12-02,00:19:42
40.013027,116.307494,0,103,39784.0137268519,2008-12-02,00:19:46
40.01304,116.307616,0,104,39784.0137731481,2008-12-02,00:19:50
40.013045,116.307742,0,101,39784.0138194444,2008-12-02,00:19:54
40.013046,116.307868,0,100,39784.0138657407,2008-12-02,00:19:58
40.013051,116.307986,0,104,39784.013912037,2008-12-02,00:20:02
40.013057,116.308122,0,107,39784.0139583333,2008-12-02,00:20:06
40.013081,116.30824,0,108,39784.0140046296,2008-12-02,00:20:10
40.013078,116.308377,0,105,39784.0140509259,2008-12-02,00:20:14
40.013098,116.308493,0,114,39784.0140972222,2008-12-02,00:20:18
40.013116,116.308633,0,119,39784.0141550926,2008-12-02,00:20:23
40.013122,116.308756,0,118,39784.0142013889,2008-12-02,00:20:27
40.013131,116.308903,0,113,39784.0142476852,2008-12-02,00:20:31
40.013137,116.309034,0,111,39784.0142939815,2008-12-02,00:20:35
40.013159,116.309163,0,109,39784.0143402778,2008-12-02,00:20:39
40.013172,116.309291,0,107,39784.0143865741,2008-12-02,00:20:43
40.013169,116.309432,0,115,39784.0144444444,2008-12-02,00:20:48
40.013174,116.309571,0,125,39784.0145023148,2008-12-02,00:20:53
40.013187,116.309715,0,126,39784.0145601852,2008-12-02,00:20:58
40.013197,116.309837,0,129,39784.0146064815,2008-12-02,00:21:02
40.013195,116.30996,0,128,39784.0146527778,2008-12-02,00:21:06
40.013182,116.310104,0,125,39784.0146990741,2008-12-02,00:21:10
40.013178,116.310229,0,131,39784.0147453704,2008-12-02,00:21:14
40.013167,116.31035,0,134,39784.0148032407,2008-12-02,00:21:19
40.013161,116.310465,0,143,39784.014849537,2008-12-02,00:21:23
40.013172,116.310597,0,147,39784.0148958333,2008-12-02,00:21:27
40.01318,116.310716,0,143,39784.0149421296,2008-12-02,00:21:31
40.01319,116.310835,0,147,39784.0149884259,2008-12-02,00:21:35
40.013193,116.310968,0,154,39784.0150347222,2008-12-02,00:21:39
40.013204,116.31109,0,154,39784.0150810185,2008-12-02,00:21:43
40.013225,116.311215,0,149,39784.0151273148,2008-12-02,00:21:47
40.013239,116.311363,0,143,39784.0151851852,2008-12-02,00:21:52
40.013249,116.311482,0,139,39784.0152314815,2008-12-02,00:21:56
40.013256,116.31162,0,132,39784.0152893519,2008-12-02,00:22:01
40.013225,116.311751,0,122,39784.0153356481,2008-12-02,00:22:05
40.013116,116.311808,0,114,39784.0153819444,2008-12-02,00:22:09
40.013018,116.311815,0,111,39784.0154166667,2008-12-02,00:22:12
40.012923,116.31183,0,112,39784.0154513889,2008-12-02,00:22:15
40.012816,116.311845,0,111,39784.0154861111,2008-12-02,00:22:18
40.012702,116.311862,0,109,39784.0155208333,2008-12-02,00:22:21
40.012596,116.311879,0,108,39784.0155555556,2008-12-02,00:22:24
40.012487,116.31188,0,104,39784.0155902778,2008-12-02,00:22:27
40.012383,116.311892,0,102,39784.015625,2008-12-02,00:22:30
40.012285,116.311891,0,100,39784.0156597222,2008-12-02,00:22:33
40.012188,116.311902,0,99,39784.0156944444,2008-12-02,00:22:36
40.012084,116.311906,0,101,39784.0157291667,2008-12-02,00:22:39
40.011973,116.311912,0,103,39784.0157638889,2008-12-02,00:22:42
40.011854,116.311925,0,103,39784.0157986111,2008-12-02,00:22:45
40.011731,116.31194,0,101,39784.0158333333,2008-12-02,00:22:48
40.011618,116.311952,0,100,39784.0158680556,2008-12-02,00:22:51
40.011536,116.312014,0,98,39784.0159027778,2008-12-02,00:22:54
40.0115,116.312164,0,100,39784.0159490741,2008-12-02,00:22:58
40.011469,116.312286,0,100,39784.0159837963,2008-12-02,00:23:01
40.011425,116.312413,0,103,39784.0160300926,2008-12-02,00:23:05
40.011346,116.312472,0,100,39784.0160648148,2008-12-02,00:23:08
40.011246,116.312515,0,100,39784.016099537,2008-12-02,00:23:11
40.01114,116.312538,0,98,39784.0161342593,2008-12-02,00:23:14
40.011023,116.312542,0,98,39784.0161689815,2008-12-02,00:23:17
40.010909,116.312538,0,99,39784.0162037037,2008-12-02,00:23:20
40.010791,116.312532,0,99,39784.0162384259,2008-12-02,00:23:23
40.010673,116.312526,0,104,39784.0162731481,2008-12-02,00:23:26
40.01056,116.312528,0,106,39784.0163078704,2008-12-02,00:23:29
40.010438,116.312537,0,106,39784.0163425926,2008-12-02,00:23:32
40.010316,116.312554,0,105,39784.0163773148,2008-12-02,00:23:35
40.010198,116.312582,0,104,39784.016412037,2008-12-02,00:23:38
40.01008,116.312596,0,103,39784.0164467593,2008-12-02,00:23:41
40.009961,116.312624,0,104,39784.0164814815,2008-12-02,00:23:44
40.009842,116.312646,0,104,39784.0165162037,2008-12-02,00:23:47
40.00972,116.312676,0,99,39784.0165509259,2008-12-02,00:23:50
40.009608,116.312689,0,98,39784.0165856481,2008-12-02,00:23:53
40.009504,116.312708,0,102,39784.0166203704,2008-12-02,00:23:56
40.009421,116.312765,0,100,39784.0166550926,2008-12-02,00:23:59
40.009412,116.312903,0,99,39784.0167013889,2008-12-02,00:24:03
40.009426,116.313022,0,101,39784.0167361111,2008-12-02,00:24:06
40.009444,116.313143,0,105,39784.0167708333,2008-12-02,00:24:09
40.009454,116.313275,0,112,39784.0168055556,2008-12-02,00:24:12
40.009449,116.313419,0,120,39784.0168402778,2008-12-02,00:24:15
40.009451,116.313557,0,127,39784.016875,2008-12-02,00:24:18
40.00945,116.313693,0,136,39784.0169097222,2008-12-02,00:24:21
40.009437,116.313804,0,147,39784.0169444444,2008-12-02,00:24:24
40.009437,116.313955,0,165,39784.0169907407,2008-12-02,00:24:28
40.009425,116.314086,0,176,39784.017025463,2008-12-02,00:24:31
40.009456,116.314212,0,188,39784.0170601852,2008-12-02,00:24:34
40.009484,116.314334,0,195,39784.0170949074,2008-12-02,00:24:37
40.009525,116.314438,0,200,39784.0171296296,2008-12-02,00:24:40
40.009535,116.314558,0,205,39784.0171643518,2008-12-02,00:24:43
40.009531,116.314712,0,212,39784.0171990741,2008-12-02,00:24:46
40.009527,116.314848,0,223,39784.0172337963,2008-12-02,00:24:49
40.009518,116.314993,0,228,39784.0172685185,2008-12-02,00:24:52
40.00951,116.315139,0,234,39784.0173032407,2008-12-02,00:24:55
40.009537,116.315292,0,234,39784.017337963,2008-12-02,00:24:58
40.00954,116.315458,0,238,39784.0173726852,2008-12-02,00:25:01
40.009535,116.315612,0,242,39784.0174074074,2008-12-02,00:25:04
40.009528,116.315765,0,247,39784.0174421296,2008-12-02,00:25:07
40.00951,116.315888,0,251,39784.0174768518,2008-12-02,00:25:10
40.009435,116.315967,0,254,39784.0175115741,2008-12-02,00:25:13
40.009358,116.316019,0,241,39784.0175462963,2008-12-02,00:25:16
40.009341,116.316134,0,208,39784.0175578704,2008-12-02,00:25:17
40.009277,116.316209,0,188,39784.0175810185,2008-12-02,00:25:19
40.009159,116.316248,0,169,39784.0176157407,2008-12-02,00:25:22
40.00903,116.316285,0,163,39784.017650463,2008-12-02,00:25:25
40.008941,116.316334,0,159,39784.0176736111,2008-12-02,00:25:27
40.008905,116.316455,0,165,39784.0177083333,2008-12-02,00:25:30
40.008943,116.316594,0,165,39784.0177430556,2008-12-02,00:25:33
40.008984,116.316728,0,161,39784.0177777778,2008-12-02,00:25:36
40.009014,116.316867,0,160,39784.0178125,2008-12-02,00:25:39
40.009025,116.317009,0,160,39784.0178472222,2008-12-02,00:25:42
40.009039,116.317149,0,159,39784.0178819444,2008-12-02,00:25:45
40.00905,116.31728,0,150,39784.0179166667,2008-12-02,00:25:48
40.00905,116.31741,0,145,39784.0179513889,2008-12-02,00:25:51
40.009036,116.317534,0,139,39784.0179861111,2008-12-02,00:25:54
40.009013,116.317647,0,129,39784.0180092593,2008-12-02,00:25:56
40.008919,116.317695,0,127,39784.0180555556,2008-12-02,00:26:00
40.008815,116.317706,0,128,39784.0181018518,2008-12-02,00:26:04
40.00872,116.317709,0,124,39784.0181365741,2008-12-02,00:26:07
40.008601,116.317714,0,117,39784.0181712963,2008-12-02,00:26:10
40.008497,116.317725,0,117,39784.0182060185,2008-12-02,00:26:13
40.008392,116.317714,0,118,39784.0182407407,2008-12-02,00:26:16
40.008279,116.317703,0,115,39784.018275463,2008-12-02,00:26:19
40.008169,116.317702,0,116,39784.0183101852,2008-12-02,00:26:22
40.00807,116.31771,0,115,39784.0183449074,2008-12-02,00:26:25
40.007966,116.31772,0,116,39784.0183796296,2008-12-02,00:26:28
40.007849,116.317721,0,116,39784.0184143518,2008-12-02,00:26:31
40.007738,116.317715,0,116,39784.0184490741,2008-12-02,00:26:34
40.007627,116.317703,0,121,39784.0184837963,2008-12-02,00:26:37
40.007501,116.317689,0,124,39784.0185185185,2008-12-02,00:26:40
40.007378,116.317683,0,126,39784.0185532407,2008-12-02,00:26:43
40.007265,116.317678,0,132,39784.018587963,2008-12-02,00:26:46
40.007159,116.317684,0,135,39784.0186226852,2008-12-02,00:26:49
40.007042,116.317686,0,138,39784.0186574074,2008-12-02,00:26:52
40.006943,116.317677,0,137,39784.0186805556,2008-12-02,00:26:54
40.006852,116.317673,0,140,39784.0187037037,2008-12-02,00:26:56
40.006727,116.317687,0,133,39784.0187384259,2008-12-02,00:26:59
40.006604,116.31769,0,130,39784.0187731481,2008-12-02,00:27:02
40.00648,116.317677,0,132,39784.0188078704,2008-12-02,00:27:05
40.006362,116.317677,0,124,39784.0188425926,2008-12-02,00:27:08
40.006249,116.31768,0,123,39784.0188773148,2008-12-02,00:27:11
40.006145,116.317688,0,125,39784.018912037,2008-12-02,00:27:14
40.00603,116.317688,0,127,39784.0189467593,2008-12-02,00:27:17
40.005924,116.317695,0,126,39784.0189814815,2008-12-02,00:27:20
40.005811,116.317703,0,126,39784.0190162037,2008-12-02,00:27:23
40.005701,116.317703,0,127,39784.0190509259,2008-12-02,00:27:26
40.005584,116.317706,0,127,39784.0190856481,2008-12-02,00:27:29
40.005481,116.317714,0,129,39784.0191203704,2008-12-02,00:27:32
40.005376,116.317714,0,131,39784.0191550926,2008-12-02,00:27:35
40.005264,116.31774,0,127,39784.0191898148,2008-12-02,00:27:38
40.005147,116.31776,0,120,39784.019224537,2008-12-02,00:27:41
40.005046,116.317768,0,119,39784.0192592593,2008-12-02,00:27:44
40.004945,116.317784,0,119,39784.0192939815,2008-12-02,00:27:47
40.004849,116.317799,0,115,39784.0193287037,2008-12-02,00:27:50
40.004766,116.317877,0,119,39784.019375,2008-12-02,00:27:54
40.004723,116.318026,0,112,39784.0194097222,2008-12-02,00:27:57
40.004697,116.318159,0,105,39784.0194444444,2008-12-02,00:28:00
40.004696,116.318295,0,108,39784.0194791667,2008-12-02,00:28:03
40.004713,116.318431,0,111,39784.0195138889,2008-12-02,00:28:06
40.004724,116.318579,0,112,39784.0195486111,2008-12-02,00:28:09
40.00473,116.318718,0,116,39784.0195833333,2008-12-02,00:28:12
40.004734,116.318859,0,117,39784.0196180556,2008-12-02,00:28:15
40.004738,116.318987,0,126,39784.0196527778,2008-12-02,00:28:18
40.004738,116.319129,0,131,39784.0196875,2008-12-02,00:28:21
40.004738,116.319263,0,138,39784.0197222222,2008-12-02,00:28:24
40.004744,116.319418,0,140,39784.0197569444,2008-12-02,00:28:27
40.004751,116.319574,0,138,39784.0197916667,2008-12-02,00:28:30
40.00476,116.31971,0,143,39784.0198263889,2008-12-02,00:28:33
40.004766,116.319848,0,147,39784.0198611111,2008-12-02,00:28:36
40.004774,116.319972,0,151,39784.0198958333,2008-12-02,00:28:39
40.00478,116.320102,0,151,39784.0199305556,2008-12-02,00:28:42
40.004789,116.320238,0,150,39784.0199652778,2008-12-02,00:28:45
40.0048,116.320377,0,147,39784.02,2008-12-02,00:28:48
40.004804,116.320519,0,146,39784.0200347222,2008-12-02,00:28:51
40.004814,116.320657,0,145,39784.0200694444,2008-12-02,00:28:54
40.004825,116.320799,0,144,39784.0201041667,2008-12-02,00:28:57
40.004837,116.320936,0,139,39784.0201388889,2008-12-02,00:29:00
40.004845,116.321072,0,139,39784.0201736111,2008-12-02,00:29:03
40.004851,116.321213,0,139,39784.0202083333,2008-12-02,00:29:06
40.004805,116.32134,0,132,39784.0202430556,2008-12-02,00:29:09
40.004688,116.321362,0,132,39784.0202893519,2008-12-02,00:29:13
40.004574,116.321386,0,130,39784.0203356481,2008-12-02,00:29:17
40.00448,116.321398,0,129,39784.0203703704,2008-12-02,00:29:20
40.004369,116.32141,0,129,39784.0204166667,2008-12-02,00:29:24
40.004272,116.32142,0,130,39784.0204513889,2008-12-02,00:29:27
40.004159,116.321448,0,131,39784.0204976852,2008-12-02,00:29:31
40.004067,116.321455,0,136,39784.0205324074,2008-12-02,00:29:34
40.003959,116.32147,0,143,39784.0205902778,2008-12-02,00:29:39
40.003849,116.321492,0,146,39784.0206365741,2008-12-02,00:29:43
40.00375,116.321493,0,140,39784.0206597222,2008-12-02,00:29:45
40.00364,116.321495,0,140,39784.0206944444,2008-12-02,00:29:48
40.003539,116.321513,0,142,39784.0207291667,2008-12-02,00:29:51
40.003427,116.321534,0,140,39784.0207638889,2008-12-02,00:29:54
40.003328,116.321541,0,135,39784.0207986111,2008-12-02,00:29:57
40.003226,116.32155,0,137,39784.0208333333,2008-12-02,00:30:00
40.003116,116.321543,0,135,39784.0208680556,2008-12-02,00:30:03
40.003006,116.321548,0,136,39784.0209027778,2008-12-02,00:30:06
40.002908,116.321559,0,135,39784.0209375,2008-12-02,00:30:09
40.002787,116.321556,0,136,39784.0209722222,2008-12-02,00:30:12
40.002673,116.321553,0,133,39784.0210069444,2008-12-02,00:30:15
40.002563,116.321565,0,132,39784.0210416667,2008-12-02,00:30:18
40.002452,116.321576,0,130,39784.0210763889,2008-12-02,00:30:21
40.002348,116.321593,0,133,39784.0211111111,2008-12-02,00:30:24
40.002241,116.321598,0,134,39784.0211458333,2008-12-02,00:30:27
40.002145,116.321604,0,143,39784.0211805556,2008-12-02,00:30:30
40.00204,116.321624,0,150,39784.0212268519,2008-12-02,00:30:34
40.001944,116.321638,0,154,39784.0212615741,2008-12-02,00:30:37
40.001838,116.32165,0,154,39784.0212962963,2008-12-02,00:30:40
40.001736,116.321668,0,155,39784.0213310185,2008-12-02,00:30:43
40.001625,116.321684,0,153,39784.0213657407,2008-12-02,00:30:46
40.001497,116.321702,0,149,39784.021400463,2008-12-02,00:30:49
40.001364,116.321716,0,150,39784.0214351852,2008-12-02,00:30:52
40.001256,116.321723,0,151,39784.0214699074,2008-12-02,00:30:55
40.001142,116.321728,0,151,39784.0215046296,2008-12-02,00:30:58
40.001032,116.321742,0,155,39784.0215393519,2008-12-02,00:31:01
40.000901,116.321754,0,153,39784.0215740741,2008-12-02,00:31:04
40.00078,116.321763,0,156,39784.0216087963,2008-12-02,00:31:07
40.000678,116.321771,0,155,39784.0216435185,2008-12-02,00:31:10
40.00056,116.321784,0,155,39784.0216782407,2008-12-02,00:31:13
40.000469,116.321793,0,158,39784.0217013889,2008-12-02,00:31:15
40.000345,116.321812,0,161,39784.0217361111,2008-12-02,00:31:18
40.000229,116.321818,0,165,39784.0217708333,2008-12-02,00:31:21
40.00012,116.32183,0,160,39784.0218055556,2008-12-02,00:31:24
40.000006,116.321855,0,161,39784.0218402778,2008-12-02,00:31:27
39.999887,116.321872,0,156,39784.021875,2008-12-02,00:31:30
39.999782,116.321912,0,152,39784.0219097222,2008-12-02,00:31:33
39.999702,116.322001,0,147,39784.0219444444,2008-12-02,00:31:36
39.999649,116.322116,0,146,39784.0219791667,2008-12-02,00:31:39
39.99963,116.322259,0,146,39784.0220138889,2008-12-02,00:31:42
39.999634,116.322388,0,149,39784.0220486111,2008-12-02,00:31:45
39.99964,116.322535,0,158,39784.0220949074,2008-12-02,00:31:49
39.999648,116.322669,0,161,39784.0221296296,2008-12-02,00:31:52
39.999653,116.322789,0,170,39784.0221643519,2008-12-02,00:31:55
39.999661,116.322925,0,173,39784.0221990741,2008-12-02,00:31:58
39.999659,116.323042,0,179,39784.0222337963,2008-12-02,00:32:01
39.999659,116.323189,0,190,39784.0222800926,2008-12-02,00:32:05
39.999663,116.323332,0,191,39784.0223148148,2008-12-02,00:32:08
39.999667,116.323466,0,192,39784.022349537,2008-12-02,00:32:11
39.999674,116.323614,0,195,39784.0223842593,2008-12-02,00:32:14
39.999668,116.323738,0,194,39784.0224074074,2008-12-02,00:32:16
39.999609,116.323883,0,180,39784.0224421296,2008-12-02,00:32:19
39.999525,116.323921,0,174,39784.0224768519,2008-12-02,00:32:22
39.99943,116.323931,0,179,39784.0225115741,2008-12-02,00:32:25
39.99933,116.323947,0,177,39784.0225462963,2008-12-02,00:32:28
39.999213,116.323978,0,166,39784.0225810185,2008-12-02,00:32:31
39.999097,116.323997,0,158,39784.0226157407,2008-12-02,00:32:34
39.998993,116.323998,0,156,39784.022650463,2008-12-02,00:32:37
39.998891,116.324004,0,151,39784.0226851852,2008-12-02,00:32:40
39.998787,116.324002,0,149,39784.0227199074,2008-12-02,00:32:43
39.998678,116.324005,0,148,39784.0227546296,2008-12-02,00:32:46
39.998571,116.32401,0,147,39784.0227893519,2008-12-02,00:32:49
39.99845,116.32401,0,151,39784.0228240741,2008-12-02,00:32:52
39.998333,116.324011,0,158,39784.0228587963,2008-12-02,00:32:55
39.998216,116.324012,0,162,39784.0228935185,2008-12-02,00:32:58
39.998113,116.324017,0,166,39784.0229282407,2008-12-02,00:33:01
39.998014,116.324029,0,170,39784.022962963,2008-12-02,00:33:04
39.997921,116.32404,0,177,39784.0229976852,2008-12-02,00:33:07
39.997816,116.324092,0,173,39784.0230324074,2008-12-02,00:33:10
39.997732,116.324179,0,166,39784.0230671296,2008-12-02,00:33:13
39.997728,116.324312,0,163,39784.0231018519,2008-12-02,00:33:16
39.997749,116.324444,0,165,39784.0231365741,2008-12-02,00:33:19
39.997754,116.324575,0,168,39784.0231712963,2008-12-02,00:33:22
39.997756,116.324721,0,168,39784.0232060185,2008-12-02,00:33:25
39.997742,116.324865,0,169,39784.0232407407,2008-12-02,00:33:28
39.997734,116.32501,0,171,39784.023275463,2008-12-02,00:33:31
39.997738,116.325163,0,172,39784.0233101852,2008-12-02,00:33:34
39.997753,116.325302,0,175,39784.0233449074,2008-12-02,00:33:37
39.997756,116.325439,0,176,39784.0233796296,2008-12-02,00:33:40
39.997681,116.325535,0,176,39784.0234259259,2008-12-02,00:33:44
39.997579,116.325544,0,179,39784.0234606481,2008-12-02,00:33:47
39.997474,116.32557,0,182,39784.0235069444,2008-12-02,00:33:51
39.99739,116.325621,0,191,39784.0235416667,2008-12-02,00:33:54
39.997378,116.325699,0,187,39784.023599537,2008-12-02,00:33:59
39.997395,116.325845,0,202,39784.0236574074,2008-12-02,00:34:04
39.997408,116.325962,0,219,39784.0237037037,2008-12-02,00:34:08
39.997393,116.326081,0,230,39784.0237384259,2008-12-02,00:34:11
39.997306,116.326157,0,237,39784.0237847222,2008-12-02,00:34:15
39.9972,116.326181,0,249,39784.0238310185,2008-12-02,00:34:19
39.997075,116.326249,0,230,39784.0238773148,2008-12-02,00:34:23
39.996974,116.326298,0,211,39784.023912037,2008-12-02,00:34:26
39.996848,116.326321,0,204,39784.0239467593,2008-12-02,00:34:29
39.996744,116.326338,0,195,39784.0239699074,2008-12-02,00:34:31
39.996613,116.326332,0,184,39784.0239930556,2008-12-02,00:34:33
39.996503,116.326331,0,181,39784.0240162037,2008-12-02,00:34:35
39.996376,116.326344,0,183,39784.0240509259,2008-12-02,00:34:38
39.996266,116.326351,0,182,39784.0240856481,2008-12-02,00:34:41
39.996162,116.326362,0,177,39784.0241203704,2008-12-02,00:34:44
39.996046,116.326419,0,174,39784.0241550926,2008-12-02,00:34:47
39.995928,116.326444,0,172,39784.0241898148,2008-12-02,00:34:50
39.995812,116.32643,0,177,39784.024224537,2008-12-02,00:34:53
39.995698,116.326428,0,178,39784.0242592593,2008-12-02,00:34:56
39.995609,116.326426,0,172,39784.0242824074,2008-12-02,00:34:58
39.995516,116.326418,0,182,39784.0243055556,2008-12-02,00:35:00
39.995397,116.326418,0,192,39784.0243402778,2008-12-02,00:35:03
39.995275,116.326431,0,196,39784.024375,2008-12-02,00:35:06
39.995171,116.326438,0,198,39784.0244212963,2008-12-02,00:35:10
39.995085,116.326457,0,189,39784.0244560185,2008-12-02,00:35:13
39.994994,116.326472,0,184,39784.0244907407,2008-12-02,00:35:16
39.994886,116.326455,0,180,39784.024525463,2008-12-02,00:35:19
39.994776,116.326439,0,175,39784.0245601852,2008-12-02,00:35:22
39.994663,116.326444,0,169,39784.0245949074,2008-12-02,00:35:25
39.994561,116.32646,0,169,39784.0246296296,2008-12-02,00:35:28
39.994452,116.326453,0,173,39784.0246643518,2008-12-02,00:35:31
39.994348,116.326456,0,175,39784.0246990741,2008-12-02,00:35:34
39.994216,116.326445,0,174,39784.0247337963,2008-12-02,00:35:37
39.994095,116.326442,0,170,39784.0247685185,2008-12-02,00:35:40
39.993977,116.326454,0,165,39784.0248032407,2008-12-02,00:35:43
39.993872,116.326432,0,159,39784.024837963,2008-12-02,00:35:46
39.993774,116.32641,0,155,39784.0248726852,2008-12-02,00:35:49
39.993659,116.326399,0,151,39784.0249074074,2008-12-02,00:35:52
39.993542,116.326409,0,150,39784.0249421296,2008-12-02,00:35:55
39.993418,116.326433,0,149,39784.0249768518,2008-12-02,00:35:58
39.993298,116.326437,0,148,39784.0250115741,2008-12-02,00:36:01
39.993178,116.326452,0,149,39784.0250462963,2008-12-02,00:36:04
39.993063,116.32646,0,147,39784.0250810185,2008-12-02,00:36:07
39.992939,116.326457,0,150,39784.0251157407,2008-12-02,00:36:10
39.99284,116.326464,0,150,39784.025150463,2008-12-02,00:36:13
39.992733,116.326473,0,151,39784.0251851852,2008-12-02,00:36:16
39.992603,116.32646,0,163,39784.0252314815,2008-12-02,00:36:20
39.992449,116.326448,0,171,39784.0252662037,2008-12-02,00:36:23
39.992357,116.32643,0,183,39784.0252893518,2008-12-02,00:36:25
39.992432,116.326335,0,181,39784.0253009259,2008-12-02,00:36:26
39.992336,116.326367,0,179,39784.0253125,2008-12-02,00:36:27
39.992212,116.326417,0,178,39784.0253356481,2008-12-02,00:36:29
39.992088,116.326432,0,176,39784.0253587963,2008-12-02,00:36:31
39.99197,116.326456,0,173,39784.0253819444,2008-12-02,00:36:33
39.991845,116.326471,0,171,39784.0254050926,2008-12-02,00:36:35
39.991742,116.32648,0,170,39784.0254282407,2008-12-02,00:36:37
39.991626,116.326481,0,166,39784.025462963,2008-12-02,00:36:40
39.991499,116.326484,0,161,39784.0254976852,2008-12-02,00:36:43
39.991392,116.326485,0,157,39784.0255324074,2008-12-02,00:36:46
39.991282,116.326496,0,153,39784.0255671296,2008-12-02,00:36:49
39.991185,116.326508,0,158,39784.0255902778,2008-12-02,00:36:51
39.991063,116.326527,0,152,39784.025625,2008-12-02,00:36:54
39.990934,116.326532,0,150,39784.0256597222,2008-12-02,00:36:57
39.990807,116.326549,0,153,39784.0256944444,2008-12-02,00:37:00
39.990681,116.326564,0,158,39784.0257291667,2008-12-02,00:37:03
39.990588,116.326565,0,161,39784.0257523148,2008-12-02,00:37:05
39.990472,116.32659,0,173,39784.025787037,2008-12-02,00:37:08
39.990366,116.326567,0,174,39784.0258101852,2008-12-02,00:37:10
39.99025,116.326578,0,182,39784.0258449074,2008-12-02,00:37:13
39.99015,116.326588,0,186,39784.0258796296,2008-12-02,00:37:16
39.99004,116.326629,0,176,39784.0259143518,2008-12-02,00:37:19
39.989918,116.326649,0,175,39784.0259490741,2008-12-02,00:37:22
39.989792,116.326641,0,173,39784.0259837963,2008-12-02,00:37:25
39.989666,116.326647,0,172,39784.0260185185,2008-12-02,00:37:28
39.989544,116.326657,0,174,39784.0260532407,2008-12-02,00:37:31
39.989426,116.326662,0,170,39784.026087963,2008-12-02,00:37:34
39.989304,116.326674,0,165,39784.0261226852,2008-12-02,00:37:37
39.989211,116.326668,0,162,39784.0261458333,2008-12-02,00:37:39
39.989119,116.326661,0,158,39784.0261689815,2008-12-02,00:37:41
39.989024,116.326667,0,157,39784.0261921296,2008-12-02,00:37:43
39.98889,116.32668,0,153,39784.0262268518,2008-12-02,00:37:46
39.98876,116.326682,0,151,39784.0262615741,2008-12-02,00:37:49
39.988628,116.326681,0,152,39784.0262962963,2008-12-02,00:37:52
39.988501,116.326691,0,150,39784.0263310185,2008-12-02,00:37:55
39.988373,116.326691,0,148,39784.0263657407,2008-12-02,00:37:58
39.988259,116.326694,0,146,39784.026400463,2008-12-02,00:38:01
39.988157,116.3267,0,144,39784.0264467593,2008-12-02,00:38:05
39.988062,116.326703,0,142,39784.0264814815,2008-12-02,00:38:08
39.987959,116.326696,0,144,39784.0265162037,2008-12-02,00:38:11
39.987858,116.326702,0,143,39784.0265509259,2008-12-02,00:38:14
39.987744,116.326713,0,145,39784.0265856481,2008-12-02,00:38:17
39.987643,116.326737,0,148,39784.0266203704,2008-12-02,00:38:20
39.987531,116.326751,0,148,39784.0266550926,2008-12-02,00:38:23
39.987419,116.32676,0,152,39784.0266898148,2008-12-02,00:38:26
39.987296,116.326772,0,151,39784.026724537,2008-12-02,00:38:29
39.987184,116.326781,0,152,39784.0267592593,2008-12-02,00:38:32
39.987066,116.326777,0,152,39784.0267939815,2008-12-02,00:38:35
39.986947,116.326776,0,152,39784.0268287037,2008-12-02,00:38:38
39.986848,116.326755,0,156,39784.0268634259,2008-12-02,00:38:41
39.986749,116.326745,0,161,39784.0268981481,2008-12-02,00:38:44
39.986657,116.326756,0,162,39784.0269328704,2008-12-02,00:38:47
39.986558,116.326774,0,174,39784.0269791667,2008-12-02,00:38:51
39.986447,116.326785,0,188,39784.027025463,2008-12-02,00:38:55
39.986314,116.326775,0,192,39784.0270601852,2008-12-02,00:38:58
39.986212,116.326794,0,189,39784.0270949074,2008-12-02,00:39:01
39.986091,116.326815,0,184,39784.0271296296,2008-12-02,00:39:04
39.985962,116.326829,0,181,39784.0271643519,2008-12-02,00:39:07
39.985834,116.326828,0,179,39784.0271990741,2008-12-02,00:39:10
39.98571,116.326824,0,180,39784.0272337963,2008-12-02,00:39:13
39.985593,116.326828,0,179,39784.0272685185,2008-12-02,00:39:16
39.985467,116.326847,0,173,39784.0273032407,2008-12-02,00:39:19
39.985377,116.326858,0,171,39784.0273263889,2008-12-02,00:39:21
39.985269,116.326856,0,166,39784.027349537,2008-12-02,00:39:23
39.985159,116.326867,0,164,39784.0273842593,2008-12-02,00:39:26
39.985063,116.32686,0,162,39784.0274074074,2008-12-02,00:39:28
39.984937,116.326842,0,161,39784.0274421296,2008-12-02,00:39:31
39.98483,116.326836,0,158,39784.0274768519,2008-12-02,00:39:34
39.984727,116.326842,0,158,39784.0275115741,2008-12-02,00:39:37
39.984628,116.326854,0,155,39784.0275462963,2008-12-02,00:39:40
39.98453,116.32687,0,151,39784.0275810185,2008-12-02,00:39:43
39.984438,116.326886,0,149,39784.0276157407,2008-12-02,00:39:46
39.984344,116.326894,0,147,39784.027662037,2008-12-02,00:39:50
39.984229,116.32687,0,146,39784.0277083333,2008-12-02,00:39:54
39.984128,116.326861,0,145,39784.0277430556,2008-12-02,00:39:57
39.984018,116.326869,0,145,39784.0277777778,2008-12-02,00:40:00
39.983912,116.326874,0,144,39784.0278125,2008-12-02,00:40:03
39.983796,116.32687,0,144,39784.0278472222,2008-12-02,00:40:06
39.983676,116.32687,0,143,39784.0278819444,2008-12-02,00:40:09
39.983566,116.326875,0,146,39784.0279166667,2008-12-02,00:40:12
39.983453,116.326896,0,152,39784.0279513889,2008-12-02,00:40:15
39.983363,116.326909,0,154,39784.027974537,2008-12-02,00:40:17
39.983239,116.326913,0,148,39784.0280092593,2008-12-02,00:40:20
39.983126,116.326933,0,150,39784.0280439815,2008-12-02,00:40:23
39.983027,116.326949,0,156,39784.0280787037,2008-12-02,00:40:26
39.98291,116.326957,0,161,39784.0281134259,2008-12-02,00:40:29
39.982784,116.326977,0,156,39784.0281481481,2008-12-02,00:40:32
39.982659,116.326987,0,152,39784.0281828704,2008-12-02,00:40:35
39.98253,116.326997,0,152,39784.0282175926,2008-12-02,00:40:38
39.982412,116.326999,0,154,39784.0282523148,2008-12-02,00:40:41
39.982301,116.327003,0,151,39784.028287037,2008-12-02,00:40:44
39.982179,116.327004,0,151,39784.0283217593,2008-12-02,00:40:47
39.98207,116.327019,0,155,39784.0283564815,2008-12-02,00:40:50
39.981955,116.32703,0,155,39784.0283912037,2008-12-02,00:40:53
39.981846,116.327031,0,157,39784.0284259259,2008-12-02,00:40:56
39.98174,116.327036,0,159,39784.0284606481,2008-12-02,00:40:59
39.98162,116.327054,0,157,39784.0284953704,2008-12-02,00:41:02
39.981487,116.327057,0,158,39784.0285300926,2008-12-02,00:41:05
39.981359,116.327067,0,158,39784.0285648148,2008-12-02,00:41:08
39.98123,116.327072,0,156,39784.028599537,2008-12-02,00:41:11
39.981106,116.327066,0,155,39784.0286342593,2008-12-02,00:41:14
39.980986,116.327064,0,156,39784.0286689815,2008-12-02,00:41:17
39.980894,116.327073,0,154,39784.0286921296,2008-12-02,00:41:19
39.980767,116.327076,0,148,39784.0287268519,2008-12-02,00:41:22
39.980638,116.327076,0,145,39784.0287615741,2008-12-02,00:41:25
39.980517,116.327093,0,144,39784.0287962963,2008-12-02,00:41:28
39.980392,116.327091,0,146,39784.0288310185,2008-12-02,00:41:31
39.98027,116.327093,0,145,39784.0288657407,2008-12-02,00:41:34
39.980148,116.327101,0,144,39784.028900463,2008-12-02,00:41:37
39.980029,116.327107,0,145,39784.0289351852,2008-12-02,00:41:40
39.979916,116.327111,0,144,39784.0289699074,2008-12-02,00:41:43
39.979825,116.327109,0,145,39784.0290046296,2008-12-02,00:41:46
39.979763,116.327143,0,146,39784.0290625,2008-12-02,00:41:51
39.979666,116.327152,0,147,39784.0291087963,2008-12-02,00:41:55
39.979561,116.327158,0,149,39784.0291550926,2008-12-02,00:41:59
39.979456,116.327148,0,152,39784.0291898148,2008-12-02,00:42:02
39.97936,116.327156,0,153,39784.029212963,2008-12-02,00:42:04
39.979253,116.327164,0,151,39784.0292476852,2008-12-02,00:42:07
39.979148,116.327162,0,152,39784.0292824074,2008-12-02,00:42:10
39.979018,116.327161,0,149,39784.0293171296,2008-12-02,00:42:13
39.978893,116.327175,0,147,39784.0293518519,2008-12-02,00:42:16
39.978774,116.32719,0,148,39784.0293865741,2008-12-02,00:42:19
39.978667,116.32719,0,147,39784.0294212963,2008-12-02,00:42:22
39.978558,116.32718,0,151,39784.0294560185,2008-12-02,00:42:25
39.978446,116.327158,0,155,39784.0294907407,2008-12-02,00:42:28
39.978338,116.32715,0,154,39784.029525463,2008-12-02,00:42:31
39.978241,116.327135,0,154,39784.0295601852,2008-12-02,00:42:34
39.978147,116.327139,0,152,39784.0296064815,2008-12-02,00:42:38
39.978037,116.327155,0,150,39784.0296643519,2008-12-02,00:42:43
39.977987,116.327139,0,164,39784.0297222222,2008-12-02,00:42:48
39.977987,116.327139,0,164,39784.0297569444,2008-12-02,00:42:51
39.977987,116.327131,0,173,39784.0297800926,2008-12-02,00:42:53
39.977999,116.327128,0,175,39784.029837963,2008-12-02,00:42:58
39.977999,116.327128,0,175,39784.0298726852,2008-12-02,00:43:01
39.978001,116.32712,0,178,39784.0298958333,2008-12-02,00:43:03
39.977992,116.327121,0,180,39784.0299537037,2008-12-02,00:43:08
39.978004,116.327099,0,181,39784.0300115741,2008-12-02,00:43:13
39.978023,116.327078,0,182,39784.0300694444,2008-12-02,00:43:18
39.978039,116.327067,0,184,39784.0301273148,2008-12-02,00:43:23
39.978045,116.327067,0,185,39784.0301851852,2008-12-02,00:43:28
39.978051,116.327068,0,186,39784.0302430556,2008-12-02,00:43:33
39.978044,116.327069,0,186,39784.0303009259,2008-12-02,00:43:38
39.978044,116.327069,0,186,39784.0303356481,2008-12-02,00:43:41
39.978037,116.327071,0,186,39784.0303587963,2008-12-02,00:43:43
