# Supplementary material for: A location privacy protection method based on blockchain and threshold cryptography
Source: PLoS One. 2025 Jun 4;20(6):e0324551. doi: 10.1371/journal.pone.0324551 (PMC12136415; doi:10.1371/journal.pone.0324551)
Supplement: S1 File — (ZIP) [file pone.0324551.s001.zip › Data/001/Trajectory/20081202145929.plt]

Geolife trajectory
WGS 84
Altitude is in Feet
Reserved 3
0,2,255,My Track,0,0,2,8421376
0
39.979743,116.326961,0,492,39784.6246412037,2008-12-02,14:59:29
39.979854,116.327001,0,492,39784.6246527778,2008-12-02,14:59:30
39.979976,116.327002,0,500,39784.6246990741,2008-12-02,14:59:34
39.980067,116.32701,0,504,39784.6247222222,2008-12-02,14:59:36
39.98016,116.326971,0,509,39784.6247569444,2008-12-02,14:59:39
39.980257,116.326946,0,516,39784.6247916667,2008-12-02,14:59:42
39.98036,116.326941,0,523,39784.6248263889,2008-12-02,14:59:45
39.980473,116.326923,0,532,39784.6248611111,2008-12-02,14:59:48
39.980578,116.326922,0,539,39784.6248958333,2008-12-02,14:59:51
39.980681,116.326932,0,547,39784.6249305556,2008-12-02,14:59:54
39.980782,116.32692,0,555,39784.6249652778,2008-12-02,14:59:57
39.980976,116.326917,0,501,39784.6249884259,2008-12-02,14:59:59
39.981082,116.326923,0,504,39784.6250231481,2008-12-02,15:00:02
39.981191,116.326952,0,507,39784.6250578704,2008-12-02,15:00:05
39.981312,116.326981,0,511,39784.6250925926,2008-12-02,15:00:08
39.981436,116.326914,0,517,39784.6251273148,2008-12-02,15:00:11
39.981554,116.326937,0,520,39784.625162037,2008-12-02,15:00:14
39.981642,116.32691,0,524,39784.6251851852,2008-12-02,15:00:16
39.981767,116.326888,0,527,39784.6252199074,2008-12-02,15:00:19
39.981888,116.326894,0,532,39784.6252546296,2008-12-02,15:00:22
39.982012,116.326868,0,536,39784.6252893518,2008-12-02,15:00:25
39.982131,116.326876,0,540,39784.6253240741,2008-12-02,15:00:28
39.982247,116.326853,0,544,39784.6253587963,2008-12-02,15:00:31
39.982368,116.326862,0,549,39784.6253935185,2008-12-02,15:00:34
39.982489,116.326847,0,554,39784.6254282407,2008-12-02,15:00:37
39.982609,116.326828,0,559,39784.625462963,2008-12-02,15:00:40
39.98272,116.326804,0,564,39784.6254976852,2008-12-02,15:00:43
39.982838,116.32679,0,570,39784.6255324074,2008-12-02,15:00:46
39.98296,116.326791,0,575,39784.6255671296,2008-12-02,15:00:49
39.983098,116.326804,0,580,39784.6256018518,2008-12-02,15:00:52
39.98321,116.326776,0,587,39784.625625,2008-12-02,15:00:54
39.983303,116.326768,0,595,39784.6256712963,2008-12-02,15:00:58
39.98336,116.32675,0,605,39784.6257291667,2008-12-02,15:01:03
39.983426,116.326753,0,572,39784.6257407407,2008-12-02,15:01:04
39.983453,116.326749,0,548,39784.6257986111,2008-12-02,15:01:09
39.983453,116.326749,0,548,39784.6258333333,2008-12-02,15:01:12
39.983449,116.326751,0,544,39784.6258564815,2008-12-02,15:01:14
39.983484,116.326762,0,541,39784.6259143518,2008-12-02,15:01:19
39.983599,116.326738,0,536,39784.6259606481,2008-12-02,15:01:23
39.983699,116.326753,0,536,39784.6260069444,2008-12-02,15:01:27
39.983791,116.32676,0,536,39784.6260416667,2008-12-02,15:01:30
39.983882,116.326757,0,537,39784.6260763889,2008-12-02,15:01:33
39.984011,116.326769,0,538,39784.6261226852,2008-12-02,15:01:37
39.984112,116.326765,0,540,39784.6261574074,2008-12-02,15:01:40
39.984214,116.326754,0,542,39784.6261921296,2008-12-02,15:01:43
39.984315,116.326763,0,544,39784.6262268518,2008-12-02,15:01:46
39.984417,116.326746,0,547,39784.6262615741,2008-12-02,15:01:49
39.984521,116.326731,0,549,39784.6262962963,2008-12-02,15:01:52
39.984623,116.326726,0,552,39784.6263310185,2008-12-02,15:01:55
39.984728,116.326729,0,555,39784.6263657407,2008-12-02,15:01:58
39.984831,116.326747,0,557,39784.626400463,2008-12-02,15:02:01
39.984936,116.326697,0,562,39784.6264351852,2008-12-02,15:02:04
39.985051,116.326792,0,563,39784.6264699074,2008-12-02,15:02:07
39.985152,116.326811,0,566,39784.6265046296,2008-12-02,15:02:10
39.985254,116.32676,0,570,39784.6265393518,2008-12-02,15:02:13
39.985355,116.326683,0,575,39784.6265740741,2008-12-02,15:02:16
39.985458,116.326668,0,578,39784.6266087963,2008-12-02,15:02:19
39.985568,116.326675,0,581,39784.6266435185,2008-12-02,15:02:22
39.985686,116.326674,0,585,39784.6266782407,2008-12-02,15:02:25
39.985805,116.326681,0,589,39784.626712963,2008-12-02,15:02:28
39.985921,116.326674,0,593,39784.6267476852,2008-12-02,15:02:31
39.98603,116.32666,0,598,39784.6267824074,2008-12-02,15:02:34
39.986148,116.32666,0,603,39784.6268171296,2008-12-02,15:02:37
39.986266,116.326666,0,606,39784.6268518518,2008-12-02,15:02:40
39.986379,116.326648,0,611,39784.6268865741,2008-12-02,15:02:43
39.986497,116.326641,0,617,39784.6269212963,2008-12-02,15:02:46
39.986606,116.326639,0,621,39784.6269560185,2008-12-02,15:02:49
39.986716,116.326627,0,626,39784.6269907407,2008-12-02,15:02:52
39.986834,116.326629,0,631,39784.627025463,2008-12-02,15:02:55
39.986957,116.326633,0,638,39784.6270601852,2008-12-02,15:02:58
39.987059,116.326627,0,643,39784.6270949074,2008-12-02,15:03:01
39.987161,116.326641,0,648,39784.6271296296,2008-12-02,15:03:04
39.987257,116.326649,0,652,39784.6271643518,2008-12-02,15:03:07
39.987358,116.326665,0,658,39784.6271990741,2008-12-02,15:03:10
39.987449,116.326674,0,664,39784.6272337963,2008-12-02,15:03:13
39.987547,116.32664,0,670,39784.6272685185,2008-12-02,15:03:16
39.987641,116.326626,0,677,39784.6273032407,2008-12-02,15:03:19
39.987721,116.326581,0,685,39784.627349537,2008-12-02,15:03:23
39.987834,116.326575,0,693,39784.6273958333,2008-12-02,15:03:27
39.987928,116.326573,0,701,39784.6274305556,2008-12-02,15:03:30
39.988017,116.326559,0,706,39784.6274652778,2008-12-02,15:03:33
39.98811,116.326561,0,711,39784.6275,2008-12-02,15:03:36
39.988228,116.326551,0,720,39784.6275462963,2008-12-02,15:03:40
39.988319,116.32655,0,726,39784.6275810185,2008-12-02,15:03:43
39.988444,116.326565,0,730,39784.6276157407,2008-12-02,15:03:46
39.988563,116.326578,0,738,39784.627650463,2008-12-02,15:03:49
39.988672,116.326604,0,745,39784.6276851852,2008-12-02,15:03:52
39.988788,116.326603,0,753,39784.6277199074,2008-12-02,15:03:55
39.988864,116.326514,0,763,39784.6277430556,2008-12-02,15:03:57
39.988973,116.326539,0,769,39784.6277777778,2008-12-02,15:04:00
39.989088,116.326543,0,779,39784.6278125,2008-12-02,15:04:03
39.989191,116.326547,0,789,39784.6278472222,2008-12-02,15:04:06
39.989308,116.326576,0,799,39784.6278935185,2008-12-02,15:04:10
39.989414,116.32659,0,812,39784.6279282407,2008-12-02,15:04:13
39.989505,116.326591,0,825,39784.627962963,2008-12-02,15:04:16
39.989614,116.326626,0,840,39784.6280092593,2008-12-02,15:04:20
39.989696,116.3266,0,852,39784.6280439815,2008-12-02,15:04:23
39.989752,116.326517,0,869,39784.6280787037,2008-12-02,15:04:26
39.989895,116.326489,0,821,39784.6280902778,2008-12-02,15:04:27
39.98999,116.326496,0,828,39784.628125,2008-12-02,15:04:30
39.990079,116.326536,0,839,39784.6281712963,2008-12-02,15:04:34
39.990182,116.326558,0,852,39784.6282175926,2008-12-02,15:04:38
39.990299,116.326551,0,850,39784.6282407407,2008-12-02,15:04:40
39.990418,116.326525,0,851,39784.6282638889,2008-12-02,15:04:42
39.99054,116.326514,0,859,39784.6282986111,2008-12-02,15:04:45
39.990644,116.326495,0,874,39784.6283333333,2008-12-02,15:04:48
39.990737,116.326502,0,886,39784.6283680556,2008-12-02,15:04:51
39.990824,116.326487,0,902,39784.6284027778,2008-12-02,15:04:54
39.990969,116.326522,0,912,39784.6284375,2008-12-02,15:04:57
39.991073,116.326578,0,923,39784.6284722222,2008-12-02,15:05:00
39.99116,116.326611,0,931,39784.6284953704,2008-12-02,15:05:02
39.991239,116.326528,0,946,39784.6285300926,2008-12-02,15:05:05
39.991318,116.326461,0,957,39784.6285532407,2008-12-02,15:05:07
39.991408,116.326458,0,970,39784.628587963,2008-12-02,15:05:10
39.991536,116.326438,0,985,39784.6286342593,2008-12-02,15:05:14
39.991644,116.326428,0,996,39784.6286689815,2008-12-02,15:05:17
39.991731,116.326439,0,1009,39784.6287037037,2008-12-02,15:05:20
39.99186,116.326501,0,1007,39784.62875,2008-12-02,15:05:24
39.991958,116.326525,0,1009,39784.6287731482,2008-12-02,15:05:26
39.992216,116.326502,0,1019,39784.6287847222,2008-12-02,15:05:27
39.995361,116.32649,0,181,39784.6291666667,2008-12-02,15:06:00
39.995459,116.326493,0,179,39784.6292013889,2008-12-02,15:06:03
39.995586,116.326485,0,175,39784.6292476852,2008-12-02,15:06:07
39.995785,116.32646,0,145,39784.6292824074,2008-12-02,15:06:10
39.995905,116.326444,0,130,39784.6293055556,2008-12-02,15:06:12
39.996031,116.326421,0,126,39784.6293402778,2008-12-02,15:06:15
39.996142,116.326401,0,133,39784.629375,2008-12-02,15:06:18
39.996271,116.326364,0,131,39784.6294097222,2008-12-02,15:06:21
39.996358,116.326341,0,137,39784.6294328704,2008-12-02,15:06:23
39.996478,116.326322,0,138,39784.6294791667,2008-12-02,15:06:27
39.996602,116.326342,0,145,39784.629525463,2008-12-02,15:06:31
39.996728,116.32634,0,158,39784.6295717593,2008-12-02,15:06:35
39.996815,116.32636,0,168,39784.6296064815,2008-12-02,15:06:38
39.99692,116.326369,0,185,39784.6296412037,2008-12-02,15:06:41
39.997008,116.326368,0,192,39784.6296643519,2008-12-02,15:06:43
39.997123,116.326353,0,192,39784.6296875,2008-12-02,15:06:45
39.997234,116.326366,0,203,39784.6297222222,2008-12-02,15:06:48
39.997352,116.326343,0,204,39784.6297453704,2008-12-02,15:06:50
39.997517,116.326319,0,194,39784.6297569444,2008-12-02,15:06:51
39.997631,116.3263,0,188,39784.6297685185,2008-12-02,15:06:52
39.997737,116.326277,0,181,39784.6297916667,2008-12-02,15:06:54
39.997857,116.326277,0,173,39784.6298263889,2008-12-02,15:06:57
39.997951,116.326281,0,166,39784.6298611111,2008-12-02,15:07:00
39.998075,116.326282,0,175,39784.6299074074,2008-12-02,15:07:04
39.998184,116.326289,0,177,39784.6299421296,2008-12-02,15:07:07
39.998289,116.326284,0,180,39784.6299768519,2008-12-02,15:07:10
39.998452,116.326227,0,150,39784.6299884259,2008-12-02,15:07:11
39.998575,116.326184,0,143,39784.6300115741,2008-12-02,15:07:13
39.998686,116.326196,0,142,39784.6300462963,2008-12-02,15:07:16
39.998784,116.326199,0,135,39784.6300694444,2008-12-02,15:07:18
39.998893,116.32619,0,127,39784.6300925926,2008-12-02,15:07:20
39.999002,116.326167,0,126,39784.6301157407,2008-12-02,15:07:22
39.999134,116.326111,0,127,39784.630150463,2008-12-02,15:07:25
39.999216,116.325982,0,132,39784.6301851852,2008-12-02,15:07:28
39.999302,116.325857,0,139,39784.6302199074,2008-12-02,15:07:31
39.999376,116.32578,0,140,39784.6302430556,2008-12-02,15:07:33
39.99949,116.32574,0,134,39784.6302662037,2008-12-02,15:07:35
39.999594,116.325695,0,132,39784.6302893519,2008-12-02,15:07:37
39.999683,116.325667,0,132,39784.6303125,2008-12-02,15:07:39
39.999787,116.325578,0,133,39784.6303472222,2008-12-02,15:07:42
39.99981,116.325432,0,136,39784.6303819444,2008-12-02,15:07:45
39.999808,116.325273,0,144,39784.6304166667,2008-12-02,15:07:48
39.999797,116.325122,0,148,39784.6304513889,2008-12-02,15:07:51
39.999796,116.324971,0,153,39784.6304861111,2008-12-02,15:07:54
39.999795,116.324836,0,157,39784.6305092593,2008-12-02,15:07:56
39.999793,116.324668,0,163,39784.6305439815,2008-12-02,15:07:59
39.999742,116.324593,0,173,39784.6306018519,2008-12-02,15:08:04
39.999768,116.324561,0,179,39784.6306597222,2008-12-02,15:08:09
39.999771,116.324539,0,182,39784.6307175926,2008-12-02,15:08:14
39.999777,116.324511,0,184,39784.630775463,2008-12-02,15:08:19
39.999777,116.324511,0,184,39784.6308101852,2008-12-02,15:08:22
39.999779,116.32451,0,186,39784.6308333333,2008-12-02,15:08:24
39.99978,116.324494,0,187,39784.6308912037,2008-12-02,15:08:29
39.999793,116.324457,0,189,39784.6309490741,2008-12-02,15:08:34
39.99979,116.324424,0,185,39784.6310069444,2008-12-02,15:08:39
39.999776,116.3243,0,186,39784.6310532407,2008-12-02,15:08:43
39.999769,116.324173,0,186,39784.631087963,2008-12-02,15:08:46
39.999744,116.324043,0,182,39784.6311226852,2008-12-02,15:08:49
39.999727,116.3239,0,183,39784.6311574074,2008-12-02,15:08:52
39.999717,116.323736,0,184,39784.6311921296,2008-12-02,15:08:55
39.999695,116.323608,0,187,39784.6312268519,2008-12-02,15:08:58
39.999682,116.323484,0,191,39784.6312615741,2008-12-02,15:09:01
39.99973,116.323268,0,184,39784.6312847222,2008-12-02,15:09:03
39.999721,116.323149,0,184,39784.6313078704,2008-12-02,15:09:05
39.999721,116.322977,0,186,39784.6313425926,2008-12-02,15:09:08
39.999708,116.322804,0,188,39784.6313773148,2008-12-02,15:09:11
39.999696,116.322675,0,188,39784.631400463,2008-12-02,15:09:13
39.999689,116.322501,0,189,39784.6314351852,2008-12-02,15:09:16
39.999697,116.322312,0,194,39784.6314699074,2008-12-02,15:09:19
39.999712,116.322195,0,195,39784.6314930556,2008-12-02,15:09:21
39.999734,116.32208,0,194,39784.6315162037,2008-12-02,15:09:23
39.999827,116.321963,0,195,39784.6315509259,2008-12-02,15:09:26
39.999935,116.321939,0,199,39784.6315856481,2008-12-02,15:09:29
40.000069,116.321894,0,199,39784.6316203704,2008-12-02,15:09:32
40.000144,116.321837,0,189,39784.6316319444,2008-12-02,15:09:33
40.000281,116.321833,0,190,39784.6316666667,2008-12-02,15:09:36
40.000394,116.321802,0,180,39784.6316898148,2008-12-02,15:09:38
40.000516,116.321806,0,181,39784.631724537,2008-12-02,15:09:41
40.000641,116.321779,0,181,39784.6317592593,2008-12-02,15:09:44
40.000737,116.321747,0,176,39784.6317824074,2008-12-02,15:09:46
40.000853,116.321774,0,169,39784.6318055556,2008-12-02,15:09:48
40.000989,116.321771,0,169,39784.6318402778,2008-12-02,15:09:51
40.001081,116.321762,0,168,39784.6318634259,2008-12-02,15:09:53
40.00118,116.32173,0,161,39784.6318865741,2008-12-02,15:09:55
40.00129,116.32172,0,151,39784.6319097222,2008-12-02,15:09:57
40.00142,116.321696,0,153,39784.6319444444,2008-12-02,15:10:00
40.001552,116.321695,0,153,39784.6319791667,2008-12-02,15:10:03
40.001688,116.321681,0,155,39784.6320138889,2008-12-02,15:10:06
40.001819,116.32169,0,160,39784.6320486111,2008-12-02,15:10:09
40.001909,116.321688,0,159,39784.6320717593,2008-12-02,15:10:11
40.002004,116.321693,0,161,39784.6320949074,2008-12-02,15:10:13
40.002099,116.321693,0,160,39784.6321180556,2008-12-02,15:10:15
40.00223,116.321671,0,162,39784.6321527778,2008-12-02,15:10:18
40.002362,116.321653,0,167,39784.6321875,2008-12-02,15:10:21
40.002475,116.321611,0,160,39784.6322106481,2008-12-02,15:10:23
40.002574,116.321608,0,159,39784.6322337963,2008-12-02,15:10:25
40.002671,116.321599,0,157,39784.6322569444,2008-12-02,15:10:27
40.002779,116.32158,0,151,39784.6322800926,2008-12-02,15:10:29
40.002876,116.32157,0,152,39784.6323032407,2008-12-02,15:10:31
40.002975,116.321567,0,154,39784.6323263889,2008-12-02,15:10:33
40.003079,116.321546,0,148,39784.632349537,2008-12-02,15:10:35
40.003173,116.321532,0,151,39784.6323726852,2008-12-02,15:10:37
40.003269,116.321518,0,153,39784.6323958333,2008-12-02,15:10:39
40.003371,116.321513,0,151,39784.6324189815,2008-12-02,15:10:41
40.003468,116.321507,0,153,39784.6324421296,2008-12-02,15:10:43
40.003567,116.321498,0,158,39784.6324652778,2008-12-02,15:10:45
40.003667,116.321493,0,160,39784.6324884259,2008-12-02,15:10:47
40.003763,116.321483,0,160,39784.6325115741,2008-12-02,15:10:49
40.003881,116.321489,0,153,39784.6325347222,2008-12-02,15:10:51
40.003982,116.32148,0,154,39784.6325578704,2008-12-02,15:10:53
40.004084,116.321467,0,148,39784.6325810185,2008-12-02,15:10:55
40.004182,116.321451,0,152,39784.6326041667,2008-12-02,15:10:57
40.004277,116.321434,0,152,39784.6326273148,2008-12-02,15:10:59
40.004371,116.321421,0,153,39784.632650463,2008-12-02,15:11:01
40.004502,116.321382,0,160,39784.6326851852,2008-12-02,15:11:04
40.004581,116.321357,0,144,39784.6326967593,2008-12-02,15:11:05
40.004688,116.321336,0,140,39784.6327199074,2008-12-02,15:11:07
40.004796,116.321341,0,131,39784.6327430556,2008-12-02,15:11:09
40.004884,116.321324,0,124,39784.6327662037,2008-12-02,15:11:11
40.004949,116.321195,0,124,39784.6328009259,2008-12-02,15:11:14
40.004938,116.321016,0,125,39784.6328356481,2008-12-02,15:11:17
40.004936,116.320893,0,125,39784.6328587963,2008-12-02,15:11:19
40.004926,116.320774,0,125,39784.6328819444,2008-12-02,15:11:21
40.004914,116.320656,0,126,39784.6329050926,2008-12-02,15:11:23
40.004924,116.320529,0,137,39784.6329282407,2008-12-02,15:11:25
40.00491,116.320407,0,131,39784.6329513889,2008-12-02,15:11:27
40.004897,116.320284,0,127,39784.632974537,2008-12-02,15:11:29
40.004885,116.320166,0,124,39784.6329976852,2008-12-02,15:11:31
40.004872,116.320049,0,121,39784.6330208333,2008-12-02,15:11:33
40.004866,116.319926,0,119,39784.6330439815,2008-12-02,15:11:35
40.004861,116.319799,0,119,39784.6330671296,2008-12-02,15:11:37
40.004857,116.319662,0,118,39784.6330902778,2008-12-02,15:11:39
40.004847,116.319537,0,116,39784.6331134259,2008-12-02,15:11:41
40.004828,116.319415,0,117,39784.6331365741,2008-12-02,15:11:43
40.004819,116.319289,0,116,39784.6331597222,2008-12-02,15:11:45
40.00481,116.319111,0,117,39784.6331944444,2008-12-02,15:11:48
40.004807,116.318985,0,118,39784.6332175926,2008-12-02,15:11:50
40.0048,116.318864,0,119,39784.6332407407,2008-12-02,15:11:52
40.004804,116.318722,0,119,39784.6332638889,2008-12-02,15:11:54
40.004795,116.318599,0,119,39784.633287037,2008-12-02,15:11:56
40.004785,116.318418,0,122,39784.6333217593,2008-12-02,15:11:59
40.004785,116.318302,0,126,39784.6333449074,2008-12-02,15:12:01
40.004779,116.318128,0,129,39784.6333796296,2008-12-02,15:12:04
40.004798,116.318002,0,128,39784.6334027778,2008-12-02,15:12:06
40.00483,116.31789,0,130,39784.6334259259,2008-12-02,15:12:08
40.004909,116.317821,0,130,39784.6334490741,2008-12-02,15:12:10
40.005004,116.317804,0,129,39784.6334722222,2008-12-02,15:12:12
40.005094,116.317789,0,131,39784.6334953704,2008-12-02,15:12:14
40.005232,116.317783,0,131,39784.6335300926,2008-12-02,15:12:17
40.005323,116.317767,0,129,39784.6335532407,2008-12-02,15:12:19
40.005458,116.317744,0,130,39784.633587963,2008-12-02,15:12:22
40.00555,116.317731,0,130,39784.6336111111,2008-12-02,15:12:24
40.005641,116.317717,0,131,39784.6336342593,2008-12-02,15:12:26
40.005775,116.317709,0,131,39784.6336689815,2008-12-02,15:12:29
40.005873,116.317705,0,127,39784.6336921296,2008-12-02,15:12:31
40.005962,116.317687,0,131,39784.6337152778,2008-12-02,15:12:33
40.006092,116.317673,0,136,39784.63375,2008-12-02,15:12:36
40.006187,116.317669,0,135,39784.6337731481,2008-12-02,15:12:38
40.00628,116.317657,0,134,39784.6337962963,2008-12-02,15:12:40
40.00638,116.317673,0,133,39784.6338194444,2008-12-02,15:12:42
40.006514,116.317666,0,135,39784.6338541667,2008-12-02,15:12:45
40.006606,116.317659,0,137,39784.6338773148,2008-12-02,15:12:47
40.006705,116.317663,0,135,39784.633900463,2008-12-02,15:12:49
40.006807,116.317678,0,136,39784.6339236111,2008-12-02,15:12:51
40.006902,116.317678,0,139,39784.6339467593,2008-12-02,15:12:53
40.006994,116.317681,0,142,39784.6339699074,2008-12-02,15:12:55
40.007128,116.317684,0,145,39784.6340046296,2008-12-02,15:12:58
40.007227,116.317683,0,143,39784.6340277778,2008-12-02,15:13:00
40.007323,116.317674,0,144,39784.6340509259,2008-12-02,15:13:02
40.007443,116.317665,0,149,39784.6340856481,2008-12-02,15:13:05
40.007547,116.317666,0,154,39784.6341203704,2008-12-02,15:13:08
40.007668,116.317649,0,145,39784.6341550926,2008-12-02,15:13:11
40.007782,116.317641,0,143,39784.6341898148,2008-12-02,15:13:14
40.007908,116.317648,0,142,39784.634224537,2008-12-02,15:13:17
40.008003,116.317673,0,135,39784.6342476852,2008-12-02,15:13:19
40.008099,116.317666,0,131,39784.6342708333,2008-12-02,15:13:21
40.008199,116.317665,0,129,39784.6342939815,2008-12-02,15:13:23
40.008293,116.317668,0,129,39784.6343171296,2008-12-02,15:13:25
40.008388,116.317677,0,126,39784.6343402778,2008-12-02,15:13:27
40.008484,116.317689,0,125,39784.6343634259,2008-12-02,15:13:29
40.008582,116.317684,0,126,39784.6343865741,2008-12-02,15:13:31
40.008679,116.317686,0,126,39784.6344097222,2008-12-02,15:13:33
40.008773,116.317695,0,126,39784.6344328704,2008-12-02,15:13:35
40.008902,116.317711,0,126,39784.6344675926,2008-12-02,15:13:38
40.00903,116.317691,0,125,39784.6345023148,2008-12-02,15:13:41
40.009097,116.317613,0,120,39784.634525463,2008-12-02,15:13:43
40.00912,116.317498,0,119,39784.6345486111,2008-12-02,15:13:45
40.009119,116.317377,0,118,39784.6345717593,2008-12-02,15:13:47
40.009114,116.317254,0,118,39784.6345949074,2008-12-02,15:13:49
40.009108,116.317128,0,118,39784.6346180556,2008-12-02,15:13:51
40.009102,116.317007,0,118,39784.6346412037,2008-12-02,15:13:53
40.009093,116.316883,0,120,39784.6346643518,2008-12-02,15:13:55
40.009069,116.316768,0,125,39784.6346875,2008-12-02,15:13:57
40.009036,116.316659,0,130,39784.6347106481,2008-12-02,15:13:59
40.009029,116.316539,0,132,39784.6347337963,2008-12-02,15:14:01
40.009028,116.316372,0,124,39784.6347685185,2008-12-02,15:14:04
40.009129,116.316286,0,123,39784.6348032407,2008-12-02,15:14:07
40.009253,116.316252,0,123,39784.634837963,2008-12-02,15:14:10
40.009372,116.316224,0,122,39784.6348726852,2008-12-02,15:14:13
40.009504,116.316199,0,120,39784.6349074074,2008-12-02,15:14:16
40.009626,116.316152,0,118,39784.6349421296,2008-12-02,15:14:19
40.009689,116.316032,0,120,39784.6349768518,2008-12-02,15:14:22
40.009693,116.315915,0,122,39784.635,2008-12-02,15:14:24
40.009703,116.315791,0,125,39784.6350231481,2008-12-02,15:14:26
40.009691,116.315617,0,129,39784.6350578704,2008-12-02,15:14:29
40.009689,116.315474,0,133,39784.6350925926,2008-12-02,15:14:32
40.009681,116.315323,0,138,39784.6351273148,2008-12-02,15:14:35
40.009668,116.315181,0,141,39784.635150463,2008-12-02,15:14:37
40.009659,116.31506,0,145,39784.6351736111,2008-12-02,15:14:39
40.009634,116.314946,0,145,39784.6351967593,2008-12-02,15:14:41
40.00962,116.314809,0,149,39784.6352199074,2008-12-02,15:14:43
40.009621,116.314692,0,152,39784.6352430556,2008-12-02,15:14:45
40.009653,116.314547,0,157,39784.6352777778,2008-12-02,15:14:48
40.009625,116.314408,0,158,39784.6353009259,2008-12-02,15:14:50
40.009606,116.314233,0,160,39784.6353356481,2008-12-02,15:14:53
40.009593,116.314109,0,160,39784.6353587963,2008-12-02,15:14:55
40.00958,116.313992,0,161,39784.6353819444,2008-12-02,15:14:57
40.009563,116.31382,0,165,39784.6354166667,2008-12-02,15:15:00
40.00955,116.313695,0,167,39784.6354398148,2008-12-02,15:15:02
40.009538,116.313565,0,171,39784.635462963,2008-12-02,15:15:04
40.009537,116.313414,0,175,39784.6354976852,2008-12-02,15:15:07
40.00952,116.313282,0,177,39784.6355208333,2008-12-02,15:15:09
40.009517,116.313164,0,180,39784.6355439815,2008-12-02,15:15:11
40.009516,116.312979,0,185,39784.6355787037,2008-12-02,15:15:14
40.009533,116.312855,0,182,39784.6356018518,2008-12-02,15:15:16
40.009519,116.312722,0,168,39784.6356365741,2008-12-02,15:15:19
40.009629,116.312674,0,161,39784.6356712963,2008-12-02,15:15:22
40.009765,116.312662,0,149,39784.6357060185,2008-12-02,15:15:25
40.009854,116.312648,0,145,39784.6357291667,2008-12-02,15:15:27
40.009946,116.312639,0,140,39784.6357523148,2008-12-02,15:15:29
40.010038,116.312631,0,135,39784.635775463,2008-12-02,15:15:31
40.010129,116.312618,0,131,39784.6357986111,2008-12-02,15:15:33
40.010263,116.312601,0,128,39784.6358333333,2008-12-02,15:15:36
40.010395,116.312585,0,125,39784.6358680556,2008-12-02,15:15:39
40.010487,116.312574,0,121,39784.6358912037,2008-12-02,15:15:41
40.010579,116.312562,0,119,39784.6359143518,2008-12-02,15:15:43
40.010713,116.312551,0,116,39784.6359490741,2008-12-02,15:15:46
40.010845,116.312547,0,114,39784.6359837963,2008-12-02,15:15:49
40.010972,116.31254,0,112,39784.6360185185,2008-12-02,15:15:52
40.011103,116.31254,0,111,39784.6360532407,2008-12-02,15:15:55
40.011217,116.312506,0,112,39784.636087963,2008-12-02,15:15:58
40.011294,116.312389,0,110,39784.6361342593,2008-12-02,15:16:02
40.011301,116.312254,0,111,39784.6361805556,2008-12-02,15:16:06
40.011322,116.312119,0,110,39784.6362268519,2008-12-02,15:16:10
40.01139,116.312039,0,108,39784.6362615741,2008-12-02,15:16:13
40.011482,116.31197,0,105,39784.6362962963,2008-12-02,15:16:16
40.011587,116.311948,0,106,39784.6363310185,2008-12-02,15:16:19
40.011697,116.311922,0,106,39784.6363657407,2008-12-02,15:16:22
40.011807,116.311913,0,105,39784.636400463,2008-12-02,15:16:25
40.011921,116.311908,0,103,39784.6364351852,2008-12-02,15:16:28
40.012039,116.311906,0,102,39784.6364699074,2008-12-02,15:16:31
40.012159,116.311895,0,104,39784.6365046296,2008-12-02,15:16:34
40.012282,116.311895,0,103,39784.6365393519,2008-12-02,15:16:37
40.012409,116.311882,0,103,39784.6365740741,2008-12-02,15:16:40
40.012543,116.311864,0,101,39784.6366087963,2008-12-02,15:16:43
40.012676,116.311844,0,101,39784.6366435185,2008-12-02,15:16:46
40.012806,116.311823,0,103,39784.6366782407,2008-12-02,15:16:49
40.012938,116.311801,0,104,39784.636712963,2008-12-02,15:16:52
40.013028,116.311794,0,105,39784.6367361111,2008-12-02,15:16:54
40.013119,116.311784,0,104,39784.6367592593,2008-12-02,15:16:56
40.013251,116.311771,0,102,39784.6367939815,2008-12-02,15:16:59
40.013343,116.311755,0,99,39784.6368171296,2008-12-02,15:17:01
40.013435,116.31175,0,99,39784.6368402778,2008-12-02,15:17:03
40.013526,116.311736,0,97,39784.6368634259,2008-12-02,15:17:05
40.013617,116.311731,0,96,39784.6368865741,2008-12-02,15:17:07
40.013746,116.311695,0,94,39784.6369212963,2008-12-02,15:17:10
40.013879,116.311686,0,94,39784.6369560185,2008-12-02,15:17:13
40.014007,116.311652,0,96,39784.6369907407,2008-12-02,15:17:16
40.014102,116.311634,0,94,39784.6370138889,2008-12-02,15:17:18
40.014195,116.311624,0,94,39784.637037037,2008-12-02,15:17:20
40.014327,116.311583,0,95,39784.6370717593,2008-12-02,15:17:23
40.014416,116.311552,0,95,39784.6370949074,2008-12-02,15:17:25
40.014505,116.311521,0,95,39784.6371180556,2008-12-02,15:17:27
40.014592,116.311486,0,96,39784.6371412037,2008-12-02,15:17:29
40.014686,116.311447,0,96,39784.6371643519,2008-12-02,15:17:31
40.014776,116.311406,0,96,39784.6371875,2008-12-02,15:17:33
40.014865,116.311359,0,96,39784.6372106481,2008-12-02,15:17:35
40.014957,116.311312,0,94,39784.6372337963,2008-12-02,15:17:37
40.015042,116.311262,0,93,39784.6372569444,2008-12-02,15:17:39
40.015127,116.311209,0,92,39784.6372800926,2008-12-02,15:17:41
40.015241,116.311123,0,94,39784.6373148148,2008-12-02,15:17:44
40.015351,116.311032,0,95,39784.637349537,2008-12-02,15:17:47
40.015466,116.310973,0,97,39784.6373842593,2008-12-02,15:17:50
40.015582,116.310906,0,96,39784.6374189815,2008-12-02,15:17:53
40.015681,116.310818,0,98,39784.6374537037,2008-12-02,15:17:56
40.015786,116.310723,0,99,39784.6374884259,2008-12-02,15:17:59
40.015892,116.310636,0,100,39784.6375231481,2008-12-02,15:18:02
40.01599,116.310547,0,100,39784.6375578704,2008-12-02,15:18:05
40.016089,116.310462,0,100,39784.6375925926,2008-12-02,15:18:08
40.016182,116.310379,0,102,39784.6376273148,2008-12-02,15:18:11
40.016262,116.310288,0,102,39784.637662037,2008-12-02,15:18:14
40.01633,116.31018,0,103,39784.6376967593,2008-12-02,15:18:17
40.016414,116.310094,0,103,39784.6377314815,2008-12-02,15:18:20
40.016487,116.310017,0,105,39784.6377662037,2008-12-02,15:18:23
40.016556,116.309936,0,106,39784.6378009259,2008-12-02,15:18:26
40.016612,116.309832,0,108,39784.6378472222,2008-12-02,15:18:30
40.016621,116.309699,0,105,39784.6378819444,2008-12-02,15:18:33
40.016612,116.309533,0,105,39784.6379166667,2008-12-02,15:18:36
40.016582,116.309384,0,110,39784.6379513889,2008-12-02,15:18:39
40.016553,116.309265,0,112,39784.6379861111,2008-12-02,15:18:42
40.016527,116.309143,0,114,39784.6380208333,2008-12-02,15:18:45
40.016508,116.309013,0,118,39784.6380555556,2008-12-02,15:18:48
40.01648,116.308876,0,120,39784.6380902778,2008-12-02,15:18:51
40.016452,116.308733,0,122,39784.638125,2008-12-02,15:18:54
40.016428,116.308589,0,125,39784.6381597222,2008-12-02,15:18:57
40.016408,116.308444,0,126,39784.6381944444,2008-12-02,15:19:00
40.016372,116.308306,0,121,39784.6382291667,2008-12-02,15:19:03
40.016339,116.308166,0,120,39784.6382638889,2008-12-02,15:19:06
40.016324,116.308037,0,121,39784.6382986111,2008-12-02,15:19:09
40.016295,116.307915,0,118,39784.6383333333,2008-12-02,15:19:12
40.016272,116.307784,0,118,39784.6383680556,2008-12-02,15:19:15
40.016245,116.307648,0,117,39784.6384027778,2008-12-02,15:19:18
40.016218,116.307513,0,117,39784.6384375,2008-12-02,15:19:21
40.016198,116.307375,0,117,39784.6384722222,2008-12-02,15:19:24
40.016172,116.30724,0,116,39784.6385069444,2008-12-02,15:19:27
40.016139,116.307111,0,117,39784.6385416667,2008-12-02,15:19:30
40.016117,116.306972,0,116,39784.6385763889,2008-12-02,15:19:33
40.01609,116.306837,0,116,39784.6386111111,2008-12-02,15:19:36
40.016066,116.306705,0,113,39784.6386458333,2008-12-02,15:19:39
40.016043,116.306568,0,111,39784.6386805556,2008-12-02,15:19:42
40.016027,116.306428,0,110,39784.6387152778,2008-12-02,15:19:45
40.01601,116.306296,0,111,39784.63875,2008-12-02,15:19:48
40.015995,116.30615,0,116,39784.6387962963,2008-12-02,15:19:52
40.015982,116.306017,0,122,39784.6388425926,2008-12-02,15:19:56
40.015954,116.305903,0,122,39784.6388773148,2008-12-02,15:19:59
40.015934,116.305782,0,121,39784.638912037,2008-12-02,15:20:02
40.015916,116.305657,0,120,39784.6389467593,2008-12-02,15:20:05
40.01588,116.30553,0,128,39784.6389930556,2008-12-02,15:20:09
40.015612,116.305524,0,167,39784.6489930556,2008-12-02,15:34:33
40.015487,116.305537,0,177,39784.6490393518,2008-12-02,15:34:37
40.015399,116.30555,0,187,39784.6490740741,2008-12-02,15:34:40
40.015284,116.305565,0,191,39784.6491087963,2008-12-02,15:34:43
40.015189,116.305575,0,194,39784.6491435185,2008-12-02,15:34:46
40.015081,116.305591,0,198,39784.6491898148,2008-12-02,15:34:50
40.014963,116.305594,0,200,39784.6492361111,2008-12-02,15:34:54
40.01486,116.305617,0,202,39784.6492824074,2008-12-02,15:34:58
40.01475,116.305664,0,202,39784.6493287037,2008-12-02,15:35:02
40.014647,116.305675,0,205,39784.649375,2008-12-02,15:35:06
40.014556,116.305708,0,212,39784.6494212963,2008-12-02,15:35:10
40.014435,116.30572,0,208,39784.6494791667,2008-12-02,15:35:15
40.014357,116.305697,0,199,39784.649537037,2008-12-02,15:35:20
40.014264,116.3057,0,187,39784.6495833333,2008-12-02,15:35:24
40.014192,116.305799,0,182,39784.6496412037,2008-12-02,15:35:29
40.014161,116.305932,0,190,39784.6496990741,2008-12-02,15:35:34
40.014125,116.30607,0,200,39784.6497569444,2008-12-02,15:35:39
40.014074,116.30616,0,203,39784.6498148148,2008-12-02,15:35:44
40.014026,116.306258,0,200,39784.6498726852,2008-12-02,15:35:49
40.013926,116.306332,0,194,39784.6499305556,2008-12-02,15:35:54
40.013846,116.306381,0,187,39784.6499884259,2008-12-02,15:35:59
40.013805,116.30638,0,183,39784.6500462963,2008-12-02,15:36:04
40.0138,116.306406,0,179,39784.6501041667,2008-12-02,15:36:09
40.013799,116.306411,0,180,39784.650162037,2008-12-02,15:36:14
40.013799,116.306411,0,180,39784.6501967593,2008-12-02,15:36:17
40.013806,116.306405,0,180,39784.6502199074,2008-12-02,15:36:19
40.013808,116.306418,0,179,39784.6502777778,2008-12-02,15:36:24
40.01381,116.306417,0,179,39784.6503356481,2008-12-02,15:36:29
40.013802,116.306425,0,178,39784.6503935185,2008-12-02,15:36:34
40.013801,116.306431,0,178,39784.6504513889,2008-12-02,15:36:39
40.0138,116.306431,0,178,39784.6505092593,2008-12-02,15:36:44
40.013801,116.306431,0,178,39784.6505671296,2008-12-02,15:36:49
40.013801,116.306431,0,178,39784.6506018518,2008-12-02,15:36:52
40.013806,116.306429,0,178,39784.650625,2008-12-02,15:36:54
