# Supplementary material for: A location privacy protection method based on blockchain and threshold cryptography
Source: PLoS One. 2025 Jun 4;20(6):e0324551. doi: 10.1371/journal.pone.0324551 (PMC12136415; doi:10.1371/journal.pone.0324551)
Supplement: S1 File — (ZIP) [file pone.0324551.s001.zip › Data/001/Trajectory/20081203000505.plt]

Geolife trajectory
WGS 84
Altitude is in Feet
Reserved 3
0,2,255,My Track,0,0,2,8421376
0
40.013924,116.306498,0,163,39785.0035300926,2008-12-03,00:05:05
40.013978,116.306582,0,-17,39785.0035416667,2008-12-03,00:05:06
40.013746,116.306406,0,153,39785.0113310185,2008-12-03,00:16:19
40.01374,116.306399,0,155,39785.0113888889,2008-12-03,00:16:24
40.013742,116.306394,0,157,39785.0114467593,2008-12-03,00:16:29
40.013748,116.306394,0,159,39785.0115046296,2008-12-03,00:16:34
40.013752,116.306398,0,160,39785.0115625,2008-12-03,00:16:39
40.013753,116.306398,0,161,39785.0116203704,2008-12-03,00:16:44
40.013753,116.306396,0,161,39785.0116782407,2008-12-03,00:16:49
40.013751,116.306393,0,161,39785.0117361111,2008-12-03,00:16:54
40.013751,116.306394,0,161,39785.0117939815,2008-12-03,00:16:59
40.013751,116.306394,0,161,39785.0118287037,2008-12-03,00:17:02
40.013746,116.306399,0,161,39785.0118518519,2008-12-03,00:17:04
40.013738,116.306448,0,155,39785.0119097222,2008-12-03,00:17:09
40.013727,116.306433,0,147,39785.0119675926,2008-12-03,00:17:14
40.013761,116.306416,0,139,39785.012025463,2008-12-03,00:17:19
40.013828,116.306393,0,137,39785.0120833333,2008-12-03,00:17:24
40.013905,116.306357,0,132,39785.0121412037,2008-12-03,00:17:29
40.013991,116.30631,0,132,39785.0121875,2008-12-03,00:17:33
40.014079,116.306238,0,132,39785.0122453704,2008-12-03,00:17:38
40.014092,116.30614,0,132,39785.0123032407,2008-12-03,00:17:43
40.014104,116.306016,0,133,39785.0123611111,2008-12-03,00:17:48
40.014087,116.305906,0,129,39785.0124189815,2008-12-03,00:17:53
40.014095,116.305769,0,124,39785.0124652778,2008-12-03,00:17:57
40.014023,116.305681,0,120,39785.0125231481,2008-12-03,00:18:02
40.013912,116.305685,0,116,39785.0125810185,2008-12-03,00:18:07
40.013811,116.305688,0,114,39785.0126388889,2008-12-03,00:18:12
40.01376,116.305767,0,118,39785.0126967593,2008-12-03,00:18:17
40.013746,116.305888,0,124,39785.0127546296,2008-12-03,00:18:22
40.013754,116.30599,0,134,39785.0128125,2008-12-03,00:18:27
40.013739,116.306127,0,130,39785.0128472222,2008-12-03,00:18:30
40.0137,116.306259,0,123,39785.0128935185,2008-12-03,00:18:34
40.013628,116.306333,0,118,39785.0129398148,2008-12-03,00:18:38
40.013539,116.306408,0,120,39785.0129976852,2008-12-03,00:18:43
40.013513,116.306498,0,120,39785.0130555556,2008-12-03,00:18:48
40.013507,116.306519,0,120,39785.0131134259,2008-12-03,00:18:53
40.013499,116.306583,0,118,39785.0131712963,2008-12-03,00:18:58
40.013444,116.306659,0,119,39785.0132291667,2008-12-03,00:19:03
40.013377,116.306738,0,119,39785.013275463,2008-12-03,00:19:07
40.013307,116.306836,0,126,39785.0133217593,2008-12-03,00:19:11
40.013231,116.306933,0,135,39785.0133680556,2008-12-03,00:19:15
40.01316,116.307026,0,133,39785.0134143519,2008-12-03,00:19:19
40.013094,116.307119,0,129,39785.0134606481,2008-12-03,00:19:23
40.013031,116.307225,0,129,39785.0135185185,2008-12-03,00:19:28
40.013005,116.307358,0,126,39785.0135763889,2008-12-03,00:19:33
40.012996,116.307496,0,128,39785.0136342593,2008-12-03,00:19:38
40.013002,116.30763,0,125,39785.0136805556,2008-12-03,00:19:42
40.013014,116.307763,0,122,39785.0137268519,2008-12-03,00:19:46
40.013033,116.307884,0,120,39785.0137731481,2008-12-03,00:19:50
40.013032,116.308005,0,125,39785.0138194444,2008-12-03,00:19:54
40.013049,116.30814,0,136,39785.0138773148,2008-12-03,00:19:59
40.013055,116.308264,0,136,39785.0139236111,2008-12-03,00:20:03
40.01307,116.3084,0,128,39785.0139699074,2008-12-03,00:20:07
40.013083,116.308522,0,141,39785.0140277778,2008-12-03,00:20:12
40.013088,116.308642,0,151,39785.0140740741,2008-12-03,00:20:16
40.01309,116.308776,0,149,39785.0141203704,2008-12-03,00:20:20
40.013094,116.308909,0,149,39785.0141666667,2008-12-03,00:20:24
40.013105,116.309047,0,148,39785.014212963,2008-12-03,00:20:28
40.013121,116.309204,0,137,39785.0142592593,2008-12-03,00:20:32
40.013134,116.309349,0,137,39785.0143171296,2008-12-03,00:20:37
40.013126,116.309476,0,134,39785.0143634259,2008-12-03,00:20:41
40.013141,116.30962,0,137,39785.0144212963,2008-12-03,00:20:46
40.013148,116.309738,0,142,39785.0144675926,2008-12-03,00:20:50
40.013155,116.30988,0,151,39785.014525463,2008-12-03,00:20:55
40.013152,116.310035,0,149,39785.0145717593,2008-12-03,00:20:59
40.013144,116.310154,0,146,39785.0146064815,2008-12-03,00:21:02
40.013133,116.310304,0,145,39785.0146527778,2008-12-03,00:21:06
40.013131,116.310435,0,141,39785.0146990741,2008-12-03,00:21:10
40.01313,116.310568,0,142,39785.0147453704,2008-12-03,00:21:14
40.013137,116.310713,0,142,39785.0148032407,2008-12-03,00:21:19
40.013156,116.310834,0,136,39785.014849537,2008-12-03,00:21:23
40.013167,116.310966,0,130,39785.0148958333,2008-12-03,00:21:27
40.013179,116.311105,0,122,39785.0149421296,2008-12-03,00:21:31
40.013188,116.311228,0,116,39785.0149884259,2008-12-03,00:21:35
40.013205,116.311357,0,111,39785.0150347222,2008-12-03,00:21:39
40.013219,116.311477,0,109,39785.0150810185,2008-12-03,00:21:43
40.013235,116.311594,0,113,39785.0151388889,2008-12-03,00:21:48
40.013226,116.311716,0,100,39785.0151736111,2008-12-03,00:21:51
40.013153,116.311788,0,94,39785.0152199074,2008-12-03,00:21:55
40.01305,116.31181,0,99,39785.0152662037,2008-12-03,00:21:59
40.012936,116.311823,0,103,39785.0153125,2008-12-03,00:22:03
40.012823,116.311838,0,103,39785.0153587963,2008-12-03,00:22:07
40.012726,116.31185,0,102,39785.0153935185,2008-12-03,00:22:10
40.012633,116.311859,0,101,39785.0154282407,2008-12-03,00:22:13
40.012534,116.311879,0,99,39785.015462963,2008-12-03,00:22:16
40.012436,116.311882,0,101,39785.0154976852,2008-12-03,00:22:19
40.012338,116.311872,0,102,39785.0155324074,2008-12-03,00:22:22
40.01224,116.311881,0,104,39785.0155671296,2008-12-03,00:22:25
40.01212,116.311896,0,108,39785.0156134259,2008-12-03,00:22:29
40.011997,116.311922,0,106,39785.0156481481,2008-12-03,00:22:32
40.011865,116.311936,0,105,39785.0156828704,2008-12-03,00:22:35
40.011745,116.311948,0,105,39785.0157175926,2008-12-03,00:22:38
40.011615,116.311964,0,110,39785.0157523148,2008-12-03,00:22:41
40.011501,116.312023,0,110,39785.015787037,2008-12-03,00:22:44
40.011399,116.312122,0,113,39785.0158217593,2008-12-03,00:22:47
40.011342,116.312248,0,111,39785.0158564815,2008-12-03,00:22:50
40.011291,116.312379,0,110,39785.0158912037,2008-12-03,00:22:53
40.011218,116.3125,0,110,39785.0159259259,2008-12-03,00:22:56
40.011103,116.312555,0,110,39785.0159606481,2008-12-03,00:22:59
40.010981,116.312559,0,107,39785.0159953704,2008-12-03,00:23:02
40.010859,116.312547,0,107,39785.0160300926,2008-12-03,00:23:05
40.010739,116.312534,0,105,39785.0160648148,2008-12-03,00:23:08
40.01062,116.312539,0,105,39785.016099537,2008-12-03,00:23:11
40.010492,116.312548,0,101,39785.0161342593,2008-12-03,00:23:14
40.010369,116.312566,0,98,39785.0161689815,2008-12-03,00:23:17
40.010255,116.312585,0,99,39785.0162037037,2008-12-03,00:23:20
40.010143,116.312603,0,100,39785.0162384259,2008-12-03,00:23:23
40.010017,116.312615,0,94,39785.0162731481,2008-12-03,00:23:26
40.009898,116.312634,0,93,39785.0163078704,2008-12-03,00:23:29
40.009781,116.312643,0,93,39785.0163425926,2008-12-03,00:23:32
40.00967,116.312661,0,93,39785.0163773148,2008-12-03,00:23:35
40.009564,116.312687,0,94,39785.016412037,2008-12-03,00:23:38
40.009465,116.312722,0,93,39785.0164467593,2008-12-03,00:23:41
40.00941,116.312825,0,92,39785.0164814815,2008-12-03,00:23:44
40.009409,116.312956,0,95,39785.0165162037,2008-12-03,00:23:47
40.009427,116.313095,0,101,39785.0165509259,2008-12-03,00:23:50
40.009445,116.313236,0,109,39785.0165856481,2008-12-03,00:23:53
40.00945,116.31336,0,116,39785.0166203704,2008-12-03,00:23:56
40.00945,116.313482,0,123,39785.0166550926,2008-12-03,00:23:59
40.009467,116.313609,0,129,39785.0166898148,2008-12-03,00:24:02
40.009481,116.313724,0,137,39785.016724537,2008-12-03,00:24:05
40.009493,116.313848,0,144,39785.0167592593,2008-12-03,00:24:08
40.009491,116.313991,0,152,39785.0167939815,2008-12-03,00:24:11
40.009478,116.314144,0,161,39785.0168287037,2008-12-03,00:24:14
40.009505,116.314291,0,166,39785.0168634259,2008-12-03,00:24:17
40.009522,116.314417,0,172,39785.0168981481,2008-12-03,00:24:20
40.009531,116.314544,0,178,39785.0169328704,2008-12-03,00:24:23
40.009536,116.314687,0,183,39785.0169675926,2008-12-03,00:24:26
40.009529,116.314822,0,186,39785.0170023148,2008-12-03,00:24:29
40.009517,116.314977,0,191,39785.017037037,2008-12-03,00:24:32
40.009514,116.31512,0,195,39785.0170717593,2008-12-03,00:24:35
40.009517,116.31527,0,195,39785.0171064815,2008-12-03,00:24:38
40.009545,116.315394,0,189,39785.0171412037,2008-12-03,00:24:41
40.009535,116.315551,0,188,39785.0171759259,2008-12-03,00:24:44
40.009537,116.315698,0,190,39785.0172106481,2008-12-03,00:24:47
40.009542,116.31583,0,190,39785.0172453704,2008-12-03,00:24:50
40.009537,116.315968,0,186,39785.0172800926,2008-12-03,00:24:53
40.009538,116.316077,0,167,39785.0172916667,2008-12-03,00:24:54
40.009473,116.31618,0,148,39785.0173263889,2008-12-03,00:24:57
40.009379,116.316218,0,136,39785.0173611111,2008-12-03,00:25:00
40.009281,116.316228,0,130,39785.0173958333,2008-12-03,00:25:03
40.009167,116.316246,0,123,39785.0174305556,2008-12-03,00:25:06
40.009057,116.316283,0,122,39785.0174652778,2008-12-03,00:25:09
40.008971,116.316331,0,125,39785.0174884259,2008-12-03,00:25:11
40.008916,116.316459,0,121,39785.0175231481,2008-12-03,00:25:14
40.008942,116.316603,0,119,39785.0175578704,2008-12-03,00:25:17
40.008967,116.316745,0,118,39785.0175925926,2008-12-03,00:25:20
40.008991,116.316874,0,116,39785.0176273148,2008-12-03,00:25:23
40.009012,116.317002,0,116,39785.017662037,2008-12-03,00:25:26
40.009017,116.317137,0,116,39785.0176967593,2008-12-03,00:25:29
40.009025,116.317274,0,116,39785.0177314815,2008-12-03,00:25:32
40.009038,116.317405,0,114,39785.0177662037,2008-12-03,00:25:35
40.009033,116.317551,0,121,39785.0178125,2008-12-03,00:25:39
40.008979,116.317663,0,112,39785.0178472222,2008-12-03,00:25:42
40.008873,116.317684,0,111,39785.0178935185,2008-12-03,00:25:46
40.008773,116.317695,0,113,39785.0179398148,2008-12-03,00:25:50
40.008675,116.317691,0,113,39785.017974537,2008-12-03,00:25:53
40.008563,116.317693,0,110,39785.0180092593,2008-12-03,00:25:56
40.008449,116.317704,0,114,39785.0180439815,2008-12-03,00:25:59
40.008324,116.3177,0,114,39785.0180787037,2008-12-03,00:26:02
40.008216,116.317692,0,116,39785.0181134259,2008-12-03,00:26:05
40.008109,116.317694,0,117,39785.0181481481,2008-12-03,00:26:08
40.008012,116.317695,0,116,39785.0181828704,2008-12-03,00:26:11
40.007898,116.317689,0,113,39785.0182175926,2008-12-03,00:26:14
40.007789,116.317701,0,114,39785.0182523148,2008-12-03,00:26:17
40.007683,116.3177,0,118,39785.018287037,2008-12-03,00:26:20
40.007582,116.317697,0,122,39785.0183217593,2008-12-03,00:26:23
40.00747,116.317698,0,123,39785.0183564815,2008-12-03,00:26:26
40.007353,116.317693,0,120,39785.0183912037,2008-12-03,00:26:29
40.007258,116.317699,0,122,39785.0184259259,2008-12-03,00:26:32
40.007146,116.3177,0,120,39785.0184606481,2008-12-03,00:26:35
40.007023,116.317695,0,116,39785.0184953704,2008-12-03,00:26:38
40.006898,116.317698,0,117,39785.0185300926,2008-12-03,00:26:41
40.006769,116.317699,0,114,39785.0185648148,2008-12-03,00:26:44
40.006641,116.317702,0,111,39785.018599537,2008-12-03,00:26:47
40.006508,116.31769,0,111,39785.0186342593,2008-12-03,00:26:50
40.006389,116.317688,0,110,39785.0186689815,2008-12-03,00:26:53
40.006262,116.317702,0,110,39785.0187037037,2008-12-03,00:26:56
40.006138,116.317703,0,113,39785.0187384259,2008-12-03,00:26:59
40.006024,116.31771,0,115,39785.0187731481,2008-12-03,00:27:02
40.005906,116.317723,0,117,39785.0188078704,2008-12-03,00:27:05
40.005786,116.317723,0,112,39785.0188425926,2008-12-03,00:27:08
40.005666,116.317718,0,117,39785.0188773148,2008-12-03,00:27:11
40.005547,116.317713,0,120,39785.018912037,2008-12-03,00:27:14
40.005427,116.317704,0,123,39785.0189467593,2008-12-03,00:27:17
40.00531,116.317722,0,126,39785.0189814815,2008-12-03,00:27:20
40.005203,116.317755,0,111,39785.0190162037,2008-12-03,00:27:23
40.005081,116.317763,0,108,39785.0190509259,2008-12-03,00:27:26
40.004961,116.317783,0,111,39785.0190856481,2008-12-03,00:27:29
40.004851,116.317818,0,113,39785.0191203704,2008-12-03,00:27:32
40.004767,116.317904,0,116,39785.0191550926,2008-12-03,00:27:35
40.004715,116.318053,0,111,39785.0191898148,2008-12-03,00:27:38
40.004694,116.318197,0,114,39785.019224537,2008-12-03,00:27:41
40.0047,116.318344,0,113,39785.0192592593,2008-12-03,00:27:44
40.004702,116.318491,0,116,39785.0192939815,2008-12-03,00:27:47
40.004707,116.318638,0,118,39785.0193287037,2008-12-03,00:27:50
40.004719,116.31878,0,123,39785.0193634259,2008-12-03,00:27:53
40.004723,116.318928,0,128,39785.0193981482,2008-12-03,00:27:56
40.004719,116.319087,0,125,39785.0194328704,2008-12-03,00:27:59
40.004727,116.319276,0,122,39785.0194675926,2008-12-03,00:28:02
40.004737,116.319418,0,113,39785.0194907407,2008-12-03,00:28:04
40.004748,116.319576,0,111,39785.019525463,2008-12-03,00:28:07
40.004746,116.319709,0,121,39785.0195601852,2008-12-03,00:28:10
40.004742,116.319837,0,136,39785.0195949074,2008-12-03,00:28:13
40.00475,116.319982,0,141,39785.0196296296,2008-12-03,00:28:16
40.004758,116.320106,0,150,39785.0196643519,2008-12-03,00:28:19
40.004765,116.320252,0,148,39785.0196990741,2008-12-03,00:28:22
40.004778,116.320404,0,146,39785.0197337963,2008-12-03,00:28:25
40.004787,116.32057,0,142,39785.0197685185,2008-12-03,00:28:28
40.004795,116.320733,0,139,39785.0198032407,2008-12-03,00:28:31
40.004801,116.320888,0,135,39785.019837963,2008-12-03,00:28:34
40.004814,116.321047,0,136,39785.0198726852,2008-12-03,00:28:37
40.004827,116.321175,0,135,39785.0199074074,2008-12-03,00:28:40
40.004821,116.321296,0,128,39785.0199305556,2008-12-03,00:28:42
40.00475,116.321368,0,119,39785.0199652778,2008-12-03,00:28:45
40.004648,116.321375,0,120,39785.02,2008-12-03,00:28:48
40.004557,116.32139,0,123,39785.0200347222,2008-12-03,00:28:51
40.004463,116.321386,0,122,39785.0200694444,2008-12-03,00:28:54
40.004369,116.321398,0,118,39785.0201041667,2008-12-03,00:28:57
40.004279,116.321413,0,119,39785.0201388889,2008-12-03,00:29:00
40.00419,116.321426,0,124,39785.0201736111,2008-12-03,00:29:03
40.004092,116.321454,0,124,39785.0202083333,2008-12-03,00:29:06
40.003985,116.321468,0,126,39785.0202546296,2008-12-03,00:29:10
40.003873,116.321464,0,123,39785.0202893519,2008-12-03,00:29:13
40.003777,116.32147,0,126,39785.0203240741,2008-12-03,00:29:16
40.003654,116.32147,0,125,39785.0203587963,2008-12-03,00:29:19
40.003564,116.321484,0,127,39785.0203935185,2008-12-03,00:29:22
40.003441,116.321495,0,124,39785.0204282407,2008-12-03,00:29:25
40.003344,116.321507,0,124,39785.020462963,2008-12-03,00:29:28
40.003249,116.32152,0,121,39785.0204976852,2008-12-03,00:29:31
40.003142,116.32153,0,122,39785.0205324074,2008-12-03,00:29:34
40.003047,116.32153,0,125,39785.0205671296,2008-12-03,00:29:37
40.002932,116.321547,0,125,39785.0206018519,2008-12-03,00:29:40
40.002817,116.32156,0,128,39785.0206365741,2008-12-03,00:29:43
40.00271,116.321574,0,131,39785.0206712963,2008-12-03,00:29:46
40.002615,116.321579,0,131,39785.0207060185,2008-12-03,00:29:49
40.002502,116.321591,0,126,39785.0207407407,2008-12-03,00:29:52
40.0024,116.321604,0,126,39785.020775463,2008-12-03,00:29:55
40.002296,116.321613,0,130,39785.0208101852,2008-12-03,00:29:58
40.002175,116.321619,0,133,39785.0208449074,2008-12-03,00:30:01
40.002066,116.321637,0,137,39785.0208796296,2008-12-03,00:30:04
40.001953,116.321646,0,140,39785.0209143519,2008-12-03,00:30:07
40.00185,116.321659,0,144,39785.0209490741,2008-12-03,00:30:10
40.001744,116.321661,0,146,39785.0209837963,2008-12-03,00:30:13
40.001626,116.32166,0,146,39785.0210185185,2008-12-03,00:30:16
40.001522,116.321671,0,148,39785.0210532407,2008-12-03,00:30:19
40.001394,116.321687,0,150,39785.021087963,2008-12-03,00:30:22
40.001279,116.321712,0,152,39785.0211226852,2008-12-03,00:30:25
40.001182,116.321718,0,149,39785.0211458333,2008-12-03,00:30:27
40.001083,116.321726,0,144,39785.0211689815,2008-12-03,00:30:29
40.000969,116.321741,0,140,39785.0212037037,2008-12-03,00:30:32
40.000854,116.321742,0,136,39785.0212384259,2008-12-03,00:30:35
40.000748,116.321755,0,136,39785.0212731481,2008-12-03,00:30:38
40.000641,116.321772,0,137,39785.0213078704,2008-12-03,00:30:41
40.000537,116.321779,0,131,39785.0213425926,2008-12-03,00:30:44
40.000415,116.321795,0,133,39785.0213773148,2008-12-03,00:30:47
40.000309,116.321793,0,131,39785.021412037,2008-12-03,00:30:50
40.000198,116.32181,0,133,39785.0214467593,2008-12-03,00:30:53
40.000074,116.321823,0,135,39785.0214814815,2008-12-03,00:30:56
39.999967,116.321853,0,133,39785.0215162037,2008-12-03,00:30:59
39.99986,116.321874,0,129,39785.0215509259,2008-12-03,00:31:02
39.999769,116.321919,0,123,39785.0215856481,2008-12-03,00:31:05
39.999699,116.322027,0,121,39785.0216203704,2008-12-03,00:31:08
39.999648,116.322134,0,120,39785.0216550926,2008-12-03,00:31:11
39.999626,116.322253,0,122,39785.0216898148,2008-12-03,00:31:14
39.999626,116.322406,0,123,39785.0217361111,2008-12-03,00:31:18
39.999625,116.322526,0,126,39785.0217708333,2008-12-03,00:31:21
39.99963,116.322677,0,130,39785.0218171296,2008-12-03,00:31:25
39.999626,116.322802,0,138,39785.0218634259,2008-12-03,00:31:29
39.999625,116.322951,0,146,39785.0218981481,2008-12-03,00:31:32
39.999631,116.323079,0,155,39785.0219328704,2008-12-03,00:31:35
39.999636,116.323224,0,159,39785.0219675926,2008-12-03,00:31:38
39.999646,116.323375,0,163,39785.0220023148,2008-12-03,00:31:41
39.999643,116.323517,0,163,39785.022037037,2008-12-03,00:31:44
39.999643,116.323654,0,166,39785.0220717593,2008-12-03,00:31:47
39.999648,116.323801,0,163,39785.0221064815,2008-12-03,00:31:50
39.999654,116.323945,0,163,39785.0221412037,2008-12-03,00:31:53
39.999657,116.324075,0,167,39785.0221759259,2008-12-03,00:31:56
39.999668,116.324236,0,166,39785.0222106481,2008-12-03,00:31:59
39.999685,116.324397,0,174,39785.0222569444,2008-12-03,00:32:03
39.999698,116.324526,0,181,39785.0222916667,2008-12-03,00:32:06
39.999708,116.324652,0,189,39785.0223263889,2008-12-03,00:32:09
39.999708,116.32479,0,194,39785.0223611111,2008-12-03,00:32:12
39.999722,116.324937,0,199,39785.0223958333,2008-12-03,00:32:15
39.999745,116.325095,0,204,39785.0224305556,2008-12-03,00:32:18
39.999727,116.325253,0,201,39785.0224652778,2008-12-03,00:32:21
39.99971,116.32548,0,178,39785.0225,2008-12-03,00:32:24
39.999685,116.325602,0,165,39785.0225231481,2008-12-03,00:32:26
39.999608,116.32567,0,152,39785.0225578704,2008-12-03,00:32:29
39.999511,116.325711,0,141,39785.0225925926,2008-12-03,00:32:32
39.999432,116.325769,0,136,39785.0226273148,2008-12-03,00:32:35
39.999359,116.325839,0,133,39785.022662037,2008-12-03,00:32:38
39.999271,116.325942,0,126,39785.0227083333,2008-12-03,00:32:42
39.999214,116.326041,0,122,39785.0227430556,2008-12-03,00:32:45
39.999133,116.326132,0,120,39785.0227893519,2008-12-03,00:32:49
39.999018,116.326127,0,123,39785.0228356481,2008-12-03,00:32:53
39.998924,116.326133,0,128,39785.0228703704,2008-12-03,00:32:56
39.998828,116.326134,0,127,39785.0229050926,2008-12-03,00:32:59
39.998719,116.32614,0,128,39785.0229398148,2008-12-03,00:33:02
39.99862,116.32616,0,129,39785.022974537,2008-12-03,00:33:05
39.998516,116.326189,0,131,39785.0230208333,2008-12-03,00:33:09
39.99842,116.326228,0,128,39785.0230671296,2008-12-03,00:33:13
39.99832,116.326232,0,127,39785.0231018519,2008-12-03,00:33:16
39.998205,116.326236,0,128,39785.0231365741,2008-12-03,00:33:19
39.998101,116.326256,0,133,39785.0231712963,2008-12-03,00:33:22
39.997992,116.326262,0,132,39785.0232060185,2008-12-03,00:33:25
39.997888,116.326267,0,134,39785.0232407407,2008-12-03,00:33:28
39.997764,116.326268,0,132,39785.023275463,2008-12-03,00:33:31
39.997665,116.32627,0,131,39785.0232986111,2008-12-03,00:33:33
39.997556,116.326271,0,130,39785.0233333333,2008-12-03,00:33:36
39.997456,116.326283,0,130,39785.0233680556,2008-12-03,00:33:39
39.997356,116.326299,0,129,39785.0234027778,2008-12-03,00:33:42
39.997252,116.326311,0,129,39785.0234375,2008-12-03,00:33:45
39.997143,116.326312,0,129,39785.0234722222,2008-12-03,00:33:48
39.997036,116.326311,0,127,39785.0235069444,2008-12-03,00:33:51
39.996923,116.326309,0,126,39785.0235416667,2008-12-03,00:33:54
39.996811,116.326307,0,124,39785.0235763889,2008-12-03,00:33:57
39.996701,116.326315,0,127,39785.0236111111,2008-12-03,00:34:00
39.996585,116.326326,0,136,39785.0236458333,2008-12-03,00:34:03
39.996466,116.326325,0,137,39785.0236805556,2008-12-03,00:34:06
39.996377,116.326328,0,147,39785.0237037037,2008-12-03,00:34:08
39.996284,116.326345,0,147,39785.0237384259,2008-12-03,00:34:11
39.996179,116.326358,0,146,39785.0237731481,2008-12-03,00:34:14
39.996089,116.326407,0,143,39785.0238078704,2008-12-03,00:34:17
39.995991,116.32645,0,150,39785.0238425926,2008-12-03,00:34:20
39.99588,116.326464,0,160,39785.023900463,2008-12-03,00:34:25
39.995768,116.326456,0,167,39785.0239467593,2008-12-03,00:34:29
39.995655,116.326448,0,172,39785.0239814815,2008-12-03,00:34:32
39.995551,116.326447,0,179,39785.0240162037,2008-12-03,00:34:35
39.995449,116.326429,0,193,39785.0240509259,2008-12-03,00:34:38
39.99536,116.32644,0,191,39785.0240740741,2008-12-03,00:34:40
39.995259,116.326457,0,189,39785.0241087963,2008-12-03,00:34:43
39.995158,116.326485,0,187,39785.0241550926,2008-12-03,00:34:47
39.995066,116.326473,0,181,39785.0241898148,2008-12-03,00:34:50
39.994973,116.32644,0,174,39785.024224537,2008-12-03,00:34:53
39.994879,116.326422,0,169,39785.0242592593,2008-12-03,00:34:56
39.994779,116.326428,0,160,39785.0242939815,2008-12-03,00:34:59
39.994674,116.326439,0,157,39785.0243287037,2008-12-03,00:35:02
39.994572,116.326447,0,155,39785.0243634259,2008-12-03,00:35:05
39.994459,116.326449,0,153,39785.0244097222,2008-12-03,00:35:09
39.99434,116.326439,0,148,39785.0244444444,2008-12-03,00:35:12
39.994217,116.326436,0,145,39785.0244791667,2008-12-03,00:35:15
39.994125,116.326453,0,142,39785.0245138889,2008-12-03,00:35:18
39.994036,116.326476,0,141,39785.0245486111,2008-12-03,00:35:21
39.993941,116.326484,0,137,39785.0245833333,2008-12-03,00:35:24
39.993839,116.326465,0,136,39785.0246180556,2008-12-03,00:35:27
39.993739,116.326436,0,133,39785.0246527778,2008-12-03,00:35:30
39.993638,116.326423,0,127,39785.0246875,2008-12-03,00:35:33
39.993516,116.326423,0,125,39785.0247337963,2008-12-03,00:35:37
39.993414,116.326436,0,127,39785.0247685185,2008-12-03,00:35:40
39.993307,116.326441,0,127,39785.0248032407,2008-12-03,00:35:43
39.993206,116.32644,0,120,39785.024837963,2008-12-03,00:35:46
39.993079,116.32644,0,123,39785.0248726852,2008-12-03,00:35:49
39.992964,116.326437,0,124,39785.0249074074,2008-12-03,00:35:52
39.992866,116.326434,0,127,39785.0249305556,2008-12-03,00:35:54
39.992745,116.32644,0,123,39785.0249768518,2008-12-03,00:35:58
39.992655,116.326448,0,124,39785.0250115741,2008-12-03,00:36:01
39.992547,116.326443,0,126,39785.0250578704,2008-12-03,00:36:05
39.992443,116.326438,0,124,39785.0250925926,2008-12-03,00:36:08
39.992323,116.326428,0,118,39785.0251273148,2008-12-03,00:36:11
39.992196,116.326428,0,118,39785.025162037,2008-12-03,00:36:14
39.992096,116.326451,0,119,39785.0251851852,2008-12-03,00:36:16
39.991981,116.326457,0,123,39785.0252199074,2008-12-03,00:36:19
39.991855,116.326456,0,126,39785.0252546296,2008-12-03,00:36:22
39.991734,116.326478,0,132,39785.0253009259,2008-12-03,00:36:26
39.991626,116.326492,0,131,39785.0253472222,2008-12-03,00:36:30
39.991508,116.326496,0,130,39785.0253935185,2008-12-03,00:36:34
39.991403,116.326496,0,131,39785.0254398148,2008-12-03,00:36:38
39.991302,116.326497,0,136,39785.0254976852,2008-12-03,00:36:43
39.991196,116.326514,0,140,39785.0255439815,2008-12-03,00:36:47
39.991099,116.326536,0,137,39785.0255787037,2008-12-03,00:36:50
39.990994,116.32654,0,138,39785.0256134259,2008-12-03,00:36:53
39.9909,116.326548,0,145,39785.0256481481,2008-12-03,00:36:56
39.990807,116.326547,0,148,39785.0256828704,2008-12-03,00:36:59
39.990694,116.326553,0,151,39785.0257175926,2008-12-03,00:37:02
39.990567,116.326567,0,152,39785.0257523148,2008-12-03,00:37:05
39.99047,116.326555,0,155,39785.025787037,2008-12-03,00:37:08
39.990355,116.32655,0,162,39785.0258217593,2008-12-03,00:37:11
39.990262,116.326583,0,170,39785.0258796296,2008-12-03,00:37:16
39.990166,116.326629,0,168,39785.0259143518,2008-12-03,00:37:19
39.990057,116.326648,0,167,39785.0259490741,2008-12-03,00:37:22
39.989943,116.326653,0,169,39785.0259837963,2008-12-03,00:37:25
39.989852,116.326655,0,165,39785.0260069444,2008-12-03,00:37:27
39.989714,116.326654,0,161,39785.0260416667,2008-12-03,00:37:30
39.989592,116.326651,0,163,39785.0260763889,2008-12-03,00:37:33
39.989498,116.326643,0,160,39785.0261111111,2008-12-03,00:37:36
39.989397,116.326645,0,159,39785.0261458333,2008-12-03,00:37:39
39.989307,116.326641,0,154,39785.0261689815,2008-12-03,00:37:41
39.989184,116.326632,0,148,39785.0262037037,2008-12-03,00:37:44
39.98906,116.326633,0,145,39785.0262384259,2008-12-03,00:37:47
39.988946,116.326642,0,144,39785.0262731481,2008-12-03,00:37:50
39.988828,116.326651,0,142,39785.0263078704,2008-12-03,00:37:53
39.988719,116.326658,0,141,39785.0263425926,2008-12-03,00:37:56
39.988611,116.326676,0,143,39785.0263773148,2008-12-03,00:37:59
39.988488,116.326684,0,144,39785.026412037,2008-12-03,00:38:02
39.988371,116.326684,0,144,39785.0264467593,2008-12-03,00:38:05
39.988257,116.326682,0,145,39785.0264814815,2008-12-03,00:38:08
39.988155,116.326691,0,144,39785.0265162037,2008-12-03,00:38:11
39.988043,116.326712,0,143,39785.0265509259,2008-12-03,00:38:14
39.987948,116.326724,0,140,39785.0265856481,2008-12-03,00:38:17
39.987858,116.326727,0,138,39785.0266087963,2008-12-03,00:38:19
39.987731,116.326728,0,138,39785.0266435185,2008-12-03,00:38:22
39.987613,116.326735,0,138,39785.0266782407,2008-12-03,00:38:25
39.987517,116.326736,0,139,39785.0267013889,2008-12-03,00:38:27
39.987417,116.326749,0,142,39785.0267361111,2008-12-03,00:38:30
39.987313,116.326759,0,142,39785.0267708333,2008-12-03,00:38:33
39.987192,116.326769,0,139,39785.0268055556,2008-12-03,00:38:36
39.987057,116.326772,0,139,39785.0268402778,2008-12-03,00:38:39
39.986928,116.326767,0,140,39785.026875,2008-12-03,00:38:42
39.986822,116.326763,0,145,39785.0269097222,2008-12-03,00:38:45
39.986731,116.326756,0,152,39785.0269444444,2008-12-03,00:38:48
39.986638,116.326766,0,161,39785.0269791667,2008-12-03,00:38:51
39.986531,116.32677,0,170,39785.027025463,2008-12-03,00:38:55
39.986433,116.326771,0,172,39785.0270601852,2008-12-03,00:38:58
39.986312,116.32681,0,168,39785.0270949074,2008-12-03,00:39:01
39.986216,116.326829,0,163,39785.0271180556,2008-12-03,00:39:03
39.986108,116.326828,0,161,39785.0271412037,2008-12-03,00:39:05
39.985963,116.326824,0,158,39785.0271759259,2008-12-03,00:39:08
39.985856,116.326821,0,159,39785.0271990741,2008-12-03,00:39:10
39.985762,116.326818,0,160,39785.0272222222,2008-12-03,00:39:12
39.985652,116.326823,0,160,39785.0272569444,2008-12-03,00:39:15
39.985553,116.326827,0,161,39785.0272916667,2008-12-03,00:39:18
39.985432,116.326849,0,160,39785.0273263889,2008-12-03,00:39:21
39.985292,116.326831,0,154,39785.0273611111,2008-12-03,00:39:24
39.985191,116.326838,0,149,39785.0274189815,2008-12-03,00:39:29
39.985097,116.326831,0,147,39785.0274537037,2008-12-03,00:39:32
39.984977,116.326824,0,143,39785.0275,2008-12-03,00:39:36
39.984876,116.326825,0,142,39785.0275347222,2008-12-03,00:39:39
39.984756,116.32683,0,139,39785.0275810185,2008-12-03,00:39:43
39.984646,116.326833,0,135,39785.0276273148,2008-12-03,00:39:47
39.984554,116.326835,0,137,39785.027662037,2008-12-03,00:39:50
39.984441,116.326851,0,136,39785.0277083333,2008-12-03,00:39:54
39.984328,116.326841,0,137,39785.0277546296,2008-12-03,00:39:58
39.984238,116.326834,0,138,39785.0277893519,2008-12-03,00:40:01
39.98413,116.326854,0,137,39785.0278240741,2008-12-03,00:40:04
39.984011,116.326858,0,137,39785.0278587963,2008-12-03,00:40:07
39.983909,116.326865,0,135,39785.0278935185,2008-12-03,00:40:10
39.983798,116.326863,0,135,39785.0279282407,2008-12-03,00:40:13
39.983693,116.326863,0,134,39785.027962963,2008-12-03,00:40:16
39.9836,116.326877,0,139,39785.0279976852,2008-12-03,00:40:19
39.983491,116.326906,0,137,39785.0280324074,2008-12-03,00:40:22
39.983387,116.326923,0,136,39785.0280555556,2008-12-03,00:40:24
39.983294,116.326931,0,130,39785.0280787037,2008-12-03,00:40:26
39.983171,116.326945,0,127,39785.0281134259,2008-12-03,00:40:29
39.983067,116.326954,0,131,39785.0281481481,2008-12-03,00:40:32
39.982944,116.326955,0,126,39785.0281828704,2008-12-03,00:40:35
39.982847,116.326964,0,127,39785.0282175926,2008-12-03,00:40:38
39.98274,116.326961,0,135,39785.028275463,2008-12-03,00:40:43
39.982648,116.326974,0,137,39785.0283101852,2008-12-03,00:40:46
39.982527,116.326966,0,141,39785.0283564815,2008-12-03,00:40:50
39.982437,116.32697,0,141,39785.0283912037,2008-12-03,00:40:53
39.982329,116.326999,0,138,39785.0284375,2008-12-03,00:40:57
39.982225,116.326992,0,135,39785.0284953704,2008-12-03,00:41:02
39.982142,116.326991,0,138,39785.0285532407,2008-12-03,00:41:07
39.982095,116.32701,0,132,39785.0286111111,2008-12-03,00:41:12
39.982036,116.327009,0,134,39785.0286689815,2008-12-03,00:41:17
39.981928,116.327003,0,136,39785.0287268519,2008-12-03,00:41:22
39.981829,116.327015,0,139,39785.0287847222,2008-12-03,00:41:27
39.981693,116.327027,0,140,39785.0288425926,2008-12-03,00:41:32
39.981578,116.32704,0,140,39785.0288773148,2008-12-03,00:41:35
39.981448,116.327054,0,137,39785.028912037,2008-12-03,00:41:38
39.981337,116.327055,0,138,39785.0289467593,2008-12-03,00:41:41
39.981219,116.327048,0,137,39785.0289814815,2008-12-03,00:41:44
39.981101,116.327053,0,138,39785.0290162037,2008-12-03,00:41:47
39.980986,116.32705,0,135,39785.0290509259,2008-12-03,00:41:50
39.980856,116.327052,0,134,39785.0290856481,2008-12-03,00:41:53
39.980722,116.327062,0,135,39785.0291203704,2008-12-03,00:41:56
39.980596,116.327066,0,134,39785.0291550926,2008-12-03,00:41:59
39.980482,116.327074,0,136,39785.0291898148,2008-12-03,00:42:02
39.980353,116.327074,0,135,39785.029224537,2008-12-03,00:42:05
39.980235,116.327079,0,135,39785.0292592593,2008-12-03,00:42:08
39.980117,116.327092,0,137,39785.0292939815,2008-12-03,00:42:11
39.980015,116.327099,0,134,39785.0293287037,2008-12-03,00:42:14
39.979913,116.3271,0,134,39785.0293865741,2008-12-03,00:42:19
39.979913,116.3271,0,134,39785.0294212963,2008-12-03,00:42:22
39.979921,116.327094,0,136,39785.0294444444,2008-12-03,00:42:24
39.97993,116.327093,0,136,39785.0295023148,2008-12-03,00:42:29
39.979916,116.327091,0,135,39785.0295601852,2008-12-03,00:42:34
39.979883,116.327088,0,133,39785.0296180556,2008-12-03,00:42:39
39.979883,116.327088,0,133,39785.0296527778,2008-12-03,00:42:42
39.979882,116.327092,0,134,39785.0296759259,2008-12-03,00:42:44
39.979892,116.327091,0,136,39785.0297337963,2008-12-03,00:42:49
39.979904,116.32709,0,136,39785.0297916667,2008-12-03,00:42:54
39.979904,116.32709,0,136,39785.0298263889,2008-12-03,00:42:57
39.979902,116.327089,0,136,39785.029849537,2008-12-03,00:42:59
39.979807,116.327092,0,136,39785.0299074074,2008-12-03,00:43:04
39.979694,116.327103,0,134,39785.0299652778,2008-12-03,00:43:09
39.97959,116.327131,0,134,39785.0300231481,2008-12-03,00:43:14
39.979481,116.327137,0,134,39785.0300694444,2008-12-03,00:43:18
39.979381,116.327132,0,131,39785.0300925926,2008-12-03,00:43:20
39.97928,116.327131,0,127,39785.0301273148,2008-12-03,00:43:23
39.979179,116.327138,0,121,39785.030162037,2008-12-03,00:43:26
39.979062,116.327109,0,120,39785.0301967593,2008-12-03,00:43:29
39.978976,116.327069,0,122,39785.0302314815,2008-12-03,00:43:32
39.978882,116.327055,0,121,39785.0302662037,2008-12-03,00:43:35
39.978776,116.327066,0,126,39785.0303009259,2008-12-03,00:43:38
39.978661,116.327076,0,130,39785.0303356481,2008-12-03,00:43:41
39.97855,116.327087,0,133,39785.0303703704,2008-12-03,00:43:44
39.97845,116.327087,0,136,39785.0304050926,2008-12-03,00:43:47
39.978335,116.327112,0,138,39785.0304513889,2008-12-03,00:43:51
39.978229,116.327138,0,139,39785.0305092593,2008-12-03,00:43:56
39.978152,116.32714,0,146,39785.0305671296,2008-12-03,00:44:01
39.978117,116.327149,0,158,39785.030625,2008-12-03,00:44:06
39.978123,116.327148,0,163,39785.0306828704,2008-12-03,00:44:11
39.978129,116.327143,0,168,39785.0307407407,2008-12-03,00:44:16
39.978132,116.32714,0,171,39785.0307986111,2008-12-03,00:44:21
39.978132,116.32714,0,171,39785.0308333333,2008-12-03,00:44:24
39.978132,116.327133,0,172,39785.0308564815,2008-12-03,00:44:26
39.978145,116.327094,0,174,39785.0309143519,2008-12-03,00:44:31
39.978169,116.327061,0,176,39785.0309722222,2008-12-03,00:44:36
39.978184,116.327048,0,177,39785.0310300926,2008-12-03,00:44:41
39.978193,116.327046,0,179,39785.031087963,2008-12-03,00:44:46
39.978217,116.327057,0,180,39785.0311458333,2008-12-03,00:44:51
39.978247,116.327069,0,182,39785.0312037037,2008-12-03,00:44:56
39.978274,116.327078,0,183,39785.0312615741,2008-12-03,00:45:01
39.978297,116.327079,0,184,39785.0313194444,2008-12-03,00:45:06
