# Supplementary material for: A location privacy protection method based on blockchain and threshold cryptography
Source: PLoS One. 2025 Jun 4;20(6):e0324551. doi: 10.1371/journal.pone.0324551 (PMC12136415; doi:10.1371/journal.pone.0324551)
Supplement: S1 File — (ZIP) [file pone.0324551.s001.zip › Data/001/Trajectory/20081203112659.plt]

Geolife trajectory
WGS 84
Altitude is in Feet
Reserved 3
0,2,255,My Track,0,0,2,8421376
0
39.978542,116.326835,0,492,39785.4770717593,2008-12-03,11:26:59
39.978625,116.326896,0,492,39785.4770949074,2008-12-03,11:27:01
39.978634,116.327321,0,164,39785.4771412037,2008-12-03,11:27:05
39.978748,116.327281,0,144,39785.4771759259,2008-12-03,11:27:08
39.978845,116.327244,0,131,39785.4772106481,2008-12-03,11:27:11
39.978945,116.327244,0,135,39785.4772569444,2008-12-03,11:27:15
39.97906,116.327253,0,136,39785.4773032407,2008-12-03,11:27:19
39.979168,116.327244,0,139,39785.477349537,2008-12-03,11:27:23
39.979287,116.327245,0,144,39785.4773958333,2008-12-03,11:27:27
39.97939,116.327243,0,145,39785.4774421296,2008-12-03,11:27:31
39.979496,116.327256,0,155,39785.4774884259,2008-12-03,11:27:35
39.979581,116.327215,0,159,39785.4775347222,2008-12-03,11:27:39
39.979625,116.327188,0,168,39785.4775925926,2008-12-03,11:27:44
39.979721,116.327189,0,180,39785.477650463,2008-12-03,11:27:49
39.979817,116.327167,0,200,39785.4777083333,2008-12-03,11:27:54
39.979817,116.327152,0,196,39785.4777662037,2008-12-03,11:27:59
39.979816,116.327151,0,200,39785.4778240741,2008-12-03,11:28:04
39.979819,116.32715,0,201,39785.4778819444,2008-12-03,11:28:09
39.979818,116.32715,0,202,39785.4779398148,2008-12-03,11:28:14
39.979824,116.327151,0,202,39785.4779976852,2008-12-03,11:28:19
39.979824,116.327151,0,202,39785.4780324074,2008-12-03,11:28:22
39.979818,116.32715,0,203,39785.4780555556,2008-12-03,11:28:24
39.979871,116.327165,0,201,39785.4781134259,2008-12-03,11:28:29
39.979941,116.327189,0,197,39785.4781712963,2008-12-03,11:28:34
39.98004,116.327185,0,200,39785.4782291667,2008-12-03,11:28:39
39.98013,116.327175,0,203,39785.4782638889,2008-12-03,11:28:42
39.980244,116.327166,0,199,39785.4782986111,2008-12-03,11:28:45
39.980334,116.327168,0,194,39785.4783217593,2008-12-03,11:28:47
39.980442,116.32717,0,187,39785.4783564815,2008-12-03,11:28:50
39.980542,116.327175,0,184,39785.4784027778,2008-12-03,11:28:54
39.980633,116.327175,0,184,39785.4784375,2008-12-03,11:28:57
39.980724,116.327161,0,182,39785.4784722222,2008-12-03,11:29:00
39.980813,116.327169,0,187,39785.4785069444,2008-12-03,11:29:03
39.980917,116.32718,0,184,39785.4785416667,2008-12-03,11:29:06
39.981023,116.327162,0,180,39785.4785763889,2008-12-03,11:29:09
39.981129,116.327146,0,173,39785.4786111111,2008-12-03,11:29:12
39.981239,116.327136,0,172,39785.4786574074,2008-12-03,11:29:16
39.981354,116.327132,0,175,39785.4787037037,2008-12-03,11:29:20
39.98145,116.327139,0,173,39785.4787615741,2008-12-03,11:29:25
39.981531,116.327172,0,184,39785.4788194444,2008-12-03,11:29:30
39.981638,116.327169,0,194,39785.4788657407,2008-12-03,11:29:34
39.981736,116.327159,0,204,39785.478912037,2008-12-03,11:29:38
39.981853,116.327177,0,211,39785.4789583333,2008-12-03,11:29:42
39.981967,116.327189,0,225,39785.4789930556,2008-12-03,11:29:45
39.982056,116.327193,0,237,39785.4790162037,2008-12-03,11:29:47
39.982188,116.327167,0,255,39785.4790509259,2008-12-03,11:29:50
39.982272,116.327183,0,271,39785.4790740741,2008-12-03,11:29:52
39.982252,116.327205,0,279,39785.4791319444,2008-12-03,11:29:57
39.982387,116.327164,0,282,39785.4791666667,2008-12-03,11:30:00
39.982534,116.327116,0,283,39785.4792013889,2008-12-03,11:30:03
39.982682,116.326943,0,290,39785.479224537,2008-12-03,11:30:05
39.982774,116.326913,0,290,39785.4792592593,2008-12-03,11:30:08
39.982862,116.32697,0,283,39785.4792939815,2008-12-03,11:30:11
39.982953,116.327034,0,277,39785.4793402778,2008-12-03,11:30:15
39.983069,116.327064,0,276,39785.4793865741,2008-12-03,11:30:19
39.983194,116.327027,0,275,39785.4794328704,2008-12-03,11:30:23
39.98328,116.326992,0,266,39785.4794560185,2008-12-03,11:30:25
39.983384,116.326967,0,275,39785.4795023148,2008-12-03,11:30:29
39.983481,116.327015,0,278,39785.4795486111,2008-12-03,11:30:33
39.983566,116.327049,0,288,39785.4795949074,2008-12-03,11:30:37
39.98367,116.327032,0,299,39785.4796296296,2008-12-03,11:30:40
39.983773,116.327035,0,305,39785.4796759259,2008-12-03,11:30:44
39.983888,116.327018,0,310,39785.4797337963,2008-12-03,11:30:49
39.983972,116.327022,0,328,39785.4797800926,2008-12-03,11:30:53
39.983976,116.327017,0,327,39785.479837963,2008-12-03,11:30:58
39.983976,116.327017,0,327,39785.4798726852,2008-12-03,11:31:01
39.983982,116.327017,0,331,39785.4798958333,2008-12-03,11:31:03
39.984096,116.327021,0,338,39785.4799537037,2008-12-03,11:31:08
39.984205,116.326996,0,334,39785.4799652778,2008-12-03,11:31:09
39.984304,116.326961,0,332,39785.4799884259,2008-12-03,11:31:11
39.984422,116.326969,0,329,39785.4800231481,2008-12-03,11:31:14
39.984518,116.326973,0,320,39785.4800578704,2008-12-03,11:31:17
39.984619,116.326979,0,314,39785.4800925926,2008-12-03,11:31:20
39.984725,116.326982,0,305,39785.4801273148,2008-12-03,11:31:23
39.984821,116.326956,0,294,39785.480162037,2008-12-03,11:31:26
39.984923,116.326946,0,293,39785.4801967593,2008-12-03,11:31:29
39.985022,116.326946,0,291,39785.4802430556,2008-12-03,11:31:33
39.98512,116.326948,0,287,39785.4802893519,2008-12-03,11:31:37
39.985214,116.326978,0,281,39785.4803356482,2008-12-03,11:31:41
39.985325,116.326993,0,270,39785.4803819444,2008-12-03,11:31:45
39.985429,116.326979,0,277,39785.4804282407,2008-12-03,11:31:49
39.985516,116.326958,0,285,39785.480462963,2008-12-03,11:31:52
39.985633,116.326953,0,278,39785.4805092593,2008-12-03,11:31:56
39.985756,116.326944,0,268,39785.4805555556,2008-12-03,11:32:00
39.985838,116.326938,0,248,39785.4805902778,2008-12-03,11:32:03
39.985923,116.326945,0,234,39785.4806365741,2008-12-03,11:32:07
39.986011,116.326941,0,242,39785.4806944444,2008-12-03,11:32:12
39.986107,116.326912,0,260,39785.4807523148,2008-12-03,11:32:17
39.986158,116.326897,0,289,39785.4808101852,2008-12-03,11:32:22
39.986232,116.326877,0,321,39785.4808333333,2008-12-03,11:32:24
39.986314,116.326864,0,343,39785.4808796296,2008-12-03,11:32:28
39.986413,116.32688,0,376,39785.4809143519,2008-12-03,11:32:31
39.986528,116.326834,0,403,39785.4809490741,2008-12-03,11:32:34
39.986625,116.326812,0,417,39785.4809837963,2008-12-03,11:32:37
39.98672,116.326746,0,427,39785.4810069444,2008-12-03,11:32:39
39.986816,116.326753,0,447,39785.4810416667,2008-12-03,11:32:42
39.986927,116.326777,0,452,39785.481087963,2008-12-03,11:32:46
39.987029,116.326802,0,462,39785.4811342593,2008-12-03,11:32:50
39.98715,116.326802,0,452,39785.4811805556,2008-12-03,11:32:54
39.987242,116.32683,0,450,39785.4812152778,2008-12-03,11:32:57
39.987334,116.326833,0,458,39785.48125,2008-12-03,11:33:00
39.987447,116.326829,0,470,39785.4812847222,2008-12-03,11:33:03
39.987556,116.326844,0,461,39785.4813310185,2008-12-03,11:33:07
39.987647,116.326841,0,472,39785.4813657407,2008-12-03,11:33:10
39.987762,116.32686,0,479,39785.481412037,2008-12-03,11:33:14
39.987872,116.326861,0,478,39785.4814467593,2008-12-03,11:33:17
39.987959,116.3269,0,470,39785.4814814815,2008-12-03,11:33:20
39.988049,116.326914,0,464,39785.4815162037,2008-12-03,11:33:23
39.988178,116.326913,0,448,39785.4815393519,2008-12-03,11:33:25
39.988269,116.326917,0,424,39785.4815509259,2008-12-03,11:33:26
39.988384,116.326931,0,407,39785.4815740741,2008-12-03,11:33:28
39.988525,116.326906,0,383,39785.4815972222,2008-12-03,11:33:30
39.988609,116.326891,0,359,39785.4816087963,2008-12-03,11:33:31
39.988721,116.326884,0,332,39785.4816319444,2008-12-03,11:33:33
39.988812,116.326868,0,318,39785.4816550926,2008-12-03,11:33:35
39.988896,116.326833,0,311,39785.4816782407,2008-12-03,11:33:37
39.989012,116.32681,0,297,39785.481712963,2008-12-03,11:33:40
39.989116,116.326801,0,285,39785.4817476852,2008-12-03,11:33:43
39.989227,116.326783,0,269,39785.4817824074,2008-12-03,11:33:46
39.989327,116.326773,0,259,39785.4818171296,2008-12-03,11:33:49
39.989447,116.326757,0,247,39785.4818634259,2008-12-03,11:33:53
39.989546,116.326732,0,223,39785.4819097222,2008-12-03,11:33:57
39.989658,116.326708,0,221,39785.4819560185,2008-12-03,11:34:01
39.989776,116.3267,0,221,39785.4820023148,2008-12-03,11:34:05
39.989897,116.326703,0,225,39785.4820486111,2008-12-03,11:34:09
39.989983,116.326735,0,222,39785.4820833333,2008-12-03,11:34:12
39.990098,116.326704,0,211,39785.4821180556,2008-12-03,11:34:15
39.990188,116.326689,0,219,39785.4821527778,2008-12-03,11:34:18
39.990292,116.326665,0,226,39785.4821990741,2008-12-03,11:34:22
39.990389,116.326688,0,245,39785.4822569444,2008-12-03,11:34:27
39.990476,116.326712,0,263,39785.4823032407,2008-12-03,11:34:31
39.990616,116.326723,0,265,39785.482337963,2008-12-03,11:34:34
39.99072,116.326728,0,278,39785.4823726852,2008-12-03,11:34:37
39.990829,116.326748,0,290,39785.4824189815,2008-12-03,11:34:41
39.990915,116.326747,0,268,39785.4824421296,2008-12-03,11:34:43
39.991003,116.326731,0,252,39785.4824652778,2008-12-03,11:34:45
39.991104,116.326668,0,238,39785.4824884259,2008-12-03,11:34:47
39.991216,116.326656,0,233,39785.4825347222,2008-12-03,11:34:51
39.991323,116.326637,0,243,39785.4825925926,2008-12-03,11:34:56
39.991413,116.326613,0,243,39785.4826273148,2008-12-03,11:34:59
39.991501,116.326585,0,234,39785.482650463,2008-12-03,11:35:01
39.991617,116.32659,0,228,39785.4826851852,2008-12-03,11:35:04
39.991723,116.32659,0,228,39785.4827199074,2008-12-03,11:35:07
39.991836,116.326607,0,218,39785.4827546296,2008-12-03,11:35:10
39.991937,116.326617,0,222,39785.4827893519,2008-12-03,11:35:13
39.992036,116.326628,0,238,39785.4828356481,2008-12-03,11:35:17
39.99212,116.326645,0,257,39785.4828935185,2008-12-03,11:35:22
39.992227,116.326639,0,287,39785.4829282407,2008-12-03,11:35:25
39.992294,116.326646,0,320,39785.482962963,2008-12-03,11:35:28
39.992387,116.326654,0,305,39785.4829976852,2008-12-03,11:35:31
39.992477,116.326645,0,319,39785.4830324074,2008-12-03,11:35:34
39.992568,116.326643,0,316,39785.4830671296,2008-12-03,11:35:37
39.992668,116.326634,0,336,39785.4831134259,2008-12-03,11:35:41
39.992759,116.326633,0,319,39785.4831365741,2008-12-03,11:35:43
39.992874,116.326619,0,307,39785.4831712963,2008-12-03,11:35:46
39.992977,116.32662,0,318,39785.4832175926,2008-12-03,11:35:50
39.993085,116.326636,0,317,39785.4832638889,2008-12-03,11:35:54
39.993189,116.326629,0,319,39785.4833101852,2008-12-03,11:35:58
39.993285,116.32661,0,315,39785.4833449074,2008-12-03,11:36:01
39.993383,116.326577,0,313,39785.4833796296,2008-12-03,11:36:04
39.993484,116.326568,0,315,39785.4834143519,2008-12-03,11:36:07
39.993599,116.32656,0,295,39785.4834490741,2008-12-03,11:36:10
39.993702,116.326579,0,288,39785.4834837963,2008-12-03,11:36:13
39.993801,116.326581,0,283,39785.4835185185,2008-12-03,11:36:16
39.993901,116.3266,0,290,39785.4835648148,2008-12-03,11:36:20
39.993992,116.326589,0,285,39785.483599537,2008-12-03,11:36:23
39.994099,116.32658,0,285,39785.4836458333,2008-12-03,11:36:27
39.99421,116.326579,0,296,39785.4836921296,2008-12-03,11:36:31
39.994301,116.326596,0,297,39785.4837268519,2008-12-03,11:36:34
39.994398,116.326609,0,311,39785.4837731481,2008-12-03,11:36:38
39.9945,116.326622,0,308,39785.4838194444,2008-12-03,11:36:42
39.994592,116.326612,0,296,39785.4838425926,2008-12-03,11:36:44
39.994732,116.326592,0,278,39785.4838773148,2008-12-03,11:36:47
39.994833,116.326557,0,261,39785.483900463,2008-12-03,11:36:49
39.994955,116.32653,0,249,39785.4839351852,2008-12-03,11:36:52
39.995064,116.326562,0,243,39785.4839699074,2008-12-03,11:36:55
39.995161,116.326583,0,251,39785.4840162037,2008-12-03,11:36:59
39.995286,116.326572,0,261,39785.4840625,2008-12-03,11:37:03
39.995387,116.326576,0,267,39785.4840972222,2008-12-03,11:37:06
39.995483,116.32657,0,272,39785.4841319444,2008-12-03,11:37:09
39.995602,116.326536,0,286,39785.4841782407,2008-12-03,11:37:13
39.995704,116.326519,0,300,39785.484224537,2008-12-03,11:37:17
39.995786,116.326516,0,315,39785.4842708333,2008-12-03,11:37:21
39.995864,116.326538,0,336,39785.4843055556,2008-12-03,11:37:24
39.995954,116.326529,0,338,39785.4843402778,2008-12-03,11:37:27
39.996043,116.326505,0,328,39785.4843634259,2008-12-03,11:37:29
39.996171,116.326466,0,312,39785.4843981481,2008-12-03,11:37:32
39.996286,116.32648,0,304,39785.4844328704,2008-12-03,11:37:35
39.996406,116.326486,0,314,39785.4844791667,2008-12-03,11:37:39
39.996504,116.326498,0,328,39785.4845138889,2008-12-03,11:37:42
39.996593,116.326508,0,344,39785.4845486111,2008-12-03,11:37:45
39.996677,116.326518,0,361,39785.4845833333,2008-12-03,11:37:48
39.99679,116.326525,0,379,39785.4846180556,2008-12-03,11:37:51
39.996905,116.326519,0,372,39785.4846527778,2008-12-03,11:37:54
39.996997,116.326525,0,369,39785.4846990741,2008-12-03,11:37:58
39.997124,116.326533,0,366,39785.4847569444,2008-12-03,11:38:03
39.997221,116.326533,0,360,39785.4847916667,2008-12-03,11:38:06
39.99733,116.326546,0,357,39785.4848263889,2008-12-03,11:38:09
39.997434,116.326549,0,357,39785.4848611111,2008-12-03,11:38:12
39.997531,116.326547,0,361,39785.4848958333,2008-12-03,11:38:15
39.997707,116.326555,0,360,39785.4849421296,2008-12-03,11:38:19
39.997798,116.326548,0,364,39785.4849652778,2008-12-03,11:38:21
39.997929,116.326548,0,360,39785.4849884259,2008-12-03,11:38:23
39.998024,116.326552,0,365,39785.4850115741,2008-12-03,11:38:25
39.998144,116.326556,0,363,39785.4850347222,2008-12-03,11:38:27
39.998253,116.326552,0,358,39785.4850578704,2008-12-03,11:38:29
39.998354,116.326541,0,356,39785.4850810185,2008-12-03,11:38:31
39.99846,116.326531,0,347,39785.4851041667,2008-12-03,11:38:33
39.998551,116.326525,0,353,39785.4851273148,2008-12-03,11:38:35
39.998645,116.326514,0,357,39785.485150463,2008-12-03,11:38:37
39.998748,116.326501,0,363,39785.4851736111,2008-12-03,11:38:39
39.99885,116.326493,0,352,39785.4851967593,2008-12-03,11:38:41
39.998955,116.326454,0,327,39785.4852199074,2008-12-03,11:38:43
39.999039,116.326388,0,307,39785.4852430556,2008-12-03,11:38:45
39.999117,116.326297,0,293,39785.4852662037,2008-12-03,11:38:47
39.999185,116.326206,0,281,39785.4852893518,2008-12-03,11:38:49
39.99925,116.326122,0,266,39785.4853125,2008-12-03,11:38:51
39.999322,116.326045,0,258,39785.4853356481,2008-12-03,11:38:53
39.9994,116.325975,0,246,39785.4853587963,2008-12-03,11:38:55
39.999483,116.325921,0,239,39785.4853819444,2008-12-03,11:38:57
39.999574,116.325879,0,230,39785.4854050926,2008-12-03,11:38:59
39.99967,116.325838,0,224,39785.4854282407,2008-12-03,11:39:01
39.999738,116.325752,0,211,39785.4854513889,2008-12-03,11:39:03
39.999759,116.325637,0,207,39785.485474537,2008-12-03,11:39:05
39.999764,116.325468,0,202,39785.4855092593,2008-12-03,11:39:08
39.999768,116.325299,0,199,39785.4855439815,2008-12-03,11:39:11
39.999761,116.325137,0,198,39785.4855787037,2008-12-03,11:39:14
39.999751,116.324989,0,198,39785.4856134259,2008-12-03,11:39:17
39.99975,116.324842,0,195,39785.4856481481,2008-12-03,11:39:20
39.999751,116.324687,0,191,39785.4856828704,2008-12-03,11:39:23
39.999756,116.324564,0,186,39785.4857060185,2008-12-03,11:39:25
39.99976,116.324403,0,182,39785.4857407407,2008-12-03,11:39:28
39.999762,116.324233,0,179,39785.485775463,2008-12-03,11:39:31
39.999752,116.32411,0,178,39785.4857986111,2008-12-03,11:39:33
39.999747,116.323982,0,177,39785.4858217593,2008-12-03,11:39:35
39.99973,116.32383,0,179,39785.4858564815,2008-12-03,11:39:38
39.999733,116.323706,0,181,39785.4858912037,2008-12-03,11:39:41
39.999743,116.323567,0,183,39785.4859259259,2008-12-03,11:39:44
39.999737,116.32345,0,184,39785.4859490741,2008-12-03,11:39:46
39.999739,116.323291,0,190,39785.4859837963,2008-12-03,11:39:49
39.999743,116.323143,0,187,39785.4860069444,2008-12-03,11:39:51
39.99974,116.323002,0,193,39785.4860416667,2008-12-03,11:39:54
39.999743,116.322862,0,202,39785.4860763889,2008-12-03,11:39:57
39.999742,116.322692,0,201,39785.4861111111,2008-12-03,11:40:00
39.999733,116.322544,0,207,39785.4861458333,2008-12-03,11:40:03
39.999743,116.322415,0,213,39785.4861805556,2008-12-03,11:40:06
39.999757,116.322279,0,206,39785.4862037037,2008-12-03,11:40:08
39.999812,116.322149,0,206,39785.4862384259,2008-12-03,11:40:11
39.999881,116.322063,0,206,39785.4862731481,2008-12-03,11:40:14
39.999979,116.322022,0,206,39785.4863078704,2008-12-03,11:40:17
40.000072,116.322015,0,208,39785.4863310185,2008-12-03,11:40:19
40.000181,116.322022,0,216,39785.4863773148,2008-12-03,11:40:23
40.000289,116.322002,0,224,39785.4864236111,2008-12-03,11:40:27
40.000379,116.321982,0,238,39785.4864814815,2008-12-03,11:40:32
40.000482,116.321981,0,252,39785.4865393518,2008-12-03,11:40:37
40.000575,116.32201,0,265,39785.4865972222,2008-12-03,11:40:42
40.000667,116.322009,0,266,39785.4866319444,2008-12-03,11:40:45
40.000824,116.32204,0,280,39785.4866666667,2008-12-03,11:40:48
40.000913,116.321958,0,292,39785.4866898148,2008-12-03,11:40:50
40.001027,116.322019,0,297,39785.4867013889,2008-12-03,11:40:51
40.001171,116.322014,0,307,39785.486724537,2008-12-03,11:40:53
40.001278,116.32199,0,324,39785.4867592593,2008-12-03,11:40:56
40.001395,116.321934,0,326,39785.4867939815,2008-12-03,11:40:59
40.001529,116.321912,0,328,39785.4868287037,2008-12-03,11:41:02
40.001681,116.321938,0,332,39785.4868518518,2008-12-03,11:41:04
40.001782,116.32195,0,331,39785.486875,2008-12-03,11:41:06
40.001923,116.321887,0,315,39785.4868981481,2008-12-03,11:41:08
40.002027,116.321878,0,334,39785.4869212963,2008-12-03,11:41:10
40.00212,116.321855,0,334,39785.4869560185,2008-12-03,11:41:13
40.002253,116.321805,0,321,39785.4869907407,2008-12-03,11:41:16
40.002348,116.321786,0,325,39785.4870138889,2008-12-03,11:41:18
40.002464,116.321784,0,331,39785.4870486111,2008-12-03,11:41:21
40.002563,116.321798,0,338,39785.4870949074,2008-12-03,11:41:25
40.002658,116.321809,0,354,39785.4871527778,2008-12-03,11:41:30
40.002753,116.321791,0,366,39785.4871990741,2008-12-03,11:41:34
40.002841,116.321757,0,372,39785.4872222222,2008-12-03,11:41:36
40.002944,116.321782,0,378,39785.4872800926,2008-12-03,11:41:41
40.003074,116.321774,0,377,39785.4873263889,2008-12-03,11:41:45
40.003168,116.32178,0,374,39785.4873611111,2008-12-03,11:41:48
40.003281,116.321763,0,383,39785.4873958333,2008-12-03,11:41:51
40.00338,116.321759,0,393,39785.4874305556,2008-12-03,11:41:54
40.003487,116.321779,0,411,39785.4874652778,2008-12-03,11:41:57
40.003635,116.321801,0,406,39785.4875115741,2008-12-03,11:42:01
40.003765,116.32182,0,406,39785.4875347222,2008-12-03,11:42:03
40.003861,116.321843,0,415,39785.4875694444,2008-12-03,11:42:06
40.003982,116.321816,0,420,39785.4876041667,2008-12-03,11:42:09
40.00407,116.321811,0,433,39785.4876157407,2008-12-03,11:42:10
40.004161,116.321758,0,436,39785.4876388889,2008-12-03,11:42:12
40.004292,116.321724,0,443,39785.487662037,2008-12-03,11:42:14
40.004474,116.321646,0,445,39785.4877083333,2008-12-03,11:42:18
40.004598,116.321584,0,445,39785.4877314815,2008-12-03,11:42:20
40.004664,116.321496,0,437,39785.4877546296,2008-12-03,11:42:22
40.004721,116.321351,0,425,39785.4877777778,2008-12-03,11:42:24
40.004751,116.321227,0,420,39785.4878009259,2008-12-03,11:42:26
40.004772,116.321067,0,410,39785.4878240741,2008-12-03,11:42:28
40.004792,116.320927,0,407,39785.4878472222,2008-12-03,11:42:30
40.004803,116.320796,0,400,39785.4878703704,2008-12-03,11:42:32
40.004813,116.320651,0,389,39785.4878935185,2008-12-03,11:42:34
40.004818,116.320527,0,386,39785.4879166667,2008-12-03,11:42:36
40.004824,116.320383,0,377,39785.4879398148,2008-12-03,11:42:38
40.00482,116.320243,0,369,39785.487962963,2008-12-03,11:42:40
40.004817,116.320113,0,364,39785.4879861111,2008-12-03,11:42:42
40.004807,116.319985,0,356,39785.4880092593,2008-12-03,11:42:44
40.004792,116.31986,0,352,39785.4880324074,2008-12-03,11:42:46
40.004801,116.319725,0,346,39785.4880555556,2008-12-03,11:42:48
40.004797,116.319581,0,341,39785.4880787037,2008-12-03,11:42:50
40.004792,116.319451,0,340,39785.4881018519,2008-12-03,11:42:52
40.004787,116.319328,0,340,39785.488125,2008-12-03,11:42:54
40.004777,116.319202,0,336,39785.4881481482,2008-12-03,11:42:56
40.004776,116.319078,0,336,39785.4881712963,2008-12-03,11:42:58
40.004768,116.318899,0,330,39785.4882060185,2008-12-03,11:43:01
40.00476,116.318768,0,323,39785.4882291667,2008-12-03,11:43:03
40.00476,116.318616,0,313,39785.4882523148,2008-12-03,11:43:05
40.004761,116.318487,0,305,39785.488275463,2008-12-03,11:43:07
40.004765,116.318348,0,296,39785.4882986111,2008-12-03,11:43:09
40.004796,116.318232,0,285,39785.4883217593,2008-12-03,11:43:11
40.004856,116.318123,0,265,39785.4883449074,2008-12-03,11:43:13
40.004961,116.318033,0,252,39785.4883796296,2008-12-03,11:43:16
40.005054,116.317988,0,252,39785.4884143519,2008-12-03,11:43:19
40.005155,116.317969,0,253,39785.4884490741,2008-12-03,11:43:22
40.005258,116.317947,0,256,39785.4884837963,2008-12-03,11:43:25
40.005367,116.317918,0,263,39785.4885185185,2008-12-03,11:43:28
40.005472,116.317892,0,277,39785.4885532407,2008-12-03,11:43:31
40.005572,116.317896,0,296,39785.488587963,2008-12-03,11:43:34
40.005675,116.317919,0,291,39785.4886226852,2008-12-03,11:43:37
40.005782,116.317939,0,280,39785.4886574074,2008-12-03,11:43:40
40.005895,116.31791,0,288,39785.4887037037,2008-12-03,11:43:44
40.00601,116.317878,0,296,39785.4887384259,2008-12-03,11:43:47
40.006124,116.317851,0,306,39785.4887731481,2008-12-03,11:43:50
40.006228,116.317838,0,297,39785.4887962963,2008-12-03,11:43:52
40.006336,116.317838,0,296,39785.4888310185,2008-12-03,11:43:55
40.006437,116.317841,0,299,39785.4888657407,2008-12-03,11:43:58
40.006548,116.317842,0,268,39785.4888888889,2008-12-03,11:44:00
40.006631,116.317865,0,252,39785.488912037,2008-12-03,11:44:02
40.006745,116.317841,0,255,39785.4889467593,2008-12-03,11:44:05
40.006844,116.317846,0,267,39785.4889814815,2008-12-03,11:44:08
40.006975,116.317845,0,253,39785.4890162037,2008-12-03,11:44:11
40.007094,116.317838,0,255,39785.4890509259,2008-12-03,11:44:14
40.007206,116.317833,0,262,39785.4890856481,2008-12-03,11:44:17
40.007301,116.317811,0,261,39785.4891087963,2008-12-03,11:44:19
40.007397,116.317812,0,241,39785.4891319444,2008-12-03,11:44:21
40.007503,116.317806,0,246,39785.4891666667,2008-12-03,11:44:24
40.007598,116.317783,0,236,39785.4892013889,2008-12-03,11:44:27
40.007693,116.317776,0,229,39785.489224537,2008-12-03,11:44:29
40.007787,116.317787,0,218,39785.4892476852,2008-12-03,11:44:31
40.007895,116.317803,0,208,39785.4892824074,2008-12-03,11:44:34
40.008002,116.317806,0,216,39785.4893287037,2008-12-03,11:44:38
40.008115,116.317828,0,208,39785.4893634259,2008-12-03,11:44:41
40.00821,116.317838,0,204,39785.4893865741,2008-12-03,11:44:43
40.008312,116.317841,0,209,39785.4894212963,2008-12-03,11:44:46
40.008399,116.317826,0,201,39785.4894444444,2008-12-03,11:44:48
40.0085,116.317822,0,208,39785.4894675926,2008-12-03,11:44:50
40.008591,116.317821,0,199,39785.4894907407,2008-12-03,11:44:52
40.008681,116.317814,0,197,39785.4895138889,2008-12-03,11:44:54
40.008799,116.317835,0,195,39785.4895486111,2008-12-03,11:44:57
40.008911,116.317813,0,200,39785.4895833333,2008-12-03,11:45:00
40.008999,116.31774,0,190,39785.4896064815,2008-12-03,11:45:02
40.009034,116.317635,0,183,39785.4896296296,2008-12-03,11:45:04
40.009052,116.317507,0,170,39785.4896527778,2008-12-03,11:45:06
40.009057,116.317389,0,167,39785.4896759259,2008-12-03,11:45:08
40.009045,116.317274,0,161,39785.4896990741,2008-12-03,11:45:10
40.00904,116.317154,0,154,39785.4897222222,2008-12-03,11:45:12
40.009033,116.316979,0,153,39785.4897569444,2008-12-03,11:45:15
40.009014,116.316861,0,148,39785.4897800926,2008-12-03,11:45:17
40.009,116.316746,0,143,39785.4898032407,2008-12-03,11:45:19
40.008979,116.316624,0,137,39785.4898263889,2008-12-03,11:45:21
40.008961,116.316502,0,134,39785.489849537,2008-12-03,11:45:23
40.00901,116.31636,0,134,39785.4898842593,2008-12-03,11:45:26
40.009119,116.316317,0,139,39785.4899189815,2008-12-03,11:45:29
40.009224,116.316292,0,145,39785.4899537037,2008-12-03,11:45:32
40.009333,116.31628,0,156,39785.4899884259,2008-12-03,11:45:35
40.009438,116.316263,0,167,39785.4900231481,2008-12-03,11:45:38
40.009562,116.316205,0,162,39785.4900578704,2008-12-03,11:45:41
40.009626,116.316119,0,155,39785.4900810185,2008-12-03,11:45:43
40.00963,116.315971,0,154,39785.4901157407,2008-12-03,11:45:46
40.009616,116.315833,0,160,39785.490150463,2008-12-03,11:45:49
40.009603,116.315685,0,167,39785.4901851852,2008-12-03,11:45:52
40.009602,116.315557,0,165,39785.4902083333,2008-12-03,11:45:54
40.009594,116.315439,0,165,39785.4902314815,2008-12-03,11:45:56
40.009581,116.315282,0,170,39785.4902662037,2008-12-03,11:45:59
40.009575,116.315143,0,166,39785.4902893519,2008-12-03,11:46:01
40.009573,116.314996,0,172,39785.4903240741,2008-12-03,11:46:04
40.009556,116.314859,0,175,39785.4903587963,2008-12-03,11:46:07
40.00954,116.314712,0,172,39785.4903819444,2008-12-03,11:46:09
40.009529,116.314575,0,173,39785.4904050926,2008-12-03,11:46:11
40.009522,116.314414,0,175,39785.4904398148,2008-12-03,11:46:14
40.009524,116.31426,0,183,39785.4904861111,2008-12-03,11:46:18
40.009501,116.314115,0,187,39785.4905208333,2008-12-03,11:46:21
40.009483,116.313959,0,193,39785.4905555556,2008-12-03,11:46:24
40.009461,116.313809,0,196,39785.4905902778,2008-12-03,11:46:27
40.00945,116.313693,0,209,39785.490625,2008-12-03,11:46:30
40.009437,116.313536,0,222,39785.4906712963,2008-12-03,11:46:34
40.009427,116.313412,0,233,39785.4907060185,2008-12-03,11:46:37
40.009411,116.313278,0,242,39785.4907638889,2008-12-03,11:46:42
40.009387,116.313125,0,245,39785.4908101852,2008-12-03,11:46:46
40.009434,116.312998,0,245,39785.4908449074,2008-12-03,11:46:49
40.009515,116.312895,0,234,39785.4908796296,2008-12-03,11:46:52
40.009616,116.312842,0,238,39785.4909143519,2008-12-03,11:46:55
40.00972,116.312812,0,243,39785.4909490741,2008-12-03,11:46:58
40.009839,116.312765,0,232,39785.4909837963,2008-12-03,11:47:01
40.009956,116.312739,0,229,39785.4910185185,2008-12-03,11:47:04
40.010055,116.312731,0,233,39785.4910532407,2008-12-03,11:47:07
40.010161,116.312706,0,237,39785.491099537,2008-12-03,11:47:11
40.010269,116.312701,0,238,39785.4911458333,2008-12-03,11:47:15
40.010382,116.312676,0,240,39785.4911921296,2008-12-03,11:47:19
40.010474,116.312662,0,236,39785.4912268519,2008-12-03,11:47:22
40.01057,116.312679,0,236,39785.4912615741,2008-12-03,11:47:25
40.010685,116.312687,0,240,39785.4913078704,2008-12-03,11:47:29
40.010791,116.312697,0,254,39785.4913425926,2008-12-03,11:47:32
40.010897,116.312711,0,266,39785.4913773148,2008-12-03,11:47:35
40.011005,116.312697,0,262,39785.491400463,2008-12-03,11:47:37
40.011103,116.312696,0,259,39785.4914236111,2008-12-03,11:47:39
40.011178,116.312629,0,230,39785.4914467593,2008-12-03,11:47:41
40.011229,116.312523,0,215,39785.4914814815,2008-12-03,11:47:44
40.011247,116.312405,0,203,39785.4915162037,2008-12-03,11:47:47
40.01132,116.312274,0,194,39785.4915625,2008-12-03,11:47:51
40.011395,116.3122,0,186,39785.4915972222,2008-12-03,11:47:54
40.011486,116.312126,0,176,39785.4916319444,2008-12-03,11:47:57
40.011573,116.312097,0,169,39785.4916666667,2008-12-03,11:48:00
40.011675,116.312061,0,163,39785.4917013889,2008-12-03,11:48:03
40.011778,116.312045,0,160,39785.4917361111,2008-12-03,11:48:06
40.011884,116.312029,0,151,39785.4917708333,2008-12-03,11:48:09
40.011987,116.312015,0,154,39785.4918055556,2008-12-03,11:48:12
40.012089,116.312002,0,155,39785.4918402778,2008-12-03,11:48:15
40.012195,116.311975,0,154,39785.491875,2008-12-03,11:48:18
40.0123,116.311975,0,152,39785.4919097222,2008-12-03,11:48:21
40.012409,116.31198,0,158,39785.4919444444,2008-12-03,11:48:24
40.012514,116.311962,0,161,39785.4919791667,2008-12-03,11:48:27
40.012631,116.311946,0,163,39785.4920138889,2008-12-03,11:48:30
40.012754,116.311935,0,160,39785.4920486111,2008-12-03,11:48:33
40.012859,116.311917,0,157,39785.4920833333,2008-12-03,11:48:36
40.012971,116.311905,0,157,39785.4921180556,2008-12-03,11:48:39
40.013081,116.311893,0,150,39785.4921527778,2008-12-03,11:48:42
40.0132,116.311867,0,144,39785.4921875,2008-12-03,11:48:45
40.013324,116.311836,0,137,39785.4922222222,2008-12-03,11:48:48
40.013443,116.311825,0,136,39785.4922569444,2008-12-03,11:48:51
40.013564,116.311804,0,141,39785.4922916667,2008-12-03,11:48:54
40.013685,116.311779,0,142,39785.4923263889,2008-12-03,11:48:57
40.013813,116.311762,0,138,39785.4923611111,2008-12-03,11:49:00
40.013932,116.311757,0,143,39785.4923958333,2008-12-03,11:49:03
40.014042,116.311728,0,151,39785.4924305556,2008-12-03,11:49:06
40.014161,116.311705,0,158,39785.4924652778,2008-12-03,11:49:09
40.014266,116.311685,0,170,39785.4925,2008-12-03,11:49:12
40.014355,116.31163,0,175,39785.4925347222,2008-12-03,11:49:15
40.014466,116.311598,0,193,39785.4925694444,2008-12-03,11:49:18
40.014546,116.311543,0,198,39785.4926041667,2008-12-03,11:49:21
40.014626,116.311489,0,205,39785.4926388889,2008-12-03,11:49:24
40.014729,116.311433,0,207,39785.4926736111,2008-12-03,11:49:27
40.014853,116.311383,0,215,39785.4927083333,2008-12-03,11:49:30
40.014962,116.311348,0,213,39785.4927314815,2008-12-03,11:49:32
40.015049,116.311312,0,214,39785.4927546296,2008-12-03,11:49:34
40.015183,116.311234,0,213,39785.4927893518,2008-12-03,11:49:37
40.015287,116.311174,0,215,39785.4928240741,2008-12-03,11:49:40
40.015401,116.31113,0,216,39785.4928587963,2008-12-03,11:49:43
40.015505,116.311081,0,211,39785.4928935185,2008-12-03,11:49:46
40.015611,116.311009,0,209,39785.4929398148,2008-12-03,11:49:50
40.015696,116.310939,0,210,39785.492974537,2008-12-03,11:49:53
40.01578,116.310852,0,209,39785.4930092593,2008-12-03,11:49:56
40.015876,116.310759,0,199,39785.4930439815,2008-12-03,11:49:59
40.01597,116.310684,0,194,39785.4930787037,2008-12-03,11:50:02
40.016054,116.310602,0,189,39785.4931134259,2008-12-03,11:50:05
40.016142,116.310519,0,188,39785.4931481481,2008-12-03,11:50:08
40.016218,116.310435,0,191,39785.4931828704,2008-12-03,11:50:11
40.016292,116.310321,0,176,39785.4932175926,2008-12-03,11:50:14
40.016365,116.310229,0,177,39785.4932523148,2008-12-03,11:50:17
40.016429,116.310137,0,172,39785.493287037,2008-12-03,11:50:20
40.016523,116.31005,0,173,39785.4933333333,2008-12-03,11:50:24
40.016561,116.309902,0,167,39785.4933912037,2008-12-03,11:50:29
40.016556,116.309773,0,157,39785.4934259259,2008-12-03,11:50:32
40.016534,116.309634,0,147,39785.4934722222,2008-12-03,11:50:36
40.016504,116.309524,0,138,39785.4935185185,2008-12-03,11:50:40
40.016518,116.309392,0,134,39785.4935648148,2008-12-03,11:50:44
40.016498,116.309272,0,132,39785.4936226852,2008-12-03,11:50:49
40.016474,116.309176,0,130,39785.4936805556,2008-12-03,11:50:54
40.016441,116.309061,0,127,39785.4937268518,2008-12-03,11:50:58
40.016417,116.308909,0,123,39785.4937731481,2008-12-03,11:51:02
40.016403,116.308759,0,125,39785.4938194444,2008-12-03,11:51:06
40.016379,116.308612,0,123,39785.4938657407,2008-12-03,11:51:10
40.016353,116.308479,0,128,39785.493912037,2008-12-03,11:51:14
40.016329,116.308358,0,126,39785.4939583333,2008-12-03,11:51:18
40.016299,116.308235,0,132,39785.4940046296,2008-12-03,11:51:22
40.016274,116.30811,0,134,39785.4940509259,2008-12-03,11:51:26
40.016248,116.307951,0,131,39785.4940972222,2008-12-03,11:51:30
40.016225,116.30782,0,129,39785.4941319444,2008-12-03,11:51:33
40.016208,116.307683,0,129,39785.4941666667,2008-12-03,11:51:36
40.01618,116.307558,0,127,39785.4942013889,2008-12-03,11:51:39
40.016157,116.307433,0,129,39785.4942361111,2008-12-03,11:51:42
40.016126,116.307302,0,127,39785.4942708333,2008-12-03,11:51:45
40.016105,116.307174,0,126,39785.4943055556,2008-12-03,11:51:48
40.016079,116.307056,0,128,39785.4943402778,2008-12-03,11:51:51
40.016049,116.30694,0,124,39785.494375,2008-12-03,11:51:54
40.016039,116.306811,0,124,39785.4944097222,2008-12-03,11:51:57
40.016019,116.306686,0,124,39785.4944444444,2008-12-03,11:52:00
40.015995,116.306563,0,125,39785.4944791667,2008-12-03,11:52:03
40.015975,116.306436,0,123,39785.4945138889,2008-12-03,11:52:06
40.01594,116.306304,0,123,39785.4945486111,2008-12-03,11:52:09
40.015924,116.306164,0,123,39785.4945833333,2008-12-03,11:52:12
40.015908,116.306026,0,121,39785.4946180556,2008-12-03,11:52:15
40.015891,116.305901,0,124,39785.4946527778,2008-12-03,11:52:18
40.015873,116.305769,0,124,39785.4946875,2008-12-03,11:52:21
40.015857,116.305649,0,120,39785.4947222222,2008-12-03,11:52:24
40.015779,116.30555,0,115,39785.4947800926,2008-12-03,11:52:29
40.015691,116.30552,0,116,39785.4948263889,2008-12-03,11:52:33
40.015667,116.305475,0,117,39785.4948842593,2008-12-03,11:52:38
40.0154,116.305435,0,115,39785.5082523148,2008-12-03,12:11:53
40.015291,116.305456,0,119,39785.5083101852,2008-12-03,12:11:58
40.015192,116.30547,0,119,39785.5083564815,2008-12-03,12:12:02
40.015089,116.305487,0,120,39785.5084027778,2008-12-03,12:12:06
40.014984,116.305489,0,123,39785.5084490741,2008-12-03,12:12:10
40.014877,116.305502,0,124,39785.5084953704,2008-12-03,12:12:14
40.014778,116.30551,0,127,39785.5085416667,2008-12-03,12:12:18
40.01469,116.305526,0,133,39785.508587963,2008-12-03,12:12:22
40.014596,116.305557,0,138,39785.5086342593,2008-12-03,12:12:26
40.014474,116.30557,0,139,39785.5086805556,2008-12-03,12:12:30
40.014383,116.305582,0,142,39785.5087152778,2008-12-03,12:12:33
40.014274,116.305597,0,141,39785.5087615741,2008-12-03,12:12:37
40.014194,116.305629,0,154,39785.5088078704,2008-12-03,12:12:41
40.014145,116.305738,0,143,39785.5088425926,2008-12-03,12:12:44
40.014105,116.305851,0,135,39785.5088888889,2008-12-03,12:12:48
40.014109,116.305932,0,141,39785.5089467593,2008-12-03,12:12:53
40.014108,116.306031,0,140,39785.5090046296,2008-12-03,12:12:58
40.014092,116.306127,0,128,39785.5090625,2008-12-03,12:13:03
40.01408,116.3062,0,124,39785.5091203704,2008-12-03,12:13:08
40.014038,116.306239,0,126,39785.5091782407,2008-12-03,12:13:13
40.013992,116.306287,0,122,39785.5092361111,2008-12-03,12:13:18
40.013939,116.306307,0,124,39785.5092939815,2008-12-03,12:13:23
40.013872,116.306353,0,129,39785.5093518518,2008-12-03,12:13:28
40.013818,116.306381,0,136,39785.5094097222,2008-12-03,12:13:33
40.013802,116.306383,0,140,39785.5094675926,2008-12-03,12:13:38
40.013802,116.306383,0,140,39785.5095023148,2008-12-03,12:13:41
40.013797,116.306381,0,140,39785.509525463,2008-12-03,12:13:43
40.013799,116.306394,0,141,39785.5095833333,2008-12-03,12:13:48
40.013779,116.306423,0,135,39785.5096412037,2008-12-03,12:13:53
40.013774,116.306433,0,134,39785.5096990741,2008-12-03,12:13:58
40.013773,116.306452,0,135,39785.5097569444,2008-12-03,12:14:03
40.013773,116.306452,0,135,39785.5097916667,2008-12-03,12:14:06
40.013779,116.306453,0,134,39785.5098148148,2008-12-03,12:14:08
40.01379,116.306445,0,134,39785.5098726852,2008-12-03,12:14:13
