# Supplementary material for: A location privacy protection method based on blockchain and threshold cryptography
Source: PLoS One. 2025 Jun 4;20(6):e0324551. doi: 10.1371/journal.pone.0324551 (PMC12136415; doi:10.1371/journal.pone.0324551)
Supplement: S1 File — (ZIP) [file pone.0324551.s001.zip › Data/001/Trajectory/20081203235305.plt]

Geolife trajectory
WGS 84
Altitude is in Feet
Reserved 3
0,2,255,My Track,0,0,2,8421376
0
40.013769,116.306456,0,102,39785.9951967593,2008-12-03,23:53:05
40.013779,116.306499,0,138,39785.9952199074,2008-12-03,23:53:07
40.013969,116.306323,0,125,39786.0014351852,2008-12-04,00:02:04
40.014022,116.306284,0,124,39786.0014930556,2008-12-04,00:02:09
40.014069,116.306174,0,115,39786.0015509259,2008-12-04,00:02:14
40.014094,116.30604,0,117,39786.0015972222,2008-12-04,00:02:18
40.014095,116.305921,0,120,39786.0016435185,2008-12-04,00:02:22
40.014076,116.305799,0,126,39786.0017013889,2008-12-04,00:02:27
40.014062,116.305682,0,123,39786.0017592593,2008-12-04,00:02:32
40.013973,116.305682,0,115,39786.0017939815,2008-12-04,00:02:35
40.013878,116.305695,0,109,39786.0018402778,2008-12-04,00:02:39
40.013769,116.305726,0,102,39786.0018865741,2008-12-04,00:02:43
40.013751,116.30586,0,101,39786.0019444444,2008-12-04,00:02:48
40.013764,116.305977,0,111,39786.0020023148,2008-12-04,00:02:53
40.013762,116.306097,0,109,39786.0020486111,2008-12-04,00:02:57
40.013732,116.306249,0,95,39786.0020833333,2008-12-04,00:03:00
40.013645,116.306344,0,91,39786.0021296296,2008-12-04,00:03:04
40.013551,116.306396,0,96,39786.0021759259,2008-12-04,00:03:08
40.013532,116.306512,0,104,39786.0022337963,2008-12-04,00:03:13
40.01352,116.306549,0,103,39786.0022916667,2008-12-04,00:03:18
40.013497,116.30661,0,100,39786.002349537,2008-12-04,00:03:23
40.013421,116.306706,0,101,39786.0024074074,2008-12-04,00:03:28
40.013361,116.306793,0,102,39786.0024537037,2008-12-04,00:03:32
40.013288,116.306882,0,110,39786.0025,2008-12-04,00:03:36
40.013224,116.306971,0,111,39786.0025462963,2008-12-04,00:03:40
40.013144,116.307051,0,113,39786.0025925926,2008-12-04,00:03:44
40.01308,116.30715,0,113,39786.0026388889,2008-12-04,00:03:48
40.013039,116.307267,0,118,39786.0026967593,2008-12-04,00:03:53
40.013025,116.307403,0,121,39786.0027546296,2008-12-04,00:03:58
40.013028,116.307538,0,119,39786.0028009259,2008-12-04,00:04:02
40.013043,116.307671,0,120,39786.0028472222,2008-12-04,00:04:06
40.013049,116.307809,0,121,39786.0028935185,2008-12-04,00:04:10
40.013046,116.307961,0,120,39786.0029398148,2008-12-04,00:04:14
40.013051,116.308102,0,122,39786.0029861111,2008-12-04,00:04:18
40.013073,116.308236,0,119,39786.0030324074,2008-12-04,00:04:22
40.013092,116.308386,0,116,39786.0030787037,2008-12-04,00:04:26
40.01311,116.308524,0,122,39786.0031365741,2008-12-04,00:04:31
40.013114,116.308665,0,125,39786.0031828704,2008-12-04,00:04:35
40.013124,116.308801,0,131,39786.0032291667,2008-12-04,00:04:39
40.013124,116.308948,0,126,39786.003275463,2008-12-04,00:04:43
40.013119,116.309087,0,126,39786.0033217593,2008-12-04,00:04:47
40.013133,116.309209,0,115,39786.0033564815,2008-12-04,00:04:50
40.013139,116.309337,0,115,39786.0034027778,2008-12-04,00:04:54
40.013143,116.309464,0,113,39786.0034490741,2008-12-04,00:04:58
40.013156,116.309593,0,111,39786.0034953704,2008-12-04,00:05:02
40.013182,116.309711,0,117,39786.0035416667,2008-12-04,00:05:06
40.013195,116.309835,0,117,39786.003587963,2008-12-04,00:05:10
40.013193,116.309955,0,123,39786.0036342593,2008-12-04,00:05:14
40.013182,116.310094,0,121,39786.0036805556,2008-12-04,00:05:18
40.013178,116.310235,0,121,39786.0037268519,2008-12-04,00:05:22
40.013179,116.310396,0,117,39786.0037731482,2008-12-04,00:05:26
40.013187,116.310521,0,120,39786.0038078704,2008-12-04,00:05:29
40.013193,116.310669,0,126,39786.0038541667,2008-12-04,00:05:33
40.013197,116.310821,0,124,39786.003900463,2008-12-04,00:05:37
40.013203,116.310967,0,132,39786.0039467593,2008-12-04,00:05:41
40.013218,116.311111,0,126,39786.0039930556,2008-12-04,00:05:45
40.013222,116.311228,0,116,39786.0040277778,2008-12-04,00:05:48
40.013232,116.31136,0,113,39786.0040740741,2008-12-04,00:05:52
40.013248,116.311489,0,109,39786.0041203704,2008-12-04,00:05:56
40.01325,116.31163,0,100,39786.0041782407,2008-12-04,00:06:01
40.013236,116.311766,0,93,39786.004224537,2008-12-04,00:06:05
40.013149,116.311805,0,92,39786.0042708333,2008-12-04,00:06:09
40.013055,116.311809,0,93,39786.0043055556,2008-12-04,00:06:12
40.012964,116.311815,0,92,39786.0043402778,2008-12-04,00:06:15
40.012867,116.311831,0,91,39786.004375,2008-12-04,00:06:18
40.012769,116.311845,0,90,39786.0044097222,2008-12-04,00:06:21
40.012669,116.311861,0,89,39786.0044444444,2008-12-04,00:06:24
40.012571,116.311872,0,89,39786.0044791667,2008-12-04,00:06:27
40.012469,116.311887,0,90,39786.0045138889,2008-12-04,00:06:30
40.012374,116.311902,0,92,39786.0045486111,2008-12-04,00:06:33
40.012262,116.311905,0,90,39786.0045833333,2008-12-04,00:06:36
40.01216,116.311909,0,91,39786.0046180556,2008-12-04,00:06:39
40.012059,116.311917,0,92,39786.0046527778,2008-12-04,00:06:42
40.011955,116.311935,0,96,39786.0046875,2008-12-04,00:06:45
40.011853,116.311938,0,97,39786.0047222222,2008-12-04,00:06:48
40.011752,116.311955,0,100,39786.0047569444,2008-12-04,00:06:51
40.011662,116.311973,0,97,39786.0047916667,2008-12-04,00:06:54
40.011563,116.311989,0,97,39786.004837963,2008-12-04,00:06:58
40.011473,116.312013,0,100,39786.0048842593,2008-12-04,00:07:02
40.011376,116.312023,0,97,39786.0049421296,2008-12-04,00:07:07
40.011335,116.312029,0,97,39786.005,2008-12-04,00:07:12
40.01134,116.312026,0,97,39786.0050578704,2008-12-04,00:07:17
40.011347,116.31202,0,98,39786.0051157407,2008-12-04,00:07:22
40.011352,116.312016,0,99,39786.0051736111,2008-12-04,00:07:27
40.011353,116.312016,0,99,39786.0052314815,2008-12-04,00:07:32
40.011357,116.312013,0,100,39786.0052893519,2008-12-04,00:07:37
40.011357,116.312014,0,100,39786.0053472222,2008-12-04,00:07:42
40.011361,116.312012,0,100,39786.0054050926,2008-12-04,00:07:47
40.01136,116.312013,0,100,39786.005462963,2008-12-04,00:07:52
40.011362,116.312013,0,99,39786.0055208333,2008-12-04,00:07:57
40.011362,116.312012,0,99,39786.0055787037,2008-12-04,00:08:02
40.011362,116.312012,0,99,39786.0056365741,2008-12-04,00:08:07
40.011362,116.312012,0,99,39786.0056944444,2008-12-04,00:08:12
40.011361,116.312012,0,99,39786.0057523148,2008-12-04,00:08:17
40.011361,116.312012,0,99,39786.005787037,2008-12-04,00:08:20
40.01136,116.312014,0,99,39786.0058101852,2008-12-04,00:08:22
40.011351,116.312033,0,100,39786.0058680556,2008-12-04,00:08:27
40.011328,116.312156,0,104,39786.0059143519,2008-12-04,00:08:31
40.011295,116.312305,0,106,39786.0059606481,2008-12-04,00:08:35
40.011259,116.312421,0,102,39786.0059953704,2008-12-04,00:08:38
40.011189,116.312508,0,101,39786.0060300926,2008-12-04,00:08:41
40.011072,116.312539,0,101,39786.0060763889,2008-12-04,00:08:45
40.010956,116.312549,0,100,39786.0061226852,2008-12-04,00:08:49
40.010861,116.312551,0,98,39786.0061574074,2008-12-04,00:08:52
40.010766,116.312547,0,96,39786.0061921296,2008-12-04,00:08:55
40.010668,116.312549,0,95,39786.0062268519,2008-12-04,00:08:58
40.010578,116.312547,0,93,39786.0062615741,2008-12-04,00:09:01
40.010483,116.312553,0,96,39786.0062962963,2008-12-04,00:09:04
40.010392,116.31257,0,96,39786.0063310185,2008-12-04,00:09:07
40.0103,116.31258,0,94,39786.0063657407,2008-12-04,00:09:10
40.010187,116.312589,0,96,39786.006412037,2008-12-04,00:09:14
40.010082,116.312608,0,100,39786.0064583333,2008-12-04,00:09:18
40.009977,116.312615,0,99,39786.0065046296,2008-12-04,00:09:22
40.00988,116.312621,0,100,39786.0065393519,2008-12-04,00:09:25
40.009759,116.312637,0,102,39786.0065856481,2008-12-04,00:09:29
40.009663,116.312643,0,99,39786.0066203704,2008-12-04,00:09:32
40.009572,116.312676,0,97,39786.0066550926,2008-12-04,00:09:35
40.009476,116.312709,0,97,39786.0066898148,2008-12-04,00:09:38
40.009394,116.312785,0,96,39786.006724537,2008-12-04,00:09:41
40.009402,116.31291,0,95,39786.0067708333,2008-12-04,00:09:45
40.009416,116.313046,0,96,39786.0068171296,2008-12-04,00:09:49
40.009429,116.313161,0,103,39786.0068518519,2008-12-04,00:09:52
40.009437,116.313286,0,112,39786.0068865741,2008-12-04,00:09:55
40.009442,116.313401,0,121,39786.0069212963,2008-12-04,00:09:58
40.009446,116.313514,0,136,39786.0069675926,2008-12-04,00:10:02
40.009438,116.313658,0,143,39786.0070138889,2008-12-04,00:10:06
40.009439,116.313791,0,153,39786.0070601852,2008-12-04,00:10:10
40.009439,116.313926,0,167,39786.0071064815,2008-12-04,00:10:14
40.009442,116.314071,0,176,39786.0071527778,2008-12-04,00:10:18
40.009457,116.314218,0,181,39786.0071990741,2008-12-04,00:10:22
40.009486,116.314354,0,185,39786.0072453704,2008-12-04,00:10:26
40.009508,116.314495,0,178,39786.0072916667,2008-12-04,00:10:30
40.009516,116.314634,0,184,39786.007337963,2008-12-04,00:10:34
40.009523,116.314763,0,189,39786.0073726852,2008-12-04,00:10:37
40.009517,116.314882,0,194,39786.0074074074,2008-12-04,00:10:40
40.009519,116.315002,0,197,39786.0074421296,2008-12-04,00:10:43
40.009516,116.315132,0,199,39786.0074768519,2008-12-04,00:10:46
40.009543,116.31528,0,204,39786.0075231481,2008-12-04,00:10:50
40.009553,116.315399,0,202,39786.0075578704,2008-12-04,00:10:53
40.009559,116.315517,0,207,39786.0075925926,2008-12-04,00:10:56
40.009557,116.315643,0,213,39786.0076273148,2008-12-04,00:10:59
40.009554,116.315778,0,215,39786.007662037,2008-12-04,00:11:02
40.009527,116.315921,0,218,39786.0077083333,2008-12-04,00:11:06
40.009457,116.316036,0,207,39786.0077430556,2008-12-04,00:11:09
40.009447,116.316143,0,171,39786.0077546296,2008-12-04,00:11:10
40.009405,116.316198,0,146,39786.0077777778,2008-12-04,00:11:12
40.009289,116.316221,0,142,39786.0078240741,2008-12-04,00:11:16
40.009183,116.316243,0,145,39786.0078587963,2008-12-04,00:11:19
40.00907,116.316257,0,137,39786.0078935185,2008-12-04,00:11:22
40.008975,116.316302,0,135,39786.0079282407,2008-12-04,00:11:25
40.008924,116.316401,0,134,39786.007962963,2008-12-04,00:11:28
40.008938,116.316532,0,133,39786.0079976852,2008-12-04,00:11:31
40.00898,116.31666,0,132,39786.0080324074,2008-12-04,00:11:34
40.009004,116.316793,0,123,39786.0080671296,2008-12-04,00:11:37
40.009027,116.31692,0,118,39786.0081018518,2008-12-04,00:11:40
40.009033,116.317051,0,114,39786.0081365741,2008-12-04,00:11:43
40.009044,116.317187,0,109,39786.0081712963,2008-12-04,00:11:46
40.00905,116.317311,0,115,39786.0082060185,2008-12-04,00:11:49
40.009064,116.317454,0,110,39786.0082407407,2008-12-04,00:11:52
40.009033,116.317599,0,105,39786.008287037,2008-12-04,00:11:56
40.008952,116.317686,0,99,39786.0083333333,2008-12-04,00:12:00
40.008849,116.317695,0,102,39786.0083796296,2008-12-04,00:12:04
40.008751,116.317706,0,102,39786.0084259259,2008-12-04,00:12:08
40.008649,116.317711,0,97,39786.0084606481,2008-12-04,00:12:11
40.008541,116.317712,0,93,39786.0084953704,2008-12-04,00:12:14
40.008441,116.317723,0,91,39786.0085300926,2008-12-04,00:12:17
40.00834,116.317718,0,90,39786.0085648148,2008-12-04,00:12:20
40.008241,116.317712,0,90,39786.008599537,2008-12-04,00:12:23
40.008142,116.317711,0,89,39786.0086342593,2008-12-04,00:12:26
40.008041,116.317714,0,93,39786.0086689815,2008-12-04,00:12:29
40.007937,116.317709,0,92,39786.0087037037,2008-12-04,00:12:32
40.00784,116.317706,0,94,39786.0087384259,2008-12-04,00:12:35
40.007732,116.317717,0,100,39786.0087847222,2008-12-04,00:12:39
40.007619,116.317705,0,111,39786.0088310185,2008-12-04,00:12:43
40.0075,116.317688,0,119,39786.0088657407,2008-12-04,00:12:46
40.007392,116.317677,0,123,39786.008900463,2008-12-04,00:12:49
40.007291,116.31766,0,127,39786.0089351852,2008-12-04,00:12:52
40.007179,116.317678,0,128,39786.0089814815,2008-12-04,00:12:56
40.007079,116.317698,0,126,39786.0090162037,2008-12-04,00:12:59
40.006967,116.317686,0,126,39786.0090625,2008-12-04,00:13:03
40.006873,116.317657,0,127,39786.0090972222,2008-12-04,00:13:06
40.006768,116.317668,0,127,39786.0091319444,2008-12-04,00:13:09
40.006681,116.317687,0,115,39786.0091666667,2008-12-04,00:13:12
40.006566,116.317691,0,111,39786.009212963,2008-12-04,00:13:16
40.006469,116.317684,0,114,39786.0092476852,2008-12-04,00:13:19
40.006366,116.317678,0,108,39786.0092824074,2008-12-04,00:13:22
40.006263,116.317685,0,106,39786.0093171296,2008-12-04,00:13:25
40.006169,116.317676,0,112,39786.0093518518,2008-12-04,00:13:28
40.006054,116.317672,0,118,39786.0093981481,2008-12-04,00:13:32
40.005934,116.317686,0,115,39786.0094444444,2008-12-04,00:13:36
40.005836,116.317692,0,114,39786.0094791667,2008-12-04,00:13:39
40.005732,116.317708,0,112,39786.0095138889,2008-12-04,00:13:42
40.005634,116.317713,0,109,39786.0095486111,2008-12-04,00:13:45
40.005517,116.317721,0,108,39786.0095949074,2008-12-04,00:13:49
40.005426,116.317732,0,111,39786.0096296296,2008-12-04,00:13:52
40.00533,116.31773,0,112,39786.0096643518,2008-12-04,00:13:55
40.00524,116.317742,0,105,39786.0096990741,2008-12-04,00:13:58
40.005144,116.31777,0,106,39786.0097337963,2008-12-04,00:14:01
40.005046,116.31778,0,111,39786.0097685185,2008-12-04,00:14:04
40.004957,116.317768,0,112,39786.0098032407,2008-12-04,00:14:07
40.004842,116.317776,0,114,39786.009849537,2008-12-04,00:14:11
40.004741,116.317833,0,113,39786.0098958333,2008-12-04,00:14:15
40.004689,116.31793,0,112,39786.0099305556,2008-12-04,00:14:18
40.00468,116.318065,0,106,39786.0099652778,2008-12-04,00:14:21
40.004691,116.318187,0,108,39786.01,2008-12-04,00:14:24
40.004704,116.318314,0,108,39786.0100347222,2008-12-04,00:14:27
40.004716,116.318445,0,109,39786.0100694444,2008-12-04,00:14:30
40.004719,116.318572,0,109,39786.0101041667,2008-12-04,00:14:33
40.004732,116.318725,0,113,39786.010150463,2008-12-04,00:14:37
40.004746,116.318849,0,122,39786.0101851852,2008-12-04,00:14:40
40.004753,116.31898,0,119,39786.0102199074,2008-12-04,00:14:43
40.004761,116.319098,0,124,39786.0102546296,2008-12-04,00:14:46
40.004756,116.319236,0,126,39786.0102893518,2008-12-04,00:14:49
40.004768,116.31937,0,126,39786.0103240741,2008-12-04,00:14:52
40.004769,116.319498,0,129,39786.0103587963,2008-12-04,00:14:55
40.004783,116.319616,0,135,39786.0103935185,2008-12-04,00:14:58
40.004795,116.319735,0,142,39786.0104398148,2008-12-04,00:15:02
40.004802,116.319882,0,147,39786.0104861111,2008-12-04,00:15:06
40.004808,116.320031,0,146,39786.0105324074,2008-12-04,00:15:10
40.004809,116.320184,0,142,39786.0105787037,2008-12-04,00:15:14
40.00482,116.320319,0,137,39786.0106134259,2008-12-04,00:15:17
40.004827,116.320451,0,134,39786.0106481481,2008-12-04,00:15:20
40.004837,116.320579,0,130,39786.0106828704,2008-12-04,00:15:23
40.004848,116.32073,0,132,39786.0107291667,2008-12-04,00:15:27
40.004861,116.320881,0,135,39786.010775463,2008-12-04,00:15:31
40.004876,116.32103,0,137,39786.0108217593,2008-12-04,00:15:35
40.004874,116.321163,0,139,39786.0108680556,2008-12-04,00:15:39
40.004824,116.321293,0,126,39786.0109027778,2008-12-04,00:15:42
40.004707,116.321336,0,126,39786.0109606481,2008-12-04,00:15:47
40.004605,116.321372,0,121,39786.0110069444,2008-12-04,00:15:51
40.004493,116.32139,0,119,39786.0110532407,2008-12-04,00:15:55
40.004384,116.321394,0,115,39786.011099537,2008-12-04,00:15:59
40.004291,116.321395,0,116,39786.0111342593,2008-12-04,00:16:02
40.004177,116.3214,0,120,39786.0111805556,2008-12-04,00:16:06
40.004061,116.32142,0,116,39786.0112268519,2008-12-04,00:16:10
40.003973,116.321445,0,117,39786.0112615741,2008-12-04,00:16:13
40.003881,116.321459,0,117,39786.0112962963,2008-12-04,00:16:16
40.003763,116.321469,0,117,39786.0113425926,2008-12-04,00:16:20
40.003642,116.321466,0,112,39786.0113773148,2008-12-04,00:16:23
40.003521,116.32148,0,114,39786.0114236111,2008-12-04,00:16:27
40.003432,116.321485,0,110,39786.0114583333,2008-12-04,00:16:30
40.003337,116.321486,0,112,39786.0114930556,2008-12-04,00:16:33
40.003244,116.321493,0,113,39786.0115277778,2008-12-04,00:16:36
40.003141,116.321488,0,115,39786.0115625,2008-12-04,00:16:39
40.003036,116.321498,0,114,39786.0115972222,2008-12-04,00:16:42
40.002942,116.321513,0,110,39786.0116319444,2008-12-04,00:16:45
40.002847,116.321529,0,111,39786.0116666667,2008-12-04,00:16:48
40.00274,116.321544,0,111,39786.0117013889,2008-12-04,00:16:51
40.002646,116.321548,0,112,39786.0117361111,2008-12-04,00:16:54
40.002538,116.321553,0,108,39786.0117708333,2008-12-04,00:16:57
40.002443,116.321565,0,111,39786.0118055556,2008-12-04,00:17:00
40.00234,116.32158,0,110,39786.0118402778,2008-12-04,00:17:03
40.002216,116.321607,0,112,39786.011875,2008-12-04,00:17:06
40.002123,116.321611,0,112,39786.0119097222,2008-12-04,00:17:09
40.002009,116.321637,0,119,39786.0119560185,2008-12-04,00:17:13
40.001916,116.321647,0,120,39786.0119907407,2008-12-04,00:17:16
40.001803,116.321661,0,123,39786.012025463,2008-12-04,00:17:19
40.001689,116.32166,0,124,39786.0120601852,2008-12-04,00:17:22
40.001571,116.321662,0,121,39786.0120949074,2008-12-04,00:17:25
40.00144,116.32169,0,120,39786.0121296296,2008-12-04,00:17:28
40.001341,116.321697,0,116,39786.0121527778,2008-12-04,00:17:30
40.001243,116.321708,0,120,39786.0121875,2008-12-04,00:17:33
40.001113,116.321723,0,114,39786.0122222222,2008-12-04,00:17:36
40.000993,116.321733,0,111,39786.0122569444,2008-12-04,00:17:39
40.000885,116.321735,0,106,39786.0122916667,2008-12-04,00:17:42
40.000763,116.321749,0,108,39786.0123263889,2008-12-04,00:17:45
40.000659,116.321758,0,115,39786.0123611111,2008-12-04,00:17:48
40.000549,116.321776,0,122,39786.0123958333,2008-12-04,00:17:51
40.000443,116.321788,0,123,39786.0124305556,2008-12-04,00:17:54
40.000335,116.3218,0,123,39786.0124652778,2008-12-04,00:17:57
40.000214,116.321807,0,123,39786.0125,2008-12-04,00:18:00
40.000101,116.321814,0,124,39786.0125347222,2008-12-04,00:18:03
39.999985,116.321826,0,127,39786.0125694444,2008-12-04,00:18:06
39.999868,116.321852,0,128,39786.0126041667,2008-12-04,00:18:09
39.999768,116.32194,0,131,39786.012650463,2008-12-04,00:18:13
39.999691,116.322051,0,134,39786.0126967593,2008-12-04,00:18:17
39.999664,116.322199,0,141,39786.0127430556,2008-12-04,00:18:21
39.999665,116.322324,0,145,39786.0127777778,2008-12-04,00:18:24
39.999663,116.322458,0,141,39786.0128125,2008-12-04,00:18:27
39.999665,116.322613,0,141,39786.0128472222,2008-12-04,00:18:30
39.999677,116.322769,0,139,39786.0128819444,2008-12-04,00:18:33
39.999679,116.322931,0,140,39786.0129166667,2008-12-04,00:18:36
39.999677,116.323077,0,139,39786.0129513889,2008-12-04,00:18:39
39.999676,116.323231,0,136,39786.0129861111,2008-12-04,00:18:42
39.999679,116.323383,0,135,39786.0130208333,2008-12-04,00:18:45
39.999692,116.323525,0,132,39786.0130555556,2008-12-04,00:18:48
39.999704,116.323687,0,128,39786.0130902778,2008-12-04,00:18:51
39.999713,116.32387,0,127,39786.013125,2008-12-04,00:18:54
39.999714,116.32399,0,123,39786.0131481481,2008-12-04,00:18:56
39.999714,116.324163,0,122,39786.0131828704,2008-12-04,00:18:59
39.999716,116.324321,0,127,39786.0132175926,2008-12-04,00:19:02
39.999728,116.324464,0,127,39786.0132523148,2008-12-04,00:19:05
39.999744,116.324611,0,127,39786.013287037,2008-12-04,00:19:08
39.999756,116.324756,0,125,39786.0133217593,2008-12-04,00:19:11
39.999762,116.324889,0,129,39786.0133564815,2008-12-04,00:19:14
39.999762,116.325033,0,129,39786.0133912037,2008-12-04,00:19:17
39.999765,116.32516,0,134,39786.0134259259,2008-12-04,00:19:20
39.999761,116.325296,0,130,39786.0134606481,2008-12-04,00:19:23
39.999758,116.325439,0,129,39786.0134953704,2008-12-04,00:19:26
39.999743,116.325558,0,132,39786.0135300926,2008-12-04,00:19:29
39.999662,116.325651,0,118,39786.0135648148,2008-12-04,00:19:32
39.99957,116.32568,0,115,39786.013599537,2008-12-04,00:19:35
39.999479,116.325738,0,114,39786.0136342593,2008-12-04,00:19:38
39.999388,116.325809,0,116,39786.0136689815,2008-12-04,00:19:41
39.999308,116.325898,0,115,39786.0137037037,2008-12-04,00:19:44
39.999242,116.326003,0,115,39786.0137384259,2008-12-04,00:19:47
39.999178,116.326099,0,114,39786.0137731481,2008-12-04,00:19:50
39.999098,116.326173,0,111,39786.0138078704,2008-12-04,00:19:53
39.999,116.326193,0,108,39786.0138425926,2008-12-04,00:19:56
39.998895,116.326198,0,108,39786.0138773148,2008-12-04,00:19:59
39.998796,116.326209,0,107,39786.013912037,2008-12-04,00:20:02
39.998698,116.326217,0,108,39786.0139467593,2008-12-04,00:20:05
39.998605,116.326223,0,109,39786.0139814815,2008-12-04,00:20:08
39.998515,116.326224,0,113,39786.0140162037,2008-12-04,00:20:11
39.998394,116.326233,0,118,39786.0140625,2008-12-04,00:20:15
39.998304,116.32624,0,121,39786.0140972222,2008-12-04,00:20:18
39.998201,116.326239,0,111,39786.0141203704,2008-12-04,00:20:20
39.998105,116.326241,0,109,39786.0141550926,2008-12-04,00:20:23
39.998002,116.326248,0,109,39786.0141898148,2008-12-04,00:20:26
39.997892,116.326252,0,108,39786.014224537,2008-12-04,00:20:29
39.997772,116.326248,0,108,39786.0142592593,2008-12-04,00:20:32
39.997659,116.326258,0,111,39786.0142939815,2008-12-04,00:20:35
39.997556,116.326261,0,112,39786.0143287037,2008-12-04,00:20:38
39.997454,116.326264,0,110,39786.0143634259,2008-12-04,00:20:41
39.997346,116.326275,0,113,39786.0143981481,2008-12-04,00:20:44
39.997241,116.326285,0,111,39786.0144328704,2008-12-04,00:20:47
39.997132,116.326284,0,115,39786.0144675926,2008-12-04,00:20:50
39.99704,116.326297,0,114,39786.0145023148,2008-12-04,00:20:53
39.99695,116.326309,0,113,39786.014537037,2008-12-04,00:20:56
39.996846,116.326316,0,114,39786.0145717593,2008-12-04,00:20:59
39.996736,116.326318,0,114,39786.0146064815,2008-12-04,00:21:02
39.99662,116.326318,0,111,39786.0146412037,2008-12-04,00:21:05
39.996521,116.326327,0,110,39786.0146759259,2008-12-04,00:21:08
39.996402,116.326325,0,115,39786.0147222222,2008-12-04,00:21:12
39.996297,116.326351,0,131,39786.0147685185,2008-12-04,00:21:16
39.996224,116.326396,0,129,39786.0148263889,2008-12-04,00:21:21
39.996134,116.326424,0,129,39786.0148842593,2008-12-04,00:21:26
39.996016,116.326438,0,131,39786.0149305556,2008-12-04,00:21:30
39.995897,116.326441,0,130,39786.0149768519,2008-12-04,00:21:34
39.995795,116.326431,0,134,39786.0150115741,2008-12-04,00:21:37
39.99569,116.326429,0,137,39786.0150462963,2008-12-04,00:21:40
39.995593,116.326451,0,133,39786.0150810185,2008-12-04,00:21:43
39.9955,116.326456,0,132,39786.0151157407,2008-12-04,00:21:46
39.995411,116.326457,0,138,39786.015150463,2008-12-04,00:21:49
39.995297,116.326461,0,134,39786.0151967593,2008-12-04,00:21:53
39.995197,116.326478,0,133,39786.0152430556,2008-12-04,00:21:57
39.995096,116.326463,0,130,39786.0152893519,2008-12-04,00:22:01
39.99498,116.326414,0,128,39786.0153356481,2008-12-04,00:22:05
39.994873,116.326401,0,129,39786.0153819444,2008-12-04,00:22:09
39.99475,116.326411,0,131,39786.0154282407,2008-12-04,00:22:13
39.994649,116.326423,0,132,39786.015462963,2008-12-04,00:22:16
39.994555,116.326427,0,134,39786.0154976852,2008-12-04,00:22:19
39.99445,116.326426,0,131,39786.0155324074,2008-12-04,00:22:22
39.994334,116.326431,0,127,39786.0155671296,2008-12-04,00:22:25
39.994237,116.326428,0,128,39786.0156018519,2008-12-04,00:22:28
39.994141,116.326443,0,122,39786.0156365741,2008-12-04,00:22:31
39.994048,116.326439,0,124,39786.0156712963,2008-12-04,00:22:34
39.993942,116.326428,0,116,39786.0157175926,2008-12-04,00:22:38
39.993833,116.326384,0,114,39786.0157638889,2008-12-04,00:22:42
39.993738,116.326383,0,117,39786.0157986111,2008-12-04,00:22:45
39.993646,116.326405,0,118,39786.0158333333,2008-12-04,00:22:48
39.993535,116.326413,0,119,39786.0158680556,2008-12-04,00:22:51
39.993433,116.326435,0,118,39786.0159027778,2008-12-04,00:22:54
39.993325,116.326439,0,115,39786.0159375,2008-12-04,00:22:57
39.993231,116.32644,0,111,39786.0159722222,2008-12-04,00:23:00
39.993139,116.326449,0,110,39786.0160069444,2008-12-04,00:23:03
39.993039,116.326443,0,106,39786.0160416667,2008-12-04,00:23:06
39.992941,116.326433,0,107,39786.0160763889,2008-12-04,00:23:09
39.992843,116.32644,0,108,39786.0161111111,2008-12-04,00:23:12
39.992741,116.326459,0,109,39786.0161458333,2008-12-04,00:23:15
39.992623,116.32647,0,107,39786.0161805556,2008-12-04,00:23:18
39.992512,116.326464,0,108,39786.0162152778,2008-12-04,00:23:21
39.992394,116.326447,0,110,39786.01625,2008-12-04,00:23:24
39.99229,116.32645,0,115,39786.0162847222,2008-12-04,00:23:27
39.992176,116.32644,0,111,39786.0163194444,2008-12-04,00:23:30
39.992084,116.326438,0,103,39786.0163425926,2008-12-04,00:23:32
39.991977,116.326444,0,99,39786.0163773148,2008-12-04,00:23:35
39.991868,116.326461,0,101,39786.016412037,2008-12-04,00:23:38
39.991772,116.326459,0,103,39786.0164467593,2008-12-04,00:23:41
39.991686,116.326493,0,105,39786.0165046296,2008-12-04,00:23:46
39.991678,116.326507,0,107,39786.0165625,2008-12-04,00:23:51
39.99169,116.326506,0,108,39786.0166203704,2008-12-04,00:23:56
39.99169,116.326506,0,108,39786.0166550926,2008-12-04,00:23:59
39.991684,116.326503,0,109,39786.0166782407,2008-12-04,00:24:01
39.99167,116.326506,0,108,39786.0167361111,2008-12-04,00:24:06
39.99167,116.326505,0,108,39786.0167939815,2008-12-04,00:24:11
39.99167,116.326505,0,108,39786.0168287037,2008-12-04,00:24:14
39.991678,116.326502,0,109,39786.0168518518,2008-12-04,00:24:16
39.991692,116.326506,0,109,39786.0169097222,2008-12-04,00:24:21
39.991702,116.32651,0,109,39786.0169675926,2008-12-04,00:24:26
39.991702,116.32651,0,109,39786.0170023148,2008-12-04,00:24:29
39.991696,116.326509,0,110,39786.017025463,2008-12-04,00:24:31
39.991588,116.326506,0,110,39786.0170833333,2008-12-04,00:24:36
39.991495,116.326514,0,110,39786.0171412037,2008-12-04,00:24:41
39.991391,116.326523,0,111,39786.0171875,2008-12-04,00:24:45
39.991279,116.326525,0,112,39786.0172337963,2008-12-04,00:24:49
39.991171,116.326519,0,112,39786.0172800926,2008-12-04,00:24:53
39.991072,116.326521,0,119,39786.0173148148,2008-12-04,00:24:56
39.990972,116.326541,0,121,39786.017349537,2008-12-04,00:24:59
39.990866,116.32654,0,126,39786.0173842593,2008-12-04,00:25:02
39.990742,116.326546,0,131,39786.0174305556,2008-12-04,00:25:06
39.990606,116.326567,0,136,39786.0174652778,2008-12-04,00:25:09
39.990509,116.326581,0,138,39786.0174884259,2008-12-04,00:25:11
39.990416,116.326574,0,138,39786.0175115741,2008-12-04,00:25:13
39.990308,116.326564,0,144,39786.0175578704,2008-12-04,00:25:17
39.990204,116.326569,0,149,39786.0176041667,2008-12-04,00:25:21
39.990069,116.326601,0,153,39786.017650463,2008-12-04,00:25:25
39.989954,116.32663,0,154,39786.0176851852,2008-12-04,00:25:28
39.989851,116.326644,0,149,39786.0177199074,2008-12-04,00:25:31
39.989739,116.326638,0,148,39786.0177546296,2008-12-04,00:25:34
39.989616,116.326646,0,141,39786.0177893518,2008-12-04,00:25:37
39.98952,116.326639,0,138,39786.0178125,2008-12-04,00:25:39
39.98941,116.326644,0,133,39786.0178472222,2008-12-04,00:25:42
39.989302,116.326644,0,133,39786.0178819444,2008-12-04,00:25:45
39.989185,116.32664,0,128,39786.0179166667,2008-12-04,00:25:48
39.989079,116.326653,0,128,39786.0179513889,2008-12-04,00:25:51
39.98895,116.32666,0,126,39786.0179861111,2008-12-04,00:25:54
39.988822,116.326668,0,126,39786.0180208333,2008-12-04,00:25:57
39.988696,116.32668,0,124,39786.0180555556,2008-12-04,00:26:00
39.988579,116.326684,0,127,39786.0180902778,2008-12-04,00:26:03
39.98846,116.326685,0,125,39786.018125,2008-12-04,00:26:06
39.988344,116.32669,0,122,39786.0181597222,2008-12-04,00:26:09
39.988235,116.326701,0,123,39786.0181944444,2008-12-04,00:26:12
39.988115,116.326719,0,125,39786.0182291667,2008-12-04,00:26:15
39.987991,116.32672,0,125,39786.0182638889,2008-12-04,00:26:18
39.98787,116.32672,0,124,39786.0182986111,2008-12-04,00:26:21
39.987744,116.326731,0,124,39786.0183333333,2008-12-04,00:26:24
39.987636,116.326742,0,128,39786.0183680556,2008-12-04,00:26:27
39.987503,116.326751,0,128,39786.0184027778,2008-12-04,00:26:30
39.987381,116.326744,0,125,39786.0184375,2008-12-04,00:26:33
39.987273,116.326749,0,126,39786.0184722222,2008-12-04,00:26:36
39.987162,116.326762,0,124,39786.0185069444,2008-12-04,00:26:39
39.987031,116.326763,0,126,39786.0185416667,2008-12-04,00:26:42
39.986902,116.326756,0,122,39786.0185763889,2008-12-04,00:26:45
39.986782,116.326743,0,123,39786.0186111111,2008-12-04,00:26:48
39.986666,116.326743,0,126,39786.0186458333,2008-12-04,00:26:51
39.986553,116.32674,0,129,39786.0186805556,2008-12-04,00:26:54
39.986437,116.326738,0,128,39786.0187152778,2008-12-04,00:26:57
39.986311,116.326736,0,135,39786.01875,2008-12-04,00:27:00
39.986189,116.326743,0,135,39786.0187847222,2008-12-04,00:27:03
39.986084,116.326775,0,133,39786.0188194444,2008-12-04,00:27:06
39.985942,116.32679,0,133,39786.0188541667,2008-12-04,00:27:09
39.985819,116.326795,0,133,39786.0188888889,2008-12-04,00:27:12
39.985692,116.326793,0,134,39786.0189236111,2008-12-04,00:27:15
39.985584,116.326795,0,136,39786.0189583333,2008-12-04,00:27:18
39.985486,116.326804,0,137,39786.0189930556,2008-12-04,00:27:21
39.985342,116.326822,0,130,39786.0190393519,2008-12-04,00:27:25
39.985227,116.326822,0,121,39786.0190740741,2008-12-04,00:27:28
39.985221,116.326824,0,118,39786.0191319444,2008-12-04,00:27:33
39.985226,116.326824,0,119,39786.0191898148,2008-12-04,00:27:38
39.985226,116.326824,0,119,39786.019224537,2008-12-04,00:27:41
39.98522,116.326825,0,121,39786.0192476852,2008-12-04,00:27:43
39.985205,116.326824,0,120,39786.0193055556,2008-12-04,00:27:48
39.985172,116.326835,0,121,39786.0193634259,2008-12-04,00:27:53
39.985059,116.326832,0,123,39786.0194212963,2008-12-04,00:27:58
39.984954,116.326844,0,124,39786.0194791667,2008-12-04,00:28:03
39.984845,116.326842,0,122,39786.019525463,2008-12-04,00:28:07
39.984729,116.326861,0,121,39786.0195717593,2008-12-04,00:28:11
39.984624,116.326866,0,119,39786.0196064815,2008-12-04,00:28:14
39.98453,116.326871,0,118,39786.0196412037,2008-12-04,00:28:17
39.984428,116.326883,0,117,39786.0196759259,2008-12-04,00:28:20
39.984329,116.326874,0,116,39786.0197106482,2008-12-04,00:28:23
39.984226,116.326868,0,115,39786.0197453704,2008-12-04,00:28:26
39.984126,116.326864,0,113,39786.0197800926,2008-12-04,00:28:29
39.98403,116.326875,0,115,39786.0198148148,2008-12-04,00:28:32
39.98393,116.32689,0,114,39786.019849537,2008-12-04,00:28:35
39.983834,116.326893,0,116,39786.0198842593,2008-12-04,00:28:38
39.983729,116.326886,0,119,39786.0199189815,2008-12-04,00:28:41
39.983625,116.326886,0,123,39786.0199537037,2008-12-04,00:28:44
39.983519,116.326891,0,125,39786.0199884259,2008-12-04,00:28:47
39.983389,116.326906,0,123,39786.0200231481,2008-12-04,00:28:50
39.983279,116.326916,0,124,39786.0200578704,2008-12-04,00:28:53
39.98315,116.326922,0,118,39786.0200925926,2008-12-04,00:28:56
39.983052,116.326941,0,120,39786.0201273148,2008-12-04,00:28:59
39.982951,116.326933,0,123,39786.020162037,2008-12-04,00:29:02
39.982849,116.326928,0,121,39786.0201967593,2008-12-04,00:29:05
39.982748,116.326943,0,120,39786.0202314815,2008-12-04,00:29:08
39.982634,116.326971,0,119,39786.0202662037,2008-12-04,00:29:11
39.982534,116.326986,0,116,39786.0203009259,2008-12-04,00:29:14
39.98242,116.326984,0,119,39786.0203356481,2008-12-04,00:29:17
39.9823,116.327003,0,120,39786.0203703704,2008-12-04,00:29:20
39.982207,116.327011,0,121,39786.0203935185,2008-12-04,00:29:22
39.982088,116.327012,0,122,39786.0204282407,2008-12-04,00:29:25
39.981996,116.327023,0,122,39786.020462963,2008-12-04,00:29:28
39.981887,116.327031,0,122,39786.0204976852,2008-12-04,00:29:31
39.981777,116.327033,0,126,39786.0205324074,2008-12-04,00:29:34
39.981659,116.327042,0,124,39786.0205671296,2008-12-04,00:29:37
39.981528,116.327058,0,120,39786.0206018519,2008-12-04,00:29:40
39.981396,116.327059,0,116,39786.0206365741,2008-12-04,00:29:43
39.981285,116.327065,0,117,39786.0206712963,2008-12-04,00:29:46
39.981168,116.327074,0,117,39786.0207060185,2008-12-04,00:29:49
39.981066,116.327076,0,113,39786.0207407407,2008-12-04,00:29:52
39.980947,116.327075,0,115,39786.020775463,2008-12-04,00:29:55
39.980828,116.327073,0,115,39786.0208101852,2008-12-04,00:29:58
39.980712,116.327077,0,113,39786.0208449074,2008-12-04,00:30:01
39.98059,116.327079,0,113,39786.0208796296,2008-12-04,00:30:04
39.980473,116.327087,0,114,39786.0209143519,2008-12-04,00:30:07
39.980358,116.327089,0,116,39786.0209490741,2008-12-04,00:30:10
39.980241,116.327094,0,115,39786.0209837963,2008-12-04,00:30:13
39.980121,116.327099,0,116,39786.0210185185,2008-12-04,00:30:16
39.98,116.327101,0,116,39786.0210532407,2008-12-04,00:30:19
39.979893,116.327104,0,117,39786.021087963,2008-12-04,00:30:22
39.979788,116.327104,0,116,39786.0211226852,2008-12-04,00:30:25
39.979675,116.327095,0,115,39786.0211689815,2008-12-04,00:30:29
39.979572,116.32712,0,117,39786.0212037037,2008-12-04,00:30:32
39.979465,116.327135,0,118,39786.0212384259,2008-12-04,00:30:35
39.979358,116.327144,0,116,39786.0212731481,2008-12-04,00:30:38
39.97926,116.327153,0,120,39786.0213078704,2008-12-04,00:30:41
39.979153,116.327166,0,125,39786.0213425926,2008-12-04,00:30:44
39.979032,116.327181,0,127,39786.0213773148,2008-12-04,00:30:47
39.978941,116.327175,0,126,39786.021400463,2008-12-04,00:30:49
39.978824,116.327185,0,129,39786.0214351852,2008-12-04,00:30:52
39.978715,116.327181,0,126,39786.0214699074,2008-12-04,00:30:55
39.978609,116.327178,0,123,39786.0215046296,2008-12-04,00:30:58
39.978499,116.327182,0,123,39786.0215393519,2008-12-04,00:31:01
39.978388,116.327183,0,128,39786.0215740741,2008-12-04,00:31:04
39.978283,116.327158,0,127,39786.0216087963,2008-12-04,00:31:07
39.978195,116.327129,0,128,39786.0216435185,2008-12-04,00:31:10
39.978097,116.327139,0,129,39786.0216782407,2008-12-04,00:31:13
39.977987,116.327149,0,131,39786.021724537,2008-12-04,00:31:17
39.977892,116.327171,0,136,39786.0217708333,2008-12-04,00:31:21
39.977852,116.327186,0,145,39786.0218287037,2008-12-04,00:31:26
39.977842,116.327191,0,148,39786.0218865741,2008-12-04,00:31:31
39.977842,116.327191,0,148,39786.0219212963,2008-12-04,00:31:34
39.977838,116.327193,0,149,39786.0219444444,2008-12-04,00:31:36
39.977809,116.3272,0,150,39786.0220023148,2008-12-04,00:31:41
39.977793,116.327192,0,151,39786.0220601852,2008-12-04,00:31:46
39.977809,116.327153,0,153,39786.0221180556,2008-12-04,00:31:51
39.977796,116.327234,0,158,39786.0221759259,2008-12-04,00:31:56
39.977835,116.327275,0,161,39786.0222337963,2008-12-04,00:32:01
39.977868,116.327245,0,162,39786.0222916667,2008-12-04,00:32:06
39.977835,116.327147,0,163,39786.022349537,2008-12-04,00:32:11
39.977866,116.327058,0,164,39786.0224074074,2008-12-04,00:32:16
39.977903,116.326973,0,165,39786.0224652778,2008-12-04,00:32:21
39.977011,116.328215,0,492,39786.2490046296,2008-12-04,05:58:34
39.976905,116.328167,0,490,39786.2490625,2008-12-04,05:58:39
39.976813,116.328198,0,488,39786.2490856481,2008-12-04,05:58:41
39.976698,116.328164,0,484,39786.2491319444,2008-12-04,05:58:45
39.976585,116.328181,0,481,39786.2491666667,2008-12-04,05:58:48
39.97647,116.328206,0,478,39786.2492013889,2008-12-04,05:58:51
39.976563,116.327119,0,107,39786.249224537,2008-12-04,05:58:53
39.976508,116.327189,0,134,39786.2492361111,2008-12-04,05:58:54
39.9764,116.327234,0,144,39786.2492708333,2008-12-04,05:58:57
39.976297,116.32727,0,147,39786.2493171296,2008-12-04,05:59:01
39.976199,116.327296,0,153,39786.2493518519,2008-12-04,05:59:04
39.976101,116.327289,0,160,39786.249375,2008-12-04,05:59:06
39.975992,116.327291,0,167,39786.2494097222,2008-12-04,05:59:09
39.97589,116.3273,0,164,39786.2494444444,2008-12-04,05:59:12
39.975776,116.327331,0,160,39786.2494791667,2008-12-04,05:59:15
39.975672,116.327353,0,163,39786.2495138889,2008-12-04,05:59:18
39.975566,116.32735,0,168,39786.2495486111,2008-12-04,05:59:21
39.975464,116.327347,0,174,39786.2495833333,2008-12-04,05:59:24
39.975393,116.327266,0,180,39786.2496064815,2008-12-04,05:59:26
39.975314,116.327244,0,188,39786.2496643519,2008-12-04,05:59:31
39.975248,116.327134,0,194,39786.2497222222,2008-12-04,05:59:36
39.975191,116.327013,0,198,39786.2497800926,2008-12-04,05:59:41
39.975169,116.326862,0,202,39786.2498263889,2008-12-04,05:59:45
39.975157,116.326713,0,209,39786.2498611111,2008-12-04,05:59:48
39.975124,116.32659,0,216,39786.2498958333,2008-12-04,05:59:51
39.975082,116.32645,0,221,39786.2499421296,2008-12-04,05:59:55
39.975077,116.326359,0,240,39786.25,2008-12-04,06:00:00
39.974981,116.326128,0,263,39786.2500578704,2008-12-04,06:00:05
39.974984,116.326028,0,283,39786.2501157407,2008-12-04,06:00:10
39.974943,116.325914,0,302,39786.2501736111,2008-12-04,06:00:15
39.974917,116.325849,0,324,39786.2502314815,2008-12-04,06:00:20
39.974977,116.325752,0,334,39786.2502546296,2008-12-04,06:00:22
39.97504,116.325668,0,342,39786.2502777778,2008-12-04,06:00:24
39.975074,116.325521,0,345,39786.2502893518,2008-12-04,06:00:25
39.975052,116.325395,0,351,39786.2503125,2008-12-04,06:00:27
39.974921,116.325261,0,363,39786.2503472222,2008-12-04,06:00:30
39.974945,116.325138,0,374,39786.2503819444,2008-12-04,06:00:33
39.974974,116.325019,0,386,39786.2504050926,2008-12-04,06:00:35
39.974981,116.324884,0,402,39786.2504513889,2008-12-04,06:00:39
39.974928,116.32475,0,412,39786.2504861111,2008-12-04,06:00:42
39.974897,116.324658,0,432,39786.2505439815,2008-12-04,06:00:47
39.974955,116.324556,0,438,39786.2505671296,2008-12-04,06:00:49
39.974972,116.324439,0,447,39786.2506134259,2008-12-04,06:00:53
39.974921,116.324323,0,463,39786.2506597222,2008-12-04,06:00:57
39.975001,116.324108,0,479,39786.2507060185,2008-12-04,06:01:01
39.974954,116.323905,0,485,39786.2507407407,2008-12-04,06:01:04
39.97505,116.323806,0,495,39786.2507638889,2008-12-04,06:01:06
39.975098,116.323709,0,503,39786.250775463,2008-12-04,06:01:07
39.975149,116.323606,0,523,39786.2508101852,2008-12-04,06:01:10
39.975216,116.323472,0,543,39786.2508449074,2008-12-04,06:01:13
39.975256,116.323362,0,543,39786.2508680556,2008-12-04,06:01:15
39.975227,116.323235,0,548,39786.2509027778,2008-12-04,06:01:18
39.975103,116.32314,0,545,39786.2509375,2008-12-04,06:01:21
39.974994,116.323091,0,544,39786.2509606481,2008-12-04,06:01:23
39.9749,116.323038,0,550,39786.2509837963,2008-12-04,06:01:25
39.97482,116.322957,0,559,39786.2510185185,2008-12-04,06:01:28
39.974774,116.322862,0,569,39786.2510532407,2008-12-04,06:01:31
39.9747,116.322749,0,578,39786.251099537,2008-12-04,06:01:35
39.974662,116.32265,0,589,39786.2511342593,2008-12-04,06:01:38
39.974617,116.322537,0,604,39786.2511805556,2008-12-04,06:01:42
39.974567,116.322413,0,618,39786.2512384259,2008-12-04,06:01:47
39.974535,116.322295,0,634,39786.2512847222,2008-12-04,06:01:51
39.974533,116.322175,0,641,39786.2513310185,2008-12-04,06:01:55
39.97452,116.322077,0,642,39786.2513888889,2008-12-04,06:02:00
39.974513,116.32197,0,642,39786.2514467593,2008-12-04,06:02:05
39.974741,116.321667,0,636,39786.2514583333,2008-12-04,06:02:06
39.974778,116.321519,0,637,39786.2514814815,2008-12-04,06:02:08
39.974859,116.321397,0,631,39786.2514930556,2008-12-04,06:02:09
39.974964,116.321316,0,628,39786.2515162037,2008-12-04,06:02:11
39.975068,116.321247,0,623,39786.2515509259,2008-12-04,06:02:14
39.975097,116.321219,0,630,39786.2516087963,2008-12-04,06:02:19
39.975118,116.321226,0,641,39786.2516666667,2008-12-04,06:02:24
39.975151,116.321205,0,646,39786.251724537,2008-12-04,06:02:29
39.975123,116.321168,0,650,39786.2517824074,2008-12-04,06:02:34
39.975052,116.320854,0,641,39786.2517939815,2008-12-04,06:02:35
39.975142,116.320663,0,644,39786.2518287037,2008-12-04,06:02:38
39.974977,116.320654,0,647,39786.2518634259,2008-12-04,06:02:41
39.97498,116.320473,0,636,39786.2518981481,2008-12-04,06:02:44
39.975056,116.320325,0,622,39786.2519212963,2008-12-04,06:02:46
39.975016,116.320209,0,616,39786.2519791667,2008-12-04,06:02:51
39.974949,116.320118,0,617,39786.252025463,2008-12-04,06:02:55
39.974527,116.320131,0,607,39786.2520601852,2008-12-04,06:02:58
39.974463,116.32003,0,606,39786.2521064815,2008-12-04,06:03:02
39.974478,116.319923,0,604,39786.2521643518,2008-12-04,06:03:07
39.974469,116.3198,0,595,39786.2522106481,2008-12-04,06:03:11
39.974477,116.319672,0,587,39786.2522453704,2008-12-04,06:03:14
39.974464,116.319535,0,588,39786.2522916667,2008-12-04,06:03:18
39.974396,116.319434,0,593,39786.252337963,2008-12-04,06:03:22
39.974384,116.319307,0,600,39786.2523958333,2008-12-04,06:03:27
39.974408,116.319183,0,605,39786.2524305556,2008-12-04,06:03:30
39.974457,116.319083,0,608,39786.2524421296,2008-12-04,06:03:31
39.97452,116.318924,0,618,39786.2524768518,2008-12-04,06:03:34
39.974576,116.318787,0,612,39786.2525115741,2008-12-04,06:03:37
39.974628,116.318623,0,606,39786.2525462963,2008-12-04,06:03:40
39.974711,116.318467,0,594,39786.2525810185,2008-12-04,06:03:43
39.974491,116.31833,0,581,39786.2526041667,2008-12-04,06:03:45
39.974151,116.318269,0,574,39786.2526273148,2008-12-04,06:03:47
39.974086,116.31816,0,567,39786.252662037,2008-12-04,06:03:50
39.974112,116.318089,0,565,39786.2527199074,2008-12-04,06:03:55
39.974166,116.318057,0,568,39786.2527777778,2008-12-04,06:04:00
39.974227,116.31796,0,579,39786.2528125,2008-12-04,06:04:03
39.974294,116.317865,0,590,39786.2528587963,2008-12-04,06:04:07
39.974344,116.317777,0,603,39786.2529050926,2008-12-04,06:04:11
39.974398,116.317689,0,612,39786.2529282407,2008-12-04,06:04:13
39.974429,116.317618,0,625,39786.2529861111,2008-12-04,06:04:18
39.974478,116.317499,0,632,39786.2530324074,2008-12-04,06:04:22
39.974396,116.317398,0,628,39786.2530787037,2008-12-04,06:04:26
39.97413,116.317424,0,629,39786.2530902778,2008-12-04,06:04:27
39.974063,116.317322,0,639,39786.2531365741,2008-12-04,06:04:31
39.974054,116.317209,0,625,39786.2531712963,2008-12-04,06:04:34
39.973964,116.317162,0,618,39786.2531944444,2008-12-04,06:04:36
39.973961,116.317061,0,636,39786.2532523148,2008-12-04,06:04:41
39.974001,116.316948,0,643,39786.253287037,2008-12-04,06:04:44
39.974091,116.316825,0,639,39786.2533217593,2008-12-04,06:04:47
39.974146,116.316737,0,650,39786.2533680556,2008-12-04,06:04:51
39.973982,116.316707,0,631,39786.2534027778,2008-12-04,06:04:54
39.973737,116.31654,0,630,39786.2534375,2008-12-04,06:04:57
39.973864,116.316345,0,624,39786.2534837963,2008-12-04,06:05:01
39.97398,116.31621,0,641,39786.2534953704,2008-12-04,06:05:02
39.974372,116.315639,0,694,39786.2535648148,2008-12-04,06:05:08
39.974226,116.315495,0,675,39786.2536226852,2008-12-04,06:05:13
39.974177,116.315273,0,665,39786.2536342593,2008-12-04,06:05:14
39.974165,116.315156,0,663,39786.2536921296,2008-12-04,06:05:19
39.974207,116.315038,0,659,39786.2537268519,2008-12-04,06:05:22
39.974278,116.314952,0,656,39786.2537847222,2008-12-04,06:05:27
39.974373,116.314841,0,637,39786.2538310185,2008-12-04,06:05:31
39.974403,116.314842,0,633,39786.2538888889,2008-12-04,06:05:36
39.974436,116.314824,0,637,39786.2539467593,2008-12-04,06:05:41
39.974492,116.314793,0,642,39786.2540046296,2008-12-04,06:05:46
39.974542,116.314752,0,642,39786.2540625,2008-12-04,06:05:51
39.974577,116.314677,0,631,39786.2541203704,2008-12-04,06:05:56
39.975593,116.314583,0,568,39786.2585648148,2008-12-04,06:12:20
39.975192,116.314465,0,500,39786.2585763889,2008-12-04,06:12:21
39.975175,116.314297,0,433,39786.258587963,2008-12-04,06:12:22
39.975305,116.31388,0,285,39786.258599537,2008-12-04,06:12:23
39.975386,116.313661,0,204,39786.2586111111,2008-12-04,06:12:24
39.975343,116.313652,0,174,39786.2586342593,2008-12-04,06:12:26
39.975346,116.313689,0,225,39786.2586458333,2008-12-04,06:12:27
39.975375,116.313754,0,192,39786.2586805556,2008-12-04,06:12:30
39.975402,116.313627,0,171,39786.2587037037,2008-12-04,06:12:32
39.975446,116.313511,0,141,39786.2587384259,2008-12-04,06:12:35
39.975465,116.313526,0,158,39786.2587962963,2008-12-04,06:12:40
39.975484,116.31342,0,131,39786.2588310185,2008-12-04,06:12:43
39.975476,116.313404,0,123,39786.2588888889,2008-12-04,06:12:48
39.974973,116.313246,0,120,39786.258912037,2008-12-04,06:12:50
39.974844,116.313303,0,124,39786.2589583333,2008-12-04,06:12:54
39.974745,116.313351,0,122,39786.2589930556,2008-12-04,06:12:57
39.974676,116.313381,0,126,39786.2590509259,2008-12-04,06:13:02
39.97459,116.313511,0,129,39786.2590972222,2008-12-04,06:13:06
39.974588,116.313654,0,122,39786.2591435185,2008-12-04,06:13:10
39.974594,116.31367,0,117,39786.2592013889,2008-12-04,06:13:15
39.974633,116.313699,0,109,39786.2592592593,2008-12-04,06:13:20
39.974665,116.313784,0,112,39786.2593171296,2008-12-04,06:13:25
39.974688,116.313834,0,107,39786.259375,2008-12-04,06:13:30
39.97471,116.313843,0,104,39786.2594328704,2008-12-04,06:13:35
39.974733,116.313826,0,104,39786.2594907407,2008-12-04,06:13:40
39.974783,116.313806,0,105,39786.2595486111,2008-12-04,06:13:45
39.974853,116.313794,0,106,39786.2596064815,2008-12-04,06:13:50
39.97493,116.313811,0,107,39786.2596643518,2008-12-04,06:13:55
39.977618,116.308989,0,-1138,39786.2709953704,2008-12-04,06:30:14
39.975616,116.311148,0,-528,39786.2712037037,2008-12-04,06:30:32
39.975503,116.311444,0,-460,39786.2712152778,2008-12-04,06:30:33
39.975457,116.31158,0,-411,39786.2712268519,2008-12-04,06:30:34
39.975386,116.311846,0,-338,39786.2712384259,2008-12-04,06:30:35
39.975359,116.311933,0,-315,39786.27125,2008-12-04,06:30:36
39.975293,116.312117,0,-268,39786.2712615741,2008-12-04,06:30:37
39.975203,116.312344,0,-209,39786.2712731481,2008-12-04,06:30:38
39.975131,116.312499,0,-156,39786.2712962963,2008-12-04,06:30:40
39.975077,116.312618,0,-119,39786.2713078704,2008-12-04,06:30:41
39.975037,116.312701,0,-97,39786.2713194444,2008-12-04,06:30:42
39.974986,116.31283,0,-65,39786.2713425926,2008-12-04,06:30:44
39.975179,116.312919,0,-48,39786.2713541667,2008-12-04,06:30:45
39.975452,116.312652,0,-73,39786.2713773148,2008-12-04,06:30:47
39.975524,116.312561,0,-80,39786.271412037,2008-12-04,06:30:50
39.975594,116.312391,0,-108,39786.2714467593,2008-12-04,06:30:53
39.975618,116.312293,0,-136,39786.2714699074,2008-12-04,06:30:55
39.975648,116.312176,0,-160,39786.2714930556,2008-12-04,06:30:57
39.975652,116.312143,0,-164,39786.2715509259,2008-12-04,06:31:02
39.975652,116.312143,0,-164,39786.2715856481,2008-12-04,06:31:05
39.975656,116.31214,0,-162,39786.2716087963,2008-12-04,06:31:07
39.975667,116.311996,0,-182,39786.2716435185,2008-12-04,06:31:10
39.97568,116.311874,0,-191,39786.2716782407,2008-12-04,06:31:13
39.975676,116.311747,0,-201,39786.271724537,2008-12-04,06:31:17
39.975652,116.31163,0,-205,39786.2717708333,2008-12-04,06:31:21
39.975647,116.311548,0,-202,39786.2718287037,2008-12-04,06:31:26
39.975626,116.311445,0,-209,39786.2718865741,2008-12-04,06:31:31
39.975623,116.311394,0,-213,39786.2719444444,2008-12-04,06:31:36
39.975681,116.311276,0,-221,39786.2719907407,2008-12-04,06:31:40
39.975686,116.311243,0,-219,39786.2720486111,2008-12-04,06:31:45
39.975701,116.311302,0,-196,39786.2721064815,2008-12-04,06:31:50
39.975677,116.311408,0,-163,39786.2721412037,2008-12-04,06:31:53
39.975648,116.311504,0,-134,39786.2721643519,2008-12-04,06:31:55
39.975626,116.311583,0,-110,39786.2721875,2008-12-04,06:31:57
39.97559,116.311685,0,-81,39786.2722222222,2008-12-04,06:32:00
39.975554,116.31177,0,-59,39786.2722569444,2008-12-04,06:32:03
39.975521,116.31186,0,-34,39786.2723032407,2008-12-04,06:32:07
39.975536,116.311947,0,-10,39786.2723611111,2008-12-04,06:32:12
39.975584,116.311964,0,5,39786.2724189815,2008-12-04,06:32:17
39.975668,116.311958,0,9,39786.2724768519,2008-12-04,06:32:22
39.975745,116.311947,0,14,39786.2725347222,2008-12-04,06:32:27
39.97584,116.311912,0,18,39786.2725925926,2008-12-04,06:32:32
39.975443,116.312786,0,206,39786.2726273148,2008-12-04,06:32:35
39.975464,116.312838,0,228,39786.2726851852,2008-12-04,06:32:40
39.975497,116.312829,0,237,39786.2727430556,2008-12-04,06:32:45
39.975519,116.312825,0,246,39786.2728009259,2008-12-04,06:32:50
39.975542,116.312819,0,250,39786.2728587963,2008-12-04,06:32:55
39.975533,116.312827,0,249,39786.2729166667,2008-12-04,06:33:00
39.975533,116.312814,0,250,39786.272974537,2008-12-04,06:33:05
39.975523,116.312833,0,248,39786.2730324074,2008-12-04,06:33:10
39.975524,116.312842,0,247,39786.2730902778,2008-12-04,06:33:15
39.975533,116.312844,0,246,39786.2731481481,2008-12-04,06:33:20
39.975511,116.312838,0,244,39786.2732060185,2008-12-04,06:33:25
39.975504,116.312825,0,244,39786.2732638889,2008-12-04,06:33:30
39.975488,116.312832,0,245,39786.2733217593,2008-12-04,06:33:35
39.975462,116.312816,0,243,39786.2733796296,2008-12-04,06:33:40
39.975441,116.312789,0,241,39786.2734375,2008-12-04,06:33:45
39.975435,116.312735,0,240,39786.2734953704,2008-12-04,06:33:50
39.975435,116.312675,0,238,39786.2735532407,2008-12-04,06:33:55
39.975454,116.312646,0,235,39786.2736111111,2008-12-04,06:34:00
39.975459,116.312667,0,235,39786.2736689815,2008-12-04,06:34:05
39.975449,116.312725,0,232,39786.2737268518,2008-12-04,06:34:10
39.975456,116.312723,0,233,39786.2737847222,2008-12-04,06:34:15
39.975456,116.312723,0,233,39786.2738194444,2008-12-04,06:34:18
39.975456,116.31272,0,233,39786.2738425926,2008-12-04,06:34:20
39.975407,116.312775,0,238,39786.273900463,2008-12-04,06:34:25
39.975374,116.312761,0,244,39786.2739583333,2008-12-04,06:34:30
39.975375,116.312757,0,247,39786.2740162037,2008-12-04,06:34:35
39.975372,116.312763,0,248,39786.2740740741,2008-12-04,06:34:40
39.975372,116.31277,0,248,39786.2741319444,2008-12-04,06:34:45
39.975372,116.31277,0,248,39786.2741666667,2008-12-04,06:34:48
39.975378,116.312778,0,248,39786.2741898148,2008-12-04,06:34:50
39.975379,116.31279,0,248,39786.2742476852,2008-12-04,06:34:55
39.975379,116.31279,0,248,39786.2742824074,2008-12-04,06:34:58
39.975383,116.312792,0,248,39786.2743055556,2008-12-04,06:35:00
39.975402,116.312803,0,248,39786.2743634259,2008-12-04,06:35:05
39.975441,116.312804,0,248,39786.2744212963,2008-12-04,06:35:10
39.974103,116.313027,0,298,39786.2749768518,2008-12-04,06:35:58
39.97409,116.313081,0,288,39786.2750347222,2008-12-04,06:36:03
39.974091,116.31313,0,280,39786.2750925926,2008-12-04,06:36:08
39.974093,116.313173,0,273,39786.275150463,2008-12-04,06:36:13
39.97488,116.313651,0,742,39786.2920833333,2008-12-04,07:00:36
39.974828,116.313669,0,785,39786.2920949074,2008-12-04,07:00:37
39.974828,116.313669,0,785,39786.2921296296,2008-12-04,07:00:40
39.974823,116.313665,0,784,39786.2921527778,2008-12-04,07:00:42
39.974756,116.313671,0,599,39786.2921759259,2008-12-04,07:00:44
39.974996,116.313456,0,541,39786.2921875,2008-12-04,07:00:45
39.975123,116.313437,0,518,39786.2922106481,2008-12-04,07:00:47
39.975141,116.313556,0,527,39786.2922222222,2008-12-04,07:00:48
39.975056,116.313608,0,513,39786.2922453704,2008-12-04,07:00:50
39.974971,116.313634,0,501,39786.2922800926,2008-12-04,07:00:53
39.974988,116.313683,0,461,39786.2923148148,2008-12-04,07:00:56
39.974868,116.313683,0,442,39786.2923263889,2008-12-04,07:00:57
39.974888,116.313815,0,467,39786.2923611111,2008-12-04,07:01:00
39.974905,116.313909,0,488,39786.2923726852,2008-12-04,07:01:01
39.974813,116.313965,0,502,39786.2923842593,2008-12-04,07:01:02
39.974815,116.314185,0,511,39786.2924074074,2008-12-04,07:01:04
39.975098,116.314384,0,522,39786.2924305556,2008-12-04,07:01:06
39.975085,116.314517,0,550,39786.2924652778,2008-12-04,07:01:09
39.975103,116.314672,0,565,39786.2925,2008-12-04,07:01:12
39.975035,116.3148,0,560,39786.2925347222,2008-12-04,07:01:15
39.975034,116.314942,0,565,39786.2925694444,2008-12-04,07:01:18
39.975047,116.315088,0,573,39786.2926041667,2008-12-04,07:01:21
39.97506,116.315203,0,583,39786.2926273148,2008-12-04,07:01:23
39.975042,116.315362,0,590,39786.292662037,2008-12-04,07:01:26
39.974853,116.315434,0,590,39786.2926851852,2008-12-04,07:01:28
39.974643,116.315397,0,596,39786.2927083333,2008-12-04,07:01:30
39.974632,116.315534,0,604,39786.2927546296,2008-12-04,07:01:34
39.975027,116.315714,0,599,39786.2927662037,2008-12-04,07:01:35
39.975052,116.315838,0,600,39786.2927893519,2008-12-04,07:01:37
39.97512,116.316022,0,606,39786.2928240741,2008-12-04,07:01:40
39.975209,116.316182,0,608,39786.2928587963,2008-12-04,07:01:43
39.975237,116.316327,0,614,39786.2928935185,2008-12-04,07:01:46
39.975225,116.316456,0,625,39786.2929282407,2008-12-04,07:01:49
39.97519,116.316581,0,628,39786.292962963,2008-12-04,07:01:52
39.975191,116.316717,0,625,39786.2929976852,2008-12-04,07:01:55
39.975276,116.316818,0,623,39786.2930208333,2008-12-04,07:01:57
39.975342,116.316901,0,622,39786.2930439815,2008-12-04,07:01:59
39.975428,116.316936,0,605,39786.2930671296,2008-12-04,07:02:01
39.975604,116.316924,0,598,39786.2930787037,2008-12-04,07:02:02
39.975654,116.317041,0,595,39786.2931018519,2008-12-04,07:02:04
39.975681,116.31719,0,596,39786.2931365741,2008-12-04,07:02:07
39.975747,116.317328,0,592,39786.2931712963,2008-12-04,07:02:10
39.975746,116.317491,0,595,39786.2932060185,2008-12-04,07:02:13
39.975736,116.317616,0,599,39786.2932291667,2008-12-04,07:02:15
39.975701,116.317764,0,599,39786.2932638889,2008-12-04,07:02:18
39.975652,116.317862,0,594,39786.293287037,2008-12-04,07:02:20
39.975636,116.317999,0,586,39786.2933217593,2008-12-04,07:02:23
39.975655,116.318151,0,578,39786.2933564815,2008-12-04,07:02:26
39.975663,116.318292,0,573,39786.2933912037,2008-12-04,07:02:29
39.975651,116.318439,0,570,39786.2934375,2008-12-04,07:02:33
39.975605,116.318543,0,554,39786.2934837963,2008-12-04,07:02:37
39.975589,116.31867,0,547,39786.2935185185,2008-12-04,07:02:40
39.975564,116.318807,0,534,39786.2935532407,2008-12-04,07:02:43
39.975648,116.318931,0,526,39786.293599537,2008-12-04,07:02:47
39.975665,116.319059,0,526,39786.2936342593,2008-12-04,07:02:50
39.975677,116.319178,0,524,39786.2936689815,2008-12-04,07:02:53
39.975673,116.319303,0,521,39786.2937037037,2008-12-04,07:02:56
39.975675,116.319438,0,518,39786.29375,2008-12-04,07:03:00
39.975698,116.319561,0,517,39786.2937962963,2008-12-04,07:03:04
39.975707,116.319686,0,506,39786.2938194444,2008-12-04,07:03:06
39.97571,116.319821,0,501,39786.2938425926,2008-12-04,07:03:08
39.975689,116.319945,0,499,39786.2938657407,2008-12-04,07:03:10
39.975662,116.320077,0,497,39786.2938888889,2008-12-04,07:03:12
39.975668,116.320205,0,501,39786.293912037,2008-12-04,07:03:14
39.975634,116.320374,0,497,39786.2939467593,2008-12-04,07:03:17
39.975638,116.320493,0,494,39786.2939699074,2008-12-04,07:03:19
39.97565,116.320609,0,494,39786.2939930556,2008-12-04,07:03:21
39.975617,116.320728,0,483,39786.2940162037,2008-12-04,07:03:23
39.975569,116.32089,0,476,39786.2940509259,2008-12-04,07:03:26
39.975486,116.320966,0,450,39786.2940740741,2008-12-04,07:03:28
39.975385,116.320992,0,431,39786.2940856481,2008-12-04,07:03:29
39.97539,116.321129,0,418,39786.2941435185,2008-12-04,07:03:34
39.975376,116.321253,0,415,39786.2941666667,2008-12-04,07:03:36
39.975371,116.321373,0,413,39786.2941898148,2008-12-04,07:03:38
39.975379,116.321495,0,411,39786.294212963,2008-12-04,07:03:40
39.975356,116.321666,0,411,39786.2942476852,2008-12-04,07:03:43
39.975286,116.321792,0,404,39786.2942824074,2008-12-04,07:03:46
39.975255,116.321939,0,401,39786.2943171296,2008-12-04,07:03:49
39.975282,116.322068,0,400,39786.2943402778,2008-12-04,07:03:51
39.975327,116.322207,0,401,39786.2943634259,2008-12-04,07:03:53
39.975241,116.32232,0,388,39786.2943981481,2008-12-04,07:03:56
39.975274,116.322492,0,384,39786.2944328704,2008-12-04,07:03:59
39.975286,116.322633,0,381,39786.2944675926,2008-12-04,07:04:02
39.975289,116.322756,0,381,39786.2944907407,2008-12-04,07:04:04
39.975271,116.322891,0,386,39786.294525463,2008-12-04,07:04:07
39.975347,116.323034,0,392,39786.2945486111,2008-12-04,07:04:09
39.975429,116.323199,0,397,39786.2945717593,2008-12-04,07:04:11
39.975431,116.323326,0,399,39786.2945949074,2008-12-04,07:04:13
39.975448,116.323463,0,408,39786.2946180556,2008-12-04,07:04:15
39.975469,116.323582,0,418,39786.2946412037,2008-12-04,07:04:17
39.975425,116.323718,0,415,39786.2946643519,2008-12-04,07:04:19
39.975342,116.323838,0,397,39786.2946875,2008-12-04,07:04:21
39.975252,116.323969,0,372,39786.2947106481,2008-12-04,07:04:23
39.975151,116.32407,0,341,39786.2947337963,2008-12-04,07:04:25
39.975148,116.324217,0,357,39786.2947685185,2008-12-04,07:04:28
39.975174,116.324353,0,363,39786.2947916667,2008-12-04,07:04:30
39.975192,116.324481,0,367,39786.2948148148,2008-12-04,07:04:32
39.975211,116.324599,0,373,39786.294837963,2008-12-04,07:04:34
39.975208,116.324756,0,379,39786.2948726852,2008-12-04,07:04:37
39.975109,116.324841,0,367,39786.2948958333,2008-12-04,07:04:39
39.975018,116.324921,0,352,39786.2949189815,2008-12-04,07:04:41
39.974938,116.325061,0,320,39786.2949537037,2008-12-04,07:04:44
39.974984,116.325172,0,301,39786.2949768519,2008-12-04,07:04:46
39.975042,116.325276,0,294,39786.2949884259,2008-12-04,07:04:47
39.97508,116.32539,0,290,39786.2950115741,2008-12-04,07:04:49
39.975118,116.3255,0,293,39786.2950347222,2008-12-04,07:04:51
39.975134,116.325629,0,299,39786.2950578704,2008-12-04,07:04:53
39.975164,116.325753,0,305,39786.2950810185,2008-12-04,07:04:55
39.975172,116.325869,0,311,39786.2951041667,2008-12-04,07:04:57
39.975143,116.326046,0,316,39786.2951388889,2008-12-04,07:05:00
39.975155,116.326193,0,309,39786.295162037,2008-12-04,07:05:02
39.975234,116.326357,0,321,39786.2951851852,2008-12-04,07:05:04
39.975324,116.326438,0,341,39786.2951967593,2008-12-04,07:05:05
39.975371,116.326556,0,349,39786.2952199074,2008-12-04,07:05:07
39.975444,116.326691,0,373,39786.2952430556,2008-12-04,07:05:09
39.975467,116.326816,0,390,39786.2952662037,2008-12-04,07:05:11
39.975461,116.32694,0,403,39786.2952893519,2008-12-04,07:05:13
39.975464,116.327059,0,417,39786.2953125,2008-12-04,07:05:15
39.975449,116.327209,0,433,39786.2953472222,2008-12-04,07:05:18
39.975448,116.327368,0,441,39786.2953819444,2008-12-04,07:05:21
39.975472,116.327478,0,422,39786.2954166667,2008-12-04,07:05:24
39.975538,116.327538,0,435,39786.295474537,2008-12-04,07:05:29
39.975546,116.327693,0,445,39786.2954861111,2008-12-04,07:05:30
39.975614,116.327801,0,441,39786.2955439815,2008-12-04,07:05:35
39.975705,116.327812,0,445,39786.2955671296,2008-12-04,07:05:37
39.975814,116.327837,0,448,39786.2956134259,2008-12-04,07:05:41
39.975939,116.327858,0,432,39786.2956597222,2008-12-04,07:05:45
39.976047,116.327884,0,435,39786.2957060185,2008-12-04,07:05:49
39.976147,116.32787,0,435,39786.2957407407,2008-12-04,07:05:52
39.976239,116.327821,0,439,39786.295775463,2008-12-04,07:05:55
39.976344,116.327778,0,424,39786.2957986111,2008-12-04,07:05:57
39.976449,116.327734,0,405,39786.2958217593,2008-12-04,07:05:59
39.976544,116.327697,0,384,39786.2958449074,2008-12-04,07:06:01
39.976656,116.3277,0,382,39786.2958796296,2008-12-04,07:06:04
39.976761,116.327699,0,378,39786.2959143519,2008-12-04,07:06:07
39.976889,116.327667,0,360,39786.2959490741,2008-12-04,07:06:10
39.976993,116.327652,0,358,39786.2959837963,2008-12-04,07:06:13
39.977077,116.327619,0,345,39786.2960069444,2008-12-04,07:06:15
39.977181,116.327594,0,340,39786.2960416667,2008-12-04,07:06:18
39.977293,116.327582,0,338,39786.2960763889,2008-12-04,07:06:21
39.977392,116.327604,0,347,39786.2961111111,2008-12-04,07:06:24
39.977506,116.327612,0,352,39786.2961458333,2008-12-04,07:06:27
39.977622,116.327595,0,347,39786.2961805556,2008-12-04,07:06:30
39.977716,116.327567,0,329,39786.2962152778,2008-12-04,07:06:33
39.977811,116.327549,0,323,39786.2962615741,2008-12-04,07:06:37
39.97782,116.327546,0,316,39786.2963194444,2008-12-04,07:06:42
39.977843,116.327547,0,319,39786.2963773148,2008-12-04,07:06:47
39.977859,116.327518,0,290,39786.2964351852,2008-12-04,07:06:52
39.97786,116.327441,0,270,39786.2964930556,2008-12-04,07:06:57
39.977852,116.327346,0,242,39786.2965509259,2008-12-04,07:07:02
39.97781,116.327338,0,241,39786.2966087963,2008-12-04,07:07:07
39.977797,116.327333,0,238,39786.2966666667,2008-12-04,07:07:12
39.977794,116.327324,0,237,39786.296724537,2008-12-04,07:07:17
39.97779,116.327323,0,236,39786.2967824074,2008-12-04,07:07:22
39.97779,116.327323,0,236,39786.2968171296,2008-12-04,07:07:25
39.977791,116.327322,0,236,39786.2968402778,2008-12-04,07:07:27
39.977821,116.32731,0,236,39786.2968981481,2008-12-04,07:07:32
39.977856,116.327288,0,235,39786.2969560185,2008-12-04,07:07:37
39.977884,116.327245,0,235,39786.2970138889,2008-12-04,07:07:42
39.977875,116.327231,0,236,39786.2970717593,2008-12-04,07:07:47
