# Supplementary material for: A location privacy protection method based on blockchain and threshold cryptography
Source: PLoS One. 2025 Jun 4;20(6):e0324551. doi: 10.1371/journal.pone.0324551 (PMC12136415; doi:10.1371/journal.pone.0324551)
Supplement: S1 File — (ZIP) [file pone.0324551.s001.zip › Data/001/Trajectory/20081204142253.plt]

Geolife trajectory
WGS 84
Altitude is in Feet
Reserved 3
0,2,255,My Track,0,0,2,8421376
0
39.977883,116.326347,0,492,39786.599224537,2008-12-04,14:22:53
39.977881,116.326229,0,492,39786.5992361111,2008-12-04,14:22:54
39.977973,116.326307,0,494,39786.5992592593,2008-12-04,14:22:56
39.978091,116.326286,0,496,39786.5993055556,2008-12-04,14:23:00
39.978186,116.326248,0,499,39786.5993518519,2008-12-04,14:23:04
39.97828,116.326215,0,504,39786.5993981481,2008-12-04,14:23:08
39.97839,116.326218,0,512,39786.5994444444,2008-12-04,14:23:12
39.97849,116.326215,0,519,39786.5994907407,2008-12-04,14:23:16
39.97859,116.326216,0,527,39786.599537037,2008-12-04,14:23:20
39.979188,116.327149,0,198,39786.5995717593,2008-12-04,14:23:23
39.979247,116.327239,0,205,39786.5996180556,2008-12-04,14:23:27
39.979357,116.327181,0,195,39786.5996527778,2008-12-04,14:23:30
39.979471,116.327168,0,195,39786.5996990741,2008-12-04,14:23:34
39.979581,116.327148,0,202,39786.5997453704,2008-12-04,14:23:38
39.979671,116.327101,0,219,39786.5997800926,2008-12-04,14:23:41
39.979788,116.327114,0,227,39786.5998263889,2008-12-04,14:23:45
39.979874,116.327098,0,240,39786.5998611111,2008-12-04,14:23:48
39.97998,116.327076,0,238,39786.5998958333,2008-12-04,14:23:51
39.980086,116.327062,0,244,39786.5999305556,2008-12-04,14:23:54
39.980188,116.327053,0,249,39786.5999652778,2008-12-04,14:23:57
39.980294,116.327048,0,255,39786.6,2008-12-04,14:24:00
39.980404,116.327043,0,259,39786.6000347222,2008-12-04,14:24:03
39.98053,116.327045,0,260,39786.6000694444,2008-12-04,14:24:06
39.980639,116.327043,0,261,39786.6001041667,2008-12-04,14:24:09
39.980753,116.327046,0,266,39786.6001388889,2008-12-04,14:24:12
39.980867,116.327043,0,266,39786.6001736111,2008-12-04,14:24:15
39.980967,116.327053,0,271,39786.6002083333,2008-12-04,14:24:18
39.981065,116.327047,0,282,39786.6002430556,2008-12-04,14:24:21
39.981164,116.327035,0,288,39786.6002777778,2008-12-04,14:24:24
39.981264,116.327021,0,293,39786.6003125,2008-12-04,14:24:27
39.981372,116.327031,0,296,39786.6003472222,2008-12-04,14:24:30
39.981484,116.327065,0,279,39786.6003703704,2008-12-04,14:24:32
39.981593,116.327046,0,280,39786.6004166667,2008-12-04,14:24:36
39.981683,116.32708,0,277,39786.600462963,2008-12-04,14:24:40
39.981776,116.327083,0,274,39786.6005092593,2008-12-04,14:24:44
39.98187,116.327087,0,274,39786.6005555556,2008-12-04,14:24:48
39.981977,116.32705,0,276,39786.6006018519,2008-12-04,14:24:52
39.982075,116.326957,0,277,39786.6006365741,2008-12-04,14:24:55
39.982179,116.326938,0,283,39786.6006712963,2008-12-04,14:24:58
39.982283,116.326924,0,286,39786.6007060185,2008-12-04,14:25:01
39.982381,116.326919,0,288,39786.6007407407,2008-12-04,14:25:04
39.982472,116.32691,0,297,39786.600775463,2008-12-04,14:25:07
39.982588,116.326882,0,307,39786.6008217593,2008-12-04,14:25:11
39.982699,116.326873,0,315,39786.6008680556,2008-12-04,14:25:15
39.982814,116.326891,0,313,39786.6009027778,2008-12-04,14:25:18
39.982914,116.326914,0,322,39786.6009375,2008-12-04,14:25:21
39.983,116.326865,0,341,39786.6009837963,2008-12-04,14:25:25
39.983101,116.32687,0,335,39786.6010185185,2008-12-04,14:25:28
39.98323,116.326866,0,320,39786.6010532407,2008-12-04,14:25:31
39.983361,116.326863,0,316,39786.601087963,2008-12-04,14:25:34
39.983478,116.326862,0,317,39786.6011226852,2008-12-04,14:25:37
39.983597,116.326881,0,318,39786.6011574074,2008-12-04,14:25:40
39.983703,116.326905,0,321,39786.6011921296,2008-12-04,14:25:43
39.983801,116.326933,0,320,39786.6012268519,2008-12-04,14:25:46
39.983906,116.326962,0,320,39786.6012615741,2008-12-04,14:25:49
39.983998,116.326965,0,315,39786.6012962963,2008-12-04,14:25:52
39.984097,116.32686,0,313,39786.6013310185,2008-12-04,14:25:55
39.984146,116.32684,0,306,39786.6013888889,2008-12-04,14:26:00
39.984125,116.326841,0,312,39786.6014467593,2008-12-04,14:26:05
39.984115,116.326842,0,316,39786.6015046296,2008-12-04,14:26:10
39.984115,116.326842,0,316,39786.6015393519,2008-12-04,14:26:13
39.984123,116.326837,0,318,39786.6015625,2008-12-04,14:26:15
39.98422,116.326811,0,315,39786.6015972222,2008-12-04,14:26:18
39.984327,116.326819,0,314,39786.6016319444,2008-12-04,14:26:21
39.98442,116.326797,0,318,39786.6016666667,2008-12-04,14:26:24
39.984522,116.326786,0,315,39786.6017013889,2008-12-04,14:26:27
39.984626,116.326776,0,313,39786.6017361111,2008-12-04,14:26:30
39.984724,116.326769,0,313,39786.6017708333,2008-12-04,14:26:33
39.984824,116.326765,0,309,39786.6018171296,2008-12-04,14:26:37
39.984941,116.326746,0,302,39786.6018634259,2008-12-04,14:26:41
39.98505,116.326764,0,306,39786.6019097222,2008-12-04,14:26:45
39.985149,116.326749,0,305,39786.6019444444,2008-12-04,14:26:48
39.985253,116.326778,0,303,39786.6019791667,2008-12-04,14:26:51
39.98534,116.326816,0,306,39786.6020138889,2008-12-04,14:26:54
39.985436,116.326834,0,307,39786.6020486111,2008-12-04,14:26:57
39.985554,116.326849,0,306,39786.6020949074,2008-12-04,14:27:01
39.985649,116.326782,0,312,39786.6021296296,2008-12-04,14:27:04
39.985747,116.326757,0,311,39786.6021643518,2008-12-04,14:27:07
39.985862,116.326746,0,307,39786.6021990741,2008-12-04,14:27:10
39.985969,116.326759,0,307,39786.6022337963,2008-12-04,14:27:13
39.986065,116.326763,0,301,39786.6022569444,2008-12-04,14:27:15
39.986192,116.326769,0,300,39786.6022916667,2008-12-04,14:27:18
39.986283,116.32672,0,314,39786.602337963,2008-12-04,14:27:22
39.98639,116.32668,0,325,39786.6023726852,2008-12-04,14:27:25
39.986497,116.326664,0,323,39786.6024189815,2008-12-04,14:27:29
39.986617,116.326662,0,320,39786.6024537037,2008-12-04,14:27:32
39.986726,116.326645,0,325,39786.6024884259,2008-12-04,14:27:35
39.986818,116.326634,0,332,39786.6025231481,2008-12-04,14:27:38
39.986911,116.326642,0,345,39786.6025578704,2008-12-04,14:27:41
39.986963,116.326586,0,368,39786.6025925926,2008-12-04,14:27:44
39.987061,116.326585,0,364,39786.6026273148,2008-12-04,14:27:47
39.987175,116.326566,0,354,39786.6026736111,2008-12-04,14:27:51
39.987272,116.326525,0,362,39786.6027199074,2008-12-04,14:27:55
39.98738,116.326504,0,362,39786.6027546296,2008-12-04,14:27:58
39.987465,116.326488,0,373,39786.6027893518,2008-12-04,14:28:01
39.987558,116.326549,0,362,39786.6028125,2008-12-04,14:28:03
39.987661,116.326484,0,357,39786.6028356481,2008-12-04,14:28:05
39.987729,116.32639,0,357,39786.6028587963,2008-12-04,14:28:07
39.987873,116.326511,0,345,39786.6028819444,2008-12-04,14:28:09
39.987973,116.32654,0,343,39786.6029166667,2008-12-04,14:28:12
39.988077,116.326559,0,349,39786.602962963,2008-12-04,14:28:16
39.988167,116.326615,0,344,39786.6029861111,2008-12-04,14:28:18
39.988247,116.326681,0,337,39786.6029976852,2008-12-04,14:28:19
39.988376,116.326722,0,331,39786.6030439815,2008-12-04,14:28:23
39.98844,116.326618,0,328,39786.6030555556,2008-12-04,14:28:24
39.988525,116.326535,0,327,39786.6030671296,2008-12-04,14:28:25
39.988634,116.326527,0,327,39786.6031018518,2008-12-04,14:28:28
39.988753,116.326549,0,320,39786.6031365741,2008-12-04,14:28:31
39.98888,116.326553,0,311,39786.6031712963,2008-12-04,14:28:34
39.988997,116.326554,0,303,39786.6032060185,2008-12-04,14:28:37
39.989107,116.326539,0,303,39786.6032407407,2008-12-04,14:28:40
39.989224,116.326546,0,298,39786.603275463,2008-12-04,14:28:43
39.989342,116.326558,0,293,39786.6033101852,2008-12-04,14:28:46
39.989458,116.326577,0,289,39786.6033449074,2008-12-04,14:28:49
39.989559,116.326589,0,284,39786.6033680556,2008-12-04,14:28:51
39.98968,116.326619,0,278,39786.6034027778,2008-12-04,14:28:54
39.989811,116.326626,0,279,39786.6034490741,2008-12-04,14:28:58
39.989929,116.326588,0,277,39786.6034837963,2008-12-04,14:29:01
39.990024,116.326561,0,279,39786.6035185185,2008-12-04,14:29:04
39.990125,116.326565,0,278,39786.6035532407,2008-12-04,14:29:07
39.990248,116.326544,0,272,39786.603587963,2008-12-04,14:29:10
39.990344,116.326556,0,277,39786.6036226852,2008-12-04,14:29:13
39.990437,116.326566,0,277,39786.6036574074,2008-12-04,14:29:16
39.990535,116.326631,0,273,39786.6036921296,2008-12-04,14:29:19
39.990635,116.326718,0,267,39786.6037268518,2008-12-04,14:29:22
39.990734,116.326777,0,263,39786.6037615741,2008-12-04,14:29:25
39.990842,116.326847,0,264,39786.6037962963,2008-12-04,14:29:28
39.990967,116.326745,0,266,39786.6038310185,2008-12-04,14:29:31
39.991009,116.32663,0,271,39786.6038425926,2008-12-04,14:29:32
39.991113,116.326481,0,269,39786.6038657407,2008-12-04,14:29:34
39.991226,116.32647,0,274,39786.603900463,2008-12-04,14:29:37
39.99133,116.326459,0,280,39786.6039351852,2008-12-04,14:29:40
39.991438,116.326455,0,282,39786.6039699074,2008-12-04,14:29:43
39.991529,116.326419,0,276,39786.6040046296,2008-12-04,14:29:46
39.991622,116.326404,0,277,39786.6040393518,2008-12-04,14:29:49
39.991723,116.326405,0,278,39786.6040740741,2008-12-04,14:29:52
39.991829,116.32641,0,279,39786.6041087963,2008-12-04,14:29:55
39.991929,116.326393,0,280,39786.6041435185,2008-12-04,14:29:58
39.992022,116.326389,0,285,39786.6041782407,2008-12-04,14:30:01
39.992124,116.326385,0,284,39786.604212963,2008-12-04,14:30:04
39.992236,116.326411,0,262,39786.6042361111,2008-12-04,14:30:06
39.992353,116.326423,0,259,39786.6042824074,2008-12-04,14:30:10
39.992457,116.326439,0,260,39786.6043287037,2008-12-04,14:30:14
39.992555,116.326432,0,263,39786.604375,2008-12-04,14:30:18
39.992648,116.326411,0,262,39786.6044097222,2008-12-04,14:30:21
39.99273,116.326347,0,263,39786.6044328704,2008-12-04,14:30:23
39.992817,116.326306,0,274,39786.6044791667,2008-12-04,14:30:27
39.992903,116.326237,0,293,39786.604537037,2008-12-04,14:30:32
39.992967,116.326249,0,316,39786.6045833333,2008-12-04,14:30:36
39.993054,116.326262,0,330,39786.6046180556,2008-12-04,14:30:39
39.993131,116.326275,0,347,39786.6046527778,2008-12-04,14:30:42
39.993223,116.326279,0,361,39786.6046875,2008-12-04,14:30:45
39.993311,116.326235,0,372,39786.6047222222,2008-12-04,14:30:48
39.9934,116.326207,0,386,39786.6047569444,2008-12-04,14:30:51
39.993498,116.326228,0,409,39786.6048032407,2008-12-04,14:30:55
39.993594,116.326235,0,394,39786.6048263889,2008-12-04,14:30:57
39.993685,116.326227,0,382,39786.604837963,2008-12-04,14:30:58
39.993736,116.326385,0,374,39786.604849537,2008-12-04,14:30:59
39.993841,116.326409,0,374,39786.6048726852,2008-12-04,14:31:01
39.993929,116.32645,0,373,39786.6048958333,2008-12-04,14:31:03
39.994041,116.326473,0,369,39786.6049305556,2008-12-04,14:31:06
39.994148,116.326476,0,365,39786.6049652778,2008-12-04,14:31:09
39.994237,116.326449,0,364,39786.605,2008-12-04,14:31:12
39.994341,116.326462,0,337,39786.6050231481,2008-12-04,14:31:14
39.994428,116.326455,0,324,39786.6050462963,2008-12-04,14:31:16
39.994525,116.326467,0,324,39786.6050810185,2008-12-04,14:31:19
39.99463,116.326466,0,321,39786.6051157407,2008-12-04,14:31:22
39.994717,116.326475,0,308,39786.6051388889,2008-12-04,14:31:24
39.994824,116.326476,0,295,39786.6051736111,2008-12-04,14:31:27
39.994924,116.326481,0,288,39786.6052083333,2008-12-04,14:31:30
39.995042,116.326515,0,279,39786.6052430556,2008-12-04,14:31:33
39.995137,116.326532,0,275,39786.6052777778,2008-12-04,14:31:36
39.995244,116.326535,0,282,39786.6053240741,2008-12-04,14:31:40
39.995359,116.326533,0,282,39786.6053587963,2008-12-04,14:31:43
39.995469,116.326527,0,281,39786.6053935185,2008-12-04,14:31:46
39.995573,116.326507,0,279,39786.6054282407,2008-12-04,14:31:49
39.995688,116.326478,0,281,39786.605474537,2008-12-04,14:31:53
39.995783,116.326467,0,286,39786.6055092593,2008-12-04,14:31:56
39.995879,116.326474,0,277,39786.6055324074,2008-12-04,14:31:58
39.99599,116.326455,0,271,39786.6055671296,2008-12-04,14:32:01
39.996074,116.326396,0,264,39786.6056018519,2008-12-04,14:32:04
39.996163,116.326347,0,268,39786.6056481482,2008-12-04,14:32:08
39.996265,116.32635,0,252,39786.6056828704,2008-12-04,14:32:11
39.996351,116.32632,0,244,39786.6057175926,2008-12-04,14:32:14
39.996463,116.326316,0,243,39786.6057638889,2008-12-04,14:32:18
39.996561,116.326299,0,244,39786.6057986111,2008-12-04,14:32:21
39.996665,116.326294,0,242,39786.6058333333,2008-12-04,14:32:24
39.996772,116.326321,0,244,39786.6058796296,2008-12-04,14:32:28
39.996872,116.326396,0,233,39786.6059143519,2008-12-04,14:32:31
39.996966,116.326425,0,230,39786.6059606481,2008-12-04,14:32:35
39.997066,116.326395,0,231,39786.6059953704,2008-12-04,14:32:38
39.99715,116.326334,0,227,39786.6060185185,2008-12-04,14:32:40
39.997254,116.326288,0,226,39786.6060532407,2008-12-04,14:32:43
39.997359,116.326257,0,226,39786.606087963,2008-12-04,14:32:46
39.997478,116.32625,0,222,39786.6061226852,2008-12-04,14:32:49
39.997588,116.326245,0,219,39786.6061574074,2008-12-04,14:32:52
39.997698,116.326224,0,216,39786.6061921296,2008-12-04,14:32:55
39.997792,116.326239,0,202,39786.6062152778,2008-12-04,14:32:57
39.997893,116.326228,0,194,39786.60625,2008-12-04,14:33:00
39.998012,116.326221,0,192,39786.6062962963,2008-12-04,14:33:04
39.998105,116.326194,0,192,39786.6063310185,2008-12-04,14:33:07
39.998194,116.326169,0,194,39786.6063657407,2008-12-04,14:33:10
39.998289,116.326155,0,195,39786.606400463,2008-12-04,14:33:13
39.998392,116.326145,0,194,39786.6064351852,2008-12-04,14:33:16
39.998494,116.326163,0,190,39786.6064699074,2008-12-04,14:33:19
39.99859,116.326159,0,193,39786.6065046296,2008-12-04,14:33:22
39.998693,116.32615,0,197,39786.6065393519,2008-12-04,14:33:25
39.998805,116.326151,0,195,39786.6065740741,2008-12-04,14:33:28
39.99892,116.326143,0,193,39786.6066087963,2008-12-04,14:33:31
39.999037,116.32613,0,185,39786.6066435185,2008-12-04,14:33:34
39.999157,116.326121,0,177,39786.6066782407,2008-12-04,14:33:37
39.99925,116.326058,0,171,39786.606712963,2008-12-04,14:33:40
39.999331,116.325972,0,166,39786.6067476852,2008-12-04,14:33:43
39.999414,116.325871,0,167,39786.6067824074,2008-12-04,14:33:46
39.999508,116.325799,0,166,39786.6068171296,2008-12-04,14:33:49
39.999611,116.325735,0,165,39786.6068518519,2008-12-04,14:33:52
39.999716,116.325662,0,164,39786.6068865741,2008-12-04,14:33:55
39.999793,116.325591,0,166,39786.6069212963,2008-12-04,14:33:58
39.999808,116.325465,0,169,39786.6069560185,2008-12-04,14:34:01
39.999804,116.325333,0,173,39786.6069907407,2008-12-04,14:34:04
39.999797,116.3252,0,175,39786.607025463,2008-12-04,14:34:07
39.999794,116.325068,0,179,39786.6070601852,2008-12-04,14:34:10
39.999795,116.32495,0,184,39786.6070949074,2008-12-04,14:34:13
39.999785,116.324801,0,189,39786.6071296296,2008-12-04,14:34:16
39.999777,116.324661,0,195,39786.6071643519,2008-12-04,14:34:19
39.999789,116.324528,0,197,39786.6071990741,2008-12-04,14:34:22
39.999783,116.324395,0,198,39786.6072337963,2008-12-04,14:34:25
39.999783,116.324255,0,198,39786.6072685185,2008-12-04,14:34:28
39.999765,116.324113,0,197,39786.6073032407,2008-12-04,14:34:31
39.999738,116.323983,0,196,39786.607337963,2008-12-04,14:34:34
39.999727,116.323842,0,199,39786.6073726852,2008-12-04,14:34:37
39.999712,116.323719,0,201,39786.6074074074,2008-12-04,14:34:40
39.999703,116.32356,0,201,39786.6074421296,2008-12-04,14:34:43
39.999694,116.323423,0,201,39786.6074768519,2008-12-04,14:34:46
39.999691,116.323264,0,201,39786.6075115741,2008-12-04,14:34:49
39.999677,116.323134,0,202,39786.6075462963,2008-12-04,14:34:52
39.999662,116.322976,0,203,39786.6075810185,2008-12-04,14:34:55
39.999659,116.322837,0,205,39786.6076157407,2008-12-04,14:34:58
39.999671,116.322704,0,203,39786.6076388889,2008-12-04,14:35:00
39.999672,116.322587,0,202,39786.607662037,2008-12-04,14:35:02
39.999677,116.322456,0,199,39786.6076851852,2008-12-04,14:35:04
39.999687,116.322285,0,199,39786.6077199074,2008-12-04,14:35:07
39.999743,116.322153,0,197,39786.6077430556,2008-12-04,14:35:09
39.999814,116.322051,0,197,39786.6077662037,2008-12-04,14:35:11
39.999917,116.321969,0,197,39786.6078009259,2008-12-04,14:35:14
40.00002,116.321931,0,201,39786.6078356481,2008-12-04,14:35:17
40.00012,116.32191,0,206,39786.6078703704,2008-12-04,14:35:20
40.000241,116.321921,0,212,39786.6079050926,2008-12-04,14:35:23
40.00035,116.321893,0,213,39786.6079398148,2008-12-04,14:35:26
40.00045,116.321849,0,214,39786.607974537,2008-12-04,14:35:29
40.000549,116.32182,0,215,39786.6080092593,2008-12-04,14:35:32
40.000657,116.32182,0,215,39786.6080439815,2008-12-04,14:35:35
40.000751,116.321799,0,218,39786.6080787037,2008-12-04,14:35:38
40.000845,116.321774,0,221,39786.6081134259,2008-12-04,14:35:41
40.000948,116.321763,0,226,39786.6081481481,2008-12-04,14:35:44
40.00106,116.321779,0,229,39786.6081828704,2008-12-04,14:35:47
40.001176,116.321766,0,221,39786.6082175926,2008-12-04,14:35:50
40.001264,116.321759,0,208,39786.6082407407,2008-12-04,14:35:52
40.001365,116.321742,0,210,39786.608275463,2008-12-04,14:35:55
40.001461,116.32172,0,212,39786.6083101852,2008-12-04,14:35:58
40.001551,116.321695,0,219,39786.6083449074,2008-12-04,14:36:01
40.001652,116.321677,0,219,39786.6083796296,2008-12-04,14:36:04
40.001742,116.321675,0,210,39786.6084027778,2008-12-04,14:36:06
40.001867,116.321674,0,201,39786.6084375,2008-12-04,14:36:09
40.001967,116.321658,0,205,39786.6084722222,2008-12-04,14:36:12
40.002074,116.321634,0,211,39786.6085069444,2008-12-04,14:36:15
40.002176,116.321616,0,216,39786.6085416667,2008-12-04,14:36:18
40.002295,116.321608,0,219,39786.6085763889,2008-12-04,14:36:21
40.002393,116.321614,0,212,39786.608599537,2008-12-04,14:36:23
40.002506,116.321606,0,211,39786.6086342593,2008-12-04,14:36:26
40.002626,116.321594,0,213,39786.6086689815,2008-12-04,14:36:29
40.002758,116.321569,0,204,39786.6087037037,2008-12-04,14:36:32
40.00288,116.321548,0,203,39786.6087384259,2008-12-04,14:36:35
40.002998,116.321525,0,205,39786.6087731481,2008-12-04,14:36:38
40.003108,116.321505,0,205,39786.6088078704,2008-12-04,14:36:41
40.003217,116.32148,0,210,39786.6088425926,2008-12-04,14:36:44
40.003337,116.321458,0,211,39786.6088773148,2008-12-04,14:36:47
40.003448,116.321458,0,197,39786.608900463,2008-12-04,14:36:49
40.003571,116.321445,0,198,39786.6089351852,2008-12-04,14:36:52
40.003686,116.321432,0,200,39786.6089699074,2008-12-04,14:36:55
40.003805,116.321422,0,195,39786.6090046296,2008-12-04,14:36:58
40.003928,116.321419,0,189,39786.6090393519,2008-12-04,14:37:01
40.004048,116.321417,0,184,39786.6090740741,2008-12-04,14:37:04
40.004163,116.32141,0,178,39786.6091087963,2008-12-04,14:37:07
40.004265,116.321409,0,182,39786.6091435185,2008-12-04,14:37:10
40.004364,116.321401,0,186,39786.6091782407,2008-12-04,14:37:13
40.004463,116.321404,0,189,39786.609212963,2008-12-04,14:37:16
40.004565,116.321383,0,193,39786.6092476852,2008-12-04,14:37:19
40.004659,116.321368,0,194,39786.6092824074,2008-12-04,14:37:22
40.004757,116.321354,0,188,39786.6093171296,2008-12-04,14:37:25
40.004852,116.321338,0,172,39786.6093518519,2008-12-04,14:37:28
40.004891,116.321211,0,168,39786.6093981481,2008-12-04,14:37:32
40.004912,116.321084,0,167,39786.6094328704,2008-12-04,14:37:35
40.004906,116.32094,0,170,39786.6094675926,2008-12-04,14:37:38
40.004903,116.320793,0,173,39786.6095023148,2008-12-04,14:37:41
40.004887,116.32065,0,174,39786.609537037,2008-12-04,14:37:44
40.004869,116.320493,0,170,39786.6095717593,2008-12-04,14:37:47
40.004845,116.320328,0,165,39786.6096064815,2008-12-04,14:37:50
40.004832,116.320161,0,160,39786.6096412037,2008-12-04,14:37:53
40.004821,116.319993,0,156,39786.6096759259,2008-12-04,14:37:56
40.004821,116.319821,0,154,39786.6097106481,2008-12-04,14:37:59
40.004817,116.319655,0,154,39786.6097453704,2008-12-04,14:38:02
40.004799,116.319487,0,152,39786.6097800926,2008-12-04,14:38:05
40.004787,116.319334,0,149,39786.6098148148,2008-12-04,14:38:08
40.004778,116.319191,0,148,39786.609849537,2008-12-04,14:38:11
40.00478,116.319067,0,146,39786.6098726852,2008-12-04,14:38:13
40.004768,116.318919,0,147,39786.6099074074,2008-12-04,14:38:16
40.004747,116.318788,0,150,39786.6099421296,2008-12-04,14:38:19
40.004735,116.318639,0,153,39786.6099768518,2008-12-04,14:38:22
40.004737,116.318466,0,156,39786.6100115741,2008-12-04,14:38:25
40.004726,116.318334,0,157,39786.6100462963,2008-12-04,14:38:28
40.004732,116.318213,0,160,39786.6100810185,2008-12-04,14:38:31
40.004746,116.318077,0,165,39786.6101273148,2008-12-04,14:38:35
40.004768,116.317955,0,170,39786.610162037,2008-12-04,14:38:38
40.004844,116.317868,0,176,39786.6101967593,2008-12-04,14:38:41
40.004953,116.317822,0,185,39786.6102430556,2008-12-04,14:38:45
40.005059,116.317809,0,184,39786.6102777778,2008-12-04,14:38:48
40.005161,116.317795,0,188,39786.6103125,2008-12-04,14:38:51
40.00526,116.317782,0,193,39786.6103472222,2008-12-04,14:38:54
40.005348,116.317759,0,199,39786.6103819444,2008-12-04,14:38:57
40.005443,116.317739,0,207,39786.6104282407,2008-12-04,14:39:01
40.005564,116.317717,0,202,39786.610474537,2008-12-04,14:39:05
40.005682,116.317711,0,204,39786.6105208333,2008-12-04,14:39:09
40.005771,116.317729,0,193,39786.6105439815,2008-12-04,14:39:11
40.005885,116.317716,0,194,39786.6105902778,2008-12-04,14:39:15
40.005993,116.317684,0,193,39786.6106365741,2008-12-04,14:39:19
40.006111,116.31768,0,193,39786.6106828704,2008-12-04,14:39:23
40.006234,116.317694,0,193,39786.6107291667,2008-12-04,14:39:27
40.006341,116.317705,0,190,39786.6107638889,2008-12-04,14:39:30
40.006449,116.317707,0,192,39786.6108101852,2008-12-04,14:39:34
40.006565,116.317696,0,192,39786.6108564815,2008-12-04,14:39:38
40.006652,116.317713,0,180,39786.6108796296,2008-12-04,14:39:40
40.006759,116.317695,0,185,39786.6109259259,2008-12-04,14:39:44
40.006855,116.317676,0,198,39786.6109722222,2008-12-04,14:39:48
40.00695,116.317703,0,187,39786.6109953704,2008-12-04,14:39:50
40.007048,116.317686,0,188,39786.6110300926,2008-12-04,14:39:53
40.007136,116.317669,0,195,39786.6110648148,2008-12-04,14:39:56
40.007234,116.317647,0,200,39786.611099537,2008-12-04,14:39:59
40.007346,116.317655,0,201,39786.6111342593,2008-12-04,14:40:02
40.007437,116.31767,0,194,39786.6111574074,2008-12-04,14:40:04
40.007551,116.317692,0,193,39786.6111921296,2008-12-04,14:40:07
40.007665,116.317687,0,193,39786.6112268518,2008-12-04,14:40:10
40.007777,116.317699,0,194,39786.6112615741,2008-12-04,14:40:13
40.007905,116.317713,0,185,39786.6112962963,2008-12-04,14:40:16
40.008021,116.317715,0,183,39786.6113310185,2008-12-04,14:40:19
40.008142,116.317719,0,176,39786.6113657407,2008-12-04,14:40:22
40.008252,116.317724,0,177,39786.611400463,2008-12-04,14:40:25
40.008358,116.317717,0,181,39786.6114351852,2008-12-04,14:40:28
40.008462,116.317709,0,184,39786.6114699074,2008-12-04,14:40:31
40.008576,116.317725,0,179,39786.6115046296,2008-12-04,14:40:34
40.008683,116.317728,0,177,39786.6115393518,2008-12-04,14:40:37
40.008789,116.317722,0,179,39786.6115740741,2008-12-04,14:40:40
40.008895,116.317731,0,178,39786.6116087963,2008-12-04,14:40:43
40.00901,116.317679,0,167,39786.6116435185,2008-12-04,14:40:46
40.0091,116.317603,0,155,39786.6116782407,2008-12-04,14:40:49
40.009122,116.317485,0,153,39786.611712963,2008-12-04,14:40:52
40.009109,116.317334,0,151,39786.6117592593,2008-12-04,14:40:56
40.009095,116.317207,0,151,39786.6117939815,2008-12-04,14:40:59
40.009081,116.317072,0,151,39786.6118287037,2008-12-04,14:41:02
40.009046,116.31694,0,151,39786.6118634259,2008-12-04,14:41:05
40.009017,116.316815,0,153,39786.6118981481,2008-12-04,14:41:08
40.008981,116.316683,0,151,39786.6119328704,2008-12-04,14:41:11
40.008964,116.316547,0,149,39786.6119675926,2008-12-04,14:41:14
40.009019,116.316403,0,147,39786.6120023148,2008-12-04,14:41:17
40.009104,116.316329,0,149,39786.612037037,2008-12-04,14:41:20
40.009195,116.316286,0,150,39786.6120717593,2008-12-04,14:41:23
40.009294,116.316264,0,154,39786.6121064815,2008-12-04,14:41:26
40.009393,116.316242,0,158,39786.6121412037,2008-12-04,14:41:29
40.00949,116.316217,0,162,39786.6121759259,2008-12-04,14:41:32
40.009593,116.316168,0,163,39786.6122106481,2008-12-04,14:41:35
40.009666,116.31609,0,158,39786.6122453704,2008-12-04,14:41:38
40.00965,116.315944,0,159,39786.6122916667,2008-12-04,14:41:42
40.00963,116.315816,0,160,39786.6123263889,2008-12-04,14:41:45
40.009613,116.315691,0,164,39786.6123611111,2008-12-04,14:41:48
40.009608,116.315545,0,166,39786.6123958333,2008-12-04,14:41:51
40.009595,116.315406,0,166,39786.6124305556,2008-12-04,14:41:54
40.009571,116.31526,0,168,39786.6124768518,2008-12-04,14:41:58
40.009556,116.315131,0,172,39786.6125115741,2008-12-04,14:42:01
40.00955,116.314972,0,173,39786.6125462963,2008-12-04,14:42:04
40.009542,116.31483,0,175,39786.6125810185,2008-12-04,14:42:07
40.009536,116.314706,0,181,39786.6126157407,2008-12-04,14:42:10
40.009554,116.314583,0,185,39786.6126388889,2008-12-04,14:42:12
40.009526,116.314448,0,197,39786.6126967593,2008-12-04,14:42:17
40.009486,116.314326,0,195,39786.6127546296,2008-12-04,14:42:22
40.009478,116.314184,0,201,39786.6127893519,2008-12-04,14:42:25
40.009485,116.314029,0,208,39786.6128240741,2008-12-04,14:42:28
40.009494,116.313905,0,210,39786.6128472222,2008-12-04,14:42:30
40.009492,116.313744,0,223,39786.6128935185,2008-12-04,14:42:34
40.009488,116.313553,0,231,39786.6129398148,2008-12-04,14:42:38
40.009474,116.313422,0,240,39786.612974537,2008-12-04,14:42:41
40.009487,116.313267,0,248,39786.6130208333,2008-12-04,14:42:45
40.009484,116.313138,0,256,39786.6130555556,2008-12-04,14:42:48
40.009436,116.313004,0,245,39786.6131134259,2008-12-04,14:42:53
40.00946,116.312891,0,241,39786.6131365741,2008-12-04,14:42:55
40.009537,116.312796,0,235,39786.6131712963,2008-12-04,14:42:58
40.009636,116.312735,0,230,39786.6132060185,2008-12-04,14:43:01
40.009729,116.312711,0,229,39786.6132407407,2008-12-04,14:43:04
40.009828,116.31272,0,225,39786.613275463,2008-12-04,14:43:07
40.009944,116.3127,0,225,39786.6133217593,2008-12-04,14:43:11
40.01004,116.312684,0,224,39786.6133564815,2008-12-04,14:43:14
40.010137,116.31267,0,221,39786.6133912037,2008-12-04,14:43:17
40.010232,116.312655,0,218,39786.6134259259,2008-12-04,14:43:20
40.010342,116.312638,0,207,39786.6134606482,2008-12-04,14:43:23
40.010445,116.312621,0,202,39786.6134953704,2008-12-04,14:43:26
40.010532,116.312621,0,187,39786.6135185185,2008-12-04,14:43:28
40.01064,116.312613,0,181,39786.6135532407,2008-12-04,14:43:31
40.010738,116.312601,0,176,39786.613587963,2008-12-04,14:43:34
40.010853,116.312601,0,175,39786.6136342593,2008-12-04,14:43:38
40.010968,116.31259,0,166,39786.6136805556,2008-12-04,14:43:42
40.011065,116.31258,0,165,39786.6137268519,2008-12-04,14:43:46
40.011149,116.312584,0,163,39786.6137847222,2008-12-04,14:43:51
40.011149,116.312584,0,163,39786.6138194444,2008-12-04,14:43:54
40.01115,116.312588,0,161,39786.6138425926,2008-12-04,14:43:56
40.011139,116.312589,0,166,39786.613900463,2008-12-04,14:44:01
40.011129,116.31259,0,168,39786.6139583333,2008-12-04,14:44:06
40.011125,116.31259,0,168,39786.6140162037,2008-12-04,14:44:11
40.011126,116.312591,0,169,39786.6140740741,2008-12-04,14:44:16
40.011126,116.312591,0,169,39786.6141319444,2008-12-04,14:44:21
40.011126,116.312591,0,169,39786.6141898148,2008-12-04,14:44:26
40.011126,116.312592,0,169,39786.6142476852,2008-12-04,14:44:31
40.011126,116.312592,0,169,39786.6142824074,2008-12-04,14:44:34
40.011126,116.312593,0,169,39786.6143055556,2008-12-04,14:44:36
40.011156,116.312554,0,171,39786.6143634259,2008-12-04,14:44:41
40.011176,116.312474,0,174,39786.6144212963,2008-12-04,14:44:46
40.011238,116.312379,0,176,39786.6144791667,2008-12-04,14:44:51
40.011322,116.312266,0,175,39786.614537037,2008-12-04,14:44:56
40.0114,116.312176,0,172,39786.6145717593,2008-12-04,14:44:59
40.011494,116.312103,0,168,39786.6146064815,2008-12-04,14:45:02
40.011594,116.312049,0,166,39786.6146412037,2008-12-04,14:45:05
40.011705,116.312023,0,165,39786.6146759259,2008-12-04,14:45:08
40.011816,116.312003,0,161,39786.6147106481,2008-12-04,14:45:11
40.011907,116.311991,0,161,39786.6147453704,2008-12-04,14:45:14
40.011999,116.311964,0,163,39786.6147800926,2008-12-04,14:45:17
40.012108,116.311936,0,159,39786.6148148148,2008-12-04,14:45:20
40.012199,116.311898,0,150,39786.614837963,2008-12-04,14:45:22
40.012313,116.311901,0,150,39786.6148726852,2008-12-04,14:45:25
40.012435,116.311886,0,148,39786.6149074074,2008-12-04,14:45:28
40.01255,116.311864,0,149,39786.6149421296,2008-12-04,14:45:31
40.012675,116.311859,0,141,39786.6149768519,2008-12-04,14:45:34
40.01278,116.311841,0,141,39786.6150115741,2008-12-04,14:45:37
40.012885,116.311823,0,142,39786.6150462963,2008-12-04,14:45:40
40.012992,116.311809,0,143,39786.6150810185,2008-12-04,14:45:43
40.013109,116.311797,0,141,39786.6151157407,2008-12-04,14:45:46
40.013211,116.311763,0,142,39786.615150463,2008-12-04,14:45:49
40.013269,116.311646,0,138,39786.6151967593,2008-12-04,14:45:53
40.01328,116.311524,0,142,39786.6152546296,2008-12-04,14:45:58
40.013258,116.311413,0,146,39786.6153125,2008-12-04,14:46:03
40.013247,116.311297,0,146,39786.6153472222,2008-12-04,14:46:06
40.013232,116.311145,0,143,39786.6153935185,2008-12-04,14:46:10
40.013229,116.311009,0,140,39786.6154398148,2008-12-04,14:46:14
40.013225,116.310868,0,136,39786.6154861111,2008-12-04,14:46:18
40.013216,116.310722,0,138,39786.6155324074,2008-12-04,14:46:22
40.013199,116.310601,0,137,39786.6155787037,2008-12-04,14:46:26
40.013192,116.31048,0,138,39786.615625,2008-12-04,14:46:30
40.013194,116.310352,0,144,39786.6156712963,2008-12-04,14:46:34
40.013206,116.310229,0,143,39786.6157175926,2008-12-04,14:46:38
40.013216,116.310102,0,144,39786.6157638889,2008-12-04,14:46:42
40.013213,116.309978,0,141,39786.6158101852,2008-12-04,14:46:46
40.013203,116.30985,0,139,39786.6158564815,2008-12-04,14:46:50
40.013193,116.309714,0,142,39786.6159027778,2008-12-04,14:46:54
40.013182,116.309579,0,143,39786.6159490741,2008-12-04,14:46:58
40.013179,116.309462,0,140,39786.6159837963,2008-12-04,14:47:01
40.013161,116.309347,0,138,39786.6160300926,2008-12-04,14:47:05
40.013162,116.309219,0,134,39786.6160648148,2008-12-04,14:47:08
40.013153,116.309076,0,135,39786.6161111111,2008-12-04,14:47:12
40.013148,116.308925,0,133,39786.6161574074,2008-12-04,14:47:16
40.013133,116.308772,0,132,39786.6162037037,2008-12-04,14:47:20
40.013113,116.308633,0,130,39786.61625,2008-12-04,14:47:24
40.013096,116.308486,0,130,39786.6162962963,2008-12-04,14:47:28
40.013107,116.308355,0,134,39786.6163425926,2008-12-04,14:47:32
40.01309,116.30821,0,133,39786.6163888889,2008-12-04,14:47:36
40.013074,116.308074,0,134,39786.6164351852,2008-12-04,14:47:40
40.013058,116.307937,0,133,39786.6164814815,2008-12-04,14:47:44
40.013049,116.307804,0,134,39786.6165277778,2008-12-04,14:47:48
40.013048,116.307664,0,130,39786.6165625,2008-12-04,14:47:51
40.013036,116.307514,0,130,39786.6166087963,2008-12-04,14:47:55
40.013041,116.307395,0,130,39786.6166435185,2008-12-04,14:47:58
40.013062,116.307276,0,130,39786.6166782407,2008-12-04,14:48:01
40.013114,116.307147,0,126,39786.616712963,2008-12-04,14:48:04
40.013178,116.307057,0,127,39786.6167476852,2008-12-04,14:48:07
40.013255,116.306941,0,131,39786.6167939815,2008-12-04,14:48:11
40.01333,116.30685,0,135,39786.6168402778,2008-12-04,14:48:15
40.013406,116.306764,0,134,39786.6168865741,2008-12-04,14:48:19
40.013485,116.30667,0,139,39786.6169444444,2008-12-04,14:48:24
40.01353,116.306598,0,141,39786.6170023148,2008-12-04,14:48:29
40.013513,116.306625,0,144,39786.6170601852,2008-12-04,14:48:34
40.013527,116.306587,0,146,39786.6171180556,2008-12-04,14:48:39
40.013607,116.306487,0,150,39786.6171759259,2008-12-04,14:48:44
40.013692,116.306396,0,154,39786.6172222222,2008-12-04,14:48:48
40.013737,116.306273,0,158,39786.6172685185,2008-12-04,14:48:52
40.013737,116.30614,0,159,39786.6173148148,2008-12-04,14:48:56
40.013759,116.306002,0,155,39786.617349537,2008-12-04,14:48:59
40.013751,116.305865,0,157,39786.6173958333,2008-12-04,14:49:03
40.013825,116.305761,0,157,39786.6174421296,2008-12-04,14:49:07
40.013909,116.305709,0,158,39786.6174768518,2008-12-04,14:49:10
40.014003,116.305685,0,161,39786.6175231481,2008-12-04,14:49:14
40.014045,116.305668,0,159,39786.6175810185,2008-12-04,14:49:19
40.014125,116.305733,0,155,39786.6176388889,2008-12-04,14:49:24
40.014144,116.305874,0,153,39786.6176851852,2008-12-04,14:49:28
40.014155,116.30602,0,154,39786.6177314815,2008-12-04,14:49:32
40.014151,116.306144,0,153,39786.6177662037,2008-12-04,14:49:35
40.01409,116.306241,0,146,39786.6178125,2008-12-04,14:49:39
40.013992,116.30631,0,147,39786.6178703704,2008-12-04,14:49:44
40.013819,116.30651,0,140,39786.620474537,2008-12-04,14:53:29
40.013836,116.306638,0,139,39786.6205208333,2008-12-04,14:53:33
40.013859,116.306685,0,135,39786.6205787037,2008-12-04,14:53:38
40.013849,116.306643,0,133,39786.6206365741,2008-12-04,14:53:43
40.013851,116.306628,0,132,39786.6206944444,2008-12-04,14:53:48
40.013838,116.306602,0,131,39786.6207523148,2008-12-04,14:53:53
40.013839,116.306571,0,131,39786.6208101852,2008-12-04,14:53:58
40.013826,116.306541,0,131,39786.6208680556,2008-12-04,14:54:03
40.013833,116.306536,0,131,39786.6209259259,2008-12-04,14:54:08
40.013832,116.306536,0,131,39786.6209837963,2008-12-04,14:54:13
40.013834,116.306534,0,131,39786.6210416667,2008-12-04,14:54:18
40.013834,116.306534,0,131,39786.6210763889,2008-12-04,14:54:21
40.013842,116.306529,0,131,39786.621099537,2008-12-04,14:54:23
40.013835,116.306516,0,131,39786.6211574074,2008-12-04,14:54:28
40.013823,116.306515,0,131,39786.6212152778,2008-12-04,14:54:33
40.013794,116.306536,0,131,39786.6212731482,2008-12-04,14:54:38
40.013783,116.306543,0,131,39786.6213310185,2008-12-04,14:54:43
40.013778,116.306545,0,131,39786.6213888889,2008-12-04,14:54:48
40.01378,116.306544,0,131,39786.6214467593,2008-12-04,14:54:53
40.013787,116.306539,0,131,39786.6215046296,2008-12-04,14:54:58
40.013792,116.306536,0,131,39786.6215625,2008-12-04,14:55:03
40.013787,116.306539,0,131,39786.6216203704,2008-12-04,14:55:08
40.013785,116.30654,0,131,39786.6216782407,2008-12-04,14:55:13
40.013783,116.306542,0,130,39786.6217361111,2008-12-04,14:55:18
40.013783,116.306542,0,130,39786.6217939815,2008-12-04,14:55:23
40.01379,116.306537,0,130,39786.6218518519,2008-12-04,14:55:28
40.013795,116.306535,0,130,39786.6219097222,2008-12-04,14:55:33
40.013795,116.306535,0,130,39786.6219444444,2008-12-04,14:55:36
40.013802,116.306532,0,130,39786.6219675926,2008-12-04,14:55:38
40.013825,116.30651,0,131,39786.622025463,2008-12-04,14:55:43
40.013844,116.306517,0,132,39786.6220833333,2008-12-04,14:55:48
40.013875,116.306511,0,132,39786.6221412037,2008-12-04,14:55:53
40.0139,116.306512,0,132,39786.6221990741,2008-12-04,14:55:58
40.013919,116.306513,0,130,39786.6222569444,2008-12-04,14:56:03
40.013922,116.306533,0,128,39786.6223148148,2008-12-04,14:56:08
40.013933,116.306541,0,127,39786.6223726852,2008-12-04,14:56:13
40.013934,116.306583,0,127,39786.6224305556,2008-12-04,14:56:18
40.013934,116.306583,0,127,39786.6224652778,2008-12-04,14:56:21
40.013927,116.306585,0,126,39786.6224884259,2008-12-04,14:56:23
40.013943,116.306587,0,124,39786.6225462963,2008-12-04,14:56:28
40.013954,116.3066,0,123,39786.6226041667,2008-12-04,14:56:33
40.01392,116.306589,0,124,39786.622662037,2008-12-04,14:56:38
40.013903,116.30658,0,124,39786.6227199074,2008-12-04,14:56:43
40.013867,116.306585,0,124,39786.6227777778,2008-12-04,14:56:48
40.013817,116.306575,0,126,39786.6228356481,2008-12-04,14:56:53
40.013791,116.306568,0,127,39786.6228935185,2008-12-04,14:56:58
40.013785,116.306568,0,127,39786.6229513889,2008-12-04,14:57:03
40.013782,116.306571,0,127,39786.6230092593,2008-12-04,14:57:08
40.013778,116.306573,0,127,39786.6230671296,2008-12-04,14:57:13
40.013774,116.306575,0,127,39786.623125,2008-12-04,14:57:18
40.013767,116.306579,0,127,39786.6231828704,2008-12-04,14:57:23
40.013767,116.306577,0,127,39786.6232407407,2008-12-04,14:57:28
40.01377,116.306576,0,127,39786.6232986111,2008-12-04,14:57:33
40.01377,116.306576,0,127,39786.6233333333,2008-12-04,14:57:36
40.013774,116.306574,0,127,39786.6233564815,2008-12-04,14:57:38
40.0138,116.306558,0,129,39786.6234143519,2008-12-04,14:57:43
40.013815,116.306543,0,132,39786.6234722222,2008-12-04,14:57:48
40.013799,116.306531,0,133,39786.6235300926,2008-12-04,14:57:53
40.013786,116.306522,0,133,39786.623587963,2008-12-04,14:57:58
40.013782,116.306524,0,133,39786.6236458333,2008-12-04,14:58:03
40.013779,116.306525,0,133,39786.6237037037,2008-12-04,14:58:08
40.013779,116.306525,0,133,39786.6237384259,2008-12-04,14:58:11
40.013786,116.306521,0,134,39786.6237615741,2008-12-04,14:58:13
