# Supplementary material for: A location privacy protection method based on blockchain and threshold cryptography
Source: PLoS One. 2025 Jun 4;20(6):e0324551. doi: 10.1371/journal.pone.0324551 (PMC12136415; doi:10.1371/journal.pone.0324551)
Supplement: S1 File — (ZIP) [file pone.0324551.s001.zip › Data/001/Trajectory/20081205002359.plt]

Geolife trajectory
WGS 84
Altitude is in Feet
Reserved 3
0,2,255,My Track,0,0,2,8421376
0
40.013746,116.306686,0,64,39787.0166550926,2008-12-05,00:23:59
40.013701,116.306672,0,27,39787.0166666667,2008-12-05,00:24:00
40.013829,116.306414,0,107,39787.0210185185,2008-12-05,00:30:16
40.013909,116.306384,0,106,39787.0210763889,2008-12-05,00:30:21
40.013999,116.306337,0,108,39787.0211226852,2008-12-05,00:30:25
40.014057,116.306237,0,117,39787.0211805556,2008-12-05,00:30:30
40.014043,116.306113,0,130,39787.0212384259,2008-12-05,00:30:35
40.014028,116.305976,0,141,39787.0212962963,2008-12-05,00:30:40
40.014009,116.305841,0,148,39787.0213541667,2008-12-05,00:30:45
40.01406,116.305739,0,134,39787.0213773148,2008-12-05,00:30:47
40.013997,116.305713,0,134,39787.0214351852,2008-12-05,00:30:52
40.013891,116.30573,0,141,39787.0214930556,2008-12-05,00:30:57
40.013798,116.305742,0,134,39787.0215162037,2008-12-05,00:30:59
40.013758,116.305876,0,129,39787.0215625,2008-12-05,00:31:03
40.013756,116.305996,0,124,39787.0215972222,2008-12-05,00:31:06
40.013749,116.306134,0,119,39787.0216319444,2008-12-05,00:31:09
40.013702,116.306277,0,117,39787.0216782407,2008-12-05,00:31:13
40.013604,116.306359,0,118,39787.021724537,2008-12-05,00:31:17
40.013534,116.30647,0,120,39787.0217708333,2008-12-05,00:31:21
40.013521,116.306542,0,120,39787.0218287037,2008-12-05,00:31:26
40.013501,116.306607,0,121,39787.0218865741,2008-12-05,00:31:31
40.013425,116.306699,0,122,39787.0219444444,2008-12-05,00:31:36
40.01335,116.306811,0,121,39787.0220023148,2008-12-05,00:31:41
40.013277,116.306904,0,121,39787.0220486111,2008-12-05,00:31:45
40.013206,116.307015,0,119,39787.0220949074,2008-12-05,00:31:49
40.013122,116.307116,0,120,39787.0221412037,2008-12-05,00:31:53
40.013062,116.307239,0,121,39787.0221875,2008-12-05,00:31:57
40.013023,116.307365,0,119,39787.0222337963,2008-12-05,00:32:01
40.013023,116.307494,0,119,39787.0222800926,2008-12-05,00:32:05
40.013042,116.307639,0,118,39787.0223263889,2008-12-05,00:32:09
40.013047,116.307789,0,115,39787.0223726852,2008-12-05,00:32:13
40.013043,116.307945,0,112,39787.0224189815,2008-12-05,00:32:17
40.013044,116.308095,0,113,39787.0224652778,2008-12-05,00:32:21
40.013066,116.308236,0,113,39787.0225115741,2008-12-05,00:32:25
40.013074,116.308389,0,111,39787.0225578704,2008-12-05,00:32:29
40.013092,116.308506,0,109,39787.0225925926,2008-12-05,00:32:32
40.013107,116.308647,0,111,39787.0226388889,2008-12-05,00:32:36
40.013111,116.308794,0,111,39787.0226851852,2008-12-05,00:32:40
40.013117,116.308944,0,113,39787.0227314815,2008-12-05,00:32:44
40.013125,116.309082,0,116,39787.0227777778,2008-12-05,00:32:48
40.013135,116.309216,0,117,39787.0228240741,2008-12-05,00:32:52
40.013149,116.309335,0,118,39787.0228703704,2008-12-05,00:32:56
40.013159,116.309468,0,120,39787.0229166667,2008-12-05,00:33:00
40.013166,116.309609,0,121,39787.022962963,2008-12-05,00:33:04
40.013184,116.309756,0,121,39787.0230092593,2008-12-05,00:33:08
40.013187,116.309879,0,120,39787.0230439815,2008-12-05,00:33:11
40.013192,116.310001,0,120,39787.0230787037,2008-12-05,00:33:14
40.013179,116.310133,0,125,39787.0231134259,2008-12-05,00:33:17
40.013177,116.310258,0,128,39787.0231481481,2008-12-05,00:33:20
40.013165,116.31041,0,125,39787.0231944444,2008-12-05,00:33:24
40.013179,116.310527,0,128,39787.0232291667,2008-12-05,00:33:27
40.013187,116.310647,0,130,39787.0232638889,2008-12-05,00:33:30
40.013196,116.310804,0,128,39787.0233101852,2008-12-05,00:33:34
40.013203,116.310957,0,128,39787.0233564815,2008-12-05,00:33:38
40.01321,116.3111,0,126,39787.0234027778,2008-12-05,00:33:42
40.01323,116.311229,0,123,39787.0234490741,2008-12-05,00:33:46
40.013242,116.311368,0,126,39787.0234953704,2008-12-05,00:33:50
40.01325,116.311505,0,122,39787.0235416667,2008-12-05,00:33:54
40.013263,116.311631,0,124,39787.023587963,2008-12-05,00:33:58
40.013228,116.311718,0,121,39787.0236458333,2008-12-05,00:34:03
40.013229,116.311732,0,123,39787.0237037037,2008-12-05,00:34:08
40.013239,116.31172,0,126,39787.0237615741,2008-12-05,00:34:13
40.013239,116.31172,0,126,39787.0237962963,2008-12-05,00:34:16
40.013239,116.31172,0,128,39787.0238194444,2008-12-05,00:34:18
40.013241,116.311709,0,129,39787.0238773148,2008-12-05,00:34:23
40.013244,116.311722,0,130,39787.0239351852,2008-12-05,00:34:28
40.013247,116.311712,0,131,39787.0239930556,2008-12-05,00:34:33
40.01327,116.311703,0,131,39787.0240509259,2008-12-05,00:34:38
40.01328,116.311701,0,132,39787.0241087963,2008-12-05,00:34:43
40.013284,116.311681,0,132,39787.0241666667,2008-12-05,00:34:48
40.013296,116.311649,0,133,39787.024224537,2008-12-05,00:34:53
40.013308,116.31161,0,133,39787.0242824074,2008-12-05,00:34:58
40.013315,116.31158,0,134,39787.0243402778,2008-12-05,00:35:03
40.01332,116.311547,0,135,39787.0243981481,2008-12-05,00:35:08
40.013323,116.311523,0,136,39787.0244560185,2008-12-05,00:35:13
40.013328,116.311502,0,137,39787.0245138889,2008-12-05,00:35:18
40.013345,116.311488,0,138,39787.0245717593,2008-12-05,00:35:23
40.013345,116.311488,0,138,39787.0246064815,2008-12-05,00:35:26
40.013346,116.311487,0,138,39787.0246296296,2008-12-05,00:35:28
40.013349,116.311477,0,139,39787.0246875,2008-12-05,00:35:33
40.013351,116.311468,0,139,39787.0247453704,2008-12-05,00:35:38
40.013354,116.311456,0,139,39787.0248032407,2008-12-05,00:35:43
40.013354,116.311456,0,139,39787.024837963,2008-12-05,00:35:46
40.013356,116.311449,0,140,39787.0248611111,2008-12-05,00:35:48
40.013355,116.311461,0,140,39787.0249189815,2008-12-05,00:35:53
40.013352,116.311477,0,140,39787.0249768518,2008-12-05,00:35:58
40.013247,116.311746,0,118,39787.0305324074,2008-12-05,00:43:58
40.013137,116.311772,0,117,39787.0305902778,2008-12-05,00:44:03
40.013036,116.311794,0,116,39787.0306365741,2008-12-05,00:44:07
40.012933,116.311808,0,114,39787.0306712963,2008-12-05,00:44:10
40.012827,116.311831,0,113,39787.0307060185,2008-12-05,00:44:13
40.012719,116.311843,0,114,39787.0307407407,2008-12-05,00:44:16
40.012606,116.311859,0,112,39787.030775463,2008-12-05,00:44:19
40.012498,116.311867,0,111,39787.0308101852,2008-12-05,00:44:22
40.01239,116.311873,0,112,39787.0308449074,2008-12-05,00:44:25
40.012295,116.311873,0,113,39787.0308796296,2008-12-05,00:44:28
40.012185,116.311899,0,115,39787.0309143519,2008-12-05,00:44:31
40.012065,116.311921,0,113,39787.0309490741,2008-12-05,00:44:34
40.011946,116.311929,0,116,39787.0309837963,2008-12-05,00:44:37
40.011828,116.31195,0,119,39787.0310185185,2008-12-05,00:44:40
40.011713,116.311957,0,118,39787.0310532407,2008-12-05,00:44:43
40.011613,116.311968,0,115,39787.031087963,2008-12-05,00:44:46
40.011521,116.311991,0,117,39787.0311342593,2008-12-05,00:44:50
40.011493,116.311998,0,121,39787.0311921296,2008-12-05,00:44:55
40.011495,116.311998,0,122,39787.03125,2008-12-05,00:45:00
40.011495,116.311998,0,122,39787.0312847222,2008-12-05,00:45:03
40.011497,116.311997,0,123,39787.0313078704,2008-12-05,00:45:05
40.011458,116.312036,0,120,39787.0313657407,2008-12-05,00:45:10
40.011407,116.312136,0,118,39787.031412037,2008-12-05,00:45:14
40.01136,116.312257,0,118,39787.0314583333,2008-12-05,00:45:18
40.011306,116.312396,0,115,39787.0315046296,2008-12-05,00:45:22
40.011247,116.312499,0,115,39787.0315393518,2008-12-05,00:45:25
40.011154,116.312539,0,116,39787.0315740741,2008-12-05,00:45:28
40.011044,116.312555,0,115,39787.0316087963,2008-12-05,00:45:31
40.010935,116.312548,0,113,39787.0316435185,2008-12-05,00:45:34
40.010818,116.312548,0,113,39787.0316782407,2008-12-05,00:45:37
40.010709,116.312557,0,115,39787.031712963,2008-12-05,00:45:40
40.010598,116.312563,0,115,39787.0317476852,2008-12-05,00:45:43
40.010471,116.312581,0,116,39787.0317824074,2008-12-05,00:45:46
40.010352,116.312588,0,117,39787.0318171296,2008-12-05,00:45:49
40.010225,116.31259,0,119,39787.0318518518,2008-12-05,00:45:52
40.010101,116.312606,0,121,39787.0318865741,2008-12-05,00:45:55
40.009984,116.312627,0,120,39787.0319212963,2008-12-05,00:45:58
40.009872,116.31264,0,119,39787.0319560185,2008-12-05,00:46:01
40.009752,116.312647,0,122,39787.0319907407,2008-12-05,00:46:04
40.009635,116.312671,0,122,39787.032025463,2008-12-05,00:46:07
40.009529,116.312706,0,122,39787.0320601852,2008-12-05,00:46:10
40.009449,116.312778,0,120,39787.0320949074,2008-12-05,00:46:13
40.009428,116.312896,0,121,39787.0321296296,2008-12-05,00:46:16
40.009434,116.313021,0,125,39787.0321643518,2008-12-05,00:46:19
40.009443,116.313145,0,129,39787.0321990741,2008-12-05,00:46:22
40.009453,116.313287,0,134,39787.0322337963,2008-12-05,00:46:25
40.009456,116.313437,0,142,39787.0322685185,2008-12-05,00:46:28
40.00946,116.313592,0,148,39787.0323032407,2008-12-05,00:46:31
40.009475,116.313744,0,155,39787.032337963,2008-12-05,00:46:34
40.00947,116.31387,0,166,39787.0323611111,2008-12-05,00:46:36
40.009486,116.314062,0,173,39787.0323958333,2008-12-05,00:46:39
40.009478,116.314218,0,186,39787.0324305556,2008-12-05,00:46:42
40.009503,116.314379,0,189,39787.0324652778,2008-12-05,00:46:45
40.009529,116.314524,0,188,39787.0325,2008-12-05,00:46:48
40.009546,116.314665,0,187,39787.0325347222,2008-12-05,00:46:51
40.009558,116.31488,0,188,39787.0325694444,2008-12-05,00:46:54
40.009573,116.315033,0,193,39787.0326041667,2008-12-05,00:46:57
40.009579,116.315204,0,196,39787.0326388889,2008-12-05,00:47:00
40.009577,116.31536,0,192,39787.0326736111,2008-12-05,00:47:03
40.009601,116.315491,0,183,39787.0327083333,2008-12-05,00:47:06
40.009619,116.315653,0,182,39787.0327430556,2008-12-05,00:47:09
40.009624,116.315798,0,181,39787.0327777778,2008-12-05,00:47:12
40.009665,116.31595,0,184,39787.0328125,2008-12-05,00:47:15
40.00963,116.316076,0,177,39787.0328240741,2008-12-05,00:47:16
40.009562,116.316173,0,173,39787.0328587963,2008-12-05,00:47:19
40.00945,116.31621,0,178,39787.0328935185,2008-12-05,00:47:22
40.009336,116.316224,0,172,39787.0329282407,2008-12-05,00:47:25
40.009207,116.31624,0,172,39787.032962963,2008-12-05,00:47:28
40.009113,116.316271,0,164,39787.0329861111,2008-12-05,00:47:30
40.009018,116.316313,0,159,39787.0330092593,2008-12-05,00:47:32
40.008962,116.316399,0,149,39787.0330324074,2008-12-05,00:47:34
40.008966,116.316552,0,144,39787.0330671296,2008-12-05,00:47:37
40.009003,116.316705,0,138,39787.0331018518,2008-12-05,00:47:40
40.009039,116.316853,0,139,39787.0331365741,2008-12-05,00:47:43
40.009057,116.317008,0,138,39787.0331712963,2008-12-05,00:47:46
40.009071,116.317125,0,135,39787.0331944444,2008-12-05,00:47:48
40.009086,116.317279,0,135,39787.0332291667,2008-12-05,00:47:51
40.009093,116.317437,0,132,39787.0332638889,2008-12-05,00:47:54
40.009079,116.317555,0,127,39787.033287037,2008-12-05,00:47:56
40.009024,116.31766,0,123,39787.0333217593,2008-12-05,00:47:59
40.008938,116.31771,0,119,39787.0333796296,2008-12-05,00:48:04
40.008823,116.317739,0,118,39787.0334375,2008-12-05,00:48:09
40.008714,116.317735,0,120,39787.0334722222,2008-12-05,00:48:12
40.0086,116.317746,0,124,39787.0335069444,2008-12-05,00:48:15
40.008505,116.317767,0,127,39787.0335416667,2008-12-05,00:48:18
40.00841,116.317778,0,131,39787.0335763889,2008-12-05,00:48:21
40.008319,116.317784,0,133,39787.033599537,2008-12-05,00:48:23
40.008193,116.317779,0,135,39787.0336342593,2008-12-05,00:48:26
40.008087,116.317789,0,144,39787.0336689815,2008-12-05,00:48:29
40.00804,116.317908,0,142,39787.0337268518,2008-12-05,00:48:34
40.008011,116.318056,0,138,39787.0337731481,2008-12-05,00:48:38
40.007972,116.318193,0,137,39787.0338194444,2008-12-05,00:48:42
40.007877,116.318279,0,131,39787.0338657407,2008-12-05,00:48:46
40.007782,116.318268,0,135,39787.033900463,2008-12-05,00:48:49
40.007674,116.318274,0,137,39787.0339351852,2008-12-05,00:48:52
40.007542,116.318281,0,133,39787.0339699074,2008-12-05,00:48:55
40.007431,116.318292,0,135,39787.0340046296,2008-12-05,00:48:58
40.007336,116.318312,0,140,39787.0340393518,2008-12-05,00:49:01
40.007208,116.31833,0,137,39787.0340740741,2008-12-05,00:49:04
40.007098,116.318373,0,136,39787.0341087963,2008-12-05,00:49:07
40.006997,116.318395,0,137,39787.0341319444,2008-12-05,00:49:09
40.006896,116.318469,0,140,39787.0341666667,2008-12-05,00:49:12
40.006831,116.318588,0,131,39787.0342013889,2008-12-05,00:49:15
40.006784,116.318718,0,129,39787.0342361111,2008-12-05,00:49:18
40.006721,116.318844,0,128,39787.0342708333,2008-12-05,00:49:21
40.006637,116.318953,0,128,39787.0343055556,2008-12-05,00:49:24
40.006568,116.31907,0,123,39787.0343402778,2008-12-05,00:49:27
40.006592,116.3192,0,122,39787.0343981481,2008-12-05,00:49:32
40.006634,116.319323,0,125,39787.0344560185,2008-12-05,00:49:37
40.006639,116.319475,0,125,39787.0344907407,2008-12-05,00:49:40
40.006651,116.319639,0,127,39787.034525463,2008-12-05,00:49:43
40.006654,116.319799,0,128,39787.0345601852,2008-12-05,00:49:46
40.006654,116.319957,0,128,39787.0345949074,2008-12-05,00:49:49
40.006657,116.320109,0,128,39787.0346296296,2008-12-05,00:49:52
40.006667,116.320262,0,131,39787.0346643519,2008-12-05,00:49:55
40.006671,116.320415,0,136,39787.0346990741,2008-12-05,00:49:58
40.006703,116.320544,0,133,39787.0347337963,2008-12-05,00:50:01
40.006709,116.320688,0,132,39787.0347685185,2008-12-05,00:50:04
40.006716,116.320826,0,132,39787.0348032407,2008-12-05,00:50:07
40.006723,116.320943,0,127,39787.034837963,2008-12-05,00:50:10
40.006732,116.321063,0,123,39787.0348726852,2008-12-05,00:50:13
40.006762,116.321179,0,118,39787.0349074074,2008-12-05,00:50:16
40.006861,116.321239,0,118,39787.0349537037,2008-12-05,00:50:20
40.006955,116.321272,0,113,39787.0349884259,2008-12-05,00:50:23
40.007061,116.321262,0,113,39787.0350231482,2008-12-05,00:50:26
40.007175,116.321263,0,112,39787.0350578704,2008-12-05,00:50:29
40.007289,116.321241,0,111,39787.0350925926,2008-12-05,00:50:32
40.007402,116.321225,0,108,39787.0351273148,2008-12-05,00:50:35
40.007516,116.321216,0,105,39787.035162037,2008-12-05,00:50:38
40.007631,116.321192,0,107,39787.0351967593,2008-12-05,00:50:41
40.007747,116.321183,0,109,39787.0352314815,2008-12-05,00:50:44
40.007874,116.321191,0,109,39787.0352662037,2008-12-05,00:50:47
40.007994,116.32118,0,112,39787.0353009259,2008-12-05,00:50:50
40.008094,116.321244,0,102,39787.0353356482,2008-12-05,00:50:53
40.008038,116.321382,0,102,39787.0353703704,2008-12-05,00:50:56
40.007968,116.321523,0,104,39787.0354050926,2008-12-05,00:50:59
40.007911,116.321661,0,106,39787.0354398148,2008-12-05,00:51:02
40.007865,116.321804,0,109,39787.035474537,2008-12-05,00:51:05
40.007843,116.321951,0,112,39787.0355092593,2008-12-05,00:51:08
40.007823,116.3221,0,116,39787.0355439815,2008-12-05,00:51:11
40.007781,116.322231,0,120,39787.0355787037,2008-12-05,00:51:14
40.007748,116.322377,0,120,39787.0356134259,2008-12-05,00:51:17
40.007746,116.322518,0,118,39787.0356481481,2008-12-05,00:51:20
40.007789,116.322653,0,114,39787.0356828704,2008-12-05,00:51:23
40.007887,116.322725,0,116,39787.0357175926,2008-12-05,00:51:26
40.007995,116.322743,0,117,39787.0357523148,2008-12-05,00:51:29
40.008109,116.322741,0,117,39787.035787037,2008-12-05,00:51:32
40.008223,116.322748,0,120,39787.0358217593,2008-12-05,00:51:35
40.00833,116.322735,0,124,39787.0358564815,2008-12-05,00:51:38
40.008438,116.322704,0,124,39787.0358912037,2008-12-05,00:51:41
40.008541,116.322688,0,125,39787.0359259259,2008-12-05,00:51:44
40.008644,116.322695,0,125,39787.0359606481,2008-12-05,00:51:47
40.008748,116.32266,0,111,39787.0359837963,2008-12-05,00:51:49
40.008839,116.322623,0,108,39787.0360185185,2008-12-05,00:51:52
40.00891,116.322547,0,105,39787.0360763889,2008-12-05,00:51:57
40.008918,116.322524,0,107,39787.0361342593,2008-12-05,00:52:02
40.008918,116.322524,0,107,39787.0361689815,2008-12-05,00:52:05
40.008917,116.322525,0,107,39787.0361921296,2008-12-05,00:52:07
40.008897,116.322525,0,107,39787.03625,2008-12-05,00:52:12
40.00885,116.322471,0,105,39787.0363078704,2008-12-05,00:52:17
40.008839,116.322431,0,103,39787.0363657407,2008-12-05,00:52:22
40.008822,116.322436,0,103,39787.0364236111,2008-12-05,00:52:27
40.008774,116.322445,0,103,39787.0364814815,2008-12-05,00:52:32
40.008727,116.322428,0,103,39787.0365393519,2008-12-05,00:52:37
40.008687,116.32237,0,102,39787.0365972222,2008-12-05,00:52:42
40.011078,116.329661,0,1480,39787.0378703704,2008-12-05,00:54:32
40.008091,116.322288,0,111,39787.0383217593,2008-12-05,00:55:11
40.008202,116.322343,0,104,39787.0383796296,2008-12-05,00:55:16
40.008299,116.322277,0,95,39787.0383912037,2008-12-05,00:55:17
40.008406,116.322257,0,85,39787.0384143519,2008-12-05,00:55:19
40.008592,116.322318,0,83,39787.0384490741,2008-12-05,00:55:22
40.008704,116.322368,0,88,39787.0384722222,2008-12-05,00:55:24
40.008732,116.322385,0,86,39787.0385300926,2008-12-05,00:55:29
40.008732,116.322385,0,86,39787.0385648148,2008-12-05,00:55:32
40.008737,116.322393,0,85,39787.038587963,2008-12-05,00:55:34
40.008718,116.322402,0,84,39787.0386458333,2008-12-05,00:55:39
40.008661,116.322458,0,87,39787.0387037037,2008-12-05,00:55:44
40.008562,116.322474,0,90,39787.03875,2008-12-05,00:55:48
40.008443,116.322504,0,91,39787.0387962963,2008-12-05,00:55:52
40.008352,116.322534,0,91,39787.0388310185,2008-12-05,00:55:55
40.008255,116.322565,0,93,39787.0388773148,2008-12-05,00:55:59
40.008162,116.322583,0,95,39787.038912037,2008-12-05,00:56:02
40.008067,116.32259,0,95,39787.0389467593,2008-12-05,00:56:05
40.007966,116.322611,0,95,39787.0389814815,2008-12-05,00:56:08
40.007866,116.322621,0,94,39787.0390162037,2008-12-05,00:56:11
40.007768,116.322662,0,97,39787.0390625,2008-12-05,00:56:15
40.007708,116.322787,0,102,39787.0391087963,2008-12-05,00:56:19
40.007692,116.322925,0,104,39787.0391435185,2008-12-05,00:56:22
40.00768,116.323074,0,105,39787.0391782407,2008-12-05,00:56:25
40.007679,116.323228,0,105,39787.039212963,2008-12-05,00:56:28
40.007686,116.323382,0,103,39787.0392476852,2008-12-05,00:56:31
40.007691,116.32354,0,101,39787.0392824074,2008-12-05,00:56:34
40.007701,116.323696,0,101,39787.0393171296,2008-12-05,00:56:37
40.007712,116.323847,0,100,39787.0393518518,2008-12-05,00:56:40
40.007713,116.323989,0,100,39787.0393865741,2008-12-05,00:56:43
40.007688,116.324122,0,104,39787.0394212963,2008-12-05,00:56:46
40.007574,116.324181,0,106,39787.0394675926,2008-12-05,00:56:50
40.007472,116.324184,0,107,39787.0395023148,2008-12-05,00:56:53
40.007365,116.324193,0,105,39787.039537037,2008-12-05,00:56:56
40.007262,116.324202,0,106,39787.0395717593,2008-12-05,00:56:59
40.007166,116.324216,0,108,39787.0396180556,2008-12-05,00:57:03
40.007065,116.324223,0,109,39787.0396527778,2008-12-05,00:57:06
40.006947,116.324209,0,109,39787.0396875,2008-12-05,00:57:09
40.00683,116.324212,0,109,39787.0397222222,2008-12-05,00:57:12
40.006719,116.324221,0,112,39787.0397569444,2008-12-05,00:57:15
40.006612,116.324222,0,118,39787.0397916667,2008-12-05,00:57:18
40.006517,116.324225,0,126,39787.0398263889,2008-12-05,00:57:21
40.00643,116.324233,0,137,39787.0398611111,2008-12-05,00:57:24
40.006318,116.324232,0,152,39787.0399074074,2008-12-05,00:57:28
40.006216,116.324247,0,143,39787.0399305556,2008-12-05,00:57:30
40.006092,116.324277,0,135,39787.0399652778,2008-12-05,00:57:33
40.005997,116.324293,0,131,39787.0399884259,2008-12-05,00:57:35
40.005869,116.324302,0,131,39787.0400231481,2008-12-05,00:57:38
40.00576,116.324316,0,130,39787.0400462963,2008-12-05,00:57:40
40.005652,116.324314,0,130,39787.0400694444,2008-12-05,00:57:42
40.005559,116.32431,0,132,39787.0400925926,2008-12-05,00:57:44
40.005451,116.324315,0,135,39787.0401273148,2008-12-05,00:57:47
40.005346,116.324327,0,139,39787.040162037,2008-12-05,00:57:50
40.005245,116.324332,0,140,39787.0401967593,2008-12-05,00:57:53
40.00512,116.324344,0,139,39787.0402314815,2008-12-05,00:57:56
40.005019,116.324378,0,140,39787.0402777778,2008-12-05,00:58:00
40.004909,116.324396,0,136,39787.0403125,2008-12-05,00:58:03
40.004784,116.324402,0,139,39787.0403472222,2008-12-05,00:58:06
40.004687,116.324393,0,141,39787.0403703704,2008-12-05,00:58:08
40.004559,116.324392,0,144,39787.0404050926,2008-12-05,00:58:11
40.004455,116.324384,0,145,39787.0404282407,2008-12-05,00:58:13
40.00435,116.324379,0,141,39787.0404513889,2008-12-05,00:58:15
40.004226,116.324382,0,142,39787.0404861111,2008-12-05,00:58:18
40.004124,116.324391,0,141,39787.0405208333,2008-12-05,00:58:21
40.004033,116.324391,0,144,39787.0405555556,2008-12-05,00:58:24
40.003924,116.324403,0,153,39787.0406018518,2008-12-05,00:58:28
40.003817,116.324414,0,155,39787.0406481481,2008-12-05,00:58:32
40.00372,116.324439,0,156,39787.0406828704,2008-12-05,00:58:35
40.003614,116.324421,0,159,39787.0407060185,2008-12-05,00:58:37
40.003523,116.324421,0,158,39787.0407291667,2008-12-05,00:58:39
40.003413,116.324431,0,151,39787.0407638889,2008-12-05,00:58:42
40.003294,116.324443,0,152,39787.0407986111,2008-12-05,00:58:45
40.003164,116.324452,0,150,39787.0408333333,2008-12-05,00:58:48
40.003041,116.324458,0,153,39787.0408680556,2008-12-05,00:58:51
40.002937,116.324462,0,156,39787.0408912037,2008-12-05,00:58:53
40.002833,116.32447,0,159,39787.0409143518,2008-12-05,00:58:55
40.002737,116.324486,0,163,39787.0409375,2008-12-05,00:58:57
40.002625,116.324499,0,165,39787.0409606481,2008-12-05,00:58:59
40.002514,116.324507,0,167,39787.0409837963,2008-12-05,00:59:01
40.002403,116.324509,0,166,39787.0410069444,2008-12-05,00:59:03
40.002305,116.324527,0,165,39787.0410300926,2008-12-05,00:59:05
40.002207,116.324546,0,166,39787.0410532407,2008-12-05,00:59:07
40.00209,116.324556,0,164,39787.041087963,2008-12-05,00:59:10
40.001977,116.324551,0,161,39787.0411226852,2008-12-05,00:59:13
40.001857,116.324548,0,159,39787.0411574074,2008-12-05,00:59:16
40.001755,116.324544,0,160,39787.0411805556,2008-12-05,00:59:18
40.001663,116.324555,0,161,39787.0412037037,2008-12-05,00:59:20
40.001565,116.32456,0,161,39787.0412268518,2008-12-05,00:59:22
40.001432,116.324567,0,161,39787.0412615741,2008-12-05,00:59:25
40.001337,116.324574,0,159,39787.0412847222,2008-12-05,00:59:27
40.00123,116.324577,0,159,39787.0413078704,2008-12-05,00:59:29
40.001109,116.324578,0,160,39787.0413425926,2008-12-05,00:59:32
40.001014,116.324581,0,160,39787.0413773148,2008-12-05,00:59:35
40.000922,116.324584,0,159,39787.041412037,2008-12-05,00:59:38
40.000832,116.324593,0,161,39787.0414467593,2008-12-05,00:59:41
40.000737,116.324598,0,159,39787.0414814815,2008-12-05,00:59:44
40.000639,116.324598,0,160,39787.0415162037,2008-12-05,00:59:47
40.000549,116.32459,0,172,39787.0415509259,2008-12-05,00:59:50
40.000444,116.324598,0,186,39787.0415972222,2008-12-05,00:59:54
40.000348,116.324593,0,193,39787.0416319444,2008-12-05,00:59:57
40.000226,116.324595,0,196,39787.0416666667,2008-12-05,01:00:00
40.000095,116.324602,0,204,39787.0417013889,2008-12-05,01:00:03
39.999972,116.324672,0,207,39787.0417361111,2008-12-05,01:00:06
39.999892,116.324786,0,210,39787.0417708333,2008-12-05,01:00:09
39.999878,116.324958,0,206,39787.0418055556,2008-12-05,01:00:12
39.999835,116.325099,0,197,39787.0418287037,2008-12-05,01:00:14
39.999782,116.325214,0,187,39787.0418518518,2008-12-05,01:00:16
39.999768,116.325378,0,186,39787.0418865741,2008-12-05,01:00:19
39.999768,116.325526,0,181,39787.0419212963,2008-12-05,01:00:22
39.999734,116.325668,0,177,39787.0419560185,2008-12-05,01:00:25
39.999646,116.325718,0,162,39787.0419907407,2008-12-05,01:00:28
39.999537,116.325759,0,154,39787.042025463,2008-12-05,01:00:31
39.999422,116.325824,0,152,39787.0420601852,2008-12-05,01:00:34
39.999319,116.325924,0,149,39787.0420949074,2008-12-05,01:00:37
39.999233,116.326047,0,148,39787.0421296296,2008-12-05,01:00:40
39.999157,116.326157,0,148,39787.0421643518,2008-12-05,01:00:43
39.999056,116.326224,0,146,39787.0421990741,2008-12-05,01:00:46
39.998938,116.326232,0,145,39787.0422337963,2008-12-05,01:00:49
39.998817,116.326237,0,145,39787.0422685185,2008-12-05,01:00:52
39.998702,116.326253,0,144,39787.0423032407,2008-12-05,01:00:55
39.998582,116.326277,0,142,39787.042337963,2008-12-05,01:00:58
39.998468,116.326265,0,149,39787.0423726852,2008-12-05,01:01:01
39.998339,116.326272,0,151,39787.0424074074,2008-12-05,01:01:04
39.9982,116.326297,0,151,39787.0424421296,2008-12-05,01:01:07
39.998108,116.326304,0,148,39787.0424652778,2008-12-05,01:01:09
39.998017,116.326295,0,150,39787.0424884259,2008-12-05,01:01:11
39.997883,116.326297,0,153,39787.0425231481,2008-12-05,01:01:14
39.997791,116.326293,0,155,39787.0425462963,2008-12-05,01:01:16
39.99766,116.326298,0,152,39787.0425810185,2008-12-05,01:01:19
39.99753,116.326313,0,147,39787.0426157407,2008-12-05,01:01:22
39.997415,116.326328,0,143,39787.042650463,2008-12-05,01:01:25
39.997297,116.326339,0,143,39787.0426851852,2008-12-05,01:01:28
39.997181,116.326338,0,155,39787.0427199074,2008-12-05,01:01:31
39.997065,116.326329,0,170,39787.0427546296,2008-12-05,01:01:34
39.99694,116.326329,0,183,39787.0427893519,2008-12-05,01:01:37
39.996813,116.326336,0,195,39787.0428240741,2008-12-05,01:01:40
39.996726,116.326335,0,203,39787.0428472222,2008-12-05,01:01:42
39.996578,116.326342,0,213,39787.0428819444,2008-12-05,01:01:45
39.996478,116.326365,0,201,39787.0429050926,2008-12-05,01:01:47
39.996363,116.326406,0,193,39787.0429398148,2008-12-05,01:01:50
39.996272,116.326437,0,184,39787.042974537,2008-12-05,01:01:53
39.99616,116.326483,0,178,39787.0430092593,2008-12-05,01:01:56
39.996054,116.326508,0,178,39787.0430439815,2008-12-05,01:01:59
39.995957,116.326509,0,181,39787.0430787037,2008-12-05,01:02:02
39.995854,116.326514,0,183,39787.0431134259,2008-12-05,01:02:05
39.995732,116.326509,0,186,39787.0431481482,2008-12-05,01:02:08
39.995625,116.326521,0,193,39787.0431828704,2008-12-05,01:02:11
39.995532,116.32652,0,198,39787.0432175926,2008-12-05,01:02:14
39.995419,116.32651,0,196,39787.0432523148,2008-12-05,01:02:17
39.995319,116.326508,0,196,39787.043287037,2008-12-05,01:02:20
39.995201,116.326509,0,188,39787.0433217593,2008-12-05,01:02:23
39.995087,116.326492,0,176,39787.0433564815,2008-12-05,01:02:26
39.994966,116.326485,0,165,39787.0433912037,2008-12-05,01:02:29
39.994847,116.326488,0,155,39787.0434259259,2008-12-05,01:02:32
39.994732,116.326489,0,155,39787.0434606481,2008-12-05,01:02:35
39.994615,116.326494,0,153,39787.0434953704,2008-12-05,01:02:38
39.994498,116.326491,0,155,39787.0435300926,2008-12-05,01:02:41
39.994389,116.3265,0,155,39787.0435648148,2008-12-05,01:02:44
39.99428,116.326495,0,156,39787.043599537,2008-12-05,01:02:47
39.994173,116.326507,0,151,39787.0436342593,2008-12-05,01:02:50
39.994055,116.326499,0,152,39787.0436689815,2008-12-05,01:02:53
39.993948,116.3265,0,152,39787.0437037037,2008-12-05,01:02:56
39.993843,116.326464,0,152,39787.0437384259,2008-12-05,01:02:59
39.993739,116.326445,0,149,39787.0437731481,2008-12-05,01:03:02
39.993625,116.326454,0,144,39787.0438194444,2008-12-05,01:03:06
39.993525,116.326454,0,138,39787.0438541667,2008-12-05,01:03:09
39.993428,116.326474,0,139,39787.0438888889,2008-12-05,01:03:12
39.99331,116.32649,0,149,39787.0439236111,2008-12-05,01:03:15
39.993206,116.326501,0,146,39787.0439583333,2008-12-05,01:03:18
39.993091,116.326511,0,148,39787.0439930556,2008-12-05,01:03:21
39.992982,116.326508,0,146,39787.0440277778,2008-12-05,01:03:24
39.992876,116.326507,0,145,39787.0440625,2008-12-05,01:03:27
39.992764,116.326513,0,146,39787.0440972222,2008-12-05,01:03:30
39.992652,116.326506,0,148,39787.0441319444,2008-12-05,01:03:33
39.992562,116.326499,0,150,39787.0441550926,2008-12-05,01:03:35
39.992469,116.326506,0,155,39787.0441782407,2008-12-05,01:03:37
39.992353,116.326491,0,160,39787.044212963,2008-12-05,01:03:40
39.992218,116.326523,0,162,39787.0442476852,2008-12-05,01:03:43
39.992121,116.326515,0,169,39787.0442824074,2008-12-05,01:03:46
39.992011,116.32654,0,175,39787.0443055556,2008-12-05,01:03:48
39.991893,116.326552,0,179,39787.0443402778,2008-12-05,01:03:51
39.991797,116.326602,0,189,39787.0443865741,2008-12-05,01:03:55
39.99174,116.326549,0,174,39787.0444444444,2008-12-05,01:04:00
39.991737,116.32655,0,178,39787.0445023148,2008-12-05,01:04:05
39.991737,116.32655,0,178,39787.044537037,2008-12-05,01:04:08
39.991733,116.326552,0,179,39787.0445601852,2008-12-05,01:04:10
39.99168,116.326558,0,175,39787.0446180556,2008-12-05,01:04:15
39.991561,116.326555,0,170,39787.0446759259,2008-12-05,01:04:20
39.991447,116.326558,0,163,39787.0447222222,2008-12-05,01:04:24
39.991336,116.326559,0,160,39787.0447569444,2008-12-05,01:04:27
39.991224,116.326561,0,157,39787.0447916667,2008-12-05,01:04:30
39.991097,116.326565,0,159,39787.0448263889,2008-12-05,01:04:33
39.991005,116.326568,0,163,39787.044849537,2008-12-05,01:04:35
39.990878,116.326568,0,165,39787.0448842593,2008-12-05,01:04:38
39.990755,116.326584,0,166,39787.0449189815,2008-12-05,01:04:41
39.990652,116.326595,0,169,39787.0449537037,2008-12-05,01:04:44
39.990576,116.326524,0,172,39787.0450115741,2008-12-05,01:04:49
39.990405,116.326623,0,176,39787.0450578704,2008-12-05,01:04:53
39.990322,116.326671,0,179,39787.0450694444,2008-12-05,01:04:54
39.990198,116.326672,0,180,39787.0451041667,2008-12-05,01:04:57
39.990107,116.326687,0,177,39787.0451273148,2008-12-05,01:04:59
39.989983,116.326684,0,175,39787.045162037,2008-12-05,01:05:02
39.989892,116.326688,0,183,39787.0451967593,2008-12-05,01:05:05
39.989796,116.326658,0,195,39787.0452314815,2008-12-05,01:05:08
39.989703,116.326667,0,195,39787.0452546296,2008-12-05,01:05:10
39.989592,116.326706,0,194,39787.0452777778,2008-12-05,01:05:12
39.98949,116.326728,0,194,39787.0453009259,2008-12-05,01:05:14
39.989374,116.326708,0,187,39787.0453356481,2008-12-05,01:05:17
39.989253,116.326688,0,185,39787.0453703704,2008-12-05,01:05:20
39.989141,116.326692,0,177,39787.0454050926,2008-12-05,01:05:23
39.989022,116.326696,0,172,39787.0454398148,2008-12-05,01:05:26
39.988923,116.32672,0,166,39787.045474537,2008-12-05,01:05:29
39.988829,116.326726,0,162,39787.0455092593,2008-12-05,01:05:32
39.988723,116.326733,0,158,39787.0455439815,2008-12-05,01:05:35
39.988602,116.326733,0,156,39787.0455787037,2008-12-05,01:05:38
39.988509,116.326721,0,159,39787.0456018519,2008-12-05,01:05:40
39.988394,116.326717,0,160,39787.0456365741,2008-12-05,01:05:43
39.988286,116.326726,0,165,39787.0456712963,2008-12-05,01:05:46
39.988169,116.326739,0,163,39787.0457060185,2008-12-05,01:05:49
39.988077,116.326747,0,165,39787.0457291667,2008-12-05,01:05:51
39.987965,116.326757,0,167,39787.0457638889,2008-12-05,01:05:54
39.987842,116.326756,0,164,39787.0457986111,2008-12-05,01:05:57
39.987718,116.32676,0,168,39787.0458333333,2008-12-05,01:06:00
39.987601,116.326762,0,169,39787.0458680556,2008-12-05,01:06:03
39.98748,116.326773,0,169,39787.0459027778,2008-12-05,01:06:06
39.987368,116.326787,0,160,39787.0459490741,2008-12-05,01:06:10
39.987273,116.326791,0,160,39787.0459837963,2008-12-05,01:06:13
39.987183,116.32679,0,162,39787.0460069444,2008-12-05,01:06:15
39.987092,116.326781,0,165,39787.0460300926,2008-12-05,01:06:17
39.986977,116.326775,0,168,39787.0460648148,2008-12-05,01:06:20
39.986868,116.326774,0,175,39787.046099537,2008-12-05,01:06:23
39.986768,116.326781,0,184,39787.0461342593,2008-12-05,01:06:26
39.986655,116.326791,0,194,39787.0461689815,2008-12-05,01:06:29
39.98654,116.326791,0,204,39787.0462037037,2008-12-05,01:06:32
39.986419,116.326819,0,196,39787.0462268519,2008-12-05,01:06:34
39.98628,116.326828,0,194,39787.0462615741,2008-12-05,01:06:37
39.986182,116.326838,0,190,39787.0462847222,2008-12-05,01:06:39
39.986053,116.326866,0,194,39787.0463194444,2008-12-05,01:06:42
39.985938,116.32686,0,199,39787.0463425926,2008-12-05,01:06:44
39.985837,116.326865,0,203,39787.0463657407,2008-12-05,01:06:46
39.985725,116.326856,0,201,39787.0463888889,2008-12-05,01:06:48
39.985586,116.326871,0,192,39787.0464236111,2008-12-05,01:06:51
39.985494,116.326881,0,190,39787.0464467593,2008-12-05,01:06:53
39.985399,116.326896,0,191,39787.0464699074,2008-12-05,01:06:55
39.985288,116.326905,0,193,39787.0464930556,2008-12-05,01:06:57
39.985145,116.326906,0,189,39787.0465277778,2008-12-05,01:07:00
39.985012,116.326906,0,190,39787.0465625,2008-12-05,01:07:03
39.984919,116.326893,0,188,39787.0465856481,2008-12-05,01:07:05
39.984829,116.32688,0,183,39787.0466087963,2008-12-05,01:07:07
39.984703,116.326887,0,180,39787.0466435185,2008-12-05,01:07:10
39.984581,116.3269,0,174,39787.0466782407,2008-12-05,01:07:13
39.984468,116.326896,0,169,39787.046712963,2008-12-05,01:07:16
39.98437,116.326889,0,164,39787.0467592593,2008-12-05,01:07:20
39.984261,116.326886,0,160,39787.0468171296,2008-12-05,01:07:25
39.984169,116.326885,0,158,39787.0468518519,2008-12-05,01:07:28
39.98407,116.326892,0,157,39787.0468865741,2008-12-05,01:07:31
39.983964,116.326894,0,156,39787.0469212963,2008-12-05,01:07:34
39.983853,116.326904,0,156,39787.0469560185,2008-12-05,01:07:37
39.983757,116.326906,0,158,39787.0469907407,2008-12-05,01:07:40
39.983649,116.326906,0,160,39787.047025463,2008-12-05,01:07:43
39.983538,116.326917,0,163,39787.0470601852,2008-12-05,01:07:46
39.983415,116.326961,0,165,39787.0470949074,2008-12-05,01:07:49
39.983304,116.326966,0,168,39787.0471296296,2008-12-05,01:07:52
39.983199,116.326999,0,171,39787.0471527778,2008-12-05,01:07:54
39.983092,116.327004,0,175,39787.0471875,2008-12-05,01:07:57
39.983001,116.326998,0,176,39787.0472106481,2008-12-05,01:07:59
39.982903,116.326997,0,176,39787.0472337963,2008-12-05,01:08:01
39.982778,116.326985,0,178,39787.0472685185,2008-12-05,01:08:04
39.982679,116.326991,0,179,39787.0472916667,2008-12-05,01:08:06
39.982553,116.326993,0,178,39787.0473263889,2008-12-05,01:08:09
39.98246,116.326996,0,180,39787.047349537,2008-12-05,01:08:11
39.982362,116.327019,0,173,39787.0473726852,2008-12-05,01:08:13
39.982271,116.327026,0,175,39787.0473958333,2008-12-05,01:08:15
39.982157,116.327021,0,173,39787.0474305556,2008-12-05,01:08:18
39.982047,116.327047,0,176,39787.0474652778,2008-12-05,01:08:21
39.981956,116.327061,0,178,39787.0475,2008-12-05,01:08:24
39.981853,116.327062,0,182,39787.0475347222,2008-12-05,01:08:27
39.98176,116.327059,0,180,39787.0475578704,2008-12-05,01:08:29
39.981662,116.327061,0,182,39787.0475810185,2008-12-05,01:08:31
39.981554,116.327082,0,181,39787.0476041667,2008-12-05,01:08:33
39.981453,116.327092,0,180,39787.0476273148,2008-12-05,01:08:35
39.98132,116.327096,0,185,39787.047662037,2008-12-05,01:08:38
39.981191,116.3271,0,193,39787.0476967593,2008-12-05,01:08:41
39.981072,116.327094,0,194,39787.0477314815,2008-12-05,01:08:44
39.98098,116.327098,0,189,39787.0477546296,2008-12-05,01:08:46
39.980836,116.327118,0,183,39787.0477893518,2008-12-05,01:08:49
39.98073,116.327124,0,177,39787.0478125,2008-12-05,01:08:51
39.9806,116.327116,0,177,39787.0478472222,2008-12-05,01:08:54
39.980475,116.327111,0,177,39787.0478819444,2008-12-05,01:08:57
39.980365,116.327121,0,179,39787.0479166667,2008-12-05,01:09:00
39.98024,116.327118,0,180,39787.0479513889,2008-12-05,01:09:03
39.980125,116.327126,0,184,39787.0479861111,2008-12-05,01:09:06
39.980024,116.327129,0,178,39787.0480092593,2008-12-05,01:09:08
39.979913,116.32714,0,175,39787.0480439815,2008-12-05,01:09:11
39.979822,116.327155,0,172,39787.0480787037,2008-12-05,01:09:14
39.979727,116.327154,0,173,39787.0481134259,2008-12-05,01:09:17
39.97964,116.327149,0,186,39787.0481481481,2008-12-05,01:09:20
39.979526,116.327151,0,190,39787.0481828704,2008-12-05,01:09:23
39.979425,116.327155,0,194,39787.0482175926,2008-12-05,01:09:26
39.979335,116.327166,0,186,39787.0482407407,2008-12-05,01:09:28
39.979204,116.327157,0,188,39787.048275463,2008-12-05,01:09:31
39.979105,116.327156,0,188,39787.0482986111,2008-12-05,01:09:33
39.979012,116.327162,0,192,39787.0483217593,2008-12-05,01:09:35
39.978893,116.327177,0,193,39787.0483564815,2008-12-05,01:09:38
39.978793,116.327174,0,195,39787.0483912037,2008-12-05,01:09:41
39.978672,116.327173,0,196,39787.0484259259,2008-12-05,01:09:44
39.978553,116.327185,0,199,39787.0484606481,2008-12-05,01:09:47
39.978432,116.327202,0,200,39787.0484953704,2008-12-05,01:09:50
39.978336,116.327186,0,196,39787.0485185185,2008-12-05,01:09:52
39.978234,116.327153,0,188,39787.0485416667,2008-12-05,01:09:54
39.978134,116.327145,0,185,39787.0485763889,2008-12-05,01:09:57
39.978032,116.32715,0,190,39787.0486226852,2008-12-05,01:10:01
39.977962,116.327153,0,189,39787.0486805556,2008-12-05,01:10:06
39.977963,116.327152,0,192,39787.0487384259,2008-12-05,01:10:11
39.977963,116.327152,0,192,39787.0487731481,2008-12-05,01:10:14
39.977967,116.32715,0,193,39787.0487962963,2008-12-05,01:10:16
39.977938,116.327091,0,193,39787.0488541667,2008-12-05,01:10:21
39.977897,116.327027,0,189,39787.048912037,2008-12-05,01:10:26
39.977876,116.327012,0,182,39787.0489699074,2008-12-05,01:10:31
39.977874,116.326984,0,174,39787.0490277778,2008-12-05,01:10:36
39.977886,116.326984,0,168,39787.0490856481,2008-12-05,01:10:41
39.977889,116.326984,0,163,39787.0491435185,2008-12-05,01:10:46
39.977889,116.326984,0,163,39787.0491782407,2008-12-05,01:10:49
39.977888,116.326983,0,162,39787.0492013889,2008-12-05,01:10:51
39.977969,116.326948,0,161,39787.0492592593,2008-12-05,01:10:56
39.978031,116.326845,0,160,39787.0493171296,2008-12-05,01:11:01
39.978082,116.326811,0,159,39787.049375,2008-12-05,01:11:06
39.978089,116.326797,0,159,39787.0494328704,2008-12-05,01:11:11
39.978111,116.326833,0,159,39787.0494907407,2008-12-05,01:11:16
39.978156,116.32686,0,159,39787.0495486111,2008-12-05,01:11:21
39.979996,116.32684,0,13,39787.1553472222,2008-12-05,03:43:42
39.980082,116.326819,0,38,39787.1553587963,2008-12-05,03:43:43
39.980035,116.326872,0,137,39787.1553703704,2008-12-05,03:43:44
39.980016,116.326871,0,159,39787.1554282407,2008-12-05,03:43:49
39.980056,116.326887,0,134,39787.1554861111,2008-12-05,03:43:54
39.980104,116.32689,0,145,39787.1555439815,2008-12-05,03:43:59
39.980132,116.32692,0,158,39787.1556018519,2008-12-05,03:44:04
39.980155,116.326953,0,161,39787.1556597222,2008-12-05,03:44:09
39.980161,116.326971,0,159,39787.1557175926,2008-12-05,03:44:14
39.980162,116.32697,0,160,39787.155775463,2008-12-05,03:44:19
39.980162,116.32697,0,160,39787.1558101852,2008-12-05,03:44:22
39.980162,116.326968,0,159,39787.1558333333,2008-12-05,03:44:24
39.980208,116.326945,0,147,39787.1558912037,2008-12-05,03:44:29
39.980229,116.326994,0,140,39787.1559490741,2008-12-05,03:44:34
39.980229,116.326994,0,140,39787.1559837963,2008-12-05,03:44:37
39.980233,116.32699,0,141,39787.1560069444,2008-12-05,03:44:39
39.9802,116.326951,0,138,39787.1560648148,2008-12-05,03:44:44
39.980129,116.32688,0,144,39787.156099537,2008-12-05,03:44:47
39.9801,116.326816,0,143,39787.1561574074,2008-12-05,03:44:52
39.980101,116.326774,0,142,39787.1562152778,2008-12-05,03:44:57
39.980084,116.326761,0,148,39787.1562731481,2008-12-05,03:45:02
39.980084,116.326761,0,148,39787.1563078704,2008-12-05,03:45:05
39.980078,116.326753,0,149,39787.1563310185,2008-12-05,03:45:07
39.980045,116.32665,0,149,39787.1563888889,2008-12-05,03:45:12
39.980016,116.326582,0,152,39787.1564467593,2008-12-05,03:45:17
39.980052,116.326507,0,150,39787.1565046296,2008-12-05,03:45:22
39.980069,116.326501,0,151,39787.1565625,2008-12-05,03:45:27
39.980125,116.326528,0,152,39787.1566203704,2008-12-05,03:45:32
39.980139,116.326553,0,153,39787.1566782407,2008-12-05,03:45:37
39.980126,116.326562,0,152,39787.1567361111,2008-12-05,03:45:42
39.980041,116.326635,0,142,39787.1567824074,2008-12-05,03:45:46
39.979972,116.326726,0,122,39787.1568055556,2008-12-05,03:45:48
39.98002,116.326723,0,104,39787.1568634259,2008-12-05,03:45:53
39.980056,116.326666,0,79,39787.1569212963,2008-12-05,03:45:58
39.980143,116.326677,0,63,39787.1569791667,2008-12-05,03:46:03
39.980253,116.326779,0,63,39787.157025463,2008-12-05,03:46:07
39.980349,116.326832,0,58,39787.1570601852,2008-12-05,03:46:10
39.980437,116.326874,0,58,39787.1571064815,2008-12-05,03:46:14
39.980481,116.326989,0,62,39787.1571412037,2008-12-05,03:46:17
39.980589,116.32701,0,58,39787.1571990741,2008-12-05,03:46:22
39.980695,116.327041,0,61,39787.1572569444,2008-12-05,03:46:27
39.980776,116.327112,0,70,39787.1573148148,2008-12-05,03:46:32
39.980812,116.327134,0,81,39787.1573726852,2008-12-05,03:46:37
39.980868,116.327177,0,85,39787.1574305556,2008-12-05,03:46:42
39.980927,116.327198,0,84,39787.1574884259,2008-12-05,03:46:47
39.980986,116.327222,0,92,39787.1575462963,2008-12-05,03:46:52
39.98105,116.3272,0,93,39787.1576041667,2008-12-05,03:46:57
39.981129,116.327287,0,100,39787.157650463,2008-12-05,03:47:01
39.981194,116.327368,0,113,39787.1576851852,2008-12-05,03:47:04
39.981274,116.327368,0,107,39787.1577430556,2008-12-05,03:47:09
39.981335,116.327398,0,110,39787.1578009259,2008-12-05,03:47:14
39.981371,116.327428,0,115,39787.1578587963,2008-12-05,03:47:19
39.981427,116.327455,0,120,39787.1579166667,2008-12-05,03:47:24
39.981467,116.327453,0,121,39787.157974537,2008-12-05,03:47:29
39.981478,116.327442,0,123,39787.1580324074,2008-12-05,03:47:34
39.981478,116.327442,0,123,39787.1580671296,2008-12-05,03:47:37
39.981471,116.327439,0,123,39787.1580902778,2008-12-05,03:47:39
39.981461,116.327434,0,123,39787.1581481481,2008-12-05,03:47:44
39.981435,116.327423,0,123,39787.1582060185,2008-12-05,03:47:49
39.981373,116.327372,0,123,39787.1582638889,2008-12-05,03:47:54
39.981315,116.327179,0,124,39787.158287037,2008-12-05,03:47:56
39.981325,116.327141,0,125,39787.1583449074,2008-12-05,03:48:01
39.981299,116.32709,0,125,39787.1584027778,2008-12-05,03:48:06
39.981315,116.327069,0,126,39787.1584606481,2008-12-05,03:48:11
39.981352,116.327035,0,128,39787.1585185185,2008-12-05,03:48:16
39.981389,116.327,0,129,39787.1585763889,2008-12-05,03:48:21
39.981399,116.326976,0,130,39787.1586342593,2008-12-05,03:48:26
39.981397,116.326915,0,131,39787.1586921296,2008-12-05,03:48:31
39.981423,116.326977,0,132,39787.15875,2008-12-05,03:48:36
39.981464,116.326944,0,131,39787.1588078704,2008-12-05,03:48:41
39.981473,116.326925,0,134,39787.1588657407,2008-12-05,03:48:46
39.981509,116.326861,0,137,39787.1589236111,2008-12-05,03:48:51
39.981509,116.326861,0,137,39787.1589583333,2008-12-05,03:48:54
39.981508,116.326854,0,138,39787.1589814815,2008-12-05,03:48:56
39.981502,116.326866,0,138,39787.1590393518,2008-12-05,03:49:01
39.981512,116.326875,0,139,39787.1590972222,2008-12-05,03:49:06
39.981487,116.326817,0,140,39787.1591550926,2008-12-05,03:49:11
39.981484,116.326793,0,141,39787.159212963,2008-12-05,03:49:16
39.981477,116.326769,0,142,39787.1592708333,2008-12-05,03:49:21
39.981468,116.326768,0,143,39787.1593287037,2008-12-05,03:49:26
39.981491,116.32677,0,146,39787.1593865741,2008-12-05,03:49:31
39.981515,116.326743,0,148,39787.1594444444,2008-12-05,03:49:36
39.981512,116.326733,0,148,39787.1595023148,2008-12-05,03:49:41
39.981542,116.326702,0,149,39787.1595601852,2008-12-05,03:49:46
39.981523,116.326702,0,150,39787.1596180556,2008-12-05,03:49:51
39.981443,116.32683,0,150,39787.1596296296,2008-12-05,03:49:52
39.981407,116.326861,0,150,39787.1596875,2008-12-05,03:49:57
39.981376,116.326889,0,152,39787.1597453704,2008-12-05,03:50:02
39.981331,116.326927,0,155,39787.1598032407,2008-12-05,03:50:07
39.98132,116.326944,0,154,39787.1598611111,2008-12-05,03:50:12
39.98132,116.326944,0,154,39787.1598958333,2008-12-05,03:50:15
39.981321,116.326943,0,155,39787.1599189815,2008-12-05,03:50:17
39.981347,116.326912,0,158,39787.1599768519,2008-12-05,03:50:22
39.981389,116.326898,0,164,39787.1600347222,2008-12-05,03:50:27
39.98137,116.326913,0,166,39787.1600925926,2008-12-05,03:50:32
39.981358,116.326932,0,166,39787.160150463,2008-12-05,03:50:37
39.981363,116.326935,0,166,39787.1602083333,2008-12-05,03:50:42
39.981363,116.326935,0,166,39787.1602430556,2008-12-05,03:50:45
39.981362,116.326938,0,167,39787.1602662037,2008-12-05,03:50:47
39.981351,116.32695,0,166,39787.1603240741,2008-12-05,03:50:52
39.981354,116.326952,0,174,39787.1603819444,2008-12-05,03:50:57
39.981354,116.326952,0,174,39787.1604166667,2008-12-05,03:51:00
39.981358,116.326957,0,175,39787.1604398148,2008-12-05,03:51:02
39.981362,116.326948,0,175,39787.1604976852,2008-12-05,03:51:07
39.981362,116.326948,0,175,39787.1605324074,2008-12-05,03:51:10
39.981354,116.326949,0,178,39787.1605555556,2008-12-05,03:51:12
39.981318,116.326964,0,181,39787.1606134259,2008-12-05,03:51:17
39.981307,116.326962,0,182,39787.1606712963,2008-12-05,03:51:22
39.981263,116.327015,0,183,39787.1607291667,2008-12-05,03:51:27
39.981222,116.327088,0,184,39787.160787037,2008-12-05,03:51:32
39.981231,116.327053,0,187,39787.1608449074,2008-12-05,03:51:37
39.981193,116.327066,0,189,39787.1609027778,2008-12-05,03:51:42
39.981193,116.327066,0,189,39787.1609375,2008-12-05,03:51:45
39.981192,116.32707,0,189,39787.1609606481,2008-12-05,03:51:47
39.981192,116.327093,0,192,39787.1610185185,2008-12-05,03:51:52
39.9812,116.327218,0,192,39787.1610532407,2008-12-05,03:51:55
39.981207,116.327308,0,196,39787.1611111111,2008-12-05,03:52:00
39.981227,116.327449,0,197,39787.1611574074,2008-12-05,03:52:04
39.981291,116.327482,0,202,39787.1612152778,2008-12-05,03:52:09
39.981323,116.327548,0,207,39787.1612731481,2008-12-05,03:52:14
39.981264,116.327643,0,220,39787.1613078704,2008-12-05,03:52:17
39.981221,116.327768,0,224,39787.1613310185,2008-12-05,03:52:19
39.98122,116.327895,0,230,39787.1613888889,2008-12-05,03:52:24
39.981251,116.327985,0,236,39787.1614467593,2008-12-05,03:52:29
39.98131,116.328034,0,238,39787.1615046296,2008-12-05,03:52:34
39.98134,116.328117,0,240,39787.1615625,2008-12-05,03:52:39
39.981392,116.328186,0,235,39787.1616203704,2008-12-05,03:52:44
39.981494,116.32821,0,225,39787.1616782407,2008-12-05,03:52:49
39.981546,116.328287,0,222,39787.1617361111,2008-12-05,03:52:54
39.981547,116.328361,0,217,39787.1617939815,2008-12-05,03:52:59
39.981523,116.328445,0,210,39787.1618518519,2008-12-05,03:53:04
39.98155,116.328501,0,205,39787.1619097222,2008-12-05,03:53:09
39.98157,116.328583,0,203,39787.1619675926,2008-12-05,03:53:14
39.981582,116.328644,0,202,39787.162025463,2008-12-05,03:53:19
39.981588,116.328717,0,199,39787.1620833333,2008-12-05,03:53:24
39.981597,116.328776,0,197,39787.1621412037,2008-12-05,03:53:29
39.981634,116.328808,0,196,39787.1621990741,2008-12-05,03:53:34
39.981685,116.328818,0,197,39787.1622569444,2008-12-05,03:53:39
39.981722,116.32877,0,196,39787.1623148148,2008-12-05,03:53:44
39.981795,116.328757,0,191,39787.1623726852,2008-12-05,03:53:49
39.981822,116.32871,0,179,39787.1624305556,2008-12-05,03:53:54
39.981844,116.328674,0,172,39787.1624884259,2008-12-05,03:53:59
39.981882,116.328695,0,170,39787.1625462963,2008-12-05,03:54:04
39.981938,116.328701,0,173,39787.1626041667,2008-12-05,03:54:09
39.982038,116.328779,0,171,39787.162650463,2008-12-05,03:54:13
39.982127,116.328777,0,168,39787.1627083333,2008-12-05,03:54:18
39.982165,116.32874,0,167,39787.1627662037,2008-12-05,03:54:23
39.982253,116.328737,0,167,39787.1628240741,2008-12-05,03:54:28
39.98233,116.328715,0,168,39787.1628819444,2008-12-05,03:54:33
39.982394,116.328704,0,168,39787.1629398148,2008-12-05,03:54:38
39.982441,116.328705,0,170,39787.1629976852,2008-12-05,03:54:43
39.98247,116.328657,0,169,39787.1630555556,2008-12-05,03:54:48
39.982513,116.328657,0,168,39787.1631134259,2008-12-05,03:54:53
39.982551,116.328658,0,168,39787.1631712963,2008-12-05,03:54:58
39.982583,116.328659,0,168,39787.1632291667,2008-12-05,03:55:03
39.982619,116.328647,0,170,39787.163287037,2008-12-05,03:55:08
39.982657,116.328657,0,173,39787.1633449074,2008-12-05,03:55:13
39.982704,116.32866,0,180,39787.1634027778,2008-12-05,03:55:18
39.98279,116.328645,0,189,39787.1634606481,2008-12-05,03:55:23
39.982878,116.32863,0,193,39787.1635185185,2008-12-05,03:55:28
39.982918,116.328621,0,196,39787.1635763889,2008-12-05,03:55:33
39.982939,116.328613,0,199,39787.1636342593,2008-12-05,03:55:38
39.98295,116.328611,0,200,39787.1636921296,2008-12-05,03:55:43
39.98295,116.328611,0,200,39787.1637268519,2008-12-05,03:55:46
39.982953,116.328606,0,201,39787.16375,2008-12-05,03:55:48
39.982932,116.328574,0,205,39787.1638078704,2008-12-05,03:55:53
39.982903,116.328553,0,206,39787.1638657407,2008-12-05,03:55:58
39.985783,116.329921,0,224,39787.1644560185,2008-12-05,03:56:49
39.990498,116.327668,0,231,39787.165162037,2008-12-05,03:57:50
39.990375,116.327679,0,233,39787.1651851852,2008-12-05,03:57:52
39.983473,116.328269,0,302,39787.1652314815,2008-12-05,03:57:56
39.983257,116.328222,0,312,39787.1652430556,2008-12-05,03:57:57
39.983179,116.328219,0,269,39787.1652777778,2008-12-05,03:58:00
39.983148,116.328206,0,234,39787.1652893518,2008-12-05,03:58:01
39.983079,116.32817,0,208,39787.1653125,2008-12-05,03:58:03
39.982964,116.32813,0,202,39787.1653356481,2008-12-05,03:58:05
39.982856,116.328062,0,199,39787.1654398148,2008-12-05,03:58:14
39.982858,116.328064,0,199,39787.1654976852,2008-12-05,03:58:19
39.982859,116.328067,0,199,39787.1655555556,2008-12-05,03:58:24
39.982859,116.328067,0,199,39787.1655902778,2008-12-05,03:58:27
39.982861,116.328071,0,199,39787.1656134259,2008-12-05,03:58:29
39.982858,116.328081,0,199,39787.1656712963,2008-12-05,03:58:34
39.982852,116.328091,0,199,39787.1657291667,2008-12-05,03:58:39
39.982849,116.328092,0,199,39787.165787037,2008-12-05,03:58:44
39.982851,116.328098,0,199,39787.1658449074,2008-12-05,03:58:49
39.982851,116.328098,0,199,39787.1658796296,2008-12-05,03:58:52
39.982858,116.328099,0,199,39787.1659027778,2008-12-05,03:58:54
39.982902,116.328114,0,198,39787.1659606481,2008-12-05,03:58:59
39.982916,116.328133,0,198,39787.1660185185,2008-12-05,03:59:04
39.982914,116.328144,0,198,39787.1660763889,2008-12-05,03:59:09
39.987969,116.327732,0,195,39787.1664351852,2008-12-05,03:59:40
39.983285,116.328097,0,199,39787.1665740741,2008-12-05,03:59:52
39.983247,116.32809,0,199,39787.1666319444,2008-12-05,03:59:57
39.983236,116.328079,0,199,39787.1666898148,2008-12-05,04:00:02
39.983236,116.328079,0,199,39787.166724537,2008-12-05,04:00:05
39.983244,116.328086,0,199,39787.1667476852,2008-12-05,04:00:07
39.983229,116.328094,0,199,39787.1668055556,2008-12-05,04:00:12
39.98323,116.328131,0,199,39787.1668634259,2008-12-05,04:00:17
39.983201,116.328158,0,199,39787.1669212963,2008-12-05,04:00:22
39.983187,116.328188,0,199,39787.1669791667,2008-12-05,04:00:27
39.983188,116.328223,0,200,39787.167037037,2008-12-05,04:00:32
39.982194,116.327933,0,199,39787.1677893519,2008-12-05,04:01:37
39.982232,116.32805,0,199,39787.1678240741,2008-12-05,04:01:40
39.98238,116.328045,0,199,39787.1678587963,2008-12-05,04:01:43
39.982484,116.328025,0,198,39787.1679050926,2008-12-05,04:01:47
39.982588,116.328011,0,196,39787.167962963,2008-12-05,04:01:52
39.982703,116.328018,0,195,39787.1680092593,2008-12-05,04:01:56
39.982816,116.328037,0,195,39787.1680555556,2008-12-05,04:02:00
39.982907,116.328071,0,195,39787.1680902778,2008-12-05,04:02:03
39.983006,116.328092,0,195,39787.1681481482,2008-12-05,04:02:08
39.982986,116.328084,0,195,39787.1682060185,2008-12-05,04:02:13
39.982918,116.328079,0,195,39787.1682638889,2008-12-05,04:02:18
39.982819,116.328073,0,194,39787.1683217593,2008-12-05,04:02:23
39.982745,116.32807,0,194,39787.1683796296,2008-12-05,04:02:28
39.983236,116.327996,0,197,39787.1684606481,2008-12-05,04:02:35
39.98313,116.327943,0,201,39787.1684953704,2008-12-05,04:02:38
39.983004,116.327946,0,202,39787.1685185185,2008-12-05,04:02:40
39.982955,116.327978,0,192,39787.1685763889,2008-12-05,04:02:45
39.983062,116.328023,0,176,39787.1686342593,2008-12-05,04:02:50
39.983172,116.328048,0,157,39787.1686689815,2008-12-05,04:02:53
39.983227,116.328053,0,153,39787.1687268519,2008-12-05,04:02:58
39.983317,116.328043,0,145,39787.16875,2008-12-05,04:03:00
39.983399,116.328025,0,136,39787.1688078704,2008-12-05,04:03:05
39.983367,116.328021,0,135,39787.1688657407,2008-12-05,04:03:10
39.983352,116.328016,0,119,39787.1689236111,2008-12-05,04:03:15
39.983352,116.328,0,109,39787.1689814815,2008-12-05,04:03:20
39.983338,116.327986,0,91,39787.1690393519,2008-12-05,04:03:25
39.983339,116.32797,0,75,39787.1690972222,2008-12-05,04:03:30
39.983292,116.327972,0,69,39787.1691550926,2008-12-05,04:03:35
39.983256,116.327946,0,67,39787.169212963,2008-12-05,04:03:40
39.983201,116.327942,0,79,39787.1692708333,2008-12-05,04:03:45
39.98312,116.327937,0,83,39787.1693287037,2008-12-05,04:03:50
39.983182,116.327985,0,149,39787.1693518519,2008-12-05,04:03:52
39.983249,116.328012,0,182,39787.169375,2008-12-05,04:03:54
39.983333,116.328036,0,186,39787.1694328704,2008-12-05,04:03:59
39.983342,116.328048,0,185,39787.1694907407,2008-12-05,04:04:04
39.983354,116.328053,0,185,39787.1695486111,2008-12-05,04:04:09
39.983354,116.328053,0,185,39787.1695833333,2008-12-05,04:04:12
39.983354,116.328057,0,185,39787.1696064815,2008-12-05,04:04:14
39.983348,116.328083,0,188,39787.1696643519,2008-12-05,04:04:19
39.983364,116.32809,0,188,39787.1697222222,2008-12-05,04:04:24
39.983364,116.32809,0,188,39787.1697569444,2008-12-05,04:04:27
39.983365,116.328085,0,189,39787.1697800926,2008-12-05,04:04:29
39.983317,116.328073,0,190,39787.169837963,2008-12-05,04:04:34
39.983249,116.328052,0,191,39787.1698958333,2008-12-05,04:04:39
39.98369,116.328196,0,211,39787.1701736111,2008-12-05,04:05:03
39.983721,116.328164,0,210,39787.1702314815,2008-12-05,04:05:08
39.983764,116.328171,0,261,39787.1702546296,2008-12-05,04:05:10
39.983794,116.328155,0,295,39787.1702777778,2008-12-05,04:05:12
39.983812,116.32812,0,328,39787.1703125,2008-12-05,04:05:15
39.983766,116.328088,0,356,39787.1703472222,2008-12-05,04:05:18
39.983701,116.328073,0,392,39787.1703819444,2008-12-05,04:05:21
39.983619,116.328044,0,375,39787.1704050926,2008-12-05,04:05:23
39.983539,116.327996,0,336,39787.1704282407,2008-12-05,04:05:25
39.983469,116.327963,0,310,39787.1704513889,2008-12-05,04:05:27
39.9834,116.327952,0,285,39787.1704861111,2008-12-05,04:05:30
39.983418,116.32796,0,260,39787.1705439815,2008-12-05,04:05:35
39.983469,116.328005,0,266,39787.1706018519,2008-12-05,04:05:40
39.98356,116.328043,0,277,39787.1706597222,2008-12-05,04:05:45
39.983617,116.32805,0,268,39787.1707175926,2008-12-05,04:05:50
39.98362,116.328028,0,249,39787.170775463,2008-12-05,04:05:55
39.983632,116.328007,0,240,39787.1708333333,2008-12-05,04:06:00
39.983655,116.328039,0,234,39787.1708912037,2008-12-05,04:06:05
39.983661,116.328079,0,229,39787.1709490741,2008-12-05,04:06:10
39.983655,116.328107,0,226,39787.1710069444,2008-12-05,04:06:15
39.983687,116.32813,0,224,39787.1710648148,2008-12-05,04:06:20
39.983733,116.328157,0,225,39787.1711226852,2008-12-05,04:06:25
39.983817,116.328175,0,225,39787.1711805556,2008-12-05,04:06:30
39.983845,116.328176,0,225,39787.1712384259,2008-12-05,04:06:35
39.983845,116.328196,0,227,39787.1712962963,2008-12-05,04:06:40
39.983877,116.328197,0,229,39787.1713541667,2008-12-05,04:06:45
39.98391,116.328185,0,234,39787.171412037,2008-12-05,04:06:50
39.983921,116.328175,0,235,39787.1714699074,2008-12-05,04:06:55
39.983921,116.328175,0,235,39787.1715046296,2008-12-05,04:06:58
39.983928,116.32817,0,234,39787.1715277778,2008-12-05,04:07:00
39.983932,116.328197,0,234,39787.1715856481,2008-12-05,04:07:05
39.98391,116.328195,0,232,39787.1716435185,2008-12-05,04:07:10
39.983855,116.328191,0,231,39787.1717013889,2008-12-05,04:07:15
