# Supplementary material for: A location privacy protection method based on blockchain and threshold cryptography
Source: PLoS One. 2025 Jun 4;20(6):e0324551. doi: 10.1371/journal.pone.0324551 (PMC12136415; doi:10.1371/journal.pone.0324551)
Supplement: S1 File — (ZIP) [file pone.0324551.s001.zip › Data/001/Trajectory/20081205143505.plt]

Geolife trajectory
WGS 84
Altitude is in Feet
Reserved 3
0,2,255,My Track,0,0,2,8421376
0
39.97873,116.327171,0,166,39787.6076967593,2008-12-05,14:35:05
39.978764,116.327213,0,196,39787.6077083333,2008-12-05,14:35:06
39.978851,116.327143,0,190,39787.6077430556,2008-12-05,14:35:09
39.978948,116.327103,0,193,39787.6077777778,2008-12-05,14:35:12
39.979057,116.327146,0,201,39787.6078240741,2008-12-05,14:35:16
39.979142,116.32715,0,211,39787.6078587963,2008-12-05,14:35:19
39.97924,116.327128,0,214,39787.6078935185,2008-12-05,14:35:22
39.979329,116.327089,0,221,39787.6079282407,2008-12-05,14:35:25
39.979418,116.327028,0,227,39787.607962963,2008-12-05,14:35:28
39.979523,116.327032,0,232,39787.6080092593,2008-12-05,14:35:32
39.979608,116.326964,0,237,39787.6080555556,2008-12-05,14:35:36
39.979709,116.326927,0,247,39787.6081018519,2008-12-05,14:35:40
39.979783,116.326861,0,261,39787.6081365741,2008-12-05,14:35:43
39.979864,116.326822,0,276,39787.6081712963,2008-12-05,14:35:46
39.979979,116.326751,0,288,39787.6082060185,2008-12-05,14:35:49
39.98008,116.326792,0,284,39787.6082291667,2008-12-05,14:35:51
39.980234,116.326915,0,287,39787.6082638889,2008-12-05,14:35:54
39.980329,116.32697,0,285,39787.608287037,2008-12-05,14:35:56
39.980419,116.326993,0,283,39787.6083101852,2008-12-05,14:35:58
39.98051,116.326992,0,281,39787.6083333333,2008-12-05,14:36:00
39.980601,116.326996,0,278,39787.6083564815,2008-12-05,14:36:02
39.980695,116.327,0,271,39787.6083796296,2008-12-05,14:36:04
39.980822,116.326998,0,267,39787.6084143519,2008-12-05,14:36:07
39.980962,116.327001,0,260,39787.6084490741,2008-12-05,14:36:10
39.981084,116.326991,0,255,39787.6084837963,2008-12-05,14:36:13
39.981197,116.326988,0,251,39787.6085185185,2008-12-05,14:36:16
39.981321,116.327001,0,247,39787.6085532407,2008-12-05,14:36:19
39.981439,116.327008,0,245,39787.608587963,2008-12-05,14:36:22
39.981529,116.32699,0,251,39787.6086226852,2008-12-05,14:36:25
39.981651,116.326975,0,253,39787.6086689815,2008-12-05,14:36:29
39.981748,116.326929,0,254,39787.6087037037,2008-12-05,14:36:32
39.981838,116.326926,0,254,39787.6087384259,2008-12-05,14:36:35
39.981929,116.326904,0,257,39787.6087731481,2008-12-05,14:36:38
39.982035,116.326884,0,265,39787.6088194444,2008-12-05,14:36:42
39.98212,116.326847,0,273,39787.6088657407,2008-12-05,14:36:46
39.982152,116.326839,0,262,39787.6089236111,2008-12-05,14:36:51
39.982164,116.326833,0,260,39787.6089814815,2008-12-05,14:36:56
39.982138,116.326807,0,258,39787.6090393519,2008-12-05,14:37:01
39.982161,116.326772,0,256,39787.6090972222,2008-12-05,14:37:06
39.982213,116.326822,0,252,39787.6091550926,2008-12-05,14:37:11
39.982206,116.326822,0,252,39787.609212963,2008-12-05,14:37:16
39.982206,116.326822,0,252,39787.6092476852,2008-12-05,14:37:19
39.982209,116.326819,0,253,39787.6092708333,2008-12-05,14:37:21
39.982194,116.326811,0,253,39787.6093287037,2008-12-05,14:37:26
39.982194,116.326811,0,253,39787.6093634259,2008-12-05,14:37:29
39.982195,116.326811,0,254,39787.6093865741,2008-12-05,14:37:31
39.982227,116.326807,0,254,39787.6094444444,2008-12-05,14:37:36
39.982334,116.326794,0,257,39787.6094907407,2008-12-05,14:37:40
39.982427,116.3268,0,260,39787.609525463,2008-12-05,14:37:43
39.982525,116.326791,0,264,39787.6095601852,2008-12-05,14:37:46
39.982623,116.326772,0,270,39787.6095949074,2008-12-05,14:37:49
39.982716,116.326787,0,265,39787.6096180556,2008-12-05,14:37:51
39.982861,116.326773,0,262,39787.6096412037,2008-12-05,14:37:53
39.982918,116.326873,0,257,39787.6096527778,2008-12-05,14:37:54
39.983027,116.326881,0,251,39787.6096875,2008-12-05,14:37:57
39.983106,116.326788,0,264,39787.6097337963,2008-12-05,14:38:01
39.983245,116.3268,0,262,39787.6097800926,2008-12-05,14:38:05
39.983336,116.326829,0,250,39787.6097916667,2008-12-05,14:38:06
39.983434,116.326903,0,238,39787.6098032407,2008-12-05,14:38:07
39.983532,116.326951,0,231,39787.6098263889,2008-12-05,14:38:09
39.983648,116.326956,0,227,39787.6098611111,2008-12-05,14:38:12
39.983736,116.326935,0,222,39787.6098842593,2008-12-05,14:38:14
39.98385,116.326909,0,217,39787.6099189815,2008-12-05,14:38:17
39.983932,116.326901,0,201,39787.6099537037,2008-12-05,14:38:20
39.984026,116.326894,0,192,39787.6099884259,2008-12-05,14:38:23
39.984132,116.326886,0,182,39787.6100231481,2008-12-05,14:38:26
39.984236,116.326869,0,182,39787.6100578704,2008-12-05,14:38:29
39.984354,116.32685,0,177,39787.6100925926,2008-12-05,14:38:32
39.984476,116.326838,0,172,39787.6101273148,2008-12-05,14:38:35
39.984601,116.326829,0,170,39787.610162037,2008-12-05,14:38:38
39.984719,116.326824,0,171,39787.6101967593,2008-12-05,14:38:41
39.984842,116.326824,0,166,39787.6102314815,2008-12-05,14:38:44
39.984965,116.326814,0,165,39787.6102662037,2008-12-05,14:38:47
39.985096,116.326844,0,161,39787.6103009259,2008-12-05,14:38:50
39.985191,116.326841,0,161,39787.6103240741,2008-12-05,14:38:52
39.985318,116.326799,0,162,39787.6103587963,2008-12-05,14:38:55
39.985447,116.326779,0,161,39787.6103935185,2008-12-05,14:38:58
39.985571,116.326762,0,163,39787.6104282407,2008-12-05,14:39:01
39.985675,116.326777,0,157,39787.6104513889,2008-12-05,14:39:03
39.985798,116.326767,0,155,39787.6104861111,2008-12-05,14:39:06
39.985929,116.326759,0,152,39787.6105208333,2008-12-05,14:39:09
39.986065,116.326758,0,143,39787.6105555556,2008-12-05,14:39:12
39.986169,116.32675,0,140,39787.6105787037,2008-12-05,14:39:14
39.98629,116.326748,0,138,39787.6106134259,2008-12-05,14:39:17
39.98639,116.326744,0,136,39787.6106365741,2008-12-05,14:39:19
39.986515,116.326736,0,136,39787.6106712963,2008-12-05,14:39:22
39.98661,116.326687,0,150,39787.6107060185,2008-12-05,14:39:25
39.9867,116.326705,0,149,39787.6107291667,2008-12-05,14:39:27
39.986798,116.326688,0,148,39787.6107523148,2008-12-05,14:39:29
39.986927,116.326686,0,152,39787.610787037,2008-12-05,14:39:32
39.987042,116.326721,0,153,39787.6108217593,2008-12-05,14:39:35
39.987162,116.326721,0,155,39787.6108564815,2008-12-05,14:39:38
39.987288,116.326733,0,161,39787.6108912037,2008-12-05,14:39:41
39.987416,116.326729,0,167,39787.6109259259,2008-12-05,14:39:44
39.987542,116.326726,0,171,39787.6109606481,2008-12-05,14:39:47
39.98767,116.326719,0,173,39787.6109953704,2008-12-05,14:39:50
39.987791,116.326729,0,179,39787.6110300926,2008-12-05,14:39:53
39.987912,116.326751,0,181,39787.6110648148,2008-12-05,14:39:56
39.988036,116.326772,0,176,39787.611099537,2008-12-05,14:39:59
39.988129,116.326766,0,173,39787.6111226852,2008-12-05,14:40:01
39.988257,116.326779,0,169,39787.6111574074,2008-12-05,14:40:04
39.988387,116.326789,0,168,39787.6111921296,2008-12-05,14:40:07
39.9885,116.326816,0,173,39787.6112268518,2008-12-05,14:40:10
39.988616,116.326834,0,173,39787.6112615741,2008-12-05,14:40:13
39.988743,116.326808,0,170,39787.6112962963,2008-12-05,14:40:16
39.988816,116.326709,0,165,39787.6113078704,2008-12-05,14:40:17
39.988943,116.326688,0,169,39787.6113425926,2008-12-05,14:40:20
39.989035,116.32668,0,167,39787.6113657407,2008-12-05,14:40:22
39.989161,116.326679,0,166,39787.611400463,2008-12-05,14:40:25
39.989253,116.32667,0,163,39787.6114236111,2008-12-05,14:40:27
39.989345,116.326661,0,160,39787.6114467593,2008-12-05,14:40:29
39.989465,116.326657,0,162,39787.6114814815,2008-12-05,14:40:32
39.989591,116.326696,0,163,39787.6115162037,2008-12-05,14:40:35
39.98968,116.326725,0,160,39787.6115393518,2008-12-05,14:40:37
39.989772,116.326716,0,158,39787.6115625,2008-12-05,14:40:39
39.989863,116.32672,0,159,39787.6115856481,2008-12-05,14:40:41
39.989953,116.326719,0,159,39787.6116087963,2008-12-05,14:40:43
39.99005,116.326703,0,156,39787.6116319444,2008-12-05,14:40:45
39.990142,116.326705,0,157,39787.6116550926,2008-12-05,14:40:47
39.99026,116.326706,0,161,39787.6116898148,2008-12-05,14:40:50
39.990351,116.326678,0,162,39787.611712963,2008-12-05,14:40:52
39.990463,116.326697,0,164,39787.6117476852,2008-12-05,14:40:55
39.990585,116.326684,0,169,39787.6117824074,2008-12-05,14:40:58
39.990696,116.326716,0,176,39787.6118171296,2008-12-05,14:41:01
39.99082,116.326723,0,177,39787.6118518518,2008-12-05,14:41:04
39.990939,116.326734,0,172,39787.6118865741,2008-12-05,14:41:07
39.991047,116.326739,0,171,39787.6119212963,2008-12-05,14:41:10
39.991134,116.326702,0,174,39787.6119675926,2008-12-05,14:41:14
39.991168,116.326648,0,177,39787.612025463,2008-12-05,14:41:19
39.991235,116.326566,0,177,39787.6120601852,2008-12-05,14:41:22
39.991332,116.326562,0,178,39787.6121064815,2008-12-05,14:41:26
39.99144,116.32652,0,187,39787.6121527778,2008-12-05,14:41:30
39.99154,116.326504,0,187,39787.6121875,2008-12-05,14:41:33
39.991646,116.326534,0,179,39787.6122222222,2008-12-05,14:41:36
39.991744,116.326535,0,181,39787.6122453704,2008-12-05,14:41:38
39.991832,116.326517,0,178,39787.6122685185,2008-12-05,14:41:40
39.991936,116.326459,0,169,39787.6122916667,2008-12-05,14:41:42
39.99206,116.326448,0,163,39787.6123263889,2008-12-05,14:41:45
39.99217,116.326425,0,161,39787.6123611111,2008-12-05,14:41:48
39.992278,116.326406,0,163,39787.6123958333,2008-12-05,14:41:51
39.992389,116.326415,0,163,39787.6124305556,2008-12-05,14:41:54
39.992495,116.326419,0,162,39787.6124652778,2008-12-05,14:41:57
39.992596,116.326454,0,159,39787.6125,2008-12-05,14:42:00
39.992693,116.326473,0,155,39787.6125347222,2008-12-05,14:42:03
39.99281,116.326495,0,156,39787.6125694444,2008-12-05,14:42:06
39.992913,116.326508,0,149,39787.6126041667,2008-12-05,14:42:09
39.993036,116.326513,0,152,39787.6126388889,2008-12-05,14:42:12
39.993163,116.326517,0,154,39787.6126736111,2008-12-05,14:42:15
39.993259,116.326498,0,156,39787.6126967593,2008-12-05,14:42:17
39.993368,116.326503,0,150,39787.6127314815,2008-12-05,14:42:20
39.99347,116.326494,0,151,39787.6127662037,2008-12-05,14:42:23
39.993557,116.326522,0,156,39787.6128009259,2008-12-05,14:42:26
39.993664,116.326531,0,154,39787.6128356481,2008-12-05,14:42:29
39.993769,116.326564,0,151,39787.6128703704,2008-12-05,14:42:32
39.993887,116.326454,0,149,39787.6128935185,2008-12-05,14:42:34
39.99401,116.326503,0,151,39787.6129282407,2008-12-05,14:42:37
39.994138,116.326548,0,150,39787.612962963,2008-12-05,14:42:40
39.994233,116.326552,0,157,39787.6129861111,2008-12-05,14:42:42
39.994373,116.326548,0,164,39787.6130208333,2008-12-05,14:42:45
39.994465,116.326518,0,168,39787.6130439815,2008-12-05,14:42:47
39.994566,116.326605,0,169,39787.6130671296,2008-12-05,14:42:49
39.994667,116.326626,0,171,39787.6130902778,2008-12-05,14:42:51
39.994778,116.326559,0,170,39787.6131134259,2008-12-05,14:42:53
39.994868,116.326566,0,167,39787.6131365741,2008-12-05,14:42:55
39.994993,116.326573,0,173,39787.6131712963,2008-12-05,14:42:58
39.9951,116.326578,0,175,39787.6132060185,2008-12-05,14:43:01
39.995203,116.32658,0,182,39787.6132407407,2008-12-05,14:43:04
39.995318,116.326594,0,187,39787.613287037,2008-12-05,14:43:08
39.995443,116.326597,0,183,39787.6133217593,2008-12-05,14:43:11
39.995551,116.326569,0,184,39787.6133564815,2008-12-05,14:43:14
39.995658,116.326527,0,185,39787.6133912037,2008-12-05,14:43:17
39.995775,116.326515,0,187,39787.6134259259,2008-12-05,14:43:20
39.995868,116.326519,0,190,39787.6134490741,2008-12-05,14:43:22
39.995963,116.32655,0,190,39787.6134722222,2008-12-05,14:43:24
39.996093,116.32656,0,183,39787.6135069444,2008-12-05,14:43:27
39.996212,116.32653,0,182,39787.6135416667,2008-12-05,14:43:30
39.996326,116.326473,0,174,39787.6135763889,2008-12-05,14:43:33
39.99644,116.326448,0,171,39787.6136111111,2008-12-05,14:43:36
39.996569,116.326437,0,170,39787.6136458333,2008-12-05,14:43:39
39.996678,116.326429,0,159,39787.6136805556,2008-12-05,14:43:42
39.996801,116.326409,0,154,39787.6137152778,2008-12-05,14:43:45
39.996921,116.326408,0,153,39787.61375,2008-12-05,14:43:48
39.997055,116.326397,0,156,39787.6137847222,2008-12-05,14:43:51
39.997148,116.326371,0,154,39787.6138078704,2008-12-05,14:43:53
39.997273,116.326365,0,151,39787.6138425926,2008-12-05,14:43:56
39.997395,116.326335,0,150,39787.6138773148,2008-12-05,14:43:59
39.997514,116.326318,0,147,39787.613912037,2008-12-05,14:44:02
39.997613,116.326307,0,149,39787.6139351852,2008-12-05,14:44:04
39.997737,116.326296,0,140,39787.6139699074,2008-12-05,14:44:07
39.997829,116.326285,0,140,39787.6139930556,2008-12-05,14:44:09
39.997917,116.326265,0,136,39787.6140162037,2008-12-05,14:44:11
39.998015,116.326235,0,137,39787.6140393519,2008-12-05,14:44:13
39.998134,116.32623,0,138,39787.6140740741,2008-12-05,14:44:16
39.998247,116.326232,0,139,39787.6141087963,2008-12-05,14:44:19
39.998365,116.326251,0,139,39787.6141435185,2008-12-05,14:44:22
39.998485,116.326263,0,138,39787.6141782407,2008-12-05,14:44:25
39.998616,116.326257,0,144,39787.614212963,2008-12-05,14:44:28
39.998757,116.326213,0,145,39787.6142476852,2008-12-05,14:44:31
39.998888,116.326219,0,151,39787.6142824074,2008-12-05,14:44:34
39.999013,116.326222,0,151,39787.6143171296,2008-12-05,14:44:37
39.999118,116.326218,0,152,39787.6143518519,2008-12-05,14:44:40
39.999192,116.32615,0,152,39787.6143865741,2008-12-05,14:44:43
39.999197,116.326098,0,157,39787.6144444444,2008-12-05,14:44:48
39.999189,116.326133,0,161,39787.6145023148,2008-12-05,14:44:53
39.999185,116.326131,0,161,39787.6145601852,2008-12-05,14:44:58
39.999185,116.326131,0,161,39787.6145949074,2008-12-05,14:45:01
39.999192,116.326127,0,160,39787.6146180556,2008-12-05,14:45:03
39.999228,116.326106,0,155,39787.6146759259,2008-12-05,14:45:08
39.999252,116.326034,0,154,39787.6147337963,2008-12-05,14:45:13
39.9993,116.325949,0,152,39787.6147916667,2008-12-05,14:45:18
39.99937,116.325865,0,154,39787.614849537,2008-12-05,14:45:23
39.999444,116.325794,0,154,39787.6148842593,2008-12-05,14:45:26
39.999542,116.325719,0,154,39787.6149421296,2008-12-05,14:45:31
39.99963,116.325682,0,153,39787.6149768519,2008-12-05,14:45:34
39.999726,116.325625,0,148,39787.6150115741,2008-12-05,14:45:37
39.999786,116.325516,0,150,39787.6150694444,2008-12-05,14:45:42
39.999802,116.32539,0,158,39787.6151157407,2008-12-05,14:45:46
39.999788,116.325277,0,166,39787.615162037,2008-12-05,14:45:50
39.999783,116.32515,0,176,39787.6152083333,2008-12-05,14:45:54
39.999779,116.325034,0,180,39787.6152546296,2008-12-05,14:45:58
39.999864,116.324937,0,179,39787.6152893519,2008-12-05,14:46:01
39.999945,116.324872,0,182,39787.6153240741,2008-12-05,14:46:04
39.999947,116.324746,0,197,39787.6153587963,2008-12-05,14:46:07
39.99997,116.324629,0,204,39787.6153819444,2008-12-05,14:46:09
39.999988,116.324458,0,210,39787.6154166667,2008-12-05,14:46:12
40.000014,116.324347,0,215,39787.6154398148,2008-12-05,14:46:14
39.999974,116.324198,0,212,39787.615474537,2008-12-05,14:46:17
39.999899,116.324095,0,208,39787.6154976852,2008-12-05,14:46:19
39.999849,116.323991,0,210,39787.6155208333,2008-12-05,14:46:21
39.999826,116.323852,0,209,39787.6155439815,2008-12-05,14:46:23
39.999808,116.323726,0,206,39787.6155671296,2008-12-05,14:46:25
39.999792,116.323571,0,205,39787.6156018519,2008-12-05,14:46:28
39.999785,116.323406,0,200,39787.6156365741,2008-12-05,14:46:31
39.999769,116.323238,0,195,39787.6156712963,2008-12-05,14:46:34
39.999752,116.323081,0,193,39787.6157060185,2008-12-05,14:46:37
39.999744,116.322924,0,191,39787.6157407407,2008-12-05,14:46:40
39.999737,116.322772,0,190,39787.615775463,2008-12-05,14:46:43
39.999734,116.322605,0,185,39787.6158101852,2008-12-05,14:46:46
39.999722,116.322441,0,183,39787.6158449074,2008-12-05,14:46:49
39.999719,116.322322,0,184,39787.6158680556,2008-12-05,14:46:51
39.999713,116.322185,0,182,39787.6159027778,2008-12-05,14:46:54
39.999779,116.322051,0,181,39787.6159375,2008-12-05,14:46:57
39.999865,116.321969,0,177,39787.6159606481,2008-12-05,14:46:59
39.999978,116.321949,0,179,39787.6159953704,2008-12-05,14:47:02
40.000104,116.321926,0,176,39787.6160300926,2008-12-05,14:47:05
40.00022,116.32193,0,173,39787.6160648148,2008-12-05,14:47:08
40.000343,116.321919,0,170,39787.616099537,2008-12-05,14:47:11
40.000431,116.321878,0,168,39787.6161226852,2008-12-05,14:47:13
40.000531,116.321914,0,167,39787.6161574074,2008-12-05,14:47:16
40.000624,116.321931,0,170,39787.6161921296,2008-12-05,14:47:19
40.000713,116.321872,0,166,39787.6162152778,2008-12-05,14:47:21
40.000817,116.321837,0,165,39787.61625,2008-12-05,14:47:24
40.000932,116.321867,0,173,39787.6162962963,2008-12-05,14:47:28
40.001034,116.321879,0,185,39787.6163310185,2008-12-05,14:47:31
40.001129,116.321881,0,186,39787.6163657407,2008-12-05,14:47:34
40.001229,116.321912,0,190,39787.616400463,2008-12-05,14:47:37
40.001334,116.321899,0,190,39787.6164351852,2008-12-05,14:47:40
40.001439,116.321867,0,200,39787.6164699074,2008-12-05,14:47:43
40.001512,116.321775,0,194,39787.6164814815,2008-12-05,14:47:44
40.00162,116.321759,0,193,39787.6165162037,2008-12-05,14:47:47
40.001737,116.321676,0,194,39787.6165509259,2008-12-05,14:47:50
40.001848,116.321699,0,188,39787.6165856481,2008-12-05,14:47:53
40.001956,116.321685,0,189,39787.6166203704,2008-12-05,14:47:56
40.002051,116.321675,0,198,39787.6166550926,2008-12-05,14:47:59
40.002173,116.321612,0,198,39787.6166898148,2008-12-05,14:48:02
40.002301,116.321555,0,201,39787.616724537,2008-12-05,14:48:05
40.002386,116.321517,0,198,39787.6167476852,2008-12-05,14:48:07
40.002484,116.321506,0,196,39787.6167708333,2008-12-05,14:48:09
40.002575,116.32151,0,196,39787.6167939815,2008-12-05,14:48:11
40.002662,116.321534,0,189,39787.6168171296,2008-12-05,14:48:13
40.002795,116.321535,0,187,39787.6168518519,2008-12-05,14:48:16
40.002915,116.321527,0,184,39787.6168865741,2008-12-05,14:48:19
40.003044,116.321474,0,179,39787.6169212963,2008-12-05,14:48:22
40.003159,116.321423,0,184,39787.6169560185,2008-12-05,14:48:25
40.003282,116.321399,0,187,39787.6169907407,2008-12-05,14:48:28
40.003405,116.321423,0,187,39787.617025463,2008-12-05,14:48:31
40.003519,116.321428,0,190,39787.6170601852,2008-12-05,14:48:34
40.003639,116.321441,0,189,39787.6170949074,2008-12-05,14:48:37
40.003764,116.321467,0,187,39787.6171296296,2008-12-05,14:48:40
40.003882,116.32147,0,186,39787.6171643519,2008-12-05,14:48:43
40.003979,116.321452,0,186,39787.6171875,2008-12-05,14:48:45
40.004097,116.321447,0,192,39787.6172222222,2008-12-05,14:48:48
40.004192,116.321472,0,192,39787.6172453704,2008-12-05,14:48:50
40.004316,116.321486,0,192,39787.6172800926,2008-12-05,14:48:53
40.00441,116.321484,0,191,39787.6173032407,2008-12-05,14:48:55
40.00452,116.321486,0,198,39787.617337963,2008-12-05,14:48:58
40.004612,116.321465,0,202,39787.6173611111,2008-12-05,14:49:00
40.004739,116.321447,0,199,39787.6173958333,2008-12-05,14:49:03
40.004821,116.321389,0,200,39787.6174305556,2008-12-05,14:49:06
40.004843,116.321257,0,211,39787.6174652778,2008-12-05,14:49:09
40.004869,116.321112,0,213,39787.6174884259,2008-12-05,14:49:11
40.004914,116.320943,0,205,39787.6175115741,2008-12-05,14:49:13
40.004938,116.320804,0,201,39787.6175347222,2008-12-05,14:49:15
40.004943,116.320682,0,201,39787.6175578704,2008-12-05,14:49:17
40.00489,116.320518,0,197,39787.6175925926,2008-12-05,14:49:20
40.00488,116.320385,0,192,39787.6176157407,2008-12-05,14:49:22
40.004874,116.320263,0,186,39787.6176388889,2008-12-05,14:49:24
40.004865,116.320098,0,178,39787.6176736111,2008-12-05,14:49:27
40.004857,116.319921,0,169,39787.6177083333,2008-12-05,14:49:30
40.004856,116.319796,0,164,39787.6177314815,2008-12-05,14:49:32
40.004851,116.319677,0,159,39787.6177546296,2008-12-05,14:49:34
40.004843,116.319556,0,154,39787.6177777778,2008-12-05,14:49:36
40.004827,116.319389,0,153,39787.6178125,2008-12-05,14:49:39
40.00481,116.319223,0,152,39787.6178472222,2008-12-05,14:49:42
40.004795,116.319063,0,152,39787.6178819444,2008-12-05,14:49:45
40.004784,116.318894,0,155,39787.6179166667,2008-12-05,14:49:48
40.004784,116.318759,0,149,39787.6179398148,2008-12-05,14:49:50
40.004761,116.318607,0,153,39787.617974537,2008-12-05,14:49:53
40.004743,116.318492,0,159,39787.6180092593,2008-12-05,14:49:56
40.004724,116.318343,0,168,39787.6180439815,2008-12-05,14:49:59
40.004733,116.31814,0,167,39787.6180787037,2008-12-05,14:50:02
40.004753,116.318003,0,171,39787.6181134259,2008-12-05,14:50:05
40.004867,116.317867,0,168,39787.6181481481,2008-12-05,14:50:08
40.004938,116.317764,0,168,39787.6181712963,2008-12-05,14:50:10
40.005025,116.317726,0,169,39787.6181944444,2008-12-05,14:50:12
40.005122,116.317742,0,169,39787.6182175926,2008-12-05,14:50:14
40.005218,116.31774,0,162,39787.6182407407,2008-12-05,14:50:16
40.005337,116.317695,0,163,39787.618275463,2008-12-05,14:50:19
40.005432,116.317635,0,167,39787.6183101852,2008-12-05,14:50:22
40.005526,116.317589,0,169,39787.6183449074,2008-12-05,14:50:25
40.005623,116.317556,0,175,39787.6183796296,2008-12-05,14:50:28
40.005731,116.317616,0,171,39787.6184027778,2008-12-05,14:50:30
40.005832,116.317659,0,159,39787.6184259259,2008-12-05,14:50:32
40.005948,116.317654,0,159,39787.6184606481,2008-12-05,14:50:35
40.006043,116.317606,0,166,39787.6184953704,2008-12-05,14:50:38
40.006139,116.317559,0,172,39787.6185300926,2008-12-05,14:50:41
40.006257,116.317563,0,174,39787.6185648148,2008-12-05,14:50:44
40.006348,116.317575,0,177,39787.618587963,2008-12-05,14:50:46
40.006463,116.317571,0,178,39787.6186226852,2008-12-05,14:50:49
40.006549,116.317528,0,183,39787.6186574074,2008-12-05,14:50:52
40.00666,116.317599,0,170,39787.6186805556,2008-12-05,14:50:54
40.006782,116.317601,0,167,39787.6187152778,2008-12-05,14:50:57
40.006886,116.31757,0,170,39787.61875,2008-12-05,14:51:00
40.006984,116.31756,0,177,39787.6187847222,2008-12-05,14:51:03
40.007094,116.317621,0,174,39787.6188194444,2008-12-05,14:51:06
40.00718,116.317587,0,180,39787.6188541667,2008-12-05,14:51:09
40.007267,116.317537,0,187,39787.6188888889,2008-12-05,14:51:12
40.007361,116.317541,0,196,39787.6189236111,2008-12-05,14:51:15
40.007469,116.317551,0,204,39787.6189699074,2008-12-05,14:51:19
40.007589,116.317503,0,203,39787.6190046296,2008-12-05,14:51:22
40.007736,116.317528,0,188,39787.6190393518,2008-12-05,14:51:25
40.007845,116.317591,0,170,39787.6190625,2008-12-05,14:51:27
40.007973,116.31761,0,166,39787.6190972222,2008-12-05,14:51:30
40.008091,116.317605,0,166,39787.6191319444,2008-12-05,14:51:33
40.00822,116.317629,0,160,39787.6191666667,2008-12-05,14:51:36
40.008334,116.317629,0,156,39787.6192013889,2008-12-05,14:51:39
40.008459,116.317631,0,150,39787.6192361111,2008-12-05,14:51:42
40.008589,116.317644,0,140,39787.6192708333,2008-12-05,14:51:45
40.008715,116.317645,0,135,39787.6193055556,2008-12-05,14:51:48
40.008838,116.317648,0,128,39787.6193402778,2008-12-05,14:51:51
40.008951,116.31763,0,125,39787.619375,2008-12-05,14:51:54
40.009061,116.31761,0,122,39787.6194097222,2008-12-05,14:51:57
40.009113,116.317472,0,119,39787.6194560185,2008-12-05,14:52:01
40.009103,116.317333,0,123,39787.6194907407,2008-12-05,14:52:04
40.009091,116.317187,0,125,39787.619525463,2008-12-05,14:52:07
40.009089,116.317024,0,127,39787.6195601852,2008-12-05,14:52:10
40.009074,116.316855,0,124,39787.6195949074,2008-12-05,14:52:13
40.009047,116.316694,0,124,39787.6196296296,2008-12-05,14:52:16
40.00902,116.316531,0,121,39787.6196643518,2008-12-05,14:52:19
40.009002,116.316383,0,123,39787.6196990741,2008-12-05,14:52:22
40.009094,116.316285,0,129,39787.6197337963,2008-12-05,14:52:25
40.009212,116.31624,0,134,39787.6197685185,2008-12-05,14:52:28
40.009328,116.316198,0,137,39787.6198032407,2008-12-05,14:52:31
40.009437,116.31618,0,138,39787.619837963,2008-12-05,14:52:34
40.009547,116.316172,0,137,39787.6198726852,2008-12-05,14:52:37
40.009633,116.316092,0,140,39787.6199189815,2008-12-05,14:52:41
40.009648,116.315962,0,144,39787.6199652778,2008-12-05,14:52:45
40.009642,116.31584,0,149,39787.62,2008-12-05,14:52:48
40.009639,116.315719,0,156,39787.6200347222,2008-12-05,14:52:51
40.009627,116.315585,0,164,39787.6200694444,2008-12-05,14:52:54
40.009621,116.315457,0,169,39787.6201041667,2008-12-05,14:52:57
40.009595,116.315307,0,176,39787.6201388889,2008-12-05,14:53:00
40.009577,116.315184,0,183,39787.6201736111,2008-12-05,14:53:03
40.009553,116.315056,0,190,39787.6202083333,2008-12-05,14:53:06
40.009553,116.314899,0,188,39787.6202430556,2008-12-05,14:53:09
40.009542,116.314777,0,198,39787.6202777778,2008-12-05,14:53:12
40.009561,116.314661,0,206,39787.6203125,2008-12-05,14:53:15
40.009544,116.314543,0,211,39787.6203356481,2008-12-05,14:53:17
40.009536,116.314433,0,224,39787.6203587963,2008-12-05,14:53:19
40.009535,116.314298,0,234,39787.6203935185,2008-12-05,14:53:22
40.00949,116.314152,0,242,39787.6204398148,2008-12-05,14:53:26
40.009486,116.314007,0,250,39787.620474537,2008-12-05,14:53:29
40.009459,116.313881,0,256,39787.6205092593,2008-12-05,14:53:32
40.009446,116.313739,0,260,39787.6205439815,2008-12-05,14:53:35
40.009451,116.313605,0,260,39787.6205787037,2008-12-05,14:53:38
40.009444,116.313475,0,269,39787.6206134259,2008-12-05,14:53:41
40.009451,116.313352,0,280,39787.6206481481,2008-12-05,14:53:44
40.009478,116.31323,0,267,39787.6206597222,2008-12-05,14:53:45
40.00944,116.313083,0,270,39787.6206944444,2008-12-05,14:53:48
40.009396,116.312974,0,276,39787.6207291667,2008-12-05,14:53:51
40.009446,116.31287,0,263,39787.6207638889,2008-12-05,14:53:54
40.009561,116.312834,0,247,39787.6207986111,2008-12-05,14:53:57
40.009678,116.312808,0,236,39787.6208333333,2008-12-05,14:54:00
40.009795,116.312707,0,218,39787.6208564815,2008-12-05,14:54:02
40.009882,116.312673,0,209,39787.6208796296,2008-12-05,14:54:04
40.009996,116.312641,0,203,39787.6209143519,2008-12-05,14:54:07
40.010084,116.312606,0,196,39787.6209375,2008-12-05,14:54:09
40.010201,116.312578,0,189,39787.6209722222,2008-12-05,14:54:12
40.010321,116.312563,0,182,39787.6210069444,2008-12-05,14:54:15
40.010409,116.312555,0,171,39787.6210300926,2008-12-05,14:54:17
40.010526,116.312535,0,167,39787.6210648148,2008-12-05,14:54:20
40.010642,116.312528,0,160,39787.621099537,2008-12-05,14:54:23
40.010751,116.312508,0,156,39787.6211342593,2008-12-05,14:54:26
40.010859,116.312505,0,156,39787.6211689815,2008-12-05,14:54:29
40.01096,116.312509,0,153,39787.6212037037,2008-12-05,14:54:32
40.011072,116.312528,0,143,39787.62125,2008-12-05,14:54:36
40.011173,116.312506,0,137,39787.6212962963,2008-12-05,14:54:40
40.011248,116.31245,0,138,39787.6213541667,2008-12-05,14:54:45
40.011252,116.312358,0,136,39787.621412037,2008-12-05,14:54:50
40.01126,116.312305,0,130,39787.6214699074,2008-12-05,14:54:55
40.01126,116.312305,0,130,39787.6215046296,2008-12-05,14:54:58
40.01126,116.312309,0,132,39787.6215277778,2008-12-05,14:55:00
40.011258,116.312274,0,133,39787.6215856481,2008-12-05,14:55:05
40.011262,116.312241,0,134,39787.6216435185,2008-12-05,14:55:10
40.011291,116.312137,0,136,39787.6217013889,2008-12-05,14:55:15
40.01136,116.312057,0,138,39787.6217361111,2008-12-05,14:55:18
40.011454,116.312007,0,137,39787.6217708333,2008-12-05,14:55:21
40.011573,116.311976,0,138,39787.6218171296,2008-12-05,14:55:25
40.011665,116.311937,0,134,39787.6218402778,2008-12-05,14:55:27
40.011769,116.311921,0,128,39787.621875,2008-12-05,14:55:30
40.011879,116.311902,0,123,39787.6219097222,2008-12-05,14:55:33
40.011976,116.311892,0,121,39787.6219444444,2008-12-05,14:55:36
40.012088,116.311869,0,121,39787.6219791667,2008-12-05,14:55:39
40.012206,116.31185,0,119,39787.6220138889,2008-12-05,14:55:42
40.012333,116.311838,0,116,39787.6220486111,2008-12-05,14:55:45
40.012459,116.311828,0,113,39787.6220833333,2008-12-05,14:55:48
40.012584,116.311826,0,113,39787.6221180556,2008-12-05,14:55:51
40.012712,116.311822,0,109,39787.6221527778,2008-12-05,14:55:54
40.012836,116.311813,0,107,39787.6221875,2008-12-05,14:55:57
40.012944,116.311788,0,106,39787.6222222222,2008-12-05,14:56:00
40.013064,116.311761,0,105,39787.6222569444,2008-12-05,14:56:03
40.01319,116.311743,0,101,39787.6222916667,2008-12-05,14:56:06
40.013275,116.311687,0,101,39787.622337963,2008-12-05,14:56:10
40.013273,116.311576,0,112,39787.6223842593,2008-12-05,14:56:14
40.013271,116.311474,0,124,39787.6224421296,2008-12-05,14:56:19
40.013261,116.311341,0,131,39787.6225,2008-12-05,14:56:24
40.013249,116.311224,0,137,39787.6225462963,2008-12-05,14:56:28
40.013237,116.311098,0,142,39787.6225925926,2008-12-05,14:56:32
40.01322,116.310981,0,147,39787.6226388889,2008-12-05,14:56:36
40.01321,116.310839,0,152,39787.6226967593,2008-12-05,14:56:41
40.01322,116.310701,0,152,39787.6227430556,2008-12-05,14:56:45
40.013206,116.310565,0,153,39787.6227893519,2008-12-05,14:56:49
40.013184,116.31043,0,156,39787.6228472222,2008-12-05,14:56:54
40.01318,116.310313,0,163,39787.6228935185,2008-12-05,14:56:58
40.013171,116.310191,0,169,39787.6229513889,2008-12-05,14:57:03
40.0132,116.310072,0,165,39787.6229976852,2008-12-05,14:57:07
40.013187,116.30993,0,170,39787.6230555556,2008-12-05,14:57:12
40.013185,116.309808,0,169,39787.6231018519,2008-12-05,14:57:16
40.013186,116.309659,0,165,39787.6231481481,2008-12-05,14:57:20
40.013169,116.30953,0,167,39787.6231944444,2008-12-05,14:57:24
40.013162,116.309384,0,173,39787.6232523148,2008-12-05,14:57:29
40.013162,116.309245,0,170,39787.6232986111,2008-12-05,14:57:33
40.013151,116.309113,0,167,39787.6233449074,2008-12-05,14:57:37
40.013137,116.308972,0,165,39787.6234027778,2008-12-05,14:57:42
40.013116,116.308852,0,166,39787.6234490741,2008-12-05,14:57:46
40.013106,116.308721,0,165,39787.6234953704,2008-12-05,14:57:50
40.013109,116.308566,0,164,39787.6235416667,2008-12-05,14:57:54
40.0131,116.308439,0,163,39787.6235763889,2008-12-05,14:57:57
40.013086,116.30832,0,171,39787.6236226852,2008-12-05,14:58:01
40.013061,116.308183,0,171,39787.6236689815,2008-12-05,14:58:05
40.013052,116.308047,0,173,39787.6237152778,2008-12-05,14:58:09
40.01305,116.307915,0,172,39787.62375,2008-12-05,14:58:12
40.013032,116.307773,0,174,39787.6237962963,2008-12-05,14:58:16
40.013044,116.307631,0,175,39787.6238425926,2008-12-05,14:58:20
40.013039,116.307495,0,177,39787.623900463,2008-12-05,14:58:25
40.013035,116.307375,0,178,39787.6239467593,2008-12-05,14:58:29
40.013049,116.307238,0,174,39787.6240046296,2008-12-05,14:58:34
40.013116,116.307156,0,168,39787.6240509259,2008-12-05,14:58:38
40.013172,116.307054,0,163,39787.6240856481,2008-12-05,14:58:41
40.01326,116.306952,0,164,39787.6241435185,2008-12-05,14:58:46
40.013335,116.306847,0,167,39787.6241898148,2008-12-05,14:58:50
40.013415,116.306734,0,164,39787.6242361111,2008-12-05,14:58:54
40.013499,116.306608,0,160,39787.6242939815,2008-12-05,14:58:59
40.01351,116.306575,0,159,39787.6243518519,2008-12-05,14:59:04
40.01351,116.306549,0,161,39787.6244097222,2008-12-05,14:59:09
40.013536,116.306469,0,162,39787.6244675926,2008-12-05,14:59:14
40.013598,116.306436,0,171,39787.624525463,2008-12-05,14:59:19
40.013677,116.306397,0,176,39787.6245833333,2008-12-05,14:59:24
40.013734,116.306295,0,175,39787.6246180556,2008-12-05,14:59:27
40.013765,116.306165,0,175,39787.6246643519,2008-12-05,14:59:31
40.013775,116.30603,0,177,39787.6247106481,2008-12-05,14:59:35
40.013779,116.305892,0,178,39787.6247569444,2008-12-05,14:59:39
40.013778,116.305791,0,183,39787.6248148148,2008-12-05,14:59:44
40.013866,116.305738,0,181,39787.6248611111,2008-12-05,14:59:48
40.013962,116.305716,0,190,39787.6249074074,2008-12-05,14:59:52
40.014062,116.305692,0,189,39787.6249537037,2008-12-05,14:59:56
40.014126,116.30575,0,184,39787.6250115741,2008-12-05,15:00:01
40.01411,116.305843,0,191,39787.6250694444,2008-12-05,15:00:06
40.014124,116.305971,0,190,39787.6251157407,2008-12-05,15:00:10
40.014124,116.3061,0,198,39787.625150463,2008-12-05,15:00:13
40.014059,116.306205,0,202,39787.6251967593,2008-12-05,15:00:17
40.01399,116.306279,0,211,39787.6252546296,2008-12-05,15:00:22
40.013908,116.306328,0,226,39787.6253125,2008-12-05,15:00:27
40.013756,116.306557,0,117,39787.6682175926,2008-12-05,16:02:14
40.013757,116.306557,0,113,39787.6682407407,2008-12-05,16:02:16
