# Supplementary material for: A location privacy protection method based on blockchain and threshold cryptography
Source: PLoS One. 2025 Jun 4;20(6):e0324551. doi: 10.1371/journal.pone.0324551 (PMC12136415; doi:10.1371/journal.pone.0324551)
Supplement: S1 File — (ZIP) [file pone.0324551.s001.zip › Data/001/Trajectory/20081205235730.plt]

Geolife trajectory
WGS 84
Altitude is in Feet
Reserved 3
0,2,255,My Track,0,0,2,8421376
0
40.013745,116.306611,0,77,39787.9982638889,2008-12-05,23:57:30
40.0138,116.306555,0,105,39787.998275463,2008-12-05,23:57:31
40.013964,116.306362,0,105,39788.000474537,2008-12-06,00:00:41
40.014072,116.306275,0,106,39788.0005208333,2008-12-06,00:00:45
40.01412,116.306146,0,102,39788.0005555556,2008-12-06,00:00:48
40.014125,116.306014,0,103,39788.0006018518,2008-12-06,00:00:52
40.014132,116.305889,0,105,39788.0006481481,2008-12-06,00:00:56
40.014129,116.305741,0,107,39788.0007060185,2008-12-06,00:01:01
40.014042,116.305684,0,97,39788.0007407407,2008-12-06,00:01:04
40.013945,116.305684,0,96,39788.000787037,2008-12-06,00:01:08
40.013847,116.305694,0,90,39788.0008333333,2008-12-06,00:01:12
40.013763,116.305773,0,91,39788.0008912037,2008-12-06,00:01:17
40.013761,116.305889,0,96,39788.0009375,2008-12-06,00:01:21
40.013766,116.306006,0,102,39788.0009837963,2008-12-06,00:01:25
40.013754,116.306152,0,102,39788.0010300926,2008-12-06,00:01:29
40.013692,116.306261,0,98,39788.0010763889,2008-12-06,00:01:33
40.013599,116.30633,0,97,39788.0011226852,2008-12-06,00:01:37
40.013534,116.306412,0,102,39788.0011689815,2008-12-06,00:01:41
40.013529,116.306517,0,98,39788.0012268518,2008-12-06,00:01:46
40.013506,116.306588,0,95,39788.0012847222,2008-12-06,00:01:51
40.013453,116.306656,0,96,39788.0013425926,2008-12-06,00:01:56
40.01337,116.30675,0,99,39788.001400463,2008-12-06,00:02:01
40.013286,116.306844,0,104,39788.0014467593,2008-12-06,00:02:05
40.013222,116.306938,0,110,39788.0014930556,2008-12-06,00:02:09
40.013143,116.307022,0,105,39788.0015393518,2008-12-06,00:02:13
40.013073,116.307128,0,102,39788.0015856481,2008-12-06,00:02:17
40.013037,116.307254,0,105,39788.0016435185,2008-12-06,00:02:22
40.013014,116.307367,0,109,39788.0016898148,2008-12-06,00:02:26
40.013011,116.307484,0,109,39788.0017361111,2008-12-06,00:02:30
40.013041,116.307622,0,114,39788.0017939815,2008-12-06,00:02:35
40.013038,116.307755,0,113,39788.0018402778,2008-12-06,00:02:39
40.013042,116.307908,0,115,39788.0018981481,2008-12-06,00:02:44
40.013048,116.308026,0,118,39788.0019444444,2008-12-06,00:02:48
40.013061,116.308155,0,116,39788.0019907407,2008-12-06,00:02:52
40.013081,116.308289,0,120,39788.0020486111,2008-12-06,00:02:57
40.013081,116.308425,0,125,39788.0020949074,2008-12-06,00:03:01
40.013099,116.30856,0,129,39788.0021412037,2008-12-06,00:03:05
40.013109,116.308679,0,126,39788.0021759259,2008-12-06,00:03:08
40.013121,116.308817,0,124,39788.0022222222,2008-12-06,00:03:12
40.013129,116.30895,0,127,39788.0022685185,2008-12-06,00:03:16
40.013133,116.309098,0,127,39788.0023148148,2008-12-06,00:03:20
40.013138,116.309215,0,130,39788.0023611111,2008-12-06,00:03:24
40.013151,116.309357,0,121,39788.0024074074,2008-12-06,00:03:28
40.01317,116.309482,0,125,39788.0024537037,2008-12-06,00:03:32
40.013167,116.30963,0,120,39788.0025,2008-12-06,00:03:36
40.013192,116.309747,0,119,39788.0025462963,2008-12-06,00:03:40
40.013211,116.30989,0,123,39788.0025925926,2008-12-06,00:03:44
40.013193,116.310035,0,120,39788.0026388889,2008-12-06,00:03:48
40.013182,116.31017,0,123,39788.0026851852,2008-12-06,00:03:52
40.013177,116.310318,0,116,39788.0027314815,2008-12-06,00:03:56
40.013178,116.310477,0,120,39788.0027777778,2008-12-06,00:04:00
40.013175,116.310602,0,119,39788.0028125,2008-12-06,00:04:03
40.01318,116.310744,0,114,39788.0028587963,2008-12-06,00:04:07
40.013194,116.310885,0,120,39788.0029050926,2008-12-06,00:04:11
40.013186,116.311021,0,124,39788.0029513889,2008-12-06,00:04:15
40.013206,116.311153,0,126,39788.0029976852,2008-12-06,00:04:19
40.013221,116.311279,0,128,39788.0030439815,2008-12-06,00:04:23
40.01323,116.311401,0,127,39788.0030902778,2008-12-06,00:04:27
40.013241,116.311548,0,120,39788.0031481481,2008-12-06,00:04:32
40.01324,116.311672,0,109,39788.0031944444,2008-12-06,00:04:36
40.013004,116.311797,0,112,39788.0093634259,2008-12-06,00:13:29
40.012899,116.311812,0,108,39788.0093981481,2008-12-06,00:13:32
40.012791,116.311819,0,108,39788.0094328704,2008-12-06,00:13:35
40.012682,116.311832,0,105,39788.0094675926,2008-12-06,00:13:38
40.012566,116.31185,0,103,39788.0095023148,2008-12-06,00:13:41
40.012445,116.311862,0,104,39788.009537037,2008-12-06,00:13:44
40.012324,116.311866,0,102,39788.0095717593,2008-12-06,00:13:47
40.0122,116.311879,0,100,39788.0096064815,2008-12-06,00:13:50
40.012077,116.311899,0,96,39788.0096412037,2008-12-06,00:13:53
40.011987,116.311915,0,97,39788.0096643518,2008-12-06,00:13:55
40.01187,116.311926,0,96,39788.0096990741,2008-12-06,00:13:58
40.011751,116.311932,0,97,39788.0097337963,2008-12-06,00:14:01
40.011624,116.311959,0,94,39788.0097685185,2008-12-06,00:14:04
40.011506,116.311989,0,96,39788.0098032407,2008-12-06,00:14:07
40.011418,116.312079,0,97,39788.009837963,2008-12-06,00:14:10
40.011357,116.31221,0,94,39788.0098726852,2008-12-06,00:14:13
40.011294,116.312338,0,94,39788.0099074074,2008-12-06,00:14:16
40.011235,116.31248,0,95,39788.0099421296,2008-12-06,00:14:19
40.011135,116.312572,0,90,39788.0099768518,2008-12-06,00:14:22
40.011006,116.312584,0,90,39788.0100115741,2008-12-06,00:14:25
40.010874,116.312578,0,88,39788.0100462963,2008-12-06,00:14:28
40.01078,116.312572,0,88,39788.0100694444,2008-12-06,00:14:30
40.010645,116.312566,0,88,39788.0101041667,2008-12-06,00:14:33
40.010522,116.312574,0,89,39788.0101388889,2008-12-06,00:14:36
40.010393,116.312596,0,92,39788.0101736111,2008-12-06,00:14:39
40.010266,116.31262,0,94,39788.0102083333,2008-12-06,00:14:42
40.010135,116.312614,0,95,39788.0102430556,2008-12-06,00:14:45
40.010004,116.312622,0,94,39788.0102777778,2008-12-06,00:14:48
40.009878,116.312639,0,94,39788.0103125,2008-12-06,00:14:51
40.009752,116.312677,0,95,39788.0103472222,2008-12-06,00:14:54
40.009633,116.312708,0,95,39788.0103819444,2008-12-06,00:14:57
40.009515,116.312736,0,95,39788.0104166667,2008-12-06,00:15:00
40.009421,116.312826,0,97,39788.0104513889,2008-12-06,00:15:03
40.009437,116.312972,0,102,39788.0104861111,2008-12-06,00:15:06
40.009449,116.313118,0,106,39788.0105208333,2008-12-06,00:15:09
40.009464,116.313263,0,116,39788.0105555556,2008-12-06,00:15:12
40.009458,116.313417,0,136,39788.0105902778,2008-12-06,00:15:15
40.009454,116.31354,0,145,39788.010625,2008-12-06,00:15:18
40.009445,116.313674,0,158,39788.0106597222,2008-12-06,00:15:21
40.009456,116.313799,0,169,39788.0107060185,2008-12-06,00:15:25
40.009453,116.313914,0,181,39788.0107407407,2008-12-06,00:15:28
40.009455,116.314054,0,187,39788.010775463,2008-12-06,00:15:31
40.009454,116.314201,0,194,39788.0108101852,2008-12-06,00:15:34
40.009508,116.314334,0,199,39788.0108449074,2008-12-06,00:15:37
40.009529,116.31448,0,203,39788.0108796296,2008-12-06,00:15:40
40.009572,116.314618,0,198,39788.0109143518,2008-12-06,00:15:43
40.009562,116.314798,0,200,39788.0109490741,2008-12-06,00:15:46
40.009541,116.314934,0,196,39788.0109722222,2008-12-06,00:15:48
40.009537,116.315061,0,197,39788.0109953704,2008-12-06,00:15:50
40.009542,116.315229,0,192,39788.0110300926,2008-12-06,00:15:53
40.009566,116.315384,0,188,39788.0110648148,2008-12-06,00:15:56
40.009576,116.315554,0,189,39788.011099537,2008-12-06,00:15:59
40.009591,116.315715,0,193,39788.0111342593,2008-12-06,00:16:02
40.009596,116.315864,0,197,39788.0111689815,2008-12-06,00:16:05
40.00957,116.315994,0,201,39788.0112037037,2008-12-06,00:16:08
40.009504,116.31616,0,185,39788.0112268519,2008-12-06,00:16:10
40.009409,116.316194,0,167,39788.0112615741,2008-12-06,00:16:13
40.00931,116.316241,0,153,39788.0112962963,2008-12-06,00:16:16
40.009181,116.316275,0,142,39788.0113310185,2008-12-06,00:16:19
40.009096,116.316301,0,134,39788.0113541667,2008-12-06,00:16:21
40.008976,116.316378,0,126,39788.0113888889,2008-12-06,00:16:24
40.00895,116.316519,0,122,39788.0114236111,2008-12-06,00:16:27
40.00898,116.316658,0,117,39788.0114583333,2008-12-06,00:16:30
40.009019,116.316803,0,113,39788.0114930556,2008-12-06,00:16:33
40.009045,116.31694,0,109,39788.0115277778,2008-12-06,00:16:36
40.009048,116.31709,0,107,39788.0115625,2008-12-06,00:16:39
40.009054,116.317237,0,105,39788.0115972222,2008-12-06,00:16:42
40.009067,116.317377,0,105,39788.0116319444,2008-12-06,00:16:45
40.009069,116.317518,0,105,39788.0116666667,2008-12-06,00:16:48
40.009041,116.317631,0,109,39788.0117013889,2008-12-06,00:16:51
40.008974,116.317709,0,111,39788.0117361111,2008-12-06,00:16:54
40.008866,116.317749,0,107,39788.0117824074,2008-12-06,00:16:58
40.008765,116.317749,0,106,39788.0118171296,2008-12-06,00:17:01
40.00866,116.317745,0,106,39788.0118518519,2008-12-06,00:17:04
40.008553,116.31775,0,104,39788.0118865741,2008-12-06,00:17:07
40.008443,116.317758,0,107,39788.0119212963,2008-12-06,00:17:10
40.008343,116.317757,0,105,39788.0119560185,2008-12-06,00:17:13
40.00823,116.317762,0,107,39788.0119907407,2008-12-06,00:17:16
40.008121,116.317756,0,111,39788.012025463,2008-12-06,00:17:19
40.007989,116.317748,0,105,39788.0120601852,2008-12-06,00:17:22
40.00787,116.317753,0,105,39788.0120949074,2008-12-06,00:17:25
40.007743,116.317752,0,107,39788.0121296296,2008-12-06,00:17:28
40.007617,116.317746,0,110,39788.0121643519,2008-12-06,00:17:31
40.007497,116.317734,0,113,39788.0121990741,2008-12-06,00:17:34
40.007365,116.317733,0,118,39788.0122337963,2008-12-06,00:17:37
40.007236,116.31773,0,124,39788.0122685185,2008-12-06,00:17:40
40.007113,116.317732,0,126,39788.0123032407,2008-12-06,00:17:43
40.006987,116.317739,0,130,39788.012337963,2008-12-06,00:17:46
40.006893,116.317737,0,138,39788.0123611111,2008-12-06,00:17:48
40.006777,116.317749,0,135,39788.0123958333,2008-12-06,00:17:51
40.006664,116.317748,0,131,39788.0124305556,2008-12-06,00:17:54
40.006532,116.317741,0,130,39788.0124652778,2008-12-06,00:17:57
40.006443,116.317746,0,125,39788.0124884259,2008-12-06,00:17:59
40.006323,116.317744,0,117,39788.0125231481,2008-12-06,00:18:02
40.006192,116.31774,0,116,39788.0125578704,2008-12-06,00:18:05
40.006063,116.317743,0,119,39788.0125925926,2008-12-06,00:18:08
40.005941,116.317749,0,121,39788.0126273148,2008-12-06,00:18:11
40.005818,116.317775,0,119,39788.012662037,2008-12-06,00:18:14
40.005692,116.317773,0,118,39788.0126967593,2008-12-06,00:18:17
40.005569,116.317784,0,117,39788.0127314815,2008-12-06,00:18:20
40.00544,116.317778,0,118,39788.0127662037,2008-12-06,00:18:23
40.005317,116.317787,0,123,39788.0128009259,2008-12-06,00:18:26
40.005231,116.317831,0,118,39788.0128240741,2008-12-06,00:18:28
40.005134,116.317838,0,117,39788.0128472222,2008-12-06,00:18:30
40.005005,116.317834,0,121,39788.0128819444,2008-12-06,00:18:33
40.004889,116.317834,0,123,39788.0129166667,2008-12-06,00:18:36
40.004789,116.317862,0,119,39788.0129398148,2008-12-06,00:18:38
40.004757,116.317973,0,117,39788.012974537,2008-12-06,00:18:41
40.004741,116.318122,0,117,39788.0130208333,2008-12-06,00:18:45
40.004703,116.318272,0,116,39788.0130671296,2008-12-06,00:18:49
40.004707,116.318401,0,115,39788.0131018519,2008-12-06,00:18:52
40.00471,116.318538,0,115,39788.0131365741,2008-12-06,00:18:55
40.004711,116.318671,0,119,39788.0131712963,2008-12-06,00:18:58
40.004725,116.318815,0,116,39788.0132060185,2008-12-06,00:19:01
40.004738,116.318947,0,114,39788.0132407407,2008-12-06,00:19:04
40.004748,116.319103,0,117,39788.013275463,2008-12-06,00:19:07
40.004757,116.319242,0,122,39788.0133101852,2008-12-06,00:19:10
40.004751,116.319396,0,121,39788.0133449074,2008-12-06,00:19:13
40.004759,116.319536,0,119,39788.0133796296,2008-12-06,00:19:16
40.004767,116.319674,0,120,39788.0134143519,2008-12-06,00:19:19
40.004783,116.319817,0,119,39788.0134490741,2008-12-06,00:19:22
40.004788,116.319967,0,121,39788.0134837963,2008-12-06,00:19:25
40.0048,116.320111,0,119,39788.0135185185,2008-12-06,00:19:28
40.004812,116.320255,0,119,39788.0135532407,2008-12-06,00:19:31
40.004819,116.320406,0,115,39788.013587963,2008-12-06,00:19:34
40.004836,116.320554,0,117,39788.0136226852,2008-12-06,00:19:37
40.004842,116.320703,0,116,39788.0136574074,2008-12-06,00:19:40
40.004837,116.320841,0,118,39788.0136921296,2008-12-06,00:19:43
40.00484,116.320961,0,124,39788.0137268519,2008-12-06,00:19:46
40.004855,116.321104,0,131,39788.0137731481,2008-12-06,00:19:50
40.004846,116.321269,0,128,39788.0138194444,2008-12-06,00:19:54
40.004776,116.321354,0,131,39788.0138657407,2008-12-06,00:19:58
40.004686,116.321376,0,128,39788.013900463,2008-12-06,00:20:01
40.004584,116.321359,0,130,39788.0139467593,2008-12-06,00:20:05
40.004468,116.321366,0,131,39788.0139930556,2008-12-06,00:20:09
40.004378,116.321396,0,133,39788.0140277778,2008-12-06,00:20:12
40.004284,116.321426,0,133,39788.0140625,2008-12-06,00:20:15
40.004169,116.321451,0,132,39788.0141087963,2008-12-06,00:20:19
40.004071,116.32145,0,134,39788.0141435185,2008-12-06,00:20:22
40.003972,116.321461,0,134,39788.0141782407,2008-12-06,00:20:25
40.003876,116.321471,0,131,39788.014212963,2008-12-06,00:20:28
40.003746,116.32148,0,132,39788.0142476852,2008-12-06,00:20:31
40.003648,116.321483,0,127,39788.0142824074,2008-12-06,00:20:34
40.003542,116.321497,0,130,39788.0143171296,2008-12-06,00:20:37
40.003449,116.321507,0,127,39788.0143518519,2008-12-06,00:20:40
40.003354,116.32152,0,130,39788.0143865741,2008-12-06,00:20:43
40.003234,116.321512,0,129,39788.0144328704,2008-12-06,00:20:47
40.003126,116.321531,0,131,39788.0144791667,2008-12-06,00:20:51
40.003013,116.321548,0,132,39788.014525463,2008-12-06,00:20:55
40.002913,116.321564,0,134,39788.0145601852,2008-12-06,00:20:58
40.002804,116.321568,0,136,39788.0145949074,2008-12-06,00:21:01
40.0027,116.32157,0,140,39788.0146296296,2008-12-06,00:21:04
40.002596,116.321584,0,144,39788.0146643519,2008-12-06,00:21:07
40.002491,116.321606,0,146,39788.0146990741,2008-12-06,00:21:10
40.002397,116.321611,0,142,39788.0147337963,2008-12-06,00:21:13
40.002286,116.321628,0,142,39788.0147685185,2008-12-06,00:21:16
40.002176,116.321638,0,142,39788.0148148148,2008-12-06,00:21:20
40.002064,116.321654,0,147,39788.014849537,2008-12-06,00:21:23
40.001962,116.321662,0,146,39788.0148842593,2008-12-06,00:21:26
40.00185,116.321666,0,144,39788.0149189815,2008-12-06,00:21:29
40.001745,116.321657,0,154,39788.0149537037,2008-12-06,00:21:32
40.001629,116.321655,0,162,39788.015,2008-12-06,00:21:36
40.001584,116.321731,0,185,39788.0150578704,2008-12-06,00:21:41
40.001492,116.321752,0,198,39788.0151041667,2008-12-06,00:21:45
40.001387,116.321757,0,209,39788.015150463,2008-12-06,00:21:49
40.001288,116.321717,0,207,39788.015162037,2008-12-06,00:21:50
40.001169,116.321789,0,206,39788.0151967593,2008-12-06,00:21:53
40.00108,116.321818,0,209,39788.0152199074,2008-12-06,00:21:55
40.00098,116.321829,0,217,39788.0152546296,2008-12-06,00:21:58
40.00089,116.321836,0,219,39788.0152893519,2008-12-06,00:22:01
40.000794,116.321838,0,219,39788.0153240741,2008-12-06,00:22:04
40.000682,116.321839,0,223,39788.0153587963,2008-12-06,00:22:07
40.000572,116.321907,0,222,39788.0153935185,2008-12-06,00:22:10
40.000468,116.321923,0,226,39788.0154398148,2008-12-06,00:22:14
40.000359,116.321918,0,231,39788.015474537,2008-12-06,00:22:17
40.000245,116.321914,0,232,39788.0155092593,2008-12-06,00:22:20
40.000144,116.321978,0,225,39788.0155439815,2008-12-06,00:22:23
40.000052,116.322014,0,216,39788.0155902778,2008-12-06,00:22:27
39.99997,116.322083,0,208,39788.0156481481,2008-12-06,00:22:32
39.999846,116.322134,0,192,39788.0156944444,2008-12-06,00:22:36
39.999754,116.322135,0,175,39788.0157060185,2008-12-06,00:22:37
39.999675,116.322214,0,167,39788.0157523148,2008-12-06,00:22:41
39.999656,116.322338,0,158,39788.0157986111,2008-12-06,00:22:45
39.999649,116.322473,0,154,39788.0158449074,2008-12-06,00:22:49
39.999641,116.322613,0,156,39788.0158912037,2008-12-06,00:22:53
39.999645,116.322756,0,157,39788.0159375,2008-12-06,00:22:57
39.999656,116.322892,0,160,39788.0159837963,2008-12-06,00:23:01
39.999664,116.323035,0,160,39788.0160300926,2008-12-06,00:23:05
39.999671,116.323173,0,162,39788.0160763889,2008-12-06,00:23:09
39.999682,116.323314,0,162,39788.0161226852,2008-12-06,00:23:13
39.999681,116.323449,0,158,39788.0161574074,2008-12-06,00:23:16
39.999673,116.323579,0,157,39788.0161921296,2008-12-06,00:23:19
39.99968,116.323703,0,152,39788.0162268518,2008-12-06,00:23:22
39.999686,116.32383,0,152,39788.0162615741,2008-12-06,00:23:25
39.999686,116.323971,0,151,39788.0162962963,2008-12-06,00:23:28
39.999686,116.324108,0,147,39788.0163310185,2008-12-06,00:23:31
39.999691,116.324235,0,152,39788.0163657407,2008-12-06,00:23:34
39.999703,116.324358,0,151,39788.016400463,2008-12-06,00:23:37
39.999723,116.324506,0,156,39788.0164467593,2008-12-06,00:23:41
39.999737,116.324652,0,159,39788.0164930556,2008-12-06,00:23:45
39.999756,116.324802,0,165,39788.0165393518,2008-12-06,00:23:49
39.99978,116.324963,0,169,39788.0165740741,2008-12-06,00:23:52
39.999794,116.325125,0,174,39788.0166087963,2008-12-06,00:23:55
39.999765,116.32526,0,170,39788.0166435185,2008-12-06,00:23:58
39.999745,116.325419,0,161,39788.0166782407,2008-12-06,00:24:01
39.999694,116.325569,0,155,39788.016712963,2008-12-06,00:24:04
39.999636,116.325652,0,137,39788.0167361111,2008-12-06,00:24:06
39.999534,116.325702,0,130,39788.0167708333,2008-12-06,00:24:09
39.999438,116.325765,0,125,39788.0168055556,2008-12-06,00:24:12
39.999348,116.325839,0,124,39788.0168402778,2008-12-06,00:24:15
39.999271,116.325939,0,125,39788.016875,2008-12-06,00:24:18
39.999205,116.326046,0,126,39788.0169097222,2008-12-06,00:24:21
39.999137,116.326137,0,128,39788.0169444444,2008-12-06,00:24:24
39.999062,116.326205,0,132,39788.0169791667,2008-12-06,00:24:27
39.998943,116.326225,0,129,39788.017025463,2008-12-06,00:24:31
39.998833,116.326226,0,129,39788.0170601852,2008-12-06,00:24:34
39.998726,116.326236,0,128,39788.0170949074,2008-12-06,00:24:37
39.998627,116.326242,0,127,39788.0171296296,2008-12-06,00:24:40
39.998529,116.326254,0,127,39788.0171643518,2008-12-06,00:24:43
39.998425,116.326267,0,126,39788.0171990741,2008-12-06,00:24:46
39.998329,116.32626,0,125,39788.0172337963,2008-12-06,00:24:49
39.998218,116.326262,0,122,39788.0172685185,2008-12-06,00:24:52
39.998111,116.326263,0,121,39788.0173032407,2008-12-06,00:24:55
39.998001,116.326269,0,119,39788.017337963,2008-12-06,00:24:58
39.997887,116.32628,0,117,39788.0173726852,2008-12-06,00:25:01
39.997763,116.326288,0,115,39788.0174074074,2008-12-06,00:25:04
39.997647,116.326297,0,111,39788.0174421296,2008-12-06,00:25:07
39.997539,116.326298,0,109,39788.0174768518,2008-12-06,00:25:10
39.997421,116.326302,0,111,39788.0175115741,2008-12-06,00:25:13
39.99731,116.326298,0,114,39788.0175462963,2008-12-06,00:25:16
39.997193,116.326315,0,113,39788.0175810185,2008-12-06,00:25:19
39.997074,116.326321,0,116,39788.0176157407,2008-12-06,00:25:22
39.996966,116.326325,0,116,39788.017650463,2008-12-06,00:25:25
39.996852,116.326331,0,116,39788.0176851852,2008-12-06,00:25:28
39.996726,116.326346,0,121,39788.0177199074,2008-12-06,00:25:31
39.996616,116.326361,0,119,39788.0177546296,2008-12-06,00:25:34
39.996514,116.326367,0,118,39788.0177893518,2008-12-06,00:25:37
39.996415,116.326363,0,119,39788.0178240741,2008-12-06,00:25:40
39.996325,116.326367,0,120,39788.0178587963,2008-12-06,00:25:43
39.996213,116.326407,0,118,39788.0179050926,2008-12-06,00:25:47
39.99611,116.326441,0,117,39788.0179398148,2008-12-06,00:25:50
39.996005,116.326481,0,122,39788.017974537,2008-12-06,00:25:53
39.995901,116.326494,0,130,39788.0180092593,2008-12-06,00:25:56
39.995812,116.326499,0,144,39788.0180439815,2008-12-06,00:25:59
39.99572,116.326487,0,161,39788.0180787037,2008-12-06,00:26:02
39.99561,116.326476,0,166,39788.0181134259,2008-12-06,00:26:05
39.995507,116.32647,0,171,39788.0181481481,2008-12-06,00:26:08
39.995389,116.326471,0,168,39788.0181828704,2008-12-06,00:26:11
39.995298,116.326481,0,166,39788.0182175926,2008-12-06,00:26:14
39.995196,116.326469,0,171,39788.0182638889,2008-12-06,00:26:18
39.995092,116.326447,0,165,39788.0183101852,2008-12-06,00:26:22
39.994983,116.326414,0,161,39788.0183564815,2008-12-06,00:26:26
39.994888,116.326447,0,158,39788.0184027778,2008-12-06,00:26:30
39.994779,116.326457,0,157,39788.0184490741,2008-12-06,00:26:34
39.994676,116.326469,0,157,39788.0184837963,2008-12-06,00:26:37
39.994573,116.326479,0,157,39788.0185185185,2008-12-06,00:26:40
39.994459,116.326489,0,152,39788.0185532407,2008-12-06,00:26:43
39.994361,116.326477,0,155,39788.018587963,2008-12-06,00:26:46
39.994254,116.326491,0,152,39788.0186226852,2008-12-06,00:26:49
39.994188,116.326595,0,152,39788.0186689815,2008-12-06,00:26:53
39.994116,116.32672,0,152,39788.0187152778,2008-12-06,00:26:57
39.994022,116.326774,0,148,39788.01875,2008-12-06,00:27:00
39.993913,116.326798,0,147,39788.0187847222,2008-12-06,00:27:03
39.9938,116.326804,0,147,39788.0188194444,2008-12-06,00:27:06
39.993699,116.326814,0,145,39788.0188541667,2008-12-06,00:27:09
39.993597,116.326819,0,146,39788.0188888889,2008-12-06,00:27:12
39.993495,116.326838,0,147,39788.0189236111,2008-12-06,00:27:15
39.993391,116.326878,0,150,39788.0189699074,2008-12-06,00:27:19
39.993284,116.326869,0,155,39788.0190162037,2008-12-06,00:27:23
39.993194,116.326879,0,161,39788.0190625,2008-12-06,00:27:27
39.993091,116.326885,0,154,39788.0190972222,2008-12-06,00:27:30
39.992998,116.32689,0,155,39788.0191319444,2008-12-06,00:27:33
39.992872,116.326919,0,148,39788.0191782407,2008-12-06,00:27:37
39.992774,116.326934,0,147,39788.019212963,2008-12-06,00:27:40
39.992655,116.326943,0,147,39788.0192592593,2008-12-06,00:27:44
39.992539,116.326966,0,148,39788.0193055556,2008-12-06,00:27:48
39.992442,116.32698,0,167,39788.0193518519,2008-12-06,00:27:52
39.992327,116.326983,0,169,39788.0193981482,2008-12-06,00:27:56
39.992242,116.326982,0,192,39788.0194444444,2008-12-06,00:28:00
39.992132,116.326982,0,201,39788.0194791667,2008-12-06,00:28:03
39.992033,116.32699,0,205,39788.0195023148,2008-12-06,00:28:05
39.991893,116.327009,0,204,39788.019537037,2008-12-06,00:28:08
39.991792,116.327031,0,195,39788.0195717593,2008-12-06,00:28:11
39.99168,116.327061,0,206,39788.0196296296,2008-12-06,00:28:16
39.991601,116.327138,0,205,39788.0196759259,2008-12-06,00:28:20
39.991584,116.327288,0,200,39788.0197222222,2008-12-06,00:28:24
39.991573,116.327418,0,198,39788.0197569444,2008-12-06,00:28:27
39.99157,116.327551,0,198,39788.0197916667,2008-12-06,00:28:30
39.991588,116.327674,0,189,39788.0198263889,2008-12-06,00:28:33
39.99161,116.327803,0,182,39788.0198611111,2008-12-06,00:28:36
39.991625,116.327934,0,178,39788.0198958333,2008-12-06,00:28:39
39.991621,116.328069,0,178,39788.0199305556,2008-12-06,00:28:42
39.991628,116.328212,0,180,39788.0199652778,2008-12-06,00:28:45
39.991636,116.328333,0,184,39788.02,2008-12-06,00:28:48
39.991626,116.32847,0,184,39788.0200347222,2008-12-06,00:28:51
39.991605,116.328606,0,180,39788.0200694444,2008-12-06,00:28:54
39.991617,116.328738,0,181,39788.0201041667,2008-12-06,00:28:57
39.991626,116.328858,0,181,39788.0201388889,2008-12-06,00:29:00
39.991629,116.328979,0,185,39788.0201851852,2008-12-06,00:29:04
39.991631,116.329081,0,185,39788.0202430556,2008-12-06,00:29:09
39.991625,116.329215,0,186,39788.0203009259,2008-12-06,00:29:14
39.991637,116.329355,0,189,39788.0203587963,2008-12-06,00:29:19
39.991636,116.329469,0,191,39788.0204166667,2008-12-06,00:29:24
39.991639,116.329562,0,192,39788.020474537,2008-12-06,00:29:29
39.991648,116.329672,0,192,39788.0205324074,2008-12-06,00:29:34
39.99164,116.329785,0,193,39788.0205902778,2008-12-06,00:29:39
39.991615,116.329913,0,185,39788.0206365741,2008-12-06,00:29:43
39.991635,116.330033,0,185,39788.0206828704,2008-12-06,00:29:47
39.991657,116.33015,0,178,39788.0207291667,2008-12-06,00:29:51
39.991635,116.330285,0,183,39788.020787037,2008-12-06,00:29:56
39.99164,116.330417,0,193,39788.0208449074,2008-12-06,00:30:01
39.99165,116.330542,0,203,39788.0208912037,2008-12-06,00:30:05
39.991666,116.330635,0,206,39788.0209490741,2008-12-06,00:30:10
39.991661,116.330717,0,209,39788.0210069444,2008-12-06,00:30:15
39.991671,116.330864,0,204,39788.0210648148,2008-12-06,00:30:20
39.991671,116.331005,0,203,39788.0211226852,2008-12-06,00:30:25
39.991678,116.331075,0,198,39788.0211805556,2008-12-06,00:30:30
39.991678,116.331075,0,198,39788.0212152778,2008-12-06,00:30:33
39.991675,116.33108,0,190,39788.0212384259,2008-12-06,00:30:35
39.991666,116.331106,0,186,39788.0212962963,2008-12-06,00:30:40
39.991665,116.331153,0,184,39788.0213541667,2008-12-06,00:30:45
39.991652,116.331223,0,178,39788.021412037,2008-12-06,00:30:50
39.991677,116.331253,0,175,39788.0214699074,2008-12-06,00:30:55
39.991719,116.331278,0,172,39788.0215277778,2008-12-06,00:31:00
39.991743,116.33133,0,168,39788.0215856481,2008-12-06,00:31:05
39.991728,116.331321,0,168,39788.0216435185,2008-12-06,00:31:10
39.991726,116.331311,0,168,39788.0217013889,2008-12-06,00:31:15
39.991726,116.331304,0,168,39788.0217592593,2008-12-06,00:31:20
39.991725,116.331304,0,168,39788.0218171296,2008-12-06,00:31:25
39.991725,116.331304,0,168,39788.0218518519,2008-12-06,00:31:28
39.991725,116.331312,0,168,39788.021875,2008-12-06,00:31:30
39.991728,116.3314,0,168,39788.0219328704,2008-12-06,00:31:35
39.991777,116.331492,0,168,39788.0219907407,2008-12-06,00:31:40
39.991821,116.331525,0,168,39788.0220486111,2008-12-06,00:31:45
39.991559,116.331575,0,155,39788.0255092593,2008-12-06,00:36:44
39.991555,116.331585,0,155,39788.0255671296,2008-12-06,00:36:49
39.991538,116.331602,0,156,39788.025625,2008-12-06,00:36:54
39.991525,116.33162,0,163,39788.0256828704,2008-12-06,00:36:59
39.991525,116.331606,0,163,39788.0257407407,2008-12-06,00:37:04
39.991519,116.331583,0,161,39788.0257986111,2008-12-06,00:37:09
39.991518,116.33157,0,161,39788.0258564815,2008-12-06,00:37:14
39.991518,116.331568,0,161,39788.0259143518,2008-12-06,00:37:19
39.991518,116.331569,0,161,39788.0259722222,2008-12-06,00:37:24
39.991519,116.331562,0,161,39788.0260300926,2008-12-06,00:37:29
39.991519,116.331556,0,161,39788.026087963,2008-12-06,00:37:34
39.991519,116.331555,0,162,39788.0261458333,2008-12-06,00:37:39
39.99152,116.331555,0,162,39788.0262037037,2008-12-06,00:37:44
39.99152,116.331561,0,162,39788.0262615741,2008-12-06,00:37:49
39.99152,116.331559,0,162,39788.0263194444,2008-12-06,00:37:54
39.99152,116.331557,0,162,39788.0263773148,2008-12-06,00:37:59
39.99152,116.331557,0,162,39788.0264351852,2008-12-06,00:38:04
39.991519,116.33156,0,162,39788.0264930556,2008-12-06,00:38:09
39.991519,116.331567,0,162,39788.0265509259,2008-12-06,00:38:14
39.991519,116.331567,0,162,39788.0265856481,2008-12-06,00:38:17
39.991521,116.331569,0,160,39788.0266087963,2008-12-06,00:38:19
39.991508,116.331584,0,162,39788.0266666667,2008-12-06,00:38:24
39.991509,116.33158,0,162,39788.026724537,2008-12-06,00:38:29
39.99151,116.331574,0,162,39788.0267824074,2008-12-06,00:38:34
39.99151,116.331572,0,162,39788.0268402778,2008-12-06,00:38:39
39.99151,116.331567,0,162,39788.0268981481,2008-12-06,00:38:44
39.991511,116.331563,0,162,39788.0269560185,2008-12-06,00:38:49
39.991511,116.331561,0,162,39788.0270138889,2008-12-06,00:38:54
39.99151,116.331559,0,162,39788.0270717593,2008-12-06,00:38:59
39.99151,116.331558,0,162,39788.0271296296,2008-12-06,00:39:04
39.99151,116.331558,0,162,39788.0271875,2008-12-06,00:39:09
39.99151,116.331558,0,162,39788.0272453704,2008-12-06,00:39:14
39.99151,116.331558,0,162,39788.0273032407,2008-12-06,00:39:19
39.99151,116.331558,0,162,39788.0273611111,2008-12-06,00:39:24
39.99151,116.331558,0,162,39788.0274189815,2008-12-06,00:39:29
39.99151,116.331558,0,162,39788.0274768519,2008-12-06,00:39:34
39.99151,116.331558,0,162,39788.0275347222,2008-12-06,00:39:39
39.991509,116.331558,0,162,39788.0275925926,2008-12-06,00:39:44
39.991509,116.331558,0,162,39788.027650463,2008-12-06,00:39:49
39.991509,116.331558,0,162,39788.0276851852,2008-12-06,00:39:52
39.991508,116.331557,0,162,39788.0277083333,2008-12-06,00:39:54
39.986883,116.331909,0,122,39788.0280787037,2008-12-06,00:40:26
39.986862,116.331907,0,125,39788.0281365741,2008-12-06,00:40:31
39.98683,116.331905,0,127,39788.0281944444,2008-12-06,00:40:36
39.986296,116.332208,0,139,39788.0282060185,2008-12-06,00:40:37
39.983884,116.332321,0,146,39788.0282175926,2008-12-06,00:40:38
39.983682,116.332306,0,149,39788.0282291667,2008-12-06,00:40:39
39.983565,116.33225,0,151,39788.0282407407,2008-12-06,00:40:40
39.983439,116.332175,0,151,39788.028287037,2008-12-06,00:40:44
39.982967,116.332241,0,150,39788.0282986111,2008-12-06,00:40:45
39.982672,116.332303,0,149,39788.0283101852,2008-12-06,00:40:46
39.982428,116.332353,0,148,39788.0283217593,2008-12-06,00:40:47
39.982174,116.33242,0,148,39788.0283333333,2008-12-06,00:40:48
39.981956,116.332468,0,148,39788.0283449074,2008-12-06,00:40:49
39.981729,116.332516,0,149,39788.0283564815,2008-12-06,00:40:50
39.981537,116.33256,0,151,39788.0283680556,2008-12-06,00:40:51
39.981344,116.332606,0,153,39788.0283796296,2008-12-06,00:40:52
39.981148,116.332642,0,155,39788.0283912037,2008-12-06,00:40:53
39.980948,116.332689,0,156,39788.0284027778,2008-12-06,00:40:54
39.980751,116.33273,0,157,39788.0284143519,2008-12-06,00:40:55
39.980578,116.332763,0,156,39788.0284259259,2008-12-06,00:40:56
39.980378,116.332815,0,156,39788.0284375,2008-12-06,00:40:57
39.980198,116.332843,0,155,39788.0284490741,2008-12-06,00:40:58
39.980014,116.332883,0,153,39788.0284606481,2008-12-06,00:40:59
39.979839,116.332912,0,151,39788.0284722222,2008-12-06,00:41:00
39.979681,116.33293,0,150,39788.0284837963,2008-12-06,00:41:01
39.979507,116.332954,0,150,39788.0284953704,2008-12-06,00:41:02
39.979337,116.332977,0,148,39788.0285069444,2008-12-06,00:41:03
39.979163,116.333005,0,147,39788.0285185185,2008-12-06,00:41:04
39.978997,116.333035,0,146,39788.0285300926,2008-12-06,00:41:05
39.978832,116.333064,0,145,39788.0285416667,2008-12-06,00:41:06
39.978666,116.333087,0,143,39788.0285532407,2008-12-06,00:41:07
39.9785,116.333108,0,142,39788.0285648148,2008-12-06,00:41:08
39.978341,116.333138,0,140,39788.0285763889,2008-12-06,00:41:09
39.97817,116.33318,0,138,39788.028587963,2008-12-06,00:41:10
39.978019,116.333199,0,135,39788.028599537,2008-12-06,00:41:11
39.977853,116.333228,0,132,39788.0286111111,2008-12-06,00:41:12
39.977696,116.333257,0,128,39788.0286226852,2008-12-06,00:41:13
39.977549,116.333285,0,124,39788.0286342593,2008-12-06,00:41:14
39.977403,116.333321,0,121,39788.0286458333,2008-12-06,00:41:15
39.977259,116.333353,0,119,39788.0286574074,2008-12-06,00:41:16
39.977124,116.333383,0,116,39788.0286689815,2008-12-06,00:41:17
39.976984,116.333413,0,114,39788.0286805556,2008-12-06,00:41:18
39.976846,116.333444,0,111,39788.0286921296,2008-12-06,00:41:19
39.976702,116.333476,0,108,39788.0287037037,2008-12-06,00:41:20
39.976577,116.333497,0,106,39788.0287152778,2008-12-06,00:41:21
39.97646,116.333512,0,102,39788.0287268519,2008-12-06,00:41:22
39.976346,116.333532,0,100,39788.0287384259,2008-12-06,00:41:23
39.97623,116.333551,0,97,39788.02875,2008-12-06,00:41:24
39.976123,116.333564,0,93,39788.0287615741,2008-12-06,00:41:25
39.976013,116.333588,0,94,39788.0287731481,2008-12-06,00:41:26
39.975917,116.333604,0,90,39788.0287847222,2008-12-06,00:41:27
39.975814,116.333621,0,92,39788.0287962963,2008-12-06,00:41:28
39.975719,116.333637,0,90,39788.0288078704,2008-12-06,00:41:29
39.975625,116.333653,0,88,39788.0288194444,2008-12-06,00:41:30
39.975485,116.333653,0,84,39788.0288425926,2008-12-06,00:41:32
39.97538,116.333649,0,84,39788.0288657407,2008-12-06,00:41:34
39.975266,116.333664,0,80,39788.028900463,2008-12-06,00:41:37
39.975166,116.333674,0,77,39788.0289351852,2008-12-06,00:41:40
39.975113,116.3337,0,70,39788.0289930556,2008-12-06,00:41:45
39.975112,116.3338,0,62,39788.0290509259,2008-12-06,00:41:50
39.975104,116.333824,0,47,39788.0291087963,2008-12-06,00:41:55
39.975104,116.333827,0,42,39788.0291666667,2008-12-06,00:42:00
39.975104,116.333824,0,41,39788.029224537,2008-12-06,00:42:05
39.975104,116.333824,0,41,39788.0292592593,2008-12-06,00:42:08
39.975104,116.33382,0,41,39788.0292824074,2008-12-06,00:42:10
39.975101,116.333842,0,36,39788.0293402778,2008-12-06,00:42:15
39.975099,116.33387,0,27,39788.0293981481,2008-12-06,00:42:20
39.975088,116.333907,0,14,39788.0294560185,2008-12-06,00:42:25
39.975011,116.333822,0,32,39788.0295138889,2008-12-06,00:42:30
39.974897,116.333811,0,34,39788.0295486111,2008-12-06,00:42:33
39.974726,116.333772,0,41,39788.0295717593,2008-12-06,00:42:35
39.974598,116.333764,0,43,39788.0295833333,2008-12-06,00:42:36
39.974477,116.333774,0,42,39788.0295949074,2008-12-06,00:42:37
39.974351,116.333793,0,40,39788.0296064815,2008-12-06,00:42:38
39.974214,116.333814,0,39,39788.0296180556,2008-12-06,00:42:39
39.974091,116.333841,0,37,39788.0296296296,2008-12-06,00:42:40
39.973964,116.333867,0,34,39788.0296412037,2008-12-06,00:42:41
39.973842,116.333901,0,30,39788.0296527778,2008-12-06,00:42:42
39.973707,116.333957,0,25,39788.0296643519,2008-12-06,00:42:43
39.973575,116.334016,0,21,39788.0296759259,2008-12-06,00:42:44
39.973462,116.334075,0,14,39788.0296875,2008-12-06,00:42:45
39.97333,116.334155,0,25,39788.0296990741,2008-12-06,00:42:46
39.973192,116.334248,0,33,39788.0297106481,2008-12-06,00:42:47
39.973062,116.334345,0,32,39788.0297222222,2008-12-06,00:42:48
39.972938,116.334446,0,31,39788.0297337963,2008-12-06,00:42:49
39.972803,116.334557,0,37,39788.0297453704,2008-12-06,00:42:50
39.97266,116.334691,0,44,39788.0297569444,2008-12-06,00:42:51
39.972514,116.334829,0,47,39788.0297685185,2008-12-06,00:42:52
39.972363,116.334965,0,52,39788.0297800926,2008-12-06,00:42:53
39.97221,116.335095,0,53,39788.0297916667,2008-12-06,00:42:54
39.972056,116.335211,0,52,39788.0298032407,2008-12-06,00:42:55
39.971907,116.335318,0,55,39788.0298148148,2008-12-06,00:42:56
39.971764,116.335424,0,54,39788.0298263889,2008-12-06,00:42:57
39.971612,116.335538,0,53,39788.029837963,2008-12-06,00:42:58
39.971464,116.335656,0,52,39788.029849537,2008-12-06,00:42:59
39.971306,116.335773,0,51,39788.0298611111,2008-12-06,00:43:00
39.971157,116.335885,0,50,39788.0298726852,2008-12-06,00:43:01
39.971014,116.335992,0,51,39788.0298842593,2008-12-06,00:43:02
39.970872,116.336098,0,50,39788.0298958333,2008-12-06,00:43:03
39.97072,116.336215,0,50,39788.0299074074,2008-12-06,00:43:04
39.970572,116.33633,0,48,39788.0299189815,2008-12-06,00:43:05
39.970411,116.336446,0,47,39788.0299305556,2008-12-06,00:43:06
39.97025,116.33657,0,48,39788.0299421296,2008-12-06,00:43:07
39.970091,116.336679,0,45,39788.0299537037,2008-12-06,00:43:08
39.969937,116.336793,0,43,39788.0299652778,2008-12-06,00:43:09
39.96979,116.336906,0,41,39788.0299768519,2008-12-06,00:43:10
39.969653,116.337014,0,42,39788.0299884259,2008-12-06,00:43:11
39.969505,116.337125,0,40,39788.03,2008-12-06,00:43:12
39.969361,116.337232,0,38,39788.0300115741,2008-12-06,00:43:13
39.969213,116.337339,0,37,39788.0300231481,2008-12-06,00:43:14
39.969073,116.337447,0,34,39788.0300347222,2008-12-06,00:43:15
39.968927,116.337558,0,32,39788.0300462963,2008-12-06,00:43:16
39.968784,116.337668,0,30,39788.0300578704,2008-12-06,00:43:17
39.968618,116.337774,0,28,39788.0300694444,2008-12-06,00:43:18
39.968469,116.337862,0,26,39788.0300810185,2008-12-06,00:43:19
39.968316,116.337941,0,24,39788.0300925926,2008-12-06,00:43:20
39.968181,116.33801,0,22,39788.0301041667,2008-12-06,00:43:21
39.968039,116.338074,0,20,39788.0301157407,2008-12-06,00:43:22
39.967899,116.338136,0,18,39788.0301273148,2008-12-06,00:43:23
39.967763,116.338197,0,21,39788.0301388889,2008-12-06,00:43:24
39.967633,116.338251,0,20,39788.030150463,2008-12-06,00:43:25
39.9675,116.338309,0,21,39788.030162037,2008-12-06,00:43:26
39.967363,116.338371,0,22,39788.0301736111,2008-12-06,00:43:27
39.967231,116.338422,0,23,39788.0301851852,2008-12-06,00:43:28
39.967108,116.338457,0,23,39788.0301967593,2008-12-06,00:43:29
39.96698,116.338495,0,22,39788.0302083333,2008-12-06,00:43:30
39.966863,116.338528,0,21,39788.0302199074,2008-12-06,00:43:31
39.966738,116.338567,0,21,39788.0302314815,2008-12-06,00:43:32
39.966626,116.338589,0,22,39788.0302430556,2008-12-06,00:43:33
39.966531,116.338599,0,23,39788.0302546296,2008-12-06,00:43:34
39.966356,116.338611,0,22,39788.0302777778,2008-12-06,00:43:36
39.966264,116.338627,0,20,39788.0302893519,2008-12-06,00:43:37
39.966109,116.338628,0,19,39788.0303125,2008-12-06,00:43:39
39.96604,116.338623,0,19,39788.0303240741,2008-12-06,00:43:40
39.965866,116.338634,0,15,39788.0303472222,2008-12-06,00:43:42
39.965781,116.338642,0,13,39788.0303587963,2008-12-06,00:43:43
39.965609,116.338675,0,13,39788.0303819444,2008-12-06,00:43:45
39.965537,116.338683,0,11,39788.0303935185,2008-12-06,00:43:46
39.965397,116.338693,0,6,39788.0304166667,2008-12-06,00:43:48
39.965289,116.338692,0,1,39788.0304398148,2008-12-06,00:43:50
39.965163,116.338687,0,-4,39788.030474537,2008-12-06,00:43:53
39.965056,116.338698,0,-10,39788.0305092593,2008-12-06,00:43:56
39.965029,116.338714,0,-13,39788.0305208333,2008-12-06,00:43:57
39.965124,116.338804,0,-22,39788.0305787037,2008-12-06,00:44:02
39.965223,116.338822,0,-24,39788.0306018519,2008-12-06,00:44:04
39.965226,116.338812,0,-35,39788.0306597222,2008-12-06,00:44:09
39.965229,116.338805,0,-39,39788.0307175926,2008-12-06,00:44:14
39.965232,116.338799,0,-42,39788.030775463,2008-12-06,00:44:19
39.965232,116.338799,0,-42,39788.030787037,2008-12-06,00:44:20
39.965232,116.338797,0,-44,39788.0308101852,2008-12-06,00:44:22
39.965186,116.338784,0,-46,39788.0308449074,2008-12-06,00:44:25
39.965124,116.338841,0,-50,39788.0308912037,2008-12-06,00:44:29
39.965108,116.338904,0,-56,39788.0309375,2008-12-06,00:44:33
39.965075,116.338915,0,-61,39788.0309722222,2008-12-06,00:44:36
39.96509,116.338866,0,-68,39788.0310185185,2008-12-06,00:44:40
39.96494,116.338845,0,-70,39788.0310532407,2008-12-06,00:44:43
39.964754,116.338818,0,-73,39788.0310763889,2008-12-06,00:44:45
39.964583,116.338802,0,-71,39788.031087963,2008-12-06,00:44:46
39.964382,116.338812,0,-71,39788.031099537,2008-12-06,00:44:47
39.964172,116.338837,0,-70,39788.0311111111,2008-12-06,00:44:48
39.964008,116.338849,0,-71,39788.0311226852,2008-12-06,00:44:49
39.963862,116.338863,0,-73,39788.0311342593,2008-12-06,00:44:50
39.963697,116.338887,0,-75,39788.0311458333,2008-12-06,00:44:51
39.96353,116.33891,0,-76,39788.0311574074,2008-12-06,00:44:52
39.96337,116.338934,0,-78,39788.0311689815,2008-12-06,00:44:53
39.963193,116.338962,0,-79,39788.0311805556,2008-12-06,00:44:54
39.963008,116.338987,0,-81,39788.0311921296,2008-12-06,00:44:55
39.962819,116.339012,0,-83,39788.0312037037,2008-12-06,00:44:56
39.962638,116.339033,0,-84,39788.0312152778,2008-12-06,00:44:57
39.962442,116.339066,0,-83,39788.0312268519,2008-12-06,00:44:58
39.962242,116.339104,0,-81,39788.0312384259,2008-12-06,00:44:59
39.962072,116.339127,0,-83,39788.03125,2008-12-06,00:45:00
39.961887,116.339149,0,-85,39788.0312615741,2008-12-06,00:45:01
39.961705,116.33918,0,-87,39788.0312731481,2008-12-06,00:45:02
39.961542,116.339201,0,-90,39788.0312847222,2008-12-06,00:45:03
39.961375,116.339238,0,-92,39788.0312962963,2008-12-06,00:45:04
39.961217,116.339277,0,-94,39788.0313078704,2008-12-06,00:45:05
39.96106,116.33933,0,-94,39788.0313194444,2008-12-06,00:45:06
39.960935,116.339374,0,-92,39788.0313310185,2008-12-06,00:45:07
39.960811,116.339401,0,-91,39788.0313425926,2008-12-06,00:45:08
39.960668,116.339439,0,-91,39788.0313541667,2008-12-06,00:45:09
39.960517,116.339512,0,-87,39788.0313657407,2008-12-06,00:45:10
39.960369,116.339573,0,-86,39788.0313773148,2008-12-06,00:45:11
39.960233,116.33962,0,-86,39788.0313888889,2008-12-06,00:45:12
39.960074,116.339686,0,-85,39788.031400463,2008-12-06,00:45:13
39.959913,116.33976,0,-85,39788.031412037,2008-12-06,00:45:14
39.959785,116.339866,0,-80,39788.0314236111,2008-12-06,00:45:15
39.959615,116.339959,0,-78,39788.0314351852,2008-12-06,00:45:16
39.95944,116.340052,0,-76,39788.0314467593,2008-12-06,00:45:17
39.959268,116.340138,0,-76,39788.0314583333,2008-12-06,00:45:18
39.959114,116.340214,0,-77,39788.0314699074,2008-12-06,00:45:19
39.958953,116.34031,0,-75,39788.0314814815,2008-12-06,00:45:20
39.958788,116.340401,0,-74,39788.0314930556,2008-12-06,00:45:21
39.958624,116.340496,0,-69,39788.0315046296,2008-12-06,00:45:22
39.958457,116.340579,0,-66,39788.0315162037,2008-12-06,00:45:23
39.958306,116.340655,0,-64,39788.0315277778,2008-12-06,00:45:24
39.958136,116.340734,0,-64,39788.0315393518,2008-12-06,00:45:25
39.957971,116.340815,0,-64,39788.0315509259,2008-12-06,00:45:26
39.957797,116.340906,0,-62,39788.0315625,2008-12-06,00:45:27
39.957628,116.341,0,-62,39788.0315740741,2008-12-06,00:45:28
39.957459,116.341097,0,-61,39788.0315856481,2008-12-06,00:45:29
39.957289,116.341193,0,-61,39788.0315972222,2008-12-06,00:45:30
39.957113,116.341285,0,-61,39788.0316087963,2008-12-06,00:45:31
39.956941,116.341379,0,-60,39788.0316203704,2008-12-06,00:45:32
39.95678,116.341474,0,-59,39788.0316319444,2008-12-06,00:45:33
39.95662,116.341572,0,-54,39788.0316435185,2008-12-06,00:45:34
39.956467,116.341667,0,-52,39788.0316550926,2008-12-06,00:45:35
39.95632,116.34175,0,-50,39788.0316666667,2008-12-06,00:45:36
39.956164,116.341833,0,-48,39788.0316782407,2008-12-06,00:45:37
39.956014,116.341918,0,-46,39788.0316898148,2008-12-06,00:45:38
39.955872,116.341987,0,-42,39788.0317013889,2008-12-06,00:45:39
39.955729,116.342055,0,-39,39788.031712963,2008-12-06,00:45:40
39.955586,116.342123,0,-37,39788.031724537,2008-12-06,00:45:41
39.955366,116.342208,0,-23,39788.0317361111,2008-12-06,00:45:42
39.955256,116.342255,0,-15,39788.0317476852,2008-12-06,00:45:43
39.955078,116.342348,0,-3,39788.0317592593,2008-12-06,00:45:44
39.954954,116.342415,0,2,39788.0317708333,2008-12-06,00:45:45
39.954818,116.342487,0,10,39788.0317824074,2008-12-06,00:45:46
39.95467,116.342593,0,15,39788.0317939815,2008-12-06,00:45:47
39.954511,116.342689,0,18,39788.0318055556,2008-12-06,00:45:48
39.954353,116.342784,0,21,39788.0318171296,2008-12-06,00:45:49
39.954195,116.342878,0,23,39788.0318287037,2008-12-06,00:45:50
39.954037,116.342966,0,27,39788.0318402778,2008-12-06,00:45:51
39.953878,116.343058,0,29,39788.0318518518,2008-12-06,00:45:52
39.953725,116.343148,0,31,39788.0318634259,2008-12-06,00:45:53
39.953569,116.343234,0,33,39788.031875,2008-12-06,00:45:54
39.953416,116.343315,0,34,39788.0318865741,2008-12-06,00:45:55
39.953261,116.343395,0,36,39788.0318981481,2008-12-06,00:45:56
39.953107,116.343476,0,37,39788.0319097222,2008-12-06,00:45:57
39.952959,116.34355,0,38,39788.0319212963,2008-12-06,00:45:58
39.952805,116.343632,0,39,39788.0319328704,2008-12-06,00:45:59
39.952643,116.34372,0,40,39788.0319444444,2008-12-06,00:46:00
39.952507,116.343822,0,42,39788.0319560185,2008-12-06,00:46:01
39.952344,116.343909,0,44,39788.0319675926,2008-12-06,00:46:02
39.952172,116.343998,0,45,39788.0319791667,2008-12-06,00:46:03
39.952036,116.344098,0,47,39788.0319907407,2008-12-06,00:46:04
39.9519,116.3442,0,48,39788.0320023148,2008-12-06,00:46:05
39.951742,116.34429,0,48,39788.0320138889,2008-12-06,00:46:06
39.951582,116.344378,0,48,39788.032025463,2008-12-06,00:46:07
39.95144,116.344478,0,48,39788.032037037,2008-12-06,00:46:08
39.95128,116.344566,0,48,39788.0320486111,2008-12-06,00:46:09
39.951115,116.344648,0,47,39788.0320601852,2008-12-06,00:46:10
39.950983,116.344746,0,48,39788.0320717593,2008-12-06,00:46:11
39.950841,116.344831,0,47,39788.0320833333,2008-12-06,00:46:12
39.950686,116.344923,0,47,39788.0320949074,2008-12-06,00:46:13
39.950546,116.344986,0,47,39788.0321064815,2008-12-06,00:46:14
39.950405,116.345056,0,46,39788.0321180556,2008-12-06,00:46:15
39.950263,116.345123,0,45,39788.0321296296,2008-12-06,00:46:16
39.950123,116.345198,0,44,39788.0321412037,2008-12-06,00:46:17
39.94998,116.345266,0,45,39788.0321527778,2008-12-06,00:46:18
39.949851,116.345309,0,44,39788.0321643518,2008-12-06,00:46:19
39.949738,116.345352,0,43,39788.0321759259,2008-12-06,00:46:20
39.949626,116.345388,0,41,39788.0321875,2008-12-06,00:46:21
39.949511,116.345412,0,40,39788.0321990741,2008-12-06,00:46:22
39.949402,116.345417,0,40,39788.0322106481,2008-12-06,00:46:23
39.949289,116.345421,0,41,39788.0322222222,2008-12-06,00:46:24
39.949176,116.345433,0,41,39788.0322337963,2008-12-06,00:46:25
39.949062,116.34544,0,42,39788.0322453704,2008-12-06,00:46:26
39.948948,116.345454,0,41,39788.0322569444,2008-12-06,00:46:27
39.948837,116.345457,0,42,39788.0322685185,2008-12-06,00:46:28
39.948684,116.345485,0,47,39788.0322800926,2008-12-06,00:46:29
39.948577,116.34548,0,48,39788.0322916667,2008-12-06,00:46:30
39.948474,116.345474,0,48,39788.0323032407,2008-12-06,00:46:31
39.948371,116.345457,0,49,39788.0323148148,2008-12-06,00:46:32
39.94826,116.345443,0,48,39788.0323263889,2008-12-06,00:46:33
39.948151,116.345422,0,47,39788.032337963,2008-12-06,00:46:34
39.948022,116.345414,0,47,39788.032349537,2008-12-06,00:46:35
39.947912,116.345385,0,47,39788.0323611111,2008-12-06,00:46:36
39.947801,116.34536,0,46,39788.0323726852,2008-12-06,00:46:37
39.947691,116.345327,0,45,39788.0323842593,2008-12-06,00:46:38
39.947598,116.345292,0,47,39788.0323958333,2008-12-06,00:46:39
39.947482,116.345265,0,46,39788.0324074074,2008-12-06,00:46:40
39.947368,116.345228,0,46,39788.0324189815,2008-12-06,00:46:41
39.94725,116.345208,0,45,39788.0324305556,2008-12-06,00:46:42
39.947128,116.34519,0,43,39788.0324421296,2008-12-06,00:46:43
39.947001,116.345178,0,42,39788.0324537037,2008-12-06,00:46:44
39.946887,116.345168,0,40,39788.0324652778,2008-12-06,00:46:45
39.946772,116.34516,0,40,39788.0324768518,2008-12-06,00:46:46
39.946672,116.345149,0,39,39788.0324884259,2008-12-06,00:46:47
39.94658,116.345138,0,38,39788.0325,2008-12-06,00:46:48
39.946489,116.34513,0,37,39788.0325115741,2008-12-06,00:46:49
39.946333,116.345083,0,37,39788.0325347222,2008-12-06,00:46:51
39.946179,116.345067,0,35,39788.0325578704,2008-12-06,00:46:53
39.946031,116.34505,0,32,39788.0325810185,2008-12-06,00:46:55
39.945895,116.345035,0,30,39788.0326041667,2008-12-06,00:46:57
39.945743,116.345058,0,25,39788.0326273148,2008-12-06,00:46:59
39.945621,116.345071,0,22,39788.032650463,2008-12-06,00:47:01
39.945503,116.345092,0,21,39788.0326736111,2008-12-06,00:47:03
39.945416,116.34513,0,25,39788.0326851852,2008-12-06,00:47:04
39.945295,116.34515,0,24,39788.0327083333,2008-12-06,00:47:06
39.945192,116.345157,0,32,39788.0327314815,2008-12-06,00:47:08
39.945098,116.345194,0,36,39788.0327546296,2008-12-06,00:47:10
39.944989,116.345236,0,40,39788.0327777778,2008-12-06,00:47:12
39.944898,116.345271,0,44,39788.0328009259,2008-12-06,00:47:14
39.944799,116.345306,0,49,39788.0328240741,2008-12-06,00:47:16
39.944675,116.345368,0,60,39788.0328472222,2008-12-06,00:47:18
39.944542,116.345421,0,68,39788.0328703704,2008-12-06,00:47:20
39.944408,116.345472,0,76,39788.0328935185,2008-12-06,00:47:22
39.944305,116.345494,0,83,39788.0329166667,2008-12-06,00:47:24
39.944195,116.345521,0,88,39788.0329398148,2008-12-06,00:47:26
39.944092,116.345563,0,91,39788.032962963,2008-12-06,00:47:28
39.943957,116.345619,0,97,39788.0329976852,2008-12-06,00:47:31
39.943867,116.345659,0,101,39788.0330208333,2008-12-06,00:47:33
39.943772,116.345701,0,102,39788.0330439815,2008-12-06,00:47:35
39.943679,116.345741,0,101,39788.0330671296,2008-12-06,00:47:37
39.943588,116.345775,0,101,39788.0330902778,2008-12-06,00:47:39
39.943458,116.345818,0,103,39788.033125,2008-12-06,00:47:42
39.94335,116.345866,0,104,39788.0331481481,2008-12-06,00:47:44
39.943242,116.345914,0,101,39788.0331712963,2008-12-06,00:47:46
39.943127,116.345952,0,102,39788.0331944444,2008-12-06,00:47:48
39.942983,116.346006,0,108,39788.0332175926,2008-12-06,00:47:50
39.942864,116.346049,0,110,39788.0332407407,2008-12-06,00:47:52
39.942744,116.346097,0,115,39788.0332638889,2008-12-06,00:47:54
39.942627,116.346135,0,121,39788.033287037,2008-12-06,00:47:56
39.942518,116.346172,0,125,39788.0333101852,2008-12-06,00:47:58
39.942348,116.346257,0,146,39788.0333333333,2008-12-06,00:48:00
39.94223,116.346317,0,156,39788.0333564815,2008-12-06,00:48:02
39.942145,116.346358,0,157,39788.0333796296,2008-12-06,00:48:04
39.942021,116.346419,0,155,39788.0334143518,2008-12-06,00:48:07
39.941924,116.346445,0,155,39788.0334490741,2008-12-06,00:48:10
39.941885,116.346521,0,157,39788.0335069444,2008-12-06,00:48:15
39.941805,116.346494,0,155,39788.0335648148,2008-12-06,00:48:20
39.941725,116.346558,0,145,39788.0336226852,2008-12-06,00:48:25
39.941658,116.346589,0,134,39788.0336805556,2008-12-06,00:48:30
39.941569,116.34661,0,130,39788.0337037037,2008-12-06,00:48:32
39.941467,116.346627,0,126,39788.0337268518,2008-12-06,00:48:34
39.94137,116.346654,0,122,39788.03375,2008-12-06,00:48:36
39.941255,116.346687,0,118,39788.0337731481,2008-12-06,00:48:38
39.941149,116.346725,0,115,39788.0337962963,2008-12-06,00:48:40
39.941053,116.346727,0,112,39788.0338078704,2008-12-06,00:48:41
39.940931,116.346736,0,109,39788.0338425926,2008-12-06,00:48:44
39.940794,116.346733,0,103,39788.0338773148,2008-12-06,00:48:47
39.940696,116.346715,0,97,39788.0339236111,2008-12-06,00:48:51
39.940559,116.346846,0,92,39788.0339467593,2008-12-06,00:48:53
39.940456,116.34689,0,88,39788.0339814815,2008-12-06,00:48:56
39.940336,116.346886,0,82,39788.0340277778,2008-12-06,00:49:00
39.940272,116.346878,0,73,39788.0340856481,2008-12-06,00:49:05
39.94018,116.346855,0,63,39788.0341435185,2008-12-06,00:49:10
39.940153,116.346742,0,59,39788.0341898148,2008-12-06,00:49:14
39.940129,116.346657,0,49,39788.0342476852,2008-12-06,00:49:19
39.940181,116.346622,0,45,39788.0343055556,2008-12-06,00:49:24
39.940123,116.346709,0,45,39788.0343634259,2008-12-06,00:49:29
39.9401,116.346702,0,46,39788.0344212963,2008-12-06,00:49:34
39.9401,116.346702,0,46,39788.0344560185,2008-12-06,00:49:37
39.940106,116.346699,0,46,39788.0344791667,2008-12-06,00:49:39
39.940188,116.346739,0,49,39788.034537037,2008-12-06,00:49:44
39.940285,116.346733,0,51,39788.0345717593,2008-12-06,00:49:47
39.940379,116.346747,0,52,39788.0346064815,2008-12-06,00:49:50
39.940299,116.34679,0,51,39788.0346643519,2008-12-06,00:49:55
39.940207,116.34681,0,48,39788.0347106481,2008-12-06,00:49:59
39.940104,116.346789,0,43,39788.0347685185,2008-12-06,00:50:04
39.940004,116.346735,0,40,39788.0348148148,2008-12-06,00:50:08
39.940025,116.346642,0,35,39788.0348726852,2008-12-06,00:50:13
39.940051,116.346537,0,30,39788.0349305556,2008-12-06,00:50:18
39.940077,116.346491,0,24,39788.0349884259,2008-12-06,00:50:23
39.940071,116.346508,0,19,39788.0350462963,2008-12-06,00:50:28
39.940007,116.34656,0,17,39788.0351041667,2008-12-06,00:50:33
39.939978,116.346521,0,15,39788.035162037,2008-12-06,00:50:38
39.939907,116.346515,0,13,39788.0352199074,2008-12-06,00:50:43
39.939369,116.347823,0,311,39788.0358680556,2008-12-06,00:51:39
39.939497,116.347527,0,276,39788.0358796296,2008-12-06,00:51:40
39.939669,116.347207,0,204,39788.0358912037,2008-12-06,00:51:41
39.939849,116.34691,0,127,39788.0359027778,2008-12-06,00:51:42
39.939888,116.346829,0,92,39788.0359143519,2008-12-06,00:51:43
39.939795,116.346831,0,108,39788.0359490741,2008-12-06,00:51:46
39.939716,116.346905,0,118,39788.0359953704,2008-12-06,00:51:50
39.939624,116.347002,0,123,39788.0360416667,2008-12-06,00:51:54
39.939589,116.347104,0,135,39788.036099537,2008-12-06,00:51:59
39.939563,116.347182,0,149,39788.0361574074,2008-12-06,00:52:04
39.939495,116.347281,0,160,39788.0362152778,2008-12-06,00:52:09
39.939419,116.347352,0,163,39788.0362731481,2008-12-06,00:52:14
39.939407,116.347396,0,166,39788.0363310185,2008-12-06,00:52:19
39.939425,116.347445,0,171,39788.0363888889,2008-12-06,00:52:24
39.939434,116.347465,0,173,39788.0364467593,2008-12-06,00:52:29
39.939431,116.347532,0,185,39788.0365046296,2008-12-06,00:52:34
39.939453,116.347602,0,189,39788.0365625,2008-12-06,00:52:39
39.939448,116.347639,0,194,39788.0366203704,2008-12-06,00:52:44
39.939426,116.347686,0,197,39788.0366782407,2008-12-06,00:52:49
39.939404,116.347793,0,198,39788.0367361111,2008-12-06,00:52:54
39.939428,116.347902,0,201,39788.0367939815,2008-12-06,00:52:59
39.939442,116.347998,0,202,39788.0368518519,2008-12-06,00:53:04
39.939457,116.348062,0,197,39788.0369097222,2008-12-06,00:53:09
39.939456,116.348108,0,192,39788.0369675926,2008-12-06,00:53:14
39.939453,116.348115,0,192,39788.037025463,2008-12-06,00:53:19
39.939453,116.348115,0,192,39788.0370601852,2008-12-06,00:53:22
39.939453,116.348108,0,192,39788.0370833333,2008-12-06,00:53:24
39.939453,116.348117,0,193,39788.0371412037,2008-12-06,00:53:29
39.939453,116.348122,0,193,39788.0371990741,2008-12-06,00:53:34
39.939452,116.348126,0,194,39788.0372569444,2008-12-06,00:53:39
39.939452,116.348126,0,194,39788.0372916667,2008-12-06,00:53:42
39.939452,116.348126,0,194,39788.0373148148,2008-12-06,00:53:44
39.939453,116.348117,0,194,39788.0373726852,2008-12-06,00:53:49
39.939501,116.348037,0,190,39788.0374305556,2008-12-06,00:53:54
39.939501,116.348037,0,190,39788.0374652778,2008-12-06,00:53:57
39.939503,116.348038,0,191,39788.0374884259,2008-12-06,00:53:59
39.939504,116.348048,0,191,39788.0375462963,2008-12-06,00:54:04
39.939537,116.34806,0,191,39788.0376041667,2008-12-06,00:54:09
39.939537,116.34806,0,191,39788.0376388889,2008-12-06,00:54:12
39.939541,116.348063,0,190,39788.037662037,2008-12-06,00:54:14
39.939585,116.348091,0,190,39788.0377199074,2008-12-06,00:54:19
39.939616,116.348099,0,190,39788.0377777778,2008-12-06,00:54:24
39.909079,116.411926,0,196,39788.0583564815,2008-12-06,01:24:02
39.909078,116.411908,0,230,39788.0583680556,2008-12-06,01:24:03
39.90914,116.411817,0,245,39788.0584143519,2008-12-06,01:24:07
39.909116,116.411855,0,239,39788.0584722222,2008-12-06,01:24:12
39.909038,116.411921,0,230,39788.0585069444,2008-12-06,01:24:15
39.909093,116.411935,0,230,39788.0585648148,2008-12-06,01:24:20
39.909055,116.411944,0,237,39788.0586226852,2008-12-06,01:24:25
39.908977,116.411949,0,240,39788.0586805556,2008-12-06,01:24:30
39.908913,116.411957,0,229,39788.0587384259,2008-12-06,01:24:35
39.908883,116.411877,0,225,39788.0587962963,2008-12-06,01:24:40
39.908892,116.411748,0,219,39788.0588425926,2008-12-06,01:24:44
39.9089,116.411675,0,214,39788.058900463,2008-12-06,01:24:49
39.908936,116.411592,0,207,39788.0589583333,2008-12-06,01:24:54
39.908941,116.411547,0,209,39788.0590162037,2008-12-06,01:24:59
39.908927,116.411514,0,209,39788.0590740741,2008-12-06,01:25:04
39.908913,116.411469,0,214,39788.0591319444,2008-12-06,01:25:09
39.908906,116.411435,0,217,39788.0591898148,2008-12-06,01:25:14
39.908911,116.411349,0,220,39788.0592476852,2008-12-06,01:25:19
39.90893,116.411282,0,229,39788.0593055556,2008-12-06,01:25:24
39.908952,116.411228,0,231,39788.0593634259,2008-12-06,01:25:29
39.908975,116.411163,0,236,39788.0594212963,2008-12-06,01:25:34
39.908981,116.411118,0,236,39788.0594791667,2008-12-06,01:25:39
39.908972,116.411074,0,236,39788.059537037,2008-12-06,01:25:44
39.909,116.410961,0,240,39788.0595949074,2008-12-06,01:25:49
39.909031,116.410846,0,241,39788.0596527778,2008-12-06,01:25:54
39.909105,116.410722,0,239,39788.0597106481,2008-12-06,01:25:59
39.909137,116.410605,0,235,39788.0597569444,2008-12-06,01:26:03
39.909144,116.410525,0,237,39788.0598148148,2008-12-06,01:26:08
39.909159,116.410382,0,233,39788.0598726852,2008-12-06,01:26:13
39.909161,116.410304,0,235,39788.0599305556,2008-12-06,01:26:18
39.909106,116.410202,0,242,39788.0599768519,2008-12-06,01:26:22
39.909066,116.410113,0,243,39788.0600347222,2008-12-06,01:26:27
39.909082,116.410022,0,233,39788.0600925926,2008-12-06,01:26:32
39.909103,116.409983,0,224,39788.060150463,2008-12-06,01:26:37
39.909103,116.409983,0,224,39788.0601851852,2008-12-06,01:26:40
39.909106,116.409983,0,225,39788.0602083333,2008-12-06,01:26:42
39.909108,116.409974,0,225,39788.0602662037,2008-12-06,01:26:47
39.909109,116.409959,0,225,39788.0603240741,2008-12-06,01:26:52
39.909124,116.409921,0,225,39788.0603819444,2008-12-06,01:26:57
39.90914,116.409884,0,225,39788.0604398148,2008-12-06,01:27:02
39.909181,116.409829,0,226,39788.0604976852,2008-12-06,01:27:07
39.909254,116.40975,0,226,39788.0605439815,2008-12-06,01:27:11
39.909337,116.409664,0,226,39788.0605787037,2008-12-06,01:27:14
39.909427,116.409575,0,226,39788.0606134259,2008-12-06,01:27:17
39.909521,116.409487,0,227,39788.0606481481,2008-12-06,01:27:20
39.909622,116.409411,0,227,39788.0606828704,2008-12-06,01:27:23
39.909749,116.409382,0,227,39788.0607175926,2008-12-06,01:27:26
39.909847,116.409378,0,228,39788.0607407407,2008-12-06,01:27:28
39.909941,116.409368,0,228,39788.0607638889,2008-12-06,01:27:30
39.910031,116.409351,0,228,39788.060787037,2008-12-06,01:27:32
39.910148,116.40932,0,229,39788.0608217593,2008-12-06,01:27:35
39.910246,116.409303,0,229,39788.0608564815,2008-12-06,01:27:38
39.910332,116.409317,0,230,39788.0609143519,2008-12-06,01:27:43
39.910372,116.409406,0,232,39788.0609722222,2008-12-06,01:27:48
39.910373,116.409425,0,234,39788.0610300926,2008-12-06,01:27:53
39.910349,116.40944,0,235,39788.061087963,2008-12-06,01:27:58
39.910292,116.409442,0,236,39788.0611458333,2008-12-06,01:28:03
39.90924,116.409785,0,257,39788.061724537,2008-12-06,01:28:53
39.909,116.409792,0,210,39788.0617592593,2008-12-06,01:28:56
39.908894,116.409796,0,176,39788.0617824074,2008-12-06,01:28:58
39.90892,116.409813,0,216,39788.0618402778,2008-12-06,01:29:03
39.908935,116.409823,0,226,39788.0618981481,2008-12-06,01:29:08
39.908918,116.40983,0,227,39788.0619560185,2008-12-06,01:29:13
39.908893,116.409807,0,227,39788.0620138889,2008-12-06,01:29:18
39.908889,116.409785,0,227,39788.0620717593,2008-12-06,01:29:23
39.908882,116.40975,0,228,39788.0621296296,2008-12-06,01:29:28
39.908758,116.409703,0,229,39788.0621875,2008-12-06,01:29:33
39.908632,116.409684,0,229,39788.0622222222,2008-12-06,01:29:36
39.908509,116.40967,0,230,39788.0622569444,2008-12-06,01:29:39
39.908378,116.409665,0,230,39788.0622916667,2008-12-06,01:29:42
39.908286,116.40967,0,230,39788.0623148148,2008-12-06,01:29:44
39.908159,116.409698,0,231,39788.062349537,2008-12-06,01:29:47
39.908067,116.409731,0,232,39788.0623958333,2008-12-06,01:29:51
39.90798,116.409772,0,233,39788.0624537037,2008-12-06,01:29:56
39.907956,116.409844,0,234,39788.0625115741,2008-12-06,01:30:01
39.90795,116.409895,0,235,39788.0625694444,2008-12-06,01:30:06
39.907977,116.409862,0,236,39788.0626273148,2008-12-06,01:30:11
39.907997,116.409794,0,237,39788.0626851852,2008-12-06,01:30:16
39.908043,116.40973,0,238,39788.0627430556,2008-12-06,01:30:21
39.907988,116.409684,0,239,39788.0628009259,2008-12-06,01:30:26
39.907938,116.409715,0,239,39788.0628587963,2008-12-06,01:30:31
39.907846,116.409732,0,240,39788.0629050926,2008-12-06,01:30:35
39.907953,116.409717,0,240,39788.0629513889,2008-12-06,01:30:39
39.908072,116.40969,0,240,39788.062974537,2008-12-06,01:30:41
39.90825,116.409659,0,240,39788.0629976852,2008-12-06,01:30:43
39.908379,116.409608,0,241,39788.0630439815,2008-12-06,01:30:47
39.908489,116.409576,0,241,39788.0630787037,2008-12-06,01:30:50
39.90858,116.409553,0,241,39788.0631018518,2008-12-06,01:30:52
39.908634,116.409509,0,242,39788.0631597222,2008-12-06,01:30:57
39.908678,116.409471,0,242,39788.0632175926,2008-12-06,01:31:02
39.908777,116.409443,0,242,39788.063275463,2008-12-06,01:31:07
39.908891,116.409447,0,243,39788.0633217593,2008-12-06,01:31:11
39.908991,116.409455,0,243,39788.0633796296,2008-12-06,01:31:16
39.909033,116.409479,0,243,39788.0634375,2008-12-06,01:31:21
39.909016,116.409508,0,244,39788.0634953704,2008-12-06,01:31:26
39.908932,116.409548,0,244,39788.0635532407,2008-12-06,01:31:31
39.90883,116.40957,0,245,39788.0636111111,2008-12-06,01:31:36
39.908736,116.409533,0,245,39788.0636689815,2008-12-06,01:31:41
39.908664,116.409488,0,246,39788.0637268518,2008-12-06,01:31:46
39.90857,116.40949,0,246,39788.0637731481,2008-12-06,01:31:50
39.908476,116.409488,0,246,39788.0638078704,2008-12-06,01:31:53
39.908363,116.409497,0,246,39788.0638425926,2008-12-06,01:31:56
39.908248,116.409501,0,247,39788.0638773148,2008-12-06,01:31:59
39.908132,116.409514,0,247,39788.063912037,2008-12-06,01:32:02
39.908025,116.409511,0,247,39788.0639467593,2008-12-06,01:32:05
39.907934,116.409509,0,247,39788.0639699074,2008-12-06,01:32:07
39.907838,116.409484,0,247,39788.0640277778,2008-12-06,01:32:12
39.907837,116.409465,0,247,39788.0640856481,2008-12-06,01:32:17
39.907726,116.409436,0,247,39788.0641203704,2008-12-06,01:32:20
39.907613,116.409418,0,247,39788.0641435185,2008-12-06,01:32:22
39.907465,116.409414,0,247,39788.0641666667,2008-12-06,01:32:24
39.907321,116.4094,0,247,39788.0641898148,2008-12-06,01:32:26
39.90717,116.409383,0,247,39788.064212963,2008-12-06,01:32:28
39.906997,116.409383,0,247,39788.0642361111,2008-12-06,01:32:30
39.906901,116.409387,0,247,39788.0642476852,2008-12-06,01:32:31
39.906803,116.409389,0,247,39788.0642592593,2008-12-06,01:32:32
39.906695,116.409393,0,247,39788.0642708333,2008-12-06,01:32:33
39.906599,116.409395,0,247,39788.0642824074,2008-12-06,01:32:34
39.906489,116.409401,0,247,39788.0642939815,2008-12-06,01:32:35
39.906385,116.409404,0,247,39788.0643055556,2008-12-06,01:32:36
39.906278,116.409407,0,247,39788.0643171296,2008-12-06,01:32:37
39.906168,116.409408,0,247,39788.0643287037,2008-12-06,01:32:38
39.90606,116.409409,0,247,39788.0643402778,2008-12-06,01:32:39
39.905959,116.409407,0,247,39788.0643518518,2008-12-06,01:32:40
39.905851,116.409406,0,247,39788.0643634259,2008-12-06,01:32:41
39.905744,116.409406,0,247,39788.064375,2008-12-06,01:32:42
39.905635,116.409406,0,247,39788.0643865741,2008-12-06,01:32:43
39.905529,116.409404,0,247,39788.0643981481,2008-12-06,01:32:44
39.905417,116.409401,0,247,39788.0644097222,2008-12-06,01:32:45
39.905304,116.4094,0,247,39788.0644212963,2008-12-06,01:32:46
39.905196,116.409406,0,247,39788.0644328704,2008-12-06,01:32:47
39.905083,116.409414,0,248,39788.0644444444,2008-12-06,01:32:48
39.904974,116.409421,0,248,39788.0644560185,2008-12-06,01:32:49
39.904862,116.409428,0,248,39788.0644675926,2008-12-06,01:32:50
39.904748,116.409426,0,248,39788.0644791667,2008-12-06,01:32:51
39.90464,116.40942,0,248,39788.0644907407,2008-12-06,01:32:52
39.90453,116.409416,0,248,39788.0645023148,2008-12-06,01:32:53
39.904431,116.409414,0,248,39788.0645138889,2008-12-06,01:32:54
39.904334,116.409413,0,247,39788.064525463,2008-12-06,01:32:55
39.90424,116.409414,0,247,39788.064537037,2008-12-06,01:32:56
39.904077,116.409414,0,247,39788.0645601852,2008-12-06,01:32:58
39.903912,116.409418,0,247,39788.0645833333,2008-12-06,01:33:00
39.903747,116.409426,0,247,39788.0646064815,2008-12-06,01:33:02
39.903585,116.40943,0,247,39788.0646296296,2008-12-06,01:33:04
39.903474,116.40943,0,247,39788.0646527778,2008-12-06,01:33:06
39.903367,116.40944,0,247,39788.0646759259,2008-12-06,01:33:08
39.903276,116.409459,0,247,39788.0646990741,2008-12-06,01:33:10
39.903178,116.409481,0,247,39788.0647337963,2008-12-06,01:33:13
39.903095,116.409481,0,247,39788.0647916667,2008-12-06,01:33:18
39.903024,116.409488,0,246,39788.064849537,2008-12-06,01:33:23
39.902927,116.409484,0,246,39788.0649074074,2008-12-06,01:33:28
39.902889,116.409473,0,246,39788.0649652778,2008-12-06,01:33:33
39.903014,116.409476,0,246,39788.0649884259,2008-12-06,01:33:35
39.903139,116.409482,0,246,39788.065,2008-12-06,01:33:36
39.905907,116.409625,0,246,39788.0650925926,2008-12-06,01:33:44
39.906317,116.409653,0,246,39788.0651273148,2008-12-06,01:33:47
39.906589,116.409662,0,246,39788.065150463,2008-12-06,01:33:49
39.90677,116.409665,0,246,39788.065162037,2008-12-06,01:33:50
39.906919,116.409667,0,246,39788.0651736111,2008-12-06,01:33:51
39.907012,116.409669,0,246,39788.0652199074,2008-12-06,01:33:55
39.907044,116.409654,0,246,39788.0652777778,2008-12-06,01:34:00
39.907042,116.409618,0,248,39788.0653356481,2008-12-06,01:34:05
39.907095,116.40957,0,248,39788.0653935185,2008-12-06,01:34:10
39.907228,116.409567,0,248,39788.0654282407,2008-12-06,01:34:13
39.907348,116.409561,0,249,39788.0654513889,2008-12-06,01:34:15
39.907373,116.409548,0,250,39788.0655092593,2008-12-06,01:34:20
39.907334,116.409555,0,250,39788.0655671296,2008-12-06,01:34:25
39.907432,116.409568,0,251,39788.0656134259,2008-12-06,01:34:29
39.907534,116.409578,0,251,39788.0656597222,2008-12-06,01:34:33
39.907568,116.40958,0,251,39788.0657175926,2008-12-06,01:34:38
39.907549,116.409557,0,252,39788.065775463,2008-12-06,01:34:43
39.907499,116.409559,0,252,39788.0658333333,2008-12-06,01:34:48
39.907364,116.409589,0,254,39788.0658912037,2008-12-06,01:34:53
39.907274,116.409597,0,255,39788.0659143519,2008-12-06,01:34:55
39.90715,116.409605,0,256,39788.0659375,2008-12-06,01:34:57
39.907038,116.409614,0,257,39788.0659606481,2008-12-06,01:34:59
39.906944,116.409619,0,258,39788.0659837963,2008-12-06,01:35:01
39.906829,116.409611,0,259,39788.0660185185,2008-12-06,01:35:04
39.906717,116.409581,0,262,39788.0660648148,2008-12-06,01:35:08
39.906623,116.409562,0,264,39788.066099537,2008-12-06,01:35:11
39.906537,116.409562,0,267,39788.0661574074,2008-12-06,01:35:16
39.906433,116.409578,0,272,39788.0662152778,2008-12-06,01:35:21
39.906431,116.409592,0,277,39788.0662731482,2008-12-06,01:35:26
39.906546,116.409602,0,281,39788.0663194444,2008-12-06,01:35:30
39.906661,116.409601,0,285,39788.0663541667,2008-12-06,01:35:33
39.906755,116.409616,0,289,39788.066400463,2008-12-06,01:35:37
39.906742,116.409637,0,295,39788.0664583333,2008-12-06,01:35:42
39.906597,116.409633,0,301,39788.0665046296,2008-12-06,01:35:46
39.906498,116.409638,0,304,39788.0665277778,2008-12-06,01:35:48
39.906612,116.409663,0,309,39788.0665740741,2008-12-06,01:35:52
39.906753,116.409684,0,312,39788.0666087963,2008-12-06,01:35:55
39.906662,116.409725,0,317,39788.0666435185,2008-12-06,01:35:58
39.906552,116.409849,0,321,39788.0666666667,2008-12-06,01:36:00
39.906479,116.409923,0,323,39788.0666898148,2008-12-06,01:36:02
39.906352,116.409972,0,325,39788.0667013889,2008-12-06,01:36:03
39.906259,116.41001,0,326,39788.066712963,2008-12-06,01:36:04
39.906383,116.409996,0,327,39788.0667361111,2008-12-06,01:36:06
39.906482,116.410007,0,328,39788.0667592593,2008-12-06,01:36:08
39.906577,116.40999,0,328,39788.0667708333,2008-12-06,01:36:09
39.906553,116.410014,0,329,39788.0668287037,2008-12-06,01:36:14
39.906593,116.410021,0,328,39788.0668865741,2008-12-06,01:36:19
39.906761,116.409973,0,329,39788.0669328704,2008-12-06,01:36:23
39.906897,116.409935,0,329,39788.0669560185,2008-12-06,01:36:25
39.906866,116.409916,0,330,39788.0670138889,2008-12-06,01:36:30
39.90689,116.409903,0,331,39788.0670717593,2008-12-06,01:36:35
39.906905,116.409904,0,331,39788.0671296296,2008-12-06,01:36:40
39.906905,116.409904,0,331,39788.0671643519,2008-12-06,01:36:43
39.906907,116.4099,0,331,39788.0671875,2008-12-06,01:36:45
39.906863,116.409896,0,331,39788.0672453704,2008-12-06,01:36:50
39.90675,116.409889,0,331,39788.0672800926,2008-12-06,01:36:53
39.906631,116.409879,0,332,39788.0673148148,2008-12-06,01:36:56
39.906527,116.409869,0,332,39788.067337963,2008-12-06,01:36:58
39.906402,116.409855,0,333,39788.0673726852,2008-12-06,01:37:01
39.906277,116.409843,0,333,39788.0674074074,2008-12-06,01:37:04
39.906148,116.409851,0,333,39788.0674421296,2008-12-06,01:37:07
39.906052,116.409869,0,334,39788.0674652778,2008-12-06,01:37:09
39.905943,116.409912,0,334,39788.0674884259,2008-12-06,01:37:11
39.905844,116.409953,0,335,39788.0675115741,2008-12-06,01:37:13
39.905742,116.410015,0,335,39788.0675462963,2008-12-06,01:37:16
39.905866,116.410061,0,335,39788.0675810185,2008-12-06,01:37:19
39.905996,116.410068,0,335,39788.0675925926,2008-12-06,01:37:20
39.906237,116.410047,0,335,39788.0676041667,2008-12-06,01:37:21
39.906556,116.41001,0,335,39788.0676157407,2008-12-06,01:37:22
39.90676,116.40998,0,335,39788.0676273148,2008-12-06,01:37:23
39.906929,116.409958,0,336,39788.0676388889,2008-12-06,01:37:24
39.907079,116.409938,0,336,39788.067650463,2008-12-06,01:37:25
39.907249,116.409916,0,336,39788.067662037,2008-12-06,01:37:26
39.907405,116.409897,0,336,39788.0676736111,2008-12-06,01:37:27
39.907771,116.409837,0,337,39788.0676851852,2008-12-06,01:37:28
39.908018,116.409804,0,337,39788.0676967593,2008-12-06,01:37:29
39.908274,116.409772,0,337,39788.0677083333,2008-12-06,01:37:30
39.908267,116.409788,0,338,39788.0677662037,2008-12-06,01:37:35
39.908402,116.409772,0,339,39788.0678125,2008-12-06,01:37:39
39.908543,116.409777,0,339,39788.0678472222,2008-12-06,01:37:42
39.908651,116.409778,0,340,39788.0678587963,2008-12-06,01:37:43
39.908746,116.40978,0,340,39788.0678703704,2008-12-06,01:37:44
39.9089,116.409784,0,341,39788.0678935185,2008-12-06,01:37:46
39.90901,116.409766,0,344,39788.0679282407,2008-12-06,01:37:49
39.909117,116.409759,0,347,39788.067974537,2008-12-06,01:37:53
39.909145,116.409707,0,353,39788.0680324074,2008-12-06,01:37:58
39.909133,116.409658,0,360,39788.0680902778,2008-12-06,01:38:03
39.909076,116.409598,0,369,39788.0681481481,2008-12-06,01:38:08
39.909032,116.409541,0,378,39788.0682060185,2008-12-06,01:38:13
39.908951,116.409507,0,382,39788.0682638889,2008-12-06,01:38:18
39.909002,116.409461,0,383,39788.0683217593,2008-12-06,01:38:23
39.909088,116.409394,0,385,39788.0683796296,2008-12-06,01:38:28
39.909174,116.409354,0,386,39788.0684143519,2008-12-06,01:38:31
39.909282,116.409327,0,388,39788.0684490741,2008-12-06,01:38:34
39.909432,116.409305,0,390,39788.0684837963,2008-12-06,01:38:37
39.909645,116.409276,0,393,39788.0685185185,2008-12-06,01:38:40
39.909764,116.409262,0,395,39788.0685300926,2008-12-06,01:38:41
39.909866,116.409249,0,396,39788.0685416667,2008-12-06,01:38:42
39.909956,116.409235,0,397,39788.0685532407,2008-12-06,01:38:43
39.910119,116.409211,0,399,39788.0685763889,2008-12-06,01:38:45
39.910268,116.409186,0,401,39788.068599537,2008-12-06,01:38:47
39.910399,116.409166,0,403,39788.0686226852,2008-12-06,01:38:49
39.910523,116.40914,0,405,39788.0686458333,2008-12-06,01:38:51
39.91061,116.409099,0,408,39788.0686689815,2008-12-06,01:38:53
39.910666,116.409019,0,412,39788.0687268519,2008-12-06,01:38:58
39.910617,116.408949,0,416,39788.0687847222,2008-12-06,01:39:03
39.910569,116.408889,0,422,39788.0688425926,2008-12-06,01:39:08
39.91059,116.408889,0,433,39788.068900463,2008-12-06,01:39:13
39.910643,116.408834,0,447,39788.0689583333,2008-12-06,01:39:18
39.910729,116.408769,0,462,39788.0690046296,2008-12-06,01:39:22
39.910822,116.408748,0,469,39788.0690277778,2008-12-06,01:39:24
39.910947,116.408717,0,480,39788.0690625,2008-12-06,01:39:27
39.911085,116.408695,0,491,39788.0690972222,2008-12-06,01:39:30
39.911198,116.408685,0,496,39788.0691203704,2008-12-06,01:39:32
39.911292,116.408697,0,509,39788.0691550926,2008-12-06,01:39:35
39.911398,116.408741,0,526,39788.0692013889,2008-12-06,01:39:39
39.911426,116.408755,0,533,39788.0692592593,2008-12-06,01:39:44
39.911426,116.408755,0,533,39788.0692939815,2008-12-06,01:39:47
39.911426,116.408759,0,536,39788.0693171296,2008-12-06,01:39:49
39.911294,116.408838,0,541,39788.0693518519,2008-12-06,01:39:52
39.911163,116.408919,0,544,39788.0693865741,2008-12-06,01:39:55
39.911207,116.408946,0,544,39788.0694444444,2008-12-06,01:40:00
39.911154,116.408922,0,544,39788.0695023148,2008-12-06,01:40:05
39.911043,116.408892,0,545,39788.069537037,2008-12-06,01:40:08
39.91093,116.408874,0,545,39788.0695717593,2008-12-06,01:40:11
39.910829,116.408868,0,546,39788.0696064815,2008-12-06,01:40:14
39.910913,116.408877,0,546,39788.0696643519,2008-12-06,01:40:19
39.91105,116.408865,0,547,39788.0697106481,2008-12-06,01:40:23
39.911166,116.408856,0,546,39788.0697453704,2008-12-06,01:40:26
39.911177,116.408832,0,545,39788.0698032407,2008-12-06,01:40:31
39.911281,116.408805,0,546,39788.0698148148,2008-12-06,01:40:32
39.911494,116.408761,0,546,39788.069849537,2008-12-06,01:40:35
39.911629,116.408738,0,547,39788.0698611111,2008-12-06,01:40:36
39.911779,116.408732,0,547,39788.0698726852,2008-12-06,01:40:37
39.911932,116.408722,0,547,39788.0698842593,2008-12-06,01:40:38
39.912082,116.408712,0,548,39788.0698958333,2008-12-06,01:40:39
39.912258,116.408702,0,548,39788.0699074074,2008-12-06,01:40:40
39.912426,116.408691,0,548,39788.0699189815,2008-12-06,01:40:41
39.912616,116.408675,0,549,39788.0699305556,2008-12-06,01:40:42
39.912796,116.408658,0,549,39788.0699421296,2008-12-06,01:40:43
39.912962,116.408641,0,550,39788.0699537037,2008-12-06,01:40:44
39.91309,116.408627,0,551,39788.0699652778,2008-12-06,01:40:45
39.913222,116.408612,0,552,39788.0699768519,2008-12-06,01:40:46
39.913346,116.408596,0,553,39788.0699884259,2008-12-06,01:40:47
39.913479,116.40858,0,554,39788.07,2008-12-06,01:40:48
39.913616,116.408563,0,556,39788.0700115741,2008-12-06,01:40:49
39.913759,116.408542,0,558,39788.0700231481,2008-12-06,01:40:50
39.913886,116.40852,0,559,39788.0700347222,2008-12-06,01:40:51
39.913995,116.4085,0,561,39788.0700462963,2008-12-06,01:40:52
39.914107,116.408479,0,563,39788.0700578704,2008-12-06,01:40:53
39.914201,116.408463,0,564,39788.0700694444,2008-12-06,01:40:54
39.914039,116.408509,0,564,39788.0700810185,2008-12-06,01:40:55
39.913682,116.408584,0,563,39788.0700925926,2008-12-06,01:40:56
39.913241,116.408802,0,563,39788.0701041667,2008-12-06,01:40:57
39.913003,116.40894,0,563,39788.0701157407,2008-12-06,01:40:58
39.912786,116.409013,0,563,39788.0701273148,2008-12-06,01:40:59
39.912609,116.409074,0,563,39788.0701388889,2008-12-06,01:41:00
39.912446,116.409124,0,564,39788.070150463,2008-12-06,01:41:01
39.912229,116.40919,0,564,39788.070162037,2008-12-06,01:41:02
39.911998,116.409248,0,565,39788.0701736111,2008-12-06,01:41:03
39.911716,116.409273,0,570,39788.0702083333,2008-12-06,01:41:06
39.911454,116.409305,0,574,39788.0702314815,2008-12-06,01:41:08
39.911247,116.409342,0,577,39788.0702430556,2008-12-06,01:41:09
39.911037,116.40939,0,579,39788.0702546296,2008-12-06,01:41:10
39.910848,116.409432,0,581,39788.0702662037,2008-12-06,01:41:11
39.910688,116.409464,0,583,39788.0702777778,2008-12-06,01:41:12
39.910516,116.409481,0,585,39788.0702893519,2008-12-06,01:41:13
39.910359,116.409496,0,588,39788.0703009259,2008-12-06,01:41:14
39.910198,116.409506,0,590,39788.0703125,2008-12-06,01:41:15
39.910047,116.409516,0,592,39788.0703240741,2008-12-06,01:41:16
39.909918,116.409518,0,595,39788.0703356481,2008-12-06,01:41:17
39.909798,116.409521,0,597,39788.0703472222,2008-12-06,01:41:18
39.909686,116.409524,0,600,39788.0703587963,2008-12-06,01:41:19
39.909582,116.409527,0,602,39788.0703703704,2008-12-06,01:41:20
39.909487,116.409531,0,604,39788.0703819444,2008-12-06,01:41:21
39.909317,116.409541,0,608,39788.0704050926,2008-12-06,01:41:23
39.909156,116.40955,0,611,39788.0704282407,2008-12-06,01:41:25
39.909015,116.409558,0,615,39788.0704513889,2008-12-06,01:41:27
39.908914,116.409565,0,618,39788.070474537,2008-12-06,01:41:29
39.908809,116.409575,0,624,39788.0705208333,2008-12-06,01:41:33
39.908843,116.409595,0,630,39788.0705787037,2008-12-06,01:41:38
39.908904,116.409597,0,637,39788.0706365741,2008-12-06,01:41:43
39.908829,116.409633,0,643,39788.0706944444,2008-12-06,01:41:48
39.908737,116.40965,0,646,39788.0707523148,2008-12-06,01:41:53
39.908737,116.40965,0,646,39788.070787037,2008-12-06,01:41:56
39.908737,116.409645,0,648,39788.0708101852,2008-12-06,01:41:58
39.908815,116.409625,0,648,39788.0708680556,2008-12-06,01:42:03
39.908815,116.409625,0,648,39788.0709027778,2008-12-06,01:42:06
39.908807,116.409629,0,647,39788.0709259259,2008-12-06,01:42:08
39.908709,116.409669,0,644,39788.0709722222,2008-12-06,01:42:12
39.908601,116.409709,0,644,39788.0710185185,2008-12-06,01:42:16
39.908476,116.409759,0,645,39788.0710648148,2008-12-06,01:42:20
39.908384,116.409795,0,649,39788.0711111111,2008-12-06,01:42:24
39.908279,116.409814,0,653,39788.0711458333,2008-12-06,01:42:27
39.908161,116.409821,0,661,39788.0711805556,2008-12-06,01:42:30
39.90806,116.409825,0,667,39788.0712037037,2008-12-06,01:42:32
39.907948,116.409824,0,673,39788.0712268518,2008-12-06,01:42:34
39.907829,116.409824,0,680,39788.07125,2008-12-06,01:42:36
39.907728,116.409835,0,685,39788.0712731481,2008-12-06,01:42:38
39.907605,116.40984,0,692,39788.0712962963,2008-12-06,01:42:40
39.907483,116.409841,0,697,39788.0713194444,2008-12-06,01:42:42
39.907387,116.409833,0,703,39788.0713425926,2008-12-06,01:42:44
39.907291,116.409817,0,712,39788.0713773148,2008-12-06,01:42:47
39.907188,116.409813,0,720,39788.071412037,2008-12-06,01:42:50
39.907086,116.409817,0,727,39788.0714467593,2008-12-06,01:42:53
39.907058,116.409834,0,733,39788.0715046296,2008-12-06,01:42:58
39.907031,116.409881,0,736,39788.0715625,2008-12-06,01:43:03
39.907116,116.409927,0,742,39788.0716087963,2008-12-06,01:43:07
39.907127,116.409939,0,747,39788.0716666667,2008-12-06,01:43:12
39.907035,116.409932,0,749,39788.0717013889,2008-12-06,01:43:15
39.906942,116.409936,0,753,39788.0717361111,2008-12-06,01:43:18
39.907061,116.409965,0,766,39788.0717708333,2008-12-06,01:43:21
39.907199,116.410004,0,786,39788.0718171296,2008-12-06,01:43:25
39.907302,116.410017,0,792,39788.0718287037,2008-12-06,01:43:26
39.907439,116.410037,0,802,39788.0718518518,2008-12-06,01:43:28
39.907578,116.410058,0,814,39788.071875,2008-12-06,01:43:30
39.907715,116.410077,0,824,39788.0718981481,2008-12-06,01:43:32
39.90781,116.4101,0,836,39788.0719212963,2008-12-06,01:43:34
39.907857,116.410085,0,851,39788.0719791667,2008-12-06,01:43:39
39.907979,116.410062,0,865,39788.072025463,2008-12-06,01:43:43
39.908039,116.410055,0,877,39788.0720833333,2008-12-06,01:43:48
39.908081,116.410082,0,883,39788.0721412037,2008-12-06,01:43:53
39.908186,116.41008,0,881,39788.0721643518,2008-12-06,01:43:55
39.908325,116.410035,0,892,39788.0722222222,2008-12-06,01:44:00
39.908322,116.409982,0,906,39788.0722800926,2008-12-06,01:44:05
39.908302,116.409944,0,922,39788.072337963,2008-12-06,01:44:10
39.908312,116.409909,0,935,39788.0723958333,2008-12-06,01:44:15
39.908486,116.409947,0,930,39788.0724537037,2008-12-06,01:44:20
39.908582,116.409967,0,923,39788.0724652778,2008-12-06,01:44:21
39.908737,116.409991,0,915,39788.0724884259,2008-12-06,01:44:23
39.908859,116.410014,0,911,39788.0725115741,2008-12-06,01:44:25
39.908966,116.410036,0,909,39788.0725347222,2008-12-06,01:44:27
39.909063,116.410044,0,906,39788.0725578704,2008-12-06,01:44:29
39.909193,116.410055,0,899,39788.0725810185,2008-12-06,01:44:31
39.909309,116.410057,0,895,39788.0726041667,2008-12-06,01:44:33
39.909405,116.410041,0,895,39788.0726273148,2008-12-06,01:44:35
39.909495,116.410022,0,895,39788.072650463,2008-12-06,01:44:37
39.909598,116.410026,0,897,39788.0726851852,2008-12-06,01:44:40
39.909689,116.410027,0,893,39788.0727083333,2008-12-06,01:44:42
39.90979,116.410014,0,885,39788.0727314815,2008-12-06,01:44:44
39.90992,116.410007,0,875,39788.0727662037,2008-12-06,01:44:47
39.910008,116.409993,0,868,39788.0728009259,2008-12-06,01:44:50
39.910103,116.40997,0,862,39788.0728356481,2008-12-06,01:44:53
39.910198,116.40994,0,853,39788.0728703704,2008-12-06,01:44:56
39.910268,116.409872,0,849,39788.0729282407,2008-12-06,01:45:01
39.910309,116.4098,0,823,39788.0729861111,2008-12-06,01:45:06
39.910386,116.409743,0,796,39788.0730324074,2008-12-06,01:45:10
39.910403,116.409678,0,764,39788.0730787037,2008-12-06,01:45:14
39.910391,116.409594,0,728,39788.073125,2008-12-06,01:45:18
39.910316,116.409541,0,706,39788.0731597222,2008-12-06,01:45:21
39.910242,116.409495,0,689,39788.0732060185,2008-12-06,01:45:25
39.910189,116.409453,0,659,39788.0732523148,2008-12-06,01:45:29
39.910126,116.409437,0,631,39788.0732986111,2008-12-06,01:45:33
39.910097,116.409463,0,616,39788.0733564815,2008-12-06,01:45:38
39.910133,116.409474,0,602,39788.0734143518,2008-12-06,01:45:43
39.910045,116.409515,0,592,39788.0734606481,2008-12-06,01:45:47
39.909942,116.409542,0,583,39788.0734953704,2008-12-06,01:45:50
39.909847,116.409544,0,578,39788.0735185185,2008-12-06,01:45:52
39.90974,116.409544,0,574,39788.0735416667,2008-12-06,01:45:54
39.909648,116.409538,0,568,39788.0735763889,2008-12-06,01:45:57
39.909567,116.409519,0,559,39788.0736342593,2008-12-06,01:46:02
39.909527,116.409493,0,550,39788.0736921296,2008-12-06,01:46:07
39.909508,116.40947,0,542,39788.07375,2008-12-06,01:46:12
39.909514,116.409459,0,527,39788.0738078704,2008-12-06,01:46:17
39.909411,116.409451,0,516,39788.0738425926,2008-12-06,01:46:20
39.909282,116.409435,0,505,39788.0738773148,2008-12-06,01:46:23
39.909151,116.409436,0,501,39788.073900463,2008-12-06,01:46:25
39.909023,116.409437,0,497,39788.0739236111,2008-12-06,01:46:27
39.908908,116.409438,0,494,39788.0739467593,2008-12-06,01:46:29
39.908805,116.409438,0,486,39788.0739814815,2008-12-06,01:46:32
39.908663,116.409464,0,481,39788.0740046296,2008-12-06,01:46:34
39.908561,116.409488,0,473,39788.0740277778,2008-12-06,01:46:36
39.908471,116.409507,0,468,39788.0740509259,2008-12-06,01:46:38
39.908356,116.409519,0,465,39788.0740856482,2008-12-06,01:46:41
39.908263,116.409543,0,460,39788.0741319444,2008-12-06,01:46:45
39.908225,116.409561,0,442,39788.0741898148,2008-12-06,01:46:50
39.908297,116.40955,0,416,39788.0742361111,2008-12-06,01:46:54
39.908341,116.40954,0,395,39788.0742939815,2008-12-06,01:46:59
39.908409,116.409513,0,373,39788.0743287037,2008-12-06,01:47:02
39.908409,116.409527,0,363,39788.0743865741,2008-12-06,01:47:07
39.908395,116.409537,0,355,39788.0744444444,2008-12-06,01:47:12
39.90848,116.409536,0,331,39788.0744907407,2008-12-06,01:47:16
39.908458,116.409557,0,304,39788.0745486111,2008-12-06,01:47:21
39.908367,116.409586,0,283,39788.0746064815,2008-12-06,01:47:26
39.908699,116.409588,0,291,39788.0746643519,2008-12-06,01:47:31
39.908895,116.409578,0,302,39788.0746759259,2008-12-06,01:47:32
39.909023,116.409574,0,309,39788.0747106481,2008-12-06,01:47:35
39.90901,116.409607,0,311,39788.0747685185,2008-12-06,01:47:40
39.909002,116.409626,0,314,39788.0748263889,2008-12-06,01:47:45
39.908887,116.409647,0,313,39788.0748842593,2008-12-06,01:47:50
39.908794,116.409684,0,312,39788.0749305556,2008-12-06,01:47:54
39.908705,116.409679,0,308,39788.0749884259,2008-12-06,01:47:59
39.908612,116.409633,0,302,39788.0750462963,2008-12-06,01:48:04
39.908521,116.409577,0,299,39788.0751041667,2008-12-06,01:48:09
39.908475,116.409515,0,297,39788.075162037,2008-12-06,01:48:14
39.908489,116.409452,0,299,39788.0752199074,2008-12-06,01:48:19
39.908587,116.409399,0,305,39788.0752662037,2008-12-06,01:48:23
39.908672,116.409365,0,311,39788.0753009259,2008-12-06,01:48:26
39.908778,116.40931,0,319,39788.0753356481,2008-12-06,01:48:29
39.908863,116.409249,0,329,39788.0753819444,2008-12-06,01:48:33
39.908858,116.40923,0,345,39788.0754398148,2008-12-06,01:48:38
39.908686,116.409269,0,354,39788.075474537,2008-12-06,01:48:41
39.908523,116.409307,0,360,39788.0754976852,2008-12-06,01:48:43
39.908415,116.40932,0,369,39788.0755324074,2008-12-06,01:48:46
39.90829,116.409349,0,370,39788.0755439815,2008-12-06,01:48:47
39.908155,116.409374,0,369,39788.0755555556,2008-12-06,01:48:48
39.90804,116.409393,0,368,39788.0755671296,2008-12-06,01:48:49
39.907889,116.409393,0,367,39788.0755902778,2008-12-06,01:48:51
39.907712,116.409398,0,365,39788.0756134259,2008-12-06,01:48:53
39.907575,116.409415,0,365,39788.075625,2008-12-06,01:48:54
39.907441,116.409432,0,365,39788.0756365741,2008-12-06,01:48:55
39.90726,116.409457,0,365,39788.0756481481,2008-12-06,01:48:56
39.907172,116.409391,0,341,39788.0756944444,2008-12-06,01:49:00
39.907078,116.409373,0,323,39788.0757175926,2008-12-06,01:49:02
39.90697,116.409348,0,303,39788.0757523148,2008-12-06,01:49:05
39.906875,116.409355,0,295,39788.0757638889,2008-12-06,01:49:06
39.906738,116.409353,0,277,39788.075787037,2008-12-06,01:49:08
39.906613,116.409349,0,261,39788.0758101852,2008-12-06,01:49:10
39.906479,116.409348,0,245,39788.0758333333,2008-12-06,01:49:12
39.906369,116.40934,0,232,39788.0758564815,2008-12-06,01:49:14
39.906234,116.409333,0,219,39788.0758796296,2008-12-06,01:49:16
39.906095,116.409321,0,205,39788.0759027778,2008-12-06,01:49:18
39.905994,116.409322,0,199,39788.0759143519,2008-12-06,01:49:19
39.905796,116.409317,0,184,39788.0759375,2008-12-06,01:49:21
39.905684,116.409322,0,177,39788.0759490741,2008-12-06,01:49:22
39.905587,116.409323,0,171,39788.0759606481,2008-12-06,01:49:23
39.905443,116.409317,0,154,39788.0759837963,2008-12-06,01:49:25
39.905333,116.409313,0,146,39788.0759953704,2008-12-06,01:49:26
39.905231,116.409308,0,138,39788.0760069444,2008-12-06,01:49:27
39.905126,116.409303,0,129,39788.0760185185,2008-12-06,01:49:28
39.905066,116.409308,0,99,39788.0760648148,2008-12-06,01:49:32
39.905047,116.40935,0,62,39788.0761226852,2008-12-06,01:49:37
39.905062,116.4094,0,30,39788.0761805556,2008-12-06,01:49:42
39.904954,116.409437,0,13,39788.0762384259,2008-12-06,01:49:47
39.905092,116.409424,0,0,39788.07625,2008-12-06,01:49:48
39.904984,116.409436,0,-7,39788.0762731481,2008-12-06,01:49:50
39.904878,116.409434,0,-19,39788.0763194444,2008-12-06,01:49:54
39.904892,116.409415,0,-38,39788.0763773148,2008-12-06,01:49:59
39.905014,116.409421,0,-41,39788.076412037,2008-12-06,01:50:02
39.90517,116.409427,0,-38,39788.0764236111,2008-12-06,01:50:03
39.905327,116.409429,0,-36,39788.0764351852,2008-12-06,01:50:04
39.905469,116.409435,0,-34,39788.0764467593,2008-12-06,01:50:05
39.905414,116.409445,0,-47,39788.0765046296,2008-12-06,01:50:10
39.905576,116.409482,0,-49,39788.0765625,2008-12-06,01:50:15
39.905667,116.409482,0,-46,39788.0765740741,2008-12-06,01:50:16
39.905805,116.409473,0,-41,39788.0765972222,2008-12-06,01:50:18
39.90591,116.409469,0,-39,39788.0766203704,2008-12-06,01:50:20
39.906004,116.40946,0,-36,39788.0766435185,2008-12-06,01:50:22
39.906061,116.409453,0,-40,39788.0767013889,2008-12-06,01:50:27
39.906249,116.409447,0,-41,39788.076712963,2008-12-06,01:50:28
39.906514,116.409443,0,-32,39788.076724537,2008-12-06,01:50:29
39.906668,116.40943,0,-30,39788.0767476852,2008-12-06,01:50:31
39.906782,116.40942,0,-26,39788.0767708333,2008-12-06,01:50:33
39.906874,116.409428,0,-24,39788.0767939815,2008-12-06,01:50:35
39.906971,116.409437,0,-23,39788.0768171296,2008-12-06,01:50:37
39.907081,116.40945,0,-22,39788.0768402778,2008-12-06,01:50:39
39.907196,116.409464,0,-20,39788.0768634259,2008-12-06,01:50:41
39.907323,116.409481,0,-15,39788.0768865741,2008-12-06,01:50:43
39.907432,116.409489,0,-11,39788.0769097222,2008-12-06,01:50:45
39.907543,116.409488,0,-6,39788.0769328704,2008-12-06,01:50:47
39.90764,116.409479,0,-2,39788.0769675926,2008-12-06,01:50:50
39.907746,116.409443,0,8,39788.077025463,2008-12-06,01:50:55
39.907816,116.409425,0,11,39788.0770833333,2008-12-06,01:51:00
39.907936,116.409433,0,7,39788.0771296296,2008-12-06,01:51:04
39.908031,116.409428,0,4,39788.0771759259,2008-12-06,01:51:08
39.908065,116.409441,0,9,39788.0772337963,2008-12-06,01:51:13
39.908027,116.409473,0,9,39788.0772916667,2008-12-06,01:51:18
39.907923,116.409491,0,9,39788.077337963,2008-12-06,01:51:22
39.907821,116.409513,0,10,39788.0773842593,2008-12-06,01:51:26
39.90775,116.409511,0,12,39788.0774421296,2008-12-06,01:51:31
39.907696,116.409508,0,15,39788.0775,2008-12-06,01:51:36
39.907788,116.4095,0,18,39788.0775462963,2008-12-06,01:51:40
39.907878,116.409492,0,21,39788.0775694444,2008-12-06,01:51:42
39.907997,116.409486,0,23,39788.0775925926,2008-12-06,01:51:44
39.908101,116.409477,0,25,39788.0776157407,2008-12-06,01:51:46
39.908192,116.409474,0,26,39788.0776388889,2008-12-06,01:51:48
39.908285,116.40948,0,27,39788.077662037,2008-12-06,01:51:50
39.908386,116.409468,0,30,39788.0776967593,2008-12-06,01:51:53
39.908501,116.409458,0,31,39788.0777314815,2008-12-06,01:51:56
39.908608,116.40945,0,32,39788.0777662037,2008-12-06,01:51:59
39.908608,116.40945,0,32,39788.0778009259,2008-12-06,01:52:02
39.908614,116.409449,0,34,39788.0778240741,2008-12-06,01:52:04
39.908506,116.409449,0,34,39788.0778819444,2008-12-06,01:52:09
39.908412,116.40945,0,34,39788.0779166667,2008-12-06,01:52:12
39.908363,116.409459,0,33,39788.077974537,2008-12-06,01:52:17
39.908272,116.409481,0,32,39788.0780324074,2008-12-06,01:52:22
39.90817,116.409499,0,31,39788.0780902778,2008-12-06,01:52:27
39.908071,116.4095,0,31,39788.0781365741,2008-12-06,01:52:31
39.908138,116.409503,0,28,39788.0781944444,2008-12-06,01:52:36
39.908178,116.409516,0,26,39788.0782523148,2008-12-06,01:52:41
39.908192,116.409509,0,25,39788.0783101852,2008-12-06,01:52:46
39.908297,116.40951,0,26,39788.0783564815,2008-12-06,01:52:50
39.90841,116.409506,0,26,39788.0783912037,2008-12-06,01:52:53
39.908469,116.409535,0,26,39788.0784490741,2008-12-06,01:52:58
39.908471,116.409514,0,27,39788.0785069444,2008-12-06,01:53:03
39.908499,116.409504,0,27,39788.0785648148,2008-12-06,01:53:08
39.90849,116.409527,0,28,39788.0786226852,2008-12-06,01:53:13
39.90849,116.409527,0,28,39788.0786574074,2008-12-06,01:53:16
39.908492,116.40953,0,28,39788.0786805556,2008-12-06,01:53:18
39.908521,116.409536,0,29,39788.0787384259,2008-12-06,01:53:23
39.908494,116.409518,0,28,39788.0787962963,2008-12-06,01:53:28
39.90862,116.409516,0,29,39788.0788194444,2008-12-06,01:53:30
39.908724,116.40952,0,29,39788.0788541667,2008-12-06,01:53:33
39.908821,116.409558,0,30,39788.078912037,2008-12-06,01:53:38
39.908842,116.40956,0,30,39788.0789699074,2008-12-06,01:53:43
39.908831,116.409557,0,30,39788.0790277778,2008-12-06,01:53:48
39.908726,116.409567,0,31,39788.0790740741,2008-12-06,01:53:52
39.908636,116.409577,0,31,39788.0791087963,2008-12-06,01:53:55
39.908536,116.40957,0,32,39788.0791550926,2008-12-06,01:53:59
39.908459,116.409548,0,33,39788.079212963,2008-12-06,01:54:04
39.908376,116.409509,0,34,39788.0792708333,2008-12-06,01:54:09
39.908285,116.409501,0,35,39788.0792939815,2008-12-06,01:54:11
39.908195,116.409473,0,36,39788.0793518518,2008-12-06,01:54:16
39.908094,116.409473,0,37,39788.079375,2008-12-06,01:54:18
39.907974,116.409484,0,39,39788.0794097222,2008-12-06,01:54:21
39.907939,116.409496,0,38,39788.0794675926,2008-12-06,01:54:26
39.907816,116.409487,0,39,39788.0795023148,2008-12-06,01:54:29
39.90772,116.409481,0,40,39788.079537037,2008-12-06,01:54:32
39.907656,116.409475,0,41,39788.0795949074,2008-12-06,01:54:37
39.907554,116.409474,0,42,39788.0796527778,2008-12-06,01:54:42
39.907608,116.409486,0,41,39788.0797106481,2008-12-06,01:54:47
39.90771,116.409495,0,39,39788.0797453704,2008-12-06,01:54:50
39.907801,116.409499,0,40,39788.0797569444,2008-12-06,01:54:51
39.907937,116.409508,0,41,39788.0797800926,2008-12-06,01:54:53
39.908039,116.409514,0,42,39788.0798032407,2008-12-06,01:54:55
39.908148,116.409517,0,42,39788.079849537,2008-12-06,01:54:59
39.908166,116.409497,0,45,39788.0799074074,2008-12-06,01:55:04
39.908116,116.409505,0,48,39788.0799652778,2008-12-06,01:55:09
39.907996,116.409513,0,56,39788.0800115741,2008-12-06,01:55:13
39.908057,116.40952,0,66,39788.0800694444,2008-12-06,01:55:18
39.908092,116.409517,0,71,39788.0801273148,2008-12-06,01:55:23
39.908166,116.409514,0,76,39788.0801851852,2008-12-06,01:55:28
39.908264,116.409501,0,85,39788.0802430556,2008-12-06,01:55:33
39.908393,116.409472,0,90,39788.0802777778,2008-12-06,01:55:36
39.908459,116.409471,0,97,39788.0803356481,2008-12-06,01:55:41
39.908493,116.40949,0,108,39788.0803935185,2008-12-06,01:55:46
39.908566,116.409483,0,116,39788.0804513889,2008-12-06,01:55:51
39.908619,116.40944,0,119,39788.0805092593,2008-12-06,01:55:56
39.90858,116.409423,0,117,39788.0805671296,2008-12-06,01:56:01
39.908548,116.40943,0,114,39788.080625,2008-12-06,01:56:06
39.908536,116.409456,0,112,39788.0806828704,2008-12-06,01:56:11
39.908546,116.409479,0,111,39788.0807407407,2008-12-06,01:56:16
39.908613,116.409472,0,110,39788.0807986111,2008-12-06,01:56:21
39.908752,116.409459,0,109,39788.0808333333,2008-12-06,01:56:24
39.908848,116.409457,0,109,39788.0808680556,2008-12-06,01:56:27
39.908971,116.409464,0,108,39788.0809027778,2008-12-06,01:56:30
39.909091,116.409467,0,109,39788.0809259259,2008-12-06,01:56:32
39.909198,116.409469,0,111,39788.0809490741,2008-12-06,01:56:34
39.90932,116.409466,0,115,39788.0809837963,2008-12-06,01:56:37
39.909407,116.409467,0,126,39788.0810300926,2008-12-06,01:56:41
39.909361,116.40948,0,132,39788.081087963,2008-12-06,01:56:46
39.909264,116.409472,0,136,39788.0811342593,2008-12-06,01:56:50
39.909165,116.409468,0,143,39788.0811689815,2008-12-06,01:56:53
39.909043,116.409461,0,150,39788.0812037037,2008-12-06,01:56:56
39.908941,116.409446,0,157,39788.0812384259,2008-12-06,01:56:59
39.908852,116.409435,0,167,39788.0812731481,2008-12-06,01:57:02
39.908772,116.40941,0,185,39788.0813310185,2008-12-06,01:57:07
39.90883,116.409419,0,204,39788.0813888889,2008-12-06,01:57:12
39.908791,116.409462,0,218,39788.0814467593,2008-12-06,01:57:17
39.908779,116.409477,0,227,39788.0815046296,2008-12-06,01:57:22
39.908813,116.409476,0,233,39788.0815625,2008-12-06,01:57:27
39.908843,116.409491,0,237,39788.0816203704,2008-12-06,01:57:32
39.9089,116.409493,0,240,39788.0816782407,2008-12-06,01:57:37
39.908961,116.409493,0,240,39788.0817361111,2008-12-06,01:57:42
39.908859,116.409526,0,241,39788.0817708333,2008-12-06,01:57:45
39.908757,116.409569,0,242,39788.0817939815,2008-12-06,01:57:47
39.908736,116.409635,0,244,39788.0818518519,2008-12-06,01:57:52
39.908824,116.409667,0,246,39788.0819097222,2008-12-06,01:57:57
39.908874,116.409669,0,247,39788.0819675926,2008-12-06,01:58:02
39.90894,116.409676,0,250,39788.082025463,2008-12-06,01:58:07
39.908931,116.409683,0,251,39788.0820833333,2008-12-06,01:58:12
39.908876,116.409714,0,253,39788.0821412037,2008-12-06,01:58:17
39.908876,116.409714,0,253,39788.0821759259,2008-12-06,01:58:20
39.908873,116.409713,0,257,39788.0821990741,2008-12-06,01:58:22
39.908916,116.40971,0,259,39788.0822569444,2008-12-06,01:58:27
39.908981,116.409693,0,261,39788.0823148148,2008-12-06,01:58:32
39.908945,116.409682,0,265,39788.0823726852,2008-12-06,01:58:37
39.908825,116.409666,0,269,39788.0824305556,2008-12-06,01:58:42
39.908735,116.409665,0,271,39788.0824884259,2008-12-06,01:58:47
39.908659,116.409669,0,272,39788.0825462963,2008-12-06,01:58:52
39.908577,116.40967,0,274,39788.0826041667,2008-12-06,01:58:57
39.908517,116.409677,0,275,39788.082662037,2008-12-06,01:59:02
39.908434,116.409692,0,275,39788.0827199074,2008-12-06,01:59:07
39.908393,116.409721,0,275,39788.0827777778,2008-12-06,01:59:12
39.908318,116.409721,0,275,39788.0828356481,2008-12-06,01:59:17
39.908468,116.40964,0,272,39788.082974537,2008-12-06,01:59:29
39.908693,116.409603,0,272,39788.0829861111,2008-12-06,01:59:30
39.908905,116.409567,0,271,39788.0830092593,2008-12-06,01:59:32
39.909063,116.409557,0,270,39788.0830324074,2008-12-06,01:59:34
39.909196,116.409535,0,269,39788.0830439815,2008-12-06,01:59:35
39.909277,116.409489,0,269,39788.0831018519,2008-12-06,01:59:40
39.909414,116.40949,0,269,39788.0831365741,2008-12-06,01:59:43
39.90952,116.409495,0,269,39788.0831828704,2008-12-06,01:59:47
39.909503,116.409479,0,270,39788.0832407407,2008-12-06,01:59:52
39.909412,116.409488,0,272,39788.083287037,2008-12-06,01:59:56
39.909343,116.409467,0,273,39788.0833449074,2008-12-06,02:00:01
39.909275,116.409455,0,272,39788.0834027778,2008-12-06,02:00:06
39.909174,116.409463,0,270,39788.0834490741,2008-12-06,02:00:10
39.909057,116.409482,0,267,39788.0834953704,2008-12-06,02:00:14
39.908972,116.40953,0,264,39788.0835416667,2008-12-06,02:00:18
39.908866,116.409539,0,265,39788.083587963,2008-12-06,02:00:22
39.908757,116.409537,0,269,39788.0836342593,2008-12-06,02:00:26
39.90864,116.409547,0,274,39788.0836805556,2008-12-06,02:00:30
39.90854,116.409535,0,275,39788.0837152778,2008-12-06,02:00:33
39.908425,116.40953,0,275,39788.08375,2008-12-06,02:00:36
39.908332,116.40951,0,267,39788.0838078704,2008-12-06,02:00:41
39.908276,116.409493,0,256,39788.0838657407,2008-12-06,02:00:46
39.908178,116.409493,0,250,39788.0839236111,2008-12-06,02:00:51
39.908181,116.409477,0,235,39788.0839814815,2008-12-06,02:00:56
39.90817,116.409483,0,218,39788.0840393519,2008-12-06,02:01:01
39.908181,116.409491,0,196,39788.0840972222,2008-12-06,02:01:06
39.908276,116.409505,0,178,39788.0841550926,2008-12-06,02:01:11
39.908285,116.409519,0,173,39788.084212963,2008-12-06,02:01:16
39.908308,116.409539,0,168,39788.0842708333,2008-12-06,02:01:21
39.908433,116.409523,0,165,39788.0842824074,2008-12-06,02:01:22
39.908532,116.409516,0,162,39788.0843055556,2008-12-06,02:01:24
39.908633,116.409522,0,159,39788.0843402778,2008-12-06,02:01:27
39.908727,116.409528,0,157,39788.0843634259,2008-12-06,02:01:29
39.908834,116.409529,0,152,39788.0843981481,2008-12-06,02:01:32
39.908939,116.409532,0,148,39788.0844328704,2008-12-06,02:01:35
39.909053,116.409535,0,145,39788.0844560185,2008-12-06,02:01:37
39.909191,116.409534,0,142,39788.0844791667,2008-12-06,02:01:39
39.909293,116.409537,0,139,39788.0845023148,2008-12-06,02:01:41
39.909395,116.409541,0,137,39788.084525463,2008-12-06,02:01:43
39.909493,116.409528,0,134,39788.0845717593,2008-12-06,02:01:47
39.909447,116.409502,0,134,39788.0846296296,2008-12-06,02:01:52
39.909409,116.409506,0,135,39788.0846875,2008-12-06,02:01:57
39.909267,116.409537,0,136,39788.0847222222,2008-12-06,02:02:00
39.909136,116.409555,0,136,39788.0847569444,2008-12-06,02:02:03
39.908981,116.40956,0,136,39788.0847800926,2008-12-06,02:02:05
39.908889,116.409561,0,136,39788.0847916667,2008-12-06,02:02:06
39.908761,116.409551,0,137,39788.0848148148,2008-12-06,02:02:08
39.908642,116.40953,0,138,39788.084837963,2008-12-06,02:02:10
39.908513,116.409501,0,139,39788.0848611111,2008-12-06,02:02:12
39.908404,116.409463,0,140,39788.0848842593,2008-12-06,02:02:14
39.909084,116.409404,0,164,39788.0849074074,2008-12-06,02:02:16
39.909255,116.409364,0,173,39788.0849305556,2008-12-06,02:02:18
39.909381,116.409335,0,181,39788.0849537037,2008-12-06,02:02:20
39.909462,116.409265,0,193,39788.085,2008-12-06,02:02:24
39.909475,116.409216,0,206,39788.0850578704,2008-12-06,02:02:29
39.909395,116.409215,0,217,39788.0851157407,2008-12-06,02:02:34
39.909298,116.409226,0,227,39788.085162037,2008-12-06,02:02:38
39.909198,116.40923,0,238,39788.0852083333,2008-12-06,02:02:42
39.90911,116.40924,0,247,39788.0852430556,2008-12-06,02:02:45
39.908993,116.409256,0,254,39788.0852777778,2008-12-06,02:02:48
39.908885,116.409275,0,255,39788.0853009259,2008-12-06,02:02:50
39.908791,116.409291,0,257,39788.0853356481,2008-12-06,02:02:53
39.908675,116.40929,0,262,39788.0853703704,2008-12-06,02:02:56
39.908577,116.40927,0,264,39788.0853935185,2008-12-06,02:02:58
39.908481,116.409255,0,265,39788.0854166667,2008-12-06,02:03:00
39.908388,116.409262,0,263,39788.0854398148,2008-12-06,02:03:02
39.908264,116.409255,0,264,39788.085474537,2008-12-06,02:03:05
39.908152,116.409248,0,266,39788.0855092593,2008-12-06,02:03:08
39.908057,116.409223,0,268,39788.0855671296,2008-12-06,02:03:13
39.908043,116.409214,0,271,39788.085625,2008-12-06,02:03:18
39.908012,116.409228,0,280,39788.0856828704,2008-12-06,02:03:23
39.907905,116.409231,0,294,39788.0857407407,2008-12-06,02:03:28
39.907813,116.409244,0,303,39788.085775463,2008-12-06,02:03:31
39.907702,116.409268,0,309,39788.0858101852,2008-12-06,02:03:34
39.907583,116.409298,0,315,39788.0858449074,2008-12-06,02:03:37
39.907489,116.409303,0,327,39788.0858912037,2008-12-06,02:03:41
39.907506,116.409293,0,342,39788.0859490741,2008-12-06,02:03:46
39.907623,116.409309,0,344,39788.0859606481,2008-12-06,02:03:47
39.907857,116.40932,0,357,39788.0860069444,2008-12-06,02:03:51
39.90811,116.409327,0,361,39788.0860185185,2008-12-06,02:03:52
39.9084,116.409344,0,365,39788.0860300926,2008-12-06,02:03:53
39.908623,116.409354,0,366,39788.0860416667,2008-12-06,02:03:54
39.908807,116.409354,0,373,39788.086099537,2008-12-06,02:03:59
39.908983,116.40936,0,374,39788.0861111111,2008-12-06,02:04:00
39.909125,116.409358,0,377,39788.0861342593,2008-12-06,02:04:02
39.909228,116.409359,0,378,39788.0861458333,2008-12-06,02:04:03
39.909377,116.40935,0,381,39788.0861689815,2008-12-06,02:04:05
39.909503,116.409322,0,382,39788.0861921296,2008-12-06,02:04:07
39.909607,116.409302,0,386,39788.08625,2008-12-06,02:04:12
39.909607,116.409302,0,386,39788.0862847222,2008-12-06,02:04:15
39.909599,116.409294,0,388,39788.0863078704,2008-12-06,02:04:17
39.909513,116.40928,0,390,39788.0863657407,2008-12-06,02:04:22
39.909405,116.40925,0,394,39788.0864236111,2008-12-06,02:04:27
39.909296,116.409256,0,397,39788.0864467593,2008-12-06,02:04:29
39.909256,116.40929,0,407,39788.0865046296,2008-12-06,02:04:34
39.909188,116.40929,0,416,39788.0865625,2008-12-06,02:04:39
39.909279,116.409299,0,424,39788.0866203704,2008-12-06,02:04:44
39.909369,116.409299,0,426,39788.0866435185,2008-12-06,02:04:46
39.909476,116.409305,0,427,39788.0866782407,2008-12-06,02:04:49
39.909404,116.409336,0,441,39788.0867361111,2008-12-06,02:04:54
39.909379,116.409345,0,453,39788.0867939815,2008-12-06,02:04:59
39.909508,116.409351,0,456,39788.0868171296,2008-12-06,02:05:01
39.909633,116.409346,0,457,39788.0868402778,2008-12-06,02:05:03
39.909818,116.409358,0,454,39788.0868634259,2008-12-06,02:05:05
39.909929,116.409365,0,454,39788.086875,2008-12-06,02:05:06
39.910077,116.40937,0,458,39788.0869097222,2008-12-06,02:05:09
39.910229,116.409371,0,457,39788.0869212963,2008-12-06,02:05:10
39.910364,116.40938,0,459,39788.0869444444,2008-12-06,02:05:12
39.91052,116.40938,0,458,39788.0869560185,2008-12-06,02:05:13
39.910654,116.409391,0,457,39788.0869675926,2008-12-06,02:05:14
39.910776,116.409394,0,457,39788.0869791667,2008-12-06,02:05:15
39.910932,116.409398,0,456,39788.0869907407,2008-12-06,02:05:16
39.911067,116.409397,0,456,39788.0870023148,2008-12-06,02:05:17
39.911187,116.40939,0,456,39788.0870138889,2008-12-06,02:05:18
39.911331,116.409379,0,456,39788.087025463,2008-12-06,02:05:19
39.911427,116.409378,0,456,39788.087037037,2008-12-06,02:05:20
39.911637,116.409362,0,456,39788.0870601852,2008-12-06,02:05:22
39.911729,116.409353,0,456,39788.0870717593,2008-12-06,02:05:23
39.911829,116.409346,0,457,39788.0870833333,2008-12-06,02:05:24
39.911953,116.40934,0,456,39788.0870949074,2008-12-06,02:05:25
39.912068,116.409338,0,457,39788.0871064815,2008-12-06,02:05:26
39.912179,116.40934,0,458,39788.0871180556,2008-12-06,02:05:27
39.912281,116.409347,0,458,39788.0871296296,2008-12-06,02:05:28
39.912153,116.409344,0,444,39788.0871643518,2008-12-06,02:05:31
39.911908,116.409333,0,425,39788.0871875,2008-12-06,02:05:33
39.911805,116.409337,0,418,39788.0871990741,2008-12-06,02:05:34
39.911691,116.409327,0,401,39788.0872222222,2008-12-06,02:05:36
39.911623,116.409317,0,391,39788.0872800926,2008-12-06,02:05:41
39.911623,116.409317,0,391,39788.0873148148,2008-12-06,02:05:44
39.911618,116.409316,0,390,39788.087337963,2008-12-06,02:05:46
39.910655,116.40932,0,385,39788.0873611111,2008-12-06,02:05:48
39.910524,116.409332,0,381,39788.0873958333,2008-12-06,02:05:51
39.910407,116.409332,0,375,39788.0874074074,2008-12-06,02:05:52
39.910286,116.409351,0,365,39788.0874305556,2008-12-06,02:05:54
39.910184,116.409352,0,351,39788.0874537037,2008-12-06,02:05:56
39.910129,116.409369,0,332,39788.0875115741,2008-12-06,02:06:01
39.910116,116.409433,0,321,39788.0875694444,2008-12-06,02:06:06
39.910042,116.409484,0,312,39788.0876273148,2008-12-06,02:06:11
39.909954,116.409499,0,304,39788.0876851852,2008-12-06,02:06:16
39.909886,116.409483,0,298,39788.0877430556,2008-12-06,02:06:21
39.910005,116.409457,0,291,39788.0877893518,2008-12-06,02:06:25
39.910126,116.409437,0,285,39788.0878240741,2008-12-06,02:06:28
39.910209,116.409397,0,277,39788.0878703704,2008-12-06,02:06:32
39.910187,116.409361,0,276,39788.0879282407,2008-12-06,02:06:37
39.910128,116.409369,0,276,39788.0879861111,2008-12-06,02:06:42
39.910131,116.409315,0,272,39788.0880439815,2008-12-06,02:06:47
39.91011,116.409226,0,267,39788.0881018518,2008-12-06,02:06:52
39.910014,116.409164,0,265,39788.0881481481,2008-12-06,02:06:56
39.909887,116.409144,0,267,39788.0881828704,2008-12-06,02:06:59
39.90975,116.409144,0,268,39788.0882060185,2008-12-06,02:07:01
39.909541,116.409159,0,269,39788.0882291667,2008-12-06,02:07:03
39.909416,116.409168,0,269,39788.0882407407,2008-12-06,02:07:04
39.909264,116.409188,0,270,39788.0882523148,2008-12-06,02:07:05
39.909332,116.409207,0,281,39788.0883101852,2008-12-06,02:07:10
39.909429,116.409201,0,287,39788.0883449074,2008-12-06,02:07:13
39.909334,116.409242,0,297,39788.0883912037,2008-12-06,02:07:17
39.90938,116.409277,0,309,39788.0884490741,2008-12-06,02:07:22
39.909349,116.409293,0,318,39788.0885069444,2008-12-06,02:07:27
39.909239,116.409282,0,325,39788.0885532407,2008-12-06,02:07:31
39.909137,116.40928,0,333,39788.088587963,2008-12-06,02:07:34
39.909074,116.409315,0,341,39788.0886458333,2008-12-06,02:07:39
39.908992,116.409381,0,346,39788.0887037037,2008-12-06,02:07:44
39.908881,116.409398,0,349,39788.0887384259,2008-12-06,02:07:47
39.908778,116.409405,0,348,39788.0887615741,2008-12-06,02:07:49
39.908659,116.409407,0,348,39788.0887847222,2008-12-06,02:07:51
39.908528,116.409409,0,349,39788.0888078704,2008-12-06,02:07:53
39.908396,116.409406,0,352,39788.0888310185,2008-12-06,02:07:55
39.908249,116.4094,0,356,39788.0888541667,2008-12-06,02:07:57
39.908131,116.409401,0,361,39788.0888773148,2008-12-06,02:07:59
39.908008,116.409404,0,369,39788.088912037,2008-12-06,02:08:02
39.907893,116.409402,0,376,39788.0889467593,2008-12-06,02:08:05
39.907793,116.409379,0,382,39788.0889814815,2008-12-06,02:08:08
39.907675,116.409367,0,389,39788.0890162037,2008-12-06,02:08:11
39.907549,116.409364,0,395,39788.0890509259,2008-12-06,02:08:14
39.907448,116.409349,0,404,39788.0891087963,2008-12-06,02:08:19
39.90748,116.409341,0,408,39788.0891666667,2008-12-06,02:08:24
39.907573,116.409344,0,402,39788.089224537,2008-12-06,02:08:29
39.907671,116.409359,0,401,39788.0892592593,2008-12-06,02:08:32
39.907785,116.409382,0,400,39788.0892824074,2008-12-06,02:08:34
39.907927,116.409415,0,398,39788.0893055556,2008-12-06,02:08:36
39.908069,116.409449,0,398,39788.0893287037,2008-12-06,02:08:38
39.90821,116.409477,0,398,39788.0893518519,2008-12-06,02:08:40
39.908372,116.409509,0,399,39788.089375,2008-12-06,02:08:42
39.908538,116.409533,0,400,39788.0893981481,2008-12-06,02:08:44
39.908667,116.409552,0,399,39788.0894212963,2008-12-06,02:08:46
39.908779,116.409584,0,401,39788.0894675926,2008-12-06,02:08:50
39.908914,116.409616,0,399,39788.0894907407,2008-12-06,02:08:52
39.909019,116.409645,0,396,39788.0895138889,2008-12-06,02:08:54
39.909155,116.409674,0,392,39788.0895486111,2008-12-06,02:08:57
39.90927,116.409708,0,389,39788.0895833333,2008-12-06,02:09:00
39.909387,116.409727,0,387,39788.0896064815,2008-12-06,02:09:02
39.909219,116.409752,0,379,39788.0896296296,2008-12-06,02:09:04
39.909093,116.409766,0,375,39788.0896412037,2008-12-06,02:09:05
39.908947,116.409785,0,366,39788.0896643519,2008-12-06,02:09:07
39.908821,116.409808,0,358,39788.0896990741,2008-12-06,02:09:10
39.908719,116.409815,0,352,39788.0897222222,2008-12-06,02:09:12
39.908598,116.409818,0,347,39788.0897453704,2008-12-06,02:09:14
39.908472,116.409818,0,340,39788.0897685185,2008-12-06,02:09:16
39.908341,116.409817,0,335,39788.0897916667,2008-12-06,02:09:18
39.908244,116.409802,0,329,39788.0898148148,2008-12-06,02:09:20
39.908149,116.409782,0,323,39788.089849537,2008-12-06,02:09:23
39.908027,116.409779,0,319,39788.0898726852,2008-12-06,02:09:25
39.907864,116.40978,0,314,39788.0898958333,2008-12-06,02:09:27
39.907713,116.409768,0,309,39788.0899189815,2008-12-06,02:09:29
39.907604,116.409753,0,303,39788.0899421296,2008-12-06,02:09:31
39.907478,116.409751,0,300,39788.0899652778,2008-12-06,02:09:33
39.907385,116.40975,0,299,39788.0899768519,2008-12-06,02:09:34
39.907291,116.409745,0,299,39788.0899884259,2008-12-06,02:09:35
39.907124,116.409732,0,299,39788.0900115741,2008-12-06,02:09:37
39.906968,116.409714,0,302,39788.0900347222,2008-12-06,02:09:39
39.906811,116.409694,0,304,39788.0900578704,2008-12-06,02:09:41
39.90665,116.409671,0,308,39788.0900810185,2008-12-06,02:09:43
39.906541,116.409651,0,312,39788.0901041667,2008-12-06,02:09:45
39.906439,116.40963,0,315,39788.0901273148,2008-12-06,02:09:47
39.906409,116.409527,0,313,39788.0901851852,2008-12-06,02:09:52
39.906347,116.409448,0,312,39788.0902430556,2008-12-06,02:09:57
39.906441,116.409411,0,296,39788.0903009259,2008-12-06,02:10:02
39.906555,116.409412,0,280,39788.0903356481,2008-12-06,02:10:05
39.906665,116.409369,0,261,39788.0903819444,2008-12-06,02:10:09
39.906641,116.409317,0,243,39788.0904398148,2008-12-06,02:10:14
39.906861,116.409297,0,240,39788.090474537,2008-12-06,02:10:17
39.907057,116.409307,0,238,39788.0904861111,2008-12-06,02:10:18
39.907268,116.409309,0,239,39788.0905208333,2008-12-06,02:10:21
39.907363,116.409302,0,241,39788.0905439815,2008-12-06,02:10:23
39.907686,116.409312,0,242,39788.0905787037,2008-12-06,02:10:26
39.907956,116.409302,0,243,39788.0905902778,2008-12-06,02:10:27
39.908229,116.409292,0,243,39788.0906018519,2008-12-06,02:10:28
39.908402,116.409293,0,243,39788.0906134259,2008-12-06,02:10:29
39.908545,116.409316,0,245,39788.0906365741,2008-12-06,02:10:31
39.908709,116.409339,0,248,39788.0906597222,2008-12-06,02:10:33
39.908815,116.409366,0,252,39788.0906944444,2008-12-06,02:10:36
39.908987,116.409351,0,252,39788.0907060185,2008-12-06,02:10:37
39.909137,116.409336,0,252,39788.0907175926,2008-12-06,02:10:38
39.909277,116.409326,0,252,39788.0907291667,2008-12-06,02:10:39
39.909424,116.409297,0,257,39788.090775463,2008-12-06,02:10:43
39.90955,116.409277,0,257,39788.090787037,2008-12-06,02:10:44
39.90966,116.409269,0,257,39788.0907986111,2008-12-06,02:10:45
39.909816,116.409261,0,258,39788.0908217593,2008-12-06,02:10:47
39.909925,116.409266,0,260,39788.0908449074,2008-12-06,02:10:49
39.910022,116.409278,0,263,39788.0908680556,2008-12-06,02:10:51
39.910106,116.409311,0,275,39788.0909143519,2008-12-06,02:10:55
39.910207,116.409355,0,280,39788.0909375,2008-12-06,02:10:57
39.910345,116.409396,0,284,39788.0909606481,2008-12-06,02:10:59
39.910465,116.409439,0,290,39788.0909837963,2008-12-06,02:11:01
39.910512,116.40949,0,296,39788.0910416667,2008-12-06,02:11:06
39.910505,116.409537,0,299,39788.091099537,2008-12-06,02:11:11
39.910616,116.409564,0,300,39788.0911458333,2008-12-06,02:11:15
39.910728,116.409598,0,303,39788.0911805556,2008-12-06,02:11:18
39.910818,116.409614,0,305,39788.0912268519,2008-12-06,02:11:22
39.910738,116.409515,0,310,39788.0913194444,2008-12-06,02:11:30
39.910609,116.409505,0,312,39788.0913425926,2008-12-06,02:11:32
39.910536,116.409514,0,315,39788.091400463,2008-12-06,02:11:37
39.910537,116.409497,0,317,39788.0914583333,2008-12-06,02:11:42
39.910609,116.409484,0,314,39788.0915162037,2008-12-06,02:11:47
39.910698,116.409462,0,306,39788.0915625,2008-12-06,02:11:51
39.910809,116.409435,0,302,39788.0916087963,2008-12-06,02:11:55
39.910712,116.409416,0,302,39788.0916666667,2008-12-06,02:12:00
39.910557,116.409415,0,303,39788.0916898148,2008-12-06,02:12:02
39.910449,116.40941,0,303,39788.091712963,2008-12-06,02:12:04
39.91032,116.409377,0,304,39788.0917592593,2008-12-06,02:12:08
39.910192,116.409358,0,305,39788.0917824074,2008-12-06,02:12:10
39.910057,116.40935,0,305,39788.0918055556,2008-12-06,02:12:12
39.909892,116.409335,0,306,39788.0918402778,2008-12-06,02:12:15
39.909732,116.409324,0,306,39788.0918634259,2008-12-06,02:12:17
39.909621,116.409328,0,306,39788.091875,2008-12-06,02:12:18
39.90952,116.409337,0,305,39788.0918865741,2008-12-06,02:12:19
39.909342,116.409349,0,305,39788.0919097222,2008-12-06,02:12:21
39.90919,116.409354,0,304,39788.0919328704,2008-12-06,02:12:23
39.909023,116.409356,0,305,39788.0919560185,2008-12-06,02:12:25
39.908858,116.40935,0,306,39788.0919791667,2008-12-06,02:12:27
39.908758,116.409365,0,304,39788.0920138889,2008-12-06,02:12:30
39.908636,116.409375,0,304,39788.0920486111,2008-12-06,02:12:33
39.908537,116.409375,0,305,39788.0920717593,2008-12-06,02:12:35
39.90844,116.409378,0,308,39788.0920949074,2008-12-06,02:12:37
39.90848,116.409425,0,315,39788.0921527778,2008-12-06,02:12:42
39.90861,116.409456,0,317,39788.0921759259,2008-12-06,02:12:44
39.908746,116.409479,0,319,39788.0921990741,2008-12-06,02:12:46
39.90929,116.409501,0,324,39788.0922222222,2008-12-06,02:12:48
39.909369,116.409506,0,327,39788.0922800926,2008-12-06,02:12:53
39.909549,116.409541,0,329,39788.0923148148,2008-12-06,02:12:56
39.909683,116.409548,0,330,39788.092337963,2008-12-06,02:12:58
39.909738,116.409566,0,335,39788.0923958333,2008-12-06,02:13:03
39.909738,116.409566,0,335,39788.0924305556,2008-12-06,02:13:06
39.909744,116.409571,0,341,39788.0924537037,2008-12-06,02:13:08
39.909725,116.409582,0,344,39788.0925115741,2008-12-06,02:13:13
39.909632,116.409559,0,348,39788.0925694444,2008-12-06,02:13:18
39.909537,116.40952,0,347,39788.0926157407,2008-12-06,02:13:22
39.909456,116.409486,0,352,39788.0926736111,2008-12-06,02:13:27
39.90936,116.409493,0,357,39788.0927083333,2008-12-06,02:13:30
39.90926,116.40949,0,360,39788.0927546296,2008-12-06,02:13:34
39.909156,116.409493,0,366,39788.0928009259,2008-12-06,02:13:38
39.909039,116.409488,0,372,39788.0928472222,2008-12-06,02:13:42
39.908948,116.409471,0,377,39788.0928819444,2008-12-06,02:13:45
39.908813,116.409431,0,377,39788.0929166667,2008-12-06,02:13:48
39.908668,116.409382,0,370,39788.0929398148,2008-12-06,02:13:50
39.908517,116.409339,0,362,39788.092962963,2008-12-06,02:13:52
39.908378,116.409307,0,355,39788.0929861111,2008-12-06,02:13:54
39.908229,116.409284,0,348,39788.0930092593,2008-12-06,02:13:56
39.908062,116.409268,0,341,39788.0930324074,2008-12-06,02:13:58
39.907959,116.409271,0,338,39788.0930439815,2008-12-06,02:13:59
39.907857,116.409279,0,334,39788.0930555556,2008-12-06,02:14:00
39.907746,116.409282,0,329,39788.0930671296,2008-12-06,02:14:01
39.907637,116.409301,0,326,39788.0930902778,2008-12-06,02:14:03
39.907542,116.40932,0,322,39788.0931134259,2008-12-06,02:14:05
39.90745,116.409322,0,314,39788.0931365741,2008-12-06,02:14:07
39.90753,116.40933,0,295,39788.0931712963,2008-12-06,02:14:10
39.907631,116.409338,0,288,39788.0931828704,2008-12-06,02:14:11
39.907785,116.409335,0,282,39788.0932060185,2008-12-06,02:14:13
39.908623,116.409336,0,274,39788.0932523148,2008-12-06,02:14:17
39.908624,116.409349,0,272,39788.0933101852,2008-12-06,02:14:22
39.908627,116.409338,0,272,39788.0933680556,2008-12-06,02:14:27
39.908627,116.409338,0,272,39788.0934027778,2008-12-06,02:14:30
39.908629,116.40933,0,272,39788.0934259259,2008-12-06,02:14:32
39.908636,116.40931,0,272,39788.0934837963,2008-12-06,02:14:37
39.908731,116.409356,0,264,39788.0935185185,2008-12-06,02:14:40
39.908801,116.409387,0,260,39788.0935763889,2008-12-06,02:14:45
39.908886,116.409424,0,259,39788.0936342593,2008-12-06,02:14:50
39.908981,116.40944,0,258,39788.0936805556,2008-12-06,02:14:54
39.909059,116.409417,0,261,39788.0937384259,2008-12-06,02:14:59
39.909082,116.409407,0,265,39788.0937962963,2008-12-06,02:15:04
39.909082,116.409407,0,265,39788.0938310185,2008-12-06,02:15:07
39.909086,116.409403,0,273,39788.0938541667,2008-12-06,02:15:09
39.909066,116.40937,0,280,39788.093912037,2008-12-06,02:15:14
39.90912,116.409319,0,285,39788.0939699074,2008-12-06,02:15:19
39.909237,116.409291,0,290,39788.0940046296,2008-12-06,02:15:22
39.909438,116.409287,0,295,39788.0940162037,2008-12-06,02:15:23
39.909548,116.409285,0,297,39788.0940393518,2008-12-06,02:15:25
39.909594,116.409279,0,297,39788.0940972222,2008-12-06,02:15:30
39.909665,116.409271,0,296,39788.0941550926,2008-12-06,02:15:35
39.909714,116.409296,0,294,39788.094212963,2008-12-06,02:15:40
39.909715,116.409339,0,294,39788.0942708333,2008-12-06,02:15:45
39.909743,116.409373,0,290,39788.0943287037,2008-12-06,02:15:50
39.90973,116.409392,0,287,39788.0943865741,2008-12-06,02:15:55
39.909743,116.409413,0,285,39788.0944444444,2008-12-06,02:16:00
39.909806,116.409414,0,285,39788.0945023148,2008-12-06,02:16:05
39.909822,116.409417,0,286,39788.0945601852,2008-12-06,02:16:10
39.909859,116.40942,0,285,39788.0946180556,2008-12-06,02:16:15
39.9099,116.409436,0,284,39788.0946759259,2008-12-06,02:16:20
39.909935,116.409448,0,282,39788.0947337963,2008-12-06,02:16:25
39.909935,116.409448,0,282,39788.0947685185,2008-12-06,02:16:28
39.909935,116.409449,0,281,39788.0947916667,2008-12-06,02:16:30
39.909893,116.409471,0,278,39788.094849537,2008-12-06,02:16:35
39.909893,116.409468,0,278,39788.0949074074,2008-12-06,02:16:40
39.909893,116.409468,0,278,39788.0949421296,2008-12-06,02:16:43
39.909891,116.409464,0,278,39788.0949652778,2008-12-06,02:16:45
39.909855,116.40946,0,275,39788.0950231481,2008-12-06,02:16:50
39.909855,116.40946,0,275,39788.0950578704,2008-12-06,02:16:53
39.909848,116.409458,0,271,39788.0950810185,2008-12-06,02:16:55
39.909817,116.409472,0,267,39788.0951388889,2008-12-06,02:17:00
39.909786,116.409492,0,265,39788.0951967593,2008-12-06,02:17:05
39.90971,116.409499,0,265,39788.0952546296,2008-12-06,02:17:10
39.909606,116.409498,0,263,39788.0953125,2008-12-06,02:17:15
39.909489,116.40949,0,261,39788.0953356481,2008-12-06,02:17:17
39.909371,116.409478,0,259,39788.0953703704,2008-12-06,02:17:20
39.909252,116.409477,0,257,39788.0954050926,2008-12-06,02:17:23
39.909151,116.40949,0,255,39788.0954398148,2008-12-06,02:17:26
39.909037,116.409505,0,252,39788.095474537,2008-12-06,02:17:29
39.908925,116.409513,0,252,39788.0955092593,2008-12-06,02:17:32
39.908841,116.409539,0,260,39788.0955671296,2008-12-06,02:17:37
39.908772,116.409539,0,265,39788.095625,2008-12-06,02:17:42
39.908787,116.409535,0,270,39788.0956828704,2008-12-06,02:17:47
39.908759,116.409549,0,272,39788.0957407407,2008-12-06,02:17:52
39.908697,116.409515,0,267,39788.0957986111,2008-12-06,02:17:57
39.908705,116.409485,0,259,39788.0958564815,2008-12-06,02:18:02
39.908692,116.409469,0,245,39788.0959143518,2008-12-06,02:18:07
39.908687,116.409439,0,237,39788.0959722222,2008-12-06,02:18:12
39.908627,116.409403,0,226,39788.0960300926,2008-12-06,02:18:17
39.908538,116.4094,0,219,39788.096087963,2008-12-06,02:18:22
39.90842,116.409397,0,206,39788.0961458333,2008-12-06,02:18:27
39.908303,116.409395,0,192,39788.0961921296,2008-12-06,02:18:31
39.908212,116.409382,0,180,39788.0962384259,2008-12-06,02:18:35
39.908212,116.409382,0,180,39788.0962731481,2008-12-06,02:18:38
39.908218,116.409379,0,172,39788.0962962963,2008-12-06,02:18:40
39.908331,116.409376,0,165,39788.0963541667,2008-12-06,02:18:45
39.908448,116.4094,0,162,39788.0963888889,2008-12-06,02:18:48
39.908384,116.40943,0,155,39788.0964467593,2008-12-06,02:18:53
39.908357,116.40944,0,151,39788.0965046296,2008-12-06,02:18:58
39.908314,116.409459,0,147,39788.0965625,2008-12-06,02:19:03
39.908275,116.409482,0,143,39788.0966203704,2008-12-06,02:19:08
39.908287,116.409493,0,144,39788.0966782407,2008-12-06,02:19:13
39.908338,116.409478,0,140,39788.0967361111,2008-12-06,02:19:18
39.908422,116.409463,0,127,39788.0967824074,2008-12-06,02:19:22
39.908474,116.409392,0,113,39788.0968402778,2008-12-06,02:19:27
39.908545,116.409321,0,99,39788.0968981481,2008-12-06,02:19:32
39.908651,116.409291,0,91,39788.0969328704,2008-12-06,02:19:35
39.908644,116.409265,0,80,39788.0969907407,2008-12-06,02:19:40
39.908564,116.409306,0,75,39788.0970486111,2008-12-06,02:19:45
39.908539,116.409334,0,71,39788.0971064815,2008-12-06,02:19:50
39.908573,116.409373,0,70,39788.0971643519,2008-12-06,02:19:55
39.908586,116.409371,0,70,39788.0972222222,2008-12-06,02:20:00
39.908653,116.409313,0,69,39788.0972800926,2008-12-06,02:20:05
39.908674,116.40925,0,68,39788.097337963,2008-12-06,02:20:10
39.908695,116.40923,0,69,39788.0973958333,2008-12-06,02:20:15
39.908741,116.409245,0,71,39788.0974537037,2008-12-06,02:20:20
39.908625,116.409241,0,73,39788.0975115741,2008-12-06,02:20:25
39.908625,116.409241,0,73,39788.0975462963,2008-12-06,02:20:28
39.908625,116.409247,0,78,39788.0975694444,2008-12-06,02:20:30
39.908673,116.409279,0,82,39788.0976273148,2008-12-06,02:20:35
39.908759,116.409315,0,87,39788.097662037,2008-12-06,02:20:38
39.908819,116.409359,0,91,39788.0977199074,2008-12-06,02:20:43
39.908906,116.409407,0,99,39788.0977777778,2008-12-06,02:20:48
39.908952,116.409399,0,101,39788.0978356482,2008-12-06,02:20:53
39.909027,116.409385,0,102,39788.0978935185,2008-12-06,02:20:58
39.909027,116.409385,0,102,39788.0979282407,2008-12-06,02:21:01
39.909034,116.409381,0,102,39788.0979513889,2008-12-06,02:21:03
39.908985,116.409358,0,104,39788.0980092593,2008-12-06,02:21:08
39.908888,116.409342,0,112,39788.0980671296,2008-12-06,02:21:13
39.908784,116.409363,0,123,39788.0981018519,2008-12-06,02:21:16
39.908669,116.409411,0,134,39788.0981365741,2008-12-06,02:21:19
39.908581,116.409443,0,144,39788.0981712963,2008-12-06,02:21:22
39.908486,116.409463,0,154,39788.0982175926,2008-12-06,02:21:26
39.908457,116.409455,0,157,39788.098275463,2008-12-06,02:21:31
39.908381,116.409441,0,153,39788.0983333333,2008-12-06,02:21:36
39.908317,116.409447,0,152,39788.0983912037,2008-12-06,02:21:41
39.908287,116.40946,0,145,39788.0984490741,2008-12-06,02:21:46
39.908221,116.409493,0,140,39788.0985069444,2008-12-06,02:21:51
39.908208,116.409479,0,145,39788.0985648148,2008-12-06,02:21:56
39.9082,116.409456,0,150,39788.0986226852,2008-12-06,02:22:01
39.908213,116.409478,0,156,39788.0986805556,2008-12-06,02:22:06
39.908318,116.409503,0,157,39788.0987037037,2008-12-06,02:22:08
39.908223,116.409503,0,161,39788.0987615741,2008-12-06,02:22:13
39.908296,116.409493,0,166,39788.0988194444,2008-12-06,02:22:18
39.908341,116.409463,0,170,39788.0988773148,2008-12-06,02:22:23
39.90844,116.409481,0,172,39788.0989236111,2008-12-06,02:22:27
39.908557,116.409512,0,175,39788.0989583333,2008-12-06,02:22:30
39.908606,116.409555,0,179,39788.0990162037,2008-12-06,02:22:35
39.908624,116.409579,0,183,39788.0990740741,2008-12-06,02:22:40
39.908733,116.409575,0,183,39788.0991203704,2008-12-06,02:22:44
39.908824,116.409571,0,181,39788.0991782407,2008-12-06,02:22:49
39.908863,116.409539,0,184,39788.0992361111,2008-12-06,02:22:54
39.908922,116.40951,0,183,39788.0992939815,2008-12-06,02:22:59
39.908978,116.409508,0,183,39788.0993518519,2008-12-06,02:23:04
39.908945,116.409505,0,182,39788.0994097222,2008-12-06,02:23:09
39.908945,116.409505,0,182,39788.0994444444,2008-12-06,02:23:12
39.908941,116.409501,0,183,39788.0994675926,2008-12-06,02:23:14
39.908836,116.409502,0,188,39788.099525463,2008-12-06,02:23:19
39.908783,116.409486,0,194,39788.0995833333,2008-12-06,02:23:24
39.908752,116.409467,0,200,39788.0996412037,2008-12-06,02:23:29
39.908728,116.409468,0,204,39788.0996990741,2008-12-06,02:23:34
39.908666,116.409509,0,209,39788.0997569444,2008-12-06,02:23:39
39.908568,116.409547,0,213,39788.0997916667,2008-12-06,02:23:42
39.908476,116.409593,0,219,39788.0998148148,2008-12-06,02:23:44
39.908387,116.409638,0,233,39788.0998726852,2008-12-06,02:23:49
39.908355,116.409633,0,249,39788.0999305556,2008-12-06,02:23:54
39.908428,116.409583,0,264,39788.0999884259,2008-12-06,02:23:59
39.908397,116.40953,0,271,39788.1000462963,2008-12-06,02:24:04
39.908322,116.409459,0,281,39788.1001041667,2008-12-06,02:24:09
39.908364,116.409399,0,283,39788.100162037,2008-12-06,02:24:14
39.908401,116.40937,0,282,39788.1002199074,2008-12-06,02:24:19
39.90836,116.409328,0,281,39788.1002777778,2008-12-06,02:24:24
39.908276,116.409325,0,286,39788.1003356481,2008-12-06,02:24:29
39.908189,116.409318,0,296,39788.1003819444,2008-12-06,02:24:33
39.908079,116.409307,0,306,39788.1004166667,2008-12-06,02:24:36
39.907966,116.409289,0,316,39788.1004513889,2008-12-06,02:24:39
39.907862,116.409234,0,329,39788.1004976852,2008-12-06,02:24:43
39.907769,116.409182,0,336,39788.1005324074,2008-12-06,02:24:46
39.907796,116.409129,0,344,39788.1005902778,2008-12-06,02:24:51
39.907883,116.40909,0,349,39788.1006365741,2008-12-06,02:24:55
39.90798,116.409023,0,359,39788.1006944444,2008-12-06,02:25:00
39.908102,116.409052,0,357,39788.1007175926,2008-12-06,02:25:02
39.908021,116.409114,0,362,39788.1007523148,2008-12-06,02:25:05
39.908004,116.409093,0,376,39788.1008101852,2008-12-06,02:25:10
39.907962,116.409119,0,382,39788.1008680556,2008-12-06,02:25:15
39.907839,116.409131,0,385,39788.1009143519,2008-12-06,02:25:19
39.907738,116.409146,0,384,39788.1009490741,2008-12-06,02:25:22
39.907862,116.409223,0,377,39788.1009837963,2008-12-06,02:25:25
39.907978,116.409209,0,372,39788.1010069444,2008-12-06,02:25:27
39.90802,116.409181,0,365,39788.1010648148,2008-12-06,02:25:32
39.908115,116.409192,0,355,39788.1011111111,2008-12-06,02:25:36
39.908106,116.409188,0,338,39788.1011689815,2008-12-06,02:25:41
39.908004,116.409211,0,328,39788.1012037037,2008-12-06,02:25:44
39.907895,116.409244,0,321,39788.10125,2008-12-06,02:25:48
39.907793,116.40927,0,332,39788.1013078704,2008-12-06,02:25:53
39.907755,116.40935,0,331,39788.1013657407,2008-12-06,02:25:58
39.907668,116.409392,0,324,39788.1014236111,2008-12-06,02:26:03
39.90757,116.409397,0,316,39788.1014699074,2008-12-06,02:26:07
39.907477,116.409358,0,317,39788.1015162037,2008-12-06,02:26:11
39.9074,116.409299,0,321,39788.1015740741,2008-12-06,02:26:16
39.907705,116.409307,0,324,39788.1015972222,2008-12-06,02:26:18
39.907897,116.40932,0,326,39788.1016087963,2008-12-06,02:26:19
39.908027,116.40933,0,327,39788.1016203704,2008-12-06,02:26:20
39.908159,116.409368,0,323,39788.1016435185,2008-12-06,02:26:22
39.908088,116.409364,0,318,39788.1017013889,2008-12-06,02:26:27
39.908129,116.409402,0,313,39788.1017592593,2008-12-06,02:26:32
39.908266,116.40947,0,302,39788.1017939815,2008-12-06,02:26:35
39.908362,116.409509,0,293,39788.1018402778,2008-12-06,02:26:39
39.908456,116.409566,0,281,39788.1018865741,2008-12-06,02:26:43
39.90852,116.40956,0,268,39788.1019444444,2008-12-06,02:26:48
39.908587,116.409567,0,253,39788.1020023148,2008-12-06,02:26:53
39.908631,116.409575,0,247,39788.1020601852,2008-12-06,02:26:58
39.908616,116.40956,0,248,39788.1021180556,2008-12-06,02:27:03
39.908529,116.409548,0,250,39788.1021759259,2008-12-06,02:27:08
39.908457,116.409522,0,251,39788.1022337963,2008-12-06,02:27:13
39.908576,116.40947,0,249,39788.1022800926,2008-12-06,02:27:17
39.908604,116.409429,0,249,39788.102337963,2008-12-06,02:27:22
39.908566,116.409417,0,245,39788.1023958333,2008-12-06,02:27:27
39.908517,116.409427,0,241,39788.1024537037,2008-12-06,02:27:32
39.908457,116.409441,0,242,39788.1025115741,2008-12-06,02:27:37
39.908415,116.409469,0,244,39788.1025694444,2008-12-06,02:27:42
39.908415,116.409469,0,244,39788.1026041667,2008-12-06,02:27:45
39.908411,116.409469,0,245,39788.1026273148,2008-12-06,02:27:47
39.908411,116.409481,0,244,39788.1026851852,2008-12-06,02:27:52
39.908411,116.409481,0,244,39788.1027199074,2008-12-06,02:27:55
39.908412,116.409481,0,243,39788.1027430556,2008-12-06,02:27:57
39.908403,116.40948,0,244,39788.1028009259,2008-12-06,02:28:02
39.908403,116.40948,0,244,39788.1028356481,2008-12-06,02:28:05
39.908399,116.40948,0,246,39788.1028587963,2008-12-06,02:28:07
39.908413,116.409461,0,248,39788.1029166667,2008-12-06,02:28:12
39.90846,116.409449,0,248,39788.102974537,2008-12-06,02:28:17
39.908565,116.409454,0,246,39788.1030092593,2008-12-06,02:28:20
39.908658,116.409461,0,245,39788.1030324074,2008-12-06,02:28:22
39.908748,116.409463,0,244,39788.1030555556,2008-12-06,02:28:24
39.908844,116.409474,0,242,39788.1030902778,2008-12-06,02:28:27
39.908894,116.409485,0,239,39788.1031481481,2008-12-06,02:28:32
39.908912,116.40949,0,234,39788.1032060185,2008-12-06,02:28:37
39.908905,116.409445,0,226,39788.1032638889,2008-12-06,02:28:42
39.908833,116.409423,0,221,39788.1033217593,2008-12-06,02:28:47
39.90872,116.409415,0,220,39788.1033796296,2008-12-06,02:28:52
39.908611,116.409403,0,218,39788.1034259259,2008-12-06,02:28:56
39.90852,116.409388,0,214,39788.1034837963,2008-12-06,02:29:01
39.908427,116.409393,0,204,39788.1035416667,2008-12-06,02:29:06
39.908414,116.409412,0,194,39788.103599537,2008-12-06,02:29:11
39.908366,116.409414,0,187,39788.1036574074,2008-12-06,02:29:16
39.908338,116.409435,0,177,39788.1037152778,2008-12-06,02:29:21
39.908337,116.409447,0,164,39788.1037731481,2008-12-06,02:29:26
39.908265,116.409445,0,159,39788.1038310185,2008-12-06,02:29:31
39.908191,116.409442,0,154,39788.1038888889,2008-12-06,02:29:36
39.908174,116.409435,0,153,39788.1039467593,2008-12-06,02:29:41
39.908135,116.409441,0,151,39788.1040046296,2008-12-06,02:29:46
39.908039,116.40945,0,146,39788.1040509259,2008-12-06,02:29:50
39.908084,116.40946,0,140,39788.1041087963,2008-12-06,02:29:55
39.908182,116.409479,0,137,39788.1041319444,2008-12-06,02:29:57
39.908629,116.409516,0,132,39788.1041435185,2008-12-06,02:29:58
39.908766,116.409528,0,128,39788.1041782407,2008-12-06,02:30:01
39.908766,116.409528,0,128,39788.104212963,2008-12-06,02:30:04
39.90877,116.409522,0,128,39788.1042361111,2008-12-06,02:30:06
39.90887,116.409547,0,127,39788.1042708333,2008-12-06,02:30:09
39.908895,116.409552,0,128,39788.1043287037,2008-12-06,02:30:14
39.908895,116.409552,0,128,39788.1043634259,2008-12-06,02:30:17
39.9089,116.409554,0,129,39788.1043865741,2008-12-06,02:30:19
39.908934,116.409558,0,131,39788.1044444444,2008-12-06,02:30:24
39.908996,116.409535,0,127,39788.1045023148,2008-12-06,02:30:29
39.908996,116.409535,0,127,39788.104537037,2008-12-06,02:30:32
39.908993,116.409532,0,127,39788.1045601852,2008-12-06,02:30:34
39.908965,116.409547,0,131,39788.1046180556,2008-12-06,02:30:39
39.908946,116.409551,0,135,39788.1046759259,2008-12-06,02:30:44
39.908883,116.409561,0,136,39788.1047337963,2008-12-06,02:30:49
39.908828,116.40957,0,137,39788.1047916667,2008-12-06,02:30:54
39.908793,116.409563,0,140,39788.104849537,2008-12-06,02:30:59
39.90891,116.40958,0,141,39788.1048958333,2008-12-06,02:31:03
39.909033,116.409581,0,141,39788.1049305556,2008-12-06,02:31:06
39.909079,116.409588,0,141,39788.1049884259,2008-12-06,02:31:11
39.909096,116.409562,0,142,39788.1050462963,2008-12-06,02:31:16
39.909109,116.409559,0,143,39788.1051041667,2008-12-06,02:31:21
39.909153,116.409549,0,145,39788.105162037,2008-12-06,02:31:26
39.909185,116.409526,0,147,39788.1052199074,2008-12-06,02:31:31
39.909176,116.409481,0,150,39788.1052777778,2008-12-06,02:31:36
39.909197,116.409459,0,148,39788.1053356482,2008-12-06,02:31:41
39.909185,116.409457,0,147,39788.1053935185,2008-12-06,02:31:46
39.909165,116.409443,0,145,39788.1054513889,2008-12-06,02:31:51
39.909123,116.409438,0,140,39788.1055092593,2008-12-06,02:31:56
39.909059,116.409442,0,131,39788.1055671296,2008-12-06,02:32:01
39.909023,116.409434,0,124,39788.105625,2008-12-06,02:32:06
39.908988,116.409396,0,118,39788.1056828704,2008-12-06,02:32:11
39.908958,116.409365,0,115,39788.1057407407,2008-12-06,02:32:16
39.908941,116.409335,0,109,39788.1057986111,2008-12-06,02:32:21
39.908941,116.409335,0,109,39788.1058333333,2008-12-06,02:32:24
39.908947,116.40934,0,106,39788.1058564815,2008-12-06,02:32:26
39.908964,116.40938,0,105,39788.1059143519,2008-12-06,02:32:31
39.908987,116.409407,0,103,39788.1059722222,2008-12-06,02:32:36
39.909007,116.409428,0,103,39788.1060300926,2008-12-06,02:32:41
39.909008,116.409458,0,104,39788.106087963,2008-12-06,02:32:46
39.909036,116.409475,0,103,39788.1061458333,2008-12-06,02:32:51
39.909073,116.409515,0,103,39788.1062037037,2008-12-06,02:32:56
39.909042,116.409564,0,101,39788.1062615741,2008-12-06,02:33:01
39.908995,116.409582,0,99,39788.1063194444,2008-12-06,02:33:06
39.908927,116.409571,0,98,39788.1063773148,2008-12-06,02:33:11
39.908853,116.409552,0,96,39788.1064351852,2008-12-06,02:33:16
39.908787,116.409573,0,93,39788.1064930556,2008-12-06,02:33:21
39.90869,116.409587,0,92,39788.1065509259,2008-12-06,02:33:26
39.909669,116.409643,0,232,39788.1115740741,2008-12-06,02:40:40
39.909707,116.409621,0,283,39788.1115856481,2008-12-06,02:40:41
39.909535,116.409639,0,227,39788.1115972222,2008-12-06,02:40:42
39.909507,116.409702,0,199,39788.1116435185,2008-12-06,02:40:46
39.909586,116.40979,0,205,39788.1117013889,2008-12-06,02:40:51
39.909592,116.409826,0,214,39788.1117592593,2008-12-06,02:40:56
39.909526,116.409845,0,219,39788.1118171296,2008-12-06,02:41:01
39.909454,116.409866,0,232,39788.111875,2008-12-06,02:41:06
39.909432,116.40985,0,244,39788.1119328704,2008-12-06,02:41:11
39.909428,116.409902,0,256,39788.1119907407,2008-12-06,02:41:16
39.909427,116.409979,0,264,39788.1120486111,2008-12-06,02:41:21
39.909432,116.410077,0,271,39788.1121064815,2008-12-06,02:41:26
39.909424,116.410149,0,275,39788.1121643518,2008-12-06,02:41:31
39.909419,116.410184,0,277,39788.1122222222,2008-12-06,02:41:36
39.909431,116.410229,0,279,39788.1122800926,2008-12-06,02:41:41
39.909431,116.410258,0,282,39788.112337963,2008-12-06,02:41:46
39.909435,116.410297,0,284,39788.1123958333,2008-12-06,02:41:51
39.909429,116.410307,0,285,39788.1124537037,2008-12-06,02:41:56
39.909458,116.410455,0,288,39788.1125115741,2008-12-06,02:42:01
39.909278,116.410484,0,291,39788.1125462963,2008-12-06,02:42:04
39.909335,116.410576,0,295,39788.1125925926,2008-12-06,02:42:08
39.909286,116.410655,0,297,39788.112650463,2008-12-06,02:42:13
39.909186,116.410705,0,299,39788.1126851852,2008-12-06,02:42:16
39.909112,116.410784,0,298,39788.1127083333,2008-12-06,02:42:18
39.909046,116.410873,0,304,39788.1127662037,2008-12-06,02:42:23
39.90905,116.410956,0,309,39788.1128240741,2008-12-06,02:42:28
39.909102,116.411025,0,308,39788.1128819444,2008-12-06,02:42:33
39.909161,116.411114,0,307,39788.1129050926,2008-12-06,02:42:35
39.909176,116.411117,0,310,39788.112962963,2008-12-06,02:42:40
39.909191,116.411087,0,312,39788.1130208333,2008-12-06,02:42:45
39.909191,116.411087,0,312,39788.1130555556,2008-12-06,02:42:48
39.909186,116.411094,0,308,39788.1130787037,2008-12-06,02:42:50
39.909153,116.411075,0,306,39788.1131365741,2008-12-06,02:42:55
39.909112,116.411093,0,301,39788.1131944444,2008-12-06,02:43:00
39.909205,116.411196,0,298,39788.1132291667,2008-12-06,02:43:03
39.909146,116.411266,0,287,39788.113287037,2008-12-06,02:43:08
39.909069,116.411299,0,279,39788.1133449074,2008-12-06,02:43:13
39.908971,116.411316,0,271,39788.1133912037,2008-12-06,02:43:17
39.908883,116.411348,0,265,39788.1134375,2008-12-06,02:43:21
39.908783,116.411387,0,260,39788.1134953704,2008-12-06,02:43:26
39.908687,116.41142,0,258,39788.1135416667,2008-12-06,02:43:30
39.908588,116.411447,0,255,39788.1135763889,2008-12-06,02:43:33
39.908512,116.411479,0,253,39788.1136342593,2008-12-06,02:43:38
39.908416,116.411498,0,253,39788.1136805556,2008-12-06,02:43:42
39.908326,116.411479,0,252,39788.1137037037,2008-12-06,02:43:44
39.908233,116.411509,0,251,39788.1137384259,2008-12-06,02:43:47
39.908185,116.411511,0,251,39788.1137962963,2008-12-06,02:43:52
39.908141,116.41148,0,250,39788.1138541667,2008-12-06,02:43:57
39.908142,116.411489,0,251,39788.113912037,2008-12-06,02:44:02
39.908145,116.411502,0,251,39788.1139699074,2008-12-06,02:44:07
39.908144,116.411511,0,251,39788.1140277778,2008-12-06,02:44:12
39.908143,116.411522,0,251,39788.1140856481,2008-12-06,02:44:17
39.908142,116.411535,0,251,39788.1141435185,2008-12-06,02:44:22
39.908189,116.411546,0,251,39788.1142013889,2008-12-06,02:44:27
39.902628,116.414257,0,1250,39788.1161805556,2008-12-06,02:47:18
39.902706,116.414207,0,1232,39788.1162152778,2008-12-06,02:47:21
39.908302,116.412008,0,279,39788.1163310185,2008-12-06,02:47:31
39.908536,116.412265,0,299,39788.1163425926,2008-12-06,02:47:32
39.908458,116.412334,0,325,39788.1163541667,2008-12-06,02:47:33
39.908214,116.412364,0,329,39788.1163657407,2008-12-06,02:47:34
39.907979,116.412416,0,315,39788.1163773148,2008-12-06,02:47:35
39.908062,116.412137,0,303,39788.1164351852,2008-12-06,02:47:40
39.90775,116.411568,0,249,39788.1164583333,2008-12-06,02:47:42
39.90785,116.411473,0,245,39788.1164930556,2008-12-06,02:47:45
39.90793,116.411397,0,236,39788.1165162037,2008-12-06,02:47:47
39.908029,116.411311,0,234,39788.1165393519,2008-12-06,02:47:49
39.908001,116.411286,0,241,39788.1165972222,2008-12-06,02:47:54
39.907976,116.411265,0,224,39788.1166550926,2008-12-06,02:47:59
39.907956,116.411271,0,220,39788.116712963,2008-12-06,02:48:04
39.907992,116.411356,0,235,39788.1167708333,2008-12-06,02:48:09
39.908001,116.411397,0,266,39788.1168287037,2008-12-06,02:48:14
39.907989,116.411414,0,271,39788.1168865741,2008-12-06,02:48:19
39.907965,116.41142,0,271,39788.1169444444,2008-12-06,02:48:24
39.907872,116.411455,0,265,39788.1170023148,2008-12-06,02:48:29
39.90781,116.411484,0,263,39788.1170601852,2008-12-06,02:48:34
39.90774,116.411497,0,273,39788.1171180556,2008-12-06,02:48:39
39.907697,116.411496,0,279,39788.1171759259,2008-12-06,02:48:44
39.907627,116.411446,0,282,39788.1172337963,2008-12-06,02:48:49
39.907537,116.411475,0,279,39788.1172916667,2008-12-06,02:48:54
39.907495,116.411482,0,273,39788.117349537,2008-12-06,02:48:59
39.907471,116.41148,0,270,39788.1174074074,2008-12-06,02:49:04
39.907437,116.411478,0,268,39788.1174652778,2008-12-06,02:49:09
39.907417,116.411482,0,263,39788.1175231481,2008-12-06,02:49:14
39.90744,116.41147,0,243,39788.1175810185,2008-12-06,02:49:19
39.907444,116.411524,0,239,39788.1176388889,2008-12-06,02:49:24
39.90747,116.411606,0,229,39788.1176967593,2008-12-06,02:49:29
39.907462,116.411644,0,227,39788.1177546296,2008-12-06,02:49:34
39.907456,116.411659,0,226,39788.1178125,2008-12-06,02:49:39
39.907433,116.411723,0,227,39788.1178703704,2008-12-06,02:49:44
39.907433,116.411723,0,227,39788.1179050926,2008-12-06,02:49:47
39.907431,116.411729,0,229,39788.1179282407,2008-12-06,02:49:49
39.907422,116.411746,0,229,39788.1179861111,2008-12-06,02:49:54
39.907358,116.4118,0,233,39788.1180439815,2008-12-06,02:49:59
39.907313,116.411862,0,238,39788.1181018518,2008-12-06,02:50:04
39.907243,116.411886,0,242,39788.1181597222,2008-12-06,02:50:09
39.907164,116.411963,0,234,39788.1182175926,2008-12-06,02:50:14
39.907134,116.412061,0,222,39788.118275463,2008-12-06,02:50:19
39.907125,116.412159,0,211,39788.1183333333,2008-12-06,02:50:24
39.907119,116.412251,0,202,39788.1183912037,2008-12-06,02:50:29
39.907116,116.412337,0,194,39788.1184490741,2008-12-06,02:50:34
39.907113,116.412407,0,176,39788.1185069444,2008-12-06,02:50:39
39.907114,116.412489,0,164,39788.1185648148,2008-12-06,02:50:44
39.907133,116.412581,0,156,39788.1186226852,2008-12-06,02:50:49
39.907176,116.412629,0,154,39788.1186805556,2008-12-06,02:50:54
39.907216,116.412644,0,154,39788.1187384259,2008-12-06,02:50:59
39.907259,116.412706,0,155,39788.1187962963,2008-12-06,02:51:04
39.907267,116.412752,0,159,39788.1188541667,2008-12-06,02:51:09
39.907267,116.412752,0,159,39788.1188888889,2008-12-06,02:51:12
39.907264,116.41276,0,160,39788.118912037,2008-12-06,02:51:14
39.907264,116.412747,0,160,39788.1189699074,2008-12-06,02:51:19
39.907266,116.412734,0,160,39788.1190277778,2008-12-06,02:51:24
39.907267,116.412725,0,161,39788.1190856481,2008-12-06,02:51:29
39.907268,116.412707,0,161,39788.1191435185,2008-12-06,02:51:34
39.907256,116.412676,0,161,39788.1192013889,2008-12-06,02:51:39
39.907241,116.41265,0,161,39788.1192592593,2008-12-06,02:51:44
39.907236,116.412629,0,161,39788.1193171296,2008-12-06,02:51:49
39.907227,116.412605,0,162,39788.119375,2008-12-06,02:51:54
39.907196,116.412612,0,162,39788.1194328704,2008-12-06,02:51:59
39.90714,116.412621,0,163,39788.1194907407,2008-12-06,02:52:04
39.907063,116.412611,0,164,39788.1195486111,2008-12-06,02:52:09
39.906987,116.412537,0,165,39788.1195949074,2008-12-06,02:52:13
39.940648,116.347587,0,287,39788.1416087963,2008-12-06,03:23:55
39.940563,116.347528,0,188,39788.1416203704,2008-12-06,03:23:56
39.940328,116.347729,0,205,39788.1416435185,2008-12-06,03:23:58
39.940424,116.347675,0,179,39788.1416666667,2008-12-06,03:24:00
39.940523,116.347645,0,184,39788.141712963,2008-12-06,03:24:04
39.940556,116.347628,0,184,39788.1417708333,2008-12-06,03:24:09
39.940573,116.347636,0,184,39788.1418287037,2008-12-06,03:24:14
39.940587,116.347594,0,183,39788.1418865741,2008-12-06,03:24:19
39.940601,116.347493,0,181,39788.1419444444,2008-12-06,03:24:24
39.940601,116.347493,0,181,39788.1419791667,2008-12-06,03:24:27
39.940599,116.347485,0,183,39788.1420023148,2008-12-06,03:24:29
39.940655,116.347513,0,185,39788.1420601852,2008-12-06,03:24:34
39.94073,116.347556,0,187,39788.1421180556,2008-12-06,03:24:39
39.940836,116.347484,0,188,39788.1421759259,2008-12-06,03:24:44
39.940848,116.347453,0,189,39788.1422337963,2008-12-06,03:24:49
39.940848,116.347453,0,189,39788.1422685185,2008-12-06,03:24:52
39.940849,116.347448,0,189,39788.1422916667,2008-12-06,03:24:54
39.940919,116.347521,0,189,39788.1423263889,2008-12-06,03:24:57
39.940985,116.347541,0,189,39788.1423842593,2008-12-06,03:25:02
39.940985,116.347529,0,189,39788.1424421296,2008-12-06,03:25:07
39.940984,116.34754,0,189,39788.1425,2008-12-06,03:25:12
39.940981,116.347554,0,189,39788.1425578704,2008-12-06,03:25:17
39.94098,116.347568,0,189,39788.1426157407,2008-12-06,03:25:22
39.94096,116.347584,0,189,39788.1426736111,2008-12-06,03:25:27
39.940916,116.347627,0,189,39788.1427314815,2008-12-06,03:25:32
39.940917,116.34769,0,190,39788.1427893518,2008-12-06,03:25:37
39.940988,116.347767,0,191,39788.1428472222,2008-12-06,03:25:42
39.941104,116.347793,0,192,39788.1429050926,2008-12-06,03:25:47
39.941002,116.347747,0,193,39788.1429166667,2008-12-06,03:25:48
39.940908,116.347715,0,193,39788.1429282407,2008-12-06,03:25:49
39.940913,116.347676,0,195,39788.1429861111,2008-12-06,03:25:54
39.940954,116.347569,0,199,39788.1430439815,2008-12-06,03:25:59
39.941023,116.347485,0,202,39788.1430902778,2008-12-06,03:26:03
39.941037,116.347448,0,204,39788.1431481481,2008-12-06,03:26:08
39.941031,116.347429,0,203,39788.1432060185,2008-12-06,03:26:13
39.941017,116.347394,0,203,39788.1432638889,2008-12-06,03:26:18
39.941001,116.347425,0,206,39788.1433217593,2008-12-06,03:26:23
39.940994,116.347474,0,207,39788.1433796296,2008-12-06,03:26:28
39.940975,116.347484,0,207,39788.1434375,2008-12-06,03:26:33
39.940954,116.347528,0,208,39788.1434953704,2008-12-06,03:26:38
39.940914,116.347566,0,208,39788.1435532407,2008-12-06,03:26:43
39.940938,116.347705,0,209,39788.1436111111,2008-12-06,03:26:48
39.940972,116.347814,0,209,39788.1436574074,2008-12-06,03:26:52
39.940972,116.347798,0,210,39788.1437152778,2008-12-06,03:26:57
39.940983,116.347805,0,211,39788.1437731481,2008-12-06,03:27:02
39.940983,116.347805,0,211,39788.1438078704,2008-12-06,03:27:05
39.940979,116.347803,0,212,39788.1438310185,2008-12-06,03:27:07
39.940961,116.347741,0,212,39788.1438888889,2008-12-06,03:27:12
39.940946,116.347668,0,212,39788.1439467593,2008-12-06,03:27:17
39.945925,116.343094,0,551,39788.1446527778,2008-12-06,03:28:18
39.942515,116.346665,0,210,39788.144849537,2008-12-06,03:28:35
39.942362,116.34665,0,209,39788.1448611111,2008-12-06,03:28:36
39.942191,116.346643,0,209,39788.1448726852,2008-12-06,03:28:37
39.94206,116.346651,0,209,39788.1448842593,2008-12-06,03:28:38
39.941918,116.346657,0,208,39788.1448958333,2008-12-06,03:28:39
39.941765,116.346688,0,208,39788.1449189815,2008-12-06,03:28:41
39.941756,116.34676,0,207,39788.1449768519,2008-12-06,03:28:46
39.941639,116.346757,0,207,39788.1449884259,2008-12-06,03:28:47
39.94149,116.346739,0,207,39788.1450462963,2008-12-06,03:28:52
39.941395,116.346711,0,206,39788.1450925926,2008-12-06,03:28:56
39.941388,116.346764,0,204,39788.145150463,2008-12-06,03:29:01
39.941359,116.346798,0,201,39788.1452083333,2008-12-06,03:29:06
39.941292,116.346886,0,199,39788.1452546296,2008-12-06,03:29:10
39.941218,116.346913,0,198,39788.1453125,2008-12-06,03:29:15
39.941343,116.346849,0,197,39788.1453587963,2008-12-06,03:29:19
39.941536,116.346766,0,198,39788.1453819444,2008-12-06,03:29:21
39.941718,116.346718,0,198,39788.1454050926,2008-12-06,03:29:23
39.941835,116.346664,0,197,39788.1454166667,2008-12-06,03:29:24
39.941925,116.346631,0,198,39788.1454282407,2008-12-06,03:29:25
39.942027,116.346585,0,198,39788.1454398148,2008-12-06,03:29:26
39.942153,116.346531,0,199,39788.1454513889,2008-12-06,03:29:27
39.942282,116.346461,0,199,39788.145462963,2008-12-06,03:29:28
39.942446,116.346466,0,197,39788.1454861111,2008-12-06,03:29:30
39.94259,116.346447,0,196,39788.1455092593,2008-12-06,03:29:32
39.942725,116.346396,0,195,39788.1455324074,2008-12-06,03:29:34
39.942857,116.346356,0,193,39788.1455555556,2008-12-06,03:29:36
39.942981,116.346312,0,192,39788.1455787037,2008-12-06,03:29:38
39.943102,116.346269,0,190,39788.1456018519,2008-12-06,03:29:40
39.943221,116.346214,0,188,39788.145625,2008-12-06,03:29:42
39.943347,116.346155,0,186,39788.1456481481,2008-12-06,03:29:44
39.943474,116.34609,0,185,39788.1456712963,2008-12-06,03:29:46
39.94359,116.346038,0,183,39788.1456944444,2008-12-06,03:29:48
39.943697,116.345979,0,184,39788.1457175926,2008-12-06,03:29:50
39.94381,116.345931,0,184,39788.1457407407,2008-12-06,03:29:52
39.943927,116.345875,0,183,39788.1457638889,2008-12-06,03:29:54
39.944038,116.345821,0,182,39788.145787037,2008-12-06,03:29:56
39.944155,116.345763,0,182,39788.1458101852,2008-12-06,03:29:58
39.944271,116.345709,0,181,39788.1458333333,2008-12-06,03:30:00
39.944383,116.34565,0,181,39788.1458564815,2008-12-06,03:30:02
39.944487,116.345601,0,180,39788.1458796296,2008-12-06,03:30:04
39.944595,116.345547,0,180,39788.1459027778,2008-12-06,03:30:06
39.944712,116.345493,0,178,39788.1459259259,2008-12-06,03:30:08
39.944828,116.345448,0,177,39788.1459490741,2008-12-06,03:30:10
39.944953,116.3454,0,174,39788.1459722222,2008-12-06,03:30:12
39.945088,116.345355,0,171,39788.1459953704,2008-12-06,03:30:14
39.945242,116.345324,0,169,39788.1460185185,2008-12-06,03:30:16
39.945431,116.345292,0,167,39788.1460416667,2008-12-06,03:30:18
39.945559,116.345273,0,165,39788.1460532407,2008-12-06,03:30:19
39.945696,116.345264,0,165,39788.1460648148,2008-12-06,03:30:20
39.945836,116.345259,0,163,39788.1460763889,2008-12-06,03:30:21
39.945984,116.345257,0,163,39788.146087963,2008-12-06,03:30:22
39.946142,116.34527,0,162,39788.146099537,2008-12-06,03:30:23
39.946327,116.345308,0,162,39788.1461111111,2008-12-06,03:30:24
39.946511,116.345338,0,161,39788.1461226852,2008-12-06,03:30:25
39.946693,116.345361,0,160,39788.1461342593,2008-12-06,03:30:26
39.946879,116.345385,0,160,39788.1461458333,2008-12-06,03:30:27
39.947068,116.345414,0,160,39788.1461574074,2008-12-06,03:30:28
39.947261,116.345446,0,160,39788.1461689815,2008-12-06,03:30:29
39.947461,116.345478,0,160,39788.1461805556,2008-12-06,03:30:30
39.947652,116.345508,0,160,39788.1461921296,2008-12-06,03:30:31
39.947849,116.345539,0,160,39788.1462037037,2008-12-06,03:30:32
39.948044,116.345569,0,160,39788.1462152778,2008-12-06,03:30:33
39.948242,116.345594,0,162,39788.1462268519,2008-12-06,03:30:34
39.94844,116.345616,0,164,39788.1462384259,2008-12-06,03:30:35
39.948634,116.345636,0,166,39788.14625,2008-12-06,03:30:36
39.948831,116.34565,0,167,39788.1462615741,2008-12-06,03:30:37
39.949019,116.345658,0,167,39788.1462731481,2008-12-06,03:30:38
39.949204,116.345653,0,168,39788.1462847222,2008-12-06,03:30:39
39.949385,116.345639,0,169,39788.1462962963,2008-12-06,03:30:40
39.94956,116.345618,0,169,39788.1463078704,2008-12-06,03:30:41
39.949732,116.34559,0,169,39788.1463194444,2008-12-06,03:30:42
39.949903,116.345551,0,169,39788.1463310185,2008-12-06,03:30:43
39.950074,116.345507,0,169,39788.1463425926,2008-12-06,03:30:44
39.950242,116.345454,0,169,39788.1463541667,2008-12-06,03:30:45
39.950404,116.34539,0,171,39788.1463657407,2008-12-06,03:30:46
39.950556,116.345307,0,172,39788.1463773148,2008-12-06,03:30:47
39.9507,116.345202,0,175,39788.1463888889,2008-12-06,03:30:48
39.950852,116.34511,0,176,39788.146400463,2008-12-06,03:30:49
39.951006,116.345021,0,176,39788.146412037,2008-12-06,03:30:50
39.951158,116.344926,0,175,39788.1464236111,2008-12-06,03:30:51
39.9513,116.344819,0,175,39788.1464351852,2008-12-06,03:30:52
39.951448,116.344723,0,176,39788.1464467593,2008-12-06,03:30:53
39.951603,116.344639,0,176,39788.1464583333,2008-12-06,03:30:54
39.951756,116.344556,0,176,39788.1464699074,2008-12-06,03:30:55
39.95191,116.344473,0,176,39788.1464814815,2008-12-06,03:30:56
39.952062,116.344387,0,175,39788.1464930556,2008-12-06,03:30:57
39.952212,116.344293,0,173,39788.1465046296,2008-12-06,03:30:58
39.952363,116.344201,0,172,39788.1465162037,2008-12-06,03:30:59
39.952514,116.344116,0,171,39788.1465277778,2008-12-06,03:31:00
39.952662,116.344033,0,171,39788.1465393519,2008-12-06,03:31:01
39.952808,116.343949,0,170,39788.1465509259,2008-12-06,03:31:02
39.952955,116.343868,0,170,39788.1465625,2008-12-06,03:31:03
39.953102,116.343782,0,169,39788.1465740741,2008-12-06,03:31:04
39.953252,116.343698,0,169,39788.1465856481,2008-12-06,03:31:05
39.953399,116.343613,0,168,39788.1465972222,2008-12-06,03:31:06
39.953542,116.343531,0,167,39788.1466087963,2008-12-06,03:31:07
39.953684,116.343447,0,167,39788.1466203704,2008-12-06,03:31:08
39.953825,116.343361,0,167,39788.1466319444,2008-12-06,03:31:09
39.953966,116.343272,0,166,39788.1466435185,2008-12-06,03:31:10
39.95411,116.343181,0,166,39788.1466550926,2008-12-06,03:31:11
39.954256,116.343093,0,165,39788.1466666667,2008-12-06,03:31:12
39.954396,116.343002,0,166,39788.1466782407,2008-12-06,03:31:13
39.954547,116.342918,0,166,39788.1466898148,2008-12-06,03:31:14
39.954702,116.342832,0,166,39788.1467013889,2008-12-06,03:31:15
39.95486,116.342743,0,166,39788.146712963,2008-12-06,03:31:16
39.955032,116.342654,0,166,39788.146724537,2008-12-06,03:31:17
39.955195,116.342564,0,167,39788.1467361111,2008-12-06,03:31:18
39.955359,116.342471,0,167,39788.1467476852,2008-12-06,03:31:19
39.955526,116.342373,0,167,39788.1467592593,2008-12-06,03:31:20
39.955693,116.342275,0,166,39788.1467708333,2008-12-06,03:31:21
39.95586,116.34218,0,166,39788.1467824074,2008-12-06,03:31:22
39.956029,116.342088,0,166,39788.1467939815,2008-12-06,03:31:23
39.9562,116.341998,0,166,39788.1468055556,2008-12-06,03:31:24
39.956375,116.341911,0,167,39788.1468171296,2008-12-06,03:31:25
39.956533,116.341814,0,168,39788.1468287037,2008-12-06,03:31:26
39.956712,116.341719,0,168,39788.1468402778,2008-12-06,03:31:27
39.956888,116.341629,0,166,39788.1468518519,2008-12-06,03:31:28
39.95706,116.341542,0,167,39788.1468634259,2008-12-06,03:31:29
39.957231,116.34146,0,167,39788.146875,2008-12-06,03:31:30
39.9574,116.341372,0,165,39788.1468865741,2008-12-06,03:31:31
39.957565,116.341291,0,165,39788.1468981481,2008-12-06,03:31:32
39.957719,116.341217,0,163,39788.1469097222,2008-12-06,03:31:33
39.957882,116.341127,0,164,39788.1469212963,2008-12-06,03:31:34
39.958039,116.341041,0,165,39788.1469328704,2008-12-06,03:31:35
39.958194,116.340955,0,165,39788.1469444444,2008-12-06,03:31:36
39.95835,116.340872,0,165,39788.1469560185,2008-12-06,03:31:37
39.958507,116.34079,0,165,39788.1469675926,2008-12-06,03:31:38
39.95866,116.340709,0,164,39788.1469791667,2008-12-06,03:31:39
39.95882,116.340619,0,160,39788.1469907407,2008-12-06,03:31:40
39.958981,116.340524,0,159,39788.1470023148,2008-12-06,03:31:41
39.959134,116.340437,0,157,39788.1470138889,2008-12-06,03:31:42
39.959291,116.340356,0,154,39788.147025463,2008-12-06,03:31:43
39.959449,116.340275,0,154,39788.147037037,2008-12-06,03:31:44
39.959605,116.340197,0,153,39788.1470486111,2008-12-06,03:31:45
39.959765,116.340121,0,152,39788.1470601852,2008-12-06,03:31:46
39.95993,116.340054,0,150,39788.1470717593,2008-12-06,03:31:47
39.960092,116.339986,0,149,39788.1470833333,2008-12-06,03:31:48
39.960253,116.339921,0,148,39788.1470949074,2008-12-06,03:31:49
39.960412,116.339861,0,147,39788.1471064815,2008-12-06,03:31:50
39.960575,116.339799,0,146,39788.1471180556,2008-12-06,03:31:51
39.960738,116.339737,0,145,39788.1471296296,2008-12-06,03:31:52
39.960907,116.339682,0,144,39788.1471412037,2008-12-06,03:31:53
39.961081,116.339633,0,142,39788.1471527778,2008-12-06,03:31:54
39.961255,116.339584,0,141,39788.1471643519,2008-12-06,03:31:55
39.961428,116.339537,0,140,39788.1471759259,2008-12-06,03:31:56
39.961596,116.339493,0,138,39788.1471875,2008-12-06,03:31:57
39.961764,116.339457,0,136,39788.1471990741,2008-12-06,03:31:58
39.961931,116.339423,0,135,39788.1472106481,2008-12-06,03:31:59
39.9621,116.339395,0,133,39788.1472222222,2008-12-06,03:32:00
39.962272,116.33937,0,132,39788.1472337963,2008-12-06,03:32:01
39.96245,116.339352,0,131,39788.1472453704,2008-12-06,03:32:02
39.962635,116.33934,0,129,39788.1472569444,2008-12-06,03:32:03
39.962808,116.339319,0,128,39788.1472685185,2008-12-06,03:32:04
39.962979,116.339291,0,127,39788.1472800926,2008-12-06,03:32:05
39.963157,116.339265,0,126,39788.1472916667,2008-12-06,03:32:06
39.963332,116.339243,0,125,39788.1473032407,2008-12-06,03:32:07
39.963503,116.339217,0,124,39788.1473148148,2008-12-06,03:32:08
39.963668,116.339188,0,123,39788.1473263889,2008-12-06,03:32:09
39.96383,116.339157,0,122,39788.147337963,2008-12-06,03:32:10
39.96399,116.339129,0,122,39788.147349537,2008-12-06,03:32:11
39.964142,116.339104,0,122,39788.1473611111,2008-12-06,03:32:12
39.964287,116.339081,0,122,39788.1473726852,2008-12-06,03:32:13
39.964425,116.339054,0,122,39788.1473842593,2008-12-06,03:32:14
39.964555,116.339034,0,123,39788.1473958333,2008-12-06,03:32:15
39.964676,116.33901,0,123,39788.1474074074,2008-12-06,03:32:16
39.964789,116.338993,0,123,39788.1474189815,2008-12-06,03:32:17
39.964891,116.338983,0,124,39788.1474305556,2008-12-06,03:32:18
39.964992,116.33897,0,124,39788.1474421296,2008-12-06,03:32:19
39.965091,116.338959,0,125,39788.1474537037,2008-12-06,03:32:20
39.965184,116.33895,0,126,39788.1474652778,2008-12-06,03:32:21
39.965275,116.338942,0,127,39788.1474768519,2008-12-06,03:32:22
39.965437,116.338935,0,127,39788.1475,2008-12-06,03:32:24
39.965584,116.338924,0,127,39788.1475231481,2008-12-06,03:32:26
39.965711,116.338914,0,126,39788.1475462963,2008-12-06,03:32:28
39.965814,116.338907,0,125,39788.1475694444,2008-12-06,03:32:30
39.965905,116.338899,0,123,39788.1476041667,2008-12-06,03:32:33
39.965996,116.338897,0,125,39788.147662037,2008-12-06,03:32:38
39.966038,116.338886,0,128,39788.1477199074,2008-12-06,03:32:43
39.966068,116.338891,0,131,39788.1477777778,2008-12-06,03:32:48
39.966112,116.338853,0,135,39788.1478356481,2008-12-06,03:32:53
39.96611,116.338808,0,138,39788.1478935185,2008-12-06,03:32:58
39.966099,116.33879,0,139,39788.1479513889,2008-12-06,03:33:03
39.966023,116.338748,0,148,39788.1480092593,2008-12-06,03:33:08
39.965967,116.338778,0,162,39788.1480671296,2008-12-06,03:33:13
39.965922,116.338914,0,191,39788.1481134259,2008-12-06,03:33:17
39.966034,116.338937,0,196,39788.1481365741,2008-12-06,03:33:19
39.966146,116.338904,0,191,39788.1481481481,2008-12-06,03:33:20
39.966274,116.338884,0,184,39788.1481597222,2008-12-06,03:33:21
39.966414,116.338852,0,177,39788.1481712963,2008-12-06,03:33:22
39.966543,116.338831,0,172,39788.1481828704,2008-12-06,03:33:23
39.966669,116.338807,0,167,39788.1481944444,2008-12-06,03:33:24
39.966799,116.338781,0,162,39788.1482060185,2008-12-06,03:33:25
39.966934,116.338758,0,158,39788.1482175926,2008-12-06,03:33:26
39.967084,116.33874,0,151,39788.1482291667,2008-12-06,03:33:27
39.967228,116.3387,0,147,39788.1482407407,2008-12-06,03:33:28
39.967389,116.338656,0,145,39788.1482523148,2008-12-06,03:33:29
39.96755,116.338606,0,141,39788.1482638889,2008-12-06,03:33:30
39.967717,116.338543,0,139,39788.148275463,2008-12-06,03:33:31
39.967884,116.338471,0,138,39788.148287037,2008-12-06,03:33:32
39.968049,116.338392,0,136,39788.1482986111,2008-12-06,03:33:33
39.968215,116.33831,0,135,39788.1483101852,2008-12-06,03:33:34
39.968394,116.338202,0,131,39788.1483217593,2008-12-06,03:33:35
39.968561,116.338104,0,129,39788.1483333333,2008-12-06,03:33:36
39.968712,116.338,0,138,39788.1483449074,2008-12-06,03:33:37
39.968863,116.337894,0,143,39788.1483564815,2008-12-06,03:33:38
39.969016,116.337787,0,146,39788.1483680556,2008-12-06,03:33:39
39.969138,116.337664,0,150,39788.1483796296,2008-12-06,03:33:40
39.969253,116.337553,0,151,39788.1483912037,2008-12-06,03:33:41
39.969368,116.337455,0,148,39788.1484027778,2008-12-06,03:33:42
39.969483,116.337351,0,144,39788.1484143519,2008-12-06,03:33:43
39.969599,116.33726,0,140,39788.1484259259,2008-12-06,03:33:44
39.969722,116.337169,0,136,39788.1484375,2008-12-06,03:33:45
39.969848,116.337084,0,132,39788.1484490741,2008-12-06,03:33:46
39.96997,116.336999,0,129,39788.1484606481,2008-12-06,03:33:47
39.970091,116.336921,0,126,39788.1484722222,2008-12-06,03:33:48
39.970207,116.336836,0,122,39788.1484837963,2008-12-06,03:33:49
39.970321,116.336754,0,119,39788.1484953704,2008-12-06,03:33:50
39.970431,116.336672,0,116,39788.1485069444,2008-12-06,03:33:51
39.970541,116.336584,0,113,39788.1485185185,2008-12-06,03:33:52
39.970649,116.336495,0,109,39788.1485300926,2008-12-06,03:33:53
39.970744,116.336403,0,106,39788.1485416667,2008-12-06,03:33:54
39.970848,116.336317,0,103,39788.1485532407,2008-12-06,03:33:55
39.970945,116.336233,0,100,39788.1485648148,2008-12-06,03:33:56
39.971045,116.336145,0,96,39788.1485763889,2008-12-06,03:33:57
39.971143,116.336061,0,92,39788.148587963,2008-12-06,03:33:58
39.971241,116.33598,0,89,39788.148599537,2008-12-06,03:33:59
39.971337,116.335896,0,86,39788.1486111111,2008-12-06,03:34:00
39.971441,116.335812,0,82,39788.1486226852,2008-12-06,03:34:01
39.971566,116.335727,0,79,39788.1486342593,2008-12-06,03:34:02
39.971688,116.335641,0,77,39788.1486458333,2008-12-06,03:34:03
39.9718,116.335555,0,73,39788.1486574074,2008-12-06,03:34:04
39.971907,116.335471,0,69,39788.1486689815,2008-12-06,03:34:05
39.972014,116.335387,0,66,39788.1486805556,2008-12-06,03:34:06
39.972157,116.335291,0,64,39788.1486921296,2008-12-06,03:34:07
39.972278,116.335195,0,62,39788.1487037037,2008-12-06,03:34:08
39.972425,116.3351,0,60,39788.1487152778,2008-12-06,03:34:09
39.972555,116.335008,0,57,39788.1487268518,2008-12-06,03:34:10
39.972685,116.334916,0,53,39788.1487384259,2008-12-06,03:34:11
39.972811,116.334821,0,50,39788.14875,2008-12-06,03:34:12
39.972938,116.334732,0,47,39788.1487615741,2008-12-06,03:34:13
39.973059,116.334647,0,43,39788.1487731481,2008-12-06,03:34:14
39.973186,116.334563,0,40,39788.1487847222,2008-12-06,03:34:15
39.973307,116.334481,0,37,39788.1487962963,2008-12-06,03:34:16
39.973432,116.3344,0,34,39788.1488078704,2008-12-06,03:34:17
39.97356,116.334323,0,30,39788.1488194444,2008-12-06,03:34:18
39.973688,116.334247,0,27,39788.1488310185,2008-12-06,03:34:19
39.973816,116.334174,0,24,39788.1488425926,2008-12-06,03:34:20
39.973953,116.334107,0,21,39788.1488541667,2008-12-06,03:34:21
39.974085,116.334044,0,18,39788.1488657407,2008-12-06,03:34:22
39.974215,116.33399,0,16,39788.1488773148,2008-12-06,03:34:23
39.974338,116.333945,0,13,39788.1488888889,2008-12-06,03:34:24
39.974452,116.333906,0,10,39788.148900463,2008-12-06,03:34:25
39.974557,116.333875,0,8,39788.148912037,2008-12-06,03:34:26
39.974655,116.333844,0,5,39788.1489236111,2008-12-06,03:34:27
39.974746,116.333815,0,3,39788.1489351852,2008-12-06,03:34:28
39.974915,116.33377,0,-1,39788.1489583333,2008-12-06,03:34:30
39.975061,116.333731,0,-6,39788.1489814815,2008-12-06,03:34:32
39.975196,116.333714,0,-12,39788.1490046296,2008-12-06,03:34:34
39.975319,116.33371,0,-17,39788.1490277778,2008-12-06,03:34:36
39.975411,116.33371,0,-20,39788.1490509259,2008-12-06,03:34:38
39.975516,116.333717,0,-20,39788.1490856481,2008-12-06,03:34:41
39.975607,116.333705,0,-17,39788.1491435185,2008-12-06,03:34:46
39.975599,116.333719,0,-2,39788.1492013889,2008-12-06,03:34:51
39.975588,116.333712,0,-1,39788.1492592593,2008-12-06,03:34:56
39.97557,116.333711,0,0,39788.1493171296,2008-12-06,03:35:01
39.975569,116.333713,0,1,39788.149375,2008-12-06,03:35:06
39.975569,116.333717,0,2,39788.1494328704,2008-12-06,03:35:11
39.975569,116.333717,0,2,39788.1494675926,2008-12-06,03:35:14
39.97557,116.333717,0,2,39788.1494907407,2008-12-06,03:35:16
39.975572,116.333706,0,2,39788.1495486111,2008-12-06,03:35:21
39.975579,116.333692,0,2,39788.1496064815,2008-12-06,03:35:26
39.975695,116.333703,0,7,39788.1496527778,2008-12-06,03:35:30
39.975791,116.333691,0,12,39788.1496759259,2008-12-06,03:35:32
39.975933,116.333663,0,12,39788.1496990741,2008-12-06,03:35:34
39.976021,116.333641,0,16,39788.1497106481,2008-12-06,03:35:35
39.976131,116.333633,0,31,39788.1497222222,2008-12-06,03:35:36
39.976259,116.333618,0,35,39788.1497337963,2008-12-06,03:35:37
39.976402,116.3336,0,38,39788.1497453704,2008-12-06,03:35:38
39.976566,116.333585,0,36,39788.1497569444,2008-12-06,03:35:39
39.97673,116.333559,0,44,39788.1497685185,2008-12-06,03:35:40
39.97691,116.333539,0,41,39788.1497800926,2008-12-06,03:35:41
39.977077,116.333505,0,48,39788.1497916667,2008-12-06,03:35:42
39.977247,116.333468,0,48,39788.1498032407,2008-12-06,03:35:43
39.977424,116.333432,0,47,39788.1498148148,2008-12-06,03:35:44
39.977608,116.333394,0,46,39788.1498263889,2008-12-06,03:35:45
39.9778,116.333357,0,45,39788.149837963,2008-12-06,03:35:46
39.977987,116.333315,0,44,39788.149849537,2008-12-06,03:35:47
39.97818,116.333271,0,45,39788.1498611111,2008-12-06,03:35:48
39.978372,116.33323,0,45,39788.1498726852,2008-12-06,03:35:49
39.978564,116.333192,0,45,39788.1498842593,2008-12-06,03:35:50
39.978759,116.333154,0,46,39788.1498958333,2008-12-06,03:35:51
39.978949,116.333117,0,47,39788.1499074074,2008-12-06,03:35:52
39.979146,116.33308,0,47,39788.1499189815,2008-12-06,03:35:53
39.979363,116.333042,0,48,39788.1499305556,2008-12-06,03:35:54
39.979584,116.333015,0,47,39788.1499421296,2008-12-06,03:35:55
39.979767,116.332984,0,47,39788.1499537037,2008-12-06,03:35:56
39.979952,116.332954,0,48,39788.1499652778,2008-12-06,03:35:57
39.980133,116.332923,0,48,39788.1499768518,2008-12-06,03:35:58
39.980326,116.332895,0,49,39788.1499884259,2008-12-06,03:35:59
39.980523,116.332863,0,50,39788.15,2008-12-06,03:36:00
39.980721,116.332825,0,52,39788.1500115741,2008-12-06,03:36:01
39.980917,116.332793,0,59,39788.1500231481,2008-12-06,03:36:02
39.981095,116.332766,0,64,39788.1500347222,2008-12-06,03:36:03
39.981265,116.332738,0,68,39788.1500462963,2008-12-06,03:36:04
39.981433,116.332705,0,68,39788.1500578704,2008-12-06,03:36:05
39.981602,116.332672,0,69,39788.1500694444,2008-12-06,03:36:06
39.981774,116.332646,0,73,39788.1500810185,2008-12-06,03:36:07
39.981947,116.332619,0,77,39788.1500925926,2008-12-06,03:36:08
39.982121,116.332594,0,80,39788.1501041667,2008-12-06,03:36:09
39.982297,116.332567,0,82,39788.1501157407,2008-12-06,03:36:10
39.982453,116.332523,0,89,39788.1501273148,2008-12-06,03:36:11
39.982622,116.33249,0,89,39788.1501388889,2008-12-06,03:36:12
39.982794,116.33246,0,88,39788.150150463,2008-12-06,03:36:13
39.982965,116.33243,0,90,39788.150162037,2008-12-06,03:36:14
39.983136,116.332394,0,92,39788.1501736111,2008-12-06,03:36:15
39.983318,116.332369,0,90,39788.1501851852,2008-12-06,03:36:16
39.983491,116.332331,0,91,39788.1501967593,2008-12-06,03:36:17
39.983653,116.332293,0,91,39788.1502083333,2008-12-06,03:36:18
39.983813,116.332258,0,90,39788.1502199074,2008-12-06,03:36:19
39.983974,116.332223,0,90,39788.1502314815,2008-12-06,03:36:20
39.984135,116.332188,0,89,39788.1502430556,2008-12-06,03:36:21
39.984296,116.332159,0,88,39788.1502546296,2008-12-06,03:36:22
39.984454,116.332133,0,87,39788.1502662037,2008-12-06,03:36:23
39.98462,116.332104,0,86,39788.1502777778,2008-12-06,03:36:24
39.984786,116.332073,0,86,39788.1502893518,2008-12-06,03:36:25
39.984953,116.332043,0,86,39788.1503009259,2008-12-06,03:36:26
39.985126,116.332012,0,85,39788.1503125,2008-12-06,03:36:27
39.9853,116.331982,0,85,39788.1503240741,2008-12-06,03:36:28
39.985473,116.331946,0,85,39788.1503356481,2008-12-06,03:36:29
39.98565,116.331915,0,85,39788.1503472222,2008-12-06,03:36:30
39.98583,116.33189,0,84,39788.1503587963,2008-12-06,03:36:31
39.986006,116.331872,0,85,39788.1503703704,2008-12-06,03:36:32
39.986179,116.33186,0,85,39788.1503819444,2008-12-06,03:36:33
39.986356,116.331851,0,84,39788.1503935185,2008-12-06,03:36:34
39.986529,116.331843,0,84,39788.1504050926,2008-12-06,03:36:35
39.986684,116.331848,0,87,39788.1504166667,2008-12-06,03:36:36
39.986857,116.331838,0,87,39788.1504282407,2008-12-06,03:36:37
39.987031,116.331827,0,87,39788.1504398148,2008-12-06,03:36:38
39.987205,116.331819,0,88,39788.1504513889,2008-12-06,03:36:39
39.987378,116.331812,0,88,39788.150462963,2008-12-06,03:36:40
39.987553,116.331806,0,87,39788.150474537,2008-12-06,03:36:41
39.987727,116.331797,0,88,39788.1504861111,2008-12-06,03:36:42
39.987899,116.331792,0,90,39788.1504976852,2008-12-06,03:36:43
39.988069,116.33179,0,90,39788.1505092593,2008-12-06,03:36:44
39.988238,116.331788,0,90,39788.1505208333,2008-12-06,03:36:45
39.988408,116.331782,0,91,39788.1505324074,2008-12-06,03:36:46
39.988579,116.331778,0,93,39788.1505439815,2008-12-06,03:36:47
39.988745,116.331775,0,94,39788.1505555556,2008-12-06,03:36:48
39.988911,116.331771,0,95,39788.1505671296,2008-12-06,03:36:49
39.989077,116.331763,0,96,39788.1505787037,2008-12-06,03:36:50
39.989251,116.33176,0,97,39788.1505902778,2008-12-06,03:36:51
39.989415,116.331753,0,98,39788.1506018518,2008-12-06,03:36:52
39.989572,116.331744,0,101,39788.1506134259,2008-12-06,03:36:53
39.989724,116.331736,0,102,39788.150625,2008-12-06,03:36:54
39.989876,116.331727,0,104,39788.1506365741,2008-12-06,03:36:55
39.990024,116.331713,0,106,39788.1506481481,2008-12-06,03:36:56
39.990165,116.331701,0,107,39788.1506597222,2008-12-06,03:36:57
39.9903,116.331699,0,111,39788.1506712963,2008-12-06,03:36:58
39.99043,116.331696,0,113,39788.1506828704,2008-12-06,03:36:59
39.990563,116.331691,0,116,39788.1506944444,2008-12-06,03:37:00
39.990686,116.331685,0,118,39788.1507060185,2008-12-06,03:37:01
39.990796,116.331699,0,125,39788.1507175926,2008-12-06,03:37:02
39.990898,116.331698,0,125,39788.1507291667,2008-12-06,03:37:03
39.990999,116.331694,0,125,39788.1507407407,2008-12-06,03:37:04
39.991094,116.331687,0,125,39788.1507523148,2008-12-06,03:37:05
39.991269,116.331679,0,124,39788.150775463,2008-12-06,03:37:07
39.991439,116.331666,0,123,39788.1507986111,2008-12-06,03:37:09
39.991584,116.331662,0,123,39788.1508217593,2008-12-06,03:37:11
39.991706,116.331647,0,124,39788.1508449074,2008-12-06,03:37:13
39.991822,116.331633,0,124,39788.1508680556,2008-12-06,03:37:15
39.991928,116.331629,0,123,39788.1508912037,2008-12-06,03:37:17
39.992028,116.33163,0,121,39788.1509143518,2008-12-06,03:37:19
39.992125,116.331636,0,122,39788.1509490741,2008-12-06,03:37:22
39.992174,116.331653,0,126,39788.1510069444,2008-12-06,03:37:27
39.992174,116.331633,0,125,39788.1510648148,2008-12-06,03:37:32
39.992162,116.331635,0,127,39788.1511226852,2008-12-06,03:37:37
39.992162,116.331635,0,127,39788.1511574074,2008-12-06,03:37:40
39.992159,116.331629,0,129,39788.1511805556,2008-12-06,03:37:42
39.992159,116.331616,0,130,39788.1512384259,2008-12-06,03:37:47
39.992156,116.331613,0,131,39788.1512962963,2008-12-06,03:37:52
39.992156,116.331613,0,131,39788.1513310185,2008-12-06,03:37:55
39.992151,116.331612,0,132,39788.1513541667,2008-12-06,03:37:57
39.992146,116.331623,0,132,39788.151412037,2008-12-06,03:38:02
39.992144,116.331637,0,133,39788.1514699074,2008-12-06,03:38:07
39.992143,116.331638,0,133,39788.1515277778,2008-12-06,03:38:12
39.992143,116.331638,0,133,39788.1515625,2008-12-06,03:38:15
39.992142,116.331642,0,132,39788.1515856481,2008-12-06,03:38:17
39.992142,116.331632,0,132,39788.1516435185,2008-12-06,03:38:22
39.992142,116.331632,0,132,39788.1516782407,2008-12-06,03:38:25
39.992142,116.331628,0,132,39788.1517013889,2008-12-06,03:38:27
39.992142,116.331617,0,132,39788.1517592593,2008-12-06,03:38:32
39.992143,116.33161,0,132,39788.1518171296,2008-12-06,03:38:37
39.992142,116.33161,0,132,39788.151875,2008-12-06,03:38:42
39.992142,116.33161,0,132,39788.1519097222,2008-12-06,03:38:45
39.992142,116.331603,0,132,39788.1519328704,2008-12-06,03:38:47
39.992142,116.331582,0,132,39788.1519907407,2008-12-06,03:38:52
39.992126,116.331552,0,133,39788.1520486111,2008-12-06,03:38:57
39.992073,116.331445,0,135,39788.1520717593,2008-12-06,03:38:59
39.991853,116.331361,0,135,39788.1520833333,2008-12-06,03:39:00
39.991859,116.331423,0,151,39788.1521412037,2008-12-06,03:39:05
39.991825,116.331415,0,154,39788.1521990741,2008-12-06,03:39:10
39.991746,116.331352,0,152,39788.1522222222,2008-12-06,03:39:12
39.991623,116.331042,0,197,39788.1554976852,2008-12-06,03:43:55
39.991633,116.330911,0,196,39788.1555324074,2008-12-06,03:43:58
39.991627,116.330785,0,196,39788.1555671296,2008-12-06,03:44:01
39.991609,116.330641,0,193,39788.155625,2008-12-06,03:44:06
39.991629,116.330516,0,191,39788.1556597222,2008-12-06,03:44:09
39.991615,116.330375,0,191,39788.1556944444,2008-12-06,03:44:12
39.991616,116.330255,0,189,39788.1557175926,2008-12-06,03:44:14
39.991613,116.330075,0,185,39788.1557523148,2008-12-06,03:44:17
39.991614,116.329927,0,182,39788.155787037,2008-12-06,03:44:20
39.991615,116.329775,0,178,39788.1558333333,2008-12-06,03:44:24
39.991607,116.329639,0,174,39788.1558912037,2008-12-06,03:44:29
39.991593,116.329617,0,171,39788.1559490741,2008-12-06,03:44:34
39.99163,116.329515,0,167,39788.1560069444,2008-12-06,03:44:39
39.991685,116.329517,0,170,39788.1560648148,2008-12-06,03:44:44
39.991659,116.329587,0,174,39788.1561226852,2008-12-06,03:44:49
39.99167,116.329631,0,176,39788.1561805556,2008-12-06,03:44:54
39.991669,116.329643,0,170,39788.1562384259,2008-12-06,03:44:59
39.991681,116.329643,0,170,39788.1562962963,2008-12-06,03:45:04
39.991685,116.329621,0,173,39788.1563541667,2008-12-06,03:45:09
39.991685,116.329621,0,173,39788.1563888889,2008-12-06,03:45:12
39.991686,116.329615,0,173,39788.156412037,2008-12-06,03:45:14
39.991652,116.329601,0,173,39788.1564699074,2008-12-06,03:45:19
39.991638,116.329582,0,173,39788.1565277778,2008-12-06,03:45:24
39.991623,116.329571,0,173,39788.1565856481,2008-12-06,03:45:29
39.991592,116.329571,0,174,39788.1566435185,2008-12-06,03:45:34
39.99156,116.329561,0,174,39788.1567013889,2008-12-06,03:45:39
39.991531,116.329561,0,175,39788.1567592593,2008-12-06,03:45:44
39.99149,116.329549,0,175,39788.1568171296,2008-12-06,03:45:49
39.991456,116.329525,0,176,39788.156875,2008-12-06,03:45:54
39.991419,116.329514,0,177,39788.1569328704,2008-12-06,03:45:59
39.99139,116.329456,0,178,39788.1569907407,2008-12-06,03:46:04
39.991369,116.329468,0,178,39788.1570486111,2008-12-06,03:46:09
39.99135,116.329472,0,179,39788.1571064815,2008-12-06,03:46:14
39.991342,116.329482,0,179,39788.1571643518,2008-12-06,03:46:19
39.991328,116.329489,0,180,39788.1572222222,2008-12-06,03:46:24
39.991341,116.329474,0,181,39788.1572800926,2008-12-06,03:46:29
39.991396,116.329579,0,182,39788.157337963,2008-12-06,03:46:34
39.991474,116.329559,0,183,39788.1573958333,2008-12-06,03:46:39
39.991585,116.329472,0,185,39788.1574537037,2008-12-06,03:46:44
39.991643,116.329389,0,186,39788.1575115741,2008-12-06,03:46:49
39.991679,116.329332,0,183,39788.1575694444,2008-12-06,03:46:54
39.991711,116.329285,0,187,39788.1576273148,2008-12-06,03:46:59
39.9917,116.329255,0,195,39788.1576851852,2008-12-06,03:47:04
39.991679,116.329234,0,198,39788.1577430556,2008-12-06,03:47:09
39.99168,116.329239,0,199,39788.1578009259,2008-12-06,03:47:14
39.991675,116.329242,0,200,39788.1578587963,2008-12-06,03:47:19
39.991672,116.329244,0,201,39788.1579166667,2008-12-06,03:47:24
39.991671,116.329244,0,201,39788.157974537,2008-12-06,03:47:29
39.991671,116.329244,0,201,39788.1580092593,2008-12-06,03:47:32
39.991671,116.329243,0,201,39788.1580324074,2008-12-06,03:47:34
39.991627,116.329222,0,202,39788.1580902778,2008-12-06,03:47:39
39.991664,116.329228,0,202,39788.1581481481,2008-12-06,03:47:44
39.991693,116.329213,0,203,39788.1582060185,2008-12-06,03:47:49
39.991693,116.329213,0,203,39788.1582407407,2008-12-06,03:47:52
39.991697,116.329211,0,203,39788.1582638889,2008-12-06,03:47:54
39.99168,116.329171,0,204,39788.1583217593,2008-12-06,03:47:59
39.991726,116.329149,0,204,39788.1583796296,2008-12-06,03:48:04
39.991722,116.329189,0,203,39788.1584375,2008-12-06,03:48:09
39.991716,116.329254,0,209,39788.1584953704,2008-12-06,03:48:14
39.991687,116.329284,0,210,39788.1585532407,2008-12-06,03:48:19
39.991669,116.329368,0,207,39788.1586111111,2008-12-06,03:48:24
39.991637,116.329462,0,199,39788.1586689815,2008-12-06,03:48:29
39.991635,116.329579,0,192,39788.1587268518,2008-12-06,03:48:34
39.991642,116.329627,0,184,39788.1587847222,2008-12-06,03:48:39
39.991642,116.329628,0,182,39788.1588425926,2008-12-06,03:48:44
39.991642,116.329628,0,182,39788.1588773148,2008-12-06,03:48:47
39.991645,116.329626,0,181,39788.158900463,2008-12-06,03:48:49
39.991656,116.329615,0,181,39788.1589583333,2008-12-06,03:48:54
39.991663,116.32955,0,180,39788.1590162037,2008-12-06,03:48:59
39.991662,116.329543,0,180,39788.1590740741,2008-12-06,03:49:04
39.991662,116.329543,0,180,39788.1591087963,2008-12-06,03:49:07
39.991666,116.329541,0,180,39788.1591319444,2008-12-06,03:49:09
39.991696,116.329502,0,181,39788.1591898148,2008-12-06,03:49:14
39.991735,116.329445,0,181,39788.1592476852,2008-12-06,03:49:19
39.991795,116.329371,0,182,39788.1593055556,2008-12-06,03:49:24
39.991816,116.329335,0,182,39788.1593634259,2008-12-06,03:49:29
39.991961,116.329631,0,181,39788.1644560185,2008-12-06,03:56:49
39.991921,116.329669,0,181,39788.1645138889,2008-12-06,03:56:54
39.991912,116.329703,0,181,39788.1645717593,2008-12-06,03:56:59
39.991873,116.329732,0,181,39788.1646296296,2008-12-06,03:57:04
39.991837,116.329743,0,181,39788.1646875,2008-12-06,03:57:09
39.991853,116.329717,0,182,39788.1647453704,2008-12-06,03:57:14
39.991871,116.3297,0,182,39788.1648032407,2008-12-06,03:57:19
39.991871,116.3297,0,182,39788.164837963,2008-12-06,03:57:22
39.991874,116.329699,0,182,39788.1648611111,2008-12-06,03:57:24
39.991893,116.329681,0,182,39788.1649189815,2008-12-06,03:57:29
39.991912,116.329667,0,182,39788.1649768518,2008-12-06,03:57:34
39.991928,116.329644,0,182,39788.1650347222,2008-12-06,03:57:39
39.991936,116.32964,0,182,39788.1650925926,2008-12-06,03:57:44
39.991933,116.329641,0,181,39788.165150463,2008-12-06,03:57:49
39.991933,116.329641,0,181,39788.1651851852,2008-12-06,03:57:52
39.991927,116.329644,0,181,39788.1652083333,2008-12-06,03:57:54
39.99193,116.329658,0,182,39788.1652662037,2008-12-06,03:57:59
39.991924,116.329667,0,182,39788.1653240741,2008-12-06,03:58:04
39.991918,116.329653,0,182,39788.1653819444,2008-12-06,03:58:09
39.991918,116.329653,0,182,39788.1654166667,2008-12-06,03:58:12
39.991915,116.329655,0,182,39788.1654398148,2008-12-06,03:58:14
39.991906,116.329661,0,182,39788.1654976852,2008-12-06,03:58:19
39.9919,116.329664,0,181,39788.1655555556,2008-12-06,03:58:24
39.991896,116.329666,0,181,39788.1656134259,2008-12-06,03:58:29
39.991889,116.329669,0,181,39788.1656712963,2008-12-06,03:58:34
39.991893,116.329668,0,181,39788.1657291667,2008-12-06,03:58:39
39.991896,116.329666,0,181,39788.165787037,2008-12-06,03:58:44
39.991902,116.329662,0,181,39788.1658449074,2008-12-06,03:58:49
39.991908,116.329659,0,181,39788.1659027778,2008-12-06,03:58:54
39.991913,116.329657,0,181,39788.1659606481,2008-12-06,03:58:59
39.991913,116.329656,0,181,39788.1660185185,2008-12-06,03:59:04
39.991918,116.329655,0,181,39788.1660763889,2008-12-06,03:59:09
39.991915,116.329656,0,181,39788.1661342593,2008-12-06,03:59:14
39.991919,116.329653,0,181,39788.1661921296,2008-12-06,03:59:19
39.99192,116.329653,0,181,39788.16625,2008-12-06,03:59:24
39.99192,116.329652,0,181,39788.1663078704,2008-12-06,03:59:29
39.991915,116.329653,0,181,39788.1663657407,2008-12-06,03:59:34
39.991915,116.329653,0,181,39788.1664236111,2008-12-06,03:59:39
39.991913,116.329652,0,181,39788.1664814815,2008-12-06,03:59:44
39.991913,116.329652,0,181,39788.1665162037,2008-12-06,03:59:47
39.991908,116.329656,0,181,39788.1665393518,2008-12-06,03:59:49
39.991899,116.32966,0,181,39788.1665972222,2008-12-06,03:59:54
39.991894,116.329662,0,181,39788.1666550926,2008-12-06,03:59:59
39.991894,116.329662,0,181,39788.1666898148,2008-12-06,04:00:02
39.991895,116.329662,0,180,39788.166712963,2008-12-06,04:00:04
39.991921,116.329647,0,179,39788.1667708333,2008-12-06,04:00:09
39.991915,116.329618,0,178,39788.1668287037,2008-12-06,04:00:14
39.991915,116.329618,0,178,39788.1668634259,2008-12-06,04:00:17
39.991908,116.32962,0,178,39788.1668865741,2008-12-06,04:00:19
39.991893,116.329621,0,177,39788.1669444444,2008-12-06,04:00:24
39.991883,116.329602,0,177,39788.1670023148,2008-12-06,04:00:29
39.991907,116.329639,0,179,39788.1670601852,2008-12-06,04:00:34
39.991909,116.329638,0,178,39788.1671180556,2008-12-06,04:00:39
39.991916,116.329634,0,178,39788.1671759259,2008-12-06,04:00:44
39.991921,116.32963,0,178,39788.1672337963,2008-12-06,04:00:49
39.991921,116.32963,0,178,39788.1672685185,2008-12-06,04:00:52
39.991921,116.329628,0,178,39788.1672916667,2008-12-06,04:00:54
39.991909,116.329628,0,178,39788.167349537,2008-12-06,04:00:59
39.991897,116.329635,0,178,39788.1674074074,2008-12-06,04:01:04
39.991818,116.329577,0,180,39788.1674421296,2008-12-06,04:01:07
39.991809,116.329582,0,179,39788.1675,2008-12-06,04:01:12
39.991809,116.329582,0,179,39788.1675347222,2008-12-06,04:01:15
39.991804,116.329587,0,179,39788.1675578704,2008-12-06,04:01:17
39.991786,116.329635,0,159,39788.1676157407,2008-12-06,04:01:22
39.991788,116.329635,0,159,39788.1676736111,2008-12-06,04:01:27
39.991789,116.329635,0,159,39788.1677314815,2008-12-06,04:01:32
39.991789,116.329635,0,159,39788.1677662037,2008-12-06,04:01:35
39.991796,116.329632,0,159,39788.1677893519,2008-12-06,04:01:37
39.99181,116.329618,0,158,39788.1678472222,2008-12-06,04:01:42
39.991808,116.329603,0,157,39788.1679050926,2008-12-06,04:01:47
39.991769,116.329537,0,155,39788.167962963,2008-12-06,04:01:52
39.991763,116.329446,0,153,39788.1680208333,2008-12-06,04:01:57
39.991745,116.329302,0,150,39788.1680787037,2008-12-06,04:02:02
39.991785,116.329171,0,146,39788.1681365741,2008-12-06,04:02:07
39.991792,116.329036,0,148,39788.1681944444,2008-12-06,04:02:12
39.991738,116.328924,0,154,39788.1682291667,2008-12-06,04:02:15
39.991734,116.328769,0,153,39788.1682638889,2008-12-06,04:02:18
39.991723,116.32863,0,152,39788.1682986111,2008-12-06,04:02:21
39.991757,116.328519,0,156,39788.1683564815,2008-12-06,04:02:26
39.991754,116.328425,0,162,39788.1684143519,2008-12-06,04:02:31
39.991747,116.328281,0,161,39788.1684606481,2008-12-06,04:02:35
39.991737,116.32815,0,168,39788.1685069444,2008-12-06,04:02:39
39.991767,116.328008,0,174,39788.1685648148,2008-12-06,04:02:44
39.991793,116.327884,0,179,39788.1686111111,2008-12-06,04:02:48
39.991754,116.327744,0,187,39788.1686574074,2008-12-06,04:02:52
39.991737,116.327629,0,186,39788.1686921296,2008-12-06,04:02:55
39.991721,116.32751,0,190,39788.1687268519,2008-12-06,04:02:58
39.991702,116.327383,0,190,39788.1687615741,2008-12-06,04:03:01
39.991674,116.327242,0,189,39788.1687962963,2008-12-06,04:03:04
39.991651,116.327091,0,180,39788.1688310185,2008-12-06,04:03:07
39.991637,116.326961,0,171,39788.1688773148,2008-12-06,04:03:11
39.991589,116.326863,0,165,39788.1689236111,2008-12-06,04:03:15
39.99154,116.326763,0,162,39788.1689699074,2008-12-06,04:03:19
39.991476,116.32667,0,156,39788.1690162037,2008-12-06,04:03:23
39.991522,116.326586,0,140,39788.1690740741,2008-12-06,04:03:28
39.991574,116.326559,0,130,39788.1691319444,2008-12-06,04:03:33
39.991657,116.326574,0,121,39788.1691898148,2008-12-06,04:03:38
39.991664,116.326594,0,113,39788.1692476852,2008-12-06,04:03:43
39.991642,116.326629,0,112,39788.1693055556,2008-12-06,04:03:48
39.991221,116.326594,0,110,39788.1693402778,2008-12-06,04:03:51
39.991128,116.326582,0,108,39788.1693865741,2008-12-06,04:03:55
39.991038,116.326615,0,110,39788.1694212963,2008-12-06,04:03:58
39.990935,116.32666,0,117,39788.1694675926,2008-12-06,04:04:02
39.990796,116.326651,0,122,39788.1694907407,2008-12-06,04:04:04
39.990721,116.326664,0,127,39788.1695486111,2008-12-06,04:04:09
39.990412,116.326711,0,128,39788.1695717593,2008-12-06,04:04:11
39.990113,116.326655,0,135,39788.1696064815,2008-12-06,04:04:14
39.989992,116.326623,0,134,39788.1696180556,2008-12-06,04:04:15
39.989827,116.326626,0,133,39788.1696412037,2008-12-06,04:04:17
39.989704,116.32664,0,132,39788.1696527778,2008-12-06,04:04:18
39.989411,116.32665,0,135,39788.1696759259,2008-12-06,04:04:20
39.989271,116.326654,0,136,39788.1696875,2008-12-06,04:04:21
39.989111,116.326664,0,138,39788.1697106481,2008-12-06,04:04:23
39.988952,116.326684,0,137,39788.1697569444,2008-12-06,04:04:27
39.988836,116.326705,0,140,39788.1697685185,2008-12-06,04:04:28
39.988715,116.326713,0,144,39788.1697916667,2008-12-06,04:04:30
39.988567,116.326725,0,145,39788.1698263889,2008-12-06,04:04:33
39.988476,116.326732,0,146,39788.169849537,2008-12-06,04:04:35
39.98837,116.326748,0,151,39788.1698726852,2008-12-06,04:04:37
39.988276,116.326757,0,149,39788.1699189815,2008-12-06,04:04:41
39.988185,116.326767,0,152,39788.1699537037,2008-12-06,04:04:44
39.988068,116.326793,0,158,39788.1699768519,2008-12-06,04:04:46
39.987969,116.326793,0,153,39788.1700115741,2008-12-06,04:04:49
39.987846,116.326827,0,159,39788.1700462963,2008-12-06,04:04:52
39.987742,116.326854,0,162,39788.1700925926,2008-12-06,04:04:56
39.987693,116.326823,0,151,39788.170150463,2008-12-06,04:05:01
39.987693,116.326823,0,151,39788.1701851852,2008-12-06,04:05:04
39.98769,116.326822,0,152,39788.1702083333,2008-12-06,04:05:06
39.987704,116.326807,0,152,39788.1702662037,2008-12-06,04:05:11
39.987722,116.326806,0,153,39788.1703240741,2008-12-06,04:05:16
39.987721,116.326805,0,154,39788.1703819444,2008-12-06,04:05:21
39.987721,116.326805,0,154,39788.1704166667,2008-12-06,04:05:24
39.987724,116.326807,0,155,39788.1704398148,2008-12-06,04:05:26
39.987707,116.32681,0,153,39788.1704976852,2008-12-06,04:05:31
39.987599,116.326799,0,146,39788.1705439815,2008-12-06,04:05:35
39.987503,116.326797,0,144,39788.1705902778,2008-12-06,04:05:39
39.987508,116.326797,0,145,39788.1706481481,2008-12-06,04:05:44
39.987508,116.326797,0,145,39788.1706828704,2008-12-06,04:05:47
39.987514,116.326794,0,147,39788.1707060185,2008-12-06,04:05:49
39.987531,116.326776,0,150,39788.1707638889,2008-12-06,04:05:54
39.987358,116.326766,0,149,39788.170775463,2008-12-06,04:05:55
39.987215,116.32676,0,148,39788.1707986111,2008-12-06,04:05:57
39.987125,116.326769,0,148,39788.1708101852,2008-12-06,04:05:58
39.987049,116.326788,0,143,39788.1708680556,2008-12-06,04:06:03
39.986959,116.326796,0,144,39788.1708796296,2008-12-06,04:06:04
39.986801,116.326814,0,146,39788.1709027778,2008-12-06,04:06:06
39.986695,116.326832,0,146,39788.1709259259,2008-12-06,04:06:08
39.986592,116.326844,0,147,39788.1709606481,2008-12-06,04:06:11
39.986456,116.326869,0,148,39788.1709953704,2008-12-06,04:06:14
39.986424,116.326869,0,140,39788.1710532407,2008-12-06,04:06:19
39.986531,116.326845,0,124,39788.1711111111,2008-12-06,04:06:24
39.986621,116.326837,0,118,39788.1711574074,2008-12-06,04:06:28
39.986724,116.326841,0,110,39788.1712152778,2008-12-06,04:06:33
39.986812,116.326834,0,101,39788.1712615741,2008-12-06,04:06:37
39.986918,116.326822,0,96,39788.1713078704,2008-12-06,04:06:41
39.987009,116.326876,0,93,39788.1713657407,2008-12-06,04:06:46
39.987104,116.326848,0,86,39788.1714236111,2008-12-06,04:06:51
39.987206,116.326835,0,81,39788.1714583333,2008-12-06,04:06:54
39.987348,116.326821,0,74,39788.1714814815,2008-12-06,04:06:56
39.987458,116.326805,0,70,39788.1715277778,2008-12-06,04:07:00
39.987565,116.326783,0,71,39788.1715740741,2008-12-06,04:07:04
39.987659,116.326773,0,75,39788.1716203704,2008-12-06,04:07:08
39.987766,116.326749,0,81,39788.1716666667,2008-12-06,04:07:12
39.987871,116.326732,0,90,39788.171724537,2008-12-06,04:07:17
