# Supplementary material for: A location privacy protection method based on blockchain and threshold cryptography
Source: PLoS One. 2025 Jun 4;20(6):e0324551. doi: 10.1371/journal.pone.0324551 (PMC12136415; doi:10.1371/journal.pone.0324551)
Supplement: S1 File — (ZIP) [file pone.0324551.s001.zip › Data/001/Trajectory/20081206040725.plt]

Geolife trajectory
WGS 84
Altitude is in Feet
Reserved 3
0,2,255,My Track,0,0,2,8421376
0
39.981911,116.32732,0,339,39788.1718171296,2008-12-06,04:07:25
39.981787,116.327408,0,353,39788.1718287037,2008-12-06,04:07:26
39.981594,116.327532,0,365,39788.1718518519,2008-12-06,04:07:28
39.981528,116.327502,0,360,39788.1719097222,2008-12-06,04:07:33
39.981496,116.327505,0,362,39788.1719675926,2008-12-06,04:07:38
39.981286,116.327458,0,364,39788.1720138889,2008-12-06,04:07:42
39.981018,116.327396,0,364,39788.172025463,2008-12-06,04:07:43
39.980876,116.327362,0,360,39788.172037037,2008-12-06,04:07:44
39.980781,116.327343,0,355,39788.1720486111,2008-12-06,04:07:45
39.98064,116.327307,0,351,39788.1720717593,2008-12-06,04:07:47
39.980487,116.327276,0,350,39788.1720949074,2008-12-06,04:07:49
39.980374,116.327246,0,350,39788.1721180556,2008-12-06,04:07:51
39.980258,116.327222,0,349,39788.1721412037,2008-12-06,04:07:53
39.980151,116.3272,0,350,39788.1721643518,2008-12-06,04:07:55
39.980044,116.327189,0,349,39788.1721875,2008-12-06,04:07:57
39.979934,116.327177,0,345,39788.1722222222,2008-12-06,04:08:00
39.979855,116.32719,0,321,39788.1722800926,2008-12-06,04:08:05
39.979866,116.327205,0,281,39788.1723148148,2008-12-06,04:08:08
39.979866,116.327205,0,281,39788.172349537,2008-12-06,04:08:11
39.979872,116.327205,0,284,39788.1723726852,2008-12-06,04:08:13
39.979885,116.327204,0,286,39788.1724305556,2008-12-06,04:08:18
39.979859,116.327195,0,274,39788.1724884259,2008-12-06,04:08:23
39.979749,116.327199,0,257,39788.1725347222,2008-12-06,04:08:27
39.979647,116.327193,0,252,39788.1725694444,2008-12-06,04:08:30
39.97954,116.327189,0,247,39788.1726041667,2008-12-06,04:08:33
39.979431,116.327202,0,244,39788.1726388889,2008-12-06,04:08:36
39.979309,116.3272,0,252,39788.1726736111,2008-12-06,04:08:39
39.979218,116.327197,0,255,39788.1726967593,2008-12-06,04:08:41
39.979073,116.327191,0,260,39788.1727314815,2008-12-06,04:08:44
39.978969,116.327192,0,267,39788.1727546296,2008-12-06,04:08:46
39.97885,116.327188,0,261,39788.1727893518,2008-12-06,04:08:49
39.978747,116.327195,0,251,39788.1728356481,2008-12-06,04:08:53
39.97865,116.327202,0,250,39788.1728703704,2008-12-06,04:08:56
39.978556,116.327206,0,251,39788.1729050926,2008-12-06,04:08:59
39.978462,116.327172,0,251,39788.1729398148,2008-12-06,04:09:02
39.978348,116.327165,0,239,39788.172974537,2008-12-06,04:09:05
39.978259,116.327176,0,230,39788.1730092593,2008-12-06,04:09:08
39.978123,116.327189,0,230,39788.1730324074,2008-12-06,04:09:10
39.978027,116.327193,0,241,39788.1730671296,2008-12-06,04:09:13
39.977932,116.327204,0,251,39788.1731134259,2008-12-06,04:09:17
39.977912,116.327182,0,251,39788.1731712963,2008-12-06,04:09:22
39.977912,116.327182,0,251,39788.1732060185,2008-12-06,04:09:25
39.977904,116.327176,0,253,39788.1732291667,2008-12-06,04:09:27
39.977905,116.327129,0,255,39788.173287037,2008-12-06,04:09:32
39.977916,116.327087,0,260,39788.1733449074,2008-12-06,04:09:37
39.977926,116.327093,0,265,39788.1734027778,2008-12-06,04:09:42
39.977932,116.327103,0,272,39788.1734606481,2008-12-06,04:09:47
39.977934,116.327113,0,278,39788.1735185185,2008-12-06,04:09:52
39.977925,116.327129,0,282,39788.1735763889,2008-12-06,04:09:57
39.977894,116.327145,0,287,39788.1736342593,2008-12-06,04:10:02
39.977911,116.327154,0,290,39788.1736921296,2008-12-06,04:10:07
39.977929,116.327153,0,291,39788.17375,2008-12-06,04:10:12
39.977929,116.327153,0,291,39788.1737847222,2008-12-06,04:10:15
39.977925,116.327151,0,292,39788.1738078704,2008-12-06,04:10:17
39.977914,116.327132,0,292,39788.1738657407,2008-12-06,04:10:22
39.977885,116.327033,0,292,39788.1739236111,2008-12-06,04:10:27
39.97782,116.326935,0,292,39788.1739699074,2008-12-06,04:10:31
39.977744,116.326899,0,292,39788.1740277778,2008-12-06,04:10:36
39.977725,116.326803,0,293,39788.1740856481,2008-12-06,04:10:41
