# Supplementary material for: A location privacy protection method based on blockchain and threshold cryptography
Source: PLoS One. 2025 Jun 4;20(6):e0324551. doi: 10.1371/journal.pone.0324551 (PMC12136415; doi:10.1371/journal.pone.0324551)
Supplement: S1 File — (ZIP) [file pone.0324551.s001.zip › Data/001/Trajectory/20081206083854.plt]

Geolife trajectory
WGS 84
Altitude is in Feet
Reserved 3
0,2,255,My Track,0,0,2,8421376
0
39.973784,116.314348,0,492,39788.3603472222,2008-12-06,08:38:54
39.973894,116.314354,0,486,39788.3603935185,2008-12-06,08:38:58
39.974006,116.314408,0,474,39788.3604398148,2008-12-06,08:39:02
39.974071,116.314495,0,452,39788.3604976852,2008-12-06,08:39:07
39.974127,116.314578,0,434,39788.3605439815,2008-12-06,08:39:11
39.974168,116.314705,0,421,39788.3605787037,2008-12-06,08:39:14
39.974193,116.314817,0,415,39788.3606018518,2008-12-06,08:39:16
39.974248,116.314963,0,408,39788.3606365741,2008-12-06,08:39:19
39.974321,116.315061,0,402,39788.3606712963,2008-12-06,08:39:22
39.974411,116.31514,0,398,39788.3606944444,2008-12-06,08:39:24
39.97446,116.315252,0,390,39788.3607175926,2008-12-06,08:39:26
39.974512,116.315411,0,382,39788.3607523148,2008-12-06,08:39:29
39.974555,116.315613,0,371,39788.360787037,2008-12-06,08:39:32
39.974631,116.315743,0,366,39788.3608217593,2008-12-06,08:39:35
39.974665,116.315974,0,353,39788.3608449074,2008-12-06,08:39:37
39.974717,116.316124,0,347,39788.3608796296,2008-12-06,08:39:40
39.974781,116.316244,0,340,39788.3609027778,2008-12-06,08:39:42
39.974807,116.316375,0,333,39788.3609375,2008-12-06,08:39:45
39.974825,116.316524,0,329,39788.3609722222,2008-12-06,08:39:48
39.974798,116.316662,0,328,39788.3609953704,2008-12-06,08:39:50
39.974817,116.316867,0,325,39788.3610300926,2008-12-06,08:39:53
39.97485,116.317063,0,320,39788.3610532407,2008-12-06,08:39:55
39.974873,116.317215,0,316,39788.3610763889,2008-12-06,08:39:57
39.974902,116.317363,0,311,39788.361099537,2008-12-06,08:39:59
39.974913,116.317579,0,304,39788.3611226852,2008-12-06,08:40:01
39.974955,116.317761,0,296,39788.3611342593,2008-12-06,08:40:02
39.974947,116.317879,0,292,39788.3611458333,2008-12-06,08:40:03
39.974888,116.318005,0,288,39788.3611689815,2008-12-06,08:40:05
39.974882,116.318148,0,284,39788.3612037037,2008-12-06,08:40:08
39.974856,116.31827,0,277,39788.36125,2008-12-06,08:40:12
39.974861,116.31836,0,269,39788.3613078704,2008-12-06,08:40:17
39.97484,116.318478,0,276,39788.3613657407,2008-12-06,08:40:22
39.974839,116.318517,0,286,39788.3614236111,2008-12-06,08:40:27
