# Supplementary material for: A location privacy protection method based on blockchain and threshold cryptography
Source: PLoS One. 2025 Jun 4;20(6):e0324551. doi: 10.1371/journal.pone.0324551 (PMC12136415; doi:10.1371/journal.pone.0324551)
Supplement: S1 File — (ZIP) [file pone.0324551.s001.zip › Data/001/Trajectory/20081206084030.plt]

Geolife trajectory
WGS 84
Altitude is in Feet
Reserved 3
0,2,255,My Track,0,0,2,8421376
0
39.973045,116.317971,0,1178,39788.3614583333,2008-12-06,08:40:30
39.972969,116.317907,0,1171,39788.3615162037,2008-12-06,08:40:35
39.973036,116.317959,0,1152,39788.3615509259,2008-12-06,08:40:38
39.973175,116.318009,0,1120,39788.3615740741,2008-12-06,08:40:40
39.973267,116.31801,0,1101,39788.3615856481,2008-12-06,08:40:41
39.973393,116.318063,0,1082,39788.3616087963,2008-12-06,08:40:43
39.973499,116.318027,0,1058,39788.3616203704,2008-12-06,08:40:44
39.973575,116.31805,0,1039,39788.3616319444,2008-12-06,08:40:45
39.973512,116.31806,0,1014,39788.3616666667,2008-12-06,08:40:48
39.973531,116.318194,0,1007,39788.3616898148,2008-12-06,08:40:50
39.973467,116.318261,0,993,39788.361724537,2008-12-06,08:40:53
39.973442,116.318404,0,991,39788.3617592593,2008-12-06,08:40:56
39.973438,116.318538,0,988,39788.3617824074,2008-12-06,08:40:58
39.973435,116.318665,0,976,39788.3618171296,2008-12-06,08:41:01
39.973542,116.318822,0,965,39788.3618402778,2008-12-06,08:41:03
39.973523,116.318957,0,961,39788.3618634259,2008-12-06,08:41:05
39.973498,116.319116,0,950,39788.3618981481,2008-12-06,08:41:08
39.973449,116.319226,0,946,39788.3619328704,2008-12-06,08:41:11
39.973443,116.319413,0,942,39788.3619675926,2008-12-06,08:41:14
39.97346,116.319532,0,935,39788.3619791667,2008-12-06,08:41:15
39.973501,116.319658,0,928,39788.3619907407,2008-12-06,08:41:16
39.973551,116.31981,0,919,39788.3620138889,2008-12-06,08:41:18
39.973599,116.320002,0,911,39788.362037037,2008-12-06,08:41:20
39.973601,116.320163,0,906,39788.3620601852,2008-12-06,08:41:22
39.973635,116.320291,0,890,39788.3620833333,2008-12-06,08:41:24
39.973663,116.320431,0,886,39788.3621064815,2008-12-06,08:41:26
39.973666,116.320583,0,882,39788.3621296296,2008-12-06,08:41:28
39.973699,116.320753,0,876,39788.3621527778,2008-12-06,08:41:30
39.973714,116.320883,0,866,39788.3621759259,2008-12-06,08:41:32
39.973741,116.320999,0,844,39788.3621990741,2008-12-06,08:41:34
39.973761,116.321112,0,828,39788.3622222222,2008-12-06,08:41:36
39.973779,116.321229,0,815,39788.3622453704,2008-12-06,08:41:38
39.973801,116.321398,0,797,39788.3622685185,2008-12-06,08:41:40
39.97385,116.321589,0,776,39788.3622916667,2008-12-06,08:41:42
39.973868,116.321758,0,762,39788.3623148148,2008-12-06,08:41:44
39.97391,116.321893,0,751,39788.362337963,2008-12-06,08:41:46
39.973936,116.322034,0,735,39788.3623611111,2008-12-06,08:41:48
39.973943,116.322163,0,725,39788.3623842593,2008-12-06,08:41:50
39.973962,116.322311,0,711,39788.3624074074,2008-12-06,08:41:52
39.973989,116.322451,0,702,39788.3624305556,2008-12-06,08:41:54
39.974014,116.322567,0,695,39788.3624537037,2008-12-06,08:41:56
39.974053,116.322677,0,685,39788.3624768518,2008-12-06,08:41:58
39.974178,116.322759,0,665,39788.3624884259,2008-12-06,08:41:59
39.974186,116.322872,0,656,39788.3625115741,2008-12-06,08:42:01
39.974191,116.323001,0,640,39788.3625231481,2008-12-06,08:42:02
39.974201,116.323129,0,631,39788.3625462963,2008-12-06,08:42:04
39.974249,116.323262,0,619,39788.3625694444,2008-12-06,08:42:06
39.97427,116.323398,0,611,39788.3625925926,2008-12-06,08:42:08
39.974284,116.323513,0,599,39788.3626041667,2008-12-06,08:42:09
39.974298,116.323644,0,593,39788.3626273148,2008-12-06,08:42:11
39.974622,116.32374,0,547,39788.3626388889,2008-12-06,08:42:12
39.974629,116.323867,0,542,39788.362662037,2008-12-06,08:42:14
39.974631,116.323997,0,537,39788.3626851852,2008-12-06,08:42:16
39.974644,116.324122,0,528,39788.3627083333,2008-12-06,08:42:18
39.974674,116.324262,0,520,39788.3627314815,2008-12-06,08:42:20
39.974673,116.324385,0,515,39788.3627546296,2008-12-06,08:42:22
39.974669,116.324547,0,508,39788.3627893519,2008-12-06,08:42:25
39.974708,116.324695,0,503,39788.3628240741,2008-12-06,08:42:28
39.974724,116.324854,0,495,39788.3628587963,2008-12-06,08:42:31
39.974765,116.324965,0,490,39788.3628819444,2008-12-06,08:42:33
39.97487,116.325079,0,476,39788.3629166667,2008-12-06,08:42:36
39.974964,116.325158,0,457,39788.362962963,2008-12-06,08:42:40
39.975004,116.325268,0,444,39788.3629976852,2008-12-06,08:42:43
39.975043,116.325409,0,423,39788.3630092593,2008-12-06,08:42:44
39.975047,116.325529,0,411,39788.3630439815,2008-12-06,08:42:47
39.975065,116.325692,0,395,39788.3630787037,2008-12-06,08:42:50
39.975207,116.325876,0,367,39788.3631134259,2008-12-06,08:42:53
39.975296,116.325998,0,348,39788.3631365741,2008-12-06,08:42:55
39.975293,116.326118,0,340,39788.3631597222,2008-12-06,08:42:57
39.975298,116.326289,0,332,39788.3631944444,2008-12-06,08:43:00
39.975312,116.326416,0,328,39788.3632175926,2008-12-06,08:43:02
39.975341,116.326536,0,319,39788.3632407407,2008-12-06,08:43:04
39.975346,116.326656,0,312,39788.3632638889,2008-12-06,08:43:06
39.975374,116.326818,0,301,39788.3632986111,2008-12-06,08:43:09
39.975394,116.326947,0,288,39788.3633217593,2008-12-06,08:43:11
39.975471,116.327034,0,284,39788.3633564815,2008-12-06,08:43:14
39.975574,116.327074,0,272,39788.3633912037,2008-12-06,08:43:17
39.975666,116.327071,0,267,39788.3634143519,2008-12-06,08:43:19
39.975778,116.327071,0,263,39788.3634490741,2008-12-06,08:43:22
39.975861,116.327137,0,253,39788.3634953704,2008-12-06,08:43:26
39.975957,116.327176,0,251,39788.3635416667,2008-12-06,08:43:30
39.976054,116.32719,0,246,39788.363587963,2008-12-06,08:43:34
39.976148,116.327217,0,247,39788.3636226852,2008-12-06,08:43:37
39.976262,116.327226,0,252,39788.3636574074,2008-12-06,08:43:40
39.976384,116.327283,0,272,39788.3636805556,2008-12-06,08:43:42
39.976474,116.327155,0,269,39788.3637037037,2008-12-06,08:43:44
39.976659,116.327114,0,250,39788.3637268519,2008-12-06,08:43:46
39.976813,116.327097,0,242,39788.36375,2008-12-06,08:43:48
39.97693,116.327088,0,230,39788.3637731481,2008-12-06,08:43:50
39.97703,116.327093,0,221,39788.3637962963,2008-12-06,08:43:52
39.977095,116.327156,0,197,39788.3638078704,2008-12-06,08:43:53
39.977195,116.327176,0,179,39788.3638310185,2008-12-06,08:43:55
39.977279,116.327165,0,166,39788.3638541667,2008-12-06,08:43:57
39.977378,116.327091,0,157,39788.3638888889,2008-12-06,08:44:00
39.977502,116.327062,0,147,39788.3639236111,2008-12-06,08:44:03
39.977577,116.327074,0,126,39788.3639583333,2008-12-06,08:44:06
39.977672,116.32708,0,117,39788.3639930556,2008-12-06,08:44:09
39.977766,116.327085,0,117,39788.3640277778,2008-12-06,08:44:12
39.977856,116.327102,0,113,39788.3640625,2008-12-06,08:44:15
39.977947,116.327113,0,123,39788.3640972222,2008-12-06,08:44:18
39.978023,116.327069,0,127,39788.3641550926,2008-12-06,08:44:23
39.978017,116.327052,0,132,39788.364212963,2008-12-06,08:44:28
39.978017,116.327052,0,132,39788.3642476852,2008-12-06,08:44:31
39.97802,116.327051,0,132,39788.3642708333,2008-12-06,08:44:33
39.978004,116.327051,0,133,39788.3643287037,2008-12-06,08:44:38
39.977977,116.32706,0,138,39788.3643865741,2008-12-06,08:44:43
39.977966,116.327061,0,142,39788.3644444444,2008-12-06,08:44:48
39.977964,116.327086,0,144,39788.3645023148,2008-12-06,08:44:53
39.977957,116.327119,0,147,39788.3645601852,2008-12-06,08:44:58
39.977951,116.327119,0,147,39788.3646180556,2008-12-06,08:45:03
39.977949,116.32712,0,148,39788.3646759259,2008-12-06,08:45:08
39.977949,116.32712,0,148,39788.3647106481,2008-12-06,08:45:11
39.977949,116.32712,0,148,39788.3647337963,2008-12-06,08:45:13
39.977959,116.327118,0,148,39788.364849537,2008-12-06,08:45:23
39.977964,116.327117,0,148,39788.3649652778,2008-12-06,08:45:33
39.977964,116.327117,0,148,39788.365,2008-12-06,08:45:36
39.977972,116.327115,0,148,39788.3650231481,2008-12-06,08:45:38
