# Supplementary material for: A location privacy protection method based on blockchain and threshold cryptography
Source: PLoS One. 2025 Jun 4;20(6):e0324551. doi: 10.1371/journal.pone.0324551 (PMC12136415; doi:10.1371/journal.pone.0324551)
Supplement: S1 File — (ZIP) [file pone.0324551.s001.zip › Data/001/Trajectory/20081207030135.plt]

Geolife trajectory
WGS 84
Altitude is in Feet
Reserved 3
0,2,255,My Track,0,0,2,8421376
0
39.97817,116.326276,0,492,39789.126099537,2008-12-07,03:01:35
39.978089,116.325821,0,492,39789.1261111111,2008-12-07,03:01:36
39.978126,116.326163,0,492,39789.1261342593,2008-12-07,03:01:38
39.978157,116.326747,0,492,39789.1261458333,2008-12-07,03:01:39
39.978174,116.327156,0,492,39789.1261574074,2008-12-07,03:01:40
39.978181,116.32732,0,492,39789.1261689815,2008-12-07,03:01:41
39.978195,116.327501,0,492,39789.1261805556,2008-12-07,03:01:42
39.978293,116.327947,0,491,39789.1262152778,2008-12-07,03:01:45
39.978336,116.327995,0,491,39789.1262731481,2008-12-07,03:01:50
39.978351,116.328112,0,491,39789.1262847222,2008-12-07,03:01:51
39.97838,116.328227,0,491,39789.1263078704,2008-12-07,03:01:53
39.978426,116.32836,0,491,39789.1263425926,2008-12-07,03:01:56
39.97851,116.328432,0,491,39789.126400463,2008-12-07,03:02:01
39.978569,116.328482,0,491,39789.1264583333,2008-12-07,03:02:06
39.978652,116.328542,0,491,39789.1265046296,2008-12-07,03:02:10
39.978695,116.328604,0,491,39789.1265625,2008-12-07,03:02:15
39.97867,116.328298,0,491,39789.1265856481,2008-12-07,03:02:17
39.978693,116.328173,0,491,39789.1266435185,2008-12-07,03:02:22
39.978737,116.328185,0,491,39789.1267013889,2008-12-07,03:02:27
39.978763,116.328223,0,490,39789.1267592593,2008-12-07,03:02:32
39.978803,116.328211,0,490,39789.1268171296,2008-12-07,03:02:37
39.978822,116.328217,0,490,39789.126875,2008-12-07,03:02:42
39.978863,116.328205,0,490,39789.1269328704,2008-12-07,03:02:47
39.978993,116.328178,0,489,39789.1269791667,2008-12-07,03:02:51
39.979071,116.327914,0,489,39789.1270023148,2008-12-07,03:02:53
39.979028,116.327919,0,490,39789.1270601852,2008-12-07,03:02:58
39.979018,116.327827,0,491,39789.1271180556,2008-12-07,03:03:03
39.979014,116.327772,0,493,39789.1271759259,2008-12-07,03:03:08
39.979063,116.327648,0,494,39789.1272337963,2008-12-07,03:03:13
39.979093,116.327527,0,495,39789.1272800926,2008-12-07,03:03:17
39.979054,116.327371,0,495,39789.1273032407,2008-12-07,03:03:19
39.979052,116.327223,0,496,39789.127337963,2008-12-07,03:03:22
39.978782,116.324665,0,341,39789.1273958333,2008-12-07,03:03:27
39.97873,116.324723,0,347,39789.1274537037,2008-12-07,03:03:32
39.978714,116.324754,0,355,39789.1275115741,2008-12-07,03:03:37
39.978696,116.324772,0,358,39789.1275694444,2008-12-07,03:03:42
39.978702,116.324825,0,361,39789.1276273148,2008-12-07,03:03:47
39.978696,116.324883,0,365,39789.1276851852,2008-12-07,03:03:52
39.978688,116.324908,0,370,39789.1277430556,2008-12-07,03:03:57
39.97872,116.325013,0,378,39789.1278009259,2008-12-07,03:04:02
39.978752,116.325005,0,380,39789.1278587963,2008-12-07,03:04:07
39.978783,116.324993,0,382,39789.1279166667,2008-12-07,03:04:12
39.978795,116.324924,0,384,39789.127974537,2008-12-07,03:04:17
39.978822,116.324882,0,386,39789.1280324074,2008-12-07,03:04:22
39.978862,116.324879,0,389,39789.1280902778,2008-12-07,03:04:27
39.97889,116.324857,0,393,39789.1281481481,2008-12-07,03:04:32
39.978823,116.324834,0,397,39789.1282060185,2008-12-07,03:04:37
39.978731,116.324823,0,401,39789.1282638889,2008-12-07,03:04:42
39.97869,116.324766,0,405,39789.1283217593,2008-12-07,03:04:47
39.978688,116.324712,0,409,39789.1283796296,2008-12-07,03:04:52
39.978712,116.324725,0,406,39789.1284375,2008-12-07,03:04:57
39.978716,116.324699,0,401,39789.1284953704,2008-12-07,03:05:02
39.978708,116.324677,0,396,39789.1285532407,2008-12-07,03:05:07
39.978724,116.324662,0,392,39789.1286111111,2008-12-07,03:05:12
39.978742,116.324682,0,388,39789.1286689815,2008-12-07,03:05:17
39.978735,116.32471,0,384,39789.1287268519,2008-12-07,03:05:22
39.978733,116.324741,0,380,39789.1287847222,2008-12-07,03:05:27
39.978749,116.324765,0,376,39789.1288425926,2008-12-07,03:05:32
39.978755,116.324754,0,373,39789.128900463,2008-12-07,03:05:37
39.978715,116.324785,0,370,39789.1289583333,2008-12-07,03:05:42
39.978675,116.324885,0,367,39789.1290162037,2008-12-07,03:05:47
39.978741,116.324944,0,364,39789.1290740741,2008-12-07,03:05:52
39.978788,116.324921,0,361,39789.1291319444,2008-12-07,03:05:57
39.978848,116.324936,0,358,39789.1291898148,2008-12-07,03:06:02
39.978898,116.324982,0,356,39789.1292476852,2008-12-07,03:06:07
39.978918,116.324994,0,357,39789.1293055556,2008-12-07,03:06:12
39.978938,116.325031,0,355,39789.1293634259,2008-12-07,03:06:17
39.97895,116.325073,0,354,39789.1294212963,2008-12-07,03:06:22
39.978966,116.325145,0,350,39789.1294791667,2008-12-07,03:06:27
39.978994,116.32518,0,346,39789.129537037,2008-12-07,03:06:32
39.97901,116.325276,0,339,39789.1295949074,2008-12-07,03:06:37
39.979034,116.325342,0,332,39789.1296527778,2008-12-07,03:06:42
39.978988,116.325324,0,326,39789.1297106481,2008-12-07,03:06:47
39.978961,116.325356,0,319,39789.1297685185,2008-12-07,03:06:52
39.978984,116.325401,0,313,39789.1298263889,2008-12-07,03:06:57
39.978984,116.325344,0,306,39789.1298842593,2008-12-07,03:07:02
39.978973,116.325322,0,300,39789.1299421296,2008-12-07,03:07:07
39.978989,116.325284,0,295,39789.13,2008-12-07,03:07:12
39.979034,116.325253,0,289,39789.1300578704,2008-12-07,03:07:17
39.979048,116.325246,0,282,39789.1301157407,2008-12-07,03:07:22
39.979055,116.325224,0,276,39789.1301736111,2008-12-07,03:07:27
39.979055,116.325224,0,276,39789.1302083333,2008-12-07,03:07:30
39.979052,116.325225,0,275,39789.1302314815,2008-12-07,03:07:32
39.978964,116.325112,0,266,39789.130462963,2008-12-07,03:07:52
39.978904,116.325172,0,261,39789.1305208333,2008-12-07,03:07:57
39.97886,116.325274,0,257,39789.1305671296,2008-12-07,03:08:01
39.978865,116.325385,0,252,39789.130625,2008-12-07,03:08:06
39.978874,116.325445,0,248,39789.1306828704,2008-12-07,03:08:11
39.978887,116.32542,0,244,39789.1307407407,2008-12-07,03:08:16
39.978877,116.325305,0,241,39789.1307986111,2008-12-07,03:08:21
39.978854,116.325148,0,238,39789.1308449074,2008-12-07,03:08:25
39.978848,116.324977,0,236,39789.1308796296,2008-12-07,03:08:28
39.978834,116.324836,0,235,39789.1309027778,2008-12-07,03:08:30
39.978822,116.324655,0,234,39789.1309259259,2008-12-07,03:08:32
39.978806,116.324443,0,233,39789.1309490741,2008-12-07,03:08:34
39.978787,116.324217,0,232,39789.1309722222,2008-12-07,03:08:36
39.978761,116.32399,0,231,39789.1309953704,2008-12-07,03:08:38
39.978715,116.323767,0,230,39789.1310185185,2008-12-07,03:08:40
39.978694,116.323653,0,229,39789.1310300926,2008-12-07,03:08:41
39.978669,116.323535,0,229,39789.1310416667,2008-12-07,03:08:42
39.978642,116.323416,0,228,39789.1310532407,2008-12-07,03:08:43
39.978597,116.323204,0,227,39789.1310763889,2008-12-07,03:08:45
39.978553,116.323,0,226,39789.131099537,2008-12-07,03:08:47
39.978517,116.322791,0,225,39789.1311226852,2008-12-07,03:08:49
39.978478,116.322566,0,224,39789.1311458333,2008-12-07,03:08:51
39.978438,116.322331,0,222,39789.1311689815,2008-12-07,03:08:53
39.978397,116.322107,0,221,39789.1311921296,2008-12-07,03:08:55
39.978349,116.321896,0,220,39789.1312152778,2008-12-07,03:08:57
39.978304,116.321696,0,219,39789.1312384259,2008-12-07,03:08:59
39.978271,116.321495,0,218,39789.1312615741,2008-12-07,03:09:01
39.978233,116.321308,0,216,39789.1312847222,2008-12-07,03:09:03
39.978189,116.321116,0,215,39789.1313078704,2008-12-07,03:09:05
39.97814,116.320922,0,214,39789.1313310185,2008-12-07,03:09:07
39.978074,116.320708,0,213,39789.1313541667,2008-12-07,03:09:09
39.978082,116.320848,0,212,39789.1313888889,2008-12-07,03:09:12
39.978109,116.320988,0,211,39789.131412037,2008-12-07,03:09:14
39.978149,116.321121,0,211,39789.1314583333,2008-12-07,03:09:18
39.978144,116.321088,0,212,39789.1315162037,2008-12-07,03:09:23
39.97812,116.320938,0,214,39789.1315625,2008-12-07,03:09:27
39.978094,116.320816,0,215,39789.1315856481,2008-12-07,03:09:29
39.978062,116.320671,0,216,39789.1316087963,2008-12-07,03:09:31
39.978034,116.320514,0,217,39789.1316319444,2008-12-07,03:09:33
39.978008,116.320362,0,218,39789.1316550926,2008-12-07,03:09:35
39.977977,116.320223,0,219,39789.1316782407,2008-12-07,03:09:37
39.97795,116.320069,0,221,39789.1317013889,2008-12-07,03:09:39
39.97793,116.319924,0,222,39789.131724537,2008-12-07,03:09:41
39.977901,116.319781,0,224,39789.1317476852,2008-12-07,03:09:43
39.977866,116.31963,0,226,39789.1317708333,2008-12-07,03:09:45
39.977843,116.319474,0,228,39789.1317939815,2008-12-07,03:09:47
39.977831,116.319317,0,230,39789.1318171296,2008-12-07,03:09:49
39.977839,116.319198,0,232,39789.1318518519,2008-12-07,03:09:52
39.977819,116.319287,0,236,39789.1327199074,2008-12-07,03:11:07
39.977849,116.319699,0,235,39789.1327314815,2008-12-07,03:11:08
39.977893,116.32007,0,234,39789.1327430556,2008-12-07,03:11:09
39.97793,116.320333,0,233,39789.1327546296,2008-12-07,03:11:10
39.977961,116.320486,0,232,39789.1327662037,2008-12-07,03:11:11
39.977995,116.320614,0,233,39789.1328009259,2008-12-07,03:11:14
39.978023,116.320766,0,231,39789.1328240741,2008-12-07,03:11:16
39.978052,116.320927,0,229,39789.1328587963,2008-12-07,03:11:19
39.978064,116.320992,0,225,39789.1329166667,2008-12-07,03:11:24
39.978097,116.321055,0,222,39789.132974537,2008-12-07,03:11:29
39.978119,116.321034,0,219,39789.1330324074,2008-12-07,03:11:34
39.978105,116.32096,0,217,39789.1330902778,2008-12-07,03:11:39
39.97807,116.320835,0,215,39789.1331365741,2008-12-07,03:11:43
39.978062,116.320699,0,214,39789.1331828704,2008-12-07,03:11:47
39.978049,116.320521,0,213,39789.1332060185,2008-12-07,03:11:49
39.978052,116.320416,0,212,39789.1332638889,2008-12-07,03:11:54
39.978065,116.320408,0,207,39789.1336111111,2008-12-07,03:12:24
39.978104,116.320544,0,205,39789.1336458333,2008-12-07,03:12:27
39.978141,116.32073,0,205,39789.1336921296,2008-12-07,03:12:31
39.978161,116.320877,0,204,39789.1337152778,2008-12-07,03:12:33
39.978181,116.32101,0,203,39789.1337384259,2008-12-07,03:12:35
39.978207,116.321059,0,205,39789.1337962963,2008-12-07,03:12:40
39.978207,116.321059,0,205,39789.1338310185,2008-12-07,03:12:43
39.978209,116.321055,0,205,39789.1338541667,2008-12-07,03:12:45
39.978134,116.320954,0,197,39789.1342013889,2008-12-07,03:13:15
39.978153,116.320999,0,196,39789.1342592593,2008-12-07,03:13:20
39.978182,116.321049,0,200,39789.1343171296,2008-12-07,03:13:25
39.978237,116.321082,0,198,39789.134375,2008-12-07,03:13:30
39.978258,116.321099,0,198,39789.1344328704,2008-12-07,03:13:35
39.978248,116.321129,0,197,39789.1344907407,2008-12-07,03:13:40
39.978257,116.321121,0,198,39789.1345486111,2008-12-07,03:13:45
39.978263,116.321098,0,200,39789.1346064815,2008-12-07,03:13:50
39.978255,116.321138,0,200,39789.1346643518,2008-12-07,03:13:55
39.978292,116.321097,0,200,39789.1347222222,2008-12-07,03:14:00
39.978312,116.32113,0,199,39789.1347800926,2008-12-07,03:14:05
39.978338,116.321199,0,200,39789.134837963,2008-12-07,03:14:10
39.978361,116.321187,0,199,39789.1348958333,2008-12-07,03:14:15
39.978366,116.321161,0,198,39789.1349537037,2008-12-07,03:14:20
39.978377,116.321073,0,195,39789.1350694444,2008-12-07,03:14:30
39.978406,116.32119,0,192,39789.1351157407,2008-12-07,03:14:34
39.978406,116.321326,0,191,39789.135150463,2008-12-07,03:14:37
39.978415,116.321473,0,190,39789.1351851852,2008-12-07,03:14:40
39.97843,116.321603,0,189,39789.1352199074,2008-12-07,03:14:43
39.978475,116.321823,0,193,39789.1352430556,2008-12-07,03:14:45
39.978543,116.322497,0,197,39789.1352662037,2008-12-07,03:14:47
39.978603,116.322888,0,200,39789.1352777778,2008-12-07,03:14:48
39.978563,116.323187,0,201,39789.1352893518,2008-12-07,03:14:49
39.978609,116.323368,0,204,39789.1353009259,2008-12-07,03:14:50
39.978692,116.323464,0,208,39789.1353125,2008-12-07,03:14:51
39.978779,116.323565,0,212,39789.1353240741,2008-12-07,03:14:52
39.978768,116.323685,0,214,39789.1353356481,2008-12-07,03:14:53
39.978833,116.323785,0,219,39789.1353587963,2008-12-07,03:14:55
39.978883,116.323885,0,224,39789.1353819444,2008-12-07,03:14:57
39.978928,116.324002,0,230,39789.1354282407,2008-12-07,03:15:01
39.978939,116.324123,0,234,39789.1354513889,2008-12-07,03:15:03
39.978951,116.324249,0,236,39789.1354861111,2008-12-07,03:15:06
39.978926,116.324245,0,238,39789.1355439815,2008-12-07,03:15:11
39.978863,116.324217,0,237,39789.1356018518,2008-12-07,03:15:16
39.97882,116.32416,0,235,39789.1356597222,2008-12-07,03:15:21
39.978791,116.324171,0,229,39789.1357175926,2008-12-07,03:15:26
39.978796,116.324196,0,224,39789.135775463,2008-12-07,03:15:31
39.978791,116.324258,0,218,39789.1358333333,2008-12-07,03:15:36
39.978761,116.324326,0,212,39789.1358912037,2008-12-07,03:15:41
39.976015,116.319293,0,4095,39789.1399652778,2008-12-07,03:21:33
39.976027,116.319265,0,4087,39789.1400231481,2008-12-07,03:21:38
39.979479,116.325316,0,418,39789.1402314815,2008-12-07,03:21:56
39.979469,116.325342,0,410,39789.1402893519,2008-12-07,03:22:01
39.979534,116.325405,0,387,39789.1403356481,2008-12-07,03:22:05
39.979494,116.325437,0,386,39789.1403935185,2008-12-07,03:22:10
39.979484,116.325432,0,387,39789.1404513889,2008-12-07,03:22:15
39.979508,116.325467,0,380,39789.1405092593,2008-12-07,03:22:20
39.979517,116.325489,0,378,39789.1405671296,2008-12-07,03:22:25
39.97958,116.325567,0,365,39789.140625,2008-12-07,03:22:30
39.979642,116.325722,0,347,39789.1406597222,2008-12-07,03:22:33
39.979692,116.325884,0,326,39789.1406944444,2008-12-07,03:22:36
39.979708,116.325993,0,311,39789.1407060185,2008-12-07,03:22:37
39.979684,116.326088,0,290,39789.1407407407,2008-12-07,03:22:40
39.979663,116.32613,0,286,39789.1407986111,2008-12-07,03:22:45
39.979599,116.326191,0,287,39789.1408564815,2008-12-07,03:22:50
39.979501,116.326233,0,296,39789.1409027778,2008-12-07,03:22:54
39.9794,116.326221,0,309,39789.1409259259,2008-12-07,03:22:56
39.979318,116.326239,0,325,39789.1409375,2008-12-07,03:22:57
39.979188,116.326257,0,335,39789.1409837963,2008-12-07,03:23:01
39.979102,116.326322,0,337,39789.1410185185,2008-12-07,03:23:04
39.979027,116.326397,0,309,39789.1410648148,2008-12-07,03:23:08
39.979006,116.326445,0,299,39789.1411226852,2008-12-07,03:23:13
39.978999,116.326499,0,290,39789.1411805556,2008-12-07,03:23:18
39.978998,116.326551,0,291,39789.1412384259,2008-12-07,03:23:23
39.979017,116.326583,0,290,39789.1412962963,2008-12-07,03:23:28
39.979029,116.326651,0,287,39789.1413541667,2008-12-07,03:23:33
39.978992,116.326761,0,282,39789.141412037,2008-12-07,03:23:38
39.978984,116.326845,0,279,39789.1414699074,2008-12-07,03:23:43
39.978984,116.326895,0,276,39789.1415277778,2008-12-07,03:23:48
39.978987,116.32694,0,274,39789.1415856481,2008-12-07,03:23:53
39.979017,116.326987,0,272,39789.1416435185,2008-12-07,03:23:58
39.978991,116.32706,0,260,39789.1417013889,2008-12-07,03:24:03
39.978941,116.327081,0,248,39789.1417592593,2008-12-07,03:24:08
39.978905,116.327083,0,245,39789.1418171296,2008-12-07,03:24:13
39.978867,116.32707,0,235,39789.141875,2008-12-07,03:24:18
39.978784,116.327108,0,221,39789.1419097222,2008-12-07,03:24:21
39.978702,116.32715,0,224,39789.1419675926,2008-12-07,03:24:26
39.97865,116.32716,0,224,39789.142025463,2008-12-07,03:24:31
39.978605,116.327149,0,221,39789.1420833333,2008-12-07,03:24:36
39.978518,116.327195,0,230,39789.1421412037,2008-12-07,03:24:41
39.978473,116.327222,0,239,39789.1421990741,2008-12-07,03:24:46
39.978421,116.327206,0,237,39789.1422569444,2008-12-07,03:24:51
39.978346,116.327178,0,231,39789.1423148148,2008-12-07,03:24:56
39.978274,116.327129,0,225,39789.1423726852,2008-12-07,03:25:01
39.978231,116.327065,0,223,39789.1424305556,2008-12-07,03:25:06
39.978173,116.326978,0,222,39789.1424884259,2008-12-07,03:25:11
39.97817,116.326976,0,220,39789.1425,2008-12-07,03:25:12
39.978187,116.326977,0,216,39789.1425578704,2008-12-07,03:25:17
39.978196,116.326946,0,208,39789.1426157407,2008-12-07,03:25:22
39.978193,116.326945,0,201,39789.1426736111,2008-12-07,03:25:27
39.978194,116.326947,0,202,39789.1427314815,2008-12-07,03:25:32
39.978194,116.326947,0,202,39789.1427662037,2008-12-07,03:25:35
39.978199,116.326955,0,202,39789.1427893518,2008-12-07,03:25:37
39.978226,116.327019,0,197,39789.1428472222,2008-12-07,03:25:42
39.978281,116.327068,0,198,39789.1429050926,2008-12-07,03:25:47
39.978349,116.327076,0,197,39789.142962963,2008-12-07,03:25:52
39.978324,116.327045,0,180,39789.1430208333,2008-12-07,03:25:57
39.978387,116.327102,0,175,39789.1430787037,2008-12-07,03:26:02
39.978462,116.327153,0,176,39789.1431365741,2008-12-07,03:26:07
39.978525,116.327174,0,179,39789.1431944444,2008-12-07,03:26:12
39.978593,116.327179,0,182,39789.1432523148,2008-12-07,03:26:17
39.978625,116.327213,0,182,39789.1433101852,2008-12-07,03:26:22
39.9787,116.327245,0,180,39789.1433680556,2008-12-07,03:26:27
39.978813,116.327247,0,179,39789.1434143518,2008-12-07,03:26:31
39.97891,116.327245,0,179,39789.1434490741,2008-12-07,03:26:34
39.978996,116.327206,0,181,39789.1434722222,2008-12-07,03:26:36
39.979105,116.327172,0,185,39789.1435069444,2008-12-07,03:26:39
39.979203,116.327156,0,184,39789.1435416667,2008-12-07,03:26:42
39.979339,116.327172,0,189,39789.1435763889,2008-12-07,03:26:45
39.979462,116.327156,0,207,39789.1436342593,2008-12-07,03:26:50
39.979561,116.327154,0,210,39789.1436689815,2008-12-07,03:26:53
39.979663,116.327131,0,207,39789.1436921296,2008-12-07,03:26:55
39.979779,116.32713,0,211,39789.1437384259,2008-12-07,03:26:59
39.979888,116.327118,0,202,39789.1437731481,2008-12-07,03:27:02
39.98,116.32711,0,205,39789.1438078704,2008-12-07,03:27:05
39.9801,116.327118,0,207,39789.1438425926,2008-12-07,03:27:08
39.980193,116.327111,0,206,39789.1438657407,2008-12-07,03:27:10
39.980339,116.32711,0,206,39789.143900463,2008-12-07,03:27:13
39.98043,116.327104,0,209,39789.1439351852,2008-12-07,03:27:16
39.980568,116.327079,0,210,39789.1439699074,2008-12-07,03:27:19
39.980658,116.327065,0,210,39789.1439930556,2008-12-07,03:27:21
39.980754,116.327066,0,214,39789.1440162037,2008-12-07,03:27:23
39.980868,116.327057,0,218,39789.1440509259,2008-12-07,03:27:26
39.980958,116.327047,0,224,39789.1440856481,2008-12-07,03:27:29
39.981064,116.327069,0,233,39789.1441203704,2008-12-07,03:27:32
39.981068,116.327095,0,231,39789.1441782407,2008-12-07,03:27:37
39.981071,116.327125,0,239,39789.1442361111,2008-12-07,03:27:42
39.981096,116.327164,0,230,39789.1442939815,2008-12-07,03:27:47
39.981115,116.32719,0,236,39789.1443518519,2008-12-07,03:27:52
39.981133,116.327188,0,242,39789.1444097222,2008-12-07,03:27:57
39.98117,116.32719,0,249,39789.1444675926,2008-12-07,03:28:02
39.981258,116.3272,0,265,39789.144525463,2008-12-07,03:28:07
39.981387,116.327231,0,280,39789.1445601852,2008-12-07,03:28:10
39.981483,116.32725,0,284,39789.1446064815,2008-12-07,03:28:14
39.981616,116.327155,0,271,39789.1446643519,2008-12-07,03:28:19
39.981714,116.32716,0,272,39789.1446990741,2008-12-07,03:28:22
39.981871,116.327186,0,251,39789.1447106482,2008-12-07,03:28:23
39.981994,116.32711,0,238,39789.1447337963,2008-12-07,03:28:25
39.982069,116.327114,0,250,39789.1447916667,2008-12-07,03:28:30
39.982256,116.327103,0,250,39789.1448148148,2008-12-07,03:28:32
39.982361,116.327092,0,245,39789.144837963,2008-12-07,03:28:34
39.982481,116.327025,0,233,39789.1448726852,2008-12-07,03:28:37
39.982494,116.327136,0,238,39789.1449305556,2008-12-07,03:28:42
39.98278,116.327249,0,239,39789.1449537037,2008-12-07,03:28:44
39.982907,116.327238,0,238,39789.1449652778,2008-12-07,03:28:45
39.983108,116.327321,0,228,39789.1450115741,2008-12-07,03:28:49
39.983316,116.32725,0,248,39789.1450578704,2008-12-07,03:28:53
39.983382,116.327198,0,228,39789.1450694444,2008-12-07,03:28:54
39.983489,116.327081,0,217,39789.1450810185,2008-12-07,03:28:55
39.983595,116.327038,0,213,39789.1451041667,2008-12-07,03:28:57
39.98369,116.327031,0,206,39789.1451388889,2008-12-07,03:29:00
39.983718,116.327021,0,212,39789.1451967593,2008-12-07,03:29:05
39.983718,116.327021,0,212,39789.1452314815,2008-12-07,03:29:08
39.983711,116.327015,0,211,39789.1452546296,2008-12-07,03:29:10
39.983808,116.326916,0,215,39789.1452777778,2008-12-07,03:29:12
39.983914,116.32692,0,211,39789.1453009259,2008-12-07,03:29:14
39.984015,116.326917,0,211,39789.1453472222,2008-12-07,03:29:18
39.984133,116.326931,0,201,39789.1453703704,2008-12-07,03:29:20
39.984253,116.326931,0,189,39789.1454050926,2008-12-07,03:29:23
39.984368,116.326884,0,181,39789.1454282407,2008-12-07,03:29:25
39.984475,116.326863,0,179,39789.1454513889,2008-12-07,03:29:27
39.984572,116.326872,0,193,39789.1455092593,2008-12-07,03:29:32
39.984694,116.326881,0,188,39789.1455555556,2008-12-07,03:29:36
39.9848,116.326876,0,180,39789.1455787037,2008-12-07,03:29:38
39.984931,116.32688,0,171,39789.1456134259,2008-12-07,03:29:41
39.985012,116.326847,0,158,39789.1456597222,2008-12-07,03:29:45
39.985067,116.326806,0,153,39789.1456944444,2008-12-07,03:29:48
39.985136,116.32673,0,153,39789.1457407407,2008-12-07,03:29:52
39.985204,116.326633,0,153,39789.145787037,2008-12-07,03:29:56
39.985308,116.326628,0,149,39789.1458217593,2008-12-07,03:29:59
39.98549,116.32667,0,145,39789.1458449074,2008-12-07,03:30:01
39.985593,116.326738,0,144,39789.1458680556,2008-12-07,03:30:03
39.985721,116.326772,0,133,39789.1459027778,2008-12-07,03:30:06
39.985845,116.326765,0,124,39789.1459606481,2008-12-07,03:30:11
39.985952,116.326807,0,124,39789.1459953704,2008-12-07,03:30:14
39.986064,116.326768,0,129,39789.1460416667,2008-12-07,03:30:18
39.986159,116.326773,0,128,39789.1460763889,2008-12-07,03:30:21
39.986255,116.326777,0,132,39789.1461226852,2008-12-07,03:30:25
39.986311,116.326851,0,152,39789.1461458333,2008-12-07,03:30:27
39.986443,116.326833,0,159,39789.1461805556,2008-12-07,03:30:30
39.986538,116.326798,0,168,39789.1462037037,2008-12-07,03:30:32
39.986631,116.326826,0,181,39789.1462384259,2008-12-07,03:30:35
39.986722,116.326841,0,188,39789.1462731481,2008-12-07,03:30:38
39.986817,116.326848,0,190,39789.1463078704,2008-12-07,03:30:41
39.986881,116.32688,0,196,39789.1463657407,2008-12-07,03:30:46
39.986995,116.326857,0,198,39789.146412037,2008-12-07,03:30:50
39.987073,116.326887,0,199,39789.1464699074,2008-12-07,03:30:55
39.987213,116.326804,0,194,39789.1464930556,2008-12-07,03:30:57
39.987311,116.326792,0,193,39789.1465162037,2008-12-07,03:30:59
39.987462,116.326736,0,189,39789.1465393519,2008-12-07,03:31:01
39.987583,116.326676,0,193,39789.1465625,2008-12-07,03:31:03
39.987704,116.326637,0,190,39789.1465856481,2008-12-07,03:31:05
39.987815,116.326606,0,180,39789.1466087963,2008-12-07,03:31:07
39.987924,116.326598,0,172,39789.1466435185,2008-12-07,03:31:10
39.98803,116.326623,0,169,39789.1466782407,2008-12-07,03:31:13
39.988158,116.326612,0,166,39789.146712963,2008-12-07,03:31:16
39.988262,116.326603,0,168,39789.1467361111,2008-12-07,03:31:18
39.988378,116.326622,0,179,39789.1467708333,2008-12-07,03:31:21
39.988464,116.326655,0,197,39789.1468171296,2008-12-07,03:31:25
39.988559,116.326689,0,211,39789.1468634259,2008-12-07,03:31:29
39.988664,116.3267,0,221,39789.1469097222,2008-12-07,03:31:33
39.988779,116.326713,0,232,39789.1469560185,2008-12-07,03:31:37
39.988871,116.326745,0,232,39789.1470138889,2008-12-07,03:31:42
39.988943,116.326755,0,225,39789.1470717593,2008-12-07,03:31:47
39.989033,116.326733,0,227,39789.1471296296,2008-12-07,03:31:52
39.989109,116.326759,0,246,39789.1471875,2008-12-07,03:31:57
39.989232,116.326814,0,213,39789.1472453704,2008-12-07,03:32:02
39.989345,116.326846,0,215,39789.1472916667,2008-12-07,03:32:06
39.989462,116.32682,0,179,39789.1473148148,2008-12-07,03:32:08
39.989552,116.326794,0,173,39789.147337963,2008-12-07,03:32:10
39.989666,116.326807,0,164,39789.1473611111,2008-12-07,03:32:12
39.989767,116.326835,0,165,39789.1473842593,2008-12-07,03:32:14
39.989904,116.326863,0,168,39789.1474074074,2008-12-07,03:32:16
39.990017,116.326832,0,194,39789.1474305556,2008-12-07,03:32:18
39.990117,116.3268,0,226,39789.1474537037,2008-12-07,03:32:20
39.990196,116.326766,0,243,39789.1474884259,2008-12-07,03:32:23
39.990246,116.326748,0,250,39789.1475462963,2008-12-07,03:32:28
39.9903,116.326778,0,258,39789.1476041667,2008-12-07,03:32:33
39.990438,116.326794,0,243,39789.147650463,2008-12-07,03:32:37
39.99051,116.326853,0,243,39789.1477083333,2008-12-07,03:32:42
39.990628,116.326833,0,245,39789.1477430556,2008-12-07,03:32:45
39.990767,116.326809,0,223,39789.1477777778,2008-12-07,03:32:48
39.990767,116.326809,0,223,39789.1478009259,2008-12-07,03:32:50
39.990769,116.326811,0,149,39789.1478240741,2008-12-07,03:32:52
39.990792,116.326793,0,81,39789.1478356481,2008-12-07,03:32:53
39.991071,116.326691,0,40,39789.1478819444,2008-12-07,03:32:57
39.99115,116.326726,0,25,39789.1478935185,2008-12-07,03:32:58
39.991302,116.326707,0,29,39789.1479398148,2008-12-07,03:33:02
39.991424,116.326702,0,44,39789.1479861111,2008-12-07,03:33:06
39.99152,116.326711,0,52,39789.1480092593,2008-12-07,03:33:08
39.991661,116.326666,0,63,39789.1480324074,2008-12-07,03:33:10
39.991785,116.326566,0,61,39789.1480439815,2008-12-07,03:33:11
39.991902,116.326558,0,64,39789.1480787037,2008-12-07,03:33:14
39.992,116.326598,0,64,39789.1481134259,2008-12-07,03:33:17
39.992089,116.326618,0,53,39789.1481481481,2008-12-07,03:33:20
39.992184,116.326615,0,47,39789.1481712963,2008-12-07,03:33:22
39.992303,116.326606,0,35,39789.1481944444,2008-12-07,03:33:24
39.992396,116.326565,0,28,39789.1482291667,2008-12-07,03:33:27
39.99257,116.326474,0,45,39789.1482638889,2008-12-07,03:33:30
39.992658,116.326428,0,64,39789.148287037,2008-12-07,03:33:32
39.992747,116.326409,0,60,39789.1483101852,2008-12-07,03:33:34
39.99276,116.326321,0,65,39789.1483680556,2008-12-07,03:33:39
39.992828,116.326328,0,69,39789.1484259259,2008-12-07,03:33:44
39.992927,116.32631,0,76,39789.1484837963,2008-12-07,03:33:49
39.993049,116.326181,0,123,39789.1484953704,2008-12-07,03:33:50
39.993157,116.326242,0,133,39789.1485300926,2008-12-07,03:33:53
39.993631,116.326152,0,139,39789.1485763889,2008-12-07,03:33:57
39.993811,116.326221,0,136,39789.148599537,2008-12-07,03:33:59
39.993935,116.326256,0,147,39789.1486111111,2008-12-07,03:34:00
39.99403,116.326267,0,148,39789.1486342593,2008-12-07,03:34:02
39.99414,116.326302,0,157,39789.1486458333,2008-12-07,03:34:03
39.994292,116.326384,0,172,39789.1486689815,2008-12-07,03:34:05
39.994428,116.326408,0,177,39789.1486921296,2008-12-07,03:34:07
39.994559,116.326439,0,178,39789.1487152778,2008-12-07,03:34:09
39.994647,116.326458,0,190,39789.1487384259,2008-12-07,03:34:11
39.99474,116.326467,0,203,39789.1487962963,2008-12-07,03:34:16
39.994812,116.326473,0,215,39789.1488541667,2008-12-07,03:34:21
39.994905,116.326435,0,205,39789.1488773148,2008-12-07,03:34:23
39.995012,116.326409,0,202,39789.1489236111,2008-12-07,03:34:27
39.995108,116.326381,0,220,39789.1489814815,2008-12-07,03:34:32
39.995224,116.326385,0,225,39789.1490162037,2008-12-07,03:34:35
39.995277,116.326434,0,251,39789.1490393518,2008-12-07,03:34:37
39.995354,116.326483,0,265,39789.1490625,2008-12-07,03:34:39
39.995511,116.326487,0,247,39789.1490856481,2008-12-07,03:34:41
39.995606,116.326453,0,248,39789.1491203704,2008-12-07,03:34:44
39.995719,116.326431,0,242,39789.1491666667,2008-12-07,03:34:48
39.995815,116.326453,0,237,39789.149212963,2008-12-07,03:34:52
39.995934,116.326433,0,226,39789.1492361111,2008-12-07,03:34:54
39.996026,116.326441,0,221,39789.1492476852,2008-12-07,03:34:55
39.996117,116.326458,0,224,39789.1492824074,2008-12-07,03:34:58
39.996247,116.32647,0,237,39789.1493171296,2008-12-07,03:35:01
39.99634,116.326467,0,247,39789.1493518518,2008-12-07,03:35:04
39.996433,116.326454,0,258,39789.1493981481,2008-12-07,03:35:08
39.996518,116.326455,0,272,39789.1494444444,2008-12-07,03:35:12
39.996674,116.326457,0,273,39789.1494907407,2008-12-07,03:35:16
39.996765,116.326458,0,276,39789.149525463,2008-12-07,03:35:19
39.996874,116.326447,0,279,39789.1495601852,2008-12-07,03:35:22
39.996964,116.326432,0,273,39789.1495833333,2008-12-07,03:35:24
39.997139,116.326411,0,255,39789.1496180556,2008-12-07,03:35:27
39.997233,116.326407,0,246,39789.1496412037,2008-12-07,03:35:29
39.997353,116.326404,0,241,39789.1496759259,2008-12-07,03:35:32
39.997462,116.326393,0,231,39789.1496990741,2008-12-07,03:35:34
39.997566,116.326375,0,229,39789.1497222222,2008-12-07,03:35:36
39.997672,116.326367,0,218,39789.1497453704,2008-12-07,03:35:38
39.997796,116.326371,0,196,39789.1497685185,2008-12-07,03:35:40
39.997925,116.326349,0,189,39789.1498032407,2008-12-07,03:35:43
39.998026,116.326319,0,183,39789.1498263889,2008-12-07,03:35:45
39.998138,116.326284,0,175,39789.149849537,2008-12-07,03:35:47
39.998213,116.32628,0,152,39789.1498611111,2008-12-07,03:35:48
39.998337,116.326261,0,143,39789.1498958333,2008-12-07,03:35:51
39.998436,116.326254,0,132,39789.1499189815,2008-12-07,03:35:53
39.998563,116.32624,0,124,39789.1499537037,2008-12-07,03:35:56
39.998685,116.326248,0,125,39789.1499884259,2008-12-07,03:35:59
39.99878,116.326258,0,124,39789.1500115741,2008-12-07,03:36:01
39.998917,116.326218,0,120,39789.1500347222,2008-12-07,03:36:03
39.999017,116.326197,0,113,39789.1500462963,2008-12-07,03:36:04
39.999088,116.326113,0,119,39789.1500694444,2008-12-07,03:36:06
39.99916,116.326018,0,120,39789.1500925926,2008-12-07,03:36:08
39.999256,116.325898,0,121,39789.1501273148,2008-12-07,03:36:11
39.999364,116.325814,0,123,39789.150162037,2008-12-07,03:36:14
39.999452,116.325736,0,120,39789.1501967593,2008-12-07,03:36:17
39.99954,116.32571,0,116,39789.1502199074,2008-12-07,03:36:19
39.999641,116.325662,0,112,39789.1502430556,2008-12-07,03:36:21
39.999728,116.325558,0,106,39789.1502777778,2008-12-07,03:36:24
39.999784,116.325425,0,107,39789.1503125,2008-12-07,03:36:27
39.999814,116.325275,0,109,39789.1503472222,2008-12-07,03:36:30
39.999815,116.325153,0,108,39789.1503819444,2008-12-07,03:36:33
39.999834,116.324995,0,104,39789.1504282407,2008-12-07,03:36:37
39.999849,116.324871,0,101,39789.150462963,2008-12-07,03:36:40
39.999891,116.324801,0,100,39789.1505208333,2008-12-07,03:36:45
39.999884,116.324811,0,105,39789.1505787037,2008-12-07,03:36:50
39.999915,116.32484,0,110,39789.1506365741,2008-12-07,03:36:55
39.999943,116.324857,0,115,39789.1506944444,2008-12-07,03:37:00
39.999945,116.324872,0,119,39789.1507523148,2008-12-07,03:37:05
39.99994,116.324899,0,122,39789.1508101852,2008-12-07,03:37:10
39.99994,116.32491,0,124,39789.1508680556,2008-12-07,03:37:15
39.999936,116.324947,0,124,39789.1509259259,2008-12-07,03:37:20
39.999936,116.324967,0,125,39789.1509837963,2008-12-07,03:37:25
39.999936,116.324967,0,125,39789.1510185185,2008-12-07,03:37:28
39.999939,116.324973,0,125,39789.1510416667,2008-12-07,03:37:30
39.999943,116.324986,0,126,39789.151099537,2008-12-07,03:37:35
39.999943,116.324986,0,126,39789.1511342593,2008-12-07,03:37:38
39.999943,116.32498,0,127,39789.1511574074,2008-12-07,03:37:40
39.99995,116.324959,0,127,39789.1512152778,2008-12-07,03:37:45
39.999948,116.324957,0,127,39789.1512731481,2008-12-07,03:37:50
39.999948,116.324957,0,127,39789.1513078704,2008-12-07,03:37:53
39.999948,116.324954,0,127,39789.1513310185,2008-12-07,03:37:55
40.000006,116.324922,0,130,39789.1513888889,2008-12-07,03:38:00
40.000175,116.324852,0,142,39789.1514236111,2008-12-07,03:38:03
40.00031,116.324783,0,147,39789.1514699074,2008-12-07,03:38:07
40.000467,116.324792,0,148,39789.1515162037,2008-12-07,03:38:11
40.0007,116.324773,0,161,39789.1515277778,2008-12-07,03:38:12
40.001415,116.324702,0,167,39789.1517013889,2008-12-07,03:38:27
40.001945,116.324611,0,171,39789.1517476852,2008-12-07,03:38:31
40.002302,116.324581,0,175,39789.1517708333,2008-12-07,03:38:33
40.002449,116.324576,0,177,39789.1517824074,2008-12-07,03:38:34
40.00256,116.324582,0,182,39789.1517939815,2008-12-07,03:38:35
40.002704,116.324562,0,189,39789.1518402778,2008-12-07,03:38:39
40.002853,116.324536,0,183,39789.1518518519,2008-12-07,03:38:40
40.002954,116.324529,0,182,39789.1518634259,2008-12-07,03:38:41
40.003082,116.324542,0,183,39789.1518865741,2008-12-07,03:38:43
40.003097,116.324533,0,192,39789.1519444444,2008-12-07,03:38:48
40.003132,116.324528,0,187,39789.1520023148,2008-12-07,03:38:53
40.003155,116.324535,0,187,39789.1520601852,2008-12-07,03:38:58
40.003155,116.324535,0,187,39789.1520949074,2008-12-07,03:39:01
40.003153,116.324538,0,188,39789.1521180556,2008-12-07,03:39:03
40.003204,116.324509,0,185,39789.1521759259,2008-12-07,03:39:08
40.003292,116.324476,0,180,39789.1522222222,2008-12-07,03:39:12
40.003389,116.324453,0,177,39789.1522569444,2008-12-07,03:39:15
40.003454,116.324491,0,178,39789.1523148148,2008-12-07,03:39:20
40.003548,116.324473,0,175,39789.1523726852,2008-12-07,03:39:25
40.003713,116.324491,0,166,39789.1524074074,2008-12-07,03:39:28
40.004057,116.324527,0,165,39789.1524421296,2008-12-07,03:39:31
40.004221,116.324498,0,163,39789.1524652778,2008-12-07,03:39:33
40.004422,116.32452,0,163,39789.1525,2008-12-07,03:39:36
40.004564,116.324526,0,162,39789.1525115741,2008-12-07,03:39:37
40.00466,116.32456,0,159,39789.1525462963,2008-12-07,03:39:40
40.004786,116.324574,0,153,39789.1525810185,2008-12-07,03:39:43
40.004921,116.324565,0,149,39789.1526041667,2008-12-07,03:39:45
40.005056,116.324549,0,145,39789.1526273148,2008-12-07,03:39:47
40.005143,116.324556,0,135,39789.1526736111,2008-12-07,03:39:51
40.005249,116.324561,0,123,39789.1527083333,2008-12-07,03:39:54
40.005447,116.324532,0,117,39789.1527430556,2008-12-07,03:39:57
40.006039,116.324471,0,120,39789.1527546296,2008-12-07,03:39:58
40.007406,116.324178,0,76,39789.1527893519,2008-12-07,03:40:01
40.007586,116.324105,0,49,39789.1528009259,2008-12-07,03:40:02
40.007687,116.32402,0,34,39789.1528240741,2008-12-07,03:40:04
40.007735,116.323905,0,26,39789.1528472222,2008-12-07,03:40:06
40.007765,116.323773,0,24,39789.1528819444,2008-12-07,03:40:09
40.007774,116.323624,0,31,39789.1529166667,2008-12-07,03:40:12
40.007793,116.323472,0,37,39789.1529513889,2008-12-07,03:40:15
40.007812,116.323321,0,35,39789.1529861111,2008-12-07,03:40:18
40.007811,116.323179,0,34,39789.1530208333,2008-12-07,03:40:21
40.007807,116.32305,0,28,39789.1530555556,2008-12-07,03:40:24
40.007827,116.32291,0,41,39789.1530902778,2008-12-07,03:40:27
40.007855,116.322773,0,54,39789.153125,2008-12-07,03:40:30
40.007946,116.322736,0,54,39789.1531597222,2008-12-07,03:40:33
40.008072,116.322713,0,61,39789.1531944444,2008-12-07,03:40:36
40.008185,116.322693,0,59,39789.1532291667,2008-12-07,03:40:39
40.008284,116.322671,0,50,39789.153287037,2008-12-07,03:40:44
40.008376,116.322666,0,47,39789.1533101852,2008-12-07,03:40:46
40.008465,116.322675,0,42,39789.1533333333,2008-12-07,03:40:48
40.008576,116.322669,0,45,39789.1533680556,2008-12-07,03:40:51
40.008593,116.322689,0,38,39789.1534259259,2008-12-07,03:40:56
40.008616,116.322688,0,37,39789.1534837963,2008-12-07,03:41:01
40.008695,116.322667,0,70,39789.1535300926,2008-12-07,03:41:05
40.008779,116.322595,0,65,39789.153587963,2008-12-07,03:41:10
40.008831,116.32256,0,52,39789.1536458333,2008-12-07,03:41:15
40.00884,116.322559,0,49,39789.1537037037,2008-12-07,03:41:20
40.008831,116.322538,0,44,39789.1537615741,2008-12-07,03:41:25
40.008774,116.32252,0,43,39789.1538194444,2008-12-07,03:41:30
40.008732,116.322494,0,46,39789.1538773148,2008-12-07,03:41:35
40.008737,116.322463,0,45,39789.1539351852,2008-12-07,03:41:40
40.008737,116.322466,0,46,39789.1539930556,2008-12-07,03:41:45
40.008737,116.322466,0,46,39789.1540277778,2008-12-07,03:41:48
40.008735,116.322465,0,47,39789.1540509259,2008-12-07,03:41:50
40.008697,116.322451,0,47,39789.1541087963,2008-12-07,03:41:55
40.008665,116.322453,0,48,39789.1541666667,2008-12-07,03:42:00
40.008649,116.322457,0,49,39789.154224537,2008-12-07,03:42:05
40.008623,116.322466,0,49,39789.1542824074,2008-12-07,03:42:10
40.008514,116.321979,0,50,39789.1546643519,2008-12-07,03:42:43
40.008527,116.321935,0,33,39789.1547222222,2008-12-07,03:42:48
40.008529,116.321864,0,1,39789.1547569444,2008-12-07,03:42:51
40.008589,116.321902,0,7,39789.1548148148,2008-12-07,03:42:56
40.008666,116.321801,0,28,39789.1548611111,2008-12-07,03:43:00
40.008712,116.321772,0,45,39789.1549189815,2008-12-07,03:43:05
40.00875,116.321709,0,47,39789.1549768519,2008-12-07,03:43:10
40.008692,116.321793,0,48,39789.1550347222,2008-12-07,03:43:15
40.008628,116.321909,0,52,39789.1550810185,2008-12-07,03:43:19
40.008633,116.321946,0,53,39789.1551388889,2008-12-07,03:43:24
40.00838,116.322455,0,59,39789.1551736111,2008-12-07,03:43:27
40.008485,116.322492,0,60,39789.1552083333,2008-12-07,03:43:30
40.008532,116.322495,0,58,39789.1552662037,2008-12-07,03:43:35
40.008532,116.322495,0,58,39789.1553009259,2008-12-07,03:43:38
40.008533,116.322497,0,59,39789.1553240741,2008-12-07,03:43:40
40.008599,116.322471,0,86,39789.1553587963,2008-12-07,03:43:43
40.008699,116.32246,0,95,39789.1554166667,2008-12-07,03:43:48
40.008775,116.322473,0,97,39789.155474537,2008-12-07,03:43:53
40.008848,116.322538,0,99,39789.1555324074,2008-12-07,03:43:58
40.008892,116.322532,0,96,39789.1555902778,2008-12-07,03:44:03
40.008894,116.322532,0,93,39789.1556481481,2008-12-07,03:44:08
40.008893,116.322531,0,92,39789.1557060185,2008-12-07,03:44:13
40.008893,116.322531,0,92,39789.1557407407,2008-12-07,03:44:16
40.008899,116.322533,0,89,39789.1557638889,2008-12-07,03:44:18
40.008915,116.322545,0,91,39789.1558217593,2008-12-07,03:44:23
40.008966,116.322539,0,89,39789.1558796296,2008-12-07,03:44:28
40.009034,116.322535,0,88,39789.1559375,2008-12-07,03:44:33
40.00914,116.322518,0,86,39789.1559953704,2008-12-07,03:44:38
40.009216,116.32249,0,83,39789.1560532407,2008-12-07,03:44:43
40.009335,116.322487,0,83,39789.156087963,2008-12-07,03:44:46
40.009407,116.322458,0,80,39789.1561458333,2008-12-07,03:44:51
40.009499,116.32245,0,78,39789.1561805556,2008-12-07,03:44:54
40.009588,116.322495,0,74,39789.1562384259,2008-12-07,03:44:59
40.009697,116.322516,0,72,39789.1562962963,2008-12-07,03:45:04
40.009796,116.322527,0,74,39789.1563541667,2008-12-07,03:45:09
40.009816,116.322598,0,80,39789.156412037,2008-12-07,03:45:14
40.009887,116.322547,0,80,39789.1564699074,2008-12-07,03:45:19
40.009865,116.322525,0,85,39789.1565277778,2008-12-07,03:45:24
40.009849,116.322521,0,87,39789.1565856481,2008-12-07,03:45:29
40.00975,116.322515,0,88,39789.1566435185,2008-12-07,03:45:34
40.009647,116.322491,0,87,39789.1567013889,2008-12-07,03:45:39
40.009631,116.322368,0,90,39789.1567592593,2008-12-07,03:45:44
40.00961,116.322238,0,94,39789.1568171296,2008-12-07,03:45:49
40.009542,116.32208,0,104,39789.156875,2008-12-07,03:45:54
40.009495,116.321923,0,114,39789.1569097222,2008-12-07,03:45:57
40.009503,116.321751,0,117,39789.1569444444,2008-12-07,03:46:00
40.009415,116.321637,0,109,39789.1569791667,2008-12-07,03:46:03
40.009338,116.321576,0,111,39789.1570023148,2008-12-07,03:46:05
40.009244,116.321494,0,110,39789.157037037,2008-12-07,03:46:08
40.009171,116.321401,0,106,39789.1570717593,2008-12-07,03:46:11
40.009081,116.32133,0,108,39789.1571064815,2008-12-07,03:46:14
40.008978,116.321248,0,105,39789.1571412037,2008-12-07,03:46:17
40.008889,116.321222,0,107,39789.1571643518,2008-12-07,03:46:19
40.008777,116.321158,0,117,39789.1571990741,2008-12-07,03:46:22
40.008657,116.321106,0,114,39789.1572337963,2008-12-07,03:46:25
40.00857,116.321018,0,88,39789.1572685185,2008-12-07,03:46:28
40.008453,116.320997,0,91,39789.1573032407,2008-12-07,03:46:31
40.008321,116.320975,0,102,39789.157349537,2008-12-07,03:46:35
40.008234,116.321006,0,105,39789.1573726852,2008-12-07,03:46:37
40.008124,116.321027,0,110,39789.1573958333,2008-12-07,03:46:39
40.008037,116.321051,0,117,39789.1574189815,2008-12-07,03:46:41
40.007903,116.321065,0,121,39789.1574537037,2008-12-07,03:46:44
40.007805,116.321083,0,119,39789.1574768518,2008-12-07,03:46:46
40.007698,116.321122,0,110,39789.1575115741,2008-12-07,03:46:49
40.007605,116.32112,0,110,39789.1575347222,2008-12-07,03:46:51
40.0075,116.321126,0,103,39789.1575578704,2008-12-07,03:46:53
40.007373,116.321148,0,100,39789.1575925926,2008-12-07,03:46:56
40.00725,116.321152,0,95,39789.1576273148,2008-12-07,03:46:59
40.007127,116.321161,0,94,39789.157662037,2008-12-07,03:47:02
40.007002,116.321173,0,90,39789.1576967593,2008-12-07,03:47:05
40.006881,116.321184,0,91,39789.1577314815,2008-12-07,03:47:08
40.006785,116.32118,0,92,39789.1577662037,2008-12-07,03:47:11
40.006755,116.32105,0,79,39789.1578125,2008-12-07,03:47:15
40.006754,116.320933,0,83,39789.1578472222,2008-12-07,03:47:18
40.006748,116.320796,0,83,39789.1578819444,2008-12-07,03:47:21
40.006755,116.320663,0,81,39789.1579166667,2008-12-07,03:47:24
40.006762,116.32053,0,83,39789.1579513889,2008-12-07,03:47:27
40.006757,116.320379,0,85,39789.1579861111,2008-12-07,03:47:30
40.006766,116.320247,0,85,39789.1580208333,2008-12-07,03:47:33
40.006766,116.320116,0,87,39789.1580555556,2008-12-07,03:47:36
40.006779,116.31998,0,88,39789.1580902778,2008-12-07,03:47:39
40.006769,116.319845,0,85,39789.158125,2008-12-07,03:47:42
40.006772,116.319718,0,85,39789.1581597222,2008-12-07,03:47:45
40.00676,116.319575,0,85,39789.1581944444,2008-12-07,03:47:48
40.006761,116.319441,0,85,39789.1582291667,2008-12-07,03:47:51
40.006728,116.319309,0,91,39789.158275463,2008-12-07,03:47:55
40.006689,116.319194,0,90,39789.1583217593,2008-12-07,03:47:59
40.006646,116.319062,0,98,39789.1583680556,2008-12-07,03:48:03
40.006623,116.318924,0,93,39789.1584027778,2008-12-07,03:48:06
40.006603,116.318795,0,91,39789.1584259259,2008-12-07,03:48:08
40.006597,116.318676,0,89,39789.1584490741,2008-12-07,03:48:10
40.006584,116.318507,0,91,39789.1584837963,2008-12-07,03:48:13
40.006565,116.318358,0,95,39789.1585185185,2008-12-07,03:48:16
40.006553,116.318211,0,101,39789.1585532407,2008-12-07,03:48:19
40.006548,116.318076,0,108,39789.158587963,2008-12-07,03:48:22
40.006545,116.317935,0,113,39789.1586226852,2008-12-07,03:48:25
40.006575,116.31778,0,118,39789.1586574074,2008-12-07,03:48:28
40.006679,116.317772,0,132,39789.1587037037,2008-12-07,03:48:32
40.006786,116.317809,0,137,39789.1587384259,2008-12-07,03:48:35
40.006886,116.317807,0,146,39789.1587731481,2008-12-07,03:48:38
40.006976,116.317814,0,160,39789.1588078704,2008-12-07,03:48:41
40.007078,116.31784,0,168,39789.1588425926,2008-12-07,03:48:44
40.007168,116.31785,0,170,39789.1588773148,2008-12-07,03:48:47
40.007294,116.317842,0,163,39789.158912037,2008-12-07,03:48:50
40.007395,116.317858,0,169,39789.1589467593,2008-12-07,03:48:53
40.007514,116.317813,0,172,39789.1589814815,2008-12-07,03:48:56
40.007659,116.317781,0,165,39789.1590162037,2008-12-07,03:48:59
40.007769,116.31782,0,149,39789.1590393518,2008-12-07,03:49:01
40.007858,116.317817,0,139,39789.1590625,2008-12-07,03:49:03
40.008006,116.317794,0,130,39789.1590972222,2008-12-07,03:49:06
40.008096,116.317784,0,123,39789.1591203704,2008-12-07,03:49:08
40.008195,116.317767,0,113,39789.1591435185,2008-12-07,03:49:10
40.008321,116.317766,0,112,39789.1591782407,2008-12-07,03:49:13
40.008447,116.317782,0,108,39789.159212963,2008-12-07,03:49:16
40.008554,116.317776,0,95,39789.1592361111,2008-12-07,03:49:18
40.008682,116.317783,0,97,39789.1592708333,2008-12-07,03:49:21
40.008784,116.317804,0,97,39789.1593055556,2008-12-07,03:49:24
40.008874,116.317783,0,103,39789.1593287037,2008-12-07,03:49:26
40.00899,116.31773,0,109,39789.1593634259,2008-12-07,03:49:29
40.009057,116.317589,0,114,39789.1593981481,2008-12-07,03:49:32
40.009084,116.317417,0,109,39789.1594328704,2008-12-07,03:49:35
40.009081,116.31727,0,103,39789.1594675926,2008-12-07,03:49:38
40.009085,116.317104,0,97,39789.1595023148,2008-12-07,03:49:41
40.009074,116.316942,0,90,39789.159537037,2008-12-07,03:49:44
40.009072,116.316806,0,110,39789.1595717593,2008-12-07,03:49:47
40.009039,116.31666,0,119,39789.1596064815,2008-12-07,03:49:50
40.009017,116.316527,0,112,39789.1596296296,2008-12-07,03:49:52
40.009048,116.316383,0,117,39789.1596643519,2008-12-07,03:49:55
40.009121,116.31627,0,125,39789.1596990741,2008-12-07,03:49:58
40.00923,116.316219,0,141,39789.1597453704,2008-12-07,03:50:02
40.009358,116.316196,0,135,39789.1597916667,2008-12-07,03:50:06
40.009449,116.316119,0,134,39789.159837963,2008-12-07,03:50:10
40.009574,116.316078,0,127,39789.1598726852,2008-12-07,03:50:13
40.009623,116.31594,0,132,39789.1599189815,2008-12-07,03:50:17
40.009632,116.315798,0,127,39789.1599537037,2008-12-07,03:50:20
40.009669,116.315641,0,129,39789.16,2008-12-07,03:50:24
40.009647,116.315503,0,128,39789.1600347222,2008-12-07,03:50:27
40.009637,116.315365,0,125,39789.1600694444,2008-12-07,03:50:30
40.009619,116.315223,0,130,39789.1601041667,2008-12-07,03:50:33
40.00964,116.315134,0,108,39789.1601157407,2008-12-07,03:50:34
40.009683,116.315003,0,100,39789.1601388889,2008-12-07,03:50:36
40.009723,116.314876,0,110,39789.1601736111,2008-12-07,03:50:39
40.009734,116.314754,0,98,39789.1602083333,2008-12-07,03:50:42
40.009677,116.314673,0,119,39789.1602430556,2008-12-07,03:50:45
40.009629,116.31454,0,122,39789.1602777778,2008-12-07,03:50:48
40.009612,116.314382,0,124,39789.1603125,2008-12-07,03:50:51
40.009585,116.314227,0,116,39789.1603356482,2008-12-07,03:50:53
40.009562,116.31404,0,118,39789.1603703704,2008-12-07,03:50:56
40.009529,116.313879,0,128,39789.1604050926,2008-12-07,03:50:59
40.00954,116.31374,0,129,39789.1604398148,2008-12-07,03:51:02
40.009561,116.313606,0,127,39789.160462963,2008-12-07,03:51:04
40.009578,116.31349,0,122,39789.1604861111,2008-12-07,03:51:06
40.009565,116.313321,0,118,39789.1605208333,2008-12-07,03:51:09
40.009548,116.313144,0,113,39789.1605555556,2008-12-07,03:51:12
40.00955,116.312986,0,111,39789.1605902778,2008-12-07,03:51:15
40.009596,116.312884,0,123,39789.160625,2008-12-07,03:51:18
40.0097,116.312834,0,119,39789.1606597222,2008-12-07,03:51:21
40.009797,116.312779,0,122,39789.1606944444,2008-12-07,03:51:24
40.009886,116.312743,0,132,39789.1607291667,2008-12-07,03:51:27
40.009983,116.312717,0,134,39789.1607638889,2008-12-07,03:51:30
40.010085,116.31268,0,141,39789.1607986111,2008-12-07,03:51:33
40.010177,116.312673,0,138,39789.1608217593,2008-12-07,03:51:35
40.010268,116.312671,0,126,39789.1608449074,2008-12-07,03:51:37
40.010381,116.312645,0,118,39789.1608796296,2008-12-07,03:51:40
40.010469,116.312611,0,124,39789.1609143519,2008-12-07,03:51:43
40.010596,116.312593,0,127,39789.1609490741,2008-12-07,03:51:46
40.010709,116.312562,0,131,39789.1609837963,2008-12-07,03:51:49
40.010798,116.31257,0,138,39789.1610185185,2008-12-07,03:51:52
40.010897,116.312563,0,147,39789.1610648148,2008-12-07,03:51:56
40.010913,116.312554,0,149,39789.1611226852,2008-12-07,03:52:01
40.010982,116.312521,0,152,39789.1611805556,2008-12-07,03:52:06
40.011074,116.3125,0,145,39789.1612037037,2008-12-07,03:52:08
40.011158,116.312467,0,129,39789.1612384259,2008-12-07,03:52:11
40.011194,116.312454,0,128,39789.1612962963,2008-12-07,03:52:16
40.011274,116.312382,0,119,39789.1613541667,2008-12-07,03:52:21
40.011291,116.312316,0,121,39789.161412037,2008-12-07,03:52:26
40.011337,116.312245,0,125,39789.1614699074,2008-12-07,03:52:31
40.011386,116.312131,0,127,39789.1615277778,2008-12-07,03:52:36
40.01148,116.312034,0,128,39789.1615740741,2008-12-07,03:52:40
40.011585,116.311982,0,122,39789.1616087963,2008-12-07,03:52:43
40.011685,116.311977,0,122,39789.1616435185,2008-12-07,03:52:46
40.011779,116.311974,0,122,39789.1616782407,2008-12-07,03:52:49
40.011876,116.311983,0,122,39789.161712963,2008-12-07,03:52:52
40.011993,116.311965,0,116,39789.1617476852,2008-12-07,03:52:55
40.012119,116.311962,0,115,39789.1617824074,2008-12-07,03:52:58
40.012243,116.311947,0,108,39789.1618171296,2008-12-07,03:53:01
40.01236,116.311932,0,112,39789.1618518519,2008-12-07,03:53:04
40.012485,116.31194,0,108,39789.1618865741,2008-12-07,03:53:07
40.012607,116.311923,0,108,39789.1619212963,2008-12-07,03:53:10
40.012705,116.311903,0,108,39789.1619560185,2008-12-07,03:53:13
40.012803,116.311855,0,106,39789.1619907407,2008-12-07,03:53:16
40.012932,116.311838,0,106,39789.162025463,2008-12-07,03:53:19
40.013042,116.311814,0,101,39789.1620601852,2008-12-07,03:53:22
40.013163,116.311788,0,102,39789.1620949074,2008-12-07,03:53:25
40.013245,116.311703,0,105,39789.1621412037,2008-12-07,03:53:29
40.013245,116.311606,0,109,39789.1621990741,2008-12-07,03:53:34
40.013241,116.311487,0,116,39789.1622569444,2008-12-07,03:53:39
40.013255,116.311339,0,113,39789.1623032407,2008-12-07,03:53:43
40.013241,116.311215,0,114,39789.162349537,2008-12-07,03:53:47
40.013233,116.311088,0,106,39789.1623958333,2008-12-07,03:53:51
40.01323,116.310944,0,105,39789.1624421296,2008-12-07,03:53:55
40.013231,116.310797,0,103,39789.1624884259,2008-12-07,03:53:59
40.013238,116.310638,0,98,39789.1625347222,2008-12-07,03:54:03
40.013215,116.310499,0,99,39789.1625810185,2008-12-07,03:54:07
40.013205,116.31036,0,101,39789.1626273148,2008-12-07,03:54:11
40.013225,116.310211,0,99,39789.1626736111,2008-12-07,03:54:15
40.013243,116.310069,0,100,39789.1627199074,2008-12-07,03:54:19
40.013258,116.309934,0,94,39789.1627662037,2008-12-07,03:54:23
40.01327,116.309806,0,92,39789.1628125,2008-12-07,03:54:27
40.013256,116.309648,0,90,39789.1628587963,2008-12-07,03:54:31
40.013237,116.309498,0,95,39789.1629050926,2008-12-07,03:54:35
40.01323,116.30935,0,100,39789.1629513889,2008-12-07,03:54:39
40.013235,116.309226,0,96,39789.1629861111,2008-12-07,03:54:42
40.013195,116.309088,0,99,39789.1630324074,2008-12-07,03:54:46
40.013172,116.308946,0,103,39789.1630787037,2008-12-07,03:54:50
40.013173,116.308824,0,101,39789.1631134259,2008-12-07,03:54:53
40.013155,116.308701,0,105,39789.1631481481,2008-12-07,03:54:56
40.013129,116.308557,0,110,39789.1631944444,2008-12-07,03:55:00
40.013132,116.30844,0,109,39789.1632291667,2008-12-07,03:55:03
40.013129,116.308316,0,101,39789.1632638889,2008-12-07,03:55:06
40.013126,116.308198,0,98,39789.1632986111,2008-12-07,03:55:09
40.013113,116.308068,0,98,39789.1633333333,2008-12-07,03:55:12
40.013095,116.307932,0,106,39789.1633680556,2008-12-07,03:55:15
40.013079,116.307793,0,108,39789.1634027778,2008-12-07,03:55:18
40.013075,116.307662,0,107,39789.1634375,2008-12-07,03:55:21
40.013062,116.30751,0,108,39789.1634837963,2008-12-07,03:55:25
40.013074,116.307371,0,98,39789.1635185185,2008-12-07,03:55:28
40.013098,116.307256,0,91,39789.1635532407,2008-12-07,03:55:31
40.01315,116.307144,0,82,39789.163587963,2008-12-07,03:55:34
40.013211,116.307046,0,81,39789.1636226852,2008-12-07,03:55:37
40.013282,116.306962,0,80,39789.1636574074,2008-12-07,03:55:40
40.013342,116.306871,0,80,39789.1636921296,2008-12-07,03:55:43
40.013417,116.306757,0,76,39789.1637268519,2008-12-07,03:55:46
40.013485,116.306668,0,82,39789.1637615741,2008-12-07,03:55:49
40.013556,116.306577,0,87,39789.1638194444,2008-12-07,03:55:54
40.013572,116.306563,0,89,39789.1638773148,2008-12-07,03:55:59
40.013584,116.306508,0,89,39789.1639351852,2008-12-07,03:56:04
40.013635,116.306411,0,98,39789.1639930556,2008-12-07,03:56:09
40.013715,116.306359,0,105,39789.1640393519,2008-12-07,03:56:13
40.013769,116.30626,0,113,39789.1640856481,2008-12-07,03:56:17
40.013783,116.306137,0,111,39789.1641203704,2008-12-07,03:56:20
40.013787,116.306017,0,111,39789.1641550926,2008-12-07,03:56:23
40.013802,116.305904,0,103,39789.1641898148,2008-12-07,03:56:26
40.013813,116.305772,0,101,39789.1642476852,2008-12-07,03:56:31
40.013921,116.305749,0,113,39789.1643055556,2008-12-07,03:56:36
40.01401,116.305719,0,113,39789.1643402778,2008-12-07,03:56:39
40.014095,116.305782,0,117,39789.1643865741,2008-12-07,03:56:43
40.014124,116.305931,0,114,39789.1644328704,2008-12-07,03:56:47
40.014146,116.306055,0,112,39789.1644791667,2008-12-07,03:56:51
40.014127,116.306175,0,119,39789.1645138889,2008-12-07,03:56:54
40.01408,116.306274,0,129,39789.1645486111,2008-12-07,03:56:57
40.013974,116.30631,0,127,39789.1646064815,2008-12-07,03:57:02
40.013889,116.306358,0,135,39789.1646527778,2008-12-07,03:57:06
40.013798,116.3064,0,148,39789.1646990741,2008-12-07,03:57:10
40.013704,116.306441,0,163,39789.1647453704,2008-12-07,03:57:14
40.013691,116.306482,0,166,39789.1647800926,2008-12-07,03:57:17
40.013706,116.30653,0,172,39789.164837963,2008-12-07,03:57:22
40.013728,116.306519,0,174,39789.1648958333,2008-12-07,03:57:27
40.013734,116.306535,0,169,39789.1649537037,2008-12-07,03:57:32
40.013722,116.306581,0,167,39789.1650115741,2008-12-07,03:57:37
40.013697,116.306584,0,169,39789.1650694444,2008-12-07,03:57:42
40.013678,116.306605,0,171,39789.1651273148,2008-12-07,03:57:47
40.013577,116.306384,0,472,39789.4111689815,2008-12-07,09:52:05
40.014124,116.306756,0,232,39789.4115046296,2008-12-07,09:52:34
40.014088,116.306715,0,198,39789.4115393519,2008-12-07,09:52:37
40.014039,116.30669,0,181,39789.4115972222,2008-12-07,09:52:42
40.01403,116.306685,0,180,39789.4116550926,2008-12-07,09:52:47
40.014026,116.306683,0,180,39789.411712963,2008-12-07,09:52:52
40.014026,116.306683,0,180,39789.4117476852,2008-12-07,09:52:55
40.01403,116.306677,0,180,39789.4117708333,2008-12-07,09:52:57
40.013936,116.306623,0,169,39789.4118171296,2008-12-07,09:53:01
40.01393,116.306603,0,169,39789.411875,2008-12-07,09:53:06
40.013913,116.306593,0,169,39789.4119328704,2008-12-07,09:53:11
40.013914,116.306592,0,169,39789.4119907407,2008-12-07,09:53:16
40.013916,116.306595,0,169,39789.4120486111,2008-12-07,09:53:21
40.013916,116.306595,0,169,39789.4120833333,2008-12-07,09:53:24
40.013917,116.306602,0,169,39789.4121064815,2008-12-07,09:53:26
40.013916,116.306613,0,169,39789.4121643519,2008-12-07,09:53:31
40.01389,116.306605,0,169,39789.4122222222,2008-12-07,09:53:36
40.013884,116.306601,0,170,39789.4122800926,2008-12-07,09:53:41
40.013878,116.306604,0,170,39789.412337963,2008-12-07,09:53:46
40.01388,116.306604,0,170,39789.4123958333,2008-12-07,09:53:51
40.01388,116.306608,0,170,39789.4124537037,2008-12-07,09:53:56
40.013877,116.306609,0,170,39789.4125115741,2008-12-07,09:54:01
40.013877,116.306613,0,170,39789.4125694444,2008-12-07,09:54:06
40.013882,116.306612,0,170,39789.4126273148,2008-12-07,09:54:11
40.013888,116.306612,0,170,39789.4126851852,2008-12-07,09:54:16
40.013888,116.306612,0,170,39789.4127199074,2008-12-07,09:54:19
40.013893,116.306611,0,170,39789.4127430556,2008-12-07,09:54:21
40.014044,116.306331,0,137,39789.4155787037,2008-12-07,09:58:26
40.014084,116.306315,0,137,39789.4156365741,2008-12-07,09:58:31
40.014128,116.306277,0,137,39789.4156944444,2008-12-07,09:58:36
40.014163,116.306208,0,130,39789.4157523148,2008-12-07,09:58:41
40.01417,116.306132,0,124,39789.4158101852,2008-12-07,09:58:46
40.014177,116.306075,0,118,39789.4158680556,2008-12-07,09:58:51
40.014189,116.306006,0,115,39789.4159259259,2008-12-07,09:58:56
40.01419,116.305933,0,116,39789.4159837963,2008-12-07,09:59:01
40.014192,116.305882,0,118,39789.4160416667,2008-12-07,09:59:06
40.014176,116.30584,0,120,39789.416099537,2008-12-07,09:59:11
40.014274,116.305809,0,126,39789.4161574074,2008-12-07,09:59:16
40.014312,116.305766,0,126,39789.4162152778,2008-12-07,09:59:21
40.014347,116.30573,0,128,39789.4162731481,2008-12-07,09:59:26
40.014401,116.305724,0,133,39789.4163310185,2008-12-07,09:59:31
40.014461,116.3057,0,136,39789.4163888889,2008-12-07,09:59:36
40.014494,116.305669,0,136,39789.4164467593,2008-12-07,09:59:41
40.014556,116.305672,0,140,39789.4165046296,2008-12-07,09:59:46
40.014604,116.305664,0,142,39789.4165625,2008-12-07,09:59:51
40.014677,116.305636,0,146,39789.4166203704,2008-12-07,09:59:56
40.014741,116.305653,0,154,39789.4166782407,2008-12-07,10:00:01
40.014778,116.305638,0,154,39789.4167361111,2008-12-07,10:00:06
40.014809,116.305615,0,155,39789.4167939815,2008-12-07,10:00:11
40.014885,116.30562,0,157,39789.4168518518,2008-12-07,10:00:16
40.014945,116.305616,0,160,39789.4169097222,2008-12-07,10:00:21
40.014998,116.305619,0,159,39789.4169675926,2008-12-07,10:00:26
40.015079,116.305608,0,159,39789.417025463,2008-12-07,10:00:31
40.015109,116.305575,0,161,39789.4170833333,2008-12-07,10:00:36
40.015158,116.305564,0,167,39789.4171412037,2008-12-07,10:00:41
40.015197,116.305548,0,168,39789.4171990741,2008-12-07,10:00:46
40.015232,116.305519,0,166,39789.4172569444,2008-12-07,10:00:51
40.015262,116.305493,0,168,39789.4173148148,2008-12-07,10:00:56
40.015345,116.305537,0,164,39789.4173611111,2008-12-07,10:01:00
40.015436,116.305556,0,163,39789.4174074074,2008-12-07,10:01:04
40.015515,116.305561,0,163,39789.4174652778,2008-12-07,10:01:09
40.015553,116.305546,0,151,39789.4175231481,2008-12-07,10:01:14
40.015625,116.305547,0,145,39789.4175810185,2008-12-07,10:01:19
40.015704,116.305546,0,143,39789.4176388889,2008-12-07,10:01:24
40.01577,116.305591,0,138,39789.4176967593,2008-12-07,10:01:29
40.015782,116.305582,0,144,39789.4177546296,2008-12-07,10:01:34
40.015847,116.305604,0,148,39789.4178125,2008-12-07,10:01:39
40.015912,116.305676,0,138,39789.4178703704,2008-12-07,10:01:44
40.01593,116.30574,0,137,39789.4179282407,2008-12-07,10:01:49
40.015939,116.305805,0,136,39789.4179861111,2008-12-07,10:01:54
40.015949,116.305876,0,134,39789.4180439815,2008-12-07,10:01:59
40.015943,116.305948,0,135,39789.4181018519,2008-12-07,10:02:04
40.015958,116.306029,0,138,39789.4181597222,2008-12-07,10:02:09
40.01598,116.306124,0,141,39789.4182175926,2008-12-07,10:02:14
40.015967,116.306205,0,139,39789.418275463,2008-12-07,10:02:19
40.016003,116.306323,0,137,39789.4183333333,2008-12-07,10:02:24
40.016009,116.306393,0,137,39789.4183912037,2008-12-07,10:02:29
40.016019,116.306466,0,140,39789.4184490741,2008-12-07,10:02:34
40.016031,116.306555,0,143,39789.4185069444,2008-12-07,10:02:39
40.016059,116.306657,0,145,39789.4185648148,2008-12-07,10:02:44
40.016088,116.306755,0,149,39789.4186226852,2008-12-07,10:02:49
40.016115,116.306836,0,154,39789.4186805556,2008-12-07,10:02:54
40.016132,116.306931,0,154,39789.4187384259,2008-12-07,10:02:59
40.01615,116.307027,0,159,39789.4187962963,2008-12-07,10:03:04
40.016185,116.307119,0,162,39789.4188541667,2008-12-07,10:03:09
40.016197,116.307201,0,157,39789.418912037,2008-12-07,10:03:14
40.016197,116.307291,0,159,39789.4189699074,2008-12-07,10:03:19
40.016209,116.307395,0,161,39789.4190277778,2008-12-07,10:03:24
40.016229,116.307473,0,161,39789.4190856481,2008-12-07,10:03:29
40.016242,116.307538,0,156,39789.4191435185,2008-12-07,10:03:34
40.016274,116.30762,0,157,39789.4192013889,2008-12-07,10:03:39
40.016285,116.30771,0,162,39789.4192592593,2008-12-07,10:03:44
40.016276,116.307803,0,162,39789.4193171296,2008-12-07,10:03:49
40.016276,116.307874,0,164,39789.419375,2008-12-07,10:03:54
40.016287,116.307951,0,168,39789.4194328704,2008-12-07,10:03:59
40.016313,116.308036,0,173,39789.4194907407,2008-12-07,10:04:04
40.016326,116.308095,0,162,39789.4195486111,2008-12-07,10:04:09
40.01633,116.308194,0,157,39789.4196064815,2008-12-07,10:04:14
40.016329,116.308274,0,148,39789.4196643519,2008-12-07,10:04:19
40.016331,116.308343,0,144,39789.4197222222,2008-12-07,10:04:24
40.016345,116.308428,0,144,39789.4197800926,2008-12-07,10:04:29
40.016347,116.30848,0,144,39789.419837963,2008-12-07,10:04:34
40.016366,116.308554,0,148,39789.4198958333,2008-12-07,10:04:39
40.016406,116.308638,0,145,39789.4199537037,2008-12-07,10:04:44
40.016419,116.308703,0,139,39789.4200115741,2008-12-07,10:04:49
40.016433,116.308804,0,133,39789.4200694444,2008-12-07,10:04:54
40.016435,116.308885,0,131,39789.4201273148,2008-12-07,10:04:59
40.016451,116.308961,0,128,39789.4201851852,2008-12-07,10:05:04
40.016464,116.309048,0,128,39789.4202430556,2008-12-07,10:05:09
40.016478,116.309119,0,129,39789.4203009259,2008-12-07,10:05:14
40.016487,116.309182,0,126,39789.4203587963,2008-12-07,10:05:19
40.016491,116.309247,0,127,39789.4204166667,2008-12-07,10:05:24
40.016498,116.309318,0,132,39789.420474537,2008-12-07,10:05:29
40.016518,116.309404,0,133,39789.4205324074,2008-12-07,10:05:34
40.01656,116.309509,0,137,39789.4205902778,2008-12-07,10:05:39
40.016576,116.309587,0,140,39789.4206481481,2008-12-07,10:05:44
40.016618,116.309673,0,139,39789.4207060185,2008-12-07,10:05:49
40.016641,116.309746,0,139,39789.4207638889,2008-12-07,10:05:54
40.016645,116.309834,0,140,39789.4208217593,2008-12-07,10:05:59
40.016647,116.3099,0,142,39789.4208796296,2008-12-07,10:06:04
40.016637,116.309948,0,141,39789.4209375,2008-12-07,10:06:09
40.01664,116.310014,0,143,39789.4209953704,2008-12-07,10:06:14
40.016648,116.31004,0,144,39789.4210532407,2008-12-07,10:06:19
40.016657,116.31005,0,144,39789.4211111111,2008-12-07,10:06:24
40.016656,116.310058,0,144,39789.4211689815,2008-12-07,10:06:29
40.016656,116.310058,0,144,39789.4212037037,2008-12-07,10:06:32
40.016651,116.310064,0,144,39789.4212268519,2008-12-07,10:06:34
40.016661,116.310134,0,143,39789.4212847222,2008-12-07,10:06:39
40.016706,116.310203,0,141,39789.4213425926,2008-12-07,10:06:44
40.016761,116.310281,0,142,39789.421400463,2008-12-07,10:06:49
40.016796,116.310374,0,137,39789.4214583333,2008-12-07,10:06:54
40.016764,116.310456,0,138,39789.4215162037,2008-12-07,10:06:59
40.016774,116.310532,0,137,39789.4215740741,2008-12-07,10:07:04
40.016792,116.310606,0,134,39789.4216319444,2008-12-07,10:07:09
40.01679,116.310676,0,136,39789.4216898148,2008-12-07,10:07:14
40.01672,116.310462,0,117,39789.4241087963,2008-12-07,10:10:43
40.016699,116.310317,0,117,39789.4241550926,2008-12-07,10:10:47
40.016671,116.310205,0,118,39789.4242013889,2008-12-07,10:10:51
40.01655,116.310205,0,117,39789.4242592593,2008-12-07,10:10:56
40.016468,116.310269,0,113,39789.4242824074,2008-12-07,10:10:58
40.016377,116.310356,0,112,39789.4243055556,2008-12-07,10:11:00
40.016263,116.310464,0,111,39789.4243287037,2008-12-07,10:11:02
40.016129,116.310588,0,112,39789.4243518518,2008-12-07,10:11:04
40.015991,116.310717,0,114,39789.424375,2008-12-07,10:11:06
40.015915,116.310781,0,113,39789.4243865741,2008-12-07,10:11:07
40.015771,116.310918,0,110,39789.4244097222,2008-12-07,10:11:09
40.015689,116.310985,0,110,39789.4244212963,2008-12-07,10:11:10
40.015607,116.311044,0,110,39789.4244328704,2008-12-07,10:11:11
40.015522,116.311098,0,110,39789.4244444444,2008-12-07,10:11:12
40.015439,116.311159,0,110,39789.4244560185,2008-12-07,10:11:13
40.015276,116.311274,0,109,39789.4244791667,2008-12-07,10:11:15
40.015192,116.311329,0,109,39789.4244907407,2008-12-07,10:11:16
40.015107,116.311384,0,107,39789.4245023148,2008-12-07,10:11:17
40.015015,116.311433,0,110,39789.4245138889,2008-12-07,10:11:18
40.014928,116.311478,0,112,39789.424525463,2008-12-07,10:11:19
40.014836,116.311527,0,112,39789.424537037,2008-12-07,10:11:20
40.014745,116.311569,0,111,39789.4245486111,2008-12-07,10:11:21
40.014659,116.311607,0,112,39789.4245601852,2008-12-07,10:11:22
40.014493,116.311684,0,110,39789.4245833333,2008-12-07,10:11:24
40.014404,116.311713,0,108,39789.4245949074,2008-12-07,10:11:25
40.014312,116.31175,0,108,39789.4246064815,2008-12-07,10:11:26
40.014223,116.311776,0,108,39789.4246180556,2008-12-07,10:11:27
40.014044,116.311816,0,110,39789.4246412037,2008-12-07,10:11:29
40.013955,116.311838,0,113,39789.4246527778,2008-12-07,10:11:30
40.013865,116.311858,0,113,39789.4246643518,2008-12-07,10:11:31
40.013775,116.311873,0,115,39789.4246759259,2008-12-07,10:11:32
40.013589,116.311876,0,120,39789.4246990741,2008-12-07,10:11:34
40.013492,116.311894,0,121,39789.4247106481,2008-12-07,10:11:35
40.013381,116.311906,0,123,39789.4247222222,2008-12-07,10:11:36
40.013269,116.311927,0,126,39789.4247337963,2008-12-07,10:11:37
40.013158,116.311943,0,134,39789.4247453704,2008-12-07,10:11:38
40.013061,116.311953,0,135,39789.4247569444,2008-12-07,10:11:39
40.012887,116.311984,0,129,39789.4247800926,2008-12-07,10:11:41
40.012794,116.311999,0,128,39789.4247916667,2008-12-07,10:11:42
40.012701,116.312016,0,127,39789.4248032407,2008-12-07,10:11:43
40.012605,116.312031,0,126,39789.4248148148,2008-12-07,10:11:44
40.012508,116.312047,0,126,39789.4248263889,2008-12-07,10:11:45
40.012413,116.312058,0,124,39789.424837963,2008-12-07,10:11:46
40.012318,116.31207,0,124,39789.424849537,2008-12-07,10:11:47
40.012225,116.31208,0,123,39789.4248611111,2008-12-07,10:11:48
40.012134,116.312089,0,122,39789.4248726852,2008-12-07,10:11:49
40.011967,116.312098,0,119,39789.4248958333,2008-12-07,10:11:51
40.011825,116.312101,0,118,39789.4249189815,2008-12-07,10:11:53
40.011717,116.312097,0,117,39789.4249421296,2008-12-07,10:11:55
40.011685,116.31208,0,120,39789.425,2008-12-07,10:12:00
40.011685,116.31208,0,120,39789.4250347222,2008-12-07,10:12:03
40.011685,116.312081,0,121,39789.4250578704,2008-12-07,10:12:05
40.011694,116.31208,0,119,39789.4251157407,2008-12-07,10:12:10
40.011697,116.31208,0,118,39789.4251736111,2008-12-07,10:12:15
40.011702,116.312079,0,118,39789.4252314815,2008-12-07,10:12:20
40.011708,116.312078,0,119,39789.4252893519,2008-12-07,10:12:25
40.011709,116.312077,0,121,39789.4253472222,2008-12-07,10:12:30
40.011712,116.312077,0,122,39789.4254050926,2008-12-07,10:12:35
40.011709,116.312077,0,123,39789.425462963,2008-12-07,10:12:40
40.011709,116.312077,0,123,39789.4254976852,2008-12-07,10:12:43
40.011712,116.312075,0,124,39789.4255208333,2008-12-07,10:12:45
40.011722,116.312074,0,125,39789.4255787037,2008-12-07,10:12:50
40.011731,116.312073,0,125,39789.4256365741,2008-12-07,10:12:55
40.011742,116.312072,0,126,39789.4256944444,2008-12-07,10:13:00
40.011752,116.312068,0,126,39789.4257523148,2008-12-07,10:13:05
40.011755,116.312063,0,126,39789.4258101852,2008-12-07,10:13:10
40.011755,116.312063,0,126,39789.4258449074,2008-12-07,10:13:13
40.011751,116.312056,0,127,39789.4258680556,2008-12-07,10:13:15
40.011739,116.312049,0,127,39789.4259259259,2008-12-07,10:13:20
40.011647,116.312121,0,127,39789.4259606482,2008-12-07,10:13:23
40.01154,116.312249,0,126,39789.4259953704,2008-12-07,10:13:26
40.011493,116.312366,0,124,39789.4260185185,2008-12-07,10:13:28
40.011468,116.312513,0,122,39789.4260416667,2008-12-07,10:13:30
40.01145,116.31271,0,122,39789.4260648148,2008-12-07,10:13:32
40.011471,116.312926,0,121,39789.426087963,2008-12-07,10:13:34
40.011478,116.313047,0,121,39789.426099537,2008-12-07,10:13:35
40.011493,116.31317,0,121,39789.4261111111,2008-12-07,10:13:36
40.011515,116.313292,0,121,39789.4261226852,2008-12-07,10:13:37
40.011525,116.313425,0,123,39789.4261342593,2008-12-07,10:13:38
40.011552,116.313555,0,122,39789.4261458333,2008-12-07,10:13:39
40.011578,116.313682,0,122,39789.4261574074,2008-12-07,10:13:40
40.011601,116.313816,0,121,39789.4261689815,2008-12-07,10:13:41
40.011614,116.313948,0,121,39789.4261805556,2008-12-07,10:13:42
40.011635,116.314082,0,120,39789.4261921296,2008-12-07,10:13:43
40.011657,116.31422,0,119,39789.4262037037,2008-12-07,10:13:44
40.011674,116.314358,0,118,39789.4262152778,2008-12-07,10:13:45
40.011688,116.314499,0,118,39789.4262268519,2008-12-07,10:13:46
40.011699,116.314638,0,117,39789.4262384259,2008-12-07,10:13:47
40.01171,116.314781,0,118,39789.42625,2008-12-07,10:13:48
40.011728,116.314923,0,117,39789.4262615741,2008-12-07,10:13:49
40.011745,116.315067,0,115,39789.4262731481,2008-12-07,10:13:50
40.011759,116.315211,0,114,39789.4262847222,2008-12-07,10:13:51
40.011775,116.315369,0,115,39789.4262962963,2008-12-07,10:13:52
40.01179,116.31553,0,115,39789.4263078704,2008-12-07,10:13:53
40.011803,116.315689,0,113,39789.4263194444,2008-12-07,10:13:54
40.011816,116.315838,0,113,39789.4263310185,2008-12-07,10:13:55
40.011827,116.315994,0,111,39789.4263425926,2008-12-07,10:13:56
40.011835,116.316141,0,110,39789.4263541667,2008-12-07,10:13:57
40.011841,116.316289,0,111,39789.4263657407,2008-12-07,10:13:58
40.011854,116.316447,0,108,39789.4263773148,2008-12-07,10:13:59
40.011864,116.316601,0,107,39789.4263888889,2008-12-07,10:14:00
40.011869,116.316757,0,106,39789.426400463,2008-12-07,10:14:01
40.011877,116.316908,0,107,39789.426412037,2008-12-07,10:14:02
40.01188,116.317057,0,108,39789.4264236111,2008-12-07,10:14:03
40.011892,116.317215,0,108,39789.4264351852,2008-12-07,10:14:04
40.011898,116.317362,0,108,39789.4264467593,2008-12-07,10:14:05
40.011908,116.317503,0,108,39789.4264583333,2008-12-07,10:14:06
40.01191,116.317647,0,107,39789.4264699074,2008-12-07,10:14:07
40.011905,116.31779,0,107,39789.4264814815,2008-12-07,10:14:08
40.011903,116.317932,0,106,39789.4264930556,2008-12-07,10:14:09
40.011896,116.318073,0,106,39789.4265046296,2008-12-07,10:14:10
40.011902,116.318213,0,105,39789.4265162037,2008-12-07,10:14:11
40.011912,116.318359,0,105,39789.4265277778,2008-12-07,10:14:12
40.011944,116.318495,0,104,39789.4265393519,2008-12-07,10:14:13
40.011955,116.318624,0,103,39789.4265509259,2008-12-07,10:14:14
40.011956,116.318759,0,103,39789.4265625,2008-12-07,10:14:15
40.011955,116.318894,0,102,39789.4265740741,2008-12-07,10:14:16
40.011966,116.319027,0,101,39789.4265856481,2008-12-07,10:14:17
40.011972,116.319155,0,100,39789.4265972222,2008-12-07,10:14:18
40.011965,116.31928,0,101,39789.4266087963,2008-12-07,10:14:19
40.011966,116.319405,0,101,39789.4266203704,2008-12-07,10:14:20
40.011968,116.319534,0,103,39789.4266319444,2008-12-07,10:14:21
40.011979,116.319657,0,104,39789.4266435185,2008-12-07,10:14:22
40.011992,116.319778,0,108,39789.4266550926,2008-12-07,10:14:23
40.011993,116.319897,0,108,39789.4266666667,2008-12-07,10:14:24
40.012017,116.320118,0,113,39789.4266898148,2008-12-07,10:14:26
40.012033,116.320335,0,113,39789.426712963,2008-12-07,10:14:28
40.012024,116.320551,0,109,39789.4267361111,2008-12-07,10:14:30
40.011996,116.320752,0,106,39789.4267592593,2008-12-07,10:14:32
40.011987,116.320961,0,103,39789.4267824074,2008-12-07,10:14:34
40.011997,116.321189,0,103,39789.4268055556,2008-12-07,10:14:36
40.012,116.32132,0,100,39789.4268171296,2008-12-07,10:14:37
40.011999,116.321446,0,98,39789.4268287037,2008-12-07,10:14:38
40.012004,116.321573,0,96,39789.4268402778,2008-12-07,10:14:39
40.012,116.321706,0,95,39789.4268518519,2008-12-07,10:14:40
40.012001,116.321835,0,92,39789.4268634259,2008-12-07,10:14:41
40.011998,116.321971,0,89,39789.426875,2008-12-07,10:14:42
40.011994,116.322105,0,86,39789.4268865741,2008-12-07,10:14:43
40.01198,116.32224,0,84,39789.4268981481,2008-12-07,10:14:44
40.011953,116.322379,0,82,39789.4269097222,2008-12-07,10:14:45
40.011933,116.322517,0,80,39789.4269212963,2008-12-07,10:14:46
40.011914,116.322657,0,78,39789.4269328704,2008-12-07,10:14:47
40.011899,116.32279,0,75,39789.4269444444,2008-12-07,10:14:48
40.01188,116.322923,0,74,39789.4269560185,2008-12-07,10:14:49
40.011869,116.323055,0,73,39789.4269675926,2008-12-07,10:14:50
40.011853,116.323195,0,75,39789.4269791667,2008-12-07,10:14:51
40.011838,116.323337,0,74,39789.4269907407,2008-12-07,10:14:52
40.011847,116.323479,0,71,39789.4270023148,2008-12-07,10:14:53
40.011837,116.323616,0,69,39789.4270138889,2008-12-07,10:14:54
40.011842,116.323754,0,68,39789.427025463,2008-12-07,10:14:55
40.011837,116.323891,0,66,39789.427037037,2008-12-07,10:14:56
40.011831,116.324028,0,64,39789.4270486111,2008-12-07,10:14:57
40.011825,116.324164,0,62,39789.4270601852,2008-12-07,10:14:58
40.011829,116.324297,0,60,39789.4270717593,2008-12-07,10:14:59
40.011829,116.324438,0,58,39789.4270833333,2008-12-07,10:15:00
40.011828,116.324565,0,54,39789.4270949074,2008-12-07,10:15:01
40.011813,116.324697,0,51,39789.4271064815,2008-12-07,10:15:02
40.0118,116.324833,0,49,39789.4271180556,2008-12-07,10:15:03
40.011773,116.324972,0,47,39789.4271296296,2008-12-07,10:15:04
40.011734,116.325097,0,45,39789.4271412037,2008-12-07,10:15:05
40.011692,116.325214,0,44,39789.4271527778,2008-12-07,10:15:06
40.011636,116.325322,0,43,39789.4271643519,2008-12-07,10:15:07
40.01157,116.325425,0,42,39789.4271759259,2008-12-07,10:15:08
40.011507,116.325528,0,40,39789.4271875,2008-12-07,10:15:09
40.011426,116.325626,0,38,39789.4271990741,2008-12-07,10:15:10
40.011341,116.325718,0,35,39789.4272106481,2008-12-07,10:15:11
40.01125,116.325809,0,32,39789.4272222222,2008-12-07,10:15:12
40.011153,116.325892,0,29,39789.4272337963,2008-12-07,10:15:13
40.011042,116.325968,0,27,39789.4272453704,2008-12-07,10:15:14
40.010951,116.32606,0,24,39789.4272569444,2008-12-07,10:15:15
40.010858,116.326149,0,21,39789.4272685185,2008-12-07,10:15:16
40.010767,116.326242,0,18,39789.4272800926,2008-12-07,10:15:17
40.010673,116.326336,0,15,39789.4272916667,2008-12-07,10:15:18
40.01058,116.326423,0,12,39789.4273032407,2008-12-07,10:15:19
40.01049,116.32651,0,9,39789.4273148148,2008-12-07,10:15:20
40.0104,116.326602,0,6,39789.4273263889,2008-12-07,10:15:21
40.010309,116.326688,0,3,39789.427337963,2008-12-07,10:15:22
40.010212,116.326777,0,1,39789.427349537,2008-12-07,10:15:23
40.010121,116.326869,0,-1,39789.4273611111,2008-12-07,10:15:24
40.010032,116.326968,0,-3,39789.4273726852,2008-12-07,10:15:25
40.009937,116.327065,0,-5,39789.4273842593,2008-12-07,10:15:26
40.009842,116.327152,0,-8,39789.4273958333,2008-12-07,10:15:27
40.009755,116.327243,0,-9,39789.4274074074,2008-12-07,10:15:28
40.009655,116.327332,0,-11,39789.4274189815,2008-12-07,10:15:29
40.009559,116.327425,0,-14,39789.4274305556,2008-12-07,10:15:30
40.009472,116.327531,0,-15,39789.4274421296,2008-12-07,10:15:31
40.00939,116.327633,0,-16,39789.4274537037,2008-12-07,10:15:32
40.009303,116.327725,0,-19,39789.4274652778,2008-12-07,10:15:33
40.009227,116.327837,0,-21,39789.4274768519,2008-12-07,10:15:34
40.009155,116.327928,0,-22,39789.4274884259,2008-12-07,10:15:35
40.009071,116.328022,0,-25,39789.4275,2008-12-07,10:15:36
40.008996,116.328119,0,-28,39789.4275115741,2008-12-07,10:15:37
40.008916,116.328219,0,-29,39789.4275231481,2008-12-07,10:15:38
40.008832,116.328315,0,-31,39789.4275347222,2008-12-07,10:15:39
40.008745,116.328411,0,-32,39789.4275462963,2008-12-07,10:15:40
40.008658,116.328519,0,-30,39789.4275578704,2008-12-07,10:15:41
40.008578,116.328624,0,-27,39789.4275694444,2008-12-07,10:15:42
40.008495,116.328733,0,-23,39789.4275810185,2008-12-07,10:15:43
40.008412,116.328827,0,-21,39789.4275925926,2008-12-07,10:15:44
40.008326,116.328921,0,-13,39789.4276041667,2008-12-07,10:15:45
40.008245,116.329025,0,7,39789.4276157407,2008-12-07,10:15:46
40.008173,116.329114,0,15,39789.4276273148,2008-12-07,10:15:47
40.008086,116.329281,0,34,39789.427650463,2008-12-07,10:15:49
40.007974,116.329422,0,52,39789.4276736111,2008-12-07,10:15:51
40.007855,116.329544,0,70,39789.4276967593,2008-12-07,10:15:53
40.007738,116.329663,0,85,39789.4277199074,2008-12-07,10:15:55
40.007597,116.329785,0,90,39789.4277430556,2008-12-07,10:15:57
40.007446,116.329901,0,97,39789.4277662037,2008-12-07,10:15:59
40.007369,116.329964,0,101,39789.4277777778,2008-12-07,10:16:00
40.007276,116.330019,0,99,39789.4277893519,2008-12-07,10:16:01
40.007193,116.330078,0,100,39789.4278009259,2008-12-07,10:16:02
40.007096,116.330126,0,99,39789.4278125,2008-12-07,10:16:03
40.007006,116.330176,0,103,39789.4278240741,2008-12-07,10:16:04
40.006911,116.330223,0,108,39789.4278356481,2008-12-07,10:16:05
40.006813,116.330276,0,110,39789.4278472222,2008-12-07,10:16:06
40.006719,116.330324,0,111,39789.4278587963,2008-12-07,10:16:07
40.006623,116.330368,0,111,39789.4278703704,2008-12-07,10:16:08
40.006522,116.330423,0,112,39789.4278819444,2008-12-07,10:16:09
40.006416,116.330468,0,112,39789.4278935185,2008-12-07,10:16:10
40.00631,116.330506,0,113,39789.4279050926,2008-12-07,10:16:11
40.006207,116.330548,0,113,39789.4279166667,2008-12-07,10:16:12
40.006079,116.330585,0,118,39789.4279282407,2008-12-07,10:16:13
40.005954,116.330608,0,119,39789.4279398148,2008-12-07,10:16:14
40.005823,116.330632,0,118,39789.4279513889,2008-12-07,10:16:15
40.0057,116.330659,0,121,39789.427962963,2008-12-07,10:16:16
40.005577,116.330688,0,123,39789.427974537,2008-12-07,10:16:17
40.005454,116.330719,0,124,39789.4279861111,2008-12-07,10:16:18
40.005333,116.330744,0,125,39789.4279976852,2008-12-07,10:16:19
40.005209,116.330762,0,127,39789.4280092593,2008-12-07,10:16:20
40.00509,116.330778,0,131,39789.4280208333,2008-12-07,10:16:21
40.004955,116.330789,0,134,39789.4280324074,2008-12-07,10:16:22
40.004817,116.330783,0,139,39789.4280439815,2008-12-07,10:16:23
40.004688,116.330785,0,138,39789.4280555556,2008-12-07,10:16:24
40.004564,116.330791,0,136,39789.4280671296,2008-12-07,10:16:25
40.004435,116.330797,0,136,39789.4280787037,2008-12-07,10:16:26
40.004308,116.330799,0,135,39789.4280902778,2008-12-07,10:16:27
40.00418,116.330802,0,138,39789.4281018519,2008-12-07,10:16:28
40.004051,116.330806,0,139,39789.4281134259,2008-12-07,10:16:29
40.003915,116.330816,0,141,39789.428125,2008-12-07,10:16:30
40.003782,116.33083,0,143,39789.4281365741,2008-12-07,10:16:31
40.003646,116.330831,0,147,39789.4281481481,2008-12-07,10:16:32
40.003507,116.330829,0,148,39789.4281597222,2008-12-07,10:16:33
40.003372,116.330847,0,152,39789.4281712963,2008-12-07,10:16:34
40.003241,116.330858,0,151,39789.4281828704,2008-12-07,10:16:35
40.003111,116.330868,0,152,39789.4281944444,2008-12-07,10:16:36
40.002978,116.330873,0,153,39789.4282060185,2008-12-07,10:16:37
40.002842,116.330882,0,153,39789.4282175926,2008-12-07,10:16:38
40.002705,116.330889,0,153,39789.4282291667,2008-12-07,10:16:39
40.002566,116.330897,0,152,39789.4282407407,2008-12-07,10:16:40
40.002426,116.330905,0,153,39789.4282523148,2008-12-07,10:16:41
40.002292,116.3309,0,153,39789.4282638889,2008-12-07,10:16:42
40.002149,116.330892,0,152,39789.428275463,2008-12-07,10:16:43
40.002009,116.330892,0,152,39789.428287037,2008-12-07,10:16:44
40.001871,116.330887,0,153,39789.4282986111,2008-12-07,10:16:45
40.001747,116.330887,0,149,39789.4283101852,2008-12-07,10:16:46
40.001619,116.330877,0,147,39789.4283217593,2008-12-07,10:16:47
40.001481,116.330881,0,145,39789.4283333333,2008-12-07,10:16:48
40.001333,116.330874,0,147,39789.4283449074,2008-12-07,10:16:49
40.001185,116.330865,0,152,39789.4283564815,2008-12-07,10:16:50
40.001043,116.330866,0,150,39789.4283680556,2008-12-07,10:16:51
40.000898,116.33087,0,149,39789.4283796296,2008-12-07,10:16:52
40.000754,116.330883,0,154,39789.4283912037,2008-12-07,10:16:53
40.000609,116.330893,0,153,39789.4284027778,2008-12-07,10:16:54
40.000466,116.330898,0,156,39789.4284143519,2008-12-07,10:16:55
40.000321,116.330911,0,162,39789.4284259259,2008-12-07,10:16:56
40.00018,116.33093,0,165,39789.4284375,2008-12-07,10:16:57
40.000043,116.330958,0,167,39789.4284490741,2008-12-07,10:16:58
39.999907,116.33097,0,173,39789.4284606481,2008-12-07,10:16:59
39.999772,116.330976,0,173,39789.4284722222,2008-12-07,10:17:00
39.999639,116.330987,0,174,39789.4284837963,2008-12-07,10:17:01
39.999515,116.331002,0,176,39789.4284953704,2008-12-07,10:17:02
39.999385,116.331009,0,177,39789.4285069444,2008-12-07,10:17:03
39.999264,116.331004,0,179,39789.4285185185,2008-12-07,10:17:04
39.999138,116.331008,0,181,39789.4285300926,2008-12-07,10:17:05
39.999017,116.331012,0,182,39789.4285416667,2008-12-07,10:17:06
39.998894,116.331005,0,186,39789.4285532407,2008-12-07,10:17:07
39.998776,116.331002,0,190,39789.4285648148,2008-12-07,10:17:08
39.998664,116.331006,0,190,39789.4285763889,2008-12-07,10:17:09
39.998552,116.331017,0,190,39789.428587963,2008-12-07,10:17:10
39.998444,116.331026,0,191,39789.428599537,2008-12-07,10:17:11
39.998341,116.33102,0,190,39789.4286111111,2008-12-07,10:17:12
39.998232,116.331022,0,189,39789.4286226852,2008-12-07,10:17:13
39.998131,116.330999,0,193,39789.4286342593,2008-12-07,10:17:14
39.998033,116.330984,0,199,39789.4286458333,2008-12-07,10:17:15
39.99794,116.330971,0,203,39789.4286574074,2008-12-07,10:17:16
39.997827,116.330963,0,209,39789.4286689815,2008-12-07,10:17:17
39.997732,116.33097,0,211,39789.4286805556,2008-12-07,10:17:18
39.997577,116.330956,0,216,39789.4287037037,2008-12-07,10:17:20
39.997461,116.330927,0,221,39789.4287268519,2008-12-07,10:17:22
39.997375,116.330932,0,235,39789.4287847222,2008-12-07,10:17:27
39.997375,116.330955,0,246,39789.4288425926,2008-12-07,10:17:32
39.997375,116.330955,0,246,39789.4288773148,2008-12-07,10:17:35
39.997368,116.330955,0,247,39789.428900463,2008-12-07,10:17:37
39.997383,116.330953,0,248,39789.4289583333,2008-12-07,10:17:42
39.997406,116.330941,0,247,39789.4290162037,2008-12-07,10:17:47
39.997425,116.330943,0,247,39789.4290740741,2008-12-07,10:17:52
39.997435,116.33095,0,246,39789.4291319444,2008-12-07,10:17:57
39.997444,116.33095,0,246,39789.4291898148,2008-12-07,10:18:02
39.997463,116.330944,0,247,39789.4292476852,2008-12-07,10:18:07
39.997486,116.330918,0,248,39789.4293055556,2008-12-07,10:18:12
39.997507,116.330911,0,248,39789.4293634259,2008-12-07,10:18:17
39.997533,116.330891,0,250,39789.4294212963,2008-12-07,10:18:22
39.99756,116.33087,0,251,39789.4294791667,2008-12-07,10:18:27
39.997576,116.330868,0,252,39789.429537037,2008-12-07,10:18:32
39.99759,116.330868,0,253,39789.4295949074,2008-12-07,10:18:37
39.997602,116.330869,0,253,39789.4296527778,2008-12-07,10:18:42
39.997619,116.330867,0,254,39789.4297106481,2008-12-07,10:18:47
39.997645,116.330858,0,254,39789.4297685185,2008-12-07,10:18:52
39.997673,116.330863,0,253,39789.4298263889,2008-12-07,10:18:57
39.997673,116.330863,0,253,39789.4298611111,2008-12-07,10:19:00
39.997676,116.330864,0,251,39789.4298842593,2008-12-07,10:19:02
39.997589,116.330955,0,249,39789.4299421296,2008-12-07,10:19:07
39.997512,116.331033,0,250,39789.4299768518,2008-12-07,10:19:10
39.997416,116.331076,0,242,39789.4300115741,2008-12-07,10:19:13
39.997289,116.331095,0,234,39789.4300462963,2008-12-07,10:19:16
39.997172,116.331109,0,231,39789.4300694444,2008-12-07,10:19:18
39.997055,116.331126,0,229,39789.4300925926,2008-12-07,10:19:20
39.996928,116.331158,0,224,39789.4301157407,2008-12-07,10:19:22
39.9968,116.331177,0,220,39789.4301388889,2008-12-07,10:19:24
39.996673,116.331184,0,214,39789.430162037,2008-12-07,10:19:26
39.996548,116.331192,0,209,39789.4301851852,2008-12-07,10:19:28
39.996419,116.331199,0,203,39789.4302083333,2008-12-07,10:19:30
39.996276,116.331214,0,202,39789.4302314815,2008-12-07,10:19:32
39.996114,116.331222,0,194,39789.4302546296,2008-12-07,10:19:34
39.995937,116.33124,0,193,39789.4302777778,2008-12-07,10:19:36
39.995845,116.33124,0,193,39789.4302893518,2008-12-07,10:19:37
39.995751,116.331241,0,192,39789.4303009259,2008-12-07,10:19:38
39.99565,116.331242,0,188,39789.4303125,2008-12-07,10:19:39
39.99554,116.33124,0,188,39789.4303240741,2008-12-07,10:19:40
39.995439,116.331244,0,190,39789.4303356481,2008-12-07,10:19:41
39.995336,116.331254,0,192,39789.4303472222,2008-12-07,10:19:42
39.995227,116.33126,0,194,39789.4303587963,2008-12-07,10:19:43
39.995115,116.331265,0,195,39789.4303703704,2008-12-07,10:19:44
39.995003,116.331265,0,196,39789.4303819444,2008-12-07,10:19:45
39.994891,116.331261,0,196,39789.4303935185,2008-12-07,10:19:46
39.994775,116.331256,0,195,39789.4304050926,2008-12-07,10:19:47
39.994664,116.331256,0,196,39789.4304166667,2008-12-07,10:19:48
39.994556,116.331256,0,196,39789.4304282407,2008-12-07,10:19:49
39.994442,116.331257,0,196,39789.4304398148,2008-12-07,10:19:50
39.994332,116.331257,0,198,39789.4304513889,2008-12-07,10:19:51
39.994225,116.331261,0,198,39789.430462963,2008-12-07,10:19:52
39.994115,116.331264,0,198,39789.430474537,2008-12-07,10:19:53
39.993998,116.331265,0,201,39789.4304861111,2008-12-07,10:19:54
39.99389,116.331267,0,203,39789.4304976852,2008-12-07,10:19:55
39.99378,116.331269,0,203,39789.4305092593,2008-12-07,10:19:56
39.993662,116.331255,0,209,39789.4305208333,2008-12-07,10:19:57
39.993547,116.331245,0,213,39789.4305324074,2008-12-07,10:19:58
39.993441,116.331244,0,209,39789.4305439815,2008-12-07,10:19:59
39.993339,116.331236,0,209,39789.4305555556,2008-12-07,10:20:00
39.993242,116.331234,0,205,39789.4305671296,2008-12-07,10:20:01
39.993149,116.331223,0,203,39789.4305787037,2008-12-07,10:20:02
39.993055,116.331214,0,195,39789.4305902778,2008-12-07,10:20:03
39.992965,116.331192,0,190,39789.4306018518,2008-12-07,10:20:04
39.992792,116.331137,0,181,39789.430625,2008-12-07,10:20:06
39.992628,116.331087,0,179,39789.4306481481,2008-12-07,10:20:08
39.992481,116.331035,0,176,39789.4306712963,2008-12-07,10:20:10
39.99233,116.330995,0,173,39789.4306944444,2008-12-07,10:20:12
39.99218,116.330947,0,168,39789.4307175926,2008-12-07,10:20:14
39.992038,116.330892,0,164,39789.4307407407,2008-12-07,10:20:16
39.99194,116.330836,0,170,39789.430787037,2008-12-07,10:20:20
39.991879,116.33076,0,187,39789.4308217593,2008-12-07,10:20:23
39.991848,116.330709,0,209,39789.4308796296,2008-12-07,10:20:28
39.991854,116.330683,0,210,39789.4309375,2008-12-07,10:20:33
39.991797,116.330517,0,222,39789.4309722222,2008-12-07,10:20:36
39.991818,116.330401,0,227,39789.4309953704,2008-12-07,10:20:38
39.991823,116.330256,0,226,39789.4310185185,2008-12-07,10:20:40
39.99181,116.330096,0,226,39789.4310416667,2008-12-07,10:20:42
39.991802,116.329904,0,225,39789.4310648148,2008-12-07,10:20:44
39.991816,116.329732,0,222,39789.431087963,2008-12-07,10:20:46
39.991803,116.329572,0,221,39789.4311111111,2008-12-07,10:20:48
39.991794,116.329411,0,219,39789.4311342593,2008-12-07,10:20:50
39.991799,116.329256,0,217,39789.4311574074,2008-12-07,10:20:52
39.991804,116.329109,0,213,39789.4311805556,2008-12-07,10:20:54
39.991791,116.328981,0,209,39789.4312037037,2008-12-07,10:20:56
39.991792,116.328858,0,206,39789.4312384259,2008-12-07,10:20:59
39.991706,116.328788,0,203,39789.4312731481,2008-12-07,10:21:02
39.991671,116.328753,0,199,39789.4313310185,2008-12-07,10:21:07
39.99165,116.328693,0,207,39789.4313888889,2008-12-07,10:21:12
39.991632,116.328621,0,203,39789.4314467593,2008-12-07,10:21:17
39.991643,116.328522,0,186,39789.4315046296,2008-12-07,10:21:22
39.991696,116.328442,0,179,39789.4315625,2008-12-07,10:21:27
39.991724,116.328389,0,176,39789.4316203704,2008-12-07,10:21:32
39.991736,116.328359,0,176,39789.4316782407,2008-12-07,10:21:37
39.991731,116.328282,0,174,39789.4317361111,2008-12-07,10:21:42
39.991773,116.328195,0,177,39789.4317939815,2008-12-07,10:21:47
39.991789,116.328103,0,180,39789.4318518518,2008-12-07,10:21:52
39.991825,116.328006,0,181,39789.4319097222,2008-12-07,10:21:57
39.991849,116.327934,0,182,39789.4319675926,2008-12-07,10:22:02
39.991801,116.327831,0,173,39789.4320138889,2008-12-07,10:22:06
39.991748,116.327721,0,158,39789.4320486111,2008-12-07,10:22:09
39.991762,116.327671,0,156,39789.4321064815,2008-12-07,10:22:14
39.991778,116.327645,0,153,39789.4321643518,2008-12-07,10:22:19
39.991837,116.327584,0,151,39789.4322222222,2008-12-07,10:22:24
39.991945,116.327571,0,150,39789.4322685185,2008-12-07,10:22:28
39.992021,116.327562,0,157,39789.4323263889,2008-12-07,10:22:33
39.992064,116.327508,0,167,39789.4323842593,2008-12-07,10:22:38
39.992094,116.327398,0,168,39789.4324421296,2008-12-07,10:22:43
39.992153,116.327359,0,174,39789.4325,2008-12-07,10:22:48
39.992188,116.327337,0,182,39789.4325578704,2008-12-07,10:22:53
39.992229,116.3273,0,192,39789.4326157407,2008-12-07,10:22:58
39.992279,116.327271,0,204,39789.4326736111,2008-12-07,10:23:03
39.992338,116.327261,0,211,39789.4327314815,2008-12-07,10:23:08
39.992364,116.327224,0,216,39789.4327893518,2008-12-07,10:23:13
39.992413,116.327177,0,213,39789.4328472222,2008-12-07,10:23:18
39.992454,116.327124,0,206,39789.4329050926,2008-12-07,10:23:23
39.992485,116.327087,0,205,39789.432962963,2008-12-07,10:23:28
39.992533,116.327067,0,203,39789.4330208333,2008-12-07,10:23:33
39.992586,116.327049,0,203,39789.4330787037,2008-12-07,10:23:38
39.992629,116.32704,0,205,39789.4331365741,2008-12-07,10:23:43
39.992698,116.32702,0,194,39789.4331944444,2008-12-07,10:23:48
39.992751,116.326993,0,187,39789.4332523148,2008-12-07,10:23:53
39.992805,116.32698,0,188,39789.4333101852,2008-12-07,10:23:58
39.992841,116.326927,0,209,39789.4333680556,2008-12-07,10:24:03
39.992903,116.326927,0,200,39789.4334259259,2008-12-07,10:24:08
39.992981,116.326932,0,193,39789.4334837963,2008-12-07,10:24:13
39.993033,116.326907,0,197,39789.4335416667,2008-12-07,10:24:18
39.993083,116.3269,0,204,39789.433599537,2008-12-07,10:24:23
39.993164,116.326903,0,202,39789.4336574074,2008-12-07,10:24:28
39.993229,116.326889,0,198,39789.4337152778,2008-12-07,10:24:33
39.993316,116.326909,0,196,39789.4337731482,2008-12-07,10:24:38
39.993392,116.326921,0,193,39789.4338310185,2008-12-07,10:24:43
39.993451,116.326904,0,180,39789.4338888889,2008-12-07,10:24:48
39.993521,116.326893,0,167,39789.4339467593,2008-12-07,10:24:53
39.993587,116.326895,0,158,39789.4340046296,2008-12-07,10:24:58
39.993671,116.32692,0,153,39789.4340625,2008-12-07,10:25:03
39.993724,116.326931,0,161,39789.4341203704,2008-12-07,10:25:08
39.993776,116.326876,0,172,39789.4341782407,2008-12-07,10:25:13
39.993828,116.326885,0,178,39789.4342361111,2008-12-07,10:25:18
39.993897,116.326899,0,171,39789.4342939815,2008-12-07,10:25:23
39.993938,116.326911,0,171,39789.4343518519,2008-12-07,10:25:28
39.993963,116.326892,0,174,39789.4344097222,2008-12-07,10:25:33
39.994002,116.326883,0,174,39789.4344675926,2008-12-07,10:25:38
39.994028,116.32688,0,175,39789.434525463,2008-12-07,10:25:43
39.994043,116.326871,0,177,39789.4345833333,2008-12-07,10:25:48
39.994068,116.326879,0,177,39789.4346412037,2008-12-07,10:25:53
39.994066,116.326857,0,175,39789.4346990741,2008-12-07,10:25:58
39.994066,116.326857,0,175,39789.4347337963,2008-12-07,10:26:01
39.994074,116.326855,0,178,39789.4347569444,2008-12-07,10:26:03
39.994084,116.326852,0,180,39789.4348148148,2008-12-07,10:26:08
39.994099,116.326858,0,182,39789.4348726852,2008-12-07,10:26:13
39.994112,116.326857,0,184,39789.4349305556,2008-12-07,10:26:18
39.994091,116.326848,0,182,39789.4349884259,2008-12-07,10:26:23
39.99407,116.326881,0,173,39789.4350462963,2008-12-07,10:26:28
39.99407,116.326881,0,173,39789.4350810185,2008-12-07,10:26:31
39.994066,116.326887,0,172,39789.4351041667,2008-12-07,10:26:33
39.994077,116.326885,0,173,39789.435162037,2008-12-07,10:26:38
39.994078,116.326885,0,174,39789.4352199074,2008-12-07,10:26:43
39.994078,116.326885,0,174,39789.4352777778,2008-12-07,10:26:48
39.99408,116.326884,0,169,39789.4353356481,2008-12-07,10:26:53
39.994081,116.326884,0,169,39789.4353935185,2008-12-07,10:26:58
39.994081,116.326884,0,169,39789.4354513889,2008-12-07,10:27:03
39.994081,116.326884,0,169,39789.4355092593,2008-12-07,10:27:08
39.994081,116.326884,0,169,39789.4355439815,2008-12-07,10:27:11
39.994083,116.326884,0,168,39789.4355671296,2008-12-07,10:27:13
39.994142,116.326859,0,162,39789.435625,2008-12-07,10:27:18
39.994218,116.326862,0,162,39789.4356828704,2008-12-07,10:27:23
39.994286,116.326875,0,156,39789.4357407407,2008-12-07,10:27:28
39.994356,116.32687,0,158,39789.4357986111,2008-12-07,10:27:33
39.994428,116.326872,0,160,39789.4358564815,2008-12-07,10:27:38
39.994493,116.326884,0,166,39789.4359143519,2008-12-07,10:27:43
39.994557,116.32688,0,169,39789.4359722222,2008-12-07,10:27:48
39.994621,116.326886,0,170,39789.4360300926,2008-12-07,10:27:53
39.994693,116.326886,0,167,39789.436087963,2008-12-07,10:27:58
39.994759,116.326892,0,162,39789.4361458333,2008-12-07,10:28:03
39.99483,116.326868,0,159,39789.4362037037,2008-12-07,10:28:08
39.9949,116.326848,0,161,39789.4362615741,2008-12-07,10:28:13
39.994977,116.326846,0,165,39789.4363194444,2008-12-07,10:28:18
39.995045,116.32684,0,171,39789.4363773148,2008-12-07,10:28:23
39.995115,116.326829,0,170,39789.4364351852,2008-12-07,10:28:28
39.995166,116.326782,0,170,39789.4364930556,2008-12-07,10:28:33
39.995217,116.326782,0,172,39789.4365509259,2008-12-07,10:28:38
39.995275,116.326745,0,177,39789.4366087963,2008-12-07,10:28:43
39.995344,116.32675,0,188,39789.4366666667,2008-12-07,10:28:48
39.995411,116.326775,0,186,39789.436724537,2008-12-07,10:28:53
39.995469,116.326774,0,189,39789.4367824074,2008-12-07,10:28:58
39.995534,116.326786,0,188,39789.4368402778,2008-12-07,10:29:03
39.995599,116.326771,0,185,39789.4368981481,2008-12-07,10:29:08
39.995663,116.326766,0,184,39789.4369560185,2008-12-07,10:29:13
39.995735,116.326759,0,177,39789.4370138889,2008-12-07,10:29:18
39.995798,116.326754,0,174,39789.4370717593,2008-12-07,10:29:23
39.995886,116.326783,0,174,39789.4371296296,2008-12-07,10:29:28
39.995955,116.326794,0,170,39789.4371875,2008-12-07,10:29:33
39.996031,116.32676,0,166,39789.4372453704,2008-12-07,10:29:38
39.996099,116.326727,0,166,39789.4373032407,2008-12-07,10:29:43
39.996167,116.326685,0,169,39789.4373611111,2008-12-07,10:29:48
39.996235,116.326645,0,163,39789.4374189815,2008-12-07,10:29:53
39.996265,116.326579,0,154,39789.4374768519,2008-12-07,10:29:58
39.996302,116.326492,0,150,39789.4375347222,2008-12-07,10:30:03
39.996309,116.326403,0,151,39789.4375925926,2008-12-07,10:30:08
39.996347,116.326355,0,153,39789.437650463,2008-12-07,10:30:13
39.996418,116.326371,0,159,39789.4377083333,2008-12-07,10:30:18
39.996482,116.326365,0,163,39789.4377662037,2008-12-07,10:30:23
39.996536,116.326373,0,171,39789.4378240741,2008-12-07,10:30:28
39.996575,116.326392,0,187,39789.4378819444,2008-12-07,10:30:33
39.996618,116.326406,0,200,39789.4379398148,2008-12-07,10:30:38
39.996657,116.326433,0,206,39789.4379976852,2008-12-07,10:30:43
39.99674,116.326436,0,205,39789.4380555556,2008-12-07,10:30:48
39.996832,116.326427,0,202,39789.4381134259,2008-12-07,10:30:53
39.996931,116.32641,0,195,39789.4381712963,2008-12-07,10:30:58
39.997011,116.326374,0,187,39789.4382291667,2008-12-07,10:31:03
39.997092,116.326362,0,172,39789.438287037,2008-12-07,10:31:08
39.99714,116.326361,0,170,39789.4383449074,2008-12-07,10:31:13
39.997196,116.326354,0,170,39789.4384027778,2008-12-07,10:31:18
39.997265,116.326332,0,169,39789.4384606481,2008-12-07,10:31:23
39.997327,116.326339,0,165,39789.4385185185,2008-12-07,10:31:28
39.997394,116.326335,0,160,39789.4385763889,2008-12-07,10:31:33
39.997457,116.326336,0,161,39789.4386342593,2008-12-07,10:31:38
39.997523,116.326334,0,164,39789.4386921296,2008-12-07,10:31:43
39.99757,116.326332,0,162,39789.43875,2008-12-07,10:31:48
39.997612,116.32632,0,159,39789.4388078704,2008-12-07,10:31:53
39.997668,116.326311,0,158,39789.4388657407,2008-12-07,10:31:58
39.997714,116.326316,0,162,39789.4389236111,2008-12-07,10:32:03
39.997775,116.326313,0,162,39789.4389814815,2008-12-07,10:32:08
39.997833,116.326304,0,159,39789.4390393518,2008-12-07,10:32:13
39.99787,116.326266,0,160,39789.4390972222,2008-12-07,10:32:18
39.997902,116.326219,0,162,39789.4391550926,2008-12-07,10:32:23
39.997935,116.326191,0,170,39789.439212963,2008-12-07,10:32:28
39.997953,116.326196,0,181,39789.4392708333,2008-12-07,10:32:33
39.99798,116.32618,0,196,39789.4393287037,2008-12-07,10:32:38
39.998046,116.326169,0,200,39789.4393865741,2008-12-07,10:32:43
39.998096,116.326132,0,200,39789.4394444444,2008-12-07,10:32:48
39.998153,116.326117,0,207,39789.4395023148,2008-12-07,10:32:53
39.998226,116.326079,0,209,39789.4395601852,2008-12-07,10:32:58
39.998231,116.326039,0,213,39789.4396180556,2008-12-07,10:33:03
39.998241,116.32603,0,212,39789.4396759259,2008-12-07,10:33:08
39.998265,116.326036,0,213,39789.4397337963,2008-12-07,10:33:13
39.998286,116.326061,0,214,39789.4397916667,2008-12-07,10:33:18
39.998306,116.326091,0,216,39789.439849537,2008-12-07,10:33:23
39.998038,116.325394,0,-160,39789.4416898148,2008-12-07,10:36:02
39.99815,116.325292,0,-195,39789.4417013889,2008-12-07,10:36:03
39.997942,116.325329,0,-154,39789.441712963,2008-12-07,10:36:04
39.998097,116.325402,0,-55,39789.4417361111,2008-12-07,10:36:06
39.998562,116.325656,0,224,39789.4417476852,2008-12-07,10:36:07
39.998311,116.325733,0,162,39789.4442592593,2008-12-07,10:39:44
39.998263,116.325789,0,162,39789.4443171296,2008-12-07,10:39:49
39.998227,116.325861,0,162,39789.444375,2008-12-07,10:39:54
39.998245,116.32582,0,161,39789.4444328704,2008-12-07,10:39:59
39.99827,116.325783,0,160,39789.4444907407,2008-12-07,10:40:04
39.998295,116.325767,0,159,39789.4445486111,2008-12-07,10:40:09
39.998316,116.325747,0,159,39789.4446064815,2008-12-07,10:40:14
39.998316,116.325747,0,159,39789.4446412037,2008-12-07,10:40:17
39.998316,116.325746,0,159,39789.4446643519,2008-12-07,10:40:19
39.99833,116.325722,0,159,39789.4447222222,2008-12-07,10:40:24
39.998335,116.325708,0,159,39789.4447800926,2008-12-07,10:40:29
39.998332,116.325706,0,159,39789.444837963,2008-12-07,10:40:34
39.998332,116.325706,0,159,39789.4448726852,2008-12-07,10:40:37
39.998339,116.325707,0,159,39789.4448958333,2008-12-07,10:40:39
39.998377,116.325675,0,157,39789.4449537037,2008-12-07,10:40:44
39.998378,116.325652,0,157,39789.4450115741,2008-12-07,10:40:49
39.998378,116.325652,0,157,39789.4450462963,2008-12-07,10:40:52
39.998382,116.325652,0,156,39789.4450694444,2008-12-07,10:40:54
39.998411,116.325631,0,155,39789.4451273148,2008-12-07,10:40:59
39.998432,116.325616,0,153,39789.4451851852,2008-12-07,10:41:04
39.99843,116.325615,0,152,39789.4452430556,2008-12-07,10:41:09
39.998423,116.32561,0,152,39789.4453009259,2008-12-07,10:41:14
39.99842,116.325603,0,152,39789.4453587963,2008-12-07,10:41:19
39.998414,116.325601,0,152,39789.4454166667,2008-12-07,10:41:24
39.998418,116.325602,0,152,39789.445474537,2008-12-07,10:41:29
39.998419,116.325603,0,152,39789.4455324074,2008-12-07,10:41:34
39.99842,116.325602,0,152,39789.4455902778,2008-12-07,10:41:39
39.998413,116.325599,0,152,39789.4456481481,2008-12-07,10:41:44
39.998409,116.325596,0,152,39789.4457060185,2008-12-07,10:41:49
39.998409,116.325596,0,152,39789.4457407407,2008-12-07,10:41:52
39.998403,116.325592,0,152,39789.4457638889,2008-12-07,10:41:54
39.998408,116.325581,0,151,39789.4458217593,2008-12-07,10:41:59
39.998405,116.325554,0,150,39789.4458796296,2008-12-07,10:42:04
39.998413,116.325548,0,149,39789.4459375,2008-12-07,10:42:09
39.998413,116.325548,0,149,39789.4459722222,2008-12-07,10:42:12
39.998416,116.325542,0,147,39789.4459953704,2008-12-07,10:42:14
39.998427,116.325543,0,147,39789.4460532407,2008-12-07,10:42:19
39.998453,116.325499,0,142,39789.4461111111,2008-12-07,10:42:24
39.998454,116.325489,0,139,39789.4461689815,2008-12-07,10:42:29
39.998441,116.325497,0,138,39789.4462268518,2008-12-07,10:42:34
39.99843,116.325496,0,138,39789.4462847222,2008-12-07,10:42:39
39.998425,116.325495,0,138,39789.4463425926,2008-12-07,10:42:44
39.998424,116.325495,0,138,39789.446400463,2008-12-07,10:42:49
39.998424,116.325495,0,138,39789.4464351852,2008-12-07,10:42:52
39.998418,116.325493,0,138,39789.4464583333,2008-12-07,10:42:54
39.998409,116.325489,0,138,39789.4465162037,2008-12-07,10:42:59
39.998401,116.325486,0,138,39789.4465740741,2008-12-07,10:43:04
39.998405,116.325486,0,138,39789.4466319444,2008-12-07,10:43:09
39.998412,116.325489,0,138,39789.4466898148,2008-12-07,10:43:14
39.998412,116.325489,0,138,39789.446724537,2008-12-07,10:43:17
39.998418,116.325494,0,137,39789.4467476852,2008-12-07,10:43:19
39.998295,116.325777,0,110,39789.4516666667,2008-12-07,10:50:24
39.998304,116.325895,0,109,39789.451724537,2008-12-07,10:50:29
39.998299,116.325878,0,109,39789.4517824074,2008-12-07,10:50:34
39.998286,116.325865,0,110,39789.4518402778,2008-12-07,10:50:39
39.998297,116.325868,0,110,39789.4518981481,2008-12-07,10:50:44
39.998319,116.325792,0,110,39789.4519560185,2008-12-07,10:50:49
39.998306,116.325657,0,109,39789.4520023148,2008-12-07,10:50:53
39.9983,116.325575,0,109,39789.4520601852,2008-12-07,10:50:58
39.998299,116.325566,0,110,39789.4521180556,2008-12-07,10:51:03
39.998299,116.325566,0,110,39789.4521527778,2008-12-07,10:51:06
39.998293,116.325561,0,110,39789.4521759259,2008-12-07,10:51:08
39.998307,116.325557,0,110,39789.4522337963,2008-12-07,10:51:13
39.998309,116.325558,0,109,39789.4522916667,2008-12-07,10:51:18
39.998308,116.325557,0,109,39789.452349537,2008-12-07,10:51:23
39.998306,116.325556,0,109,39789.4524074074,2008-12-07,10:51:28
39.998306,116.325556,0,109,39789.4524421296,2008-12-07,10:51:31
39.998301,116.325553,0,109,39789.4524652778,2008-12-07,10:51:33
39.998292,116.325548,0,109,39789.4525231481,2008-12-07,10:51:38
39.998288,116.325543,0,109,39789.4525810185,2008-12-07,10:51:43
39.998288,116.325543,0,109,39789.4526157407,2008-12-07,10:51:46
39.99829,116.325539,0,109,39789.4526388889,2008-12-07,10:51:48
39.998294,116.325495,0,109,39789.4526967593,2008-12-07,10:51:53
39.998308,116.325365,0,106,39789.4527314815,2008-12-07,10:51:56
39.998298,116.325249,0,101,39789.4527893519,2008-12-07,10:52:01
39.998311,116.325196,0,95,39789.4528472222,2008-12-07,10:52:06
39.99832,116.325192,0,90,39789.4529050926,2008-12-07,10:52:11
39.99833,116.325195,0,89,39789.452962963,2008-12-07,10:52:16
39.998324,116.325194,0,89,39789.4530208333,2008-12-07,10:52:21
39.998319,116.325193,0,88,39789.4530787037,2008-12-07,10:52:26
39.998319,116.325193,0,88,39789.4531365741,2008-12-07,10:52:31
39.998319,116.325193,0,88,39789.4531712963,2008-12-07,10:52:34
39.998323,116.325195,0,88,39789.4531944444,2008-12-07,10:52:36
39.998295,116.325226,0,85,39789.4532523148,2008-12-07,10:52:41
39.998261,116.325249,0,81,39789.4533101852,2008-12-07,10:52:46
39.998193,116.325278,0,78,39789.4533680556,2008-12-07,10:52:51
39.998096,116.325313,0,74,39789.4534259259,2008-12-07,10:52:56
39.998043,116.325338,0,71,39789.4534837963,2008-12-07,10:53:01
39.998022,116.325343,0,69,39789.4535416667,2008-12-07,10:53:06
39.998053,116.325331,0,67,39789.453599537,2008-12-07,10:53:11
39.998069,116.325328,0,69,39789.4536574074,2008-12-07,10:53:16
39.998031,116.325378,0,72,39789.4537152778,2008-12-07,10:53:21
39.997949,116.325433,0,77,39789.4537615741,2008-12-07,10:53:25
39.997863,116.325508,0,83,39789.4538078704,2008-12-07,10:53:29
39.997782,116.325572,0,90,39789.4538541667,2008-12-07,10:53:33
39.99769,116.325626,0,99,39789.453912037,2008-12-07,10:53:38
39.997626,116.325691,0,107,39789.4539699074,2008-12-07,10:53:43
39.997631,116.325761,0,113,39789.4540277778,2008-12-07,10:53:48
39.997701,116.325799,0,117,39789.4540856481,2008-12-07,10:53:53
39.99774,116.325825,0,117,39789.4541435185,2008-12-07,10:53:58
39.997736,116.325881,0,122,39789.4542013889,2008-12-07,10:54:03
39.997762,116.325946,0,126,39789.4542592593,2008-12-07,10:54:08
39.997835,116.325965,0,129,39789.4543171296,2008-12-07,10:54:13
39.997887,116.325963,0,134,39789.454375,2008-12-07,10:54:18
39.997904,116.326005,0,139,39789.4544328704,2008-12-07,10:54:23
39.997896,116.326128,0,145,39789.4544907407,2008-12-07,10:54:28
39.998065,116.326124,0,153,39789.4545023148,2008-12-07,10:54:29
39.998216,116.326205,0,167,39789.454537037,2008-12-07,10:54:32
39.998214,116.326348,0,176,39789.4545717593,2008-12-07,10:54:35
39.99834,116.326428,0,187,39789.4545949074,2008-12-07,10:54:37
39.998434,116.326463,0,194,39789.4546064815,2008-12-07,10:54:38
39.9985,116.32655,0,205,39789.4546296296,2008-12-07,10:54:40
39.998554,116.326644,0,215,39789.4546527778,2008-12-07,10:54:42
39.998565,116.326758,0,227,39789.4546875,2008-12-07,10:54:45
39.998577,116.32687,0,245,39789.4547453704,2008-12-07,10:54:50
39.998594,116.326955,0,259,39789.4548032407,2008-12-07,10:54:55
39.998594,116.326955,0,259,39789.454837963,2008-12-07,10:54:58
39.998596,116.326958,0,275,39789.4548611111,2008-12-07,10:55:00
39.99861,116.3269,0,286,39789.4549189815,2008-12-07,10:55:05
39.998644,116.326911,0,299,39789.4549768518,2008-12-07,10:55:10
39.998653,116.326984,0,314,39789.4550347222,2008-12-07,10:55:15
39.99862,116.327104,0,325,39789.4550810185,2008-12-07,10:55:19
39.99861,116.327226,0,336,39789.4551273148,2008-12-07,10:55:23
39.998615,116.327362,0,349,39789.4551851852,2008-12-07,10:55:28
39.998612,116.327381,0,360,39789.4552430556,2008-12-07,10:55:33
39.998643,116.327395,0,366,39789.4553009259,2008-12-07,10:55:38
39.998679,116.327419,0,372,39789.4553587963,2008-12-07,10:55:43
39.998706,116.327512,0,380,39789.4554166667,2008-12-07,10:55:48
39.998695,116.327626,0,387,39789.455474537,2008-12-07,10:55:53
39.998656,116.32776,0,396,39789.4555324074,2008-12-07,10:55:58
39.998298,116.327493,0,413,39789.4555902778,2008-12-07,10:56:03
39.998168,116.327457,0,421,39789.455625,2008-12-07,10:56:06
39.998073,116.327406,0,424,39789.4556365741,2008-12-07,10:56:07
39.997941,116.327353,0,430,39789.4556597222,2008-12-07,10:56:09
39.997792,116.327368,0,429,39789.4556944444,2008-12-07,10:56:12
39.997742,116.327412,0,429,39789.4557523148,2008-12-07,10:56:17
39.997688,116.327471,0,430,39789.4558101852,2008-12-07,10:56:22
39.997637,116.327575,0,431,39789.4558680556,2008-12-07,10:56:27
39.997582,116.327657,0,433,39789.4559259259,2008-12-07,10:56:32
39.997762,116.327575,0,434,39789.4559837963,2008-12-07,10:56:37
39.997874,116.327551,0,435,39789.4559953704,2008-12-07,10:56:38
39.997847,116.327581,0,441,39789.4560532407,2008-12-07,10:56:43
39.997859,116.32749,0,451,39789.4561111111,2008-12-07,10:56:48
39.997875,116.327353,0,453,39789.4561574074,2008-12-07,10:56:52
39.997909,116.327216,0,455,39789.4562037037,2008-12-07,10:56:56
39.99817,116.327191,0,451,39789.4565046296,2008-12-07,10:57:22
39.999081,116.326744,0,450,39789.4565509259,2008-12-07,10:57:26
39.999013,116.326793,0,449,39789.4566087963,2008-12-07,10:57:31
39.998924,116.326824,0,448,39789.4566666667,2008-12-07,10:57:36
39.998898,116.326913,0,446,39789.456724537,2008-12-07,10:57:41
39.998824,116.326965,0,445,39789.4567824074,2008-12-07,10:57:46
39.998756,116.326982,0,444,39789.4568402778,2008-12-07,10:57:51
39.998708,116.327001,0,444,39789.4568981482,2008-12-07,10:57:56
39.998646,116.327068,0,444,39789.4569560185,2008-12-07,10:58:01
39.998585,116.327126,0,445,39789.4570138889,2008-12-07,10:58:06
39.998529,116.327173,0,448,39789.4570717593,2008-12-07,10:58:11
39.998503,116.32722,0,453,39789.4571296296,2008-12-07,10:58:16
39.998524,116.327248,0,458,39789.4571875,2008-12-07,10:58:21
39.99857,116.327252,0,462,39789.4572453704,2008-12-07,10:58:26
39.998618,116.327225,0,466,39789.4573032407,2008-12-07,10:58:31
39.998658,116.32715,0,471,39789.4573611111,2008-12-07,10:58:36
39.998439,116.32604,0,478,39789.4574189815,2008-12-07,10:58:41
39.998431,116.325807,0,482,39789.4574537037,2008-12-07,10:58:44
39.998428,116.325641,0,484,39789.4574768519,2008-12-07,10:58:46
39.99843,116.325493,0,486,39789.4575,2008-12-07,10:58:48
39.998448,116.325375,0,488,39789.4575347222,2008-12-07,10:58:51
39.99847,116.325246,0,487,39789.4575810185,2008-12-07,10:58:55
39.998488,116.325176,0,483,39789.4576388889,2008-12-07,10:59:00
39.998522,116.325145,0,473,39789.4576967593,2008-12-07,10:59:05
39.998557,116.325129,0,469,39789.4577546296,2008-12-07,10:59:10
39.998611,116.325122,0,465,39789.4578125,2008-12-07,10:59:15
39.998646,116.325107,0,461,39789.4578703704,2008-12-07,10:59:20
39.9987,116.32506,0,458,39789.4579282407,2008-12-07,10:59:25
39.998756,116.32501,0,455,39789.4579861111,2008-12-07,10:59:30
39.998743,116.324992,0,453,39789.4580439815,2008-12-07,10:59:35
39.998745,116.324919,0,451,39789.4581018519,2008-12-07,10:59:40
39.998799,116.324842,0,450,39789.4581597222,2008-12-07,10:59:45
39.998853,116.32481,0,449,39789.4582175926,2008-12-07,10:59:50
39.999239,116.325798,0,366,39789.4589814815,2008-12-07,11:00:56
39.998305,116.326235,0,346,39789.4590162037,2008-12-07,11:00:59
39.998325,116.326231,0,313,39789.4590625,2008-12-07,11:01:03
39.998358,116.326206,0,303,39789.4591203704,2008-12-07,11:01:08
39.998395,116.326118,0,292,39789.4591782407,2008-12-07,11:01:13
39.998423,116.325995,0,277,39789.4592361111,2008-12-07,11:01:18
39.998431,116.325867,0,258,39789.4592824074,2008-12-07,11:01:22
39.998408,116.32578,0,234,39789.4593287037,2008-12-07,11:01:26
39.998385,116.325734,0,226,39789.4593865741,2008-12-07,11:01:31
39.998345,116.325704,0,222,39789.4594444444,2008-12-07,11:01:36
39.998287,116.325704,0,199,39789.4595023148,2008-12-07,11:01:41
39.998225,116.325738,0,166,39789.4595486111,2008-12-07,11:01:45
39.998174,116.325769,0,140,39789.4595949074,2008-12-07,11:01:49
39.99812,116.325764,0,102,39789.4596527778,2008-12-07,11:01:54
39.998084,116.325706,0,71,39789.4596875,2008-12-07,11:01:57
39.998041,116.325715,0,55,39789.4597453704,2008-12-07,11:02:02
39.998024,116.32568,0,47,39789.4598032407,2008-12-07,11:02:07
39.998044,116.325658,0,43,39789.4598611111,2008-12-07,11:02:12
39.998025,116.325646,0,44,39789.4599189815,2008-12-07,11:02:17
39.998006,116.325597,0,46,39789.4599768519,2008-12-07,11:02:22
39.997975,116.325555,0,48,39789.4600347222,2008-12-07,11:02:27
39.997922,116.325558,0,51,39789.4600925926,2008-12-07,11:02:32
39.997902,116.325593,0,56,39789.460150463,2008-12-07,11:02:37
39.997915,116.325649,0,60,39789.4602083333,2008-12-07,11:02:42
39.997921,116.325751,0,65,39789.4602662037,2008-12-07,11:02:47
39.99793,116.325779,0,69,39789.4603240741,2008-12-07,11:02:52
39.997929,116.325762,0,73,39789.4603819444,2008-12-07,11:02:57
39.997934,116.325729,0,74,39789.4604398148,2008-12-07,11:03:02
39.997967,116.325667,0,75,39789.4604976852,2008-12-07,11:03:07
39.997984,116.325616,0,77,39789.4605555556,2008-12-07,11:03:12
39.998012,116.325594,0,83,39789.4606134259,2008-12-07,11:03:17
39.997989,116.325637,0,83,39789.4606712963,2008-12-07,11:03:22
39.997941,116.325715,0,86,39789.4607291667,2008-12-07,11:03:27
39.997891,116.325789,0,90,39789.460787037,2008-12-07,11:03:32
39.997905,116.325839,0,94,39789.4608449074,2008-12-07,11:03:37
39.997926,116.325898,0,98,39789.4609027778,2008-12-07,11:03:42
39.997925,116.325939,0,99,39789.4609606481,2008-12-07,11:03:47
39.997952,116.325898,0,99,39789.4610185185,2008-12-07,11:03:52
39.997986,116.325871,0,101,39789.4610763889,2008-12-07,11:03:57
39.997987,116.325794,0,97,39789.4611342593,2008-12-07,11:04:02
39.997975,116.32582,0,94,39789.4611921296,2008-12-07,11:04:07
39.99797,116.325874,0,93,39789.46125,2008-12-07,11:04:12
39.997955,116.325871,0,93,39789.4613078704,2008-12-07,11:04:17
39.997944,116.325865,0,92,39789.4613657407,2008-12-07,11:04:22
39.997928,116.325885,0,91,39789.4614236111,2008-12-07,11:04:27
39.997916,116.325937,0,89,39789.4614814815,2008-12-07,11:04:32
39.997908,116.325905,0,85,39789.4615393518,2008-12-07,11:04:37
39.99811,116.326308,0,82,39789.4615856481,2008-12-07,11:04:41
39.998214,116.32645,0,82,39789.4615972222,2008-12-07,11:04:42
39.998253,116.326455,0,79,39789.4616550926,2008-12-07,11:04:47
39.998208,116.326344,0,80,39789.4616898148,2008-12-07,11:04:50
39.998166,116.326238,0,83,39789.461724537,2008-12-07,11:04:53
39.998125,116.326127,0,86,39789.4617476852,2008-12-07,11:04:55
39.99809,116.326008,0,90,39789.4617708333,2008-12-07,11:04:57
39.998069,116.325885,0,100,39789.4618171296,2008-12-07,11:05:01
39.998054,116.32576,0,105,39789.4618402778,2008-12-07,11:05:03
39.998041,116.325627,0,116,39789.4618865741,2008-12-07,11:05:07
39.998001,116.32549,0,125,39789.4619212963,2008-12-07,11:05:10
39.997979,116.325374,0,134,39789.4619560185,2008-12-07,11:05:13
39.998,116.32529,0,148,39789.4620138889,2008-12-07,11:05:18
39.998019,116.325306,0,159,39789.4620717593,2008-12-07,11:05:23
39.998055,116.325406,0,165,39789.4621296296,2008-12-07,11:05:28
39.998523,116.325915,0,151,39789.4625810185,2008-12-07,11:06:07
39.998493,116.325865,0,152,39789.4626388889,2008-12-07,11:06:12
39.998415,116.325788,0,152,39789.462662037,2008-12-07,11:06:14
39.99852,116.325743,0,152,39789.4627083333,2008-12-07,11:06:18
39.998558,116.325737,0,154,39789.4627662037,2008-12-07,11:06:23
39.998582,116.325799,0,156,39789.4628240741,2008-12-07,11:06:28
39.998599,116.325793,0,156,39789.4628819444,2008-12-07,11:06:33
39.998599,116.325793,0,156,39789.4629166667,2008-12-07,11:06:36
39.998593,116.325798,0,156,39789.4629398148,2008-12-07,11:06:38
39.998585,116.325811,0,156,39789.4629976852,2008-12-07,11:06:43
39.998569,116.32582,0,156,39789.4630555556,2008-12-07,11:06:48
39.998522,116.32579,0,155,39789.4631134259,2008-12-07,11:06:53
39.998482,116.325698,0,154,39789.4631712963,2008-12-07,11:06:58
39.998453,116.325676,0,155,39789.4632291667,2008-12-07,11:07:03
39.998399,116.32569,0,156,39789.463287037,2008-12-07,11:07:08
39.998339,116.325708,0,158,39789.4633449074,2008-12-07,11:07:13
39.998269,116.325712,0,160,39789.4634027778,2008-12-07,11:07:18
39.998234,116.325725,0,162,39789.4634606481,2008-12-07,11:07:23
39.998237,116.325734,0,162,39789.4635185185,2008-12-07,11:07:28
39.998258,116.325755,0,162,39789.4635763889,2008-12-07,11:07:33
39.998286,116.325817,0,162,39789.4636342593,2008-12-07,11:07:38
39.998311,116.325924,0,163,39789.4636921296,2008-12-07,11:07:43
39.998317,116.325995,0,167,39789.46375,2008-12-07,11:07:48
39.998315,116.32601,0,171,39789.4638078704,2008-12-07,11:07:53
39.998342,116.325996,0,172,39789.4638657407,2008-12-07,11:07:58
39.998363,116.325996,0,174,39789.4639236111,2008-12-07,11:08:03
39.99843,116.326019,0,175,39789.4639814815,2008-12-07,11:08:08
39.998468,116.326027,0,176,39789.4640393518,2008-12-07,11:08:13
39.998499,116.326013,0,178,39789.4640972222,2008-12-07,11:08:18
39.998499,116.326013,0,178,39789.4641319444,2008-12-07,11:08:21
39.998507,116.326011,0,180,39789.4641550926,2008-12-07,11:08:23
39.998507,116.32604,0,184,39789.464212963,2008-12-07,11:08:28
39.998511,116.326077,0,190,39789.4642708333,2008-12-07,11:08:33
39.998513,116.326125,0,198,39789.4643287037,2008-12-07,11:08:38
39.998499,116.326175,0,206,39789.4643865741,2008-12-07,11:08:43
39.998469,116.326245,0,216,39789.4644444444,2008-12-07,11:08:48
39.998457,116.326364,0,223,39789.4645023148,2008-12-07,11:08:53
39.99847,116.326481,0,223,39789.4645486111,2008-12-07,11:08:57
39.998501,116.326629,0,226,39789.4645949074,2008-12-07,11:09:01
39.998532,116.326783,0,229,39789.4646296296,2008-12-07,11:09:04
39.998555,116.326912,0,229,39789.4646527778,2008-12-07,11:09:06
39.998617,116.327056,0,237,39789.4646990741,2008-12-07,11:09:10
39.998661,116.327177,0,241,39789.4647222222,2008-12-07,11:09:12
39.998697,116.327287,0,245,39789.4647453704,2008-12-07,11:09:14
39.998734,116.327402,0,249,39789.4647685185,2008-12-07,11:09:16
39.998804,116.327635,0,255,39789.4648611111,2008-12-07,11:09:24
39.998791,116.3277,0,254,39789.4649189815,2008-12-07,11:09:29
39.998794,116.327833,0,253,39789.4649768519,2008-12-07,11:09:34
39.9988,116.327959,0,253,39789.4650231482,2008-12-07,11:09:38
39.99876,116.328014,0,253,39789.4650810185,2008-12-07,11:09:43
39.998277,116.326852,0,253,39789.4651273148,2008-12-07,11:09:47
39.998135,116.326309,0,253,39789.4651388889,2008-12-07,11:09:48
39.998128,116.326112,0,253,39789.4651736111,2008-12-07,11:09:51
39.998129,116.325994,0,252,39789.4651967593,2008-12-07,11:09:53
39.998118,116.325913,0,257,39789.4652546296,2008-12-07,11:09:58
39.998099,116.325891,0,264,39789.4653125,2008-12-07,11:10:03
39.998073,116.325911,0,271,39789.4653703704,2008-12-07,11:10:08
39.998089,116.325905,0,276,39789.4654282407,2008-12-07,11:10:13
39.998081,116.325932,0,277,39789.4654861111,2008-12-07,11:10:18
39.998072,116.32595,0,273,39789.4655439815,2008-12-07,11:10:23
39.997984,116.325963,0,276,39789.4656018519,2008-12-07,11:10:28
39.997905,116.325945,0,280,39789.4656597222,2008-12-07,11:10:33
39.997847,116.325956,0,286,39789.4657175926,2008-12-07,11:10:38
39.997765,116.325938,0,292,39789.465775463,2008-12-07,11:10:43
39.997686,116.325914,0,298,39789.4658333333,2008-12-07,11:10:48
39.997592,116.3259,0,305,39789.4658796296,2008-12-07,11:10:52
39.997471,116.325889,0,312,39789.4659259259,2008-12-07,11:10:56
39.997388,116.325846,0,317,39789.4659606481,2008-12-07,11:10:59
39.997295,116.325793,0,322,39789.4659953704,2008-12-07,11:11:02
39.998055,116.326598,0,311,39789.466412037,2008-12-07,11:11:38
39.998063,116.326624,0,310,39789.4664699074,2008-12-07,11:11:43
39.998148,116.326627,0,313,39789.4665277778,2008-12-07,11:11:48
39.998204,116.326676,0,335,39789.4665625,2008-12-07,11:11:51
39.998191,116.327022,0,608,39789.4665856481,2008-12-07,11:11:53
39.998214,116.326848,0,449,39789.4665972222,2008-12-07,11:11:54
39.998202,116.326891,0,482,39789.4666087963,2008-12-07,11:11:55
39.998187,116.326844,0,437,39789.4666203704,2008-12-07,11:11:56
39.998183,116.326782,0,362,39789.4666319444,2008-12-07,11:11:57
39.998177,116.326767,0,325,39789.4666435185,2008-12-07,11:11:58
39.998178,116.32681,0,296,39789.4667013889,2008-12-07,11:12:03
39.998194,116.326813,0,294,39789.4667592593,2008-12-07,11:12:08
39.998224,116.32683,0,292,39789.4668171296,2008-12-07,11:12:13
39.998277,116.326874,0,289,39789.466875,2008-12-07,11:12:18
39.998243,116.326826,0,293,39789.4669328704,2008-12-07,11:12:23
39.997945,116.326079,0,290,39789.4673958333,2008-12-07,11:13:03
39.997887,116.326107,0,290,39789.4674537037,2008-12-07,11:13:08
39.997866,116.326129,0,291,39789.4675115741,2008-12-07,11:13:13
39.997828,116.326174,0,292,39789.4675694444,2008-12-07,11:13:18
39.997811,116.326228,0,293,39789.4676273148,2008-12-07,11:13:23
39.997843,116.326314,0,294,39789.4676851852,2008-12-07,11:13:28
39.997921,116.326405,0,294,39789.4677430556,2008-12-07,11:13:33
39.997977,116.326509,0,294,39789.4677893519,2008-12-07,11:13:37
39.998023,116.326626,0,295,39789.4678356481,2008-12-07,11:13:41
39.998027,116.326692,0,296,39789.4678935185,2008-12-07,11:13:46
39.997991,116.326703,0,297,39789.4679513889,2008-12-07,11:13:51
39.997911,116.326671,0,296,39789.4680092593,2008-12-07,11:13:56
39.997864,116.32656,0,294,39789.4680555556,2008-12-07,11:14:00
39.997831,116.32645,0,290,39789.4680902778,2008-12-07,11:14:03
39.997743,116.326383,0,289,39789.4681481481,2008-12-07,11:14:08
39.997709,116.326121,0,288,39789.4681712963,2008-12-07,11:14:10
39.997678,116.325932,0,287,39789.4682060185,2008-12-07,11:14:13
39.997645,116.325952,0,290,39789.4682638889,2008-12-07,11:14:18
39.99763,116.326023,0,294,39789.4683217593,2008-12-07,11:14:23
39.997671,116.326153,0,299,39789.4683796296,2008-12-07,11:14:28
39.997724,116.326271,0,306,39789.4684259259,2008-12-07,11:14:32
39.997759,116.326373,0,316,39789.4684837963,2008-12-07,11:14:37
39.997826,116.326481,0,327,39789.4685416667,2008-12-07,11:14:42
39.997854,116.326553,0,336,39789.468599537,2008-12-07,11:14:47
39.997871,116.326557,0,344,39789.4686574074,2008-12-07,11:14:52
39.99785,116.326533,0,351,39789.4687152778,2008-12-07,11:14:57
39.997821,116.326513,0,360,39789.4687731481,2008-12-07,11:15:02
39.997806,116.326467,0,367,39789.4688310185,2008-12-07,11:15:07
39.997785,116.326396,0,374,39789.4688888889,2008-12-07,11:15:12
39.997795,116.326321,0,375,39789.4689467593,2008-12-07,11:15:17
39.997779,116.326281,0,375,39789.4690046296,2008-12-07,11:15:22
39.997771,116.326259,0,374,39789.4690625,2008-12-07,11:15:27
39.997754,116.326256,0,374,39789.4691203704,2008-12-07,11:15:32
39.99771,116.326262,0,374,39789.4691782407,2008-12-07,11:15:37
39.997697,116.326265,0,374,39789.4692361111,2008-12-07,11:15:42
39.997798,116.326212,0,371,39789.4692708333,2008-12-07,11:15:45
39.997899,116.326171,0,370,39789.4693055556,2008-12-07,11:15:48
39.99787,116.326188,0,374,39789.4693634259,2008-12-07,11:15:53
39.997842,116.326232,0,378,39789.4694212963,2008-12-07,11:15:58
39.997818,116.326271,0,380,39789.4694791667,2008-12-07,11:16:03
39.997805,116.326301,0,382,39789.469537037,2008-12-07,11:16:08
39.997807,116.326393,0,384,39789.4695949074,2008-12-07,11:16:13
39.997794,116.326465,0,387,39789.4696527778,2008-12-07,11:16:18
39.997767,116.326554,0,392,39789.4697106481,2008-12-07,11:16:23
39.997722,116.326643,0,398,39789.4697685185,2008-12-07,11:16:28
39.99768,116.326721,0,404,39789.4698263889,2008-12-07,11:16:33
39.997621,116.326777,0,410,39789.4698842593,2008-12-07,11:16:38
39.998016,116.326667,0,415,39789.4699189815,2008-12-07,11:16:41
39.998188,116.326623,0,420,39789.4699652778,2008-12-07,11:16:45
39.99819,116.326665,0,430,39789.4700231481,2008-12-07,11:16:50
39.998132,116.326742,0,442,39789.4700810185,2008-12-07,11:16:55
39.998052,116.326756,0,458,39789.4701388889,2008-12-07,11:17:00
39.998052,116.326735,0,476,39789.4701967593,2008-12-07,11:17:05
39.998042,116.326753,0,493,39789.4702546296,2008-12-07,11:17:10
39.998033,116.326766,0,510,39789.4703125,2008-12-07,11:17:15
39.998028,116.326747,0,525,39789.4703703704,2008-12-07,11:17:20
39.998034,116.326642,0,534,39789.4704282407,2008-12-07,11:17:25
39.998018,116.326639,0,544,39789.4704861111,2008-12-07,11:17:30
39.998009,116.326597,0,550,39789.4705439815,2008-12-07,11:17:35
39.99805,116.326436,0,545,39789.4705902778,2008-12-07,11:17:39
39.998087,116.326311,0,537,39789.4706134259,2008-12-07,11:17:41
39.998122,116.326199,0,530,39789.4706365741,2008-12-07,11:17:43
39.998173,116.326049,0,519,39789.4706712963,2008-12-07,11:17:46
39.998234,116.325956,0,517,39789.4707060185,2008-12-07,11:17:49
39.998327,116.32591,0,524,39789.4707638889,2008-12-07,11:17:54
39.998385,116.325916,0,534,39789.4708217593,2008-12-07,11:17:59
39.99842,116.3259,0,540,39789.4708796296,2008-12-07,11:18:04
39.99842,116.3259,0,540,39789.4709143518,2008-12-07,11:18:07
39.998414,116.325897,0,543,39789.4709375,2008-12-07,11:18:09
39.998405,116.325892,0,548,39789.4709953704,2008-12-07,11:18:14
39.998399,116.32592,0,552,39789.4710532407,2008-12-07,11:18:19
39.998411,116.325929,0,557,39789.4711111111,2008-12-07,11:18:24
39.998435,116.325948,0,557,39789.4712268518,2008-12-07,11:18:34
39.998453,116.325982,0,557,39789.4712847222,2008-12-07,11:18:39
39.998447,116.326025,0,556,39789.4713425926,2008-12-07,11:18:44
39.998441,116.326107,0,556,39789.471400463,2008-12-07,11:18:49
39.99841,116.326201,0,557,39789.4714583333,2008-12-07,11:18:54
39.997299,116.325658,0,0,39789.5656828704,2008-12-07,13:34:35
39.997381,116.325431,0,-79,39789.5656944444,2008-12-07,13:34:36
39.997339,116.325547,0,-62,39789.5657291667,2008-12-07,13:34:39
39.997351,116.325468,0,-90,39789.5657407407,2008-12-07,13:34:40
39.997377,116.325302,0,-132,39789.5657638889,2008-12-07,13:34:42
39.997309,116.325339,0,-124,39789.5658217593,2008-12-07,13:34:47
39.997257,116.32534,0,-116,39789.5658796296,2008-12-07,13:34:52
39.997199,116.325397,0,-95,39789.5659143519,2008-12-07,13:34:55
39.997152,116.325393,0,-90,39789.5659722222,2008-12-07,13:35:00
39.99708,116.325438,0,-78,39789.5660300926,2008-12-07,13:35:05
39.996994,116.325498,0,-68,39789.566087963,2008-12-07,13:35:10
39.996945,116.325581,0,-47,39789.5661226852,2008-12-07,13:35:13
39.996884,116.325658,0,-23,39789.5661805556,2008-12-07,13:35:18
39.996839,116.32577,0,0,39789.5662037037,2008-12-07,13:35:20
39.996782,116.325877,0,22,39789.56625,2008-12-07,13:35:24
39.996725,116.325957,0,44,39789.5662962963,2008-12-07,13:35:28
39.996671,116.325992,0,52,39789.5663541667,2008-12-07,13:35:33
39.996608,116.326053,0,69,39789.566400463,2008-12-07,13:35:37
39.99653,116.326103,0,84,39789.5664467593,2008-12-07,13:35:41
39.996459,116.326134,0,91,39789.5665046296,2008-12-07,13:35:46
39.996396,116.326162,0,95,39789.5665625,2008-12-07,13:35:51
39.996316,116.326157,0,97,39789.5666203704,2008-12-07,13:35:56
39.996247,116.326027,0,92,39789.5666550926,2008-12-07,13:35:59
39.996193,116.326034,0,88,39789.566712963,2008-12-07,13:36:04
39.996147,116.326057,0,93,39789.5667708333,2008-12-07,13:36:09
39.996083,116.326266,0,108,39789.5668055556,2008-12-07,13:36:12
39.995991,116.326213,0,110,39789.5668634259,2008-12-07,13:36:17
39.99594,116.326288,0,123,39789.5669212963,2008-12-07,13:36:22
39.99584,116.326312,0,123,39789.5669791667,2008-12-07,13:36:27
39.995814,116.326126,0,124,39789.5670138889,2008-12-07,13:36:30
39.995747,116.325973,0,129,39789.5670717593,2008-12-07,13:36:35
39.995722,116.325866,0,131,39789.5671296296,2008-12-07,13:36:40
39.995645,116.32586,0,132,39789.5671875,2008-12-07,13:36:45
39.995585,116.325861,0,133,39789.5672453704,2008-12-07,13:36:50
39.995562,116.326019,0,134,39789.5672800926,2008-12-07,13:36:53
39.995529,116.326166,0,137,39789.5673263889,2008-12-07,13:36:57
39.995485,116.326254,0,137,39789.5673842593,2008-12-07,13:37:02
39.995429,116.326286,0,137,39789.5674421296,2008-12-07,13:37:07
39.995379,116.32628,0,140,39789.5675,2008-12-07,13:37:12
39.995313,116.326287,0,141,39789.5675578704,2008-12-07,13:37:17
39.995241,116.326313,0,142,39789.5676157407,2008-12-07,13:37:22
39.995161,116.326305,0,142,39789.5676736111,2008-12-07,13:37:27
39.99511,116.3263,0,147,39789.5677314815,2008-12-07,13:37:32
39.995031,116.326326,0,153,39789.5677893519,2008-12-07,13:37:37
39.994949,116.326361,0,159,39789.5678472222,2008-12-07,13:37:42
39.994871,116.326378,0,167,39789.5679050926,2008-12-07,13:37:47
39.994798,116.326417,0,176,39789.567962963,2008-12-07,13:37:52
39.994699,116.326456,0,186,39789.5680208333,2008-12-07,13:37:57
39.99464,116.32648,0,196,39789.5680787037,2008-12-07,13:38:02
39.99458,116.326465,0,201,39789.5681365741,2008-12-07,13:38:07
39.99451,116.326456,0,210,39789.5681944444,2008-12-07,13:38:12
39.994443,116.326455,0,214,39789.5682523148,2008-12-07,13:38:17
39.994373,116.326424,0,222,39789.5683101852,2008-12-07,13:38:22
39.994289,116.326417,0,241,39789.5683564815,2008-12-07,13:38:26
39.994227,116.326502,0,250,39789.5684143519,2008-12-07,13:38:31
39.994171,116.326558,0,248,39789.5684722222,2008-12-07,13:38:36
39.994121,116.326632,0,254,39789.5685300926,2008-12-07,13:38:41
39.99406,116.326716,0,277,39789.568587963,2008-12-07,13:38:46
39.994026,116.326816,0,286,39789.5686458333,2008-12-07,13:38:51
39.993999,116.326917,0,311,39789.5686689815,2008-12-07,13:38:53
39.993969,116.327001,0,317,39789.5687268519,2008-12-07,13:38:58
39.993947,116.327078,0,317,39789.5687847222,2008-12-07,13:39:03
39.993928,116.327131,0,317,39789.5688425926,2008-12-07,13:39:08
39.993892,116.327153,0,318,39789.568900463,2008-12-07,13:39:13
39.99386,116.327166,0,317,39789.5689583333,2008-12-07,13:39:18
39.993788,116.327083,0,319,39789.5690162037,2008-12-07,13:39:23
39.993785,116.327132,0,317,39789.5690740741,2008-12-07,13:39:28
39.993753,116.327117,0,314,39789.5691319444,2008-12-07,13:39:33
39.993669,116.327176,0,322,39789.5691666667,2008-12-07,13:39:36
39.993606,116.327374,0,335,39789.5691782407,2008-12-07,13:39:37
39.993554,116.327546,0,336,39789.5692013889,2008-12-07,13:39:39
39.993518,116.327844,0,338,39789.5692361111,2008-12-07,13:39:42
39.993412,116.327808,0,339,39789.5692939815,2008-12-07,13:39:47
39.993345,116.32771,0,338,39789.5693287037,2008-12-07,13:39:50
39.993304,116.327557,0,333,39789.5693634259,2008-12-07,13:39:53
39.993256,116.327499,0,330,39789.5694212963,2008-12-07,13:39:58
39.993195,116.327434,0,327,39789.5694791667,2008-12-07,13:40:03
39.993136,116.327406,0,322,39789.569537037,2008-12-07,13:40:08
39.993063,116.327357,0,319,39789.5695949074,2008-12-07,13:40:13
39.992996,116.327323,0,315,39789.5696527778,2008-12-07,13:40:18
39.99292,116.32729,0,311,39789.5697106481,2008-12-07,13:40:23
39.992845,116.327265,0,312,39789.5697685185,2008-12-07,13:40:28
39.99275,116.327151,0,322,39789.5698263889,2008-12-07,13:40:33
39.99269,116.327192,0,326,39789.5698842593,2008-12-07,13:40:38
39.992629,116.327205,0,331,39789.5699421296,2008-12-07,13:40:43
39.992572,116.327249,0,336,39789.57,2008-12-07,13:40:48
39.992511,116.327279,0,341,39789.5700578704,2008-12-07,13:40:53
39.99243,116.327303,0,344,39789.5701157407,2008-12-07,13:40:58
39.992373,116.32731,0,348,39789.5701736111,2008-12-07,13:41:03
39.992311,116.327318,0,350,39789.5702314815,2008-12-07,13:41:08
39.992235,116.327295,0,354,39789.5702893519,2008-12-07,13:41:13
39.992167,116.327314,0,359,39789.5703472222,2008-12-07,13:41:18
39.99212,116.327356,0,365,39789.5704050926,2008-12-07,13:41:23
39.992057,116.327418,0,371,39789.570462963,2008-12-07,13:41:28
39.992012,116.327483,0,373,39789.5705208333,2008-12-07,13:41:33
39.991961,116.327493,0,372,39789.5705787037,2008-12-07,13:41:38
39.991895,116.327539,0,373,39789.5706365741,2008-12-07,13:41:43
39.991868,116.327538,0,378,39789.5706944444,2008-12-07,13:41:48
39.991866,116.327697,0,378,39789.5707407407,2008-12-07,13:41:52
39.991891,116.327841,0,378,39789.570775463,2008-12-07,13:41:55
39.991886,116.327971,0,375,39789.5708333333,2008-12-07,13:42:00
39.991819,116.328038,0,375,39789.5708912037,2008-12-07,13:42:05
39.991774,116.328079,0,375,39789.5709490741,2008-12-07,13:42:10
39.991741,116.328166,0,378,39789.5710069444,2008-12-07,13:42:15
39.991697,116.328274,0,380,39789.5710532407,2008-12-07,13:42:19
39.991655,116.328389,0,383,39789.571099537,2008-12-07,13:42:23
39.991655,116.328486,0,389,39789.5711574074,2008-12-07,13:42:28
39.99164,116.328578,0,399,39789.5712152778,2008-12-07,13:42:33
39.991644,116.32867,0,405,39789.5712731481,2008-12-07,13:42:38
39.991608,116.328785,0,410,39789.5713310185,2008-12-07,13:42:43
39.991557,116.328866,0,415,39789.5713888889,2008-12-07,13:42:48
39.991543,116.328918,0,419,39789.5714467593,2008-12-07,13:42:53
39.991534,116.329009,0,421,39789.5715046296,2008-12-07,13:42:58
39.991522,116.329123,0,426,39789.5715625,2008-12-07,13:43:03
39.991511,116.329204,0,433,39789.5716203704,2008-12-07,13:43:08
39.991504,116.329258,0,440,39789.5716782407,2008-12-07,13:43:13
39.991509,116.329341,0,442,39789.5717361111,2008-12-07,13:43:18
39.991521,116.329411,0,444,39789.5717939815,2008-12-07,13:43:23
39.991518,116.32952,0,451,39789.5718518518,2008-12-07,13:43:28
39.991498,116.329647,0,460,39789.5719097222,2008-12-07,13:43:33
39.99148,116.329761,0,470,39789.5719675926,2008-12-07,13:43:38
39.991481,116.329857,0,480,39789.572025463,2008-12-07,13:43:43
39.991517,116.329969,0,481,39789.5720601852,2008-12-07,13:43:46
39.991513,116.330089,0,484,39789.5721180556,2008-12-07,13:43:51
39.991482,116.330191,0,490,39789.5721759259,2008-12-07,13:43:56
39.991459,116.330292,0,499,39789.5722337963,2008-12-07,13:44:01
39.991446,116.330338,0,510,39789.5722916667,2008-12-07,13:44:06
39.991444,116.330377,0,518,39789.572349537,2008-12-07,13:44:11
39.99142,116.330455,0,528,39789.5724074074,2008-12-07,13:44:16
39.991415,116.330421,0,537,39789.5724652778,2008-12-07,13:44:21
39.991488,116.330324,0,531,39789.5724768518,2008-12-07,13:44:22
39.991594,116.330197,0,534,39789.5725115741,2008-12-07,13:44:25
39.991628,116.330075,0,534,39789.5725462963,2008-12-07,13:44:28
39.991651,116.32992,0,532,39789.5725810185,2008-12-07,13:44:31
39.991654,116.329792,0,533,39789.5726041667,2008-12-07,13:44:33
39.991731,116.329657,0,529,39789.572662037,2008-12-07,13:44:38
39.991727,116.329587,0,528,39789.5727199074,2008-12-07,13:44:43
39.991725,116.329565,0,527,39789.5727777778,2008-12-07,13:44:48
39.991822,116.329462,0,533,39789.5728356481,2008-12-07,13:44:53
39.991915,116.329422,0,530,39789.5728819444,2008-12-07,13:44:57
39.991979,116.329392,0,531,39789.5729398148,2008-12-07,13:45:02
39.992027,116.329365,0,529,39789.5729976852,2008-12-07,13:45:07
39.992069,116.329331,0,528,39789.5730555556,2008-12-07,13:45:12
39.992054,116.329305,0,526,39789.5731134259,2008-12-07,13:45:17
39.991971,116.329286,0,526,39789.5731712963,2008-12-07,13:45:22
39.991944,116.329295,0,527,39789.5732291667,2008-12-07,13:45:27
39.991944,116.329295,0,527,39789.5732638889,2008-12-07,13:45:30
39.99194,116.329296,0,528,39789.573287037,2008-12-07,13:45:32
39.99194,116.329305,0,529,39789.5733449074,2008-12-07,13:45:37
39.991923,116.329314,0,529,39789.5734027778,2008-12-07,13:45:42
39.991875,116.329278,0,527,39789.5734606481,2008-12-07,13:45:47
39.991842,116.329229,0,525,39789.5735185185,2008-12-07,13:45:52
39.991818,116.329069,0,523,39789.5735763889,2008-12-07,13:45:57
39.991788,116.328935,0,521,39789.5736111111,2008-12-07,13:46:00
39.99172,116.328773,0,517,39789.5736458333,2008-12-07,13:46:03
39.991683,116.328661,0,516,39789.5736689815,2008-12-07,13:46:05
39.991695,116.328536,0,516,39789.5736921296,2008-12-07,13:46:07
39.991689,116.328399,0,516,39789.5737152778,2008-12-07,13:46:09
39.991668,116.328268,0,515,39789.5737384259,2008-12-07,13:46:11
39.991659,116.328122,0,516,39789.5737615741,2008-12-07,13:46:13
39.991648,116.327954,0,516,39789.5737847222,2008-12-07,13:46:15
39.991626,116.327792,0,514,39789.5738078704,2008-12-07,13:46:17
39.991603,116.327585,0,512,39789.5738310185,2008-12-07,13:46:19
39.991583,116.327394,0,512,39789.5738541667,2008-12-07,13:46:21
39.991568,116.32722,0,511,39789.5738773148,2008-12-07,13:46:23
39.991551,116.327031,0,511,39789.573900463,2008-12-07,13:46:25
39.991545,116.326845,0,511,39789.5739236111,2008-12-07,13:46:27
39.991533,116.326636,0,510,39789.5739467593,2008-12-07,13:46:29
39.991504,116.326423,0,508,39789.5739699074,2008-12-07,13:46:31
39.99148,116.326212,0,508,39789.5739930556,2008-12-07,13:46:33
39.991463,116.326008,0,507,39789.5740162037,2008-12-07,13:46:35
39.991458,116.325789,0,506,39789.5740393519,2008-12-07,13:46:37
39.99147,116.325574,0,506,39789.5740625,2008-12-07,13:46:39
39.99147,116.325371,0,507,39789.5740856482,2008-12-07,13:46:41
39.991476,116.325166,0,507,39789.5741087963,2008-12-07,13:46:43
39.991485,116.324962,0,505,39789.5741319444,2008-12-07,13:46:45
39.991477,116.324735,0,507,39789.5741550926,2008-12-07,13:46:47
39.991469,116.32452,0,509,39789.5741782407,2008-12-07,13:46:49
39.991472,116.324327,0,511,39789.5742013889,2008-12-07,13:46:51
39.991465,116.324114,0,514,39789.574224537,2008-12-07,13:46:53
39.991471,116.323931,0,517,39789.5742476852,2008-12-07,13:46:55
39.991465,116.323722,0,521,39789.5742708333,2008-12-07,13:46:57
39.991459,116.323522,0,524,39789.5742939815,2008-12-07,13:46:59
39.991449,116.323321,0,526,39789.5743171296,2008-12-07,13:47:01
39.991445,116.323129,0,528,39789.5743402778,2008-12-07,13:47:03
39.991439,116.322947,0,529,39789.5743634259,2008-12-07,13:47:05
39.991442,116.322773,0,530,39789.5743865741,2008-12-07,13:47:07
39.991438,116.322626,0,530,39789.5744097222,2008-12-07,13:47:09
39.991438,116.322533,0,529,39789.5744675926,2008-12-07,13:47:14
39.991455,116.322574,0,529,39789.574525463,2008-12-07,13:47:19
39.991455,116.322574,0,529,39789.5745601852,2008-12-07,13:47:22
39.991456,116.322578,0,530,39789.5745833333,2008-12-07,13:47:24
39.991457,116.322516,0,529,39789.5746412037,2008-12-07,13:47:29
39.991451,116.322363,0,524,39789.5746875,2008-12-07,13:47:33
39.991431,116.322222,0,523,39789.5747106481,2008-12-07,13:47:35
39.991432,116.322046,0,519,39789.5747337963,2008-12-07,13:47:37
39.991443,116.321876,0,516,39789.5747569444,2008-12-07,13:47:39
39.99143,116.321709,0,513,39789.5747800926,2008-12-07,13:47:41
39.991411,116.321557,0,506,39789.5748032407,2008-12-07,13:47:43
39.991433,116.321405,0,503,39789.5748263889,2008-12-07,13:47:45
39.991414,116.321223,0,500,39789.574849537,2008-12-07,13:47:47
39.991402,116.321059,0,497,39789.5748726852,2008-12-07,13:47:49
39.991388,116.320909,0,495,39789.5748958333,2008-12-07,13:47:51
39.991362,116.320761,0,493,39789.5749189815,2008-12-07,13:47:53
39.991338,116.320598,0,491,39789.5749421296,2008-12-07,13:47:55
39.99137,116.320421,0,488,39789.5749652778,2008-12-07,13:47:57
39.991361,116.320243,0,487,39789.5749884259,2008-12-07,13:47:59
39.991364,116.32009,0,488,39789.5750115741,2008-12-07,13:48:01
39.99134,116.31992,0,487,39789.5750347222,2008-12-07,13:48:03
39.991314,116.319738,0,486,39789.5750578704,2008-12-07,13:48:05
39.991307,116.319537,0,485,39789.5750810185,2008-12-07,13:48:07
39.991279,116.319357,0,485,39789.5751041667,2008-12-07,13:48:09
39.991258,116.319172,0,484,39789.5751273148,2008-12-07,13:48:11
39.991248,116.319001,0,486,39789.575150463,2008-12-07,13:48:13
39.991234,116.31885,0,487,39789.5751736111,2008-12-07,13:48:15
39.991215,116.318703,0,490,39789.5751967593,2008-12-07,13:48:17
39.991196,116.318563,0,493,39789.5752199074,2008-12-07,13:48:19
39.991201,116.318414,0,499,39789.5752430556,2008-12-07,13:48:21
39.991188,116.318252,0,502,39789.5752777778,2008-12-07,13:48:24
39.991198,116.31813,0,499,39789.5753240741,2008-12-07,13:48:28
39.991223,116.318068,0,484,39789.5753819444,2008-12-07,13:48:33
39.991225,116.31806,0,485,39789.5754398148,2008-12-07,13:48:38
39.991225,116.31806,0,485,39789.575474537,2008-12-07,13:48:41
39.991226,116.318058,0,485,39789.5754976852,2008-12-07,13:48:43
39.991222,116.317994,0,480,39789.5755555556,2008-12-07,13:48:48
39.99122,116.317871,0,474,39789.5755787037,2008-12-07,13:48:50
39.991211,116.317757,0,463,39789.5756018519,2008-12-07,13:48:52
39.991207,116.317639,0,457,39789.575625,2008-12-07,13:48:54
39.991219,116.317521,0,450,39789.5756481481,2008-12-07,13:48:56
39.991228,116.317405,0,443,39789.5756712963,2008-12-07,13:48:58
39.991223,116.317252,0,436,39789.5757175926,2008-12-07,13:49:02
39.991224,116.317123,0,431,39789.5757638889,2008-12-07,13:49:06
39.991212,116.317076,0,420,39789.5758217593,2008-12-07,13:49:11
39.99121,116.317062,0,418,39789.5758796296,2008-12-07,13:49:16
39.99121,116.317062,0,418,39789.5759143519,2008-12-07,13:49:19
39.99121,116.317059,0,417,39789.5759375,2008-12-07,13:49:21
39.991209,116.317042,0,416,39789.5759953704,2008-12-07,13:49:26
39.991211,116.316893,0,414,39789.5760416667,2008-12-07,13:49:30
39.991212,116.316758,0,413,39789.5760648148,2008-12-07,13:49:32
39.99121,116.316612,0,412,39789.576087963,2008-12-07,13:49:34
39.991213,116.31646,0,411,39789.5761111111,2008-12-07,13:49:36
39.991217,116.316285,0,410,39789.5761342593,2008-12-07,13:49:38
39.991183,116.316086,0,408,39789.5761574074,2008-12-07,13:49:40
39.991159,116.315866,0,406,39789.5761805556,2008-12-07,13:49:42
39.991146,116.315749,0,405,39789.5761921296,2008-12-07,13:49:43
39.991132,116.315513,0,402,39789.5762152778,2008-12-07,13:49:45
39.99112,116.315383,0,401,39789.5762268519,2008-12-07,13:49:46
39.991114,116.315249,0,401,39789.5762384259,2008-12-07,13:49:47
39.991108,116.315114,0,401,39789.57625,2008-12-07,13:49:48
39.991103,116.314978,0,401,39789.5762615741,2008-12-07,13:49:49
39.991108,116.314841,0,401,39789.5762731481,2008-12-07,13:49:50
39.991072,116.314685,0,395,39789.5762847222,2008-12-07,13:49:51
39.991066,116.31453,0,393,39789.5762962963,2008-12-07,13:49:52
39.991065,116.314381,0,393,39789.5763078704,2008-12-07,13:49:53
39.991038,116.314222,0,389,39789.5763194444,2008-12-07,13:49:54
39.991033,116.314037,0,385,39789.5763310185,2008-12-07,13:49:55
39.991019,116.313882,0,383,39789.5763425926,2008-12-07,13:49:56
39.991011,116.313732,0,382,39789.5763541667,2008-12-07,13:49:57
39.991004,116.313584,0,380,39789.5763657407,2008-12-07,13:49:58
39.991,116.313439,0,380,39789.5763773148,2008-12-07,13:49:59
39.991,116.313294,0,380,39789.5763888889,2008-12-07,13:50:00
39.991,116.31315,0,380,39789.576400463,2008-12-07,13:50:01
39.990999,116.313014,0,379,39789.576412037,2008-12-07,13:50:02
39.990996,116.312871,0,378,39789.5764236111,2008-12-07,13:50:03
39.990992,116.312736,0,378,39789.5764351852,2008-12-07,13:50:04
39.990994,116.312604,0,377,39789.5764467593,2008-12-07,13:50:05
39.990988,116.312469,0,377,39789.5764583333,2008-12-07,13:50:06
39.99098,116.312336,0,375,39789.5764699074,2008-12-07,13:50:07
39.991003,116.312176,0,371,39789.5764814815,2008-12-07,13:50:08
39.991001,116.312042,0,369,39789.5764930556,2008-12-07,13:50:09
39.990997,116.311907,0,368,39789.5765046296,2008-12-07,13:50:10
39.990993,116.311778,0,368,39789.5765162037,2008-12-07,13:50:11
39.990993,116.311648,0,367,39789.5765277778,2008-12-07,13:50:12
39.990987,116.311522,0,365,39789.5765393519,2008-12-07,13:50:13
39.990998,116.311388,0,363,39789.5765509259,2008-12-07,13:50:14
39.990987,116.311163,0,354,39789.5765740741,2008-12-07,13:50:16
39.990989,116.310965,0,348,39789.5765972222,2008-12-07,13:50:18
39.990978,116.310791,0,340,39789.5766203704,2008-12-07,13:50:20
39.990966,116.310658,0,333,39789.5766435185,2008-12-07,13:50:22
39.990968,116.310548,0,321,39789.5766666667,2008-12-07,13:50:24
39.990965,116.310437,0,300,39789.5766898148,2008-12-07,13:50:26
39.990985,116.310374,0,279,39789.5767476852,2008-12-07,13:50:31
39.990946,116.310293,0,266,39789.5768055556,2008-12-07,13:50:36
39.990956,116.310187,0,244,39789.5768518519,2008-12-07,13:50:40
39.990952,116.310095,0,231,39789.5769097222,2008-12-07,13:50:45
39.990975,116.309978,0,225,39789.5769560185,2008-12-07,13:50:49
39.991019,116.309913,0,216,39789.5770138889,2008-12-07,13:50:54
39.991088,116.309845,0,198,39789.5770486111,2008-12-07,13:50:57
39.991128,116.309789,0,172,39789.5771064815,2008-12-07,13:51:02
39.991144,116.30975,0,162,39789.5771643519,2008-12-07,13:51:07
39.991254,116.309731,0,161,39789.5772106481,2008-12-07,13:51:11
39.991366,116.309721,0,158,39789.5772337963,2008-12-07,13:51:13
39.991507,116.309695,0,155,39789.5772569444,2008-12-07,13:51:15
39.991664,116.309685,0,156,39789.5772800926,2008-12-07,13:51:17
39.991833,116.309677,0,156,39789.5773032407,2008-12-07,13:51:19
39.992003,116.309662,0,155,39789.5773263889,2008-12-07,13:51:21
39.992177,116.309645,0,151,39789.577349537,2008-12-07,13:51:23
39.992271,116.309632,0,148,39789.5773611111,2008-12-07,13:51:24
39.992369,116.30962,0,148,39789.5773726852,2008-12-07,13:51:25
39.992468,116.309608,0,146,39789.5773842593,2008-12-07,13:51:26
39.992569,116.309584,0,144,39789.5773958333,2008-12-07,13:51:27
39.99267,116.309565,0,141,39789.5774074074,2008-12-07,13:51:28
39.992767,116.309526,0,137,39789.5774189815,2008-12-07,13:51:29
39.992876,116.309507,0,136,39789.5774305556,2008-12-07,13:51:30
39.992986,116.309488,0,134,39789.5774421296,2008-12-07,13:51:31
39.993092,116.309466,0,131,39789.5774537037,2008-12-07,13:51:32
39.993205,116.309458,0,129,39789.5774652778,2008-12-07,13:51:33
39.993311,116.309441,0,126,39789.5774768519,2008-12-07,13:51:34
39.993421,116.309438,0,124,39789.5774884259,2008-12-07,13:51:35
39.99353,116.309433,0,123,39789.5775,2008-12-07,13:51:36
39.993635,116.309419,0,123,39789.5775115741,2008-12-07,13:51:37
39.993745,116.309405,0,125,39789.5775231481,2008-12-07,13:51:38
39.993849,116.309395,0,123,39789.5775347222,2008-12-07,13:51:39
39.993953,116.309376,0,123,39789.5775462963,2008-12-07,13:51:40
39.994052,116.30936,0,122,39789.5775578704,2008-12-07,13:51:41
39.994161,116.30936,0,117,39789.5775694444,2008-12-07,13:51:42
39.994336,116.309343,0,115,39789.5775925926,2008-12-07,13:51:44
39.994449,116.309303,0,120,39789.5776157407,2008-12-07,13:51:46
39.994508,116.309302,0,121,39789.5776736111,2008-12-07,13:51:51
39.994499,116.309319,0,123,39789.5777314815,2008-12-07,13:51:56
39.994604,116.309318,0,125,39789.5777662037,2008-12-07,13:51:59
39.994715,116.309282,0,116,39789.5777893519,2008-12-07,13:52:01
39.994863,116.309252,0,115,39789.5778125,2008-12-07,13:52:03
39.995014,116.30924,0,115,39789.5778356481,2008-12-07,13:52:05
39.995181,116.309239,0,114,39789.5778587963,2008-12-07,13:52:07
39.995348,116.309227,0,113,39789.5778819444,2008-12-07,13:52:09
39.995495,116.309212,0,114,39789.5779050926,2008-12-07,13:52:11
39.995635,116.309207,0,110,39789.5779282407,2008-12-07,13:52:13
39.995751,116.309217,0,111,39789.5779513889,2008-12-07,13:52:15
39.995854,116.309222,0,114,39789.5779976852,2008-12-07,13:52:19
39.995879,116.309247,0,112,39789.5780555556,2008-12-07,13:52:24
39.99587,116.30925,0,111,39789.5781134259,2008-12-07,13:52:29
39.99587,116.30925,0,111,39789.5781481481,2008-12-07,13:52:32
39.995865,116.309251,0,110,39789.5781712963,2008-12-07,13:52:34
39.995917,116.309241,0,111,39789.5782291667,2008-12-07,13:52:39
39.996044,116.309236,0,116,39789.578275463,2008-12-07,13:52:43
39.996068,116.309213,0,109,39789.5783333333,2008-12-07,13:52:48
39.996068,116.309213,0,109,39789.5783680556,2008-12-07,13:52:51
39.996076,116.309214,0,108,39789.5783912037,2008-12-07,13:52:53
39.996108,116.309221,0,111,39789.5784490741,2008-12-07,13:52:58
39.9962,116.309182,0,115,39789.5784837963,2008-12-07,13:53:01
39.996299,116.309165,0,119,39789.5785069444,2008-12-07,13:53:03
39.996443,116.309164,0,118,39789.5785300926,2008-12-07,13:53:05
39.9966,116.30915,0,113,39789.5785532407,2008-12-07,13:53:07
39.996773,116.309133,0,114,39789.5785763889,2008-12-07,13:53:09
39.99694,116.309111,0,109,39789.578599537,2008-12-07,13:53:11
39.997128,116.309098,0,104,39789.5786226852,2008-12-07,13:53:13
39.997228,116.309089,0,103,39789.5786342593,2008-12-07,13:53:14
39.99734,116.309087,0,103,39789.5786458333,2008-12-07,13:53:15
39.997438,116.309084,0,103,39789.5786574074,2008-12-07,13:53:16
39.997547,116.309081,0,102,39789.5786689815,2008-12-07,13:53:17
39.997658,116.309078,0,100,39789.5786805556,2008-12-07,13:53:18
39.99776,116.309074,0,99,39789.5786921296,2008-12-07,13:53:19
39.997857,116.309072,0,96,39789.5787037037,2008-12-07,13:53:20
39.997954,116.309069,0,95,39789.5787152778,2008-12-07,13:53:21
39.998051,116.309065,0,92,39789.5787268518,2008-12-07,13:53:22
39.998147,116.309061,0,92,39789.5787384259,2008-12-07,13:53:23
39.998319,116.309052,0,94,39789.5787615741,2008-12-07,13:53:25
39.998475,116.309043,0,98,39789.5787847222,2008-12-07,13:53:27
39.998585,116.309033,0,96,39789.5788078704,2008-12-07,13:53:29
39.998681,116.309014,0,101,39789.5788310185,2008-12-07,13:53:31
39.998809,116.308988,0,98,39789.5788541667,2008-12-07,13:53:33
39.99896,116.308984,0,92,39789.5788773148,2008-12-07,13:53:35
39.999123,116.308988,0,91,39789.578900463,2008-12-07,13:53:37
39.999307,116.308978,0,101,39789.5789236111,2008-12-07,13:53:39
39.999399,116.30898,0,102,39789.5789351852,2008-12-07,13:53:40
39.999583,116.308963,0,107,39789.5789583333,2008-12-07,13:53:42
39.999687,116.308956,0,109,39789.5789699074,2008-12-07,13:53:43
39.999792,116.308943,0,108,39789.5789814815,2008-12-07,13:53:44
39.999895,116.308939,0,112,39789.5789930556,2008-12-07,13:53:45
40,116.308939,0,112,39789.5790046296,2008-12-07,13:53:46
40.000109,116.308936,0,114,39789.5790162037,2008-12-07,13:53:47
40.000214,116.308931,0,115,39789.5790277778,2008-12-07,13:53:48
40.000317,116.308927,0,115,39789.5790393518,2008-12-07,13:53:49
40.00042,116.308927,0,112,39789.5790509259,2008-12-07,13:53:50
40.000517,116.308927,0,109,39789.5790625,2008-12-07,13:53:51
40.000615,116.308928,0,111,39789.5790740741,2008-12-07,13:53:52
40.000709,116.308933,0,111,39789.5790856481,2008-12-07,13:53:53
40.000801,116.308933,0,109,39789.5790972222,2008-12-07,13:53:54
40.000895,116.308931,0,109,39789.5791087963,2008-12-07,13:53:55
40.001076,116.308929,0,107,39789.5791319444,2008-12-07,13:53:57
40.001176,116.308931,0,108,39789.5791435185,2008-12-07,13:53:58
40.001276,116.308933,0,107,39789.5791550926,2008-12-07,13:53:59
40.001372,116.308931,0,106,39789.5791666667,2008-12-07,13:54:00
40.001464,116.308934,0,109,39789.5791782407,2008-12-07,13:54:01
40.001565,116.308933,0,110,39789.5791898148,2008-12-07,13:54:02
40.001659,116.308935,0,111,39789.5792013889,2008-12-07,13:54:03
40.001754,116.308938,0,111,39789.579212963,2008-12-07,13:54:04
40.001846,116.308937,0,111,39789.579224537,2008-12-07,13:54:05
40.001941,116.308943,0,107,39789.5792361111,2008-12-07,13:54:06
40.002105,116.308952,0,101,39789.5792592593,2008-12-07,13:54:08
40.002267,116.308955,0,98,39789.5792824074,2008-12-07,13:54:10
40.002432,116.308961,0,104,39789.5793055556,2008-12-07,13:54:12
40.002598,116.308949,0,102,39789.5793287037,2008-12-07,13:54:14
40.002756,116.308936,0,100,39789.5793518518,2008-12-07,13:54:16
40.002896,116.308923,0,103,39789.579375,2008-12-07,13:54:18
40.003007,116.308921,0,107,39789.5793981481,2008-12-07,13:54:20
40.003091,116.30894,0,112,39789.5794560185,2008-12-07,13:54:25
40.003069,116.308938,0,116,39789.5795138889,2008-12-07,13:54:30
40.003069,116.308938,0,116,39789.5795486111,2008-12-07,13:54:33
40.003068,116.308938,0,116,39789.5795717593,2008-12-07,13:54:35
40.003191,116.308939,0,116,39789.5796296296,2008-12-07,13:54:40
40.003309,116.30896,0,116,39789.5796527778,2008-12-07,13:54:42
40.003454,116.308978,0,115,39789.5796759259,2008-12-07,13:54:44
40.003618,116.309033,0,115,39789.5796990741,2008-12-07,13:54:46
40.003772,116.309083,0,115,39789.5797222222,2008-12-07,13:54:48
40.003945,116.309165,0,118,39789.5797453704,2008-12-07,13:54:50
40.004024,116.309223,0,120,39789.5797569444,2008-12-07,13:54:51
40.004161,116.309329,0,121,39789.5797800926,2008-12-07,13:54:53
40.004291,116.309448,0,124,39789.5798032407,2008-12-07,13:54:55
40.004354,116.309532,0,126,39789.5798148148,2008-12-07,13:54:56
40.004419,116.309617,0,127,39789.5798263889,2008-12-07,13:54:57
40.004487,116.309711,0,126,39789.579837963,2008-12-07,13:54:58
40.004543,116.309805,0,127,39789.579849537,2008-12-07,13:54:59
40.004638,116.310008,0,125,39789.5798726852,2008-12-07,13:55:01
40.004683,116.310113,0,124,39789.5798842593,2008-12-07,13:55:02
40.004731,116.310234,0,121,39789.5798958333,2008-12-07,13:55:03
40.004767,116.310345,0,121,39789.5799074074,2008-12-07,13:55:04
40.004793,116.310471,0,119,39789.5799189815,2008-12-07,13:55:05
40.00482,116.310591,0,119,39789.5799305556,2008-12-07,13:55:06
40.004838,116.310711,0,118,39789.5799421296,2008-12-07,13:55:07
40.004856,116.310834,0,118,39789.5799537037,2008-12-07,13:55:08
40.004872,116.310963,0,118,39789.5799652778,2008-12-07,13:55:09
40.004889,116.311087,0,117,39789.5799768518,2008-12-07,13:55:10
40.004904,116.311205,0,115,39789.5799884259,2008-12-07,13:55:11
40.004908,116.311332,0,112,39789.58,2008-12-07,13:55:12
40.004913,116.311456,0,112,39789.5800115741,2008-12-07,13:55:13
40.00492,116.311584,0,109,39789.5800231481,2008-12-07,13:55:14
40.004932,116.311705,0,107,39789.5800347222,2008-12-07,13:55:15
40.004962,116.31193,0,106,39789.5800578704,2008-12-07,13:55:17
40.005007,116.312143,0,106,39789.5800810185,2008-12-07,13:55:19
40.005072,116.312338,0,104,39789.5801041667,2008-12-07,13:55:21
40.005156,116.312517,0,104,39789.5801273148,2008-12-07,13:55:23
40.005275,116.312681,0,104,39789.580150463,2008-12-07,13:55:25
40.005425,116.312815,0,105,39789.5801736111,2008-12-07,13:55:27
40.00552,116.312868,0,105,39789.5801851852,2008-12-07,13:55:28
40.005684,116.31292,0,108,39789.5802083333,2008-12-07,13:55:30
40.005859,116.312925,0,111,39789.5802314815,2008-12-07,13:55:32
40.005949,116.312919,0,110,39789.5802430556,2008-12-07,13:55:33
40.006046,116.312906,0,110,39789.5802546296,2008-12-07,13:55:34
40.00615,116.312894,0,112,39789.5802662037,2008-12-07,13:55:35
40.006252,116.31288,0,112,39789.5802777778,2008-12-07,13:55:36
40.006351,116.312865,0,111,39789.5802893518,2008-12-07,13:55:37
40.006454,116.312845,0,109,39789.5803009259,2008-12-07,13:55:38
40.006558,116.312832,0,109,39789.5803125,2008-12-07,13:55:39
40.006657,116.312813,0,107,39789.5803240741,2008-12-07,13:55:40
40.00675,116.312798,0,106,39789.5803356481,2008-12-07,13:55:41
40.006843,116.312788,0,106,39789.5803472222,2008-12-07,13:55:42
40.007019,116.31276,0,100,39789.5803703704,2008-12-07,13:55:44
40.00719,116.312735,0,97,39789.5803935185,2008-12-07,13:55:46
40.007347,116.312708,0,95,39789.5804166667,2008-12-07,13:55:48
40.007496,116.312684,0,95,39789.5804398148,2008-12-07,13:55:50
40.007643,116.312669,0,92,39789.580462963,2008-12-07,13:55:52
40.007776,116.312651,0,92,39789.5804861111,2008-12-07,13:55:54
40.007912,116.312635,0,97,39789.5805092593,2008-12-07,13:55:56
40.00805,116.312618,0,96,39789.5805324074,2008-12-07,13:55:58
40.008166,116.312593,0,96,39789.5805555556,2008-12-07,13:56:00
40.008262,116.312581,0,98,39789.5805787037,2008-12-07,13:56:02
40.008358,116.312561,0,99,39789.5806018518,2008-12-07,13:56:04
40.008451,116.312538,0,105,39789.580625,2008-12-07,13:56:06
40.008546,116.312498,0,104,39789.5806597222,2008-12-07,13:56:09
40.008603,116.312547,0,112,39789.5807175926,2008-12-07,13:56:14
40.008603,116.312547,0,112,39789.5807523148,2008-12-07,13:56:17
40.008611,116.312549,0,113,39789.580775463,2008-12-07,13:56:19
40.008722,116.312526,0,115,39789.5808217593,2008-12-07,13:56:23
40.008848,116.312534,0,115,39789.5808564815,2008-12-07,13:56:26
40.008976,116.312551,0,116,39789.5808796296,2008-12-07,13:56:28
40.009128,116.312557,0,117,39789.5809027778,2008-12-07,13:56:30
40.009294,116.312542,0,119,39789.5809259259,2008-12-07,13:56:32
40.009466,116.312516,0,116,39789.5809490741,2008-12-07,13:56:34
40.009631,116.312496,0,112,39789.5809722222,2008-12-07,13:56:36
40.009775,116.312502,0,108,39789.5809953704,2008-12-07,13:56:38
40.009906,116.312494,0,106,39789.5810185185,2008-12-07,13:56:40
40.010036,116.312476,0,114,39789.5810416667,2008-12-07,13:56:42
40.01015,116.312472,0,114,39789.5810648148,2008-12-07,13:56:44
40.010261,116.312455,0,120,39789.581087963,2008-12-07,13:56:46
40.010359,116.312441,0,118,39789.5811111111,2008-12-07,13:56:48
40.01049,116.312432,0,118,39789.5811458333,2008-12-07,13:56:51
40.010582,116.312426,0,118,39789.5811689815,2008-12-07,13:56:53
40.010704,116.31239,0,121,39789.5811921296,2008-12-07,13:56:55
40.010836,116.31237,0,120,39789.5812152778,2008-12-07,13:56:57
40.01099,116.312344,0,120,39789.5812384259,2008-12-07,13:56:59
40.011159,116.312303,0,121,39789.5812615741,2008-12-07,13:57:01
40.011256,116.31229,0,122,39789.5812731481,2008-12-07,13:57:02
40.011353,116.312268,0,123,39789.5812847222,2008-12-07,13:57:03
40.011445,116.312256,0,123,39789.5812962963,2008-12-07,13:57:04
40.011537,116.312242,0,124,39789.5813078704,2008-12-07,13:57:05
40.011632,116.312227,0,125,39789.5813194444,2008-12-07,13:57:06
40.01173,116.312212,0,125,39789.5813310185,2008-12-07,13:57:07
40.011832,116.312195,0,126,39789.5813425926,2008-12-07,13:57:08
40.011932,116.312174,0,127,39789.5813541667,2008-12-07,13:57:09
40.012032,116.312162,0,128,39789.5813657407,2008-12-07,13:57:10
40.012133,116.31214,0,128,39789.5813773148,2008-12-07,13:57:11
40.012235,116.312125,0,129,39789.5813888889,2008-12-07,13:57:12
40.012338,116.312111,0,128,39789.581400463,2008-12-07,13:57:13
40.012442,116.312094,0,127,39789.581412037,2008-12-07,13:57:14
40.012547,116.312078,0,127,39789.5814236111,2008-12-07,13:57:15
40.012649,116.312064,0,126,39789.5814351852,2008-12-07,13:57:16
40.012749,116.312055,0,126,39789.5814467593,2008-12-07,13:57:17
40.012852,116.312044,0,125,39789.5814583333,2008-12-07,13:57:18
40.012956,116.312036,0,124,39789.5814699074,2008-12-07,13:57:19
40.01306,116.312026,0,123,39789.5814814815,2008-12-07,13:57:20
40.013165,116.312015,0,122,39789.5814930556,2008-12-07,13:57:21
40.013268,116.312,0,121,39789.5815046296,2008-12-07,13:57:22
40.013375,116.311983,0,120,39789.5815162037,2008-12-07,13:57:23
40.013484,116.311971,0,118,39789.5815277778,2008-12-07,13:57:24
40.013595,116.311962,0,117,39789.5815393519,2008-12-07,13:57:25
40.013701,116.311949,0,115,39789.5815509259,2008-12-07,13:57:26
40.013801,116.311928,0,113,39789.5815625,2008-12-07,13:57:27
40.013925,116.311937,0,111,39789.5815856481,2008-12-07,13:57:29
40.01408,116.311899,0,109,39789.5816087963,2008-12-07,13:57:31
40.014111,116.311873,0,102,39789.5816666667,2008-12-07,13:57:36
40.014137,116.311914,0,116,39789.581724537,2008-12-07,13:57:41
40.014206,116.311875,0,136,39789.5817824074,2008-12-07,13:57:46
40.014292,116.311803,0,125,39789.5818402778,2008-12-07,13:57:51
40.014356,116.311783,0,124,39789.5818981482,2008-12-07,13:57:56
40.014389,116.311768,0,117,39789.5819560185,2008-12-07,13:58:01
40.014428,116.311771,0,113,39789.5820138889,2008-12-07,13:58:06
40.014438,116.311766,0,111,39789.5820717593,2008-12-07,13:58:11
40.014448,116.311752,0,114,39789.5821296296,2008-12-07,13:58:16
40.014489,116.311743,0,114,39789.5821875,2008-12-07,13:58:21
40.014493,116.311728,0,115,39789.5822453704,2008-12-07,13:58:26
40.014502,116.311715,0,117,39789.5823032407,2008-12-07,13:58:31
40.014526,116.311709,0,112,39789.5823611111,2008-12-07,13:58:36
40.01451,116.311623,0,109,39789.5824189815,2008-12-07,13:58:41
40.014506,116.311539,0,110,39789.5824768519,2008-12-07,13:58:46
40.014486,116.311476,0,102,39789.5825347222,2008-12-07,13:58:51
40.014453,116.311387,0,109,39789.5825925926,2008-12-07,13:58:56
40.014399,116.311346,0,109,39789.582650463,2008-12-07,13:59:01
40.014314,116.311359,0,103,39789.5827083333,2008-12-07,13:59:06
40.014279,116.311429,0,95,39789.5827662037,2008-12-07,13:59:11
40.014232,116.311473,0,89,39789.5828240741,2008-12-07,13:59:16
40.014165,116.311471,0,84,39789.5828819444,2008-12-07,13:59:21
40.013927,116.311576,0,107,39789.5963888889,2008-12-07,14:18:48
40.01386,116.311571,0,109,39789.5964467593,2008-12-07,14:18:53
40.0138,116.311574,0,109,39789.5965046296,2008-12-07,14:18:58
40.013736,116.311588,0,115,39789.5965625,2008-12-07,14:19:03
40.013686,116.311574,0,124,39789.5966203704,2008-12-07,14:19:08
40.013638,116.311542,0,140,39789.5966782407,2008-12-07,14:19:13
40.013576,116.311565,0,149,39789.5967361111,2008-12-07,14:19:18
40.013513,116.311593,0,158,39789.5967939815,2008-12-07,14:19:23
40.013445,116.311596,0,173,39789.5968518518,2008-12-07,14:19:28
40.013375,116.311628,0,181,39789.5969097222,2008-12-07,14:19:33
40.013333,116.311628,0,189,39789.5969675926,2008-12-07,14:19:38
40.013322,116.311636,0,184,39789.597025463,2008-12-07,14:19:43
40.013334,116.311629,0,179,39789.5970833333,2008-12-07,14:19:48
40.013335,116.311624,0,181,39789.5971412037,2008-12-07,14:19:53
40.013335,116.311624,0,181,39789.5971759259,2008-12-07,14:19:56
40.013337,116.311617,0,181,39789.5971990741,2008-12-07,14:19:58
40.013353,116.311544,0,181,39789.5972569444,2008-12-07,14:20:03
40.013344,116.31147,0,182,39789.5973148148,2008-12-07,14:20:08
40.013328,116.311405,0,183,39789.5973726852,2008-12-07,14:20:13
40.013323,116.311313,0,184,39789.5974305556,2008-12-07,14:20:18
40.013315,116.311253,0,187,39789.5974884259,2008-12-07,14:20:23
40.013314,116.311181,0,191,39789.5975462963,2008-12-07,14:20:28
40.013314,116.311117,0,193,39789.5976041667,2008-12-07,14:20:33
40.013306,116.311071,0,193,39789.597662037,2008-12-07,14:20:38
40.013281,116.311015,0,196,39789.5977199074,2008-12-07,14:20:43
40.01326,116.310989,0,200,39789.5977777778,2008-12-07,14:20:48
40.013256,116.310916,0,204,39789.5978356482,2008-12-07,14:20:53
40.013283,116.310773,0,194,39789.5978935185,2008-12-07,14:20:58
40.013277,116.310689,0,189,39789.5979513889,2008-12-07,14:21:03
40.013264,116.310646,0,191,39789.5980092593,2008-12-07,14:21:08
40.013265,116.310591,0,193,39789.5980671296,2008-12-07,14:21:13
40.013248,116.310527,0,200,39789.598125,2008-12-07,14:21:18
40.013227,116.310489,0,201,39789.5981828704,2008-12-07,14:21:23
40.013256,116.310352,0,197,39789.5982407407,2008-12-07,14:21:28
40.013252,116.310282,0,196,39789.5982986111,2008-12-07,14:21:33
40.013275,116.310207,0,185,39789.5983564815,2008-12-07,14:21:38
40.013289,116.310159,0,184,39789.5984143519,2008-12-07,14:21:43
40.013296,116.310108,0,183,39789.5984722222,2008-12-07,14:21:48
40.013312,116.31005,0,180,39789.5985300926,2008-12-07,14:21:53
40.01333,116.310001,0,178,39789.598587963,2008-12-07,14:21:58
40.013345,116.309937,0,180,39789.5986458333,2008-12-07,14:22:03
40.013355,116.309887,0,184,39789.5987037037,2008-12-07,14:22:08
40.013368,116.30981,0,188,39789.5987615741,2008-12-07,14:22:13
40.013354,116.309751,0,189,39789.5988194444,2008-12-07,14:22:18
40.013344,116.309686,0,187,39789.5988773148,2008-12-07,14:22:23
40.013322,116.30963,0,182,39789.5989351852,2008-12-07,14:22:28
40.013325,116.309565,0,182,39789.5989930556,2008-12-07,14:22:33
40.013316,116.309499,0,174,39789.5990509259,2008-12-07,14:22:38
40.013309,116.309435,0,174,39789.5991087963,2008-12-07,14:22:43
40.013298,116.309379,0,168,39789.5991666667,2008-12-07,14:22:48
40.013303,116.309318,0,167,39789.599224537,2008-12-07,14:22:53
40.013296,116.30925,0,164,39789.5992824074,2008-12-07,14:22:58
40.013293,116.309194,0,158,39789.5993402778,2008-12-07,14:23:03
40.013288,116.309142,0,151,39789.5993981481,2008-12-07,14:23:08
40.01326,116.309081,0,146,39789.5994560185,2008-12-07,14:23:13
40.013268,116.309017,0,145,39789.5995138889,2008-12-07,14:23:18
40.01325,116.308958,0,147,39789.5995717593,2008-12-07,14:23:23
40.013243,116.308891,0,146,39789.5996296296,2008-12-07,14:23:28
40.013245,116.308837,0,146,39789.5996875,2008-12-07,14:23:33
40.013255,116.308771,0,151,39789.5997453704,2008-12-07,14:23:38
40.013265,116.308698,0,154,39789.5998032407,2008-12-07,14:23:43
40.013254,116.308637,0,153,39789.5998611111,2008-12-07,14:23:48
40.013235,116.30858,0,152,39789.5999189815,2008-12-07,14:23:53
40.013239,116.308522,0,153,39789.5999768519,2008-12-07,14:23:58
40.013244,116.308463,0,155,39789.6000347222,2008-12-07,14:24:03
40.01323,116.308401,0,155,39789.6000925926,2008-12-07,14:24:08
40.013214,116.308349,0,155,39789.600150463,2008-12-07,14:24:13
40.013217,116.308285,0,153,39789.6002083333,2008-12-07,14:24:18
40.013221,116.308224,0,156,39789.6002662037,2008-12-07,14:24:23
40.013246,116.308168,0,155,39789.6003240741,2008-12-07,14:24:28
40.013243,116.308107,0,155,39789.6003819444,2008-12-07,14:24:33
40.013224,116.308059,0,154,39789.6004398148,2008-12-07,14:24:38
40.013214,116.30799,0,154,39789.6004976852,2008-12-07,14:24:43
40.013205,116.307929,0,153,39789.6005555556,2008-12-07,14:24:48
40.013209,116.307856,0,154,39789.6006134259,2008-12-07,14:24:53
40.013209,116.307794,0,157,39789.6006712963,2008-12-07,14:24:58
40.013213,116.307736,0,160,39789.6007291667,2008-12-07,14:25:03
40.013203,116.30767,0,160,39789.600787037,2008-12-07,14:25:08
40.0132,116.307607,0,163,39789.6008449074,2008-12-07,14:25:13
40.013216,116.307549,0,166,39789.6009027778,2008-12-07,14:25:18
40.013201,116.307499,0,169,39789.6009606481,2008-12-07,14:25:23
40.013201,116.307438,0,174,39789.6010185185,2008-12-07,14:25:28
40.013208,116.307379,0,181,39789.6010763889,2008-12-07,14:25:33
40.013212,116.307309,0,185,39789.6011342593,2008-12-07,14:25:38
40.013208,116.307263,0,190,39789.6011921296,2008-12-07,14:25:43
40.013199,116.307202,0,193,39789.60125,2008-12-07,14:25:48
40.013223,116.307147,0,200,39789.6013078704,2008-12-07,14:25:53
40.013235,116.307091,0,204,39789.6013657407,2008-12-07,14:25:58
40.01323,116.307039,0,204,39789.6014236111,2008-12-07,14:26:03
40.013263,116.30701,0,208,39789.6014814815,2008-12-07,14:26:08
40.013277,116.306976,0,207,39789.6015393519,2008-12-07,14:26:13
40.013301,116.30695,0,204,39789.6015972222,2008-12-07,14:26:18
40.013328,116.306914,0,202,39789.6016550926,2008-12-07,14:26:23
40.013368,116.306865,0,197,39789.601712963,2008-12-07,14:26:28
40.013389,116.30684,0,193,39789.6017708333,2008-12-07,14:26:33
40.013439,116.306782,0,191,39789.6018287037,2008-12-07,14:26:38
40.013493,116.306715,0,190,39789.6018865741,2008-12-07,14:26:43
40.01354,116.306674,0,191,39789.6019444444,2008-12-07,14:26:48
40.013577,116.306637,0,190,39789.6020023148,2008-12-07,14:26:53
40.013591,116.3066,0,189,39789.6020601852,2008-12-07,14:26:58
40.013626,116.306559,0,186,39789.6021180556,2008-12-07,14:27:03
40.01363,116.306533,0,186,39789.6021759259,2008-12-07,14:27:08
40.013636,116.306462,0,183,39789.6022337963,2008-12-07,14:27:13
40.013637,116.306406,0,184,39789.6022916667,2008-12-07,14:27:18
40.013665,116.306362,0,184,39789.602349537,2008-12-07,14:27:23
40.013686,116.306343,0,184,39789.6024074074,2008-12-07,14:27:28
40.01372,116.306345,0,185,39789.6024652778,2008-12-07,14:27:33
40.013766,116.306312,0,185,39789.6025231481,2008-12-07,14:27:38
40.013802,116.306253,0,182,39789.6025810185,2008-12-07,14:27:43
40.013841,116.306171,0,177,39789.6026388889,2008-12-07,14:27:48
40.013871,116.306102,0,176,39789.6026967593,2008-12-07,14:27:53
40.013882,116.306034,0,179,39789.6027546296,2008-12-07,14:27:58
40.013901,116.305968,0,183,39789.6028125,2008-12-07,14:28:03
40.013902,116.305911,0,183,39789.6028703704,2008-12-07,14:28:08
40.01391,116.305852,0,184,39789.6029282407,2008-12-07,14:28:13
40.013893,116.305796,0,179,39789.6029861111,2008-12-07,14:28:18
40.013864,116.305736,0,177,39789.6030439815,2008-12-07,14:28:23
40.013873,116.305655,0,178,39789.6031018518,2008-12-07,14:28:28
40.01391,116.305631,0,179,39789.6031597222,2008-12-07,14:28:33
40.013958,116.305633,0,173,39789.6032175926,2008-12-07,14:28:38
40.014005,116.305614,0,164,39789.603275463,2008-12-07,14:28:43
40.014049,116.305632,0,154,39789.6033333333,2008-12-07,14:28:48
40.01409,116.305629,0,155,39789.6033912037,2008-12-07,14:28:53
40.014139,116.305666,0,154,39789.6034490741,2008-12-07,14:28:58
40.014175,116.305735,0,152,39789.6035069444,2008-12-07,14:29:03
40.014196,116.305796,0,157,39789.6035648148,2008-12-07,14:29:08
40.014185,116.305854,0,154,39789.6036226852,2008-12-07,14:29:13
40.014173,116.305921,0,159,39789.6036805556,2008-12-07,14:29:18
40.014175,116.305994,0,159,39789.6037384259,2008-12-07,14:29:23
40.014165,116.306058,0,165,39789.6037962963,2008-12-07,14:29:28
40.014177,116.306138,0,168,39789.6038541667,2008-12-07,14:29:33
40.014111,116.306168,0,167,39789.603912037,2008-12-07,14:29:38
40.014049,116.306216,0,164,39789.6039699074,2008-12-07,14:29:43
40.013989,116.306236,0,165,39789.6040277778,2008-12-07,14:29:48
40.013941,116.306262,0,160,39789.6040856481,2008-12-07,14:29:53
40.013882,116.306265,0,161,39789.6041435185,2008-12-07,14:29:58
40.013836,116.3063,0,157,39789.6042013889,2008-12-07,14:30:03
40.013785,116.306293,0,154,39789.6042592593,2008-12-07,14:30:08
40.01376,116.306331,0,157,39789.6043171296,2008-12-07,14:30:13
40.013791,116.306377,0,159,39789.604375,2008-12-07,14:30:18
40.013811,116.306391,0,162,39789.6044328704,2008-12-07,14:30:23
40.013835,116.306391,0,161,39789.6044907407,2008-12-07,14:30:28
40.013843,116.306391,0,162,39789.6045486111,2008-12-07,14:30:33
40.013843,116.306391,0,162,39789.6045833333,2008-12-07,14:30:36
40.013847,116.306386,0,163,39789.6046064815,2008-12-07,14:30:38
