# Supplementary material for: A location privacy protection method based on blockchain and threshold cryptography
Source: PLoS One. 2025 Jun 4;20(6):e0324551. doi: 10.1371/journal.pone.0324551 (PMC12136415; doi:10.1371/journal.pone.0324551)
Supplement: S1 File — (ZIP) [file pone.0324551.s001.zip › Data/001/Trajectory/20081208001534.plt]

Geolife trajectory
WGS 84
Altitude is in Feet
Reserved 3
0,2,255,My Track,0,0,2,8421376
0
40.013722,116.306464,0,105,39790.0108101852,2008-12-08,00:15:34
40.013775,116.306479,0,97,39790.0108796296,2008-12-08,00:15:40
40.013959,116.306338,0,140,39790.0195949074,2008-12-08,00:28:13
40.014045,116.306283,0,138,39790.0196412037,2008-12-08,00:28:17
40.014094,116.30617,0,128,39790.0196875,2008-12-08,00:28:21
40.014118,116.306034,0,122,39790.0197453704,2008-12-08,00:28:26
40.014134,116.305908,0,116,39790.0197916667,2008-12-08,00:28:30
40.014124,116.305776,0,113,39790.019837963,2008-12-08,00:28:34
40.014061,116.305688,0,112,39790.0198842593,2008-12-08,00:28:38
40.013966,116.305684,0,116,39790.0199189815,2008-12-08,00:28:41
40.013846,116.305695,0,120,39790.0199652778,2008-12-08,00:28:45
40.013735,116.305724,0,123,39790.0200115741,2008-12-08,00:28:49
40.013733,116.305848,0,121,39790.0200578704,2008-12-08,00:28:53
40.013746,116.305992,0,121,39790.0201041667,2008-12-08,00:28:57
40.013752,116.306111,0,120,39790.0201388889,2008-12-08,00:29:00
40.013717,116.306235,0,120,39790.0201851852,2008-12-08,00:29:04
40.013634,116.306307,0,123,39790.0202314815,2008-12-08,00:29:08
40.013555,116.306367,0,124,39790.0202777778,2008-12-08,00:29:12
40.013513,116.306477,0,127,39790.0203356481,2008-12-08,00:29:17
40.013502,116.306504,0,129,39790.0203935185,2008-12-08,00:29:22
40.0135,116.306518,0,129,39790.0204513889,2008-12-08,00:29:27
40.013454,116.306626,0,122,39790.0205092593,2008-12-08,00:29:32
40.013377,116.306728,0,118,39790.0205671296,2008-12-08,00:29:37
40.01332,116.306827,0,119,39790.0206134259,2008-12-08,00:29:41
40.013253,116.306918,0,124,39790.0206597222,2008-12-08,00:29:45
40.013188,116.307029,0,123,39790.0207060185,2008-12-08,00:29:49
40.0131,116.307117,0,121,39790.0207523148,2008-12-08,00:29:53
40.013041,116.30723,0,120,39790.0207986111,2008-12-08,00:29:57
40.013008,116.307349,0,122,39790.0208449074,2008-12-08,00:30:01
40.01301,116.307493,0,122,39790.0208912037,2008-12-08,00:30:05
40.013022,116.30764,0,121,39790.0209375,2008-12-08,00:30:09
40.013026,116.307796,0,121,39790.0209837963,2008-12-08,00:30:13
40.013028,116.307916,0,119,39790.0210185185,2008-12-08,00:30:16
40.013028,116.30807,0,122,39790.0210648148,2008-12-08,00:30:20
40.013048,116.308196,0,121,39790.021099537,2008-12-08,00:30:23
40.013055,116.30835,0,119,39790.0211458333,2008-12-08,00:30:27
40.01307,116.308501,0,120,39790.0211921296,2008-12-08,00:30:31
40.013088,116.30862,0,121,39790.0212268519,2008-12-08,00:30:34
40.013104,116.308744,0,121,39790.0212615741,2008-12-08,00:30:37
40.013119,116.308898,0,127,39790.0213078704,2008-12-08,00:30:41
40.013132,116.30902,0,129,39790.0213425926,2008-12-08,00:30:44
40.013128,116.309145,0,130,39790.0213773148,2008-12-08,00:30:47
40.013133,116.309267,0,128,39790.021412037,2008-12-08,00:30:50
40.013153,116.309403,0,128,39790.0214583333,2008-12-08,00:30:54
40.013166,116.30955,0,126,39790.0215046296,2008-12-08,00:30:58
40.013178,116.309695,0,131,39790.0215509259,2008-12-08,00:31:02
40.013184,116.309848,0,131,39790.0215972222,2008-12-08,00:31:06
40.013197,116.309986,0,131,39790.0216435185,2008-12-08,00:31:10
40.01319,116.310127,0,133,39790.0216898148,2008-12-08,00:31:14
40.013174,116.310244,0,133,39790.021724537,2008-12-08,00:31:17
40.013151,116.310361,0,130,39790.0217592593,2008-12-08,00:31:20
40.01316,116.310505,0,129,39790.0218055556,2008-12-08,00:31:24
40.013169,116.310659,0,127,39790.0218518519,2008-12-08,00:31:28
40.013182,116.310805,0,129,39790.0218981481,2008-12-08,00:31:32
40.013195,116.310921,0,126,39790.0219328704,2008-12-08,00:31:35
40.013208,116.311061,0,128,39790.0219791667,2008-12-08,00:31:39
40.013219,116.311199,0,129,39790.022025463,2008-12-08,00:31:43
40.013233,116.311336,0,126,39790.0220717593,2008-12-08,00:31:47
40.013256,116.311473,0,124,39790.0221180556,2008-12-08,00:31:51
40.013268,116.311615,0,122,39790.0221759259,2008-12-08,00:31:56
40.013244,116.311753,0,120,39790.0222337963,2008-12-08,00:32:01
40.013162,116.311821,0,119,39790.0222800926,2008-12-08,00:32:05
40.013071,116.311838,0,118,39790.0223148148,2008-12-08,00:32:08
40.012978,116.311851,0,119,39790.022349537,2008-12-08,00:32:11
40.012884,116.311866,0,117,39790.0223842593,2008-12-08,00:32:14
40.012777,116.311879,0,119,39790.0224189815,2008-12-08,00:32:17
40.012682,116.311895,0,117,39790.0224537037,2008-12-08,00:32:20
40.012578,116.311916,0,116,39790.0224884259,2008-12-08,00:32:23
40.012478,116.311923,0,115,39790.0225231481,2008-12-08,00:32:26
40.012371,116.311925,0,114,39790.0225578704,2008-12-08,00:32:29
40.012271,116.311933,0,116,39790.0225925926,2008-12-08,00:32:32
40.012151,116.311935,0,115,39790.0226388889,2008-12-08,00:32:36
40.01205,116.311949,0,116,39790.0226736111,2008-12-08,00:32:39
40.01193,116.311949,0,118,39790.0227199074,2008-12-08,00:32:43
40.011832,116.311963,0,117,39790.0227546296,2008-12-08,00:32:46
40.011739,116.31197,0,115,39790.0227893519,2008-12-08,00:32:49
40.011627,116.31199,0,113,39790.0228356481,2008-12-08,00:32:53
40.011531,116.312001,0,110,39790.0228819444,2008-12-08,00:32:57
40.011492,116.312012,0,111,39790.0229398148,2008-12-08,00:33:02
40.011493,116.312013,0,113,39790.0229976852,2008-12-08,00:33:07
40.011492,116.312013,0,114,39790.0230555556,2008-12-08,00:33:12
40.011494,116.312013,0,115,39790.0231134259,2008-12-08,00:33:17
40.011497,116.312012,0,116,39790.0231712963,2008-12-08,00:33:22
40.0115,116.31201,0,116,39790.0232291667,2008-12-08,00:33:27
40.011502,116.312009,0,117,39790.023287037,2008-12-08,00:33:32
40.011501,116.312009,0,117,39790.0233449074,2008-12-08,00:33:37
40.011501,116.312009,0,117,39790.0234027778,2008-12-08,00:33:42
40.011501,116.312009,0,117,39790.0234375,2008-12-08,00:33:45
40.011498,116.312011,0,117,39790.0234606481,2008-12-08,00:33:47
40.011454,116.312089,0,116,39790.0235185185,2008-12-08,00:33:52
40.011418,116.312204,0,114,39790.0235763889,2008-12-08,00:33:57
40.011372,116.312305,0,111,39790.0236226852,2008-12-08,00:34:01
40.011308,116.312417,0,111,39790.0236689815,2008-12-08,00:34:05
40.01124,116.312498,0,109,39790.0237037037,2008-12-08,00:34:08
40.01113,116.312547,0,109,39790.02375,2008-12-08,00:34:12
40.011038,116.312564,0,107,39790.0237847222,2008-12-08,00:34:15
40.010938,116.312562,0,107,39790.0238194444,2008-12-08,00:34:18
40.010832,116.312552,0,107,39790.0238541667,2008-12-08,00:34:21
40.010726,116.312547,0,106,39790.0238888889,2008-12-08,00:34:24
40.010617,116.312552,0,104,39790.0239236111,2008-12-08,00:34:27
40.010508,116.31256,0,105,39790.0239583333,2008-12-08,00:34:30
40.010396,116.312585,0,102,39790.0239930556,2008-12-08,00:34:33
40.010288,116.312598,0,103,39790.0240277778,2008-12-08,00:34:36
40.010175,116.312612,0,103,39790.0240625,2008-12-08,00:34:39
40.010063,116.312619,0,104,39790.0240972222,2008-12-08,00:34:42
40.009954,116.312628,0,104,39790.0241319444,2008-12-08,00:34:45
40.009846,116.312642,0,106,39790.0241666667,2008-12-08,00:34:48
40.009743,116.312655,0,107,39790.0242013889,2008-12-08,00:34:51
40.009641,116.312674,0,107,39790.0242361111,2008-12-08,00:34:54
40.009547,116.312673,0,107,39790.0242708333,2008-12-08,00:34:57
40.009466,116.312737,0,104,39790.0243055556,2008-12-08,00:35:00
40.009417,116.312838,0,102,39790.0243402778,2008-12-08,00:35:03
40.009419,116.312965,0,107,39790.024375,2008-12-08,00:35:06
40.009437,116.313095,0,114,39790.0244097222,2008-12-08,00:35:09
40.009454,116.313237,0,120,39790.0244444444,2008-12-08,00:35:12
40.00946,116.313371,0,126,39790.0244791667,2008-12-08,00:35:15
40.00947,116.313491,0,132,39790.0245138889,2008-12-08,00:35:18
40.009481,116.313624,0,142,39790.0245486111,2008-12-08,00:35:21
40.00949,116.313759,0,150,39790.0245833333,2008-12-08,00:35:24
40.009494,116.313901,0,160,39790.0246180556,2008-12-08,00:35:27
40.009516,116.314038,0,167,39790.0246527778,2008-12-08,00:35:30
40.009532,116.314177,0,173,39790.0246875,2008-12-08,00:35:33
40.009538,116.314336,0,180,39790.0247222222,2008-12-08,00:35:36
40.009545,116.314472,0,185,39790.0247569444,2008-12-08,00:35:39
40.009561,116.314619,0,183,39790.0247916667,2008-12-08,00:35:42
40.009568,116.314771,0,188,39790.0248263889,2008-12-08,00:35:45
40.009566,116.31493,0,188,39790.0248611111,2008-12-08,00:35:48
40.009573,116.31508,0,189,39790.0248958333,2008-12-08,00:35:51
40.009585,116.315212,0,193,39790.0249305556,2008-12-08,00:35:54
40.009611,116.315349,0,188,39790.0249652778,2008-12-08,00:35:57
40.009622,116.315491,0,189,39790.025,2008-12-08,00:36:00
40.009625,116.315653,0,190,39790.0250347222,2008-12-08,00:36:03
40.00963,116.315797,0,195,39790.0250694444,2008-12-08,00:36:06
40.009622,116.315927,0,195,39790.0250925926,2008-12-08,00:36:08
40.009612,116.316057,0,196,39790.0251157407,2008-12-08,00:36:10
40.009516,116.31613,0,188,39790.025150463,2008-12-08,00:36:13
40.009399,116.316153,0,175,39790.0251851852,2008-12-08,00:36:16
40.009272,116.316199,0,164,39790.0252199074,2008-12-08,00:36:19
40.00918,116.316228,0,155,39790.0252430556,2008-12-08,00:36:21
40.009098,116.316256,0,143,39790.0252662037,2008-12-08,00:36:23
40.008987,116.316341,0,137,39790.0253009259,2008-12-08,00:36:26
40.008975,116.316482,0,135,39790.0253356481,2008-12-08,00:36:29
40.00901,116.316624,0,137,39790.0253703704,2008-12-08,00:36:32
40.009043,116.316782,0,134,39790.0254050926,2008-12-08,00:36:35
40.009063,116.31694,0,133,39790.0254398148,2008-12-08,00:36:38
40.009071,116.31709,0,135,39790.025474537,2008-12-08,00:36:41
40.009085,116.317247,0,132,39790.0255092593,2008-12-08,00:36:44
40.009104,116.317389,0,128,39790.0255439815,2008-12-08,00:36:47
40.009106,116.317537,0,123,39790.0255787037,2008-12-08,00:36:50
40.00906,116.31765,0,125,39790.0256134259,2008-12-08,00:36:53
40.008962,116.317678,0,123,39790.0256481481,2008-12-08,00:36:56
40.008863,116.31771,0,121,39790.0256828704,2008-12-08,00:36:59
40.008749,116.317708,0,116,39790.0257175926,2008-12-08,00:37:02
40.008624,116.317716,0,115,39790.0257523148,2008-12-08,00:37:05
40.008505,116.31772,0,114,39790.025787037,2008-12-08,00:37:08
40.008384,116.317725,0,115,39790.0258217593,2008-12-08,00:37:11
40.008261,116.317723,0,117,39790.0258564815,2008-12-08,00:37:14
40.008148,116.317724,0,123,39790.0258912037,2008-12-08,00:37:17
40.008022,116.31772,0,128,39790.0259259259,2008-12-08,00:37:20
40.007927,116.317727,0,125,39790.0259490741,2008-12-08,00:37:22
40.007793,116.317738,0,128,39790.0259837963,2008-12-08,00:37:25
40.007688,116.317756,0,138,39790.0260185185,2008-12-08,00:37:28
40.007561,116.317741,0,150,39790.0260532407,2008-12-08,00:37:31
40.007463,116.317737,0,148,39790.0260763889,2008-12-08,00:37:33
40.007343,116.317732,0,151,39790.0261111111,2008-12-08,00:37:36
40.007218,116.317719,0,148,39790.0261458333,2008-12-08,00:37:39
40.007118,116.317723,0,142,39790.0261689815,2008-12-08,00:37:41
40.006994,116.317715,0,143,39790.0262037037,2008-12-08,00:37:44
40.006901,116.317709,0,142,39790.0262268518,2008-12-08,00:37:46
40.006804,116.317704,0,139,39790.02625,2008-12-08,00:37:48
40.006708,116.317705,0,138,39790.0262731481,2008-12-08,00:37:50
40.006588,116.317691,0,137,39790.0263078704,2008-12-08,00:37:53
40.006479,116.317681,0,130,39790.0263425926,2008-12-08,00:37:56
40.00637,116.317688,0,124,39790.0263773148,2008-12-08,00:37:59
40.006262,116.317687,0,124,39790.026412037,2008-12-08,00:38:02
40.006141,116.317693,0,124,39790.0264467593,2008-12-08,00:38:05
40.006019,116.317695,0,126,39790.0264814815,2008-12-08,00:38:08
40.005897,116.31771,0,122,39790.0265162037,2008-12-08,00:38:11
40.005768,116.31773,0,121,39790.0265509259,2008-12-08,00:38:14
40.00564,116.317728,0,124,39790.0265856481,2008-12-08,00:38:17
40.005515,116.317753,0,125,39790.0266203704,2008-12-08,00:38:20
40.00539,116.317767,0,129,39790.0266550926,2008-12-08,00:38:23
40.005261,116.317778,0,127,39790.0266898148,2008-12-08,00:38:26
40.00514,116.317785,0,133,39790.026724537,2008-12-08,00:38:29
40.005035,116.3178,0,142,39790.0267592593,2008-12-08,00:38:32
40.004915,116.317836,0,144,39790.0267939815,2008-12-08,00:38:35
40.004828,116.317884,0,138,39790.0268171296,2008-12-08,00:38:37
40.004759,116.317998,0,139,39790.0268518519,2008-12-08,00:38:40
40.004743,116.318161,0,138,39790.0268865741,2008-12-08,00:38:43
40.004738,116.318322,0,138,39790.0269212963,2008-12-08,00:38:46
40.00474,116.318494,0,133,39790.0269560185,2008-12-08,00:38:49
40.004755,116.318661,0,130,39790.0269907407,2008-12-08,00:38:52
40.004759,116.318822,0,125,39790.027025463,2008-12-08,00:38:55
40.004783,116.318984,0,116,39790.0270601852,2008-12-08,00:38:58
40.004776,116.319149,0,117,39790.0270949074,2008-12-08,00:39:01
40.004778,116.319308,0,118,39790.0271296296,2008-12-08,00:39:04
40.004778,116.319465,0,121,39790.0271643519,2008-12-08,00:39:07
40.004786,116.319628,0,121,39790.0271990741,2008-12-08,00:39:10
40.004802,116.319778,0,118,39790.0272337963,2008-12-08,00:39:13
40.004823,116.319928,0,118,39790.0272685185,2008-12-08,00:39:16
40.004831,116.32007,0,118,39790.0273032407,2008-12-08,00:39:19
40.004841,116.320213,0,116,39790.027337963,2008-12-08,00:39:22
40.004848,116.320359,0,113,39790.0273726852,2008-12-08,00:39:25
40.004845,116.320503,0,112,39790.0274074074,2008-12-08,00:39:28
40.004843,116.320652,0,111,39790.0274421296,2008-12-08,00:39:31
40.004852,116.320794,0,114,39790.0274768519,2008-12-08,00:39:34
40.004879,116.32093,0,118,39790.0275115741,2008-12-08,00:39:37
40.004901,116.321063,0,121,39790.0275462963,2008-12-08,00:39:40
40.004907,116.321189,0,124,39790.0275810185,2008-12-08,00:39:43
40.004886,116.321304,0,119,39790.0276157407,2008-12-08,00:39:46
40.004803,116.321371,0,118,39790.027662037,2008-12-08,00:39:50
40.004698,116.321384,0,122,39790.0277083333,2008-12-08,00:39:54
40.004585,116.32138,0,129,39790.0277546296,2008-12-08,00:39:58
40.004494,116.321387,0,133,39790.0277893519,2008-12-08,00:40:01
40.004397,116.321395,0,136,39790.0278240741,2008-12-08,00:40:04
40.00428,116.321429,0,136,39790.0278703704,2008-12-08,00:40:08
40.004177,116.321433,0,132,39790.0279050926,2008-12-08,00:40:11
40.004088,116.32144,0,127,39790.0279398148,2008-12-08,00:40:14
40.003983,116.321452,0,129,39790.0279861111,2008-12-08,00:40:18
40.003864,116.321476,0,130,39790.0280324074,2008-12-08,00:40:22
40.003758,116.321472,0,130,39790.0280671296,2008-12-08,00:40:25
40.003654,116.321471,0,130,39790.0281018519,2008-12-08,00:40:28
40.003563,116.3215,0,129,39790.0281365741,2008-12-08,00:40:31
40.003462,116.321506,0,128,39790.0281712963,2008-12-08,00:40:34
40.003358,116.321516,0,129,39790.0282060185,2008-12-08,00:40:37
40.003249,116.321515,0,128,39790.0282407407,2008-12-08,00:40:40
40.003132,116.321521,0,128,39790.028275463,2008-12-08,00:40:43
40.003015,116.321535,0,126,39790.0283101852,2008-12-08,00:40:46
40.002902,116.321553,0,123,39790.0283449074,2008-12-08,00:40:49
40.002791,116.321559,0,124,39790.0283796296,2008-12-08,00:40:52
40.002686,116.321556,0,126,39790.0284143519,2008-12-08,00:40:55
40.002577,116.321569,0,123,39790.0284490741,2008-12-08,00:40:58
40.002478,116.321586,0,125,39790.0284837963,2008-12-08,00:41:01
40.002371,116.321602,0,126,39790.0285185185,2008-12-08,00:41:04
40.002269,116.321611,0,129,39790.0285532407,2008-12-08,00:41:07
40.002152,116.321615,0,130,39790.028587963,2008-12-08,00:41:10
40.002037,116.321623,0,137,39790.0286342593,2008-12-08,00:41:14
40.001921,116.321642,0,130,39790.0286689815,2008-12-08,00:41:17
40.001821,116.32165,0,129,39790.0287037037,2008-12-08,00:41:20
40.001726,116.321658,0,130,39790.0287384259,2008-12-08,00:41:23
40.001622,116.321661,0,128,39790.0287731481,2008-12-08,00:41:26
40.001518,116.321698,0,122,39790.0288078704,2008-12-08,00:41:29
40.001405,116.321712,0,122,39790.0288425926,2008-12-08,00:41:32
40.001305,116.321718,0,121,39790.0288773148,2008-12-08,00:41:35
40.001208,116.321725,0,125,39790.028912037,2008-12-08,00:41:38
40.001094,116.321735,0,122,39790.0289467593,2008-12-08,00:41:41
40.000994,116.32173,0,125,39790.0289814815,2008-12-08,00:41:44
40.000903,116.321735,0,131,39790.0290162037,2008-12-08,00:41:47
40.000807,116.321752,0,140,39790.0290509259,2008-12-08,00:41:50
40.000681,116.321768,0,138,39790.0290972222,2008-12-08,00:41:54
40.000564,116.321775,0,138,39790.0291319444,2008-12-08,00:41:57
40.000451,116.321794,0,137,39790.0291666667,2008-12-08,00:42:00
40.000336,116.321808,0,138,39790.0292013889,2008-12-08,00:42:03
40.000225,116.321822,0,139,39790.0292361111,2008-12-08,00:42:06
40.000122,116.321829,0,137,39790.0292708333,2008-12-08,00:42:09
40.000014,116.321836,0,137,39790.0293055556,2008-12-08,00:42:12
39.999899,116.321862,0,138,39790.0293402778,2008-12-08,00:42:15
39.999812,116.32192,0,140,39790.029375,2008-12-08,00:42:18
39.99975,116.322029,0,142,39790.0294212963,2008-12-08,00:42:22
39.999697,116.322153,0,143,39790.0294675926,2008-12-08,00:42:26
39.999682,116.32229,0,145,39790.0295138889,2008-12-08,00:42:30
39.999682,116.322441,0,148,39790.0295601852,2008-12-08,00:42:34
39.999691,116.322584,0,156,39790.0296064815,2008-12-08,00:42:38
39.999694,116.322732,0,162,39790.0296527778,2008-12-08,00:42:42
39.999693,116.32285,0,164,39790.0296875,2008-12-08,00:42:45
39.999687,116.32298,0,165,39790.0297222222,2008-12-08,00:42:48
39.999698,116.323116,0,166,39790.0297569444,2008-12-08,00:42:51
39.999702,116.323248,0,162,39790.0297916667,2008-12-08,00:42:54
39.99971,116.323394,0,159,39790.0298263889,2008-12-08,00:42:57
39.999712,116.323528,0,161,39790.0298611111,2008-12-08,00:43:00
39.999715,116.323657,0,161,39790.0298958333,2008-12-08,00:43:03
39.999723,116.323786,0,162,39790.0299305556,2008-12-08,00:43:06
39.999726,116.323948,0,158,39790.0299652778,2008-12-08,00:43:09
39.999721,116.324095,0,154,39790.03,2008-12-08,00:43:12
39.999729,116.324247,0,153,39790.0300347222,2008-12-08,00:43:15
39.999748,116.324405,0,154,39790.0300694444,2008-12-08,00:43:18
39.99977,116.324532,0,161,39790.0301041667,2008-12-08,00:43:21
39.999786,116.32466,0,166,39790.0301388889,2008-12-08,00:43:24
39.999803,116.324778,0,172,39790.0301736111,2008-12-08,00:43:27
39.999806,116.324931,0,168,39790.0302083333,2008-12-08,00:43:30
39.999817,116.325058,0,162,39790.0302314815,2008-12-08,00:43:32
39.999831,116.325211,0,166,39790.0302662037,2008-12-08,00:43:35
39.999822,116.325376,0,159,39790.0303009259,2008-12-08,00:43:38
39.999805,116.325498,0,154,39790.0303356481,2008-12-08,00:43:41
39.999765,116.325625,0,146,39790.0303703704,2008-12-08,00:43:44
39.999664,116.325692,0,142,39790.0304050926,2008-12-08,00:43:47
39.99956,116.325714,0,137,39790.0304398148,2008-12-08,00:43:50
39.999455,116.325772,0,134,39790.030474537,2008-12-08,00:43:53
39.999362,116.325857,0,131,39790.0305092593,2008-12-08,00:43:56
39.99929,116.325961,0,131,39790.0305439815,2008-12-08,00:43:59
39.999231,116.326077,0,132,39790.0305787037,2008-12-08,00:44:02
39.999135,116.326139,0,130,39790.0306134259,2008-12-08,00:44:05
39.99902,116.326137,0,128,39790.0306481481,2008-12-08,00:44:08
39.998903,116.326131,0,128,39790.0306828704,2008-12-08,00:44:11
39.998788,116.326134,0,128,39790.0307175926,2008-12-08,00:44:14
39.998682,116.326148,0,131,39790.0307523148,2008-12-08,00:44:17
39.998576,116.326155,0,134,39790.030787037,2008-12-08,00:44:20
39.998462,116.326157,0,131,39790.0308217593,2008-12-08,00:44:23
39.998345,116.326159,0,132,39790.0308564815,2008-12-08,00:44:26
39.998225,116.326162,0,134,39790.0308912037,2008-12-08,00:44:29
39.998107,116.326165,0,136,39790.0309259259,2008-12-08,00:44:32
39.998001,116.32617,0,141,39790.0309606481,2008-12-08,00:44:35
39.997873,116.326206,0,141,39790.0309953704,2008-12-08,00:44:38
39.997756,116.326271,0,143,39790.0310300926,2008-12-08,00:44:41
39.997667,116.326304,0,143,39790.0310532407,2008-12-08,00:44:43
39.997555,116.326297,0,132,39790.031087963,2008-12-08,00:44:46
39.997442,116.326303,0,132,39790.0311226852,2008-12-08,00:44:49
39.997333,116.326309,0,133,39790.0311574074,2008-12-08,00:44:52
39.997221,116.326314,0,133,39790.0311921296,2008-12-08,00:44:55
39.997099,116.326309,0,136,39790.0312268519,2008-12-08,00:44:58
39.996997,116.326302,0,141,39790.0312615741,2008-12-08,00:45:01
39.996904,116.326291,0,150,39790.0312962963,2008-12-08,00:45:04
39.996799,116.3263,0,160,39790.0313310185,2008-12-08,00:45:07
39.996698,116.326308,0,168,39790.0313657407,2008-12-08,00:45:10
39.996556,116.326324,0,166,39790.031400463,2008-12-08,00:45:13
39.996442,116.326346,0,156,39790.0314236111,2008-12-08,00:45:15
39.996327,116.326368,0,151,39790.0314583333,2008-12-08,00:45:18
39.996223,116.32641,0,147,39790.0314930556,2008-12-08,00:45:21
39.996123,116.32643,0,142,39790.0315277778,2008-12-08,00:45:24
39.996007,116.326443,0,139,39790.0315625,2008-12-08,00:45:27
39.995891,116.326449,0,141,39790.0315972222,2008-12-08,00:45:30
39.995782,116.326452,0,143,39790.0316319444,2008-12-08,00:45:33
39.995679,116.326454,0,146,39790.0316666667,2008-12-08,00:45:36
39.995573,116.326458,0,151,39790.0317013889,2008-12-08,00:45:39
39.995474,116.326464,0,153,39790.0317361111,2008-12-08,00:45:42
39.995375,116.326468,0,154,39790.0317708333,2008-12-08,00:45:45
39.995266,116.326496,0,152,39790.0318171296,2008-12-08,00:45:49
39.995155,116.326487,0,152,39790.0318634259,2008-12-08,00:45:53
39.995047,116.326466,0,150,39790.0318981481,2008-12-08,00:45:56
39.994935,116.326464,0,150,39790.0319328704,2008-12-08,00:45:59
39.994832,116.326447,0,145,39790.0319675926,2008-12-08,00:46:02
39.994723,116.326452,0,144,39790.0320023148,2008-12-08,00:46:05
39.994617,116.326455,0,144,39790.032037037,2008-12-08,00:46:08
39.994512,116.326463,0,145,39790.0320717593,2008-12-08,00:46:11
39.994415,116.326463,0,143,39790.0321064815,2008-12-08,00:46:14
39.994324,116.326463,0,145,39790.0321412037,2008-12-08,00:46:17
39.994233,116.326466,0,146,39790.0321759259,2008-12-08,00:46:20
39.994114,116.326482,0,148,39790.0322222222,2008-12-08,00:46:24
39.993998,116.326483,0,147,39790.0322685185,2008-12-08,00:46:28
39.993891,116.32646,0,148,39790.0323148148,2008-12-08,00:46:32
39.993786,116.326433,0,150,39790.0323726852,2008-12-08,00:46:37
39.993689,116.326428,0,152,39790.0324189815,2008-12-08,00:46:41
39.993589,116.326448,0,150,39790.0324537037,2008-12-08,00:46:44
39.993484,116.326474,0,148,39790.0324884259,2008-12-08,00:46:47
39.99338,116.326491,0,147,39790.0325231481,2008-12-08,00:46:50
39.993273,116.326499,0,145,39790.0325578704,2008-12-08,00:46:53
39.993167,116.326506,0,142,39790.0325925926,2008-12-08,00:46:56
39.99306,116.326511,0,144,39790.0326273148,2008-12-08,00:46:59
39.992959,116.326523,0,143,39790.032662037,2008-12-08,00:47:02
39.992868,116.326518,0,143,39790.0326967593,2008-12-08,00:47:05
39.992772,116.326522,0,145,39790.0327314815,2008-12-08,00:47:08
39.992669,116.326524,0,146,39790.0327662037,2008-12-08,00:47:11
39.992559,116.326503,0,147,39790.0328009259,2008-12-08,00:47:14
39.992444,116.326507,0,148,39790.0328356481,2008-12-08,00:47:17
39.992328,116.326487,0,149,39790.0328703704,2008-12-08,00:47:20
39.992214,116.32649,0,147,39790.0329050926,2008-12-08,00:47:23
39.992105,116.326491,0,146,39790.0329398148,2008-12-08,00:47:26
39.992003,116.326499,0,145,39790.032974537,2008-12-08,00:47:29
39.991896,116.326524,0,142,39790.0330092593,2008-12-08,00:47:32
39.991804,116.326527,0,141,39790.0330439815,2008-12-08,00:47:35
39.991736,116.326524,0,141,39790.0331018518,2008-12-08,00:47:40
39.991679,116.32652,0,146,39790.0331597222,2008-12-08,00:47:45
39.991628,116.326523,0,150,39790.0332175926,2008-12-08,00:47:50
39.991608,116.326537,0,150,39790.033275463,2008-12-08,00:47:55
39.991612,116.326537,0,151,39790.0333333333,2008-12-08,00:48:00
39.991618,116.326537,0,153,39790.0333912037,2008-12-08,00:48:05
39.991621,116.326538,0,155,39790.0334490741,2008-12-08,00:48:10
39.991619,116.326538,0,155,39790.0335069444,2008-12-08,00:48:15
39.991618,116.326538,0,155,39790.0335648148,2008-12-08,00:48:20
39.991622,116.326538,0,155,39790.0336226852,2008-12-08,00:48:25
39.991622,116.326538,0,155,39790.0336574074,2008-12-08,00:48:28
39.991621,116.326539,0,155,39790.0336805556,2008-12-08,00:48:30
39.991555,116.326519,0,153,39790.0337384259,2008-12-08,00:48:35
39.991453,116.326516,0,148,39790.0337962963,2008-12-08,00:48:40
39.991346,116.326523,0,151,39790.0338541667,2008-12-08,00:48:45
39.991242,116.326541,0,151,39790.033900463,2008-12-08,00:48:49
39.991142,116.32656,0,151,39790.0339351852,2008-12-08,00:48:52
39.991035,116.326583,0,153,39790.0339699074,2008-12-08,00:48:55
39.990916,116.326583,0,153,39790.0340046296,2008-12-08,00:48:58
39.990797,116.326585,0,155,39790.0340393518,2008-12-08,00:49:01
39.990689,116.326583,0,160,39790.0340740741,2008-12-08,00:49:04
39.990579,116.326599,0,163,39790.0341087963,2008-12-08,00:49:07
39.990482,116.326596,0,161,39790.0341435185,2008-12-08,00:49:10
39.990331,116.326643,0,168,39790.0341782407,2008-12-08,00:49:13
39.990223,116.326686,0,183,39790.034212963,2008-12-08,00:49:16
39.99011,116.326718,0,187,39790.0342476852,2008-12-08,00:49:19
39.990006,116.326702,0,174,39790.0342939815,2008-12-08,00:49:23
39.989903,116.326708,0,166,39790.0343287037,2008-12-08,00:49:26
39.989792,116.326716,0,170,39790.0343634259,2008-12-08,00:49:29
39.989684,116.326697,0,175,39790.0343981481,2008-12-08,00:49:32
39.989571,116.326691,0,176,39790.0344328704,2008-12-08,00:49:35
39.989456,116.326691,0,171,39790.0344675926,2008-12-08,00:49:38
39.98935,116.326689,0,169,39790.0345023148,2008-12-08,00:49:41
39.989239,116.326685,0,167,39790.034537037,2008-12-08,00:49:44
39.989138,116.326682,0,159,39790.0345717593,2008-12-08,00:49:47
39.989033,116.32668,0,156,39790.0346064815,2008-12-08,00:49:50
39.988916,116.326686,0,155,39790.0346412037,2008-12-08,00:49:53
39.988805,116.32669,0,153,39790.0346759259,2008-12-08,00:49:56
39.988692,116.326698,0,152,39790.0347106481,2008-12-08,00:49:59
39.988584,116.326708,0,150,39790.0347453704,2008-12-08,00:50:02
39.988475,116.326727,0,151,39790.0347800926,2008-12-08,00:50:05
39.988362,116.326735,0,150,39790.0348148148,2008-12-08,00:50:08
39.988254,116.326734,0,150,39790.034849537,2008-12-08,00:50:11
39.988155,116.326743,0,153,39790.0348842593,2008-12-08,00:50:14
39.988049,116.326748,0,153,39790.0349189815,2008-12-08,00:50:17
39.987933,116.32677,0,157,39790.0349537037,2008-12-08,00:50:20
39.987818,116.326779,0,159,39790.0349884259,2008-12-08,00:50:23
39.987701,116.326786,0,159,39790.0350231482,2008-12-08,00:50:26
39.98759,116.326793,0,158,39790.0350578704,2008-12-08,00:50:29
39.987487,116.326797,0,154,39790.0350925926,2008-12-08,00:50:32
39.987368,116.326802,0,152,39790.0351273148,2008-12-08,00:50:35
39.98725,116.326804,0,151,39790.035162037,2008-12-08,00:50:38
39.987143,116.326802,0,148,39790.0351967593,2008-12-08,00:50:41
39.987035,116.326805,0,148,39790.0352314815,2008-12-08,00:50:44
39.986932,116.326801,0,150,39790.0352662037,2008-12-08,00:50:47
39.98682,116.326798,0,152,39790.0353009259,2008-12-08,00:50:50
39.986718,116.326785,0,154,39790.0353356482,2008-12-08,00:50:53
39.986623,116.326784,0,160,39790.0353703704,2008-12-08,00:50:56
39.986519,116.326776,0,162,39790.0354050926,2008-12-08,00:50:59
39.986418,116.326785,0,171,39790.0354398148,2008-12-08,00:51:02
39.986297,116.326803,0,176,39790.035474537,2008-12-08,00:51:05
39.986204,116.326826,0,174,39790.0354976852,2008-12-08,00:51:07
39.986069,116.326851,0,170,39790.0355324074,2008-12-08,00:51:10
39.985979,116.326864,0,168,39790.0355555556,2008-12-08,00:51:12
39.98586,116.326865,0,170,39790.0355902778,2008-12-08,00:51:15
39.985768,116.326874,0,175,39790.0356134259,2008-12-08,00:51:17
39.985652,116.326869,0,177,39790.0356481481,2008-12-08,00:51:20
39.985536,116.326885,0,175,39790.0356828704,2008-12-08,00:51:23
39.98542,116.326903,0,175,39790.0357175926,2008-12-08,00:51:26
39.985299,116.326931,0,177,39790.0357523148,2008-12-08,00:51:29
39.985195,116.326944,0,179,39790.035787037,2008-12-08,00:51:32
39.985108,116.326979,0,187,39790.0358449074,2008-12-08,00:51:37
39.985087,116.326959,0,181,39790.0359027778,2008-12-08,00:51:42
39.985086,116.326959,0,182,39790.0359606481,2008-12-08,00:51:47
39.985084,116.32696,0,183,39790.0360185185,2008-12-08,00:51:52
39.985083,116.326961,0,183,39790.0360763889,2008-12-08,00:51:57
39.985083,116.326961,0,184,39790.0361342593,2008-12-08,00:52:02
39.985082,116.326961,0,184,39790.0361921296,2008-12-08,00:52:07
39.98508,116.326961,0,183,39790.03625,2008-12-08,00:52:12
39.985078,116.326961,0,183,39790.0363078704,2008-12-08,00:52:17
39.985077,116.326961,0,183,39790.0363657407,2008-12-08,00:52:22
39.985077,116.32696,0,183,39790.0364236111,2008-12-08,00:52:27
39.985077,116.32696,0,183,39790.0364583333,2008-12-08,00:52:30
39.985077,116.32696,0,183,39790.0364814815,2008-12-08,00:52:32
39.985024,116.326964,0,183,39790.0365393519,2008-12-08,00:52:37
39.98493,116.326964,0,180,39790.0365972222,2008-12-08,00:52:42
39.984822,116.326958,0,182,39790.0366435185,2008-12-08,00:52:46
39.984732,116.326948,0,178,39790.0366898148,2008-12-08,00:52:50
39.98463,116.326942,0,172,39790.0367361111,2008-12-08,00:52:54
39.984521,116.326943,0,167,39790.0367824074,2008-12-08,00:52:58
39.984402,116.326951,0,163,39790.0368287037,2008-12-08,00:53:02
39.984308,116.326939,0,160,39790.0368634259,2008-12-08,00:53:05
39.984208,116.326919,0,158,39790.0368981481,2008-12-08,00:53:08
39.984104,116.326922,0,157,39790.0369328704,2008-12-08,00:53:11
39.983993,116.326925,0,155,39790.0369675926,2008-12-08,00:53:14
39.98388,116.326927,0,156,39790.0370023148,2008-12-08,00:53:17
39.98377,116.326939,0,158,39790.037037037,2008-12-08,00:53:20
39.983654,116.326941,0,158,39790.0370717593,2008-12-08,00:53:23
39.983537,116.326947,0,159,39790.0371064815,2008-12-08,00:53:26
39.983408,116.326969,0,154,39790.0371412037,2008-12-08,00:53:29
39.98329,116.326977,0,152,39790.0371759259,2008-12-08,00:53:32
39.983178,116.32699,0,162,39790.0372106481,2008-12-08,00:53:35
39.98308,116.326987,0,168,39790.0372453704,2008-12-08,00:53:38
39.982988,116.326987,0,167,39790.0372685185,2008-12-08,00:53:40
39.982895,116.326996,0,170,39790.0372916667,2008-12-08,00:53:42
39.982766,116.327006,0,167,39790.0373263889,2008-12-08,00:53:45
39.982673,116.327022,0,169,39790.037349537,2008-12-08,00:53:47
39.982565,116.327047,0,172,39790.0373726852,2008-12-08,00:53:49
39.982473,116.327054,0,174,39790.0373958333,2008-12-08,00:53:51
39.982383,116.327063,0,175,39790.0374189815,2008-12-08,00:53:53
39.982261,116.327079,0,169,39790.0374537037,2008-12-08,00:53:56
39.982133,116.327093,0,176,39790.0374884259,2008-12-08,00:53:59
39.982013,116.327102,0,181,39790.0375231481,2008-12-08,00:54:02
39.981897,116.327112,0,183,39790.0375578704,2008-12-08,00:54:05
39.981793,116.327127,0,184,39790.0375925926,2008-12-08,00:54:08
39.98169,116.327129,0,182,39790.0376273148,2008-12-08,00:54:11
39.981571,116.327145,0,183,39790.037662037,2008-12-08,00:54:14
39.981442,116.327149,0,178,39790.0376967593,2008-12-08,00:54:17
39.981317,116.327145,0,174,39790.0377314815,2008-12-08,00:54:20
39.981209,116.327122,0,171,39790.0377662037,2008-12-08,00:54:23
39.981091,116.327114,0,168,39790.0378009259,2008-12-08,00:54:26
39.980976,116.327108,0,167,39790.0378356481,2008-12-08,00:54:29
39.980853,116.32711,0,163,39790.0378703704,2008-12-08,00:54:32
39.980734,116.327105,0,157,39790.0379050926,2008-12-08,00:54:35
39.980624,116.327094,0,164,39790.0379398148,2008-12-08,00:54:38
39.980513,116.327097,0,166,39790.037974537,2008-12-08,00:54:41
39.980398,116.327105,0,168,39790.0380092593,2008-12-08,00:54:44
39.980289,116.327118,0,172,39790.0380439815,2008-12-08,00:54:47
39.980169,116.327131,0,171,39790.0380787037,2008-12-08,00:54:50
39.98008,116.327135,0,167,39790.0381018519,2008-12-08,00:54:52
39.979959,116.327148,0,162,39790.0381365741,2008-12-08,00:54:55
39.979867,116.32717,0,151,39790.0381712963,2008-12-08,00:54:58
39.979775,116.32717,0,147,39790.0382175926,2008-12-08,00:55:02
39.979687,116.327173,0,145,39790.038275463,2008-12-08,00:55:07
39.979584,116.327147,0,148,39790.0383217593,2008-12-08,00:55:11
39.979464,116.32716,0,153,39790.0383680556,2008-12-08,00:55:15
39.979353,116.327167,0,152,39790.0384027778,2008-12-08,00:55:18
39.979244,116.327178,0,155,39790.0384375,2008-12-08,00:55:21
39.979128,116.327175,0,155,39790.0384722222,2008-12-08,00:55:24
39.978999,116.32717,0,154,39790.0385069444,2008-12-08,00:55:27
39.978902,116.327185,0,154,39790.0385300926,2008-12-08,00:55:29
39.978784,116.327184,0,157,39790.0385648148,2008-12-08,00:55:32
39.978654,116.327191,0,157,39790.038599537,2008-12-08,00:55:35
39.978525,116.327197,0,156,39790.0386342593,2008-12-08,00:55:38
39.9784,116.327209,0,157,39790.0386689815,2008-12-08,00:55:41
39.978282,116.327195,0,157,39790.0387037037,2008-12-08,00:55:44
39.978188,116.327172,0,156,39790.0387384259,2008-12-08,00:55:47
39.978088,116.327152,0,156,39790.0387962963,2008-12-08,00:55:52
39.977992,116.32715,0,158,39790.0388425926,2008-12-08,00:55:56
39.977932,116.327169,0,154,39790.038900463,2008-12-08,00:56:01
39.97793,116.327179,0,152,39790.0389583333,2008-12-08,00:56:06
39.97793,116.327179,0,152,39790.0389930556,2008-12-08,00:56:09
39.977928,116.32718,0,152,39790.0390162037,2008-12-08,00:56:11
39.977927,116.32716,0,152,39790.0390740741,2008-12-08,00:56:16
39.977914,116.327099,0,153,39790.0391319444,2008-12-08,00:56:21
39.977872,116.327072,0,159,39790.0391898148,2008-12-08,00:56:26
39.977798,116.32711,0,163,39790.0392476852,2008-12-08,00:56:31
39.977773,116.327125,0,165,39790.0393055556,2008-12-08,00:56:36
39.977773,116.327125,0,165,39790.0393402778,2008-12-08,00:56:39
39.977775,116.327126,0,166,39790.0393634259,2008-12-08,00:56:41
39.97779,116.327131,0,167,39790.0394212963,2008-12-08,00:56:46
39.977881,116.327149,0,167,39790.0394791667,2008-12-08,00:56:51
39.977964,116.327079,0,168,39790.039537037,2008-12-08,00:56:56
39.978026,116.326982,0,169,39790.0395949074,2008-12-08,00:57:01
39.978027,116.326884,0,169,39790.0396527778,2008-12-08,00:57:06
39.977997,116.326799,0,170,39790.0397106481,2008-12-08,00:57:11
39.977998,116.326739,0,170,39790.0397685185,2008-12-08,00:57:16
39.978008,116.326659,0,170,39790.0398263889,2008-12-08,00:57:21
39.977985,116.326592,0,170,39790.0398842593,2008-12-08,00:57:26
39.97799,116.326554,0,169,39790.0399421296,2008-12-08,00:57:31
39.978006,116.326499,0,169,39790.04,2008-12-08,00:57:36
39.978042,116.326476,0,169,39790.0400578704,2008-12-08,00:57:41
39.978063,116.326462,0,169,39790.0401157407,2008-12-08,00:57:46
39.97804,116.326498,0,169,39790.0401736111,2008-12-08,00:57:51
