# Supplementary material for: A location privacy protection method based on blockchain and threshold cryptography
Source: PLoS One. 2025 Jun 4;20(6):e0324551. doi: 10.1371/journal.pone.0324551 (PMC12136415; doi:10.1371/journal.pone.0324551)
Supplement: S1 File — (ZIP) [file pone.0324551.s001.zip › Data/001/Trajectory/20081208142853.plt]

Geolife trajectory
WGS 84
Altitude is in Feet
Reserved 3
0,2,255,My Track,0,0,2,8421376
0
39.977562,116.326113,0,492,39790.6033912037,2008-12-08,14:28:53
39.977652,116.326149,0,494,39790.6034375,2008-12-08,14:28:57
39.977746,116.326073,0,497,39790.6034837963,2008-12-08,14:29:01
39.978394,116.327372,0,187,39790.6035300926,2008-12-08,14:29:05
39.978469,116.327302,0,184,39790.603587963,2008-12-08,14:29:10
39.978554,116.327268,0,183,39790.6036458333,2008-12-08,14:29:15
39.978643,116.32723,0,174,39790.6037037037,2008-12-08,14:29:20
39.978748,116.327219,0,171,39790.6037615741,2008-12-08,14:29:25
39.978839,116.327197,0,170,39790.6038078704,2008-12-08,14:29:29
39.978905,116.327199,0,172,39790.6038657407,2008-12-08,14:29:34
39.978948,116.327089,0,165,39790.6038773148,2008-12-08,14:29:35
39.978929,116.327081,0,174,39790.6039351852,2008-12-08,14:29:40
39.978926,116.327084,0,172,39790.6039930556,2008-12-08,14:29:45
39.978926,116.327084,0,172,39790.6040277778,2008-12-08,14:29:48
39.978934,116.327078,0,174,39790.6040509259,2008-12-08,14:29:50
39.978947,116.327026,0,172,39790.6041087963,2008-12-08,14:29:55
39.97892,116.326979,0,174,39790.6041666667,2008-12-08,14:30:00
39.978941,116.326976,0,170,39790.604224537,2008-12-08,14:30:05
39.978939,116.326992,0,170,39790.6042824074,2008-12-08,14:30:10
39.978949,116.326976,0,174,39790.6043402778,2008-12-08,14:30:15
39.97895,116.326975,0,174,39790.6043981481,2008-12-08,14:30:20
39.97895,116.326975,0,174,39790.6044328704,2008-12-08,14:30:23
39.978951,116.32698,0,176,39790.6044560185,2008-12-08,14:30:25
39.978987,116.326993,0,177,39790.6045138889,2008-12-08,14:30:30
39.978987,116.326993,0,177,39790.6045486111,2008-12-08,14:30:33
39.978983,116.327,0,178,39790.6045717593,2008-12-08,14:30:35
39.978985,116.32701,0,175,39790.6046296296,2008-12-08,14:30:40
39.979034,116.32712,0,174,39790.6046875,2008-12-08,14:30:45
39.979132,116.327141,0,170,39790.6047222222,2008-12-08,14:30:48
39.979243,116.327136,0,166,39790.6047685185,2008-12-08,14:30:52
39.979351,116.32714,0,166,39790.6048148148,2008-12-08,14:30:56
39.979447,116.327143,0,165,39790.604849537,2008-12-08,14:30:59
39.979542,116.327149,0,166,39790.6048842593,2008-12-08,14:31:02
39.979646,116.327188,0,165,39790.6049305556,2008-12-08,14:31:06
39.979709,116.32727,0,170,39790.6049652778,2008-12-08,14:31:09
39.979768,116.327392,0,174,39790.6050115741,2008-12-08,14:31:13
39.979836,116.327481,0,175,39790.6050462963,2008-12-08,14:31:16
39.979958,116.327509,0,177,39790.6050810185,2008-12-08,14:31:19
39.980081,116.327495,0,182,39790.6051157407,2008-12-08,14:31:22
39.98021,116.327487,0,186,39790.605150463,2008-12-08,14:31:25
39.980341,116.327465,0,186,39790.6051851852,2008-12-08,14:31:28
39.980465,116.327445,0,189,39790.6052199074,2008-12-08,14:31:31
39.980622,116.327466,0,183,39790.6052546296,2008-12-08,14:31:34
39.98073,116.327457,0,178,39790.6052777778,2008-12-08,14:31:36
39.980823,116.327461,0,173,39790.6053009259,2008-12-08,14:31:38
39.980913,116.327444,0,172,39790.6053240741,2008-12-08,14:31:40
39.981038,116.327426,0,170,39790.6053587963,2008-12-08,14:31:43
39.981159,116.327416,0,171,39790.6053935185,2008-12-08,14:31:46
39.981288,116.327419,0,165,39790.6054282407,2008-12-08,14:31:49
39.981388,116.327411,0,165,39790.605462963,2008-12-08,14:31:52
39.981426,116.327524,0,170,39790.6055092593,2008-12-08,14:31:56
39.981435,116.327669,0,172,39790.6055555556,2008-12-08,14:32:00
39.981452,116.3278,0,179,39790.6056018519,2008-12-08,14:32:04
39.981439,116.327921,0,186,39790.6056481482,2008-12-08,14:32:08
39.981445,116.327995,0,196,39790.6057060185,2008-12-08,14:32:13
39.981462,116.328046,0,203,39790.6057638889,2008-12-08,14:32:18
39.981475,116.328055,0,208,39790.6058217593,2008-12-08,14:32:23
39.981475,116.328174,0,206,39790.6058796296,2008-12-08,14:32:28
39.981458,116.328299,0,203,39790.6059375,2008-12-08,14:32:33
39.981303,116.328532,0,156,39790.6080555556,2008-12-08,14:35:36
39.981274,116.328556,0,152,39790.6081134259,2008-12-08,14:35:41
39.981271,116.328576,0,147,39790.6081712963,2008-12-08,14:35:46
39.981271,116.328576,0,147,39790.6082060185,2008-12-08,14:35:49
39.981267,116.328578,0,143,39790.6082291667,2008-12-08,14:35:51
39.98124,116.328575,0,139,39790.608287037,2008-12-08,14:35:56
39.981164,116.32858,0,134,39790.6083449074,2008-12-08,14:36:01
39.981157,116.328591,0,126,39790.6084027778,2008-12-08,14:36:06
39.981148,116.3286,0,121,39790.6084606481,2008-12-08,14:36:11
39.981136,116.328631,0,121,39790.6085185185,2008-12-08,14:36:16
39.9811,116.328656,0,120,39790.6085763889,2008-12-08,14:36:21
39.98109,116.328645,0,118,39790.6086342593,2008-12-08,14:36:26
39.981037,116.328644,0,117,39790.6086921296,2008-12-08,14:36:31
39.981056,116.328631,0,113,39790.60875,2008-12-08,14:36:36
39.981046,116.328633,0,110,39790.6088078704,2008-12-08,14:36:41
39.981034,116.328636,0,108,39790.6088657407,2008-12-08,14:36:46
39.981024,116.328637,0,106,39790.6089236111,2008-12-08,14:36:51
39.981011,116.328655,0,103,39790.6089814815,2008-12-08,14:36:56
39.980971,116.32866,0,101,39790.6090393519,2008-12-08,14:37:01
39.980954,116.328659,0,96,39790.6090972222,2008-12-08,14:37:06
39.980942,116.32866,0,94,39790.6091550926,2008-12-08,14:37:11
39.980931,116.328661,0,92,39790.609212963,2008-12-08,14:37:16
39.980923,116.328663,0,89,39790.6092708333,2008-12-08,14:37:21
39.980927,116.328668,0,87,39790.6093287037,2008-12-08,14:37:26
39.98093,116.328674,0,84,39790.6093865741,2008-12-08,14:37:31
39.980933,116.328679,0,82,39790.6094444444,2008-12-08,14:37:36
39.980933,116.328679,0,82,39790.6094791667,2008-12-08,14:37:39
39.980927,116.328687,0,79,39790.6095023148,2008-12-08,14:37:41
39.980921,116.328697,0,77,39790.6095601852,2008-12-08,14:37:46
39.980914,116.328706,0,74,39790.6096180556,2008-12-08,14:37:51
39.98091,116.328713,0,72,39790.6096759259,2008-12-08,14:37:56
39.980911,116.328718,0,70,39790.6097337963,2008-12-08,14:38:01
39.980911,116.328718,0,70,39790.6097685185,2008-12-08,14:38:04
39.980913,116.328725,0,68,39790.6097916667,2008-12-08,14:38:06
39.980916,116.328734,0,66,39790.609849537,2008-12-08,14:38:11
39.980922,116.328739,0,64,39790.6099074074,2008-12-08,14:38:16
39.980922,116.328739,0,64,39790.6099421296,2008-12-08,14:38:19
39.98093,116.328745,0,63,39790.6099652778,2008-12-08,14:38:21
39.980929,116.328769,0,66,39790.6100231481,2008-12-08,14:38:26
39.980941,116.328781,0,66,39790.6100810185,2008-12-08,14:38:31
39.980941,116.328781,0,66,39790.6101157407,2008-12-08,14:38:34
39.980947,116.328783,0,65,39790.6101388889,2008-12-08,14:38:36
39.980956,116.328782,0,65,39790.6101967593,2008-12-08,14:38:41
39.980968,116.328776,0,66,39790.6102546296,2008-12-08,14:38:46
39.980979,116.328769,0,66,39790.6103125,2008-12-08,14:38:51
39.980988,116.328766,0,67,39790.6103703704,2008-12-08,14:38:56
39.980994,116.328766,0,68,39790.6104282407,2008-12-08,14:39:01
39.980998,116.328759,0,69,39790.6104861111,2008-12-08,14:39:06
39.981,116.328755,0,71,39790.6105439815,2008-12-08,14:39:11
39.981003,116.32875,0,72,39790.6106018518,2008-12-08,14:39:16
39.981003,116.32875,0,72,39790.6106365741,2008-12-08,14:39:19
39.981004,116.328746,0,74,39790.6106597222,2008-12-08,14:39:21
39.980995,116.328736,0,77,39790.6107175926,2008-12-08,14:39:26
39.980984,116.328737,0,80,39790.610775463,2008-12-08,14:39:31
39.980984,116.328737,0,80,39790.6108101852,2008-12-08,14:39:34
39.980976,116.328742,0,82,39790.6108333333,2008-12-08,14:39:36
39.980967,116.328747,0,84,39790.6108912037,2008-12-08,14:39:41
39.980966,116.328752,0,86,39790.6109490741,2008-12-08,14:39:46
39.980971,116.32875,0,88,39790.6110069444,2008-12-08,14:39:51
39.980971,116.32875,0,88,39790.6110416667,2008-12-08,14:39:54
39.980974,116.328748,0,89,39790.6110648148,2008-12-08,14:39:56
39.981003,116.328726,0,91,39790.6111226852,2008-12-08,14:40:01
39.981036,116.328714,0,95,39790.6111805556,2008-12-08,14:40:06
39.981057,116.328709,0,98,39790.6112384259,2008-12-08,14:40:11
39.981057,116.328709,0,98,39790.6112731481,2008-12-08,14:40:14
39.981065,116.328706,0,100,39790.6112962963,2008-12-08,14:40:16
39.981081,116.328711,0,101,39790.6113541667,2008-12-08,14:40:21
39.981108,116.328681,0,102,39790.611412037,2008-12-08,14:40:26
39.981165,116.328742,0,105,39790.6114699074,2008-12-08,14:40:31
39.981162,116.328737,0,107,39790.6115277778,2008-12-08,14:40:36
39.981163,116.328733,0,109,39790.6115856481,2008-12-08,14:40:41
39.981163,116.328733,0,109,39790.6116203704,2008-12-08,14:40:44
39.981165,116.328729,0,110,39790.6116435185,2008-12-08,14:40:46
39.981212,116.32867,0,114,39790.6117013889,2008-12-08,14:40:51
39.981279,116.328578,0,120,39790.611724537,2008-12-08,14:40:53
39.981346,116.328479,0,129,39790.6117708333,2008-12-08,14:40:57
39.981391,116.328378,0,135,39790.6118055556,2008-12-08,14:41:00
39.981436,116.328271,0,145,39790.6118634259,2008-12-08,14:41:05
39.981449,116.328161,0,158,39790.6119212963,2008-12-08,14:41:10
39.981439,116.328045,0,172,39790.6119791667,2008-12-08,14:41:15
39.981422,116.327947,0,197,39790.612037037,2008-12-08,14:41:20
39.981454,116.327845,0,209,39790.6120833333,2008-12-08,14:41:24
39.981543,116.327756,0,218,39790.6121296296,2008-12-08,14:41:28
39.981602,116.327751,0,245,39790.6121759259,2008-12-08,14:41:32
39.981562,116.327709,0,249,39790.6122337963,2008-12-08,14:41:37
39.981512,116.327606,0,258,39790.6122800926,2008-12-08,14:41:41
39.981558,116.327516,0,264,39790.612337963,2008-12-08,14:41:46
39.981656,116.327474,0,265,39790.6123842593,2008-12-08,14:41:50
39.981747,116.327465,0,277,39790.6124421296,2008-12-08,14:41:55
39.981835,116.32744,0,283,39790.6124884259,2008-12-08,14:41:59
39.981921,116.327442,0,294,39790.6125462963,2008-12-08,14:42:04
39.982097,116.327399,0,258,39790.6125925926,2008-12-08,14:42:08
39.982191,116.327418,0,252,39790.6126273148,2008-12-08,14:42:11
39.982296,116.327397,0,245,39790.6126736111,2008-12-08,14:42:15
39.982403,116.327361,0,257,39790.6127314815,2008-12-08,14:42:20
39.982519,116.327326,0,263,39790.6127893519,2008-12-08,14:42:25
39.982609,116.327308,0,263,39790.6128356481,2008-12-08,14:42:29
39.982719,116.327302,0,267,39790.6128935185,2008-12-08,14:42:34
39.982811,116.327312,0,252,39790.6129166667,2008-12-08,14:42:36
39.982915,116.327311,0,259,39790.612974537,2008-12-08,14:42:41
39.982994,116.327324,0,278,39790.6130324074,2008-12-08,14:42:46
39.983089,116.327322,0,277,39790.6130671296,2008-12-08,14:42:49
39.983186,116.32729,0,285,39790.613125,2008-12-08,14:42:54
39.983286,116.327274,0,280,39790.6131597222,2008-12-08,14:42:57
39.983397,116.327297,0,282,39790.6132060185,2008-12-08,14:43:01
39.983495,116.327271,0,287,39790.6132638889,2008-12-08,14:43:06
39.983582,116.327303,0,289,39790.6133217593,2008-12-08,14:43:11
39.983671,116.327325,0,278,39790.6133564815,2008-12-08,14:43:14
39.983769,116.327359,0,261,39790.6133912037,2008-12-08,14:43:17
39.983863,116.327382,0,247,39790.6134259259,2008-12-08,14:43:20
39.983979,116.327411,0,238,39790.6134722222,2008-12-08,14:43:24
39.984072,116.327409,0,232,39790.6135069444,2008-12-08,14:43:27
39.984178,116.327418,0,227,39790.6135532407,2008-12-08,14:43:31
39.984273,116.327404,0,218,39790.613587963,2008-12-08,14:43:34
39.98438,116.327403,0,208,39790.6136342593,2008-12-08,14:43:38
39.984473,116.327386,0,200,39790.6136689815,2008-12-08,14:43:41
39.984568,116.327361,0,187,39790.6137037037,2008-12-08,14:43:44
39.984654,116.327336,0,179,39790.6137384259,2008-12-08,14:43:47
39.98476,116.327327,0,173,39790.6137847222,2008-12-08,14:43:51
39.984791,116.327322,0,170,39790.6138425926,2008-12-08,14:43:56
39.984801,116.327318,0,170,39790.613900463,2008-12-08,14:44:01
39.984884,116.327309,0,171,39790.6139583333,2008-12-08,14:44:06
39.984977,116.327297,0,173,39790.6140046296,2008-12-08,14:44:10
39.985085,116.32726,0,171,39790.6140509259,2008-12-08,14:44:14
39.985179,116.327236,0,166,39790.6140856481,2008-12-08,14:44:17
39.985273,116.32723,0,166,39790.6141203704,2008-12-08,14:44:20
39.985383,116.327226,0,169,39790.6141666667,2008-12-08,14:44:24
39.985497,116.327231,0,176,39790.614212963,2008-12-08,14:44:28
39.985608,116.327215,0,185,39790.6142592593,2008-12-08,14:44:32
39.985695,116.32721,0,207,39790.6143055556,2008-12-08,14:44:36
39.985792,116.327227,0,209,39790.6143402778,2008-12-08,14:44:39
39.985897,116.327253,0,209,39790.614375,2008-12-08,14:44:42
39.985989,116.327256,0,211,39790.6144097222,2008-12-08,14:44:45
39.98606,116.327243,0,238,39790.6144560185,2008-12-08,14:44:49
39.986144,116.327207,0,258,39790.6145023148,2008-12-08,14:44:53
39.986211,116.327188,0,285,39790.6145486111,2008-12-08,14:44:57
39.986292,116.327183,0,310,39790.6145949074,2008-12-08,14:45:01
39.9864,116.327156,0,328,39790.6146412037,2008-12-08,14:45:05
39.986472,116.327153,0,358,39790.6146875,2008-12-08,14:45:09
39.986561,116.327177,0,365,39790.6147222222,2008-12-08,14:45:12
39.986675,116.32721,0,364,39790.6147569444,2008-12-08,14:45:15
39.986815,116.327283,0,369,39790.6147685185,2008-12-08,14:45:16
39.986919,116.32723,0,381,39790.6148148148,2008-12-08,14:45:20
39.987002,116.327272,0,369,39790.6148263889,2008-12-08,14:45:21
39.987093,116.327267,0,356,39790.614849537,2008-12-08,14:45:23
39.987235,116.32729,0,353,39790.6148842593,2008-12-08,14:45:26
39.987365,116.327308,0,343,39790.6149189815,2008-12-08,14:45:29
39.987477,116.327282,0,330,39790.6149537037,2008-12-08,14:45:32
39.987591,116.327267,0,314,39790.6149884259,2008-12-08,14:45:35
39.987699,116.327236,0,296,39790.6150231481,2008-12-08,14:45:38
39.987805,116.327201,0,280,39790.6150578704,2008-12-08,14:45:41
39.987898,116.327198,0,271,39790.6150925926,2008-12-08,14:45:44
39.988004,116.327153,0,259,39790.6151273148,2008-12-08,14:45:47
39.988087,116.327087,0,240,39790.615150463,2008-12-08,14:45:49
39.988196,116.327029,0,222,39790.6151967593,2008-12-08,14:45:53
39.988305,116.327006,0,221,39790.6152430556,2008-12-08,14:45:57
39.988399,116.32699,0,220,39790.6152777778,2008-12-08,14:46:00
39.988495,116.326999,0,212,39790.6153125,2008-12-08,14:46:03
39.988588,116.326996,0,212,39790.6153472222,2008-12-08,14:46:06
39.988704,116.327007,0,214,39790.6153935185,2008-12-08,14:46:10
39.988805,116.327014,0,214,39790.6154282407,2008-12-08,14:46:13
39.988899,116.327011,0,212,39790.615462963,2008-12-08,14:46:16
39.98901,116.326987,0,204,39790.6154976852,2008-12-08,14:46:19
39.989101,116.32697,0,202,39790.6155324074,2008-12-08,14:46:22
39.989215,116.326982,0,198,39790.6155671296,2008-12-08,14:46:25
39.989314,116.326971,0,202,39790.6156018519,2008-12-08,14:46:28
39.989428,116.326992,0,197,39790.6156365741,2008-12-08,14:46:31
39.98955,116.32701,0,189,39790.6156712963,2008-12-08,14:46:34
39.989668,116.327009,0,184,39790.6157060185,2008-12-08,14:46:37
39.98979,116.327008,0,180,39790.6157407407,2008-12-08,14:46:40
39.989907,116.326999,0,181,39790.615775463,2008-12-08,14:46:43
39.990028,116.326992,0,181,39790.6158101852,2008-12-08,14:46:46
39.990134,116.326972,0,181,39790.6158449074,2008-12-08,14:46:49
39.990232,116.326962,0,175,39790.6158796296,2008-12-08,14:46:52
39.990328,116.326975,0,178,39790.6159143519,2008-12-08,14:46:55
39.990438,116.326959,0,182,39790.6159490741,2008-12-08,14:46:58
39.990573,116.326955,0,181,39790.6159837963,2008-12-08,14:47:01
39.990698,116.326939,0,181,39790.6160185185,2008-12-08,14:47:04
39.990821,116.326923,0,181,39790.6160532407,2008-12-08,14:47:07
39.990937,116.326901,0,181,39790.616087963,2008-12-08,14:47:10
39.99103,116.326926,0,169,39790.6161111111,2008-12-08,14:47:12
39.991136,116.326963,0,158,39790.6161458333,2008-12-08,14:47:15
39.991211,116.326972,0,160,39790.6162037037,2008-12-08,14:47:20
39.991242,116.327019,0,165,39790.6162615741,2008-12-08,14:47:25
39.991252,116.327045,0,164,39790.6163194444,2008-12-08,14:47:30
39.991251,116.327046,0,166,39790.6163773148,2008-12-08,14:47:35
39.991251,116.327046,0,166,39790.616412037,2008-12-08,14:47:38
39.991248,116.327047,0,167,39790.6164351852,2008-12-08,14:47:40
39.991286,116.327021,0,161,39790.6164930556,2008-12-08,14:47:45
39.991304,116.326984,0,164,39790.6165509259,2008-12-08,14:47:50
39.991332,116.326981,0,159,39790.6166087963,2008-12-08,14:47:55
39.991361,116.326975,0,160,39790.6166666667,2008-12-08,14:48:00
39.991437,116.326952,0,158,39790.616724537,2008-12-08,14:48:05
39.99155,116.326928,0,160,39790.6167708333,2008-12-08,14:48:09
39.991655,116.326914,0,158,39790.6168055556,2008-12-08,14:48:12
39.991777,116.326891,0,153,39790.6168402778,2008-12-08,14:48:15
39.9919,116.326889,0,155,39790.616875,2008-12-08,14:48:18
39.992028,116.32689,0,157,39790.6169097222,2008-12-08,14:48:21
39.992156,116.326888,0,158,39790.6169444444,2008-12-08,14:48:24
39.992247,116.326891,0,159,39790.6169675926,2008-12-08,14:48:26
39.992371,116.326886,0,164,39790.6170023148,2008-12-08,14:48:29
39.992477,116.326869,0,166,39790.617025463,2008-12-08,14:48:31
39.992598,116.326826,0,168,39790.6170601852,2008-12-08,14:48:34
39.992744,116.3268,0,168,39790.6170949074,2008-12-08,14:48:37
39.99284,116.326802,0,167,39790.6171180556,2008-12-08,14:48:39
39.992978,116.326803,0,161,39790.6171527778,2008-12-08,14:48:42
39.993109,116.326792,0,161,39790.6171875,2008-12-08,14:48:45
39.993239,116.32679,0,160,39790.6172222222,2008-12-08,14:48:48
39.993371,116.326788,0,156,39790.6172569444,2008-12-08,14:48:51
39.993503,116.326784,0,154,39790.6172916667,2008-12-08,14:48:54
39.993593,116.326778,0,154,39790.6173148148,2008-12-08,14:48:56
39.993719,116.326762,0,153,39790.617349537,2008-12-08,14:48:59
39.993838,116.326748,0,152,39790.6173842593,2008-12-08,14:49:02
39.993943,116.326752,0,152,39790.6174189815,2008-12-08,14:49:05
39.99405,116.326741,0,151,39790.6174537037,2008-12-08,14:49:08
39.994156,116.326722,0,151,39790.6174884259,2008-12-08,14:49:11
39.994272,116.326739,0,149,39790.6175231481,2008-12-08,14:49:14
39.994393,116.326736,0,149,39790.6175578704,2008-12-08,14:49:17
39.994515,116.326732,0,152,39790.6175925926,2008-12-08,14:49:20
39.994605,116.326732,0,155,39790.6176157407,2008-12-08,14:49:22
39.994698,116.326744,0,155,39790.6176388889,2008-12-08,14:49:24
39.994794,116.326745,0,154,39790.617662037,2008-12-08,14:49:26
39.99489,116.326743,0,152,39790.6176851852,2008-12-08,14:49:28
39.99498,116.326725,0,150,39790.6177083333,2008-12-08,14:49:30
39.995071,116.326715,0,150,39790.6177314815,2008-12-08,14:49:32
39.995184,116.326698,0,152,39790.6177662037,2008-12-08,14:49:35
39.995277,116.326696,0,154,39790.6178009259,2008-12-08,14:49:38
39.995391,116.326672,0,154,39790.6178356481,2008-12-08,14:49:41
39.995515,116.326658,0,157,39790.6178703704,2008-12-08,14:49:44
39.995646,116.326655,0,160,39790.6179050926,2008-12-08,14:49:47
39.995782,116.32666,0,163,39790.6179398148,2008-12-08,14:49:50
39.995907,116.326658,0,167,39790.617974537,2008-12-08,14:49:53
39.996018,116.326651,0,182,39790.6180092593,2008-12-08,14:49:56
39.996148,116.326644,0,169,39790.6180324074,2008-12-08,14:49:58
39.996245,116.326673,0,167,39790.6180555556,2008-12-08,14:50:00
39.996371,116.326697,0,166,39790.6180902778,2008-12-08,14:50:03
39.996495,116.326698,0,166,39790.618125,2008-12-08,14:50:06
39.996612,116.326687,0,168,39790.6181597222,2008-12-08,14:50:09
39.996707,116.326673,0,168,39790.6181828704,2008-12-08,14:50:11
39.996836,116.326661,0,172,39790.6182175926,2008-12-08,14:50:14
39.996965,116.326663,0,174,39790.6182523148,2008-12-08,14:50:17
39.997063,116.326661,0,174,39790.618275463,2008-12-08,14:50:19
39.99716,116.326651,0,170,39790.6182986111,2008-12-08,14:50:21
39.997252,116.326658,0,171,39790.6183217593,2008-12-08,14:50:23
39.997349,116.326656,0,168,39790.6183449074,2008-12-08,14:50:25
39.997455,116.326667,0,163,39790.6183680556,2008-12-08,14:50:27
39.997551,116.32667,0,160,39790.6183912037,2008-12-08,14:50:29
39.997649,116.326667,0,159,39790.6184143518,2008-12-08,14:50:31
39.997741,116.326663,0,160,39790.6184375,2008-12-08,14:50:33
39.997875,116.326653,0,159,39790.6184722222,2008-12-08,14:50:36
39.997966,116.326651,0,159,39790.6184953704,2008-12-08,14:50:38
39.998059,116.326646,0,156,39790.6185185185,2008-12-08,14:50:40
39.998189,116.326633,0,159,39790.6185532407,2008-12-08,14:50:43
39.99828,116.326623,0,160,39790.6185763889,2008-12-08,14:50:45
39.998373,116.326613,0,160,39790.618599537,2008-12-08,14:50:47
39.998469,116.326605,0,159,39790.6186226852,2008-12-08,14:50:49
39.998567,116.32659,0,158,39790.6186458333,2008-12-08,14:50:51
39.998668,116.326593,0,153,39790.6186689815,2008-12-08,14:50:53
39.998768,116.326604,0,151,39790.6186921296,2008-12-08,14:50:55
39.998904,116.3266,0,150,39790.6187268518,2008-12-08,14:50:58
39.998996,116.326595,0,148,39790.61875,2008-12-08,14:51:00
39.99909,116.326586,0,148,39790.6187731481,2008-12-08,14:51:02
39.999209,116.326518,0,148,39790.6188078704,2008-12-08,14:51:05
39.999339,116.326461,0,145,39790.6188425926,2008-12-08,14:51:08
39.999428,116.326449,0,145,39790.6188657407,2008-12-08,14:51:10
39.999547,116.326443,0,144,39790.618900463,2008-12-08,14:51:13
39.99965,116.326379,0,143,39790.6189467593,2008-12-08,14:51:17
39.999708,116.326252,0,142,39790.6189814815,2008-12-08,14:51:20
39.99979,116.326121,0,141,39790.6190162037,2008-12-08,14:51:23
39.999837,116.325963,0,143,39790.6190509259,2008-12-08,14:51:26
39.999843,116.325843,0,143,39790.6190740741,2008-12-08,14:51:28
39.999848,116.325726,0,142,39790.6190972222,2008-12-08,14:51:30
39.999844,116.32555,0,140,39790.6191319444,2008-12-08,14:51:33
39.999837,116.325371,0,140,39790.6191666667,2008-12-08,14:51:36
39.999827,116.325192,0,140,39790.6192013889,2008-12-08,14:51:39
39.999823,116.325074,0,143,39790.619224537,2008-12-08,14:51:41
39.999822,116.324952,0,145,39790.6192476852,2008-12-08,14:51:43
39.999805,116.324786,0,149,39790.6192824074,2008-12-08,14:51:46
39.999797,116.324665,0,151,39790.6193055556,2008-12-08,14:51:48
39.999788,116.324537,0,152,39790.6193287037,2008-12-08,14:51:50
39.999794,116.324413,0,153,39790.6193518518,2008-12-08,14:51:52
39.999808,116.324266,0,153,39790.619375,2008-12-08,14:51:54
39.99981,116.324125,0,156,39790.6193981481,2008-12-08,14:51:56
39.999808,116.323981,0,158,39790.6194212963,2008-12-08,14:51:58
39.99981,116.323842,0,160,39790.6194444444,2008-12-08,14:52:00
39.999811,116.323712,0,159,39790.6194675926,2008-12-08,14:52:02
39.999778,116.323601,0,156,39790.6194907407,2008-12-08,14:52:04
39.999772,116.323459,0,156,39790.6195138889,2008-12-08,14:52:06
39.999768,116.3233,0,157,39790.619537037,2008-12-08,14:52:08
39.99977,116.323142,0,158,39790.6195601852,2008-12-08,14:52:10
39.999775,116.32298,0,159,39790.6195833333,2008-12-08,14:52:12
39.999768,116.32285,0,159,39790.6196064815,2008-12-08,14:52:14
39.999758,116.322717,0,158,39790.6196296296,2008-12-08,14:52:16
39.99975,116.322559,0,157,39790.6196527778,2008-12-08,14:52:18
39.999746,116.322409,0,154,39790.6196759259,2008-12-08,14:52:20
39.999747,116.322249,0,150,39790.6196990741,2008-12-08,14:52:22
39.999744,116.322104,0,152,39790.6197222222,2008-12-08,14:52:24
39.999777,116.321983,0,152,39790.6197453704,2008-12-08,14:52:26
39.999871,116.321884,0,154,39790.6197800926,2008-12-08,14:52:29
39.999994,116.321848,0,154,39790.6198148148,2008-12-08,14:52:32
40.000108,116.321841,0,162,39790.619849537,2008-12-08,14:52:35
40.000229,116.321805,0,169,39790.6198842593,2008-12-08,14:52:38
40.00033,116.321845,0,180,39790.6199189815,2008-12-08,14:52:41
40.000418,116.321836,0,204,39790.6199652778,2008-12-08,14:52:45
40.000538,116.321855,0,217,39790.62,2008-12-08,14:52:48
40.000681,116.321804,0,209,39790.6200347222,2008-12-08,14:52:51
40.000786,116.32181,0,208,39790.6200578704,2008-12-08,14:52:53
40.000913,116.321785,0,194,39790.6200810185,2008-12-08,14:52:55
40.001028,116.321764,0,187,39790.6201041667,2008-12-08,14:52:57
40.00114,116.321766,0,189,39790.6201273148,2008-12-08,14:52:59
40.001252,116.32175,0,188,39790.620150463,2008-12-08,14:53:01
40.001355,116.32175,0,186,39790.6201736111,2008-12-08,14:53:03
40.001446,116.321751,0,190,39790.6201967593,2008-12-08,14:53:05
40.001572,116.321751,0,190,39790.6202314815,2008-12-08,14:53:08
40.001715,116.321747,0,194,39790.6202662037,2008-12-08,14:53:11
40.001807,116.321736,0,194,39790.6202893518,2008-12-08,14:53:13
40.001905,116.321735,0,197,39790.6203125,2008-12-08,14:53:15
40.002002,116.321729,0,200,39790.6203356481,2008-12-08,14:53:17
40.002095,116.321724,0,201,39790.6203587963,2008-12-08,14:53:19
40.002225,116.321712,0,209,39790.6203935185,2008-12-08,14:53:22
40.002355,116.321694,0,215,39790.6204282407,2008-12-08,14:53:25
40.002448,116.321698,0,224,39790.6204513889,2008-12-08,14:53:27
40.002539,116.321706,0,228,39790.620474537,2008-12-08,14:53:29
40.002643,116.321699,0,227,39790.6204976852,2008-12-08,14:53:31
40.00276,116.321678,0,222,39790.6205208333,2008-12-08,14:53:33
40.002885,116.32165,0,211,39790.6205439815,2008-12-08,14:53:35
40.002983,116.321628,0,212,39790.6205671296,2008-12-08,14:53:37
40.003082,116.321613,0,214,39790.6205902778,2008-12-08,14:53:39
40.003188,116.32159,0,211,39790.6206134259,2008-12-08,14:53:41
40.003305,116.321594,0,207,39790.6206365741,2008-12-08,14:53:43
40.003432,116.321572,0,207,39790.6206597222,2008-12-08,14:53:45
40.003549,116.321558,0,201,39790.6206828704,2008-12-08,14:53:47
40.003673,116.321547,0,197,39790.6207060185,2008-12-08,14:53:49
40.003779,116.321527,0,195,39790.6207291667,2008-12-08,14:53:51
40.00389,116.321516,0,194,39790.6207523148,2008-12-08,14:53:53
40.003997,116.321512,0,193,39790.620775463,2008-12-08,14:53:55
40.004103,116.321505,0,191,39790.6207986111,2008-12-08,14:53:57
40.004209,116.3215,0,192,39790.6208217593,2008-12-08,14:53:59
40.004345,116.321486,0,198,39790.6208564815,2008-12-08,14:54:02
40.004455,116.321472,0,196,39790.6208796296,2008-12-08,14:54:04
40.004547,116.321458,0,195,39790.6209027778,2008-12-08,14:54:06
40.004682,116.321443,0,194,39790.6209375,2008-12-08,14:54:09
40.004759,116.321381,0,190,39790.6209606482,2008-12-08,14:54:11
40.004802,116.321268,0,185,39790.6209837963,2008-12-08,14:54:13
40.004819,116.321148,0,183,39790.6210069444,2008-12-08,14:54:15
40.004864,116.320939,0,164,39790.6210300926,2008-12-08,14:54:17
40.00489,116.320763,0,154,39790.6210532407,2008-12-08,14:54:19
40.004892,116.320614,0,151,39790.6210763889,2008-12-08,14:54:21
40.004899,116.320458,0,151,39790.621099537,2008-12-08,14:54:23
40.004893,116.320312,0,147,39790.6211226852,2008-12-08,14:54:25
40.004881,116.320181,0,144,39790.6211458333,2008-12-08,14:54:27
40.00487,116.32003,0,140,39790.6211689815,2008-12-08,14:54:29
40.004866,116.319881,0,138,39790.6211921296,2008-12-08,14:54:31
40.004861,116.319729,0,135,39790.6212152778,2008-12-08,14:54:33
40.004852,116.319581,0,134,39790.6212384259,2008-12-08,14:54:35
40.004845,116.31944,0,134,39790.6212615741,2008-12-08,14:54:37
40.004834,116.319297,0,133,39790.6212847222,2008-12-08,14:54:39
40.004826,116.319145,0,133,39790.6213078704,2008-12-08,14:54:41
40.004814,116.318995,0,133,39790.6213310185,2008-12-08,14:54:43
40.004804,116.318851,0,132,39790.6213541667,2008-12-08,14:54:45
40.004802,116.318711,0,131,39790.6213773148,2008-12-08,14:54:47
40.004789,116.318574,0,131,39790.621400463,2008-12-08,14:54:49
40.004782,116.318441,0,129,39790.6214236111,2008-12-08,14:54:51
40.004782,116.318295,0,129,39790.6214467593,2008-12-08,14:54:53
40.004781,116.318151,0,130,39790.6214699074,2008-12-08,14:54:55
40.004777,116.318029,0,132,39790.6214930556,2008-12-08,14:54:57
40.004807,116.317873,0,131,39790.6215277778,2008-12-08,14:55:00
40.004928,116.317814,0,132,39790.6215625,2008-12-08,14:55:03
40.005025,116.317802,0,133,39790.6215856481,2008-12-08,14:55:05
40.005126,116.317793,0,136,39790.6216087963,2008-12-08,14:55:07
40.005224,116.317796,0,140,39790.6216319444,2008-12-08,14:55:09
40.005317,116.317787,0,144,39790.6216550926,2008-12-08,14:55:11
40.005453,116.317775,0,149,39790.6216898148,2008-12-08,14:55:14
40.005555,116.317745,0,145,39790.621712963,2008-12-08,14:55:16
40.005652,116.317712,0,144,39790.6217361111,2008-12-08,14:55:18
40.00575,116.317701,0,145,39790.6217592593,2008-12-08,14:55:20
40.005854,116.317707,0,143,39790.6217824074,2008-12-08,14:55:22
40.005986,116.317706,0,151,39790.6218171296,2008-12-08,14:55:25
40.006085,116.31769,0,152,39790.6218402778,2008-12-08,14:55:27
40.00623,116.317677,0,155,39790.621875,2008-12-08,14:55:30
40.006321,116.317687,0,160,39790.6218981481,2008-12-08,14:55:32
40.006444,116.31768,0,146,39790.6219212963,2008-12-08,14:55:34
40.006543,116.317672,0,147,39790.6219444444,2008-12-08,14:55:36
40.006646,116.317668,0,145,39790.6219675926,2008-12-08,14:55:38
40.006743,116.317686,0,144,39790.6219907407,2008-12-08,14:55:40
40.006871,116.317691,0,152,39790.622025463,2008-12-08,14:55:43
40.007,116.317701,0,153,39790.6220601852,2008-12-08,14:55:46
40.007092,116.317703,0,152,39790.6220833333,2008-12-08,14:55:48
40.00722,116.317696,0,156,39790.6221180556,2008-12-08,14:55:51
40.007312,116.31768,0,157,39790.6221412037,2008-12-08,14:55:53
40.007412,116.317672,0,152,39790.6221643519,2008-12-08,14:55:55
40.007545,116.317667,0,154,39790.6221990741,2008-12-08,14:55:58
40.007682,116.317657,0,158,39790.6222337963,2008-12-08,14:56:01
40.007771,116.317651,0,164,39790.6222569444,2008-12-08,14:56:03
40.007885,116.317667,0,160,39790.6222800926,2008-12-08,14:56:05
40.007985,116.317678,0,162,39790.6223032407,2008-12-08,14:56:07
40.008092,116.317697,0,158,39790.6223263889,2008-12-08,14:56:09
40.008192,116.317702,0,153,39790.622349537,2008-12-08,14:56:11
40.008288,116.317703,0,149,39790.6223726852,2008-12-08,14:56:13
40.008421,116.317716,0,151,39790.6224074074,2008-12-08,14:56:16
40.008523,116.317706,0,150,39790.6224305556,2008-12-08,14:56:18
40.008624,116.317703,0,142,39790.6224537037,2008-12-08,14:56:20
40.008727,116.31771,0,141,39790.6224768519,2008-12-08,14:56:22
40.008821,116.317719,0,142,39790.6225,2008-12-08,14:56:24
40.008913,116.317725,0,143,39790.6225231481,2008-12-08,14:56:26
40.009027,116.31768,0,141,39790.6225578704,2008-12-08,14:56:29
40.009095,116.317551,0,137,39790.6225925926,2008-12-08,14:56:32
40.009107,116.317419,0,132,39790.6226157407,2008-12-08,14:56:34
40.009098,116.317295,0,130,39790.6226388889,2008-12-08,14:56:36
40.009091,116.317158,0,125,39790.622662037,2008-12-08,14:56:38
40.009089,116.317028,0,125,39790.6226851852,2008-12-08,14:56:40
40.009075,116.316898,0,125,39790.6227083333,2008-12-08,14:56:42
40.009049,116.316771,0,124,39790.6227314815,2008-12-08,14:56:44
40.009021,116.316645,0,125,39790.6227546296,2008-12-08,14:56:46
40.009003,116.316523,0,126,39790.6227777778,2008-12-08,14:56:48
40.009003,116.316399,0,128,39790.6228009259,2008-12-08,14:56:50
40.009076,116.316263,0,133,39790.6228356481,2008-12-08,14:56:53
40.009192,116.316226,0,136,39790.6228703704,2008-12-08,14:56:56
40.009311,116.316218,0,139,39790.6229050926,2008-12-08,14:56:59
40.009432,116.3162,0,143,39790.6229398148,2008-12-08,14:57:02
40.00955,116.31618,0,144,39790.622974537,2008-12-08,14:57:05
40.00963,116.316116,0,142,39790.6230092593,2008-12-08,14:57:08
40.009657,116.315982,0,143,39790.6230439815,2008-12-08,14:57:11
40.00965,116.315817,0,146,39790.6230787037,2008-12-08,14:57:14
40.009653,116.315666,0,152,39790.6231134259,2008-12-08,14:57:17
40.009659,116.315528,0,151,39790.6231365741,2008-12-08,14:57:19
40.009666,116.31536,0,156,39790.6231712963,2008-12-08,14:57:22
40.009645,116.315217,0,158,39790.6231944444,2008-12-08,14:57:24
40.009636,116.315095,0,162,39790.6232175926,2008-12-08,14:57:26
40.009639,116.314943,0,163,39790.6232407407,2008-12-08,14:57:28
40.009653,116.314787,0,169,39790.623275463,2008-12-08,14:57:31
40.009675,116.314652,0,170,39790.6232986111,2008-12-08,14:57:33
40.009697,116.31452,0,169,39790.6233217593,2008-12-08,14:57:35
40.009696,116.314383,0,174,39790.6233449074,2008-12-08,14:57:37
40.009662,116.31423,0,182,39790.6233680556,2008-12-08,14:57:39
40.009634,116.314091,0,186,39790.6233912037,2008-12-08,14:57:41
40.009608,116.313938,0,191,39790.6234259259,2008-12-08,14:57:44
40.009554,116.313816,0,188,39790.6234490741,2008-12-08,14:57:46
40.009523,116.313631,0,188,39790.6234837963,2008-12-08,14:57:49
40.009543,116.31344,0,179,39790.6235069444,2008-12-08,14:57:51
40.009551,116.313284,0,176,39790.6235300926,2008-12-08,14:57:53
40.009552,116.31316,0,178,39790.6235532407,2008-12-08,14:57:55
40.009539,116.313018,0,178,39790.623587963,2008-12-08,14:57:58
40.009511,116.312851,0,178,39790.6236226852,2008-12-08,14:58:01
40.009499,116.312715,0,174,39790.6236574074,2008-12-08,14:58:04
40.009592,116.312666,0,175,39790.6236921296,2008-12-08,14:58:07
40.009682,116.312642,0,171,39790.6237152778,2008-12-08,14:58:09
40.009776,116.312621,0,168,39790.6237384259,2008-12-08,14:58:11
40.009868,116.312629,0,167,39790.6237615741,2008-12-08,14:58:13
40.009995,116.312626,0,165,39790.6237962963,2008-12-08,14:58:16
40.010126,116.312609,0,160,39790.6238310185,2008-12-08,14:58:19
40.010257,116.312599,0,159,39790.6238657407,2008-12-08,14:58:22
40.010387,116.312593,0,157,39790.623900463,2008-12-08,14:58:25
40.01051,116.312573,0,153,39790.6239351852,2008-12-08,14:58:28
40.010623,116.312569,0,145,39790.6239699074,2008-12-08,14:58:31
40.010737,116.31257,0,145,39790.6240046296,2008-12-08,14:58:34
40.010863,116.312556,0,144,39790.6240393519,2008-12-08,14:58:37
40.010985,116.312567,0,143,39790.6240740741,2008-12-08,14:58:40
40.011097,116.312574,0,146,39790.6241087963,2008-12-08,14:58:43
40.011207,116.312518,0,146,39790.6241435185,2008-12-08,14:58:46
40.011289,116.312419,0,146,39790.6241782407,2008-12-08,14:58:49
40.011345,116.312327,0,140,39790.6242361111,2008-12-08,14:58:54
40.01135,116.312258,0,139,39790.6242939815,2008-12-08,14:58:59
40.011353,116.312238,0,140,39790.6243518519,2008-12-08,14:59:04
40.01136,116.312212,0,142,39790.6244097222,2008-12-08,14:59:09
40.011364,116.312184,0,142,39790.6244675926,2008-12-08,14:59:14
40.011407,116.312067,0,142,39790.6245138889,2008-12-08,14:59:18
40.011502,116.312014,0,140,39790.6245486111,2008-12-08,14:59:21
40.011617,116.311971,0,135,39790.6245833333,2008-12-08,14:59:24
40.011745,116.31195,0,133,39790.6246180556,2008-12-08,14:59:27
40.011873,116.311924,0,131,39790.6246527778,2008-12-08,14:59:30
40.011963,116.311921,0,132,39790.6246759259,2008-12-08,14:59:32
40.012053,116.311901,0,132,39790.6246990741,2008-12-08,14:59:34
40.012182,116.311881,0,128,39790.6247337963,2008-12-08,14:59:37
40.012273,116.311883,0,129,39790.6247569444,2008-12-08,14:59:39
40.012399,116.31188,0,130,39790.6247916667,2008-12-08,14:59:42
40.01252,116.311875,0,133,39790.6248263889,2008-12-08,14:59:45
40.012635,116.311853,0,140,39790.6248611111,2008-12-08,14:59:48
40.012762,116.311849,0,140,39790.6248958333,2008-12-08,14:59:51
40.012854,116.311832,0,138,39790.6249189815,2008-12-08,14:59:53
40.012953,116.311817,0,132,39790.6249421296,2008-12-08,14:59:55
40.013047,116.311808,0,130,39790.6249652778,2008-12-08,14:59:57
40.013181,116.311786,0,127,39790.625,2008-12-08,15:00:00
40.01325,116.311685,0,128,39790.6250347222,2008-12-08,15:00:03
40.013265,116.311565,0,128,39790.6250694444,2008-12-08,15:00:06
40.013272,116.311424,0,128,39790.6251157407,2008-12-08,15:00:10
40.013268,116.311282,0,128,39790.625162037,2008-12-08,15:00:14
40.013253,116.311138,0,130,39790.6252083333,2008-12-08,15:00:18
40.013243,116.311019,0,130,39790.6252430556,2008-12-08,15:00:21
40.013235,116.310899,0,130,39790.6252777778,2008-12-08,15:00:24
40.013222,116.310782,0,131,39790.6253125,2008-12-08,15:00:27
40.013221,116.310649,0,130,39790.6253472222,2008-12-08,15:00:30
40.013205,116.310526,0,130,39790.6253819444,2008-12-08,15:00:33
40.013196,116.310377,0,131,39790.6254282407,2008-12-08,15:00:37
40.01321,116.310229,0,130,39790.625474537,2008-12-08,15:00:41
40.01322,116.310094,0,134,39790.6255208333,2008-12-08,15:00:45
40.013227,116.309956,0,135,39790.6255671296,2008-12-08,15:00:49
40.013216,116.309804,0,132,39790.6256134259,2008-12-08,15:00:53
40.013201,116.309659,0,135,39790.6256597222,2008-12-08,15:00:57
40.013188,116.309509,0,135,39790.6257060185,2008-12-08,15:01:01
40.013185,116.309362,0,135,39790.6257523148,2008-12-08,15:01:05
40.013176,116.309235,0,136,39790.625787037,2008-12-08,15:01:08
40.013174,116.309109,0,134,39790.6258217593,2008-12-08,15:01:11
40.013164,116.308972,0,132,39790.6258680556,2008-12-08,15:01:15
40.013146,116.308852,0,131,39790.6259027778,2008-12-08,15:01:18
40.013143,116.308702,0,131,39790.6259490741,2008-12-08,15:01:22
40.01314,116.308555,0,134,39790.6259953704,2008-12-08,15:01:26
40.01313,116.308428,0,133,39790.6260300926,2008-12-08,15:01:29
40.013121,116.308272,0,131,39790.6260763889,2008-12-08,15:01:33
40.013118,116.308149,0,130,39790.6261111111,2008-12-08,15:01:36
40.013114,116.308029,0,128,39790.6261458333,2008-12-08,15:01:39
40.013097,116.307896,0,130,39790.6261805556,2008-12-08,15:01:42
40.013088,116.307768,0,131,39790.6262152778,2008-12-08,15:01:45
40.013072,116.307639,0,131,39790.62625,2008-12-08,15:01:48
40.013059,116.307506,0,129,39790.6262847222,2008-12-08,15:01:51
40.013049,116.307373,0,129,39790.6263194444,2008-12-08,15:01:54
40.013061,116.307249,0,129,39790.6263541667,2008-12-08,15:01:57
40.013098,116.307125,0,127,39790.6263888889,2008-12-08,15:02:00
40.013166,116.307024,0,127,39790.6264236111,2008-12-08,15:02:03
40.013236,116.306926,0,129,39790.6264583333,2008-12-08,15:02:06
40.013304,116.306843,0,130,39790.6264930556,2008-12-08,15:02:09
40.013385,116.30676,0,134,39790.6265393518,2008-12-08,15:02:13
40.013453,116.306676,0,140,39790.6265856481,2008-12-08,15:02:17
40.013491,116.306585,0,141,39790.6266435185,2008-12-08,15:02:22
40.013496,116.306575,0,146,39790.6267013889,2008-12-08,15:02:27
40.01351,116.306478,0,147,39790.6267592593,2008-12-08,15:02:32
40.013596,116.306383,0,150,39790.6268171296,2008-12-08,15:02:37
40.013698,116.306317,0,148,39790.6268634259,2008-12-08,15:02:41
40.013752,116.306187,0,149,39790.6269097222,2008-12-08,15:02:45
40.013763,116.306071,0,146,39790.6269444444,2008-12-08,15:02:48
40.01377,116.30593,0,142,39790.6269791667,2008-12-08,15:02:51
40.013771,116.305803,0,140,39790.6270138889,2008-12-08,15:02:54
40.013815,116.305697,0,142,39790.6270601852,2008-12-08,15:02:58
40.013905,116.305679,0,139,39790.6270949074,2008-12-08,15:03:01
40.013997,116.305667,0,138,39790.6271296296,2008-12-08,15:03:04
40.014091,116.30567,0,140,39790.6271759259,2008-12-08,15:03:08
40.014124,116.305799,0,145,39790.6272337963,2008-12-08,15:03:13
40.014125,116.305948,0,154,39790.6272800926,2008-12-08,15:03:17
40.0141,116.30607,0,172,39790.6273263889,2008-12-08,15:03:21
40.014046,116.306176,0,186,39790.6273726852,2008-12-08,15:03:25
40.013999,116.306281,0,177,39790.6274074074,2008-12-08,15:03:28
40.013923,116.30634,0,187,39790.6274537037,2008-12-08,15:03:32
40.013802,116.30639,0,196,39790.6325231481,2008-12-08,15:10:50
40.013802,116.306392,0,196,39790.6325462963,2008-12-08,15:10:52
