# Supplementary material for: A location privacy protection method based on blockchain and threshold cryptography
Source: PLoS One. 2025 Jun 4;20(6):e0324551. doi: 10.1371/journal.pone.0324551 (PMC12136415; doi:10.1371/journal.pone.0324551)
Supplement: S1 File — (ZIP) [file pone.0324551.s001.zip › Data/001/Trajectory/20081209002004.plt]

Geolife trajectory
WGS 84
Altitude is in Feet
Reserved 3
0,2,255,My Track,0,0,2,8421376
0
40.013788,116.306549,0,132,39791.0139351852,2008-12-09,00:20:04
40.013822,116.306507,0,136,39791.0140046296,2008-12-09,00:20:10
40.014003,116.306284,0,107,39791.0168981481,2008-12-09,00:24:20
40.014043,116.306252,0,111,39791.0169560185,2008-12-09,00:24:25
40.01409,116.306224,0,113,39791.0170138889,2008-12-09,00:24:30
40.014105,116.306147,0,117,39791.0170717593,2008-12-09,00:24:35
40.014098,116.306035,0,115,39791.0171296296,2008-12-09,00:24:40
40.014089,116.30591,0,115,39791.0171875,2008-12-09,00:24:45
40.014072,116.305785,0,118,39791.0172453704,2008-12-09,00:24:50
40.014118,116.305701,0,126,39791.0173032407,2008-12-09,00:24:55
40.014214,116.305671,0,128,39791.017349537,2008-12-09,00:24:59
40.014327,116.305652,0,123,39791.0173958333,2008-12-09,00:25:03
40.014422,116.305634,0,122,39791.0174421296,2008-12-09,00:25:07
40.01453,116.305619,0,122,39791.0174884259,2008-12-09,00:25:11
40.014644,116.305583,0,126,39791.0175462963,2008-12-09,00:25:16
40.014746,116.305559,0,125,39791.0175925926,2008-12-09,00:25:20
40.014851,116.305555,0,122,39791.017650463,2008-12-09,00:25:25
40.014951,116.305553,0,116,39791.0176967593,2008-12-09,00:25:29
40.015045,116.305533,0,114,39791.0177430556,2008-12-09,00:25:33
40.015143,116.30553,0,111,39791.0177893518,2008-12-09,00:25:37
40.015242,116.305502,0,117,39791.0178472222,2008-12-09,00:25:42
40.015348,116.30551,0,109,39791.0178935185,2008-12-09,00:25:46
40.015458,116.305506,0,114,39791.0179513889,2008-12-09,00:25:51
40.01557,116.305499,0,119,39791.0180092593,2008-12-09,00:25:56
40.015666,116.305539,0,118,39791.0180555556,2008-12-09,00:26:00
40.015755,116.305569,0,119,39791.0181018518,2008-12-09,00:26:04
40.015838,116.305636,0,118,39791.0181597222,2008-12-09,00:26:09
40.015872,116.305768,0,115,39791.0182175926,2008-12-09,00:26:14
40.015884,116.305894,0,116,39791.0182638889,2008-12-09,00:26:18
40.015896,116.306024,0,115,39791.0183101852,2008-12-09,00:26:22
40.015919,116.306143,0,114,39791.0183564815,2008-12-09,00:26:26
40.015936,116.306271,0,112,39791.0184027778,2008-12-09,00:26:30
40.015948,116.306403,0,112,39791.0184490741,2008-12-09,00:26:34
40.015983,116.306537,0,111,39791.0185069444,2008-12-09,00:26:39
40.015997,116.306663,0,110,39791.0185532407,2008-12-09,00:26:43
40.01602,116.306776,0,108,39791.018599537,2008-12-09,00:26:47
40.016035,116.306905,0,105,39791.0186458333,2008-12-09,00:26:51
40.016056,116.307022,0,107,39791.0186921296,2008-12-09,00:26:55
40.016081,116.307143,0,104,39791.0187384259,2008-12-09,00:26:59
40.016111,116.307275,0,103,39791.0187847222,2008-12-09,00:27:03
40.016138,116.307404,0,105,39791.0188310185,2008-12-09,00:27:07
40.016168,116.307541,0,104,39791.0188773148,2008-12-09,00:27:11
40.016189,116.307674,0,106,39791.0189236111,2008-12-09,00:27:15
40.016203,116.307802,0,105,39791.0189699074,2008-12-09,00:27:19
40.016227,116.307923,0,107,39791.0190162037,2008-12-09,00:27:23
40.016251,116.308036,0,108,39791.0190625,2008-12-09,00:27:27
40.016271,116.308152,0,107,39791.0191087963,2008-12-09,00:27:31
40.016289,116.308277,0,107,39791.0191550926,2008-12-09,00:27:35
40.016314,116.308415,0,109,39791.0192013889,2008-12-09,00:27:39
40.016355,116.308547,0,112,39791.0192476852,2008-12-09,00:27:43
40.016376,116.30867,0,115,39791.0192939815,2008-12-09,00:27:47
40.016401,116.308806,0,119,39791.0193402778,2008-12-09,00:27:51
40.016423,116.308939,0,122,39791.0193865741,2008-12-09,00:27:55
40.016443,116.309063,0,122,39791.0194328704,2008-12-09,00:27:59
40.016464,116.309179,0,122,39791.0194791667,2008-12-09,00:28:03
40.016491,116.309294,0,125,39791.019525463,2008-12-09,00:28:07
40.016513,116.30942,0,126,39791.0195717593,2008-12-09,00:28:11
40.016535,116.309569,0,126,39791.0196180556,2008-12-09,00:28:15
40.016562,116.309685,0,129,39791.0196643519,2008-12-09,00:28:19
40.01658,116.309752,0,125,39791.0197222222,2008-12-09,00:28:24
40.016581,116.309805,0,130,39791.0197800926,2008-12-09,00:28:29
40.016599,116.309847,0,137,39791.019837963,2008-12-09,00:28:34
40.016572,116.309938,0,135,39791.0198958333,2008-12-09,00:28:39
40.016498,116.310016,0,129,39791.0199537037,2008-12-09,00:28:44
40.016421,116.310098,0,126,39791.02,2008-12-09,00:28:48
40.016334,116.310198,0,125,39791.0200462963,2008-12-09,00:28:52
40.016264,116.31028,0,124,39791.0200810185,2008-12-09,00:28:55
40.016185,116.310363,0,120,39791.0201157407,2008-12-09,00:28:58
40.016108,116.310436,0,116,39791.020150463,2008-12-09,00:29:01
40.016025,116.310503,0,114,39791.0201851852,2008-12-09,00:29:04
40.015952,116.310586,0,111,39791.0202199074,2008-12-09,00:29:07
40.015872,116.310655,0,110,39791.0202546296,2008-12-09,00:29:10
40.015792,116.310713,0,107,39791.0202893519,2008-12-09,00:29:13
40.015699,116.3108,0,106,39791.0203356481,2008-12-09,00:29:17
40.015596,116.310857,0,105,39791.0203819444,2008-12-09,00:29:21
40.015512,116.31093,0,104,39791.0204398148,2008-12-09,00:29:26
40.015472,116.310952,0,105,39791.0204976852,2008-12-09,00:29:31
40.015438,116.31094,0,107,39791.0205555556,2008-12-09,00:29:36
40.015447,116.310916,0,110,39791.0206134259,2008-12-09,00:29:41
40.015461,116.31091,0,112,39791.0206712963,2008-12-09,00:29:46
40.015462,116.31091,0,113,39791.0207291667,2008-12-09,00:29:51
40.015467,116.310906,0,113,39791.020787037,2008-12-09,00:29:56
40.015467,116.310906,0,113,39791.0208217593,2008-12-09,00:29:59
40.015473,116.310901,0,115,39791.0208449074,2008-12-09,00:30:01
40.015485,116.310892,0,117,39791.0209027778,2008-12-09,00:30:06
40.015495,116.310885,0,119,39791.0209606481,2008-12-09,00:30:11
40.015506,116.310877,0,120,39791.0210185185,2008-12-09,00:30:16
40.015521,116.310865,0,122,39791.0210763889,2008-12-09,00:30:21
40.015531,116.310858,0,122,39791.0211342593,2008-12-09,00:30:26
40.015541,116.310851,0,123,39791.0211921296,2008-12-09,00:30:31
40.015561,116.310839,0,124,39791.02125,2008-12-09,00:30:36
40.01559,116.310819,0,125,39791.0213078704,2008-12-09,00:30:41
40.015609,116.310798,0,127,39791.0213657407,2008-12-09,00:30:46
40.015651,116.310743,0,129,39791.0214236111,2008-12-09,00:30:51
40.015823,116.31062,0,130,39791.0214467593,2008-12-09,00:30:53
40.015914,116.31054,0,131,39791.0214699074,2008-12-09,00:30:55
40.016008,116.310497,0,133,39791.0215046296,2008-12-09,00:30:58
40.016076,116.310436,0,136,39791.0215625,2008-12-09,00:31:03
40.016134,116.310356,0,139,39791.0216203704,2008-12-09,00:31:08
40.016169,116.310306,0,145,39791.0216782407,2008-12-09,00:31:13
40.016202,116.310255,0,150,39791.0217361111,2008-12-09,00:31:18
40.01626,116.310205,0,153,39791.0217939815,2008-12-09,00:31:23
40.016334,116.310148,0,154,39791.0218518519,2008-12-09,00:31:28
40.016401,116.310092,0,152,39791.0219097222,2008-12-09,00:31:33
40.016485,116.310033,0,150,39791.0219560185,2008-12-09,00:31:37
40.016506,116.31003,0,150,39791.0220138889,2008-12-09,00:31:42
40.016509,116.310039,0,151,39791.0220717593,2008-12-09,00:31:47
40.016539,116.310086,0,152,39791.0221296296,2008-12-09,00:31:52
40.016583,116.310136,0,151,39791.0221875,2008-12-09,00:31:57
40.016631,116.31014,0,147,39791.0222453704,2008-12-09,00:32:02
40.016634,116.310153,0,148,39791.0223032407,2008-12-09,00:32:07
40.016634,116.310153,0,148,39791.022337963,2008-12-09,00:32:10
40.016629,116.31016,0,147,39791.0223611111,2008-12-09,00:32:12
40.016641,116.310186,0,146,39791.0224189815,2008-12-09,00:32:17
40.016658,116.310243,0,144,39791.0224768519,2008-12-09,00:32:22
40.016659,116.310329,0,143,39791.0225347222,2008-12-09,00:32:27
40.016675,116.310476,0,141,39791.0225810185,2008-12-09,00:32:31
40.016678,116.310477,0,141,39791.0226388889,2008-12-09,00:32:36
40.016682,116.310482,0,142,39791.0226967593,2008-12-09,00:32:41
40.016676,116.310488,0,142,39791.0227546296,2008-12-09,00:32:46
40.01653,116.310235,0,139,39791.0282175926,2008-12-09,00:40:38
40.016407,116.310316,0,139,39791.0282407407,2008-12-09,00:40:40
40.016269,116.310456,0,140,39791.0282638889,2008-12-09,00:40:42
40.016132,116.310582,0,142,39791.028287037,2008-12-09,00:40:44
40.015986,116.310687,0,143,39791.0283101852,2008-12-09,00:40:46
40.015885,116.310772,0,144,39791.0283333333,2008-12-09,00:40:48
40.01579,116.310834,0,145,39791.0283680556,2008-12-09,00:40:51
40.015711,116.310902,0,146,39791.0284027778,2008-12-09,00:40:54
40.015658,116.310987,0,148,39791.0284606481,2008-12-09,00:40:59
40.015649,116.310993,0,152,39791.0285185185,2008-12-09,00:41:04
40.015649,116.310993,0,152,39791.0285532407,2008-12-09,00:41:07
40.015649,116.310993,0,153,39791.0285763889,2008-12-09,00:41:09
40.015651,116.310984,0,153,39791.0286342593,2008-12-09,00:41:14
40.015649,116.310989,0,153,39791.0286921296,2008-12-09,00:41:19
40.015649,116.310989,0,153,39791.0287268519,2008-12-09,00:41:22
40.015651,116.310981,0,153,39791.02875,2008-12-09,00:41:24
40.015657,116.310965,0,153,39791.0288078704,2008-12-09,00:41:29
40.015605,116.311061,0,152,39791.0288657407,2008-12-09,00:41:34
40.015511,116.311137,0,151,39791.028900463,2008-12-09,00:41:37
40.015398,116.311195,0,151,39791.0289351852,2008-12-09,00:41:40
40.015318,116.311248,0,150,39791.0289930556,2008-12-09,00:41:45
40.015328,116.31124,0,149,39791.0290509259,2008-12-09,00:41:50
40.015328,116.31124,0,149,39791.0290856481,2008-12-09,00:41:53
40.015336,116.311233,0,147,39791.0291087963,2008-12-09,00:41:55
40.015193,116.311292,0,147,39791.0291550926,2008-12-09,00:41:59
40.015085,116.311357,0,148,39791.0291898148,2008-12-09,00:42:02
40.014982,116.311405,0,146,39791.0292361111,2008-12-09,00:42:06
40.014894,116.311439,0,142,39791.0292824074,2008-12-09,00:42:10
40.014776,116.311472,0,138,39791.0293402778,2008-12-09,00:42:15
40.014753,116.311521,0,139,39791.0293981481,2008-12-09,00:42:20
40.014651,116.311565,0,136,39791.0294444444,2008-12-09,00:42:24
40.014539,116.311611,0,132,39791.0294791667,2008-12-09,00:42:27
40.014405,116.31169,0,128,39791.0295138889,2008-12-09,00:42:30
40.014306,116.311728,0,126,39791.029525463,2008-12-09,00:42:31
40.014176,116.311757,0,129,39791.0295601852,2008-12-09,00:42:34
40.014049,116.311813,0,137,39791.0295833333,2008-12-09,00:42:36
40.013952,116.311847,0,141,39791.0296064815,2008-12-09,00:42:38
40.013853,116.311861,0,143,39791.0296296296,2008-12-09,00:42:40
40.013731,116.311889,0,140,39791.0296643519,2008-12-09,00:42:43
40.013612,116.311908,0,138,39791.0296990741,2008-12-09,00:42:46
40.013493,116.311928,0,136,39791.0297337963,2008-12-09,00:42:49
40.013396,116.31196,0,135,39791.0297800926,2008-12-09,00:42:53
40.01333,116.311982,0,137,39791.029837963,2008-12-09,00:42:58
40.013239,116.31199,0,137,39791.0298842593,2008-12-09,00:43:02
40.013161,116.312015,0,135,39791.0299421296,2008-12-09,00:43:07
40.013074,116.312061,0,135,39791.0299884259,2008-12-09,00:43:11
40.013031,116.312043,0,135,39791.0300462963,2008-12-09,00:43:16
40.012965,116.312015,0,138,39791.0301041667,2008-12-09,00:43:21
40.012865,116.311999,0,134,39791.030150463,2008-12-09,00:43:25
40.012758,116.312001,0,135,39791.0301851852,2008-12-09,00:43:28
40.012669,116.312043,0,136,39791.0302314815,2008-12-09,00:43:32
40.012577,116.312068,0,143,39791.0302662037,2008-12-09,00:43:35
40.012475,116.312082,0,142,39791.0303009259,2008-12-09,00:43:38
40.012427,116.312024,0,141,39791.0303587963,2008-12-09,00:43:43
40.012427,116.311997,0,141,39791.0304166667,2008-12-09,00:43:48
40.012434,116.31197,0,148,39791.030474537,2008-12-09,00:43:53
40.01244,116.311969,0,153,39791.0305324074,2008-12-09,00:43:58
40.012447,116.311966,0,158,39791.0305902778,2008-12-09,00:44:03
40.012447,116.311966,0,158,39791.030625,2008-12-09,00:44:06
40.01245,116.311964,0,162,39791.0306481481,2008-12-09,00:44:08
40.012449,116.311953,0,163,39791.0307060185,2008-12-09,00:44:13
40.012449,116.311953,0,163,39791.0307407407,2008-12-09,00:44:16
40.012448,116.311952,0,163,39791.0307638889,2008-12-09,00:44:18
40.012346,116.312013,0,128,39791.0307986111,2008-12-09,00:44:21
40.012249,116.311998,0,123,39791.0308449074,2008-12-09,00:44:25
40.012141,116.312027,0,120,39791.0308680556,2008-12-09,00:44:27
40.012009,116.312033,0,127,39791.0308912037,2008-12-09,00:44:29
40.011876,116.31203,0,121,39791.0309143519,2008-12-09,00:44:31
40.011767,116.311997,0,124,39791.0309375,2008-12-09,00:44:33
40.011656,116.312045,0,134,39791.0309722222,2008-12-09,00:44:36
40.011567,116.312079,0,129,39791.0310069444,2008-12-09,00:44:39
40.011478,116.312177,0,115,39791.0310416667,2008-12-09,00:44:42
40.011419,116.31235,0,112,39791.0310648148,2008-12-09,00:44:44
40.011402,116.312547,0,108,39791.031087963,2008-12-09,00:44:46
40.011417,116.31277,0,109,39791.0311111111,2008-12-09,00:44:48
40.011452,116.312987,0,105,39791.0311342593,2008-12-09,00:44:50
40.011469,116.313106,0,104,39791.0311458333,2008-12-09,00:44:51
40.011488,116.313239,0,105,39791.0311574074,2008-12-09,00:44:52
40.011509,116.31337,0,106,39791.0311689815,2008-12-09,00:44:53
40.011531,116.31351,0,107,39791.0311805556,2008-12-09,00:44:54
40.011551,116.313653,0,106,39791.0311921296,2008-12-09,00:44:55
40.011573,116.313792,0,108,39791.0312037037,2008-12-09,00:44:56
40.011599,116.31394,0,108,39791.0312152778,2008-12-09,00:44:57
40.011621,116.314085,0,108,39791.0312268519,2008-12-09,00:44:58
40.011645,116.314241,0,109,39791.0312384259,2008-12-09,00:44:59
40.011665,116.314396,0,111,39791.03125,2008-12-09,00:45:00
40.011686,116.314559,0,111,39791.0312615741,2008-12-09,00:45:01
40.011711,116.314722,0,113,39791.0312731481,2008-12-09,00:45:02
40.011734,116.314889,0,114,39791.0312847222,2008-12-09,00:45:03
40.011756,116.31506,0,115,39791.0312962963,2008-12-09,00:45:04
40.011777,116.315233,0,115,39791.0313078704,2008-12-09,00:45:05
40.011793,116.315407,0,116,39791.0313194444,2008-12-09,00:45:06
40.011802,116.315584,0,118,39791.0313310185,2008-12-09,00:45:07
40.011805,116.315768,0,120,39791.0313425926,2008-12-09,00:45:08
40.011813,116.315957,0,124,39791.0313541667,2008-12-09,00:45:09
40.01183,116.316141,0,125,39791.0313657407,2008-12-09,00:45:10
40.011835,116.316325,0,128,39791.0313773148,2008-12-09,00:45:11
40.011854,116.316505,0,129,39791.0313888889,2008-12-09,00:45:12
40.011871,116.316688,0,130,39791.031400463,2008-12-09,00:45:13
40.011881,116.316869,0,132,39791.031412037,2008-12-09,00:45:14
40.011893,116.317045,0,134,39791.0314236111,2008-12-09,00:45:15
40.011905,116.317204,0,135,39791.0314351852,2008-12-09,00:45:16
40.011902,116.317369,0,136,39791.0314467593,2008-12-09,00:45:17
40.011902,116.317514,0,136,39791.0314583333,2008-12-09,00:45:18
40.011917,116.317656,0,138,39791.0314699074,2008-12-09,00:45:19
40.011929,116.317808,0,138,39791.0314814815,2008-12-09,00:45:20
40.01193,116.317935,0,139,39791.0314930556,2008-12-09,00:45:21
40.011936,116.318074,0,140,39791.0315046296,2008-12-09,00:45:22
40.011946,116.318208,0,140,39791.0315162037,2008-12-09,00:45:23
40.011949,116.318336,0,141,39791.0315277778,2008-12-09,00:45:24
40.011946,116.318468,0,142,39791.0315393518,2008-12-09,00:45:25
40.011947,116.318598,0,142,39791.0315509259,2008-12-09,00:45:26
40.011944,116.318729,0,143,39791.0315625,2008-12-09,00:45:27
40.011951,116.318846,0,143,39791.0315740741,2008-12-09,00:45:28
40.011964,116.319046,0,144,39791.0315972222,2008-12-09,00:45:30
40.011954,116.319164,0,147,39791.0316203704,2008-12-09,00:45:32
40.011939,116.319281,0,150,39791.0316666667,2008-12-09,00:45:36
40.011933,116.319305,0,152,39791.031724537,2008-12-09,00:45:41
40.011935,116.319318,0,152,39791.0317824074,2008-12-09,00:45:46
40.011936,116.319328,0,152,39791.0318402778,2008-12-09,00:45:51
40.011935,116.319325,0,152,39791.0318981481,2008-12-09,00:45:56
40.011935,116.319325,0,152,39791.0319328704,2008-12-09,00:45:59
40.011934,116.319328,0,152,39791.0319560185,2008-12-09,00:46:01
40.011932,116.319338,0,152,39791.0320138889,2008-12-09,00:46:06
40.011915,116.319495,0,151,39791.0320601852,2008-12-09,00:46:10
40.011906,116.319653,0,150,39791.0320833333,2008-12-09,00:46:12
40.011913,116.319815,0,149,39791.0321064815,2008-12-09,00:46:14
40.011912,116.319997,0,149,39791.0321296296,2008-12-09,00:46:16
40.011932,116.320192,0,149,39791.0321527778,2008-12-09,00:46:18
40.011928,116.320404,0,148,39791.0321759259,2008-12-09,00:46:20
40.011936,116.320522,0,148,39791.0321875,2008-12-09,00:46:21
40.011938,116.320758,0,143,39791.0322106481,2008-12-09,00:46:23
40.011938,116.320887,0,142,39791.0322222222,2008-12-09,00:46:24
40.011937,116.321019,0,140,39791.0322337963,2008-12-09,00:46:25
40.011945,116.321156,0,139,39791.0322453704,2008-12-09,00:46:26
40.011948,116.321301,0,138,39791.0322569444,2008-12-09,00:46:27
40.011953,116.32145,0,136,39791.0322685185,2008-12-09,00:46:28
40.011951,116.321605,0,135,39791.0322800926,2008-12-09,00:46:29
40.011957,116.321767,0,135,39791.0322916667,2008-12-09,00:46:30
40.011978,116.32192,0,135,39791.0323032407,2008-12-09,00:46:31
40.01198,116.32207,0,135,39791.0323148148,2008-12-09,00:46:32
40.011973,116.322214,0,136,39791.0323263889,2008-12-09,00:46:33
40.011965,116.322373,0,135,39791.032337963,2008-12-09,00:46:34
40.011957,116.322551,0,133,39791.032349537,2008-12-09,00:46:35
40.011961,116.3227,0,135,39791.0323611111,2008-12-09,00:46:36
40.011967,116.322817,0,137,39791.0323726852,2008-12-09,00:46:37
40.011987,116.322995,0,141,39791.0323958333,2008-12-09,00:46:39
40.011998,116.323158,0,149,39791.0324189815,2008-12-09,00:46:41
40.011986,116.323343,0,157,39791.0324421296,2008-12-09,00:46:43
40.011997,116.32354,0,163,39791.0324652778,2008-12-09,00:46:45
40.012021,116.32373,0,167,39791.0324884259,2008-12-09,00:46:47
40.01203,116.323939,0,171,39791.0325115741,2008-12-09,00:46:49
40.012022,116.324058,0,173,39791.0325231481,2008-12-09,00:46:50
40.012004,116.324184,0,174,39791.0325347222,2008-12-09,00:46:51
40.011995,116.324306,0,177,39791.0325462963,2008-12-09,00:46:52
40.011994,116.324433,0,179,39791.0325578704,2008-12-09,00:46:53
40.011987,116.324553,0,180,39791.0325694444,2008-12-09,00:46:54
40.011978,116.324671,0,182,39791.0325810185,2008-12-09,00:46:55
40.011974,116.324793,0,184,39791.0325925926,2008-12-09,00:46:56
40.011966,116.324917,0,186,39791.0326041667,2008-12-09,00:46:57
40.011922,116.325045,0,188,39791.0326157407,2008-12-09,00:46:58
40.011825,116.325177,0,187,39791.0326273148,2008-12-09,00:46:59
40.011748,116.32531,0,187,39791.0326388889,2008-12-09,00:47:00
40.01168,116.325439,0,189,39791.032650463,2008-12-09,00:47:01
40.011595,116.325583,0,188,39791.032662037,2008-12-09,00:47:02
40.011504,116.325713,0,188,39791.0326736111,2008-12-09,00:47:03
40.011398,116.325823,0,187,39791.0326851852,2008-12-09,00:47:04
40.01128,116.325917,0,187,39791.0326967593,2008-12-09,00:47:05
40.011176,116.326018,0,185,39791.0327083333,2008-12-09,00:47:06
40.011081,116.32614,0,184,39791.0327199074,2008-12-09,00:47:07
40.01098,116.326245,0,183,39791.0327314815,2008-12-09,00:47:08
40.010888,116.326364,0,181,39791.0327430556,2008-12-09,00:47:09
40.010787,116.326465,0,179,39791.0327546296,2008-12-09,00:47:10
40.01069,116.326579,0,177,39791.0327662037,2008-12-09,00:47:11
40.010591,116.326689,0,175,39791.0327777778,2008-12-09,00:47:12
40.010493,116.326791,0,173,39791.0327893518,2008-12-09,00:47:13
40.010371,116.326886,0,169,39791.0328009259,2008-12-09,00:47:14
40.010271,116.326995,0,167,39791.0328125,2008-12-09,00:47:15
40.010169,116.327103,0,166,39791.0328240741,2008-12-09,00:47:16
40.01007,116.327217,0,165,39791.0328356481,2008-12-09,00:47:17
40.009979,116.327326,0,164,39791.0328472222,2008-12-09,00:47:18
40.009891,116.327429,0,163,39791.0328587963,2008-12-09,00:47:19
40.009801,116.327528,0,161,39791.0328703704,2008-12-09,00:47:20
40.0097,116.327624,0,159,39791.0328819444,2008-12-09,00:47:21
40.009611,116.32771,0,158,39791.0328935185,2008-12-09,00:47:22
40.009537,116.327791,0,157,39791.0329050926,2008-12-09,00:47:23
40.009424,116.327915,0,147,39791.0329282407,2008-12-09,00:47:25
40.009345,116.327974,0,141,39791.0329398148,2008-12-09,00:47:26
40.009257,116.32811,0,140,39791.032962963,2008-12-09,00:47:28
40.009164,116.328242,0,137,39791.0329861111,2008-12-09,00:47:30
40.009057,116.328373,0,135,39791.0330092593,2008-12-09,00:47:32
40.008916,116.328503,0,127,39791.0330324074,2008-12-09,00:47:34
40.008848,116.328581,0,123,39791.0330439815,2008-12-09,00:47:35
40.008751,116.328724,0,112,39791.0330671296,2008-12-09,00:47:37
40.008657,116.328838,0,105,39791.0330902778,2008-12-09,00:47:39
40.00859,116.328928,0,100,39791.0331134259,2008-12-09,00:47:41
40.008508,116.329008,0,97,39791.0331365741,2008-12-09,00:47:43
40.008407,116.329126,0,90,39791.0331597222,2008-12-09,00:47:45
40.008298,116.32925,0,90,39791.0331828704,2008-12-09,00:47:47
40.008163,116.329374,0,92,39791.0332060185,2008-12-09,00:47:49
40.008006,116.329491,0,87,39791.0332291667,2008-12-09,00:47:51
40.007925,116.329552,0,85,39791.0332407407,2008-12-09,00:47:52
40.007839,116.329618,0,90,39791.0332523148,2008-12-09,00:47:53
40.007758,116.32969,0,93,39791.0332638889,2008-12-09,00:47:54
40.007669,116.32976,0,95,39791.033275463,2008-12-09,00:47:55
40.007588,116.329827,0,95,39791.033287037,2008-12-09,00:47:56
40.007504,116.329891,0,95,39791.0332986111,2008-12-09,00:47:57
40.007427,116.329958,0,98,39791.0333101852,2008-12-09,00:47:58
40.007345,116.330019,0,99,39791.0333217593,2008-12-09,00:47:59
40.007249,116.33008,0,99,39791.0333333333,2008-12-09,00:48:00
40.00715,116.330145,0,98,39791.0333449074,2008-12-09,00:48:01
40.007051,116.330201,0,99,39791.0333564815,2008-12-09,00:48:02
40.006949,116.330257,0,101,39791.0333680556,2008-12-09,00:48:03
40.006845,116.330308,0,99,39791.0333796296,2008-12-09,00:48:04
40.006743,116.330357,0,98,39791.0333912037,2008-12-09,00:48:05
40.006644,116.330399,0,97,39791.0334027778,2008-12-09,00:48:06
40.006539,116.330424,0,97,39791.0334143518,2008-12-09,00:48:07
40.006434,116.330461,0,99,39791.0334259259,2008-12-09,00:48:08
40.006324,116.330501,0,99,39791.0334375,2008-12-09,00:48:09
40.006217,116.330537,0,99,39791.0334490741,2008-12-09,00:48:10
40.006107,116.330578,0,96,39791.0334606481,2008-12-09,00:48:11
40.005996,116.330602,0,100,39791.0334722222,2008-12-09,00:48:12
40.005884,116.330628,0,98,39791.0334837963,2008-12-09,00:48:13
40.005774,116.330649,0,98,39791.0334953704,2008-12-09,00:48:14
40.005661,116.330668,0,94,39791.0335069444,2008-12-09,00:48:15
40.005546,116.330694,0,89,39791.0335185185,2008-12-09,00:48:16
40.005432,116.330718,0,88,39791.0335300926,2008-12-09,00:48:17
40.005322,116.330741,0,88,39791.0335416667,2008-12-09,00:48:18
40.005204,116.330746,0,86,39791.0335532407,2008-12-09,00:48:19
40.00509,116.330751,0,83,39791.0335648148,2008-12-09,00:48:20
40.004973,116.330754,0,83,39791.0335763889,2008-12-09,00:48:21
40.004857,116.330757,0,82,39791.033587963,2008-12-09,00:48:22
40.004734,116.330759,0,81,39791.033599537,2008-12-09,00:48:23
40.004615,116.330768,0,81,39791.0336111111,2008-12-09,00:48:24
40.004491,116.330771,0,79,39791.0336226852,2008-12-09,00:48:25
40.004364,116.330775,0,75,39791.0336342593,2008-12-09,00:48:26
40.004237,116.330778,0,77,39791.0336458333,2008-12-09,00:48:27
40.004111,116.330778,0,79,39791.0336574074,2008-12-09,00:48:28
40.003979,116.330785,0,78,39791.0336689815,2008-12-09,00:48:29
40.003846,116.330791,0,78,39791.0336805556,2008-12-09,00:48:30
40.003712,116.330796,0,76,39791.0336921296,2008-12-09,00:48:31
40.003576,116.3308,0,75,39791.0337037037,2008-12-09,00:48:32
40.003443,116.330804,0,74,39791.0337152778,2008-12-09,00:48:33
40.003301,116.330809,0,74,39791.0337268518,2008-12-09,00:48:34
40.003166,116.33082,0,73,39791.0337384259,2008-12-09,00:48:35
40.003026,116.33083,0,75,39791.03375,2008-12-09,00:48:36
40.002889,116.330831,0,74,39791.0337615741,2008-12-09,00:48:37
40.002753,116.330834,0,72,39791.0337731481,2008-12-09,00:48:38
40.002619,116.330838,0,69,39791.0337847222,2008-12-09,00:48:39
40.002486,116.330844,0,68,39791.0337962963,2008-12-09,00:48:40
40.002348,116.330849,0,67,39791.0338078704,2008-12-09,00:48:41
40.00221,116.33086,0,63,39791.0338194444,2008-12-09,00:48:42
40.002075,116.330864,0,64,39791.0338310185,2008-12-09,00:48:43
40.001939,116.330869,0,63,39791.0338425926,2008-12-09,00:48:44
40.001801,116.33088,0,65,39791.0338541667,2008-12-09,00:48:45
40.001665,116.330892,0,67,39791.0338657407,2008-12-09,00:48:46
40.001529,116.330904,0,70,39791.0338773148,2008-12-09,00:48:47
40.001372,116.33091,0,72,39791.0338888889,2008-12-09,00:48:48
40.001226,116.330919,0,75,39791.033900463,2008-12-09,00:48:49
40.001084,116.330923,0,79,39791.033912037,2008-12-09,00:48:50
40.000948,116.330926,0,78,39791.0339236111,2008-12-09,00:48:51
40.000813,116.330934,0,78,39791.0339351852,2008-12-09,00:48:52
40.000682,116.330943,0,77,39791.0339467593,2008-12-09,00:48:53
40.00055,116.330949,0,77,39791.0339583333,2008-12-09,00:48:54
40.000424,116.330958,0,78,39791.0339699074,2008-12-09,00:48:55
40.0003,116.330964,0,78,39791.0339814815,2008-12-09,00:48:56
40.000181,116.330965,0,79,39791.0339930556,2008-12-09,00:48:57
40.000061,116.33097,0,81,39791.0340046296,2008-12-09,00:48:58
39.999945,116.330974,0,83,39791.0340162037,2008-12-09,00:48:59
39.999829,116.330983,0,82,39791.0340277778,2008-12-09,00:49:00
39.999716,116.330976,0,84,39791.0340393518,2008-12-09,00:49:01
39.999606,116.330982,0,86,39791.0340509259,2008-12-09,00:49:02
39.999499,116.330992,0,83,39791.0340625,2008-12-09,00:49:03
39.999394,116.330994,0,85,39791.0340740741,2008-12-09,00:49:04
39.999293,116.330993,0,90,39791.0340856481,2008-12-09,00:49:05
39.999192,116.330998,0,89,39791.0340972222,2008-12-09,00:49:06
39.999091,116.331001,0,89,39791.0341087963,2008-12-09,00:49:07
39.998992,116.331006,0,91,39791.0341203704,2008-12-09,00:49:08
39.998894,116.33101,0,92,39791.0341319444,2008-12-09,00:49:09
39.998799,116.331015,0,93,39791.0341435185,2008-12-09,00:49:10
39.998632,116.331019,0,92,39791.0341666667,2008-12-09,00:49:12
39.998468,116.33102,0,88,39791.0341898148,2008-12-09,00:49:14
39.998323,116.331015,0,83,39791.034212963,2008-12-09,00:49:16
39.998224,116.331012,0,82,39791.0342361111,2008-12-09,00:49:18
39.998113,116.330994,0,82,39791.0342708333,2008-12-09,00:49:21
39.998016,116.33099,0,79,39791.0342939815,2008-12-09,00:49:23
39.9979,116.330989,0,72,39791.0343287037,2008-12-09,00:49:26
39.997865,116.330995,0,56,39791.0343865741,2008-12-09,00:49:31
39.997897,116.330981,0,40,39791.0344444444,2008-12-09,00:49:36
39.997912,116.330983,0,29,39791.0345023148,2008-12-09,00:49:41
39.997912,116.330983,0,29,39791.034537037,2008-12-09,00:49:44
39.997918,116.33099,0,12,39791.0345601852,2008-12-09,00:49:46
39.997928,116.330988,0,5,39791.0346180556,2008-12-09,00:49:51
39.997928,116.330988,0,5,39791.0346527778,2008-12-09,00:49:54
39.997922,116.330982,0,0,39791.0346759259,2008-12-09,00:49:56
39.997908,116.330979,0,-1,39791.0347337963,2008-12-09,00:50:01
39.997895,116.330976,0,-3,39791.0347916667,2008-12-09,00:50:06
39.99789,116.330976,0,-4,39791.034849537,2008-12-09,00:50:11
39.997882,116.330974,0,-4,39791.0349074074,2008-12-09,00:50:16
39.997886,116.330974,0,-4,39791.0349652778,2008-12-09,00:50:21
39.997879,116.330969,0,-5,39791.0350231482,2008-12-09,00:50:26
39.997879,116.330969,0,-5,39791.0350578704,2008-12-09,00:50:29
39.99788,116.330965,0,-5,39791.0350810185,2008-12-09,00:50:31
39.997904,116.330945,0,-5,39791.0351388889,2008-12-09,00:50:36
39.997971,116.330864,0,-3,39791.0351967593,2008-12-09,00:50:41
39.998019,116.33081,0,-1,39791.0352546296,2008-12-09,00:50:46
39.998041,116.330778,0,0,39791.0353125,2008-12-09,00:50:51
39.998035,116.330769,0,2,39791.0353703704,2008-12-09,00:50:56
39.998002,116.330703,0,4,39791.0354282407,2008-12-09,00:51:01
39.997903,116.330702,0,6,39791.035462963,2008-12-09,00:51:04
39.997778,116.330732,0,7,39791.0355092593,2008-12-09,00:51:08
39.997671,116.330771,0,8,39791.0355439815,2008-12-09,00:51:11
39.997537,116.330798,0,10,39791.0355787037,2008-12-09,00:51:14
39.997408,116.330822,0,14,39791.0356134259,2008-12-09,00:51:17
39.997296,116.330853,0,17,39791.0356365741,2008-12-09,00:51:19
39.997168,116.330877,0,19,39791.0356597222,2008-12-09,00:51:21
39.99706,116.330907,0,21,39791.0356828704,2008-12-09,00:51:23
39.996974,116.330946,0,24,39791.0357060185,2008-12-09,00:51:25
39.99686,116.33099,0,32,39791.0357407407,2008-12-09,00:51:28
39.996748,116.331011,0,33,39791.0357638889,2008-12-09,00:51:30
39.99661,116.331042,0,35,39791.035787037,2008-12-09,00:51:32
39.996468,116.331048,0,38,39791.0358101852,2008-12-09,00:51:34
39.996303,116.331042,0,43,39791.0358333333,2008-12-09,00:51:36
39.996126,116.331052,0,48,39791.0358564815,2008-12-09,00:51:38
39.995945,116.331052,0,51,39791.0358796296,2008-12-09,00:51:40
39.995847,116.33106,0,53,39791.0358912037,2008-12-09,00:51:41
39.995738,116.331069,0,55,39791.0359027778,2008-12-09,00:51:42
39.995628,116.331083,0,56,39791.0359143519,2008-12-09,00:51:43
39.995518,116.331092,0,58,39791.0359259259,2008-12-09,00:51:44
39.9954,116.331085,0,60,39791.0359375,2008-12-09,00:51:45
39.995278,116.331092,0,64,39791.0359490741,2008-12-09,00:51:46
39.995157,116.331102,0,65,39791.0359606481,2008-12-09,00:51:47
39.995032,116.331116,0,68,39791.0359722222,2008-12-09,00:51:48
39.994906,116.331122,0,69,39791.0359837963,2008-12-09,00:51:49
39.994776,116.331125,0,70,39791.0359953704,2008-12-09,00:51:50
39.994645,116.331122,0,72,39791.0360069444,2008-12-09,00:51:51
39.994511,116.331125,0,74,39791.0360185185,2008-12-09,00:51:52
39.994376,116.331123,0,75,39791.0360300926,2008-12-09,00:51:53
39.994234,116.33113,0,77,39791.0360416667,2008-12-09,00:51:54
39.9941,116.331137,0,78,39791.0360532407,2008-12-09,00:51:55
39.99396,116.331144,0,80,39791.0360648148,2008-12-09,00:51:56
39.993812,116.33113,0,86,39791.0360763889,2008-12-09,00:51:57
39.993655,116.331118,0,90,39791.036087963,2008-12-09,00:51:58
39.993515,116.331113,0,96,39791.036099537,2008-12-09,00:51:59
39.993387,116.331111,0,100,39791.0361111111,2008-12-09,00:52:00
39.993254,116.3311,0,102,39791.0361226852,2008-12-09,00:52:01
39.993126,116.331086,0,103,39791.0361342593,2008-12-09,00:52:02
39.992999,116.33107,0,103,39791.0361458333,2008-12-09,00:52:03
39.992873,116.331036,0,107,39791.0361574074,2008-12-09,00:52:04
39.992737,116.330993,0,110,39791.0361689815,2008-12-09,00:52:05
39.992612,116.330962,0,110,39791.0361805556,2008-12-09,00:52:06
39.992495,116.330926,0,110,39791.0361921296,2008-12-09,00:52:07
39.992378,116.330879,0,111,39791.0362037037,2008-12-09,00:52:08
39.992268,116.330847,0,110,39791.0362152778,2008-12-09,00:52:09
39.992165,116.330815,0,111,39791.0362268519,2008-12-09,00:52:10
39.99207,116.3308,0,109,39791.0362384259,2008-12-09,00:52:11
39.991944,116.330779,0,107,39791.0362615741,2008-12-09,00:52:13
39.991967,116.33081,0,104,39791.0363194444,2008-12-09,00:52:18
39.991968,116.330797,0,105,39791.0363773148,2008-12-09,00:52:23
39.991936,116.330792,0,102,39791.0364351852,2008-12-09,00:52:28
39.991905,116.330773,0,100,39791.0364930556,2008-12-09,00:52:33
39.991843,116.330674,0,103,39791.0365277778,2008-12-09,00:52:36
39.991766,116.330588,0,108,39791.0365509259,2008-12-09,00:52:38
39.991797,116.330394,0,100,39791.0365740741,2008-12-09,00:52:40
39.991801,116.330274,0,95,39791.0365856481,2008-12-09,00:52:41
39.991784,116.330052,0,97,39791.0366087963,2008-12-09,00:52:43
39.991773,116.329936,0,101,39791.0366203704,2008-12-09,00:52:44
39.991766,116.329725,0,103,39791.0366435185,2008-12-09,00:52:46
39.991765,116.32953,0,103,39791.0366666667,2008-12-09,00:52:48
39.991749,116.329376,0,108,39791.0366898148,2008-12-09,00:52:50
39.991746,116.329226,0,108,39791.036712963,2008-12-09,00:52:52
39.991729,116.329105,0,106,39791.0367361111,2008-12-09,00:52:54
39.991729,116.32896,0,103,39791.0367708333,2008-12-09,00:52:57
39.991697,116.328883,0,109,39791.0368287037,2008-12-09,00:53:02
39.991693,116.328862,0,105,39791.0368865741,2008-12-09,00:53:07
39.991693,116.328863,0,103,39791.0369444444,2008-12-09,00:53:12
39.991693,116.32886,0,102,39791.0370023148,2008-12-09,00:53:17
39.991694,116.328856,0,102,39791.0370601852,2008-12-09,00:53:22
39.991693,116.328849,0,102,39791.0371180556,2008-12-09,00:53:27
39.991691,116.328853,0,102,39791.0371759259,2008-12-09,00:53:32
39.991689,116.328861,0,102,39791.0372337963,2008-12-09,00:53:37
39.991689,116.328861,0,102,39791.0372685185,2008-12-09,00:53:40
39.991686,116.328855,0,102,39791.0372916667,2008-12-09,00:53:42
39.991678,116.328831,0,102,39791.037349537,2008-12-09,00:53:47
39.991611,116.32872,0,102,39791.0373842593,2008-12-09,00:53:50
39.991534,116.328595,0,105,39791.0374189815,2008-12-09,00:53:53
39.991535,116.328467,0,103,39791.0374537037,2008-12-09,00:53:56
39.991557,116.328346,0,102,39791.0375,2008-12-09,00:54:00
39.991654,116.328293,0,105,39791.0375578704,2008-12-09,00:54:05
39.991687,116.328268,0,109,39791.0376157407,2008-12-09,00:54:10
39.991769,116.328215,0,109,39791.037662037,2008-12-09,00:54:14
39.991771,116.328085,0,110,39791.0376967593,2008-12-09,00:54:17
39.991765,116.327945,0,110,39791.0377199074,2008-12-09,00:54:19
39.991739,116.327737,0,110,39791.0377430556,2008-12-09,00:54:21
39.991726,116.327615,0,110,39791.0377546296,2008-12-09,00:54:22
39.991709,116.327488,0,110,39791.0377662037,2008-12-09,00:54:23
39.99169,116.327246,0,110,39791.0377893519,2008-12-09,00:54:25
39.991658,116.327127,0,109,39791.0378009259,2008-12-09,00:54:26
39.991636,116.327005,0,108,39791.0378125,2008-12-09,00:54:27
39.991615,116.326879,0,108,39791.0378240741,2008-12-09,00:54:28
39.99159,116.326751,0,108,39791.0378356481,2008-12-09,00:54:29
39.991571,116.326619,0,108,39791.0378472222,2008-12-09,00:54:30
39.991551,116.326486,0,108,39791.0378587963,2008-12-09,00:54:31
39.991535,116.326353,0,108,39791.0378703704,2008-12-09,00:54:32
39.991521,116.326218,0,108,39791.0378819444,2008-12-09,00:54:33
39.991507,116.326073,0,107,39791.0378935185,2008-12-09,00:54:34
39.99149,116.325918,0,107,39791.0379050926,2008-12-09,00:54:35
39.991468,116.325767,0,107,39791.0379166667,2008-12-09,00:54:36
39.991437,116.325609,0,107,39791.0379282407,2008-12-09,00:54:37
39.991409,116.325452,0,107,39791.0379398148,2008-12-09,00:54:38
39.991404,116.325297,0,106,39791.0379513889,2008-12-09,00:54:39
39.991398,116.325143,0,106,39791.037962963,2008-12-09,00:54:40
39.99139,116.324994,0,106,39791.037974537,2008-12-09,00:54:41
39.991387,116.324848,0,106,39791.0379861111,2008-12-09,00:54:42
39.991395,116.324689,0,105,39791.0379976852,2008-12-09,00:54:43
39.99138,116.324541,0,104,39791.0380092593,2008-12-09,00:54:44
39.991375,116.3244,0,103,39791.0380208333,2008-12-09,00:54:45
39.991375,116.324266,0,102,39791.0380324074,2008-12-09,00:54:46
39.991384,116.324147,0,101,39791.0380439815,2008-12-09,00:54:47
39.991392,116.324026,0,100,39791.0380555556,2008-12-09,00:54:48
39.991411,116.323802,0,99,39791.0380787037,2008-12-09,00:54:50
39.991411,116.323673,0,97,39791.0380902778,2008-12-09,00:54:51
39.991414,116.323545,0,96,39791.0381018519,2008-12-09,00:54:52
39.991416,116.323418,0,94,39791.0381134259,2008-12-09,00:54:53
39.991411,116.323281,0,92,39791.038125,2008-12-09,00:54:54
39.991436,116.32314,0,91,39791.0381365741,2008-12-09,00:54:55
39.991434,116.323003,0,89,39791.0381481481,2008-12-09,00:54:56
39.991433,116.32287,0,88,39791.0381597222,2008-12-09,00:54:57
39.991452,116.322754,0,88,39791.0381712963,2008-12-09,00:54:58
39.991457,116.322626,0,86,39791.0381828704,2008-12-09,00:54:59
39.991463,116.322502,0,85,39791.0381944444,2008-12-09,00:55:00
39.991478,116.322379,0,83,39791.0382060185,2008-12-09,00:55:01
39.991509,116.322254,0,81,39791.0382175926,2008-12-09,00:55:02
39.991575,116.32212,0,84,39791.0382407407,2008-12-09,00:55:04
39.991581,116.321982,0,82,39791.0382638889,2008-12-09,00:55:06
39.991618,116.321872,0,85,39791.0382986111,2008-12-09,00:55:09
39.991616,116.321889,0,114,39791.0383564815,2008-12-09,00:55:14
39.991618,116.321925,0,113,39791.0384143519,2008-12-09,00:55:19
39.991533,116.322018,0,113,39791.0384490741,2008-12-09,00:55:22
39.991516,116.322079,0,108,39791.0385069444,2008-12-09,00:55:27
39.991512,116.322134,0,112,39791.0385648148,2008-12-09,00:55:32
39.991496,116.322188,0,117,39791.0386226852,2008-12-09,00:55:37
39.99147,116.322255,0,135,39791.0386805556,2008-12-09,00:55:42
39.991469,116.322304,0,147,39791.0387384259,2008-12-09,00:55:47
39.991485,116.322332,0,151,39791.0387962963,2008-12-09,00:55:52
39.991501,116.322459,0,153,39791.0388425926,2008-12-09,00:55:56
39.991512,116.322523,0,149,39791.038900463,2008-12-09,00:56:01
39.99148,116.322568,0,152,39791.0389583333,2008-12-09,00:56:06
39.991462,116.32259,0,147,39791.0390162037,2008-12-09,00:56:11
39.991461,116.322594,0,146,39791.0390740741,2008-12-09,00:56:16
39.991461,116.322594,0,146,39791.0391087963,2008-12-09,00:56:19
39.991453,116.322596,0,142,39791.0391319444,2008-12-09,00:56:21
39.991408,116.322582,0,142,39791.0391898148,2008-12-09,00:56:26
39.991359,116.322531,0,148,39791.0392476852,2008-12-09,00:56:31
39.991334,116.32249,0,147,39791.0393055556,2008-12-09,00:56:36
39.991324,116.322453,0,145,39791.0393634259,2008-12-09,00:56:41
39.991294,116.322432,0,146,39791.0394212963,2008-12-09,00:56:46
39.991277,116.322442,0,148,39791.0394791667,2008-12-09,00:56:51
39.991277,116.322442,0,148,39791.0395138889,2008-12-09,00:56:54
39.991276,116.322448,0,148,39791.039537037,2008-12-09,00:56:56
39.991276,116.322435,0,148,39791.0395949074,2008-12-09,00:57:01
39.991291,116.322398,0,147,39791.0396527778,2008-12-09,00:57:06
39.991291,116.322398,0,147,39791.0396875,2008-12-09,00:57:09
39.991296,116.3224,0,146,39791.0397106481,2008-12-09,00:57:11
39.991286,116.322347,0,146,39791.0397685185,2008-12-09,00:57:16
39.99129,116.322311,0,147,39791.0398263889,2008-12-09,00:57:21
39.991134,116.322051,0,162,39791.0428935185,2008-12-09,01:01:46
39.991128,116.321932,0,160,39791.0429282407,2008-12-09,01:01:49
39.991156,116.321872,0,161,39791.0429861111,2008-12-09,01:01:54
39.99113,116.321897,0,166,39791.0430439815,2008-12-09,01:01:59
39.991131,116.3219,0,167,39791.0431018519,2008-12-09,01:02:04
39.991132,116.321903,0,167,39791.0431597222,2008-12-09,01:02:09
39.991132,116.321903,0,167,39791.0431944444,2008-12-09,01:02:12
39.991135,116.321907,0,168,39791.0432175926,2008-12-09,01:02:14
39.991158,116.322008,0,169,39791.043275463,2008-12-09,01:02:19
39.991188,116.322151,0,169,39791.0433101852,2008-12-09,01:02:22
39.991231,116.322286,0,170,39791.0433333333,2008-12-09,01:02:24
39.991271,116.322391,0,170,39791.0433449074,2008-12-09,01:02:25
39.991322,116.322506,0,171,39791.0433564815,2008-12-09,01:02:26
39.991383,116.322718,0,172,39791.0433796296,2008-12-09,01:02:28
39.991395,116.322939,0,173,39791.0434027778,2008-12-09,01:02:30
39.991439,116.323149,0,173,39791.0434259259,2008-12-09,01:02:32
39.991434,116.323287,0,174,39791.0434375,2008-12-09,01:02:33
39.991489,116.32348,0,174,39791.0434606481,2008-12-09,01:02:35
39.991546,116.32369,0,175,39791.0434837963,2008-12-09,01:02:37
39.991617,116.323813,0,177,39791.0434953704,2008-12-09,01:02:38
39.99165,116.323984,0,178,39791.0435185185,2008-12-09,01:02:40
39.991688,116.324179,0,179,39791.0435416667,2008-12-09,01:02:42
39.991696,116.324302,0,180,39791.0435532407,2008-12-09,01:02:43
39.991707,116.324428,0,181,39791.0435648148,2008-12-09,01:02:44
39.991713,116.324549,0,182,39791.0435763889,2008-12-09,01:02:45
39.991718,116.324672,0,182,39791.043587963,2008-12-09,01:02:46
39.991721,116.324796,0,183,39791.043599537,2008-12-09,01:02:47
39.991726,116.32492,0,184,39791.0436111111,2008-12-09,01:02:48
39.991736,116.325058,0,185,39791.0436226852,2008-12-09,01:02:49
39.991748,116.325188,0,185,39791.0436342593,2008-12-09,01:02:50
39.99175,116.32532,0,186,39791.0436458333,2008-12-09,01:02:51
39.99175,116.325448,0,187,39791.0436574074,2008-12-09,01:02:52
39.991746,116.325569,0,189,39791.0436689815,2008-12-09,01:02:53
39.991762,116.325702,0,190,39791.0436805556,2008-12-09,01:02:54
39.991774,116.325833,0,191,39791.0436921296,2008-12-09,01:02:55
39.991783,116.326057,0,193,39791.0437152778,2008-12-09,01:02:57
39.991792,116.326175,0,194,39791.0437268519,2008-12-09,01:02:58
39.991808,116.326372,0,196,39791.04375,2008-12-09,01:03:00
39.991831,116.326501,0,198,39791.0437731481,2008-12-09,01:03:02
39.991786,116.32662,0,202,39791.0438310185,2008-12-09,01:03:07
39.991641,116.326694,0,204,39791.0438541667,2008-12-09,01:03:09
39.991545,116.326744,0,205,39791.0438657407,2008-12-09,01:03:10
39.991392,116.326793,0,206,39791.0438888889,2008-12-09,01:03:12
39.991229,116.32683,0,207,39791.043912037,2008-12-09,01:03:14
39.991056,116.326848,0,208,39791.0439351852,2008-12-09,01:03:16
39.99088,116.326866,0,208,39791.0439583333,2008-12-09,01:03:18
39.990742,116.326926,0,208,39791.0439699074,2008-12-09,01:03:19
39.990608,116.326941,0,209,39791.0439814815,2008-12-09,01:03:20
39.990485,116.326941,0,209,39791.0439930556,2008-12-09,01:03:21
39.990357,116.326939,0,209,39791.0440046296,2008-12-09,01:03:22
39.990222,116.32695,0,209,39791.0440162037,2008-12-09,01:03:23
39.990076,116.326947,0,210,39791.0440277778,2008-12-09,01:03:24
39.989914,116.326952,0,210,39791.0440393519,2008-12-09,01:03:25
39.989718,116.32702,0,209,39791.0440509259,2008-12-09,01:03:26
39.989566,116.327039,0,209,39791.0440625,2008-12-09,01:03:27
39.989432,116.32703,0,209,39791.0440740741,2008-12-09,01:03:28
39.989325,116.327024,0,209,39791.0440856481,2008-12-09,01:03:29
39.989228,116.327018,0,209,39791.0440972222,2008-12-09,01:03:30
39.989067,116.327015,0,209,39791.0441203704,2008-12-09,01:03:32
39.988946,116.32701,0,209,39791.0441435185,2008-12-09,01:03:34
39.988873,116.327028,0,208,39791.0442013889,2008-12-09,01:03:39
39.988858,116.327023,0,206,39791.0442592593,2008-12-09,01:03:44
39.988765,116.327011,0,205,39791.0443055556,2008-12-09,01:03:48
39.988629,116.327008,0,203,39791.0443402778,2008-12-09,01:03:51
39.988509,116.32702,0,202,39791.0443634259,2008-12-09,01:03:53
39.988371,116.326996,0,200,39791.0443865741,2008-12-09,01:03:55
39.98823,116.327013,0,199,39791.0444097222,2008-12-09,01:03:57
39.988039,116.326997,0,196,39791.0444212963,2008-12-09,01:03:58
39.987919,116.327003,0,195,39791.0444328704,2008-12-09,01:03:59
39.987792,116.327002,0,194,39791.0444444444,2008-12-09,01:04:00
39.987667,116.327006,0,193,39791.0444560185,2008-12-09,01:04:01
39.987551,116.327003,0,192,39791.0444675926,2008-12-09,01:04:02
39.98743,116.327002,0,191,39791.0444791667,2008-12-09,01:04:03
39.987307,116.327001,0,190,39791.0444907407,2008-12-09,01:04:04
39.987187,116.327006,0,190,39791.0445023148,2008-12-09,01:04:05
39.987073,116.327014,0,188,39791.0445138889,2008-12-09,01:04:06
39.986957,116.327023,0,187,39791.044525463,2008-12-09,01:04:07
39.986856,116.327025,0,185,39791.044537037,2008-12-09,01:04:08
39.986765,116.327023,0,183,39791.0445486111,2008-12-09,01:04:09
39.986619,116.327004,0,180,39791.0445717593,2008-12-09,01:04:11
39.986512,116.326979,0,175,39791.0445949074,2008-12-09,01:04:13
39.986418,116.326945,0,171,39791.0446180556,2008-12-09,01:04:15
39.986353,116.326876,0,157,39791.0446759259,2008-12-09,01:04:20
39.986357,116.326864,0,148,39791.0447337963,2008-12-09,01:04:25
39.986352,116.326863,0,147,39791.0447453704,2008-12-09,01:04:26
39.986229,116.326806,0,155,39791.0447800926,2008-12-09,01:04:29
39.986115,116.326814,0,154,39791.0448032407,2008-12-09,01:04:31
39.985993,116.326819,0,153,39791.0448263889,2008-12-09,01:04:33
39.985861,116.326816,0,149,39791.044849537,2008-12-09,01:04:35
39.985739,116.326839,0,146,39791.0448726852,2008-12-09,01:04:37
39.985642,116.326888,0,143,39791.0448958333,2008-12-09,01:04:39
39.985588,116.326934,0,135,39791.0449537037,2008-12-09,01:04:44
39.985587,116.326889,0,136,39791.0450115741,2008-12-09,01:04:49
39.985585,116.326889,0,134,39791.0450694444,2008-12-09,01:04:54
39.985586,116.326889,0,134,39791.0451273148,2008-12-09,01:04:59
39.985586,116.326889,0,134,39791.045162037,2008-12-09,01:05:02
39.985586,116.326888,0,134,39791.0451851852,2008-12-09,01:05:04
39.985567,116.326834,0,139,39791.0452430556,2008-12-09,01:05:09
39.98555,116.326801,0,143,39791.0453009259,2008-12-09,01:05:14
39.985524,116.326871,0,138,39791.0453587963,2008-12-09,01:05:19
39.985474,116.326789,0,136,39791.0454166667,2008-12-09,01:05:24
39.985458,116.326754,0,132,39791.045474537,2008-12-09,01:05:29
39.985454,116.326744,0,133,39791.0455324074,2008-12-09,01:05:34
39.98546,116.326743,0,130,39791.0455902778,2008-12-09,01:05:39
39.985465,116.326745,0,131,39791.0456481481,2008-12-09,01:05:44
39.985467,116.326747,0,133,39791.0457060185,2008-12-09,01:05:49
39.98547,116.326746,0,134,39791.0457638889,2008-12-09,01:05:54
39.985462,116.326747,0,134,39791.0458217593,2008-12-09,01:05:59
39.985461,116.326748,0,134,39791.0458796296,2008-12-09,01:06:04
39.985461,116.326748,0,134,39791.0459143519,2008-12-09,01:06:07
39.985465,116.32675,0,134,39791.0459375,2008-12-09,01:06:09
39.985484,116.326795,0,134,39791.0459953704,2008-12-09,01:06:14
39.985484,116.326801,0,134,39791.0460532407,2008-12-09,01:06:19
39.985482,116.326806,0,134,39791.0461111111,2008-12-09,01:06:24
39.985482,116.326806,0,134,39791.0461458333,2008-12-09,01:06:27
39.985489,116.326807,0,134,39791.0461689815,2008-12-09,01:06:29
39.985534,116.326828,0,134,39791.0462268519,2008-12-09,01:06:34
39.985619,116.326863,0,136,39791.0462847222,2008-12-09,01:06:39
39.985684,116.326952,0,137,39791.0463425926,2008-12-09,01:06:44
39.985686,116.327022,0,137,39791.046400463,2008-12-09,01:06:49
39.985587,116.32705,0,138,39791.0464467593,2008-12-09,01:06:53
39.985495,116.327086,0,139,39791.0464814815,2008-12-09,01:06:56
39.98535,116.32714,0,140,39791.0465162037,2008-12-09,01:06:59
39.985166,116.327156,0,141,39791.0465393519,2008-12-09,01:07:01
39.985039,116.327154,0,139,39791.0465509259,2008-12-09,01:07:02
39.984913,116.327156,0,138,39791.0465625,2008-12-09,01:07:03
39.98478,116.327155,0,137,39791.0465740741,2008-12-09,01:07:04
39.984648,116.327151,0,136,39791.0465856481,2008-12-09,01:07:05
39.984522,116.327152,0,135,39791.0465972222,2008-12-09,01:07:06
39.984388,116.327149,0,135,39791.0466087963,2008-12-09,01:07:07
39.984245,116.327143,0,133,39791.0466203704,2008-12-09,01:07:08
39.984132,116.327148,0,133,39791.0466319444,2008-12-09,01:07:09
39.984018,116.327148,0,133,39791.0466435185,2008-12-09,01:07:10
39.983902,116.327147,0,132,39791.0466550926,2008-12-09,01:07:11
39.98372,116.327178,0,132,39791.0466782407,2008-12-09,01:07:13
39.983619,116.327184,0,131,39791.0466898148,2008-12-09,01:07:14
39.983516,116.327188,0,130,39791.0467013889,2008-12-09,01:07:15
39.983419,116.3272,0,130,39791.046712963,2008-12-09,01:07:16
39.983309,116.327215,0,130,39791.046724537,2008-12-09,01:07:17
39.983197,116.327248,0,129,39791.0467361111,2008-12-09,01:07:18
39.983087,116.327277,0,129,39791.0467476852,2008-12-09,01:07:19
39.982984,116.327306,0,128,39791.0467592593,2008-12-09,01:07:20
39.982879,116.327344,0,128,39791.0467708333,2008-12-09,01:07:21
39.982764,116.327395,0,128,39791.0467824074,2008-12-09,01:07:22
39.98265,116.327447,0,128,39791.0467939815,2008-12-09,01:07:23
39.98255,116.327476,0,127,39791.0468055556,2008-12-09,01:07:24
39.982453,116.327495,0,126,39791.0468171296,2008-12-09,01:07:25
39.982359,116.327513,0,125,39791.0468287037,2008-12-09,01:07:26
39.982268,116.327529,0,125,39791.0468402778,2008-12-09,01:07:27
39.982178,116.327545,0,124,39791.0468518519,2008-12-09,01:07:28
39.982032,116.327581,0,122,39791.046875,2008-12-09,01:07:30
39.981905,116.327584,0,121,39791.0468981481,2008-12-09,01:07:32
39.981801,116.327588,0,119,39791.0469212963,2008-12-09,01:07:34
39.981699,116.327536,0,116,39791.0469560185,2008-12-09,01:07:37
39.981686,116.327451,0,114,39791.0470138889,2008-12-09,01:07:42
39.98174,116.327346,0,113,39791.0470717593,2008-12-09,01:07:47
39.981816,116.327338,0,123,39791.0471296296,2008-12-09,01:07:52
39.981816,116.327338,0,123,39791.0471643518,2008-12-09,01:07:55
39.981819,116.327335,0,123,39791.0471875,2008-12-09,01:07:57
39.981743,116.327339,0,131,39791.0472453704,2008-12-09,01:08:02
39.981617,116.327338,0,132,39791.0472800926,2008-12-09,01:08:05
39.981493,116.327322,0,128,39791.0473032407,2008-12-09,01:08:07
39.981378,116.327285,0,125,39791.0473263889,2008-12-09,01:08:09
39.981276,116.327231,0,122,39791.047349537,2008-12-09,01:08:11
39.981136,116.327211,0,122,39791.0473726852,2008-12-09,01:08:13
39.981,116.32721,0,122,39791.0473958333,2008-12-09,01:08:15
39.980881,116.327287,0,119,39791.0474074074,2008-12-09,01:08:16
39.980774,116.327289,0,120,39791.0474305556,2008-12-09,01:08:18
39.980732,116.327254,0,127,39791.0474884259,2008-12-09,01:08:23
39.980753,116.327243,0,130,39791.0475462963,2008-12-09,01:08:28
39.980753,116.327243,0,130,39791.0475810185,2008-12-09,01:08:31
39.980748,116.327243,0,129,39791.0476041667,2008-12-09,01:08:33
39.98071,116.327245,0,131,39791.047662037,2008-12-09,01:08:38
39.980609,116.327248,0,136,39791.0476967593,2008-12-09,01:08:41
39.980489,116.327255,0,139,39791.0477314815,2008-12-09,01:08:44
39.980398,116.327264,0,139,39791.0477546296,2008-12-09,01:08:46
39.980244,116.327284,0,141,39791.0477777778,2008-12-09,01:08:48
39.980082,116.327234,0,143,39791.0478009259,2008-12-09,01:08:50
39.979981,116.327219,0,142,39791.0478125,2008-12-09,01:08:51
39.979883,116.327211,0,141,39791.0478240741,2008-12-09,01:08:52
39.979708,116.327213,0,138,39791.0478472222,2008-12-09,01:08:54
39.979615,116.327221,0,137,39791.0478587963,2008-12-09,01:08:55
39.979511,116.327228,0,136,39791.0478703704,2008-12-09,01:08:56
39.979323,116.327216,0,134,39791.0478935185,2008-12-09,01:08:58
39.979207,116.327205,0,131,39791.0479050926,2008-12-09,01:08:59
39.979108,116.327198,0,128,39791.0479166667,2008-12-09,01:09:00
39.979018,116.327182,0,126,39791.0479282407,2008-12-09,01:09:01
39.978922,116.327175,0,123,39791.0479398148,2008-12-09,01:09:02
39.978818,116.327172,0,120,39791.0479513889,2008-12-09,01:09:03
39.978725,116.327177,0,118,39791.047962963,2008-12-09,01:09:04
39.978633,116.327182,0,115,39791.047974537,2008-12-09,01:09:05
39.978464,116.3272,0,110,39791.0479976852,2008-12-09,01:09:07
39.978372,116.327222,0,108,39791.0480092593,2008-12-09,01:09:08
39.978206,116.327253,0,106,39791.0480324074,2008-12-09,01:09:10
39.978028,116.327287,0,107,39791.0480555556,2008-12-09,01:09:12
39.977936,116.327307,0,106,39791.0480671296,2008-12-09,01:09:13
39.977845,116.327319,0,105,39791.0480787037,2008-12-09,01:09:14
39.977682,116.327345,0,102,39791.0481018518,2008-12-09,01:09:16
39.977569,116.327364,0,98,39791.048125,2008-12-09,01:09:18
39.977538,116.327223,0,120,39791.0481712963,2008-12-09,01:09:22
39.97758,116.327055,0,136,39791.0481944444,2008-12-09,01:09:24
39.977589,116.327107,0,159,39791.0482523148,2008-12-09,01:09:29
39.977582,116.327073,0,155,39791.0483101852,2008-12-09,01:09:34
39.977601,116.326986,0,164,39791.0483680556,2008-12-09,01:09:39
39.977569,116.326944,0,165,39791.0484259259,2008-12-09,01:09:44
39.977608,116.326888,0,166,39791.0484837963,2008-12-09,01:09:49
39.977569,116.326966,0,165,39791.0485416667,2008-12-09,01:09:54
39.977559,116.326985,0,165,39791.048599537,2008-12-09,01:09:59
39.977535,116.327064,0,164,39791.0486574074,2008-12-09,01:10:04
39.97748,116.327177,0,164,39791.0487152778,2008-12-09,01:10:09
39.97746,116.327244,0,165,39791.0487731481,2008-12-09,01:10:14
39.977495,116.32728,0,164,39791.0488310185,2008-12-09,01:10:19
39.977537,116.327321,0,163,39791.0488888889,2008-12-09,01:10:24
39.977592,116.327296,0,161,39791.0489467593,2008-12-09,01:10:29
39.977814,116.326844,0,329,39791.0736111111,2008-12-09,01:46:00
39.97776,116.327003,0,280,39791.0736226852,2008-12-09,01:46:01
39.977881,116.326721,0,224,39791.0736342593,2008-12-09,01:46:02
39.977592,116.327548,0,461,39791.0736458333,2008-12-09,01:46:03
39.977571,116.32772,0,488,39791.0737037037,2008-12-09,01:46:08
39.977649,116.327641,0,482,39791.0737615741,2008-12-09,01:46:13
39.977667,116.327637,0,491,39791.0738194444,2008-12-09,01:46:18
39.977649,116.327702,0,522,39791.0738773148,2008-12-09,01:46:23
39.977639,116.32777,0,552,39791.073900463,2008-12-09,01:46:25
39.977627,116.327849,0,586,39791.0739467593,2008-12-09,01:46:29
39.977636,116.327841,0,570,39791.0740046296,2008-12-09,01:46:34
39.977621,116.327855,0,572,39791.0740625,2008-12-09,01:46:39
39.977514,116.327858,0,569,39791.0740972222,2008-12-09,01:46:42
39.977499,116.327827,0,561,39791.0741550926,2008-12-09,01:46:47
39.977507,116.327825,0,559,39791.074212963,2008-12-09,01:46:52
39.977514,116.327823,0,561,39791.0742708333,2008-12-09,01:46:57
39.977514,116.327823,0,561,39791.0743055556,2008-12-09,01:47:00
39.977517,116.327822,0,564,39791.0743287037,2008-12-09,01:47:02
39.977525,116.327806,0,563,39791.0743865741,2008-12-09,01:47:07
39.977525,116.327806,0,563,39791.0744212963,2008-12-09,01:47:10
39.977521,116.327806,0,560,39791.0744444444,2008-12-09,01:47:12
39.97748,116.327798,0,561,39791.0745023148,2008-12-09,01:47:17
39.977393,116.327716,0,560,39791.074525463,2008-12-09,01:47:19
39.977295,116.327677,0,559,39791.0745486111,2008-12-09,01:47:21
39.977165,116.327705,0,559,39791.0745717593,2008-12-09,01:47:23
39.977013,116.327777,0,556,39791.0745949074,2008-12-09,01:47:25
39.976924,116.327841,0,553,39791.0746296296,2008-12-09,01:47:28
39.976812,116.327886,0,554,39791.0746759259,2008-12-09,01:47:32
39.976722,116.327896,0,558,39791.0746990741,2008-12-09,01:47:34
39.976603,116.3279,0,563,39791.0747222222,2008-12-09,01:47:36
39.976479,116.327905,0,566,39791.0747453704,2008-12-09,01:47:38
39.976368,116.32791,0,568,39791.0747685185,2008-12-09,01:47:40
39.976265,116.327891,0,573,39791.0747916667,2008-12-09,01:47:42
39.976151,116.327841,0,575,39791.0748148148,2008-12-09,01:47:44
39.976049,116.327816,0,579,39791.074837963,2008-12-09,01:47:46
39.975959,116.32784,0,581,39791.0748611111,2008-12-09,01:47:48
39.975873,116.327881,0,581,39791.0748842593,2008-12-09,01:47:50
39.975813,116.327908,0,588,39791.0749421296,2008-12-09,01:47:55
39.975756,116.327942,0,589,39791.075,2008-12-09,01:48:00
39.975684,116.327917,0,591,39791.0750578704,2008-12-09,01:48:05
39.97556,116.327915,0,591,39791.0750925926,2008-12-09,01:48:08
39.975428,116.327899,0,590,39791.0751157407,2008-12-09,01:48:10
39.975279,116.327908,0,590,39791.0751388889,2008-12-09,01:48:12
39.975096,116.327948,0,589,39791.075162037,2008-12-09,01:48:14
39.974991,116.32796,0,588,39791.0751736111,2008-12-09,01:48:15
39.974881,116.327971,0,586,39791.0751851852,2008-12-09,01:48:16
39.974759,116.327972,0,585,39791.0751967593,2008-12-09,01:48:17
39.974624,116.327975,0,583,39791.0752083333,2008-12-09,01:48:18
39.974477,116.327959,0,582,39791.0752199074,2008-12-09,01:48:19
39.974337,116.327972,0,580,39791.0752314815,2008-12-09,01:48:20
39.97419,116.32799,0,579,39791.0752430556,2008-12-09,01:48:21
39.974042,116.327999,0,578,39791.0752546296,2008-12-09,01:48:22
39.973885,116.328007,0,577,39791.0752662037,2008-12-09,01:48:23
39.97372,116.328024,0,577,39791.0752777778,2008-12-09,01:48:24
39.973554,116.328037,0,576,39791.0752893519,2008-12-09,01:48:25
39.973373,116.328051,0,576,39791.0753009259,2008-12-09,01:48:26
39.973194,116.32806,0,576,39791.0753125,2008-12-09,01:48:27
39.973016,116.328068,0,575,39791.0753240741,2008-12-09,01:48:28
39.972837,116.328077,0,574,39791.0753356481,2008-12-09,01:48:29
39.972653,116.328087,0,572,39791.0753472222,2008-12-09,01:48:30
39.972461,116.328088,0,568,39791.0753587963,2008-12-09,01:48:31
39.972272,116.328081,0,564,39791.0753703704,2008-12-09,01:48:32
39.972084,116.328088,0,560,39791.0753819444,2008-12-09,01:48:33
39.971896,116.328096,0,557,39791.0753935185,2008-12-09,01:48:34
39.971707,116.328103,0,554,39791.0754050926,2008-12-09,01:48:35
39.971524,116.328103,0,550,39791.0754166667,2008-12-09,01:48:36
39.97134,116.328108,0,546,39791.0754282407,2008-12-09,01:48:37
39.971158,116.328114,0,541,39791.0754398148,2008-12-09,01:48:38
39.970972,116.328128,0,539,39791.0754513889,2008-12-09,01:48:39
39.970784,116.328147,0,536,39791.075462963,2008-12-09,01:48:40
39.970596,116.328157,0,533,39791.075474537,2008-12-09,01:48:41
39.970411,116.328164,0,530,39791.0754861111,2008-12-09,01:48:42
39.970223,116.32817,0,528,39791.0754976852,2008-12-09,01:48:43
39.970036,116.328176,0,524,39791.0755092593,2008-12-09,01:48:44
39.969858,116.328182,0,523,39791.0755208333,2008-12-09,01:48:45
39.96968,116.328192,0,523,39791.0755324074,2008-12-09,01:48:46
39.969495,116.328196,0,520,39791.0755439815,2008-12-09,01:48:47
39.969309,116.328212,0,520,39791.0755555556,2008-12-09,01:48:48
39.969125,116.328226,0,520,39791.0755671296,2008-12-09,01:48:49
39.968959,116.328221,0,519,39791.0755787037,2008-12-09,01:48:50
39.96878,116.328232,0,520,39791.0755902778,2008-12-09,01:48:51
39.96859,116.328256,0,520,39791.0756018519,2008-12-09,01:48:52
39.968393,116.328298,0,514,39791.0756134259,2008-12-09,01:48:53
39.9682,116.328336,0,512,39791.075625,2008-12-09,01:48:54
39.968022,116.32835,0,511,39791.0756365741,2008-12-09,01:48:55
39.967842,116.328366,0,509,39791.0756481481,2008-12-09,01:48:56
39.967661,116.328369,0,507,39791.0756597222,2008-12-09,01:48:57
39.967476,116.328383,0,503,39791.0756712963,2008-12-09,01:48:58
39.967297,116.328395,0,501,39791.0756828704,2008-12-09,01:48:59
39.967149,116.328366,0,493,39791.0756944444,2008-12-09,01:49:00
39.966992,116.328364,0,487,39791.0757060185,2008-12-09,01:49:01
39.966847,116.328359,0,480,39791.0757175926,2008-12-09,01:49:02
39.966724,116.328349,0,472,39791.0757291667,2008-12-09,01:49:03
39.966608,116.32834,0,460,39791.0757407407,2008-12-09,01:49:04
39.966508,116.328349,0,451,39791.0757523148,2008-12-09,01:49:05
39.966419,116.328367,0,449,39791.0757638889,2008-12-09,01:49:06
39.966244,116.328424,0,446,39791.075787037,2008-12-09,01:49:08
39.966155,116.328457,0,448,39791.0757986111,2008-12-09,01:49:09
39.966,116.328517,0,451,39791.0758217593,2008-12-09,01:49:11
39.966045,116.328552,0,445,39791.0758796296,2008-12-09,01:49:16
39.966061,116.328733,0,436,39791.0759027778,2008-12-09,01:49:18
39.966084,116.328908,0,422,39791.0759143519,2008-12-09,01:49:19
39.966094,116.329062,0,411,39791.0759259259,2008-12-09,01:49:20
39.966105,116.3292,0,402,39791.0759375,2008-12-09,01:49:21
39.966106,116.329336,0,393,39791.0759490741,2008-12-09,01:49:22
39.966104,116.329475,0,387,39791.0759606481,2008-12-09,01:49:23
39.966104,116.329614,0,380,39791.0759722222,2008-12-09,01:49:24
39.966103,116.329756,0,374,39791.0759837963,2008-12-09,01:49:25
39.966101,116.329893,0,368,39791.0759953704,2008-12-09,01:49:26
39.966102,116.330022,0,362,39791.0760069444,2008-12-09,01:49:27
39.966102,116.330145,0,358,39791.0760185185,2008-12-09,01:49:28
39.966115,116.330365,0,348,39791.0760416667,2008-12-09,01:49:30
39.966123,116.330569,0,341,39791.0760648148,2008-12-09,01:49:32
39.966119,116.330784,0,333,39791.076087963,2008-12-09,01:49:34
39.966099,116.331015,0,323,39791.0761111111,2008-12-09,01:49:36
39.966092,116.331129,0,317,39791.0761226852,2008-12-09,01:49:37
39.96609,116.33125,0,310,39791.0761342593,2008-12-09,01:49:38
39.96609,116.331364,0,303,39791.0761458333,2008-12-09,01:49:39
39.966089,116.331479,0,295,39791.0761574074,2008-12-09,01:49:40
39.966087,116.331696,0,281,39791.0761805556,2008-12-09,01:49:42
39.966097,116.331884,0,269,39791.0762037037,2008-12-09,01:49:44
39.966099,116.332055,0,257,39791.0762268519,2008-12-09,01:49:46
39.966093,116.332189,0,246,39791.07625,2008-12-09,01:49:48
39.966081,116.332303,0,224,39791.0762847222,2008-12-09,01:49:51
39.966081,116.332347,0,216,39791.0763425926,2008-12-09,01:49:56
39.966081,116.332347,0,216,39791.0763773148,2008-12-09,01:49:59
39.966083,116.332353,0,215,39791.076400463,2008-12-09,01:50:01
39.966066,116.332493,0,208,39791.0764583333,2008-12-09,01:50:06
39.96606,116.332663,0,201,39791.0764930556,2008-12-09,01:50:09
39.966057,116.332803,0,194,39791.0765162037,2008-12-09,01:50:11
39.966059,116.332944,0,193,39791.0765393519,2008-12-09,01:50:13
39.96607,116.333092,0,191,39791.0765625,2008-12-09,01:50:15
39.96607,116.333257,0,192,39791.0765856481,2008-12-09,01:50:17
39.966062,116.333432,0,194,39791.0766087963,2008-12-09,01:50:19
39.966063,116.333619,0,191,39791.0766319444,2008-12-09,01:50:21
39.966054,116.333823,0,187,39791.0766550926,2008-12-09,01:50:23
39.96606,116.334027,0,186,39791.0766782407,2008-12-09,01:50:25
39.96606,116.334244,0,181,39791.0767013889,2008-12-09,01:50:27
39.966057,116.334455,0,178,39791.076724537,2008-12-09,01:50:29
39.966063,116.334638,0,176,39791.0767476852,2008-12-09,01:50:31
39.966063,116.334813,0,175,39791.0767708333,2008-12-09,01:50:33
39.966069,116.335027,0,177,39791.0767939815,2008-12-09,01:50:35
39.966082,116.335151,0,172,39791.0768055556,2008-12-09,01:50:36
39.966091,116.335282,0,172,39791.0768171296,2008-12-09,01:50:37
39.966101,116.335422,0,172,39791.0768287037,2008-12-09,01:50:38
39.966102,116.335568,0,173,39791.0768402778,2008-12-09,01:50:39
39.966099,116.33572,0,173,39791.0768518519,2008-12-09,01:50:40
39.966102,116.335868,0,174,39791.0768634259,2008-12-09,01:50:41
39.966102,116.336015,0,172,39791.076875,2008-12-09,01:50:42
39.966101,116.33616,0,169,39791.0768865741,2008-12-09,01:50:43
39.966108,116.336309,0,170,39791.0768981481,2008-12-09,01:50:44
39.966107,116.336457,0,168,39791.0769097222,2008-12-09,01:50:45
39.966109,116.336599,0,168,39791.0769212963,2008-12-09,01:50:46
39.966112,116.336739,0,166,39791.0769328704,2008-12-09,01:50:47
39.966114,116.336873,0,166,39791.0769444444,2008-12-09,01:50:48
39.966111,116.337007,0,165,39791.0769560185,2008-12-09,01:50:49
39.966111,116.337141,0,164,39791.0769675926,2008-12-09,01:50:50
39.966115,116.337261,0,161,39791.0769791667,2008-12-09,01:50:51
39.966117,116.337384,0,161,39791.0769907407,2008-12-09,01:50:52
39.966118,116.337618,0,161,39791.0770138889,2008-12-09,01:50:54
39.966114,116.337846,0,157,39791.077037037,2008-12-09,01:50:56
39.966119,116.338059,0,157,39791.0770601852,2008-12-09,01:50:58
39.966119,116.338247,0,156,39791.0770833333,2008-12-09,01:51:00
39.96613,116.338423,0,156,39791.0771064815,2008-12-09,01:51:02
39.96614,116.3386,0,156,39791.0771296296,2008-12-09,01:51:04
39.966154,116.338777,0,155,39791.0771527778,2008-12-09,01:51:06
39.966164,116.33896,0,154,39791.0771759259,2008-12-09,01:51:08
39.966176,116.339181,0,152,39791.0771990741,2008-12-09,01:51:10
39.966177,116.339313,0,152,39791.0772106481,2008-12-09,01:51:11
39.966181,116.339435,0,151,39791.0772222222,2008-12-09,01:51:12
39.96618,116.339558,0,150,39791.0772337963,2008-12-09,01:51:13
39.966176,116.339683,0,154,39791.0772453704,2008-12-09,01:51:14
39.966177,116.339801,0,160,39791.0772569444,2008-12-09,01:51:15
39.966183,116.33993,0,160,39791.0772685185,2008-12-09,01:51:16
39.966182,116.34006,0,161,39791.0772800926,2008-12-09,01:51:17
39.966181,116.340185,0,162,39791.0772916667,2008-12-09,01:51:18
39.966181,116.340306,0,162,39791.0773032407,2008-12-09,01:51:19
39.966182,116.340527,0,165,39791.0773263889,2008-12-09,01:51:21
39.966183,116.340724,0,167,39791.077349537,2008-12-09,01:51:23
39.96618,116.340871,0,171,39791.0773726852,2008-12-09,01:51:25
39.966188,116.340912,0,169,39791.0774305556,2008-12-09,01:51:30
39.966159,116.341062,0,165,39791.0774884259,2008-12-09,01:51:35
39.966143,116.341241,0,160,39791.0775231481,2008-12-09,01:51:38
39.966146,116.341367,0,156,39791.0775462963,2008-12-09,01:51:40
39.966139,116.34154,0,157,39791.0775694444,2008-12-09,01:51:42
39.96615,116.341728,0,155,39791.0775925926,2008-12-09,01:51:44
39.96617,116.341941,0,157,39791.0776157407,2008-12-09,01:51:46
39.966206,116.342143,0,162,39791.0776388889,2008-12-09,01:51:48
39.966215,116.342351,0,166,39791.077662037,2008-12-09,01:51:50
39.966237,116.342567,0,164,39791.0776851852,2008-12-09,01:51:52
39.966249,116.342805,0,166,39791.0777083333,2008-12-09,01:51:54
39.966256,116.342934,0,167,39791.0777199074,2008-12-09,01:51:55
39.966266,116.343072,0,171,39791.0777314815,2008-12-09,01:51:56
39.966275,116.34322,0,173,39791.0777430556,2008-12-09,01:51:57
39.966279,116.343379,0,174,39791.0777546296,2008-12-09,01:51:58
39.966282,116.343536,0,176,39791.0777662037,2008-12-09,01:51:59
39.966289,116.343695,0,177,39791.0777777778,2008-12-09,01:52:00
39.966295,116.343864,0,175,39791.0777893519,2008-12-09,01:52:01
39.966291,116.34404,0,175,39791.0778009259,2008-12-09,01:52:02
39.966297,116.344215,0,178,39791.0778125,2008-12-09,01:52:03
39.966295,116.344406,0,177,39791.0778240741,2008-12-09,01:52:04
39.966294,116.344596,0,179,39791.0778356481,2008-12-09,01:52:05
39.966293,116.344782,0,181,39791.0778472222,2008-12-09,01:52:06
39.966294,116.344976,0,183,39791.0778587963,2008-12-09,01:52:07
39.966295,116.345172,0,186,39791.0778703704,2008-12-09,01:52:08
39.966296,116.345363,0,190,39791.0778819444,2008-12-09,01:52:09
39.966298,116.345556,0,193,39791.0778935185,2008-12-09,01:52:10
39.9663,116.345746,0,197,39791.0779050926,2008-12-09,01:52:11
39.966304,116.345938,0,199,39791.0779166667,2008-12-09,01:52:12
39.966309,116.346133,0,202,39791.0779282407,2008-12-09,01:52:13
39.96631,116.346331,0,203,39791.0779398148,2008-12-09,01:52:14
39.966312,116.346527,0,206,39791.0779513889,2008-12-09,01:52:15
39.966312,116.34673,0,208,39791.077962963,2008-12-09,01:52:16
39.966309,116.346931,0,209,39791.077974537,2008-12-09,01:52:17
39.966309,116.34712,0,207,39791.0779861111,2008-12-09,01:52:18
39.966307,116.347311,0,202,39791.0779976852,2008-12-09,01:52:19
39.966306,116.347495,0,202,39791.0780092593,2008-12-09,01:52:20
39.966305,116.347669,0,201,39791.0780208333,2008-12-09,01:52:21
39.966303,116.347852,0,201,39791.0780324074,2008-12-09,01:52:22
39.966304,116.348045,0,200,39791.0780439815,2008-12-09,01:52:23
39.966305,116.348244,0,201,39791.0780555556,2008-12-09,01:52:24
39.966308,116.348455,0,201,39791.0780671296,2008-12-09,01:52:25
39.966309,116.348664,0,202,39791.0780787037,2008-12-09,01:52:26
39.96631,116.348868,0,201,39791.0780902778,2008-12-09,01:52:27
39.966314,116.349075,0,201,39791.0781018519,2008-12-09,01:52:28
39.966316,116.349276,0,200,39791.0781134259,2008-12-09,01:52:29
39.966315,116.349475,0,198,39791.078125,2008-12-09,01:52:30
39.966315,116.34967,0,196,39791.0781365741,2008-12-09,01:52:31
39.966312,116.349863,0,195,39791.0781481481,2008-12-09,01:52:32
39.966308,116.35006,0,196,39791.0781597222,2008-12-09,01:52:33
39.966309,116.350253,0,194,39791.0781712963,2008-12-09,01:52:34
39.966331,116.350385,0,177,39791.0781828704,2008-12-09,01:52:35
39.966341,116.350552,0,168,39791.0781944444,2008-12-09,01:52:36
39.966345,116.350724,0,162,39791.0782060185,2008-12-09,01:52:37
39.966345,116.350897,0,162,39791.0782175926,2008-12-09,01:52:38
39.966348,116.351059,0,157,39791.0782291667,2008-12-09,01:52:39
39.966346,116.351221,0,157,39791.0782407407,2008-12-09,01:52:40
39.96635,116.351373,0,154,39791.0782523148,2008-12-09,01:52:41
39.966352,116.351514,0,151,39791.0782638889,2008-12-09,01:52:42
39.966349,116.351661,0,153,39791.078275463,2008-12-09,01:52:43
39.96635,116.351801,0,150,39791.078287037,2008-12-09,01:52:44
39.96635,116.351942,0,147,39791.0782986111,2008-12-09,01:52:45
39.96635,116.352084,0,145,39791.0783101852,2008-12-09,01:52:46
39.966349,116.352236,0,143,39791.0783217593,2008-12-09,01:52:47
39.966348,116.352385,0,143,39791.0783333333,2008-12-09,01:52:48
39.96635,116.352541,0,144,39791.0783449074,2008-12-09,01:52:49
39.966348,116.352703,0,143,39791.0783564815,2008-12-09,01:52:50
39.966347,116.352863,0,140,39791.0783680556,2008-12-09,01:52:51
39.966347,116.353023,0,139,39791.0783796296,2008-12-09,01:52:52
39.966348,116.353183,0,139,39791.0783912037,2008-12-09,01:52:53
39.96635,116.35335,0,140,39791.0784027778,2008-12-09,01:52:54
39.966353,116.353517,0,139,39791.0784143518,2008-12-09,01:52:55
39.966353,116.353682,0,139,39791.0784259259,2008-12-09,01:52:56
39.966357,116.353852,0,136,39791.0784375,2008-12-09,01:52:57
39.966359,116.354017,0,133,39791.0784490741,2008-12-09,01:52:58
39.966357,116.354183,0,130,39791.0784606481,2008-12-09,01:52:59
39.966359,116.354338,0,128,39791.0784722222,2008-12-09,01:53:00
39.96636,116.354494,0,129,39791.0784837963,2008-12-09,01:53:01
39.966364,116.354654,0,131,39791.0784953704,2008-12-09,01:53:02
39.966369,116.354812,0,129,39791.0785069444,2008-12-09,01:53:03
39.966368,116.354987,0,131,39791.0785185185,2008-12-09,01:53:04
39.966366,116.355163,0,128,39791.0785300926,2008-12-09,01:53:05
39.966367,116.355334,0,127,39791.0785416667,2008-12-09,01:53:06
39.966368,116.355505,0,128,39791.0785532407,2008-12-09,01:53:07
39.966366,116.355678,0,129,39791.0785648148,2008-12-09,01:53:08
39.966365,116.355852,0,128,39791.0785763889,2008-12-09,01:53:09
39.966368,116.356028,0,131,39791.078587963,2008-12-09,01:53:10
39.966366,116.356212,0,130,39791.078599537,2008-12-09,01:53:11
39.966362,116.356401,0,128,39791.0786111111,2008-12-09,01:53:12
39.966356,116.356597,0,129,39791.0786226852,2008-12-09,01:53:13
39.966355,116.35679,0,129,39791.0786342593,2008-12-09,01:53:14
39.966358,116.35697,0,133,39791.0786458333,2008-12-09,01:53:15
39.966358,116.357158,0,135,39791.0786574074,2008-12-09,01:53:16
39.966362,116.357339,0,138,39791.0786689815,2008-12-09,01:53:17
39.966363,116.357523,0,140,39791.0786805556,2008-12-09,01:53:18
39.966369,116.357711,0,140,39791.0786921296,2008-12-09,01:53:19
39.966374,116.357903,0,142,39791.0787037037,2008-12-09,01:53:20
39.966376,116.358094,0,143,39791.0787152778,2008-12-09,01:53:21
39.966382,116.358288,0,147,39791.0787268518,2008-12-09,01:53:22
39.966389,116.358485,0,147,39791.0787384259,2008-12-09,01:53:23
39.966394,116.358693,0,147,39791.07875,2008-12-09,01:53:24
39.966401,116.358905,0,148,39791.0787615741,2008-12-09,01:53:25
39.966406,116.359123,0,149,39791.0787731481,2008-12-09,01:53:26
39.96641,116.359354,0,148,39791.0787847222,2008-12-09,01:53:27
39.966411,116.359583,0,152,39791.0787962963,2008-12-09,01:53:28
39.966418,116.359802,0,149,39791.0788078704,2008-12-09,01:53:29
39.966426,116.360024,0,150,39791.0788194444,2008-12-09,01:53:30
39.966434,116.360249,0,150,39791.0788310185,2008-12-09,01:53:31
39.966438,116.360476,0,149,39791.0788425926,2008-12-09,01:53:32
39.966444,116.360702,0,148,39791.0788541667,2008-12-09,01:53:33
39.966449,116.360929,0,149,39791.0788657407,2008-12-09,01:53:34
39.966457,116.361161,0,148,39791.0788773148,2008-12-09,01:53:35
39.966464,116.361394,0,152,39791.0788888889,2008-12-09,01:53:36
39.966472,116.361627,0,156,39791.078900463,2008-12-09,01:53:37
39.96648,116.361864,0,157,39791.078912037,2008-12-09,01:53:38
39.966487,116.362094,0,159,39791.0789236111,2008-12-09,01:53:39
39.966488,116.362321,0,159,39791.0789351852,2008-12-09,01:53:40
39.966494,116.36254,0,160,39791.0789467593,2008-12-09,01:53:41
39.966499,116.362744,0,160,39791.0789583333,2008-12-09,01:53:42
39.966506,116.362941,0,161,39791.0789699074,2008-12-09,01:53:43
39.966513,116.363135,0,160,39791.0789814815,2008-12-09,01:53:44
39.966516,116.363334,0,160,39791.0789930556,2008-12-09,01:53:45
39.966521,116.363536,0,160,39791.0790046296,2008-12-09,01:53:46
39.966529,116.363738,0,159,39791.0790162037,2008-12-09,01:53:47
39.966535,116.363936,0,157,39791.0790277778,2008-12-09,01:53:48
39.966543,116.364126,0,161,39791.0790393518,2008-12-09,01:53:49
39.966548,116.364332,0,161,39791.0790509259,2008-12-09,01:53:50
39.966552,116.364533,0,166,39791.0790625,2008-12-09,01:53:51
39.966558,116.364745,0,167,39791.0790740741,2008-12-09,01:53:52
39.966565,116.364959,0,170,39791.0790856481,2008-12-09,01:53:53
39.966577,116.36518,0,169,39791.0790972222,2008-12-09,01:53:54
39.966584,116.365413,0,169,39791.0791087963,2008-12-09,01:53:55
39.966589,116.365646,0,169,39791.0791203704,2008-12-09,01:53:56
39.966593,116.365886,0,165,39791.0791319444,2008-12-09,01:53:57
39.966599,116.36612,0,164,39791.0791435185,2008-12-09,01:53:58
39.966604,116.366354,0,161,39791.0791550926,2008-12-09,01:53:59
39.966611,116.366588,0,159,39791.0791666667,2008-12-09,01:54:00
39.966619,116.366821,0,158,39791.0791782407,2008-12-09,01:54:01
39.966624,116.367053,0,157,39791.0791898148,2008-12-09,01:54:02
39.966628,116.367287,0,157,39791.0792013889,2008-12-09,01:54:03
39.966633,116.367519,0,157,39791.079212963,2008-12-09,01:54:04
39.966669,116.367661,0,146,39791.079224537,2008-12-09,01:54:05
39.966671,116.367898,0,145,39791.0792361111,2008-12-09,01:54:06
39.966669,116.368133,0,146,39791.0792476852,2008-12-09,01:54:07
39.966669,116.368352,0,144,39791.0792592593,2008-12-09,01:54:08
39.966669,116.368567,0,144,39791.0792708333,2008-12-09,01:54:09
39.966668,116.368784,0,142,39791.0792824074,2008-12-09,01:54:10
39.966669,116.369001,0,142,39791.0792939815,2008-12-09,01:54:11
39.966675,116.369207,0,141,39791.0793055556,2008-12-09,01:54:12
39.966678,116.369411,0,140,39791.0793171296,2008-12-09,01:54:13
39.96668,116.369611,0,140,39791.0793287037,2008-12-09,01:54:14
39.966687,116.369811,0,138,39791.0793402778,2008-12-09,01:54:15
39.966691,116.370001,0,139,39791.0793518518,2008-12-09,01:54:16
39.966697,116.370183,0,138,39791.0793634259,2008-12-09,01:54:17
39.966701,116.370365,0,140,39791.079375,2008-12-09,01:54:18
39.966705,116.370544,0,142,39791.0793865741,2008-12-09,01:54:19
39.96671,116.370717,0,143,39791.0793981481,2008-12-09,01:54:20
39.966717,116.370891,0,144,39791.0794097222,2008-12-09,01:54:21
39.966718,116.371072,0,145,39791.0794212963,2008-12-09,01:54:22
39.966723,116.371259,0,145,39791.0794328704,2008-12-09,01:54:23
39.966728,116.371451,0,146,39791.0794444444,2008-12-09,01:54:24
39.966733,116.371639,0,147,39791.0794560185,2008-12-09,01:54:25
39.966739,116.371824,0,148,39791.0794675926,2008-12-09,01:54:26
39.966737,116.372003,0,148,39791.0794791667,2008-12-09,01:54:27
39.966742,116.372179,0,149,39791.0794907407,2008-12-09,01:54:28
39.966749,116.372356,0,150,39791.0795023148,2008-12-09,01:54:29
39.966756,116.372539,0,152,39791.0795138889,2008-12-09,01:54:30
39.966761,116.372726,0,153,39791.079525463,2008-12-09,01:54:31
39.966769,116.37291,0,155,39791.079537037,2008-12-09,01:54:32
39.966775,116.373103,0,154,39791.0795486111,2008-12-09,01:54:33
39.966775,116.37329,0,151,39791.0795601852,2008-12-09,01:54:34
39.966777,116.373476,0,149,39791.0795717593,2008-12-09,01:54:35
39.966781,116.373657,0,149,39791.0795833333,2008-12-09,01:54:36
39.966784,116.373836,0,148,39791.0795949074,2008-12-09,01:54:37
39.966794,116.374011,0,147,39791.0796064815,2008-12-09,01:54:38
39.966804,116.374188,0,147,39791.0796180556,2008-12-09,01:54:39
39.966813,116.374366,0,146,39791.0796296296,2008-12-09,01:54:40
39.966818,116.374554,0,146,39791.0796412037,2008-12-09,01:54:41
39.966802,116.374775,0,145,39791.0796527778,2008-12-09,01:54:42
39.966803,116.37496,0,146,39791.0796643518,2008-12-09,01:54:43
39.966789,116.37514,0,148,39791.0796759259,2008-12-09,01:54:44
39.966793,116.37532,0,149,39791.0796875,2008-12-09,01:54:45
39.966793,116.375512,0,150,39791.0796990741,2008-12-09,01:54:46
39.966797,116.375681,0,151,39791.0797106481,2008-12-09,01:54:47
39.9668,116.375825,0,150,39791.0797222222,2008-12-09,01:54:48
39.966795,116.375972,0,149,39791.0797337963,2008-12-09,01:54:49
39.966796,116.37611,0,147,39791.0797453704,2008-12-09,01:54:50
39.966803,116.376251,0,143,39791.0797569444,2008-12-09,01:54:51
39.966806,116.376384,0,142,39791.0797685185,2008-12-09,01:54:52
39.966808,116.376519,0,141,39791.0797800926,2008-12-09,01:54:53
39.966818,116.376758,0,137,39791.0798032407,2008-12-09,01:54:55
39.966822,116.376877,0,135,39791.0798148148,2008-12-09,01:54:56
39.966831,116.3771,0,130,39791.079837963,2008-12-09,01:54:58
39.966826,116.377321,0,128,39791.0798611111,2008-12-09,01:55:00
39.966824,116.377441,0,127,39791.0798726852,2008-12-09,01:55:01
39.96682,116.377567,0,126,39791.0798842593,2008-12-09,01:55:02
39.966824,116.377689,0,126,39791.0798958333,2008-12-09,01:55:03
39.96683,116.377813,0,125,39791.0799074074,2008-12-09,01:55:04
39.96684,116.377936,0,126,39791.0799189815,2008-12-09,01:55:05
39.966851,116.378063,0,125,39791.0799305556,2008-12-09,01:55:06
39.966855,116.378198,0,126,39791.0799421296,2008-12-09,01:55:07
39.966858,116.378336,0,129,39791.0799537037,2008-12-09,01:55:08
39.966863,116.378472,0,130,39791.0799652778,2008-12-09,01:55:09
39.966866,116.378616,0,131,39791.0799768518,2008-12-09,01:55:10
39.966868,116.378764,0,134,39791.0799884259,2008-12-09,01:55:11
39.966873,116.378917,0,134,39791.08,2008-12-09,01:55:12
39.96688,116.379066,0,133,39791.0800115741,2008-12-09,01:55:13
39.966885,116.379229,0,132,39791.0800231481,2008-12-09,01:55:14
39.966888,116.3794,0,130,39791.0800347222,2008-12-09,01:55:15
39.966891,116.379576,0,129,39791.0800462963,2008-12-09,01:55:16
39.966896,116.379758,0,126,39791.0800578704,2008-12-09,01:55:17
39.966899,116.379945,0,124,39791.0800694444,2008-12-09,01:55:18
39.9669,116.380138,0,122,39791.0800810185,2008-12-09,01:55:19
39.966905,116.380328,0,122,39791.0800925926,2008-12-09,01:55:20
39.966912,116.380514,0,123,39791.0801041667,2008-12-09,01:55:21
39.966915,116.380708,0,124,39791.0801157407,2008-12-09,01:55:22
39.966922,116.380896,0,121,39791.0801273148,2008-12-09,01:55:23
39.966925,116.381083,0,119,39791.0801388889,2008-12-09,01:55:24
39.96693,116.381249,0,128,39791.080150463,2008-12-09,01:55:25
39.966933,116.38143,0,126,39791.080162037,2008-12-09,01:55:26
39.966941,116.381598,0,133,39791.0801736111,2008-12-09,01:55:27
39.966946,116.381765,0,142,39791.0801851852,2008-12-09,01:55:28
39.966952,116.381949,0,143,39791.0801967593,2008-12-09,01:55:29
39.96696,116.382137,0,144,39791.0802083333,2008-12-09,01:55:30
39.966967,116.382329,0,144,39791.0802199074,2008-12-09,01:55:31
39.966971,116.38252,0,145,39791.0802314815,2008-12-09,01:55:32
39.966977,116.382714,0,143,39791.0802430556,2008-12-09,01:55:33
39.96698,116.382902,0,145,39791.0802546296,2008-12-09,01:55:34
39.966984,116.383091,0,144,39791.0802662037,2008-12-09,01:55:35
39.966989,116.383274,0,144,39791.0802777778,2008-12-09,01:55:36
39.966992,116.383466,0,144,39791.0802893518,2008-12-09,01:55:37
39.966999,116.383656,0,143,39791.0803009259,2008-12-09,01:55:38
39.967005,116.383846,0,143,39791.0803125,2008-12-09,01:55:39
39.967009,116.384044,0,141,39791.0803240741,2008-12-09,01:55:40
39.967014,116.384247,0,140,39791.0803356481,2008-12-09,01:55:41
39.96702,116.384449,0,138,39791.0803472222,2008-12-09,01:55:42
39.96702,116.384652,0,138,39791.0803587963,2008-12-09,01:55:43
39.967014,116.384866,0,136,39791.0803703704,2008-12-09,01:55:44
39.96701,116.385087,0,134,39791.0803819444,2008-12-09,01:55:45
39.967013,116.385299,0,131,39791.0803935185,2008-12-09,01:55:46
39.967018,116.385514,0,129,39791.0804050926,2008-12-09,01:55:47
39.96702,116.38573,0,128,39791.0804166667,2008-12-09,01:55:48
39.967028,116.385932,0,128,39791.0804282407,2008-12-09,01:55:49
39.967034,116.386138,0,129,39791.0804398148,2008-12-09,01:55:50
39.967043,116.386346,0,127,39791.0804513889,2008-12-09,01:55:51
39.967052,116.386555,0,124,39791.080462963,2008-12-09,01:55:52
39.967057,116.386777,0,121,39791.080474537,2008-12-09,01:55:53
39.967065,116.386994,0,121,39791.0804861111,2008-12-09,01:55:54
39.967074,116.387215,0,120,39791.0804976852,2008-12-09,01:55:55
39.967079,116.387446,0,118,39791.0805092593,2008-12-09,01:55:56
39.967083,116.38768,0,118,39791.0805208333,2008-12-09,01:55:57
39.96709,116.38791,0,116,39791.0805324074,2008-12-09,01:55:58
39.967096,116.388146,0,113,39791.0805439815,2008-12-09,01:55:59
39.967101,116.388372,0,111,39791.0805555556,2008-12-09,01:56:00
39.967104,116.388598,0,109,39791.0805671296,2008-12-09,01:56:01
39.967116,116.388832,0,108,39791.0805787037,2008-12-09,01:56:02
39.967124,116.389072,0,106,39791.0805902778,2008-12-09,01:56:03
39.967128,116.389316,0,105,39791.0806018518,2008-12-09,01:56:04
39.967129,116.389566,0,106,39791.0806134259,2008-12-09,01:56:05
39.967138,116.389821,0,107,39791.080625,2008-12-09,01:56:06
39.967153,116.390069,0,109,39791.0806365741,2008-12-09,01:56:07
39.967155,116.390319,0,111,39791.0806481481,2008-12-09,01:56:08
39.967151,116.390561,0,112,39791.0806597222,2008-12-09,01:56:09
39.967153,116.390795,0,112,39791.0806712963,2008-12-09,01:56:10
39.96715,116.391028,0,110,39791.0806828704,2008-12-09,01:56:11
39.967157,116.391256,0,107,39791.0806944444,2008-12-09,01:56:12
39.967179,116.39148,0,105,39791.0807060185,2008-12-09,01:56:13
39.967193,116.391684,0,104,39791.0807175926,2008-12-09,01:56:14
39.967206,116.391854,0,106,39791.0807291667,2008-12-09,01:56:15
39.967216,116.391974,0,106,39791.0807407407,2008-12-09,01:56:16
39.967229,116.392118,0,99,39791.0807638889,2008-12-09,01:56:18
39.967234,116.39226,0,94,39791.0807986111,2008-12-09,01:56:21
39.967231,116.392378,0,91,39791.0808217593,2008-12-09,01:56:23
39.967224,116.392503,0,89,39791.0808449074,2008-12-09,01:56:25
39.96723,116.392621,0,91,39791.0808796296,2008-12-09,01:56:28
39.967225,116.392636,0,93,39791.0809375,2008-12-09,01:56:33
39.967229,116.392658,0,91,39791.0809953704,2008-12-09,01:56:38
39.967228,116.392714,0,96,39791.0810532407,2008-12-09,01:56:43
39.967229,116.392744,0,97,39791.0811111111,2008-12-09,01:56:48
39.967229,116.392753,0,102,39791.0811689815,2008-12-09,01:56:53
39.967229,116.392756,0,102,39791.0812268518,2008-12-09,01:56:58
39.967229,116.392756,0,102,39791.0812615741,2008-12-09,01:57:01
39.96723,116.392764,0,103,39791.0812847222,2008-12-09,01:57:03
39.967226,116.392806,0,103,39791.0813425926,2008-12-09,01:57:08
39.96724,116.392905,0,108,39791.081400463,2008-12-09,01:57:13
39.967268,116.393085,0,114,39791.0814351852,2008-12-09,01:57:16
39.967268,116.39322,0,117,39791.0814583333,2008-12-09,01:57:18
39.96726,116.393352,0,120,39791.0814814815,2008-12-09,01:57:20
39.967247,116.393475,0,124,39791.0815046296,2008-12-09,01:57:22
39.967228,116.393636,0,124,39791.0815393519,2008-12-09,01:57:25
39.967209,116.393763,0,128,39791.0815972222,2008-12-09,01:57:30
39.967211,116.393861,0,138,39791.0816550926,2008-12-09,01:57:35
39.96722,116.393897,0,140,39791.081712963,2008-12-09,01:57:40
39.967215,116.393922,0,139,39791.0817708333,2008-12-09,01:57:45
39.967215,116.393922,0,139,39791.0818055556,2008-12-09,01:57:48
39.96722,116.393925,0,139,39791.0818287037,2008-12-09,01:57:50
39.967272,116.394012,0,137,39791.0818865741,2008-12-09,01:57:55
39.967271,116.39413,0,132,39791.0819328704,2008-12-09,01:57:59
39.967288,116.394241,0,133,39791.0819907407,2008-12-09,01:58:04
39.967291,116.394352,0,136,39791.0820486111,2008-12-09,01:58:09
39.96729,116.39449,0,134,39791.0820949074,2008-12-09,01:58:13
39.967296,116.39461,0,132,39791.0821412037,2008-12-09,01:58:17
39.967299,116.394709,0,127,39791.0821990741,2008-12-09,01:58:22
39.967301,116.394759,0,131,39791.0822569444,2008-12-09,01:58:27
39.967307,116.394745,0,129,39791.0823148148,2008-12-09,01:58:32
39.967314,116.394806,0,126,39791.0823726852,2008-12-09,01:58:37
39.96732,116.394804,0,121,39791.0824305556,2008-12-09,01:58:42
39.96732,116.394804,0,121,39791.0824652778,2008-12-09,01:58:45
39.96732,116.394802,0,122,39791.0824884259,2008-12-09,01:58:47
39.967323,116.394889,0,122,39791.0825462963,2008-12-09,01:58:52
39.967315,116.394954,0,123,39791.0826041667,2008-12-09,01:58:57
39.967316,116.394954,0,122,39791.082662037,2008-12-09,01:59:02
39.967316,116.394956,0,121,39791.0827199074,2008-12-09,01:59:07
39.967316,116.394956,0,121,39791.0827546296,2008-12-09,01:59:10
39.967316,116.394961,0,121,39791.0827777778,2008-12-09,01:59:12
39.96733,116.39509,0,122,39791.0828240741,2008-12-09,01:59:16
39.967329,116.395238,0,124,39791.0828587963,2008-12-09,01:59:19
39.967337,116.395403,0,125,39791.0828935185,2008-12-09,01:59:22
39.967333,116.39554,0,127,39791.0829398148,2008-12-09,01:59:26
39.967329,116.395674,0,131,39791.0829976852,2008-12-09,01:59:31
39.96732,116.395784,0,134,39791.0830555556,2008-12-09,01:59:36
39.96732,116.395806,0,138,39791.0831134259,2008-12-09,01:59:41
39.967323,116.395836,0,140,39791.0831712963,2008-12-09,01:59:46
39.967331,116.395855,0,142,39791.0832291667,2008-12-09,01:59:51
39.967325,116.395996,0,147,39791.083275463,2008-12-09,01:59:55
39.967343,116.396017,0,154,39791.0833333333,2008-12-09,02:00:00
39.967351,116.396116,0,166,39791.0833912037,2008-12-09,02:00:05
39.967366,116.39618,0,187,39791.0834490741,2008-12-09,02:00:10
39.967381,116.396219,0,192,39791.0835069444,2008-12-09,02:00:15
39.967385,116.396201,0,196,39791.0835648148,2008-12-09,02:00:20
39.967401,116.39632,0,199,39791.0836111111,2008-12-09,02:00:24
39.967405,116.396424,0,197,39791.0836689815,2008-12-09,02:00:29
39.967411,116.396436,0,196,39791.0837268519,2008-12-09,02:00:34
39.967422,116.396543,0,187,39791.0837847222,2008-12-09,02:00:39
39.967419,116.396667,0,182,39791.0838194444,2008-12-09,02:00:42
39.967421,116.396796,0,177,39791.0838541667,2008-12-09,02:00:45
39.96742,116.396923,0,167,39791.083912037,2008-12-09,02:00:50
39.967407,116.397071,0,157,39791.0839583333,2008-12-09,02:00:54
39.967398,116.397172,0,152,39791.0840162037,2008-12-09,02:00:59
39.967398,116.397172,0,152,39791.0840509259,2008-12-09,02:01:02
39.967397,116.397171,0,151,39791.0840740741,2008-12-09,02:01:04
39.967397,116.397206,0,151,39791.0841319444,2008-12-09,02:01:09
39.967397,116.397247,0,151,39791.0841898148,2008-12-09,02:01:14
39.967399,116.397374,0,148,39791.084224537,2008-12-09,02:01:17
39.9674,116.397514,0,141,39791.0842708333,2008-12-09,02:01:21
39.967403,116.397588,0,133,39791.0843287037,2008-12-09,02:01:26
39.967407,116.397593,0,130,39791.0843865741,2008-12-09,02:01:31
39.967407,116.397593,0,130,39791.0844212963,2008-12-09,02:01:34
39.967407,116.397595,0,130,39791.0844444444,2008-12-09,02:01:36
39.967409,116.397634,0,125,39791.0845023148,2008-12-09,02:01:41
39.967412,116.397768,0,123,39791.0845486111,2008-12-09,02:01:45
39.96741,116.397892,0,133,39791.0846064815,2008-12-09,02:01:50
39.96741,116.398008,0,139,39791.0846643519,2008-12-09,02:01:55
39.96741,116.398134,0,137,39791.0847222222,2008-12-09,02:02:00
39.967414,116.398262,0,134,39791.0847800926,2008-12-09,02:02:05
39.967413,116.39836,0,132,39791.084837963,2008-12-09,02:02:10
39.967413,116.398455,0,131,39791.0848958333,2008-12-09,02:02:15
39.967408,116.398575,0,127,39791.0849537037,2008-12-09,02:02:20
39.967406,116.398631,0,123,39791.0850115741,2008-12-09,02:02:25
39.967419,116.398695,0,127,39791.0850694444,2008-12-09,02:02:30
39.96742,116.398759,0,132,39791.0851273148,2008-12-09,02:02:35
39.967425,116.398867,0,136,39791.0851851852,2008-12-09,02:02:40
39.967431,116.39899,0,141,39791.0852430556,2008-12-09,02:02:45
39.967436,116.399062,0,144,39791.0853009259,2008-12-09,02:02:50
39.96744,116.39909,0,146,39791.0853587963,2008-12-09,02:02:55
39.967431,116.399207,0,147,39791.0854166667,2008-12-09,02:03:00
39.967441,116.399338,0,147,39791.0854398148,2008-12-09,02:03:02
39.967442,116.39947,0,146,39791.085462963,2008-12-09,02:03:04
39.967443,116.399601,0,146,39791.0854861111,2008-12-09,02:03:06
39.967453,116.399737,0,146,39791.0855092593,2008-12-09,02:03:08
39.967456,116.399876,0,147,39791.0855324074,2008-12-09,02:03:10
39.967471,116.400057,0,148,39791.0855555556,2008-12-09,02:03:12
39.967483,116.400254,0,148,39791.0855787037,2008-12-09,02:03:14
39.967488,116.400486,0,149,39791.0856018519,2008-12-09,02:03:16
39.967483,116.400612,0,151,39791.0856134259,2008-12-09,02:03:17
39.967492,116.400741,0,155,39791.085625,2008-12-09,02:03:18
39.967498,116.400894,0,153,39791.0856365741,2008-12-09,02:03:19
39.9675,116.401043,0,154,39791.0856481481,2008-12-09,02:03:20
39.967502,116.401196,0,153,39791.0856597222,2008-12-09,02:03:21
39.967504,116.401345,0,151,39791.0856712963,2008-12-09,02:03:22
39.967502,116.401492,0,153,39791.0856828704,2008-12-09,02:03:23
39.967498,116.401627,0,153,39791.0856944444,2008-12-09,02:03:24
39.967501,116.401754,0,153,39791.0857060185,2008-12-09,02:03:25
39.967503,116.401885,0,154,39791.0857175926,2008-12-09,02:03:26
39.967508,116.40201,0,156,39791.0857291667,2008-12-09,02:03:27
39.967514,116.402225,0,174,39791.0857523148,2008-12-09,02:03:29
39.967514,116.402351,0,176,39791.0857638889,2008-12-09,02:03:30
39.967518,116.402482,0,175,39791.085775463,2008-12-09,02:03:31
39.967524,116.402607,0,175,39791.085787037,2008-12-09,02:03:32
39.96753,116.402731,0,176,39791.0857986111,2008-12-09,02:03:33
39.967538,116.402871,0,178,39791.0858101852,2008-12-09,02:03:34
39.967547,116.403014,0,182,39791.0858217593,2008-12-09,02:03:35
39.967551,116.403167,0,185,39791.0858333333,2008-12-09,02:03:36
39.967557,116.403323,0,185,39791.0858449074,2008-12-09,02:03:37
39.967566,116.403486,0,186,39791.0858564815,2008-12-09,02:03:38
39.967576,116.403645,0,188,39791.0858680556,2008-12-09,02:03:39
39.967586,116.403798,0,190,39791.0858796296,2008-12-09,02:03:40
39.967596,116.403944,0,192,39791.0858912037,2008-12-09,02:03:41
39.967595,116.404098,0,194,39791.0859027778,2008-12-09,02:03:42
39.967602,116.404234,0,195,39791.0859143519,2008-12-09,02:03:43
39.967608,116.404362,0,197,39791.0859259259,2008-12-09,02:03:44
39.967611,116.404502,0,196,39791.0859375,2008-12-09,02:03:45
39.967619,116.404632,0,197,39791.0859490741,2008-12-09,02:03:46
39.967624,116.404764,0,200,39791.0859606481,2008-12-09,02:03:47
39.967629,116.404888,0,201,39791.0859722222,2008-12-09,02:03:48
39.967631,116.405013,0,203,39791.0859837963,2008-12-09,02:03:49
39.967625,116.405154,0,195,39791.0859953704,2008-12-09,02:03:50
39.967626,116.405293,0,188,39791.0860069444,2008-12-09,02:03:51
39.967627,116.40543,0,184,39791.0860185185,2008-12-09,02:03:52
39.967627,116.405568,0,180,39791.0860300926,2008-12-09,02:03:53
39.967618,116.405728,0,180,39791.0860416667,2008-12-09,02:03:54
39.967627,116.405853,0,176,39791.0860532407,2008-12-09,02:03:55
39.967634,116.405999,0,177,39791.0860648148,2008-12-09,02:03:56
39.967638,116.406151,0,176,39791.0860763889,2008-12-09,02:03:57
39.967641,116.406302,0,172,39791.086087963,2008-12-09,02:03:58
39.967638,116.406461,0,169,39791.086099537,2008-12-09,02:03:59
39.967641,116.406619,0,168,39791.0861111111,2008-12-09,02:04:00
39.967644,116.406779,0,167,39791.0861226852,2008-12-09,02:04:01
39.967649,116.406933,0,167,39791.0861342593,2008-12-09,02:04:02
39.967653,116.407085,0,165,39791.0861458333,2008-12-09,02:04:03
39.967656,116.407241,0,164,39791.0861574074,2008-12-09,02:04:04
39.967659,116.407397,0,164,39791.0861689815,2008-12-09,02:04:05
39.967664,116.407549,0,163,39791.0861805556,2008-12-09,02:04:06
39.967668,116.407707,0,164,39791.0861921296,2008-12-09,02:04:07
39.967681,116.407864,0,165,39791.0862037037,2008-12-09,02:04:08
39.967686,116.408025,0,163,39791.0862152778,2008-12-09,02:04:09
39.967689,116.408198,0,162,39791.0862268518,2008-12-09,02:04:10
39.967692,116.408366,0,161,39791.0862384259,2008-12-09,02:04:11
39.967691,116.408547,0,160,39791.08625,2008-12-09,02:04:12
39.967699,116.408718,0,165,39791.0862615741,2008-12-09,02:04:13
39.967707,116.40889,0,164,39791.0862731481,2008-12-09,02:04:14
39.96771,116.409068,0,165,39791.0862847222,2008-12-09,02:04:15
39.967711,116.409246,0,164,39791.0862962963,2008-12-09,02:04:16
39.967711,116.409425,0,163,39791.0863078704,2008-12-09,02:04:17
39.967713,116.409603,0,164,39791.0863194444,2008-12-09,02:04:18
39.967728,116.409755,0,161,39791.0863310185,2008-12-09,02:04:19
39.967732,116.409939,0,162,39791.0863425926,2008-12-09,02:04:20
39.967741,116.410108,0,162,39791.0863541667,2008-12-09,02:04:21
39.967746,116.410285,0,163,39791.0863657407,2008-12-09,02:04:22
39.967751,116.410463,0,163,39791.0863773148,2008-12-09,02:04:23
39.967751,116.410649,0,165,39791.0863888889,2008-12-09,02:04:24
39.967755,116.410831,0,166,39791.086400463,2008-12-09,02:04:25
39.967753,116.411036,0,166,39791.086412037,2008-12-09,02:04:26
39.967756,116.411196,0,167,39791.0864236111,2008-12-09,02:04:27
39.967759,116.411369,0,164,39791.0864351852,2008-12-09,02:04:28
39.967765,116.411545,0,163,39791.0864467593,2008-12-09,02:04:29
39.96777,116.411719,0,161,39791.0864583333,2008-12-09,02:04:30
39.967774,116.411898,0,161,39791.0864699074,2008-12-09,02:04:31
39.967781,116.412077,0,162,39791.0864814815,2008-12-09,02:04:32
39.967784,116.412259,0,160,39791.0864930556,2008-12-09,02:04:33
39.967787,116.41244,0,158,39791.0865046296,2008-12-09,02:04:34
39.967791,116.41263,0,158,39791.0865162037,2008-12-09,02:04:35
39.967795,116.412823,0,155,39791.0865277778,2008-12-09,02:04:36
39.967802,116.413018,0,156,39791.0865393518,2008-12-09,02:04:37
39.967806,116.413216,0,158,39791.0865509259,2008-12-09,02:04:38
39.967809,116.413424,0,157,39791.0865625,2008-12-09,02:04:39
39.967808,116.413641,0,153,39791.0865740741,2008-12-09,02:04:40
39.96781,116.413859,0,151,39791.0865856481,2008-12-09,02:04:41
39.967807,116.414076,0,147,39791.0865972222,2008-12-09,02:04:42
39.967808,116.414301,0,145,39791.0866087963,2008-12-09,02:04:43
39.96781,116.414509,0,143,39791.0866203704,2008-12-09,02:04:44
39.96781,116.414724,0,142,39791.0866319444,2008-12-09,02:04:45
39.967814,116.41493,0,143,39791.0866435185,2008-12-09,02:04:46
39.967817,116.415133,0,144,39791.0866550926,2008-12-09,02:04:47
39.967816,116.415347,0,145,39791.0866666667,2008-12-09,02:04:48
39.967815,116.415563,0,145,39791.0866782407,2008-12-09,02:04:49
39.967815,116.415783,0,146,39791.0866898148,2008-12-09,02:04:50
39.967823,116.415999,0,150,39791.0867013889,2008-12-09,02:04:51
39.967827,116.416221,0,152,39791.086712963,2008-12-09,02:04:52
39.967835,116.416449,0,152,39791.086724537,2008-12-09,02:04:53
39.967845,116.416678,0,153,39791.0867361111,2008-12-09,02:04:54
39.967851,116.416917,0,156,39791.0867476852,2008-12-09,02:04:55
39.967857,116.417156,0,158,39791.0867592593,2008-12-09,02:04:56
39.967864,116.417392,0,160,39791.0867708333,2008-12-09,02:04:57
39.967867,116.417631,0,162,39791.0867824074,2008-12-09,02:04:58
39.967876,116.417859,0,163,39791.0867939815,2008-12-09,02:04:59
39.967883,116.418086,0,163,39791.0868055556,2008-12-09,02:05:00
39.967889,116.418301,0,161,39791.0868171296,2008-12-09,02:05:01
39.967899,116.418514,0,161,39791.0868287037,2008-12-09,02:05:02
39.967909,116.418726,0,160,39791.0868402778,2008-12-09,02:05:03
39.96792,116.418935,0,158,39791.0868518518,2008-12-09,02:05:04
39.967929,116.419144,0,156,39791.0868634259,2008-12-09,02:05:05
39.967936,116.41936,0,156,39791.086875,2008-12-09,02:05:06
39.96795,116.419567,0,155,39791.0868865741,2008-12-09,02:05:07
39.967954,116.419781,0,153,39791.0868981481,2008-12-09,02:05:08
39.967955,116.419998,0,150,39791.0869097222,2008-12-09,02:05:09
39.967951,116.420226,0,147,39791.0869212963,2008-12-09,02:05:10
39.967949,116.420446,0,145,39791.0869328704,2008-12-09,02:05:11
39.967949,116.420666,0,144,39791.0869444444,2008-12-09,02:05:12
39.967949,116.420896,0,146,39791.0869560185,2008-12-09,02:05:13
39.967956,116.421118,0,144,39791.0869675926,2008-12-09,02:05:14
39.967959,116.421351,0,144,39791.0869791667,2008-12-09,02:05:15
39.967969,116.421568,0,143,39791.0869907407,2008-12-09,02:05:16
39.967976,116.421789,0,143,39791.0870023148,2008-12-09,02:05:17
39.967986,116.422004,0,141,39791.0870138889,2008-12-09,02:05:18
39.967993,116.422222,0,136,39791.087025463,2008-12-09,02:05:19
39.968002,116.422424,0,132,39791.087037037,2008-12-09,02:05:20
39.968015,116.422619,0,130,39791.0870486111,2008-12-09,02:05:21
39.968026,116.422809,0,127,39791.0870601852,2008-12-09,02:05:22
39.968029,116.423005,0,124,39791.0870717593,2008-12-09,02:05:23
39.968026,116.42319,0,120,39791.0870833333,2008-12-09,02:05:24
39.968023,116.423353,0,119,39791.0870949074,2008-12-09,02:05:25
39.968021,116.4235,0,118,39791.0871064815,2008-12-09,02:05:26
39.968022,116.423634,0,115,39791.0871180556,2008-12-09,02:05:27
39.968024,116.42377,0,113,39791.0871296296,2008-12-09,02:05:28
39.968026,116.423903,0,111,39791.0871412037,2008-12-09,02:05:29
39.968023,116.424039,0,109,39791.0871527778,2008-12-09,02:05:30
39.968018,116.424163,0,109,39791.0871643518,2008-12-09,02:05:31
39.968013,116.424288,0,108,39791.0871759259,2008-12-09,02:05:32
39.968015,116.424415,0,110,39791.0871875,2008-12-09,02:05:33
39.968016,116.424558,0,111,39791.0871990741,2008-12-09,02:05:34
39.968018,116.424703,0,111,39791.0872106481,2008-12-09,02:05:35
39.968019,116.424855,0,109,39791.0872222222,2008-12-09,02:05:36
39.968027,116.425004,0,107,39791.0872337963,2008-12-09,02:05:37
39.968033,116.425154,0,106,39791.0872453704,2008-12-09,02:05:38
39.968038,116.425305,0,105,39791.0872569444,2008-12-09,02:05:39
39.968043,116.425456,0,104,39791.0872685185,2008-12-09,02:05:40
39.968048,116.425602,0,103,39791.0872800926,2008-12-09,02:05:41
39.968051,116.425743,0,102,39791.0872916667,2008-12-09,02:05:42
39.968054,116.42588,0,101,39791.0873032407,2008-12-09,02:05:43
39.968057,116.426004,0,101,39791.0873148148,2008-12-09,02:05:44
39.968087,116.426192,0,100,39791.087337963,2008-12-09,02:05:46
39.968108,116.42637,0,100,39791.0873611111,2008-12-09,02:05:48
39.968101,116.426545,0,99,39791.0873842593,2008-12-09,02:05:50
39.968093,116.426697,0,101,39791.0874074074,2008-12-09,02:05:52
39.968094,116.426859,0,100,39791.0874305556,2008-12-09,02:05:54
39.968093,116.427023,0,99,39791.0874537037,2008-12-09,02:05:56
39.968099,116.427192,0,104,39791.0874768518,2008-12-09,02:05:58
39.968092,116.427343,0,107,39791.0875,2008-12-09,02:06:00
39.96808,116.427461,0,104,39791.0875231481,2008-12-09,02:06:02
39.968056,116.427609,0,100,39791.0875694444,2008-12-09,02:06:06
39.968044,116.427717,0,98,39791.0876273148,2008-12-09,02:06:11
39.968047,116.427823,0,101,39791.0876851852,2008-12-09,02:06:16
39.968036,116.427965,0,106,39791.0877314815,2008-12-09,02:06:20
39.96804,116.428105,0,109,39791.0877777778,2008-12-09,02:06:24
39.96804,116.428252,0,112,39791.0878125,2008-12-09,02:06:27
39.968036,116.428385,0,111,39791.0878472222,2008-12-09,02:06:30
39.968027,116.428538,0,111,39791.0878819444,2008-12-09,02:06:33
39.968025,116.428699,0,109,39791.0879166667,2008-12-09,02:06:36
39.968024,116.428857,0,118,39791.0879513889,2008-12-09,02:06:39
39.968014,116.428982,0,129,39791.0879861111,2008-12-09,02:06:42
39.96799,116.429117,0,135,39791.0880324074,2008-12-09,02:06:46
39.967966,116.429251,0,134,39791.0880671296,2008-12-09,02:06:49
39.967947,116.429389,0,133,39791.0881018518,2008-12-09,02:06:52
39.967924,116.429541,0,136,39791.0881365741,2008-12-09,02:06:55
39.967895,116.429695,0,147,39791.0881712963,2008-12-09,02:06:58
39.967874,116.429811,0,163,39791.0881944444,2008-12-09,02:07:00
39.967844,116.429945,0,171,39791.0882175926,2008-12-09,02:07:02
39.967795,116.430099,0,172,39791.0882407407,2008-12-09,02:07:04
39.967752,116.430229,0,166,39791.0882638889,2008-12-09,02:07:06
39.967702,116.430367,0,168,39791.0882986111,2008-12-09,02:07:09
39.967656,116.430483,0,174,39791.0883564815,2008-12-09,02:07:14
39.967646,116.430515,0,178,39791.0884143518,2008-12-09,02:07:19
39.967646,116.430515,0,178,39791.0884490741,2008-12-09,02:07:22
39.967643,116.430523,0,180,39791.0884722222,2008-12-09,02:07:24
39.96763,116.430569,0,181,39791.0885300926,2008-12-09,02:07:29
39.96757,116.430729,0,181,39791.0885648148,2008-12-09,02:07:32
39.967513,116.430861,0,177,39791.088587963,2008-12-09,02:07:34
39.967451,116.43101,0,176,39791.0886111111,2008-12-09,02:07:36
39.967398,116.431117,0,176,39791.0886342593,2008-12-09,02:07:38
39.967337,116.431228,0,178,39791.0886689815,2008-12-09,02:07:41
39.967281,116.431326,0,180,39791.0887037037,2008-12-09,02:07:44
39.967212,116.431446,0,176,39791.0887615741,2008-12-09,02:07:49
39.967205,116.431462,0,166,39791.0888194444,2008-12-09,02:07:54
39.967201,116.431473,0,166,39791.0888773148,2008-12-09,02:07:59
39.967153,116.431587,0,164,39791.088912037,2008-12-09,02:08:02
39.967084,116.431667,0,163,39791.0889583333,2008-12-09,02:08:06
39.967045,116.431733,0,165,39791.0890162037,2008-12-09,02:08:11
39.966977,116.431798,0,170,39791.0890740741,2008-12-09,02:08:16
39.966894,116.431893,0,177,39791.0891319444,2008-12-09,02:08:21
39.966864,116.432055,0,182,39791.0891782407,2008-12-09,02:08:25
39.966821,116.432187,0,181,39791.089224537,2008-12-09,02:08:29
39.966797,116.432288,0,176,39791.0892824074,2008-12-09,02:08:34
39.966773,116.432298,0,165,39791.0893402778,2008-12-09,02:08:39
39.966773,116.432298,0,165,39791.089375,2008-12-09,02:08:42
39.966765,116.432301,0,161,39791.0893981481,2008-12-09,02:08:44
39.966731,116.432375,0,161,39791.0894560185,2008-12-09,02:08:49
39.966697,116.432449,0,161,39791.0895138889,2008-12-09,02:08:54
39.96661,116.432495,0,150,39791.0895486111,2008-12-09,02:08:57
39.966554,116.432538,0,149,39791.0896064815,2008-12-09,02:09:02
39.966484,116.432632,0,149,39791.0896527778,2008-12-09,02:09:06
39.966429,116.432675,0,145,39791.0897106482,2008-12-09,02:09:11
39.966371,116.432775,0,142,39791.0897569444,2008-12-09,02:09:15
39.966313,116.432872,0,142,39791.0898032407,2008-12-09,02:09:19
39.966313,116.43289,0,142,39791.0898611111,2008-12-09,02:09:24
39.966313,116.43289,0,142,39791.0898958333,2008-12-09,02:09:27
39.966312,116.432894,0,142,39791.0899189815,2008-12-09,02:09:29
39.966284,116.432959,0,140,39791.0899768519,2008-12-09,02:09:34
39.96622,116.433062,0,139,39791.0900231482,2008-12-09,02:09:38
39.966137,116.433163,0,140,39791.0900578704,2008-12-09,02:09:41
39.966042,116.433288,0,140,39791.0900925926,2008-12-09,02:09:44
39.965949,116.433409,0,141,39791.0901157407,2008-12-09,02:09:46
39.965856,116.433561,0,146,39791.0901388889,2008-12-09,02:09:48
39.965766,116.433714,0,149,39791.090162037,2008-12-09,02:09:50
39.965658,116.433875,0,152,39791.0901851852,2008-12-09,02:09:52
39.965548,116.434033,0,151,39791.0902083333,2008-12-09,02:09:54
39.965447,116.434197,0,148,39791.0902314815,2008-12-09,02:09:56
39.965355,116.434346,0,147,39791.0902546296,2008-12-09,02:09:58
39.965262,116.43448,0,143,39791.0902777778,2008-12-09,02:10:00
39.965177,116.434595,0,138,39791.0903009259,2008-12-09,02:10:02
39.965114,116.434713,0,138,39791.0903240741,2008-12-09,02:10:04
39.965042,116.434825,0,136,39791.0903472222,2008-12-09,02:10:06
39.964969,116.434923,0,136,39791.0903703704,2008-12-09,02:10:08
39.964886,116.435046,0,135,39791.0903935185,2008-12-09,02:10:10
39.964788,116.435175,0,135,39791.0904166667,2008-12-09,02:10:12
39.964681,116.43532,0,131,39791.0904398148,2008-12-09,02:10:14
39.964583,116.435476,0,133,39791.090462963,2008-12-09,02:10:16
39.964485,116.43561,0,136,39791.0904861111,2008-12-09,02:10:18
39.964409,116.435708,0,136,39791.0905092593,2008-12-09,02:10:20
39.964328,116.435797,0,141,39791.0905439815,2008-12-09,02:10:23
39.964335,116.435812,0,142,39791.0906018519,2008-12-09,02:10:28
39.96432,116.435839,0,144,39791.0906597222,2008-12-09,02:10:33
39.964245,116.435951,0,152,39791.0907060185,2008-12-09,02:10:37
39.964191,116.436051,0,160,39791.0907407407,2008-12-09,02:10:40
39.964131,116.436128,0,179,39791.090787037,2008-12-09,02:10:44
39.964073,116.436205,0,193,39791.0908217593,2008-12-09,02:10:47
39.964005,116.43631,0,202,39791.0908796296,2008-12-09,02:10:52
39.963979,116.436387,0,196,39791.0909375,2008-12-09,02:10:57
39.963925,116.436495,0,188,39791.0909953704,2008-12-09,02:11:02
39.963872,116.436573,0,170,39791.0910416667,2008-12-09,02:11:06
39.963788,116.436672,0,160,39791.091087963,2008-12-09,02:11:10
39.963713,116.43676,0,161,39791.0911342593,2008-12-09,02:11:14
39.963643,116.436822,0,160,39791.0911921296,2008-12-09,02:11:19
39.963577,116.436917,0,161,39791.09125,2008-12-09,02:11:24
39.963518,116.437022,0,166,39791.0912962963,2008-12-09,02:11:28
39.963463,116.437145,0,169,39791.0913425926,2008-12-09,02:11:32
39.9634,116.437262,0,169,39791.0913773148,2008-12-09,02:11:35
39.963341,116.437368,0,168,39791.091400463,2008-12-09,02:11:37
39.963278,116.437478,0,164,39791.0914236111,2008-12-09,02:11:39
39.963199,116.437612,0,165,39791.0914583333,2008-12-09,02:11:42
39.963131,116.437725,0,165,39791.0914930556,2008-12-09,02:11:45
39.963073,116.43785,0,162,39791.0915509259,2008-12-09,02:11:50
39.963067,116.437865,0,163,39791.0916087963,2008-12-09,02:11:55
39.963023,116.437928,0,162,39791.0916666667,2008-12-09,02:12:00
39.962997,116.437993,0,162,39791.091724537,2008-12-09,02:12:05
39.962923,116.438062,0,158,39791.0917824074,2008-12-09,02:12:10
39.962872,116.438071,0,157,39791.0918402778,2008-12-09,02:12:15
39.962872,116.438071,0,157,39791.091875,2008-12-09,02:12:18
39.962873,116.438067,0,157,39791.0918981481,2008-12-09,02:12:20
39.962879,116.438056,0,157,39791.0919560185,2008-12-09,02:12:25
39.962881,116.438052,0,158,39791.0920138889,2008-12-09,02:12:30
39.962881,116.438052,0,158,39791.0920486111,2008-12-09,02:12:33
39.962883,116.438046,0,158,39791.0920717593,2008-12-09,02:12:35
39.962886,116.438034,0,158,39791.0921296296,2008-12-09,02:12:40
39.962885,116.438032,0,158,39791.0921875,2008-12-09,02:12:45
39.962885,116.438032,0,158,39791.0922222222,2008-12-09,02:12:48
39.962879,116.43803,0,159,39791.0922453704,2008-12-09,02:12:50
39.962861,116.43812,0,165,39791.0923032407,2008-12-09,02:12:55
39.962806,116.438192,0,167,39791.0923611111,2008-12-09,02:13:00
39.96274,116.438297,0,169,39791.0924189815,2008-12-09,02:13:05
39.962696,116.438405,0,162,39791.0924652778,2008-12-09,02:13:09
39.962623,116.438516,0,156,39791.0925231481,2008-12-09,02:13:14
39.96256,116.438605,0,155,39791.0925578704,2008-12-09,02:13:17
39.962524,116.438638,0,151,39791.0926157407,2008-12-09,02:13:22
39.96252,116.438651,0,148,39791.0926736111,2008-12-09,02:13:27
39.962459,116.438735,0,143,39791.0927199074,2008-12-09,02:13:31
39.962452,116.438738,0,143,39791.0927777778,2008-12-09,02:13:36
39.962452,116.438738,0,143,39791.0928125,2008-12-09,02:13:39
39.962454,116.43873,0,143,39791.0928356481,2008-12-09,02:13:41
39.962395,116.438846,0,141,39791.0928819444,2008-12-09,02:13:45
39.96235,116.438932,0,137,39791.0929398148,2008-12-09,02:13:50
39.96234,116.438959,0,129,39791.0929976852,2008-12-09,02:13:55
39.962329,116.43897,0,129,39791.0930555556,2008-12-09,02:14:00
39.962321,116.438975,0,131,39791.0931134259,2008-12-09,02:14:05
39.962322,116.438973,0,132,39791.0931712963,2008-12-09,02:14:10
39.96232,116.438975,0,132,39791.0932291667,2008-12-09,02:14:15
39.962319,116.438976,0,132,39791.093287037,2008-12-09,02:14:20
39.962319,116.438976,0,132,39791.0933449074,2008-12-09,02:14:25
39.962319,116.438976,0,132,39791.0933796296,2008-12-09,02:14:28
39.962319,116.438977,0,132,39791.0934027778,2008-12-09,02:14:30
39.962294,116.438998,0,132,39791.0934606481,2008-12-09,02:14:35
39.962288,116.43901,0,134,39791.0935185185,2008-12-09,02:14:40
39.962288,116.43901,0,134,39791.0935532407,2008-12-09,02:14:43
39.96229,116.43901,0,134,39791.0935763889,2008-12-09,02:14:45
39.962222,116.439112,0,137,39791.0936226852,2008-12-09,02:14:49
39.962135,116.439231,0,138,39791.0936574074,2008-12-09,02:14:52
39.962068,116.439325,0,141,39791.0936805556,2008-12-09,02:14:54
39.962005,116.439415,0,145,39791.0937037037,2008-12-09,02:14:56
39.961958,116.439501,0,157,39791.0937615741,2008-12-09,02:15:01
39.961946,116.439512,0,160,39791.0938194444,2008-12-09,02:15:06
39.961946,116.439512,0,160,39791.0938541667,2008-12-09,02:15:09
39.961945,116.439514,0,162,39791.0938773148,2008-12-09,02:15:11
39.961888,116.439614,0,161,39791.0939351852,2008-12-09,02:15:16
39.961825,116.439703,0,155,39791.0939814815,2008-12-09,02:15:20
39.961761,116.43979,0,149,39791.0940277778,2008-12-09,02:15:24
39.96169,116.439877,0,149,39791.0940740741,2008-12-09,02:15:28
39.961627,116.439979,0,149,39791.0941087963,2008-12-09,02:15:31
39.961558,116.44008,0,148,39791.0941435185,2008-12-09,02:15:34
39.9615,116.440161,0,153,39791.0942013889,2008-12-09,02:15:39
39.961497,116.440148,0,170,39791.0942592593,2008-12-09,02:15:44
39.96149,116.440159,0,172,39791.0943171296,2008-12-09,02:15:49
39.961487,116.440162,0,173,39791.094375,2008-12-09,02:15:54
39.961487,116.440162,0,173,39791.0944097222,2008-12-09,02:15:57
39.961482,116.440169,0,174,39791.0944328704,2008-12-09,02:15:59
39.961474,116.44018,0,174,39791.0944907407,2008-12-09,02:16:04
39.961451,116.440206,0,174,39791.0945486111,2008-12-09,02:16:09
39.96136,116.440244,0,177,39791.0945949074,2008-12-09,02:16:13
39.961276,116.4402,0,178,39791.0946527778,2008-12-09,02:16:18
39.961187,116.440157,0,181,39791.0947106481,2008-12-09,02:16:23
39.961122,116.440199,0,183,39791.0947685185,2008-12-09,02:16:28
39.961082,116.440178,0,186,39791.0948263889,2008-12-09,02:16:33
39.96106,116.440179,0,184,39791.0948842593,2008-12-09,02:16:38
39.96106,116.440179,0,184,39791.0949189815,2008-12-09,02:16:41
39.961058,116.44018,0,184,39791.0949421296,2008-12-09,02:16:43
39.961016,116.440124,0,183,39791.095,2008-12-09,02:16:48
39.960994,116.44008,0,175,39791.0950578704,2008-12-09,02:16:53
39.960966,116.44003,0,172,39791.0951157407,2008-12-09,02:16:58
39.960935,116.439979,0,169,39791.0951736111,2008-12-09,02:17:03
39.960923,116.439961,0,166,39791.0952314815,2008-12-09,02:17:08
39.960923,116.439961,0,166,39791.0952662037,2008-12-09,02:17:11
39.960927,116.439957,0,165,39791.0952893518,2008-12-09,02:17:13
39.960904,116.439937,0,163,39791.0953472222,2008-12-09,02:17:18
39.960827,116.439896,0,160,39791.0954050926,2008-12-09,02:17:23
39.960806,116.439826,0,149,39791.095462963,2008-12-09,02:17:28
39.960761,116.43979,0,144,39791.0955208333,2008-12-09,02:17:33
39.96075,116.43978,0,143,39791.0955787037,2008-12-09,02:17:38
39.960743,116.439723,0,139,39791.0956365741,2008-12-09,02:17:43
39.960648,116.439724,0,136,39791.0956944444,2008-12-09,02:17:48
39.960607,116.439659,0,135,39791.0957523148,2008-12-09,02:17:53
39.960562,116.439647,0,137,39791.0958101852,2008-12-09,02:17:58
39.960575,116.439611,0,137,39791.0958680556,2008-12-09,02:18:03
39.960575,116.439611,0,137,39791.0959027778,2008-12-09,02:18:06
39.960572,116.439614,0,137,39791.0959259259,2008-12-09,02:18:08
39.960509,116.439608,0,141,39791.0959837963,2008-12-09,02:18:13
39.960478,116.439575,0,144,39791.0960416667,2008-12-09,02:18:18
39.960462,116.43958,0,147,39791.096099537,2008-12-09,02:18:23
39.960462,116.43958,0,147,39791.0961342593,2008-12-09,02:18:26
39.960459,116.439583,0,147,39791.0961574074,2008-12-09,02:18:28
39.96041,116.439477,0,148,39791.0962152778,2008-12-09,02:18:33
39.960336,116.439363,0,146,39791.09625,2008-12-09,02:18:36
39.96025,116.439271,0,145,39791.0962847222,2008-12-09,02:18:39
39.960167,116.439166,0,143,39791.0963194444,2008-12-09,02:18:42
39.960098,116.439096,0,135,39791.0963773148,2008-12-09,02:18:47
39.960026,116.439044,0,129,39791.0964351852,2008-12-09,02:18:52
39.959944,116.438982,0,127,39791.0964699074,2008-12-09,02:18:55
39.959868,116.438908,0,127,39791.0965162037,2008-12-09,02:18:59
39.959844,116.438869,0,129,39791.0965740741,2008-12-09,02:19:04
39.95983,116.438853,0,129,39791.0966319444,2008-12-09,02:19:09
39.959753,116.438775,0,131,39791.0966782407,2008-12-09,02:19:13
39.959681,116.438699,0,135,39791.0967013889,2008-12-09,02:19:15
39.959581,116.438595,0,141,39791.096724537,2008-12-09,02:19:17
39.959502,116.438484,0,144,39791.0967476852,2008-12-09,02:19:19
39.959433,116.438409,0,146,39791.0967708333,2008-12-09,02:19:21
39.95935,116.438309,0,150,39791.0968055556,2008-12-09,02:19:24
39.959264,116.438209,0,153,39791.0968402778,2008-12-09,02:19:27
39.959167,116.438103,0,155,39791.096875,2008-12-09,02:19:30
39.959094,116.438012,0,152,39791.0969097222,2008-12-09,02:19:33
39.959054,116.437951,0,143,39791.0969675926,2008-12-09,02:19:38
39.959036,116.437928,0,144,39791.097025463,2008-12-09,02:19:43
39.959027,116.437918,0,145,39791.0970833333,2008-12-09,02:19:48
39.959019,116.437909,0,146,39791.0971412037,2008-12-09,02:19:53
39.959019,116.437909,0,146,39791.0971759259,2008-12-09,02:19:56
39.959014,116.437904,0,146,39791.0971990741,2008-12-09,02:19:58
39.958927,116.437848,0,148,39791.0972569444,2008-12-09,02:20:03
39.958948,116.437834,0,148,39791.0973148148,2008-12-09,02:20:08
39.9589,116.437795,0,144,39791.0973726852,2008-12-09,02:20:13
39.958884,116.437758,0,146,39791.0974305556,2008-12-09,02:20:18
39.958884,116.437758,0,146,39791.0974652778,2008-12-09,02:20:21
39.958884,116.437757,0,145,39791.0974884259,2008-12-09,02:20:23
39.958806,116.4377,0,148,39791.0975462963,2008-12-09,02:20:28
39.958726,116.437616,0,146,39791.0975810185,2008-12-09,02:20:31
39.958657,116.437566,0,144,39791.0976388889,2008-12-09,02:20:36
39.958631,116.437601,0,156,39791.0976967593,2008-12-09,02:20:41
39.9586,116.437551,0,156,39791.0977546296,2008-12-09,02:20:46
39.958516,116.437449,0,158,39791.0978009259,2008-12-09,02:20:50
39.958442,116.437313,0,156,39791.0978356482,2008-12-09,02:20:53
39.958412,116.43717,0,155,39791.0978703704,2008-12-09,02:20:56
39.958404,116.437012,0,153,39791.0979282407,2008-12-09,02:21:01
39.958423,116.436878,0,146,39791.0979513889,2008-12-09,02:21:03
39.958445,116.436741,0,139,39791.0979976852,2008-12-09,02:21:07
39.958417,116.436643,0,133,39791.0980555556,2008-12-09,02:21:12
39.95839,116.436703,0,136,39791.0981134259,2008-12-09,02:21:17
39.958389,116.436696,0,135,39791.0981712963,2008-12-09,02:21:22
39.958389,116.436696,0,135,39791.0982060185,2008-12-09,02:21:25
39.958389,116.436689,0,135,39791.0982291667,2008-12-09,02:21:27
39.958384,116.436658,0,135,39791.098287037,2008-12-09,02:21:32
39.958373,116.43651,0,137,39791.0983333333,2008-12-09,02:21:36
39.958391,116.436395,0,142,39791.0983796296,2008-12-09,02:21:40
39.958391,116.436268,0,154,39791.0984259259,2008-12-09,02:21:44
39.958413,116.436102,0,160,39791.0984606481,2008-12-09,02:21:47
39.958418,116.43593,0,163,39791.0984837963,2008-12-09,02:21:49
39.958421,116.435759,0,165,39791.0985069444,2008-12-09,02:21:51
39.95841,116.435588,0,167,39791.0985300926,2008-12-09,02:21:53
39.958402,116.435458,0,169,39791.0985532407,2008-12-09,02:21:55
39.958389,116.435304,0,169,39791.098587963,2008-12-09,02:21:58
39.958374,116.435149,0,171,39791.0986226852,2008-12-09,02:22:01
39.958359,116.434993,0,179,39791.0986689815,2008-12-09,02:22:05
39.958353,116.43482,0,182,39791.0987037037,2008-12-09,02:22:08
39.958352,116.434664,0,180,39791.0987268519,2008-12-09,02:22:10
39.958351,116.43451,0,181,39791.0987615741,2008-12-09,02:22:13
39.958352,116.434386,0,186,39791.0987962963,2008-12-09,02:22:16
39.958369,116.43426,0,197,39791.0988310185,2008-12-09,02:22:19
39.958372,116.434096,0,198,39791.0988541667,2008-12-09,02:22:21
39.95838,116.433962,0,199,39791.0988773148,2008-12-09,02:22:23
39.95834,116.433823,0,203,39791.098900463,2008-12-09,02:22:25
39.958334,116.4337,0,199,39791.0989351852,2008-12-09,02:22:28
39.958335,116.433572,0,196,39791.0989583333,2008-12-09,02:22:30
39.958334,116.433446,0,195,39791.0989814815,2008-12-09,02:22:32
39.958337,116.433274,0,198,39791.0990162037,2008-12-09,02:22:35
39.958336,116.433102,0,199,39791.0990393519,2008-12-09,02:22:37
39.958341,116.432916,0,201,39791.0990625,2008-12-09,02:22:39
39.958356,116.432721,0,200,39791.0990856481,2008-12-09,02:22:41
39.958373,116.432542,0,197,39791.0991087963,2008-12-09,02:22:43
39.958372,116.432364,0,198,39791.0991319444,2008-12-09,02:22:45
39.958362,116.43213,0,196,39791.0991550926,2008-12-09,02:22:47
39.958349,116.431987,0,190,39791.0991666667,2008-12-09,02:22:48
39.95834,116.431847,0,186,39791.0991782407,2008-12-09,02:22:49
39.958335,116.431726,0,181,39791.0991898148,2008-12-09,02:22:50
39.95833,116.431501,0,181,39791.099212963,2008-12-09,02:22:52
39.958313,116.431277,0,181,39791.0992361111,2008-12-09,02:22:54
39.958309,116.431147,0,181,39791.0992476852,2008-12-09,02:22:55
39.958303,116.431009,0,180,39791.0992592593,2008-12-09,02:22:56
39.958297,116.430861,0,179,39791.0992708333,2008-12-09,02:22:57
39.958292,116.430706,0,179,39791.0992824074,2008-12-09,02:22:58
39.958291,116.430545,0,179,39791.0992939815,2008-12-09,02:22:59
39.958284,116.430377,0,177,39791.0993055556,2008-12-09,02:23:00
39.958276,116.430195,0,176,39791.0993171296,2008-12-09,02:23:01
39.958267,116.430019,0,177,39791.0993287037,2008-12-09,02:23:02
39.958262,116.429843,0,177,39791.0993402778,2008-12-09,02:23:03
39.958259,116.429666,0,176,39791.0993518519,2008-12-09,02:23:04
39.958254,116.429489,0,174,39791.0993634259,2008-12-09,02:23:05
39.958251,116.429319,0,173,39791.099375,2008-12-09,02:23:06
39.958252,116.429156,0,169,39791.0993865741,2008-12-09,02:23:07
39.958263,116.428989,0,152,39791.0993981481,2008-12-09,02:23:08
39.958261,116.428829,0,147,39791.0994097222,2008-12-09,02:23:09
39.958261,116.428669,0,143,39791.0994212963,2008-12-09,02:23:10
39.958263,116.428524,0,139,39791.0994328704,2008-12-09,02:23:11
39.958258,116.42838,0,140,39791.0994444444,2008-12-09,02:23:12
39.958253,116.428232,0,139,39791.0994560185,2008-12-09,02:23:13
39.958249,116.428085,0,138,39791.0994675926,2008-12-09,02:23:14
39.958251,116.427936,0,136,39791.0994791667,2008-12-09,02:23:15
39.958249,116.427793,0,134,39791.0994907407,2008-12-09,02:23:16
39.958236,116.427644,0,133,39791.0995023148,2008-12-09,02:23:17
39.958221,116.42751,0,129,39791.0995138889,2008-12-09,02:23:18
39.958217,116.427388,0,127,39791.099525463,2008-12-09,02:23:19
39.958217,116.427255,0,122,39791.099537037,2008-12-09,02:23:20
39.958212,116.427039,0,118,39791.0995601852,2008-12-09,02:23:22
39.958223,116.426864,0,117,39791.0995833333,2008-12-09,02:23:24
39.958244,116.426727,0,116,39791.0996064815,2008-12-09,02:23:26
39.958201,116.426559,0,114,39791.0996412037,2008-12-09,02:23:29
39.958179,116.426489,0,114,39791.0996990741,2008-12-09,02:23:34
39.958179,116.42649,0,115,39791.0997569444,2008-12-09,02:23:39
39.958178,116.426485,0,115,39791.0998148148,2008-12-09,02:23:44
39.958178,116.426485,0,115,39791.099849537,2008-12-09,02:23:47
39.958179,116.426481,0,115,39791.0998726852,2008-12-09,02:23:49
39.958183,116.426355,0,117,39791.0999305556,2008-12-09,02:23:54
39.958178,116.426212,0,117,39791.0999652778,2008-12-09,02:23:57
39.95817,116.426054,0,118,39791.0999884259,2008-12-09,02:23:59
39.958163,116.425872,0,120,39791.1000115741,2008-12-09,02:24:01
39.95818,116.425749,0,118,39791.1000231481,2008-12-09,02:24:02
39.958189,116.42563,0,116,39791.1000347222,2008-12-09,02:24:03
39.958189,116.425412,0,116,39791.1000578704,2008-12-09,02:24:05
39.958194,116.425185,0,114,39791.1000810185,2008-12-09,02:24:07
39.958189,116.425067,0,116,39791.1000925926,2008-12-09,02:24:08
39.958183,116.424941,0,113,39791.1001041667,2008-12-09,02:24:09
39.958175,116.424821,0,114,39791.1001157407,2008-12-09,02:24:10
39.95817,116.424689,0,113,39791.1001273148,2008-12-09,02:24:11
39.958165,116.424559,0,112,39791.1001388889,2008-12-09,02:24:12
39.958153,116.424335,0,111,39791.100162037,2008-12-09,02:24:14
39.958138,116.424115,0,112,39791.1001851852,2008-12-09,02:24:16
39.958132,116.423993,0,115,39791.1001967593,2008-12-09,02:24:17
39.958131,116.423867,0,115,39791.1002083333,2008-12-09,02:24:18
39.958128,116.423747,0,115,39791.1002199074,2008-12-09,02:24:19
39.958124,116.423526,0,115,39791.1002430556,2008-12-09,02:24:21
39.958119,116.423304,0,112,39791.1002662037,2008-12-09,02:24:23
39.95812,116.423067,0,105,39791.1002893519,2008-12-09,02:24:25
39.958121,116.422949,0,104,39791.1003009259,2008-12-09,02:24:26
39.958118,116.422726,0,104,39791.1003240741,2008-12-09,02:24:28
39.958126,116.422524,0,102,39791.1003472222,2008-12-09,02:24:30
39.958131,116.422328,0,108,39791.1003703704,2008-12-09,02:24:32
39.958126,116.422207,0,113,39791.1003819444,2008-12-09,02:24:33
39.958116,116.422072,0,123,39791.1003935185,2008-12-09,02:24:34
39.958099,116.42191,0,135,39791.1004050926,2008-12-09,02:24:35
39.958095,116.421779,0,137,39791.1004166667,2008-12-09,02:24:36
39.958094,116.421648,0,139,39791.1004282407,2008-12-09,02:24:37
39.958091,116.421517,0,139,39791.1004398148,2008-12-09,02:24:38
39.958086,116.421384,0,140,39791.1004513889,2008-12-09,02:24:39
39.958083,116.421245,0,139,39791.100462963,2008-12-09,02:24:40
39.958082,116.421103,0,139,39791.100474537,2008-12-09,02:24:41
39.95808,116.420961,0,142,39791.1004861111,2008-12-09,02:24:42
39.958078,116.420817,0,142,39791.1004976852,2008-12-09,02:24:43
39.958082,116.420683,0,144,39791.1005092593,2008-12-09,02:24:44
39.95809,116.420544,0,140,39791.1005208333,2008-12-09,02:24:45
39.958129,116.420315,0,140,39791.1005439815,2008-12-09,02:24:47
39.958136,116.420185,0,139,39791.1005555556,2008-12-09,02:24:48
39.958134,116.420049,0,138,39791.1005671296,2008-12-09,02:24:49
39.958129,116.419908,0,137,39791.1005787037,2008-12-09,02:24:50
39.958124,116.419767,0,136,39791.1005902778,2008-12-09,02:24:51
39.958121,116.419628,0,135,39791.1006018519,2008-12-09,02:24:52
39.95812,116.419505,0,135,39791.1006134259,2008-12-09,02:24:53
39.958109,116.419303,0,133,39791.1006365741,2008-12-09,02:24:55
39.958108,116.419157,0,133,39791.1006712963,2008-12-09,02:24:58
39.958152,116.419039,0,124,39791.1007291667,2008-12-09,02:25:03
39.958258,116.418942,0,128,39791.100775463,2008-12-09,02:25:07
39.958401,116.418927,0,130,39791.1007986111,2008-12-09,02:25:09
39.958569,116.418892,0,140,39791.1008217593,2008-12-09,02:25:11
39.958666,116.418892,0,142,39791.1008333333,2008-12-09,02:25:12
39.95877,116.418894,0,143,39791.1008449074,2008-12-09,02:25:13
39.958872,116.418863,0,158,39791.1008564815,2008-12-09,02:25:14
39.958986,116.41886,0,159,39791.1008680556,2008-12-09,02:25:15
39.959101,116.418859,0,160,39791.1008796296,2008-12-09,02:25:16
39.95921,116.418844,0,165,39791.1008912037,2008-12-09,02:25:17
39.959322,116.418838,0,168,39791.1009027778,2008-12-09,02:25:18
39.959441,116.418829,0,168,39791.1009143519,2008-12-09,02:25:19
39.959561,116.418824,0,170,39791.1009259259,2008-12-09,02:25:20
39.959678,116.418822,0,170,39791.1009375,2008-12-09,02:25:21
39.959795,116.418818,0,171,39791.1009490741,2008-12-09,02:25:22
39.959907,116.418816,0,171,39791.1009606481,2008-12-09,02:25:23
39.960014,116.418816,0,171,39791.1009722222,2008-12-09,02:25:24
39.960129,116.418809,0,173,39791.1009837963,2008-12-09,02:25:25
39.960242,116.418808,0,175,39791.1009953704,2008-12-09,02:25:26
39.960353,116.418808,0,178,39791.1010069444,2008-12-09,02:25:27
39.960449,116.418805,0,179,39791.1010185185,2008-12-09,02:25:28
39.960612,116.418797,0,179,39791.1010416667,2008-12-09,02:25:30
39.960756,116.418784,0,175,39791.1010648148,2008-12-09,02:25:32
39.96087,116.418783,0,171,39791.101087963,2008-12-09,02:25:34
39.961013,116.418749,0,166,39791.1011111111,2008-12-09,02:25:36
39.961188,116.418713,0,166,39791.1011342593,2008-12-09,02:25:38
39.9613,116.418764,0,172,39791.1011458333,2008-12-09,02:25:39
39.961401,116.418758,0,172,39791.1011574074,2008-12-09,02:25:40
39.961506,116.418747,0,173,39791.1011689815,2008-12-09,02:25:41
39.961623,116.418745,0,174,39791.1011805556,2008-12-09,02:25:42
39.961744,116.418762,0,177,39791.1011921296,2008-12-09,02:25:43
39.961863,116.418758,0,177,39791.1012037037,2008-12-09,02:25:44
39.961992,116.418769,0,177,39791.1012152778,2008-12-09,02:25:45
39.962127,116.418778,0,177,39791.1012268519,2008-12-09,02:25:46
39.962257,116.418773,0,178,39791.1012384259,2008-12-09,02:25:47
39.962383,116.418765,0,179,39791.10125,2008-12-09,02:25:48
39.962502,116.418757,0,181,39791.1012615741,2008-12-09,02:25:49
39.962609,116.418749,0,186,39791.1012731481,2008-12-09,02:25:50
39.962709,116.418742,0,188,39791.1012847222,2008-12-09,02:25:51
39.962871,116.418735,0,191,39791.1013078704,2008-12-09,02:25:53
39.962988,116.418739,0,197,39791.1013310185,2008-12-09,02:25:55
39.963093,116.418736,0,202,39791.1013541667,2008-12-09,02:25:57
39.963234,116.418735,0,208,39791.1013773148,2008-12-09,02:25:59
39.963403,116.418722,0,214,39791.101400463,2008-12-09,02:26:01
39.963495,116.418721,0,218,39791.101412037,2008-12-09,02:26:02
39.96359,116.418717,0,220,39791.1014236111,2008-12-09,02:26:03
39.963687,116.418715,0,223,39791.1014351852,2008-12-09,02:26:04
39.963794,116.418706,0,227,39791.1014467593,2008-12-09,02:26:05
39.96391,116.418714,0,230,39791.1014583333,2008-12-09,02:26:06
39.964034,116.418708,0,232,39791.1014699074,2008-12-09,02:26:07
39.964163,116.418706,0,235,39791.1014814815,2008-12-09,02:26:08
39.964296,116.418701,0,238,39791.1014930556,2008-12-09,02:26:09
39.964433,116.418699,0,239,39791.1015046296,2008-12-09,02:26:10
39.964573,116.418694,0,240,39791.1015162037,2008-12-09,02:26:11
39.964724,116.418703,0,241,39791.1015277778,2008-12-09,02:26:12
39.964873,116.418725,0,236,39791.1015393519,2008-12-09,02:26:13
39.965024,116.418724,0,238,39791.1015509259,2008-12-09,02:26:14
39.965174,116.418724,0,240,39791.1015625,2008-12-09,02:26:15
39.965323,116.41872,0,242,39791.1015740741,2008-12-09,02:26:16
39.965464,116.418718,0,244,39791.1015856481,2008-12-09,02:26:17
39.965604,116.418715,0,245,39791.1015972222,2008-12-09,02:26:18
39.965735,116.418708,0,246,39791.1016087963,2008-12-09,02:26:19
39.96586,116.418702,0,247,39791.1016203704,2008-12-09,02:26:20
39.965985,116.418698,0,249,39791.1016319444,2008-12-09,02:26:21
39.966099,116.418694,0,250,39791.1016435185,2008-12-09,02:26:22
39.966201,116.418691,0,252,39791.1016550926,2008-12-09,02:26:23
39.966297,116.418694,0,254,39791.1016666667,2008-12-09,02:26:24
39.966449,116.418682,0,257,39791.1016898148,2008-12-09,02:26:26
39.966599,116.41865,0,257,39791.101712963,2008-12-09,02:26:28
39.966738,116.418627,0,259,39791.1017361111,2008-12-09,02:26:30
39.966836,116.418594,0,260,39791.1017592593,2008-12-09,02:26:32
39.966933,116.418537,0,251,39791.1018055556,2008-12-09,02:26:36
39.966941,116.41851,0,237,39791.1018634259,2008-12-09,02:26:41
39.966943,116.418497,0,237,39791.1019212963,2008-12-09,02:26:46
39.966944,116.41848,0,237,39791.1019791667,2008-12-09,02:26:51
39.966946,116.418464,0,237,39791.102037037,2008-12-09,02:26:56
39.966947,116.418453,0,238,39791.1020949074,2008-12-09,02:27:01
39.966948,116.418447,0,238,39791.1021527778,2008-12-09,02:27:06
39.966949,116.418446,0,238,39791.1022106481,2008-12-09,02:27:11
39.96695,116.41844,0,238,39791.1022685185,2008-12-09,02:27:16
39.966951,116.418433,0,238,39791.1023263889,2008-12-09,02:27:21
39.966952,116.41843,0,237,39791.1023842593,2008-12-09,02:27:26
39.966952,116.41843,0,237,39791.1024189815,2008-12-09,02:27:29
39.966952,116.418434,0,236,39791.1024421296,2008-12-09,02:27:31
39.967057,116.418437,0,233,39791.1025,2008-12-09,02:27:36
39.967165,116.418448,0,235,39791.1025231481,2008-12-09,02:27:38
39.967293,116.418499,0,235,39791.1025462963,2008-12-09,02:27:40
39.967422,116.418517,0,232,39791.1025694444,2008-12-09,02:27:42
39.967558,116.418572,0,224,39791.1025925926,2008-12-09,02:27:44
39.967677,116.418554,0,222,39791.1026157407,2008-12-09,02:27:46
39.96778,116.418512,0,223,39791.1026388889,2008-12-09,02:27:48
39.96788,116.418481,0,224,39791.102662037,2008-12-09,02:27:50
39.968004,116.41845,0,225,39791.1026967593,2008-12-09,02:27:53
39.968099,116.418357,0,223,39791.1027430556,2008-12-09,02:27:57
39.968134,116.418212,0,221,39791.1027662037,2008-12-09,02:27:59
39.968158,116.418099,0,218,39791.1027777778,2008-12-09,02:28:00
39.968177,116.417876,0,217,39791.1028009259,2008-12-09,02:28:02
39.968193,116.417746,0,216,39791.1028125,2008-12-09,02:28:03
39.968209,116.417608,0,215,39791.1028240741,2008-12-09,02:28:04
39.968215,116.417462,0,215,39791.1028356481,2008-12-09,02:28:05
39.968219,116.417319,0,215,39791.1028472222,2008-12-09,02:28:06
39.968211,116.417165,0,216,39791.1028587963,2008-12-09,02:28:07
39.968202,116.417001,0,216,39791.1028703704,2008-12-09,02:28:08
39.968197,116.416838,0,216,39791.1028819444,2008-12-09,02:28:09
39.968196,116.416676,0,215,39791.1028935185,2008-12-09,02:28:10
39.968191,116.41652,0,215,39791.1029050926,2008-12-09,02:28:11
39.968189,116.416364,0,216,39791.1029166667,2008-12-09,02:28:12
39.968191,116.41621,0,216,39791.1029282407,2008-12-09,02:28:13
39.96819,116.416059,0,216,39791.1029398148,2008-12-09,02:28:14
39.968174,116.415913,0,212,39791.1029513889,2008-12-09,02:28:15
39.968156,116.415772,0,208,39791.102962963,2008-12-09,02:28:16
39.96814,116.415629,0,205,39791.102974537,2008-12-09,02:28:17
39.96813,116.415489,0,201,39791.1029861111,2008-12-09,02:28:18
39.968119,116.415341,0,196,39791.1029976852,2008-12-09,02:28:19
39.968104,116.415195,0,193,39791.1030092593,2008-12-09,02:28:20
39.968097,116.415043,0,191,39791.1030208333,2008-12-09,02:28:21
39.968087,116.414893,0,186,39791.1030324074,2008-12-09,02:28:22
39.968078,116.414742,0,182,39791.1030439815,2008-12-09,02:28:23
39.96807,116.414592,0,180,39791.1030555556,2008-12-09,02:28:24
39.968068,116.414434,0,179,39791.1030671296,2008-12-09,02:28:25
39.968065,116.414281,0,179,39791.1030787037,2008-12-09,02:28:26
39.968062,116.414128,0,178,39791.1030902778,2008-12-09,02:28:27
39.968058,116.413992,0,175,39791.1031018518,2008-12-09,02:28:28
39.968056,116.413871,0,171,39791.1031134259,2008-12-09,02:28:29
39.96806,116.41368,0,165,39791.1031365741,2008-12-09,02:28:31
39.968064,116.413547,0,161,39791.1031597222,2008-12-09,02:28:33
39.968063,116.413454,0,159,39791.1032175926,2008-12-09,02:28:38
39.968067,116.413454,0,162,39791.103275463,2008-12-09,02:28:43
39.968067,116.413454,0,162,39791.1033333333,2008-12-09,02:28:48
39.968067,116.413455,0,161,39791.1033912037,2008-12-09,02:28:53
39.968067,116.413455,0,161,39791.1034259259,2008-12-09,02:28:56
39.968067,116.413455,0,161,39791.1034490741,2008-12-09,02:28:58
39.968058,116.413316,0,159,39791.1035069444,2008-12-09,02:29:03
39.968061,116.413184,0,161,39791.1035300926,2008-12-09,02:29:05
39.968053,116.413033,0,160,39791.1035532407,2008-12-09,02:29:07
39.968046,116.412896,0,158,39791.1035763889,2008-12-09,02:29:09
39.968034,116.412747,0,157,39791.1036111111,2008-12-09,02:29:12
39.968036,116.412588,0,153,39791.1036458333,2008-12-09,02:29:15
39.968042,116.412457,0,150,39791.1036689815,2008-12-09,02:29:17
39.968043,116.412296,0,149,39791.1036921296,2008-12-09,02:29:19
39.968039,116.412131,0,146,39791.1037152778,2008-12-09,02:29:21
39.968031,116.411943,0,145,39791.1037384259,2008-12-09,02:29:23
39.968029,116.411725,0,141,39791.1037615741,2008-12-09,02:29:25
39.968016,116.411538,0,138,39791.1037847222,2008-12-09,02:29:27
39.968006,116.411395,0,133,39791.1038194444,2008-12-09,02:29:30
39.967997,116.411278,0,135,39791.1038425926,2008-12-09,02:29:32
39.967985,116.41116,0,137,39791.1038657407,2008-12-09,02:29:34
39.967983,116.411024,0,134,39791.1038888889,2008-12-09,02:29:36
39.967968,116.410892,0,131,39791.1039351852,2008-12-09,02:29:40
39.967958,116.410801,0,125,39791.1039930556,2008-12-09,02:29:45
39.967944,116.410703,0,131,39791.1040509259,2008-12-09,02:29:50
39.967935,116.41056,0,131,39791.1040972222,2008-12-09,02:29:54
39.96794,116.410436,0,137,39791.1041203704,2008-12-09,02:29:56
39.967931,116.410272,0,139,39791.1041435185,2008-12-09,02:29:58
39.967924,116.410092,0,141,39791.1041666667,2008-12-09,02:30:00
39.967933,116.409898,0,151,39791.1041898148,2008-12-09,02:30:02
39.96792,116.409736,0,148,39791.104212963,2008-12-09,02:30:04
39.967908,116.409581,0,148,39791.1042361111,2008-12-09,02:30:06
39.967891,116.409425,0,147,39791.1042592593,2008-12-09,02:30:08
39.967874,116.409277,0,144,39791.1042824074,2008-12-09,02:30:10
39.967863,116.409142,0,143,39791.1043055556,2008-12-09,02:30:12
39.967858,116.409023,0,143,39791.1043287037,2008-12-09,02:30:14
39.96785,116.408892,0,143,39791.1043518518,2008-12-09,02:30:16
39.967838,116.408732,0,145,39791.104375,2008-12-09,02:30:18
39.967822,116.408579,0,147,39791.1043981481,2008-12-09,02:30:20
39.967809,116.408426,0,155,39791.1044328704,2008-12-09,02:30:23
39.967808,116.408294,0,150,39791.1044675926,2008-12-09,02:30:26
39.967801,116.40814,0,167,39791.1045138889,2008-12-09,02:30:30
39.967788,116.408001,0,175,39791.104537037,2008-12-09,02:30:32
39.967776,116.407818,0,183,39791.1045601852,2008-12-09,02:30:34
39.967763,116.407588,0,182,39791.1045833333,2008-12-09,02:30:36
39.967762,116.40745,0,181,39791.1045949074,2008-12-09,02:30:37
39.967761,116.407307,0,180,39791.1046064815,2008-12-09,02:30:38
39.967755,116.407159,0,179,39791.1046180556,2008-12-09,02:30:39
39.967751,116.407009,0,180,39791.1046296296,2008-12-09,02:30:40
39.967745,116.406846,0,178,39791.1046412037,2008-12-09,02:30:41
39.967741,116.40667,0,176,39791.1046527778,2008-12-09,02:30:42
39.967737,116.406496,0,176,39791.1046643518,2008-12-09,02:30:43
39.967732,116.406319,0,173,39791.1046759259,2008-12-09,02:30:44
39.967733,116.406129,0,170,39791.1046875,2008-12-09,02:30:45
39.967734,116.40594,0,171,39791.1046990741,2008-12-09,02:30:46
39.967729,116.405739,0,170,39791.1047106481,2008-12-09,02:30:47
39.967723,116.405534,0,169,39791.1047222222,2008-12-09,02:30:48
39.967722,116.405325,0,170,39791.1047337963,2008-12-09,02:30:49
39.967718,116.405114,0,165,39791.1047453704,2008-12-09,02:30:50
39.967698,116.404921,0,175,39791.1047569444,2008-12-09,02:30:51
39.967691,116.404703,0,172,39791.1047685185,2008-12-09,02:30:52
39.967685,116.404498,0,169,39791.1047800926,2008-12-09,02:30:53
39.96768,116.404295,0,165,39791.1047916667,2008-12-09,02:30:54
39.967676,116.40409,0,163,39791.1048032407,2008-12-09,02:30:55
39.967674,116.403885,0,162,39791.1048148148,2008-12-09,02:30:56
39.967668,116.403668,0,157,39791.1048263889,2008-12-09,02:30:57
39.967667,116.403465,0,156,39791.104837963,2008-12-09,02:30:58
39.967657,116.403256,0,155,39791.104849537,2008-12-09,02:30:59
39.967655,116.403051,0,152,39791.1048611111,2008-12-09,02:31:00
39.967652,116.402851,0,151,39791.1048726852,2008-12-09,02:31:01
39.967652,116.40264,0,152,39791.1048842593,2008-12-09,02:31:02
39.967644,116.402437,0,149,39791.1048958333,2008-12-09,02:31:03
39.96764,116.402234,0,150,39791.1049074074,2008-12-09,02:31:04
39.96763,116.402035,0,140,39791.1049189815,2008-12-09,02:31:05
39.967615,116.40183,0,142,39791.1049305556,2008-12-09,02:31:06
39.967604,116.401641,0,140,39791.1049421296,2008-12-09,02:31:07
39.967593,116.401458,0,137,39791.1049537037,2008-12-09,02:31:08
39.967584,116.401284,0,141,39791.1049652778,2008-12-09,02:31:09
39.967577,116.401102,0,140,39791.1049768519,2008-12-09,02:31:10
39.967569,116.400909,0,131,39791.1049884259,2008-12-09,02:31:11
39.967564,116.400716,0,125,39791.105,2008-12-09,02:31:12
39.967557,116.400533,0,123,39791.1050115741,2008-12-09,02:31:13
39.96755,116.400346,0,121,39791.1050231481,2008-12-09,02:31:14
39.967543,116.400161,0,120,39791.1050347222,2008-12-09,02:31:15
39.967538,116.399976,0,121,39791.1050462963,2008-12-09,02:31:16
39.967535,116.399783,0,120,39791.1050578704,2008-12-09,02:31:17
39.96753,116.399593,0,118,39791.1050694444,2008-12-09,02:31:18
39.967525,116.399411,0,115,39791.1050810185,2008-12-09,02:31:19
39.96752,116.399231,0,114,39791.1050925926,2008-12-09,02:31:20
39.967515,116.399051,0,112,39791.1051041667,2008-12-09,02:31:21
39.967509,116.398868,0,112,39791.1051157407,2008-12-09,02:31:22
39.967502,116.398681,0,112,39791.1051273148,2008-12-09,02:31:23
39.967495,116.398488,0,111,39791.1051388889,2008-12-09,02:31:24
39.967495,116.39829,0,110,39791.105150463,2008-12-09,02:31:25
39.967491,116.398091,0,111,39791.105162037,2008-12-09,02:31:26
39.967493,116.397884,0,110,39791.1051736111,2008-12-09,02:31:27
39.967491,116.397673,0,108,39791.1051851852,2008-12-09,02:31:28
39.96749,116.397462,0,113,39791.1051967593,2008-12-09,02:31:29
39.96749,116.397248,0,111,39791.1052083333,2008-12-09,02:31:30
39.967486,116.39703,0,111,39791.1052199074,2008-12-09,02:31:31
39.967485,116.396808,0,112,39791.1052314815,2008-12-09,02:31:32
39.96748,116.396591,0,112,39791.1052430556,2008-12-09,02:31:33
39.967474,116.396376,0,113,39791.1052546296,2008-12-09,02:31:34
39.967471,116.396164,0,114,39791.1052662037,2008-12-09,02:31:35
39.96746,116.395955,0,114,39791.1052777778,2008-12-09,02:31:36
39.967453,116.395747,0,115,39791.1052893519,2008-12-09,02:31:37
39.967443,116.39554,0,116,39791.1053009259,2008-12-09,02:31:38
39.967431,116.39534,0,116,39791.1053125,2008-12-09,02:31:39
39.967418,116.395143,0,116,39791.1053240741,2008-12-09,02:31:40
39.967406,116.394952,0,116,39791.1053356482,2008-12-09,02:31:41
39.967396,116.394761,0,116,39791.1053472222,2008-12-09,02:31:42
39.967388,116.394571,0,116,39791.1053587963,2008-12-09,02:31:43
39.967383,116.39438,0,120,39791.1053703704,2008-12-09,02:31:44
39.967373,116.394189,0,120,39791.1053819444,2008-12-09,02:31:45
39.967364,116.393996,0,123,39791.1053935185,2008-12-09,02:31:46
39.967361,116.393803,0,127,39791.1054050926,2008-12-09,02:31:47
39.967357,116.393603,0,129,39791.1054166667,2008-12-09,02:31:48
39.967352,116.393406,0,130,39791.1054282407,2008-12-09,02:31:49
39.967348,116.393213,0,132,39791.1054398148,2008-12-09,02:31:50
39.967345,116.393019,0,134,39791.1054513889,2008-12-09,02:31:51
39.967344,116.392819,0,133,39791.105462963,2008-12-09,02:31:52
39.967346,116.392618,0,132,39791.105474537,2008-12-09,02:31:53
39.967344,116.392408,0,129,39791.1054861111,2008-12-09,02:31:54
39.967341,116.392197,0,130,39791.1054976852,2008-12-09,02:31:55
39.967341,116.391982,0,127,39791.1055092593,2008-12-09,02:31:56
39.967337,116.391772,0,128,39791.1055208333,2008-12-09,02:31:57
39.967335,116.391565,0,127,39791.1055324074,2008-12-09,02:31:58
39.967327,116.391358,0,125,39791.1055439815,2008-12-09,02:31:59
39.967322,116.391155,0,123,39791.1055555556,2008-12-09,02:32:00
39.967314,116.390955,0,124,39791.1055671296,2008-12-09,02:32:01
39.967306,116.390759,0,125,39791.1055787037,2008-12-09,02:32:02
39.967298,116.39057,0,128,39791.1055902778,2008-12-09,02:32:03
39.967293,116.390382,0,129,39791.1056018519,2008-12-09,02:32:04
39.967288,116.3902,0,128,39791.1056134259,2008-12-09,02:32:05
39.967283,116.390022,0,129,39791.105625,2008-12-09,02:32:06
39.967273,116.389846,0,129,39791.1056365741,2008-12-09,02:32:07
39.967267,116.389672,0,126,39791.1056481482,2008-12-09,02:32:08
39.967259,116.389494,0,125,39791.1056597222,2008-12-09,02:32:09
39.967253,116.389316,0,119,39791.1056712963,2008-12-09,02:32:10
39.967248,116.389138,0,119,39791.1056828704,2008-12-09,02:32:11
39.967244,116.388953,0,117,39791.1056944444,2008-12-09,02:32:12
39.96724,116.388774,0,114,39791.1057060185,2008-12-09,02:32:13
39.967234,116.388591,0,111,39791.1057175926,2008-12-09,02:32:14
39.96723,116.388409,0,109,39791.1057291667,2008-12-09,02:32:15
39.967226,116.388232,0,106,39791.1057407407,2008-12-09,02:32:16
39.967222,116.38806,0,104,39791.1057523148,2008-12-09,02:32:17
39.967214,116.387892,0,102,39791.1057638889,2008-12-09,02:32:18
39.967204,116.387727,0,102,39791.105775463,2008-12-09,02:32:19
39.9672,116.387551,0,100,39791.105787037,2008-12-09,02:32:20
39.967196,116.387353,0,97,39791.1057986111,2008-12-09,02:32:21
39.967195,116.387157,0,97,39791.1058101852,2008-12-09,02:32:22
39.967188,116.386976,0,98,39791.1058217593,2008-12-09,02:32:23
39.967187,116.386798,0,99,39791.1058333333,2008-12-09,02:32:24
39.967181,116.386622,0,97,39791.1058449074,2008-12-09,02:32:25
39.96717,116.386449,0,98,39791.1058564815,2008-12-09,02:32:26
39.967168,116.386305,0,101,39791.1058680556,2008-12-09,02:32:27
39.967169,116.386151,0,103,39791.1058796296,2008-12-09,02:32:28
39.967165,116.385984,0,103,39791.1058912037,2008-12-09,02:32:29
39.967157,116.385806,0,104,39791.1059027778,2008-12-09,02:32:30
39.967156,116.385632,0,105,39791.1059143519,2008-12-09,02:32:31
39.967155,116.385463,0,102,39791.1059259259,2008-12-09,02:32:32
39.967155,116.385295,0,99,39791.1059375,2008-12-09,02:32:33
39.967153,116.385125,0,97,39791.1059490741,2008-12-09,02:32:34
39.967157,116.384949,0,99,39791.1059606481,2008-12-09,02:32:35
39.967155,116.384785,0,100,39791.1059722222,2008-12-09,02:32:36
39.967154,116.384623,0,102,39791.1059837963,2008-12-09,02:32:37
39.967152,116.384458,0,104,39791.1059953704,2008-12-09,02:32:38
39.967153,116.384287,0,108,39791.1060069444,2008-12-09,02:32:39
39.967138,116.384107,0,110,39791.1060185185,2008-12-09,02:32:40
39.967126,116.383933,0,113,39791.1060300926,2008-12-09,02:32:41
39.967117,116.383766,0,117,39791.1060416667,2008-12-09,02:32:42
39.967106,116.383586,0,120,39791.1060532407,2008-12-09,02:32:43
39.967098,116.383404,0,122,39791.1060648148,2008-12-09,02:32:44
39.96709,116.383227,0,126,39791.1060763889,2008-12-09,02:32:45
39.967083,116.38304,0,128,39791.106087963,2008-12-09,02:32:46
39.967078,116.382853,0,128,39791.106099537,2008-12-09,02:32:47
39.967073,116.382667,0,128,39791.1061111111,2008-12-09,02:32:48
39.967068,116.382484,0,130,39791.1061226852,2008-12-09,02:32:49
39.967063,116.382304,0,129,39791.1061342593,2008-12-09,02:32:50
39.967058,116.382123,0,128,39791.1061458333,2008-12-09,02:32:51
39.967053,116.381954,0,138,39791.1061574074,2008-12-09,02:32:52
39.967049,116.381771,0,139,39791.1061689815,2008-12-09,02:32:53
39.96704,116.381572,0,135,39791.1061805556,2008-12-09,02:32:54
39.967034,116.381374,0,134,39791.1061921296,2008-12-09,02:32:55
39.967024,116.381171,0,134,39791.1062037037,2008-12-09,02:32:56
39.967021,116.380964,0,135,39791.1062152778,2008-12-09,02:32:57
39.967013,116.380757,0,132,39791.1062268519,2008-12-09,02:32:58
39.967012,116.38054,0,132,39791.1062384259,2008-12-09,02:32:59
39.967004,116.380318,0,129,39791.10625,2008-12-09,02:33:00
39.966998,116.380103,0,128,39791.1062615741,2008-12-09,02:33:01
39.96699,116.379891,0,127,39791.1062731481,2008-12-09,02:33:02
39.966983,116.379683,0,128,39791.1062847222,2008-12-09,02:33:03
39.966977,116.37948,0,128,39791.1062962963,2008-12-09,02:33:04
39.96697,116.37928,0,128,39791.1063078704,2008-12-09,02:33:05
39.966961,116.379089,0,130,39791.1063194444,2008-12-09,02:33:06
39.966958,116.378891,0,128,39791.1063310185,2008-12-09,02:33:07
39.966954,116.378693,0,127,39791.1063425926,2008-12-09,02:33:08
39.966948,116.378496,0,124,39791.1063541667,2008-12-09,02:33:09
39.966941,116.378307,0,124,39791.1063657407,2008-12-09,02:33:10
39.966934,116.378121,0,126,39791.1063773148,2008-12-09,02:33:11
39.966928,116.377938,0,127,39791.1063888889,2008-12-09,02:33:12
39.966922,116.377756,0,126,39791.106400463,2008-12-09,02:33:13
39.966916,116.377574,0,127,39791.106412037,2008-12-09,02:33:14
39.966908,116.377397,0,129,39791.1064236111,2008-12-09,02:33:15
39.966898,116.377221,0,130,39791.1064351852,2008-12-09,02:33:16
39.966891,116.37705,0,131,39791.1064467593,2008-12-09,02:33:17
39.966887,116.376885,0,130,39791.1064583333,2008-12-09,02:33:18
39.966881,116.376727,0,128,39791.1064699074,2008-12-09,02:33:19
39.966885,116.376566,0,122,39791.1064814815,2008-12-09,02:33:20
39.966883,116.376421,0,123,39791.1064930556,2008-12-09,02:33:21
39.966882,116.376272,0,123,39791.1065046296,2008-12-09,02:33:22
39.966878,116.376119,0,122,39791.1065162037,2008-12-09,02:33:23
39.966871,116.375962,0,121,39791.1065277778,2008-12-09,02:33:24
39.966866,116.375807,0,122,39791.1065393519,2008-12-09,02:33:25
39.966861,116.375657,0,121,39791.1065509259,2008-12-09,02:33:26
39.966857,116.375507,0,121,39791.1065625,2008-12-09,02:33:27
39.966855,116.37535,0,120,39791.1065740741,2008-12-09,02:33:28
39.966852,116.375192,0,118,39791.1065856481,2008-12-09,02:33:29
39.966851,116.375032,0,118,39791.1065972222,2008-12-09,02:33:30
39.966847,116.374862,0,119,39791.1066087963,2008-12-09,02:33:31
39.96684,116.374682,0,118,39791.1066203704,2008-12-09,02:33:32
39.966834,116.374498,0,119,39791.1066319444,2008-12-09,02:33:33
39.96683,116.374315,0,119,39791.1066435185,2008-12-09,02:33:34
39.966825,116.374139,0,120,39791.1066550926,2008-12-09,02:33:35
39.966818,116.373967,0,120,39791.1066666667,2008-12-09,02:33:36
39.966785,116.3738,0,120,39791.1066782407,2008-12-09,02:33:37
39.966778,116.373613,0,120,39791.1066898148,2008-12-09,02:33:38
39.966777,116.373408,0,120,39791.1067013889,2008-12-09,02:33:39
39.966772,116.373233,0,121,39791.106712963,2008-12-09,02:33:40
39.966772,116.373055,0,123,39791.106724537,2008-12-09,02:33:41
39.96678,116.372872,0,121,39791.1067361111,2008-12-09,02:33:42
39.966781,116.3727,0,120,39791.1067476852,2008-12-09,02:33:43
39.966782,116.372523,0,117,39791.1067592593,2008-12-09,02:33:44
39.96678,116.372345,0,114,39791.1067708333,2008-12-09,02:33:45
39.966775,116.372164,0,111,39791.1067824074,2008-12-09,02:33:46
39.966776,116.371981,0,110,39791.1067939815,2008-12-09,02:33:47
39.966765,116.371786,0,110,39791.1068055556,2008-12-09,02:33:48
39.966754,116.371603,0,111,39791.1068171296,2008-12-09,02:33:49
39.966752,116.371408,0,111,39791.1068287037,2008-12-09,02:33:50
39.966745,116.371214,0,112,39791.1068402778,2008-12-09,02:33:51
39.966733,116.371006,0,112,39791.1068518519,2008-12-09,02:33:52
39.966736,116.370804,0,114,39791.1068634259,2008-12-09,02:33:53
39.966723,116.370608,0,115,39791.106875,2008-12-09,02:33:54
39.966724,116.37041,0,117,39791.1068865741,2008-12-09,02:33:55
39.966723,116.370207,0,116,39791.1068981481,2008-12-09,02:33:56
39.966723,116.370005,0,114,39791.1069097222,2008-12-09,02:33:57
39.96672,116.369808,0,114,39791.1069212963,2008-12-09,02:33:58
39.966719,116.369618,0,117,39791.1069328704,2008-12-09,02:33:59
39.966714,116.369427,0,116,39791.1069444444,2008-12-09,02:34:00
39.966714,116.369243,0,116,39791.1069560185,2008-12-09,02:34:01
39.966713,116.369064,0,116,39791.1069675926,2008-12-09,02:34:02
39.966711,116.368891,0,114,39791.1069791667,2008-12-09,02:34:03
39.966711,116.368729,0,114,39791.1069907407,2008-12-09,02:34:04
39.966708,116.368566,0,115,39791.1070023148,2008-12-09,02:34:05
39.966701,116.368411,0,115,39791.1070138889,2008-12-09,02:34:06
39.966698,116.368259,0,116,39791.107025463,2008-12-09,02:34:07
39.966697,116.368118,0,121,39791.107037037,2008-12-09,02:34:08
39.9667,116.367968,0,124,39791.1070486111,2008-12-09,02:34:09
39.966697,116.367826,0,127,39791.1070601852,2008-12-09,02:34:10
39.966694,116.367681,0,126,39791.1070717593,2008-12-09,02:34:11
39.966691,116.367544,0,126,39791.1070833333,2008-12-09,02:34:12
39.966689,116.367404,0,128,39791.1070949074,2008-12-09,02:34:13
39.966686,116.367259,0,130,39791.1071064815,2008-12-09,02:34:14
39.966671,116.367103,0,134,39791.1071180556,2008-12-09,02:34:15
39.966666,116.366948,0,137,39791.1071296296,2008-12-09,02:34:16
39.966656,116.366791,0,142,39791.1071412037,2008-12-09,02:34:17
39.966652,116.366629,0,145,39791.1071527778,2008-12-09,02:34:18
39.966646,116.366469,0,148,39791.1071643519,2008-12-09,02:34:19
39.966641,116.366311,0,154,39791.1071759259,2008-12-09,02:34:20
39.966633,116.366149,0,159,39791.1071875,2008-12-09,02:34:21
39.966627,116.365985,0,165,39791.1071990741,2008-12-09,02:34:22
39.966616,116.365818,0,169,39791.1072106481,2008-12-09,02:34:23
39.966606,116.365653,0,174,39791.1072222222,2008-12-09,02:34:24
39.966596,116.365487,0,179,39791.1072337963,2008-12-09,02:34:25
39.966589,116.365316,0,181,39791.1072453704,2008-12-09,02:34:26
39.966584,116.365143,0,187,39791.1072569444,2008-12-09,02:34:27
39.966587,116.364971,0,187,39791.1072685185,2008-12-09,02:34:28
39.966594,116.364795,0,187,39791.1072800926,2008-12-09,02:34:29
39.966591,116.364616,0,190,39791.1072916667,2008-12-09,02:34:30
39.966589,116.364442,0,192,39791.1073032407,2008-12-09,02:34:31
39.966583,116.364267,0,194,39791.1073148148,2008-12-09,02:34:32
39.966579,116.364084,0,194,39791.1073263889,2008-12-09,02:34:33
39.966571,116.363897,0,194,39791.107337963,2008-12-09,02:34:34
39.966564,116.363718,0,194,39791.107349537,2008-12-09,02:34:35
39.966557,116.363533,0,189,39791.1073611111,2008-12-09,02:34:36
39.966551,116.363354,0,188,39791.1073726852,2008-12-09,02:34:37
39.966552,116.363176,0,179,39791.1073842593,2008-12-09,02:34:38
39.966551,116.362999,0,176,39791.1073958333,2008-12-09,02:34:39
39.966551,116.362828,0,175,39791.1074074074,2008-12-09,02:34:40
39.966549,116.362656,0,173,39791.1074189815,2008-12-09,02:34:41
39.966549,116.362477,0,171,39791.1074305556,2008-12-09,02:34:42
39.966541,116.362299,0,166,39791.1074421296,2008-12-09,02:34:43
39.966535,116.362125,0,164,39791.1074537037,2008-12-09,02:34:44
39.966527,116.361954,0,159,39791.1074652778,2008-12-09,02:34:45
39.966521,116.361781,0,156,39791.1074768519,2008-12-09,02:34:46
39.966517,116.361609,0,155,39791.1074884259,2008-12-09,02:34:47
39.966511,116.361436,0,153,39791.1075,2008-12-09,02:34:48
39.966505,116.361268,0,151,39791.1075115741,2008-12-09,02:34:49
39.966499,116.361102,0,151,39791.1075231481,2008-12-09,02:34:50
39.966495,116.360935,0,151,39791.1075347222,2008-12-09,02:34:51
39.966492,116.36077,0,150,39791.1075462963,2008-12-09,02:34:52
39.966488,116.360604,0,148,39791.1075578704,2008-12-09,02:34:53
39.966484,116.360445,0,147,39791.1075694444,2008-12-09,02:34:54
39.966481,116.360287,0,147,39791.1075810185,2008-12-09,02:34:55
39.966479,116.360126,0,146,39791.1075925926,2008-12-09,02:34:56
39.966477,116.359964,0,147,39791.1076041667,2008-12-09,02:34:57
39.966473,116.359809,0,146,39791.1076157407,2008-12-09,02:34:58
39.966471,116.359654,0,147,39791.1076273148,2008-12-09,02:34:59
39.966468,116.359498,0,148,39791.1076388889,2008-12-09,02:35:00
39.966467,116.359338,0,149,39791.107650463,2008-12-09,02:35:01
39.96646,116.359172,0,150,39791.107662037,2008-12-09,02:35:02
39.966458,116.359004,0,150,39791.1076736111,2008-12-09,02:35:03
39.966453,116.358826,0,146,39791.1076851852,2008-12-09,02:35:04
39.966451,116.358655,0,146,39791.1076967593,2008-12-09,02:35:05
39.966446,116.358482,0,147,39791.1077083333,2008-12-09,02:35:06
39.966445,116.358318,0,147,39791.1077199074,2008-12-09,02:35:07
39.966443,116.358159,0,147,39791.1077314815,2008-12-09,02:35:08
39.966441,116.357996,0,146,39791.1077430556,2008-12-09,02:35:09
39.966438,116.357836,0,146,39791.1077546296,2008-12-09,02:35:10
39.966433,116.357675,0,144,39791.1077662037,2008-12-09,02:35:11
39.966429,116.357509,0,143,39791.1077777778,2008-12-09,02:35:12
39.966421,116.35734,0,141,39791.1077893519,2008-12-09,02:35:13
39.966414,116.357162,0,141,39791.1078009259,2008-12-09,02:35:14
39.966409,116.356994,0,141,39791.1078125,2008-12-09,02:35:15
39.966398,116.356828,0,138,39791.1078240741,2008-12-09,02:35:16
39.966395,116.356671,0,139,39791.1078356481,2008-12-09,02:35:17
39.966399,116.356517,0,139,39791.1078472222,2008-12-09,02:35:18
39.966399,116.356369,0,142,39791.1078587963,2008-12-09,02:35:19
39.966408,116.356232,0,144,39791.1078703704,2008-12-09,02:35:20
39.966412,116.356097,0,146,39791.1078819444,2008-12-09,02:35:21
39.966408,116.355963,0,148,39791.1078935185,2008-12-09,02:35:22
39.966405,116.355833,0,149,39791.1079050926,2008-12-09,02:35:23
39.966402,116.355705,0,149,39791.1079166667,2008-12-09,02:35:24
39.966402,116.355584,0,150,39791.1079282407,2008-12-09,02:35:25
39.966402,116.355454,0,149,39791.1079398148,2008-12-09,02:35:26
39.966403,116.35532,0,150,39791.1079513889,2008-12-09,02:35:27
39.966401,116.355184,0,151,39791.107962963,2008-12-09,02:35:28
39.966397,116.355044,0,150,39791.107974537,2008-12-09,02:35:29
39.966399,116.354893,0,151,39791.1079861111,2008-12-09,02:35:30
39.966398,116.354739,0,152,39791.1079976852,2008-12-09,02:35:31
39.966398,116.354579,0,153,39791.1080092593,2008-12-09,02:35:32
39.9664,116.354404,0,152,39791.1080208333,2008-12-09,02:35:33
39.966398,116.354225,0,151,39791.1080324074,2008-12-09,02:35:34
39.966401,116.354042,0,148,39791.1080439815,2008-12-09,02:35:35
39.966402,116.35386,0,148,39791.1080555556,2008-12-09,02:35:36
39.966403,116.353672,0,144,39791.1080671296,2008-12-09,02:35:37
39.966397,116.353488,0,144,39791.1080787037,2008-12-09,02:35:38
39.966397,116.353297,0,140,39791.1080902778,2008-12-09,02:35:39
39.9664,116.353111,0,135,39791.1081018519,2008-12-09,02:35:40
39.966399,116.352922,0,130,39791.1081134259,2008-12-09,02:35:41
39.966396,116.352734,0,127,39791.108125,2008-12-09,02:35:42
39.966399,116.352546,0,127,39791.1081365741,2008-12-09,02:35:43
39.9664,116.352353,0,128,39791.1081481481,2008-12-09,02:35:44
39.9664,116.352156,0,130,39791.1081597222,2008-12-09,02:35:45
39.966399,116.35196,0,134,39791.1081712963,2008-12-09,02:35:46
39.966401,116.351756,0,137,39791.1081828704,2008-12-09,02:35:47
39.966401,116.351552,0,136,39791.1081944444,2008-12-09,02:35:48
39.966399,116.35134,0,140,39791.1082060185,2008-12-09,02:35:49
39.966396,116.351135,0,139,39791.1082175926,2008-12-09,02:35:50
39.966396,116.350931,0,134,39791.1082291667,2008-12-09,02:35:51
39.966399,116.350728,0,135,39791.1082407407,2008-12-09,02:35:52
39.966404,116.350525,0,137,39791.1082523148,2008-12-09,02:35:53
39.966412,116.350322,0,142,39791.1082638889,2008-12-09,02:35:54
39.966415,116.35012,0,142,39791.108275463,2008-12-09,02:35:55
39.966414,116.34992,0,143,39791.108287037,2008-12-09,02:35:56
39.966411,116.34972,0,144,39791.1082986111,2008-12-09,02:35:57
39.966411,116.349522,0,147,39791.1083101852,2008-12-09,02:35:58
39.966411,116.349321,0,147,39791.1083217593,2008-12-09,02:35:59
39.96641,116.349123,0,147,39791.1083333333,2008-12-09,02:36:00
39.966409,116.348927,0,148,39791.1083449074,2008-12-09,02:36:01
39.966408,116.348739,0,149,39791.1083564815,2008-12-09,02:36:02
39.966409,116.348549,0,149,39791.1083680556,2008-12-09,02:36:03
39.966408,116.348362,0,149,39791.1083796296,2008-12-09,02:36:04
39.966403,116.348177,0,148,39791.1083912037,2008-12-09,02:36:05
39.966401,116.347988,0,150,39791.1084027778,2008-12-09,02:36:06
39.966398,116.347801,0,149,39791.1084143519,2008-12-09,02:36:07
39.966397,116.347606,0,149,39791.1084259259,2008-12-09,02:36:08
39.966397,116.347414,0,148,39791.1084375,2008-12-09,02:36:09
39.966397,116.347222,0,150,39791.1084490741,2008-12-09,02:36:10
39.966397,116.347042,0,150,39791.1084606481,2008-12-09,02:36:11
39.966399,116.346864,0,150,39791.1084722222,2008-12-09,02:36:12
39.966399,116.34669,0,150,39791.1084837963,2008-12-09,02:36:13
39.966397,116.346519,0,147,39791.1084953704,2008-12-09,02:36:14
39.966398,116.346343,0,146,39791.1085069444,2008-12-09,02:36:15
39.966405,116.346171,0,147,39791.1085185185,2008-12-09,02:36:16
39.966403,116.345999,0,145,39791.1085300926,2008-12-09,02:36:17
39.966409,116.345818,0,149,39791.1085416667,2008-12-09,02:36:18
39.966412,116.345641,0,148,39791.1085532407,2008-12-09,02:36:19
39.966407,116.345463,0,148,39791.1085648148,2008-12-09,02:36:20
39.966404,116.345282,0,149,39791.1085763889,2008-12-09,02:36:21
39.966407,116.345104,0,148,39791.108587963,2008-12-09,02:36:22
39.966407,116.344921,0,147,39791.108599537,2008-12-09,02:36:23
39.966399,116.344747,0,148,39791.1086111111,2008-12-09,02:36:24
39.966397,116.344576,0,147,39791.1086226852,2008-12-09,02:36:25
39.966401,116.344402,0,149,39791.1086342593,2008-12-09,02:36:26
39.966401,116.344231,0,150,39791.1086458333,2008-12-09,02:36:27
39.966397,116.344058,0,152,39791.1086574074,2008-12-09,02:36:28
39.966395,116.343881,0,153,39791.1086689815,2008-12-09,02:36:29
39.966391,116.343707,0,150,39791.1086805556,2008-12-09,02:36:30
39.966392,116.343537,0,151,39791.1086921296,2008-12-09,02:36:31
39.966397,116.343377,0,149,39791.1087037037,2008-12-09,02:36:32
39.966407,116.343227,0,148,39791.1087152778,2008-12-09,02:36:33
39.966414,116.343088,0,136,39791.1087268519,2008-12-09,02:36:34
39.966422,116.342945,0,129,39791.1087384259,2008-12-09,02:36:35
39.966434,116.342806,0,129,39791.10875,2008-12-09,02:36:36
39.96644,116.342669,0,129,39791.1087615741,2008-12-09,02:36:37
39.966445,116.342533,0,130,39791.1087731481,2008-12-09,02:36:38
39.966443,116.342401,0,129,39791.1087847222,2008-12-09,02:36:39
39.966442,116.342274,0,129,39791.1087962963,2008-12-09,02:36:40
39.966444,116.342149,0,130,39791.1088078704,2008-12-09,02:36:41
39.966447,116.342025,0,130,39791.1088194444,2008-12-09,02:36:42
39.966449,116.341896,0,130,39791.1088310185,2008-12-09,02:36:43
39.966451,116.341771,0,132,39791.1088425926,2008-12-09,02:36:44
39.966459,116.34164,0,133,39791.1088541667,2008-12-09,02:36:45
39.96647,116.341504,0,132,39791.1088657407,2008-12-09,02:36:46
39.966485,116.341357,0,132,39791.1088773148,2008-12-09,02:36:47
39.966494,116.341206,0,133,39791.1088888889,2008-12-09,02:36:48
39.966503,116.341048,0,135,39791.108900463,2008-12-09,02:36:49
39.966509,116.340885,0,134,39791.108912037,2008-12-09,02:36:50
39.966512,116.340717,0,132,39791.1089236111,2008-12-09,02:36:51
39.966513,116.340551,0,134,39791.1089351852,2008-12-09,02:36:52
39.966513,116.340385,0,134,39791.1089467593,2008-12-09,02:36:53
39.966512,116.340224,0,133,39791.1089583333,2008-12-09,02:36:54
39.966512,116.34006,0,134,39791.1089699074,2008-12-09,02:36:55
39.966518,116.339889,0,132,39791.1089814815,2008-12-09,02:36:56
39.966523,116.33971,0,132,39791.1089930556,2008-12-09,02:36:57
39.966526,116.339532,0,131,39791.1090046296,2008-12-09,02:36:58
39.966524,116.339353,0,132,39791.1090162037,2008-12-09,02:36:59
39.966525,116.339169,0,135,39791.1090277778,2008-12-09,02:37:00
39.966523,116.338984,0,136,39791.1090393519,2008-12-09,02:37:01
39.966516,116.338807,0,136,39791.1090509259,2008-12-09,02:37:02
39.966498,116.33863,0,137,39791.1090625,2008-12-09,02:37:03
39.966498,116.338439,0,140,39791.1090740741,2008-12-09,02:37:04
39.966499,116.338244,0,144,39791.1090856481,2008-12-09,02:37:05
39.966518,116.338044,0,147,39791.1090972222,2008-12-09,02:37:06
39.966517,116.337853,0,150,39791.1091087963,2008-12-09,02:37:07
39.966517,116.33766,0,151,39791.1091203704,2008-12-09,02:37:08
39.96652,116.337463,0,150,39791.1091319444,2008-12-09,02:37:09
39.966518,116.337277,0,150,39791.1091435185,2008-12-09,02:37:10
39.966515,116.337098,0,151,39791.1091550926,2008-12-09,02:37:11
39.966513,116.336925,0,150,39791.1091666667,2008-12-09,02:37:12
39.966506,116.336756,0,149,39791.1091782407,2008-12-09,02:37:13
39.966499,116.336585,0,144,39791.1091898148,2008-12-09,02:37:14
39.966497,116.336413,0,144,39791.1092013889,2008-12-09,02:37:15
39.966496,116.336237,0,142,39791.109212963,2008-12-09,02:37:16
39.966495,116.336062,0,141,39791.109224537,2008-12-09,02:37:17
39.966494,116.335885,0,138,39791.1092361111,2008-12-09,02:37:18
39.966495,116.335711,0,137,39791.1092476852,2008-12-09,02:37:19
39.966491,116.33554,0,136,39791.1092592593,2008-12-09,02:37:20
39.96649,116.335365,0,135,39791.1092708333,2008-12-09,02:37:21
39.966485,116.335192,0,135,39791.1092824074,2008-12-09,02:37:22
39.966482,116.335027,0,134,39791.1092939815,2008-12-09,02:37:23
39.966477,116.334873,0,134,39791.1093055556,2008-12-09,02:37:24
39.966472,116.334729,0,134,39791.1093171296,2008-12-09,02:37:25
39.966472,116.334599,0,132,39791.1093287037,2008-12-09,02:37:26
39.966474,116.334476,0,130,39791.1093402778,2008-12-09,02:37:27
39.966471,116.334354,0,131,39791.1093518519,2008-12-09,02:37:28
39.96648,116.334137,0,129,39791.109375,2008-12-09,02:37:30
39.966479,116.333919,0,129,39791.1093981481,2008-12-09,02:37:32
39.966484,116.333703,0,135,39791.1094212963,2008-12-09,02:37:34
39.966493,116.333531,0,137,39791.1094444444,2008-12-09,02:37:36
39.966494,116.333387,0,140,39791.1094791667,2008-12-09,02:37:39
39.966498,116.333339,0,152,39791.109537037,2008-12-09,02:37:44
39.966499,116.333341,0,152,39791.1095949074,2008-12-09,02:37:49
39.966499,116.333341,0,152,39791.1096296296,2008-12-09,02:37:52
39.966499,116.333342,0,152,39791.1096527778,2008-12-09,02:37:54
39.966499,116.333333,0,152,39791.1097106481,2008-12-09,02:37:59
39.966499,116.333317,0,153,39791.1097685185,2008-12-09,02:38:04
39.9665,116.333304,0,153,39791.1098263889,2008-12-09,02:38:09
39.9665,116.333293,0,153,39791.1098842593,2008-12-09,02:38:14
39.966501,116.333289,0,153,39791.1099421296,2008-12-09,02:38:19
39.966503,116.333289,0,153,39791.11,2008-12-09,02:38:24
39.966503,116.333292,0,153,39791.1100578704,2008-12-09,02:38:29
39.966503,116.333294,0,153,39791.1101157407,2008-12-09,02:38:34
39.966503,116.333289,0,153,39791.1101736111,2008-12-09,02:38:39
39.966503,116.333289,0,153,39791.1102083333,2008-12-09,02:38:42
39.966504,116.333285,0,153,39791.1102314815,2008-12-09,02:38:44
39.966502,116.333164,0,155,39791.1102662037,2008-12-09,02:38:47
39.966484,116.333012,0,157,39791.1102893518,2008-12-09,02:38:49
39.966476,116.332816,0,155,39791.1103125,2008-12-09,02:38:51
39.966475,116.332581,0,154,39791.1103356481,2008-12-09,02:38:53
39.966478,116.332446,0,154,39791.1103472222,2008-12-09,02:38:54
39.96648,116.332322,0,153,39791.1103587963,2008-12-09,02:38:55
39.966492,116.332193,0,153,39791.1103703704,2008-12-09,02:38:56
39.966487,116.331983,0,151,39791.1103935185,2008-12-09,02:38:58
39.966488,116.331763,0,150,39791.1104166667,2008-12-09,02:39:00
39.966487,116.331646,0,149,39791.1104282407,2008-12-09,02:39:01
39.966482,116.331525,0,149,39791.1104398148,2008-12-09,02:39:02
39.966476,116.331406,0,148,39791.1104513889,2008-12-09,02:39:03
39.966465,116.331286,0,146,39791.110462963,2008-12-09,02:39:04
39.966453,116.33105,0,145,39791.1104861111,2008-12-09,02:39:06
39.966452,116.330928,0,145,39791.1104976852,2008-12-09,02:39:07
39.966446,116.330805,0,145,39791.1105092593,2008-12-09,02:39:08
39.96645,116.330676,0,145,39791.1105208333,2008-12-09,02:39:09
39.96645,116.330542,0,144,39791.1105324074,2008-12-09,02:39:10
39.966447,116.330408,0,143,39791.1105439815,2008-12-09,02:39:11
39.966441,116.330272,0,142,39791.1105555556,2008-12-09,02:39:12
39.966435,116.330131,0,142,39791.1105671296,2008-12-09,02:39:13
39.966426,116.329987,0,141,39791.1105787037,2008-12-09,02:39:14
39.966443,116.329832,0,138,39791.1105902778,2008-12-09,02:39:15
39.966443,116.32968,0,138,39791.1106018518,2008-12-09,02:39:16
39.966437,116.32953,0,139,39791.1106134259,2008-12-09,02:39:17
39.966449,116.329369,0,141,39791.110625,2008-12-09,02:39:18
39.966457,116.329218,0,143,39791.1106365741,2008-12-09,02:39:19
39.966455,116.329079,0,142,39791.1106481481,2008-12-09,02:39:20
39.966452,116.328945,0,141,39791.1106597222,2008-12-09,02:39:21
39.966452,116.328817,0,140,39791.1106712963,2008-12-09,02:39:22
39.966448,116.328601,0,140,39791.1106944444,2008-12-09,02:39:24
39.96646,116.32841,0,135,39791.1107175926,2008-12-09,02:39:26
39.966461,116.32824,0,131,39791.1107407407,2008-12-09,02:39:28
39.966514,116.328136,0,136,39791.1107638889,2008-12-09,02:39:30
39.96663,116.328061,0,136,39791.1108101852,2008-12-09,02:39:34
39.966754,116.328044,0,135,39791.1108333333,2008-12-09,02:39:36
39.966909,116.328031,0,125,39791.1108564815,2008-12-09,02:39:38
39.967091,116.328016,0,123,39791.1108796296,2008-12-09,02:39:40
39.967196,116.327997,0,128,39791.1108912037,2008-12-09,02:39:41
39.967307,116.327987,0,128,39791.1109027778,2008-12-09,02:39:42
39.967424,116.327981,0,127,39791.1109143518,2008-12-09,02:39:43
39.967548,116.327973,0,126,39791.1109259259,2008-12-09,02:39:44
39.96768,116.327972,0,127,39791.1109375,2008-12-09,02:39:45
39.967813,116.327968,0,129,39791.1109490741,2008-12-09,02:39:46
39.967949,116.327963,0,130,39791.1109606481,2008-12-09,02:39:47
39.968089,116.32796,0,131,39791.1109722222,2008-12-09,02:39:48
39.968236,116.327958,0,133,39791.1109837963,2008-12-09,02:39:49
39.96838,116.327957,0,134,39791.1109953704,2008-12-09,02:39:50
39.968527,116.327966,0,136,39791.1110069444,2008-12-09,02:39:51
39.968677,116.327959,0,134,39791.1110185185,2008-12-09,02:39:52
39.968816,116.327947,0,139,39791.1110300926,2008-12-09,02:39:53
39.968965,116.327938,0,141,39791.1110416667,2008-12-09,02:39:54
39.969106,116.327908,0,147,39791.1110532407,2008-12-09,02:39:55
39.969239,116.327868,0,154,39791.1110648148,2008-12-09,02:39:56
39.969391,116.327866,0,157,39791.1110763889,2008-12-09,02:39:57
39.969541,116.327846,0,162,39791.111087963,2008-12-09,02:39:58
39.969699,116.327841,0,164,39791.111099537,2008-12-09,02:39:59
39.96985,116.327844,0,164,39791.1111111111,2008-12-09,02:40:00
39.970004,116.327852,0,168,39791.1111226852,2008-12-09,02:40:01
39.970162,116.327846,0,170,39791.1111342593,2008-12-09,02:40:02
39.97032,116.327836,0,171,39791.1111458333,2008-12-09,02:40:03
39.970478,116.327834,0,172,39791.1111574074,2008-12-09,02:40:04
39.970632,116.327825,0,173,39791.1111689815,2008-12-09,02:40:05
39.970782,116.327818,0,175,39791.1111805556,2008-12-09,02:40:06
39.970929,116.327805,0,177,39791.1111921296,2008-12-09,02:40:07
39.971074,116.327801,0,178,39791.1112037037,2008-12-09,02:40:08
39.971215,116.32779,0,180,39791.1112152778,2008-12-09,02:40:09
39.971358,116.32779,0,181,39791.1112268518,2008-12-09,02:40:10
39.971497,116.327777,0,182,39791.1112384259,2008-12-09,02:40:11
39.97164,116.327778,0,189,39791.11125,2008-12-09,02:40:12
39.971783,116.32776,0,185,39791.1112615741,2008-12-09,02:40:13
39.971928,116.327753,0,188,39791.1112731481,2008-12-09,02:40:14
39.972081,116.327742,0,189,39791.1112847222,2008-12-09,02:40:15
39.972243,116.327724,0,187,39791.1112962963,2008-12-09,02:40:16
39.972393,116.32773,0,193,39791.1113078704,2008-12-09,02:40:17
39.972542,116.327723,0,194,39791.1113194444,2008-12-09,02:40:18
39.972684,116.327704,0,189,39791.1113310185,2008-12-09,02:40:19
39.972821,116.327691,0,185,39791.1113425926,2008-12-09,02:40:20
39.972969,116.327685,0,185,39791.1113541667,2008-12-09,02:40:21
39.973118,116.327685,0,186,39791.1113657407,2008-12-09,02:40:22
39.973262,116.327676,0,186,39791.1113773148,2008-12-09,02:40:23
39.973402,116.327666,0,188,39791.1113888889,2008-12-09,02:40:24
39.973539,116.327649,0,193,39791.111400463,2008-12-09,02:40:25
39.973656,116.32765,0,193,39791.111412037,2008-12-09,02:40:26
39.973776,116.327645,0,194,39791.1114236111,2008-12-09,02:40:27
39.973884,116.327633,0,192,39791.1114351852,2008-12-09,02:40:28
39.973978,116.327628,0,194,39791.1114467593,2008-12-09,02:40:29
39.97413,116.327614,0,194,39791.1114699074,2008-12-09,02:40:31
39.974204,116.327546,0,192,39791.1115162037,2008-12-09,02:40:35
39.974208,116.327534,0,199,39791.1115740741,2008-12-09,02:40:40
39.974218,116.327528,0,201,39791.1116319444,2008-12-09,02:40:45
39.974224,116.327524,0,201,39791.1116898148,2008-12-09,02:40:50
39.974227,116.327521,0,201,39791.1117476852,2008-12-09,02:40:55
39.974222,116.327522,0,202,39791.1118055556,2008-12-09,02:41:00
39.974226,116.327519,0,202,39791.1118634259,2008-12-09,02:41:05
39.974226,116.327519,0,202,39791.1118981481,2008-12-09,02:41:08
39.974228,116.327517,0,202,39791.1119212963,2008-12-09,02:41:10
39.97421,116.327525,0,202,39791.1119791667,2008-12-09,02:41:15
39.974194,116.327531,0,203,39791.112037037,2008-12-09,02:41:20
39.974194,116.327531,0,203,39791.1120717593,2008-12-09,02:41:23
39.974188,116.327535,0,203,39791.1120949074,2008-12-09,02:41:25
39.974174,116.327542,0,204,39791.1121527778,2008-12-09,02:41:30
39.974152,116.32755,0,205,39791.1122106481,2008-12-09,02:41:35
39.974138,116.327556,0,206,39791.1122685185,2008-12-09,02:41:40
39.974131,116.32756,0,207,39791.1123263889,2008-12-09,02:41:45
39.974133,116.327561,0,208,39791.1123842593,2008-12-09,02:41:50
39.974131,116.327562,0,209,39791.1124421296,2008-12-09,02:41:55
39.974134,116.327562,0,209,39791.1125,2008-12-09,02:42:00
39.974134,116.327562,0,209,39791.1125347222,2008-12-09,02:42:03
39.974137,116.327564,0,210,39791.1125578704,2008-12-09,02:42:05
39.974147,116.327565,0,209,39791.1126157407,2008-12-09,02:42:10
39.97425,116.327562,0,205,39791.112650463,2008-12-09,02:42:13
39.974346,116.327543,0,201,39791.1126736111,2008-12-09,02:42:15
39.974448,116.327547,0,196,39791.1126967593,2008-12-09,02:42:17
39.974563,116.327549,0,189,39791.1127199074,2008-12-09,02:42:19
39.974698,116.327553,0,181,39791.1127430556,2008-12-09,02:42:21
39.974846,116.327553,0,173,39791.1127662037,2008-12-09,02:42:23
39.974999,116.32755,0,168,39791.1127893519,2008-12-09,02:42:25
39.975141,116.327551,0,162,39791.1128125,2008-12-09,02:42:27
39.975272,116.327559,0,158,39791.1128356481,2008-12-09,02:42:29
39.975394,116.327561,0,154,39791.1128587963,2008-12-09,02:42:31
39.975484,116.327551,0,147,39791.1128819444,2008-12-09,02:42:33
39.975571,116.32755,0,137,39791.1129166667,2008-12-09,02:42:36
39.975677,116.327559,0,134,39791.1129513889,2008-12-09,02:42:39
39.975783,116.327564,0,155,39791.112974537,2008-12-09,02:42:41
39.975893,116.327584,0,152,39791.1129976852,2008-12-09,02:42:43
39.976003,116.327567,0,159,39791.1130208333,2008-12-09,02:42:45
39.976095,116.327536,0,168,39791.1130439815,2008-12-09,02:42:47
39.97619,116.327534,0,180,39791.1130671296,2008-12-09,02:42:49
39.976292,116.327549,0,199,39791.1130902778,2008-12-09,02:42:51
39.976384,116.327596,0,234,39791.1131134259,2008-12-09,02:42:53
39.976471,116.3276,0,249,39791.1131365741,2008-12-09,02:42:55
39.976589,116.327582,0,249,39791.1131597222,2008-12-09,02:42:57
39.976708,116.327572,0,240,39791.1131944444,2008-12-09,02:43:00
39.9768,116.327546,0,211,39791.1132175926,2008-12-09,02:43:02
39.97689,116.327548,0,203,39791.1132407407,2008-12-09,02:43:04
39.976939,116.327555,0,191,39791.1132986111,2008-12-09,02:43:09
39.976947,116.327559,0,189,39791.1133564815,2008-12-09,02:43:14
39.976948,116.327559,0,187,39791.1134143519,2008-12-09,02:43:19
39.976948,116.327559,0,187,39791.1134722222,2008-12-09,02:43:24
39.97695,116.327561,0,187,39791.1135300926,2008-12-09,02:43:29
39.976949,116.32756,0,185,39791.113587963,2008-12-09,02:43:34
39.976944,116.32756,0,185,39791.1136458333,2008-12-09,02:43:39
39.976937,116.32756,0,185,39791.1137037037,2008-12-09,02:43:44
39.976933,116.327559,0,185,39791.1137615741,2008-12-09,02:43:49
39.976935,116.327559,0,185,39791.1138194444,2008-12-09,02:43:54
39.976939,116.327559,0,185,39791.1138773148,2008-12-09,02:43:59
39.976939,116.327559,0,185,39791.113912037,2008-12-09,02:44:02
39.976932,116.327559,0,184,39791.1139351852,2008-12-09,02:44:04
39.97691,116.327557,0,183,39791.1139930556,2008-12-09,02:44:09
39.976881,116.327555,0,183,39791.1140509259,2008-12-09,02:44:14
39.976862,116.32754,0,182,39791.1141087963,2008-12-09,02:44:19
39.976855,116.327539,0,182,39791.1141666667,2008-12-09,02:44:24
39.976861,116.327539,0,181,39791.114224537,2008-12-09,02:44:29
39.976858,116.32754,0,180,39791.1142824074,2008-12-09,02:44:34
39.976862,116.32754,0,180,39791.1143402778,2008-12-09,02:44:39
39.976861,116.327539,0,180,39791.1143981481,2008-12-09,02:44:44
39.976859,116.327539,0,179,39791.1144560185,2008-12-09,02:44:49
39.976859,116.327539,0,179,39791.1144907407,2008-12-09,02:44:52
39.976858,116.327539,0,179,39791.1145138889,2008-12-09,02:44:54
39.976842,116.327533,0,179,39791.1145717593,2008-12-09,02:44:59
39.976752,116.32758,0,184,39791.1146296296,2008-12-09,02:45:04
39.9767,116.327573,0,185,39791.1146875,2008-12-09,02:45:09
39.976659,116.327597,0,192,39791.1147453704,2008-12-09,02:45:14
39.976695,116.32747,0,204,39791.1148032407,2008-12-09,02:45:19
39.976766,116.327377,0,212,39791.1148611111,2008-12-09,02:45:24
39.976853,116.3273,0,218,39791.1149189815,2008-12-09,02:45:29
39.976927,116.327278,0,226,39791.1149768519,2008-12-09,02:45:34
39.976995,116.327257,0,230,39791.1150347222,2008-12-09,02:45:39
39.977047,116.327263,0,236,39791.1150925926,2008-12-09,02:45:44
39.977093,116.327259,0,248,39791.115150463,2008-12-09,02:45:49
39.977169,116.32729,0,251,39791.1152083333,2008-12-09,02:45:54
39.977229,116.327261,0,257,39791.1152662037,2008-12-09,02:45:59
39.977287,116.327223,0,262,39791.1153240741,2008-12-09,02:46:04
39.977333,116.327202,0,265,39791.1153819444,2008-12-09,02:46:09
39.977365,116.327203,0,266,39791.1154398148,2008-12-09,02:46:14
39.977393,116.327219,0,273,39791.1154976852,2008-12-09,02:46:19
39.97742,116.327243,0,280,39791.1155555556,2008-12-09,02:46:24
39.977442,116.327268,0,286,39791.1156134259,2008-12-09,02:46:29
39.977459,116.327275,0,290,39791.1156712963,2008-12-09,02:46:34
39.977804,116.326741,0,239,39791.1174884259,2008-12-09,02:49:11
39.977788,116.326763,0,239,39791.1175462963,2008-12-09,02:49:16
39.977777,116.326756,0,241,39791.1176041667,2008-12-09,02:49:21
39.977767,116.326654,0,258,39791.1176273148,2008-12-09,02:49:23
39.97815,116.327092,0,286,39791.1295601852,2008-12-09,03:06:34
39.978228,116.327203,0,286,39791.1296180556,2008-12-09,03:06:39
39.9783,116.32728,0,286,39791.1296643519,2008-12-09,03:06:43
39.978293,116.327211,0,286,39791.1297222222,2008-12-09,03:06:48
39.978375,116.327294,0,286,39791.1297800926,2008-12-09,03:06:53
39.978452,116.327411,0,286,39791.1298148148,2008-12-09,03:06:56
39.978498,116.327451,0,286,39791.1298726852,2008-12-09,03:07:01
39.978498,116.327451,0,286,39791.1299074074,2008-12-09,03:07:04
39.9785,116.327459,0,286,39791.1299305556,2008-12-09,03:07:06
39.978427,116.327388,0,286,39791.1299884259,2008-12-09,03:07:11
39.978376,116.327337,0,286,39791.1300462963,2008-12-09,03:07:16
39.978349,116.327258,0,286,39791.1301041667,2008-12-09,03:07:21
39.978427,116.327401,0,286,39791.130150463,2008-12-09,03:07:25
39.978497,116.327508,0,286,39791.1301736111,2008-12-09,03:07:27
39.978573,116.327627,0,286,39791.1301967593,2008-12-09,03:07:29
39.978665,116.327791,0,286,39791.1302199074,2008-12-09,03:07:31
39.978765,116.327951,0,286,39791.1302430556,2008-12-09,03:07:33
39.978825,116.328043,0,286,39791.1302546296,2008-12-09,03:07:34
39.978938,116.328209,0,286,39791.1302777778,2008-12-09,03:07:36
39.979004,116.328306,0,286,39791.1302893519,2008-12-09,03:07:37
39.97907,116.328398,0,287,39791.1303009259,2008-12-09,03:07:38
39.979136,116.328503,0,287,39791.1303125,2008-12-09,03:07:39
39.979206,116.328615,0,287,39791.1303240741,2008-12-09,03:07:40
39.979265,116.328752,0,288,39791.1303587963,2008-12-09,03:07:43
39.979336,116.328895,0,288,39791.1303935185,2008-12-09,03:07:46
39.979396,116.329005,0,289,39791.1304166667,2008-12-09,03:07:48
39.979459,116.329125,0,290,39791.1304513889,2008-12-09,03:07:51
39.979517,116.329235,0,291,39791.1304976852,2008-12-09,03:07:55
39.979575,116.329246,0,293,39791.1305555556,2008-12-09,03:08:00
39.979605,116.329214,0,295,39791.1306134259,2008-12-09,03:08:05
39.979613,116.329203,0,296,39791.1306712963,2008-12-09,03:08:10
39.979662,116.329247,0,298,39791.1307291667,2008-12-09,03:08:15
39.979646,116.329265,0,299,39791.130787037,2008-12-09,03:08:20
39.97961,116.329283,0,301,39791.1308449074,2008-12-09,03:08:25
39.979522,116.329227,0,302,39791.1309027778,2008-12-09,03:08:30
39.979498,116.329244,0,304,39791.1309606481,2008-12-09,03:08:35
39.979453,116.329208,0,305,39791.1310185185,2008-12-09,03:08:40
39.979422,116.329188,0,306,39791.1310763889,2008-12-09,03:08:45
39.977508,116.326954,0,234,39791.2152662037,2008-12-09,05:09:59
39.977669,116.327651,0,659,39791.2153935185,2008-12-09,05:10:10
39.977726,116.327759,0,737,39791.2154050926,2008-12-09,05:10:11
39.97774,116.32785,0,827,39791.2154166667,2008-12-09,05:10:12
39.977671,116.327808,0,748,39791.2154282407,2008-12-09,05:10:13
39.977543,116.327633,0,497,39791.2154398148,2008-12-09,05:10:14
39.977388,116.327502,0,361,39791.2154513889,2008-12-09,05:10:15
39.977306,116.327482,0,320,39791.215462963,2008-12-09,05:10:16
39.977232,116.32749,0,299,39791.215474537,2008-12-09,05:10:17
39.977096,116.327499,0,292,39791.2154976852,2008-12-09,05:10:19
39.976993,116.32752,0,290,39791.2155208333,2008-12-09,05:10:21
39.976941,116.327539,0,289,39791.2155787037,2008-12-09,05:10:26
39.976934,116.327547,0,292,39791.2156365741,2008-12-09,05:10:31
39.976934,116.327547,0,292,39791.2156712963,2008-12-09,05:10:34
39.976926,116.327545,0,295,39791.2156944444,2008-12-09,05:10:36
39.976937,116.327557,0,301,39791.2157523148,2008-12-09,05:10:41
39.976967,116.327569,0,309,39791.2158101852,2008-12-09,05:10:46
39.976887,116.327572,0,315,39791.2158680556,2008-12-09,05:10:51
39.976764,116.32757,0,317,39791.2158912037,2008-12-09,05:10:53
39.976633,116.327564,0,318,39791.2159143519,2008-12-09,05:10:55
39.976478,116.327549,0,320,39791.2159375,2008-12-09,05:10:57
39.976345,116.327538,0,322,39791.2159606481,2008-12-09,05:10:59
39.976227,116.327519,0,324,39791.2159837963,2008-12-09,05:11:01
39.976129,116.327495,0,326,39791.2160416667,2008-12-09,05:11:06
39.976118,116.327496,0,330,39791.216099537,2008-12-09,05:11:11
39.976118,116.327496,0,330,39791.2161342593,2008-12-09,05:11:14
39.976126,116.327497,0,332,39791.2161574074,2008-12-09,05:11:16
39.976135,116.327498,0,335,39791.2162152778,2008-12-09,05:11:21
39.976123,116.327493,0,337,39791.2162731481,2008-12-09,05:11:26
39.976072,116.327428,0,332,39791.2163310185,2008-12-09,05:11:31
39.975997,116.327352,0,327,39791.2163888889,2008-12-09,05:11:36
39.975879,116.327289,0,328,39791.2164236111,2008-12-09,05:11:39
39.975704,116.327316,0,328,39791.2164467593,2008-12-09,05:11:41
39.97552,116.327336,0,328,39791.2164699074,2008-12-09,05:11:43
39.975418,116.327349,0,327,39791.2164814815,2008-12-09,05:11:44
39.975288,116.327356,0,328,39791.2164930556,2008-12-09,05:11:45
39.975114,116.327362,0,328,39791.2165046296,2008-12-09,05:11:46
39.974797,116.32731,0,328,39791.2165162037,2008-12-09,05:11:47
39.974451,116.327433,0,328,39791.2165277778,2008-12-09,05:11:48
39.974343,116.327472,0,327,39791.2165393519,2008-12-09,05:11:49
39.974235,116.327489,0,327,39791.2165509259,2008-12-09,05:11:50
39.974126,116.32751,0,326,39791.2165625,2008-12-09,05:11:51
39.973989,116.327533,0,325,39791.2165740741,2008-12-09,05:11:52
39.973863,116.327549,0,325,39791.2165856481,2008-12-09,05:11:53
39.97375,116.327569,0,324,39791.2165972222,2008-12-09,05:11:54
39.973551,116.327572,0,322,39791.2166203704,2008-12-09,05:11:56
39.973387,116.327585,0,322,39791.2166319444,2008-12-09,05:11:57
39.973252,116.327605,0,321,39791.2166435185,2008-12-09,05:11:58
39.973117,116.327623,0,321,39791.2166550926,2008-12-09,05:11:59
39.973007,116.327623,0,320,39791.2166666667,2008-12-09,05:12:00
39.972871,116.327642,0,319,39791.2166782407,2008-12-09,05:12:01
39.972697,116.327646,0,319,39791.2166898148,2008-12-09,05:12:02
39.972563,116.32766,0,319,39791.2167013889,2008-12-09,05:12:03
39.972429,116.327678,0,319,39791.216712963,2008-12-09,05:12:04
39.972296,116.32769,0,318,39791.216724537,2008-12-09,05:12:05
39.972203,116.327716,0,317,39791.2167361111,2008-12-09,05:12:06
39.972075,116.327731,0,317,39791.2167476852,2008-12-09,05:12:07
39.97195,116.327741,0,317,39791.2167592593,2008-12-09,05:12:08
39.971822,116.32775,0,316,39791.2167708333,2008-12-09,05:12:09
39.971727,116.32777,0,316,39791.2167824074,2008-12-09,05:12:10
39.97161,116.327788,0,316,39791.2167939815,2008-12-09,05:12:11
39.97149,116.327799,0,316,39791.2168055556,2008-12-09,05:12:12
39.971354,116.327813,0,316,39791.2168171296,2008-12-09,05:12:13
39.971221,116.32782,0,316,39791.2168287037,2008-12-09,05:12:14
39.97108,116.32783,0,316,39791.2168402778,2008-12-09,05:12:15
39.970941,116.32784,0,315,39791.2168518519,2008-12-09,05:12:16
39.9708,116.327844,0,315,39791.2168634259,2008-12-09,05:12:17
39.970658,116.32785,0,315,39791.216875,2008-12-09,05:12:18
39.970513,116.327857,0,315,39791.2168865741,2008-12-09,05:12:19
39.970357,116.327859,0,314,39791.2168981481,2008-12-09,05:12:20
39.9702,116.327858,0,314,39791.2169097222,2008-12-09,05:12:21
39.970043,116.327855,0,314,39791.2169212963,2008-12-09,05:12:22
39.969889,116.327856,0,315,39791.2169328704,2008-12-09,05:12:23
39.969728,116.32786,0,315,39791.2169444444,2008-12-09,05:12:24
39.969572,116.327876,0,315,39791.2169560185,2008-12-09,05:12:25
39.969427,116.327892,0,316,39791.2169675926,2008-12-09,05:12:26
39.96929,116.327913,0,316,39791.2169791667,2008-12-09,05:12:27
39.96914,116.327933,0,316,39791.2169907407,2008-12-09,05:12:28
39.969021,116.327956,0,316,39791.2170023148,2008-12-09,05:12:29
39.968878,116.327971,0,317,39791.2170138889,2008-12-09,05:12:30
39.96874,116.327979,0,317,39791.217025463,2008-12-09,05:12:31
39.968608,116.327986,0,318,39791.217037037,2008-12-09,05:12:32
39.968477,116.327995,0,318,39791.2170486111,2008-12-09,05:12:33
39.968344,116.327999,0,319,39791.2170601852,2008-12-09,05:12:34
39.968211,116.328007,0,319,39791.2170717593,2008-12-09,05:12:35
39.96809,116.328012,0,319,39791.2170833333,2008-12-09,05:12:36
39.967968,116.328021,0,319,39791.2170949074,2008-12-09,05:12:37
39.967835,116.328028,0,319,39791.2171064815,2008-12-09,05:12:38
39.967705,116.328054,0,320,39791.2171180556,2008-12-09,05:12:39
39.967584,116.328071,0,320,39791.2171296296,2008-12-09,05:12:40
39.967459,116.328088,0,321,39791.2171412037,2008-12-09,05:12:41
39.967341,116.328104,0,322,39791.2171527778,2008-12-09,05:12:42
39.967244,116.328113,0,323,39791.2171643519,2008-12-09,05:12:43
39.967103,116.328123,0,324,39791.2171875,2008-12-09,05:12:45
39.967005,116.328128,0,327,39791.2172222222,2008-12-09,05:12:48
39.967002,116.32811,0,327,39791.2172800926,2008-12-09,05:12:53
39.967001,116.328111,0,328,39791.217337963,2008-12-09,05:12:58
39.967005,116.328113,0,330,39791.2173958333,2008-12-09,05:13:03
39.967008,116.32811,0,329,39791.2174537037,2008-12-09,05:13:08
39.96701,116.328109,0,326,39791.2175115741,2008-12-09,05:13:13
39.967011,116.328108,0,325,39791.2175694444,2008-12-09,05:13:18
39.967011,116.328108,0,325,39791.2176041667,2008-12-09,05:13:21
39.967011,116.328106,0,324,39791.2176273148,2008-12-09,05:13:23
39.966902,116.328109,0,324,39791.2176736111,2008-12-09,05:13:27
39.966858,116.32808,0,321,39791.2177314815,2008-12-09,05:13:32
39.966857,116.328066,0,319,39791.2177893519,2008-12-09,05:13:37
39.96683,116.328057,0,315,39791.2178472222,2008-12-09,05:13:42
39.96683,116.328057,0,315,39791.2178819444,2008-12-09,05:13:45
39.966832,116.328056,0,315,39791.2179050926,2008-12-09,05:13:47
39.96673,116.328032,0,307,39791.217962963,2008-12-09,05:13:52
39.966625,116.32805,0,304,39791.2179861111,2008-12-09,05:13:54
39.966484,116.328085,0,293,39791.2180092593,2008-12-09,05:13:56
39.966352,116.328136,0,291,39791.2180324074,2008-12-09,05:13:58
39.966238,116.328178,0,290,39791.2180555556,2008-12-09,05:14:00
39.966111,116.328218,0,290,39791.2180787037,2008-12-09,05:14:02
39.966082,116.328366,0,284,39791.2181134259,2008-12-09,05:14:05
39.966086,116.328543,0,283,39791.2181365741,2008-12-09,05:14:07
39.96609,116.328767,0,281,39791.2181597222,2008-12-09,05:14:09
39.966085,116.328885,0,281,39791.2181712963,2008-12-09,05:14:10
39.966087,116.329003,0,280,39791.2181828704,2008-12-09,05:14:11
39.966089,116.329125,0,278,39791.2181944444,2008-12-09,05:14:12
39.966084,116.329259,0,278,39791.2182060185,2008-12-09,05:14:13
39.966085,116.329396,0,277,39791.2182175926,2008-12-09,05:14:14
39.966103,116.329539,0,275,39791.2182291667,2008-12-09,05:14:15
39.966129,116.329688,0,273,39791.2182407407,2008-12-09,05:14:16
39.96613,116.329839,0,272,39791.2182523148,2008-12-09,05:14:17
39.966135,116.329979,0,272,39791.2182638889,2008-12-09,05:14:18
39.966148,116.330115,0,271,39791.218275463,2008-12-09,05:14:19
39.966152,116.330238,0,270,39791.218287037,2008-12-09,05:14:20
39.966153,116.330368,0,269,39791.2182986111,2008-12-09,05:14:21
39.966173,116.330494,0,267,39791.2183101852,2008-12-09,05:14:22
39.966175,116.33062,0,266,39791.2183217593,2008-12-09,05:14:23
39.966194,116.330736,0,264,39791.2183333333,2008-12-09,05:14:24
39.966214,116.330938,0,262,39791.2183564815,2008-12-09,05:14:26
39.966208,116.331109,0,259,39791.2183796296,2008-12-09,05:14:28
39.966213,116.331266,0,257,39791.2184027778,2008-12-09,05:14:30
39.966217,116.331421,0,255,39791.2184259259,2008-12-09,05:14:32
39.966237,116.331574,0,251,39791.2184490741,2008-12-09,05:14:34
39.96622,116.331749,0,249,39791.2184722222,2008-12-09,05:14:36
39.966197,116.331941,0,247,39791.2184953704,2008-12-09,05:14:38
39.966178,116.332149,0,246,39791.2185185185,2008-12-09,05:14:40
39.966167,116.332367,0,244,39791.2185416667,2008-12-09,05:14:42
39.966157,116.332589,0,240,39791.2185648148,2008-12-09,05:14:44
39.966132,116.332725,0,240,39791.2185763889,2008-12-09,05:14:45
39.966118,116.332857,0,239,39791.218587963,2008-12-09,05:14:46
39.966118,116.332975,0,238,39791.218599537,2008-12-09,05:14:47
39.966117,116.333095,0,238,39791.2186111111,2008-12-09,05:14:48
39.966122,116.333215,0,237,39791.2186226852,2008-12-09,05:14:49
39.96612,116.333339,0,237,39791.2186342593,2008-12-09,05:14:50
39.966119,116.333462,0,236,39791.2186458333,2008-12-09,05:14:51
39.96611,116.333583,0,236,39791.2186574074,2008-12-09,05:14:52
39.966107,116.33381,0,235,39791.2186805556,2008-12-09,05:14:54
39.966117,116.334024,0,234,39791.2187037037,2008-12-09,05:14:56
39.966112,116.33421,0,232,39791.2187268519,2008-12-09,05:14:58
39.966124,116.334367,0,231,39791.21875,2008-12-09,05:15:00
39.96613,116.334531,0,230,39791.2187731481,2008-12-09,05:15:02
39.966135,116.334701,0,230,39791.2187962963,2008-12-09,05:15:04
39.966141,116.334864,0,229,39791.2188194444,2008-12-09,05:15:06
39.966171,116.335029,0,227,39791.2188425926,2008-12-09,05:15:08
39.966233,116.335195,0,224,39791.2188657407,2008-12-09,05:15:10
39.966296,116.335408,0,218,39791.2188888889,2008-12-09,05:15:12
39.966307,116.335538,0,216,39791.218900463,2008-12-09,05:15:13
39.966307,116.335678,0,213,39791.218912037,2008-12-09,05:15:14
39.966309,116.335827,0,208,39791.2189236111,2008-12-09,05:15:15
39.966304,116.335987,0,204,39791.2189351852,2008-12-09,05:15:16
39.966278,116.336156,0,204,39791.2189467593,2008-12-09,05:15:17
39.966258,116.336326,0,202,39791.2189583333,2008-12-09,05:15:18
39.966253,116.336489,0,201,39791.2189699074,2008-12-09,05:15:19
39.966236,116.336667,0,199,39791.2189814815,2008-12-09,05:15:20
39.966238,116.336834,0,195,39791.2189930556,2008-12-09,05:15:21
39.966234,116.336999,0,193,39791.2190046296,2008-12-09,05:15:22
39.966229,116.337149,0,190,39791.2190162037,2008-12-09,05:15:23
39.966227,116.337289,0,189,39791.2190277778,2008-12-09,05:15:24
39.966228,116.337434,0,187,39791.2190393518,2008-12-09,05:15:25
39.966226,116.337573,0,183,39791.2190509259,2008-12-09,05:15:26
39.966227,116.337698,0,180,39791.2190625,2008-12-09,05:15:27
39.966221,116.33782,0,178,39791.2190740741,2008-12-09,05:15:28
39.966211,116.337939,0,172,39791.2190856481,2008-12-09,05:15:29
39.966214,116.33815,0,165,39791.2191087963,2008-12-09,05:15:31
39.966215,116.338368,0,156,39791.2191319444,2008-12-09,05:15:33
39.966209,116.338485,0,151,39791.2191435185,2008-12-09,05:15:34
39.966206,116.338607,0,149,39791.2191550926,2008-12-09,05:15:35
39.966204,116.33873,0,144,39791.2191666667,2008-12-09,05:15:36
39.966207,116.338854,0,143,39791.2191782407,2008-12-09,05:15:37
39.966209,116.338976,0,140,39791.2191898148,2008-12-09,05:15:38
39.966212,116.339101,0,138,39791.2192013889,2008-12-09,05:15:39
39.966208,116.339232,0,137,39791.219212963,2008-12-09,05:15:40
39.966203,116.339363,0,136,39791.219224537,2008-12-09,05:15:41
39.966198,116.33959,0,131,39791.2192476852,2008-12-09,05:15:43
39.966204,116.339807,0,127,39791.2192708333,2008-12-09,05:15:45
39.966188,116.340033,0,126,39791.2192939815,2008-12-09,05:15:47
39.96619,116.340153,0,123,39791.2193055556,2008-12-09,05:15:48
39.966183,116.340279,0,122,39791.2193171296,2008-12-09,05:15:49
39.966187,116.340398,0,121,39791.2193287037,2008-12-09,05:15:50
39.966177,116.340643,0,120,39791.2193518518,2008-12-09,05:15:52
39.966177,116.340767,0,118,39791.2193634259,2008-12-09,05:15:53
39.966182,116.340985,0,114,39791.2193865741,2008-12-09,05:15:55
39.966178,116.341165,0,111,39791.2194097222,2008-12-09,05:15:57
39.966176,116.341327,0,107,39791.2194328704,2008-12-09,05:15:59
39.966182,116.341483,0,106,39791.2194560185,2008-12-09,05:16:01
39.966188,116.341643,0,105,39791.2194791667,2008-12-09,05:16:03
39.966211,116.341811,0,110,39791.2195023148,2008-12-09,05:16:05
39.966237,116.342001,0,114,39791.219525463,2008-12-09,05:16:07
39.966248,116.342204,0,114,39791.2195486111,2008-12-09,05:16:09
39.966259,116.342379,0,114,39791.2195717593,2008-12-09,05:16:11
39.966264,116.342538,0,117,39791.2195949074,2008-12-09,05:16:13
39.966265,116.342696,0,117,39791.2196180556,2008-12-09,05:16:15
39.966273,116.342884,0,111,39791.2196412037,2008-12-09,05:16:17
39.966282,116.343116,0,112,39791.2196643518,2008-12-09,05:16:19
39.966295,116.343247,0,109,39791.2196759259,2008-12-09,05:16:20
39.966292,116.343391,0,108,39791.2196875,2008-12-09,05:16:21
39.966295,116.343539,0,105,39791.2196990741,2008-12-09,05:16:22
39.966306,116.34369,0,101,39791.2197106481,2008-12-09,05:16:23
39.966305,116.343855,0,102,39791.2197222222,2008-12-09,05:16:24
39.966302,116.344031,0,99,39791.2197337963,2008-12-09,05:16:25
39.966314,116.344219,0,94,39791.2197453704,2008-12-09,05:16:26
39.966319,116.34441,0,95,39791.2197569444,2008-12-09,05:16:27
39.966321,116.344607,0,92,39791.2197685185,2008-12-09,05:16:28
39.966318,116.344808,0,89,39791.2197800926,2008-12-09,05:16:29
39.966317,116.34501,0,88,39791.2197916667,2008-12-09,05:16:30
39.96632,116.345211,0,87,39791.2198032407,2008-12-09,05:16:31
39.966321,116.345408,0,88,39791.2198148148,2008-12-09,05:16:32
39.96632,116.345612,0,89,39791.2198263889,2008-12-09,05:16:33
39.96633,116.345815,0,88,39791.219837963,2008-12-09,05:16:34
39.966339,116.346011,0,88,39791.219849537,2008-12-09,05:16:35
39.966348,116.346209,0,89,39791.2198611111,2008-12-09,05:16:36
39.966347,116.346403,0,90,39791.2198726852,2008-12-09,05:16:37
39.966355,116.346596,0,91,39791.2198842593,2008-12-09,05:16:38
39.966367,116.346788,0,95,39791.2198958333,2008-12-09,05:16:39
39.966372,116.346979,0,95,39791.2199074074,2008-12-09,05:16:40
39.966366,116.347179,0,96,39791.2199189815,2008-12-09,05:16:41
39.966367,116.347383,0,92,39791.2199305556,2008-12-09,05:16:42
39.966372,116.34759,0,87,39791.2199421296,2008-12-09,05:16:43
39.966374,116.347796,0,87,39791.2199537037,2008-12-09,05:16:44
39.966388,116.347988,0,87,39791.2199652778,2008-12-09,05:16:45
39.966386,116.348191,0,87,39791.2199768518,2008-12-09,05:16:46
39.966382,116.348391,0,85,39791.2199884259,2008-12-09,05:16:47
39.966381,116.34859,0,86,39791.22,2008-12-09,05:16:48
39.966383,116.348786,0,83,39791.2200115741,2008-12-09,05:16:49
39.966379,116.348973,0,83,39791.2200231481,2008-12-09,05:16:50
39.966374,116.349168,0,83,39791.2200347222,2008-12-09,05:16:51
39.966376,116.349364,0,82,39791.2200462963,2008-12-09,05:16:52
39.96637,116.349558,0,81,39791.2200578704,2008-12-09,05:16:53
39.966366,116.349753,0,84,39791.2200694444,2008-12-09,05:16:54
39.96637,116.349948,0,83,39791.2200810185,2008-12-09,05:16:55
39.966372,116.35014,0,85,39791.2200925926,2008-12-09,05:16:56
39.966373,116.350332,0,83,39791.2201041667,2008-12-09,05:16:57
39.966379,116.35052,0,83,39791.2201157407,2008-12-09,05:16:58
39.966387,116.350717,0,86,39791.2201273148,2008-12-09,05:16:59
39.96639,116.350906,0,86,39791.2201388889,2008-12-09,05:17:00
39.966392,116.351091,0,85,39791.220150463,2008-12-09,05:17:01
39.966382,116.351288,0,86,39791.220162037,2008-12-09,05:17:02
39.966378,116.35148,0,88,39791.2201736111,2008-12-09,05:17:03
39.966378,116.351669,0,88,39791.2201851852,2008-12-09,05:17:04
39.966388,116.351872,0,93,39791.2201967593,2008-12-09,05:17:05
39.966384,116.352065,0,91,39791.2202083333,2008-12-09,05:17:06
39.966383,116.35226,0,93,39791.2202199074,2008-12-09,05:17:07
39.966379,116.352451,0,94,39791.2202314815,2008-12-09,05:17:08
39.966385,116.352632,0,92,39791.2202430556,2008-12-09,05:17:09
39.966382,116.352814,0,91,39791.2202546296,2008-12-09,05:17:10
39.966382,116.352994,0,89,39791.2202662037,2008-12-09,05:17:11
39.966384,116.353172,0,88,39791.2202777778,2008-12-09,05:17:12
39.96639,116.353348,0,88,39791.2202893518,2008-12-09,05:17:13
39.9664,116.353526,0,84,39791.2203009259,2008-12-09,05:17:14
39.966397,116.353724,0,82,39791.2203125,2008-12-09,05:17:15
39.966403,116.353918,0,80,39791.2203240741,2008-12-09,05:17:16
39.966407,116.354117,0,79,39791.2203356481,2008-12-09,05:17:17
39.966402,116.354323,0,79,39791.2203472222,2008-12-09,05:17:18
39.966401,116.354529,0,79,39791.2203587963,2008-12-09,05:17:19
39.966403,116.354733,0,77,39791.2203703704,2008-12-09,05:17:20
39.966397,116.354944,0,75,39791.2203819444,2008-12-09,05:17:21
39.966395,116.355146,0,75,39791.2203935185,2008-12-09,05:17:22
39.966388,116.355353,0,75,39791.2204050926,2008-12-09,05:17:23
39.966389,116.355548,0,76,39791.2204166667,2008-12-09,05:17:24
39.966385,116.355738,0,77,39791.2204282407,2008-12-09,05:17:25
39.966381,116.355929,0,78,39791.2204398148,2008-12-09,05:17:26
39.966376,116.356116,0,77,39791.2204513889,2008-12-09,05:17:27
39.966371,116.356302,0,75,39791.220462963,2008-12-09,05:17:28
39.966375,116.356493,0,73,39791.220474537,2008-12-09,05:17:29
39.966361,116.356701,0,76,39791.2204861111,2008-12-09,05:17:30
39.96637,116.356898,0,76,39791.2204976852,2008-12-09,05:17:31
39.966371,116.357102,0,77,39791.2205092593,2008-12-09,05:17:32
39.966376,116.357303,0,80,39791.2205208333,2008-12-09,05:17:33
39.966373,116.357521,0,79,39791.2205324074,2008-12-09,05:17:34
39.966381,116.357738,0,79,39791.2205439815,2008-12-09,05:17:35
39.96639,116.357953,0,79,39791.2205555556,2008-12-09,05:17:36
39.966408,116.358164,0,81,39791.2205671296,2008-12-09,05:17:37
39.966408,116.358377,0,83,39791.2205787037,2008-12-09,05:17:38
39.966414,116.358585,0,83,39791.2205902778,2008-12-09,05:17:39
39.966414,116.358796,0,85,39791.2206018518,2008-12-09,05:17:40
39.966419,116.359012,0,85,39791.2206134259,2008-12-09,05:17:41
39.966427,116.359225,0,85,39791.220625,2008-12-09,05:17:42
39.966428,116.359444,0,86,39791.2206365741,2008-12-09,05:17:43
39.966437,116.359666,0,86,39791.2206481481,2008-12-09,05:17:44
39.966456,116.359882,0,85,39791.2206597222,2008-12-09,05:17:45
39.966459,116.360105,0,82,39791.2206712963,2008-12-09,05:17:46
39.966467,116.360328,0,81,39791.2206828704,2008-12-09,05:17:47
39.966472,116.360555,0,80,39791.2206944444,2008-12-09,05:17:48
39.966478,116.360783,0,80,39791.2207060185,2008-12-09,05:17:49
39.966475,116.361015,0,82,39791.2207175926,2008-12-09,05:17:50
39.966479,116.361249,0,82,39791.2207291667,2008-12-09,05:17:51
39.966497,116.361496,0,87,39791.2207407407,2008-12-09,05:17:52
39.966514,116.361747,0,92,39791.2207523148,2008-12-09,05:17:53
39.966528,116.361994,0,96,39791.2207638889,2008-12-09,05:17:54
39.966534,116.362234,0,99,39791.220775463,2008-12-09,05:17:55
39.96654,116.362475,0,102,39791.220787037,2008-12-09,05:17:56
39.966541,116.362712,0,103,39791.2207986111,2008-12-09,05:17:57
39.966547,116.362952,0,105,39791.2208101852,2008-12-09,05:17:58
39.96655,116.363186,0,106,39791.2208217593,2008-12-09,05:17:59
39.966561,116.363413,0,107,39791.2208333333,2008-12-09,05:18:00
39.966557,116.363649,0,111,39791.2208449074,2008-12-09,05:18:01
39.96656,116.36387,0,117,39791.2208564815,2008-12-09,05:18:02
39.966565,116.364092,0,116,39791.2208680556,2008-12-09,05:18:03
39.966578,116.364309,0,117,39791.2208796296,2008-12-09,05:18:04
39.966577,116.364532,0,114,39791.2208912037,2008-12-09,05:18:05
39.966584,116.36475,0,112,39791.2209027778,2008-12-09,05:18:06
39.966579,116.364969,0,111,39791.2209143518,2008-12-09,05:18:07
39.966587,116.365185,0,107,39791.2209259259,2008-12-09,05:18:08
39.9666,116.365396,0,105,39791.2209375,2008-12-09,05:18:09
39.966621,116.365594,0,107,39791.2209490741,2008-12-09,05:18:10
39.966631,116.365807,0,104,39791.2209606481,2008-12-09,05:18:11
39.966642,116.36602,0,104,39791.2209722222,2008-12-09,05:18:12
39.966649,116.366236,0,103,39791.2209837963,2008-12-09,05:18:13
39.966655,116.366452,0,100,39791.2209953704,2008-12-09,05:18:14
39.966659,116.366671,0,99,39791.2210069444,2008-12-09,05:18:15
39.966662,116.366887,0,98,39791.2210185185,2008-12-09,05:18:16
39.966662,116.367105,0,97,39791.2210300926,2008-12-09,05:18:17
39.966667,116.367322,0,98,39791.2210416667,2008-12-09,05:18:18
39.966672,116.367536,0,99,39791.2210532407,2008-12-09,05:18:19
39.966682,116.367746,0,97,39791.2210648148,2008-12-09,05:18:20
39.966694,116.367953,0,98,39791.2210763889,2008-12-09,05:18:21
39.966703,116.368157,0,99,39791.221087963,2008-12-09,05:18:22
39.966714,116.368347,0,98,39791.221099537,2008-12-09,05:18:23
39.966713,116.368528,0,99,39791.2211111111,2008-12-09,05:18:24
39.966709,116.368701,0,100,39791.2211226852,2008-12-09,05:18:25
39.966709,116.368858,0,100,39791.2211342593,2008-12-09,05:18:26
39.966713,116.369005,0,99,39791.2211458333,2008-12-09,05:18:27
39.96671,116.369147,0,100,39791.2211574074,2008-12-09,05:18:28
39.966705,116.369285,0,100,39791.2211689815,2008-12-09,05:18:29
39.966713,116.36941,0,101,39791.2211805556,2008-12-09,05:18:30
39.966724,116.36963,0,100,39791.2212037037,2008-12-09,05:18:32
39.966717,116.369798,0,101,39791.2212268518,2008-12-09,05:18:34
39.966741,116.369934,0,100,39791.22125,2008-12-09,05:18:36
39.966733,116.37002,0,103,39791.2213078704,2008-12-09,05:18:41
39.96673,116.370004,0,107,39791.2213657407,2008-12-09,05:18:46
39.966744,116.370085,0,107,39791.2214236111,2008-12-09,05:18:51
39.966766,116.370199,0,110,39791.2214467593,2008-12-09,05:18:53
39.966796,116.370332,0,108,39791.2214699074,2008-12-09,05:18:55
39.966799,116.370479,0,107,39791.2214930556,2008-12-09,05:18:57
39.966791,116.37064,0,109,39791.2215162037,2008-12-09,05:18:59
39.966786,116.370812,0,111,39791.2215393518,2008-12-09,05:19:01
39.966781,116.370994,0,112,39791.2215625,2008-12-09,05:19:03
39.966787,116.37118,0,111,39791.2215856481,2008-12-09,05:19:05
39.9668,116.37135,0,108,39791.2216087963,2008-12-09,05:19:07
39.966795,116.371477,0,101,39791.2216435185,2008-12-09,05:19:10
39.96676,116.371504,0,83,39791.2217013889,2008-12-09,05:19:15
39.96675,116.371517,0,81,39791.2217592593,2008-12-09,05:19:20
39.966752,116.371661,0,82,39791.2218055556,2008-12-09,05:19:24
39.966759,116.371807,0,82,39791.2218402778,2008-12-09,05:19:27
39.966758,116.371949,0,84,39791.2218634259,2008-12-09,05:19:29
39.966761,116.372087,0,85,39791.2218865741,2008-12-09,05:19:31
39.966772,116.372236,0,87,39791.2219097222,2008-12-09,05:19:33
39.966787,116.372394,0,86,39791.2219328704,2008-12-09,05:19:35
39.966799,116.372553,0,86,39791.2219560185,2008-12-09,05:19:37
39.966786,116.372696,0,84,39791.2219791667,2008-12-09,05:19:39
39.96678,116.372825,0,84,39791.2220023148,2008-12-09,05:19:41
39.966767,116.372966,0,82,39791.222037037,2008-12-09,05:19:44
39.966794,116.373098,0,76,39791.2220833333,2008-12-09,05:19:48
39.966822,116.373211,0,75,39791.2221180556,2008-12-09,05:19:51
39.966814,116.373375,0,76,39791.2221527778,2008-12-09,05:19:54
39.966811,116.373508,0,73,39791.2221990741,2008-12-09,05:19:58
39.966795,116.373532,0,69,39791.2222569444,2008-12-09,05:20:03
39.966803,116.373577,0,69,39791.2223148148,2008-12-09,05:20:08
39.966815,116.373746,0,67,39791.222349537,2008-12-09,05:20:11
39.966814,116.373895,0,68,39791.2223842593,2008-12-09,05:20:14
39.966811,116.374031,0,68,39791.2224189815,2008-12-09,05:20:17
39.966816,116.374167,0,68,39791.2224537037,2008-12-09,05:20:20
39.966829,116.374306,0,68,39791.2224884259,2008-12-09,05:20:23
39.96681,116.374521,0,69,39791.2225231482,2008-12-09,05:20:26
39.96677,116.374647,0,69,39791.2225462963,2008-12-09,05:20:28
39.966751,116.374808,0,70,39791.2225694444,2008-12-09,05:20:30
39.966763,116.374997,0,71,39791.2225925926,2008-12-09,05:20:32
39.966769,116.375228,0,70,39791.2226157407,2008-12-09,05:20:34
39.966775,116.375359,0,71,39791.2226273148,2008-12-09,05:20:35
39.96677,116.375495,0,71,39791.2226388889,2008-12-09,05:20:36
39.966771,116.375635,0,72,39791.222650463,2008-12-09,05:20:37
39.966777,116.375765,0,72,39791.222662037,2008-12-09,05:20:38
39.966767,116.375916,0,72,39791.2226736111,2008-12-09,05:20:39
39.966768,116.376056,0,72,39791.2226851852,2008-12-09,05:20:40
39.966762,116.376204,0,72,39791.2226967593,2008-12-09,05:20:41
39.966776,116.376334,0,71,39791.2227083333,2008-12-09,05:20:42
39.966779,116.376471,0,71,39791.2227199074,2008-12-09,05:20:43
39.966781,116.376611,0,71,39791.2227314815,2008-12-09,05:20:44
39.966782,116.376753,0,71,39791.2227430556,2008-12-09,05:20:45
39.966785,116.376897,0,70,39791.2227546296,2008-12-09,05:20:46
39.966784,116.377043,0,71,39791.2227662037,2008-12-09,05:20:47
39.966793,116.37719,0,70,39791.2227777778,2008-12-09,05:20:48
39.966789,116.377342,0,70,39791.2227893519,2008-12-09,05:20:49
39.96679,116.377508,0,71,39791.2228009259,2008-12-09,05:20:50
39.96678,116.377659,0,71,39791.2228125,2008-12-09,05:20:51
39.966793,116.377806,0,70,39791.2228240741,2008-12-09,05:20:52
39.966792,116.377963,0,70,39791.2228356482,2008-12-09,05:20:53
39.966789,116.378117,0,71,39791.2228472222,2008-12-09,05:20:54
39.966792,116.378268,0,71,39791.2228587963,2008-12-09,05:20:55
39.966777,116.378425,0,72,39791.2228703704,2008-12-09,05:20:56
39.96678,116.378583,0,72,39791.2228819444,2008-12-09,05:20:57
39.966799,116.378739,0,73,39791.2228935185,2008-12-09,05:20:58
39.966811,116.378896,0,73,39791.2229050926,2008-12-09,05:20:59
39.966818,116.37906,0,73,39791.2229166667,2008-12-09,05:21:00
39.966824,116.379233,0,72,39791.2229282407,2008-12-09,05:21:01
39.966822,116.379416,0,73,39791.2229398148,2008-12-09,05:21:02
39.966825,116.379602,0,73,39791.2229513889,2008-12-09,05:21:03
39.966828,116.379791,0,75,39791.222962963,2008-12-09,05:21:04
39.966841,116.379978,0,75,39791.222974537,2008-12-09,05:21:05
39.966856,116.38017,0,77,39791.2229861111,2008-12-09,05:21:06
39.966868,116.38036,0,79,39791.2229976852,2008-12-09,05:21:07
39.96687,116.380557,0,80,39791.2230092593,2008-12-09,05:21:08
39.966879,116.380747,0,80,39791.2230208333,2008-12-09,05:21:09
39.966885,116.380938,0,80,39791.2230324074,2008-12-09,05:21:10
39.966896,116.381134,0,80,39791.2230439815,2008-12-09,05:21:11
39.966908,116.381329,0,80,39791.2230555556,2008-12-09,05:21:12
39.966918,116.381527,0,80,39791.2230671296,2008-12-09,05:21:13
39.966934,116.381728,0,78,39791.2230787037,2008-12-09,05:21:14
39.966942,116.38193,0,79,39791.2230902778,2008-12-09,05:21:15
39.966945,116.382137,0,80,39791.2231018519,2008-12-09,05:21:16
39.966956,116.382341,0,81,39791.2231134259,2008-12-09,05:21:17
39.966973,116.38256,0,82,39791.223125,2008-12-09,05:21:18
39.966971,116.382791,0,85,39791.2231365741,2008-12-09,05:21:19
39.96699,116.383009,0,86,39791.2231481481,2008-12-09,05:21:20
39.96701,116.383227,0,87,39791.2231597222,2008-12-09,05:21:21
39.967011,116.383452,0,90,39791.2231712963,2008-12-09,05:21:22
39.967019,116.38367,0,92,39791.2231828704,2008-12-09,05:21:23
39.967024,116.383893,0,95,39791.2231944444,2008-12-09,05:21:24
39.96705,116.384113,0,95,39791.2232060185,2008-12-09,05:21:25
39.967058,116.384336,0,96,39791.2232175926,2008-12-09,05:21:26
39.967065,116.384558,0,98,39791.2232291667,2008-12-09,05:21:27
39.967067,116.384782,0,99,39791.2232407407,2008-12-09,05:21:28
39.967081,116.385014,0,101,39791.2232523148,2008-12-09,05:21:29
39.967104,116.385235,0,102,39791.2232638889,2008-12-09,05:21:30
39.967123,116.38546,0,102,39791.223275463,2008-12-09,05:21:31
39.967145,116.385682,0,102,39791.223287037,2008-12-09,05:21:32
39.967159,116.385901,0,103,39791.2232986111,2008-12-09,05:21:33
39.967171,116.386115,0,104,39791.2233101852,2008-12-09,05:21:34
39.967189,116.386331,0,103,39791.2233217593,2008-12-09,05:21:35
39.967195,116.38655,0,104,39791.2233333333,2008-12-09,05:21:36
39.96721,116.386766,0,105,39791.2233449074,2008-12-09,05:21:37
39.967216,116.386997,0,106,39791.2233564815,2008-12-09,05:21:38
39.967198,116.387239,0,109,39791.2233680556,2008-12-09,05:21:39
39.967205,116.387475,0,106,39791.2233796296,2008-12-09,05:21:40
39.967219,116.387704,0,105,39791.2233912037,2008-12-09,05:21:41
39.96723,116.387938,0,104,39791.2234027778,2008-12-09,05:21:42
39.967238,116.388168,0,103,39791.2234143519,2008-12-09,05:21:43
39.967242,116.388393,0,103,39791.2234259259,2008-12-09,05:21:44
39.967245,116.388618,0,103,39791.2234375,2008-12-09,05:21:45
39.967251,116.388841,0,103,39791.2234490741,2008-12-09,05:21:46
39.967253,116.389058,0,103,39791.2234606481,2008-12-09,05:21:47
39.967244,116.389259,0,103,39791.2234722222,2008-12-09,05:21:48
39.967213,116.389426,0,101,39791.2234837963,2008-12-09,05:21:49
39.967208,116.389602,0,100,39791.2234953704,2008-12-09,05:21:50
39.967211,116.389796,0,103,39791.2235069444,2008-12-09,05:21:51
39.967212,116.389974,0,103,39791.2235185185,2008-12-09,05:21:52
39.96722,116.390166,0,106,39791.2235300926,2008-12-09,05:21:53
39.967227,116.390357,0,110,39791.2235416667,2008-12-09,05:21:54
39.967248,116.39055,0,109,39791.2235532407,2008-12-09,05:21:55
39.96725,116.390748,0,108,39791.2235648148,2008-12-09,05:21:56
39.967257,116.390948,0,108,39791.2235763889,2008-12-09,05:21:57
39.967264,116.391143,0,107,39791.223587963,2008-12-09,05:21:58
39.967268,116.391336,0,108,39791.223599537,2008-12-09,05:21:59
39.967272,116.391524,0,108,39791.2236111111,2008-12-09,05:22:00
39.967275,116.391714,0,107,39791.2236226852,2008-12-09,05:22:01
39.96728,116.391904,0,107,39791.2236342593,2008-12-09,05:22:02
39.967286,116.392092,0,106,39791.2236458333,2008-12-09,05:22:03
39.967292,116.392283,0,106,39791.2236574074,2008-12-09,05:22:04
39.967296,116.392479,0,106,39791.2236689815,2008-12-09,05:22:05
39.967303,116.392669,0,106,39791.2236805556,2008-12-09,05:22:06
39.967312,116.392857,0,105,39791.2236921296,2008-12-09,05:22:07
39.967311,116.393042,0,106,39791.2237037037,2008-12-09,05:22:08
39.967313,116.393221,0,107,39791.2237152778,2008-12-09,05:22:09
39.967318,116.393412,0,106,39791.2237268519,2008-12-09,05:22:10
39.967333,116.393607,0,104,39791.2237384259,2008-12-09,05:22:11
39.967354,116.393796,0,103,39791.22375,2008-12-09,05:22:12
39.967348,116.393987,0,104,39791.2237615741,2008-12-09,05:22:13
39.967346,116.394186,0,104,39791.2237731481,2008-12-09,05:22:14
39.967353,116.394382,0,103,39791.2237847222,2008-12-09,05:22:15
39.967362,116.394572,0,103,39791.2237962963,2008-12-09,05:22:16
39.96737,116.394766,0,103,39791.2238078704,2008-12-09,05:22:17
39.967385,116.394953,0,102,39791.2238194444,2008-12-09,05:22:18
39.967373,116.395151,0,102,39791.2238310185,2008-12-09,05:22:19
39.967372,116.395336,0,102,39791.2238425926,2008-12-09,05:22:20
39.967372,116.395518,0,103,39791.2238541667,2008-12-09,05:22:21
39.967399,116.395676,0,106,39791.2238657407,2008-12-09,05:22:22
39.967381,116.395873,0,99,39791.2238773148,2008-12-09,05:22:23
39.967384,116.396049,0,100,39791.2238888889,2008-12-09,05:22:24
39.967393,116.396232,0,98,39791.223900463,2008-12-09,05:22:25
39.967404,116.396414,0,95,39791.223912037,2008-12-09,05:22:26
39.96741,116.396593,0,93,39791.2239236111,2008-12-09,05:22:27
39.967425,116.396777,0,90,39791.2239351852,2008-12-09,05:22:28
39.96743,116.396973,0,90,39791.2239467593,2008-12-09,05:22:29
39.967443,116.397171,0,87,39791.2239583333,2008-12-09,05:22:30
39.967446,116.397369,0,84,39791.2239699074,2008-12-09,05:22:31
39.967447,116.397565,0,82,39791.2239814815,2008-12-09,05:22:32
39.967454,116.397762,0,81,39791.2239930556,2008-12-09,05:22:33
39.967451,116.39796,0,80,39791.2240046296,2008-12-09,05:22:34
39.967456,116.398152,0,78,39791.2240162037,2008-12-09,05:22:35
39.967465,116.398348,0,74,39791.2240277778,2008-12-09,05:22:36
39.96748,116.398535,0,74,39791.2240393519,2008-12-09,05:22:37
39.967479,116.398722,0,74,39791.2240509259,2008-12-09,05:22:38
39.967479,116.3989,0,77,39791.2240625,2008-12-09,05:22:39
39.967483,116.399075,0,80,39791.2240740741,2008-12-09,05:22:40
39.967485,116.399251,0,82,39791.2240856481,2008-12-09,05:22:41
39.96749,116.399424,0,84,39791.2240972222,2008-12-09,05:22:42
39.967491,116.399595,0,85,39791.2241087963,2008-12-09,05:22:43
39.9675,116.399774,0,84,39791.2241203704,2008-12-09,05:22:44
39.967499,116.399958,0,87,39791.2241319444,2008-12-09,05:22:45
39.967516,116.400126,0,90,39791.2241435185,2008-12-09,05:22:46
39.967525,116.400306,0,89,39791.2241550926,2008-12-09,05:22:47
39.967532,116.400484,0,90,39791.2241666667,2008-12-09,05:22:48
39.967538,116.400674,0,91,39791.2241782407,2008-12-09,05:22:49
39.967548,116.400858,0,92,39791.2241898148,2008-12-09,05:22:50
39.967549,116.401039,0,95,39791.2242013889,2008-12-09,05:22:51
39.967549,116.401217,0,97,39791.224212963,2008-12-09,05:22:52
39.967553,116.401395,0,101,39791.224224537,2008-12-09,05:22:53
39.967559,116.401572,0,100,39791.2242361111,2008-12-09,05:22:54
39.967569,116.401739,0,99,39791.2242476852,2008-12-09,05:22:55
39.967562,116.401913,0,103,39791.2242592593,2008-12-09,05:22:56
39.967542,116.402082,0,111,39791.2242708333,2008-12-09,05:22:57
39.967504,116.402243,0,118,39791.2242824074,2008-12-09,05:22:58
39.967468,116.402407,0,119,39791.2242939815,2008-12-09,05:22:59
39.967423,116.40257,0,116,39791.2243055556,2008-12-09,05:23:00
39.96745,116.402752,0,117,39791.2243171296,2008-12-09,05:23:01
39.967435,116.402907,0,121,39791.2243287037,2008-12-09,05:23:02
39.967431,116.403081,0,119,39791.2243402778,2008-12-09,05:23:03
39.967432,116.403252,0,115,39791.2243518519,2008-12-09,05:23:04
39.96745,116.403415,0,113,39791.2243634259,2008-12-09,05:23:05
39.967468,116.40358,0,110,39791.224375,2008-12-09,05:23:06
39.967485,116.403743,0,111,39791.2243865741,2008-12-09,05:23:07
39.967495,116.403913,0,110,39791.2243981481,2008-12-09,05:23:08
39.967522,116.404072,0,107,39791.2244097222,2008-12-09,05:23:09
39.967529,116.404228,0,108,39791.2244212963,2008-12-09,05:23:10
39.967532,116.404387,0,109,39791.2244328704,2008-12-09,05:23:11
39.967538,116.404552,0,108,39791.2244444444,2008-12-09,05:23:12
39.967545,116.404713,0,108,39791.2244560185,2008-12-09,05:23:13
39.967538,116.404874,0,110,39791.2244675926,2008-12-09,05:23:14
39.96754,116.405044,0,111,39791.2244791667,2008-12-09,05:23:15
39.967552,116.405223,0,112,39791.2244907407,2008-12-09,05:23:16
39.967561,116.405399,0,112,39791.2245023148,2008-12-09,05:23:17
39.967567,116.40557,0,114,39791.2245138889,2008-12-09,05:23:18
39.967582,116.405739,0,113,39791.224525463,2008-12-09,05:23:19
39.967568,116.405912,0,114,39791.224537037,2008-12-09,05:23:20
39.967566,116.406084,0,115,39791.2245486111,2008-12-09,05:23:21
39.967576,116.406253,0,114,39791.2245601852,2008-12-09,05:23:22
39.967588,116.406421,0,113,39791.2245717593,2008-12-09,05:23:23
39.967599,116.406592,0,112,39791.2245833333,2008-12-09,05:23:24
39.967612,116.40677,0,111,39791.2245949074,2008-12-09,05:23:25
39.967621,116.406958,0,108,39791.2246064815,2008-12-09,05:23:26
39.967627,116.407151,0,107,39791.2246180556,2008-12-09,05:23:27
39.967648,116.407341,0,104,39791.2246296296,2008-12-09,05:23:28
39.967669,116.407529,0,107,39791.2246412037,2008-12-09,05:23:29
39.967686,116.407719,0,109,39791.2246527778,2008-12-09,05:23:30
39.967689,116.407924,0,109,39791.2246643519,2008-12-09,05:23:31
39.967678,116.408137,0,107,39791.2246759259,2008-12-09,05:23:32
39.967681,116.408349,0,107,39791.2246875,2008-12-09,05:23:33
39.967691,116.408558,0,105,39791.2246990741,2008-12-09,05:23:34
39.967687,116.408765,0,104,39791.2247106481,2008-12-09,05:23:35
39.967691,116.40897,0,104,39791.2247222222,2008-12-09,05:23:36
39.967705,116.409173,0,104,39791.2247337963,2008-12-09,05:23:37
39.967711,116.40938,0,106,39791.2247453704,2008-12-09,05:23:38
39.967709,116.409589,0,105,39791.2247569444,2008-12-09,05:23:39
39.967722,116.409789,0,105,39791.2247685185,2008-12-09,05:23:40
39.967725,116.409977,0,107,39791.2247800926,2008-12-09,05:23:41
39.967723,116.410164,0,105,39791.2247916667,2008-12-09,05:23:42
39.967722,116.410345,0,107,39791.2248032407,2008-12-09,05:23:43
39.967725,116.410522,0,109,39791.2248148148,2008-12-09,05:23:44
39.967733,116.410693,0,114,39791.2248263889,2008-12-09,05:23:45
39.967739,116.410867,0,117,39791.224837963,2008-12-09,05:23:46
39.967745,116.411039,0,119,39791.224849537,2008-12-09,05:23:47
39.967747,116.411213,0,120,39791.2248611111,2008-12-09,05:23:48
39.967748,116.411395,0,122,39791.2248726852,2008-12-09,05:23:49
39.967766,116.411565,0,123,39791.2248842593,2008-12-09,05:23:50
39.967773,116.411745,0,123,39791.2248958333,2008-12-09,05:23:51
39.967773,116.411934,0,122,39791.2249074074,2008-12-09,05:23:52
39.967773,116.412116,0,124,39791.2249189815,2008-12-09,05:23:53
39.967783,116.412309,0,124,39791.2249305556,2008-12-09,05:23:54
39.967792,116.412508,0,124,39791.2249421296,2008-12-09,05:23:55
39.96781,116.412711,0,122,39791.2249537037,2008-12-09,05:23:56
39.967813,116.412916,0,119,39791.2249652778,2008-12-09,05:23:57
39.967819,116.41313,0,118,39791.2249768519,2008-12-09,05:23:58
39.967825,116.413349,0,120,39791.2249884259,2008-12-09,05:23:59
39.967837,116.41357,0,119,39791.225,2008-12-09,05:24:00
39.967842,116.413789,0,117,39791.2250115741,2008-12-09,05:24:01
39.967849,116.414012,0,114,39791.2250231481,2008-12-09,05:24:02
39.967855,116.414238,0,114,39791.2250347222,2008-12-09,05:24:03
39.967864,116.414464,0,115,39791.2250462963,2008-12-09,05:24:04
39.967874,116.414685,0,112,39791.2250578704,2008-12-09,05:24:05
39.967884,116.414911,0,113,39791.2250694444,2008-12-09,05:24:06
39.967876,116.415129,0,109,39791.2250810185,2008-12-09,05:24:07
39.967871,116.415347,0,106,39791.2250925926,2008-12-09,05:24:08
39.967886,116.415551,0,108,39791.2251041667,2008-12-09,05:24:09
39.967886,116.415768,0,109,39791.2251157407,2008-12-09,05:24:10
39.967882,116.415992,0,109,39791.2251273148,2008-12-09,05:24:11
39.967894,116.416208,0,109,39791.2251388889,2008-12-09,05:24:12
39.967916,116.416419,0,109,39791.225150463,2008-12-09,05:24:13
39.967917,116.416639,0,106,39791.225162037,2008-12-09,05:24:14
39.967924,116.416852,0,104,39791.2251736111,2008-12-09,05:24:15
39.967936,116.417059,0,103,39791.2251851852,2008-12-09,05:24:16
39.967944,116.417258,0,103,39791.2251967593,2008-12-09,05:24:17
39.967954,116.417457,0,107,39791.2252083333,2008-12-09,05:24:18
39.967965,116.417652,0,109,39791.2252199074,2008-12-09,05:24:19
39.967972,116.417845,0,110,39791.2252314815,2008-12-09,05:24:20
39.967977,116.418045,0,109,39791.2252430556,2008-12-09,05:24:21
39.967968,116.418251,0,113,39791.2252546296,2008-12-09,05:24:22
39.967963,116.418458,0,113,39791.2252662037,2008-12-09,05:24:23
39.967969,116.418662,0,113,39791.2252777778,2008-12-09,05:24:24
39.967966,116.418862,0,113,39791.2252893519,2008-12-09,05:24:25
39.967967,116.419062,0,112,39791.2253009259,2008-12-09,05:24:26
39.967971,116.419259,0,111,39791.2253125,2008-12-09,05:24:27
39.967978,116.41946,0,109,39791.2253240741,2008-12-09,05:24:28
39.967975,116.419668,0,109,39791.2253356481,2008-12-09,05:24:29
39.967985,116.419879,0,109,39791.2253472222,2008-12-09,05:24:30
39.967999,116.420081,0,106,39791.2253587963,2008-12-09,05:24:31
39.968005,116.420303,0,103,39791.2253703704,2008-12-09,05:24:32
39.968006,116.420537,0,96,39791.2253819444,2008-12-09,05:24:33
39.968015,116.420776,0,90,39791.2253935185,2008-12-09,05:24:34
39.968037,116.421005,0,86,39791.2254050926,2008-12-09,05:24:35
39.968054,116.42124,0,87,39791.2254166667,2008-12-09,05:24:36
39.968051,116.42149,0,89,39791.2254282407,2008-12-09,05:24:37
39.968052,116.421728,0,89,39791.2254398148,2008-12-09,05:24:38
39.968052,116.421965,0,90,39791.2254513889,2008-12-09,05:24:39
39.968054,116.422195,0,88,39791.225462963,2008-12-09,05:24:40
39.968065,116.422413,0,88,39791.225474537,2008-12-09,05:24:41
39.968075,116.422636,0,87,39791.2254861111,2008-12-09,05:24:42
39.968091,116.422854,0,89,39791.2254976852,2008-12-09,05:24:43
39.968101,116.423074,0,90,39791.2255092593,2008-12-09,05:24:44
39.968109,116.423297,0,91,39791.2255208333,2008-12-09,05:24:45
39.968118,116.423517,0,92,39791.2255324074,2008-12-09,05:24:46
39.968126,116.423742,0,92,39791.2255439815,2008-12-09,05:24:47
39.968129,116.423975,0,93,39791.2255555556,2008-12-09,05:24:48
39.968136,116.424209,0,88,39791.2255671296,2008-12-09,05:24:49
39.968143,116.424447,0,85,39791.2255787037,2008-12-09,05:24:50
39.968153,116.424688,0,77,39791.2255902778,2008-12-09,05:24:51
39.968169,116.424927,0,79,39791.2256018519,2008-12-09,05:24:52
39.968182,116.425163,0,78,39791.2256134259,2008-12-09,05:24:53
39.968198,116.425393,0,77,39791.225625,2008-12-09,05:24:54
39.968215,116.425625,0,76,39791.2256365741,2008-12-09,05:24:55
39.968224,116.425847,0,74,39791.2256481481,2008-12-09,05:24:56
39.968231,116.426064,0,72,39791.2256597222,2008-12-09,05:24:57
39.968243,116.426282,0,72,39791.2256712963,2008-12-09,05:24:58
39.968254,116.426496,0,73,39791.2256828704,2008-12-09,05:24:59
39.968264,116.426706,0,74,39791.2256944444,2008-12-09,05:25:00
39.968271,116.426926,0,77,39791.2257060185,2008-12-09,05:25:01
39.968277,116.427151,0,79,39791.2257175926,2008-12-09,05:25:02
39.968277,116.427379,0,79,39791.2257291667,2008-12-09,05:25:03
39.968269,116.427607,0,84,39791.2257407407,2008-12-09,05:25:04
39.968267,116.427845,0,82,39791.2257523148,2008-12-09,05:25:05
39.968244,116.428086,0,78,39791.2257638889,2008-12-09,05:25:06
39.968235,116.428323,0,76,39791.225775463,2008-12-09,05:25:07
39.968204,116.428567,0,76,39791.225787037,2008-12-09,05:25:08
39.968168,116.4288,0,73,39791.2257986111,2008-12-09,05:25:09
39.968131,116.429033,0,73,39791.2258101852,2008-12-09,05:25:10
39.968085,116.429276,0,69,39791.2258217593,2008-12-09,05:25:11
39.968039,116.4295,0,65,39791.2258333333,2008-12-09,05:25:12
39.967991,116.429714,0,62,39791.2258449074,2008-12-09,05:25:13
39.967936,116.42992,0,63,39791.2258564815,2008-12-09,05:25:14
39.967876,116.430129,0,65,39791.2258680556,2008-12-09,05:25:15
39.967821,116.430328,0,64,39791.2258796296,2008-12-09,05:25:16
39.967757,116.430523,0,64,39791.2258912037,2008-12-09,05:25:17
39.967694,116.430716,0,65,39791.2259027778,2008-12-09,05:25:18
39.967616,116.430904,0,65,39791.2259143519,2008-12-09,05:25:19
39.967533,116.431097,0,65,39791.2259259259,2008-12-09,05:25:20
39.967441,116.431285,0,67,39791.2259375,2008-12-09,05:25:21
39.967332,116.431477,0,68,39791.2259490741,2008-12-09,05:25:22
39.967222,116.431662,0,69,39791.2259606481,2008-12-09,05:25:23
39.967115,116.431834,0,71,39791.2259722222,2008-12-09,05:25:24
39.967005,116.432006,0,71,39791.2259837963,2008-12-09,05:25:25
39.966894,116.432179,0,70,39791.2259953704,2008-12-09,05:25:26
39.966776,116.432344,0,70,39791.2260069444,2008-12-09,05:25:27
39.966655,116.432514,0,71,39791.2260185185,2008-12-09,05:25:28
39.966527,116.432688,0,72,39791.2260300926,2008-12-09,05:25:29
39.966413,116.432869,0,72,39791.2260416667,2008-12-09,05:25:30
39.966296,116.433049,0,71,39791.2260532407,2008-12-09,05:25:31
39.966185,116.433231,0,71,39791.2260648148,2008-12-09,05:25:32
39.966068,116.433415,0,71,39791.2260763889,2008-12-09,05:25:33
39.965943,116.433588,0,71,39791.226087963,2008-12-09,05:25:34
39.965829,116.43377,0,72,39791.226099537,2008-12-09,05:25:35
39.965718,116.433948,0,72,39791.2261111111,2008-12-09,05:25:36
39.965605,116.434126,0,72,39791.2261226852,2008-12-09,05:25:37
39.965499,116.434302,0,72,39791.2261342593,2008-12-09,05:25:38
39.965391,116.434471,0,72,39791.2261458333,2008-12-09,05:25:39
39.965282,116.434634,0,72,39791.2261574074,2008-12-09,05:25:40
39.965176,116.434795,0,72,39791.2261689815,2008-12-09,05:25:41
39.965079,116.43494,0,72,39791.2261805556,2008-12-09,05:25:42
39.964989,116.435081,0,72,39791.2261921296,2008-12-09,05:25:43
39.964894,116.435216,0,70,39791.2262037037,2008-12-09,05:25:44
39.964808,116.435344,0,71,39791.2262152778,2008-12-09,05:25:45
39.964712,116.435472,0,70,39791.2262268519,2008-12-09,05:25:46
39.964629,116.435592,0,68,39791.2262384259,2008-12-09,05:25:47
39.96454,116.435714,0,66,39791.22625,2008-12-09,05:25:48
39.964449,116.435848,0,62,39791.2262615741,2008-12-09,05:25:49
39.964372,116.435967,0,63,39791.2262731481,2008-12-09,05:25:50
39.964294,116.436077,0,61,39791.2262847222,2008-12-09,05:25:51
39.964205,116.436184,0,58,39791.2262962963,2008-12-09,05:25:52
39.964129,116.436277,0,55,39791.2263078704,2008-12-09,05:25:53
39.964048,116.436363,0,57,39791.2263194444,2008-12-09,05:25:54
39.96397,116.436453,0,57,39791.2263310185,2008-12-09,05:25:55
39.963892,116.436549,0,57,39791.2263425926,2008-12-09,05:25:56
39.963819,116.436648,0,56,39791.2263541667,2008-12-09,05:25:57
39.963746,116.436745,0,55,39791.2263657407,2008-12-09,05:25:58
39.96368,116.436844,0,53,39791.2263773148,2008-12-09,05:25:59
39.963608,116.436948,0,54,39791.2263888889,2008-12-09,05:26:00
39.963529,116.437055,0,57,39791.226400463,2008-12-09,05:26:01
39.963447,116.437168,0,55,39791.226412037,2008-12-09,05:26:02
39.963364,116.437282,0,56,39791.2264236111,2008-12-09,05:26:03
39.963283,116.437391,0,57,39791.2264351852,2008-12-09,05:26:04
39.963208,116.437509,0,63,39791.2264467593,2008-12-09,05:26:05
39.963117,116.437647,0,64,39791.2264583333,2008-12-09,05:26:06
39.963031,116.437782,0,65,39791.2264699074,2008-12-09,05:26:07
39.962948,116.43792,0,67,39791.2264814815,2008-12-09,05:26:08
39.962861,116.438048,0,68,39791.2264930556,2008-12-09,05:26:09
39.962773,116.438183,0,70,39791.2265046296,2008-12-09,05:26:10
39.962689,116.438308,0,71,39791.2265162037,2008-12-09,05:26:11
39.962604,116.438437,0,72,39791.2265277778,2008-12-09,05:26:12
39.962518,116.438564,0,73,39791.2265393519,2008-12-09,05:26:13
39.96243,116.438693,0,75,39791.2265509259,2008-12-09,05:26:14
39.962347,116.438813,0,76,39791.2265625,2008-12-09,05:26:15
39.962271,116.438931,0,77,39791.2265740741,2008-12-09,05:26:16
39.962197,116.439042,0,79,39791.2265856481,2008-12-09,05:26:17
39.962128,116.439149,0,81,39791.2265972222,2008-12-09,05:26:18
39.962028,116.439322,0,86,39791.2266203704,2008-12-09,05:26:20
39.96197,116.439418,0,91,39791.2266782407,2008-12-09,05:26:25
39.961914,116.439503,0,90,39791.2267361111,2008-12-09,05:26:30
39.961844,116.439601,0,93,39791.2267824074,2008-12-09,05:26:34
39.961789,116.439698,0,97,39791.2268402778,2008-12-09,05:26:39
39.961733,116.439797,0,107,39791.2268981481,2008-12-09,05:26:44
39.961661,116.439903,0,115,39791.2269560185,2008-12-09,05:26:49
39.961594,116.439993,0,116,39791.2269907407,2008-12-09,05:26:52
39.961526,116.440077,0,120,39791.227025463,2008-12-09,05:26:55
39.961444,116.440184,0,105,39791.2270601852,2008-12-09,05:26:58
39.961343,116.440256,0,98,39791.2270949074,2008-12-09,05:27:01
39.961254,116.44024,0,97,39791.2271527778,2008-12-09,05:27:06
39.96123,116.44023,0,96,39791.2272106481,2008-12-09,05:27:11
39.961149,116.440189,0,98,39791.2272685185,2008-12-09,05:27:16
39.961062,116.440143,0,96,39791.2273032407,2008-12-09,05:27:19
39.960959,116.440074,0,93,39791.227349537,2008-12-09,05:27:23
39.96087,116.439996,0,94,39791.2273842593,2008-12-09,05:27:26
39.960764,116.439927,0,96,39791.2274189815,2008-12-09,05:27:29
39.96069,116.439838,0,97,39791.2274537037,2008-12-09,05:27:32
39.960595,116.439737,0,104,39791.2274884259,2008-12-09,05:27:35
39.960504,116.439689,0,115,39791.2275115741,2008-12-09,05:27:37
39.960416,116.439614,0,133,39791.2275462963,2008-12-09,05:27:40
39.960373,116.439522,0,136,39791.2276041667,2008-12-09,05:27:45
39.96032,116.439425,0,137,39791.227662037,2008-12-09,05:27:50
39.960303,116.439384,0,147,39791.2277199074,2008-12-09,05:27:55
39.960302,116.439385,0,148,39791.2277777778,2008-12-09,05:28:00
39.9603,116.439388,0,149,39791.2278356481,2008-12-09,05:28:05
39.9603,116.439389,0,150,39791.2278935185,2008-12-09,05:28:10
39.960302,116.439387,0,150,39791.2279513889,2008-12-09,05:28:15
39.960302,116.439388,0,151,39791.2280092593,2008-12-09,05:28:20
39.960299,116.439391,0,151,39791.2280671296,2008-12-09,05:28:25
39.960299,116.439391,0,151,39791.2281018518,2008-12-09,05:28:28
39.960298,116.439392,0,151,39791.228125,2008-12-09,05:28:30
39.960276,116.439355,0,151,39791.2281828704,2008-12-09,05:28:35
39.960219,116.439273,0,147,39791.2282407407,2008-12-09,05:28:40
39.960212,116.439255,0,146,39791.2282986111,2008-12-09,05:28:45
39.960212,116.439255,0,146,39791.2283333333,2008-12-09,05:28:48
39.960206,116.439253,0,152,39791.2283564815,2008-12-09,05:28:50
39.960245,116.439248,0,153,39791.2284143518,2008-12-09,05:28:55
39.960252,116.439252,0,154,39791.2284722222,2008-12-09,05:29:00
39.960251,116.439254,0,155,39791.2285300926,2008-12-09,05:29:05
39.960248,116.439257,0,155,39791.228587963,2008-12-09,05:29:10
39.960244,116.43926,0,155,39791.2286458333,2008-12-09,05:29:15
39.960249,116.439257,0,156,39791.2287037037,2008-12-09,05:29:20
39.960244,116.439263,0,156,39791.2287615741,2008-12-09,05:29:25
39.960244,116.439263,0,156,39791.2287962963,2008-12-09,05:29:28
39.960243,116.439263,0,156,39791.2288194444,2008-12-09,05:29:30
39.960241,116.439241,0,155,39791.2288773148,2008-12-09,05:29:35
39.960244,116.439222,0,155,39791.2289351852,2008-12-09,05:29:40
39.96022,116.439197,0,154,39791.2289930556,2008-12-09,05:29:45
39.960203,116.439178,0,155,39791.2290509259,2008-12-09,05:29:50
39.960202,116.439177,0,155,39791.2291087963,2008-12-09,05:29:55
39.960205,116.439174,0,155,39791.2291666667,2008-12-09,05:30:00
39.960205,116.439174,0,155,39791.229224537,2008-12-09,05:30:05
39.960202,116.439176,0,155,39791.2292824074,2008-12-09,05:30:10
39.960202,116.439176,0,155,39791.2293171296,2008-12-09,05:30:13
39.960203,116.439173,0,155,39791.2293402778,2008-12-09,05:30:15
39.960189,116.439128,0,153,39791.2293981481,2008-12-09,05:30:20
39.960171,116.439065,0,155,39791.2294560185,2008-12-09,05:30:25
39.960158,116.439027,0,155,39791.2295138889,2008-12-09,05:30:30
39.960129,116.439004,0,152,39791.2295717593,2008-12-09,05:30:35
39.960133,116.438988,0,150,39791.2296296296,2008-12-09,05:30:40
39.96013,116.438987,0,149,39791.2296875,2008-12-09,05:30:45
39.960131,116.438986,0,149,39791.2297453704,2008-12-09,05:30:50
39.960135,116.438984,0,149,39791.2298032407,2008-12-09,05:30:55
39.960134,116.438986,0,149,39791.2298611111,2008-12-09,05:31:00
39.960134,116.438986,0,149,39791.2298958333,2008-12-09,05:31:03
39.960133,116.438988,0,149,39791.2299189815,2008-12-09,05:31:05
39.96013,116.438969,0,149,39791.2299768519,2008-12-09,05:31:10
39.960089,116.438944,0,150,39791.2300347222,2008-12-09,05:31:15
39.96007,116.438929,0,151,39791.2300925926,2008-12-09,05:31:20
39.960064,116.438926,0,152,39791.230150463,2008-12-09,05:31:25
39.960064,116.438926,0,152,39791.2301851852,2008-12-09,05:31:28
39.960064,116.43893,0,152,39791.2302083333,2008-12-09,05:31:30
39.960055,116.438899,0,151,39791.2302662037,2008-12-09,05:31:35
39.960026,116.438862,0,150,39791.2303240741,2008-12-09,05:31:40
39.959997,116.438801,0,148,39791.2303819444,2008-12-09,05:31:45
39.959954,116.438773,0,148,39791.2304398148,2008-12-09,05:31:50
39.959932,116.438751,0,151,39791.2304976852,2008-12-09,05:31:55
39.959927,116.438738,0,150,39791.2305555556,2008-12-09,05:32:00
39.959916,116.438727,0,150,39791.2306134259,2008-12-09,05:32:05
39.959857,116.438676,0,150,39791.2306712963,2008-12-09,05:32:10
39.95983,116.438641,0,150,39791.2307291667,2008-12-09,05:32:15
39.95983,116.438619,0,146,39791.230787037,2008-12-09,05:32:20
39.959823,116.438593,0,143,39791.2308449074,2008-12-09,05:32:25
39.959821,116.438583,0,143,39791.2309027778,2008-12-09,05:32:30
39.959808,116.438576,0,142,39791.2309606481,2008-12-09,05:32:35
39.959801,116.438582,0,142,39791.2310185185,2008-12-09,05:32:40
39.959801,116.438582,0,142,39791.2310532407,2008-12-09,05:32:43
39.959793,116.438588,0,142,39791.2310763889,2008-12-09,05:32:45
39.959779,116.438582,0,142,39791.2311342593,2008-12-09,05:32:50
39.959785,116.438447,0,144,39791.2311921296,2008-12-09,05:32:55
39.959785,116.438447,0,144,39791.2312268519,2008-12-09,05:32:58
39.959787,116.438446,0,144,39791.23125,2008-12-09,05:33:00
39.959826,116.438411,0,147,39791.2313078704,2008-12-09,05:33:05
39.959845,116.438413,0,151,39791.2313657407,2008-12-09,05:33:10
39.959922,116.438455,0,146,39791.2314236111,2008-12-09,05:33:15
39.959996,116.438426,0,142,39791.2314814815,2008-12-09,05:33:20
39.960028,116.438369,0,142,39791.2315393519,2008-12-09,05:33:25
39.960095,116.438353,0,138,39791.2315972222,2008-12-09,05:33:30
39.960141,116.438324,0,135,39791.2316550926,2008-12-09,05:33:35
39.960183,116.438295,0,135,39791.231712963,2008-12-09,05:33:40
39.960214,116.438271,0,134,39791.2317708333,2008-12-09,05:33:45
39.960253,116.438227,0,133,39791.2318287037,2008-12-09,05:33:50
39.96029,116.438181,0,133,39791.2318865741,2008-12-09,05:33:55
39.960338,116.438153,0,133,39791.2319444444,2008-12-09,05:34:00
39.960393,116.438119,0,135,39791.2320023148,2008-12-09,05:34:05
39.960475,116.438105,0,138,39791.2320601852,2008-12-09,05:34:10
39.96052,116.438098,0,144,39791.2321180556,2008-12-09,05:34:15
39.960566,116.438106,0,149,39791.2321759259,2008-12-09,05:34:20
39.960592,116.438115,0,153,39791.2322337963,2008-12-09,05:34:25
39.960597,116.438113,0,154,39791.2322916667,2008-12-09,05:34:30
39.960597,116.438113,0,154,39791.2323263889,2008-12-09,05:34:33
39.960593,116.438119,0,156,39791.232349537,2008-12-09,05:34:35
39.960604,116.438116,0,164,39791.2324074074,2008-12-09,05:34:40
39.960655,116.438127,0,171,39791.2324652778,2008-12-09,05:34:45
39.960702,116.438159,0,174,39791.2325231481,2008-12-09,05:34:50
39.96078,116.438209,0,178,39791.2325810185,2008-12-09,05:34:55
39.960833,116.438263,0,182,39791.2326388889,2008-12-09,05:35:00
39.960918,116.438288,0,186,39791.2326967593,2008-12-09,05:35:05
39.961031,116.438264,0,183,39791.2327430556,2008-12-09,05:35:09
39.961118,116.438236,0,178,39791.2327777778,2008-12-09,05:35:12
39.961126,116.438261,0,177,39791.2328356481,2008-12-09,05:35:17
39.96115,116.438278,0,181,39791.2328935185,2008-12-09,05:35:22
39.961186,116.43824,0,185,39791.2329513889,2008-12-09,05:35:27
39.961232,116.438261,0,186,39791.2330092593,2008-12-09,05:35:32
39.961248,116.438248,0,188,39791.2330671296,2008-12-09,05:35:37
39.961273,116.438241,0,189,39791.233125,2008-12-09,05:35:42
39.961337,116.43824,0,191,39791.2331828704,2008-12-09,05:35:47
39.961435,116.438266,0,192,39791.2332407407,2008-12-09,05:35:52
39.961488,116.438282,0,193,39791.2332986111,2008-12-09,05:35:57
39.961549,116.438289,0,195,39791.2333564815,2008-12-09,05:36:02
39.961558,116.43832,0,196,39791.2334143519,2008-12-09,05:36:07
39.961584,116.438358,0,197,39791.2334722222,2008-12-09,05:36:12
39.961609,116.438378,0,194,39791.2335300926,2008-12-09,05:36:17
39.961609,116.438378,0,194,39791.2335648148,2008-12-09,05:36:20
39.961617,116.43837,0,195,39791.233587963,2008-12-09,05:36:22
39.961583,116.438339,0,195,39791.2336458333,2008-12-09,05:36:27
39.961545,116.438336,0,194,39791.2337037037,2008-12-09,05:36:32
39.961522,116.43835,0,194,39791.2337615741,2008-12-09,05:36:37
39.961499,116.438369,0,194,39791.2338194444,2008-12-09,05:36:42
39.961493,116.438376,0,194,39791.2338773148,2008-12-09,05:36:47
39.961493,116.438377,0,194,39791.2339351852,2008-12-09,05:36:52
39.961495,116.438377,0,194,39791.2339930556,2008-12-09,05:36:57
39.961496,116.438378,0,194,39791.2340509259,2008-12-09,05:37:02
39.961501,116.438375,0,194,39791.2341087963,2008-12-09,05:37:07
39.961501,116.438375,0,194,39791.2341435185,2008-12-09,05:37:10
39.961502,116.438375,0,194,39791.2341666667,2008-12-09,05:37:12
39.961494,116.438384,0,194,39791.234224537,2008-12-09,05:37:17
39.961508,116.43844,0,194,39791.2342824074,2008-12-09,05:37:22
39.961548,116.43858,0,194,39791.2343171296,2008-12-09,05:37:25
39.961616,116.438691,0,194,39791.2343287037,2008-12-09,05:37:26
39.961725,116.438807,0,194,39791.2343402778,2008-12-09,05:37:27
39.961719,116.4389,0,194,39791.2343981481,2008-12-09,05:37:32
39.961788,116.439005,0,194,39791.2344444444,2008-12-09,05:37:36
39.96187,116.439058,0,194,39791.2345023148,2008-12-09,05:37:41
39.961895,116.439044,0,194,39791.2345601852,2008-12-09,05:37:46
39.961743,116.439128,0,193,39791.2345833333,2008-12-09,05:37:48
39.96164,116.439176,0,193,39791.2345949074,2008-12-09,05:37:49
39.961514,116.439245,0,193,39791.2346180556,2008-12-09,05:37:51
39.961417,116.439348,0,193,39791.2346527778,2008-12-09,05:37:54
39.96132,116.439427,0,192,39791.2346759259,2008-12-09,05:37:56
39.961236,116.439528,0,192,39791.2347222222,2008-12-09,05:38:00
39.96119,116.439649,0,192,39791.2347800926,2008-12-09,05:38:05
39.961188,116.439706,0,191,39791.234837963,2008-12-09,05:38:10
39.961335,116.439652,0,191,39791.2348842593,2008-12-09,05:38:14
39.961421,116.439612,0,191,39791.2349305556,2008-12-09,05:38:18
39.961447,116.439597,0,191,39791.2349884259,2008-12-09,05:38:23
39.961587,116.439515,0,191,39791.2350462963,2008-12-09,05:38:28
39.961633,116.439467,0,191,39791.2351041667,2008-12-09,05:38:33
39.96165,116.439436,0,191,39791.235162037,2008-12-09,05:38:38
39.961637,116.439429,0,191,39791.2352199074,2008-12-09,05:38:43
39.96161,116.439435,0,191,39791.2352777778,2008-12-09,05:38:48
39.961624,116.439432,0,191,39791.2353356481,2008-12-09,05:38:53
39.961621,116.439445,0,191,39791.2353935185,2008-12-09,05:38:58
39.961585,116.439493,0,191,39791.2354513889,2008-12-09,05:39:03
39.961536,116.439551,0,191,39791.2355092593,2008-12-09,05:39:08
39.961461,116.439588,0,192,39791.2355671296,2008-12-09,05:39:13
39.96139,116.439577,0,192,39791.235625,2008-12-09,05:39:18
39.961307,116.439596,0,192,39791.2356828704,2008-12-09,05:39:23
39.961263,116.439583,0,192,39791.2357407407,2008-12-09,05:39:28
39.961252,116.439568,0,192,39791.2357986111,2008-12-09,05:39:33
39.961238,116.43956,0,192,39791.2358564815,2008-12-09,05:39:38
39.961235,116.439564,0,192,39791.2359143518,2008-12-09,05:39:43
39.961234,116.439568,0,192,39791.2359722222,2008-12-09,05:39:48
39.961234,116.439568,0,192,39791.2360069444,2008-12-09,05:39:51
39.961233,116.439569,0,192,39791.2360300926,2008-12-09,05:39:53
39.96126,116.439555,0,192,39791.236087963,2008-12-09,05:39:58
39.961337,116.439519,0,192,39791.2361458333,2008-12-09,05:40:03
39.961334,116.439501,0,191,39791.2362037037,2008-12-09,05:40:08
39.961385,116.439429,0,191,39791.2362615741,2008-12-09,05:40:13
39.96141,116.439416,0,190,39791.2363194444,2008-12-09,05:40:18
39.961385,116.439476,0,189,39791.2363773148,2008-12-09,05:40:23
39.961391,116.439507,0,189,39791.2364351852,2008-12-09,05:40:28
39.961408,116.439501,0,189,39791.2364930556,2008-12-09,05:40:33
39.961408,116.439501,0,189,39791.2365277778,2008-12-09,05:40:36
39.961412,116.4395,0,188,39791.2365509259,2008-12-09,05:40:38
39.961416,116.439531,0,188,39791.2366087963,2008-12-09,05:40:43
39.96144,116.439515,0,188,39791.2366666667,2008-12-09,05:40:48
39.96144,116.439515,0,188,39791.2367013889,2008-12-09,05:40:51
39.961441,116.439519,0,188,39791.236724537,2008-12-09,05:40:53
39.961399,116.439582,0,188,39791.2367824074,2008-12-09,05:40:58
39.961341,116.439636,0,187,39791.2368402778,2008-12-09,05:41:03
39.961248,116.439733,0,186,39791.236875,2008-12-09,05:41:06
39.961175,116.439822,0,185,39791.2369097222,2008-12-09,05:41:09
39.961089,116.439913,0,184,39791.2369328704,2008-12-09,05:41:11
39.961127,116.439869,0,183,39791.2369907407,2008-12-09,05:41:16
39.961204,116.439853,0,182,39791.2370486111,2008-12-09,05:41:21
39.961263,116.439835,0,182,39791.2371064815,2008-12-09,05:41:26
39.961241,116.439885,0,179,39791.2371643518,2008-12-09,05:41:31
39.961181,116.44,0,181,39791.2372106481,2008-12-09,05:41:35
39.961125,116.440085,0,182,39791.2372685185,2008-12-09,05:41:40
39.961088,116.440172,0,183,39791.2373263889,2008-12-09,05:41:45
39.96107,116.440232,0,185,39791.2373842593,2008-12-09,05:41:50
39.961064,116.440246,0,184,39791.2374421296,2008-12-09,05:41:55
39.961062,116.440266,0,181,39791.2375,2008-12-09,05:42:00
39.961062,116.440266,0,181,39791.2375347222,2008-12-09,05:42:03
39.961068,116.440273,0,181,39791.2375578704,2008-12-09,05:42:05
39.961063,116.440263,0,183,39791.2376157407,2008-12-09,05:42:10
39.96101,116.440319,0,188,39791.2376736111,2008-12-09,05:42:15
39.960963,116.440386,0,193,39791.2377314815,2008-12-09,05:42:20
39.960888,116.440465,0,195,39791.2377777778,2008-12-09,05:42:24
39.960827,116.440529,0,200,39791.2378356481,2008-12-09,05:42:29
39.960842,116.440511,0,212,39791.2378935185,2008-12-09,05:42:34
39.960901,116.440464,0,222,39791.2379513889,2008-12-09,05:42:39
39.961001,116.440409,0,231,39791.2379976852,2008-12-09,05:42:43
39.961084,116.440341,0,238,39791.2380439815,2008-12-09,05:42:47
39.961151,116.440257,0,245,39791.2380902778,2008-12-09,05:42:51
39.96122,116.44018,0,251,39791.238125,2008-12-09,05:42:54
39.961294,116.440089,0,257,39791.2381597222,2008-12-09,05:42:57
39.961302,116.440022,0,261,39791.2382175926,2008-12-09,05:43:02
39.961267,116.440037,0,259,39791.238275463,2008-12-09,05:43:07
39.961246,116.440064,0,255,39791.2383333333,2008-12-09,05:43:12
39.961229,116.440093,0,249,39791.2383912037,2008-12-09,05:43:17
39.961216,116.440107,0,247,39791.2384490741,2008-12-09,05:43:22
39.961209,116.440118,0,241,39791.2385069444,2008-12-09,05:43:27
39.961165,116.440169,0,238,39791.2385648148,2008-12-09,05:43:32
39.961102,116.440222,0,233,39791.2386226852,2008-12-09,05:43:37
39.961127,116.44021,0,230,39791.2386805556,2008-12-09,05:43:42
39.961176,116.440159,0,226,39791.2387384259,2008-12-09,05:43:47
39.961227,116.440102,0,220,39791.2387962963,2008-12-09,05:43:52
39.961322,116.440024,0,217,39791.2388541667,2008-12-09,05:43:57
39.961414,116.439952,0,218,39791.2388888889,2008-12-09,05:44:00
39.961486,116.439852,0,221,39791.2389351852,2008-12-09,05:44:04
39.961397,116.439858,0,226,39791.2389930556,2008-12-09,05:44:09
39.961358,116.43973,0,232,39791.2390393519,2008-12-09,05:44:13
39.961358,116.439669,0,234,39791.2390972222,2008-12-09,05:44:18
39.961348,116.439604,0,236,39791.2391550926,2008-12-09,05:44:23
39.961344,116.439543,0,235,39791.239212963,2008-12-09,05:44:28
39.961327,116.439516,0,233,39791.2392708333,2008-12-09,05:44:33
39.961363,116.439481,0,233,39791.2393287037,2008-12-09,05:44:38
39.96144,116.439407,0,235,39791.2393865741,2008-12-09,05:44:43
39.9615,116.43936,0,233,39791.2394444444,2008-12-09,05:44:48
39.961513,116.439377,0,233,39791.2395023148,2008-12-09,05:44:53
39.961435,116.439469,0,234,39791.2395601852,2008-12-09,05:44:58
39.961412,116.439497,0,230,39791.2396180556,2008-12-09,05:45:03
39.961322,116.439518,0,225,39791.2396643519,2008-12-09,05:45:07
39.961358,116.439508,0,224,39791.2397222222,2008-12-09,05:45:12
39.96144,116.439393,0,225,39791.2397685185,2008-12-09,05:45:16
39.961524,116.439302,0,225,39791.2398032407,2008-12-09,05:45:19
39.961578,116.439251,0,213,39791.2398611111,2008-12-09,05:45:24
39.961586,116.439206,0,209,39791.2399189815,2008-12-09,05:45:29
39.961673,116.439136,0,215,39791.2399652778,2008-12-09,05:45:33
39.961673,116.439136,0,215,39791.24,2008-12-09,05:45:36
39.961679,116.439128,0,214,39791.2400231481,2008-12-09,05:45:38
39.961647,116.439137,0,218,39791.2400810185,2008-12-09,05:45:43
39.961626,116.439149,0,225,39791.2401388889,2008-12-09,05:45:48
39.961635,116.439148,0,225,39791.2401967593,2008-12-09,05:45:53
39.961694,116.439087,0,231,39791.2402546296,2008-12-09,05:45:58
39.961779,116.439049,0,238,39791.2403009259,2008-12-09,05:46:02
39.961881,116.439008,0,239,39791.2403472222,2008-12-09,05:46:06
39.961962,116.439036,0,239,39791.2404050926,2008-12-09,05:46:11
39.961978,116.439067,0,238,39791.240462963,2008-12-09,05:46:16
39.961907,116.439157,0,235,39791.2405092593,2008-12-09,05:46:20
39.961902,116.439225,0,234,39791.2405671296,2008-12-09,05:46:25
39.961891,116.439334,0,235,39791.240625,2008-12-09,05:46:30
39.961833,116.439406,0,234,39791.2406828704,2008-12-09,05:46:35
39.961821,116.439435,0,233,39791.2407407407,2008-12-09,05:46:40
39.961819,116.439414,0,227,39791.2407986111,2008-12-09,05:46:45
39.961733,116.439419,0,210,39791.2408449074,2008-12-09,05:46:49
39.961637,116.439423,0,198,39791.2408912037,2008-12-09,05:46:53
39.961543,116.439458,0,197,39791.2409259259,2008-12-09,05:46:56
39.961456,116.439481,0,202,39791.2409837963,2008-12-09,05:47:01
39.961438,116.439478,0,204,39791.2410416667,2008-12-09,05:47:06
39.961425,116.439457,0,205,39791.241099537,2008-12-09,05:47:11
39.961482,116.439454,0,202,39791.2411574074,2008-12-09,05:47:16
39.96142,116.439523,0,197,39791.2412152778,2008-12-09,05:47:21
39.961394,116.439538,0,190,39791.2412731481,2008-12-09,05:47:26
39.96134,116.439571,0,186,39791.2413310185,2008-12-09,05:47:31
39.961308,116.43959,0,187,39791.2413888889,2008-12-09,05:47:36
39.961296,116.439616,0,188,39791.2414467593,2008-12-09,05:47:41
39.96126,116.43966,0,176,39791.2415046296,2008-12-09,05:47:46
39.961264,116.439651,0,167,39791.2415625,2008-12-09,05:47:51
39.961271,116.439626,0,163,39791.2416203704,2008-12-09,05:47:56
39.961321,116.439561,0,156,39791.2416782407,2008-12-09,05:48:01
39.961248,116.439594,0,153,39791.2417361111,2008-12-09,05:48:06
39.961182,116.439609,0,150,39791.2417939815,2008-12-09,05:48:11
39.961167,116.439637,0,144,39791.2418518519,2008-12-09,05:48:16
39.961167,116.439637,0,144,39791.2418865741,2008-12-09,05:48:19
39.961168,116.439634,0,134,39791.2419097222,2008-12-09,05:48:21
39.961128,116.439649,0,117,39791.2419675926,2008-12-09,05:48:26
39.961127,116.439639,0,112,39791.242025463,2008-12-09,05:48:31
39.961187,116.439613,0,113,39791.2420833333,2008-12-09,05:48:36
39.961228,116.439587,0,110,39791.2421412037,2008-12-09,05:48:41
39.961234,116.439565,0,107,39791.2421990741,2008-12-09,05:48:46
39.961246,116.439556,0,104,39791.2422569444,2008-12-09,05:48:51
39.961233,116.439549,0,101,39791.2423148148,2008-12-09,05:48:56
39.961223,116.439534,0,100,39791.2423726852,2008-12-09,05:49:01
39.961199,116.439526,0,100,39791.2424305556,2008-12-09,05:49:06
39.961239,116.439514,0,100,39791.2424884259,2008-12-09,05:49:11
39.961303,116.439452,0,102,39791.2425462963,2008-12-09,05:49:16
39.961331,116.439386,0,106,39791.2426041667,2008-12-09,05:49:21
39.961315,116.439357,0,111,39791.242662037,2008-12-09,05:49:26
39.961233,116.439407,0,113,39791.2426967593,2008-12-09,05:49:29
39.96114,116.439492,0,113,39791.2427314815,2008-12-09,05:49:32
39.96105,116.439564,0,110,39791.2427546296,2008-12-09,05:49:34
39.960959,116.439621,0,109,39791.2427777778,2008-12-09,05:49:36
39.960847,116.439671,0,107,39791.2428009259,2008-12-09,05:49:38
39.960722,116.439734,0,106,39791.2428240741,2008-12-09,05:49:40
39.96058,116.439815,0,105,39791.2428472222,2008-12-09,05:49:42
39.960442,116.439902,0,105,39791.2428703704,2008-12-09,05:49:44
39.960287,116.439999,0,105,39791.2428935185,2008-12-09,05:49:46
39.960199,116.440049,0,105,39791.2429050926,2008-12-09,05:49:47
39.960083,116.440114,0,104,39791.2429166667,2008-12-09,05:49:48
39.959976,116.440172,0,104,39791.2429282407,2008-12-09,05:49:49
39.959872,116.440229,0,104,39791.2429398148,2008-12-09,05:49:50
39.959073,116.44347,0,428,39791.2434490741,2008-12-09,05:50:34
39.958993,116.443543,0,424,39791.2434606481,2008-12-09,05:50:35
39.958963,116.443578,0,455,39791.2434953704,2008-12-09,05:50:38
39.959534,116.442309,0,235,39791.2435185185,2008-12-09,05:50:40
39.959721,116.441956,0,198,39791.2435300926,2008-12-09,05:50:41
39.959874,116.441682,0,177,39791.2435416667,2008-12-09,05:50:42
39.95999,116.441481,0,166,39791.2435532407,2008-12-09,05:50:43
39.96009,116.441316,0,159,39791.2435648148,2008-12-09,05:50:44
39.960186,116.441171,0,155,39791.2435763889,2008-12-09,05:50:45
39.960257,116.441029,0,142,39791.243599537,2008-12-09,05:50:47
39.960341,116.440878,0,136,39791.2436226852,2008-12-09,05:50:49
39.960391,116.440765,0,133,39791.2436458333,2008-12-09,05:50:51
39.960456,116.440641,0,131,39791.2436689815,2008-12-09,05:50:53
39.960526,116.440508,0,129,39791.2436921296,2008-12-09,05:50:55
39.960498,116.440518,0,128,39791.24375,2008-12-09,05:51:00
39.960441,116.440629,0,128,39791.2437731481,2008-12-09,05:51:02
39.960378,116.44072,0,127,39791.2437847222,2008-12-09,05:51:03
39.960352,116.440817,0,124,39791.2443981481,2008-12-09,05:51:56
39.960202,116.440904,0,124,39791.2444097222,2008-12-09,05:51:57
39.96078,116.440449,0,116,39791.2444328704,2008-12-09,05:51:59
39.961261,116.44009,0,113,39791.2444444444,2008-12-09,05:52:00
39.961479,116.439965,0,112,39791.2444560185,2008-12-09,05:52:01
39.961676,116.439853,0,111,39791.2444675926,2008-12-09,05:52:02
39.961803,116.439788,0,111,39791.2444791667,2008-12-09,05:52:03
39.96197,116.439693,0,111,39791.2444907407,2008-12-09,05:52:04
39.962162,116.439587,0,111,39791.2445023148,2008-12-09,05:52:05
39.962273,116.439518,0,110,39791.2445138889,2008-12-09,05:52:06
39.96238,116.439455,0,110,39791.244525463,2008-12-09,05:52:07
39.962485,116.439393,0,109,39791.244537037,2008-12-09,05:52:08
39.962657,116.439302,0,109,39791.2445486111,2008-12-09,05:52:09
39.962802,116.43923,0,108,39791.2445601852,2008-12-09,05:52:10
39.962998,116.43914,0,108,39791.2445717593,2008-12-09,05:52:11
39.963174,116.439049,0,107,39791.2445833333,2008-12-09,05:52:12
39.963436,116.438921,0,107,39791.2445949074,2008-12-09,05:52:13
39.963579,116.438843,0,106,39791.2446064815,2008-12-09,05:52:14
39.963695,116.438785,0,105,39791.2446180556,2008-12-09,05:52:15
39.963783,116.438739,0,105,39791.2446296296,2008-12-09,05:52:16
39.963651,116.438794,0,102,39791.2446759259,2008-12-09,05:52:20
39.963503,116.438855,0,101,39791.2446875,2008-12-09,05:52:21
39.963351,116.438916,0,100,39791.2446990741,2008-12-09,05:52:22
39.963215,116.438967,0,99,39791.2447106481,2008-12-09,05:52:23
39.962885,116.439099,0,98,39791.2447222222,2008-12-09,05:52:24
39.962726,116.439161,0,97,39791.2447337963,2008-12-09,05:52:25
39.962518,116.43925,0,97,39791.2447453704,2008-12-09,05:52:26
39.962269,116.43936,0,96,39791.2447569444,2008-12-09,05:52:27
39.962059,116.439454,0,95,39791.2447685185,2008-12-09,05:52:28
39.961916,116.439521,0,94,39791.2447800926,2008-12-09,05:52:29
39.961467,116.439701,0,92,39791.2448263889,2008-12-09,05:52:33
39.961259,116.439778,0,92,39791.244849537,2008-12-09,05:52:35
39.961026,116.43987,0,91,39791.2448726852,2008-12-09,05:52:37
39.960905,116.439914,0,91,39791.2448842593,2008-12-09,05:52:38
39.960706,116.439994,0,90,39791.2449074074,2008-12-09,05:52:40
39.960533,116.440065,0,90,39791.2449189815,2008-12-09,05:52:41
39.960437,116.44009,0,89,39791.2449421296,2008-12-09,05:52:43
39.960629,116.439981,0,88,39791.2449884259,2008-12-09,05:52:47
39.960903,116.439856,0,86,39791.2450115741,2008-12-09,05:52:49
39.961037,116.43978,0,84,39791.2450462963,2008-12-09,05:52:52
39.961136,116.439721,0,82,39791.2450694444,2008-12-09,05:52:54
39.961244,116.439663,0,81,39791.2450925926,2008-12-09,05:52:56
39.96136,116.439608,0,80,39791.2451157407,2008-12-09,05:52:58
39.961492,116.439551,0,78,39791.2451388889,2008-12-09,05:53:00
39.961571,116.439514,0,73,39791.2451967593,2008-12-09,05:53:05
39.961536,116.439571,0,73,39791.2452546296,2008-12-09,05:53:10
39.961496,116.439634,0,74,39791.2453125,2008-12-09,05:53:15
39.961463,116.43966,0,75,39791.2453703704,2008-12-09,05:53:20
39.961522,116.43964,0,74,39791.2454282407,2008-12-09,05:53:25
39.961565,116.439661,0,74,39791.2454861111,2008-12-09,05:53:30
39.961554,116.439668,0,76,39791.2455439815,2008-12-09,05:53:35
39.961467,116.439717,0,74,39791.2456018519,2008-12-09,05:53:40
39.96143,116.439728,0,74,39791.2456597222,2008-12-09,05:53:45
39.961371,116.43971,0,75,39791.2457175926,2008-12-09,05:53:50
39.961256,116.43971,0,78,39791.2457638889,2008-12-09,05:53:54
39.96116,116.439693,0,83,39791.2458101852,2008-12-09,05:53:58
39.961194,116.439599,0,90,39791.2458680556,2008-12-09,05:54:03
39.961262,116.439514,0,96,39791.2459143519,2008-12-09,05:54:07
39.961304,116.439476,0,102,39791.2459722222,2008-12-09,05:54:12
39.961317,116.439471,0,103,39791.2460300926,2008-12-09,05:54:17
39.961286,116.439505,0,101,39791.246087963,2008-12-09,05:54:22
39.961254,116.439546,0,99,39791.2461458333,2008-12-09,05:54:27
39.961269,116.439554,0,100,39791.2462037037,2008-12-09,05:54:32
39.961202,116.439649,0,96,39791.2462268519,2008-12-09,05:54:34
39.961129,116.439717,0,97,39791.2462847222,2008-12-09,05:54:39
39.961096,116.439728,0,99,39791.2463425926,2008-12-09,05:54:44
39.961004,116.439779,0,101,39791.246400463,2008-12-09,05:54:49
39.960941,116.439759,0,102,39791.2464583333,2008-12-09,05:54:54
39.960907,116.439726,0,105,39791.2465162037,2008-12-09,05:54:59
39.960941,116.439717,0,107,39791.2465740741,2008-12-09,05:55:04
39.961015,116.439683,0,109,39791.2466319444,2008-12-09,05:55:09
39.96102,116.439625,0,109,39791.2468634259,2008-12-09,05:55:29
39.960918,116.439627,0,109,39791.2469097222,2008-12-09,05:55:33
39.960937,116.439536,0,112,39791.2469675926,2008-12-09,05:55:38
39.960991,116.439424,0,115,39791.2470138889,2008-12-09,05:55:42
39.961062,116.43931,0,120,39791.2470601852,2008-12-09,05:55:46
39.961124,116.439184,0,124,39791.2471064815,2008-12-09,05:55:50
39.96116,116.439057,0,127,39791.2471643519,2008-12-09,05:55:55
39.96124,116.439028,0,127,39791.2472222222,2008-12-09,05:56:00
39.961296,116.439039,0,128,39791.2472800926,2008-12-09,05:56:05
39.96018,116.440682,0,248,39791.2478703704,2008-12-09,05:56:56
39.960572,116.440124,0,296,39791.2478819444,2008-12-09,05:56:57
39.960533,116.440195,0,327,39791.2479050926,2008-12-09,05:56:59
39.960508,116.44009,0,248,39791.2479166667,2008-12-09,05:57:00
39.960483,116.440037,0,201,39791.2479282407,2008-12-09,05:57:01
39.960528,116.440108,0,263,39791.2479398148,2008-12-09,05:57:02
39.960566,116.440146,0,298,39791.247962963,2008-12-09,05:57:04
39.960628,116.440089,0,279,39791.2480208333,2008-12-09,05:57:09
39.96067,116.440062,0,270,39791.2480787037,2008-12-09,05:57:14
39.960696,116.440056,0,268,39791.2481365741,2008-12-09,05:57:19
39.960679,116.440086,0,271,39791.2481944444,2008-12-09,05:57:24
39.960612,116.44019,0,278,39791.2482407407,2008-12-09,05:57:28
39.960553,116.440244,0,284,39791.2482986111,2008-12-09,05:57:33
39.960553,116.440244,0,284,39791.2483333333,2008-12-09,05:57:36
39.960552,116.440248,0,286,39791.2483564815,2008-12-09,05:57:38
39.960578,116.440263,0,288,39791.2484143519,2008-12-09,05:57:43
39.960641,116.440283,0,290,39791.2484722222,2008-12-09,05:57:48
39.960694,116.440285,0,288,39791.2485300926,2008-12-09,05:57:53
39.96072,116.440301,0,286,39791.248587963,2008-12-09,05:57:58
39.960711,116.440305,0,285,39791.2486458333,2008-12-09,05:58:03
39.960781,116.440252,0,281,39791.2487037037,2008-12-09,05:58:08
39.960768,116.440272,0,278,39791.2487615741,2008-12-09,05:58:13
39.960752,116.440285,0,276,39791.2488194444,2008-12-09,05:58:18
39.960794,116.440239,0,275,39791.2488773148,2008-12-09,05:58:23
39.960817,116.440246,0,274,39791.2489351852,2008-12-09,05:58:28
39.960855,116.440227,0,276,39791.2489930556,2008-12-09,05:58:33
39.960961,116.440155,0,277,39791.2490509259,2008-12-09,05:58:38
39.960969,116.440101,0,271,39791.2491087963,2008-12-09,05:58:43
39.960939,116.440044,0,266,39791.2491666667,2008-12-09,05:58:48
39.960914,116.440039,0,263,39791.249224537,2008-12-09,05:58:53
39.960912,116.439994,0,260,39791.2492824074,2008-12-09,05:58:58
39.960936,116.439996,0,241,39791.2493402778,2008-12-09,05:59:03
39.960961,116.43994,0,237,39791.2493981481,2008-12-09,05:59:08
39.960912,116.439941,0,238,39791.2494560185,2008-12-09,05:59:13
39.960894,116.439927,0,237,39791.2495138889,2008-12-09,05:59:18
39.960888,116.439928,0,237,39791.2495717593,2008-12-09,05:59:23
39.960883,116.439926,0,237,39791.2496296296,2008-12-09,05:59:28
39.960883,116.439926,0,237,39791.2496643519,2008-12-09,05:59:31
39.960879,116.439926,0,237,39791.2496875,2008-12-09,05:59:33
39.96088,116.439917,0,238,39791.2497453704,2008-12-09,05:59:38
39.960882,116.43991,0,238,39791.2498032407,2008-12-09,05:59:43
39.96088,116.439912,0,238,39791.2498611111,2008-12-09,05:59:48
39.96088,116.439912,0,238,39791.2498958333,2008-12-09,05:59:51
39.960878,116.439913,0,238,39791.2499189815,2008-12-09,05:59:53
39.960865,116.439912,0,239,39791.2499768519,2008-12-09,05:59:58
39.960856,116.439916,0,239,39791.2500347222,2008-12-09,06:00:03
39.960838,116.439889,0,242,39791.2500925926,2008-12-09,06:00:08
39.960821,116.439745,0,244,39791.250150463,2008-12-09,06:00:13
39.960864,116.439507,0,241,39791.2502083333,2008-12-09,06:00:18
39.960839,116.439441,0,243,39791.2502662037,2008-12-09,06:00:23
39.960843,116.439438,0,243,39791.2503240741,2008-12-09,06:00:28
39.960847,116.439431,0,243,39791.2503819444,2008-12-09,06:00:33
39.960846,116.43943,0,243,39791.2504398148,2008-12-09,06:00:38
39.960841,116.439433,0,243,39791.2504976852,2008-12-09,06:00:43
39.960838,116.439436,0,242,39791.2505555556,2008-12-09,06:00:48
39.960838,116.439436,0,242,39791.2505902778,2008-12-09,06:00:51
39.960839,116.439432,0,242,39791.2506134259,2008-12-09,06:00:53
39.960867,116.439369,0,238,39791.2506712963,2008-12-09,06:00:58
39.960933,116.439268,0,227,39791.2507060185,2008-12-09,06:01:01
39.961007,116.439166,0,215,39791.2507638889,2008-12-09,06:01:06
39.961069,116.439073,0,205,39791.2507986111,2008-12-09,06:01:09
39.960824,116.438967,0,84,39791.2554976852,2008-12-09,06:07:55
39.96079,116.438872,0,82,39791.2555555556,2008-12-09,06:08:00
39.960785,116.438843,0,81,39791.2556134259,2008-12-09,06:08:05
39.960785,116.438843,0,81,39791.2556481481,2008-12-09,06:08:08
39.960788,116.438841,0,81,39791.2556712963,2008-12-09,06:08:10
39.960756,116.43903,0,77,39791.2557175926,2008-12-09,06:08:14
39.960781,116.439067,0,76,39791.255775463,2008-12-09,06:08:19
39.960781,116.439067,0,76,39791.2558101852,2008-12-09,06:08:22
39.960789,116.439061,0,75,39791.2558333333,2008-12-09,06:08:24
39.960832,116.439012,0,72,39791.2558912037,2008-12-09,06:08:29
39.960848,116.439015,0,70,39791.2559490741,2008-12-09,06:08:34
39.960836,116.439031,0,69,39791.2560069444,2008-12-09,06:08:39
39.960829,116.439038,0,69,39791.2560648148,2008-12-09,06:08:44
39.960825,116.439041,0,69,39791.2561226852,2008-12-09,06:08:49
39.960825,116.439041,0,69,39791.2561574074,2008-12-09,06:08:52
39.960822,116.439043,0,68,39791.2561805556,2008-12-09,06:08:54
39.960813,116.43905,0,67,39791.2562384259,2008-12-09,06:08:59
39.960808,116.439054,0,65,39791.2562962963,2008-12-09,06:09:04
39.960804,116.43906,0,65,39791.2563541667,2008-12-09,06:09:09
39.9608,116.439064,0,65,39791.256412037,2008-12-09,06:09:14
39.960799,116.439068,0,64,39791.2564699074,2008-12-09,06:09:19
39.960806,116.439065,0,64,39791.2565277778,2008-12-09,06:09:24
39.96081,116.439064,0,64,39791.2565856481,2008-12-09,06:09:29
39.960809,116.439068,0,64,39791.2566435185,2008-12-09,06:09:34
39.960809,116.439068,0,64,39791.2566782407,2008-12-09,06:09:37
39.960805,116.439076,0,64,39791.2567013889,2008-12-09,06:09:39
39.960892,116.439141,0,63,39791.2567592593,2008-12-09,06:09:44
39.960957,116.439262,0,62,39791.2567939815,2008-12-09,06:09:47
39.961002,116.439315,0,61,39791.2568518519,2008-12-09,06:09:52
39.961043,116.439337,0,61,39791.2569097222,2008-12-09,06:09:57
39.96112,116.439405,0,60,39791.2569328704,2008-12-09,06:09:59
39.961137,116.439409,0,60,39791.2569907407,2008-12-09,06:10:04
39.961137,116.439409,0,60,39791.257025463,2008-12-09,06:10:07
39.961141,116.439406,0,60,39791.2570486111,2008-12-09,06:10:09
39.961146,116.439394,0,61,39791.2571064815,2008-12-09,06:10:14
39.961176,116.43935,0,61,39791.2571643519,2008-12-09,06:10:19
39.961177,116.439349,0,61,39791.2572222222,2008-12-09,06:10:24
39.961173,116.439354,0,61,39791.2572800926,2008-12-09,06:10:29
39.961173,116.439354,0,61,39791.2573148148,2008-12-09,06:10:32
39.961175,116.439353,0,61,39791.257337963,2008-12-09,06:10:34
39.961155,116.439396,0,61,39791.2573958333,2008-12-09,06:10:39
39.961046,116.439482,0,61,39791.2574074074,2008-12-09,06:10:40
39.961065,116.439638,0,59,39791.2574537037,2008-12-09,06:10:44
39.961135,116.439764,0,58,39791.2574768519,2008-12-09,06:10:46
39.961174,116.439787,0,58,39791.2575347222,2008-12-09,06:10:51
39.961193,116.439815,0,60,39791.2575925926,2008-12-09,06:10:56
39.961188,116.43982,0,60,39791.257650463,2008-12-09,06:11:01
39.961185,116.439824,0,60,39791.2577083333,2008-12-09,06:11:06
39.961185,116.439822,0,60,39791.2577662037,2008-12-09,06:11:11
39.961189,116.439817,0,60,39791.2578240741,2008-12-09,06:11:16
39.961189,116.439817,0,60,39791.2578587963,2008-12-09,06:11:19
39.961192,116.439813,0,60,39791.2578819444,2008-12-09,06:11:21
39.961183,116.439818,0,61,39791.2579398148,2008-12-09,06:11:26
39.961111,116.439795,0,61,39791.2579976852,2008-12-09,06:11:31
39.961106,116.439797,0,61,39791.2580555556,2008-12-09,06:11:36
39.961098,116.439801,0,61,39791.2581134259,2008-12-09,06:11:41
39.961098,116.439801,0,61,39791.2581481481,2008-12-09,06:11:44
39.961104,116.439794,0,61,39791.2581712963,2008-12-09,06:11:46
39.961054,116.439733,0,62,39791.2582291667,2008-12-09,06:11:51
39.961008,116.439684,0,62,39791.258287037,2008-12-09,06:11:56
39.961038,116.439551,0,55,39791.2583449074,2008-12-09,06:12:01
39.961052,116.439457,0,50,39791.2584027778,2008-12-09,06:12:06
39.961063,116.439371,0,44,39791.2584606481,2008-12-09,06:12:11
39.961022,116.439372,0,39,39791.2585185185,2008-12-09,06:12:16
39.961028,116.439366,0,38,39791.2585763889,2008-12-09,06:12:21
39.961027,116.439364,0,38,39791.2586342593,2008-12-09,06:12:26
39.961024,116.439364,0,38,39791.2586921296,2008-12-09,06:12:31
39.961024,116.439361,0,38,39791.25875,2008-12-09,06:12:36
39.961016,116.439361,0,39,39791.2588078704,2008-12-09,06:12:41
39.961016,116.439361,0,39,39791.2588425926,2008-12-09,06:12:44
39.961015,116.43936,0,39,39791.2588657407,2008-12-09,06:12:46
39.961006,116.439366,0,39,39791.2589236111,2008-12-09,06:12:51
39.960991,116.439373,0,38,39791.2589814815,2008-12-09,06:12:56
39.960884,116.439366,0,38,39791.2590277778,2008-12-09,06:13:00
39.960882,116.439363,0,38,39791.2590856481,2008-12-09,06:13:05
39.960882,116.439363,0,38,39791.2591203704,2008-12-09,06:13:08
39.960885,116.439358,0,38,39791.2591435185,2008-12-09,06:13:10
39.960893,116.439226,0,35,39791.2592013889,2008-12-09,06:13:15
39.960901,116.439173,0,33,39791.2592592593,2008-12-09,06:13:20
39.960901,116.439173,0,33,39791.2592939815,2008-12-09,06:13:23
39.960906,116.439167,0,33,39791.2593171296,2008-12-09,06:13:25
39.960915,116.439159,0,33,39791.259375,2008-12-09,06:13:30
39.960922,116.439153,0,33,39791.2594328704,2008-12-09,06:13:35
39.960922,116.439153,0,33,39791.2594675926,2008-12-09,06:13:38
39.96093,116.439146,0,33,39791.2594907407,2008-12-09,06:13:40
39.961019,116.439076,0,29,39791.259525463,2008-12-09,06:13:43
39.960951,116.438994,0,22,39791.2595833333,2008-12-09,06:13:48
39.960944,116.438996,0,21,39791.2596412037,2008-12-09,06:13:53
39.96094,116.438997,0,21,39791.2596990741,2008-12-09,06:13:58
39.960935,116.439,0,21,39791.2597569444,2008-12-09,06:14:03
39.960934,116.438999,0,21,39791.2598148148,2008-12-09,06:14:08
39.960932,116.438999,0,21,39791.2598726852,2008-12-09,06:14:13
39.960932,116.438996,0,21,39791.2599305556,2008-12-09,06:14:18
39.960929,116.438996,0,21,39791.2599884259,2008-12-09,06:14:23
39.960927,116.438996,0,21,39791.2600462963,2008-12-09,06:14:28
39.961062,116.439248,0,-57,39791.2646875,2008-12-09,06:21:09
39.961176,116.439281,0,-56,39791.2647222222,2008-12-09,06:21:12
39.961268,116.439328,0,-49,39791.2647800926,2008-12-09,06:21:17
39.961314,116.439362,0,-45,39791.264837963,2008-12-09,06:21:22
39.96135,116.439385,0,-23,39791.2648958333,2008-12-09,06:21:27
39.96135,116.439385,0,-23,39791.2649305556,2008-12-09,06:21:30
39.961356,116.43938,0,-21,39791.2649537037,2008-12-09,06:21:32
39.961343,116.439313,0,-23,39791.2650115741,2008-12-09,06:21:37
39.961331,116.439248,0,-27,39791.2650694444,2008-12-09,06:21:42
39.961317,116.439238,0,-28,39791.2651273148,2008-12-09,06:21:47
39.961314,116.439228,0,-25,39791.2651851852,2008-12-09,06:21:52
39.96131,116.439219,0,-24,39791.2652430556,2008-12-09,06:21:57
39.96131,116.439219,0,-24,39791.2652777778,2008-12-09,06:22:00
39.961305,116.439211,0,-22,39791.2653009259,2008-12-09,06:22:02
39.961295,116.439206,0,-21,39791.2653587963,2008-12-09,06:22:07
39.961289,116.439197,0,-19,39791.2654166667,2008-12-09,06:22:12
39.961288,116.43919,0,-18,39791.265474537,2008-12-09,06:22:17
39.961285,116.439189,0,-16,39791.2655324074,2008-12-09,06:22:22
39.961285,116.439189,0,-16,39791.2655671296,2008-12-09,06:22:25
39.961285,116.439182,0,-15,39791.2655902778,2008-12-09,06:22:27
39.961289,116.43917,0,-13,39791.2656481481,2008-12-09,06:22:32
39.961297,116.439159,0,-11,39791.2657060185,2008-12-09,06:22:37
39.961297,116.439159,0,-11,39791.2657407407,2008-12-09,06:22:40
39.961304,116.439159,0,-9,39791.2657638889,2008-12-09,06:22:42
39.961348,116.439175,0,-7,39791.2658217593,2008-12-09,06:22:47
39.961405,116.439167,0,-6,39791.2658796296,2008-12-09,06:22:52
39.961423,116.439177,0,-4,39791.2659375,2008-12-09,06:22:57
39.961474,116.439279,0,13,39791.2659953704,2008-12-09,06:23:02
39.961485,116.439406,0,19,39791.2660532407,2008-12-09,06:23:07
39.961494,116.439436,0,25,39791.2661111111,2008-12-09,06:23:12
39.961501,116.439439,0,29,39791.2661689815,2008-12-09,06:23:17
39.961501,116.439439,0,29,39791.2662037037,2008-12-09,06:23:20
39.961507,116.439446,0,32,39791.2662268518,2008-12-09,06:23:22
39.961546,116.439477,0,42,39791.2662847222,2008-12-09,06:23:27
39.961583,116.439517,0,56,39791.2663425926,2008-12-09,06:23:32
39.961618,116.439561,0,76,39791.266400463,2008-12-09,06:23:37
39.961617,116.43959,0,87,39791.2664583333,2008-12-09,06:23:42
39.961602,116.439588,0,99,39791.2665162037,2008-12-09,06:23:47
39.961602,116.439588,0,99,39791.2665509259,2008-12-09,06:23:50
39.961603,116.439593,0,104,39791.2665740741,2008-12-09,06:23:52
39.961604,116.439602,0,108,39791.2666319444,2008-12-09,06:23:57
39.961639,116.439627,0,118,39791.2666898148,2008-12-09,06:24:02
39.961655,116.439626,0,125,39791.2667476852,2008-12-09,06:24:07
39.961655,116.439626,0,125,39791.2667824074,2008-12-09,06:24:10
39.96166,116.43963,0,130,39791.2668055556,2008-12-09,06:24:12
39.961663,116.439639,0,135,39791.2668634259,2008-12-09,06:24:17
39.961669,116.439651,0,140,39791.2669212963,2008-12-09,06:24:22
39.961691,116.439721,0,144,39791.2669791667,2008-12-09,06:24:27
39.961657,116.439799,0,148,39791.267037037,2008-12-09,06:24:32
39.961657,116.439825,0,153,39791.2670949074,2008-12-09,06:24:37
39.961657,116.439825,0,153,39791.2671296296,2008-12-09,06:24:40
39.961657,116.439832,0,157,39791.2671527778,2008-12-09,06:24:42
39.961642,116.439844,0,161,39791.2672106481,2008-12-09,06:24:47
39.96163,116.439829,0,164,39791.2672685185,2008-12-09,06:24:52
39.961625,116.43981,0,169,39791.2673263889,2008-12-09,06:24:57
39.9616,116.439763,0,172,39791.2673842593,2008-12-09,06:25:02
39.961555,116.439704,0,175,39791.2674421296,2008-12-09,06:25:07
39.961538,116.439552,0,178,39791.2674884259,2008-12-09,06:25:11
39.961576,116.439377,0,178,39791.2675231481,2008-12-09,06:25:14
39.961575,116.43925,0,181,39791.2675810185,2008-12-09,06:25:19
39.961558,116.439167,0,183,39791.2676388889,2008-12-09,06:25:24
39.961539,116.439069,0,183,39791.2676967593,2008-12-09,06:25:29
39.961508,116.438974,0,187,39791.2677546296,2008-12-09,06:25:34
39.961515,116.438903,0,189,39791.2678125,2008-12-09,06:25:39
39.961516,116.438877,0,190,39791.2678703704,2008-12-09,06:25:44
39.961525,116.438874,0,194,39791.2679282407,2008-12-09,06:25:49
39.961561,116.438836,0,196,39791.2679861111,2008-12-09,06:25:54
39.961553,116.438875,0,198,39791.2680439815,2008-12-09,06:25:59
39.961556,116.438891,0,200,39791.2681018518,2008-12-09,06:26:04
39.961559,116.438893,0,204,39791.2681597222,2008-12-09,06:26:09
39.961559,116.438899,0,207,39791.2682175926,2008-12-09,06:26:14
39.96156,116.438899,0,210,39791.268275463,2008-12-09,06:26:19
39.961556,116.438898,0,213,39791.2683333333,2008-12-09,06:26:24
39.961556,116.438897,0,214,39791.2683912037,2008-12-09,06:26:29
39.961557,116.438898,0,214,39791.2684490741,2008-12-09,06:26:34
39.961557,116.438898,0,214,39791.2684837963,2008-12-09,06:26:37
39.961561,116.438906,0,214,39791.2685069444,2008-12-09,06:26:39
39.961527,116.439024,0,211,39791.2685532407,2008-12-09,06:26:43
39.961474,116.439075,0,208,39791.2686111111,2008-12-09,06:26:48
39.961407,116.439078,0,206,39791.2686689815,2008-12-09,06:26:53
39.961309,116.439069,0,207,39791.2687268518,2008-12-09,06:26:58
39.961302,116.438951,0,201,39791.26875,2008-12-09,06:27:00
39.961254,116.438858,0,196,39791.2688078704,2008-12-09,06:27:05
39.961226,116.438864,0,187,39791.2688657407,2008-12-09,06:27:10
39.961179,116.438891,0,181,39791.2689236111,2008-12-09,06:27:15
39.961127,116.438987,0,174,39791.2689814815,2008-12-09,06:27:20
39.961093,116.439004,0,168,39791.2690393519,2008-12-09,06:27:25
39.961043,116.438995,0,157,39791.2690972222,2008-12-09,06:27:30
39.961035,116.439062,0,138,39791.2691550926,2008-12-09,06:27:35
39.961069,116.439084,0,123,39791.269212963,2008-12-09,06:27:40
39.961102,116.439114,0,106,39791.2692708333,2008-12-09,06:27:45
39.961108,116.439123,0,101,39791.2693287037,2008-12-09,06:27:50
39.961113,116.43913,0,97,39791.2693865741,2008-12-09,06:27:55
39.961116,116.439128,0,93,39791.2694444444,2008-12-09,06:28:00
39.961116,116.439128,0,93,39791.2694791667,2008-12-09,06:28:03
39.961123,116.439127,0,88,39791.2695023148,2008-12-09,06:28:05
39.961162,116.439101,0,86,39791.2695601852,2008-12-09,06:28:10
39.961188,116.439097,0,77,39791.2696180556,2008-12-09,06:28:15
39.961188,116.439097,0,77,39791.2696527778,2008-12-09,06:28:18
39.961193,116.439092,0,70,39791.2696759259,2008-12-09,06:28:20
39.961181,116.439093,0,59,39791.2697337963,2008-12-09,06:28:25
39.961186,116.439094,0,55,39791.2697916667,2008-12-09,06:28:30
39.961192,116.4391,0,50,39791.269849537,2008-12-09,06:28:35
39.961194,116.439105,0,45,39791.2699074074,2008-12-09,06:28:40
39.961194,116.439105,0,45,39791.2699421296,2008-12-09,06:28:43
39.961188,116.439108,0,41,39791.2699652778,2008-12-09,06:28:45
39.961144,116.439132,0,34,39791.2700231481,2008-12-09,06:28:50
39.961177,116.439125,0,31,39791.2700810185,2008-12-09,06:28:55
39.96118,116.439146,0,27,39791.2701388889,2008-12-09,06:29:00
39.96124,116.439262,0,20,39791.2701851852,2008-12-09,06:29:04
39.961051,116.439029,0,-137,39791.2723842593,2008-12-09,06:32:14
39.960985,116.438992,0,-148,39791.2724421296,2008-12-09,06:32:19
39.960978,116.439017,0,-155,39791.2725,2008-12-09,06:32:24
39.96098,116.439034,0,-159,39791.2725578704,2008-12-09,06:32:29
39.96098,116.439034,0,-159,39791.2725925926,2008-12-09,06:32:32
39.960981,116.43903,0,-163,39791.2726157407,2008-12-09,06:32:34
39.960982,116.43902,0,-167,39791.2726736111,2008-12-09,06:32:39
39.960987,116.439019,0,-170,39791.2727314815,2008-12-09,06:32:44
39.960987,116.439019,0,-170,39791.2727662037,2008-12-09,06:32:47
39.960994,116.439019,0,-174,39791.2727893519,2008-12-09,06:32:49
39.961034,116.439057,0,-179,39791.2728472222,2008-12-09,06:32:54
39.961054,116.439072,0,-182,39791.2729050926,2008-12-09,06:32:59
39.961067,116.439083,0,-186,39791.272962963,2008-12-09,06:33:04
39.961095,116.439084,0,-189,39791.2730208333,2008-12-09,06:33:09
39.961134,116.43907,0,-192,39791.2730787037,2008-12-09,06:33:14
39.961157,116.439079,0,-195,39791.2731365741,2008-12-09,06:33:19
39.96115,116.439104,0,-197,39791.2731944444,2008-12-09,06:33:24
39.961118,116.439123,0,-201,39791.2732523148,2008-12-09,06:33:29
39.961112,116.439133,0,-204,39791.2733101852,2008-12-09,06:33:34
39.961129,116.439135,0,-203,39791.2733680556,2008-12-09,06:33:39
39.960496,116.436964,0,-203,39791.2736805556,2008-12-09,06:34:06
39.960496,116.436964,0,-203,39791.2737152778,2008-12-09,06:34:09
39.960492,116.436961,0,-203,39791.2737384259,2008-12-09,06:34:11
39.960531,116.437065,0,-203,39791.2737962963,2008-12-09,06:34:16
39.960575,116.437173,0,-203,39791.2738425926,2008-12-09,06:34:20
39.960607,116.437244,0,-202,39791.273900463,2008-12-09,06:34:25
39.960659,116.437536,0,-205,39791.2739467593,2008-12-09,06:34:29
39.960704,116.437675,0,-205,39791.2739583333,2008-12-09,06:34:30
39.960717,116.43784,0,-206,39791.2739699074,2008-12-09,06:34:31
39.960753,116.437953,0,-205,39791.2739930556,2008-12-09,06:34:33
39.960764,116.438137,0,-203,39791.2740162037,2008-12-09,06:34:35
39.960845,116.438222,0,-204,39791.2740740741,2008-12-09,06:34:40
39.961286,116.439734,0,106,39791.2742939815,2008-12-09,06:34:59
39.96129,116.439723,0,107,39791.2743518518,2008-12-09,06:35:04
39.961288,116.439723,0,101,39791.2744097222,2008-12-09,06:35:09
39.961288,116.439723,0,101,39791.2744444444,2008-12-09,06:35:12
39.961282,116.439715,0,98,39791.2744675926,2008-12-09,06:35:14
39.961273,116.439704,0,97,39791.274525463,2008-12-09,06:35:19
39.961263,116.439698,0,97,39791.2745833333,2008-12-09,06:35:24
39.961255,116.439697,0,97,39791.2746412037,2008-12-09,06:35:29
39.961255,116.439697,0,97,39791.2746759259,2008-12-09,06:35:32
39.961262,116.43969,0,97,39791.2746990741,2008-12-09,06:35:34
39.961285,116.439558,0,97,39791.2747453704,2008-12-09,06:35:38
39.961296,116.439429,0,97,39791.2747800926,2008-12-09,06:35:41
39.961273,116.439303,0,98,39791.274837963,2008-12-09,06:35:46
39.961325,116.439174,0,98,39791.2748842593,2008-12-09,06:35:50
39.961366,116.439094,0,98,39791.2749421296,2008-12-09,06:35:55
39.961365,116.439031,0,98,39791.275,2008-12-09,06:36:00
39.961344,116.439008,0,96,39791.2750578704,2008-12-09,06:36:05
39.961325,116.439015,0,96,39791.2751157407,2008-12-09,06:36:10
39.961312,116.439012,0,96,39791.2751736111,2008-12-09,06:36:15
39.961312,116.439012,0,96,39791.2752083333,2008-12-09,06:36:18
39.961312,116.439007,0,96,39791.2752314815,2008-12-09,06:36:20
39.961313,116.439016,0,96,39791.2752893518,2008-12-09,06:36:25
39.961305,116.439069,0,95,39791.2753472222,2008-12-09,06:36:30
39.961277,116.439133,0,95,39791.2754050926,2008-12-09,06:36:35
39.961274,116.439169,0,95,39791.275462963,2008-12-09,06:36:40
39.961252,116.439213,0,94,39791.2755208333,2008-12-09,06:36:45
39.961258,116.439219,0,93,39791.2755787037,2008-12-09,06:36:50
39.961264,116.439216,0,93,39791.2756365741,2008-12-09,06:36:55
39.961269,116.439215,0,93,39791.2756944444,2008-12-09,06:37:00
39.961269,116.439215,0,93,39791.2757291667,2008-12-09,06:37:03
39.961273,116.439218,0,93,39791.2757523148,2008-12-09,06:37:05
39.961282,116.439227,0,93,39791.2758101852,2008-12-09,06:37:10
39.961038,116.438894,0,93,39791.2762962963,2008-12-09,06:37:52
39.961203,116.438687,0,91,39791.2763078704,2008-12-09,06:37:53
39.961273,116.438714,0,70,39791.2763310185,2008-12-09,06:37:55
39.961335,116.438766,0,89,39791.2763541667,2008-12-09,06:37:57
39.961364,116.438805,0,98,39791.276412037,2008-12-09,06:38:02
39.961321,116.438855,0,91,39791.2764699074,2008-12-09,06:38:07
39.961301,116.438967,0,30,39791.2765162037,2008-12-09,06:38:11
39.961302,116.439016,0,33,39791.2765740741,2008-12-09,06:38:16
39.961314,116.439101,0,22,39791.2766319444,2008-12-09,06:38:21
39.961528,116.43901,0,-33,39791.2788078704,2008-12-09,06:41:29
39.961565,116.438938,0,-31,39791.2788657407,2008-12-09,06:41:34
39.961578,116.438913,0,-30,39791.2789236111,2008-12-09,06:41:39
39.961604,116.438925,0,-30,39791.2789814815,2008-12-09,06:41:44
39.961616,116.438928,0,-30,39791.2790393519,2008-12-09,06:41:49
39.961615,116.438929,0,-30,39791.2790972222,2008-12-09,06:41:54
39.96162,116.438931,0,-30,39791.2791550926,2008-12-09,06:41:59
39.961618,116.438937,0,-30,39791.279212963,2008-12-09,06:42:04
39.961618,116.438937,0,-30,39791.2792476852,2008-12-09,06:42:07
39.961619,116.438938,0,-30,39791.2792708333,2008-12-09,06:42:09
39.961673,116.439076,0,-29,39791.2793171296,2008-12-09,06:42:13
39.961677,116.439096,0,-29,39791.279375,2008-12-09,06:42:18
39.961677,116.439096,0,-29,39791.2794097222,2008-12-09,06:42:21
39.961671,116.439102,0,-29,39791.2794328704,2008-12-09,06:42:23
39.961665,116.439111,0,-29,39791.2794907407,2008-12-09,06:42:28
39.961671,116.439111,0,-29,39791.2795486111,2008-12-09,06:42:33
39.961669,116.439115,0,-29,39791.2796064815,2008-12-09,06:42:38
39.961669,116.439115,0,-29,39791.2796412037,2008-12-09,06:42:41
39.961666,116.43912,0,-29,39791.2796643519,2008-12-09,06:42:43
39.961679,116.439171,0,-29,39791.2797222222,2008-12-09,06:42:48
39.961645,116.439245,0,-28,39791.2797800926,2008-12-09,06:42:53
39.961586,116.43936,0,-28,39791.279837963,2008-12-09,06:42:58
39.961502,116.439481,0,-28,39791.2798958333,2008-12-09,06:43:03
39.961431,116.43955,0,-28,39791.2799537037,2008-12-09,06:43:08
39.961444,116.439527,0,-27,39791.2800115741,2008-12-09,06:43:13
39.961464,116.439504,0,-26,39791.2800694444,2008-12-09,06:43:18
39.961465,116.439503,0,-26,39791.2801273148,2008-12-09,06:43:23
39.961465,116.439503,0,-26,39791.280162037,2008-12-09,06:43:26
39.961471,116.439497,0,-26,39791.2801851852,2008-12-09,06:43:28
39.961516,116.439501,0,-26,39791.2802430556,2008-12-09,06:43:33
39.961502,116.439513,0,-26,39791.2803009259,2008-12-09,06:43:38
39.961502,116.439513,0,-26,39791.2803356481,2008-12-09,06:43:41
39.961508,116.439508,0,-26,39791.2803587963,2008-12-09,06:43:43
39.961357,116.439455,0,-26,39791.2805439815,2008-12-09,06:43:59
39.961361,116.43973,0,116,39791.2805671296,2008-12-09,06:44:01
39.961317,116.439802,0,264,39791.2805787037,2008-12-09,06:44:02
39.961322,116.439657,0,263,39791.280625,2008-12-09,06:44:06
39.961298,116.439785,0,385,39791.2806365741,2008-12-09,06:44:07
39.961271,116.439894,0,505,39791.2806481481,2008-12-09,06:44:08
39.961991,116.441504,0,362,39791.2812962963,2008-12-09,06:45:04
39.961372,116.44008,0,420,39791.2813078704,2008-12-09,06:45:05
39.961417,116.439938,0,249,39791.2813194444,2008-12-09,06:45:06
39.961431,116.439745,0,113,39791.2813310185,2008-12-09,06:45:07
39.961454,116.43962,0,45,39791.2813425926,2008-12-09,06:45:08
39.961473,116.439615,0,20,39791.281400463,2008-12-09,06:45:13
39.961473,116.439615,0,20,39791.2814351852,2008-12-09,06:45:16
39.961474,116.439619,0,20,39791.2814583333,2008-12-09,06:45:18
39.961509,116.439556,0,29,39791.2815162037,2008-12-09,06:45:23
39.96154,116.439424,0,27,39791.2815740741,2008-12-09,06:45:28
39.961545,116.439307,0,22,39791.2816203704,2008-12-09,06:45:32
39.961545,116.439307,0,22,39791.2816550926,2008-12-09,06:45:35
39.96154,116.439311,0,22,39791.2816782407,2008-12-09,06:45:37
39.961503,116.439347,0,30,39791.2817361111,2008-12-09,06:45:42
39.96147,116.439417,0,36,39791.2817939815,2008-12-09,06:45:47
39.961429,116.439478,0,48,39791.2818518518,2008-12-09,06:45:52
39.961409,116.439538,0,57,39791.2819097222,2008-12-09,06:45:57
39.961409,116.439538,0,57,39791.2819444444,2008-12-09,06:46:00
39.961403,116.439545,0,57,39791.2819675926,2008-12-09,06:46:02
39.961354,116.439595,0,55,39791.282025463,2008-12-09,06:46:07
39.961258,116.439632,0,48,39791.2820833333,2008-12-09,06:46:12
39.961206,116.439675,0,47,39791.2821412037,2008-12-09,06:46:17
39.961286,116.439361,0,39,39791.2849074074,2008-12-09,06:50:16
39.961327,116.439261,0,39,39791.2849652778,2008-12-09,06:50:21
39.961327,116.439261,0,39,39791.285,2008-12-09,06:50:24
39.96133,116.439258,0,39,39791.2850231482,2008-12-09,06:50:26
39.961357,116.439223,0,39,39791.2850810185,2008-12-09,06:50:31
39.961414,116.439134,0,39,39791.2851388889,2008-12-09,06:50:36
39.961467,116.439057,0,39,39791.2851967593,2008-12-09,06:50:41
39.961504,116.438997,0,39,39791.2852546296,2008-12-09,06:50:46
39.961528,116.438956,0,38,39791.2853125,2008-12-09,06:50:51
39.961557,116.438902,0,38,39791.2853703704,2008-12-09,06:50:56
39.961574,116.438863,0,38,39791.2854282407,2008-12-09,06:51:01
39.961597,116.438827,0,38,39791.2854861111,2008-12-09,06:51:06
39.96162,116.438788,0,38,39791.2855439815,2008-12-09,06:51:11
39.961631,116.438742,0,38,39791.2856018519,2008-12-09,06:51:16
39.961624,116.438712,0,38,39791.2856597222,2008-12-09,06:51:21
39.961628,116.438707,0,38,39791.2857175926,2008-12-09,06:51:26
39.961631,116.438703,0,38,39791.285775463,2008-12-09,06:51:31
39.961631,116.438703,0,38,39791.2858101852,2008-12-09,06:51:34
39.961634,116.438701,0,38,39791.2858333333,2008-12-09,06:51:36
39.961636,116.438712,0,38,39791.2858912037,2008-12-09,06:51:41
39.961627,116.438739,0,38,39791.2859490741,2008-12-09,06:51:46
39.961616,116.438748,0,38,39791.2860069444,2008-12-09,06:51:51
39.961592,116.438756,0,38,39791.2860648148,2008-12-09,06:51:56
39.961598,116.438751,0,38,39791.2861226852,2008-12-09,06:52:01
39.961598,116.438751,0,38,39791.2861574074,2008-12-09,06:52:04
39.961601,116.438749,0,38,39791.2861805556,2008-12-09,06:52:06
39.961594,116.438765,0,38,39791.2862384259,2008-12-09,06:52:11
39.961585,116.438866,0,38,39791.2862962963,2008-12-09,06:52:16
39.961618,116.438937,0,36,39791.2863541667,2008-12-09,06:52:21
39.961648,116.438995,0,35,39791.286412037,2008-12-09,06:52:26
39.96167,116.439019,0,34,39791.2864699074,2008-12-09,06:52:31
39.961713,116.439008,0,33,39791.2865277778,2008-12-09,06:52:36
39.961739,116.438986,0,33,39791.2865856481,2008-12-09,06:52:41
39.961721,116.438958,0,33,39791.2866435185,2008-12-09,06:52:46
39.961724,116.438954,0,33,39791.2867013889,2008-12-09,06:52:51
39.961724,116.438952,0,33,39791.2867592593,2008-12-09,06:52:56
39.961722,116.438953,0,33,39791.2868171296,2008-12-09,06:53:01
39.961725,116.438951,0,33,39791.286875,2008-12-09,06:53:06
39.961725,116.438951,0,33,39791.2869097222,2008-12-09,06:53:09
39.961727,116.438949,0,33,39791.2869328704,2008-12-09,06:53:11
39.961736,116.438929,0,33,39791.2869907407,2008-12-09,06:53:16
39.961735,116.438878,0,33,39791.2870486111,2008-12-09,06:53:21
39.961742,116.43883,0,33,39791.2871064815,2008-12-09,06:53:26
39.961764,116.438821,0,33,39791.2871643519,2008-12-09,06:53:31
39.961779,116.438826,0,33,39791.2872222222,2008-12-09,06:53:36
39.961787,116.438859,0,33,39791.2872800926,2008-12-09,06:53:41
39.961794,116.438868,0,33,39791.287337963,2008-12-09,06:53:46
39.961792,116.438876,0,33,39791.2873958333,2008-12-09,06:53:51
39.961786,116.438884,0,33,39791.2874537037,2008-12-09,06:53:56
39.961786,116.438884,0,33,39791.2874884259,2008-12-09,06:53:59
39.961778,116.438892,0,33,39791.2875115741,2008-12-09,06:54:01
39.961771,116.43893,0,33,39791.2875694444,2008-12-09,06:54:06
39.961775,116.43894,0,33,39791.2876273148,2008-12-09,06:54:11
39.961796,116.438931,0,33,39791.2876851852,2008-12-09,06:54:16
39.961812,116.438932,0,33,39791.2877430556,2008-12-09,06:54:21
39.961845,116.438943,0,33,39791.2878009259,2008-12-09,06:54:26
39.961883,116.438941,0,34,39791.2878587963,2008-12-09,06:54:31
39.961806,116.438803,0,34,39791.2878935185,2008-12-09,06:54:34
39.961767,116.438708,0,34,39791.2879513889,2008-12-09,06:54:39
39.96181,116.438704,0,34,39791.2880092593,2008-12-09,06:54:44
39.961875,116.4387,0,34,39791.2880671296,2008-12-09,06:54:49
39.961939,116.438676,0,35,39791.288125,2008-12-09,06:54:54
39.961979,116.438673,0,37,39791.2881828704,2008-12-09,06:54:59
39.96193,116.438688,0,36,39791.2882407407,2008-12-09,06:55:04
39.961913,116.438672,0,35,39791.2882986111,2008-12-09,06:55:09
39.961913,116.438626,0,34,39791.2883564815,2008-12-09,06:55:14
39.961903,116.438583,0,35,39791.2884143519,2008-12-09,06:55:19
39.961879,116.438564,0,36,39791.2884722222,2008-12-09,06:55:24
39.961848,116.438582,0,38,39791.2885300926,2008-12-09,06:55:29
39.961809,116.438603,0,39,39791.288587963,2008-12-09,06:55:34
39.961777,116.43862,0,39,39791.2886458333,2008-12-09,06:55:39
39.961762,116.43863,0,39,39791.2887037037,2008-12-09,06:55:44
39.96172,116.438642,0,39,39791.2887615741,2008-12-09,06:55:49
39.96168,116.438639,0,39,39791.2888194444,2008-12-09,06:55:54
39.96168,116.438639,0,39,39791.2888541667,2008-12-09,06:55:57
39.961673,116.438643,0,39,39791.2888773148,2008-12-09,06:55:59
39.96163,116.438641,0,39,39791.2889351852,2008-12-09,06:56:04
39.961585,116.438616,0,39,39791.2889930556,2008-12-09,06:56:09
39.961587,116.438606,0,39,39791.2890509259,2008-12-09,06:56:14
39.961594,116.4386,0,39,39791.2891087963,2008-12-09,06:56:19
39.961601,116.4386,0,40,39791.2891666667,2008-12-09,06:56:24
39.961604,116.438598,0,40,39791.289224537,2008-12-09,06:56:29
39.961604,116.438598,0,40,39791.2892592593,2008-12-09,06:56:32
39.961597,116.438603,0,40,39791.2892824074,2008-12-09,06:56:34
39.961606,116.438582,0,39,39791.2893402778,2008-12-09,06:56:39
39.961627,116.438526,0,40,39791.2893981481,2008-12-09,06:56:44
39.961646,116.438511,0,40,39791.2894560185,2008-12-09,06:56:49
39.961648,116.438509,0,40,39791.2895138889,2008-12-09,06:56:54
39.961652,116.438505,0,40,39791.2895717593,2008-12-09,06:56:59
39.961654,116.438501,0,40,39791.2896296296,2008-12-09,06:57:04
39.961652,116.438503,0,40,39791.2896875,2008-12-09,06:57:09
39.961651,116.438501,0,40,39791.2897453704,2008-12-09,06:57:14
39.961655,116.438495,0,40,39791.2898032407,2008-12-09,06:57:19
39.961655,116.438493,0,40,39791.2898611111,2008-12-09,06:57:24
39.96166,116.438488,0,39,39791.2899189815,2008-12-09,06:57:29
39.96166,116.438488,0,39,39791.2899537037,2008-12-09,06:57:32
39.961661,116.438482,0,39,39791.2899768518,2008-12-09,06:57:34
39.961557,116.438431,0,37,39791.2900231481,2008-12-09,06:57:38
39.961543,116.438417,0,36,39791.2900810185,2008-12-09,06:57:43
39.961465,116.438347,0,37,39791.2901273148,2008-12-09,06:57:47
39.961459,116.438338,0,38,39791.2901851852,2008-12-09,06:57:52
39.961457,116.438338,0,38,39791.2902430556,2008-12-09,06:57:57
39.96145,116.438342,0,38,39791.2903009259,2008-12-09,06:58:02
39.96145,116.438338,0,38,39791.2903587963,2008-12-09,06:58:07
39.961447,116.43834,0,38,39791.2904166667,2008-12-09,06:58:12
39.961447,116.43834,0,38,39791.2904513889,2008-12-09,06:58:15
39.961443,116.438344,0,38,39791.290474537,2008-12-09,06:58:17
39.961399,116.438222,0,41,39791.2905092593,2008-12-09,06:58:20
39.96162,116.438348,0,56,39791.2924768519,2008-12-09,07:01:10
39.961712,116.438316,0,54,39791.2925,2008-12-09,07:01:12
39.961789,116.438292,0,52,39791.2925578704,2008-12-09,07:01:17
39.961805,116.438268,0,52,39791.2926157407,2008-12-09,07:01:22
39.961805,116.438268,0,52,39791.2926736111,2008-12-09,07:01:27
39.961805,116.438267,0,52,39791.2927314815,2008-12-09,07:01:32
39.961805,116.438267,0,52,39791.2927662037,2008-12-09,07:01:35
39.961809,116.438264,0,52,39791.2927893519,2008-12-09,07:01:37
39.96182,116.438248,0,52,39791.2928472222,2008-12-09,07:01:42
39.961824,116.438222,0,52,39791.2929050926,2008-12-09,07:01:47
39.961824,116.438222,0,52,39791.2929398148,2008-12-09,07:01:50
39.961817,116.438222,0,53,39791.292962963,2008-12-09,07:01:52
39.961745,116.438214,0,53,39791.2930208333,2008-12-09,07:01:57
39.961733,116.438184,0,55,39791.2930787037,2008-12-09,07:02:02
39.961728,116.438179,0,55,39791.2931365741,2008-12-09,07:02:07
39.961725,116.438181,0,55,39791.2931944444,2008-12-09,07:02:12
39.961729,116.438177,0,56,39791.2932523148,2008-12-09,07:02:17
39.961736,116.43817,0,56,39791.2933101852,2008-12-09,07:02:22
39.961736,116.43817,0,56,39791.2933449074,2008-12-09,07:02:25
39.961742,116.438163,0,56,39791.2933680556,2008-12-09,07:02:27
39.961751,116.43816,0,56,39791.2934259259,2008-12-09,07:02:32
39.961742,116.438192,0,56,39791.2934837963,2008-12-09,07:02:37
39.961748,116.438186,0,57,39791.2935416667,2008-12-09,07:02:42
39.961755,116.438181,0,57,39791.293599537,2008-12-09,07:02:47
39.961755,116.438181,0,57,39791.2936342593,2008-12-09,07:02:50
39.961753,116.438182,0,57,39791.2936574074,2008-12-09,07:02:52
39.961786,116.438181,0,56,39791.2937152778,2008-12-09,07:02:57
39.961854,116.438173,0,55,39791.2937731481,2008-12-09,07:03:02
39.961924,116.43816,0,54,39791.2938310185,2008-12-09,07:03:07
39.961999,116.438148,0,54,39791.2938888889,2008-12-09,07:03:12
39.962082,116.438174,0,55,39791.2939467593,2008-12-09,07:03:17
39.962179,116.438192,0,55,39791.2940046296,2008-12-09,07:03:22
39.962265,116.4382,0,54,39791.2940625,2008-12-09,07:03:27
39.962321,116.438201,0,52,39791.2941203704,2008-12-09,07:03:32
39.962352,116.4382,0,51,39791.2941782407,2008-12-09,07:03:37
39.962379,116.43814,0,49,39791.2942361111,2008-12-09,07:03:42
39.962376,116.438125,0,48,39791.2942939815,2008-12-09,07:03:47
39.962376,116.438125,0,48,39791.2943287037,2008-12-09,07:03:50
39.962368,116.438123,0,50,39791.2943518519,2008-12-09,07:03:52
39.962389,116.438115,0,52,39791.2944097222,2008-12-09,07:03:57
39.962398,116.438093,0,53,39791.2944675926,2008-12-09,07:04:02
39.962401,116.438091,0,54,39791.294525463,2008-12-09,07:04:07
39.962401,116.438091,0,54,39791.2945601852,2008-12-09,07:04:10
39.962403,116.438089,0,54,39791.2945833333,2008-12-09,07:04:12
39.962412,116.438082,0,54,39791.2946412037,2008-12-09,07:04:17
39.962421,116.438074,0,54,39791.2946990741,2008-12-09,07:04:22
39.962421,116.438074,0,54,39791.2947337963,2008-12-09,07:04:25
39.962418,116.438076,0,54,39791.2947569444,2008-12-09,07:04:27
39.962394,116.438085,0,55,39791.2948148148,2008-12-09,07:04:32
39.962403,116.438076,0,55,39791.2948726852,2008-12-09,07:04:37
39.962414,116.438053,0,56,39791.2949305556,2008-12-09,07:04:42
39.962404,116.438048,0,57,39791.2949884259,2008-12-09,07:04:47
39.962403,116.438051,0,57,39791.2950462963,2008-12-09,07:04:52
39.962403,116.438051,0,57,39791.2950810185,2008-12-09,07:04:55
39.9624,116.438055,0,57,39791.2951041667,2008-12-09,07:04:57
39.962354,116.438085,0,57,39791.295162037,2008-12-09,07:05:02
39.962301,116.43811,0,59,39791.2952199074,2008-12-09,07:05:07
39.962301,116.43811,0,59,39791.2952546296,2008-12-09,07:05:10
39.962294,116.438117,0,60,39791.2952777778,2008-12-09,07:05:12
39.9623,116.438102,0,61,39791.2953356481,2008-12-09,07:05:17
39.962303,116.438089,0,61,39791.2953935185,2008-12-09,07:05:22
39.962318,116.438073,0,61,39791.2954513889,2008-12-09,07:05:27
39.962338,116.437949,0,62,39791.2955092593,2008-12-09,07:05:32
39.96236,116.43788,0,61,39791.2955671296,2008-12-09,07:05:37
39.962372,116.437818,0,61,39791.295625,2008-12-09,07:05:42
39.962342,116.437793,0,61,39791.2956828704,2008-12-09,07:05:47
39.962345,116.437788,0,61,39791.2957407407,2008-12-09,07:05:52
39.962348,116.437783,0,61,39791.2957986111,2008-12-09,07:05:57
39.962349,116.43778,0,61,39791.2958564815,2008-12-09,07:06:02
39.962349,116.43778,0,61,39791.2958912037,2008-12-09,07:06:05
39.962354,116.437773,0,61,39791.2959143519,2008-12-09,07:06:07
39.962384,116.437716,0,61,39791.2959722222,2008-12-09,07:06:12
39.962485,116.43767,0,61,39791.2960185185,2008-12-09,07:06:16
39.962589,116.437645,0,62,39791.2960532407,2008-12-09,07:06:19
39.962691,116.437611,0,63,39791.296099537,2008-12-09,07:06:23
39.962725,116.43756,0,63,39791.2961574074,2008-12-09,07:06:28
39.962692,116.437573,0,63,39791.2962152778,2008-12-09,07:06:33
39.953724,116.441575,0,-137,39791.2969907407,2008-12-09,07:07:40
39.961622,116.437122,0,17,39791.2970949074,2008-12-09,07:07:49
39.961549,116.437189,0,22,39791.2972685185,2008-12-09,07:08:04
39.961549,116.437189,0,22,39791.2973032407,2008-12-09,07:08:07
39.961554,116.437185,0,22,39791.2973263889,2008-12-09,07:08:09
39.961568,116.437178,0,22,39791.2973842593,2008-12-09,07:08:14
39.961568,116.437178,0,22,39791.2974189815,2008-12-09,07:08:17
39.961568,116.437178,0,22,39791.2974421296,2008-12-09,07:08:19
39.961497,116.437101,0,24,39791.2975,2008-12-09,07:08:24
39.961456,116.437099,0,24,39791.2975578704,2008-12-09,07:08:29
39.961398,116.437095,0,24,39791.2976157407,2008-12-09,07:08:34
39.961373,116.437118,0,24,39791.2976736111,2008-12-09,07:08:39
39.961363,116.437091,0,24,39791.2977314815,2008-12-09,07:08:44
39.961403,116.437111,0,24,39791.2977893518,2008-12-09,07:08:49
39.961497,116.437101,0,24,39791.2978472222,2008-12-09,07:08:54
39.961545,116.437065,0,24,39791.2979050926,2008-12-09,07:08:59
39.961544,116.437064,0,24,39791.297962963,2008-12-09,07:09:04
39.961544,116.437064,0,24,39791.2979976852,2008-12-09,07:09:07
39.961539,116.437067,0,24,39791.2980208333,2008-12-09,07:09:09
39.961551,116.437062,0,24,39791.2980787037,2008-12-09,07:09:14
39.961568,116.437055,0,24,39791.2981365741,2008-12-09,07:09:19
39.961555,116.437061,0,24,39791.2981944444,2008-12-09,07:09:24
39.96159,116.437079,0,24,39791.2982523148,2008-12-09,07:09:29
39.961647,116.437103,0,23,39791.2983101852,2008-12-09,07:09:34
39.961707,116.437194,0,23,39791.2983449074,2008-12-09,07:09:37
39.961713,116.437223,0,23,39791.2984027778,2008-12-09,07:09:42
39.961718,116.43726,0,23,39791.2984606481,2008-12-09,07:09:47
39.961728,116.437339,0,23,39791.2985185185,2008-12-09,07:09:52
39.961665,116.437373,0,24,39791.2985763889,2008-12-09,07:09:57
39.961567,116.437381,0,24,39791.2986226852,2008-12-09,07:10:01
39.961513,116.437423,0,24,39791.2986805556,2008-12-09,07:10:06
39.961513,116.437423,0,24,39791.2987152778,2008-12-09,07:10:09
39.961509,116.437426,0,24,39791.2987384259,2008-12-09,07:10:11
39.961467,116.437424,0,24,39791.2987962963,2008-12-09,07:10:16
39.96145,116.437441,0,24,39791.2988541667,2008-12-09,07:10:21
39.961419,116.437456,0,24,39791.298912037,2008-12-09,07:10:26
39.961373,116.437452,0,24,39791.2989699074,2008-12-09,07:10:31
39.961345,116.437431,0,23,39791.2990277778,2008-12-09,07:10:36
39.961345,116.437431,0,23,39791.2990625,2008-12-09,07:10:39
39.961343,116.437438,0,23,39791.2990856481,2008-12-09,07:10:41
39.961363,116.437459,0,23,39791.2991435185,2008-12-09,07:10:46
39.961337,116.437465,0,23,39791.2992013889,2008-12-09,07:10:51
39.961275,116.43744,0,23,39791.2992592593,2008-12-09,07:10:56
39.961307,116.437442,0,23,39791.2993171296,2008-12-09,07:11:01
39.961307,116.437442,0,23,39791.2993518518,2008-12-09,07:11:04
39.961303,116.437435,0,23,39791.299375,2008-12-09,07:11:06
39.961274,116.437434,0,23,39791.2994328704,2008-12-09,07:11:11
39.961244,116.437405,0,23,39791.2994907407,2008-12-09,07:11:16
39.961296,116.437329,0,23,39791.2995486111,2008-12-09,07:11:21
39.961383,116.437275,0,23,39791.2996064815,2008-12-09,07:11:26
39.961444,116.437206,0,24,39791.2996643518,2008-12-09,07:11:31
39.961516,116.437125,0,24,39791.2997106481,2008-12-09,07:11:35
39.961576,116.437068,0,24,39791.2997685185,2008-12-09,07:11:40
39.961576,116.437068,0,24,39791.2998032407,2008-12-09,07:11:43
39.961583,116.43706,0,24,39791.2998263889,2008-12-09,07:11:45
39.961626,116.437019,0,23,39791.2998842593,2008-12-09,07:11:50
39.961618,116.43697,0,24,39791.2999421296,2008-12-09,07:11:55
39.961607,116.436967,0,24,39791.3,2008-12-09,07:12:00
39.961609,116.436963,0,24,39791.3000578704,2008-12-09,07:12:05
39.961609,116.436963,0,24,39791.3000925926,2008-12-09,07:12:08
39.961612,116.43696,0,24,39791.3001157407,2008-12-09,07:12:10
39.961628,116.436974,0,22,39791.3001736111,2008-12-09,07:12:15
39.961614,116.437001,0,21,39791.3002314815,2008-12-09,07:12:20
39.961644,116.436993,0,21,39791.3002893519,2008-12-09,07:12:25
39.961641,116.43698,0,19,39791.3003472222,2008-12-09,07:12:30
39.96165,116.436975,0,18,39791.3004050926,2008-12-09,07:12:35
39.96165,116.436975,0,18,39791.3004398148,2008-12-09,07:12:38
39.961655,116.43697,0,18,39791.300462963,2008-12-09,07:12:40
39.961683,116.436974,0,17,39791.3005208333,2008-12-09,07:12:45
39.961692,116.436976,0,16,39791.3005787037,2008-12-09,07:12:50
39.961692,116.436976,0,16,39791.3006134259,2008-12-09,07:12:53
39.961693,116.436979,0,16,39791.3006365741,2008-12-09,07:12:55
39.961708,116.436993,0,16,39791.3006944444,2008-12-09,07:13:00
39.961715,116.437017,0,16,39791.3007523148,2008-12-09,07:13:05
39.961752,116.437049,0,16,39791.3008101852,2008-12-09,07:13:10
39.961818,116.437084,0,16,39791.3008680556,2008-12-09,07:13:15
39.961881,116.437107,0,15,39791.3009259259,2008-12-09,07:13:20
39.961943,116.437124,0,15,39791.3009837963,2008-12-09,07:13:25
39.961997,116.437123,0,15,39791.3010416667,2008-12-09,07:13:30
39.961994,116.437147,0,15,39791.301099537,2008-12-09,07:13:35
39.961971,116.437185,0,16,39791.3011574074,2008-12-09,07:13:40
39.961955,116.43714,0,16,39791.3012152778,2008-12-09,07:13:45
39.961897,116.437036,0,16,39791.3012384259,2008-12-09,07:13:47
39.961961,116.437019,0,16,39791.3012962963,2008-12-09,07:13:52
39.962024,116.437048,0,16,39791.3013541667,2008-12-09,07:13:57
39.962097,116.43713,0,17,39791.3013773148,2008-12-09,07:13:59
39.962166,116.437241,0,17,39791.301412037,2008-12-09,07:14:02
39.962244,116.43731,0,18,39791.3014467593,2008-12-09,07:14:05
39.962303,116.437325,0,18,39791.3015046296,2008-12-09,07:14:10
39.962354,116.437328,0,17,39791.3015625,2008-12-09,07:14:15
39.962257,116.437316,0,20,39791.3016087963,2008-12-09,07:14:19
39.962164,116.437335,0,24,39791.3016319444,2008-12-09,07:14:21
39.96215,116.437324,0,25,39791.3016898148,2008-12-09,07:14:26
39.962046,116.437289,0,41,39791.3017476852,2008-12-09,07:14:31
39.962065,116.437291,0,61,39791.3018055556,2008-12-09,07:14:36
39.962007,116.437206,0,72,39791.3018634259,2008-12-09,07:14:41
39.961925,116.437118,0,78,39791.3019212963,2008-12-09,07:14:46
39.96185,116.437028,0,87,39791.3019675926,2008-12-09,07:14:50
39.961842,116.436992,0,89,39791.302025463,2008-12-09,07:14:55
39.961812,116.436961,0,92,39791.3020833333,2008-12-09,07:15:00
39.961814,116.436917,0,95,39791.3021412037,2008-12-09,07:15:05
39.961811,116.436873,0,99,39791.3021990741,2008-12-09,07:15:10
39.961843,116.436826,0,104,39791.3022569444,2008-12-09,07:15:15
39.96194,116.436806,0,110,39791.3023148148,2008-12-09,07:15:20
39.962044,116.436801,0,119,39791.302349537,2008-12-09,07:15:23
39.96206,116.43678,0,126,39791.3024074074,2008-12-09,07:15:28
39.962043,116.436753,0,129,39791.3024652778,2008-12-09,07:15:33
39.962066,116.43675,0,130,39791.3025231481,2008-12-09,07:15:38
39.962076,116.436732,0,131,39791.3025810185,2008-12-09,07:15:43
39.962091,116.436733,0,132,39791.3026388889,2008-12-09,07:15:48
39.962104,116.436722,0,133,39791.3026967593,2008-12-09,07:15:53
39.962091,116.436708,0,133,39791.3027546296,2008-12-09,07:15:58
39.962097,116.43671,0,133,39791.3028125,2008-12-09,07:16:03
39.962102,116.43671,0,133,39791.3028703704,2008-12-09,07:16:08
39.962106,116.436708,0,133,39791.3029282407,2008-12-09,07:16:13
39.962106,116.436708,0,133,39791.302962963,2008-12-09,07:16:16
39.962112,116.436704,0,133,39791.3029861111,2008-12-09,07:16:18
39.962162,116.436705,0,133,39791.3030439815,2008-12-09,07:16:23
39.962205,116.436705,0,133,39791.3031018519,2008-12-09,07:16:28
39.962249,116.436676,0,133,39791.3031597222,2008-12-09,07:16:33
39.962279,116.43666,0,133,39791.3032175926,2008-12-09,07:16:38
39.96231,116.436648,0,133,39791.303275463,2008-12-09,07:16:43
39.962351,116.436648,0,133,39791.3033333333,2008-12-09,07:16:48
39.96136,116.433505,0,-366,39791.3054282407,2008-12-09,07:19:49
39.961094,116.433559,0,-403,39791.3054398148,2008-12-09,07:19:50
39.960847,116.435536,0,-360,39791.305474537,2008-12-09,07:19:53
39.961171,116.435604,0,-156,39791.3054861111,2008-12-09,07:19:54
39.961387,116.43565,0,-44,39791.3054976852,2008-12-09,07:19:55
39.961554,116.435682,0,50,39791.3055092593,2008-12-09,07:19:56
39.961695,116.435702,0,102,39791.3055208333,2008-12-09,07:19:57
39.961799,116.435734,0,122,39791.3055324074,2008-12-09,07:19:58
39.961783,116.435718,0,131,39791.3055902778,2008-12-09,07:20:03
39.961704,116.4357,0,133,39791.3056481481,2008-12-09,07:20:08
39.961583,116.435649,0,134,39791.3056944444,2008-12-09,07:20:12
39.961491,116.435639,0,133,39791.3057407407,2008-12-09,07:20:16
39.961356,116.435689,0,124,39791.3057986111,2008-12-09,07:20:21
39.961279,116.435681,0,119,39791.3058564815,2008-12-09,07:20:26
39.961189,116.43569,0,115,39791.3059143518,2008-12-09,07:20:31
39.961143,116.435685,0,113,39791.3059722222,2008-12-09,07:20:36
39.961143,116.435685,0,113,39791.3060069444,2008-12-09,07:20:39
39.961136,116.435689,0,113,39791.3060300926,2008-12-09,07:20:41
39.961096,116.435753,0,112,39791.306087963,2008-12-09,07:20:46
39.961091,116.435801,0,110,39791.3061458333,2008-12-09,07:20:51
39.961092,116.435801,0,110,39791.3062037037,2008-12-09,07:20:56
39.961097,116.435797,0,110,39791.3062615741,2008-12-09,07:21:01
39.9611,116.435792,0,110,39791.3063194444,2008-12-09,07:21:06
39.9611,116.435792,0,110,39791.3063541667,2008-12-09,07:21:09
39.961103,116.435787,0,110,39791.3063773148,2008-12-09,07:21:11
39.961121,116.435759,0,110,39791.3064351852,2008-12-09,07:21:16
39.961161,116.435692,0,110,39791.3064930556,2008-12-09,07:21:21
39.961178,116.435622,0,110,39791.3065509259,2008-12-09,07:21:26
39.961182,116.43552,0,110,39791.3066087963,2008-12-09,07:21:31
39.961152,116.435513,0,110,39791.3066666667,2008-12-09,07:21:36
39.961134,116.435495,0,110,39791.306724537,2008-12-09,07:21:41
39.961118,116.435483,0,110,39791.3067824074,2008-12-09,07:21:46
39.961188,116.435443,0,110,39791.3068402778,2008-12-09,07:21:51
39.961296,116.435393,0,110,39791.3068981481,2008-12-09,07:21:56
39.961364,116.435403,0,110,39791.3069560185,2008-12-09,07:22:01
39.961417,116.435393,0,110,39791.3070138889,2008-12-09,07:22:06
39.961427,116.435337,0,110,39791.3070717593,2008-12-09,07:22:11
39.961395,116.435258,0,111,39791.3071296296,2008-12-09,07:22:16
39.961315,116.435271,0,112,39791.3071875,2008-12-09,07:22:21
39.961323,116.435413,0,112,39791.3072222222,2008-12-09,07:22:24
39.96128,116.435435,0,112,39791.3072800926,2008-12-09,07:22:29
39.96108,116.435628,0,112,39791.3072916667,2008-12-09,07:22:30
39.96108,116.435628,0,112,39791.3073263889,2008-12-09,07:22:33
39.961076,116.435632,0,112,39791.307349537,2008-12-09,07:22:35
39.961362,116.435939,0,195,39791.3073726852,2008-12-09,07:22:37
39.961336,116.435923,0,193,39791.3074305556,2008-12-09,07:22:42
39.961313,116.435895,0,192,39791.3074884259,2008-12-09,07:22:47
39.961321,116.436107,0,198,39791.3075,2008-12-09,07:22:48
39.961368,116.436225,0,197,39791.3075462963,2008-12-09,07:22:52
39.961424,116.43633,0,193,39791.3075810185,2008-12-09,07:22:55
39.961435,116.436349,0,194,39791.3076388889,2008-12-09,07:23:00
39.961432,116.436455,0,206,39791.3076967593,2008-12-09,07:23:05
39.961418,116.436539,0,224,39791.3077546296,2008-12-09,07:23:10
39.961419,116.436541,0,226,39791.3078125,2008-12-09,07:23:15
39.961419,116.436541,0,226,39791.3078472222,2008-12-09,07:23:18
39.961424,116.436536,0,227,39791.3078703704,2008-12-09,07:23:20
39.961389,116.436525,0,230,39791.3079282407,2008-12-09,07:23:25
39.961348,116.436511,0,241,39791.3079861111,2008-12-09,07:23:30
39.961316,116.436451,0,239,39791.3080439815,2008-12-09,07:23:35
39.961291,116.436381,0,231,39791.3081018519,2008-12-09,07:23:40
39.961244,116.436311,0,222,39791.3081597222,2008-12-09,07:23:45
39.961211,116.436288,0,227,39791.3082175926,2008-12-09,07:23:50
39.961187,116.436271,0,234,39791.308275463,2008-12-09,07:23:55
39.961167,116.436242,0,244,39791.3083333333,2008-12-09,07:24:00
39.96114,116.436241,0,253,39791.3083912037,2008-12-09,07:24:05
39.961122,116.436217,0,259,39791.3084490741,2008-12-09,07:24:10
39.961106,116.436198,0,259,39791.3085069444,2008-12-09,07:24:15
39.961086,116.436204,0,259,39791.3085648148,2008-12-09,07:24:20
39.961071,116.436193,0,257,39791.3086226852,2008-12-09,07:24:25
39.961072,116.436192,0,258,39791.3086805556,2008-12-09,07:24:30
39.961068,116.436195,0,258,39791.3087384259,2008-12-09,07:24:35
39.961068,116.436195,0,258,39791.3087731482,2008-12-09,07:24:38
39.961067,116.436196,0,258,39791.3087962963,2008-12-09,07:24:40
39.961072,116.436187,0,258,39791.3088541667,2008-12-09,07:24:45
39.961079,116.436167,0,258,39791.308912037,2008-12-09,07:24:50
39.961088,116.436143,0,258,39791.3089699074,2008-12-09,07:24:55
39.961099,116.436101,0,257,39791.3090277778,2008-12-09,07:25:00
39.961112,116.436052,0,257,39791.3090856481,2008-12-09,07:25:05
39.9611,116.436005,0,257,39791.3091435185,2008-12-09,07:25:10
39.961075,116.435957,0,256,39791.3092013889,2008-12-09,07:25:15
39.961045,116.435954,0,256,39791.3092592593,2008-12-09,07:25:20
39.960924,116.435936,0,255,39791.3093055556,2008-12-09,07:25:24
39.960819,116.435923,0,254,39791.3093518519,2008-12-09,07:25:28
39.9607,116.435898,0,254,39791.3093981481,2008-12-09,07:25:32
39.960579,116.435859,0,253,39791.3094328704,2008-12-09,07:25:35
39.960482,116.435808,0,253,39791.3094675926,2008-12-09,07:25:38
39.960406,116.435742,0,253,39791.309525463,2008-12-09,07:25:43
39.960376,116.435687,0,253,39791.3095833333,2008-12-09,07:25:48
39.960392,116.435658,0,252,39791.3096412037,2008-12-09,07:25:53
39.960483,116.435679,0,252,39791.3096990741,2008-12-09,07:25:58
39.960484,116.435681,0,252,39791.3097569444,2008-12-09,07:26:03
39.960485,116.435684,0,252,39791.3098148148,2008-12-09,07:26:08
39.960488,116.435687,0,252,39791.3098726852,2008-12-09,07:26:13
39.960488,116.435687,0,252,39791.3099074074,2008-12-09,07:26:16
39.960496,116.435683,0,253,39791.3099305556,2008-12-09,07:26:18
39.960605,116.435693,0,252,39791.3099768519,2008-12-09,07:26:22
39.960705,116.435665,0,252,39791.3100347222,2008-12-09,07:26:27
39.960715,116.435631,0,252,39791.3100925926,2008-12-09,07:26:32
39.960719,116.435614,0,251,39791.310150463,2008-12-09,07:26:37
39.960772,116.435589,0,251,39791.3102083333,2008-12-09,07:26:42
39.961183,116.434937,0,88,39791.3107060185,2008-12-09,07:27:25
39.961056,116.434924,0,30,39791.3107175926,2008-12-09,07:27:26
39.960818,116.434939,0,-55,39791.3107291667,2008-12-09,07:27:27
39.960722,116.43495,0,-92,39791.3107407407,2008-12-09,07:27:28
39.960648,116.434961,0,-122,39791.3107523148,2008-12-09,07:27:29
39.960878,116.435032,0,34,39791.3107638889,2008-12-09,07:27:30
39.960994,116.43508,0,119,39791.310775463,2008-12-09,07:27:31
39.961076,116.435123,0,173,39791.310787037,2008-12-09,07:27:32
39.961247,116.435392,0,237,39791.3128703704,2008-12-09,07:30:32
39.961284,116.435406,0,237,39791.3129282407,2008-12-09,07:30:37
39.961284,116.435406,0,237,39791.312962963,2008-12-09,07:30:40
39.961278,116.435403,0,237,39791.3129861111,2008-12-09,07:30:42
39.961262,116.435405,0,237,39791.3130439815,2008-12-09,07:30:47
39.961257,116.435411,0,237,39791.3131018518,2008-12-09,07:30:52
39.961251,116.435417,0,237,39791.3131597222,2008-12-09,07:30:57
39.961246,116.435423,0,237,39791.3132175926,2008-12-09,07:31:02
39.961242,116.435428,0,237,39791.313275463,2008-12-09,07:31:07
39.961236,116.435433,0,237,39791.3133333333,2008-12-09,07:31:12
39.961232,116.435435,0,237,39791.3133912037,2008-12-09,07:31:17
39.961232,116.435435,0,237,39791.3134259259,2008-12-09,07:31:20
39.961227,116.435437,0,237,39791.3134490741,2008-12-09,07:31:22
39.961185,116.435425,0,238,39791.3135069444,2008-12-09,07:31:27
39.961123,116.435414,0,238,39791.3135648148,2008-12-09,07:31:32
39.961102,116.435415,0,238,39791.3136226852,2008-12-09,07:31:37
39.961093,116.435425,0,238,39791.3136805556,2008-12-09,07:31:42
39.961113,116.435443,0,238,39791.3137384259,2008-12-09,07:31:47
39.961145,116.435466,0,238,39791.3137962963,2008-12-09,07:31:52
39.961144,116.43547,0,238,39791.3138541667,2008-12-09,07:31:57
39.961142,116.435472,0,238,39791.313912037,2008-12-09,07:32:02
39.961138,116.435476,0,238,39791.3139699074,2008-12-09,07:32:07
39.961133,116.435482,0,238,39791.3140277778,2008-12-09,07:32:12
39.961132,116.435484,0,238,39791.3140856481,2008-12-09,07:32:17
39.961132,116.435484,0,238,39791.3141203704,2008-12-09,07:32:20
39.961139,116.435476,0,238,39791.3141435185,2008-12-09,07:32:22
39.961148,116.435468,0,238,39791.3142013889,2008-12-09,07:32:27
39.961166,116.435478,0,238,39791.3142592593,2008-12-09,07:32:32
39.961213,116.435541,0,238,39791.3143171296,2008-12-09,07:32:37
39.961159,116.435578,0,238,39791.314375,2008-12-09,07:32:42
39.961044,116.43561,0,239,39791.3144212963,2008-12-09,07:32:46
39.960953,116.43566,0,239,39791.3144560185,2008-12-09,07:32:49
39.960954,116.435788,0,238,39791.3145138889,2008-12-09,07:32:54
39.961048,116.435781,0,238,39791.314537037,2008-12-09,07:32:56
39.961148,116.435776,0,238,39791.3145717593,2008-12-09,07:32:59
39.961258,116.4358,0,238,39791.3146180556,2008-12-09,07:33:03
39.961366,116.435832,0,236,39791.3146527778,2008-12-09,07:33:06
39.961437,116.435823,0,233,39791.3147106481,2008-12-09,07:33:11
39.961472,116.435813,0,232,39791.3147685185,2008-12-09,07:33:16
39.961532,116.435798,0,231,39791.3148263889,2008-12-09,07:33:21
39.961597,116.435826,0,228,39791.3148842593,2008-12-09,07:33:26
39.961631,116.435855,0,224,39791.3149421296,2008-12-09,07:33:31
39.961642,116.435864,0,221,39791.315,2008-12-09,07:33:36
39.961642,116.435864,0,221,39791.3150347222,2008-12-09,07:33:39
39.961647,116.435861,0,221,39791.3150578704,2008-12-09,07:33:41
39.961703,116.435848,0,218,39791.3151157407,2008-12-09,07:33:46
39.961757,116.435819,0,218,39791.3151736111,2008-12-09,07:33:51
39.961779,116.435805,0,223,39791.3152314815,2008-12-09,07:33:56
39.961795,116.435819,0,227,39791.3152893518,2008-12-09,07:34:01
39.961824,116.435827,0,233,39791.3153472222,2008-12-09,07:34:06
39.961824,116.435827,0,233,39791.3153819444,2008-12-09,07:34:09
39.961827,116.435834,0,241,39791.3154050926,2008-12-09,07:34:11
39.961714,116.435899,0,237,39791.3154398148,2008-12-09,07:34:14
39.96158,116.435951,0,224,39791.315462963,2008-12-09,07:34:16
39.961487,116.435971,0,216,39791.3154861111,2008-12-09,07:34:18
39.96139,116.435998,0,215,39791.3155208333,2008-12-09,07:34:21
39.961243,116.435972,0,215,39791.3155671296,2008-12-09,07:34:25
39.961151,116.435974,0,211,39791.315625,2008-12-09,07:34:30
39.961132,116.435865,0,184,39791.3156712963,2008-12-09,07:34:34
39.96114,116.435771,0,156,39791.3157175926,2008-12-09,07:34:38
39.961154,116.435762,0,147,39791.315775463,2008-12-09,07:34:43
39.961046,116.435806,0,152,39791.3158217593,2008-12-09,07:34:47
39.961,116.435812,0,159,39791.3158796296,2008-12-09,07:34:52
39.960962,116.435807,0,166,39791.3159375,2008-12-09,07:34:57
39.960962,116.435807,0,166,39791.3159722222,2008-12-09,07:35:00
39.960959,116.435802,0,170,39791.3159953704,2008-12-09,07:35:02
39.960961,116.435815,0,173,39791.3160532407,2008-12-09,07:35:07
39.96097,116.435808,0,177,39791.3161111111,2008-12-09,07:35:12
39.96097,116.435808,0,177,39791.3161458333,2008-12-09,07:35:15
39.960977,116.435807,0,180,39791.3161689815,2008-12-09,07:35:17
39.960986,116.435815,0,183,39791.3162268519,2008-12-09,07:35:22
39.96095,116.43585,0,187,39791.3162847222,2008-12-09,07:35:27
39.960939,116.435857,0,190,39791.3163425926,2008-12-09,07:35:32
39.960938,116.435857,0,192,39791.316400463,2008-12-09,07:35:37
39.960938,116.435857,0,192,39791.3164351852,2008-12-09,07:35:40
39.960931,116.435856,0,193,39791.3164583333,2008-12-09,07:35:42
39.960886,116.435829,0,193,39791.3165162037,2008-12-09,07:35:47
39.960802,116.435764,0,193,39791.3165625,2008-12-09,07:35:51
39.960716,116.43569,0,193,39791.3166087963,2008-12-09,07:35:55
39.960618,116.43564,0,193,39791.3166666667,2008-12-09,07:36:00
39.960532,116.435615,0,193,39791.316724537,2008-12-09,07:36:05
39.960438,116.4356,0,194,39791.3167824074,2008-12-09,07:36:10
39.96039,116.435611,0,194,39791.3168402778,2008-12-09,07:36:15
39.960352,116.435618,0,194,39791.3168981481,2008-12-09,07:36:20
39.960346,116.435551,0,194,39791.3169560185,2008-12-09,07:36:25
39.960352,116.435486,0,194,39791.3170138889,2008-12-09,07:36:30
39.960329,116.435372,0,193,39791.3170717593,2008-12-09,07:36:35
39.960329,116.435372,0,193,39791.3171064815,2008-12-09,07:36:38
39.960324,116.435368,0,193,39791.3171296296,2008-12-09,07:36:40
39.960343,116.43538,0,193,39791.3171875,2008-12-09,07:36:45
39.96034,116.435361,0,193,39791.3172453704,2008-12-09,07:36:50
39.960394,116.435369,0,193,39791.3173032407,2008-12-09,07:36:55
39.960402,116.435369,0,193,39791.3173611111,2008-12-09,07:37:00
39.96041,116.435367,0,193,39791.3174189815,2008-12-09,07:37:05
39.96041,116.435367,0,193,39791.3174537037,2008-12-09,07:37:08
39.960416,116.435367,0,193,39791.3174768519,2008-12-09,07:37:10
39.960406,116.435356,0,193,39791.3175347222,2008-12-09,07:37:15
39.960403,116.435362,0,194,39791.3175925926,2008-12-09,07:37:20
39.960397,116.435363,0,194,39791.317650463,2008-12-09,07:37:25
39.960397,116.435363,0,194,39791.3176851852,2008-12-09,07:37:28
39.960389,116.435364,0,194,39791.3177083333,2008-12-09,07:37:30
39.960309,116.435369,0,193,39791.3177662037,2008-12-09,07:37:35
39.960251,116.435402,0,192,39791.3178240741,2008-12-09,07:37:40
39.960254,116.435421,0,192,39791.3178819444,2008-12-09,07:37:45
39.960247,116.435422,0,192,39791.3179398148,2008-12-09,07:37:50
39.960247,116.435422,0,192,39791.317974537,2008-12-09,07:37:53
39.960239,116.435423,0,193,39791.3179976852,2008-12-09,07:37:55
39.96023,116.435424,0,193,39791.3180555556,2008-12-09,07:38:00
39.960163,116.435448,0,192,39791.3181134259,2008-12-09,07:38:05
39.960161,116.435439,0,192,39791.3181712963,2008-12-09,07:38:10
39.96017,116.435438,0,192,39791.3182291667,2008-12-09,07:38:15
39.96017,116.435438,0,192,39791.3182638889,2008-12-09,07:38:18
39.960167,116.435439,0,192,39791.318287037,2008-12-09,07:38:20
39.960157,116.435439,0,192,39791.3183449074,2008-12-09,07:38:25
39.960145,116.43544,0,192,39791.3184027778,2008-12-09,07:38:30
39.960127,116.435453,0,192,39791.3184606481,2008-12-09,07:38:35
39.960067,116.435479,0,192,39791.3185185185,2008-12-09,07:38:40
39.960019,116.435497,0,192,39791.3185763889,2008-12-09,07:38:45
39.95994,116.43557,0,192,39791.3186226852,2008-12-09,07:38:49
39.959819,116.43568,0,193,39791.3186458333,2008-12-09,07:38:51
39.959721,116.435756,0,193,39791.3186689815,2008-12-09,07:38:53
39.959609,116.435832,0,193,39791.3186921296,2008-12-09,07:38:55
39.959523,116.435874,0,193,39791.3187268519,2008-12-09,07:38:58
39.959497,116.435898,0,194,39791.3187847222,2008-12-09,07:39:03
39.959524,116.435914,0,194,39791.3188425926,2008-12-09,07:39:08
39.959535,116.435915,0,195,39791.318900463,2008-12-09,07:39:13
39.959519,116.435916,0,198,39791.3189583333,2008-12-09,07:39:18
39.959519,116.435916,0,198,39791.3189930556,2008-12-09,07:39:21
39.959517,116.435918,0,200,39791.3190162037,2008-12-09,07:39:23
39.959502,116.435916,0,200,39791.3190740741,2008-12-09,07:39:28
39.959522,116.435916,0,202,39791.3191319444,2008-12-09,07:39:33
39.95952,116.435903,0,204,39791.3191898148,2008-12-09,07:39:38
39.95953,116.435906,0,207,39791.3192476852,2008-12-09,07:39:43
39.959542,116.435918,0,209,39791.3193055556,2008-12-09,07:39:48
39.959545,116.43593,0,212,39791.3193634259,2008-12-09,07:39:53
39.959516,116.435915,0,215,39791.3194212963,2008-12-09,07:39:58
39.959448,116.435907,0,220,39791.3194791667,2008-12-09,07:40:03
39.959402,116.435933,0,225,39791.319537037,2008-12-09,07:40:08
39.959329,116.436011,0,231,39791.3195949074,2008-12-09,07:40:13
39.95924,116.436077,0,238,39791.3196527778,2008-12-09,07:40:18
39.959182,116.436163,0,245,39791.3197106481,2008-12-09,07:40:23
39.959161,116.436255,0,253,39791.3197685185,2008-12-09,07:40:28
39.9592,116.436325,0,262,39791.3198263889,2008-12-09,07:40:33
39.959281,116.436351,0,268,39791.3198842593,2008-12-09,07:40:38
39.959329,116.436361,0,271,39791.3199421296,2008-12-09,07:40:43
39.959379,116.436382,0,273,39791.32,2008-12-09,07:40:48
39.95945,116.436395,0,276,39791.3200578704,2008-12-09,07:40:53
39.959495,116.436416,0,278,39791.3201157407,2008-12-09,07:40:58
39.959583,116.436487,0,281,39791.320162037,2008-12-09,07:41:02
39.959613,116.436506,0,287,39791.3202199074,2008-12-09,07:41:07
39.959615,116.436507,0,292,39791.3202777778,2008-12-09,07:41:12
39.959618,116.436509,0,296,39791.3203356481,2008-12-09,07:41:17
39.959618,116.436509,0,296,39791.3203703704,2008-12-09,07:41:20
39.959611,116.436509,0,297,39791.3203935185,2008-12-09,07:41:22
39.959615,116.436557,0,299,39791.3204513889,2008-12-09,07:41:27
39.959589,116.436682,0,298,39791.3205092593,2008-12-09,07:41:32
39.959673,116.43677,0,291,39791.3205671296,2008-12-09,07:41:37
39.959759,116.436819,0,287,39791.3206134259,2008-12-09,07:41:41
39.959869,116.436804,0,283,39791.3206712963,2008-12-09,07:41:46
39.959971,116.436773,0,280,39791.3207175926,2008-12-09,07:41:50
39.960066,116.436752,0,278,39791.320775463,2008-12-09,07:41:55
39.960166,116.436764,0,276,39791.3208101852,2008-12-09,07:41:58
39.960261,116.436757,0,274,39791.3208564815,2008-12-09,07:42:02
39.960353,116.436761,0,272,39791.3208912037,2008-12-09,07:42:05
39.960459,116.436762,0,269,39791.3209375,2008-12-09,07:42:09
39.960554,116.436768,0,267,39791.3209837963,2008-12-09,07:42:13
39.960635,116.436816,0,263,39791.3210416667,2008-12-09,07:42:18
39.960681,116.436862,0,263,39791.321099537,2008-12-09,07:42:23
39.960777,116.436864,0,261,39791.3211342593,2008-12-09,07:42:26
39.960886,116.436854,0,259,39791.3211574074,2008-12-09,07:42:28
39.960983,116.436876,0,257,39791.3211805556,2008-12-09,07:42:30
39.961137,116.43688,0,252,39791.3212037037,2008-12-09,07:42:32
39.961285,116.436887,0,247,39791.3212268518,2008-12-09,07:42:34
39.96138,116.436939,0,240,39791.32125,2008-12-09,07:42:36
39.961469,116.436948,0,236,39791.3212615741,2008-12-09,07:42:37
39.961572,116.437038,0,225,39791.3212962963,2008-12-09,07:42:40
39.961663,116.437043,0,220,39791.3213078704,2008-12-09,07:42:41
39.961781,116.437084,0,212,39791.3213310185,2008-12-09,07:42:43
39.961897,116.43717,0,201,39791.3213657407,2008-12-09,07:42:46
39.961986,116.437212,0,193,39791.3213888889,2008-12-09,07:42:48
39.962176,116.437221,0,184,39791.321412037,2008-12-09,07:42:50
39.962291,116.437266,0,174,39791.3214351852,2008-12-09,07:42:52
39.962462,116.437285,0,163,39791.3214583333,2008-12-09,07:42:54
39.962645,116.437309,0,151,39791.3214814815,2008-12-09,07:42:56
39.962767,116.437315,0,144,39791.3214930556,2008-12-09,07:42:57
39.962889,116.437328,0,136,39791.3215046296,2008-12-09,07:42:58
39.963031,116.437336,0,127,39791.3215162037,2008-12-09,07:42:59
39.963157,116.437349,0,118,39791.3215277778,2008-12-09,07:43:00
39.963284,116.437363,0,108,39791.3215393518,2008-12-09,07:43:01
39.963401,116.437378,0,98,39791.3215509259,2008-12-09,07:43:02
39.963541,116.437394,0,87,39791.3215625,2008-12-09,07:43:03
39.963688,116.4374,0,75,39791.3215740741,2008-12-09,07:43:04
39.963829,116.437415,0,64,39791.3215856481,2008-12-09,07:43:05
39.963922,116.437433,0,54,39791.3215972222,2008-12-09,07:43:06
39.964009,116.437451,0,44,39791.3216087963,2008-12-09,07:43:07
39.964135,116.437486,0,20,39791.3216319444,2008-12-09,07:43:09
39.964239,116.437508,0,-2,39791.3216550926,2008-12-09,07:43:11
39.964351,116.437523,0,-25,39791.3216782407,2008-12-09,07:43:13
39.963921,116.437488,0,-21,39791.3217013889,2008-12-09,07:43:15
39.962796,116.437348,0,-15,39791.3217708333,2008-12-09,07:43:21
39.962486,116.437251,0,-19,39791.3217939815,2008-12-09,07:43:23
39.962271,116.437198,0,-19,39791.3218055556,2008-12-09,07:43:24
39.962088,116.43715,0,-20,39791.3218171296,2008-12-09,07:43:25
39.961956,116.437101,0,-22,39791.3218402778,2008-12-09,07:43:27
39.961826,116.437048,0,-24,39791.3218518518,2008-12-09,07:43:28
39.961727,116.437001,0,-24,39791.3218634259,2008-12-09,07:43:29
39.961599,116.43695,0,-22,39791.3218865741,2008-12-09,07:43:31
39.961472,116.436909,0,-20,39791.3219097222,2008-12-09,07:43:33
39.961319,116.436872,0,-19,39791.3219328704,2008-12-09,07:43:35
39.961319,116.436872,0,-19,39791.3219675926,2008-12-09,07:43:38
39.961322,116.43687,0,-24,39791.3219907407,2008-12-09,07:43:40
39.961341,116.436856,0,-31,39791.3220486111,2008-12-09,07:43:45
39.961362,116.436841,0,-38,39791.3221064815,2008-12-09,07:43:50
39.961382,116.436843,0,-47,39791.3221643518,2008-12-09,07:43:55
39.961327,116.436862,0,-55,39791.3222222222,2008-12-09,07:44:00
39.961232,116.43687,0,-54,39791.3222569444,2008-12-09,07:44:03
39.961081,116.43686,0,-49,39791.3222916667,2008-12-09,07:44:06
39.960946,116.436852,0,-44,39791.3223148148,2008-12-09,07:44:08
39.960808,116.436834,0,-37,39791.322337963,2008-12-09,07:44:10
39.960713,116.436831,0,-33,39791.3223611111,2008-12-09,07:44:12
39.960609,116.436822,0,-28,39791.3224074074,2008-12-09,07:44:16
39.960585,116.436818,0,-27,39791.3224652778,2008-12-09,07:44:21
39.960561,116.436813,0,-24,39791.3225231481,2008-12-09,07:44:26
39.960524,116.436809,0,-17,39791.3225810185,2008-12-09,07:44:31
39.960482,116.43679,0,-11,39791.3226388889,2008-12-09,07:44:36
39.96043,116.436755,0,-9,39791.3226967593,2008-12-09,07:44:41
39.960391,116.436725,0,-7,39791.3227546296,2008-12-09,07:44:46
39.9603,116.436686,0,-3,39791.3228125,2008-12-09,07:44:51
39.96021,116.436658,0,-1,39791.3228703704,2008-12-09,07:44:56
39.960157,116.436666,0,-3,39791.3229282407,2008-12-09,07:45:01
39.960064,116.436768,0,4,39791.322962963,2008-12-09,07:45:04
39.959955,116.43688,0,9,39791.3229861111,2008-12-09,07:45:06
39.959884,116.436955,0,14,39791.3230208333,2008-12-09,07:45:09
39.959892,116.43698,0,30,39791.3230787037,2008-12-09,07:45:14
39.959895,116.437108,0,45,39791.3230902778,2008-12-09,07:45:15
39.959821,116.437043,0,79,39791.323125,2008-12-09,07:45:18
39.959801,116.436977,0,84,39791.3231828704,2008-12-09,07:45:23
39.959815,116.436976,0,92,39791.3232407407,2008-12-09,07:45:28
39.959813,116.436978,0,92,39791.3232986111,2008-12-09,07:45:33
39.959813,116.436978,0,92,39791.3233333333,2008-12-09,07:45:36
39.959819,116.436984,0,93,39791.3233564815,2008-12-09,07:45:38
39.959793,116.437051,0,94,39791.3234143518,2008-12-09,07:45:43
39.959771,116.437099,0,105,39791.3234722222,2008-12-09,07:45:48
39.959755,116.437111,0,109,39791.3235300926,2008-12-09,07:45:53
39.959806,116.437157,0,112,39791.323587963,2008-12-09,07:45:58
39.959934,116.437235,0,124,39791.323599537,2008-12-09,07:45:59
39.960063,116.437331,0,134,39791.3236226852,2008-12-09,07:46:01
39.960151,116.437408,0,142,39791.3236689815,2008-12-09,07:46:05
39.96022,116.437451,0,147,39791.3237268519,2008-12-09,07:46:10
39.960267,116.437484,0,153,39791.3237847222,2008-12-09,07:46:15
39.960295,116.437544,0,160,39791.3238425926,2008-12-09,07:46:20
39.960311,116.437558,0,168,39791.323900463,2008-12-09,07:46:25
39.960323,116.437559,0,173,39791.3239583333,2008-12-09,07:46:30
39.960347,116.437555,0,169,39791.3240162037,2008-12-09,07:46:35
39.960347,116.437555,0,169,39791.3240509259,2008-12-09,07:46:38
39.960348,116.437558,0,170,39791.3240740741,2008-12-09,07:46:40
39.960357,116.437578,0,165,39791.3241319444,2008-12-09,07:46:45
39.960363,116.437611,0,160,39791.3241898148,2008-12-09,07:46:50
39.960369,116.437611,0,160,39791.3242476852,2008-12-09,07:46:55
39.960369,116.437611,0,160,39791.3242824074,2008-12-09,07:46:58
39.960373,116.437611,0,160,39791.3243055556,2008-12-09,07:47:00
39.960382,116.437611,0,161,39791.3243634259,2008-12-09,07:47:05
39.960385,116.437611,0,161,39791.3244212963,2008-12-09,07:47:10
39.960385,116.437612,0,162,39791.3244791667,2008-12-09,07:47:15
39.960385,116.437612,0,162,39791.3245138889,2008-12-09,07:47:18
39.960387,116.437613,0,162,39791.324537037,2008-12-09,07:47:20
39.960413,116.437685,0,162,39791.3245949074,2008-12-09,07:47:25
39.960454,116.437719,0,147,39791.3246527778,2008-12-09,07:47:30
39.960684,116.437691,0,125,39791.3291666667,2008-12-09,07:54:00
39.960947,116.437724,0,117,39791.3296759259,2008-12-09,07:54:44
39.960912,116.437796,0,117,39791.3297337963,2008-12-09,07:54:49
39.960876,116.437846,0,118,39791.3297916667,2008-12-09,07:54:54
39.960748,116.438162,0,67,39791.3298263889,2008-12-09,07:54:57
39.960769,116.438088,0,98,39791.329849537,2008-12-09,07:54:59
39.960769,116.438122,0,121,39791.3299074074,2008-12-09,07:55:04
39.960767,116.438124,0,121,39791.3299652778,2008-12-09,07:55:09
39.960764,116.438123,0,121,39791.3300231481,2008-12-09,07:55:14
39.960764,116.438123,0,121,39791.3300578704,2008-12-09,07:55:17
39.960759,116.438122,0,121,39791.3300810185,2008-12-09,07:55:19
39.960749,116.438122,0,121,39791.3301388889,2008-12-09,07:55:24
39.960913,116.438238,0,121,39791.3301851852,2008-12-09,07:55:28
39.960964,116.438337,0,121,39791.3302083333,2008-12-09,07:55:30
39.961072,116.438383,0,122,39791.3302546296,2008-12-09,07:55:34
39.961154,116.438449,0,122,39791.3303125,2008-12-09,07:55:39
39.961228,116.438438,0,122,39791.3303703704,2008-12-09,07:55:44
39.961289,116.438441,0,122,39791.3304282407,2008-12-09,07:55:49
39.961263,116.438452,0,123,39791.3304861111,2008-12-09,07:55:54
39.961254,116.43845,0,123,39791.3305439815,2008-12-09,07:55:59
39.961253,116.43845,0,123,39791.3306018518,2008-12-09,07:56:04
39.961253,116.43845,0,123,39791.3306365741,2008-12-09,07:56:07
39.961247,116.438451,0,123,39791.3306597222,2008-12-09,07:56:09
39.961217,116.438476,0,123,39791.3307175926,2008-12-09,07:56:14
39.961162,116.438567,0,123,39791.330775463,2008-12-09,07:56:19
39.96112,116.438695,0,123,39791.3308333333,2008-12-09,07:56:24
39.961064,116.438794,0,123,39791.3308912037,2008-12-09,07:56:29
39.96126,116.437437,0,151,39791.3325115741,2008-12-09,07:58:49
39.961448,116.437316,0,147,39791.3325231481,2008-12-09,07:58:50
39.96166,116.437105,0,61,39791.3325347222,2008-12-09,07:58:51
39.960711,116.437612,0,-15,39791.3378240741,2008-12-09,08:06:28
39.960688,116.43771,0,1,39791.3378472222,2008-12-09,08:06:30
39.960696,116.437684,0,38,39791.3378703704,2008-12-09,08:06:32
39.960748,116.437675,0,56,39791.3379282407,2008-12-09,08:06:37
39.96076,116.437696,0,69,39791.3379861111,2008-12-09,08:06:42
39.960788,116.437692,0,64,39791.3380439815,2008-12-09,08:06:47
39.960792,116.437709,0,68,39791.3381018518,2008-12-09,08:06:52
39.960821,116.437702,0,62,39791.3381597222,2008-12-09,08:06:57
39.960764,116.437769,0,50,39791.3382175926,2008-12-09,08:07:02
39.96073,116.43785,0,42,39791.338275463,2008-12-09,08:07:07
39.960684,116.437923,0,56,39791.3383333333,2008-12-09,08:07:12
39.960651,116.437973,0,63,39791.3383912037,2008-12-09,08:07:17
39.960598,116.438046,0,74,39791.3384490741,2008-12-09,08:07:22
39.960568,116.438098,0,74,39791.3385069444,2008-12-09,08:07:27
39.960536,116.438162,0,78,39791.3385648148,2008-12-09,08:07:32
39.960479,116.438207,0,89,39791.3386226852,2008-12-09,08:07:37
39.960441,116.438243,0,89,39791.3386805556,2008-12-09,08:07:42
39.960374,116.438267,0,89,39791.3387384259,2008-12-09,08:07:47
39.960333,116.438282,0,91,39791.3387962963,2008-12-09,08:07:52
39.960291,116.438295,0,92,39791.3388541667,2008-12-09,08:07:57
39.960226,116.438324,0,93,39791.338912037,2008-12-09,08:08:02
39.960172,116.43836,0,93,39791.3389699074,2008-12-09,08:08:07
39.960135,116.438404,0,96,39791.3390277778,2008-12-09,08:08:12
39.960112,116.438442,0,97,39791.3390856481,2008-12-09,08:08:17
39.960075,116.438456,0,98,39791.3391435185,2008-12-09,08:08:22
39.960048,116.438456,0,99,39791.3392013889,2008-12-09,08:08:27
39.960026,116.438449,0,102,39791.3392592593,2008-12-09,08:08:32
39.96002,116.438449,0,103,39791.3393171296,2008-12-09,08:08:37
39.960018,116.438448,0,104,39791.339375,2008-12-09,08:08:42
39.96002,116.438448,0,104,39791.3394328704,2008-12-09,08:08:47
39.96002,116.438448,0,104,39791.3394675926,2008-12-09,08:08:50
39.960014,116.43845,0,104,39791.3394907407,2008-12-09,08:08:52
39.960016,116.438545,0,102,39791.3395486111,2008-12-09,08:08:57
39.960029,116.438571,0,105,39791.3396064815,2008-12-09,08:09:02
39.960029,116.438611,0,110,39791.3396643519,2008-12-09,08:09:07
39.960028,116.438647,0,124,39791.3397222222,2008-12-09,08:09:12
39.96005,116.438672,0,131,39791.3397800926,2008-12-09,08:09:17
39.960108,116.438701,0,123,39791.339837963,2008-12-09,08:09:22
39.960137,116.43875,0,126,39791.3398958333,2008-12-09,08:09:27
39.960189,116.438789,0,125,39791.3399537037,2008-12-09,08:09:32
39.960212,116.438813,0,129,39791.3400115741,2008-12-09,08:09:37
39.96023,116.438847,0,132,39791.3400694444,2008-12-09,08:09:42
39.960238,116.438891,0,138,39791.3401273148,2008-12-09,08:09:47
39.960266,116.438963,0,145,39791.3401851852,2008-12-09,08:09:52
39.96029,116.439025,0,154,39791.3402430556,2008-12-09,08:09:57
39.960314,116.439071,0,165,39791.3403009259,2008-12-09,08:10:02
39.960331,116.439126,0,174,39791.3403587963,2008-12-09,08:10:07
39.960368,116.439206,0,183,39791.3404166667,2008-12-09,08:10:12
39.960401,116.439269,0,193,39791.340474537,2008-12-09,08:10:17
39.960444,116.439314,0,203,39791.3405324074,2008-12-09,08:10:22
39.9605,116.439346,0,196,39791.3405902778,2008-12-09,08:10:27
39.960521,116.43938,0,203,39791.3406481481,2008-12-09,08:10:32
39.960558,116.439367,0,203,39791.3407060185,2008-12-09,08:10:37
39.960581,116.4394,0,214,39791.3407638889,2008-12-09,08:10:42
39.960628,116.439413,0,224,39791.3408217593,2008-12-09,08:10:47
39.960669,116.439418,0,234,39791.3408796296,2008-12-09,08:10:52
39.960713,116.439452,0,243,39791.3409375,2008-12-09,08:10:57
39.960742,116.439537,0,245,39791.3409953704,2008-12-09,08:11:02
39.960768,116.439629,0,249,39791.3410532407,2008-12-09,08:11:07
39.960797,116.439692,0,255,39791.3411111111,2008-12-09,08:11:12
39.960839,116.439762,0,257,39791.3411689815,2008-12-09,08:11:17
39.960883,116.439802,0,260,39791.3412268519,2008-12-09,08:11:22
39.960939,116.439817,0,265,39791.3412847222,2008-12-09,08:11:27
39.960995,116.439835,0,266,39791.3413425926,2008-12-09,08:11:32
39.961018,116.439843,0,276,39791.341400463,2008-12-09,08:11:37
39.961044,116.439874,0,280,39791.3414583333,2008-12-09,08:11:42
39.961106,116.439904,0,270,39791.3415162037,2008-12-09,08:11:47
39.961152,116.440013,0,266,39791.3415740741,2008-12-09,08:11:52
39.961186,116.440083,0,261,39791.3416319444,2008-12-09,08:11:57
39.961215,116.440109,0,248,39791.3416898148,2008-12-09,08:12:02
39.961241,116.440116,0,246,39791.3417476852,2008-12-09,08:12:07
39.961244,116.440114,0,246,39791.3418055556,2008-12-09,08:12:12
39.961249,116.440114,0,247,39791.3418634259,2008-12-09,08:12:17
39.961253,116.440112,0,247,39791.3419212963,2008-12-09,08:12:22
39.961259,116.44011,0,246,39791.3419791667,2008-12-09,08:12:27
39.961262,116.44011,0,245,39791.342037037,2008-12-09,08:12:32
39.96126,116.44011,0,244,39791.3420949074,2008-12-09,08:12:37
39.961259,116.44011,0,244,39791.3421527778,2008-12-09,08:12:42
39.961259,116.44011,0,243,39791.3422106481,2008-12-09,08:12:47
39.96126,116.44011,0,243,39791.3422685185,2008-12-09,08:12:52
39.96126,116.44011,0,243,39791.3423032407,2008-12-09,08:12:55
39.961265,116.440111,0,243,39791.3423263889,2008-12-09,08:12:57
39.961301,116.440135,0,229,39791.3423842593,2008-12-09,08:13:02
39.961345,116.440171,0,226,39791.3424421296,2008-12-09,08:13:07
39.961372,116.440187,0,225,39791.3425,2008-12-09,08:13:12
39.961365,116.440174,0,224,39791.3425578704,2008-12-09,08:13:17
39.961396,116.440207,0,221,39791.3426157407,2008-12-09,08:13:22
39.961447,116.440308,0,218,39791.3426736111,2008-12-09,08:13:27
39.961538,116.440311,0,214,39791.3427199074,2008-12-09,08:13:31
39.961527,116.440316,0,193,39791.3427777778,2008-12-09,08:13:36
39.961556,116.440446,0,183,39791.3428356481,2008-12-09,08:13:41
39.961617,116.440537,0,176,39791.3428703704,2008-12-09,08:13:44
39.961644,116.440565,0,169,39791.3429282407,2008-12-09,08:13:49
39.961666,116.440583,0,167,39791.3429861111,2008-12-09,08:13:54
39.961666,116.440583,0,167,39791.3430208333,2008-12-09,08:13:57
39.961672,116.440583,0,166,39791.3430439815,2008-12-09,08:13:59
39.961722,116.440624,0,155,39791.3431018519,2008-12-09,08:14:04
39.961735,116.440628,0,150,39791.3431597222,2008-12-09,08:14:09
39.961746,116.440629,0,149,39791.3432175926,2008-12-09,08:14:14
39.96175,116.44063,0,147,39791.343275463,2008-12-09,08:14:19
39.961758,116.44063,0,145,39791.3433333333,2008-12-09,08:14:24
39.961758,116.44063,0,144,39791.3433912037,2008-12-09,08:14:29
39.961764,116.44063,0,144,39791.3434490741,2008-12-09,08:14:34
39.961768,116.440631,0,143,39791.3435069444,2008-12-09,08:14:39
39.961768,116.440631,0,143,39791.3435416667,2008-12-09,08:14:42
39.96177,116.440637,0,142,39791.3435648148,2008-12-09,08:14:44
39.961785,116.440664,0,133,39791.3436226852,2008-12-09,08:14:49
39.961801,116.440655,0,130,39791.3436805556,2008-12-09,08:14:54
39.961819,116.440658,0,128,39791.3437384259,2008-12-09,08:14:59
39.961845,116.440646,0,126,39791.3437962963,2008-12-09,08:15:04
39.961871,116.440603,0,125,39791.3438541667,2008-12-09,08:15:09
39.961904,116.440585,0,128,39791.343912037,2008-12-09,08:15:14
39.961939,116.44057,0,130,39791.3439699074,2008-12-09,08:15:19
39.961979,116.440495,0,134,39791.3440277778,2008-12-09,08:15:24
39.962005,116.440466,0,138,39791.3440856481,2008-12-09,08:15:29
39.962042,116.440435,0,141,39791.3441435185,2008-12-09,08:15:34
39.962066,116.440403,0,142,39791.3442013889,2008-12-09,08:15:39
39.962118,116.440338,0,142,39791.3442592593,2008-12-09,08:15:44
39.962146,116.440315,0,145,39791.3443171296,2008-12-09,08:15:49
39.962155,116.440323,0,142,39791.344375,2008-12-09,08:15:54
39.962168,116.440308,0,135,39791.3444328704,2008-12-09,08:15:59
39.962177,116.440293,0,135,39791.3444907407,2008-12-09,08:16:04
39.962184,116.440226,0,131,39791.3445486111,2008-12-09,08:16:09
39.962189,116.440209,0,124,39791.3446064815,2008-12-09,08:16:14
39.962186,116.440204,0,125,39791.3446643518,2008-12-09,08:16:19
39.962186,116.440204,0,125,39791.3446990741,2008-12-09,08:16:22
39.962186,116.440204,0,125,39791.3447222222,2008-12-09,08:16:24
39.962186,116.440191,0,124,39791.3447800926,2008-12-09,08:16:29
39.962224,116.440057,0,124,39791.344837963,2008-12-09,08:16:34
39.962268,116.439934,0,125,39791.3448726852,2008-12-09,08:16:37
39.962316,116.439828,0,127,39791.3449189815,2008-12-09,08:16:41
39.962384,116.439718,0,128,39791.3449768518,2008-12-09,08:16:46
39.962424,116.439597,0,126,39791.3450231481,2008-12-09,08:16:50
39.962495,116.439496,0,128,39791.3450694444,2008-12-09,08:16:54
39.962559,116.439375,0,129,39791.3451157407,2008-12-09,08:16:58
39.962628,116.439267,0,129,39791.345162037,2008-12-09,08:17:02
39.962652,116.439185,0,121,39791.3452199074,2008-12-09,08:17:07
39.962709,116.439093,0,117,39791.3452777778,2008-12-09,08:17:12
39.962792,116.438988,0,111,39791.3453240741,2008-12-09,08:17:16
39.962861,116.438894,0,110,39791.3453587963,2008-12-09,08:17:19
39.962937,116.438826,0,110,39791.3453935185,2008-12-09,08:17:22
39.963012,116.438716,0,106,39791.3454398148,2008-12-09,08:17:26
39.963071,116.438615,0,102,39791.345474537,2008-12-09,08:17:29
39.96314,116.438532,0,96,39791.3455092593,2008-12-09,08:17:32
39.96322,116.438464,0,91,39791.3455324074,2008-12-09,08:17:34
39.963261,116.438385,0,82,39791.3455902778,2008-12-09,08:17:39
39.963314,116.43828,0,75,39791.3456481481,2008-12-09,08:17:44
39.963387,116.438179,0,69,39791.3456944444,2008-12-09,08:17:48
39.963465,116.438069,0,66,39791.3457291667,2008-12-09,08:17:51
39.963524,116.437939,0,63,39791.3457638889,2008-12-09,08:17:54
39.963598,116.437817,0,61,39791.3457986111,2008-12-09,08:17:57
39.963679,116.437695,0,59,39791.3458333333,2008-12-09,08:18:00
39.96375,116.437589,0,59,39791.3458680556,2008-12-09,08:18:03
39.9638,116.437483,0,59,39791.3459027778,2008-12-09,08:18:06
39.963886,116.437375,0,59,39791.3459375,2008-12-09,08:18:09
39.963975,116.437262,0,58,39791.3459722222,2008-12-09,08:18:12
39.964052,116.437198,0,56,39791.3459953704,2008-12-09,08:18:14
39.964149,116.437061,0,53,39791.3460300926,2008-12-09,08:18:17
39.964228,116.436937,0,49,39791.3460648148,2008-12-09,08:18:20
39.964261,116.436821,0,48,39791.346087963,2008-12-09,08:18:22
39.964303,116.436691,0,49,39791.3461111111,2008-12-09,08:18:24
39.964396,116.436568,0,53,39791.3461342593,2008-12-09,08:18:26
39.964494,116.436415,0,59,39791.3461574074,2008-12-09,08:18:28
39.964609,116.436249,0,65,39791.3461805556,2008-12-09,08:18:30
39.964711,116.436086,0,69,39791.3462037037,2008-12-09,08:18:32
39.964828,116.435909,0,72,39791.3462268518,2008-12-09,08:18:34
39.964889,116.435816,0,73,39791.3462384259,2008-12-09,08:18:35
39.964948,116.435725,0,76,39791.34625,2008-12-09,08:18:36
39.965005,116.435631,0,79,39791.3462615741,2008-12-09,08:18:37
39.965062,116.435539,0,81,39791.3462731481,2008-12-09,08:18:38
39.965125,116.435452,0,84,39791.3462847222,2008-12-09,08:18:39
39.965187,116.435359,0,87,39791.3462962963,2008-12-09,08:18:40
39.965244,116.435267,0,91,39791.3463078704,2008-12-09,08:18:41
39.965357,116.435096,0,96,39791.3463310185,2008-12-09,08:18:43
39.965471,116.434937,0,99,39791.3463541667,2008-12-09,08:18:45
39.965574,116.434783,0,103,39791.3463773148,2008-12-09,08:18:47
39.965679,116.434641,0,104,39791.346400463,2008-12-09,08:18:49
39.965774,116.434503,0,106,39791.3464236111,2008-12-09,08:18:51
39.965859,116.43438,0,109,39791.3464467593,2008-12-09,08:18:53
39.965934,116.434262,0,112,39791.3464699074,2008-12-09,08:18:55
39.966006,116.434139,0,113,39791.3464930556,2008-12-09,08:18:57
39.966083,116.434021,0,115,39791.3465162037,2008-12-09,08:18:59
39.966157,116.433908,0,115,39791.3465393518,2008-12-09,08:19:01
39.966223,116.433814,0,115,39791.3465625,2008-12-09,08:19:03
39.966321,116.433701,0,116,39791.3465972222,2008-12-09,08:19:06
39.966389,116.433603,0,113,39791.3466319444,2008-12-09,08:19:09
39.966417,116.433555,0,112,39791.3466898148,2008-12-09,08:19:14
39.966437,116.433539,0,111,39791.3467476852,2008-12-09,08:19:19
39.966518,116.433429,0,110,39791.3467939815,2008-12-09,08:19:23
39.966573,116.433333,0,112,39791.3468287037,2008-12-09,08:19:26
39.96661,116.433294,0,113,39791.3468865741,2008-12-09,08:19:31
39.966618,116.433281,0,114,39791.3469444444,2008-12-09,08:19:36
39.966618,116.433281,0,114,39791.3469791667,2008-12-09,08:19:39
39.966621,116.433276,0,114,39791.3470023148,2008-12-09,08:19:41
39.966687,116.433142,0,111,39791.3470601852,2008-12-09,08:19:46
39.966738,116.433044,0,110,39791.3470833333,2008-12-09,08:19:48
39.966783,116.432919,0,106,39791.3471064815,2008-12-09,08:19:50
39.966868,116.432798,0,103,39791.3471296296,2008-12-09,08:19:52
39.96695,116.432659,0,103,39791.3471527778,2008-12-09,08:19:54
39.967036,116.432522,0,104,39791.3471759259,2008-12-09,08:19:56
39.967128,116.432378,0,105,39791.3471990741,2008-12-09,08:19:58
39.967234,116.432234,0,105,39791.3472222222,2008-12-09,08:20:00
39.96731,116.432157,0,103,39791.3472337963,2008-12-09,08:20:01
39.967414,116.431993,0,104,39791.3472569444,2008-12-09,08:20:03
39.967522,116.431817,0,104,39791.3472800926,2008-12-09,08:20:05
39.967593,116.431737,0,105,39791.3472916667,2008-12-09,08:20:06
39.967706,116.431568,0,104,39791.3473148148,2008-12-09,08:20:08
39.967793,116.43141,0,99,39791.347337963,2008-12-09,08:20:10
39.967864,116.431219,0,92,39791.3473611111,2008-12-09,08:20:12
39.967928,116.431033,0,88,39791.3473842593,2008-12-09,08:20:14
39.967993,116.43084,0,85,39791.3474074074,2008-12-09,08:20:16
39.968055,116.43064,0,83,39791.3474305556,2008-12-09,08:20:18
39.96813,116.430462,0,84,39791.3474537037,2008-12-09,08:20:20
39.968198,116.430263,0,79,39791.3474768519,2008-12-09,08:20:22
39.968245,116.430052,0,79,39791.3475,2008-12-09,08:20:24
39.968297,116.429892,0,79,39791.3475231482,2008-12-09,08:20:26
39.968338,116.429731,0,88,39791.3475462963,2008-12-09,08:20:28
39.96838,116.429574,0,87,39791.3475694444,2008-12-09,08:20:30
39.968416,116.429376,0,96,39791.3475925926,2008-12-09,08:20:32
39.968452,116.42916,0,98,39791.3476157407,2008-12-09,08:20:34
39.968474,116.428943,0,100,39791.3476388889,2008-12-09,08:20:36
39.968494,116.428725,0,103,39791.347662037,2008-12-09,08:20:38
39.96851,116.428496,0,107,39791.3476851852,2008-12-09,08:20:40
39.968513,116.428371,0,107,39791.3476967593,2008-12-09,08:20:41
39.968522,116.428132,0,107,39791.3477199074,2008-12-09,08:20:43
39.968518,116.428008,0,110,39791.3477314815,2008-12-09,08:20:44
39.968517,116.427885,0,111,39791.3477430556,2008-12-09,08:20:45
39.968507,116.427659,0,111,39791.3477662037,2008-12-09,08:20:47
39.968498,116.427431,0,114,39791.3477893519,2008-12-09,08:20:49
39.968497,116.427205,0,112,39791.3478125,2008-12-09,08:20:51
39.968497,116.426987,0,112,39791.3478356482,2008-12-09,08:20:53
39.968498,116.426798,0,111,39791.3478587963,2008-12-09,08:20:55
39.968472,116.426619,0,107,39791.3478819444,2008-12-09,08:20:57
39.968431,116.426447,0,106,39791.3479050926,2008-12-09,08:20:59
39.968412,116.426268,0,104,39791.3479282407,2008-12-09,08:21:01
39.968404,116.426063,0,103,39791.3479513889,2008-12-09,08:21:03
39.968397,116.425849,0,102,39791.347974537,2008-12-09,08:21:05
39.968391,116.425632,0,101,39791.3479976852,2008-12-09,08:21:07
39.968383,116.425409,0,100,39791.3480208333,2008-12-09,08:21:09
39.968368,116.425186,0,98,39791.3480439815,2008-12-09,08:21:11
39.968374,116.42499,0,97,39791.3480671296,2008-12-09,08:21:13
39.968375,116.42486,0,96,39791.3480902778,2008-12-09,08:21:15
39.968357,116.424834,0,92,39791.3481481481,2008-12-09,08:21:20
39.968355,116.424775,0,90,39791.3482060185,2008-12-09,08:21:25
39.968366,116.42465,0,88,39791.3482523148,2008-12-09,08:21:29
39.96836,116.424528,0,87,39791.348287037,2008-12-09,08:21:32
39.968351,116.424389,0,86,39791.3483217593,2008-12-09,08:21:35
39.968342,116.424253,0,85,39791.3483564815,2008-12-09,08:21:38
39.968343,116.424101,0,84,39791.3483912037,2008-12-09,08:21:41
39.968346,116.423957,0,84,39791.3484259259,2008-12-09,08:21:44
39.96834,116.423813,0,84,39791.3484722222,2008-12-09,08:21:48
39.968334,116.423666,0,86,39791.3485185185,2008-12-09,08:21:52
39.968329,116.423533,0,86,39791.3485532407,2008-12-09,08:21:55
39.968322,116.423398,0,87,39791.348587963,2008-12-09,08:21:58
39.968314,116.423263,0,88,39791.3486226852,2008-12-09,08:22:01
39.968326,116.423134,0,88,39791.3486574074,2008-12-09,08:22:04
39.968351,116.423002,0,89,39791.3487037037,2008-12-09,08:22:08
39.968383,116.422873,0,88,39791.34875,2008-12-09,08:22:12
39.968408,116.422751,0,88,39791.3487962963,2008-12-09,08:22:16
39.96843,116.422584,0,94,39791.3488310185,2008-12-09,08:22:19
39.968441,116.422453,0,94,39791.3488541667,2008-12-09,08:22:21
39.968428,116.422287,0,100,39791.3488773148,2008-12-09,08:22:23
39.968423,116.422094,0,103,39791.348900463,2008-12-09,08:22:25
39.968422,116.421896,0,106,39791.3489236111,2008-12-09,08:22:27
39.968413,116.42168,0,110,39791.3489467593,2008-12-09,08:22:29
39.968395,116.421465,0,114,39791.3489699074,2008-12-09,08:22:31
39.968374,116.421248,0,114,39791.3489930556,2008-12-09,08:22:33
39.968352,116.421029,0,115,39791.3490162037,2008-12-09,08:22:35
39.968346,116.420912,0,117,39791.3490277778,2008-12-09,08:22:36
39.96832,116.420799,0,118,39791.3490393519,2008-12-09,08:22:37
39.968309,116.420681,0,118,39791.3490509259,2008-12-09,08:22:38
39.968302,116.420558,0,120,39791.3490625,2008-12-09,08:22:39
39.968267,116.420331,0,133,39791.3490856481,2008-12-09,08:22:41
39.968257,116.420207,0,134,39791.3490972222,2008-12-09,08:22:42
39.968248,116.419978,0,138,39791.3491203704,2008-12-09,08:22:44
39.968237,116.419757,0,140,39791.3491435185,2008-12-09,08:22:46
39.968227,116.419554,0,143,39791.3491666667,2008-12-09,08:22:48
39.968216,116.419361,0,145,39791.3491898148,2008-12-09,08:22:50
39.968206,116.419184,0,147,39791.349212963,2008-12-09,08:22:52
39.968198,116.419013,0,147,39791.3492361111,2008-12-09,08:22:54
39.968192,116.418848,0,146,39791.3492592593,2008-12-09,08:22:56
39.968185,116.418668,0,145,39791.3492824074,2008-12-09,08:22:58
39.968173,116.418488,0,150,39791.3493055556,2008-12-09,08:23:00
39.968178,116.418282,0,142,39791.3493287037,2008-12-09,08:23:02
39.968175,116.418081,0,139,39791.3493518519,2008-12-09,08:23:04
39.968166,116.417886,0,140,39791.349375,2008-12-09,08:23:06
39.968161,116.417689,0,140,39791.3493981481,2008-12-09,08:23:08
39.968159,116.417496,0,139,39791.3494212963,2008-12-09,08:23:10
39.968158,116.417314,0,138,39791.3494444444,2008-12-09,08:23:12
39.968152,116.417147,0,134,39791.3494675926,2008-12-09,08:23:14
39.968146,116.417007,0,131,39791.3494907407,2008-12-09,08:23:16
39.968155,116.416856,0,127,39791.349525463,2008-12-09,08:23:19
39.96816,116.416738,0,119,39791.3495601852,2008-12-09,08:23:22
39.968181,116.416625,0,112,39791.3496064815,2008-12-09,08:23:26
39.968165,116.416491,0,114,39791.3496643519,2008-12-09,08:23:31
39.968167,116.416367,0,117,39791.3497222222,2008-12-09,08:23:36
39.968151,116.416276,0,132,39791.3497800926,2008-12-09,08:23:41
39.968151,116.416276,0,132,39791.3498148148,2008-12-09,08:23:44
39.968153,116.41627,0,135,39791.349837963,2008-12-09,08:23:46
39.968154,116.416236,0,135,39791.3498958333,2008-12-09,08:23:51
39.968139,116.416119,0,143,39791.3499421296,2008-12-09,08:23:55
39.968157,116.416049,0,144,39791.35,2008-12-09,08:24:00
39.968186,116.416051,0,148,39791.3500578704,2008-12-09,08:24:05
39.968186,116.416048,0,148,39791.3501157407,2008-12-09,08:24:10
39.968186,116.416048,0,148,39791.350150463,2008-12-09,08:24:13
39.968186,116.416046,0,147,39791.3501736111,2008-12-09,08:24:15
39.968176,116.415963,0,149,39791.3502314815,2008-12-09,08:24:20
39.968155,116.415843,0,147,39791.3502777778,2008-12-09,08:24:24
39.968139,116.415723,0,143,39791.3503125,2008-12-09,08:24:27
39.968129,116.415585,0,137,39791.3503587963,2008-12-09,08:24:31
39.968133,116.415461,0,132,39791.3504166667,2008-12-09,08:24:36
39.968134,116.415333,0,130,39791.3504513889,2008-12-09,08:24:39
39.968112,116.415216,0,131,39791.350474537,2008-12-09,08:24:41
39.968107,116.415072,0,130,39791.3504976852,2008-12-09,08:24:43
39.968104,116.414904,0,129,39791.3505208333,2008-12-09,08:24:45
39.968104,116.41472,0,129,39791.3505439815,2008-12-09,08:24:47
39.968102,116.414518,0,129,39791.3505671296,2008-12-09,08:24:49
39.968092,116.414307,0,128,39791.3505902778,2008-12-09,08:24:51
39.968092,116.414089,0,128,39791.3506134259,2008-12-09,08:24:53
39.96809,116.413874,0,129,39791.3506365741,2008-12-09,08:24:55
39.968094,116.41367,0,129,39791.3506597222,2008-12-09,08:24:57
39.968094,116.413498,0,129,39791.3506828704,2008-12-09,08:24:59
39.968091,116.41336,0,129,39791.3507060185,2008-12-09,08:25:01
39.968086,116.413204,0,130,39791.3507407407,2008-12-09,08:25:04
39.968071,116.413129,0,131,39791.3507986111,2008-12-09,08:25:09
39.968063,116.413142,0,132,39791.3508564815,2008-12-09,08:25:14
39.968063,116.41314,0,132,39791.3509143519,2008-12-09,08:25:19
39.968064,116.413141,0,132,39791.3509722222,2008-12-09,08:25:24
39.968064,116.413142,0,131,39791.3510300926,2008-12-09,08:25:29
39.968064,116.413144,0,131,39791.351087963,2008-12-09,08:25:34
39.968064,116.413145,0,131,39791.3511458333,2008-12-09,08:25:39
39.968065,116.413145,0,131,39791.3512037037,2008-12-09,08:25:44
39.968064,116.413149,0,131,39791.3512615741,2008-12-09,08:25:49
39.968063,116.413151,0,131,39791.3513194444,2008-12-09,08:25:54
39.968063,116.413151,0,131,39791.3513541667,2008-12-09,08:25:57
39.968062,116.413154,0,131,39791.3513773148,2008-12-09,08:25:59
39.968062,116.413163,0,131,39791.3514351852,2008-12-09,08:26:04
39.968061,116.413167,0,131,39791.3514930556,2008-12-09,08:26:09
39.968062,116.413174,0,131,39791.3515509259,2008-12-09,08:26:14
39.968063,116.413173,0,131,39791.3516087963,2008-12-09,08:26:19
39.968063,116.413173,0,131,39791.3516435185,2008-12-09,08:26:22
39.968063,116.413171,0,130,39791.3516666667,2008-12-09,08:26:24
39.968044,116.413043,0,133,39791.351724537,2008-12-09,08:26:29
39.968019,116.412919,0,132,39791.3517476852,2008-12-09,08:26:31
39.967999,116.412795,0,130,39791.3517708333,2008-12-09,08:26:33
39.968009,116.412653,0,127,39791.3517939815,2008-12-09,08:26:35
39.968008,116.412504,0,129,39791.3518171296,2008-12-09,08:26:37
39.968004,116.412343,0,131,39791.3518402778,2008-12-09,08:26:39
39.968007,116.412205,0,127,39791.3518634259,2008-12-09,08:26:41
39.968008,116.412073,0,127,39791.3518865741,2008-12-09,08:26:43
39.968007,116.411927,0,127,39791.3519097222,2008-12-09,08:26:45
39.968015,116.411773,0,129,39791.3519328704,2008-12-09,08:26:47
39.96802,116.411614,0,131,39791.3519560185,2008-12-09,08:26:49
39.968028,116.411474,0,131,39791.3519791667,2008-12-09,08:26:51
39.96803,116.411353,0,133,39791.3520023148,2008-12-09,08:26:53
39.968024,116.4112,0,134,39791.352037037,2008-12-09,08:26:56
39.968021,116.411081,0,130,39791.3520601852,2008-12-09,08:26:58
39.968002,116.410938,0,128,39791.3520949074,2008-12-09,08:27:01
39.96799,116.410811,0,120,39791.3521412037,2008-12-09,08:27:05
39.968008,116.410682,0,124,39791.3521875,2008-12-09,08:27:09
39.968011,116.410533,0,126,39791.3522337963,2008-12-09,08:27:13
39.968017,116.410412,0,132,39791.3522800926,2008-12-09,08:27:17
39.968028,116.410342,0,129,39791.352337963,2008-12-09,08:27:22
39.968017,116.410339,0,130,39791.3523958333,2008-12-09,08:27:27
39.968017,116.410339,0,130,39791.3524305556,2008-12-09,08:27:30
39.968018,116.410347,0,129,39791.3524537037,2008-12-09,08:27:32
39.968016,116.410327,0,129,39791.3525115741,2008-12-09,08:27:37
39.968013,116.410297,0,128,39791.3525694444,2008-12-09,08:27:42
39.968018,116.410264,0,128,39791.3526273148,2008-12-09,08:27:47
39.968028,116.410188,0,128,39791.3526851852,2008-12-09,08:27:52
39.968028,116.410143,0,130,39791.3527430556,2008-12-09,08:27:57
39.968029,116.410095,0,131,39791.3528009259,2008-12-09,08:28:02
39.968034,116.410009,0,133,39791.3528587963,2008-12-09,08:28:07
39.96806,116.410002,0,135,39791.3529166667,2008-12-09,08:28:12
39.96806,116.410002,0,135,39791.3529513889,2008-12-09,08:28:15
39.968059,116.409994,0,135,39791.352974537,2008-12-09,08:28:17
39.968069,116.409943,0,138,39791.3530324074,2008-12-09,08:28:22
39.968091,116.409879,0,139,39791.3530902778,2008-12-09,08:28:27
39.968091,116.409879,0,139,39791.353125,2008-12-09,08:28:30
39.968093,116.409885,0,139,39791.3531481481,2008-12-09,08:28:32
39.968093,116.409895,0,138,39791.3532060185,2008-12-09,08:28:37
39.968087,116.409841,0,136,39791.3532638889,2008-12-09,08:28:42
39.968053,116.409694,0,135,39791.3532986111,2008-12-09,08:28:45
39.968018,116.409564,0,136,39791.3533217593,2008-12-09,08:28:47
39.967997,116.409424,0,135,39791.3533449074,2008-12-09,08:28:49
39.967989,116.409269,0,132,39791.3533680556,2008-12-09,08:28:51
39.967982,116.409094,0,132,39791.3533912037,2008-12-09,08:28:53
39.967976,116.408905,0,132,39791.3534143518,2008-12-09,08:28:55
39.967941,116.408716,0,132,39791.3534375,2008-12-09,08:28:57
39.967932,116.408518,0,134,39791.3534606481,2008-12-09,08:28:59
39.967926,116.408313,0,135,39791.3534837963,2008-12-09,08:29:01
39.96789,116.408105,0,138,39791.3535069444,2008-12-09,08:29:03
39.967918,116.407979,0,140,39791.3535185185,2008-12-09,08:29:04
39.967917,116.407761,0,141,39791.3535416667,2008-12-09,08:29:06
39.967913,116.407561,0,144,39791.3535648148,2008-12-09,08:29:08
39.967907,116.407364,0,148,39791.353587963,2008-12-09,08:29:10
39.967902,116.407187,0,152,39791.3536111111,2008-12-09,08:29:12
39.967885,116.407,0,155,39791.3536342593,2008-12-09,08:29:14
39.967892,116.406826,0,161,39791.3536574074,2008-12-09,08:29:16
39.967904,116.406664,0,166,39791.3536805556,2008-12-09,08:29:18
39.967884,116.406436,0,170,39791.3537037037,2008-12-09,08:29:20
39.967865,116.406306,0,173,39791.3537152778,2008-12-09,08:29:21
39.96785,116.40619,0,176,39791.3537268518,2008-12-09,08:29:22
39.967836,116.406071,0,179,39791.3537384259,2008-12-09,08:29:23
39.967815,116.405844,0,186,39791.3537615741,2008-12-09,08:29:25
39.967794,116.405645,0,188,39791.3537847222,2008-12-09,08:29:27
39.967775,116.40547,0,189,39791.3538078704,2008-12-09,08:29:29
39.967773,116.405333,0,193,39791.3538310185,2008-12-09,08:29:31
39.967742,116.405197,0,197,39791.3538541667,2008-12-09,08:29:33
39.96773,116.405008,0,196,39791.3538773148,2008-12-09,08:29:35
39.967704,116.404848,0,199,39791.353900463,2008-12-09,08:29:37
39.967694,116.404651,0,198,39791.3539236111,2008-12-09,08:29:39
39.967724,116.404541,0,196,39791.3539351852,2008-12-09,08:29:40
39.967695,116.404357,0,196,39791.3539583333,2008-12-09,08:29:42
39.967708,116.404135,0,189,39791.3539814815,2008-12-09,08:29:44
39.967723,116.403913,0,187,39791.3540046296,2008-12-09,08:29:46
39.967713,116.403686,0,186,39791.3540277778,2008-12-09,08:29:48
39.967718,116.403448,0,182,39791.3540509259,2008-12-09,08:29:50
39.967719,116.403329,0,182,39791.3540625,2008-12-09,08:29:51
39.967717,116.40321,0,183,39791.3540740741,2008-12-09,08:29:52
39.967711,116.403089,0,183,39791.3540856481,2008-12-09,08:29:53
39.96771,116.402966,0,181,39791.3540972222,2008-12-09,08:29:54
39.967703,116.402728,0,181,39791.3541203704,2008-12-09,08:29:56
39.967698,116.402611,0,182,39791.3541319444,2008-12-09,08:29:57
39.967697,116.402487,0,180,39791.3541435185,2008-12-09,08:29:58
39.967702,116.402362,0,179,39791.3541550926,2008-12-09,08:29:59
39.967695,116.402239,0,178,39791.3541666667,2008-12-09,08:30:00
39.967692,116.402122,0,177,39791.3541782407,2008-12-09,08:30:01
39.967691,116.402003,0,177,39791.3541898148,2008-12-09,08:30:02
39.967687,116.401884,0,176,39791.3542013889,2008-12-09,08:30:03
39.967679,116.401749,0,178,39791.354212963,2008-12-09,08:30:04
39.967678,116.401626,0,176,39791.354224537,2008-12-09,08:30:05
39.967698,116.401487,0,175,39791.3542361111,2008-12-09,08:30:06
39.967672,116.401361,0,175,39791.3542476852,2008-12-09,08:30:07
39.967659,116.401235,0,176,39791.3542592593,2008-12-09,08:30:08
39.967644,116.401113,0,176,39791.3542708333,2008-12-09,08:30:09
39.967636,116.400982,0,176,39791.3542824074,2008-12-09,08:30:10
39.967626,116.400853,0,177,39791.3542939815,2008-12-09,08:30:11
39.967614,116.400724,0,176,39791.3543055556,2008-12-09,08:30:12
39.967611,116.400591,0,175,39791.3543171296,2008-12-09,08:30:13
39.967612,116.400458,0,173,39791.3543287037,2008-12-09,08:30:14
39.967606,116.400328,0,172,39791.3543402778,2008-12-09,08:30:15
39.967601,116.400192,0,170,39791.3543518518,2008-12-09,08:30:16
39.967601,116.400056,0,169,39791.3543634259,2008-12-09,08:30:17
39.9676,116.399919,0,167,39791.354375,2008-12-09,08:30:18
39.967594,116.399778,0,165,39791.3543865741,2008-12-09,08:30:19
39.96759,116.399637,0,163,39791.3543981481,2008-12-09,08:30:20
39.967584,116.399491,0,160,39791.3544097222,2008-12-09,08:30:21
39.967579,116.399338,0,155,39791.3544212963,2008-12-09,08:30:22
39.967577,116.399193,0,153,39791.3544328704,2008-12-09,08:30:23
39.967573,116.399044,0,151,39791.3544444444,2008-12-09,08:30:24
39.967572,116.398899,0,149,39791.3544560185,2008-12-09,08:30:25
39.967572,116.398749,0,146,39791.3544675926,2008-12-09,08:30:26
39.967569,116.398606,0,145,39791.3544791667,2008-12-09,08:30:27
39.967563,116.39846,0,144,39791.3544907407,2008-12-09,08:30:28
39.96756,116.39832,0,144,39791.3545023148,2008-12-09,08:30:29
39.967555,116.398185,0,143,39791.3545138889,2008-12-09,08:30:30
39.967551,116.39805,0,142,39791.354525463,2008-12-09,08:30:31
39.96755,116.397924,0,142,39791.354537037,2008-12-09,08:30:32
39.967559,116.397802,0,140,39791.3545486111,2008-12-09,08:30:33
39.967582,116.397597,0,138,39791.3545717593,2008-12-09,08:30:35
39.967599,116.397449,0,138,39791.3545949074,2008-12-09,08:30:37
39.967615,116.397324,0,137,39791.3546180556,2008-12-09,08:30:39
39.967623,116.397173,0,138,39791.3546412037,2008-12-09,08:30:41
39.96764,116.396992,0,137,39791.3546643518,2008-12-09,08:30:43
39.967631,116.396814,0,138,39791.3546875,2008-12-09,08:30:45
39.96762,116.396635,0,140,39791.3547106481,2008-12-09,08:30:47
39.967604,116.396473,0,143,39791.3547337963,2008-12-09,08:30:49
39.9676,116.396293,0,143,39791.3547569444,2008-12-09,08:30:51
39.967596,116.396101,0,143,39791.3547800926,2008-12-09,08:30:53
39.967599,116.395914,0,143,39791.3548032407,2008-12-09,08:30:55
39.967592,116.395726,0,145,39791.3548263889,2008-12-09,08:30:57
39.967607,116.395545,0,142,39791.354849537,2008-12-09,08:30:59
39.96762,116.395375,0,143,39791.3548726852,2008-12-09,08:31:01
39.9676,116.395222,0,145,39791.3548958333,2008-12-09,08:31:03
39.967601,116.39506,0,146,39791.3549305556,2008-12-09,08:31:06
39.967585,116.394932,0,145,39791.3549768519,2008-12-09,08:31:10
39.967581,116.394857,0,147,39791.3550347222,2008-12-09,08:31:15
39.967589,116.394838,0,148,39791.3550925926,2008-12-09,08:31:20
39.967589,116.394829,0,149,39791.355150463,2008-12-09,08:31:25
39.967591,116.39472,0,151,39791.3552083333,2008-12-09,08:31:30
39.967595,116.394633,0,145,39791.3552662037,2008-12-09,08:31:35
39.967595,116.394633,0,145,39791.3553009259,2008-12-09,08:31:38
39.9676,116.394625,0,142,39791.3553240741,2008-12-09,08:31:40
39.9676,116.394634,0,142,39791.3553819444,2008-12-09,08:31:45
39.967595,116.394592,0,141,39791.3554398148,2008-12-09,08:31:50
39.967547,116.394452,0,143,39791.3554861111,2008-12-09,08:31:54
39.967509,116.394298,0,148,39791.3555092593,2008-12-09,08:31:56
39.967499,116.394124,0,149,39791.3555324074,2008-12-09,08:31:58
39.96751,116.393943,0,151,39791.3555555556,2008-12-09,08:32:00
39.967511,116.393753,0,154,39791.3555787037,2008-12-09,08:32:02
39.967507,116.393558,0,156,39791.3556018519,2008-12-09,08:32:04
39.967495,116.393367,0,159,39791.355625,2008-12-09,08:32:06
39.967475,116.393179,0,161,39791.3556481482,2008-12-09,08:32:08
39.967461,116.393037,0,163,39791.3556712963,2008-12-09,08:32:10
39.967467,116.392884,0,169,39791.3557060185,2008-12-09,08:32:13
39.967463,116.392735,0,175,39791.3557407407,2008-12-09,08:32:16
39.967456,116.392599,0,180,39791.355775463,2008-12-09,08:32:19
39.967445,116.392444,0,186,39791.3558101852,2008-12-09,08:32:22
39.967444,116.392302,0,190,39791.3558333333,2008-12-09,08:32:24
39.967432,116.392125,0,194,39791.3558564815,2008-12-09,08:32:26
39.967435,116.391843,0,197,39791.3558796296,2008-12-09,08:32:28
39.967436,116.391689,0,198,39791.3558912037,2008-12-09,08:32:29
39.967419,116.39156,0,198,39791.3559027778,2008-12-09,08:32:30
39.967401,116.391434,0,197,39791.3559143519,2008-12-09,08:32:31
39.967363,116.391203,0,198,39791.3559375,2008-12-09,08:32:33
39.96735,116.390988,0,197,39791.3559606481,2008-12-09,08:32:35
39.967344,116.390797,0,196,39791.3559837963,2008-12-09,08:32:37
39.967342,116.390625,0,198,39791.3560069444,2008-12-09,08:32:39
39.967338,116.390453,0,200,39791.3560300926,2008-12-09,08:32:41
39.967324,116.390291,0,205,39791.3560532407,2008-12-09,08:32:43
39.967326,116.390139,0,207,39791.3560763889,2008-12-09,08:32:45
39.967303,116.390007,0,208,39791.356099537,2008-12-09,08:32:47
39.967284,116.389873,0,206,39791.3561226852,2008-12-09,08:32:49
39.967266,116.389703,0,204,39791.3561458333,2008-12-09,08:32:51
39.967255,116.389537,0,202,39791.3561689815,2008-12-09,08:32:53
39.96725,116.38934,0,203,39791.3561921296,2008-12-09,08:32:55
39.967242,116.389114,0,205,39791.3562152778,2008-12-09,08:32:57
39.967235,116.388881,0,206,39791.3562384259,2008-12-09,08:32:59
39.967218,116.38865,0,208,39791.3562615741,2008-12-09,08:33:01
39.967215,116.38853,0,209,39791.3562731481,2008-12-09,08:33:02
39.967214,116.388412,0,211,39791.3562847222,2008-12-09,08:33:03
39.96722,116.388175,0,214,39791.3563078704,2008-12-09,08:33:05
39.967235,116.388032,0,214,39791.3563194444,2008-12-09,08:33:06
39.967224,116.387895,0,214,39791.3563310185,2008-12-09,08:33:07
39.967218,116.38776,0,214,39791.3563425926,2008-12-09,08:33:08
39.967204,116.387628,0,215,39791.3563541667,2008-12-09,08:33:09
39.967191,116.387499,0,215,39791.3563657407,2008-12-09,08:33:10
39.967174,116.38737,0,216,39791.3563773148,2008-12-09,08:33:11
39.967155,116.387248,0,217,39791.3563888889,2008-12-09,08:33:12
39.967155,116.387119,0,217,39791.356400463,2008-12-09,08:33:13
39.967147,116.387,0,215,39791.356412037,2008-12-09,08:33:14
39.967142,116.386876,0,216,39791.3564236111,2008-12-09,08:33:15
39.96716,116.386668,0,214,39791.3564467593,2008-12-09,08:33:17
39.967165,116.386437,0,212,39791.3564699074,2008-12-09,08:33:19
39.967161,116.386306,0,212,39791.3564814815,2008-12-09,08:33:20
39.967156,116.386182,0,212,39791.3564930556,2008-12-09,08:33:21
39.967149,116.386052,0,211,39791.3565046296,2008-12-09,08:33:22
39.967136,116.38591,0,209,39791.3565162037,2008-12-09,08:33:23
39.967134,116.385781,0,207,39791.3565277778,2008-12-09,08:33:24
39.96713,116.385655,0,205,39791.3565393519,2008-12-09,08:33:25
39.967129,116.385535,0,204,39791.3565509259,2008-12-09,08:33:26
39.967125,116.385409,0,201,39791.3565625,2008-12-09,08:33:27
39.967144,116.3852,0,199,39791.3565856481,2008-12-09,08:33:29
39.967172,116.385021,0,197,39791.3566087963,2008-12-09,08:33:31
39.967195,116.384864,0,196,39791.3566319444,2008-12-09,08:33:33
39.967214,116.384715,0,196,39791.3566550926,2008-12-09,08:33:35
39.967219,116.384558,0,198,39791.3566782407,2008-12-09,08:33:37
39.96721,116.384385,0,200,39791.3567013889,2008-12-09,08:33:39
39.967195,116.384183,0,201,39791.356724537,2008-12-09,08:33:41
39.967183,116.384005,0,201,39791.3567476852,2008-12-09,08:33:43
39.967181,116.38383,0,200,39791.3567708333,2008-12-09,08:33:45
39.967193,116.383708,0,201,39791.3567939815,2008-12-09,08:33:47
39.967212,116.383574,0,202,39791.3568287037,2008-12-09,08:33:50
39.967241,116.383435,0,201,39791.3568865741,2008-12-09,08:33:55
39.967255,116.383411,0,201,39791.3569444444,2008-12-09,08:34:00
39.967255,116.383411,0,201,39791.3569791667,2008-12-09,08:34:03
39.967256,116.383407,0,201,39791.3570023148,2008-12-09,08:34:05
39.967256,116.383275,0,193,39791.357037037,2008-12-09,08:34:08
39.96724,116.383142,0,191,39791.3570717593,2008-12-09,08:34:11
39.967232,116.383005,0,191,39791.3571064815,2008-12-09,08:34:14
39.967226,116.382877,0,190,39791.3571296296,2008-12-09,08:34:16
39.967217,116.382732,0,190,39791.3571527778,2008-12-09,08:34:18
39.967204,116.382564,0,190,39791.3571759259,2008-12-09,08:34:20
39.967182,116.382378,0,190,39791.3571990741,2008-12-09,08:34:22
39.967177,116.382148,0,188,39791.3572222222,2008-12-09,08:34:24
39.967164,116.381921,0,189,39791.3572453704,2008-12-09,08:34:26
39.967158,116.381694,0,189,39791.3572685185,2008-12-09,08:34:28
39.967126,116.38154,0,192,39791.3572800926,2008-12-09,08:34:29
39.96712,116.381415,0,192,39791.3572916667,2008-12-09,08:34:30
39.967115,116.381288,0,192,39791.3573032407,2008-12-09,08:34:31
39.967112,116.381167,0,192,39791.3573148148,2008-12-09,08:34:32
39.967094,116.38094,0,194,39791.357337963,2008-12-09,08:34:34
39.96709,116.380819,0,194,39791.357349537,2008-12-09,08:34:35
39.967087,116.380696,0,195,39791.3573611111,2008-12-09,08:34:36
39.96709,116.380573,0,195,39791.3573726852,2008-12-09,08:34:37
39.967094,116.380449,0,196,39791.3573842593,2008-12-09,08:34:38
39.9671,116.380325,0,197,39791.3573958333,2008-12-09,08:34:39
39.967099,116.380207,0,199,39791.3574074074,2008-12-09,08:34:40
39.967098,116.380087,0,200,39791.3574189815,2008-12-09,08:34:41
39.967099,116.379959,0,202,39791.3574305556,2008-12-09,08:34:42
39.967102,116.379827,0,203,39791.3574421296,2008-12-09,08:34:43
39.967107,116.379687,0,204,39791.3574537037,2008-12-09,08:34:44
39.967103,116.379543,0,205,39791.3574652778,2008-12-09,08:34:45
39.967108,116.379406,0,206,39791.3574768519,2008-12-09,08:34:46
39.967112,116.379269,0,208,39791.3574884259,2008-12-09,08:34:47
39.967114,116.379142,0,209,39791.3575,2008-12-09,08:34:48
39.96711,116.379015,0,210,39791.3575115741,2008-12-09,08:34:49
39.967115,116.378879,0,211,39791.3575231481,2008-12-09,08:34:50
39.967121,116.378738,0,212,39791.3575347222,2008-12-09,08:34:51
39.967111,116.378593,0,212,39791.3575462963,2008-12-09,08:34:52
39.967101,116.378345,0,214,39791.3575694444,2008-12-09,08:34:54
39.967079,116.378221,0,213,39791.3575810185,2008-12-09,08:34:55
39.967062,116.378098,0,214,39791.3575925926,2008-12-09,08:34:56
39.967048,116.377977,0,215,39791.3576041667,2008-12-09,08:34:57
39.967043,116.377752,0,214,39791.3576273148,2008-12-09,08:34:59
39.967053,116.377623,0,206,39791.3576388889,2008-12-09,08:35:00
39.967068,116.377496,0,194,39791.357650463,2008-12-09,08:35:01
39.967082,116.377356,0,189,39791.3576736111,2008-12-09,08:35:03
39.967086,116.37721,0,188,39791.3576967593,2008-12-09,08:35:05
39.967094,116.377046,0,188,39791.3577199074,2008-12-09,08:35:07
39.967104,116.376883,0,189,39791.3577430556,2008-12-09,08:35:09
39.967121,116.376715,0,188,39791.3577662037,2008-12-09,08:35:11
39.96716,116.376536,0,187,39791.3577893519,2008-12-09,08:35:13
39.967205,116.37638,0,185,39791.3578125,2008-12-09,08:35:15
39.967275,116.376209,0,184,39791.3578356481,2008-12-09,08:35:17
39.96735,116.376035,0,182,39791.3578587963,2008-12-09,08:35:19
39.9674,116.375858,0,180,39791.3578819444,2008-12-09,08:35:21
39.967422,116.375688,0,176,39791.3579050926,2008-12-09,08:35:23
39.967434,116.375515,0,172,39791.3579282407,2008-12-09,08:35:25
39.967473,116.375353,0,170,39791.3579513889,2008-12-09,08:35:27
39.967548,116.375204,0,167,39791.357974537,2008-12-09,08:35:29
39.967627,116.375059,0,165,39791.3579976852,2008-12-09,08:35:31
39.967754,116.374968,0,163,39791.3580208333,2008-12-09,08:35:33
39.967914,116.37492,0,161,39791.3580439815,2008-12-09,08:35:35
39.968044,116.374879,0,159,39791.3580671296,2008-12-09,08:35:37
39.968154,116.374842,0,157,39791.3580902778,2008-12-09,08:35:39
39.968289,116.37481,0,155,39791.3581134259,2008-12-09,08:35:41
39.968429,116.374793,0,155,39791.3581365741,2008-12-09,08:35:43
39.968568,116.374791,0,154,39791.3581597222,2008-12-09,08:35:45
39.968682,116.374801,0,153,39791.3581828704,2008-12-09,08:35:47
39.968797,116.374814,0,152,39791.3582060185,2008-12-09,08:35:49
39.968938,116.374806,0,150,39791.3582291667,2008-12-09,08:35:51
39.969089,116.37481,0,148,39791.3582523148,2008-12-09,08:35:53
39.969244,116.374823,0,146,39791.358275463,2008-12-09,08:35:55
39.96942,116.374842,0,144,39791.3582986111,2008-12-09,08:35:57
39.969521,116.374846,0,144,39791.3583101852,2008-12-09,08:35:58
39.96961,116.374859,0,144,39791.3583217593,2008-12-09,08:35:59
39.9697,116.374873,0,141,39791.3583333333,2008-12-09,08:36:00
39.969791,116.374887,0,138,39791.3583449074,2008-12-09,08:36:01
39.969962,116.374908,0,136,39791.3583680556,2008-12-09,08:36:03
39.970145,116.374929,0,132,39791.3583912037,2008-12-09,08:36:05
39.970244,116.374936,0,131,39791.3584027778,2008-12-09,08:36:06
39.970414,116.374963,0,129,39791.3584259259,2008-12-09,08:36:08
39.970505,116.374973,0,128,39791.3584375,2008-12-09,08:36:09
39.970672,116.374999,0,128,39791.3584606481,2008-12-09,08:36:11
39.970821,116.375057,0,137,39791.3584837963,2008-12-09,08:36:13
39.970924,116.375059,0,133,39791.3584953704,2008-12-09,08:36:14
39.971015,116.375056,0,132,39791.3585069444,2008-12-09,08:36:15
39.971106,116.375064,0,130,39791.3585185185,2008-12-09,08:36:16
39.971293,116.375088,0,130,39791.3585416667,2008-12-09,08:36:18
39.971389,116.3751,0,131,39791.3585532407,2008-12-09,08:36:19
39.971488,116.375109,0,129,39791.3585648148,2008-12-09,08:36:20
39.971582,116.375123,0,129,39791.3585763889,2008-12-09,08:36:21
39.971675,116.37514,0,128,39791.358587963,2008-12-09,08:36:22
39.971778,116.375139,0,125,39791.358599537,2008-12-09,08:36:23
39.971952,116.375158,0,123,39791.3586226852,2008-12-09,08:36:25
39.972124,116.375183,0,122,39791.3586458333,2008-12-09,08:36:27
39.972281,116.375191,0,120,39791.3586689815,2008-12-09,08:36:29
39.972429,116.375198,0,119,39791.3586921296,2008-12-09,08:36:31
39.97255,116.375213,0,118,39791.3587152778,2008-12-09,08:36:33
39.972676,116.375223,0,119,39791.35875,2008-12-09,08:36:36
39.972777,116.37523,0,121,39791.3587731481,2008-12-09,08:36:38
39.972882,116.375253,0,122,39791.3588078704,2008-12-09,08:36:41
39.973004,116.375265,0,117,39791.3588657407,2008-12-09,08:36:46
39.973018,116.375302,0,116,39791.3589236111,2008-12-09,08:36:51
39.973018,116.375304,0,115,39791.3589814815,2008-12-09,08:36:56
39.973018,116.375304,0,115,39791.3590162037,2008-12-09,08:36:59
39.973016,116.375306,0,115,39791.3590393519,2008-12-09,08:37:01
39.973029,116.375316,0,115,39791.3590972222,2008-12-09,08:37:06
39.973144,116.375285,0,116,39791.3591319444,2008-12-09,08:37:09
39.973234,116.375269,0,112,39791.3591550926,2008-12-09,08:37:11
39.973349,116.375261,0,109,39791.3591782407,2008-12-09,08:37:13
39.973464,116.375259,0,108,39791.3592013889,2008-12-09,08:37:15
39.973594,116.375263,0,107,39791.359224537,2008-12-09,08:37:17
39.973722,116.375272,0,106,39791.3592476852,2008-12-09,08:37:19
39.973842,116.375291,0,104,39791.3592708333,2008-12-09,08:37:21
39.973969,116.375306,0,106,39791.3592939815,2008-12-09,08:37:23
39.974092,116.375331,0,105,39791.3593171296,2008-12-09,08:37:25
39.974208,116.375356,0,104,39791.3593402778,2008-12-09,08:37:27
39.974334,116.375362,0,104,39791.3593634259,2008-12-09,08:37:29
39.974489,116.37536,0,109,39791.3593865741,2008-12-09,08:37:31
39.974627,116.375367,0,108,39791.3594097222,2008-12-09,08:37:33
39.974812,116.375355,0,116,39791.3594328704,2008-12-09,08:37:35
39.974945,116.375366,0,113,39791.3594560185,2008-12-09,08:37:37
39.975062,116.375373,0,114,39791.3594791667,2008-12-09,08:37:39
39.975157,116.375383,0,112,39791.3595023148,2008-12-09,08:37:41
39.975257,116.375397,0,115,39791.359537037,2008-12-09,08:37:44
39.975346,116.375344,0,117,39791.3595717593,2008-12-09,08:37:47
39.97541,116.375214,0,118,39791.3596064815,2008-12-09,08:37:50
39.975432,116.375082,0,115,39791.3596180556,2008-12-09,08:37:51
39.975458,116.374942,0,116,39791.3596412037,2008-12-09,08:37:53
39.975522,116.374795,0,119,39791.3596643518,2008-12-09,08:37:55
39.975518,116.374621,0,123,39791.3596990741,2008-12-09,08:37:58
39.975509,116.374475,0,129,39791.3597337963,2008-12-09,08:38:01
39.975509,116.374327,0,129,39791.3597800926,2008-12-09,08:38:05
39.975498,116.374285,0,131,39791.359837963,2008-12-09,08:38:10
39.975498,116.374285,0,131,39791.3598726852,2008-12-09,08:38:13
39.975503,116.374283,0,133,39791.3598958333,2008-12-09,08:38:15
39.975515,116.37417,0,132,39791.3599537037,2008-12-09,08:38:20
39.97551,116.374064,0,135,39791.3600115741,2008-12-09,08:38:25
39.975524,116.374035,0,128,39791.3600694444,2008-12-09,08:38:30
39.97553,116.374034,0,129,39791.3601273148,2008-12-09,08:38:35
39.97553,116.374034,0,129,39791.360162037,2008-12-09,08:38:38
39.975531,116.374034,0,129,39791.3601851852,2008-12-09,08:38:40
39.97551,116.373921,0,132,39791.3602430556,2008-12-09,08:38:45
39.97551,116.373795,0,134,39791.3602777778,2008-12-09,08:38:48
39.975503,116.373646,0,137,39791.3603125,2008-12-09,08:38:51
39.975512,116.373508,0,139,39791.3603472222,2008-12-09,08:38:54
39.975509,116.373385,0,142,39791.3603819444,2008-12-09,08:38:57
39.975497,116.373214,0,145,39791.3604166667,2008-12-09,08:39:00
39.975486,116.373073,0,146,39791.3604398148,2008-12-09,08:39:02
39.975486,116.372912,0,146,39791.360462963,2008-12-09,08:39:04
39.975481,116.372736,0,147,39791.3604861111,2008-12-09,08:39:06
39.975474,116.372538,0,149,39791.3605092593,2008-12-09,08:39:08
39.97547,116.372356,0,149,39791.3605324074,2008-12-09,08:39:10
39.975459,116.372175,0,150,39791.3605555556,2008-12-09,08:39:12
39.975452,116.371972,0,153,39791.3605787037,2008-12-09,08:39:14
39.975449,116.371746,0,154,39791.3606018518,2008-12-09,08:39:16
39.975447,116.371527,0,156,39791.360625,2008-12-09,08:39:18
39.975439,116.371315,0,157,39791.3606481481,2008-12-09,08:39:20
39.97543,116.371114,0,159,39791.3606712963,2008-12-09,08:39:22
39.975424,116.370945,0,161,39791.3606944444,2008-12-09,08:39:24
39.975429,116.370804,0,162,39791.3607175926,2008-12-09,08:39:26
39.975401,116.370614,0,160,39791.3607407407,2008-12-09,08:39:28
39.975402,116.370475,0,163,39791.3607638889,2008-12-09,08:39:30
39.975408,116.370302,0,164,39791.360787037,2008-12-09,08:39:32
39.975412,116.370127,0,166,39791.3608101852,2008-12-09,08:39:34
39.97541,116.36993,0,167,39791.3608333333,2008-12-09,08:39:36
39.975418,116.369721,0,169,39791.3608564815,2008-12-09,08:39:38
39.975417,116.369516,0,171,39791.3608796296,2008-12-09,08:39:40
39.975419,116.369301,0,173,39791.3609027778,2008-12-09,08:39:42
39.975416,116.369077,0,175,39791.3609259259,2008-12-09,08:39:44
39.975411,116.368848,0,177,39791.3609490741,2008-12-09,08:39:46
39.975408,116.368628,0,179,39791.3609722222,2008-12-09,08:39:48
39.975404,116.368509,0,180,39791.3609837963,2008-12-09,08:39:49
39.975395,116.368385,0,180,39791.3609953704,2008-12-09,08:39:50
39.975387,116.368153,0,181,39791.3610185185,2008-12-09,08:39:52
39.97539,116.367927,0,182,39791.3610416667,2008-12-09,08:39:54
39.975392,116.367721,0,184,39791.3610648148,2008-12-09,08:39:56
39.975382,116.367515,0,186,39791.361087963,2008-12-09,08:39:58
39.975376,116.367319,0,187,39791.3611111111,2008-12-09,08:40:00
39.975361,116.367115,0,188,39791.3611342593,2008-12-09,08:40:02
39.975368,116.366922,0,191,39791.3611574074,2008-12-09,08:40:04
39.975366,116.36676,0,192,39791.3611805556,2008-12-09,08:40:06
39.975362,116.366629,0,192,39791.3612037037,2008-12-09,08:40:08
39.975358,116.366506,0,193,39791.3612268518,2008-12-09,08:40:10
39.975353,116.366363,0,195,39791.36125,2008-12-09,08:40:12
39.975354,116.366225,0,194,39791.3612731481,2008-12-09,08:40:14
39.975348,116.366084,0,195,39791.3612962963,2008-12-09,08:40:16
39.975346,116.365928,0,199,39791.3613310185,2008-12-09,08:40:19
39.975358,116.365789,0,204,39791.3613657407,2008-12-09,08:40:22
39.975355,116.365614,0,207,39791.361400463,2008-12-09,08:40:25
39.975351,116.365396,0,201,39791.3614236111,2008-12-09,08:40:27
39.975345,116.365227,0,202,39791.3614467593,2008-12-09,08:40:29
39.975338,116.365059,0,204,39791.3614699074,2008-12-09,08:40:31
39.975354,116.364873,0,200,39791.3614930556,2008-12-09,08:40:33
39.975369,116.364703,0,199,39791.3615162037,2008-12-09,08:40:35
39.97537,116.364535,0,191,39791.3615393518,2008-12-09,08:40:37
39.975365,116.364398,0,185,39791.3615625,2008-12-09,08:40:39
39.975384,116.364251,0,172,39791.3615972222,2008-12-09,08:40:42
39.975425,116.364147,0,161,39791.3616319444,2008-12-09,08:40:45
39.97544,116.364142,0,161,39791.3616898148,2008-12-09,08:40:50
39.97544,116.364138,0,160,39791.3617476852,2008-12-09,08:40:55
39.97544,116.36413,0,160,39791.3618055556,2008-12-09,08:41:00
39.97544,116.364129,0,161,39791.3618634259,2008-12-09,08:41:05
39.97544,116.364135,0,160,39791.3619212963,2008-12-09,08:41:10
39.97544,116.364129,0,160,39791.3619791667,2008-12-09,08:41:15
39.97544,116.364125,0,160,39791.362037037,2008-12-09,08:41:20
39.975441,116.364119,0,160,39791.3620949074,2008-12-09,08:41:25
39.975441,116.364113,0,160,39791.3621527778,2008-12-09,08:41:30
39.975441,116.364113,0,160,39791.3621875,2008-12-09,08:41:33
39.975441,116.364108,0,160,39791.3622106481,2008-12-09,08:41:35
39.975442,116.364097,0,161,39791.3622685185,2008-12-09,08:41:40
39.975442,116.364097,0,161,39791.3623032407,2008-12-09,08:41:43
39.975442,116.364102,0,161,39791.3623263889,2008-12-09,08:41:45
39.97544,116.364118,0,160,39791.3623842593,2008-12-09,08:41:50
39.975428,116.364129,0,159,39791.3624421296,2008-12-09,08:41:55
39.975428,116.364129,0,159,39791.3624768518,2008-12-09,08:41:58
39.975426,116.364132,0,158,39791.3625,2008-12-09,08:42:00
39.975435,116.364127,0,158,39791.3625578704,2008-12-09,08:42:05
39.975429,116.363993,0,159,39791.3625925926,2008-12-09,08:42:08
39.975432,116.36386,0,160,39791.3626157407,2008-12-09,08:42:10
39.975433,116.363702,0,161,39791.3626388889,2008-12-09,08:42:12
39.975425,116.36354,0,161,39791.362662037,2008-12-09,08:42:14
39.975415,116.363363,0,160,39791.3626851852,2008-12-09,08:42:16
39.97538,116.363204,0,159,39791.3627083333,2008-12-09,08:42:18
39.975373,116.363041,0,159,39791.3627314815,2008-12-09,08:42:20
39.975366,116.362869,0,160,39791.3627546296,2008-12-09,08:42:22
39.975361,116.36268,0,159,39791.3627777778,2008-12-09,08:42:24
39.97536,116.362487,0,159,39791.3628009259,2008-12-09,08:42:26
39.975369,116.362283,0,158,39791.3628240741,2008-12-09,08:42:28
39.97538,116.362081,0,159,39791.3628472222,2008-12-09,08:42:30
39.975389,116.361887,0,160,39791.3628703704,2008-12-09,08:42:32
39.975392,116.361705,0,162,39791.3628935185,2008-12-09,08:42:34
39.975397,116.361554,0,163,39791.3629166667,2008-12-09,08:42:36
39.975387,116.361398,0,163,39791.3629513889,2008-12-09,08:42:39
39.975384,116.361242,0,160,39791.3629861111,2008-12-09,08:42:42
39.975392,116.361161,0,157,39791.3630439815,2008-12-09,08:42:47
39.975386,116.361154,0,156,39791.3631018519,2008-12-09,08:42:52
39.975386,116.361154,0,156,39791.3631365741,2008-12-09,08:42:55
39.975386,116.361162,0,155,39791.3631597222,2008-12-09,08:42:57
39.975372,116.361053,0,154,39791.3632175926,2008-12-09,08:43:02
39.975366,116.360936,0,153,39791.3632407407,2008-12-09,08:43:04
39.975353,116.360745,0,151,39791.3632638889,2008-12-09,08:43:06
39.975367,116.360557,0,149,39791.363287037,2008-12-09,08:43:08
39.975369,116.360347,0,144,39791.3633101852,2008-12-09,08:43:10
39.975373,116.360132,0,141,39791.3633333333,2008-12-09,08:43:12
39.975372,116.359922,0,138,39791.3633564815,2008-12-09,08:43:14
39.97538,116.35973,0,136,39791.3633796296,2008-12-09,08:43:16
39.975382,116.359546,0,135,39791.3634027778,2008-12-09,08:43:18
39.975381,116.359349,0,134,39791.3634259259,2008-12-09,08:43:20
39.975381,116.359169,0,133,39791.3634490741,2008-12-09,08:43:22
39.975378,116.358996,0,133,39791.3634722222,2008-12-09,08:43:24
39.975376,116.358806,0,134,39791.3634953704,2008-12-09,08:43:26
39.975371,116.358594,0,136,39791.3635185185,2008-12-09,08:43:28
39.975359,116.358456,0,135,39791.3635300926,2008-12-09,08:43:29
39.975353,116.358331,0,134,39791.3635416667,2008-12-09,08:43:30
39.975346,116.3581,0,135,39791.3635648148,2008-12-09,08:43:32
39.975342,116.357869,0,136,39791.363587963,2008-12-09,08:43:34
39.975353,116.35765,0,138,39791.3636111111,2008-12-09,08:43:36
39.975346,116.357433,0,139,39791.3636342593,2008-12-09,08:43:38
39.975332,116.357213,0,141,39791.3636574074,2008-12-09,08:43:40
39.975325,116.356999,0,142,39791.3636805556,2008-12-09,08:43:42
39.97532,116.356785,0,144,39791.3637037037,2008-12-09,08:43:44
39.975332,116.356568,0,146,39791.3637268519,2008-12-09,08:43:46
39.97533,116.356383,0,147,39791.36375,2008-12-09,08:43:48
39.975336,116.356189,0,148,39791.3637731481,2008-12-09,08:43:50
39.975321,116.356025,0,149,39791.3637962963,2008-12-09,08:43:52
39.975327,116.355839,0,149,39791.3638194444,2008-12-09,08:43:54
39.97533,116.355657,0,149,39791.3638425926,2008-12-09,08:43:56
39.975336,116.35547,0,149,39791.3638657407,2008-12-09,08:43:58
39.975333,116.355278,0,149,39791.3638888889,2008-12-09,08:44:00
39.975333,116.355089,0,148,39791.363912037,2008-12-09,08:44:02
39.975326,116.35487,0,143,39791.3639351852,2008-12-09,08:44:04
39.975321,116.354691,0,140,39791.3639583333,2008-12-09,08:44:06
39.975318,116.3545,0,135,39791.3639814815,2008-12-09,08:44:08
39.975321,116.354342,0,133,39791.3640046296,2008-12-09,08:44:10
39.975323,116.354195,0,133,39791.3640277778,2008-12-09,08:44:12
39.975327,116.354043,0,132,39791.3640509259,2008-12-09,08:44:14
39.975324,116.3539,0,131,39791.3640740741,2008-12-09,08:44:16
39.975329,116.353751,0,128,39791.3641087963,2008-12-09,08:44:19
39.975366,116.353651,0,125,39791.3641666667,2008-12-09,08:44:24
39.975372,116.353647,0,124,39791.364224537,2008-12-09,08:44:29
39.975372,116.353647,0,124,39791.3642592593,2008-12-09,08:44:32
39.975372,116.353645,0,124,39791.3642824074,2008-12-09,08:44:34
39.975373,116.353581,0,124,39791.3643402778,2008-12-09,08:44:39
39.975356,116.353446,0,122,39791.364375,2008-12-09,08:44:42
39.975357,116.353295,0,118,39791.3644097222,2008-12-09,08:44:45
39.975351,116.353136,0,113,39791.3644444444,2008-12-09,08:44:48
39.975367,116.352986,0,106,39791.3644791667,2008-12-09,08:44:51
39.975392,116.35291,0,102,39791.364537037,2008-12-09,08:44:56
39.975392,116.35291,0,98,39791.3645949074,2008-12-09,08:45:01
39.975392,116.35291,0,98,39791.3646296296,2008-12-09,08:45:04
39.975395,116.352902,0,97,39791.3646527778,2008-12-09,08:45:06
39.975394,116.352891,0,97,39791.3647106481,2008-12-09,08:45:11
39.975395,116.35287,0,98,39791.3647685185,2008-12-09,08:45:16
39.975381,116.352835,0,98,39791.3648263889,2008-12-09,08:45:21
39.975378,116.352709,0,97,39791.3648726852,2008-12-09,08:45:25
39.975376,116.352568,0,96,39791.3649074074,2008-12-09,08:45:28
39.975384,116.352385,0,95,39791.3649421296,2008-12-09,08:45:31
39.975384,116.352204,0,93,39791.3649652778,2008-12-09,08:45:33
39.975398,116.352033,0,91,39791.3649884259,2008-12-09,08:45:35
39.975402,116.351824,0,87,39791.3650115741,2008-12-09,08:45:37
39.975424,116.351625,0,83,39791.3650347222,2008-12-09,08:45:39
39.975451,116.351416,0,79,39791.3650578704,2008-12-09,08:45:41
39.975461,116.351169,0,75,39791.3650810185,2008-12-09,08:45:43
39.975463,116.351047,0,73,39791.3650925926,2008-12-09,08:45:44
39.975471,116.350831,0,70,39791.3651157407,2008-12-09,08:45:46
39.975486,116.350608,0,68,39791.3651388889,2008-12-09,08:45:48
39.975477,116.350485,0,66,39791.365150463,2008-12-09,08:45:49
39.975457,116.35029,0,67,39791.3651736111,2008-12-09,08:45:51
39.975428,116.350095,0,66,39791.3651967593,2008-12-09,08:45:53
39.975423,116.349947,0,63,39791.3652199074,2008-12-09,08:45:55
39.975417,116.349821,0,61,39791.3652430556,2008-12-09,08:45:57
39.975406,116.349698,0,62,39791.3652662037,2008-12-09,08:45:59
39.975393,116.34954,0,66,39791.3653009259,2008-12-09,08:46:02
39.975387,116.349416,0,67,39791.3653472222,2008-12-09,08:46:06
39.975386,116.349393,0,63,39791.3654050926,2008-12-09,08:46:11
39.975386,116.349396,0,61,39791.365462963,2008-12-09,08:46:16
39.975386,116.349396,0,61,39791.3654976852,2008-12-09,08:46:19
39.975386,116.349395,0,61,39791.3655208333,2008-12-09,08:46:21
39.975367,116.349323,0,66,39791.3655787037,2008-12-09,08:46:26
39.975365,116.349176,0,75,39791.3656134259,2008-12-09,08:46:29
39.975358,116.348998,0,79,39791.3656481481,2008-12-09,08:46:32
39.975339,116.348833,0,81,39791.3656828704,2008-12-09,08:46:35
39.975337,116.348675,0,79,39791.3657175926,2008-12-09,08:46:38
39.975341,116.348552,0,78,39791.3657523148,2008-12-09,08:46:41
39.975351,116.348425,0,82,39791.3658101852,2008-12-09,08:46:46
39.975342,116.348428,0,87,39791.3658680556,2008-12-09,08:46:51
39.975343,116.348413,0,87,39791.3659259259,2008-12-09,08:46:56
39.975325,116.348267,0,92,39791.3659606481,2008-12-09,08:46:59
39.975316,116.348126,0,97,39791.3659837963,2008-12-09,08:47:01
39.97532,116.347983,0,98,39791.3660069444,2008-12-09,08:47:03
39.975325,116.347831,0,99,39791.3660300926,2008-12-09,08:47:05
39.975314,116.347683,0,103,39791.3660532407,2008-12-09,08:47:07
39.975301,116.347529,0,106,39791.3660763889,2008-12-09,08:47:09
39.975299,116.347356,0,106,39791.366099537,2008-12-09,08:47:11
39.975299,116.347153,0,107,39791.3661226852,2008-12-09,08:47:13
39.975296,116.346919,0,107,39791.3661458333,2008-12-09,08:47:15
39.975291,116.346792,0,107,39791.3661574074,2008-12-09,08:47:16
39.975293,116.346665,0,106,39791.3661689815,2008-12-09,08:47:17
39.97529,116.346541,0,107,39791.3661805556,2008-12-09,08:47:18
39.975288,116.346406,0,108,39791.3661921296,2008-12-09,08:47:19
39.975288,116.346268,0,107,39791.3662037037,2008-12-09,08:47:20
39.975287,116.346133,0,107,39791.3662152778,2008-12-09,08:47:21
39.97528,116.345997,0,105,39791.3662268519,2008-12-09,08:47:22
39.97528,116.345854,0,105,39791.3662384259,2008-12-09,08:47:23
39.975274,116.345714,0,106,39791.36625,2008-12-09,08:47:24
39.975273,116.345585,0,108,39791.3662615741,2008-12-09,08:47:25
39.975269,116.34545,0,109,39791.3662731481,2008-12-09,08:47:26
39.975268,116.345317,0,107,39791.3662847222,2008-12-09,08:47:27
39.97527,116.34519,0,109,39791.3662962963,2008-12-09,08:47:28
39.975273,116.345058,0,112,39791.3663078704,2008-12-09,08:47:29
39.97527,116.344926,0,113,39791.3663194444,2008-12-09,08:47:30
39.975269,116.344792,0,114,39791.3663310185,2008-12-09,08:47:31
39.975272,116.344654,0,115,39791.3663425926,2008-12-09,08:47:32
39.975273,116.344525,0,115,39791.3663541667,2008-12-09,08:47:33
39.975269,116.344393,0,116,39791.3663657407,2008-12-09,08:47:34
39.975262,116.344271,0,116,39791.3663773148,2008-12-09,08:47:35
39.975263,116.344145,0,115,39791.3663888889,2008-12-09,08:47:36
39.97526,116.344023,0,117,39791.366400463,2008-12-09,08:47:37
39.975257,116.343901,0,118,39791.366412037,2008-12-09,08:47:38
39.975252,116.343778,0,119,39791.3664236111,2008-12-09,08:47:39
39.975249,116.343655,0,119,39791.3664351852,2008-12-09,08:47:40
39.975256,116.343529,0,115,39791.3664467593,2008-12-09,08:47:41
39.975255,116.343399,0,114,39791.3664583333,2008-12-09,08:47:42
39.975244,116.34328,0,113,39791.3664699074,2008-12-09,08:47:43
39.975229,116.34316,0,116,39791.3664814815,2008-12-09,08:47:44
39.975229,116.34304,0,116,39791.3664930556,2008-12-09,08:47:45
39.975223,116.342917,0,118,39791.3665046296,2008-12-09,08:47:46
39.975214,116.342795,0,122,39791.3665162037,2008-12-09,08:47:47
39.975213,116.34267,0,124,39791.3665277778,2008-12-09,08:47:48
39.975228,116.342539,0,134,39791.3665393519,2008-12-09,08:47:49
39.975236,116.342355,0,141,39791.3665625,2008-12-09,08:47:51
39.975233,116.342204,0,146,39791.3665856481,2008-12-09,08:47:53
39.975182,116.342033,0,169,39791.3666087963,2008-12-09,08:47:55
39.975169,116.341864,0,178,39791.3666319444,2008-12-09,08:47:57
39.975141,116.341666,0,185,39791.3666550926,2008-12-09,08:47:59
39.975113,116.341457,0,195,39791.3666782407,2008-12-09,08:48:01
39.975104,116.341233,0,201,39791.3667013889,2008-12-09,08:48:03
39.975082,116.341028,0,207,39791.366724537,2008-12-09,08:48:05
39.975081,116.340826,0,213,39791.3667476852,2008-12-09,08:48:07
39.975076,116.340651,0,218,39791.3667708333,2008-12-09,08:48:09
39.975066,116.340508,0,220,39791.3667939815,2008-12-09,08:48:11
39.975081,116.340368,0,223,39791.3668287037,2008-12-09,08:48:14
39.975046,116.340234,0,224,39791.3668634259,2008-12-09,08:48:17
39.975035,116.340072,0,226,39791.3668981481,2008-12-09,08:48:20
39.975045,116.339936,0,228,39791.3669212963,2008-12-09,08:48:22
39.975083,116.339774,0,227,39791.3669444444,2008-12-09,08:48:24
39.9751,116.339613,0,228,39791.3669675926,2008-12-09,08:48:26
39.97511,116.339447,0,228,39791.3669907407,2008-12-09,08:48:28
39.975108,116.339269,0,227,39791.3670138889,2008-12-09,08:48:30
39.975111,116.339103,0,227,39791.367037037,2008-12-09,08:48:32
39.975157,116.338999,0,223,39791.3670486111,2008-12-09,08:48:33
39.97513,116.338857,0,222,39791.3670717593,2008-12-09,08:48:35
39.975113,116.338696,0,221,39791.3670949074,2008-12-09,08:48:37
39.975154,116.338523,0,213,39791.3671180556,2008-12-09,08:48:39
39.975202,116.338348,0,207,39791.3671527778,2008-12-09,08:48:42
39.97531,116.338191,0,207,39791.3671875,2008-12-09,08:48:45
39.975395,116.338116,0,214,39791.3672222222,2008-12-09,08:48:48
39.975405,116.338108,0,214,39791.3672800926,2008-12-09,08:48:53
39.975405,116.338108,0,214,39791.3673148148,2008-12-09,08:48:56
39.975408,116.338106,0,215,39791.367337963,2008-12-09,08:48:58
39.975409,116.338119,0,215,39791.3673958333,2008-12-09,08:49:03
39.97541,116.338137,0,215,39791.3674537037,2008-12-09,08:49:08
39.975406,116.338079,0,216,39791.3675115741,2008-12-09,08:49:13
39.975363,116.337939,0,213,39791.3675462963,2008-12-09,08:49:16
39.975332,116.33783,0,208,39791.3675694444,2008-12-09,08:49:18
39.975315,116.337698,0,207,39791.3675925926,2008-12-09,08:49:20
39.975295,116.337522,0,200,39791.3676157407,2008-12-09,08:49:22
39.975277,116.337353,0,197,39791.3676388889,2008-12-09,08:49:24
39.975264,116.337211,0,192,39791.367662037,2008-12-09,08:49:26
39.975238,116.337069,0,186,39791.3676967593,2008-12-09,08:49:29
39.975247,116.336939,0,185,39791.3677199074,2008-12-09,08:49:31
39.975233,116.336778,0,186,39791.3677430556,2008-12-09,08:49:33
39.975208,116.336577,0,188,39791.3677662037,2008-12-09,08:49:35
39.975193,116.336438,0,186,39791.3677777778,2008-12-09,08:49:36
39.975184,116.336315,0,185,39791.3677893518,2008-12-09,08:49:37
39.975179,116.336185,0,184,39791.3678009259,2008-12-09,08:49:38
39.975172,116.336047,0,182,39791.3678125,2008-12-09,08:49:39
39.975163,116.335919,0,182,39791.3678240741,2008-12-09,08:49:40
39.975153,116.335794,0,182,39791.3678356481,2008-12-09,08:49:41
39.975145,116.335656,0,180,39791.3678472222,2008-12-09,08:49:42
39.975138,116.335522,0,176,39791.3678587963,2008-12-09,08:49:43
39.975131,116.335394,0,174,39791.3678703704,2008-12-09,08:49:44
39.975125,116.335253,0,171,39791.3678819444,2008-12-09,08:49:45
39.975116,116.335109,0,170,39791.3678935185,2008-12-09,08:49:46
39.975118,116.334975,0,166,39791.3679050926,2008-12-09,08:49:47
39.97512,116.33484,0,162,39791.3679166667,2008-12-09,08:49:48
39.975135,116.334701,0,154,39791.3679282407,2008-12-09,08:49:49
39.97514,116.334558,0,148,39791.3679398148,2008-12-09,08:49:50
39.975139,116.334411,0,144,39791.3679513889,2008-12-09,08:49:51
39.975137,116.334276,0,144,39791.367962963,2008-12-09,08:49:52
39.975141,116.334147,0,143,39791.367974537,2008-12-09,08:49:53
39.975144,116.334022,0,142,39791.3679861111,2008-12-09,08:49:54
39.975146,116.333897,0,141,39791.3679976852,2008-12-09,08:49:55
39.975147,116.333758,0,140,39791.3680092593,2008-12-09,08:49:56
39.975145,116.333607,0,137,39791.3680208333,2008-12-09,08:49:57
39.97514,116.333478,0,136,39791.3680324074,2008-12-09,08:49:58
39.975132,116.33335,0,135,39791.3680439815,2008-12-09,08:49:59
39.975131,116.333222,0,136,39791.3680555556,2008-12-09,08:50:00
39.975142,116.333101,0,134,39791.3680671296,2008-12-09,08:50:01
39.975144,116.332975,0,135,39791.3680787037,2008-12-09,08:50:02
39.975151,116.332857,0,133,39791.3680902778,2008-12-09,08:50:03
39.975144,116.332736,0,134,39791.3681018518,2008-12-09,08:50:04
39.975138,116.332511,0,135,39791.368125,2008-12-09,08:50:06
39.975128,116.332301,0,134,39791.3681481481,2008-12-09,08:50:08
39.975151,116.332103,0,133,39791.3681712963,2008-12-09,08:50:10
39.975177,116.331921,0,130,39791.3681944444,2008-12-09,08:50:12
39.975196,116.331779,0,127,39791.3682175926,2008-12-09,08:50:14
39.975199,116.331649,0,125,39791.3682407407,2008-12-09,08:50:16
39.975204,116.331493,0,123,39791.368275463,2008-12-09,08:50:19
39.975198,116.331364,0,122,39791.3682986111,2008-12-09,08:50:21
39.975199,116.331207,0,121,39791.3683217593,2008-12-09,08:50:23
39.975208,116.331035,0,121,39791.3683449074,2008-12-09,08:50:25
39.975245,116.330826,0,124,39791.3683680556,2008-12-09,08:50:27
39.975266,116.330653,0,127,39791.3683912037,2008-12-09,08:50:29
39.975273,116.330495,0,127,39791.3684143518,2008-12-09,08:50:31
39.975296,116.330338,0,127,39791.3684375,2008-12-09,08:50:33
39.975285,116.330176,0,130,39791.3684722222,2008-12-09,08:50:36
39.97529,116.330067,0,137,39791.3685300926,2008-12-09,08:50:41
39.97529,116.330067,0,137,39791.3685648148,2008-12-09,08:50:44
39.975284,116.330066,0,142,39791.368587963,2008-12-09,08:50:46
39.975291,116.33004,0,145,39791.3686458333,2008-12-09,08:50:51
39.975379,116.329929,0,152,39791.3687037037,2008-12-09,08:50:56
39.975372,116.329802,0,155,39791.3687384259,2008-12-09,08:50:59
39.975345,116.329681,0,160,39791.3687731481,2008-12-09,08:51:02
39.975316,116.329547,0,167,39791.3688194444,2008-12-09,08:51:06
39.975378,116.329456,0,167,39791.3688657407,2008-12-09,08:51:10
39.975381,116.329452,0,167,39791.3689236111,2008-12-09,08:51:15
39.97538,116.329451,0,167,39791.3689814815,2008-12-09,08:51:20
39.975381,116.329448,0,167,39791.3690393518,2008-12-09,08:51:25
39.975381,116.329448,0,167,39791.3690740741,2008-12-09,08:51:28
39.975381,116.329444,0,168,39791.3690972222,2008-12-09,08:51:30
39.975381,116.329432,0,168,39791.3691550926,2008-12-09,08:51:35
39.97538,116.329434,0,168,39791.369212963,2008-12-09,08:51:40
39.97538,116.329431,0,168,39791.3692708333,2008-12-09,08:51:45
39.975379,116.329433,0,168,39791.3693287037,2008-12-09,08:51:50
39.975379,116.329433,0,168,39791.3693634259,2008-12-09,08:51:53
39.975379,116.329434,0,168,39791.3693865741,2008-12-09,08:51:55
39.97537,116.329399,0,168,39791.3694444444,2008-12-09,08:52:00
39.975344,116.329274,0,168,39791.3694791667,2008-12-09,08:52:03
39.975327,116.329135,0,171,39791.3695138889,2008-12-09,08:52:06
39.975335,116.329012,0,171,39791.3695486111,2008-12-09,08:52:09
39.975374,116.328902,0,162,39791.3696064815,2008-12-09,08:52:14
39.975371,116.328794,0,155,39791.3696643518,2008-12-09,08:52:19
39.975368,116.328747,0,157,39791.3697222222,2008-12-09,08:52:24
39.975346,116.328708,0,160,39791.3697800926,2008-12-09,08:52:29
39.97534,116.328663,0,162,39791.369837963,2008-12-09,08:52:34
39.975337,116.328629,0,164,39791.3698958333,2008-12-09,08:52:39
39.975335,116.328611,0,167,39791.3699537037,2008-12-09,08:52:44
39.975335,116.328604,0,167,39791.3700115741,2008-12-09,08:52:49
39.975335,116.328609,0,168,39791.3700694444,2008-12-09,08:52:54
39.975335,116.328609,0,168,39791.3701273148,2008-12-09,08:52:59
39.975336,116.328609,0,168,39791.3701851852,2008-12-09,08:53:04
39.975336,116.328609,0,168,39791.3702430556,2008-12-09,08:53:09
39.975338,116.328608,0,169,39791.3703009259,2008-12-09,08:53:14
39.975338,116.328608,0,169,39791.3703587963,2008-12-09,08:53:19
39.975338,116.328608,0,168,39791.3704166667,2008-12-09,08:53:24
39.975338,116.328608,0,168,39791.3704513889,2008-12-09,08:53:27
39.975338,116.328605,0,168,39791.370474537,2008-12-09,08:53:29
39.975318,116.32849,0,163,39791.3705092593,2008-12-09,08:53:32
39.97532,116.328317,0,159,39791.3705439815,2008-12-09,08:53:35
39.975311,116.328194,0,156,39791.3705671296,2008-12-09,08:53:37
39.975317,116.328049,0,160,39791.3705902778,2008-12-09,08:53:39
39.97531,116.327903,0,160,39791.370625,2008-12-09,08:53:42
39.97531,116.327765,0,164,39791.3706597222,2008-12-09,08:53:45
39.975335,116.327652,0,171,39791.3706944444,2008-12-09,08:53:48
39.9754,116.327562,0,188,39791.3707291667,2008-12-09,08:53:51
39.975493,116.327541,0,183,39791.3707523148,2008-12-09,08:53:53
39.97559,116.327542,0,183,39791.370775463,2008-12-09,08:53:55
39.975697,116.327547,0,182,39791.3707986111,2008-12-09,08:53:57
39.975818,116.327546,0,182,39791.3708217593,2008-12-09,08:53:59
39.975917,116.327563,0,193,39791.3708449074,2008-12-09,08:54:01
39.976035,116.327575,0,196,39791.3708680556,2008-12-09,08:54:03
39.976139,116.327596,0,204,39791.3708912037,2008-12-09,08:54:05
39.976236,116.327598,0,207,39791.3709143519,2008-12-09,08:54:07
39.976356,116.327581,0,231,39791.3709375,2008-12-09,08:54:09
39.97646,116.327559,0,222,39791.3709606482,2008-12-09,08:54:11
39.976563,116.327535,0,208,39791.3709837963,2008-12-09,08:54:13
39.976677,116.327517,0,198,39791.3710185185,2008-12-09,08:54:16
39.976788,116.327495,0,194,39791.3710532407,2008-12-09,08:54:19
39.976882,116.32749,0,198,39791.3710763889,2008-12-09,08:54:21
39.977007,116.327471,0,202,39791.371099537,2008-12-09,08:54:23
39.97713,116.327454,0,206,39791.3711226852,2008-12-09,08:54:25
39.977266,116.327446,0,203,39791.3711458333,2008-12-09,08:54:27
39.977392,116.327437,0,207,39791.3711689815,2008-12-09,08:54:29
39.977513,116.327427,0,203,39791.3711921296,2008-12-09,08:54:31
39.977629,116.32742,0,198,39791.3712268519,2008-12-09,08:54:34
39.977685,116.327448,0,208,39791.3712847222,2008-12-09,08:54:39
39.977685,116.327448,0,208,39791.3713194444,2008-12-09,08:54:42
39.977687,116.327448,0,211,39791.3713425926,2008-12-09,08:54:44
39.977673,116.32748,0,216,39791.371400463,2008-12-09,08:54:49
39.977645,116.327511,0,220,39791.3714583333,2008-12-09,08:54:54
39.977635,116.327511,0,221,39791.3715162037,2008-12-09,08:54:59
39.977571,116.327563,0,226,39791.3715740741,2008-12-09,08:55:04
39.977489,116.327529,0,216,39791.3716087963,2008-12-09,08:55:07
39.977381,116.32749,0,216,39791.3716666667,2008-12-09,08:55:12
39.977286,116.327489,0,218,39791.371724537,2008-12-09,08:55:17
39.977196,116.327486,0,222,39791.3717708333,2008-12-09,08:55:21
39.977158,116.32749,0,219,39791.3718287037,2008-12-09,08:55:26
39.977075,116.327475,0,225,39791.3718865741,2008-12-09,08:55:31
39.977002,116.327493,0,228,39791.3719444444,2008-12-09,08:55:36
39.976958,116.327489,0,224,39791.3720023148,2008-12-09,08:55:41
39.976942,116.327486,0,215,39791.3720601852,2008-12-09,08:55:46
39.976883,116.327482,0,218,39791.3721180556,2008-12-09,08:55:51
39.976836,116.327478,0,223,39791.3721759259,2008-12-09,08:55:56
39.976804,116.327464,0,222,39791.3722337963,2008-12-09,08:56:01
39.976773,116.327487,0,213,39791.3722916667,2008-12-09,08:56:06
39.976767,116.327487,0,210,39791.372349537,2008-12-09,08:56:11
39.976765,116.327487,0,210,39791.3724074074,2008-12-09,08:56:16
39.976768,116.327487,0,210,39791.3724652778,2008-12-09,08:56:21
39.976772,116.327487,0,209,39791.3725231481,2008-12-09,08:56:26
39.976772,116.327487,0,209,39791.3725578704,2008-12-09,08:56:29
39.976778,116.327493,0,208,39791.3725810185,2008-12-09,08:56:31
39.976825,116.327507,0,206,39791.3726388889,2008-12-09,08:56:36
39.97684,116.327509,0,206,39791.3726967593,2008-12-09,08:56:41
39.976849,116.32751,0,207,39791.3727546296,2008-12-09,08:56:46
39.976849,116.32751,0,207,39791.3727893519,2008-12-09,08:56:49
39.97685,116.327509,0,207,39791.3728125,2008-12-09,08:56:51
39.976906,116.327459,0,207,39791.3728703704,2008-12-09,08:56:56
39.976892,116.327405,0,207,39791.3729282407,2008-12-09,08:57:01
39.976914,116.327374,0,211,39791.3729861111,2008-12-09,08:57:06
39.97692,116.327343,0,216,39791.3730439815,2008-12-09,08:57:11
39.976892,116.327297,0,216,39791.3731018519,2008-12-09,08:57:16
39.976924,116.327281,0,222,39791.3731597222,2008-12-09,08:57:21
39.976975,116.327268,0,220,39791.3732175926,2008-12-09,08:57:26
39.977061,116.32723,0,224,39791.373275463,2008-12-09,08:57:31
39.97714,116.327213,0,222,39791.3733333333,2008-12-09,08:57:36
39.977196,116.327224,0,226,39791.3733912037,2008-12-09,08:57:41
39.977255,116.327209,0,222,39791.3734490741,2008-12-09,08:57:46
39.977296,116.327182,0,215,39791.3735069444,2008-12-09,08:57:51
39.977353,116.327125,0,205,39791.3735648148,2008-12-09,08:57:56
39.977396,116.327076,0,198,39791.3736226852,2008-12-09,08:58:01
39.977437,116.327059,0,190,39791.3736805556,2008-12-09,08:58:06
39.977488,116.327066,0,183,39791.3737384259,2008-12-09,08:58:11
39.97751,116.327073,0,175,39791.3737962963,2008-12-09,08:58:16
39.977513,116.327073,0,172,39791.3738541667,2008-12-09,08:58:21
39.977514,116.327074,0,171,39791.373912037,2008-12-09,08:58:26
39.977513,116.327075,0,171,39791.3739699074,2008-12-09,08:58:31
39.977513,116.327075,0,171,39791.3740046296,2008-12-09,08:58:34
39.977514,116.327076,0,171,39791.3740277778,2008-12-09,08:58:36
39.977523,116.327078,0,171,39791.3740856481,2008-12-09,08:58:41
39.977528,116.327078,0,171,39791.3741435185,2008-12-09,08:58:46
39.977528,116.327078,0,171,39791.3741782407,2008-12-09,08:58:49
39.977534,116.327077,0,171,39791.3742013889,2008-12-09,08:58:51
39.977642,116.326977,0,272,39791.3755324074,2008-12-09,09:00:46
39.97768,116.326665,0,343,39791.3756365741,2008-12-09,09:00:55
39.977763,116.326392,0,403,39791.3757638889,2008-12-09,09:01:06
39.977817,116.326308,0,419,39791.375787037,2008-12-09,09:01:08
39.977771,116.326713,0,301,39791.3757986111,2008-12-09,09:01:09
39.977751,116.326906,0,241,39791.3758101852,2008-12-09,09:01:10
39.97775,116.327007,0,209,39791.3758217593,2008-12-09,09:01:11
39.977769,116.327083,0,183,39791.3758449074,2008-12-09,09:01:13
39.977814,116.327105,0,174,39791.3759027778,2008-12-09,09:01:18
39.978748,116.32752,0,326,39791.5750462963,2008-12-09,13:48:04
39.978797,116.327702,0,396,39791.5750694444,2008-12-09,13:48:06
39.978808,116.327634,0,350,39791.5750810185,2008-12-09,13:48:07
39.978781,116.327536,0,301,39791.5750925926,2008-12-09,13:48:08
39.978847,116.32755,0,303,39791.575150463,2008-12-09,13:48:13
39.978901,116.327536,0,307,39791.5752083333,2008-12-09,13:48:18
39.978943,116.32752,0,318,39791.5752662037,2008-12-09,13:48:23
39.978983,116.327512,0,321,39791.5753240741,2008-12-09,13:48:28
39.979017,116.327497,0,322,39791.5753819444,2008-12-09,13:48:33
39.97906,116.327493,0,334,39791.5754398148,2008-12-09,13:48:38
39.979103,116.327497,0,346,39791.5754976852,2008-12-09,13:48:43
39.979126,116.327462,0,344,39791.5755555556,2008-12-09,13:48:48
39.979163,116.32743,0,355,39791.5756134259,2008-12-09,13:48:53
39.979213,116.327461,0,378,39791.5756712963,2008-12-09,13:48:58
39.979234,116.327517,0,390,39791.5757291667,2008-12-09,13:49:03
39.979258,116.327585,0,400,39791.575787037,2008-12-09,13:49:08
39.979284,116.327579,0,407,39791.5758449074,2008-12-09,13:49:13
39.979318,116.327615,0,418,39791.5759027778,2008-12-09,13:49:18
39.979389,116.327565,0,426,39791.5759606481,2008-12-09,13:49:23
39.979459,116.327439,0,429,39791.5759837963,2008-12-09,13:49:25
39.979525,116.327368,0,431,39791.5760416667,2008-12-09,13:49:30
39.979581,116.327377,0,438,39791.576099537,2008-12-09,13:49:35
39.979679,116.327415,0,412,39791.5761574074,2008-12-09,13:49:40
39.97974,116.32741,0,410,39791.5762152778,2008-12-09,13:49:45
39.979757,116.327413,0,406,39791.5762731481,2008-12-09,13:49:50
39.979773,116.327436,0,410,39791.5763310185,2008-12-09,13:49:55
39.979816,116.327536,0,386,39791.5763888889,2008-12-09,13:50:00
39.979892,116.327602,0,379,39791.5764351852,2008-12-09,13:50:04
39.979961,116.327707,0,367,39791.5764930556,2008-12-09,13:50:09
39.980025,116.32776,0,368,39791.5765509259,2008-12-09,13:50:14
39.980066,116.327736,0,371,39791.5766087963,2008-12-09,13:50:19
39.980094,116.327709,0,367,39791.5766666667,2008-12-09,13:50:24
39.980151,116.327691,0,371,39791.576724537,2008-12-09,13:50:29
39.980202,116.327682,0,366,39791.5767824074,2008-12-09,13:50:34
39.980295,116.327721,0,358,39791.5768171296,2008-12-09,13:50:37
39.980365,116.327719,0,362,39791.576875,2008-12-09,13:50:42
39.98044,116.327734,0,362,39791.5769328704,2008-12-09,13:50:47
39.980507,116.327727,0,370,39791.5769907407,2008-12-09,13:50:52
39.980562,116.327744,0,371,39791.5770486111,2008-12-09,13:50:57
39.980639,116.327745,0,377,39791.5771064815,2008-12-09,13:51:02
39.980761,116.327819,0,382,39791.5771412037,2008-12-09,13:51:05
39.980829,116.327806,0,389,39791.5771990741,2008-12-09,13:51:10
39.980879,116.327795,0,391,39791.5772569444,2008-12-09,13:51:15
39.980918,116.327761,0,396,39791.5773148148,2008-12-09,13:51:20
39.980983,116.327734,0,395,39791.5773726852,2008-12-09,13:51:25
39.981075,116.327777,0,389,39791.5774189815,2008-12-09,13:51:29
39.981169,116.327796,0,397,39791.5774768519,2008-12-09,13:51:34
39.981259,116.327829,0,399,39791.5775231481,2008-12-09,13:51:38
39.981336,116.327873,0,399,39791.5775810185,2008-12-09,13:51:43
39.981392,116.327873,0,410,39791.5776388889,2008-12-09,13:51:48
39.981424,116.327878,0,407,39791.5776967593,2008-12-09,13:51:53
39.981495,116.327875,0,415,39791.5777546296,2008-12-09,13:51:58
39.981576,116.327938,0,413,39791.5778125,2008-12-09,13:52:03
39.981566,116.327938,0,394,39791.5778703704,2008-12-09,13:52:08
39.981537,116.327948,0,368,39791.5779282407,2008-12-09,13:52:13
39.98155,116.328008,0,367,39791.5779861111,2008-12-09,13:52:18
39.98153,116.328041,0,367,39791.5780439815,2008-12-09,13:52:23
39.981568,116.328137,0,382,39791.5781018519,2008-12-09,13:52:28
39.981526,116.328153,0,374,39791.5781597222,2008-12-09,13:52:33
39.981506,116.328211,0,376,39791.5782175926,2008-12-09,13:52:38
39.981492,116.328228,0,380,39791.578275463,2008-12-09,13:52:43
39.981461,116.32824,0,384,39791.5783333333,2008-12-09,13:52:48
39.981425,116.328256,0,391,39791.5783912037,2008-12-09,13:52:53
39.981396,116.328306,0,399,39791.5784490741,2008-12-09,13:52:58
39.981353,116.328363,0,408,39791.5785069444,2008-12-09,13:53:03
39.981307,116.328421,0,417,39791.5785648148,2008-12-09,13:53:08
39.981267,116.328437,0,424,39791.5786226852,2008-12-09,13:53:13
39.98128,116.328493,0,437,39791.5786805556,2008-12-09,13:53:18
39.981299,116.328557,0,441,39791.5787384259,2008-12-09,13:53:23
39.981312,116.328608,0,448,39791.5787962963,2008-12-09,13:53:28
39.981285,116.328267,0,401,39791.5813657407,2008-12-09,13:57:10
39.981341,116.32822,0,396,39791.5814236111,2008-12-09,13:57:15
39.981329,116.328174,0,394,39791.5814814815,2008-12-09,13:57:20
39.981282,116.32806,0,385,39791.5815393519,2008-12-09,13:57:25
39.981349,116.328147,0,366,39791.5815625,2008-12-09,13:57:27
39.981378,116.328077,0,358,39791.5816203704,2008-12-09,13:57:32
39.981442,116.328107,0,345,39791.5816782407,2008-12-09,13:57:37
39.98147,116.328091,0,335,39791.5817361111,2008-12-09,13:57:42
39.981471,116.328028,0,335,39791.5817939815,2008-12-09,13:57:47
39.981482,116.327988,0,329,39791.5818518519,2008-12-09,13:57:52
39.981506,116.327971,0,319,39791.5819097222,2008-12-09,13:57:57
39.981492,116.327915,0,312,39791.5819675926,2008-12-09,13:58:02
39.98151,116.32787,0,307,39791.582025463,2008-12-09,13:58:07
39.981539,116.327813,0,301,39791.5820833333,2008-12-09,13:58:12
39.981587,116.327732,0,292,39791.5821412037,2008-12-09,13:58:17
39.981628,116.327669,0,286,39791.5821990741,2008-12-09,13:58:22
39.981675,116.32761,0,280,39791.5822569444,2008-12-09,13:58:27
39.981711,116.327553,0,281,39791.5823148148,2008-12-09,13:58:32
39.981735,116.327521,0,278,39791.5823726852,2008-12-09,13:58:37
39.981721,116.327434,0,284,39791.5824305556,2008-12-09,13:58:42
39.981663,116.327328,0,289,39791.5824884259,2008-12-09,13:58:47
39.981641,116.327204,0,290,39791.5825,2008-12-09,13:58:48
39.981609,116.327153,0,291,39791.5825578704,2008-12-09,13:58:53
39.981617,116.327162,0,292,39791.5826157407,2008-12-09,13:58:58
39.981663,116.327216,0,299,39791.5826736111,2008-12-09,13:59:03
39.981705,116.327275,0,305,39791.5827314815,2008-12-09,13:59:08
39.981712,116.327284,0,303,39791.5827893519,2008-12-09,13:59:13
39.981731,116.327307,0,303,39791.5828472222,2008-12-09,13:59:18
39.981739,116.327323,0,304,39791.5829050926,2008-12-09,13:59:23
39.981737,116.327359,0,303,39791.582962963,2008-12-09,13:59:28
39.981737,116.327359,0,303,39791.5829976852,2008-12-09,13:59:31
39.981731,116.327358,0,303,39791.5830208333,2008-12-09,13:59:33
39.981716,116.327356,0,301,39791.5830787037,2008-12-09,13:59:38
39.98169,116.32736,0,297,39791.5831365741,2008-12-09,13:59:43
39.981689,116.327373,0,294,39791.5831944444,2008-12-09,13:59:48
39.981724,116.327367,0,291,39791.5832523148,2008-12-09,13:59:53
39.981739,116.327382,0,285,39791.5833101852,2008-12-09,13:59:58
39.98175,116.327408,0,283,39791.5833680556,2008-12-09,14:00:03
39.98175,116.327408,0,283,39791.5834027778,2008-12-09,14:00:06
39.981746,116.327404,0,285,39791.5834259259,2008-12-09,14:00:08
39.981712,116.327393,0,281,39791.5834837963,2008-12-09,14:00:13
39.981697,116.327398,0,281,39791.5835416667,2008-12-09,14:00:18
39.981703,116.327391,0,281,39791.583599537,2008-12-09,14:00:23
39.98171,116.327393,0,282,39791.5836574074,2008-12-09,14:00:28
39.981715,116.327393,0,283,39791.5837152778,2008-12-09,14:00:33
39.98172,116.327391,0,284,39791.5837731481,2008-12-09,14:00:38
39.98172,116.327391,0,284,39791.5838078704,2008-12-09,14:00:41
39.981726,116.327393,0,276,39791.5838310185,2008-12-09,14:00:43
39.981714,116.327389,0,271,39791.5838888889,2008-12-09,14:00:48
39.981714,116.327392,0,271,39791.5839467593,2008-12-09,14:00:53
39.981714,116.327394,0,271,39791.5840046296,2008-12-09,14:00:58
39.981817,116.327087,0,189,39791.5871296296,2008-12-09,14:05:28
39.981795,116.327044,0,190,39791.5871875,2008-12-09,14:05:33
39.98178,116.327035,0,191,39791.5872453704,2008-12-09,14:05:38
39.981808,116.327067,0,192,39791.5873032407,2008-12-09,14:05:43
39.981797,116.327084,0,194,39791.5873611111,2008-12-09,14:05:48
39.981797,116.327084,0,195,39791.5874189815,2008-12-09,14:05:53
39.981799,116.327081,0,197,39791.5874768518,2008-12-09,14:05:58
39.981801,116.32708,0,199,39791.5875347222,2008-12-09,14:06:03
39.981807,116.327076,0,201,39791.5875925926,2008-12-09,14:06:08
39.981807,116.327076,0,201,39791.5876273148,2008-12-09,14:06:11
39.981812,116.32707,0,203,39791.587650463,2008-12-09,14:06:13
39.981818,116.327061,0,205,39791.5877083333,2008-12-09,14:06:18
39.981818,116.327061,0,205,39791.5877430556,2008-12-09,14:06:21
39.981816,116.327056,0,208,39791.5877662037,2008-12-09,14:06:23
39.981807,116.327055,0,210,39791.5878240741,2008-12-09,14:06:28
39.981795,116.327054,0,214,39791.5878819444,2008-12-09,14:06:33
39.981783,116.327008,0,222,39791.5879398148,2008-12-09,14:06:38
39.98177,116.326931,0,238,39791.5879976852,2008-12-09,14:06:43
39.98177,116.326931,0,238,39791.5880324074,2008-12-09,14:06:46
39.981772,116.326923,0,243,39791.5880555556,2008-12-09,14:06:48
39.981771,116.326914,0,248,39791.5881134259,2008-12-09,14:06:53
39.98177,116.326901,0,254,39791.5881712963,2008-12-09,14:06:58
39.981776,116.326891,0,259,39791.5882291667,2008-12-09,14:07:03
39.981784,116.326878,0,264,39791.588287037,2008-12-09,14:07:08
39.981803,116.326853,0,267,39791.5883449074,2008-12-09,14:07:13
39.981873,116.326926,0,270,39791.5884027778,2008-12-09,14:07:18
39.981889,116.326946,0,274,39791.5884606481,2008-12-09,14:07:23
39.981883,116.32694,0,277,39791.5885185185,2008-12-09,14:07:28
39.981883,116.32694,0,277,39791.5885532407,2008-12-09,14:07:31
39.981877,116.326948,0,279,39791.5885763889,2008-12-09,14:07:33
39.981878,116.326961,0,281,39791.5886342593,2008-12-09,14:07:38
39.981853,116.327026,0,282,39791.5886921296,2008-12-09,14:07:43
39.981846,116.327064,0,287,39791.58875,2008-12-09,14:07:48
39.981868,116.327017,0,298,39791.5888078704,2008-12-09,14:07:53
39.981881,116.326997,0,310,39791.5888657407,2008-12-09,14:07:58
39.981892,116.326986,0,330,39791.5889236111,2008-12-09,14:08:03
39.981903,116.326958,0,332,39791.5889814815,2008-12-09,14:08:08
39.981929,116.326949,0,333,39791.5890393518,2008-12-09,14:08:13
39.981971,116.326958,0,335,39791.5890972222,2008-12-09,14:08:18
39.981971,116.326958,0,335,39791.5891319444,2008-12-09,14:08:21
39.981972,116.326961,0,336,39791.5891550926,2008-12-09,14:08:23
39.981986,116.326975,0,336,39791.589212963,2008-12-09,14:08:28
39.981986,116.326975,0,336,39791.5892476852,2008-12-09,14:08:31
39.981991,116.326982,0,336,39791.5892708333,2008-12-09,14:08:33
39.981974,116.326973,0,334,39791.5893287037,2008-12-09,14:08:38
39.981982,116.326976,0,335,39791.5893865741,2008-12-09,14:08:43
39.981987,116.326978,0,336,39791.5894444444,2008-12-09,14:08:48
39.981987,116.326978,0,336,39791.5894791667,2008-12-09,14:08:51
39.981987,116.326976,0,337,39791.5895023148,2008-12-09,14:08:53
39.981979,116.326986,0,337,39791.5895601852,2008-12-09,14:08:58
39.981974,116.32699,0,338,39791.5896180556,2008-12-09,14:09:03
39.981972,116.326995,0,338,39791.5896759259,2008-12-09,14:09:08
39.981978,116.326997,0,339,39791.5897337963,2008-12-09,14:09:13
39.981984,116.326996,0,339,39791.5897916667,2008-12-09,14:09:18
39.981986,116.326999,0,340,39791.589849537,2008-12-09,14:09:23
39.981994,116.326993,0,339,39791.5899074074,2008-12-09,14:09:28
39.981995,116.326999,0,340,39791.5899652778,2008-12-09,14:09:33
39.982001,116.326999,0,340,39791.5900231482,2008-12-09,14:09:38
39.982004,116.327001,0,340,39791.5900810185,2008-12-09,14:09:43
39.982007,116.327001,0,340,39791.5901388889,2008-12-09,14:09:48
39.982007,116.327001,0,340,39791.5901736111,2008-12-09,14:09:51
39.982005,116.326997,0,341,39791.5901967593,2008-12-09,14:09:53
39.981999,116.326987,0,341,39791.5902546296,2008-12-09,14:09:58
39.981995,116.326979,0,341,39791.5903125,2008-12-09,14:10:03
39.981989,116.326979,0,340,39791.5903703704,2008-12-09,14:10:08
39.981991,116.326982,0,341,39791.5904282407,2008-12-09,14:10:13
39.981991,116.326982,0,341,39791.590462963,2008-12-09,14:10:16
39.981997,116.32698,0,341,39791.5904861111,2008-12-09,14:10:18
39.981952,116.326974,0,343,39791.5905439815,2008-12-09,14:10:23
39.981952,116.326974,0,343,39791.5905787037,2008-12-09,14:10:26
39.98196,116.326971,0,343,39791.5906018519,2008-12-09,14:10:28
39.981951,116.326977,0,345,39791.5906597222,2008-12-09,14:10:33
39.981952,116.326996,0,346,39791.5907175926,2008-12-09,14:10:38
39.981955,116.326995,0,347,39791.590775463,2008-12-09,14:10:43
39.981955,116.326995,0,347,39791.5908101852,2008-12-09,14:10:46
39.98196,116.32699,0,347,39791.5908333333,2008-12-09,14:10:48
39.981951,116.326988,0,348,39791.5908912037,2008-12-09,14:10:53
39.981951,116.326988,0,348,39791.5909259259,2008-12-09,14:10:56
39.981947,116.326981,0,348,39791.5909490741,2008-12-09,14:10:58
39.981952,116.326956,0,343,39791.5910069444,2008-12-09,14:11:03
39.981916,116.326923,0,336,39791.5910648148,2008-12-09,14:11:08
39.981904,116.326918,0,334,39791.5911226852,2008-12-09,14:11:13
[truncated: 41,178 more chars]
