# Supplementary material for: A location privacy protection method based on blockchain and threshold cryptography
Source: PLoS One. 2025 Jun 4;20(6):e0324551. doi: 10.1371/journal.pone.0324551 (PMC12136415; doi:10.1371/journal.pone.0324551)
Supplement: S1 File — (ZIP) [file pone.0324551.s001.zip › Data/001/Trajectory/20081210001529.plt]

Geolife trajectory
WGS 84
Altitude is in Feet
Reserved 3
0,2,255,My Track,0,0,2,8421376
0
40.013671,116.306589,0,70,39792.0107523148,2008-12-10,00:15:29
40.013738,116.306515,0,174,39792.0107638889,2008-12-10,00:15:30
40.013762,116.30642,0,154,39792.010775463,2008-12-10,00:15:31
40.013765,116.306411,0,192,39792.010787037,2008-12-10,00:15:32
40.013771,116.306509,0,161,39792.0108101852,2008-12-10,00:15:34
40.013781,116.306508,0,145,39792.0108680556,2008-12-10,00:15:39
40.01375,116.306511,0,134,39792.0109259259,2008-12-10,00:15:44
40.013736,116.306511,0,125,39792.0109837963,2008-12-10,00:15:49
40.013753,116.306512,0,114,39792.0110416667,2008-12-10,00:15:54
40.013765,116.306502,0,111,39792.011099537,2008-12-10,00:15:59
40.013745,116.306489,0,107,39792.0111574074,2008-12-10,00:16:04
40.013766,116.30647,0,105,39792.0112152778,2008-12-10,00:16:09
40.013793,116.306454,0,104,39792.0112731481,2008-12-10,00:16:14
40.013857,116.306448,0,105,39792.0113310185,2008-12-10,00:16:19
40.01391,116.306414,0,111,39792.0113888889,2008-12-10,00:16:24
40.013949,116.306382,0,117,39792.0114467593,2008-12-10,00:16:29
40.014017,116.306313,0,123,39792.0115046296,2008-12-10,00:16:34
40.014074,116.306256,0,123,39792.0115625,2008-12-10,00:16:39
40.014107,116.306171,0,129,39792.0116203704,2008-12-10,00:16:44
40.014071,116.306077,0,130,39792.0116782407,2008-12-10,00:16:49
40.014056,116.306016,0,134,39792.0117361111,2008-12-10,00:16:54
40.014089,116.305931,0,134,39792.0117939815,2008-12-10,00:16:59
40.014068,116.305856,0,138,39792.0118518519,2008-12-10,00:17:04
40.014072,116.305762,0,142,39792.0119097222,2008-12-10,00:17:09
40.01413,116.305718,0,144,39792.0119675926,2008-12-10,00:17:14
40.014208,116.30568,0,145,39792.012025463,2008-12-10,00:17:19
40.014271,116.305661,0,151,39792.0120833333,2008-12-10,00:17:24
40.014334,116.305674,0,155,39792.0121412037,2008-12-10,00:17:29
40.014405,116.305639,0,157,39792.0121990741,2008-12-10,00:17:34
40.014471,116.305624,0,158,39792.0122569444,2008-12-10,00:17:39
40.014553,116.305604,0,158,39792.0123148148,2008-12-10,00:17:44
40.014604,116.305617,0,163,39792.0123726852,2008-12-10,00:17:49
40.01468,116.305592,0,160,39792.0124305556,2008-12-10,00:17:54
40.014716,116.305566,0,174,39792.0124884259,2008-12-10,00:17:59
40.014783,116.305547,0,176,39792.0125462963,2008-12-10,00:18:04
40.014844,116.305585,0,176,39792.0126041667,2008-12-10,00:18:09
40.014905,116.305566,0,176,39792.012662037,2008-12-10,00:18:14
40.014978,116.305561,0,173,39792.0127199074,2008-12-10,00:18:19
40.015042,116.305535,0,177,39792.0127777778,2008-12-10,00:18:24
40.015091,116.305531,0,182,39792.0128356481,2008-12-10,00:18:29
40.015149,116.305513,0,185,39792.0128935185,2008-12-10,00:18:34
40.015238,116.30546,0,167,39792.0129398148,2008-12-10,00:18:38
40.01532,116.305514,0,160,39792.0129976852,2008-12-10,00:18:43
40.015363,116.305555,0,158,39792.0130555556,2008-12-10,00:18:48
40.015416,116.305543,0,159,39792.0131134259,2008-12-10,00:18:53
40.015502,116.305519,0,162,39792.0131712963,2008-12-10,00:18:58
40.015585,116.305494,0,162,39792.0132291667,2008-12-10,00:19:03
40.015651,116.305529,0,161,39792.013287037,2008-12-10,00:19:08
40.015734,116.30554,0,154,39792.0133449074,2008-12-10,00:19:13
40.015811,116.305567,0,153,39792.0134027778,2008-12-10,00:19:18
40.015842,116.305604,0,147,39792.0134606481,2008-12-10,00:19:23
40.015872,116.305654,0,146,39792.0135185185,2008-12-10,00:19:28
40.015886,116.305706,0,147,39792.0135763889,2008-12-10,00:19:33
40.015891,116.305796,0,146,39792.0136342593,2008-12-10,00:19:38
40.015907,116.305864,0,149,39792.0136921296,2008-12-10,00:19:43
40.015925,116.305939,0,150,39792.01375,2008-12-10,00:19:48
40.01595,116.306019,0,153,39792.0138078704,2008-12-10,00:19:53
40.015959,116.306125,0,145,39792.0138657407,2008-12-10,00:19:58
40.015968,116.30621,0,141,39792.0139236111,2008-12-10,00:20:03
40.015973,116.306313,0,136,39792.0139814815,2008-12-10,00:20:08
40.015991,116.306414,0,130,39792.0140393519,2008-12-10,00:20:13
40.016002,116.306521,0,125,39792.0140972222,2008-12-10,00:20:18
40.016013,116.306603,0,122,39792.0141550926,2008-12-10,00:20:23
40.016028,116.306678,0,122,39792.014212963,2008-12-10,00:20:28
40.016033,116.306752,0,119,39792.0142708333,2008-12-10,00:20:33
40.016042,116.306808,0,121,39792.0143287037,2008-12-10,00:20:38
40.016066,116.306883,0,125,39792.0143865741,2008-12-10,00:20:43
40.01609,116.306968,0,132,39792.0144444444,2008-12-10,00:20:48
40.016106,116.30705,0,133,39792.0145023148,2008-12-10,00:20:53
40.016114,116.307128,0,138,39792.0145601852,2008-12-10,00:20:58
40.016125,116.307218,0,138,39792.0146180556,2008-12-10,00:21:03
40.016143,116.307274,0,138,39792.0146759259,2008-12-10,00:21:08
40.016163,116.307342,0,142,39792.0147337963,2008-12-10,00:21:13
40.016175,116.307429,0,144,39792.0147916667,2008-12-10,00:21:18
40.016183,116.307541,0,148,39792.014849537,2008-12-10,00:21:23
40.016193,116.307638,0,147,39792.0149074074,2008-12-10,00:21:28
40.016213,116.307713,0,146,39792.0149652778,2008-12-10,00:21:33
40.016235,116.307795,0,141,39792.0150231481,2008-12-10,00:21:38
40.01624,116.307886,0,139,39792.0150810185,2008-12-10,00:21:43
40.016237,116.307954,0,137,39792.0151388889,2008-12-10,00:21:48
40.016252,116.308041,0,131,39792.0151967593,2008-12-10,00:21:53
40.016276,116.308133,0,130,39792.0152546296,2008-12-10,00:21:58
40.016302,116.308199,0,127,39792.0153125,2008-12-10,00:22:03
40.016321,116.308299,0,125,39792.0153703704,2008-12-10,00:22:08
40.016335,116.308386,0,128,39792.0154282407,2008-12-10,00:22:13
40.016359,116.308439,0,135,39792.0154861111,2008-12-10,00:22:18
40.016375,116.308507,0,138,39792.0155439815,2008-12-10,00:22:23
40.016389,116.308595,0,136,39792.0156018519,2008-12-10,00:22:28
40.016414,116.308661,0,140,39792.0156597222,2008-12-10,00:22:33
40.016439,116.308745,0,145,39792.0157175926,2008-12-10,00:22:38
40.016464,116.308836,0,153,39792.015775463,2008-12-10,00:22:43
40.016471,116.30893,0,150,39792.0158333333,2008-12-10,00:22:48
40.016483,116.308987,0,148,39792.0158912037,2008-12-10,00:22:53
40.016488,116.309065,0,145,39792.0159490741,2008-12-10,00:22:58
40.016504,116.309163,0,142,39792.0160069444,2008-12-10,00:23:03
40.016512,116.309261,0,142,39792.0160648148,2008-12-10,00:23:08
40.016515,116.309353,0,144,39792.0161226852,2008-12-10,00:23:13
40.016502,116.309356,0,142,39792.0161805556,2008-12-10,00:23:18
40.016491,116.309302,0,143,39792.0162384259,2008-12-10,00:23:23
40.01649,116.309264,0,145,39792.0162962963,2008-12-10,00:23:28
40.016497,116.309241,0,147,39792.0163541667,2008-12-10,00:23:33
40.016497,116.309222,0,149,39792.016412037,2008-12-10,00:23:38
40.016494,116.309244,0,151,39792.0164699074,2008-12-10,00:23:43
40.016485,116.309267,0,150,39792.0165277778,2008-12-10,00:23:48
40.016512,116.309323,0,151,39792.0165856481,2008-12-10,00:23:53
40.016554,116.309387,0,154,39792.0166435185,2008-12-10,00:23:58
40.016575,116.309527,0,163,39792.0166898148,2008-12-10,00:24:02
40.016604,116.309654,0,171,39792.0167361111,2008-12-10,00:24:06
40.016618,116.309775,0,168,39792.0167708333,2008-12-10,00:24:09
40.016607,116.310013,0,114,39792.0168171296,2008-12-10,00:24:13
40.016685,116.309979,0,135,39792.0168634259,2008-12-10,00:24:17
40.016624,116.310067,0,110,39792.0168981481,2008-12-10,00:24:20
40.016729,116.310068,0,125,39792.0169328704,2008-12-10,00:24:23
40.016707,116.310179,0,133,39792.0169791667,2008-12-10,00:24:27
40.016701,116.310293,0,125,39792.017037037,2008-12-10,00:24:32
40.016706,116.310397,0,114,39792.0170949074,2008-12-10,00:24:37
40.016718,116.310481,0,112,39792.0171527778,2008-12-10,00:24:42
40.016731,116.310574,0,110,39792.0172106481,2008-12-10,00:24:47
40.01647,116.310623,0,121,39792.0230555556,2008-12-10,00:33:12
40.016393,116.310537,0,120,39792.0230902778,2008-12-10,00:33:15
40.016385,116.310468,0,122,39792.0231481481,2008-12-10,00:33:20
40.01641,116.31045,0,127,39792.0232060185,2008-12-10,00:33:25
40.016451,116.310448,0,132,39792.0232638889,2008-12-10,00:33:30
40.016504,116.310375,0,135,39792.0233217593,2008-12-10,00:33:35
40.016588,116.310241,0,136,39792.0233449074,2008-12-10,00:33:37
40.016654,116.310395,0,137,39792.0233912037,2008-12-10,00:33:41
40.016662,116.310466,0,138,39792.0234490741,2008-12-10,00:33:46
40.016662,116.310466,0,138,39792.0234837963,2008-12-10,00:33:49
40.016667,116.310463,0,137,39792.0235069444,2008-12-10,00:33:51
40.016689,116.310456,0,133,39792.0235648148,2008-12-10,00:33:56
40.016724,116.310454,0,127,39792.0236226852,2008-12-10,00:34:01
40.016769,116.31042,0,110,39792.0236805556,2008-12-10,00:34:06
40.016807,116.310374,0,95,39792.0237384259,2008-12-10,00:34:11
40.016812,116.310397,0,85,39792.0237962963,2008-12-10,00:34:16
40.01682,116.31046,0,68,39792.0238541667,2008-12-10,00:34:21
40.016768,116.31048,0,79,39792.023912037,2008-12-10,00:34:26
40.016693,116.310505,0,98,39792.0239351852,2008-12-10,00:34:28
40.016683,116.310449,0,112,39792.0239930556,2008-12-10,00:34:33
40.016644,116.310328,0,118,39792.0240277778,2008-12-10,00:34:36
40.016654,116.31023,0,127,39792.0240856481,2008-12-10,00:34:41
40.016602,116.31012,0,133,39792.0241435185,2008-12-10,00:34:46
40.016487,116.310177,0,136,39792.0241782407,2008-12-10,00:34:49
40.016398,116.310266,0,136,39792.0242013889,2008-12-10,00:34:51
40.016318,116.31038,0,136,39792.024224537,2008-12-10,00:34:53
40.016191,116.310543,0,135,39792.0242476852,2008-12-10,00:34:55
40.016098,116.310623,0,134,39792.0242592593,2008-12-10,00:34:56
40.015912,116.310765,0,138,39792.0242708333,2008-12-10,00:34:57
40.015823,116.31083,0,137,39792.0242824074,2008-12-10,00:34:58
40.015634,116.310954,0,139,39792.0243055556,2008-12-10,00:35:00
40.015496,116.31104,0,145,39792.0243287037,2008-12-10,00:35:02
40.015312,116.311155,0,137,39792.0243518518,2008-12-10,00:35:04
40.015218,116.311246,0,130,39792.0243634259,2008-12-10,00:35:05
40.015124,116.311338,0,124,39792.024375,2008-12-10,00:35:06
40.015029,116.311429,0,119,39792.0243865741,2008-12-10,00:35:07
40.014921,116.31145,0,114,39792.0243981481,2008-12-10,00:35:08
40.014817,116.311486,0,110,39792.0244097222,2008-12-10,00:35:09
40.01472,116.311533,0,107,39792.0244212963,2008-12-10,00:35:10
40.014627,116.311573,0,104,39792.0244328704,2008-12-10,00:35:11
40.01453,116.311611,0,102,39792.0244444444,2008-12-10,00:35:12
40.014344,116.311692,0,102,39792.0244675926,2008-12-10,00:35:14
40.014212,116.311763,0,102,39792.0244907407,2008-12-10,00:35:16
40.014019,116.311809,0,102,39792.0245138889,2008-12-10,00:35:18
40.013897,116.31186,0,105,39792.024537037,2008-12-10,00:35:20
40.013766,116.311893,0,109,39792.0245601852,2008-12-10,00:35:22
40.013625,116.311904,0,110,39792.0245833333,2008-12-10,00:35:24
40.013498,116.311876,0,113,39792.0246064815,2008-12-10,00:35:26
40.013394,116.311886,0,119,39792.0246412037,2008-12-10,00:35:29
40.0133,116.311905,0,130,39792.0246990741,2008-12-10,00:35:34
40.013195,116.311884,0,137,39792.0247453704,2008-12-10,00:35:38
40.013125,116.312009,0,146,39792.0248032407,2008-12-10,00:35:43
40.013031,116.311993,0,148,39792.024849537,2008-12-10,00:35:47
40.012971,116.311977,0,154,39792.0249074074,2008-12-10,00:35:52
40.012897,116.312004,0,160,39792.0249652778,2008-12-10,00:35:57
40.012897,116.312004,0,160,39792.025,2008-12-10,00:36:00
40.012896,116.312004,0,164,39792.0250231481,2008-12-10,00:36:02
40.012891,116.311985,0,169,39792.0250810185,2008-12-10,00:36:07
40.012808,116.311996,0,164,39792.0251388889,2008-12-10,00:36:12
40.012708,116.312065,0,156,39792.0251736111,2008-12-10,00:36:15
40.012618,116.312116,0,149,39792.0251967593,2008-12-10,00:36:17
40.012501,116.312145,0,145,39792.0252199074,2008-12-10,00:36:19
40.012374,116.312183,0,140,39792.0252430556,2008-12-10,00:36:21
40.012228,116.312129,0,140,39792.0252546296,2008-12-10,00:36:22
40.012121,116.3121,0,136,39792.0252777778,2008-12-10,00:36:24
40.012024,116.312116,0,139,39792.0252893518,2008-12-10,00:36:25
40.011912,116.312112,0,137,39792.0253125,2008-12-10,00:36:27
40.01181,116.312105,0,136,39792.0253356481,2008-12-10,00:36:29
40.011711,116.312165,0,137,39792.0253587963,2008-12-10,00:36:31
40.011597,116.312157,0,137,39792.0253935185,2008-12-10,00:36:34
40.011475,116.312201,0,141,39792.0254282407,2008-12-10,00:36:37
40.011377,116.312265,0,134,39792.025462963,2008-12-10,00:36:40
40.011411,116.312397,0,130,39792.0254976852,2008-12-10,00:36:43
40.011367,116.312559,0,137,39792.0255208333,2008-12-10,00:36:45
40.011359,116.312678,0,141,39792.0255439815,2008-12-10,00:36:47
40.011355,116.312836,0,140,39792.0255671296,2008-12-10,00:36:49
40.011375,116.312962,0,138,39792.0255787037,2008-12-10,00:36:50
40.011392,116.313087,0,136,39792.0255902778,2008-12-10,00:36:51
40.011412,116.313214,0,133,39792.0256018518,2008-12-10,00:36:52
40.011429,116.313344,0,131,39792.0256134259,2008-12-10,00:36:53
40.011469,116.313555,0,126,39792.0256365741,2008-12-10,00:36:55
40.011516,116.313776,0,122,39792.0256597222,2008-12-10,00:36:57
40.011529,116.313909,0,120,39792.0256712963,2008-12-10,00:36:58
40.011552,116.314062,0,117,39792.0256828704,2008-12-10,00:36:59
40.011584,116.314208,0,115,39792.0256944444,2008-12-10,00:37:00
40.01161,116.314336,0,113,39792.0257060185,2008-12-10,00:37:01
40.01164,116.314472,0,110,39792.0257175926,2008-12-10,00:37:02
40.011699,116.314617,0,109,39792.0257291667,2008-12-10,00:37:03
40.011725,116.314762,0,107,39792.0257407407,2008-12-10,00:37:04
40.011749,116.314909,0,103,39792.0257523148,2008-12-10,00:37:05
40.011779,116.315065,0,97,39792.0257638889,2008-12-10,00:37:06
40.011793,116.315209,0,93,39792.025775463,2008-12-10,00:37:07
40.011816,116.315377,0,88,39792.025787037,2008-12-10,00:37:08
40.011858,116.315515,0,83,39792.0257986111,2008-12-10,00:37:09
40.011894,116.315666,0,75,39792.0258217593,2008-12-10,00:37:11
40.011889,116.315825,0,67,39792.0258449074,2008-12-10,00:37:13
40.011853,116.315828,0,60,39792.0259027778,2008-12-10,00:37:18
40.011791,116.315811,0,62,39792.0259606481,2008-12-10,00:37:23
40.011717,116.315808,0,63,39792.0260185185,2008-12-10,00:37:28
40.011624,116.315808,0,60,39792.0260648148,2008-12-10,00:37:32
40.011647,116.316015,0,64,39792.0261226852,2008-12-10,00:37:37
40.011613,116.316203,0,67,39792.0261458333,2008-12-10,00:37:39
40.011701,116.316373,0,75,39792.0261689815,2008-12-10,00:37:41
40.011763,116.31654,0,82,39792.0261921296,2008-12-10,00:37:43
40.011798,116.316714,0,86,39792.0262152778,2008-12-10,00:37:45
40.01182,116.316891,0,93,39792.0262384259,2008-12-10,00:37:47
40.011856,116.317096,0,96,39792.0262615741,2008-12-10,00:37:49
40.011875,116.317286,0,102,39792.0262847222,2008-12-10,00:37:51
40.011895,116.317485,0,108,39792.0263078704,2008-12-10,00:37:53
40.011909,116.317702,0,114,39792.0263310185,2008-12-10,00:37:55
40.011909,116.317925,0,119,39792.0263541667,2008-12-10,00:37:57
40.011918,116.318156,0,126,39792.0263773148,2008-12-10,00:37:59
40.011918,116.318277,0,127,39792.0263888889,2008-12-10,00:38:00
40.011924,116.318404,0,130,39792.026400463,2008-12-10,00:38:01
40.011925,116.318521,0,133,39792.026412037,2008-12-10,00:38:02
40.011937,116.318737,0,138,39792.0264351852,2008-12-10,00:38:04
40.011945,116.318926,0,137,39792.0264583333,2008-12-10,00:38:06
40.011954,116.319105,0,139,39792.0264814815,2008-12-10,00:38:08
40.011964,116.319245,0,140,39792.0265046296,2008-12-10,00:38:10
40.011959,116.319367,0,138,39792.0265393518,2008-12-10,00:38:13
40.011921,116.319459,0,145,39792.0265972222,2008-12-10,00:38:18
40.011923,116.319456,0,145,39792.0266550926,2008-12-10,00:38:23
40.011923,116.319456,0,145,39792.026712963,2008-12-10,00:38:28
40.011922,116.319454,0,145,39792.0267708333,2008-12-10,00:38:33
40.011922,116.319451,0,145,39792.0268287037,2008-12-10,00:38:38
40.011922,116.319451,0,145,39792.0268634259,2008-12-10,00:38:41
40.011923,116.319452,0,145,39792.0268865741,2008-12-10,00:38:43
40.011914,116.319439,0,146,39792.0269444444,2008-12-10,00:38:48
40.011914,116.319415,0,146,39792.0270023148,2008-12-10,00:38:53
40.011934,116.319493,0,146,39792.0270601852,2008-12-10,00:38:58
40.011965,116.319665,0,147,39792.0270949074,2008-12-10,00:39:01
40.011988,116.319817,0,147,39792.0271180556,2008-12-10,00:39:03
40.011989,116.319988,0,147,39792.0271412037,2008-12-10,00:39:05
40.011998,116.320174,0,146,39792.0271643519,2008-12-10,00:39:07
40.012001,116.320384,0,145,39792.0271875,2008-12-10,00:39:09
40.011992,116.320599,0,143,39792.0272106482,2008-12-10,00:39:11
40.011983,116.320812,0,142,39792.0272337963,2008-12-10,00:39:13
40.01198,116.321039,0,139,39792.0272569444,2008-12-10,00:39:15
40.011977,116.321268,0,137,39792.0272800926,2008-12-10,00:39:17
40.011978,116.321504,0,135,39792.0273032407,2008-12-10,00:39:19
40.011971,116.321641,0,136,39792.0273148148,2008-12-10,00:39:20
40.011974,116.321766,0,135,39792.0273263889,2008-12-10,00:39:21
40.011975,116.321897,0,134,39792.027337963,2008-12-10,00:39:22
40.01198,116.322033,0,132,39792.027349537,2008-12-10,00:39:23
40.011971,116.322152,0,130,39792.0273611111,2008-12-10,00:39:24
40.011951,116.322267,0,127,39792.0273726852,2008-12-10,00:39:25
40.011919,116.322483,0,125,39792.0273958333,2008-12-10,00:39:27
40.011893,116.322672,0,123,39792.0274189815,2008-12-10,00:39:29
40.011883,116.322869,0,125,39792.0274421296,2008-12-10,00:39:31
40.011891,116.323091,0,123,39792.0274652778,2008-12-10,00:39:33
40.011906,116.323311,0,121,39792.0274884259,2008-12-10,00:39:35
40.011918,116.323529,0,117,39792.0275115741,2008-12-10,00:39:37
40.011919,116.323728,0,113,39792.0275347222,2008-12-10,00:39:39
40.011925,116.323935,0,113,39792.0275578704,2008-12-10,00:39:41
40.011946,116.324144,0,110,39792.0275810185,2008-12-10,00:39:43
40.011954,116.324358,0,107,39792.0276041667,2008-12-10,00:39:45
40.011927,116.324598,0,116,39792.0276273148,2008-12-10,00:39:47
40.011934,116.324791,0,121,39792.027650463,2008-12-10,00:39:49
40.011895,116.324995,0,122,39792.0276736111,2008-12-10,00:39:51
40.011857,116.325103,0,125,39792.0276851852,2008-12-10,00:39:52
40.011763,116.325304,0,117,39792.0277083333,2008-12-10,00:39:54
40.011703,116.325397,0,114,39792.0277199074,2008-12-10,00:39:55
40.011634,116.325485,0,115,39792.0277314815,2008-12-10,00:39:56
40.01156,116.325571,0,115,39792.0277430556,2008-12-10,00:39:57
40.011485,116.325657,0,114,39792.0277546296,2008-12-10,00:39:58
40.011401,116.325741,0,117,39792.0277662037,2008-12-10,00:39:59
40.011321,116.325836,0,118,39792.0277777778,2008-12-10,00:40:00
40.011239,116.325925,0,118,39792.0277893519,2008-12-10,00:40:01
40.01116,116.326013,0,115,39792.0278009259,2008-12-10,00:40:02
40.011082,116.326097,0,114,39792.0278125,2008-12-10,00:40:03
40.011001,116.326187,0,114,39792.0278240741,2008-12-10,00:40:04
40.010915,116.326283,0,116,39792.0278356481,2008-12-10,00:40:05
40.010835,116.326367,0,118,39792.0278472222,2008-12-10,00:40:06
40.010763,116.326454,0,121,39792.0278587963,2008-12-10,00:40:07
40.010694,116.326543,0,121,39792.0278703704,2008-12-10,00:40:08
40.010626,116.326634,0,121,39792.0278819444,2008-12-10,00:40:09
40.010547,116.326722,0,120,39792.0278935185,2008-12-10,00:40:10
40.010471,116.326802,0,117,39792.0279050926,2008-12-10,00:40:11
40.010393,116.326894,0,117,39792.0279166667,2008-12-10,00:40:12
40.010315,116.32698,0,117,39792.0279282407,2008-12-10,00:40:13
40.010234,116.327072,0,117,39792.0279398148,2008-12-10,00:40:14
40.010162,116.32716,0,116,39792.0279513889,2008-12-10,00:40:15
40.010078,116.327251,0,116,39792.027962963,2008-12-10,00:40:16
40.009989,116.32734,0,114,39792.027974537,2008-12-10,00:40:17
40.009897,116.327432,0,114,39792.0279861111,2008-12-10,00:40:18
40.009816,116.327528,0,115,39792.0279976852,2008-12-10,00:40:19
40.009743,116.327629,0,119,39792.0280092593,2008-12-10,00:40:20
40.009656,116.327732,0,118,39792.0280208333,2008-12-10,00:40:21
40.009573,116.327819,0,118,39792.0280324074,2008-12-10,00:40:22
40.009489,116.327906,0,119,39792.0280439815,2008-12-10,00:40:23
40.009401,116.327999,0,118,39792.0280555556,2008-12-10,00:40:24
40.009328,116.328094,0,117,39792.0280671296,2008-12-10,00:40:25
40.009253,116.328183,0,117,39792.0280787037,2008-12-10,00:40:26
40.009183,116.328265,0,117,39792.0280902778,2008-12-10,00:40:27
40.009054,116.328407,0,114,39792.0281134259,2008-12-10,00:40:29
40.008941,116.328534,0,112,39792.0281365741,2008-12-10,00:40:31
40.008855,116.328643,0,122,39792.0281597222,2008-12-10,00:40:33
40.00878,116.32872,0,118,39792.0281828704,2008-12-10,00:40:35
40.0087,116.328818,0,118,39792.0282175926,2008-12-10,00:40:38
40.008633,116.328892,0,111,39792.028275463,2008-12-10,00:40:43
40.008646,116.328891,0,114,39792.0283333333,2008-12-10,00:40:48
40.008647,116.328889,0,113,39792.0283912037,2008-12-10,00:40:53
40.008649,116.328888,0,113,39792.0284490741,2008-12-10,00:40:58
40.008646,116.328891,0,113,39792.0285069444,2008-12-10,00:41:03
40.008646,116.328891,0,113,39792.0285416667,2008-12-10,00:41:06
40.008638,116.328899,0,112,39792.0285648148,2008-12-10,00:41:08
40.008571,116.328967,0,111,39792.0286226852,2008-12-10,00:41:13
40.00847,116.32906,0,109,39792.0286574074,2008-12-10,00:41:16
40.00839,116.329154,0,111,39792.0286805556,2008-12-10,00:41:18
40.008285,116.329257,0,112,39792.0287037037,2008-12-10,00:41:20
40.008175,116.329364,0,113,39792.0287268519,2008-12-10,00:41:22
40.008048,116.329466,0,115,39792.02875,2008-12-10,00:41:24
40.007916,116.329576,0,117,39792.0287731481,2008-12-10,00:41:26
40.00777,116.329701,0,119,39792.0287962963,2008-12-10,00:41:28
40.00769,116.329769,0,121,39792.0288078704,2008-12-10,00:41:29
40.007606,116.329831,0,123,39792.0288194444,2008-12-10,00:41:30
40.007459,116.329949,0,117,39792.0288425926,2008-12-10,00:41:32
40.007378,116.330001,0,119,39792.0288541667,2008-12-10,00:41:33
40.00728,116.33007,0,125,39792.0288657407,2008-12-10,00:41:34
40.007189,116.330122,0,124,39792.0288773148,2008-12-10,00:41:35
40.007086,116.330175,0,119,39792.0288888889,2008-12-10,00:41:36
40.006982,116.330224,0,117,39792.028900463,2008-12-10,00:41:37
40.006879,116.330274,0,117,39792.028912037,2008-12-10,00:41:38
40.006785,116.330318,0,121,39792.0289236111,2008-12-10,00:41:39
40.006679,116.330368,0,117,39792.0289351852,2008-12-10,00:41:40
40.006573,116.330411,0,115,39792.0289467593,2008-12-10,00:41:41
40.006459,116.330441,0,115,39792.0289583333,2008-12-10,00:41:42
40.006352,116.330471,0,116,39792.0289699074,2008-12-10,00:41:43
40.006233,116.330507,0,117,39792.0289814815,2008-12-10,00:41:44
40.006107,116.330546,0,121,39792.0289930556,2008-12-10,00:41:45
40.005992,116.330583,0,121,39792.0290046296,2008-12-10,00:41:46
40.005885,116.330605,0,121,39792.0290162037,2008-12-10,00:41:47
40.005754,116.330638,0,126,39792.0290277778,2008-12-10,00:41:48
40.005636,116.330668,0,129,39792.0290393519,2008-12-10,00:41:49
40.005511,116.330693,0,132,39792.0290509259,2008-12-10,00:41:50
40.005382,116.330712,0,136,39792.0290625,2008-12-10,00:41:51
40.005251,116.330733,0,144,39792.0290740741,2008-12-10,00:41:52
40.005127,116.330742,0,144,39792.0290856481,2008-12-10,00:41:53
40.005001,116.33075,0,144,39792.0290972222,2008-12-10,00:41:54
40.004877,116.33076,0,145,39792.0291087963,2008-12-10,00:41:55
40.004755,116.330765,0,146,39792.0291203704,2008-12-10,00:41:56
40.004634,116.330767,0,147,39792.0291319444,2008-12-10,00:41:57
40.004513,116.33077,0,147,39792.0291435185,2008-12-10,00:41:58
40.004394,116.330774,0,147,39792.0291550926,2008-12-10,00:41:59
40.004274,116.330782,0,148,39792.0291666667,2008-12-10,00:42:00
40.004154,116.330784,0,148,39792.0291782407,2008-12-10,00:42:01
40.004039,116.330788,0,147,39792.0291898148,2008-12-10,00:42:02
40.003928,116.330792,0,150,39792.0292013889,2008-12-10,00:42:03
40.003816,116.3308,0,150,39792.029212963,2008-12-10,00:42:04
40.003705,116.330809,0,152,39792.029224537,2008-12-10,00:42:05
40.003591,116.330813,0,154,39792.0292361111,2008-12-10,00:42:06
40.003477,116.330812,0,156,39792.0292476852,2008-12-10,00:42:07
40.003356,116.330819,0,156,39792.0292592593,2008-12-10,00:42:08
40.003237,116.330827,0,155,39792.0292708333,2008-12-10,00:42:09
40.003117,116.330835,0,156,39792.0292824074,2008-12-10,00:42:10
40.003001,116.330845,0,155,39792.0292939815,2008-12-10,00:42:11
40.00288,116.33085,0,156,39792.0293055556,2008-12-10,00:42:12
40.002759,116.330851,0,155,39792.0293171296,2008-12-10,00:42:13
40.002629,116.330844,0,153,39792.0293287037,2008-12-10,00:42:14
40.002509,116.330846,0,153,39792.0293402778,2008-12-10,00:42:15
40.002385,116.330851,0,153,39792.0293518519,2008-12-10,00:42:16
40.002265,116.33085,0,153,39792.0293634259,2008-12-10,00:42:17
40.002144,116.330874,0,150,39792.029375,2008-12-10,00:42:18
40.002024,116.330882,0,151,39792.0293865741,2008-12-10,00:42:19
40.001903,116.330886,0,151,39792.0293981481,2008-12-10,00:42:20
40.001775,116.330889,0,151,39792.0294097222,2008-12-10,00:42:21
40.001647,116.330893,0,152,39792.0294212963,2008-12-10,00:42:22
40.001522,116.330899,0,152,39792.0294328704,2008-12-10,00:42:23
40.001394,116.330904,0,152,39792.0294444444,2008-12-10,00:42:24
40.00127,116.330907,0,153,39792.0294560185,2008-12-10,00:42:25
40.001145,116.330912,0,155,39792.0294675926,2008-12-10,00:42:26
40.001022,116.330917,0,156,39792.0294791667,2008-12-10,00:42:27
40.000899,116.330921,0,157,39792.0294907407,2008-12-10,00:42:28
40.000768,116.330929,0,160,39792.0295023148,2008-12-10,00:42:29
40.000646,116.330929,0,162,39792.0295138889,2008-12-10,00:42:30
40.000528,116.330936,0,162,39792.029525463,2008-12-10,00:42:31
40.000405,116.330944,0,163,39792.029537037,2008-12-10,00:42:32
40.000289,116.330951,0,164,39792.0295486111,2008-12-10,00:42:33
40.000167,116.330962,0,165,39792.0295601852,2008-12-10,00:42:34
40.000046,116.330981,0,170,39792.0295717593,2008-12-10,00:42:35
39.999929,116.330993,0,171,39792.0295833333,2008-12-10,00:42:36
39.999815,116.330988,0,165,39792.0295949074,2008-12-10,00:42:37
39.999692,116.33099,0,163,39792.0296064815,2008-12-10,00:42:38
39.999576,116.330992,0,163,39792.0296180556,2008-12-10,00:42:39
39.999461,116.330994,0,164,39792.0296296296,2008-12-10,00:42:40
39.999347,116.330995,0,163,39792.0296412037,2008-12-10,00:42:41
39.999231,116.330999,0,163,39792.0296527778,2008-12-10,00:42:42
39.99912,116.330998,0,161,39792.0296643519,2008-12-10,00:42:43
39.999021,116.330992,0,160,39792.0296759259,2008-12-10,00:42:44
39.99892,116.331008,0,162,39792.0296875,2008-12-10,00:42:45
39.998825,116.331014,0,163,39792.0296990741,2008-12-10,00:42:46
39.998732,116.331013,0,164,39792.0297106481,2008-12-10,00:42:47
39.998581,116.331013,0,164,39792.0297337963,2008-12-10,00:42:49
39.998488,116.33103,0,168,39792.0297569444,2008-12-10,00:42:51
39.998462,116.331036,0,165,39792.0298148148,2008-12-10,00:42:56
39.99841,116.331034,0,165,39792.0298726852,2008-12-10,00:43:01
39.998356,116.331057,0,166,39792.0299305556,2008-12-10,00:43:06
39.998362,116.331074,0,166,39792.0299884259,2008-12-10,00:43:11
39.998371,116.331082,0,167,39792.0300462963,2008-12-10,00:43:16
39.998372,116.33108,0,166,39792.0301041667,2008-12-10,00:43:21
39.998373,116.331077,0,166,39792.030162037,2008-12-10,00:43:26
39.998373,116.331075,0,166,39792.0302199074,2008-12-10,00:43:31
39.998373,116.331073,0,167,39792.0302777778,2008-12-10,00:43:36
39.998369,116.331071,0,167,39792.0303356481,2008-12-10,00:43:41
39.998369,116.33107,0,166,39792.0303935185,2008-12-10,00:43:46
39.998369,116.331069,0,166,39792.0304513889,2008-12-10,00:43:51
39.998371,116.33107,0,166,39792.0305092593,2008-12-10,00:43:56
39.998374,116.331072,0,165,39792.0305671296,2008-12-10,00:44:01
39.998371,116.331072,0,164,39792.030625,2008-12-10,00:44:06
39.998367,116.33107,0,164,39792.0306828704,2008-12-10,00:44:11
39.998367,116.331067,0,164,39792.0307407407,2008-12-10,00:44:16
39.998366,116.331062,0,164,39792.0307986111,2008-12-10,00:44:21
39.998361,116.331061,0,164,39792.0308564815,2008-12-10,00:44:26
39.998357,116.33106,0,164,39792.0309143519,2008-12-10,00:44:31
39.998358,116.33106,0,163,39792.0309722222,2008-12-10,00:44:36
39.998363,116.331059,0,163,39792.0310300926,2008-12-10,00:44:41
39.998365,116.331059,0,162,39792.031087963,2008-12-10,00:44:46
39.998362,116.331057,0,161,39792.0311458333,2008-12-10,00:44:51
39.998362,116.331057,0,161,39792.0311805556,2008-12-10,00:44:54
39.998366,116.331054,0,161,39792.0312037037,2008-12-10,00:44:56
39.998351,116.331031,0,160,39792.0312615741,2008-12-10,00:45:01
39.998241,116.33104,0,158,39792.0313194444,2008-12-10,00:45:06
39.998147,116.331004,0,154,39792.0313657407,2008-12-10,00:45:10
39.998074,116.330983,0,139,39792.0314236111,2008-12-10,00:45:15
39.997971,116.330914,0,136,39792.0314814815,2008-12-10,00:45:20
39.997855,116.330907,0,132,39792.0315277778,2008-12-10,00:45:24
39.997751,116.330905,0,128,39792.0315625,2008-12-10,00:45:27
39.997625,116.330911,0,122,39792.0315972222,2008-12-10,00:45:30
39.997519,116.330922,0,117,39792.0316319444,2008-12-10,00:45:33
39.997425,116.330931,0,117,39792.0316666667,2008-12-10,00:45:36
39.997302,116.330971,0,124,39792.0317013889,2008-12-10,00:45:39
39.997202,116.330989,0,129,39792.031724537,2008-12-10,00:45:41
39.997085,116.331008,0,133,39792.0317476852,2008-12-10,00:45:43
39.996972,116.331035,0,141,39792.0317708333,2008-12-10,00:45:45
39.996863,116.331053,0,151,39792.0317939815,2008-12-10,00:45:47
39.996758,116.33108,0,159,39792.0318171296,2008-12-10,00:45:49
39.996664,116.331087,0,162,39792.0318402778,2008-12-10,00:45:51
39.996573,116.331096,0,167,39792.0318634259,2008-12-10,00:45:53
39.996471,116.331107,0,172,39792.0318865741,2008-12-10,00:45:55
39.996348,116.331129,0,178,39792.0319097222,2008-12-10,00:45:57
39.996254,116.331131,0,182,39792.0319328704,2008-12-10,00:45:59
39.996172,116.331131,0,187,39792.0319907407,2008-12-10,00:46:04
39.996057,116.331136,0,187,39792.032037037,2008-12-10,00:46:08
39.995961,116.331128,0,182,39792.0320601852,2008-12-10,00:46:10
39.995822,116.331126,0,178,39792.0320833333,2008-12-10,00:46:12
39.995674,116.331127,0,175,39792.0321064815,2008-12-10,00:46:14
39.9955,116.331146,0,175,39792.0321296296,2008-12-10,00:46:16
39.995333,116.33118,0,174,39792.0321527778,2008-12-10,00:46:18
39.995157,116.331177,0,170,39792.0321759259,2008-12-10,00:46:20
39.994969,116.33118,0,168,39792.0321990741,2008-12-10,00:46:22
39.994862,116.331187,0,168,39792.0322106481,2008-12-10,00:46:23
39.994765,116.331187,0,167,39792.0322222222,2008-12-10,00:46:24
39.99466,116.331188,0,167,39792.0322337963,2008-12-10,00:46:25
39.994547,116.331196,0,168,39792.0322453704,2008-12-10,00:46:26
39.994435,116.331206,0,169,39792.0322569444,2008-12-10,00:46:27
39.994324,116.331206,0,169,39792.0322685185,2008-12-10,00:46:28
39.994205,116.331209,0,170,39792.0322800926,2008-12-10,00:46:29
39.994087,116.331207,0,169,39792.0322916667,2008-12-10,00:46:30
39.99397,116.331201,0,166,39792.0323032407,2008-12-10,00:46:31
39.993849,116.331203,0,164,39792.0323148148,2008-12-10,00:46:32
39.99373,116.331212,0,162,39792.0323263889,2008-12-10,00:46:33
39.993611,116.331211,0,164,39792.032337963,2008-12-10,00:46:34
39.993491,116.331218,0,166,39792.032349537,2008-12-10,00:46:35
39.993372,116.331223,0,171,39792.0323611111,2008-12-10,00:46:36
39.993255,116.331226,0,174,39792.0323726852,2008-12-10,00:46:37
39.993158,116.33121,0,172,39792.0323842593,2008-12-10,00:46:38
39.993058,116.331194,0,175,39792.0323958333,2008-12-10,00:46:39
39.992964,116.331176,0,176,39792.0324074074,2008-12-10,00:46:40
39.992797,116.33113,0,173,39792.0324305556,2008-12-10,00:46:42
39.992637,116.331075,0,178,39792.0324537037,2008-12-10,00:46:44
39.992494,116.331028,0,175,39792.0324768518,2008-12-10,00:46:46
39.992401,116.330974,0,166,39792.0325,2008-12-10,00:46:48
39.9923,116.330924,0,160,39792.0325347222,2008-12-10,00:46:51
39.992198,116.33089,0,163,39792.0325810185,2008-12-10,00:46:55
39.992095,116.330859,0,169,39792.0326041667,2008-12-10,00:46:57
39.991989,116.330812,0,172,39792.0326273148,2008-12-10,00:46:59
39.991882,116.330773,0,171,39792.0326736111,2008-12-10,00:47:03
39.991819,116.330769,0,175,39792.0327314815,2008-12-10,00:47:08
39.991792,116.330773,0,176,39792.0327893518,2008-12-10,00:47:13
39.991783,116.330769,0,176,39792.0328472222,2008-12-10,00:47:18
39.991759,116.330761,0,176,39792.0329050926,2008-12-10,00:47:23
39.99173,116.330744,0,176,39792.032962963,2008-12-10,00:47:28
39.991705,116.330733,0,176,39792.0330208333,2008-12-10,00:47:33
39.99168,116.330722,0,176,39792.0330787037,2008-12-10,00:47:38
39.991657,116.330705,0,176,39792.0331365741,2008-12-10,00:47:43
39.991643,116.330691,0,175,39792.0331944444,2008-12-10,00:47:48
39.99165,116.330638,0,181,39792.0332523148,2008-12-10,00:47:53
39.991707,116.330541,0,193,39792.033287037,2008-12-10,00:47:56
39.991704,116.330376,0,195,39792.0333217593,2008-12-10,00:47:59
39.991738,116.330244,0,196,39792.0333449074,2008-12-10,00:48:01
39.991745,116.330056,0,199,39792.0333680556,2008-12-10,00:48:03
39.991755,116.329856,0,199,39792.0333912037,2008-12-10,00:48:05
39.991731,116.329656,0,201,39792.0334143518,2008-12-10,00:48:07
39.991717,116.329506,0,204,39792.0334375,2008-12-10,00:48:09
39.99172,116.329386,0,211,39792.0334722222,2008-12-10,00:48:12
39.991748,116.329235,0,205,39792.0335069444,2008-12-10,00:48:15
39.991755,116.329109,0,203,39792.0335416667,2008-12-10,00:48:18
39.991709,116.329087,0,203,39792.033599537,2008-12-10,00:48:23
39.991708,116.329084,0,203,39792.0336574074,2008-12-10,00:48:28
39.991707,116.329082,0,203,39792.0337152778,2008-12-10,00:48:33
39.991706,116.329075,0,203,39792.0337731481,2008-12-10,00:48:38
39.991705,116.32907,0,203,39792.0338310185,2008-12-10,00:48:43
39.991703,116.329067,0,203,39792.0338888889,2008-12-10,00:48:48
39.991701,116.329064,0,203,39792.0339467593,2008-12-10,00:48:53
39.9917,116.329062,0,202,39792.0340046296,2008-12-10,00:48:58
39.9917,116.329059,0,202,39792.0340625,2008-12-10,00:49:03
39.991699,116.329056,0,202,39792.0341203704,2008-12-10,00:49:08
39.991699,116.329056,0,202,39792.0341550926,2008-12-10,00:49:11
39.991699,116.329058,0,202,39792.0341782407,2008-12-10,00:49:13
39.991682,116.329042,0,201,39792.0342361111,2008-12-10,00:49:18
39.99164,116.329036,0,200,39792.0342939815,2008-12-10,00:49:23
39.991605,116.329017,0,199,39792.0343518518,2008-12-10,00:49:28
39.991569,116.328909,0,198,39792.0343981481,2008-12-10,00:49:32
39.991565,116.328767,0,200,39792.0344444444,2008-12-10,00:49:36
39.991547,116.328644,0,201,39792.0344907407,2008-12-10,00:49:40
39.991497,116.328504,0,207,39792.034537037,2008-12-10,00:49:44
39.991498,116.328354,0,208,39792.0345717593,2008-12-10,00:49:47
39.99151,116.328227,0,202,39792.0346064815,2008-12-10,00:49:50
39.991496,116.328112,0,195,39792.0346527778,2008-12-10,00:49:54
39.991492,116.328053,0,196,39792.0347106481,2008-12-10,00:49:59
39.99148,116.328051,0,196,39792.0347685185,2008-12-10,00:50:04
39.991479,116.328051,0,196,39792.0348263889,2008-12-10,00:50:09
39.991478,116.328054,0,195,39792.0348842593,2008-12-10,00:50:14
39.991478,116.328058,0,195,39792.0349421296,2008-12-10,00:50:19
39.99148,116.328063,0,195,39792.035,2008-12-10,00:50:24
39.99148,116.328069,0,195,39792.0350578704,2008-12-10,00:50:29
39.991479,116.328072,0,195,39792.0351157407,2008-12-10,00:50:34
39.991477,116.328071,0,195,39792.0351736111,2008-12-10,00:50:39
39.991477,116.328073,0,195,39792.0352314815,2008-12-10,00:50:44
39.991476,116.328068,0,194,39792.0352893519,2008-12-10,00:50:49
39.991476,116.328068,0,194,39792.0353240741,2008-12-10,00:50:52
39.991477,116.32806,0,194,39792.0353472222,2008-12-10,00:50:54
39.991458,116.327958,0,193,39792.0354050926,2008-12-10,00:50:59
39.991455,116.327816,0,188,39792.0354513889,2008-12-10,00:51:03
39.991445,116.327687,0,183,39792.0354976852,2008-12-10,00:51:07
39.991435,116.327566,0,180,39792.0355324074,2008-12-10,00:51:10
39.991428,116.327401,0,176,39792.0355671296,2008-12-10,00:51:13
39.991428,116.327284,0,177,39792.0355902778,2008-12-10,00:51:15
39.991429,116.32716,0,175,39792.0356134259,2008-12-10,00:51:17
39.991429,116.327018,0,173,39792.0356365741,2008-12-10,00:51:19
39.991424,116.326847,0,171,39792.0356597222,2008-12-10,00:51:21
39.991415,116.326647,0,168,39792.0356828704,2008-12-10,00:51:23
39.991402,116.326436,0,165,39792.0357060185,2008-12-10,00:51:25
39.991408,116.326201,0,164,39792.0357291667,2008-12-10,00:51:27
39.991405,116.326081,0,163,39792.0357407407,2008-12-10,00:51:28
39.991404,116.325961,0,162,39792.0357523148,2008-12-10,00:51:29
39.991397,116.325833,0,161,39792.0357638889,2008-12-10,00:51:30
39.991397,116.325709,0,161,39792.035775463,2008-12-10,00:51:31
39.991398,116.325584,0,161,39792.035787037,2008-12-10,00:51:32
39.991407,116.325453,0,160,39792.0357986111,2008-12-10,00:51:33
39.991428,116.325315,0,161,39792.0358101852,2008-12-10,00:51:34
39.991461,116.325174,0,161,39792.0358217593,2008-12-10,00:51:35
39.991475,116.325019,0,163,39792.0358333333,2008-12-10,00:51:36
39.991477,116.324874,0,163,39792.0358449074,2008-12-10,00:51:37
39.991479,116.324724,0,163,39792.0358564815,2008-12-10,00:51:38
39.991475,116.324578,0,161,39792.0358680556,2008-12-10,00:51:39
39.991552,116.324389,0,160,39792.0358796296,2008-12-10,00:51:40
39.991554,116.324249,0,159,39792.0358912037,2008-12-10,00:51:41
39.991557,116.324108,0,157,39792.0359027778,2008-12-10,00:51:42
39.991557,116.323971,0,155,39792.0359143519,2008-12-10,00:51:43
39.991556,116.323763,0,158,39792.0359375,2008-12-10,00:51:45
39.991561,116.32362,0,157,39792.0359490741,2008-12-10,00:51:46
39.991567,116.323486,0,156,39792.0359606481,2008-12-10,00:51:47
39.991579,116.323353,0,155,39792.0359722222,2008-12-10,00:51:48
39.991577,116.323226,0,154,39792.0359837963,2008-12-10,00:51:49
39.99159,116.323098,0,152,39792.0359953704,2008-12-10,00:51:50
39.991589,116.322972,0,150,39792.0360069444,2008-12-10,00:51:51
39.991595,116.322855,0,148,39792.0360185185,2008-12-10,00:51:52
39.991627,116.322655,0,145,39792.0360416667,2008-12-10,00:51:54
39.991659,116.322462,0,144,39792.0360648148,2008-12-10,00:51:56
39.991705,116.322353,0,142,39792.036087963,2008-12-10,00:51:58
39.991659,116.322231,0,137,39792.0361458333,2008-12-10,00:52:03
39.991611,116.322195,0,138,39792.0362037037,2008-12-10,00:52:08
39.991611,116.322195,0,138,39792.0362384259,2008-12-10,00:52:11
39.99161,116.322202,0,132,39792.0362615741,2008-12-10,00:52:13
39.991608,116.322193,0,129,39792.0363194444,2008-12-10,00:52:18
39.991603,116.322047,0,131,39792.0363657407,2008-12-10,00:52:22
39.991613,116.32193,0,131,39792.036400463,2008-12-10,00:52:25
39.991643,116.321914,0,144,39792.0364583333,2008-12-10,00:52:30
39.991721,116.321981,0,139,39792.0364814815,2008-12-10,00:52:32
39.99165,116.32199,0,156,39792.0365393519,2008-12-10,00:52:37
39.991535,116.321977,0,159,39792.0365856481,2008-12-10,00:52:41
39.991478,116.321985,0,162,39792.0366435185,2008-12-10,00:52:46
39.991436,116.321987,0,159,39792.0367013889,2008-12-10,00:52:51
39.991439,116.32203,0,162,39792.0367592593,2008-12-10,00:52:56
39.991464,116.322083,0,159,39792.0368171296,2008-12-10,00:53:01
39.991448,116.322128,0,156,39792.036875,2008-12-10,00:53:06
39.991458,116.322161,0,160,39792.0369328704,2008-12-10,00:53:11
39.991467,116.322198,0,164,39792.0369907407,2008-12-10,00:53:16
39.991457,116.322242,0,168,39792.0370486111,2008-12-10,00:53:21
39.991454,116.322296,0,171,39792.0371064815,2008-12-10,00:53:26
39.991474,116.322349,0,175,39792.0371643519,2008-12-10,00:53:31
39.991464,116.322405,0,176,39792.0372222222,2008-12-10,00:53:36
39.991428,116.322441,0,176,39792.0372800926,2008-12-10,00:53:41
39.991372,116.322469,0,180,39792.037337963,2008-12-10,00:53:46
39.991336,116.3225,0,184,39792.0373958333,2008-12-10,00:53:51
39.991314,116.322519,0,192,39792.0374537037,2008-12-10,00:53:56
39.991314,116.322519,0,192,39792.0374884259,2008-12-10,00:53:59
39.991312,116.32252,0,194,39792.0375115741,2008-12-10,00:54:01
39.991279,116.322522,0,192,39792.0375694444,2008-12-10,00:54:06
39.991254,116.322507,0,188,39792.0376273148,2008-12-10,00:54:11
39.991226,116.322474,0,186,39792.0376851852,2008-12-10,00:54:16
39.991206,116.322443,0,185,39792.0377430556,2008-12-10,00:54:21
39.991191,116.322425,0,185,39792.0378009259,2008-12-10,00:54:26
39.991158,116.322084,0,174,39792.0415625,2008-12-10,00:59:51
39.991167,116.322049,0,174,39792.0416203704,2008-12-10,00:59:56
39.991176,116.32205,0,175,39792.0416782407,2008-12-10,01:00:01
39.991176,116.32205,0,175,39792.041712963,2008-12-10,01:00:04
39.991173,116.322056,0,177,39792.0417361111,2008-12-10,01:00:06
39.99117,116.322084,0,177,39792.0417939815,2008-12-10,01:00:11
39.991145,116.322099,0,176,39792.0418518518,2008-12-10,01:00:16
39.991118,116.32212,0,175,39792.0419097222,2008-12-10,01:00:21
39.99112,116.322109,0,176,39792.0419675926,2008-12-10,01:00:26
39.991131,116.322101,0,178,39792.042025463,2008-12-10,01:00:31
39.991132,116.3221,0,179,39792.0420833333,2008-12-10,01:00:36
39.991132,116.322102,0,179,39792.0421412037,2008-12-10,01:00:41
39.991132,116.322105,0,179,39792.0421990741,2008-12-10,01:00:46
39.991132,116.322105,0,179,39792.0422337963,2008-12-10,01:00:49
39.991133,116.322109,0,179,39792.0422569444,2008-12-10,01:00:51
39.991239,116.322176,0,180,39792.0423148148,2008-12-10,01:00:56
39.991407,116.322234,0,180,39792.0423263889,2008-12-10,01:00:57
39.991424,116.322374,0,181,39792.042349537,2008-12-10,01:00:59
39.991431,116.322571,0,181,39792.0423726852,2008-12-10,01:01:01
39.991436,116.322746,0,181,39792.0423842593,2008-12-10,01:01:02
39.991436,116.322869,0,181,39792.0423958333,2008-12-10,01:01:03
39.991445,116.323003,0,181,39792.0424074074,2008-12-10,01:01:04
39.991452,116.323134,0,182,39792.0424189815,2008-12-10,01:01:05
39.991455,116.323366,0,183,39792.0424421296,2008-12-10,01:01:07
39.991462,116.323571,0,184,39792.0424652778,2008-12-10,01:01:09
39.991431,116.323741,0,185,39792.0424884259,2008-12-10,01:01:11
39.991402,116.323898,0,187,39792.0425115741,2008-12-10,01:01:13
39.9914,116.324084,0,188,39792.0425347222,2008-12-10,01:01:15
39.991411,116.32426,0,191,39792.0425578704,2008-12-10,01:01:17
39.991447,116.324397,0,194,39792.0425925926,2008-12-10,01:01:20
39.991435,116.32452,0,201,39792.0426388889,2008-12-10,01:01:24
39.991421,116.324675,0,207,39792.0426736111,2008-12-10,01:01:27
39.991415,116.324824,0,211,39792.0426967593,2008-12-10,01:01:29
39.991415,116.325032,0,215,39792.0427199074,2008-12-10,01:01:31
39.991478,116.325175,0,219,39792.0427430556,2008-12-10,01:01:33
39.991478,116.325359,0,223,39792.0427662037,2008-12-10,01:01:35
39.991482,116.325492,0,225,39792.0427777778,2008-12-10,01:01:36
39.991473,116.325694,0,227,39792.0428009259,2008-12-10,01:01:38
39.991459,116.32591,0,230,39792.0428240741,2008-12-10,01:01:40
39.99145,116.326109,0,232,39792.0428472222,2008-12-10,01:01:42
39.991459,116.326245,0,235,39792.0428703704,2008-12-10,01:01:44
39.991458,116.326365,0,237,39792.0428935185,2008-12-10,01:01:46
39.991404,116.326471,0,239,39792.0429166667,2008-12-10,01:01:48
39.991332,116.32657,0,241,39792.0429513889,2008-12-10,01:01:51
39.99124,116.326629,0,243,39792.042974537,2008-12-10,01:01:53
39.991139,116.326659,0,244,39792.0429976852,2008-12-10,01:01:55
39.991013,116.326652,0,244,39792.0430208333,2008-12-10,01:01:57
39.990884,116.326655,0,246,39792.0430439815,2008-12-10,01:01:59
39.990707,116.326647,0,246,39792.0430671296,2008-12-10,01:02:01
39.990611,116.326639,0,246,39792.0430787037,2008-12-10,01:02:02
39.990507,116.326637,0,246,39792.0430902778,2008-12-10,01:02:03
39.990409,116.326637,0,246,39792.0431018519,2008-12-10,01:02:04
39.990295,116.326651,0,246,39792.0431134259,2008-12-10,01:02:05
39.990175,116.326671,0,247,39792.043125,2008-12-10,01:02:06
39.990059,116.326679,0,246,39792.0431365741,2008-12-10,01:02:07
39.989945,116.326691,0,246,39792.0431481482,2008-12-10,01:02:08
39.98982,116.326729,0,246,39792.0431597222,2008-12-10,01:02:09
39.989706,116.326749,0,246,39792.0431712963,2008-12-10,01:02:10
39.989592,116.32678,0,246,39792.0431828704,2008-12-10,01:02:11
39.989489,116.326783,0,246,39792.0431944444,2008-12-10,01:02:12
39.989382,116.32677,0,245,39792.0432060185,2008-12-10,01:02:13
39.989287,116.326776,0,245,39792.0432175926,2008-12-10,01:02:14
39.989177,116.326769,0,245,39792.0432407407,2008-12-10,01:02:16
39.98908,116.32675,0,245,39792.043275463,2008-12-10,01:02:19
39.989028,116.326758,0,241,39792.0433333333,2008-12-10,01:02:24
39.989027,116.326755,0,241,39792.0433912037,2008-12-10,01:02:29
39.989027,116.326755,0,241,39792.0434259259,2008-12-10,01:02:32
39.989024,116.326752,0,241,39792.0434490741,2008-12-10,01:02:34
39.988922,116.32672,0,238,39792.0434837963,2008-12-10,01:02:37
39.988811,116.326736,0,236,39792.0435069444,2008-12-10,01:02:39
39.988666,116.326749,0,235,39792.0435300926,2008-12-10,01:02:41
39.98855,116.326761,0,230,39792.0435532407,2008-12-10,01:02:43
39.988412,116.326748,0,224,39792.0435763889,2008-12-10,01:02:45
39.988275,116.326763,0,217,39792.043599537,2008-12-10,01:02:47
39.98813,116.326781,0,210,39792.0436226852,2008-12-10,01:02:49
39.987972,116.326796,0,204,39792.0436458333,2008-12-10,01:02:51
39.987871,116.326806,0,201,39792.0436574074,2008-12-10,01:02:52
39.987779,116.326809,0,198,39792.0436689815,2008-12-10,01:02:53
39.987612,116.32685,0,193,39792.0436921296,2008-12-10,01:02:55
39.98752,116.326862,0,190,39792.0437037037,2008-12-10,01:02:56
39.987421,116.326872,0,186,39792.0437152778,2008-12-10,01:02:57
39.987324,116.326875,0,185,39792.0437268519,2008-12-10,01:02:58
39.987234,116.326867,0,180,39792.0437384259,2008-12-10,01:02:59
39.987145,116.32686,0,176,39792.04375,2008-12-10,01:03:00
39.986993,116.32686,0,167,39792.0437731481,2008-12-10,01:03:02
39.986867,116.32687,0,164,39792.0437962963,2008-12-10,01:03:04
39.986723,116.326881,0,162,39792.0438194444,2008-12-10,01:03:06
39.986562,116.326898,0,161,39792.0438425926,2008-12-10,01:03:08
39.986471,116.326921,0,162,39792.0438541667,2008-12-10,01:03:09
39.986301,116.326951,0,161,39792.0438773148,2008-12-10,01:03:11
39.986138,116.326989,0,162,39792.043900463,2008-12-10,01:03:13
39.985988,116.327046,0,160,39792.0439236111,2008-12-10,01:03:15
39.985847,116.327022,0,155,39792.0439467593,2008-12-10,01:03:17
39.985732,116.327016,0,150,39792.0439699074,2008-12-10,01:03:19
39.985642,116.327007,0,144,39792.0440046296,2008-12-10,01:03:22
39.985636,116.326958,0,149,39792.0440625,2008-12-10,01:03:27
39.985645,116.326957,0,144,39792.0441203704,2008-12-10,01:03:32
39.985645,116.326957,0,144,39792.0441550926,2008-12-10,01:03:35
39.985652,116.326955,0,140,39792.0441782407,2008-12-10,01:03:37
39.985629,116.326956,0,137,39792.0442361111,2008-12-10,01:03:42
39.985618,116.326957,0,134,39792.0442939815,2008-12-10,01:03:47
39.985616,116.326957,0,133,39792.0443518519,2008-12-10,01:03:52
39.985616,116.326956,0,132,39792.0444097222,2008-12-10,01:03:57
39.985616,116.326956,0,132,39792.0444444444,2008-12-10,01:04:00
39.985616,116.326957,0,132,39792.0444675926,2008-12-10,01:04:02
39.985598,116.326961,0,132,39792.044525463,2008-12-10,01:04:07
39.985496,116.326957,0,135,39792.0445601852,2008-12-10,01:04:10
39.985386,116.32694,0,134,39792.0445833333,2008-12-10,01:04:12
39.985265,116.32694,0,133,39792.0446064815,2008-12-10,01:04:14
39.985127,116.326939,0,134,39792.0446296296,2008-12-10,01:04:16
39.984965,116.326953,0,133,39792.0446527778,2008-12-10,01:04:18
39.984816,116.326962,0,131,39792.0446759259,2008-12-10,01:04:20
39.984653,116.326969,0,132,39792.0446990741,2008-12-10,01:04:22
39.984483,116.326977,0,132,39792.0447222222,2008-12-10,01:04:24
39.984393,116.326984,0,133,39792.0447337963,2008-12-10,01:04:25
39.984211,116.327002,0,132,39792.0447569444,2008-12-10,01:04:27
39.984028,116.327015,0,130,39792.0447800926,2008-12-10,01:04:29
39.983935,116.327024,0,131,39792.0447916667,2008-12-10,01:04:30
39.983835,116.327021,0,132,39792.0448032407,2008-12-10,01:04:31
39.983735,116.327017,0,131,39792.0448148148,2008-12-10,01:04:32
39.983635,116.327017,0,132,39792.0448263889,2008-12-10,01:04:33
39.983538,116.327019,0,133,39792.044837963,2008-12-10,01:04:34
39.983439,116.327024,0,136,39792.044849537,2008-12-10,01:04:35
39.983336,116.327031,0,136,39792.0448611111,2008-12-10,01:04:36
39.983237,116.327038,0,137,39792.0448726852,2008-12-10,01:04:37
39.983144,116.327044,0,140,39792.0448842593,2008-12-10,01:04:38
39.983042,116.327053,0,142,39792.0448958333,2008-12-10,01:04:39
39.982944,116.327067,0,142,39792.0449074074,2008-12-10,01:04:40
39.982845,116.327077,0,142,39792.0449189815,2008-12-10,01:04:41
39.982742,116.327103,0,147,39792.0449305556,2008-12-10,01:04:42
39.982638,116.327145,0,155,39792.0449421296,2008-12-10,01:04:43
39.982547,116.327157,0,157,39792.0449537037,2008-12-10,01:04:44
39.982379,116.327167,0,158,39792.0449768519,2008-12-10,01:04:46
39.982212,116.32718,0,158,39792.045,2008-12-10,01:04:48
39.982062,116.327182,0,158,39792.0450231481,2008-12-10,01:04:50
39.98197,116.327186,0,156,39792.0450462963,2008-12-10,01:04:52
39.981902,116.327171,0,152,39792.0451041667,2008-12-10,01:04:57
39.981854,116.327164,0,153,39792.045162037,2008-12-10,01:05:02
39.981813,116.327146,0,157,39792.0452199074,2008-12-10,01:05:07
39.981805,116.327149,0,157,39792.0452777778,2008-12-10,01:05:12
39.9818,116.32715,0,156,39792.0453356481,2008-12-10,01:05:17
39.981802,116.327149,0,155,39792.0453935185,2008-12-10,01:05:22
39.981802,116.327149,0,155,39792.0454282407,2008-12-10,01:05:25
39.981801,116.327149,0,155,39792.0454513889,2008-12-10,01:05:27
39.981707,116.327141,0,159,39792.0455092593,2008-12-10,01:05:32
39.981587,116.327092,0,158,39792.0455324074,2008-12-10,01:05:34
39.981438,116.327062,0,158,39792.0455555556,2008-12-10,01:05:36
39.981279,116.327051,0,157,39792.0455787037,2008-12-10,01:05:38
39.981114,116.327054,0,157,39792.0456018519,2008-12-10,01:05:40
39.981014,116.327052,0,156,39792.0456134259,2008-12-10,01:05:41
39.980924,116.327016,0,156,39792.045625,2008-12-10,01:05:42
39.980827,116.32701,0,155,39792.0456365741,2008-12-10,01:05:43
39.980721,116.327018,0,154,39792.0456481481,2008-12-10,01:05:44
39.980613,116.327025,0,154,39792.0456597222,2008-12-10,01:05:45
39.980512,116.327028,0,153,39792.0456712963,2008-12-10,01:05:46
39.980414,116.327031,0,152,39792.0456828704,2008-12-10,01:05:47
39.980261,116.327036,0,151,39792.0457060185,2008-12-10,01:05:49
39.980149,116.32705,0,149,39792.0457291667,2008-12-10,01:05:51
39.98005,116.327033,0,144,39792.045787037,2008-12-10,01:05:56
39.980042,116.327055,0,146,39792.0458449074,2008-12-10,01:06:01
39.980025,116.327057,0,142,39792.0459027778,2008-12-10,01:06:06
39.980004,116.327059,0,138,39792.0459606481,2008-12-10,01:06:11
39.979994,116.327061,0,134,39792.0460185185,2008-12-10,01:06:16
39.979994,116.327061,0,134,39792.0460532407,2008-12-10,01:06:19
39.979987,116.327061,0,132,39792.0460763889,2008-12-10,01:06:21
39.979964,116.327066,0,131,39792.0461342593,2008-12-10,01:06:26
39.979835,116.327087,0,131,39792.0461805556,2008-12-10,01:06:30
39.979708,116.3271,0,130,39792.0462152778,2008-12-10,01:06:33
39.979578,116.327135,0,129,39792.04625,2008-12-10,01:06:36
39.979473,116.327172,0,128,39792.0462731481,2008-12-10,01:06:38
39.979355,116.327194,0,127,39792.0462962963,2008-12-10,01:06:40
39.979213,116.32719,0,126,39792.0463194444,2008-12-10,01:06:42
39.979076,116.32716,0,125,39792.0463425926,2008-12-10,01:06:44
39.978925,116.327116,0,124,39792.0463657407,2008-12-10,01:06:46
39.978725,116.327139,0,123,39792.0463888889,2008-12-10,01:06:48
39.978627,116.32714,0,122,39792.046400463,2008-12-10,01:06:49
39.978533,116.327122,0,121,39792.046412037,2008-12-10,01:06:50
39.978433,116.327116,0,121,39792.0464236111,2008-12-10,01:06:51
39.978338,116.327114,0,121,39792.0464351852,2008-12-10,01:06:52
39.978246,116.327114,0,120,39792.0464467593,2008-12-10,01:06:53
39.978066,116.327112,0,120,39792.0464699074,2008-12-10,01:06:55
39.977902,116.327127,0,122,39792.0464930556,2008-12-10,01:06:57
39.977751,116.327105,0,124,39792.0465162037,2008-12-10,01:06:59
39.977639,116.327074,0,127,39792.0465393519,2008-12-10,01:07:01
39.977556,116.326993,0,132,39792.0465740741,2008-12-10,01:07:04
39.977604,116.32695,0,164,39792.0466203704,2008-12-10,01:07:08
39.977616,116.32693,0,166,39792.0466782407,2008-12-10,01:07:13
39.977596,116.326931,0,169,39792.0467361111,2008-12-10,01:07:18
39.977604,116.327404,0,171,39792.0467708333,2008-12-10,01:07:21
39.977591,116.327451,0,174,39792.0468287037,2008-12-10,01:07:26
39.977632,116.327442,0,172,39792.0468865741,2008-12-10,01:07:31
39.977665,116.327399,0,178,39792.0469444444,2008-12-10,01:07:36
39.977687,116.327402,0,185,39792.0470023148,2008-12-10,01:07:41
39.977697,116.327473,0,186,39792.0470601852,2008-12-10,01:07:46
39.977718,116.327493,0,189,39792.0471180556,2008-12-10,01:07:51
39.977759,116.327488,0,192,39792.0471759259,2008-12-10,01:07:56
39.977802,116.327382,0,191,39792.0472337963,2008-12-10,01:08:01
39.977841,116.327257,0,190,39792.0472916667,2008-12-10,01:08:06
39.977872,116.327124,0,190,39792.047337963,2008-12-10,01:08:10
39.977903,116.326995,0,190,39792.0473842593,2008-12-10,01:08:14
39.977968,116.326872,0,192,39792.0474421296,2008-12-10,01:08:19
39.978049,116.326794,0,194,39792.0475,2008-12-10,01:08:24
39.978145,116.326749,0,196,39792.0475462963,2008-12-10,01:08:28
39.978206,116.32667,0,199,39792.0476041667,2008-12-10,01:08:33
39.978295,116.326618,0,202,39792.047662037,2008-12-10,01:08:38
39.978317,116.326589,0,205,39792.0477199074,2008-12-10,01:08:43
39.978422,116.326585,0,209,39792.0477777778,2008-12-10,01:08:48
39.978466,116.326585,0,212,39792.0478356481,2008-12-10,01:08:53
39.978417,116.326612,0,215,39792.0478935185,2008-12-10,01:08:58
39.978353,116.326623,0,216,39792.0479166667,2008-12-10,01:09:00
39.978358,116.326625,0,218,39792.047962963,2008-12-10,01:09:04
39.978358,116.326625,0,218,39792.047974537,2008-12-10,01:09:05
39.978365,116.326624,0,219,39792.0479976852,2008-12-10,01:09:07
