# Supplementary material for: A location privacy protection method based on blockchain and threshold cryptography
Source: PLoS One. 2025 Jun 4;20(6):e0324551. doi: 10.1371/journal.pone.0324551 (PMC12136415; doi:10.1371/journal.pone.0324551)
Supplement: S1 File — (ZIP) [file pone.0324551.s001.zip › Data/001/Trajectory/20081210080559.plt]

Geolife trajectory
WGS 84
Altitude is in Feet
Reserved 3
0,2,255,My Track,0,0,2,8421376
0
39.977593,116.327016,0,-22,39792.3374884259,2008-12-10,08:05:59
39.977426,116.327177,0,-53,39792.3375,2008-12-10,08:06:00
39.977522,116.327121,0,21,39792.3375115741,2008-12-10,08:06:01
39.977514,116.327109,0,7,39792.3375694444,2008-12-10,08:06:06
39.977432,116.327163,0,-38,39792.3376273148,2008-12-10,08:06:11
39.977392,116.327176,0,-104,39792.337650463,2008-12-10,08:06:13
39.97731,116.327239,0,-196,39792.3376967593,2008-12-10,08:06:17
39.977277,116.327272,0,-229,39792.3377546296,2008-12-10,08:06:22
39.977277,116.327272,0,-229,39792.3377893518,2008-12-10,08:06:25
39.977279,116.327275,0,-259,39792.3378125,2008-12-10,08:06:27
39.977251,116.327296,0,-274,39792.3378703704,2008-12-10,08:06:32
39.977244,116.327317,0,-284,39792.3379282407,2008-12-10,08:06:37
39.977244,116.327312,0,-299,39792.3379861111,2008-12-10,08:06:42
39.977236,116.327317,0,-301,39792.3380439815,2008-12-10,08:06:47
39.977233,116.327317,0,-299,39792.3381018518,2008-12-10,08:06:52
39.977232,116.327315,0,-299,39792.3381597222,2008-12-10,08:06:57
39.977232,116.327315,0,-299,39792.3381944444,2008-12-10,08:07:00
39.977226,116.327317,0,-299,39792.3382175926,2008-12-10,08:07:02
39.977244,116.327323,0,-301,39792.338275463,2008-12-10,08:07:07
39.977246,116.327337,0,-300,39792.3383333333,2008-12-10,08:07:12
39.977229,116.327346,0,-301,39792.3383912037,2008-12-10,08:07:17
39.977231,116.327337,0,-299,39792.3384490741,2008-12-10,08:07:22
39.977229,116.327337,0,-299,39792.3385069444,2008-12-10,08:07:27
39.977229,116.327337,0,-299,39792.3385416667,2008-12-10,08:07:30
39.97723,116.327335,0,-301,39792.3385648148,2008-12-10,08:07:32
39.977198,116.327351,0,-302,39792.3386226852,2008-12-10,08:07:37
39.977194,116.327364,0,-295,39792.3386805556,2008-12-10,08:07:42
39.977191,116.327358,0,-296,39792.3387384259,2008-12-10,08:07:47
39.977193,116.32736,0,-296,39792.3387962963,2008-12-10,08:07:52
39.977193,116.327363,0,-296,39792.3388541667,2008-12-10,08:07:57
39.977193,116.327363,0,-296,39792.3388888889,2008-12-10,08:08:00
39.977192,116.327363,0,-296,39792.338912037,2008-12-10,08:08:02
39.977204,116.32738,0,-299,39792.3389699074,2008-12-10,08:08:07
39.977213,116.327355,0,-293,39792.3390277778,2008-12-10,08:08:12
39.9772,116.327376,0,-294,39792.3390856481,2008-12-10,08:08:17
39.977197,116.32738,0,-294,39792.3391435185,2008-12-10,08:08:22
39.977197,116.32738,0,-294,39792.3391782407,2008-12-10,08:08:25
39.977196,116.327384,0,-294,39792.3392013889,2008-12-10,08:08:27
39.977191,116.327408,0,-296,39792.3392592593,2008-12-10,08:08:32
39.977185,116.327431,0,-299,39792.3393171296,2008-12-10,08:08:37
39.977171,116.327444,0,-294,39792.339375,2008-12-10,08:08:42
39.977113,116.327501,0,-296,39792.3394328704,2008-12-10,08:08:47
39.97713,116.327494,0,-296,39792.3394907407,2008-12-10,08:08:52
39.977151,116.327468,0,-288,39792.3395486111,2008-12-10,08:08:57
39.977142,116.327453,0,-286,39792.3396064815,2008-12-10,08:09:02
39.977146,116.327435,0,-280,39792.3396643519,2008-12-10,08:09:07
39.977156,116.327424,0,-277,39792.3397222222,2008-12-10,08:09:12
39.977173,116.327426,0,-279,39792.3397800926,2008-12-10,08:09:17
39.977174,116.327425,0,-279,39792.339837963,2008-12-10,08:09:22
39.977174,116.327423,0,-279,39792.3398958333,2008-12-10,08:09:27
39.977177,116.32742,0,-279,39792.3399537037,2008-12-10,08:09:32
39.977177,116.32742,0,-279,39792.3399884259,2008-12-10,08:09:35
39.977176,116.327424,0,-279,39792.3400115741,2008-12-10,08:09:37
39.977152,116.327465,0,-277,39792.3400694444,2008-12-10,08:09:42
39.977111,116.327468,0,-271,39792.3401273148,2008-12-10,08:09:47
39.977117,116.327451,0,-263,39792.3401851852,2008-12-10,08:09:52
39.977118,116.327451,0,-263,39792.3402430556,2008-12-10,08:09:57
39.977118,116.327451,0,-263,39792.3402777778,2008-12-10,08:10:00
39.977118,116.327453,0,-262,39792.3403009259,2008-12-10,08:10:02
39.977118,116.327462,0,-259,39792.3403587963,2008-12-10,08:10:07
39.97712,116.327544,0,-230,39792.3403935185,2008-12-10,08:10:10
39.977106,116.32765,0,-209,39792.3404398148,2008-12-10,08:10:14
39.977074,116.327681,0,-200,39792.3404976852,2008-12-10,08:10:19
39.97702,116.327679,0,-189,39792.3405555556,2008-12-10,08:10:24
39.976995,116.327615,0,-163,39792.3406134259,2008-12-10,08:10:29
39.976975,116.327622,0,-133,39792.3406712963,2008-12-10,08:10:34
39.976961,116.327614,0,-119,39792.3407291667,2008-12-10,08:10:39
39.976922,116.327618,0,-106,39792.340787037,2008-12-10,08:10:44
39.976889,116.327557,0,-93,39792.3408449074,2008-12-10,08:10:49
39.976841,116.327554,0,-80,39792.3409027778,2008-12-10,08:10:54
39.976788,116.327542,0,-69,39792.3409606481,2008-12-10,08:10:59
39.976735,116.327485,0,-55,39792.3410185185,2008-12-10,08:11:04
39.97669,116.327406,0,-38,39792.3410763889,2008-12-10,08:11:09
39.976621,116.327396,0,-28,39792.3411342593,2008-12-10,08:11:14
39.976554,116.327366,0,-12,39792.3411921296,2008-12-10,08:11:19
39.97655,116.327338,0,23,39792.3412152778,2008-12-10,08:11:21
39.976543,116.327302,0,55,39792.3412384259,2008-12-10,08:11:23
39.9765,116.327295,0,74,39792.3412962963,2008-12-10,08:11:28
39.97643,116.327302,0,83,39792.3413541667,2008-12-10,08:11:33
39.976358,116.32731,0,89,39792.341412037,2008-12-10,08:11:38
39.976296,116.327321,0,98,39792.3414699074,2008-12-10,08:11:43
39.976239,116.327345,0,111,39792.3415277778,2008-12-10,08:11:48
39.976184,116.327347,0,115,39792.3415856481,2008-12-10,08:11:53
39.976127,116.327351,0,121,39792.3416435185,2008-12-10,08:11:58
39.976087,116.327337,0,120,39792.3417013889,2008-12-10,08:12:03
39.976033,116.327336,0,125,39792.3417592593,2008-12-10,08:12:08
39.97598,116.327348,0,129,39792.3418171296,2008-12-10,08:12:13
39.975928,116.327334,0,137,39792.341875,2008-12-10,08:12:18
39.975877,116.327316,0,139,39792.3419328704,2008-12-10,08:12:23
39.975815,116.327313,0,138,39792.3419907407,2008-12-10,08:12:28
39.975761,116.327301,0,141,39792.3420486111,2008-12-10,08:12:33
39.975718,116.327304,0,146,39792.3421064815,2008-12-10,08:12:38
39.975659,116.327289,0,140,39792.3421643519,2008-12-10,08:12:43
39.975606,116.327298,0,146,39792.3422222222,2008-12-10,08:12:48
39.975557,116.327309,0,153,39792.3422800926,2008-12-10,08:12:53
39.975501,116.327336,0,159,39792.342337963,2008-12-10,08:12:58
39.975445,116.327324,0,164,39792.3423958333,2008-12-10,08:13:03
39.97542,116.327277,0,168,39792.3424537037,2008-12-10,08:13:08
39.975432,116.327235,0,173,39792.3425115741,2008-12-10,08:13:13
39.975401,116.327228,0,173,39792.3425694444,2008-12-10,08:13:18
39.975401,116.327228,0,173,39792.3426041667,2008-12-10,08:13:21
39.9754,116.327224,0,184,39792.3426273148,2008-12-10,08:13:23
39.975445,116.327232,0,194,39792.3426851852,2008-12-10,08:13:28
39.975446,116.327098,0,197,39792.3427430556,2008-12-10,08:13:33
39.97548,116.32698,0,197,39792.3427893519,2008-12-10,08:13:37
39.975414,116.326891,0,203,39792.3428356481,2008-12-10,08:13:41
39.975397,116.326783,0,200,39792.3428935185,2008-12-10,08:13:46
39.975381,116.326687,0,195,39792.3429513889,2008-12-10,08:13:51
39.975367,116.326581,0,187,39792.3430092593,2008-12-10,08:13:56
39.975368,116.326501,0,187,39792.3430671296,2008-12-10,08:14:01
39.975375,116.326417,0,184,39792.343125,2008-12-10,08:14:06
39.975382,116.326337,0,188,39792.3431828704,2008-12-10,08:14:11
39.975395,116.32625,0,187,39792.3432407407,2008-12-10,08:14:16
39.975403,116.326177,0,188,39792.3432986111,2008-12-10,08:14:21
39.975381,116.326114,0,198,39792.3433564815,2008-12-10,08:14:26
39.975399,116.326036,0,205,39792.3434143519,2008-12-10,08:14:31
39.975407,116.325987,0,214,39792.3434722222,2008-12-10,08:14:36
39.975456,116.325892,0,219,39792.3435300926,2008-12-10,08:14:41
39.975527,116.325801,0,225,39792.343587963,2008-12-10,08:14:46
39.975559,116.325733,0,237,39792.3436458333,2008-12-10,08:14:51
39.975568,116.325649,0,231,39792.3437037037,2008-12-10,08:14:56
39.975589,116.325601,0,236,39792.3437615741,2008-12-10,08:15:01
39.975618,116.32554,0,225,39792.3438194444,2008-12-10,08:15:06
39.975615,116.32553,0,227,39792.3438773148,2008-12-10,08:15:11
39.975593,116.325494,0,223,39792.3439351852,2008-12-10,08:15:16
39.975591,116.325493,0,224,39792.3439930556,2008-12-10,08:15:21
39.975595,116.325498,0,224,39792.3440509259,2008-12-10,08:15:26
39.975596,116.325498,0,224,39792.3441087963,2008-12-10,08:15:31
39.975596,116.325494,0,225,39792.3441666667,2008-12-10,08:15:36
39.975596,116.325492,0,225,39792.344224537,2008-12-10,08:15:41
39.975595,116.32549,0,225,39792.3442824074,2008-12-10,08:15:46
39.975595,116.325488,0,225,39792.3443402778,2008-12-10,08:15:51
39.975595,116.325488,0,225,39792.344375,2008-12-10,08:15:54
39.975594,116.325484,0,226,39792.3443981481,2008-12-10,08:15:56
39.975589,116.325471,0,226,39792.3444560185,2008-12-10,08:16:01
39.975581,116.325423,0,226,39792.3445138889,2008-12-10,08:16:06
39.975585,116.325355,0,227,39792.3445717593,2008-12-10,08:16:11
39.97559,116.325305,0,229,39792.3446296296,2008-12-10,08:16:16
39.975602,116.325201,0,231,39792.3446875,2008-12-10,08:16:21
39.975619,116.325134,0,235,39792.3447453704,2008-12-10,08:16:26
39.975626,116.325048,0,237,39792.3448032407,2008-12-10,08:16:31
39.975649,116.324945,0,238,39792.3448611111,2008-12-10,08:16:36
39.975666,116.324836,0,238,39792.3449189815,2008-12-10,08:16:41
39.975626,116.324763,0,243,39792.3449768518,2008-12-10,08:16:46
39.975463,116.324705,0,242,39792.3450115741,2008-12-10,08:16:49
39.975385,116.324628,0,243,39792.3450578704,2008-12-10,08:16:53
39.975313,116.324578,0,242,39792.3451157407,2008-12-10,08:16:58
39.975248,116.324488,0,250,39792.345162037,2008-12-10,08:17:02
39.975197,116.32439,0,260,39792.3452199074,2008-12-10,08:17:07
39.97522,116.324265,0,267,39792.3452777778,2008-12-10,08:17:12
39.97528,116.324177,0,274,39792.3453240741,2008-12-10,08:17:16
39.975264,116.324125,0,285,39792.3453819444,2008-12-10,08:17:21
39.975267,116.324038,0,295,39792.3454398148,2008-12-10,08:17:26
39.975296,116.323958,0,306,39792.3454976852,2008-12-10,08:17:31
39.975305,116.323867,0,316,39792.3455555556,2008-12-10,08:17:36
39.97524,116.323812,0,340,39792.3455902778,2008-12-10,08:17:39
39.975224,116.323665,0,357,39792.3456365741,2008-12-10,08:17:43
39.975223,116.323557,0,371,39792.3456597222,2008-12-10,08:17:45
39.975172,116.323459,0,386,39792.3457060185,2008-12-10,08:17:49
39.975173,116.323349,0,400,39792.3457638889,2008-12-10,08:17:54
39.975174,116.323211,0,393,39792.3458217593,2008-12-10,08:17:59
39.975162,116.32311,0,382,39792.3458796296,2008-12-10,08:18:04
39.975133,116.322997,0,396,39792.3459375,2008-12-10,08:18:09
39.975115,116.322895,0,409,39792.3459953704,2008-12-10,08:18:14
39.9751,116.322818,0,420,39792.3460532407,2008-12-10,08:18:19
39.975139,116.322761,0,419,39792.3461111111,2008-12-10,08:18:24
39.975169,116.322682,0,414,39792.3461689815,2008-12-10,08:18:29
39.97518,116.322608,0,410,39792.3462268518,2008-12-10,08:18:34
39.975175,116.322539,0,389,39792.3462847222,2008-12-10,08:18:39
39.975189,116.322457,0,379,39792.3463425926,2008-12-10,08:18:44
39.975251,116.322333,0,386,39792.3463888889,2008-12-10,08:18:48
39.975269,116.322269,0,375,39792.3464467593,2008-12-10,08:18:53
39.97523,116.3222,0,368,39792.3465046296,2008-12-10,08:18:58
39.975214,116.32211,0,358,39792.3465625,2008-12-10,08:19:03
39.975218,116.321984,0,347,39792.3466203704,2008-12-10,08:19:08
39.975199,116.321881,0,330,39792.3466782407,2008-12-10,08:19:13
39.975172,116.321785,0,334,39792.3467361111,2008-12-10,08:19:18
39.975139,116.321691,0,333,39792.3467939815,2008-12-10,08:19:23
39.975125,116.321622,0,335,39792.3468518518,2008-12-10,08:19:28
39.975133,116.321562,0,335,39792.3469097222,2008-12-10,08:19:33
39.975126,116.321478,0,330,39792.3469675926,2008-12-10,08:19:38
39.97512,116.321395,0,335,39792.347025463,2008-12-10,08:19:43
39.975125,116.321287,0,338,39792.3470833333,2008-12-10,08:19:48
39.975103,116.321194,0,348,39792.3471412037,2008-12-10,08:19:53
39.975104,116.321094,0,357,39792.3471990741,2008-12-10,08:19:58
39.975084,116.321007,0,365,39792.3472569444,2008-12-10,08:20:03
39.97508,116.320907,0,370,39792.3473148148,2008-12-10,08:20:08
39.975081,116.320837,0,379,39792.3473726852,2008-12-10,08:20:13
39.97508,116.320766,0,382,39792.3474305556,2008-12-10,08:20:18
39.975092,116.320701,0,393,39792.3474884259,2008-12-10,08:20:23
39.975069,116.320604,0,394,39792.3475462963,2008-12-10,08:20:28
39.975043,116.320572,0,395,39792.3476041667,2008-12-10,08:20:33
39.975029,116.320482,0,398,39792.347662037,2008-12-10,08:20:38
39.975004,116.320411,0,404,39792.3477199074,2008-12-10,08:20:43
39.974983,116.320338,0,413,39792.3477777778,2008-12-10,08:20:48
39.97499,116.320265,0,419,39792.3478356482,2008-12-10,08:20:53
39.975037,116.320175,0,413,39792.3478935185,2008-12-10,08:20:58
39.975111,116.320092,0,403,39792.3479513889,2008-12-10,08:21:03
39.975105,116.320058,0,396,39792.3480092593,2008-12-10,08:21:08
39.975087,116.320007,0,394,39792.3480671296,2008-12-10,08:21:13
39.975071,116.319878,0,394,39792.3481134259,2008-12-10,08:21:17
39.975061,116.319759,0,388,39792.3481597222,2008-12-10,08:21:21
39.97532,116.319292,0,414,39792.3482060185,2008-12-10,08:21:25
39.975375,116.319136,0,412,39792.3482291667,2008-12-10,08:21:27
39.975334,116.319101,0,381,39792.348287037,2008-12-10,08:21:32
39.975279,116.319083,0,379,39792.3483449074,2008-12-10,08:21:37
39.975191,116.319045,0,384,39792.3484027778,2008-12-10,08:21:42
39.975118,116.318984,0,391,39792.3484606481,2008-12-10,08:21:47
39.975001,116.318993,0,372,39792.3484837963,2008-12-10,08:21:49
39.974928,116.318963,0,346,39792.3485185185,2008-12-10,08:21:52
39.974844,116.318913,0,324,39792.3485648148,2008-12-10,08:21:56
39.974793,116.318829,0,307,39792.3486226852,2008-12-10,08:22:01
39.974794,116.318779,0,299,39792.3486805556,2008-12-10,08:22:06
39.974815,116.318716,0,287,39792.3487384259,2008-12-10,08:22:11
39.97482,116.31865,0,281,39792.3487962963,2008-12-10,08:22:16
39.974842,116.318544,0,272,39792.3488541667,2008-12-10,08:22:21
39.97488,116.318457,0,268,39792.348912037,2008-12-10,08:22:26
39.9749,116.318385,0,260,39792.3489699074,2008-12-10,08:22:31
39.974812,116.318376,0,248,39792.3490046296,2008-12-10,08:22:34
39.974802,116.318324,0,244,39792.3490625,2008-12-10,08:22:39
39.974816,116.318239,0,236,39792.3491203704,2008-12-10,08:22:44
39.974836,116.318118,0,230,39792.3491782407,2008-12-10,08:22:49
39.974854,116.318065,0,226,39792.3492361111,2008-12-10,08:22:54
39.974881,116.318002,0,223,39792.3492939815,2008-12-10,08:22:59
39.974931,116.317905,0,221,39792.3493287037,2008-12-10,08:23:02
39.974945,116.317799,0,218,39792.3493865741,2008-12-10,08:23:07
39.974926,116.317733,0,211,39792.3494444444,2008-12-10,08:23:12
39.974927,116.317629,0,208,39792.3495023148,2008-12-10,08:23:17
39.974892,116.317588,0,202,39792.3495601852,2008-12-10,08:23:22
39.974803,116.317535,0,193,39792.3496064815,2008-12-10,08:23:26
39.974756,116.317431,0,185,39792.3496527778,2008-12-10,08:23:30
39.974747,116.317316,0,181,39792.3497106481,2008-12-10,08:23:35
39.974742,116.317213,0,186,39792.3497685185,2008-12-10,08:23:40
39.974743,116.317107,0,190,39792.3498263889,2008-12-10,08:23:45
39.974756,116.31702,0,192,39792.3498842593,2008-12-10,08:23:50
39.974771,116.316966,0,198,39792.3499421296,2008-12-10,08:23:55
39.974764,116.316902,0,201,39792.35,2008-12-10,08:24:00
39.974789,116.316783,0,210,39792.3500462963,2008-12-10,08:24:04
39.974768,116.316729,0,216,39792.3501041667,2008-12-10,08:24:09
39.974768,116.316676,0,222,39792.350162037,2008-12-10,08:24:14
39.974785,116.31662,0,223,39792.3502199074,2008-12-10,08:24:19
39.974783,116.316555,0,225,39792.3502777778,2008-12-10,08:24:24
39.974768,116.316557,0,227,39792.3503356481,2008-12-10,08:24:29
39.974767,116.316514,0,227,39792.3503935185,2008-12-10,08:24:34
39.974765,116.316456,0,229,39792.3504513889,2008-12-10,08:24:39
39.974782,116.316403,0,228,39792.3505092593,2008-12-10,08:24:44
39.974842,116.316021,0,230,39792.3505439815,2008-12-10,08:24:47
39.974753,116.315818,0,231,39792.3505555556,2008-12-10,08:24:48
39.974616,116.315777,0,233,39792.3505787037,2008-12-10,08:24:50
39.974655,116.315671,0,241,39792.3506134259,2008-12-10,08:24:53
39.974657,116.315626,0,243,39792.3506712963,2008-12-10,08:24:58
39.974676,116.315558,0,245,39792.3507291667,2008-12-10,08:25:03
39.974642,116.315537,0,247,39792.350787037,2008-12-10,08:25:08
39.974644,116.31547,0,251,39792.3508449074,2008-12-10,08:25:13
39.974634,116.315389,0,259,39792.3509027778,2008-12-10,08:25:18
39.97464,116.315307,0,267,39792.3509606481,2008-12-10,08:25:23
39.974611,116.315267,0,272,39792.3510185185,2008-12-10,08:25:28
39.974675,116.315173,0,281,39792.3510763889,2008-12-10,08:25:33
39.974713,116.31509,0,288,39792.3511342593,2008-12-10,08:25:38
39.974778,116.314983,0,285,39792.3511574074,2008-12-10,08:25:40
39.974759,116.314852,0,299,39792.3511689815,2008-12-10,08:25:41
39.974794,116.314721,0,312,39792.3512037037,2008-12-10,08:25:44
39.97474,116.314685,0,317,39792.3512615741,2008-12-10,08:25:49
39.974816,116.314536,0,324,39792.3513078704,2008-12-10,08:25:53
39.974673,116.314452,0,374,39792.3513541667,2008-12-10,08:25:57
39.974712,116.314403,0,344,39792.3513657407,2008-12-10,08:25:58
39.974745,116.31432,0,339,39792.3514236111,2008-12-10,08:26:03
39.974705,116.314231,0,314,39792.3514814815,2008-12-10,08:26:08
39.974677,116.314195,0,305,39792.3515393519,2008-12-10,08:26:13
39.974672,116.314175,0,303,39792.3515972222,2008-12-10,08:26:18
39.974685,116.314184,0,303,39792.3516550926,2008-12-10,08:26:23
39.974689,116.314186,0,304,39792.351712963,2008-12-10,08:26:28
39.974694,116.31419,0,304,39792.3517708333,2008-12-10,08:26:33
39.974699,116.314193,0,304,39792.3518287037,2008-12-10,08:26:38
39.974699,116.314193,0,304,39792.3518634259,2008-12-10,08:26:41
39.9747,116.31419,0,304,39792.3518865741,2008-12-10,08:26:43
39.97471,116.314198,0,304,39792.3519444444,2008-12-10,08:26:48
39.977068,116.312229,0,1160,39792.3843055556,2008-12-10,09:13:24
39.977219,116.312371,0,922,39792.3843171296,2008-12-10,09:13:25
39.977355,116.312356,0,947,39792.3843287037,2008-12-10,09:13:26
39.977278,116.312305,0,936,39792.3843402778,2008-12-10,09:13:27
39.97735,116.312275,0,957,39792.3843981481,2008-12-10,09:13:32
39.977281,116.312216,0,949,39792.3844560185,2008-12-10,09:13:37
39.977328,116.312225,0,947,39792.3845138889,2008-12-10,09:13:42
39.977318,116.31224,0,954,39792.3845717593,2008-12-10,09:13:47
39.977295,116.312286,0,951,39792.3846296296,2008-12-10,09:13:52
39.977295,116.312286,0,951,39792.3846643518,2008-12-10,09:13:55
39.977293,116.312283,0,945,39792.3846875,2008-12-10,09:13:57
39.977311,116.312237,0,943,39792.3847453704,2008-12-10,09:14:02
39.977284,116.312209,0,948,39792.3848032407,2008-12-10,09:14:07
39.977298,116.312205,0,945,39792.3848611111,2008-12-10,09:14:12
39.977371,116.312271,0,936,39792.3849074074,2008-12-10,09:14:16
39.977371,116.312271,0,936,39792.3849421296,2008-12-10,09:14:19
39.97737,116.31227,0,936,39792.3849652778,2008-12-10,09:14:21
39.9775,116.312277,0,927,39792.385,2008-12-10,09:14:24
39.977599,116.312314,0,923,39792.3850462963,2008-12-10,09:14:28
39.977609,116.312313,0,923,39792.3851041667,2008-12-10,09:14:33
39.977627,116.312244,0,923,39792.385162037,2008-12-10,09:14:38
39.97764,116.312242,0,923,39792.3852199074,2008-12-10,09:14:43
39.977643,116.312245,0,923,39792.3852777778,2008-12-10,09:14:48
39.977643,116.312245,0,923,39792.3853125,2008-12-10,09:14:51
39.977646,116.312246,0,924,39792.3853356481,2008-12-10,09:14:53
39.977637,116.312235,0,924,39792.3853935185,2008-12-10,09:14:58
39.977637,116.312235,0,924,39792.3854282407,2008-12-10,09:15:01
39.97763,116.312228,0,924,39792.3854513889,2008-12-10,09:15:03
39.977409,116.312134,0,926,39792.3854976852,2008-12-10,09:15:07
39.977383,116.312098,0,926,39792.3855555556,2008-12-10,09:15:12
39.977367,116.312087,0,925,39792.3856134259,2008-12-10,09:15:17
39.977331,116.312083,0,927,39792.3856712963,2008-12-10,09:15:22
39.977331,116.312083,0,927,39792.3857060185,2008-12-10,09:15:25
39.977325,116.312076,0,927,39792.3857291667,2008-12-10,09:15:27
39.977249,116.312045,0,928,39792.385787037,2008-12-10,09:15:32
39.977184,116.312018,0,929,39792.3858449074,2008-12-10,09:15:37
39.97669,116.311983,0,920,39792.3858680556,2008-12-10,09:15:39
39.976609,116.311961,0,920,39792.3859259259,2008-12-10,09:15:44
39.976417,116.311341,0,908,39792.3859606481,2008-12-10,09:15:47
39.976102,116.31034,0,900,39792.3859837963,2008-12-10,09:15:49
39.97616,116.310166,0,898,39792.3859953704,2008-12-10,09:15:50
39.976286,116.309981,0,896,39792.3860069444,2008-12-10,09:15:51
39.976459,116.309924,0,894,39792.3860185185,2008-12-10,09:15:52
39.97663,116.309887,0,892,39792.3860300926,2008-12-10,09:15:53
39.976752,116.309884,0,887,39792.3860532407,2008-12-10,09:15:55
39.97685,116.30984,0,884,39792.3860763889,2008-12-10,09:15:57
39.976958,116.309887,0,880,39792.3861226852,2008-12-10,09:16:01
39.977,116.309758,0,873,39792.3861574074,2008-12-10,09:16:04
39.977077,116.309679,0,865,39792.3862037037,2008-12-10,09:16:08
39.977173,116.309596,0,857,39792.3862615741,2008-12-10,09:16:13
39.977237,116.309628,0,852,39792.3863194444,2008-12-10,09:16:18
39.977237,116.309628,0,852,39792.3863541667,2008-12-10,09:16:21
39.97724,116.309625,0,849,39792.3863773148,2008-12-10,09:16:23
39.977376,116.309495,0,838,39792.386412037,2008-12-10,09:16:26
39.977413,116.309446,0,837,39792.3864699074,2008-12-10,09:16:31
39.977537,116.309409,0,832,39792.3865277778,2008-12-10,09:16:36
39.977633,116.309357,0,827,39792.3865740741,2008-12-10,09:16:40
39.977706,116.309259,0,822,39792.3866319444,2008-12-10,09:16:45
39.977801,116.309103,0,812,39792.3866666667,2008-12-10,09:16:48
39.977868,116.309013,0,805,39792.3866782407,2008-12-10,09:16:49
39.977969,116.308741,0,796,39792.386712963,2008-12-10,09:16:52
39.978006,116.308632,0,791,39792.386724537,2008-12-10,09:16:53
39.978079,116.308477,0,784,39792.3867476852,2008-12-10,09:16:55
39.978144,116.308395,0,777,39792.3867592593,2008-12-10,09:16:56
39.978213,116.308309,0,771,39792.3867708333,2008-12-10,09:16:57
39.978313,116.308191,0,762,39792.3867939815,2008-12-10,09:16:59
39.978399,116.308097,0,754,39792.3868171296,2008-12-10,09:17:01
39.978467,116.307995,0,748,39792.3868518519,2008-12-10,09:17:04
39.97853,116.307928,0,743,39792.3869097222,2008-12-10,09:17:09
39.978585,116.307862,0,738,39792.3869675926,2008-12-10,09:17:14
39.978585,116.307862,0,738,39792.3870023148,2008-12-10,09:17:17
39.97858,116.307854,0,738,39792.387025463,2008-12-10,09:17:19
39.978697,116.307751,0,732,39792.3870833333,2008-12-10,09:17:24
39.978771,116.307644,0,727,39792.3871296296,2008-12-10,09:17:28
39.978843,116.307539,0,721,39792.3871643519,2008-12-10,09:17:31
39.978872,116.307485,0,720,39792.3872222222,2008-12-10,09:17:36
39.978952,116.307379,0,716,39792.3872800926,2008-12-10,09:17:41
39.97903,116.307283,0,711,39792.3873148148,2008-12-10,09:17:44
39.97911,116.307199,0,707,39792.387349537,2008-12-10,09:17:47
39.979197,116.307128,0,703,39792.3873842593,2008-12-10,09:17:50
39.979269,116.307022,0,706,39792.3874305556,2008-12-10,09:17:54
39.97933,116.306919,0,708,39792.3874768519,2008-12-10,09:17:58
39.979307,116.306882,0,706,39792.3875347222,2008-12-10,09:18:03
39.979163,116.307004,0,701,39792.3875462963,2008-12-10,09:18:04
39.979038,116.307108,0,697,39792.3875578704,2008-12-10,09:18:05
39.978771,116.307334,0,688,39792.3875694444,2008-12-10,09:18:06
39.978565,116.307513,0,682,39792.3875810185,2008-12-10,09:18:07
39.978617,116.307496,0,682,39792.3876388889,2008-12-10,09:18:12
39.978715,116.307497,0,680,39792.387650463,2008-12-10,09:18:13
39.978805,116.30747,0,675,39792.3876851852,2008-12-10,09:18:16
39.978838,116.307439,0,675,39792.3877430556,2008-12-10,09:18:21
39.978915,116.307379,0,675,39792.3878009259,2008-12-10,09:18:26
39.97902,116.30736,0,673,39792.3878356481,2008-12-10,09:18:29
39.979028,116.307339,0,672,39792.3878935185,2008-12-10,09:18:34
39.979052,116.307345,0,672,39792.3879513889,2008-12-10,09:18:39
39.979757,116.30745,0,673,39792.387974537,2008-12-10,09:18:41
39.979907,116.307373,0,673,39792.3879861111,2008-12-10,09:18:42
39.980003,116.307373,0,674,39792.3879976852,2008-12-10,09:18:43
39.980333,116.307264,0,672,39792.3880208333,2008-12-10,09:18:45
39.980466,116.307219,0,672,39792.3880324074,2008-12-10,09:18:46
39.980436,116.307233,0,674,39792.3880902778,2008-12-10,09:18:51
39.980407,116.30725,0,675,39792.3881481481,2008-12-10,09:18:56
39.980392,116.307262,0,675,39792.3882060185,2008-12-10,09:19:01
39.980362,116.307281,0,676,39792.3882638889,2008-12-10,09:19:06
39.980346,116.307294,0,676,39792.3883217593,2008-12-10,09:19:11
39.980341,116.307295,0,676,39792.3883796296,2008-12-10,09:19:16
39.980339,116.307293,0,676,39792.3884375,2008-12-10,09:19:21
39.980339,116.307293,0,676,39792.3884722222,2008-12-10,09:19:24
39.980341,116.307297,0,676,39792.3884953704,2008-12-10,09:19:26
39.980348,116.307283,0,677,39792.3885532407,2008-12-10,09:19:31
39.980239,116.307192,0,672,39792.388587963,2008-12-10,09:19:34
39.98063,116.307228,0,658,39792.3886111111,2008-12-10,09:19:36
39.980473,116.307816,0,655,39792.3886226852,2008-12-10,09:19:37
39.979067,116.309014,0,632,39792.3889351852,2008-12-10,09:20:04
39.978937,116.308992,0,633,39792.3889467593,2008-12-10,09:20:05
39.97885,116.309055,0,633,39792.3889699074,2008-12-10,09:20:07
39.978826,116.309052,0,635,39792.3890277778,2008-12-10,09:20:12
39.97882,116.309048,0,636,39792.3890856481,2008-12-10,09:20:17
39.978817,116.309052,0,636,39792.3891435185,2008-12-10,09:20:22
39.978817,116.309052,0,636,39792.3891782407,2008-12-10,09:20:25
39.978819,116.309058,0,635,39792.3892013889,2008-12-10,09:20:27
39.978829,116.309072,0,635,39792.3892592593,2008-12-10,09:20:32
39.978845,116.309103,0,635,39792.3893171296,2008-12-10,09:20:37
39.978866,116.309119,0,635,39792.389375,2008-12-10,09:20:42
39.97898,116.309201,0,633,39792.3894097222,2008-12-10,09:20:45
39.979083,116.309224,0,633,39792.3894212963,2008-12-10,09:20:46
39.979174,116.309284,0,632,39792.3894444444,2008-12-10,09:20:48
39.979306,116.30929,0,632,39792.3894791667,2008-12-10,09:20:51
39.979478,116.309281,0,635,39792.3894907407,2008-12-10,09:20:52
39.97959,116.30927,0,638,39792.3895138889,2008-12-10,09:20:54
39.979698,116.309267,0,638,39792.3895601852,2008-12-10,09:20:58
39.979797,116.309256,0,639,39792.3895833333,2008-12-10,09:21:00
39.979921,116.309241,0,641,39792.3896064815,2008-12-10,09:21:02
39.980073,116.309245,0,644,39792.3896296296,2008-12-10,09:21:04
39.98018,116.309249,0,645,39792.3896412037,2008-12-10,09:21:05
39.980292,116.309256,0,646,39792.3896527778,2008-12-10,09:21:06
39.98039,116.309275,0,648,39792.3896643519,2008-12-10,09:21:07
39.98048,116.30928,0,649,39792.3896759259,2008-12-10,09:21:08
39.980599,116.309278,0,650,39792.3896875,2008-12-10,09:21:09
39.980697,116.309283,0,652,39792.3896990741,2008-12-10,09:21:10
39.980796,116.309288,0,655,39792.3897106481,2008-12-10,09:21:11
39.980924,116.309331,0,657,39792.3897222222,2008-12-10,09:21:12
39.981097,116.309297,0,664,39792.3897453704,2008-12-10,09:21:14
39.981185,116.309261,0,666,39792.3897569444,2008-12-10,09:21:15
39.981304,116.309207,0,672,39792.3897800926,2008-12-10,09:21:17
39.981558,116.309344,0,661,39792.3898148148,2008-12-10,09:21:20
39.981773,116.309488,0,650,39792.389837963,2008-12-10,09:21:22
39.98187,116.30959,0,648,39792.3898611111,2008-12-10,09:21:24
39.981945,116.309667,0,653,39792.3899074074,2008-12-10,09:21:28
39.982039,116.309659,0,664,39792.3899305556,2008-12-10,09:21:30
39.98214,116.309664,0,668,39792.3899537037,2008-12-10,09:21:32
39.982227,116.309638,0,661,39792.3900115741,2008-12-10,09:21:37
39.982235,116.309622,0,660,39792.3900694444,2008-12-10,09:21:42
39.98245,116.309596,0,689,39792.3900810185,2008-12-10,09:21:43
39.982466,116.309652,0,686,39792.3901388889,2008-12-10,09:21:48
39.982433,116.30968,0,681,39792.3901967593,2008-12-10,09:21:53
39.982458,116.309685,0,687,39792.3902546296,2008-12-10,09:21:58
39.982471,116.309686,0,692,39792.3903125,2008-12-10,09:22:03
39.982505,116.309664,0,696,39792.3903703704,2008-12-10,09:22:08
39.98252,116.309667,0,698,39792.3904282407,2008-12-10,09:22:13
39.982662,116.309652,0,717,39792.3904861111,2008-12-10,09:22:18
39.982743,116.309614,0,731,39792.3905208333,2008-12-10,09:22:21
39.982844,116.309548,0,736,39792.3905671296,2008-12-10,09:22:25
39.982969,116.309491,0,745,39792.3906018519,2008-12-10,09:22:28
39.983097,116.309421,0,758,39792.3906481481,2008-12-10,09:22:32
39.983185,116.309355,0,765,39792.3906828704,2008-12-10,09:22:35
39.983287,116.309314,0,769,39792.3907291667,2008-12-10,09:22:39
39.983306,116.30927,0,772,39792.390787037,2008-12-10,09:22:44
39.983284,116.309259,0,763,39792.3908449074,2008-12-10,09:22:49
39.983261,116.30925,0,762,39792.3909027778,2008-12-10,09:22:54
39.983257,116.309247,0,762,39792.3909606481,2008-12-10,09:22:59
39.983257,116.309247,0,762,39792.3909953704,2008-12-10,09:23:02
39.983256,116.309244,0,762,39792.3910185185,2008-12-10,09:23:04
39.983313,116.309231,0,764,39792.3910763889,2008-12-10,09:23:09
39.983313,116.309231,0,764,39792.3911111111,2008-12-10,09:23:12
39.983317,116.309236,0,764,39792.3911342593,2008-12-10,09:23:14
39.983304,116.309229,0,764,39792.3911921296,2008-12-10,09:23:19
39.983295,116.309207,0,762,39792.39125,2008-12-10,09:23:24
39.983289,116.3092,0,762,39792.3913078704,2008-12-10,09:23:29
39.983286,116.309193,0,762,39792.3913657407,2008-12-10,09:23:34
39.983293,116.309192,0,762,39792.3914236111,2008-12-10,09:23:39
39.983296,116.309189,0,761,39792.3914814815,2008-12-10,09:23:44
39.983296,116.309189,0,761,39792.3915162037,2008-12-10,09:23:47
39.983298,116.309185,0,761,39792.3915393518,2008-12-10,09:23:49
39.983291,116.309175,0,761,39792.3915972222,2008-12-10,09:23:54
39.983345,116.309049,0,758,39792.3916435185,2008-12-10,09:23:58
39.983419,116.308978,0,759,39792.3916782407,2008-12-10,09:24:01
39.983526,116.308965,0,756,39792.391712963,2008-12-10,09:24:04
39.983646,116.308984,0,757,39792.3917361111,2008-12-10,09:24:06
39.983821,116.308982,0,762,39792.3917592593,2008-12-10,09:24:08
39.983916,116.308972,0,765,39792.3917708333,2008-12-10,09:24:09
39.984008,116.30894,0,768,39792.3917824074,2008-12-10,09:24:10
39.984132,116.308892,0,770,39792.3918055556,2008-12-10,09:24:12
39.984255,116.308843,0,775,39792.3918402778,2008-12-10,09:24:15
39.984348,116.308815,0,784,39792.3918865741,2008-12-10,09:24:19
39.984481,116.30878,0,792,39792.3919212963,2008-12-10,09:24:22
39.984607,116.308742,0,798,39792.3919560185,2008-12-10,09:24:25
39.984744,116.308703,0,802,39792.3919791667,2008-12-10,09:24:27
39.984838,116.308682,0,804,39792.3920023148,2008-12-10,09:24:29
39.984935,116.308636,0,793,39792.3920601852,2008-12-10,09:24:34
39.985047,116.308614,0,788,39792.3920949074,2008-12-10,09:24:37
39.985162,116.308602,0,781,39792.3921180556,2008-12-10,09:24:39
39.985313,116.308609,0,772,39792.3921412037,2008-12-10,09:24:41
39.985462,116.308621,0,762,39792.3921643518,2008-12-10,09:24:43
39.98556,116.308617,0,764,39792.3921759259,2008-12-10,09:24:44
39.985703,116.308623,0,765,39792.3921990741,2008-12-10,09:24:46
39.985819,116.308652,0,748,39792.3922222222,2008-12-10,09:24:48
39.985947,116.308696,0,731,39792.3922453704,2008-12-10,09:24:50
39.986067,116.308804,0,705,39792.3922685185,2008-12-10,09:24:52
39.986139,116.308879,0,687,39792.3922800926,2008-12-10,09:24:53
39.986231,116.308887,0,678,39792.3922916667,2008-12-10,09:24:54
39.986392,116.308892,0,664,39792.3923148148,2008-12-10,09:24:56
39.986482,116.308886,0,656,39792.3923263889,2008-12-10,09:24:57
39.98667,116.308882,0,650,39792.392349537,2008-12-10,09:24:59
39.986774,116.308903,0,639,39792.3923611111,2008-12-10,09:25:00
39.986943,116.308885,0,637,39792.3923842593,2008-12-10,09:25:02
39.987103,116.308871,0,647,39792.3924074074,2008-12-10,09:25:04
39.987218,116.308873,0,643,39792.3924189815,2008-12-10,09:25:05
39.987405,116.30886,0,644,39792.3924421296,2008-12-10,09:25:07
39.987511,116.308857,0,643,39792.3924537037,2008-12-10,09:25:08
39.987603,116.308858,0,644,39792.3924652778,2008-12-10,09:25:09
39.987763,116.308871,0,646,39792.3924884259,2008-12-10,09:25:11
39.987899,116.308868,0,624,39792.3925115741,2008-12-10,09:25:13
39.988004,116.308861,0,619,39792.3925578704,2008-12-10,09:25:17
39.988123,116.308886,0,626,39792.3926041667,2008-12-10,09:25:21
39.988236,116.308888,0,622,39792.392650463,2008-12-10,09:25:25
39.988331,116.308911,0,639,39792.3926851852,2008-12-10,09:25:28
39.988344,116.308947,0,629,39792.3927430556,2008-12-10,09:25:33
39.988333,116.308951,0,632,39792.3928009259,2008-12-10,09:25:38
39.988346,116.308986,0,629,39792.3928587963,2008-12-10,09:25:43
39.988459,116.308994,0,621,39792.3929050926,2008-12-10,09:25:47
39.98857,116.308966,0,609,39792.3929398148,2008-12-10,09:25:50
39.988697,116.308942,0,601,39792.392974537,2008-12-10,09:25:53
39.988803,116.308944,0,603,39792.3929976852,2008-12-10,09:25:55
39.988903,116.30894,0,607,39792.3930208333,2008-12-10,09:25:57
39.988995,116.308938,0,606,39792.3930439815,2008-12-10,09:25:59
39.989095,116.308925,0,612,39792.3930671296,2008-12-10,09:26:01
39.989177,116.308976,0,602,39792.3930902778,2008-12-10,09:26:03
39.989208,116.309032,0,609,39792.3931481481,2008-12-10,09:26:08
39.98918,116.309079,0,618,39792.3932060185,2008-12-10,09:26:13
39.98918,116.309082,0,621,39792.3932638889,2008-12-10,09:26:18
39.98918,116.309082,0,621,39792.3932986111,2008-12-10,09:26:21
39.989178,116.309086,0,621,39792.3933217593,2008-12-10,09:26:23
39.989167,116.309073,0,622,39792.3933796296,2008-12-10,09:26:28
39.989163,116.309487,0,617,39792.3934027778,2008-12-10,09:26:30
39.989232,116.30955,0,578,39792.3934259259,2008-12-10,09:26:32
39.989258,116.309561,0,539,39792.3934375,2008-12-10,09:26:33
39.989325,116.309614,0,520,39792.3934606481,2008-12-10,09:26:35
39.989443,116.309677,0,512,39792.3934837963,2008-12-10,09:26:37
39.989585,116.309716,0,484,39792.3935069444,2008-12-10,09:26:39
39.989733,116.30975,0,465,39792.3935300926,2008-12-10,09:26:41
39.989893,116.309785,0,460,39792.3935532407,2008-12-10,09:26:43
39.990058,116.309828,0,437,39792.3935763889,2008-12-10,09:26:45
39.99021,116.309849,0,428,39792.393599537,2008-12-10,09:26:47
39.99029,116.309909,0,422,39792.3936111111,2008-12-10,09:26:48
39.990421,116.30993,0,410,39792.3936342593,2008-12-10,09:26:50
39.990535,116.309907,0,400,39792.3936574074,2008-12-10,09:26:52
39.990645,116.30991,0,382,39792.3936805556,2008-12-10,09:26:54
39.990755,116.309898,0,369,39792.3937152778,2008-12-10,09:26:57
39.99084,116.309871,0,354,39792.39375,2008-12-10,09:27:00
39.990934,116.309866,0,334,39792.3937847222,2008-12-10,09:27:03
39.991035,116.309847,0,325,39792.3938078704,2008-12-10,09:27:05
39.991124,116.309803,0,322,39792.3938310185,2008-12-10,09:27:07
39.991229,116.309804,0,298,39792.3938541667,2008-12-10,09:27:09
39.991369,116.309798,0,264,39792.3938773148,2008-12-10,09:27:11
39.991525,116.309788,0,264,39792.393900463,2008-12-10,09:27:13
39.991617,116.3098,0,252,39792.393912037,2008-12-10,09:27:14
39.991711,116.309822,0,240,39792.3939236111,2008-12-10,09:27:15
39.991883,116.309852,0,220,39792.3939467593,2008-12-10,09:27:17
39.992046,116.309873,0,205,39792.3939699074,2008-12-10,09:27:19
39.992227,116.309875,0,193,39792.3939930556,2008-12-10,09:27:21
39.99232,116.309866,0,190,39792.3940046296,2008-12-10,09:27:22
39.99243,116.309832,0,188,39792.3940162037,2008-12-10,09:27:23
39.992533,116.309805,0,183,39792.3940277778,2008-12-10,09:27:24
39.992706,116.309777,0,174,39792.3940509259,2008-12-10,09:27:26
39.992881,116.309753,0,167,39792.3940740741,2008-12-10,09:27:28
39.993034,116.309749,0,166,39792.3940972222,2008-12-10,09:27:30
39.993173,116.309759,0,168,39792.3941203704,2008-12-10,09:27:32
39.993311,116.309754,0,173,39792.3941435185,2008-12-10,09:27:34
39.993438,116.309736,0,176,39792.3941666667,2008-12-10,09:27:36
39.993538,116.309704,0,171,39792.3942013889,2008-12-10,09:27:39
39.993649,116.309624,0,167,39792.3942476852,2008-12-10,09:27:43
39.993778,116.309583,0,168,39792.3942824074,2008-12-10,09:27:46
39.993873,116.309571,0,169,39792.3943055556,2008-12-10,09:27:48
39.993965,116.309556,0,160,39792.3943287037,2008-12-10,09:27:50
39.994074,116.309529,0,166,39792.3943634259,2008-12-10,09:27:53
39.994183,116.309512,0,164,39792.3944097222,2008-12-10,09:27:57
39.994261,116.309499,0,159,39792.3944675926,2008-12-10,09:28:02
39.99433,116.30951,0,148,39792.394525463,2008-12-10,09:28:07
39.994444,116.309517,0,146,39792.3945717593,2008-12-10,09:28:11
39.994526,116.309535,0,137,39792.3946296296,2008-12-10,09:28:16
39.994612,116.309569,0,146,39792.3946643519,2008-12-10,09:28:19
39.994716,116.309585,0,161,39792.3946990741,2008-12-10,09:28:22
39.994798,116.309607,0,180,39792.3947453704,2008-12-10,09:28:26
39.994872,116.309616,0,188,39792.3948032407,2008-12-10,09:28:31
39.99491,116.309608,0,191,39792.3948611111,2008-12-10,09:28:36
39.99493,116.309597,0,192,39792.3949189815,2008-12-10,09:28:41
39.995003,116.309566,0,188,39792.3949768519,2008-12-10,09:28:46
39.995067,116.309552,0,188,39792.3950347222,2008-12-10,09:28:51
39.995154,116.309546,0,201,39792.3950925926,2008-12-10,09:28:56
39.995211,116.309537,0,164,39792.395150463,2008-12-10,09:29:01
39.995221,116.309535,0,161,39792.3952083333,2008-12-10,09:29:06
39.995233,116.309526,0,164,39792.3952662037,2008-12-10,09:29:11
39.995254,116.309525,0,172,39792.3953240741,2008-12-10,09:29:16
39.995295,116.309546,0,175,39792.3953819444,2008-12-10,09:29:21
39.995322,116.309524,0,164,39792.3954398148,2008-12-10,09:29:26
39.995341,116.3095,0,165,39792.3954976852,2008-12-10,09:29:31
39.995368,116.309488,0,167,39792.3955555556,2008-12-10,09:29:36
39.99541,116.309473,0,169,39792.3956134259,2008-12-10,09:29:41
39.995457,116.309457,0,172,39792.3956712963,2008-12-10,09:29:46
39.995529,116.309455,0,184,39792.3957291667,2008-12-10,09:29:51
39.995579,116.309448,0,197,39792.395787037,2008-12-10,09:29:56
39.995593,116.309447,0,219,39792.3958449074,2008-12-10,09:30:01
39.995713,116.309403,0,219,39792.3959027778,2008-12-10,09:30:06
39.995809,116.309373,0,210,39792.3959259259,2008-12-10,09:30:08
39.995906,116.309361,0,209,39792.3959490741,2008-12-10,09:30:10
39.996014,116.309339,0,204,39792.3959722222,2008-12-10,09:30:12
39.996124,116.309336,0,198,39792.3959953704,2008-12-10,09:30:14
39.996217,116.309354,0,199,39792.3960185185,2008-12-10,09:30:16
39.996268,116.309394,0,228,39792.3960763889,2008-12-10,09:30:21
39.996295,116.309394,0,232,39792.3961342593,2008-12-10,09:30:26
39.996274,116.30944,0,240,39792.3961921296,2008-12-10,09:30:31
39.996248,116.309485,0,250,39792.39625,2008-12-10,09:30:36
39.996225,116.3095,0,256,39792.3963078704,2008-12-10,09:30:41
39.996225,116.3095,0,256,39792.3963425926,2008-12-10,09:30:44
39.996226,116.309498,0,261,39792.3963657407,2008-12-10,09:30:46
39.996237,116.309494,0,262,39792.3964236111,2008-12-10,09:30:51
39.996366,116.309471,0,266,39792.3964814815,2008-12-10,09:30:56
39.996462,116.309447,0,267,39792.3965046296,2008-12-10,09:30:58
39.996568,116.309419,0,267,39792.3965277778,2008-12-10,09:31:00
39.996694,116.309386,0,268,39792.3965509259,2008-12-10,09:31:02
39.996848,116.309378,0,266,39792.3965740741,2008-12-10,09:31:04
39.997015,116.309348,0,270,39792.3965972222,2008-12-10,09:31:06
39.997117,116.309337,0,267,39792.3966087963,2008-12-10,09:31:07
39.997217,116.309325,0,258,39792.3966203704,2008-12-10,09:31:08
39.997313,116.309316,0,254,39792.3966319444,2008-12-10,09:31:09
39.997496,116.309276,0,256,39792.3966550926,2008-12-10,09:31:11
39.997665,116.309237,0,258,39792.3966782407,2008-12-10,09:31:13
39.997812,116.30921,0,241,39792.3967013889,2008-12-10,09:31:15
39.997968,116.309187,0,237,39792.396724537,2008-12-10,09:31:17
39.998101,116.309169,0,233,39792.3967476852,2008-12-10,09:31:19
39.998212,116.309158,0,225,39792.3967708333,2008-12-10,09:31:21
39.998309,116.309143,0,210,39792.3967939815,2008-12-10,09:31:23
39.998429,116.309123,0,196,39792.3968287037,2008-12-10,09:31:26
39.998525,116.309094,0,185,39792.3968518519,2008-12-10,09:31:28
39.998631,116.309076,0,174,39792.396875,2008-12-10,09:31:30
39.998738,116.309073,0,163,39792.3968981481,2008-12-10,09:31:32
39.998862,116.309081,0,161,39792.3969212963,2008-12-10,09:31:34
39.998978,116.309088,0,158,39792.3969444444,2008-12-10,09:31:36
39.999095,116.309083,0,156,39792.3969675926,2008-12-10,09:31:38
39.999197,116.309087,0,159,39792.3969907407,2008-12-10,09:31:40
39.999291,116.309083,0,151,39792.3970138889,2008-12-10,09:31:42
39.999399,116.309079,0,145,39792.397037037,2008-12-10,09:31:44
39.999528,116.309073,0,145,39792.3970601852,2008-12-10,09:31:46
39.999655,116.309067,0,145,39792.3970833333,2008-12-10,09:31:48
39.999801,116.309068,0,133,39792.3971064815,2008-12-10,09:31:50
39.999949,116.30909,0,134,39792.3971296296,2008-12-10,09:31:52
40.000124,116.309124,0,135,39792.3971527778,2008-12-10,09:31:54
40.000232,116.309134,0,137,39792.3971643519,2008-12-10,09:31:55
40.000326,116.309133,0,137,39792.3971759259,2008-12-10,09:31:56
40.00043,116.309134,0,140,39792.3971875,2008-12-10,09:31:57
40.000526,116.309136,0,139,39792.3971990741,2008-12-10,09:31:58
40.00062,116.309135,0,136,39792.3972106481,2008-12-10,09:31:59
40.000801,116.309115,0,141,39792.3972337963,2008-12-10,09:32:01
40.000956,116.309115,0,140,39792.3972569444,2008-12-10,09:32:03
40.001112,116.309092,0,132,39792.3972800926,2008-12-10,09:32:05
40.001244,116.309077,0,122,39792.3973032407,2008-12-10,09:32:07
40.001378,116.309061,0,118,39792.3973263889,2008-12-10,09:32:09
40.001502,116.309056,0,111,39792.397349537,2008-12-10,09:32:11
40.001637,116.309053,0,105,39792.3973726852,2008-12-10,09:32:13
40.001774,116.309048,0,100,39792.3973958333,2008-12-10,09:32:15
40.001919,116.309055,0,112,39792.3974189815,2008-12-10,09:32:17
40.002057,116.309054,0,114,39792.3974421296,2008-12-10,09:32:19
40.002186,116.309056,0,114,39792.3974652778,2008-12-10,09:32:21
40.002294,116.30906,0,98,39792.3974884259,2008-12-10,09:32:23
40.002388,116.309063,0,91,39792.3975115741,2008-12-10,09:32:25
40.002496,116.309086,0,114,39792.3975462963,2008-12-10,09:32:28
40.002587,116.309099,0,118,39792.3975810185,2008-12-10,09:32:31
40.002624,116.309118,0,129,39792.3976388889,2008-12-10,09:32:36
40.002635,116.309133,0,136,39792.3976967593,2008-12-10,09:32:41
40.002735,116.309112,0,126,39792.3977546296,2008-12-10,09:32:46
40.002819,116.309073,0,140,39792.3977893519,2008-12-10,09:32:49
40.002921,116.309059,0,145,39792.3978240741,2008-12-10,09:32:52
40.003015,116.309077,0,153,39792.3978819444,2008-12-10,09:32:57
40.00302,116.309051,0,166,39792.3979398148,2008-12-10,09:33:02
40.00302,116.309049,0,167,39792.3979976852,2008-12-10,09:33:07
40.00302,116.309049,0,167,39792.3980324074,2008-12-10,09:33:10
40.003021,116.309047,0,167,39792.3980555556,2008-12-10,09:33:12
40.003095,116.309063,0,165,39792.3981134259,2008-12-10,09:33:17
40.003205,116.309094,0,164,39792.3981481481,2008-12-10,09:33:20
40.003303,116.309097,0,158,39792.3981712963,2008-12-10,09:33:22
40.003397,116.309114,0,150,39792.3981944444,2008-12-10,09:33:24
40.00351,116.309141,0,144,39792.3982175926,2008-12-10,09:33:26
40.00363,116.309182,0,134,39792.3982407407,2008-12-10,09:33:28
40.003757,116.309241,0,130,39792.3982638889,2008-12-10,09:33:30
40.003892,116.309324,0,128,39792.398287037,2008-12-10,09:33:32
40.004033,116.309417,0,127,39792.3983101852,2008-12-10,09:33:34
40.004182,116.309553,0,123,39792.3983333333,2008-12-10,09:33:36
40.00426,116.309638,0,121,39792.3983449074,2008-12-10,09:33:37
40.004332,116.309732,0,117,39792.3983564815,2008-12-10,09:33:38
40.004403,116.309825,0,115,39792.3983680556,2008-12-10,09:33:39
40.00447,116.309927,0,112,39792.3983796296,2008-12-10,09:33:40
40.004531,116.310038,0,109,39792.3983912037,2008-12-10,09:33:41
40.004587,116.310149,0,107,39792.3984027778,2008-12-10,09:33:42
40.004642,116.310266,0,104,39792.3984143519,2008-12-10,09:33:43
40.004688,116.310386,0,102,39792.3984259259,2008-12-10,09:33:44
40.004727,116.310505,0,100,39792.3984375,2008-12-10,09:33:45
40.004759,116.310625,0,99,39792.3984490741,2008-12-10,09:33:46
40.00479,116.310746,0,99,39792.3984606481,2008-12-10,09:33:47
40.004814,116.310881,0,96,39792.3984722222,2008-12-10,09:33:48
40.004834,116.311011,0,94,39792.3984837963,2008-12-10,09:33:49
40.004849,116.311142,0,95,39792.3984953704,2008-12-10,09:33:50
40.004864,116.311269,0,97,39792.3985069444,2008-12-10,09:33:51
40.004875,116.311391,0,98,39792.3985185185,2008-12-10,09:33:52
40.004892,116.311514,0,98,39792.3985300926,2008-12-10,09:33:53
40.004907,116.311634,0,96,39792.3985416667,2008-12-10,09:33:54
40.004931,116.311858,0,98,39792.3985648148,2008-12-10,09:33:56
40.004951,116.311978,0,96,39792.3985763889,2008-12-10,09:33:57
40.004994,116.312186,0,96,39792.398599537,2008-12-10,09:33:59
40.00506,116.312386,0,101,39792.3986226852,2008-12-10,09:34:01
40.005145,116.312563,0,106,39792.3986458333,2008-12-10,09:34:03
40.00526,116.312721,0,108,39792.3986689815,2008-12-10,09:34:05
40.005399,116.31284,0,108,39792.3986921296,2008-12-10,09:34:07
40.005553,116.312936,0,110,39792.3987152778,2008-12-10,09:34:09
40.005712,116.312987,0,112,39792.3987384259,2008-12-10,09:34:11
40.005883,116.313034,0,111,39792.3987615741,2008-12-10,09:34:13
40.006059,116.313016,0,110,39792.3987847222,2008-12-10,09:34:15
40.006152,116.313004,0,109,39792.3987962963,2008-12-10,09:34:16
40.006328,116.312982,0,106,39792.3988194444,2008-12-10,09:34:18
40.006425,116.312965,0,101,39792.3988310185,2008-12-10,09:34:19
40.006523,116.312952,0,102,39792.3988425926,2008-12-10,09:34:20
40.006613,116.31295,0,99,39792.3988541667,2008-12-10,09:34:21
40.006706,116.31295,0,103,39792.3988657407,2008-12-10,09:34:22
40.006805,116.312941,0,102,39792.3988773148,2008-12-10,09:34:23
40.0069,116.312934,0,101,39792.3988888889,2008-12-10,09:34:24
40.006996,116.312919,0,104,39792.398900463,2008-12-10,09:34:25
40.00709,116.312905,0,104,39792.398912037,2008-12-10,09:34:26
40.007181,116.312899,0,105,39792.3989236111,2008-12-10,09:34:27
40.007274,116.312887,0,99,39792.3989351852,2008-12-10,09:34:28
40.007364,116.312881,0,99,39792.3989467593,2008-12-10,09:34:29
40.007521,116.312865,0,95,39792.3989699074,2008-12-10,09:34:31
40.007675,116.312849,0,102,39792.3989930556,2008-12-10,09:34:33
40.007816,116.312834,0,103,39792.3990162037,2008-12-10,09:34:35
40.007938,116.312817,0,97,39792.3990393518,2008-12-10,09:34:37
40.008071,116.312791,0,106,39792.3990625,2008-12-10,09:34:39
40.00818,116.312775,0,105,39792.3990856481,2008-12-10,09:34:41
40.008284,116.312764,0,109,39792.3991087963,2008-12-10,09:34:43
40.008391,116.312763,0,118,39792.3991550926,2008-12-10,09:34:47
40.008435,116.312751,0,126,39792.399212963,2008-12-10,09:34:52
40.008531,116.312723,0,117,39792.3992708333,2008-12-10,09:34:57
40.008558,116.312733,0,115,39792.3993287037,2008-12-10,09:35:02
40.008614,116.312659,0,109,39792.3993865741,2008-12-10,09:35:07
40.008708,116.312628,0,103,39792.3994328704,2008-12-10,09:35:11
40.008798,116.312602,0,114,39792.3994675926,2008-12-10,09:35:14
40.008882,116.312638,0,108,39792.3994791667,2008-12-10,09:35:15
40.009032,116.312681,0,100,39792.3995023148,2008-12-10,09:35:17
40.009179,116.312694,0,95,39792.399525463,2008-12-10,09:35:19
40.009313,116.312693,0,87,39792.3995486111,2008-12-10,09:35:21
40.009454,116.312684,0,80,39792.3995717593,2008-12-10,09:35:23
40.00962,116.312674,0,73,39792.3995949074,2008-12-10,09:35:25
40.009806,116.312628,0,83,39792.3996180556,2008-12-10,09:35:27
40.009907,116.312612,0,106,39792.3996296296,2008-12-10,09:35:28
40.009999,116.312606,0,110,39792.3996412037,2008-12-10,09:35:29
40.010101,116.312578,0,113,39792.3996527778,2008-12-10,09:35:30
40.010195,116.312572,0,110,39792.3996643518,2008-12-10,09:35:31
40.010284,116.312567,0,113,39792.3996759259,2008-12-10,09:35:32
40.010381,116.312563,0,115,39792.3996875,2008-12-10,09:35:33
40.010472,116.312553,0,112,39792.3996990741,2008-12-10,09:35:34
40.010649,116.312517,0,107,39792.3997222222,2008-12-10,09:35:36
40.010814,116.312502,0,109,39792.3997453704,2008-12-10,09:35:38
40.010957,116.312471,0,105,39792.3997685185,2008-12-10,09:35:40
40.011106,116.312456,0,105,39792.3997916667,2008-12-10,09:35:42
40.011258,116.312425,0,100,39792.3998148148,2008-12-10,09:35:44
40.011408,116.312405,0,105,39792.399837963,2008-12-10,09:35:46
40.011581,116.312375,0,92,39792.3998611111,2008-12-10,09:35:48
40.011672,116.312347,0,95,39792.3998726852,2008-12-10,09:35:49
40.011843,116.312318,0,99,39792.3998958333,2008-12-10,09:35:51
40.012006,116.312297,0,97,39792.3999189815,2008-12-10,09:35:53
40.012173,116.312275,0,93,39792.3999421296,2008-12-10,09:35:55
40.01234,116.3123,0,102,39792.3999652778,2008-12-10,09:35:57
40.01243,116.312289,0,107,39792.3999768518,2008-12-10,09:35:58
40.012519,116.312272,0,106,39792.3999884259,2008-12-10,09:35:59
40.012609,116.312251,0,109,39792.4,2008-12-10,09:36:00
40.012701,116.312223,0,114,39792.4000115741,2008-12-10,09:36:01
40.012877,116.312184,0,117,39792.4000347222,2008-12-10,09:36:03
40.01297,116.312169,0,119,39792.4000462963,2008-12-10,09:36:04
40.013139,116.312131,0,107,39792.4000694444,2008-12-10,09:36:06
40.013281,116.312085,0,109,39792.4000925926,2008-12-10,09:36:08
40.013397,116.31207,0,112,39792.4001157407,2008-12-10,09:36:10
40.01349,116.312045,0,108,39792.400150463,2008-12-10,09:36:13
40.013571,116.312027,0,109,39792.4002083333,2008-12-10,09:36:18
40.013574,116.312008,0,106,39792.4002662037,2008-12-10,09:36:23
40.013574,116.312008,0,106,39792.4003009259,2008-12-10,09:36:26
40.013576,116.312008,0,104,39792.4003240741,2008-12-10,09:36:28
40.013602,116.312006,0,103,39792.4003819444,2008-12-10,09:36:33
40.013616,116.312007,0,100,39792.4004398148,2008-12-10,09:36:38
40.013616,116.312007,0,100,39792.400474537,2008-12-10,09:36:41
40.01362,116.312007,0,97,39792.4004976852,2008-12-10,09:36:43
40.01373,116.311994,0,99,39792.4005555556,2008-12-10,09:36:48
40.01383,116.311949,0,91,39792.4006018518,2008-12-10,09:36:52
40.013926,116.311913,0,83,39792.4006597222,2008-12-10,09:36:57
40.014003,116.311908,0,82,39792.4007175926,2008-12-10,09:37:02
40.014003,116.311908,0,82,39792.4007523148,2008-12-10,09:37:05
40.014006,116.311903,0,87,39792.400775463,2008-12-10,09:37:07
40.01404,116.311911,0,85,39792.4008333333,2008-12-10,09:37:12
40.014066,116.311948,0,95,39792.4008912037,2008-12-10,09:37:17
40.014092,116.311952,0,99,39792.4009490741,2008-12-10,09:37:22
40.014131,116.311944,0,100,39792.4010069444,2008-12-10,09:37:27
40.014177,116.311958,0,98,39792.4010648148,2008-12-10,09:37:32
40.014224,116.311933,0,96,39792.4011226852,2008-12-10,09:37:37
40.014266,116.311934,0,96,39792.4011805556,2008-12-10,09:37:42
40.014316,116.311892,0,98,39792.4012384259,2008-12-10,09:37:47
40.014378,116.311848,0,106,39792.4012962963,2008-12-10,09:37:52
40.014425,116.311837,0,110,39792.4013541667,2008-12-10,09:37:57
40.014464,116.311891,0,114,39792.401412037,2008-12-10,09:38:02
40.014527,116.311894,0,130,39792.4014699074,2008-12-10,09:38:07
40.014574,116.311869,0,138,39792.4015277778,2008-12-10,09:38:12
40.014621,116.311846,0,139,39792.4015856481,2008-12-10,09:38:17
40.014684,116.311837,0,132,39792.4016435185,2008-12-10,09:38:22
40.014722,116.311795,0,125,39792.4017013889,2008-12-10,09:38:27
40.014785,116.311733,0,122,39792.4017592593,2008-12-10,09:38:32
40.014869,116.311647,0,130,39792.4018171296,2008-12-10,09:38:37
40.014899,116.31158,0,132,39792.401875,2008-12-10,09:38:42
40.014982,116.311546,0,145,39792.4019328704,2008-12-10,09:38:47
40.01503,116.31154,0,150,39792.4019907407,2008-12-10,09:38:52
40.015079,116.311545,0,152,39792.4020486111,2008-12-10,09:38:57
40.015134,116.311533,0,152,39792.4021064815,2008-12-10,09:39:02
40.01519,116.311516,0,153,39792.4021643519,2008-12-10,09:39:07
40.015247,116.31151,0,156,39792.4022222222,2008-12-10,09:39:12
40.015304,116.311484,0,162,39792.4022800926,2008-12-10,09:39:17
40.015373,116.311393,0,157,39792.402337963,2008-12-10,09:39:22
40.015426,116.31129,0,152,39792.4023958333,2008-12-10,09:39:27
40.015478,116.311228,0,149,39792.4024537037,2008-12-10,09:39:32
40.01553,116.31111,0,163,39792.4025115741,2008-12-10,09:39:37
40.01553,116.31103,0,164,39792.4025694444,2008-12-10,09:39:42
40.015555,116.310946,0,165,39792.4026273148,2008-12-10,09:39:47
40.015541,116.31092,0,163,39792.4026851852,2008-12-10,09:39:52
40.015564,116.310887,0,162,39792.4027430556,2008-12-10,09:39:57
40.015603,116.310867,0,156,39792.4028009259,2008-12-10,09:40:02
40.015651,116.310823,0,150,39792.4028587963,2008-12-10,09:40:07
40.015697,116.310792,0,146,39792.4029166667,2008-12-10,09:40:12
40.015727,116.310766,0,144,39792.402974537,2008-12-10,09:40:17
40.015785,116.31074,0,141,39792.4030324074,2008-12-10,09:40:22
40.015846,116.310719,0,139,39792.4030902778,2008-12-10,09:40:27
40.015916,116.310647,0,136,39792.4031481481,2008-12-10,09:40:32
40.015954,116.310637,0,136,39792.4032060185,2008-12-10,09:40:37
40.016006,116.310614,0,138,39792.4032638889,2008-12-10,09:40:42
40.016062,116.310558,0,139,39792.4033217593,2008-12-10,09:40:47
40.016096,116.310534,0,138,39792.4033796296,2008-12-10,09:40:52
40.016157,116.310446,0,138,39792.4034375,2008-12-10,09:40:57
40.016208,116.310363,0,135,39792.4034953704,2008-12-10,09:41:02
40.016255,116.310335,0,134,39792.4035532407,2008-12-10,09:41:07
40.016307,116.310294,0,133,39792.4036111111,2008-12-10,09:41:12
40.016362,116.310209,0,134,39792.4036689815,2008-12-10,09:41:17
40.016414,116.310179,0,134,39792.4037268519,2008-12-10,09:41:22
40.01648,116.310075,0,134,39792.4037847222,2008-12-10,09:41:27
40.016563,116.309958,0,143,39792.4038194444,2008-12-10,09:41:30
40.01664,116.309849,0,146,39792.4038657407,2008-12-10,09:41:34
40.016692,116.309762,0,149,39792.4039236111,2008-12-10,09:41:39
40.016662,116.309641,0,152,39792.4039814815,2008-12-10,09:41:44
40.016622,116.309508,0,154,39792.4040393519,2008-12-10,09:41:49
40.016612,116.309502,0,156,39792.4040972222,2008-12-10,09:41:54
40.016615,116.3095,0,157,39792.4041550926,2008-12-10,09:41:59
40.016615,116.3095,0,157,39792.4041898148,2008-12-10,09:42:02
40.016609,116.309501,0,157,39792.404212963,2008-12-10,09:42:04
40.0166,116.309506,0,157,39792.4042708333,2008-12-10,09:42:09
40.016593,116.30951,0,157,39792.4043287037,2008-12-10,09:42:14
40.016588,116.309512,0,157,39792.4043865741,2008-12-10,09:42:19
40.016584,116.309514,0,157,39792.4044444444,2008-12-10,09:42:24
40.016584,116.309514,0,157,39792.4044791667,2008-12-10,09:42:27
40.01658,116.309516,0,157,39792.4045023148,2008-12-10,09:42:29
40.016572,116.309466,0,157,39792.4045601852,2008-12-10,09:42:34
40.016574,116.30944,0,157,39792.4046180556,2008-12-10,09:42:39
40.016564,116.309392,0,157,39792.4046759259,2008-12-10,09:42:44
40.016564,116.309392,0,157,39792.4047106481,2008-12-10,09:42:47
40.016562,116.309387,0,158,39792.4047337963,2008-12-10,09:42:49
40.016558,116.30926,0,157,39792.4047685185,2008-12-10,09:42:52
40.016571,116.30916,0,160,39792.4048263889,2008-12-10,09:42:57
40.016559,116.309079,0,162,39792.4048842593,2008-12-10,09:43:02
40.016571,116.308993,0,164,39792.4049421296,2008-12-10,09:43:07
40.016597,116.308866,0,169,39792.405,2008-12-10,09:43:12
40.016589,116.308775,0,175,39792.4050578704,2008-12-10,09:43:17
40.016574,116.308672,0,182,39792.4051157407,2008-12-10,09:43:22
40.016545,116.308569,0,184,39792.4051736111,2008-12-10,09:43:27
40.016521,116.308491,0,184,39792.4052314815,2008-12-10,09:43:32
40.016448,116.308405,0,180,39792.4052893519,2008-12-10,09:43:37
40.016414,116.308333,0,180,39792.4053472222,2008-12-10,09:43:42
40.016406,116.308246,0,184,39792.4054050926,2008-12-10,09:43:47
40.016382,116.308155,0,188,39792.405462963,2008-12-10,09:43:52
40.016366,116.308038,0,190,39792.4055208333,2008-12-10,09:43:57
40.016338,116.307962,0,194,39792.4055787037,2008-12-10,09:44:02
40.016314,116.307881,0,192,39792.4056365741,2008-12-10,09:44:07
40.016302,116.307789,0,189,39792.4056944444,2008-12-10,09:44:12
40.016277,116.307747,0,190,39792.4057523148,2008-12-10,09:44:17
40.016273,116.307694,0,187,39792.4058101852,2008-12-10,09:44:22
40.016257,116.307551,0,184,39792.4058680556,2008-12-10,09:44:27
40.016258,116.307471,0,184,39792.4059259259,2008-12-10,09:44:32
40.01625,116.307401,0,182,39792.4059837963,2008-12-10,09:44:37
40.01624,116.30733,0,184,39792.4060416667,2008-12-10,09:44:42
40.016199,116.307218,0,180,39792.406099537,2008-12-10,09:44:47
40.016172,116.307138,0,180,39792.4061574074,2008-12-10,09:44:52
40.01603,116.306842,0,110,39792.4176157407,2008-12-10,10:01:22
40.016031,116.306837,0,111,39792.4176736111,2008-12-10,10:01:27
40.016031,116.306836,0,111,39792.4177314815,2008-12-10,10:01:32
40.016027,116.306838,0,112,39792.4177893519,2008-12-10,10:01:37
40.016027,116.306838,0,112,39792.4178240741,2008-12-10,10:01:40
40.016028,116.306838,0,112,39792.4178472222,2008-12-10,10:01:42
40.016035,116.306815,0,110,39792.4179050926,2008-12-10,10:01:47
40.016036,116.306775,0,110,39792.417962963,2008-12-10,10:01:52
40.016032,116.306718,0,112,39792.4180208333,2008-12-10,10:01:57
40.016038,116.306669,0,117,39792.4180787037,2008-12-10,10:02:02
40.01603,116.30661,0,119,39792.4181365741,2008-12-10,10:02:07
40.016036,116.306558,0,126,39792.4181944444,2008-12-10,10:02:12
40.016004,116.306488,0,126,39792.4182523148,2008-12-10,10:02:17
40.015988,116.306428,0,132,39792.4183101852,2008-12-10,10:02:22
40.01598,116.306352,0,135,39792.4183680556,2008-12-10,10:02:27
40.015974,116.306338,0,137,39792.4184259259,2008-12-10,10:02:32
40.015974,116.306338,0,137,39792.4184606481,2008-12-10,10:02:35
40.01597,116.30634,0,138,39792.4184837963,2008-12-10,10:02:37
40.015972,116.306263,0,136,39792.4185416667,2008-12-10,10:02:42
40.015975,116.306188,0,135,39792.418599537,2008-12-10,10:02:47
40.015976,116.306121,0,141,39792.4186574074,2008-12-10,10:02:52
40.015986,116.306061,0,147,39792.4187152778,2008-12-10,10:02:57
40.015962,116.305951,0,143,39792.4187731481,2008-12-10,10:03:02
40.015948,116.305862,0,140,39792.4188310185,2008-12-10,10:03:07
40.015939,116.30578,0,137,39792.4188888889,2008-12-10,10:03:12
40.015905,116.305688,0,132,39792.4189467593,2008-12-10,10:03:17
40.015894,116.305626,0,131,39792.4190046296,2008-12-10,10:03:22
40.015839,116.305568,0,126,39792.4190625,2008-12-10,10:03:27
40.015768,116.305541,0,129,39792.4191203704,2008-12-10,10:03:32
40.015742,116.305533,0,128,39792.4191782407,2008-12-10,10:03:37
40.015746,116.305528,0,127,39792.4192361111,2008-12-10,10:03:42
40.01575,116.305526,0,127,39792.4192939815,2008-12-10,10:03:47
40.015756,116.305524,0,128,39792.4193518519,2008-12-10,10:03:52
40.01576,116.305522,0,128,39792.4194097222,2008-12-10,10:03:57
40.015761,116.305522,0,128,39792.4194675926,2008-12-10,10:04:02
40.015759,116.305525,0,128,39792.419525463,2008-12-10,10:04:07
40.015754,116.305529,0,128,39792.4195833333,2008-12-10,10:04:12
40.015755,116.305528,0,129,39792.4196412037,2008-12-10,10:04:17
40.015755,116.305528,0,129,39792.4196759259,2008-12-10,10:04:20
40.015756,116.305528,0,129,39792.4196990741,2008-12-10,10:04:22
40.015768,116.305537,0,129,39792.4197569444,2008-12-10,10:04:27
40.015778,116.305545,0,129,39792.4198148148,2008-12-10,10:04:32
40.01578,116.305543,0,129,39792.4198726852,2008-12-10,10:04:37
40.01578,116.305543,0,129,39792.4199305556,2008-12-10,10:04:42
40.015776,116.305544,0,129,39792.4199884259,2008-12-10,10:04:47
40.015779,116.305542,0,129,39792.4200462963,2008-12-10,10:04:52
40.01578,116.30554,0,129,39792.4201041667,2008-12-10,10:04:57
40.015777,116.30554,0,129,39792.420162037,2008-12-10,10:05:02
40.015776,116.30554,0,129,39792.4202199074,2008-12-10,10:05:07
40.015782,116.305534,0,129,39792.4202777778,2008-12-10,10:05:12
40.01579,116.305528,0,130,39792.4203356481,2008-12-10,10:05:17
40.015797,116.305522,0,130,39792.4203935185,2008-12-10,10:05:22
40.015798,116.30552,0,130,39792.4204513889,2008-12-10,10:05:27
40.015799,116.305518,0,131,39792.4205092593,2008-12-10,10:05:32
40.0158,116.305517,0,131,39792.4205671296,2008-12-10,10:05:37
40.015802,116.305515,0,131,39792.420625,2008-12-10,10:05:42
40.015803,116.305513,0,131,39792.4206828704,2008-12-10,10:05:47
40.015803,116.305513,0,131,39792.4207407407,2008-12-10,10:05:52
40.015804,116.305512,0,131,39792.4207986111,2008-12-10,10:05:57
40.015804,116.305511,0,132,39792.4208564815,2008-12-10,10:06:02
40.015804,116.30551,0,132,39792.4209143519,2008-12-10,10:06:07
40.015803,116.30551,0,131,39792.4209722222,2008-12-10,10:06:12
40.015803,116.305509,0,131,39792.4210300926,2008-12-10,10:06:17
40.015803,116.305509,0,131,39792.421087963,2008-12-10,10:06:22
40.015802,116.305508,0,131,39792.4211458333,2008-12-10,10:06:27
40.015802,116.305508,0,132,39792.4212037037,2008-12-10,10:06:32
40.015801,116.305508,0,132,39792.4212615741,2008-12-10,10:06:37
40.015801,116.305508,0,132,39792.4213194444,2008-12-10,10:06:42
40.015801,116.305508,0,132,39792.4213773148,2008-12-10,10:06:47
40.0158,116.305508,0,132,39792.4214351852,2008-12-10,10:06:52
40.0158,116.305508,0,132,39792.4214930556,2008-12-10,10:06:57
40.015799,116.305508,0,133,39792.4215509259,2008-12-10,10:07:02
40.015799,116.305508,0,133,39792.4216087963,2008-12-10,10:07:07
40.015799,116.305508,0,133,39792.4216666667,2008-12-10,10:07:12
40.015798,116.305508,0,133,39792.421724537,2008-12-10,10:07:17
40.015798,116.305507,0,133,39792.4217824074,2008-12-10,10:07:22
40.015798,116.305507,0,134,39792.4218402778,2008-12-10,10:07:27
40.015797,116.305506,0,134,39792.4218981481,2008-12-10,10:07:32
40.015796,116.305506,0,134,39792.4219560185,2008-12-10,10:07:37
40.015795,116.305506,0,134,39792.4220138889,2008-12-10,10:07:42
40.015795,116.305505,0,134,39792.4220717593,2008-12-10,10:07:47
40.015794,116.305505,0,134,39792.4221296296,2008-12-10,10:07:52
40.015793,116.305504,0,134,39792.4221875,2008-12-10,10:07:57
40.015792,116.305504,0,134,39792.4222453704,2008-12-10,10:08:02
40.015791,116.305503,0,134,39792.4223032407,2008-12-10,10:08:07
40.01579,116.305503,0,134,39792.4223611111,2008-12-10,10:08:12
40.015789,116.305503,0,134,39792.4224189815,2008-12-10,10:08:17
40.015789,116.305503,0,134,39792.4224768518,2008-12-10,10:08:22
40.015788,116.305502,0,134,39792.4225347222,2008-12-10,10:08:27
40.015787,116.305502,0,135,39792.4225925926,2008-12-10,10:08:32
40.015787,116.305501,0,135,39792.422650463,2008-12-10,10:08:37
40.015786,116.3055,0,135,39792.4227083333,2008-12-10,10:08:42
40.015786,116.3055,0,134,39792.4227662037,2008-12-10,10:08:47
40.015785,116.305499,0,135,39792.4228240741,2008-12-10,10:08:52
40.015785,116.305499,0,135,39792.4228819444,2008-12-10,10:08:57
40.015784,116.305498,0,135,39792.4229398148,2008-12-10,10:09:02
40.015784,116.305498,0,135,39792.4229976852,2008-12-10,10:09:07
40.015784,116.305497,0,135,39792.4230555556,2008-12-10,10:09:12
40.015784,116.305496,0,134,39792.4231134259,2008-12-10,10:09:17
40.015784,116.305495,0,134,39792.4231712963,2008-12-10,10:09:22
40.015784,116.305494,0,134,39792.4232291667,2008-12-10,10:09:27
40.015783,116.305494,0,134,39792.423287037,2008-12-10,10:09:32
40.015782,116.305494,0,134,39792.4233449074,2008-12-10,10:09:37
40.015782,116.305494,0,134,39792.4234027778,2008-12-10,10:09:42
40.015782,116.305494,0,134,39792.4234606481,2008-12-10,10:09:47
40.015782,116.305493,0,133,39792.4235185185,2008-12-10,10:09:52
40.015781,116.305493,0,134,39792.4235763889,2008-12-10,10:09:57
40.015781,116.305493,0,133,39792.4236342593,2008-12-10,10:10:02
40.01578,116.305492,0,133,39792.4236921296,2008-12-10,10:10:07
40.01578,116.305492,0,133,39792.42375,2008-12-10,10:10:12
40.01578,116.305491,0,133,39792.4238078704,2008-12-10,10:10:17
40.015779,116.305491,0,133,39792.4238657407,2008-12-10,10:10:22
40.015779,116.30549,0,133,39792.4239236111,2008-12-10,10:10:27
40.015779,116.30549,0,133,39792.4239814815,2008-12-10,10:10:32
40.015779,116.305489,0,133,39792.4240393518,2008-12-10,10:10:37
40.015779,116.305489,0,133,39792.4240972222,2008-12-10,10:10:42
40.015779,116.305489,0,134,39792.4241550926,2008-12-10,10:10:47
40.015779,116.305489,0,133,39792.424212963,2008-12-10,10:10:52
40.015779,116.305488,0,133,39792.4242708333,2008-12-10,10:10:57
40.015779,116.305487,0,133,39792.4243287037,2008-12-10,10:11:02
40.01578,116.305487,0,133,39792.4243865741,2008-12-10,10:11:07
40.01578,116.305487,0,133,39792.4244444444,2008-12-10,10:11:12
40.01578,116.305486,0,133,39792.4245023148,2008-12-10,10:11:17
40.01578,116.305486,0,132,39792.4245601852,2008-12-10,10:11:22
40.015781,116.305485,0,132,39792.4246180556,2008-12-10,10:11:27
40.015781,116.305485,0,132,39792.4246759259,2008-12-10,10:11:32
40.015782,116.305485,0,132,39792.4247337963,2008-12-10,10:11:37
40.015782,116.305485,0,132,39792.4247916667,2008-12-10,10:11:42
40.015782,116.305484,0,132,39792.424849537,2008-12-10,10:11:47
40.015781,116.305484,0,132,39792.4249074074,2008-12-10,10:11:52
40.015781,116.305484,0,132,39792.4249652778,2008-12-10,10:11:57
40.01578,116.305484,0,132,39792.4250231481,2008-12-10,10:12:02
40.01578,116.305484,0,132,39792.4250810185,2008-12-10,10:12:07
40.01578,116.305484,0,132,39792.4251388889,2008-12-10,10:12:12
40.01578,116.305484,0,132,39792.4251967593,2008-12-10,10:12:17
40.01578,116.305485,0,132,39792.4252546296,2008-12-10,10:12:22
40.01578,116.305485,0,132,39792.4253125,2008-12-10,10:12:27
40.015781,116.305485,0,132,39792.4253703704,2008-12-10,10:12:32
40.015781,116.305485,0,132,39792.4254282407,2008-12-10,10:12:37
40.015781,116.305485,0,132,39792.4254861111,2008-12-10,10:12:42
40.015781,116.305485,0,132,39792.4255439815,2008-12-10,10:12:47
40.015781,116.305485,0,131,39792.4256018519,2008-12-10,10:12:52
40.015781,116.305484,0,131,39792.4256597222,2008-12-10,10:12:57
40.015781,116.305484,0,131,39792.4257175926,2008-12-10,10:13:02
40.015781,116.305484,0,131,39792.425775463,2008-12-10,10:13:07
40.015781,116.305484,0,131,39792.4258333333,2008-12-10,10:13:12
40.015781,116.305484,0,131,39792.4258912037,2008-12-10,10:13:17
40.015781,116.305484,0,131,39792.4259490741,2008-12-10,10:13:22
40.015781,116.305484,0,131,39792.4260069444,2008-12-10,10:13:27
40.015781,116.305483,0,131,39792.4260648148,2008-12-10,10:13:32
40.015781,116.305483,0,131,39792.4261226852,2008-12-10,10:13:37
40.015781,116.305482,0,131,39792.4261805556,2008-12-10,10:13:42
40.015781,116.305482,0,132,39792.4262384259,2008-12-10,10:13:47
40.015781,116.305481,0,132,39792.4262962963,2008-12-10,10:13:52
40.015781,116.305481,0,132,39792.4263541667,2008-12-10,10:13:57
40.01578,116.305481,0,132,39792.426412037,2008-12-10,10:14:02
40.01578,116.305481,0,132,39792.4264699074,2008-12-10,10:14:07
40.015781,116.30548,0,132,39792.4265277778,2008-12-10,10:14:12
40.01578,116.30548,0,131,39792.4265856481,2008-12-10,10:14:17
40.01578,116.305479,0,131,39792.4266435185,2008-12-10,10:14:22
40.015779,116.305479,0,131,39792.4267013889,2008-12-10,10:14:27
40.015778,116.305478,0,130,39792.4267592593,2008-12-10,10:14:32
40.015777,116.305477,0,130,39792.4268171296,2008-12-10,10:14:37
40.015777,116.305477,0,130,39792.426875,2008-12-10,10:14:42
40.015777,116.305477,0,130,39792.4269328704,2008-12-10,10:14:47
40.015776,116.305477,0,130,39792.4269907407,2008-12-10,10:14:52
40.015776,116.305477,0,130,39792.4270486111,2008-12-10,10:14:57
40.015776,116.305477,0,130,39792.4271064815,2008-12-10,10:15:02
40.015776,116.305477,0,130,39792.4271643519,2008-12-10,10:15:07
40.015776,116.305477,0,130,39792.4272222222,2008-12-10,10:15:12
40.015776,116.305477,0,130,39792.4272800926,2008-12-10,10:15:17
40.015776,116.305478,0,130,39792.427337963,2008-12-10,10:15:22
40.015776,116.305478,0,130,39792.4273958333,2008-12-10,10:15:27
40.015776,116.305478,0,130,39792.4274537037,2008-12-10,10:15:32
40.015776,116.305479,0,130,39792.4275115741,2008-12-10,10:15:37
40.015776,116.305479,0,130,39792.4275694444,2008-12-10,10:15:42
40.015776,116.305479,0,130,39792.4276273148,2008-12-10,10:15:47
40.015776,116.305479,0,130,39792.4276851852,2008-12-10,10:15:52
40.015775,116.305479,0,130,39792.4277430556,2008-12-10,10:15:57
40.015774,116.305478,0,130,39792.4278009259,2008-12-10,10:16:02
40.015774,116.305477,0,130,39792.4278587963,2008-12-10,10:16:07
40.015774,116.305477,0,130,39792.4279166667,2008-12-10,10:16:12
40.015773,116.305477,0,130,39792.427974537,2008-12-10,10:16:17
40.015773,116.305477,0,130,39792.4280324074,2008-12-10,10:16:22
40.015773,116.305477,0,130,39792.4280902778,2008-12-10,10:16:27
40.015773,116.305478,0,130,39792.4281481481,2008-12-10,10:16:32
40.015772,116.305478,0,130,39792.4282060185,2008-12-10,10:16:37
40.015772,116.305478,0,130,39792.4282638889,2008-12-10,10:16:42
40.015772,116.305478,0,130,39792.4283217593,2008-12-10,10:16:47
40.015771,116.305478,0,130,39792.4283796296,2008-12-10,10:16:52
40.015771,116.305477,0,130,39792.4284375,2008-12-10,10:16:57
40.01577,116.305477,0,130,39792.4284953704,2008-12-10,10:17:02
40.015769,116.305476,0,130,39792.4285532407,2008-12-10,10:17:07
40.015769,116.305476,0,130,39792.4286111111,2008-12-10,10:17:12
40.015768,116.305476,0,131,39792.4286689815,2008-12-10,10:17:17
40.015767,116.305476,0,131,39792.4287268519,2008-12-10,10:17:22
40.015767,116.305476,0,131,39792.4287847222,2008-12-10,10:17:27
40.015767,116.305477,0,131,39792.4288425926,2008-12-10,10:17:32
40.015766,116.305477,0,131,39792.428900463,2008-12-10,10:17:37
40.015766,116.305477,0,131,39792.4289583333,2008-12-10,10:17:42
40.015766,116.305477,0,132,39792.4290162037,2008-12-10,10:17:47
40.015765,116.305477,0,132,39792.4290740741,2008-12-10,10:17:52
40.015764,116.305477,0,132,39792.4291319444,2008-12-10,10:17:57
40.015764,116.305477,0,132,39792.4291898148,2008-12-10,10:18:02
40.015764,116.305477,0,131,39792.4292476852,2008-12-10,10:18:07
40.015764,116.305477,0,131,39792.4293055556,2008-12-10,10:18:12
40.015765,116.305478,0,131,39792.4293634259,2008-12-10,10:18:17
40.015765,116.305478,0,131,39792.4294212963,2008-12-10,10:18:22
40.015764,116.305478,0,131,39792.4294791667,2008-12-10,10:18:27
40.015765,116.305479,0,131,39792.429537037,2008-12-10,10:18:32
40.015765,116.305478,0,131,39792.4295949074,2008-12-10,10:18:37
40.015764,116.305479,0,131,39792.4296527778,2008-12-10,10:18:42
40.015764,116.305479,0,131,39792.4297106481,2008-12-10,10:18:47
40.015764,116.305479,0,131,39792.4297685185,2008-12-10,10:18:52
40.015763,116.30548,0,131,39792.4298263889,2008-12-10,10:18:57
40.015763,116.30548,0,131,39792.4298842593,2008-12-10,10:19:02
40.015762,116.305481,0,131,39792.4299421296,2008-12-10,10:19:07
40.015762,116.305481,0,131,39792.43,2008-12-10,10:19:12
40.015762,116.305481,0,131,39792.4300578704,2008-12-10,10:19:17
40.015762,116.305481,0,131,39792.4300925926,2008-12-10,10:19:20
40.015759,116.305484,0,131,39792.4301157407,2008-12-10,10:19:22
40.01574,116.305499,0,138,39792.4301736111,2008-12-10,10:19:27
40.015712,116.305527,0,149,39792.4302314815,2008-12-10,10:19:32
40.015709,116.305542,0,146,39792.4302893518,2008-12-10,10:19:37
40.015676,116.305546,0,146,39792.4303472222,2008-12-10,10:19:42
40.015617,116.305527,0,146,39792.4304050926,2008-12-10,10:19:47
40.015527,116.305488,0,146,39792.430462963,2008-12-10,10:19:52
40.01548,116.305472,0,149,39792.4305208333,2008-12-10,10:19:57
40.015443,116.305484,0,149,39792.4305787037,2008-12-10,10:20:02
40.015433,116.305522,0,151,39792.4306365741,2008-12-10,10:20:07
40.015421,116.305525,0,151,39792.4306944444,2008-12-10,10:20:12
40.015396,116.30553,0,152,39792.4307523148,2008-12-10,10:20:17
40.01537,116.305548,0,158,39792.4308101852,2008-12-10,10:20:22
40.015353,116.305563,0,164,39792.4308680556,2008-12-10,10:20:27
40.015323,116.305572,0,168,39792.4309259259,2008-12-10,10:20:32
40.015296,116.305581,0,168,39792.4309837963,2008-12-10,10:20:37
40.015256,116.305586,0,172,39792.4310416667,2008-12-10,10:20:42
40.015217,116.305585,0,175,39792.431099537,2008-12-10,10:20:47
40.015168,116.305599,0,174,39792.4311574074,2008-12-10,10:20:52
40.015122,116.30559,0,175,39792.4312152778,2008-12-10,10:20:57
40.015091,116.305597,0,176,39792.4312731481,2008-12-10,10:21:02
40.015036,116.305599,0,176,39792.4313310185,2008-12-10,10:21:07
40.015008,116.305606,0,176,39792.4313888889,2008-12-10,10:21:12
40.014945,116.305602,0,178,39792.4314467593,2008-12-10,10:21:17
40.014913,116.305618,0,179,39792.4315046296,2008-12-10,10:21:22
40.014858,116.305615,0,178,39792.4315625,2008-12-10,10:21:27
40.014827,116.305627,0,177,39792.4316203704,2008-12-10,10:21:32
40.01481,116.305632,0,178,39792.4316782407,2008-12-10,10:21:37
40.01477,116.305637,0,178,39792.4317361111,2008-12-10,10:21:42
40.014712,116.305631,0,178,39792.4317939815,2008-12-10,10:21:47
40.014665,116.305636,0,179,39792.4318518518,2008-12-10,10:21:52
40.014592,116.30564,0,179,39792.4319097222,2008-12-10,10:21:57
40.014546,116.305654,0,179,39792.4319675926,2008-12-10,10:22:02
40.01451,116.305653,0,181,39792.432025463,2008-12-10,10:22:07
40.014472,116.305666,0,179,39792.4320833333,2008-12-10,10:22:12
40.014428,116.305673,0,176,39792.4321412037,2008-12-10,10:22:17
40.014381,116.305667,0,176,39792.4321990741,2008-12-10,10:22:22
40.014323,116.305665,0,175,39792.4322569444,2008-12-10,10:22:27
40.014282,116.305675,0,175,39792.4323148148,2008-12-10,10:22:32
40.014242,116.305681,0,176,39792.4323726852,2008-12-10,10:22:37
40.014183,116.305674,0,176,39792.4324305556,2008-12-10,10:22:42
40.014117,116.305651,0,177,39792.4324884259,2008-12-10,10:22:47
40.01409,116.305653,0,179,39792.4325462963,2008-12-10,10:22:52
40.014078,116.305691,0,180,39792.4326041667,2008-12-10,10:22:57
40.014061,116.305738,0,182,39792.432662037,2008-12-10,10:23:02
40.014056,116.305802,0,183,39792.4327199074,2008-12-10,10:23:07
40.01406,116.305864,0,187,39792.4327777778,2008-12-10,10:23:12
40.014054,116.305924,0,189,39792.4328356481,2008-12-10,10:23:17
40.014063,116.306001,0,189,39792.4328935185,2008-12-10,10:23:22
40.014079,116.306079,0,187,39792.4329513889,2008-12-10,10:23:27
40.0141,116.30619,0,184,39792.4330092593,2008-12-10,10:23:32
40.0141,116.30626,0,183,39792.4330671296,2008-12-10,10:23:37
40.014056,116.306314,0,180,39792.433125,2008-12-10,10:23:42
40.014039,116.306366,0,179,39792.4331828704,2008-12-10,10:23:47
40.014004,116.306386,0,182,39792.4332407407,2008-12-10,10:23:52
40.013935,116.306388,0,184,39792.4332986111,2008-12-10,10:23:57
40.01371,116.306477,0,196,39792.4365625,2008-12-10,10:28:39
40.013641,116.30644,0,197,39792.4366203704,2008-12-10,10:28:44
40.01364,116.30644,0,197,39792.4366782407,2008-12-10,10:28:49
40.013638,116.306442,0,197,39792.4367361111,2008-12-10,10:28:54
40.013639,116.306441,0,197,39792.4367939815,2008-12-10,10:28:59
40.013644,116.306439,0,197,39792.4368518519,2008-12-10,10:29:04
40.013647,116.306437,0,197,39792.4369097222,2008-12-10,10:29:09
40.013644,116.306438,0,197,39792.4369675926,2008-12-10,10:29:14
40.013645,116.306438,0,197,39792.437025463,2008-12-10,10:29:19
40.013645,116.306438,0,197,39792.4370833333,2008-12-10,10:29:24
40.013638,116.306442,0,197,39792.4371412037,2008-12-10,10:29:29
40.013636,116.306444,0,197,39792.4371990741,2008-12-10,10:29:34
40.013639,116.306443,0,197,39792.4372569444,2008-12-10,10:29:39
40.013642,116.306442,0,197,39792.4373148148,2008-12-10,10:29:44
40.013643,116.306443,0,197,39792.4373726852,2008-12-10,10:29:49
40.013645,116.306443,0,197,39792.4374305556,2008-12-10,10:29:54
40.01365,116.306443,0,197,39792.4374884259,2008-12-10,10:29:59
40.01365,116.306443,0,197,39792.4375231481,2008-12-10,10:30:02
40.013657,116.306441,0,197,39792.4375462963,2008-12-10,10:30:04
40.013667,116.306439,0,197,39792.4376041667,2008-12-10,10:30:09
40.013667,116.306439,0,197,39792.4376388889,2008-12-10,10:30:12
40.013673,116.306438,0,197,39792.437662037,2008-12-10,10:30:14
40.013721,116.306489,0,196,39792.4377199074,2008-12-10,10:30:19
40.013772,116.306549,0,194,39792.4377777778,2008-12-10,10:30:24
40.013797,116.306559,0,190,39792.4378356481,2008-12-10,10:30:29
40.013814,116.306575,0,186,39792.4378935185,2008-12-10,10:30:34
40.013825,116.306582,0,183,39792.4379513889,2008-12-10,10:30:39
40.013821,116.306577,0,182,39792.4380092593,2008-12-10,10:30:44
40.013826,116.306578,0,181,39792.4380671296,2008-12-10,10:30:49
40.013831,116.306577,0,181,39792.438125,2008-12-10,10:30:54
40.013835,116.306577,0,180,39792.4381828704,2008-12-10,10:30:59
40.013836,116.306575,0,179,39792.4382407407,2008-12-10,10:31:04
40.013834,116.306573,0,178,39792.4382986111,2008-12-10,10:31:09
40.01383,116.30657,0,176,39792.4383564815,2008-12-10,10:31:14
40.013827,116.306564,0,174,39792.4384143518,2008-12-10,10:31:19
40.013826,116.306559,0,172,39792.4384722222,2008-12-10,10:31:24
40.013826,116.306553,0,169,39792.4385300926,2008-12-10,10:31:29
40.013826,116.306549,0,166,39792.438587963,2008-12-10,10:31:34
40.013826,116.306549,0,166,39792.4386226852,2008-12-10,10:31:37
40.013821,116.306542,0,164,39792.4386458333,2008-12-10,10:31:39
40.013796,116.306513,0,165,39792.4387037037,2008-12-10,10:31:44
40.013779,116.306471,0,170,39792.4387615741,2008-12-10,10:31:49
40.013767,116.306468,0,169,39792.4388194444,2008-12-10,10:31:54
40.013759,116.306465,0,167,39792.4388773148,2008-12-10,10:31:59
40.013757,116.30646,0,165,39792.4389351852,2008-12-10,10:32:04
40.013756,116.306457,0,163,39792.4389930556,2008-12-10,10:32:09
40.013756,116.306454,0,161,39792.4390509259,2008-12-10,10:32:14
40.013758,116.306452,0,159,39792.4391087963,2008-12-10,10:32:19
40.013763,116.30645,0,157,39792.4391666667,2008-12-10,10:32:24
40.013763,116.30645,0,157,39792.4392013889,2008-12-10,10:32:27
40.01377,116.306454,0,155,39792.439224537,2008-12-10,10:32:29
40.013774,116.306466,0,152,39792.4392824074,2008-12-10,10:32:34
40.013774,116.306481,0,149,39792.4393402778,2008-12-10,10:32:39
40.01378,116.306494,0,146,39792.4393981481,2008-12-10,10:32:44
40.013784,116.306504,0,143,39792.4394560185,2008-12-10,10:32:49
40.013785,116.306515,0,140,39792.4395138889,2008-12-10,10:32:54
40.013783,116.306519,0,137,39792.4395717593,2008-12-10,10:32:59
40.013783,116.306519,0,136,39792.4396296296,2008-12-10,10:33:04
40.013781,116.306521,0,135,39792.4396875,2008-12-10,10:33:09
40.013781,116.306521,0,135,39792.4397453704,2008-12-10,10:33:14
40.013781,116.306522,0,135,39792.4398032407,2008-12-10,10:33:19
40.013781,116.306521,0,135,39792.4398611111,2008-12-10,10:33:24
40.013781,116.306521,0,135,39792.4399189815,2008-12-10,10:33:29
40.013779,116.30652,0,135,39792.4399768518,2008-12-10,10:33:34
40.013779,116.30652,0,135,39792.4400347222,2008-12-10,10:33:39
40.013777,116.30652,0,135,39792.4400925926,2008-12-10,10:33:44
40.013777,116.30652,0,135,39792.440150463,2008-12-10,10:33:49
40.013774,116.306525,0,135,39792.4402083333,2008-12-10,10:33:54
40.013769,116.306528,0,136,39792.4402662037,2008-12-10,10:33:59
40.013769,116.306528,0,136,39792.4403009259,2008-12-10,10:34:02
40.013775,116.306532,0,137,39792.4403240741,2008-12-10,10:34:04
40.01378,116.306558,0,147,39792.4403819444,2008-12-10,10:34:09
40.013791,116.306565,0,148,39792.4404398148,2008-12-10,10:34:14
40.013794,116.306572,0,149,39792.4404976852,2008-12-10,10:34:19
40.013794,116.306576,0,151,39792.4405555556,2008-12-10,10:34:24
40.013794,116.306576,0,151,39792.4405902778,2008-12-10,10:34:27
40.01379,116.306571,0,152,39792.4406134259,2008-12-10,10:34:29
40.013753,116.306551,0,151,39792.4406712963,2008-12-10,10:34:34
40.013733,116.306521,0,152,39792.4407291667,2008-12-10,10:34:39
40.013726,116.306515,0,153,39792.440787037,2008-12-10,10:34:44
40.013726,116.306515,0,153,39792.4408217593,2008-12-10,10:34:47
40.013729,116.306508,0,155,39792.4408449074,2008-12-10,10:34:49
40.013757,116.306488,0,155,39792.4409027778,2008-12-10,10:34:54
40.013804,116.306451,0,158,39792.4409606481,2008-12-10,10:34:59
40.013851,116.306434,0,154,39792.4410185185,2008-12-10,10:35:04
40.013924,116.306425,0,149,39792.4410763889,2008-12-10,10:35:09
40.013972,116.30639,0,145,39792.4411342593,2008-12-10,10:35:14
40.01403,116.306345,0,146,39792.4411921296,2008-12-10,10:35:19
40.014049,116.306329,0,148,39792.44125,2008-12-10,10:35:24
40.014077,116.306277,0,148,39792.4413078704,2008-12-10,10:35:29
40.014094,116.30622,0,149,39792.4413657407,2008-12-10,10:35:34
40.0141,116.306171,0,149,39792.4414236111,2008-12-10,10:35:39
40.014098,116.306111,0,150,39792.4414814815,2008-12-10,10:35:44
40.014107,116.306058,0,151,39792.4415393519,2008-12-10,10:35:49
40.014101,116.305987,0,147,39792.4415972222,2008-12-10,10:35:54
40.014092,116.305921,0,150,39792.4416550926,2008-12-10,10:35:59
40.014081,116.305845,0,150,39792.441712963,2008-12-10,10:36:04
40.014111,116.305784,0,147,39792.4417708333,2008-12-10,10:36:09
40.014162,116.305739,0,144,39792.4418287037,2008-12-10,10:36:14
40.014212,116.305706,0,145,39792.4418865741,2008-12-10,10:36:19
40.014259,116.305671,0,148,39792.4419444444,2008-12-10,10:36:24
40.014311,116.305666,0,151,39792.4420023148,2008-12-10,10:36:29
40.014366,116.305638,0,154,39792.4420601852,2008-12-10,10:36:34
40.014402,116.305624,0,164,39792.4421180556,2008-12-10,10:36:39
40.014435,116.305608,0,173,39792.4421759259,2008-12-10,10:36:44
40.014499,116.305609,0,177,39792.4422337963,2008-12-10,10:36:49
40.014567,116.3056,0,179,39792.4422916667,2008-12-10,10:36:54
40.014624,116.305652,0,172,39792.442349537,2008-12-10,10:36:59
40.014664,116.30563,0,179,39792.4424074074,2008-12-10,10:37:04
40.014705,116.305615,0,187,39792.4424652778,2008-12-10,10:37:09
40.014744,116.305597,0,190,39792.4425231481,2008-12-10,10:37:14
40.014798,116.3056,0,191,39792.4425810185,2008-12-10,10:37:19
40.014878,116.305628,0,183,39792.4426388889,2008-12-10,10:37:24
40.014926,116.305596,0,183,39792.4426967593,2008-12-10,10:37:29
40.014961,116.305562,0,184,39792.4427546296,2008-12-10,10:37:34
40.015011,116.30554,0,185,39792.4428125,2008-12-10,10:37:39
40.015056,116.305532,0,185,39792.4428703704,2008-12-10,10:37:44
40.0151,116.30554,0,183,39792.4429282407,2008-12-10,10:37:49
40.015145,116.305528,0,184,39792.4429861111,2008-12-10,10:37:54
40.015192,116.305527,0,185,39792.4430439815,2008-12-10,10:37:59
40.015239,116.305512,0,181,39792.4431018519,2008-12-10,10:38:04
40.015305,116.305538,0,169,39792.4431597222,2008-12-10,10:38:09
40.015367,116.305558,0,153,39792.4432175926,2008-12-10,10:38:14
40.015412,116.305556,0,153,39792.443275463,2008-12-10,10:38:19
40.015451,116.305551,0,153,39792.4433333333,2008-12-10,10:38:24
40.015497,116.305512,0,161,39792.4433912037,2008-12-10,10:38:29
40.015534,116.305506,0,176,39792.4434490741,2008-12-10,10:38:34
40.015586,116.305495,0,191,39792.4435069444,2008-12-10,10:38:39
40.01565,116.305545,0,179,39792.4435648148,2008-12-10,10:38:44
40.0157,116.305566,0,181,39792.4436226852,2008-12-10,10:38:49
40.015765,116.305588,0,180,39792.4436805556,2008-12-10,10:38:54
40.015811,116.305629,0,176,39792.4437384259,2008-12-10,10:38:59
40.015832,116.305685,0,178,39792.4437962963,2008-12-10,10:39:04
40.015846,116.305752,0,177,39792.4438541667,2008-12-10,10:39:09
40.015864,116.305821,0,176,39792.443912037,2008-12-10,10:39:14
40.015889,116.305898,0,174,39792.4439699074,2008-12-10,10:39:19
40.015909,116.305963,0,167,39792.4440277778,2008-12-10,10:39:24
40.015903,116.306009,0,168,39792.4440856481,2008-12-10,10:39:29
40.015922,116.306101,0,164,39792.4441435185,2008-12-10,10:39:34
40.015914,116.306132,0,163,39792.4442013889,2008-12-10,10:39:39
40.015912,116.306198,0,161,39792.4442592593,2008-12-10,10:39:44
40.015928,116.306248,0,157,39792.4443171296,2008-12-10,10:39:49
40.015936,116.306309,0,157,39792.444375,2008-12-10,10:39:54
40.015949,116.306396,0,153,39792.4444328704,2008-12-10,10:39:59
40.015956,116.306483,0,151,39792.4444907407,2008-12-10,10:40:04
40.015964,116.306541,0,156,39792.4445486111,2008-12-10,10:40:09
40.015971,116.306599,0,158,39792.4446064815,2008-12-10,10:40:14
40.015985,116.306663,0,159,39792.4446643519,2008-12-10,10:40:19
40.015989,116.306722,0,157,39792.4447222222,2008-12-10,10:40:24
40.016001,116.306779,0,156,39792.4447800926,2008-12-10,10:40:29
40.016024,116.306471,0,136,39792.4529861111,2008-12-10,10:52:18
40.016022,116.306411,0,136,39792.4530439815,2008-12-10,10:52:23
40.016001,116.306344,0,139,39792.4531018519,2008-12-10,10:52:28
40.015974,116.306272,0,142,39792.4531597222,2008-12-10,10:52:33
40.015968,116.306222,0,145,39792.4532175926,2008-12-10,10:52:38
40.01596,116.306164,0,149,39792.453275463,2008-12-10,10:52:43
40.015956,116.306112,0,148,39792.4533333333,2008-12-10,10:52:48
40.015949,116.306065,0,149,39792.4533912037,2008-12-10,10:52:53
40.015942,116.306001,0,153,39792.4534490741,2008-12-10,10:52:58
40.015931,116.305941,0,156,39792.4535069444,2008-12-10,10:53:03
40.015912,116.305878,0,158,39792.4535648148,2008-12-10,10:53:08
40.015907,116.305791,0,158,39792.4536226852,2008-12-10,10:53:13
40.0159,116.305727,0,159,39792.4536805556,2008-12-10,10:53:18
40.015895,116.305655,0,161,39792.4537384259,2008-12-10,10:53:23
40.015874,116.305633,0,160,39792.4537962963,2008-12-10,10:53:28
40.015843,116.305594,0,158,39792.4538541667,2008-12-10,10:53:33
40.015802,116.305563,0,158,39792.453912037,2008-12-10,10:53:38
40.015779,116.305547,0,157,39792.4539699074,2008-12-10,10:53:43
40.015734,116.305533,0,152,39792.4540277778,2008-12-10,10:53:48
40.015678,116.305516,0,152,39792.4540856481,2008-12-10,10:53:53
40.015639,116.305492,0,151,39792.4541435185,2008-12-10,10:53:58
40.015564,116.305487,0,149,39792.4542013889,2008-12-10,10:54:03
40.015499,116.305485,0,148,39792.4542592593,2008-12-10,10:54:08
40.015442,116.305492,0,147,39792.4543171296,2008-12-10,10:54:13
40.01538,116.305502,0,146,39792.454375,2008-12-10,10:54:18
40.015363,116.305487,0,148,39792.4544328704,2008-12-10,10:54:23
40.015341,116.305461,0,147,39792.4544907407,2008-12-10,10:54:28
40.015294,116.305461,0,144,39792.4545486111,2008-12-10,10:54:33
40.015235,116.305465,0,144,39792.4546064815,2008-12-10,10:54:38
40.015185,116.305475,0,145,39792.4546643518,2008-12-10,10:54:43
40.015138,116.305482,0,145,39792.4547222222,2008-12-10,10:54:48
40.01508,116.305481,0,147,39792.4547800926,2008-12-10,10:54:53
40.015023,116.305487,0,149,39792.454837963,2008-12-10,10:54:58
40.014955,116.305492,0,151,39792.4548958333,2008-12-10,10:55:03
40.014894,116.305496,0,152,39792.4549537037,2008-12-10,10:55:08
40.014835,116.305508,0,154,39792.4550115741,2008-12-10,10:55:13
40.014798,116.305526,0,156,39792.4550694444,2008-12-10,10:55:18
40.014736,116.305524,0,158,39792.4551273148,2008-12-10,10:55:23
40.014684,116.305521,0,162,39792.4551851852,2008-12-10,10:55:28
40.014626,116.305543,0,163,39792.4552430556,2008-12-10,10:55:33
40.014571,116.305547,0,166,39792.4553009259,2008-12-10,10:55:38
40.014532,116.305552,0,169,39792.4553587963,2008-12-10,10:55:43
40.014447,116.305559,0,170,39792.4554166667,2008-12-10,10:55:48
40.014407,116.30557,0,170,39792.455474537,2008-12-10,10:55:53
40.014365,116.305581,0,172,39792.4555324074,2008-12-10,10:55:58
40.014322,116.305592,0,175,39792.4555902778,2008-12-10,10:56:03
40.014255,116.30558,0,177,39792.4556481481,2008-12-10,10:56:08
40.01419,116.305582,0,178,39792.4557060185,2008-12-10,10:56:13
40.014142,116.305594,0,180,39792.4557638889,2008-12-10,10:56:18
40.014104,116.305599,0,183,39792.4558217593,2008-12-10,10:56:23
40.014095,116.305647,0,184,39792.4558796296,2008-12-10,10:56:28
40.01409,116.305691,0,183,39792.4559375,2008-12-10,10:56:33
40.014085,116.305782,0,183,39792.4559953704,2008-12-10,10:56:38
40.014077,116.305883,0,181,39792.4560532407,2008-12-10,10:56:43
40.01408,116.305954,0,183,39792.4561111111,2008-12-10,10:56:48
40.014101,116.306063,0,183,39792.4561689815,2008-12-10,10:56:53
40.014135,116.306181,0,176,39792.4562268518,2008-12-10,10:56:58
40.01409,116.306224,0,176,39792.4562847222,2008-12-10,10:57:03
40.01401,116.306257,0,170,39792.4563425926,2008-12-10,10:57:08
40.013976,116.30627,0,167,39792.456400463,2008-12-10,10:57:13
40.013936,116.306304,0,166,39792.4564583333,2008-12-10,10:57:18
40.013894,116.306326,0,170,39792.4565162037,2008-12-10,10:57:23
40.013854,116.306345,0,171,39792.4565740741,2008-12-10,10:57:28
40.013805,116.306372,0,172,39792.4566319444,2008-12-10,10:57:33
40.013749,116.306361,0,175,39792.4566898148,2008-12-10,10:57:38
40.013737,116.306409,0,173,39792.4567476852,2008-12-10,10:57:43
40.013732,116.306433,0,171,39792.4568055556,2008-12-10,10:57:48
40.013725,116.306449,0,171,39792.4568634259,2008-12-10,10:57:53
40.013717,116.306456,0,171,39792.4569212963,2008-12-10,10:57:58
40.01371,116.306462,0,171,39792.4569791667,2008-12-10,10:58:03
40.01371,116.306464,0,171,39792.457037037,2008-12-10,10:58:08
40.013705,116.306469,0,171,39792.4570949074,2008-12-10,10:58:13
40.013701,116.306475,0,171,39792.4571527778,2008-12-10,10:58:18
40.013703,116.306476,0,171,39792.4572106482,2008-12-10,10:58:23
40.013703,116.306476,0,171,39792.4572453704,2008-12-10,10:58:26
40.01371,116.306473,0,171,39792.4572685185,2008-12-10,10:58:28
40.013728,116.306474,0,171,39792.4573263889,2008-12-10,10:58:33
40.013797,116.306513,0,171,39792.4573842593,2008-12-10,10:58:38
40.013807,116.306496,0,171,39792.4574421296,2008-12-10,10:58:43
40.013806,116.306491,0,171,39792.4575,2008-12-10,10:58:48
40.013806,116.306491,0,171,39792.4575578704,2008-12-10,10:58:53
40.013807,116.306491,0,171,39792.4576157407,2008-12-10,10:58:58
40.013814,116.306488,0,171,39792.4576736111,2008-12-10,10:59:03
40.013822,116.306484,0,171,39792.4577314815,2008-12-10,10:59:08
40.013822,116.306484,0,171,39792.4577662037,2008-12-10,10:59:11
40.013824,116.306484,0,171,39792.4577893519,2008-12-10,10:59:13
40.013826,116.306503,0,169,39792.4578472222,2008-12-10,10:59:18
40.013817,116.306496,0,168,39792.4579050926,2008-12-10,10:59:23
40.013806,116.306538,0,167,39792.457962963,2008-12-10,10:59:28
40.013794,116.30654,0,167,39792.4580208333,2008-12-10,10:59:33
40.013783,116.306543,0,168,39792.4580787037,2008-12-10,10:59:38
40.013778,116.306546,0,168,39792.4581365741,2008-12-10,10:59:43
40.013778,116.306545,0,168,39792.4581944444,2008-12-10,10:59:48
40.013775,116.306546,0,168,39792.4582523148,2008-12-10,10:59:53
40.013768,116.30655,0,167,39792.4583101852,2008-12-10,10:59:58
40.013765,116.306553,0,167,39792.4583680556,2008-12-10,11:00:03
40.013763,116.306553,0,167,39792.4584259259,2008-12-10,11:00:08
40.013767,116.306551,0,167,39792.4584837963,2008-12-10,11:00:13
40.013772,116.306547,0,167,39792.4585416667,2008-12-10,11:00:18
40.013774,116.306545,0,167,39792.458599537,2008-12-10,11:00:23
40.013771,116.306546,0,167,39792.4586574074,2008-12-10,11:00:28
40.013765,116.306549,0,167,39792.4587152778,2008-12-10,11:00:33
40.013763,116.30655,0,167,39792.4587731481,2008-12-10,11:00:38
40.013762,116.306551,0,167,39792.4588310185,2008-12-10,11:00:43
40.01376,116.306552,0,167,39792.4588888889,2008-12-10,11:00:48
40.01376,116.306552,0,167,39792.4589467593,2008-12-10,11:00:53
40.01376,116.306552,0,167,39792.4590046296,2008-12-10,11:00:58
40.013756,116.306553,0,168,39792.4590625,2008-12-10,11:01:03
40.013755,116.306554,0,168,39792.4591203704,2008-12-10,11:01:08
40.013758,116.306551,0,168,39792.4591782407,2008-12-10,11:01:13
40.013764,116.306547,0,168,39792.4592361111,2008-12-10,11:01:18
40.013769,116.306543,0,168,39792.4592939815,2008-12-10,11:01:23
40.013773,116.30654,0,168,39792.4593518519,2008-12-10,11:01:28
40.013773,116.306539,0,168,39792.4594097222,2008-12-10,11:01:33
40.013771,116.30654,0,168,39792.4594675926,2008-12-10,11:01:38
40.01377,116.306541,0,168,39792.459525463,2008-12-10,11:01:43
40.01377,116.306541,0,168,39792.4595601852,2008-12-10,11:01:46
40.013769,116.306541,0,168,39792.4595833333,2008-12-10,11:01:48
40.013755,116.306547,0,168,39792.4596412037,2008-12-10,11:01:53
40.013763,116.306556,0,167,39792.4596990741,2008-12-10,11:01:58
40.013761,116.306557,0,167,39792.4597569444,2008-12-10,11:02:03
40.013767,116.306554,0,167,39792.4598148148,2008-12-10,11:02:08
40.013768,116.306554,0,167,39792.4598726852,2008-12-10,11:02:13
40.013774,116.306551,0,167,39792.4599305556,2008-12-10,11:02:18
40.013776,116.306549,0,167,39792.4599884259,2008-12-10,11:02:23
40.013776,116.306549,0,167,39792.4600462963,2008-12-10,11:02:28
40.013778,116.306547,0,167,39792.4601041667,2008-12-10,11:02:33
40.013782,116.306544,0,167,39792.460162037,2008-12-10,11:02:38
40.013786,116.306542,0,167,39792.4602199074,2008-12-10,11:02:43
40.013794,116.306536,0,167,39792.4602777778,2008-12-10,11:02:48
40.0138,116.306532,0,168,39792.4603356481,2008-12-10,11:02:53
40.0138,116.306532,0,168,39792.4603935185,2008-12-10,11:02:58
40.013797,116.306533,0,168,39792.4604513889,2008-12-10,11:03:03
40.013798,116.306533,0,168,39792.4605092593,2008-12-10,11:03:08
40.0138,116.306532,0,168,39792.4605671296,2008-12-10,11:03:13
40.013803,116.30653,0,167,39792.460625,2008-12-10,11:03:18
40.013803,116.30653,0,167,39792.4606597222,2008-12-10,11:03:21
40.013806,116.306529,0,167,39792.4606828704,2008-12-10,11:03:23
40.013815,116.306523,0,167,39792.4607407407,2008-12-10,11:03:28
40.013821,116.306519,0,167,39792.4607986111,2008-12-10,11:03:33
40.013829,116.306513,0,167,39792.4608564815,2008-12-10,11:03:38
40.013834,116.306511,0,167,39792.4609143519,2008-12-10,11:03:43
40.013838,116.306509,0,167,39792.4609722222,2008-12-10,11:03:48
40.013842,116.306507,0,167,39792.4610300926,2008-12-10,11:03:53
40.013843,116.306507,0,167,39792.461087963,2008-12-10,11:03:58
40.013849,116.306503,0,167,39792.4611458333,2008-12-10,11:04:03
40.01385,116.306503,0,166,39792.4612037037,2008-12-10,11:04:08
40.013849,116.306504,0,166,39792.4612615741,2008-12-10,11:04:13
40.013851,116.306504,0,166,39792.4613194444,2008-12-10,11:04:18
40.013856,116.306502,0,166,39792.4613773148,2008-12-10,11:04:23
40.013748,116.306508,0,138,39792.4745486111,2008-12-10,11:23:21
40.013748,116.306508,0,138,39792.4745717593,2008-12-10,11:23:23
