# Supplementary material for: A location privacy protection method based on blockchain and threshold cryptography
Source: PLoS One. 2025 Jun 4;20(6):e0324551. doi: 10.1371/journal.pone.0324551 (PMC12136415; doi:10.1371/journal.pone.0324551)
Supplement: S1 File — (ZIP) [file pone.0324551.s001.zip › Data/001/Trajectory/20081210235522.plt]

Geolife trajectory
WGS 84
Altitude is in Feet
Reserved 3
0,2,255,My Track,0,0,2,8421376
0
40.013686,116.306705,0,-138,39792.9967824074,2008-12-10,23:55:22
40.013635,116.306926,0,-59,39792.9968055556,2008-12-10,23:55:24
40.01376,116.306911,0,-127,39792.9968171296,2008-12-10,23:55:25
40.013722,116.306987,0,-150,39792.9968634259,2008-12-10,23:55:29
40.013704,116.30706,0,-230,39792.996875,2008-12-10,23:55:30
40.013814,116.307005,0,-204,39792.9968981481,2008-12-10,23:55:32
40.013734,116.307007,0,-171,39792.9969097222,2008-12-10,23:55:33
40.013691,116.307133,0,-217,39792.9969444444,2008-12-10,23:55:36
40.013792,116.307231,0,-300,39792.9969560185,2008-12-10,23:55:37
40.01387,116.307067,0,-117,39792.9969675926,2008-12-10,23:55:38
40.013785,116.307338,0,-241,39792.9969791667,2008-12-10,23:55:39
40.013765,116.307397,0,-275,39792.9969907407,2008-12-10,23:55:40
40.013814,116.307528,0,-412,39792.9970023148,2008-12-10,23:55:41
40.013896,116.307355,0,-282,39792.997025463,2008-12-10,23:55:43
40.013826,116.307268,0,-288,39792.997037037,2008-12-10,23:55:44
40.013827,116.307313,0,-382,39792.9970486111,2008-12-10,23:55:45
40.013731,116.307437,0,-445,39792.9970601852,2008-12-10,23:55:46
40.013841,116.307362,0,-424,39792.9970717593,2008-12-10,23:55:47
40.013796,116.307235,0,-339,39792.9970833333,2008-12-10,23:55:48
40.013838,116.307014,0,-108,39792.9970949074,2008-12-10,23:55:49
40.013745,116.307344,0,-397,39792.9971064815,2008-12-10,23:55:50
40.013965,116.306399,0,125,39793.0044675926,2008-12-11,00:06:26
40.014045,116.306322,0,131,39793.004525463,2008-12-11,00:06:31
40.014076,116.306255,0,135,39793.0045833333,2008-12-11,00:06:36
40.014082,116.306186,0,143,39793.0046412037,2008-12-11,00:06:41
40.014095,116.306127,0,150,39793.0046990741,2008-12-11,00:06:46
40.014093,116.306058,0,153,39793.0047569444,2008-12-11,00:06:51
40.014031,116.30596,0,155,39793.0048148148,2008-12-11,00:06:56
40.013988,116.30589,0,157,39793.0048726852,2008-12-11,00:07:01
40.014034,116.305827,0,161,39793.0049305556,2008-12-11,00:07:06
40.01411,116.305765,0,162,39793.0049884259,2008-12-11,00:07:11
40.014184,116.305713,0,165,39793.0050462963,2008-12-11,00:07:16
40.014236,116.305719,0,168,39793.0051041667,2008-12-11,00:07:21
40.014304,116.305697,0,168,39793.005162037,2008-12-11,00:07:26
40.014366,116.305686,0,165,39793.0052199074,2008-12-11,00:07:31
40.014439,116.30566,0,167,39793.0052777778,2008-12-11,00:07:36
40.01449,116.305671,0,166,39793.0053356481,2008-12-11,00:07:41
40.014539,116.305681,0,169,39793.0053935185,2008-12-11,00:07:46
40.014626,116.305664,0,166,39793.0054513889,2008-12-11,00:07:51
40.01468,116.305647,0,168,39793.0055092593,2008-12-11,00:07:56
40.014731,116.305657,0,166,39793.0055671296,2008-12-11,00:08:01
40.01477,116.305682,0,169,39793.005625,2008-12-11,00:08:06
40.014814,116.305677,0,170,39793.0056828704,2008-12-11,00:08:11
40.014865,116.305661,0,171,39793.0057407407,2008-12-11,00:08:16
40.014914,116.305669,0,175,39793.0057986111,2008-12-11,00:08:21
40.014975,116.305635,0,178,39793.0058564815,2008-12-11,00:08:26
40.015032,116.305602,0,180,39793.0059143519,2008-12-11,00:08:31
40.015102,116.305567,0,182,39793.0059722222,2008-12-11,00:08:36
40.015187,116.305606,0,172,39793.0060300926,2008-12-11,00:08:41
40.015257,116.305642,0,169,39793.006087963,2008-12-11,00:08:46
40.015351,116.3056,0,172,39793.0061458333,2008-12-11,00:08:51
40.015395,116.305579,0,178,39793.0062037037,2008-12-11,00:08:56
40.015462,116.305565,0,179,39793.0062615741,2008-12-11,00:09:01
40.015506,116.305596,0,181,39793.0063194444,2008-12-11,00:09:06
40.015565,116.305606,0,183,39793.0063773148,2008-12-11,00:09:11
40.015627,116.305599,0,185,39793.0064351852,2008-12-11,00:09:16
40.015697,116.305615,0,186,39793.0064930556,2008-12-11,00:09:21
40.015772,116.305644,0,180,39793.0065509259,2008-12-11,00:09:26
40.015835,116.305679,0,162,39793.0066087963,2008-12-11,00:09:31
40.015876,116.305742,0,151,39793.0066666667,2008-12-11,00:09:36
40.015901,116.3058,0,147,39793.006724537,2008-12-11,00:09:41
40.015921,116.305866,0,145,39793.0067824074,2008-12-11,00:09:46
40.015939,116.305937,0,141,39793.0068402778,2008-12-11,00:09:51
40.015955,116.306029,0,141,39793.0068981481,2008-12-11,00:09:56
40.015958,116.306139,0,136,39793.0069560185,2008-12-11,00:10:01
40.015949,116.306202,0,130,39793.0070138889,2008-12-11,00:10:06
40.015949,116.306202,0,130,39793.0070486111,2008-12-11,00:10:09
40.015944,116.3062,0,130,39793.0070717593,2008-12-11,00:10:11
40.015944,116.306189,0,130,39793.0071296296,2008-12-11,00:10:16
40.015942,116.306185,0,130,39793.0071875,2008-12-11,00:10:21
40.015942,116.306185,0,130,39793.0072222222,2008-12-11,00:10:24
40.015942,116.306177,0,130,39793.0072453704,2008-12-11,00:10:26
40.015943,116.306205,0,127,39793.0073032407,2008-12-11,00:10:31
40.015933,116.30623,0,124,39793.0073611111,2008-12-11,00:10:36
40.015932,116.306308,0,123,39793.0074189815,2008-12-11,00:10:41
40.015948,116.306379,0,121,39793.0074768519,2008-12-11,00:10:46
40.015966,116.306455,0,117,39793.0075347222,2008-12-11,00:10:51
40.01598,116.306517,0,115,39793.0075925926,2008-12-11,00:10:56
40.015996,116.306569,0,112,39793.007650463,2008-12-11,00:11:01
40.015998,116.306635,0,106,39793.0077083333,2008-12-11,00:11:06
40.016009,116.306708,0,101,39793.0077662037,2008-12-11,00:11:11
40.01602,116.306764,0,97,39793.0078240741,2008-12-11,00:11:16
40.01603,116.306838,0,96,39793.0078819444,2008-12-11,00:11:21
40.016042,116.306901,0,96,39793.0079398148,2008-12-11,00:11:26
40.016061,116.306992,0,95,39793.0079976852,2008-12-11,00:11:31
40.016083,116.307086,0,94,39793.0080555556,2008-12-11,00:11:36
40.016102,116.307164,0,92,39793.0081134259,2008-12-11,00:11:41
40.016124,116.307254,0,89,39793.0081712963,2008-12-11,00:11:46
40.016127,116.307345,0,89,39793.0082291667,2008-12-11,00:11:51
40.016143,116.30744,0,87,39793.008287037,2008-12-11,00:11:56
40.01615,116.307534,0,89,39793.0083449074,2008-12-11,00:12:01
40.016163,116.307619,0,91,39793.0084027778,2008-12-11,00:12:06
40.016175,116.307699,0,91,39793.0084606481,2008-12-11,00:12:11
40.016193,116.307736,0,91,39793.0085185185,2008-12-11,00:12:16
40.016202,116.307817,0,92,39793.0085763889,2008-12-11,00:12:21
40.016217,116.307887,0,92,39793.0086342593,2008-12-11,00:12:26
40.016229,116.30799,0,93,39793.0086921296,2008-12-11,00:12:31
40.01624,116.308069,0,96,39793.00875,2008-12-11,00:12:36
40.016243,116.308135,0,98,39793.0088078704,2008-12-11,00:12:41
40.016263,116.30821,0,99,39793.0088657407,2008-12-11,00:12:46
40.016275,116.308251,0,103,39793.0089236111,2008-12-11,00:12:51
40.016285,116.308346,0,105,39793.0089814815,2008-12-11,00:12:56
40.0163,116.308428,0,104,39793.0090393518,2008-12-11,00:13:01
40.016318,116.308479,0,105,39793.0090972222,2008-12-11,00:13:06
40.016324,116.308532,0,105,39793.0091550926,2008-12-11,00:13:11
40.01634,116.308595,0,105,39793.009212963,2008-12-11,00:13:16
40.016361,116.308662,0,107,39793.0092708333,2008-12-11,00:13:21
40.016375,116.308753,0,108,39793.0093287037,2008-12-11,00:13:26
40.01639,116.308856,0,109,39793.0093865741,2008-12-11,00:13:31
40.016419,116.308915,0,112,39793.0094444444,2008-12-11,00:13:36
40.016436,116.308977,0,111,39793.0095023148,2008-12-11,00:13:41
40.016452,116.309063,0,109,39793.0095601852,2008-12-11,00:13:46
40.016462,116.309139,0,107,39793.0096180556,2008-12-11,00:13:51
40.016471,116.309216,0,103,39793.0096759259,2008-12-11,00:13:56
40.01649,116.309274,0,101,39793.0097337963,2008-12-11,00:14:01
40.016503,116.309359,0,98,39793.0097916667,2008-12-11,00:14:06
40.016518,116.309446,0,97,39793.009849537,2008-12-11,00:14:11
40.016521,116.309511,0,93,39793.0099074074,2008-12-11,00:14:16
40.01655,116.309615,0,93,39793.0099652778,2008-12-11,00:14:21
40.016563,116.309695,0,97,39793.0100231481,2008-12-11,00:14:26
40.016581,116.309787,0,102,39793.0100810185,2008-12-11,00:14:31
40.016583,116.30985,0,110,39793.0101388889,2008-12-11,00:14:36
40.016608,116.309884,0,118,39793.0101967593,2008-12-11,00:14:41
40.016606,116.309865,0,122,39793.0102546296,2008-12-11,00:14:46
40.016606,116.309865,0,122,39793.0102893518,2008-12-11,00:14:49
40.016603,116.309867,0,123,39793.0103125,2008-12-11,00:14:51
40.016597,116.309899,0,128,39793.0103703704,2008-12-11,00:14:56
40.016587,116.309964,0,126,39793.0104282407,2008-12-11,00:15:01
40.016587,116.309964,0,126,39793.010462963,2008-12-11,00:15:04
40.016586,116.309958,0,127,39793.0104861111,2008-12-11,00:15:06
40.016582,116.309969,0,127,39793.0105439815,2008-12-11,00:15:11
40.016581,116.309969,0,128,39793.0106018518,2008-12-11,00:15:16
40.016581,116.309969,0,128,39793.0106365741,2008-12-11,00:15:19
40.016582,116.309973,0,128,39793.0106597222,2008-12-11,00:15:21
40.016577,116.309997,0,128,39793.0107175926,2008-12-11,00:15:26
40.016606,116.31014,0,131,39793.010775463,2008-12-11,00:15:31
40.016635,116.310256,0,131,39793.0108101852,2008-12-11,00:15:34
40.016661,116.310388,0,131,39793.0108449074,2008-12-11,00:15:37
40.016687,116.310547,0,132,39793.0108796296,2008-12-11,00:15:40
40.016722,116.31069,0,129,39793.0109027778,2008-12-11,00:15:42
40.016806,116.310759,0,132,39793.0109490741,2008-12-11,00:15:46
40.016791,116.310791,0,133,39793.0110069444,2008-12-11,00:15:51
40.016721,116.310693,0,137,39793.0110648148,2008-12-11,00:15:56
40.016649,116.31054,0,139,39793.0111111111,2008-12-11,00:16:00
40.016633,116.310538,0,141,39793.0111689815,2008-12-11,00:16:05
40.016659,116.31057,0,145,39793.0112268519,2008-12-11,00:16:10
40.016735,116.310504,0,147,39793.0112615741,2008-12-11,00:16:13
40.016726,116.310487,0,144,39793.0113194444,2008-12-11,00:16:18
40.01673,116.310494,0,145,39793.0113773148,2008-12-11,00:16:23
40.016734,116.310501,0,146,39793.0114351852,2008-12-11,00:16:28
40.016734,116.310502,0,146,39793.0114930556,2008-12-11,00:16:33
40.016734,116.310502,0,146,39793.0115277778,2008-12-11,00:16:36
40.016736,116.310503,0,146,39793.0115509259,2008-12-11,00:16:38
40.016752,116.310517,0,146,39793.0116087963,2008-12-11,00:16:43
40.016777,116.310533,0,146,39793.0116666667,2008-12-11,00:16:48
40.016797,116.310528,0,146,39793.011724537,2008-12-11,00:16:53
40.016804,116.310498,0,146,39793.0117824074,2008-12-11,00:16:58
40.016713,116.310371,0,145,39793.0118171296,2008-12-11,00:17:01
40.016587,116.310293,0,145,39793.0118402778,2008-12-11,00:17:03
40.016496,116.310227,0,144,39793.0118518519,2008-12-11,00:17:04
40.016391,116.310242,0,144,39793.0118865741,2008-12-11,00:17:07
40.016314,116.31033,0,143,39793.0119097222,2008-12-11,00:17:09
40.016224,116.310441,0,142,39793.0119328704,2008-12-11,00:17:11
40.016125,116.310554,0,141,39793.0119560185,2008-12-11,00:17:13
40.016007,116.310679,0,140,39793.0119791667,2008-12-11,00:17:15
40.015873,116.310799,0,139,39793.0120023148,2008-12-11,00:17:17
40.015796,116.310864,0,139,39793.0120138889,2008-12-11,00:17:18
40.015725,116.310942,0,138,39793.012025463,2008-12-11,00:17:19
40.015615,116.311018,0,137,39793.0120486111,2008-12-11,00:17:21
40.015501,116.311087,0,136,39793.0120717593,2008-12-11,00:17:23
40.015419,116.311167,0,136,39793.0120949074,2008-12-11,00:17:25
40.015366,116.311209,0,137,39793.0121527778,2008-12-11,00:17:30
40.015389,116.311205,0,138,39793.0122106481,2008-12-11,00:17:35
40.015386,116.311196,0,138,39793.0122685185,2008-12-11,00:17:40
40.015378,116.31118,0,139,39793.0123263889,2008-12-11,00:17:45
40.015373,116.311172,0,140,39793.0123842593,2008-12-11,00:17:50
40.015372,116.311171,0,140,39793.0124421296,2008-12-11,00:17:55
40.015375,116.311168,0,140,39793.0125,2008-12-11,00:18:00
40.015375,116.311168,0,140,39793.0125347222,2008-12-11,00:18:03
40.015381,116.311171,0,141,39793.0125578704,2008-12-11,00:18:05
40.015391,116.311185,0,141,39793.0126157407,2008-12-11,00:18:10
40.015401,116.311198,0,140,39793.0126736111,2008-12-11,00:18:15
40.01541,116.311189,0,140,39793.0127314815,2008-12-11,00:18:20
40.015422,116.311165,0,140,39793.0127893519,2008-12-11,00:18:25
40.015433,116.311135,0,141,39793.0128472222,2008-12-11,00:18:30
40.015457,116.311107,0,141,39793.0129050926,2008-12-11,00:18:35
40.015467,116.311075,0,141,39793.012962963,2008-12-11,00:18:40
40.01547,116.311052,0,141,39793.0130208333,2008-12-11,00:18:45
40.01546,116.311002,0,141,39793.0130787037,2008-12-11,00:18:50
40.015423,116.310984,0,141,39793.0131365741,2008-12-11,00:18:55
40.015378,116.310998,0,141,39793.0131944444,2008-12-11,00:19:00
40.015331,116.311045,0,141,39793.0132523148,2008-12-11,00:19:05
40.015252,116.311155,0,141,39793.0133101852,2008-12-11,00:19:10
40.015245,116.311181,0,141,39793.0133680556,2008-12-11,00:19:15
40.015202,116.31127,0,141,39793.0134259259,2008-12-11,00:19:20
40.015089,116.31137,0,141,39793.0134837963,2008-12-11,00:19:25
40.015,116.311414,0,141,39793.0135300926,2008-12-11,00:19:29
40.0149,116.311459,0,141,39793.0135648148,2008-12-11,00:19:32
40.014796,116.311491,0,141,39793.013599537,2008-12-11,00:19:35
40.014697,116.311519,0,141,39793.0136226852,2008-12-11,00:19:37
40.014547,116.311574,0,142,39793.0136458333,2008-12-11,00:19:39
40.014383,116.311617,0,143,39793.0136689815,2008-12-11,00:19:41
40.014183,116.311665,0,144,39793.0136921296,2008-12-11,00:19:43
40.01409,116.311685,0,144,39793.0137037037,2008-12-11,00:19:44
40.013988,116.311716,0,144,39793.0137152778,2008-12-11,00:19:45
40.01388,116.311756,0,145,39793.0137268519,2008-12-11,00:19:46
40.013756,116.311771,0,145,39793.0137384259,2008-12-11,00:19:47
40.013627,116.31183,0,146,39793.01375,2008-12-11,00:19:48
40.01352,116.311847,0,146,39793.0137615741,2008-12-11,00:19:49
40.013391,116.311893,0,143,39793.0137731481,2008-12-11,00:19:50
40.013278,116.311908,0,142,39793.0137847222,2008-12-11,00:19:51
40.013153,116.311921,0,142,39793.0137962963,2008-12-11,00:19:52
40.013033,116.311933,0,143,39793.0138078704,2008-12-11,00:19:53
40.012921,116.311952,0,142,39793.0138194444,2008-12-11,00:19:54
40.012816,116.311961,0,142,39793.0138310185,2008-12-11,00:19:55
40.012706,116.311975,0,143,39793.0138425926,2008-12-11,00:19:56
40.012596,116.31199,0,143,39793.0138541667,2008-12-11,00:19:57
40.01249,116.312001,0,142,39793.0138657407,2008-12-11,00:19:58
40.012389,116.31201,0,143,39793.0138773148,2008-12-11,00:19:59
40.012298,116.312021,0,144,39793.0138888889,2008-12-11,00:20:00
40.012135,116.312039,0,142,39793.013912037,2008-12-11,00:20:02
40.012008,116.31205,0,141,39793.0139351852,2008-12-11,00:20:04
40.011909,116.312066,0,138,39793.0139814815,2008-12-11,00:20:08
40.011939,116.31204,0,133,39793.0140393519,2008-12-11,00:20:13
40.011937,116.312036,0,132,39793.0140972222,2008-12-11,00:20:18
40.011943,116.312042,0,132,39793.0141550926,2008-12-11,00:20:23
40.011943,116.312042,0,132,39793.0141898148,2008-12-11,00:20:26
40.011947,116.312047,0,131,39793.014212963,2008-12-11,00:20:28
40.011955,116.312056,0,131,39793.0142708333,2008-12-11,00:20:33
40.011965,116.312067,0,131,39793.0143287037,2008-12-11,00:20:38
40.011975,116.312078,0,131,39793.0143865741,2008-12-11,00:20:43
40.011975,116.312078,0,131,39793.0144212963,2008-12-11,00:20:46
40.011981,116.312086,0,131,39793.0144444444,2008-12-11,00:20:48
40.011991,116.312098,0,130,39793.0145023148,2008-12-11,00:20:53
40.012003,116.312112,0,130,39793.0145601852,2008-12-11,00:20:58
40.012014,116.312125,0,129,39793.0146180556,2008-12-11,00:21:03
40.012027,116.312143,0,129,39793.0146759259,2008-12-11,00:21:08
40.012047,116.31217,0,130,39793.0147337963,2008-12-11,00:21:13
40.012058,116.312184,0,130,39793.0147916667,2008-12-11,00:21:18
40.01206,116.312184,0,131,39793.014849537,2008-12-11,00:21:23
40.01206,116.312184,0,131,39793.0148842593,2008-12-11,00:21:26
40.012062,116.312187,0,131,39793.0149074074,2008-12-11,00:21:28
40.012008,116.312136,0,129,39793.0149652778,2008-12-11,00:21:33
40.011904,116.312107,0,121,39793.0150115741,2008-12-11,00:21:37
40.011806,116.312116,0,123,39793.0150347222,2008-12-11,00:21:39
40.011679,116.312116,0,122,39793.0150694444,2008-12-11,00:21:42
40.011577,116.312133,0,120,39793.0150925926,2008-12-11,00:21:44
40.011492,116.312197,0,116,39793.0151157407,2008-12-11,00:21:46
40.011431,116.312295,0,115,39793.0151388889,2008-12-11,00:21:48
40.011388,116.31245,0,116,39793.0151736111,2008-12-11,00:21:51
40.011384,116.312628,0,116,39793.0152083333,2008-12-11,00:21:54
40.011391,116.312782,0,113,39793.0152314815,2008-12-11,00:21:56
40.011414,116.312954,0,108,39793.0152546296,2008-12-11,00:21:58
40.011446,116.313163,0,107,39793.0152777778,2008-12-11,00:22:00
40.011478,116.313401,0,106,39793.0153009259,2008-12-11,00:22:02
40.011495,116.313527,0,106,39793.0153125,2008-12-11,00:22:03
40.011513,116.313657,0,106,39793.0153240741,2008-12-11,00:22:04
40.01153,116.313791,0,105,39793.0153356481,2008-12-11,00:22:05
40.011549,116.313928,0,104,39793.0153472222,2008-12-11,00:22:06
40.01157,116.31407,0,103,39793.0153587963,2008-12-11,00:22:07
40.01159,116.314215,0,102,39793.0153703704,2008-12-11,00:22:08
40.011612,116.314361,0,101,39793.0153819444,2008-12-11,00:22:09
40.011635,116.314506,0,100,39793.0153935185,2008-12-11,00:22:10
40.011657,116.314656,0,99,39793.0154050926,2008-12-11,00:22:11
40.011686,116.314813,0,99,39793.0154166667,2008-12-11,00:22:12
40.011768,116.315015,0,100,39793.0154282407,2008-12-11,00:22:13
40.011805,116.315221,0,99,39793.0154398148,2008-12-11,00:22:14
40.011836,116.315418,0,98,39793.0154513889,2008-12-11,00:22:15
40.011847,116.315597,0,101,39793.015462963,2008-12-11,00:22:16
40.011862,116.315761,0,100,39793.015474537,2008-12-11,00:22:17
40.01188,116.315922,0,98,39793.0154861111,2008-12-11,00:22:18
40.011883,116.316095,0,101,39793.0154976852,2008-12-11,00:22:19
40.011885,116.316238,0,101,39793.0155092593,2008-12-11,00:22:20
40.011893,116.316393,0,100,39793.0155208333,2008-12-11,00:22:21
40.011895,116.316566,0,96,39793.0155324074,2008-12-11,00:22:22
40.011899,116.31672,0,94,39793.0155439815,2008-12-11,00:22:23
40.011906,116.316874,0,92,39793.0155555556,2008-12-11,00:22:24
40.011898,116.317037,0,94,39793.0155671296,2008-12-11,00:22:25
40.011895,116.317192,0,95,39793.0155787037,2008-12-11,00:22:26
40.011891,116.317348,0,97,39793.0155902778,2008-12-11,00:22:27
40.011891,116.317505,0,98,39793.0156018519,2008-12-11,00:22:28
40.011898,116.31766,0,98,39793.0156134259,2008-12-11,00:22:29
40.011914,116.31782,0,100,39793.015625,2008-12-11,00:22:30
40.011924,116.317975,0,101,39793.0156365741,2008-12-11,00:22:31
40.011931,116.318135,0,102,39793.0156481481,2008-12-11,00:22:32
40.011934,116.318296,0,104,39793.0156597222,2008-12-11,00:22:33
40.011937,116.318454,0,106,39793.0156712963,2008-12-11,00:22:34
40.011942,116.318609,0,111,39793.0156828704,2008-12-11,00:22:35
40.011949,116.31877,0,113,39793.0156944444,2008-12-11,00:22:36
40.011955,116.318931,0,114,39793.0157060185,2008-12-11,00:22:37
40.011954,116.319092,0,117,39793.0157175926,2008-12-11,00:22:38
40.011954,116.319251,0,123,39793.0157291667,2008-12-11,00:22:39
40.011959,116.319412,0,128,39793.0157407407,2008-12-11,00:22:40
40.011959,116.319564,0,133,39793.0157523148,2008-12-11,00:22:41
40.011973,116.31972,0,135,39793.0157638889,2008-12-11,00:22:42
40.011988,116.319871,0,137,39793.015775463,2008-12-11,00:22:43
40.011996,116.320016,0,141,39793.015787037,2008-12-11,00:22:44
40.012003,116.320159,0,145,39793.0157986111,2008-12-11,00:22:45
40.012004,116.320294,0,147,39793.0158101852,2008-12-11,00:22:46
40.011969,116.320408,0,146,39793.0158217593,2008-12-11,00:22:47
40.011969,116.320536,0,145,39793.0158333333,2008-12-11,00:22:48
40.011971,116.320664,0,145,39793.0158449074,2008-12-11,00:22:49
40.011972,116.320802,0,146,39793.0158564815,2008-12-11,00:22:50
40.01198,116.320938,0,146,39793.0158680556,2008-12-11,00:22:51
40.011986,116.321072,0,146,39793.0158796296,2008-12-11,00:22:52
40.011995,116.321207,0,147,39793.0158912037,2008-12-11,00:22:53
40.011996,116.321348,0,147,39793.0159027778,2008-12-11,00:22:54
40.012,116.321485,0,149,39793.0159143518,2008-12-11,00:22:55
40.012005,116.321618,0,150,39793.0159259259,2008-12-11,00:22:56
40.012004,116.32174,0,151,39793.0159375,2008-12-11,00:22:57
40.012002,116.32195,0,154,39793.0159606481,2008-12-11,00:22:59
40.011988,116.322142,0,157,39793.0159837963,2008-12-11,00:23:01
40.011956,116.32234,0,161,39793.0160069444,2008-12-11,00:23:03
40.011928,116.322563,0,163,39793.0160300926,2008-12-11,00:23:05
40.011922,116.322781,0,166,39793.0160532407,2008-12-11,00:23:07
40.011905,116.322905,0,167,39793.0160648148,2008-12-11,00:23:08
40.011864,116.323048,0,167,39793.0160763889,2008-12-11,00:23:09
40.011854,116.323166,0,168,39793.016087963,2008-12-11,00:23:10
40.011842,116.323287,0,169,39793.016099537,2008-12-11,00:23:11
40.011828,116.323406,0,171,39793.0161111111,2008-12-11,00:23:12
40.011861,116.323601,0,171,39793.0161342593,2008-12-11,00:23:14
40.011873,116.323805,0,172,39793.0161574074,2008-12-11,00:23:16
40.011895,116.324018,0,173,39793.0161805556,2008-12-11,00:23:18
40.011897,116.3242,0,174,39793.0162037037,2008-12-11,00:23:20
40.011902,116.324402,0,175,39793.0162268518,2008-12-11,00:23:22
40.011909,116.324585,0,176,39793.01625,2008-12-11,00:23:24
40.01194,116.324799,0,175,39793.0162731481,2008-12-11,00:23:26
40.011906,116.32502,0,175,39793.0162962963,2008-12-11,00:23:28
40.011879,116.325138,0,174,39793.0163078704,2008-12-11,00:23:29
40.011848,116.325252,0,174,39793.0163194444,2008-12-11,00:23:30
40.011785,116.325367,0,174,39793.0163310185,2008-12-11,00:23:31
40.011685,116.325446,0,173,39793.0163425926,2008-12-11,00:23:32
40.011608,116.325556,0,170,39793.0163541667,2008-12-11,00:23:33
40.011533,116.325637,0,168,39793.0163657407,2008-12-11,00:23:34
40.011449,116.325723,0,167,39793.0163773148,2008-12-11,00:23:35
40.011362,116.325811,0,166,39793.0163888889,2008-12-11,00:23:36
40.011276,116.325906,0,166,39793.016400463,2008-12-11,00:23:37
40.011198,116.325989,0,165,39793.016412037,2008-12-11,00:23:38
40.011115,116.32608,0,165,39793.0164236111,2008-12-11,00:23:39
40.011039,116.32617,0,165,39793.0164351852,2008-12-11,00:23:40
40.010966,116.326263,0,165,39793.0164467593,2008-12-11,00:23:41
40.010894,116.326358,0,165,39793.0164583333,2008-12-11,00:23:42
40.01082,116.326452,0,165,39793.0164699074,2008-12-11,00:23:43
40.010736,116.32654,0,165,39793.0164814815,2008-12-11,00:23:44
40.010657,116.326638,0,165,39793.0164930556,2008-12-11,00:23:45
40.010574,116.326734,0,166,39793.0165046296,2008-12-11,00:23:46
40.010492,116.32683,0,166,39793.0165162037,2008-12-11,00:23:47
40.010415,116.326929,0,166,39793.0165277778,2008-12-11,00:23:48
40.010333,116.32702,0,167,39793.0165393518,2008-12-11,00:23:49
40.010228,116.327096,0,167,39793.0165509259,2008-12-11,00:23:50
40.010154,116.327191,0,168,39793.0165625,2008-12-11,00:23:51
40.01008,116.327287,0,169,39793.0165740741,2008-12-11,00:23:52
40.010002,116.327388,0,169,39793.0165856481,2008-12-11,00:23:53
40.009893,116.327597,0,168,39793.0166087963,2008-12-11,00:23:55
40.009822,116.327691,0,169,39793.0166203704,2008-12-11,00:23:56
40.00975,116.32778,0,170,39793.0166319444,2008-12-11,00:23:57
40.009679,116.32786,0,171,39793.0166435185,2008-12-11,00:23:58
40.009615,116.327946,0,172,39793.0166550926,2008-12-11,00:23:59
40.009489,116.328099,0,173,39793.0166782407,2008-12-11,00:24:01
40.00942,116.328174,0,174,39793.0166898148,2008-12-11,00:24:02
40.009345,116.328242,0,175,39793.0167013889,2008-12-11,00:24:03
40.009243,116.328367,0,177,39793.016724537,2008-12-11,00:24:05
40.009173,116.328449,0,179,39793.0167476852,2008-12-11,00:24:07
40.009147,116.328551,0,183,39793.0168055556,2008-12-11,00:24:12
40.009088,116.328668,0,188,39793.0168634259,2008-12-11,00:24:17
40.008944,116.328688,0,189,39793.0168865741,2008-12-11,00:24:19
40.008858,116.328746,0,190,39793.0169097222,2008-12-11,00:24:21
40.00878,116.32887,0,192,39793.0169444444,2008-12-11,00:24:24
40.008703,116.329018,0,194,39793.0169791667,2008-12-11,00:24:27
40.008637,116.329128,0,195,39793.0170023148,2008-12-11,00:24:29
40.00855,116.329167,0,195,39793.0170138889,2008-12-11,00:24:30
40.00846,116.32921,0,195,39793.017025463,2008-12-11,00:24:31
40.008351,116.329246,0,195,39793.017037037,2008-12-11,00:24:32
40.008207,116.329351,0,197,39793.0170601852,2008-12-11,00:24:34
40.008071,116.329452,0,199,39793.0170833333,2008-12-11,00:24:36
40.007933,116.32956,0,200,39793.0171064815,2008-12-11,00:24:38
40.007791,116.329663,0,201,39793.0171296296,2008-12-11,00:24:40
40.007654,116.329759,0,201,39793.0171527778,2008-12-11,00:24:42
40.007492,116.329862,0,200,39793.0171759259,2008-12-11,00:24:44
40.007413,116.329929,0,199,39793.0171875,2008-12-11,00:24:45
40.007322,116.329978,0,199,39793.0171990741,2008-12-11,00:24:46
40.007239,116.330023,0,199,39793.0172106481,2008-12-11,00:24:47
40.007078,116.330111,0,195,39793.0172337963,2008-12-11,00:24:49
40.006984,116.330153,0,194,39793.0172453704,2008-12-11,00:24:50
40.00689,116.330195,0,192,39793.0172569444,2008-12-11,00:24:51
40.006792,116.330255,0,191,39793.0172685185,2008-12-11,00:24:52
40.0067,116.330307,0,191,39793.0172800926,2008-12-11,00:24:53
40.0066,116.330349,0,190,39793.0172916667,2008-12-11,00:24:54
40.006496,116.330389,0,191,39793.0173032407,2008-12-11,00:24:55
40.006397,116.330425,0,191,39793.0173148148,2008-12-11,00:24:56
40.006298,116.330457,0,190,39793.0173263889,2008-12-11,00:24:57
40.006197,116.33049,0,191,39793.017337963,2008-12-11,00:24:58
40.006094,116.330525,0,190,39793.017349537,2008-12-11,00:24:59
40.005989,116.330544,0,190,39793.0173611111,2008-12-11,00:25:00
40.005882,116.330558,0,189,39793.0173726852,2008-12-11,00:25:01
40.005775,116.330573,0,187,39793.0173842593,2008-12-11,00:25:02
40.00567,116.330596,0,185,39793.0173958333,2008-12-11,00:25:03
40.005567,116.330683,0,184,39793.0174074074,2008-12-11,00:25:04
40.005459,116.330701,0,184,39793.0174189815,2008-12-11,00:25:05
40.005351,116.330713,0,184,39793.0174305556,2008-12-11,00:25:06
40.00524,116.330718,0,182,39793.0174421296,2008-12-11,00:25:07
40.005131,116.330717,0,180,39793.0174537037,2008-12-11,00:25:08
40.005019,116.330727,0,178,39793.0174652778,2008-12-11,00:25:09
40.004907,116.330723,0,178,39793.0174768518,2008-12-11,00:25:10
40.00479,116.330726,0,175,39793.0174884259,2008-12-11,00:25:11
40.004677,116.330728,0,172,39793.0175,2008-12-11,00:25:12
40.004561,116.330729,0,168,39793.0175115741,2008-12-11,00:25:13
40.004444,116.330728,0,168,39793.0175231481,2008-12-11,00:25:14
40.004326,116.330735,0,164,39793.0175347222,2008-12-11,00:25:15
40.004208,116.330739,0,163,39793.0175462963,2008-12-11,00:25:16
40.00409,116.330744,0,160,39793.0175578704,2008-12-11,00:25:17
40.00397,116.330751,0,158,39793.0175694444,2008-12-11,00:25:18
40.003847,116.330755,0,157,39793.0175810185,2008-12-11,00:25:19
40.003725,116.33076,0,155,39793.0175925926,2008-12-11,00:25:20
40.003599,116.330768,0,153,39793.0176041667,2008-12-11,00:25:21
40.003472,116.330779,0,150,39793.0176157407,2008-12-11,00:25:22
40.003347,116.330779,0,149,39793.0176273148,2008-12-11,00:25:23
40.003219,116.330786,0,146,39793.0176388889,2008-12-11,00:25:24
40.003091,116.33079,0,145,39793.017650463,2008-12-11,00:25:25
40.002965,116.330795,0,144,39793.017662037,2008-12-11,00:25:26
40.00284,116.330798,0,141,39793.0176736111,2008-12-11,00:25:27
40.002717,116.330804,0,139,39793.0176851852,2008-12-11,00:25:28
40.002594,116.330811,0,137,39793.0176967593,2008-12-11,00:25:29
40.002475,116.330818,0,136,39793.0177083333,2008-12-11,00:25:30
40.002353,116.330824,0,135,39793.0177199074,2008-12-11,00:25:31
40.002231,116.33083,0,134,39793.0177314815,2008-12-11,00:25:32
40.002109,116.330825,0,133,39793.0177430556,2008-12-11,00:25:33
40.001983,116.330836,0,130,39793.0177546296,2008-12-11,00:25:34
40.001856,116.330847,0,129,39793.0177662037,2008-12-11,00:25:35
40.001729,116.330855,0,127,39793.0177777778,2008-12-11,00:25:36
40.0016,116.330862,0,126,39793.0177893518,2008-12-11,00:25:37
40.001471,116.330866,0,124,39793.0178009259,2008-12-11,00:25:38
40.001342,116.330875,0,122,39793.0178125,2008-12-11,00:25:39
40.001214,116.330885,0,120,39793.0178240741,2008-12-11,00:25:40
40.001089,116.330891,0,119,39793.0178356481,2008-12-11,00:25:41
40.000964,116.330897,0,117,39793.0178472222,2008-12-11,00:25:42
40.000839,116.330901,0,115,39793.0178587963,2008-12-11,00:25:43
40.00072,116.330896,0,111,39793.0178703704,2008-12-11,00:25:44
40.000601,116.330898,0,111,39793.0178819444,2008-12-11,00:25:45
40.00049,116.330904,0,110,39793.0178935185,2008-12-11,00:25:46
40.000382,116.330914,0,111,39793.0179050926,2008-12-11,00:25:47
40.000276,116.330919,0,110,39793.0179166667,2008-12-11,00:25:48
40.000175,116.330925,0,108,39793.0179282407,2008-12-11,00:25:49
40.000082,116.330928,0,107,39793.0179398148,2008-12-11,00:25:50
39.999988,116.330939,0,108,39793.0179513889,2008-12-11,00:25:51
39.999893,116.330945,0,106,39793.017962963,2008-12-11,00:25:52
39.999803,116.330955,0,105,39793.017974537,2008-12-11,00:25:53
39.999626,116.330966,0,104,39793.0179976852,2008-12-11,00:25:55
39.999533,116.33097,0,104,39793.0180092593,2008-12-11,00:25:56
39.999351,116.330984,0,103,39793.0180324074,2008-12-11,00:25:58
39.99926,116.330988,0,102,39793.0180439815,2008-12-11,00:25:59
39.999165,116.330995,0,102,39793.0180555556,2008-12-11,00:26:00
39.99907,116.331004,0,102,39793.0180671296,2008-12-11,00:26:01
39.998975,116.331013,0,102,39793.0180787037,2008-12-11,00:26:02
39.998802,116.331023,0,102,39793.0181018518,2008-12-11,00:26:04
39.998645,116.33104,0,102,39793.018125,2008-12-11,00:26:06
39.998491,116.331053,0,102,39793.0181481481,2008-12-11,00:26:08
39.998314,116.331064,0,103,39793.0181712963,2008-12-11,00:26:10
39.998221,116.331068,0,102,39793.0181828704,2008-12-11,00:26:11
39.998129,116.331077,0,101,39793.0181944444,2008-12-11,00:26:12
39.997971,116.331094,0,101,39793.0182175926,2008-12-11,00:26:14
39.997708,116.331048,0,144,39793.0211805556,2008-12-11,00:30:30
39.997608,116.331036,0,147,39793.0212152778,2008-12-11,00:30:33
39.99752,116.331033,0,156,39793.0212384259,2008-12-11,00:30:35
39.997393,116.331028,0,181,39793.0212731481,2008-12-11,00:30:38
39.997303,116.331002,0,194,39793.0212962963,2008-12-11,00:30:40
39.997209,116.331009,0,194,39793.0213194444,2008-12-11,00:30:42
39.997113,116.330995,0,201,39793.0213425926,2008-12-11,00:30:44
39.996997,116.331017,0,208,39793.0213773148,2008-12-11,00:30:47
39.996879,116.330992,0,209,39793.021400463,2008-12-11,00:30:49
39.996772,116.330998,0,209,39793.0214236111,2008-12-11,00:30:51
39.996634,116.331014,0,201,39793.0214583333,2008-12-11,00:30:54
39.996512,116.331048,0,204,39793.0214814815,2008-12-11,00:30:56
39.996393,116.33107,0,201,39793.0215046296,2008-12-11,00:30:58
39.996257,116.331084,0,199,39793.0215277778,2008-12-11,00:31:00
39.996091,116.331103,0,200,39793.0215509259,2008-12-11,00:31:02
39.995997,116.331102,0,200,39793.0215625,2008-12-11,00:31:03
39.995905,116.331103,0,201,39793.0215740741,2008-12-11,00:31:04
39.995809,116.33111,0,201,39793.0215856481,2008-12-11,00:31:05
39.995703,116.331112,0,202,39793.0215972222,2008-12-11,00:31:06
39.995594,116.331112,0,200,39793.0216087963,2008-12-11,00:31:07
39.995467,116.33113,0,194,39793.0216203704,2008-12-11,00:31:08
39.995342,116.331146,0,190,39793.0216319444,2008-12-11,00:31:09
39.995221,116.33115,0,186,39793.0216435185,2008-12-11,00:31:10
39.995098,116.331158,0,187,39793.0216550926,2008-12-11,00:31:11
39.994977,116.331158,0,186,39793.0216666667,2008-12-11,00:31:12
39.994864,116.331163,0,182,39793.0216782407,2008-12-11,00:31:13
39.994746,116.331175,0,180,39793.0216898148,2008-12-11,00:31:14
39.994621,116.331175,0,178,39793.0217013889,2008-12-11,00:31:15
39.994493,116.331186,0,174,39793.021712963,2008-12-11,00:31:16
39.99436,116.331196,0,171,39793.021724537,2008-12-11,00:31:17
39.994233,116.331196,0,164,39793.0217361111,2008-12-11,00:31:18
39.994102,116.331203,0,162,39793.0217476852,2008-12-11,00:31:19
39.993968,116.33121,0,160,39793.0217592593,2008-12-11,00:31:20
39.993835,116.331214,0,159,39793.0217708333,2008-12-11,00:31:21
39.993705,116.331221,0,159,39793.0217824074,2008-12-11,00:31:22
39.993577,116.331217,0,160,39793.0217939815,2008-12-11,00:31:23
39.993453,116.331221,0,158,39793.0218055556,2008-12-11,00:31:24
39.993332,116.33122,0,153,39793.0218171296,2008-12-11,00:31:25
39.993211,116.331214,0,149,39793.0218287037,2008-12-11,00:31:26
39.993091,116.331194,0,148,39793.0218402778,2008-12-11,00:31:27
39.992969,116.33116,0,149,39793.0218518519,2008-12-11,00:31:28
39.992848,116.331126,0,149,39793.0218634259,2008-12-11,00:31:29
39.992731,116.331084,0,149,39793.021875,2008-12-11,00:31:30
39.992616,116.331049,0,149,39793.0218865741,2008-12-11,00:31:31
39.992503,116.331013,0,149,39793.0218981481,2008-12-11,00:31:32
39.992376,116.330987,0,142,39793.0219097222,2008-12-11,00:31:33
39.992255,116.33097,0,142,39793.0219212963,2008-12-11,00:31:34
39.992166,116.330933,0,141,39793.0219328704,2008-12-11,00:31:35
39.992003,116.330872,0,141,39793.0219560185,2008-12-11,00:31:37
39.991873,116.330818,0,141,39793.0219791667,2008-12-11,00:31:39
39.991763,116.330771,0,146,39793.0220023148,2008-12-11,00:31:41
39.991701,116.33075,0,152,39793.0220601852,2008-12-11,00:31:46
39.99171,116.330766,0,153,39793.0221180556,2008-12-11,00:31:51
39.99172,116.330771,0,154,39793.0221759259,2008-12-11,00:31:56
39.99173,116.330779,0,154,39793.0222337963,2008-12-11,00:32:01
39.99173,116.330779,0,154,39793.0222685185,2008-12-11,00:32:04
39.991727,116.330777,0,154,39793.0222916667,2008-12-11,00:32:06
39.991713,116.330709,0,156,39793.022349537,2008-12-11,00:32:11
39.991738,116.330563,0,159,39793.0223842593,2008-12-11,00:32:14
39.991778,116.330418,0,160,39793.0224074074,2008-12-11,00:32:16
39.991765,116.330222,0,159,39793.0224305556,2008-12-11,00:32:18
39.991747,116.330041,0,160,39793.0224537037,2008-12-11,00:32:20
39.991737,116.3299,0,162,39793.0224768519,2008-12-11,00:32:22
39.991735,116.329726,0,160,39793.0225115741,2008-12-11,00:32:25
39.991713,116.329565,0,162,39793.0225462963,2008-12-11,00:32:28
39.991731,116.329436,0,160,39793.0225694444,2008-12-11,00:32:30
39.991743,116.329295,0,157,39793.0226041667,2008-12-11,00:32:33
39.99168,116.329206,0,156,39793.022662037,2008-12-11,00:32:38
39.991668,116.329143,0,155,39793.0227199074,2008-12-11,00:32:43
39.991671,116.329134,0,154,39793.0227777778,2008-12-11,00:32:48
39.991671,116.329121,0,154,39793.0228356481,2008-12-11,00:32:53
39.991668,116.329114,0,155,39793.0228935185,2008-12-11,00:32:58
39.991667,116.329109,0,155,39793.0229513889,2008-12-11,00:33:03
39.991666,116.329111,0,155,39793.0230092593,2008-12-11,00:33:08
39.991665,116.329111,0,155,39793.0230671296,2008-12-11,00:33:13
39.991665,116.329111,0,155,39793.023125,2008-12-11,00:33:18
39.991666,116.329108,0,155,39793.0231828704,2008-12-11,00:33:23
39.991666,116.329108,0,155,39793.0232175926,2008-12-11,00:33:26
39.991666,116.329108,0,155,39793.0232407407,2008-12-11,00:33:28
39.991665,116.329118,0,155,39793.0232986111,2008-12-11,00:33:33
39.991664,116.329125,0,155,39793.0233564815,2008-12-11,00:33:38
39.991665,116.329117,0,155,39793.0234143519,2008-12-11,00:33:43
39.991664,116.329116,0,155,39793.0234722222,2008-12-11,00:33:48
39.991664,116.329116,0,155,39793.0235069444,2008-12-11,00:33:51
39.991663,116.32911,0,155,39793.0235300926,2008-12-11,00:33:53
39.991663,116.329097,0,155,39793.023587963,2008-12-11,00:33:58
39.991652,116.328962,0,155,39793.0236342593,2008-12-11,00:34:02
39.991639,116.328842,0,155,39793.0236574074,2008-12-11,00:34:04
39.9916,116.328699,0,154,39793.0236805556,2008-12-11,00:34:06
39.991604,116.328547,0,154,39793.0237152778,2008-12-11,00:34:09
39.99158,116.328405,0,154,39793.02375,2008-12-11,00:34:12
39.991589,116.328243,0,154,39793.0237847222,2008-12-11,00:34:15
39.991591,116.328103,0,154,39793.0238078704,2008-12-11,00:34:17
39.991606,116.327949,0,154,39793.0238310185,2008-12-11,00:34:19
39.991591,116.327795,0,154,39793.0238541667,2008-12-11,00:34:21
39.991573,116.327625,0,153,39793.0238888889,2008-12-11,00:34:24
39.99165,116.327617,0,153,39793.0239467593,2008-12-11,00:34:29
39.991656,116.327597,0,153,39793.0240046296,2008-12-11,00:34:34
39.991698,116.327544,0,152,39793.0240625,2008-12-11,00:34:39
39.991733,116.327514,0,152,39793.0241203704,2008-12-11,00:34:44
39.991726,116.327473,0,152,39793.0241782407,2008-12-11,00:34:49
39.991721,116.327464,0,152,39793.0242361111,2008-12-11,00:34:54
39.991758,116.327496,0,152,39793.0242939815,2008-12-11,00:34:59
39.991732,116.327502,0,152,39793.0243518518,2008-12-11,00:35:04
39.991744,116.327481,0,154,39793.0244097222,2008-12-11,00:35:09
39.991707,116.327476,0,158,39793.0244675926,2008-12-11,00:35:14
39.991663,116.327473,0,156,39793.024525463,2008-12-11,00:35:19
39.991642,116.327493,0,156,39793.0245833333,2008-12-11,00:35:24
39.991611,116.327503,0,155,39793.0246412037,2008-12-11,00:35:29
39.991592,116.327517,0,154,39793.0246990741,2008-12-11,00:35:34
39.991599,116.327502,0,152,39793.0247569444,2008-12-11,00:35:39
39.991599,116.327502,0,152,39793.0247916667,2008-12-11,00:35:42
39.991599,116.327505,0,152,39793.0248148148,2008-12-11,00:35:44
39.991635,116.327389,0,153,39793.0248726852,2008-12-11,00:35:49
39.991635,116.327261,0,153,39793.0248958333,2008-12-11,00:35:51
39.991662,116.327118,0,154,39793.0249189815,2008-12-11,00:35:53
39.991686,116.326948,0,156,39793.0249421296,2008-12-11,00:35:55
39.991721,116.326758,0,157,39793.0249652778,2008-12-11,00:35:57
39.991719,116.326623,0,159,39793.0249768518,2008-12-11,00:35:58
39.991757,116.326515,0,160,39793.0249884259,2008-12-11,00:35:59
39.991761,116.326388,0,162,39793.025,2008-12-11,00:36:00
39.991779,116.326186,0,166,39793.0250231481,2008-12-11,00:36:02
39.991754,116.32607,0,166,39793.0250347222,2008-12-11,00:36:03
39.991741,116.325859,0,168,39793.0250578704,2008-12-11,00:36:05
39.991737,116.325647,0,169,39793.0250810185,2008-12-11,00:36:07
39.991729,116.325406,0,171,39793.0251041667,2008-12-11,00:36:09
39.991747,116.32525,0,171,39793.0251157407,2008-12-11,00:36:10
39.991779,116.325126,0,172,39793.0251273148,2008-12-11,00:36:11
39.991784,116.325001,0,173,39793.0251388889,2008-12-11,00:36:12
39.991788,116.324871,0,174,39793.025150463,2008-12-11,00:36:13
39.99178,116.32473,0,174,39793.025162037,2008-12-11,00:36:14
39.991768,116.324606,0,175,39793.0251736111,2008-12-11,00:36:15
39.991771,116.324348,0,177,39793.0251967593,2008-12-11,00:36:17
39.991753,116.324222,0,178,39793.0252083333,2008-12-11,00:36:18
39.991717,116.323971,0,180,39793.0252314815,2008-12-11,00:36:20
39.991741,116.32383,0,182,39793.0252430556,2008-12-11,00:36:21
39.991739,116.323696,0,183,39793.0252546296,2008-12-11,00:36:22
39.991751,116.323559,0,185,39793.0252662037,2008-12-11,00:36:23
39.991708,116.323434,0,191,39793.0252777778,2008-12-11,00:36:24
39.991702,116.323296,0,193,39793.0252893518,2008-12-11,00:36:25
39.991696,116.323154,0,194,39793.0253009259,2008-12-11,00:36:26
39.991684,116.323014,0,195,39793.0253125,2008-12-11,00:36:27
39.99167,116.322859,0,198,39793.0253240741,2008-12-11,00:36:28
39.991645,116.322709,0,198,39793.0253356481,2008-12-11,00:36:29
39.99164,116.322573,0,198,39793.0253472222,2008-12-11,00:36:30
39.991638,116.32244,0,199,39793.0253587963,2008-12-11,00:36:31
39.991618,116.322324,0,201,39793.0253703704,2008-12-11,00:36:32
39.991564,116.322192,0,203,39793.0253819444,2008-12-11,00:36:33
39.991512,116.322021,0,205,39793.0254050926,2008-12-11,00:36:35
39.991418,116.321942,0,211,39793.0254513889,2008-12-11,00:36:39
39.991407,116.321954,0,203,39793.0255092593,2008-12-11,00:36:44
39.991363,116.321974,0,201,39793.0255671296,2008-12-11,00:36:49
39.991363,116.321991,0,190,39793.025625,2008-12-11,00:36:54
39.991317,116.322093,0,187,39793.0256828704,2008-12-11,00:36:59
39.99138,116.322097,0,172,39793.0257407407,2008-12-11,00:37:04
39.991393,116.322183,0,166,39793.0257986111,2008-12-11,00:37:09
39.991422,116.322276,0,163,39793.0258564815,2008-12-11,00:37:14
39.991439,116.322361,0,166,39793.0259143518,2008-12-11,00:37:19
39.991426,116.32244,0,174,39793.0259722222,2008-12-11,00:37:24
39.991419,116.322522,0,178,39793.0260300926,2008-12-11,00:37:29
39.991415,116.322537,0,183,39793.026087963,2008-12-11,00:37:34
39.991387,116.322546,0,190,39793.0261458333,2008-12-11,00:37:39
39.991378,116.322561,0,197,39793.0262037037,2008-12-11,00:37:44
39.991378,116.322561,0,197,39793.0262384259,2008-12-11,00:37:47
39.99137,116.32256,0,197,39793.0262615741,2008-12-11,00:37:49
39.991342,116.322559,0,198,39793.0263194444,2008-12-11,00:37:54
39.991293,116.322548,0,193,39793.0263773148,2008-12-11,00:37:59
39.99125,116.322531,0,188,39793.0264351852,2008-12-11,00:38:04
39.991233,116.322519,0,183,39793.0264930556,2008-12-11,00:38:09
39.991227,116.322496,0,182,39793.0265509259,2008-12-11,00:38:14
39.991209,116.32246,0,181,39793.0266087963,2008-12-11,00:38:19
39.991163,116.322441,0,179,39793.0266666667,2008-12-11,00:38:24
39.991146,116.322443,0,180,39793.026724537,2008-12-11,00:38:29
39.991141,116.322422,0,180,39793.0267824074,2008-12-11,00:38:34
39.991135,116.322391,0,185,39793.0268402778,2008-12-11,00:38:39
39.991138,116.322352,0,191,39793.0268981481,2008-12-11,00:38:44
39.991138,116.322323,0,196,39793.0269560185,2008-12-11,00:38:49
39.991132,116.322294,0,199,39793.0270138889,2008-12-11,00:38:54
39.991126,116.322271,0,202,39793.0270717593,2008-12-11,00:38:59
39.991118,116.322214,0,205,39793.0271296296,2008-12-11,00:39:04
39.991099,116.322174,0,208,39793.0271875,2008-12-11,00:39:09
39.991085,116.322122,0,209,39793.0272453704,2008-12-11,00:39:14
39.99109,116.322074,0,207,39793.0273032407,2008-12-11,00:39:19
39.991091,116.322081,0,207,39793.0273611111,2008-12-11,00:39:24
39.991091,116.322086,0,208,39793.0274189815,2008-12-11,00:39:29
39.991091,116.322087,0,208,39793.0274768519,2008-12-11,00:39:34
39.991091,116.322087,0,208,39793.0275115741,2008-12-11,00:39:37
39.99109,116.322087,0,208,39793.0275347222,2008-12-11,00:39:39
39.991145,116.321967,0,205,39793.0275925926,2008-12-11,00:39:44
39.991111,116.321941,0,202,39793.027650463,2008-12-11,00:39:49
39.991111,116.321948,0,202,39793.0277083333,2008-12-11,00:39:54
39.991111,116.321948,0,202,39793.0277662037,2008-12-11,00:39:59
39.991111,116.321948,0,202,39793.0278009259,2008-12-11,00:40:02
39.99111,116.321951,0,201,39793.0278240741,2008-12-11,00:40:04
39.991071,116.321931,0,197,39793.0278819444,2008-12-11,00:40:09
39.991077,116.321924,0,195,39793.0279398148,2008-12-11,00:40:14
39.991077,116.321918,0,195,39793.0279976852,2008-12-11,00:40:19
39.991076,116.321925,0,194,39793.0280555556,2008-12-11,00:40:24
39.991075,116.321923,0,195,39793.0281134259,2008-12-11,00:40:29
39.991075,116.321927,0,195,39793.0281712963,2008-12-11,00:40:34
39.991075,116.321927,0,195,39793.0282060185,2008-12-11,00:40:37
39.991071,116.321935,0,196,39793.0282291667,2008-12-11,00:40:39
39.991114,116.321999,0,198,39793.028287037,2008-12-11,00:40:44
39.991134,116.322013,0,198,39793.0283449074,2008-12-11,00:40:49
39.991099,116.322072,0,195,39793.0284027778,2008-12-11,00:40:54
39.991111,116.322095,0,194,39793.0284606481,2008-12-11,00:40:59
39.991117,116.322087,0,193,39793.0285185185,2008-12-11,00:41:04
39.991118,116.322095,0,194,39793.0285763889,2008-12-11,00:41:09
39.991117,116.322094,0,194,39793.0286342593,2008-12-11,00:41:14
39.991117,116.322094,0,194,39793.0286689815,2008-12-11,00:41:17
39.991117,116.322102,0,194,39793.0286921296,2008-12-11,00:41:19
39.991119,116.322112,0,194,39793.02875,2008-12-11,00:41:24
39.99112,116.322113,0,194,39793.0288078704,2008-12-11,00:41:29
39.99112,116.322108,0,194,39793.0288657407,2008-12-11,00:41:34
39.99112,116.322108,0,194,39793.028900463,2008-12-11,00:41:37
39.991121,116.32211,0,194,39793.0289236111,2008-12-11,00:41:39
39.991139,116.322119,0,195,39793.0289814815,2008-12-11,00:41:44
39.991158,116.322137,0,195,39793.0290393519,2008-12-11,00:41:49
39.991169,116.322176,0,196,39793.0290972222,2008-12-11,00:41:54
39.991192,116.322215,0,197,39793.0291550926,2008-12-11,00:41:59
39.9912,116.322259,0,198,39793.029212963,2008-12-11,00:42:04
39.991221,116.322358,0,198,39793.0292708333,2008-12-11,00:42:09
39.99124,116.322467,0,198,39793.0293287037,2008-12-11,00:42:14
39.991263,116.322597,0,199,39793.0293865741,2008-12-11,00:42:19
39.991305,116.322717,0,199,39793.0294328704,2008-12-11,00:42:23
39.99134,116.322838,0,200,39793.0294675926,2008-12-11,00:42:26
39.991353,116.322987,0,200,39793.0295023148,2008-12-11,00:42:29
39.991355,116.323104,0,200,39793.029525463,2008-12-11,00:42:31
39.991353,116.323285,0,201,39793.0295601852,2008-12-11,00:42:34
39.991347,116.323409,0,201,39793.0295833333,2008-12-11,00:42:36
39.991257,116.323543,0,201,39793.0296180556,2008-12-11,00:42:39
39.991199,116.323699,0,202,39793.0296527778,2008-12-11,00:42:42
39.991155,116.323835,0,202,39793.0296875,2008-12-11,00:42:45
39.991141,116.323994,0,202,39793.0297222222,2008-12-11,00:42:48
39.991127,116.32411,0,203,39793.0297453704,2008-12-11,00:42:50
39.991126,116.324278,0,203,39793.0297800926,2008-12-11,00:42:53
39.991128,116.324463,0,203,39793.0298148148,2008-12-11,00:42:56
39.991078,116.324609,0,204,39793.029837963,2008-12-11,00:42:58
39.99114,116.324763,0,204,39793.0298611111,2008-12-11,00:43:00
39.991177,116.32492,0,204,39793.0298842593,2008-12-11,00:43:02
39.991185,116.325067,0,204,39793.0299074074,2008-12-11,00:43:04
39.991183,116.325189,0,204,39793.0299305556,2008-12-11,00:43:06
39.991185,116.325332,0,205,39793.0299537037,2008-12-11,00:43:08
39.991206,116.325488,0,205,39793.0299768519,2008-12-11,00:43:10
39.991223,116.325655,0,205,39793.03,2008-12-11,00:43:12
39.991225,116.325799,0,205,39793.0300231481,2008-12-11,00:43:14
39.99121,116.325949,0,205,39793.0300578704,2008-12-11,00:43:17
39.991178,116.32608,0,206,39793.0300925926,2008-12-11,00:43:20
39.991171,116.326219,0,206,39793.0301388889,2008-12-11,00:43:24
39.99119,116.326342,0,206,39793.0301736111,2008-12-11,00:43:27
39.99119,116.326462,0,205,39793.0302199074,2008-12-11,00:43:31
39.991191,116.326573,0,204,39793.0302777778,2008-12-11,00:43:36
39.991145,116.326706,0,204,39793.0303125,2008-12-11,00:43:39
39.991111,116.326821,0,204,39793.0303472222,2008-12-11,00:43:42
39.991035,116.32695,0,205,39793.0303819444,2008-12-11,00:43:45
39.990955,116.327062,0,205,39793.0304050926,2008-12-11,00:43:47
39.990846,116.327177,0,206,39793.0304282407,2008-12-11,00:43:49
39.990729,116.327331,0,207,39793.0304513889,2008-12-11,00:43:51
39.990588,116.327489,0,207,39793.030474537,2008-12-11,00:43:53
39.990496,116.327571,0,208,39793.0304861111,2008-12-11,00:43:54
39.990343,116.327574,0,208,39793.0305092593,2008-12-11,00:43:56
39.990178,116.327592,0,209,39793.0305324074,2008-12-11,00:43:58
39.990005,116.327599,0,209,39793.0305555556,2008-12-11,00:44:00
39.989842,116.32757,0,210,39793.0305787037,2008-12-11,00:44:02
39.989681,116.327529,0,210,39793.0306018519,2008-12-11,00:44:04
39.98953,116.327459,0,211,39793.030625,2008-12-11,00:44:06
39.989376,116.327384,0,211,39793.0306481481,2008-12-11,00:44:08
39.989251,116.327267,0,212,39793.0306712963,2008-12-11,00:44:10
39.989141,116.327117,0,211,39793.0306944444,2008-12-11,00:44:12
39.989038,116.327029,0,211,39793.0307175926,2008-12-11,00:44:14
39.988958,116.326976,0,212,39793.0307407407,2008-12-11,00:44:16
39.988901,116.326867,0,212,39793.030775463,2008-12-11,00:44:19
39.988908,116.326836,0,211,39793.0308333333,2008-12-11,00:44:24
39.988916,116.326827,0,211,39793.0308912037,2008-12-11,00:44:29
39.988908,116.326847,0,211,39793.0309490741,2008-12-11,00:44:34
39.988911,116.326857,0,210,39793.0310069444,2008-12-11,00:44:39
39.988913,116.326841,0,210,39793.0310648148,2008-12-11,00:44:44
39.988893,116.326869,0,209,39793.0311226852,2008-12-11,00:44:49
39.988891,116.326842,0,209,39793.0311805556,2008-12-11,00:44:54
39.988892,116.32679,0,209,39793.0312384259,2008-12-11,00:44:59
39.988857,116.32672,0,207,39793.0312962963,2008-12-11,00:45:04
39.98874,116.326691,0,207,39793.0313541667,2008-12-11,00:45:09
39.988627,116.326713,0,206,39793.0313888889,2008-12-11,00:45:12
39.988536,116.326715,0,205,39793.0314236111,2008-12-11,00:45:15
39.988446,116.326692,0,205,39793.0314583333,2008-12-11,00:45:18
39.988392,116.326676,0,204,39793.0315162037,2008-12-11,00:45:23
39.988301,116.326705,0,203,39793.0315625,2008-12-11,00:45:27
39.988204,116.326732,0,202,39793.0315972222,2008-12-11,00:45:30
39.988075,116.326736,0,201,39793.0316319444,2008-12-11,00:45:33
39.987979,116.326738,0,201,39793.0316550926,2008-12-11,00:45:35
39.987877,116.326736,0,201,39793.0316782407,2008-12-11,00:45:37
39.987755,116.32672,0,200,39793.0317013889,2008-12-11,00:45:39
39.98764,116.326707,0,201,39793.031724537,2008-12-11,00:45:41
39.987517,116.326684,0,200,39793.0317476852,2008-12-11,00:45:43
39.98742,116.32668,0,201,39793.0317708333,2008-12-11,00:45:45
39.987292,116.326756,0,204,39793.0318055556,2008-12-11,00:45:48
39.987172,116.326789,0,205,39793.0318287037,2008-12-11,00:45:50
39.987082,116.32681,0,204,39793.0318518518,2008-12-11,00:45:52
39.986988,116.326796,0,198,39793.0318981481,2008-12-11,00:45:56
39.986867,116.326794,0,191,39793.0319444444,2008-12-11,00:46:00
39.986777,116.326787,0,187,39793.0319675926,2008-12-11,00:46:02
39.986663,116.326797,0,186,39793.0319907407,2008-12-11,00:46:04
39.986534,116.326799,0,178,39793.0320138889,2008-12-11,00:46:06
39.986396,116.326819,0,176,39793.032037037,2008-12-11,00:46:08
39.986259,116.326832,0,173,39793.0320601852,2008-12-11,00:46:10
39.986142,116.326872,0,174,39793.0320833333,2008-12-11,00:46:12
39.986018,116.326881,0,172,39793.0321064815,2008-12-11,00:46:14
39.985899,116.326891,0,171,39793.0321296296,2008-12-11,00:46:16
39.985798,116.3269,0,166,39793.0321527778,2008-12-11,00:46:18
39.985714,116.326965,0,158,39793.0321759259,2008-12-11,00:46:20
39.985638,116.327022,0,148,39793.0322106481,2008-12-11,00:46:23
39.985614,116.327014,0,148,39793.0322685185,2008-12-11,00:46:28
39.985619,116.327011,0,145,39793.0323263889,2008-12-11,00:46:33
39.985626,116.327006,0,144,39793.0323842593,2008-12-11,00:46:38
39.985626,116.327006,0,144,39793.0324189815,2008-12-11,00:46:41
39.985627,116.327004,0,144,39793.0324421296,2008-12-11,00:46:43
39.985614,116.327007,0,144,39793.0325,2008-12-11,00:46:48
39.985586,116.327017,0,144,39793.0325578704,2008-12-11,00:46:53
39.985577,116.32702,0,145,39793.0326157407,2008-12-11,00:46:58
39.985589,116.327016,0,145,39793.0326736111,2008-12-11,00:47:03
39.985622,116.327012,0,145,39793.0327314815,2008-12-11,00:47:08
39.985607,116.32702,0,147,39793.0327893518,2008-12-11,00:47:13
39.985595,116.327008,0,150,39793.0328472222,2008-12-11,00:47:18
39.985595,116.327008,0,150,39793.0328819444,2008-12-11,00:47:21
39.9856,116.327001,0,149,39793.0329050926,2008-12-11,00:47:23
39.985589,116.326993,0,149,39793.032962963,2008-12-11,00:47:28
39.985561,116.326962,0,149,39793.0330208333,2008-12-11,00:47:33
39.985461,116.326958,0,149,39793.0330555556,2008-12-11,00:47:36
39.985323,116.326947,0,149,39793.0330902778,2008-12-11,00:47:39
39.985207,116.326977,0,150,39793.0331134259,2008-12-11,00:47:41
39.985071,116.326982,0,149,39793.0331365741,2008-12-11,00:47:43
39.984927,116.326988,0,148,39793.0331597222,2008-12-11,00:47:45
39.984767,116.326991,0,147,39793.0331828704,2008-12-11,00:47:47
39.984605,116.327008,0,145,39793.0332060185,2008-12-11,00:47:49
39.984433,116.327041,0,144,39793.0332291667,2008-12-11,00:47:51
39.984273,116.32705,0,141,39793.0332523148,2008-12-11,00:47:53
39.984097,116.327058,0,143,39793.033275463,2008-12-11,00:47:55
39.983995,116.327067,0,145,39793.033287037,2008-12-11,00:47:56
39.983905,116.327072,0,146,39793.0332986111,2008-12-11,00:47:57
39.983811,116.32708,0,146,39793.0333101852,2008-12-11,00:47:58
39.983719,116.327092,0,148,39793.0333217593,2008-12-11,00:47:59
39.983545,116.327113,0,149,39793.0333449074,2008-12-11,00:48:01
39.983365,116.327125,0,150,39793.0333680556,2008-12-11,00:48:03
39.983274,116.327132,0,150,39793.0333796296,2008-12-11,00:48:04
39.983184,116.327134,0,151,39793.0333912037,2008-12-11,00:48:05
39.983008,116.327144,0,152,39793.0334143518,2008-12-11,00:48:07
39.982838,116.32716,0,154,39793.0334375,2008-12-11,00:48:09
39.982666,116.327154,0,156,39793.0334606481,2008-12-11,00:48:11
39.982494,116.327157,0,158,39793.0334837963,2008-12-11,00:48:13
39.982392,116.327142,0,157,39793.0334953704,2008-12-11,00:48:14
39.982215,116.327183,0,163,39793.0335185185,2008-12-11,00:48:16
39.982118,116.327209,0,165,39793.0335300926,2008-12-11,00:48:17
39.981986,116.327228,0,170,39793.0335532407,2008-12-11,00:48:19
39.98186,116.327224,0,172,39793.0335763889,2008-12-11,00:48:21
39.981737,116.327203,0,174,39793.033599537,2008-12-11,00:48:23
39.981624,116.327176,0,175,39793.0336226852,2008-12-11,00:48:25
39.981516,116.327172,0,176,39793.0336574074,2008-12-11,00:48:28
39.981568,116.327224,0,178,39793.0337152778,2008-12-11,00:48:33
39.981585,116.327217,0,177,39793.0337731481,2008-12-11,00:48:38
39.9816,116.327208,0,177,39793.0338310185,2008-12-11,00:48:43
39.981619,116.327201,0,177,39793.0338888889,2008-12-11,00:48:48
39.981641,116.327187,0,177,39793.0339467593,2008-12-11,00:48:53
39.981672,116.327157,0,177,39793.0340046296,2008-12-11,00:48:58
39.981616,116.327107,0,178,39793.0340625,2008-12-11,00:49:03
39.981514,116.327044,0,181,39793.0340972222,2008-12-11,00:49:06
39.981422,116.327013,0,183,39793.0341203704,2008-12-11,00:49:08
39.981307,116.326994,0,183,39793.0341435185,2008-12-11,00:49:10
39.981172,116.326966,0,183,39793.0341666667,2008-12-11,00:49:12
39.981026,116.326961,0,183,39793.0341898148,2008-12-11,00:49:14
39.980897,116.326934,0,184,39793.034212963,2008-12-11,00:49:16
39.980744,116.326938,0,185,39793.0342361111,2008-12-11,00:49:18
39.980598,116.326948,0,187,39793.0342592593,2008-12-11,00:49:20
39.980463,116.326957,0,188,39793.0342824074,2008-12-11,00:49:22
39.980337,116.32697,0,190,39793.0343055556,2008-12-11,00:49:24
39.980221,116.32699,0,191,39793.0343287037,2008-12-11,00:49:26
39.980125,116.32702,0,191,39793.0343518518,2008-12-11,00:49:28
39.980028,116.327076,0,194,39793.0343981481,2008-12-11,00:49:32
39.979959,116.327104,0,197,39793.0344560185,2008-12-11,00:49:37
39.979931,116.327098,0,196,39793.0345138889,2008-12-11,00:49:42
39.979941,116.327105,0,196,39793.0345717593,2008-12-11,00:49:47
39.979941,116.327105,0,196,39793.0346064815,2008-12-11,00:49:50
39.97994,116.327106,0,195,39793.0346296296,2008-12-11,00:49:52
39.979951,116.327103,0,196,39793.0346875,2008-12-11,00:49:57
39.979953,116.327116,0,197,39793.0347453704,2008-12-11,00:50:02
39.979952,116.327133,0,200,39793.0348032407,2008-12-11,00:50:07
39.97987,116.327173,0,203,39793.0348611111,2008-12-11,00:50:12
39.979746,116.32716,0,205,39793.0348958333,2008-12-11,00:50:15
39.979638,116.327153,0,208,39793.0349189815,2008-12-11,00:50:17
39.979503,116.327141,0,209,39793.0349421296,2008-12-11,00:50:19
39.979345,116.327129,0,209,39793.0349652778,2008-12-11,00:50:21
39.979157,116.3271,0,207,39793.0349884259,2008-12-11,00:50:23
39.979059,116.327086,0,206,39793.035,2008-12-11,00:50:24
39.978957,116.327074,0,205,39793.0350115741,2008-12-11,00:50:25
39.978866,116.327066,0,204,39793.0350231482,2008-12-11,00:50:26
39.97869,116.327058,0,203,39793.0350462963,2008-12-11,00:50:28
39.978541,116.327056,0,202,39793.0350694444,2008-12-11,00:50:30
39.978385,116.327065,0,201,39793.0350925926,2008-12-11,00:50:32
39.978227,116.327082,0,203,39793.0351157407,2008-12-11,00:50:34
39.978098,116.327086,0,205,39793.0351388889,2008-12-11,00:50:36
39.977981,116.327064,0,212,39793.0351736111,2008-12-11,00:50:39
39.977883,116.327093,0,213,39793.0351967593,2008-12-11,00:50:41
39.977814,116.327145,0,213,39793.0352546296,2008-12-11,00:50:46
39.977807,116.327027,0,212,39793.0353125,2008-12-11,00:50:51
39.977711,116.32701,0,217,39793.0353240741,2008-12-11,00:50:52
39.977578,116.327005,0,223,39793.0353472222,2008-12-11,00:50:54
39.977569,116.327004,0,229,39793.0354050926,2008-12-11,00:50:59
39.977566,116.327018,0,239,39793.035462963,2008-12-11,00:51:04
39.977545,116.327308,0,239,39793.0354976852,2008-12-11,00:51:07
39.977539,116.327331,0,237,39793.0355555556,2008-12-11,00:51:12
39.977475,116.327332,0,233,39793.0356134259,2008-12-11,00:51:17
39.977454,116.327311,0,236,39793.0356712963,2008-12-11,00:51:22
39.97745,116.327294,0,238,39793.0357291667,2008-12-11,00:51:27
39.977449,116.327307,0,240,39793.035787037,2008-12-11,00:51:32
39.977437,116.327328,0,242,39793.0358449074,2008-12-11,00:51:37
39.977416,116.327378,0,243,39793.0359027778,2008-12-11,00:51:42
39.977421,116.32736,0,244,39793.0359606481,2008-12-11,00:51:47
39.977449,116.327356,0,245,39793.0360185185,2008-12-11,00:51:52
39.977449,116.327375,0,245,39793.0360763889,2008-12-11,00:51:57
39.977441,116.327381,0,245,39793.0361342593,2008-12-11,00:52:02
39.977441,116.327381,0,245,39793.0361689815,2008-12-11,00:52:05
39.977437,116.327384,0,245,39793.0361921296,2008-12-11,00:52:07
39.977423,116.327466,0,246,39793.03625,2008-12-11,00:52:12
39.977452,116.327481,0,246,39793.0363078704,2008-12-11,00:52:17
39.977467,116.327478,0,246,39793.0363657407,2008-12-11,00:52:22
39.977528,116.327435,0,246,39793.0364236111,2008-12-11,00:52:27
39.97758,116.327418,0,246,39793.0364814815,2008-12-11,00:52:32
39.977617,116.327389,0,246,39793.0365393519,2008-12-11,00:52:37
