# Supplementary material for: A location privacy protection method based on blockchain and threshold cryptography
Source: PLoS One. 2025 Jun 4;20(6):e0324551. doi: 10.1371/journal.pone.0324551 (PMC12136415; doi:10.1371/journal.pone.0324551)
Supplement: S1 File — (ZIP) [file pone.0324551.s001.zip › Data/001/Trajectory/20081211110523.plt]

Geolife trajectory
WGS 84
Altitude is in Feet
Reserved 3
0,2,255,My Track,0,0,2,8421376
0
39.979076,116.327478,0,492,39793.4620717593,2008-12-11,11:05:23
39.979398,116.327525,0,492,39793.4620833333,2008-12-11,11:05:24
39.978313,116.327204,0,37,39793.4622453704,2008-12-11,11:05:38
39.978316,116.327204,0,35,39793.4622685185,2008-12-11,11:05:40
39.978405,116.327175,0,39,39793.4623148148,2008-12-11,11:05:44
39.978524,116.32718,0,45,39793.4623611111,2008-12-11,11:05:48
39.978607,116.327158,0,47,39793.4624189815,2008-12-11,11:05:53
39.978704,116.32714,0,51,39793.4624768518,2008-12-11,11:05:58
39.978791,116.327149,0,55,39793.4625347222,2008-12-11,11:06:03
39.978862,116.327139,0,46,39793.4625925926,2008-12-11,11:06:08
39.978927,116.32713,0,53,39793.462650463,2008-12-11,11:06:13
39.978977,116.327132,0,62,39793.4627083333,2008-12-11,11:06:18
39.979054,116.327139,0,73,39793.4627662037,2008-12-11,11:06:23
39.979091,116.327149,0,89,39793.4628240741,2008-12-11,11:06:28
39.979148,116.32715,0,108,39793.4628819444,2008-12-11,11:06:33
39.979167,116.327184,0,110,39793.4629398148,2008-12-11,11:06:38
39.979216,116.327213,0,119,39793.4629976852,2008-12-11,11:06:43
39.979304,116.327182,0,124,39793.4630555556,2008-12-11,11:06:48
39.97935,116.327181,0,138,39793.4631134259,2008-12-11,11:06:53
39.979419,116.327166,0,150,39793.4631712963,2008-12-11,11:06:58
39.979505,116.327107,0,140,39793.4632291667,2008-12-11,11:07:03
39.979555,116.327079,0,138,39793.463287037,2008-12-11,11:07:08
39.979604,116.327078,0,144,39793.4633449074,2008-12-11,11:07:13
39.979676,116.327084,0,126,39793.4634027778,2008-12-11,11:07:18
39.979743,116.327104,0,118,39793.4634606481,2008-12-11,11:07:23
39.979794,116.32711,0,114,39793.4635185185,2008-12-11,11:07:28
39.979811,116.327147,0,123,39793.4635763889,2008-12-11,11:07:33
39.979819,116.327171,0,136,39793.4636342593,2008-12-11,11:07:38
39.979811,116.32717,0,138,39793.4636921296,2008-12-11,11:07:43
39.979811,116.32717,0,139,39793.46375,2008-12-11,11:07:48
39.979813,116.327167,0,140,39793.4638078704,2008-12-11,11:07:53
39.979815,116.327164,0,139,39793.4638657407,2008-12-11,11:07:58
39.979815,116.327164,0,139,39793.463900463,2008-12-11,11:08:01
39.979821,116.327166,0,139,39793.4639236111,2008-12-11,11:08:03
39.979838,116.327183,0,139,39793.4639814815,2008-12-11,11:08:08
39.979839,116.327233,0,139,39793.4640393518,2008-12-11,11:08:13
39.979839,116.327302,0,141,39793.4640972222,2008-12-11,11:08:18
39.979809,116.327415,0,135,39793.4641550926,2008-12-11,11:08:23
39.97985,116.327471,0,128,39793.464212963,2008-12-11,11:08:28
39.979894,116.327496,0,128,39793.4642708333,2008-12-11,11:08:33
39.979954,116.327486,0,128,39793.4643287037,2008-12-11,11:08:38
39.980038,116.327501,0,134,39793.4643865741,2008-12-11,11:08:43
39.980088,116.327512,0,140,39793.4644444444,2008-12-11,11:08:48
39.980124,116.327462,0,141,39793.4645023148,2008-12-11,11:08:53
39.980173,116.327445,0,147,39793.4645601852,2008-12-11,11:08:58
39.980207,116.327435,0,154,39793.4646180556,2008-12-11,11:09:03
39.980275,116.327416,0,163,39793.4646759259,2008-12-11,11:09:08
39.980301,116.327427,0,166,39793.4647337963,2008-12-11,11:09:13
39.980361,116.327431,0,169,39793.4647916667,2008-12-11,11:09:18
39.98044,116.327419,0,175,39793.464849537,2008-12-11,11:09:23
39.980487,116.327415,0,180,39793.4649074074,2008-12-11,11:09:28
39.980487,116.327415,0,180,39793.4649421296,2008-12-11,11:09:31
39.980488,116.327414,0,185,39793.4649652778,2008-12-11,11:09:33
39.9805,116.327432,0,187,39793.4650231482,2008-12-11,11:09:38
39.9805,116.327432,0,187,39793.4650578704,2008-12-11,11:09:41
39.980508,116.327432,0,189,39793.4650810185,2008-12-11,11:09:43
39.980521,116.327443,0,190,39793.4651388889,2008-12-11,11:09:48
39.980557,116.327462,0,194,39793.4651967593,2008-12-11,11:09:53
39.980604,116.327433,0,195,39793.4652546296,2008-12-11,11:09:58
39.980668,116.327412,0,198,39793.4653125,2008-12-11,11:10:03
39.980709,116.32742,0,197,39793.4653703704,2008-12-11,11:10:08
39.980748,116.327492,0,168,39793.4654166667,2008-12-11,11:10:12
39.980807,116.32751,0,151,39793.465474537,2008-12-11,11:10:17
39.980845,116.327474,0,145,39793.4655324074,2008-12-11,11:10:22
39.980879,116.327448,0,140,39793.4655902778,2008-12-11,11:10:27
39.980935,116.327428,0,140,39793.4656481481,2008-12-11,11:10:32
39.981029,116.327416,0,141,39793.4657060185,2008-12-11,11:10:37
39.981095,116.327385,0,142,39793.4657638889,2008-12-11,11:10:42
39.981173,116.327378,0,146,39793.4658217593,2008-12-11,11:10:47
39.981249,116.32742,0,155,39793.4658796296,2008-12-11,11:10:52
39.981289,116.327436,0,163,39793.4659375,2008-12-11,11:10:57
39.981355,116.327454,0,170,39793.4659953704,2008-12-11,11:11:02
39.98139,116.327504,0,174,39793.4660532407,2008-12-11,11:11:07
39.981383,116.327563,0,179,39793.4661111111,2008-12-11,11:11:12
39.981388,116.32763,0,183,39793.4661689815,2008-12-11,11:11:17
39.981373,116.327753,0,186,39793.4662268519,2008-12-11,11:11:22
39.981361,116.327842,0,191,39793.4662847222,2008-12-11,11:11:27
39.98137,116.327927,0,192,39793.4663425926,2008-12-11,11:11:32
39.981397,116.328021,0,184,39793.466400463,2008-12-11,11:11:37
39.981464,116.328063,0,176,39793.4664583333,2008-12-11,11:11:42
39.981503,116.328078,0,178,39793.4665162037,2008-12-11,11:11:47
39.981571,116.328055,0,179,39793.4665740741,2008-12-11,11:11:52
39.981592,116.32805,0,182,39793.4666319444,2008-12-11,11:11:57
39.981844,116.327958,0,199,39793.4757175926,2008-12-11,11:25:02
39.981843,116.327898,0,197,39793.475775463,2008-12-11,11:25:07
39.981852,116.327887,0,197,39793.4758333333,2008-12-11,11:25:12
39.98185,116.327898,0,195,39793.4758912037,2008-12-11,11:25:17
39.981834,116.327905,0,194,39793.4759490741,2008-12-11,11:25:22
39.981713,116.327986,0,193,39793.4759953704,2008-12-11,11:25:26
39.981661,116.327997,0,191,39793.4760532407,2008-12-11,11:25:31
39.981641,116.328031,0,186,39793.4761111111,2008-12-11,11:25:36
39.981648,116.328072,0,185,39793.4761689815,2008-12-11,11:25:41
39.981658,116.328087,0,186,39793.4762268519,2008-12-11,11:25:46
39.981652,116.328111,0,186,39793.4762847222,2008-12-11,11:25:51
39.98167,116.328132,0,187,39793.4763425926,2008-12-11,11:25:56
39.98167,116.328132,0,187,39793.4763773148,2008-12-11,11:25:59
39.981673,116.328124,0,187,39793.476400463,2008-12-11,11:26:01
39.981646,116.328116,0,188,39793.4764583333,2008-12-11,11:26:06
39.981657,116.328068,0,190,39793.4765162037,2008-12-11,11:26:11
39.981628,116.328066,0,192,39793.4765740741,2008-12-11,11:26:16
39.981684,116.328025,0,194,39793.4766319444,2008-12-11,11:26:21
39.98168,116.328052,0,195,39793.4766898148,2008-12-11,11:26:26
39.981668,116.328114,0,195,39793.4767476852,2008-12-11,11:26:31
39.981667,116.32816,0,194,39793.4768055556,2008-12-11,11:26:36
39.981625,116.328191,0,192,39793.4768634259,2008-12-11,11:26:41
39.981686,116.328176,0,191,39793.4769212963,2008-12-11,11:26:46
39.981717,116.328178,0,188,39793.4769791667,2008-12-11,11:26:51
39.981702,116.328146,0,187,39793.477037037,2008-12-11,11:26:56
39.981697,116.328094,0,186,39793.4770949074,2008-12-11,11:27:01
39.981663,116.328103,0,186,39793.4771527778,2008-12-11,11:27:06
39.981645,116.328111,0,186,39793.4772106481,2008-12-11,11:27:11
39.981637,116.328112,0,186,39793.4772685185,2008-12-11,11:27:16
39.981629,116.328113,0,187,39793.4773263889,2008-12-11,11:27:21
39.981628,116.328105,0,188,39793.4773842593,2008-12-11,11:27:26
39.981628,116.328105,0,188,39793.4774189815,2008-12-11,11:27:29
39.981622,116.328105,0,188,39793.4774421296,2008-12-11,11:27:31
39.981619,116.328126,0,188,39793.4775,2008-12-11,11:27:36
39.981627,116.328176,0,189,39793.4775578704,2008-12-11,11:27:41
39.981644,116.328166,0,190,39793.4776157407,2008-12-11,11:27:46
39.981611,116.328152,0,189,39793.4776736111,2008-12-11,11:27:51
39.981598,116.328137,0,188,39793.4777314815,2008-12-11,11:27:56
39.981624,116.328125,0,189,39793.4777893518,2008-12-11,11:28:01
39.981619,116.328115,0,189,39793.4778472222,2008-12-11,11:28:06
39.981616,116.328104,0,189,39793.4779050926,2008-12-11,11:28:11
39.981565,116.328077,0,191,39793.477962963,2008-12-11,11:28:16
39.981556,116.328087,0,193,39793.4780208333,2008-12-11,11:28:21
39.981564,116.328097,0,194,39793.4780787037,2008-12-11,11:28:26
39.981563,116.328106,0,195,39793.4781365741,2008-12-11,11:28:31
39.981571,116.328105,0,195,39793.4781944444,2008-12-11,11:28:36
39.981571,116.328105,0,195,39793.4782291667,2008-12-11,11:28:39
39.981574,116.328109,0,195,39793.4782523148,2008-12-11,11:28:41
39.981583,116.328109,0,195,39793.4783101852,2008-12-11,11:28:46
39.981617,116.328092,0,197,39793.4783680556,2008-12-11,11:28:51
39.981619,116.328098,0,198,39793.4784259259,2008-12-11,11:28:56
39.981619,116.328098,0,198,39793.4784606481,2008-12-11,11:28:59
39.981618,116.328093,0,198,39793.4784837963,2008-12-11,11:29:01
39.981631,116.328069,0,199,39793.4785416667,2008-12-11,11:29:06
39.981642,116.328016,0,200,39793.478599537,2008-12-11,11:29:11
39.981627,116.328022,0,201,39793.4786574074,2008-12-11,11:29:16
39.98163,116.328019,0,201,39793.4787152778,2008-12-11,11:29:21
39.98163,116.328019,0,201,39793.47875,2008-12-11,11:29:24
39.981632,116.32802,0,201,39793.4787731481,2008-12-11,11:29:26
39.981617,116.328042,0,202,39793.4788310185,2008-12-11,11:29:31
39.98161,116.328065,0,203,39793.4788888889,2008-12-11,11:29:36
39.98165,116.328026,0,203,39793.4789467593,2008-12-11,11:29:41
39.981679,116.327982,0,203,39793.4790046296,2008-12-11,11:29:46
39.981704,116.327981,0,200,39793.4790625,2008-12-11,11:29:51
39.981616,116.327977,0,186,39793.4791087963,2008-12-11,11:29:55
39.98152,116.328023,0,185,39793.4791550926,2008-12-11,11:29:59
39.981464,116.32802,0,163,39793.479212963,2008-12-11,11:30:04
39.981419,116.328023,0,165,39793.4792708333,2008-12-11,11:30:09
39.9814,116.328009,0,167,39793.4793287037,2008-12-11,11:30:14
39.981401,116.327968,0,166,39793.4793865741,2008-12-11,11:30:19
39.981401,116.327924,0,166,39793.4794444444,2008-12-11,11:30:24
39.981404,116.327869,0,168,39793.4795023148,2008-12-11,11:30:29
39.98141,116.327799,0,167,39793.4795601852,2008-12-11,11:30:34
39.981417,116.327752,0,170,39793.4796180556,2008-12-11,11:30:39
39.981401,116.327675,0,175,39793.4796759259,2008-12-11,11:30:44
39.981403,116.327595,0,179,39793.4797337963,2008-12-11,11:30:49
39.981404,116.327538,0,182,39793.4797916667,2008-12-11,11:30:54
39.981412,116.327491,0,187,39793.479849537,2008-12-11,11:30:59
39.981415,116.327451,0,188,39793.4799074074,2008-12-11,11:31:04
39.981448,116.3274,0,193,39793.4799652778,2008-12-11,11:31:09
39.981549,116.327389,0,201,39793.4800231481,2008-12-11,11:31:14
39.981622,116.327406,0,207,39793.4800810185,2008-12-11,11:31:19
39.98165,116.327432,0,212,39793.4801388889,2008-12-11,11:31:24
39.981651,116.327434,0,211,39793.4801967593,2008-12-11,11:31:29
39.981651,116.327434,0,211,39793.4802314815,2008-12-11,11:31:32
39.981648,116.327438,0,213,39793.4802546296,2008-12-11,11:31:34
39.981655,116.327456,0,213,39793.4803125,2008-12-11,11:31:39
39.981676,116.327442,0,212,39793.4803703704,2008-12-11,11:31:44
39.981693,116.327459,0,210,39793.4804282407,2008-12-11,11:31:49
39.981693,116.327459,0,210,39793.480462963,2008-12-11,11:31:52
39.981696,116.327465,0,210,39793.4804861111,2008-12-11,11:31:54
39.981698,116.327449,0,211,39793.4805439815,2008-12-11,11:31:59
39.981734,116.327448,0,211,39793.4806018519,2008-12-11,11:32:04
39.981769,116.327443,0,213,39793.4806597222,2008-12-11,11:32:09
39.981804,116.327444,0,213,39793.4807175926,2008-12-11,11:32:14
39.98179,116.327451,0,212,39793.480775463,2008-12-11,11:32:19
39.981782,116.327432,0,209,39793.4808333333,2008-12-11,11:32:24
39.981807,116.327428,0,207,39793.4808912037,2008-12-11,11:32:29
39.981868,116.327426,0,198,39793.4809490741,2008-12-11,11:32:34
39.981886,116.327406,0,196,39793.4810069444,2008-12-11,11:32:39
39.981911,116.327409,0,196,39793.4810648148,2008-12-11,11:32:44
39.981949,116.327386,0,197,39793.4811226852,2008-12-11,11:32:49
39.981997,116.327367,0,203,39793.4811805556,2008-12-11,11:32:54
39.982019,116.327368,0,200,39793.4812384259,2008-12-11,11:32:59
39.982019,116.327368,0,200,39793.4812731481,2008-12-11,11:33:02
39.982018,116.327373,0,199,39793.4812962963,2008-12-11,11:33:04
39.982022,116.327345,0,199,39793.4813541667,2008-12-11,11:33:09
39.982036,116.327304,0,193,39793.481412037,2008-12-11,11:33:14
39.982045,116.327287,0,193,39793.4814699074,2008-12-11,11:33:19
39.98205,116.327291,0,193,39793.4815277778,2008-12-11,11:33:24
39.982052,116.327294,0,193,39793.4815856481,2008-12-11,11:33:29
39.982056,116.327291,0,193,39793.4816435185,2008-12-11,11:33:34
39.982056,116.327287,0,191,39793.4817013889,2008-12-11,11:33:39
39.982061,116.327284,0,191,39793.4817592593,2008-12-11,11:33:44
39.982063,116.32729,0,191,39793.4818171296,2008-12-11,11:33:49
39.982058,116.327285,0,191,39793.481875,2008-12-11,11:33:54
39.982055,116.327293,0,193,39793.4819328704,2008-12-11,11:33:59
39.982055,116.327293,0,193,39793.4819675926,2008-12-11,11:34:02
39.982057,116.327292,0,193,39793.4819907407,2008-12-11,11:34:04
39.982041,116.327271,0,179,39793.4820486111,2008-12-11,11:34:09
39.98204,116.32732,0,183,39793.4821064815,2008-12-11,11:34:14
39.98204,116.32732,0,183,39793.4821412037,2008-12-11,11:34:17
39.982043,116.327323,0,175,39793.4821643519,2008-12-11,11:34:19
39.982098,116.327295,0,172,39793.4822222222,2008-12-11,11:34:24
39.982105,116.327307,0,171,39793.4822800926,2008-12-11,11:34:29
39.982055,116.327328,0,172,39793.482337963,2008-12-11,11:34:34
39.982021,116.327335,0,171,39793.4823958333,2008-12-11,11:34:39
39.982019,116.327328,0,168,39793.4824537037,2008-12-11,11:34:44
39.982013,116.327326,0,166,39793.4825115741,2008-12-11,11:34:49
39.982013,116.327328,0,165,39793.4825694444,2008-12-11,11:34:54
39.982012,116.327331,0,163,39793.4826273148,2008-12-11,11:34:59
39.982004,116.327332,0,161,39793.4826851852,2008-12-11,11:35:04
39.982004,116.327332,0,161,39793.4827199074,2008-12-11,11:35:07
39.982,116.327334,0,158,39793.4827430556,2008-12-11,11:35:09
39.981991,116.327337,0,156,39793.4828009259,2008-12-11,11:35:14
39.981981,116.327341,0,158,39793.4828587963,2008-12-11,11:35:19
39.981977,116.32735,0,162,39793.4829166667,2008-12-11,11:35:24
39.981961,116.327344,0,164,39793.482974537,2008-12-11,11:35:29
39.981952,116.327335,0,165,39793.4830324074,2008-12-11,11:35:34
39.981936,116.327318,0,166,39793.4830902778,2008-12-11,11:35:39
39.981936,116.327318,0,166,39793.483125,2008-12-11,11:35:42
39.98193,116.327313,0,166,39793.4831481481,2008-12-11,11:35:44
39.982069,116.327334,0,167,39793.4832060185,2008-12-11,11:35:49
39.982196,116.327283,0,168,39793.4832407407,2008-12-11,11:35:52
39.982278,116.327153,0,168,39793.4832638889,2008-12-11,11:35:54
39.982413,116.327122,0,168,39793.483287037,2008-12-11,11:35:56
39.982511,116.327125,0,168,39793.4832986111,2008-12-11,11:35:57
39.98269,116.327119,0,168,39793.4833217593,2008-12-11,11:35:59
39.982788,116.327118,0,168,39793.4833333333,2008-12-11,11:36:00
39.983018,116.327095,0,168,39793.4833564815,2008-12-11,11:36:02
39.983204,116.327094,0,168,39793.4833796296,2008-12-11,11:36:04
39.983297,116.327093,0,168,39793.4833912037,2008-12-11,11:36:05
39.983387,116.327087,0,168,39793.4834027778,2008-12-11,11:36:06
39.983478,116.327082,0,168,39793.4834143519,2008-12-11,11:36:07
39.983679,116.327077,0,167,39793.4834375,2008-12-11,11:36:09
39.983779,116.327075,0,167,39793.4834490741,2008-12-11,11:36:10
39.983927,116.327165,0,164,39793.4834606481,2008-12-11,11:36:11
39.984037,116.327183,0,162,39793.4834722222,2008-12-11,11:36:12
39.984139,116.327181,0,161,39793.4834837963,2008-12-11,11:36:13
39.984244,116.327187,0,160,39793.4834953704,2008-12-11,11:36:14
39.984346,116.327189,0,162,39793.4835069444,2008-12-11,11:36:15
39.984443,116.327205,0,169,39793.4835185185,2008-12-11,11:36:16
39.984538,116.327193,0,170,39793.4835300926,2008-12-11,11:36:17
39.984671,116.327212,0,162,39793.4835648148,2008-12-11,11:36:20
39.984809,116.327199,0,157,39793.483587963,2008-12-11,11:36:22
39.984951,116.327173,0,149,39793.4836111111,2008-12-11,11:36:24
39.985091,116.327161,0,145,39793.4836342593,2008-12-11,11:36:26
39.985206,116.32716,0,147,39793.4836574074,2008-12-11,11:36:28
39.98531,116.32714,0,135,39793.4836805556,2008-12-11,11:36:30
39.985416,116.327137,0,131,39793.4837152778,2008-12-11,11:36:33
39.985524,116.327123,0,128,39793.48375,2008-12-11,11:36:36
39.985646,116.327186,0,135,39793.4837962963,2008-12-11,11:36:40
39.985632,116.327194,0,142,39793.4838541667,2008-12-11,11:36:45
39.985632,116.327194,0,142,39793.4838888889,2008-12-11,11:36:48
39.985638,116.327187,0,143,39793.483912037,2008-12-11,11:36:50
39.985735,116.32713,0,142,39793.4839467593,2008-12-11,11:36:53
39.98584,116.327127,0,140,39793.4839699074,2008-12-11,11:36:55
39.985943,116.3271,0,140,39793.4839930556,2008-12-11,11:36:57
39.986071,116.327066,0,141,39793.4840162037,2008-12-11,11:36:59
39.986194,116.32703,0,143,39793.4840393519,2008-12-11,11:37:01
39.98634,116.326987,0,144,39793.4840625,2008-12-11,11:37:03
39.986485,116.326939,0,147,39793.4840856481,2008-12-11,11:37:05
39.986643,116.326908,0,150,39793.4841087963,2008-12-11,11:37:07
39.986804,116.326882,0,149,39793.4841319444,2008-12-11,11:37:09
39.986897,116.326872,0,149,39793.4841435185,2008-12-11,11:37:10
39.986993,116.326858,0,151,39793.4841550926,2008-12-11,11:37:11
39.987093,116.326842,0,154,39793.4841666667,2008-12-11,11:37:12
39.987199,116.326825,0,157,39793.4841782407,2008-12-11,11:37:13
39.987317,116.326842,0,155,39793.4841898148,2008-12-11,11:37:14
39.987447,116.32688,0,149,39793.4842013889,2008-12-11,11:37:15
39.987571,116.326898,0,146,39793.484212963,2008-12-11,11:37:16
39.98769,116.326915,0,142,39793.484224537,2008-12-11,11:37:17
39.987801,116.326934,0,140,39793.4842361111,2008-12-11,11:37:18
39.98791,116.326946,0,137,39793.4842476852,2008-12-11,11:37:19
39.988003,116.326956,0,137,39793.4842592593,2008-12-11,11:37:20
39.988095,116.326961,0,135,39793.4842708333,2008-12-11,11:37:21
39.988186,116.326966,0,133,39793.4842824074,2008-12-11,11:37:22
39.988357,116.326975,0,128,39793.4843055556,2008-12-11,11:37:24
39.988512,116.326973,0,128,39793.4843287037,2008-12-11,11:37:26
39.988664,116.326976,0,129,39793.4843518519,2008-12-11,11:37:28
39.98879,116.326975,0,129,39793.484375,2008-12-11,11:37:30
39.988914,116.326974,0,129,39793.4843981481,2008-12-11,11:37:32
39.989014,116.326969,0,129,39793.4844212963,2008-12-11,11:37:34
39.989073,116.32696,0,126,39793.4844791667,2008-12-11,11:37:39
39.989073,116.32696,0,126,39793.4845138889,2008-12-11,11:37:42
39.989075,116.326961,0,127,39793.484537037,2008-12-11,11:37:44
39.98911,116.326957,0,124,39793.4845949074,2008-12-11,11:37:49
39.989201,116.326932,0,126,39793.4846180556,2008-12-11,11:37:51
39.989339,116.326909,0,127,39793.4846412037,2008-12-11,11:37:53
39.989496,116.326892,0,130,39793.4846643518,2008-12-11,11:37:55
39.989659,116.326886,0,125,39793.4846875,2008-12-11,11:37:57
39.989848,116.326885,0,123,39793.4847106481,2008-12-11,11:37:59
39.989946,116.326877,0,123,39793.4847222222,2008-12-11,11:38:00
39.990038,116.326872,0,122,39793.4847337963,2008-12-11,11:38:01
39.990129,116.326866,0,122,39793.4847453704,2008-12-11,11:38:02
39.990224,116.32686,0,123,39793.4847569444,2008-12-11,11:38:03
39.990317,116.326855,0,124,39793.4847685185,2008-12-11,11:38:04
39.990471,116.326839,0,124,39793.4847916667,2008-12-11,11:38:06
39.990609,116.326825,0,125,39793.4848148148,2008-12-11,11:38:08
39.99071,116.326813,0,130,39793.484837963,2008-12-11,11:38:10
39.990762,116.326721,0,143,39793.4848726852,2008-12-11,11:38:13
39.990847,116.326803,0,148,39793.4849074074,2008-12-11,11:38:16
39.990876,116.326872,0,157,39793.4849652778,2008-12-11,11:38:21
39.990887,116.326873,0,168,39793.4850231481,2008-12-11,11:38:26
39.990902,116.326879,0,180,39793.4850810185,2008-12-11,11:38:31
39.990915,116.32688,0,190,39793.4851388889,2008-12-11,11:38:36
39.990919,116.326881,0,200,39793.4851967593,2008-12-11,11:38:41
39.990919,116.326881,0,200,39793.4852314815,2008-12-11,11:38:44
39.990927,116.326882,0,210,39793.4852546296,2008-12-11,11:38:46
39.990941,116.326883,0,221,39793.4853125,2008-12-11,11:38:51
39.990959,116.326887,0,232,39793.4853703704,2008-12-11,11:38:56
39.990958,116.326888,0,240,39793.4854282407,2008-12-11,11:39:01
39.990958,116.326888,0,240,39793.485462963,2008-12-11,11:39:04
39.990966,116.326887,0,243,39793.4854861111,2008-12-11,11:39:06
39.991052,116.32694,0,261,39793.4855439815,2008-12-11,11:39:11
39.991097,116.326838,0,213,39793.4856018518,2008-12-11,11:39:16
39.991087,116.326789,0,183,39793.4856365741,2008-12-11,11:39:19
39.991096,116.326775,0,171,39793.4856944444,2008-12-11,11:39:24
39.991094,116.326775,0,168,39793.4857523148,2008-12-11,11:39:29
39.991094,116.326775,0,168,39793.485787037,2008-12-11,11:39:32
39.99109,116.326775,0,167,39793.4858101852,2008-12-11,11:39:34
39.991098,116.326789,0,156,39793.4858680556,2008-12-11,11:39:39
39.991111,116.326787,0,148,39793.4859259259,2008-12-11,11:39:44
39.991219,116.326752,0,142,39793.4859837963,2008-12-11,11:39:49
39.991305,116.326673,0,140,39793.4860069444,2008-12-11,11:39:51
39.991395,116.326544,0,139,39793.4860416667,2008-12-11,11:39:54
39.991445,116.326432,0,140,39793.4860648148,2008-12-11,11:39:56
39.991483,116.326314,0,140,39793.486087963,2008-12-11,11:39:58
39.991478,116.32614,0,134,39793.4861111111,2008-12-11,11:40:00
39.991469,116.32594,0,132,39793.4861342593,2008-12-11,11:40:02
39.991455,116.325721,0,128,39793.4861574074,2008-12-11,11:40:04
39.99145,116.325494,0,127,39793.4861805556,2008-12-11,11:40:06
39.991415,116.325272,0,123,39793.4862037037,2008-12-11,11:40:08
39.991405,116.325034,0,127,39793.4862268518,2008-12-11,11:40:10
39.991401,116.324912,0,132,39793.4862384259,2008-12-11,11:40:11
39.991366,116.324796,0,131,39793.48625,2008-12-11,11:40:12
39.991409,116.324613,0,157,39793.4862615741,2008-12-11,11:40:13
39.991393,116.324489,0,158,39793.4862731481,2008-12-11,11:40:14
39.991382,116.324367,0,160,39793.4862847222,2008-12-11,11:40:15
39.991373,116.324249,0,163,39793.4862962963,2008-12-11,11:40:16
39.991361,116.324025,0,164,39793.4863194444,2008-12-11,11:40:18
39.991354,116.323818,0,162,39793.4863425926,2008-12-11,11:40:20
39.991337,116.323621,0,161,39793.4863657407,2008-12-11,11:40:22
39.991333,116.323441,0,155,39793.4863888889,2008-12-11,11:40:24
39.991326,116.323254,0,151,39793.486412037,2008-12-11,11:40:26
39.99132,116.323086,0,148,39793.4864351852,2008-12-11,11:40:28
39.991303,116.322925,0,149,39793.4864583333,2008-12-11,11:40:30
39.991302,116.322731,0,155,39793.4864814815,2008-12-11,11:40:32
39.991285,116.322531,0,155,39793.4865046296,2008-12-11,11:40:34
39.991288,116.322336,0,151,39793.4865277778,2008-12-11,11:40:36
39.991284,116.32214,0,149,39793.4865509259,2008-12-11,11:40:38
39.991285,116.32198,0,147,39793.4865740741,2008-12-11,11:40:40
39.99129,116.321836,0,144,39793.4866087963,2008-12-11,11:40:43
39.991273,116.321791,0,150,39793.4866666667,2008-12-11,11:40:48
39.991272,116.321793,0,150,39793.486724537,2008-12-11,11:40:53
39.991272,116.321793,0,150,39793.4867592593,2008-12-11,11:40:56
39.99127,116.321793,0,150,39793.4867824074,2008-12-11,11:40:58
39.991241,116.321642,0,152,39793.4868402778,2008-12-11,11:41:03
39.991221,116.321504,0,152,39793.4868634259,2008-12-11,11:41:05
39.991224,116.321312,0,155,39793.4868865741,2008-12-11,11:41:07
39.991236,116.321115,0,158,39793.4869097222,2008-12-11,11:41:09
39.991222,116.32092,0,157,39793.4869328704,2008-12-11,11:41:11
39.991217,116.320733,0,157,39793.4869560185,2008-12-11,11:41:13
39.991215,116.320565,0,161,39793.4869791667,2008-12-11,11:41:15
39.991192,116.320393,0,165,39793.4870023148,2008-12-11,11:41:17
39.991175,116.320205,0,161,39793.487025463,2008-12-11,11:41:19
39.991153,116.319999,0,157,39793.4870486111,2008-12-11,11:41:21
39.99114,116.319778,0,153,39793.4870717593,2008-12-11,11:41:23
39.991133,116.319562,0,150,39793.4870949074,2008-12-11,11:41:25
39.991127,116.319353,0,150,39793.4871180556,2008-12-11,11:41:27
39.991139,116.319125,0,152,39793.4871412037,2008-12-11,11:41:29
39.991147,116.319007,0,154,39793.4871527778,2008-12-11,11:41:30
39.991164,116.318774,0,157,39793.4871759259,2008-12-11,11:41:32
39.99116,116.31855,0,159,39793.4871990741,2008-12-11,11:41:34
39.991154,116.318432,0,159,39793.4872106481,2008-12-11,11:41:35
39.991149,116.318201,0,160,39793.4872337963,2008-12-11,11:41:37
39.991142,116.317976,0,159,39793.4872569444,2008-12-11,11:41:39
39.991169,116.317755,0,158,39793.4872800926,2008-12-11,11:41:41
39.991153,116.317572,0,155,39793.4873032407,2008-12-11,11:41:43
39.991145,116.317427,0,158,39793.4873263889,2008-12-11,11:41:45
39.991145,116.317294,0,157,39793.4873611111,2008-12-11,11:41:48
39.991063,116.317238,0,173,39793.4874074074,2008-12-11,11:41:52
39.991015,116.317169,0,187,39793.4874652778,2008-12-11,11:41:57
39.991059,116.317033,0,179,39793.4875115741,2008-12-11,11:42:01
39.991089,116.316884,0,175,39793.4875347222,2008-12-11,11:42:03
39.991085,116.316695,0,172,39793.4875578704,2008-12-11,11:42:05
39.991077,116.316491,0,172,39793.4875810185,2008-12-11,11:42:07
39.991061,116.316272,0,172,39793.4876041667,2008-12-11,11:42:09
39.991045,116.316058,0,172,39793.4876273148,2008-12-11,11:42:11
39.991038,116.315852,0,173,39793.487650463,2008-12-11,11:42:13
39.991049,116.315629,0,173,39793.4876736111,2008-12-11,11:42:15
39.991053,116.315413,0,170,39793.4876967593,2008-12-11,11:42:17
39.991042,116.315189,0,170,39793.4877199074,2008-12-11,11:42:19
39.991031,116.314957,0,169,39793.4877430556,2008-12-11,11:42:21
39.991025,116.314833,0,170,39793.4877546296,2008-12-11,11:42:22
39.991008,116.31471,0,170,39793.4877662037,2008-12-11,11:42:23
39.991002,116.314583,0,170,39793.4877777778,2008-12-11,11:42:24
39.990995,116.314454,0,170,39793.4877893519,2008-12-11,11:42:25
39.99099,116.314323,0,169,39793.4878009259,2008-12-11,11:42:26
39.990997,116.314191,0,170,39793.4878125,2008-12-11,11:42:27
39.990997,116.31406,0,169,39793.4878240741,2008-12-11,11:42:28
39.991,116.313931,0,167,39793.4878356481,2008-12-11,11:42:29
39.991027,116.313799,0,163,39793.4878472222,2008-12-11,11:42:30
39.991021,116.313671,0,162,39793.4878587963,2008-12-11,11:42:31
39.991016,116.313539,0,161,39793.4878703704,2008-12-11,11:42:32
39.991007,116.313407,0,160,39793.4878819444,2008-12-11,11:42:33
39.990999,116.313279,0,158,39793.4878935185,2008-12-11,11:42:34
39.990989,116.313146,0,157,39793.4879050926,2008-12-11,11:42:35
39.990979,116.313016,0,157,39793.4879166667,2008-12-11,11:42:36
39.990969,116.312883,0,158,39793.4879282407,2008-12-11,11:42:37
39.99096,116.312751,0,158,39793.4879398148,2008-12-11,11:42:38
39.990948,116.312617,0,159,39793.4879513889,2008-12-11,11:42:39
39.990936,116.312483,0,159,39793.487962963,2008-12-11,11:42:40
39.990924,116.31235,0,160,39793.487974537,2008-12-11,11:42:41
39.990904,116.312211,0,162,39793.4879861111,2008-12-11,11:42:42
39.9909,116.312071,0,164,39793.4879976852,2008-12-11,11:42:43
39.990901,116.311936,0,165,39793.4880092593,2008-12-11,11:42:44
39.990904,116.311802,0,167,39793.4880208333,2008-12-11,11:42:45
39.990905,116.311666,0,168,39793.4880324074,2008-12-11,11:42:46
39.990903,116.31154,0,168,39793.4880439815,2008-12-11,11:42:47
39.990908,116.311419,0,169,39793.4880555556,2008-12-11,11:42:48
39.990901,116.31119,0,172,39793.4880787037,2008-12-11,11:42:50
39.990901,116.310973,0,166,39793.4881018519,2008-12-11,11:42:52
39.990931,116.310767,0,160,39793.488125,2008-12-11,11:42:54
39.990911,116.310585,0,160,39793.4881481482,2008-12-11,11:42:56
39.990898,116.310435,0,160,39793.4881712963,2008-12-11,11:42:58
39.990882,116.310298,0,161,39793.4881944444,2008-12-11,11:43:00
39.990852,116.31018,0,164,39793.4882175926,2008-12-11,11:43:02
39.990868,116.31006,0,167,39793.4882407407,2008-12-11,11:43:04
39.990917,116.309953,0,166,39793.4882638889,2008-12-11,11:43:06
39.990992,116.309829,0,167,39793.4883217593,2008-12-11,11:43:11
39.991095,116.309786,0,162,39793.4883564815,2008-12-11,11:43:14
39.991201,116.309784,0,161,39793.4883796296,2008-12-11,11:43:16
39.991331,116.309776,0,160,39793.4884027778,2008-12-11,11:43:18
39.991494,116.309767,0,158,39793.4884259259,2008-12-11,11:43:20
39.991595,116.309775,0,159,39793.4884375,2008-12-11,11:43:21
39.991696,116.309769,0,157,39793.4884490741,2008-12-11,11:43:22
39.9918,116.309761,0,153,39793.4884606482,2008-12-11,11:43:23
39.991933,116.309734,0,149,39793.4884722222,2008-12-11,11:43:24
39.992047,116.309723,0,148,39793.4884837963,2008-12-11,11:43:25
39.992159,116.309698,0,145,39793.4884953704,2008-12-11,11:43:26
39.992267,116.309679,0,144,39793.4885069444,2008-12-11,11:43:27
39.992387,116.309661,0,141,39793.4885185185,2008-12-11,11:43:28
39.992497,116.309643,0,139,39793.4885300926,2008-12-11,11:43:29
39.992618,116.309623,0,136,39793.4885416667,2008-12-11,11:43:30
39.992732,116.309605,0,134,39793.4885532407,2008-12-11,11:43:31
39.992843,116.309583,0,132,39793.4885648148,2008-12-11,11:43:32
39.992937,116.309557,0,128,39793.4885763889,2008-12-11,11:43:33
39.99305,116.309534,0,128,39793.488587963,2008-12-11,11:43:34
39.993167,116.309512,0,127,39793.488599537,2008-12-11,11:43:35
39.993278,116.30949,0,128,39793.4886111111,2008-12-11,11:43:36
39.993394,116.309478,0,129,39793.4886226852,2008-12-11,11:43:37
39.993513,116.309463,0,129,39793.4886342593,2008-12-11,11:43:38
39.993628,116.309459,0,125,39793.4886458333,2008-12-11,11:43:39
39.99374,116.30945,0,123,39793.4886574074,2008-12-11,11:43:40
39.993841,116.309434,0,120,39793.4886689815,2008-12-11,11:43:41
39.993946,116.309426,0,120,39793.4886805556,2008-12-11,11:43:42
39.994042,116.309417,0,122,39793.4886921296,2008-12-11,11:43:43
39.994189,116.309411,0,119,39793.4887152778,2008-12-11,11:43:45
39.994291,116.309405,0,115,39793.4887384259,2008-12-11,11:43:47
39.994381,116.309417,0,112,39793.4887615741,2008-12-11,11:43:49
39.994362,116.309379,0,104,39793.4888194444,2008-12-11,11:43:54
39.994321,116.309356,0,95,39793.4888773148,2008-12-11,11:43:59
39.994444,116.309405,0,90,39793.4889351852,2008-12-11,11:44:04
39.994551,116.30941,0,88,39793.4889583333,2008-12-11,11:44:06
39.994673,116.309406,0,91,39793.4889814815,2008-12-11,11:44:08
39.994818,116.309405,0,94,39793.4890046296,2008-12-11,11:44:10
39.99498,116.309405,0,100,39793.4890277778,2008-12-11,11:44:12
39.995093,116.309384,0,106,39793.4890393519,2008-12-11,11:44:13
39.995258,116.309376,0,112,39793.4890625,2008-12-11,11:44:15
39.995415,116.309363,0,118,39793.4890856481,2008-12-11,11:44:17
39.995545,116.30934,0,120,39793.4891087963,2008-12-11,11:44:19
39.995661,116.309327,0,123,39793.4891319444,2008-12-11,11:44:21
39.995759,116.309312,0,112,39793.4891550926,2008-12-11,11:44:23
39.995845,116.309299,0,118,39793.489212963,2008-12-11,11:44:28
39.995861,116.309297,0,125,39793.4892708333,2008-12-11,11:44:33
39.99587,116.309296,0,129,39793.4893287037,2008-12-11,11:44:38
39.995875,116.309295,0,131,39793.4893865741,2008-12-11,11:44:43
39.995875,116.309295,0,131,39793.4894212963,2008-12-11,11:44:46
39.995878,116.309295,0,134,39793.4894444444,2008-12-11,11:44:48
39.995955,116.309285,0,126,39793.4895023148,2008-12-11,11:44:53
39.996079,116.309268,0,127,39793.4895486111,2008-12-11,11:44:57
39.996173,116.309248,0,123,39793.4895717593,2008-12-11,11:44:59
39.99628,116.309223,0,122,39793.4895949074,2008-12-11,11:45:01
39.996418,116.309215,0,123,39793.4896180556,2008-12-11,11:45:03
39.996508,116.309204,0,126,39793.4896296296,2008-12-11,11:45:04
39.996661,116.309189,0,129,39793.4896527778,2008-12-11,11:45:06
39.996815,116.309161,0,128,39793.4896759259,2008-12-11,11:45:08
39.996977,116.309117,0,126,39793.4896990741,2008-12-11,11:45:10
39.997161,116.309075,0,125,39793.4897222222,2008-12-11,11:45:12
39.997254,116.309083,0,132,39793.4897337963,2008-12-11,11:45:13
39.997421,116.309057,0,128,39793.4897569444,2008-12-11,11:45:15
39.997592,116.309049,0,129,39793.4897800926,2008-12-11,11:45:17
39.997736,116.309049,0,128,39793.4898032407,2008-12-11,11:45:19
39.997838,116.309019,0,114,39793.4898263889,2008-12-11,11:45:21
39.997948,116.309014,0,118,39793.4898726852,2008-12-11,11:45:25
39.997975,116.309021,0,123,39793.4899305556,2008-12-11,11:45:30
39.997974,116.30902,0,123,39793.4899884259,2008-12-11,11:45:35
39.997975,116.309021,0,124,39793.4900462963,2008-12-11,11:45:40
39.997974,116.309021,0,124,39793.4901041667,2008-12-11,11:45:45
39.997974,116.309021,0,124,39793.4901388889,2008-12-11,11:45:48
39.997981,116.30902,0,124,39793.490162037,2008-12-11,11:45:50
39.998107,116.309018,0,121,39793.4902083333,2008-12-11,11:45:54
39.998198,116.309022,0,121,39793.4902314815,2008-12-11,11:45:56
39.998301,116.309027,0,120,39793.4902546296,2008-12-11,11:45:58
39.998422,116.309019,0,116,39793.4902777778,2008-12-11,11:46:00
39.998519,116.308973,0,117,39793.4903356481,2008-12-11,11:46:05
39.998587,116.308838,0,119,39793.4903819444,2008-12-11,11:46:09
39.998616,116.308677,0,106,39793.4904166667,2008-12-11,11:46:12
39.998601,116.308537,0,105,39793.4904513889,2008-12-11,11:46:15
39.998587,116.308382,0,97,39793.4904861111,2008-12-11,11:46:18
39.998575,116.308256,0,98,39793.4905092593,2008-12-11,11:46:20
39.998571,116.308114,0,97,39793.4905324074,2008-12-11,11:46:22
39.998559,116.307939,0,97,39793.4905555556,2008-12-11,11:46:24
39.998552,116.30776,0,99,39793.4905787037,2008-12-11,11:46:26
39.998536,116.307604,0,102,39793.4906018519,2008-12-11,11:46:28
39.998528,116.307479,0,103,39793.490625,2008-12-11,11:46:30
39.998538,116.307362,0,101,39793.4906597222,2008-12-11,11:46:33
39.998536,116.307198,0,101,39793.4907175926,2008-12-11,11:46:38
39.998512,116.307026,0,99,39793.4907523148,2008-12-11,11:46:41
39.998509,116.306902,0,96,39793.490775463,2008-12-11,11:46:43
39.998509,116.306752,0,98,39793.4908101852,2008-12-11,11:46:46
39.998507,116.306632,0,103,39793.4908680556,2008-12-11,11:46:51
39.998517,116.306591,0,102,39793.4909259259,2008-12-11,11:46:56
39.998517,116.306591,0,102,39793.4909606481,2008-12-11,11:46:59
39.998517,116.30659,0,102,39793.4909837963,2008-12-11,11:47:01
39.998517,116.30658,0,102,39793.4910416667,2008-12-11,11:47:06
39.998534,116.306463,0,101,39793.491099537,2008-12-11,11:47:11
39.998546,116.306412,0,104,39793.4911574074,2008-12-11,11:47:16
39.99857,116.30637,0,105,39793.4912152778,2008-12-11,11:47:21
39.998574,116.306268,0,103,39793.4912731481,2008-12-11,11:47:26
39.998584,116.30626,0,103,39793.4913310185,2008-12-11,11:47:31
39.998584,116.30626,0,103,39793.4913657407,2008-12-11,11:47:34
39.998586,116.306255,0,103,39793.4913888889,2008-12-11,11:47:36
39.998571,116.306256,0,109,39793.4914467593,2008-12-11,11:47:41
39.998588,116.306295,0,110,39793.4915046296,2008-12-11,11:47:46
39.998595,116.306361,0,114,39793.4915625,2008-12-11,11:47:51
39.998602,116.306433,0,111,39793.4916203704,2008-12-11,11:47:56
39.998621,116.306509,0,112,39793.4916782407,2008-12-11,11:48:01
39.998631,116.30659,0,111,39793.4917361111,2008-12-11,11:48:06
39.998646,116.306671,0,107,39793.4917939815,2008-12-11,11:48:11
39.998641,116.30673,0,106,39793.4918518519,2008-12-11,11:48:16
39.998642,116.306794,0,106,39793.4919097222,2008-12-11,11:48:21
39.998634,116.306859,0,105,39793.4919675926,2008-12-11,11:48:26
39.998639,116.306914,0,105,39793.492025463,2008-12-11,11:48:31
39.998656,116.306993,0,104,39793.4920833333,2008-12-11,11:48:36
39.998657,116.307048,0,107,39793.4921412037,2008-12-11,11:48:41
39.998655,116.307101,0,110,39793.4921990741,2008-12-11,11:48:46
39.998658,116.307178,0,110,39793.4922569444,2008-12-11,11:48:51
39.998638,116.307239,0,110,39793.4923148148,2008-12-11,11:48:56
39.998624,116.307285,0,110,39793.4923726852,2008-12-11,11:49:01
39.99862,116.307314,0,112,39793.4924305556,2008-12-11,11:49:06
39.99861,116.307349,0,115,39793.4924884259,2008-12-11,11:49:11
39.998633,116.307419,0,119,39793.4925462963,2008-12-11,11:49:16
39.998654,116.307492,0,119,39793.4926041667,2008-12-11,11:49:21
39.998662,116.307555,0,116,39793.492662037,2008-12-11,11:49:26
39.998673,116.307602,0,116,39793.4927199074,2008-12-11,11:49:31
39.998702,116.307652,0,118,39793.4927777778,2008-12-11,11:49:36
39.998727,116.307713,0,120,39793.4928356481,2008-12-11,11:49:41
39.998729,116.307773,0,124,39793.4928935185,2008-12-11,11:49:46
39.99869,116.307822,0,123,39793.4929513889,2008-12-11,11:49:51
39.998657,116.307878,0,125,39793.4930092593,2008-12-11,11:49:56
39.998665,116.30795,0,126,39793.4930671296,2008-12-11,11:50:01
39.998675,116.308033,0,124,39793.493125,2008-12-11,11:50:06
39.998682,116.308122,0,125,39793.4931828704,2008-12-11,11:50:11
39.998675,116.308192,0,126,39793.4932407407,2008-12-11,11:50:16
39.998682,116.308241,0,123,39793.4932986111,2008-12-11,11:50:21
39.998681,116.308292,0,120,39793.4933564815,2008-12-11,11:50:26
39.998692,116.308371,0,116,39793.4934143518,2008-12-11,11:50:31
39.998701,116.308459,0,115,39793.4934722222,2008-12-11,11:50:36
39.998701,116.308511,0,120,39793.4935300926,2008-12-11,11:50:41
39.998686,116.308542,0,122,39793.493587963,2008-12-11,11:50:46
39.998683,116.308603,0,122,39793.4936458333,2008-12-11,11:50:51
39.998693,116.308652,0,125,39793.4937037037,2008-12-11,11:50:56
39.998765,116.308712,0,128,39793.4937615741,2008-12-11,11:51:01
39.998823,116.30874,0,129,39793.4938194444,2008-12-11,11:51:06
39.998866,116.308758,0,128,39793.4938773148,2008-12-11,11:51:11
39.998914,116.308768,0,125,39793.4939351852,2008-12-11,11:51:16
39.998978,116.308764,0,125,39793.4939930556,2008-12-11,11:51:21
39.999014,116.308756,0,123,39793.4940509259,2008-12-11,11:51:26
39.999071,116.308776,0,123,39793.4941087963,2008-12-11,11:51:31
39.99913,116.308801,0,126,39793.4941666667,2008-12-11,11:51:36
39.999183,116.308833,0,129,39793.494224537,2008-12-11,11:51:41
39.999227,116.308859,0,133,39793.4942824074,2008-12-11,11:51:46
39.999281,116.308842,0,127,39793.4943402778,2008-12-11,11:51:51
39.999339,116.308817,0,123,39793.4943981481,2008-12-11,11:51:56
39.999377,116.308803,0,119,39793.4944560185,2008-12-11,11:52:01
39.999426,116.308781,0,110,39793.4945138889,2008-12-11,11:52:06
39.999473,116.308786,0,110,39793.4945717593,2008-12-11,11:52:11
39.999524,116.308799,0,116,39793.4946296296,2008-12-11,11:52:16
39.999569,116.308795,0,118,39793.4946875,2008-12-11,11:52:21
39.99962,116.3088,0,121,39793.4947453704,2008-12-11,11:52:26
39.999675,116.308799,0,124,39793.4948032407,2008-12-11,11:52:31
39.999712,116.308813,0,130,39793.4948611111,2008-12-11,11:52:36
39.999754,116.308809,0,134,39793.4949189815,2008-12-11,11:52:41
39.999805,116.308808,0,137,39793.4949768518,2008-12-11,11:52:46
39.999851,116.308844,0,143,39793.4950347222,2008-12-11,11:52:51
39.99991,116.308867,0,145,39793.4950925926,2008-12-11,11:52:56
39.999941,116.308867,0,150,39793.495150463,2008-12-11,11:53:01
39.999999,116.308898,0,157,39793.4952083333,2008-12-11,11:53:06
40.000045,116.308928,0,165,39793.4952662037,2008-12-11,11:53:11
40.000087,116.30896,0,173,39793.4953240741,2008-12-11,11:53:16
40.000132,116.308973,0,186,39793.4953819444,2008-12-11,11:53:21
40.000176,116.308905,0,159,39793.4954282407,2008-12-11,11:53:25
40.000213,116.30885,0,142,39793.4954861111,2008-12-11,11:53:30
40.000246,116.308849,0,140,39793.4955439815,2008-12-11,11:53:35
40.000306,116.308825,0,137,39793.4956018519,2008-12-11,11:53:40
40.000351,116.308842,0,141,39793.4956597222,2008-12-11,11:53:45
40.000367,116.308874,0,142,39793.4957175926,2008-12-11,11:53:50
40.000436,116.308899,0,143,39793.495775463,2008-12-11,11:53:55
40.000495,116.308913,0,141,39793.4958333333,2008-12-11,11:54:00
40.000528,116.308848,0,133,39793.4958912037,2008-12-11,11:54:05
40.00061,116.308827,0,131,39793.4959490741,2008-12-11,11:54:10
40.000663,116.308827,0,130,39793.4960069444,2008-12-11,11:54:15
40.000721,116.308838,0,130,39793.4960648148,2008-12-11,11:54:20
40.000765,116.308852,0,129,39793.4961226852,2008-12-11,11:54:25
40.000816,116.30885,0,121,39793.4961805556,2008-12-11,11:54:30
40.000849,116.308836,0,118,39793.4962384259,2008-12-11,11:54:35
40.000889,116.308842,0,123,39793.4962962963,2008-12-11,11:54:40
40.000938,116.308856,0,131,39793.4963541667,2008-12-11,11:54:45
40.001001,116.308846,0,131,39793.496412037,2008-12-11,11:54:50
40.001051,116.308824,0,128,39793.4964699074,2008-12-11,11:54:55
40.001108,116.308794,0,123,39793.4965277778,2008-12-11,11:55:00
40.00116,116.308781,0,116,39793.4965856481,2008-12-11,11:55:05
40.001199,116.308781,0,118,39793.4966435185,2008-12-11,11:55:10
40.00125,116.308794,0,119,39793.4967013889,2008-12-11,11:55:15
40.001318,116.308788,0,116,39793.4967592593,2008-12-11,11:55:20
40.001361,116.308784,0,112,39793.4968171296,2008-12-11,11:55:25
40.001416,116.308768,0,110,39793.496875,2008-12-11,11:55:30
40.001467,116.308771,0,111,39793.4969328704,2008-12-11,11:55:35
40.001521,116.308775,0,109,39793.4969907407,2008-12-11,11:55:40
40.00158,116.308774,0,110,39793.4970486111,2008-12-11,11:55:45
40.001637,116.308764,0,109,39793.4971064815,2008-12-11,11:55:50
40.001684,116.308766,0,110,39793.4971643519,2008-12-11,11:55:55
40.001724,116.308779,0,116,39793.4972222222,2008-12-11,11:56:00
40.001789,116.308757,0,116,39793.4972800926,2008-12-11,11:56:05
40.001851,116.30874,0,114,39793.497337963,2008-12-11,11:56:10
40.001906,116.308748,0,119,39793.4973958333,2008-12-11,11:56:15
40.001962,116.308749,0,117,39793.4974537037,2008-12-11,11:56:20
40.002,116.308758,0,116,39793.4975115741,2008-12-11,11:56:25
40.002039,116.308748,0,117,39793.4975694444,2008-12-11,11:56:30
40.002099,116.308739,0,111,39793.4976273148,2008-12-11,11:56:35
40.002152,116.308738,0,111,39793.4976851852,2008-12-11,11:56:40
40.002192,116.308746,0,110,39793.4977430556,2008-12-11,11:56:45
40.002257,116.308748,0,112,39793.4978009259,2008-12-11,11:56:50
40.002312,116.308767,0,113,39793.4978587963,2008-12-11,11:56:55
40.002359,116.308753,0,122,39793.4979166667,2008-12-11,11:57:00
40.002401,116.308751,0,120,39793.497974537,2008-12-11,11:57:05
40.002451,116.308753,0,119,39793.4980324074,2008-12-11,11:57:10
40.002506,116.308731,0,124,39793.4980902778,2008-12-11,11:57:15
40.002541,116.308726,0,124,39793.4981481481,2008-12-11,11:57:20
40.002582,116.308713,0,126,39793.4982060185,2008-12-11,11:57:25
40.002621,116.308705,0,129,39793.4982638889,2008-12-11,11:57:30
40.002619,116.30875,0,131,39793.4983217593,2008-12-11,11:57:35
40.002622,116.308814,0,133,39793.4983796296,2008-12-11,11:57:40
40.002634,116.308885,0,136,39793.4984375,2008-12-11,11:57:45
40.002616,116.308949,0,132,39793.4984953704,2008-12-11,11:57:50
40.002628,116.308995,0,130,39793.4985532407,2008-12-11,11:57:55
40.002654,116.309,0,127,39793.4986111111,2008-12-11,11:58:00
40.002686,116.309007,0,126,39793.4986689815,2008-12-11,11:58:05
40.002725,116.309005,0,128,39793.4987268519,2008-12-11,11:58:10
40.002739,116.309018,0,128,39793.4987847222,2008-12-11,11:58:15
40.00277,116.309007,0,126,39793.4988425926,2008-12-11,11:58:20
40.002787,116.309016,0,124,39793.498900463,2008-12-11,11:58:25
40.00282,116.308983,0,123,39793.4989583333,2008-12-11,11:58:30
40.002844,116.309002,0,120,39793.4990162037,2008-12-11,11:58:35
40.002855,116.308988,0,115,39793.4990740741,2008-12-11,11:58:40
40.002868,116.308966,0,117,39793.4991319444,2008-12-11,11:58:45
40.002899,116.30897,0,115,39793.4991898148,2008-12-11,11:58:50
40.002951,116.309014,0,112,39793.4992476852,2008-12-11,11:58:55
40.002987,116.309037,0,117,39793.4993055556,2008-12-11,11:59:00
40.00299,116.309053,0,114,39793.4993634259,2008-12-11,11:59:05
40.002968,116.309047,0,113,39793.4994212963,2008-12-11,11:59:10
40.002968,116.309047,0,113,39793.4994560185,2008-12-11,11:59:13
40.002966,116.309046,0,113,39793.4994791667,2008-12-11,11:59:15
40.003051,116.309062,0,113,39793.499537037,2008-12-11,11:59:20
40.003144,116.30907,0,113,39793.4995601852,2008-12-11,11:59:22
40.003291,116.30909,0,114,39793.4995833333,2008-12-11,11:59:24
40.003429,116.309133,0,115,39793.4996064815,2008-12-11,11:59:26
40.003597,116.309198,0,115,39793.4996296296,2008-12-11,11:59:28
40.003752,116.309277,0,114,39793.4996527778,2008-12-11,11:59:30
40.003837,116.309323,0,113,39793.4996643519,2008-12-11,11:59:31
40.003928,116.309383,0,113,39793.4996759259,2008-12-11,11:59:32
40.004014,116.309454,0,112,39793.4996875,2008-12-11,11:59:33
40.004097,116.309528,0,112,39793.4996990741,2008-12-11,11:59:34
40.004169,116.309614,0,112,39793.4997106481,2008-12-11,11:59:35
40.004246,116.309701,0,112,39793.4997222222,2008-12-11,11:59:36
40.004326,116.309789,0,110,39793.4997337963,2008-12-11,11:59:37
40.004396,116.309885,0,111,39793.4997453704,2008-12-11,11:59:38
40.004465,116.309988,0,111,39793.4997569444,2008-12-11,11:59:39
40.004525,116.310096,0,111,39793.4997685185,2008-12-11,11:59:40
40.004588,116.310211,0,112,39793.4997800926,2008-12-11,11:59:41
40.004639,116.310331,0,112,39793.4997916667,2008-12-11,11:59:42
40.004689,116.310457,0,112,39793.4998032407,2008-12-11,11:59:43
40.004724,116.31059,0,111,39793.4998148148,2008-12-11,11:59:44
40.00476,116.310718,0,111,39793.4998263889,2008-12-11,11:59:45
40.004787,116.310845,0,112,39793.499837963,2008-12-11,11:59:46
40.004829,116.31105,0,112,39793.4998611111,2008-12-11,11:59:48
40.004861,116.311246,0,112,39793.4998842593,2008-12-11,11:59:50
40.004882,116.311446,0,114,39793.4999074074,2008-12-11,11:59:52
40.004905,116.311655,0,114,39793.4999305556,2008-12-11,11:59:54
40.004927,116.311865,0,115,39793.4999537037,2008-12-11,11:59:56
40.004957,116.31207,0,117,39793.4999768519,2008-12-11,11:59:58
40.005006,116.312268,0,117,39793.5,2008-12-11,12:00:00
40.00508,116.312467,0,119,39793.5000231481,2008-12-11,12:00:02
40.005172,116.312653,0,120,39793.5000462963,2008-12-11,12:00:04
40.00524,116.312734,0,120,39793.5000578704,2008-12-11,12:00:05
40.00538,116.312879,0,122,39793.5000810185,2008-12-11,12:00:07
40.00553,116.312988,0,123,39793.5001041667,2008-12-11,12:00:09
40.005694,116.313059,0,124,39793.5001273148,2008-12-11,12:00:11
40.005863,116.313072,0,125,39793.500150463,2008-12-11,12:00:13
40.00603,116.313031,0,128,39793.5001736111,2008-12-11,12:00:15
40.006123,116.313001,0,127,39793.5001851852,2008-12-11,12:00:16
40.006217,116.312983,0,129,39793.5001967593,2008-12-11,12:00:17
40.006311,116.312964,0,130,39793.5002083333,2008-12-11,12:00:18
40.006402,116.31295,0,130,39793.5002199074,2008-12-11,12:00:19
40.006496,116.312933,0,131,39793.5002314815,2008-12-11,12:00:20
40.006593,116.312918,0,131,39793.5002430556,2008-12-11,12:00:21
40.006686,116.312904,0,133,39793.5002546296,2008-12-11,12:00:22
40.006783,116.31289,0,133,39793.5002662037,2008-12-11,12:00:23
40.006882,116.312875,0,134,39793.5002777778,2008-12-11,12:00:24
40.006976,116.312862,0,134,39793.5002893518,2008-12-11,12:00:25
40.007068,116.312844,0,133,39793.5003009259,2008-12-11,12:00:26
40.007161,116.312829,0,133,39793.5003125,2008-12-11,12:00:27
40.007256,116.312814,0,133,39793.5003240741,2008-12-11,12:00:28
40.007436,116.31279,0,133,39793.5003472222,2008-12-11,12:00:30
40.007615,116.312772,0,134,39793.5003703704,2008-12-11,12:00:32
40.007707,116.312765,0,134,39793.5003819444,2008-12-11,12:00:33
40.007888,116.312755,0,133,39793.5004050926,2008-12-11,12:00:35
40.00805,116.312722,0,130,39793.5004282407,2008-12-11,12:00:37
40.008203,116.312688,0,127,39793.5004513889,2008-12-11,12:00:39
40.008356,116.312663,0,126,39793.500474537,2008-12-11,12:00:41
40.008498,116.312636,0,125,39793.5004976852,2008-12-11,12:00:43
40.00863,116.312615,0,124,39793.5005208333,2008-12-11,12:00:45
40.008736,116.312599,0,126,39793.5005439815,2008-12-11,12:00:47
40.008769,116.312626,0,147,39793.5006018518,2008-12-11,12:00:52
40.008798,116.312603,0,146,39793.5006597222,2008-12-11,12:00:57
40.008798,116.312603,0,146,39793.5006944444,2008-12-11,12:01:00
40.00879,116.312599,0,143,39793.5007175926,2008-12-11,12:01:02
40.008828,116.312589,0,142,39793.500775463,2008-12-11,12:01:07
40.008918,116.312576,0,145,39793.5008101852,2008-12-11,12:01:10
40.009037,116.31256,0,146,39793.5008333333,2008-12-11,12:01:12
40.009176,116.312557,0,146,39793.5008564815,2008-12-11,12:01:14
40.009267,116.312593,0,138,39793.5008680556,2008-12-11,12:01:15
40.009431,116.312588,0,135,39793.5008912037,2008-12-11,12:01:17
40.009587,116.312565,0,134,39793.5009143518,2008-12-11,12:01:19
40.009757,116.312545,0,131,39793.5009375,2008-12-11,12:01:21
40.009934,116.312521,0,129,39793.5009606481,2008-12-11,12:01:23
40.010034,116.312504,0,128,39793.5009722222,2008-12-11,12:01:24
40.010207,116.312482,0,126,39793.5009953704,2008-12-11,12:01:26
40.0103,116.312469,0,125,39793.5010069444,2008-12-11,12:01:27
40.01041,116.31245,0,122,39793.5010185185,2008-12-11,12:01:28
40.010514,116.312433,0,125,39793.5010300926,2008-12-11,12:01:29
40.010611,116.312418,0,126,39793.5010416667,2008-12-11,12:01:30
40.010707,116.312407,0,127,39793.5010532407,2008-12-11,12:01:31
40.010804,116.312393,0,127,39793.5010648148,2008-12-11,12:01:32
40.0109,116.312376,0,125,39793.5010763889,2008-12-11,12:01:33
40.010996,116.31236,0,124,39793.501087963,2008-12-11,12:01:34
40.011097,116.312341,0,125,39793.501099537,2008-12-11,12:01:35
40.011204,116.31232,0,124,39793.5011111111,2008-12-11,12:01:36
40.011316,116.312304,0,125,39793.5011226852,2008-12-11,12:01:37
40.01142,116.312293,0,125,39793.5011342593,2008-12-11,12:01:38
40.011517,116.312287,0,123,39793.5011458333,2008-12-11,12:01:39
40.011617,116.312276,0,122,39793.5011574074,2008-12-11,12:01:40
40.011724,116.312273,0,120,39793.5011689815,2008-12-11,12:01:41
40.011829,116.312264,0,119,39793.5011805556,2008-12-11,12:01:42
40.011932,116.312251,0,117,39793.5011921296,2008-12-11,12:01:43
40.01202,116.312226,0,118,39793.5012037037,2008-12-11,12:01:44
40.012196,116.312195,0,122,39793.5012268518,2008-12-11,12:01:46
40.01237,116.312193,0,129,39793.50125,2008-12-11,12:01:48
40.012467,116.312191,0,132,39793.5012615741,2008-12-11,12:01:49
40.012563,116.312177,0,134,39793.5012731481,2008-12-11,12:01:50
40.012655,116.312162,0,132,39793.5012847222,2008-12-11,12:01:51
40.012829,116.312133,0,131,39793.5013078704,2008-12-11,12:01:53
40.012919,116.312119,0,132,39793.5013194444,2008-12-11,12:01:54
40.013094,116.312099,0,132,39793.5013425926,2008-12-11,12:01:56
40.013261,116.312081,0,130,39793.5013657407,2008-12-11,12:01:58
40.013415,116.31205,0,129,39793.5013888889,2008-12-11,12:02:00
40.013566,116.312023,0,124,39793.501412037,2008-12-11,12:02:02
40.013687,116.312007,0,127,39793.5014351852,2008-12-11,12:02:04
40.013833,116.311959,0,130,39793.5014583333,2008-12-11,12:02:06
40.013943,116.311937,0,128,39793.5014814815,2008-12-11,12:02:08
40.014066,116.311889,0,126,39793.5015162037,2008-12-11,12:02:11
40.014138,116.31184,0,118,39793.5015740741,2008-12-11,12:02:16
40.01414,116.311864,0,119,39793.5016319444,2008-12-11,12:02:21
40.01414,116.311864,0,119,39793.5016666667,2008-12-11,12:02:24
40.014132,116.311865,0,119,39793.5016898148,2008-12-11,12:02:26
40.014048,116.311906,0,114,39793.5017476852,2008-12-11,12:02:31
40.013975,116.311939,0,109,39793.5018055556,2008-12-11,12:02:36
40.01393,116.311941,0,107,39793.5018634259,2008-12-11,12:02:41
40.013857,116.311877,0,104,39793.5019212963,2008-12-11,12:02:46
40.013789,116.311884,0,105,39793.5019791667,2008-12-11,12:02:51
40.013712,116.311912,0,106,39793.502037037,2008-12-11,12:02:56
40.013645,116.311917,0,103,39793.5020949074,2008-12-11,12:03:01
40.013622,116.311903,0,103,39793.5021527778,2008-12-11,12:03:06
40.013617,116.311888,0,104,39793.5022106481,2008-12-11,12:03:11
40.013602,116.311807,0,104,39793.5022685185,2008-12-11,12:03:16
40.013557,116.311758,0,105,39793.5023263889,2008-12-11,12:03:21
40.013509,116.311702,0,109,39793.5023842593,2008-12-11,12:03:26
40.013464,116.311689,0,115,39793.5024421296,2008-12-11,12:03:31
40.013398,116.311718,0,118,39793.5025,2008-12-11,12:03:36
40.013325,116.311738,0,120,39793.5025578704,2008-12-11,12:03:41
40.013268,116.311706,0,120,39793.5026157407,2008-12-11,12:03:46
40.013258,116.31165,0,130,39793.5026736111,2008-12-11,12:03:51
40.01325,116.311595,0,138,39793.5027314815,2008-12-11,12:03:56
40.013226,116.311546,0,149,39793.5027893518,2008-12-11,12:04:01
40.013199,116.311463,0,158,39793.5028472222,2008-12-11,12:04:06
40.013212,116.311371,0,160,39793.5029050926,2008-12-11,12:04:11
40.013197,116.311288,0,156,39793.502962963,2008-12-11,12:04:16
40.013184,116.311208,0,154,39793.5030208333,2008-12-11,12:04:21
40.013168,116.311119,0,154,39793.5030787037,2008-12-11,12:04:26
40.01315,116.311036,0,157,39793.5031365741,2008-12-11,12:04:31
40.013134,116.310957,0,162,39793.5031944444,2008-12-11,12:04:36
40.013162,116.310836,0,158,39793.5032523148,2008-12-11,12:04:41
40.01318,116.310734,0,153,39793.5033101852,2008-12-11,12:04:46
40.013183,116.31065,0,153,39793.5033680556,2008-12-11,12:04:51
40.013176,116.310564,0,156,39793.5034259259,2008-12-11,12:04:56
40.013139,116.310503,0,152,39793.5034837963,2008-12-11,12:05:01
40.013109,116.310427,0,161,39793.5035416667,2008-12-11,12:05:06
40.013106,116.310352,0,164,39793.503599537,2008-12-11,12:05:11
40.013137,116.310257,0,161,39793.5036574074,2008-12-11,12:05:16
40.013175,116.310158,0,160,39793.5037152778,2008-12-11,12:05:21
40.013175,116.310086,0,160,39793.5037731482,2008-12-11,12:05:26
40.013187,116.31,0,160,39793.5038310185,2008-12-11,12:05:31
40.013194,116.309905,0,159,39793.5038888889,2008-12-11,12:05:36
40.013192,116.309814,0,164,39793.5039467593,2008-12-11,12:05:41
40.013188,116.309724,0,165,39793.5040046296,2008-12-11,12:05:46
40.013209,116.309645,0,164,39793.5040625,2008-12-11,12:05:51
40.013218,116.309558,0,167,39793.5041203704,2008-12-11,12:05:56
40.013222,116.309458,0,163,39793.5041782407,2008-12-11,12:06:01
40.01321,116.309358,0,162,39793.5042361111,2008-12-11,12:06:06
40.013209,116.309258,0,163,39793.5042939815,2008-12-11,12:06:11
40.013205,116.309152,0,163,39793.5043518519,2008-12-11,12:06:16
40.0132,116.30906,0,164,39793.5044097222,2008-12-11,12:06:21
40.013205,116.308979,0,162,39793.5044675926,2008-12-11,12:06:26
40.013185,116.30891,0,160,39793.504525463,2008-12-11,12:06:31
40.013188,116.308834,0,162,39793.5045833333,2008-12-11,12:06:36
40.013184,116.308739,0,162,39793.5046412037,2008-12-11,12:06:41
40.013177,116.308656,0,158,39793.5046990741,2008-12-11,12:06:46
40.013167,116.308577,0,160,39793.5047569444,2008-12-11,12:06:51
40.01315,116.30851,0,161,39793.5048148148,2008-12-11,12:06:56
40.013115,116.308425,0,157,39793.5048726852,2008-12-11,12:07:01
40.013128,116.308315,0,162,39793.5049305556,2008-12-11,12:07:06
40.013136,116.308239,0,169,39793.5049884259,2008-12-11,12:07:11
40.013097,116.308167,0,164,39793.5050462963,2008-12-11,12:07:16
40.013092,116.308071,0,167,39793.5051041667,2008-12-11,12:07:21
40.013063,116.307979,0,163,39793.505162037,2008-12-11,12:07:26
40.01307,116.30789,0,161,39793.5052199074,2008-12-11,12:07:31
40.013069,116.307809,0,164,39793.5052777778,2008-12-11,12:07:36
40.01307,116.307709,0,168,39793.5053356481,2008-12-11,12:07:41
40.01308,116.307608,0,170,39793.5053935185,2008-12-11,12:07:46
40.013072,116.30752,0,167,39793.5054513889,2008-12-11,12:07:51
40.013049,116.307442,0,159,39793.5055092593,2008-12-11,12:07:56
40.013042,116.307365,0,149,39793.5055671296,2008-12-11,12:08:01
40.013055,116.307291,0,146,39793.505625,2008-12-11,12:08:06
40.013088,116.307198,0,139,39793.5056828704,2008-12-11,12:08:11
40.013135,116.307131,0,130,39793.5057407407,2008-12-11,12:08:16
40.01317,116.307111,0,131,39793.5057986111,2008-12-11,12:08:21
40.013171,116.307108,0,133,39793.5058564815,2008-12-11,12:08:26
40.013167,116.307109,0,134,39793.5059143519,2008-12-11,12:08:31
40.013167,116.307109,0,134,39793.5059490741,2008-12-11,12:08:34
40.013162,116.307111,0,134,39793.5059722222,2008-12-11,12:08:36
40.01316,116.307096,0,135,39793.5060300926,2008-12-11,12:08:41
40.01316,116.307053,0,136,39793.506087963,2008-12-11,12:08:46
40.013204,116.306996,0,133,39793.5061458333,2008-12-11,12:08:51
40.013257,116.306943,0,130,39793.5062037037,2008-12-11,12:08:56
40.013308,116.306857,0,123,39793.5062615741,2008-12-11,12:09:01
40.013359,116.306799,0,122,39793.5063194444,2008-12-11,12:09:06
40.013409,116.306751,0,122,39793.5063773148,2008-12-11,12:09:11
40.013462,116.306684,0,120,39793.5064351852,2008-12-11,12:09:16
40.013497,116.306614,0,125,39793.5064930556,2008-12-11,12:09:21
40.013501,116.306544,0,130,39793.5065509259,2008-12-11,12:09:26
40.013503,116.306486,0,139,39793.5066087963,2008-12-11,12:09:31
40.01355,116.306421,0,142,39793.5066666667,2008-12-11,12:09:36
40.01361,116.306392,0,144,39793.506724537,2008-12-11,12:09:41
40.013675,116.306347,0,143,39793.5067824074,2008-12-11,12:09:46
40.013724,116.306296,0,143,39793.5068402778,2008-12-11,12:09:51
40.013746,116.306201,0,146,39793.5068981481,2008-12-11,12:09:56
40.013744,116.306121,0,149,39793.5069560185,2008-12-11,12:10:01
40.013749,116.306036,0,149,39793.5070138889,2008-12-11,12:10:06
40.01373,116.305953,0,150,39793.5070717593,2008-12-11,12:10:11
40.013736,116.305873,0,155,39793.5071296296,2008-12-11,12:10:16
40.013751,116.305819,0,163,39793.5071875,2008-12-11,12:10:21
40.013814,116.30578,0,164,39793.5072453704,2008-12-11,12:10:26
40.013879,116.305736,0,166,39793.5073032407,2008-12-11,12:10:31
40.013951,116.305734,0,163,39793.5073611111,2008-12-11,12:10:36
40.014034,116.30569,0,159,39793.5074189815,2008-12-11,12:10:41
40.014073,116.305681,0,156,39793.5074768519,2008-12-11,12:10:46
40.0141,116.305734,0,157,39793.5075347222,2008-12-11,12:10:51
40.014111,116.305798,0,157,39793.5075925926,2008-12-11,12:10:56
40.014142,116.305907,0,153,39793.507650463,2008-12-11,12:11:01
40.01414,116.305999,0,149,39793.5077083333,2008-12-11,12:11:06
40.014152,116.306111,0,142,39793.5077662037,2008-12-11,12:11:11
40.014139,116.306217,0,136,39793.5078240741,2008-12-11,12:11:16
40.014063,116.306248,0,139,39793.5078819444,2008-12-11,12:11:21
40.01401,116.30628,0,145,39793.5079398148,2008-12-11,12:11:26
40.013958,116.306315,0,146,39793.5079976852,2008-12-11,12:11:31
40.013907,116.306329,0,150,39793.5080555556,2008-12-11,12:11:36
40.013754,116.30657,0,159,39793.5100231481,2008-12-11,12:14:26
40.013697,116.306632,0,159,39793.5100810185,2008-12-11,12:14:31
40.013666,116.306657,0,159,39793.5101388889,2008-12-11,12:14:36
40.013659,116.306657,0,159,39793.5101967593,2008-12-11,12:14:41
40.013653,116.306665,0,159,39793.5102546296,2008-12-11,12:14:46
40.013648,116.306672,0,158,39793.5103125,2008-12-11,12:14:51
40.013648,116.306672,0,158,39793.5103472222,2008-12-11,12:14:54
40.013652,116.306667,0,158,39793.5103703704,2008-12-11,12:14:56
40.013741,116.306587,0,157,39793.5104282407,2008-12-11,12:15:01
40.013743,116.306585,0,157,39793.5104861111,2008-12-11,12:15:06
40.013744,116.306585,0,157,39793.5105439815,2008-12-11,12:15:11
40.013743,116.306587,0,156,39793.5106018518,2008-12-11,12:15:16
40.013743,116.306587,0,156,39793.5106365741,2008-12-11,12:15:19
40.013745,116.306583,0,156,39793.5106597222,2008-12-11,12:15:21
40.013773,116.306511,0,153,39793.5107175926,2008-12-11,12:15:26
40.013776,116.306507,0,153,39793.510775463,2008-12-11,12:15:31
40.013776,116.306507,0,153,39793.5108101852,2008-12-11,12:15:34
40.013775,116.306506,0,153,39793.5108333333,2008-12-11,12:15:36
