# Supplementary material for: A location privacy protection method based on blockchain and threshold cryptography
Source: PLoS One. 2025 Jun 4;20(6):e0324551. doi: 10.1371/journal.pone.0324551 (PMC12136415; doi:10.1371/journal.pone.0324551)
Supplement: S1 File — (ZIP) [file pone.0324551.s001.zip › Data/001/Trajectory/20081212000534.plt]

Geolife trajectory
WGS 84
Altitude is in Feet
Reserved 3
0,2,255,My Track,0,0,2,8421376
0
40.013668,116.306393,0,184,39794.0038657407,2008-12-12,00:05:34
40.013724,116.306485,0,114,39794.0038888889,2008-12-12,00:05:36
40.013909,116.306376,0,127,39794.0081712963,2008-12-12,00:11:46
40.013966,116.306327,0,136,39794.0082291667,2008-12-12,00:11:51
40.014029,116.30631,0,136,39794.008287037,2008-12-12,00:11:56
40.014083,116.306267,0,134,39794.0083449074,2008-12-12,00:12:01
40.014128,116.306185,0,138,39794.0084027778,2008-12-12,00:12:06
40.014161,116.306112,0,137,39794.0084606481,2008-12-12,00:12:11
40.014161,116.306033,0,141,39794.0085185185,2008-12-12,00:12:16
40.014145,116.305946,0,136,39794.0085763889,2008-12-12,00:12:21
40.014144,116.305865,0,138,39794.0086342593,2008-12-12,00:12:26
40.014134,116.305788,0,134,39794.0086921296,2008-12-12,00:12:31
40.014128,116.305709,0,131,39794.00875,2008-12-12,00:12:36
40.014191,116.305659,0,130,39794.0088078704,2008-12-12,00:12:41
40.014255,116.305642,0,130,39794.0088657407,2008-12-12,00:12:46
40.014326,116.30563,0,134,39794.0089236111,2008-12-12,00:12:51
40.014391,116.305627,0,130,39794.0089814815,2008-12-12,00:12:56
40.014455,116.305614,0,131,39794.0090393518,2008-12-12,00:13:01
40.014498,116.305609,0,138,39794.0090972222,2008-12-12,00:13:06
40.01455,116.305576,0,142,39794.0091550926,2008-12-12,00:13:11
40.014618,116.305609,0,133,39794.009212963,2008-12-12,00:13:16
40.01469,116.30561,0,128,39794.0092708333,2008-12-12,00:13:21
40.014752,116.305596,0,131,39794.0093287037,2008-12-12,00:13:26
40.014814,116.305589,0,132,39794.0093865741,2008-12-12,00:13:31
40.014869,116.305607,0,131,39794.0094444444,2008-12-12,00:13:36
40.014928,116.305591,0,131,39794.0095023148,2008-12-12,00:13:41
40.014998,116.305564,0,127,39794.0095601852,2008-12-12,00:13:46
40.015067,116.30555,0,120,39794.0096180556,2008-12-12,00:13:51
40.015116,116.305546,0,125,39794.0096759259,2008-12-12,00:13:56
40.015169,116.305545,0,130,39794.0097337963,2008-12-12,00:14:01
40.015222,116.305542,0,132,39794.0097916667,2008-12-12,00:14:06
40.015285,116.305535,0,131,39794.009849537,2008-12-12,00:14:11
40.015365,116.305534,0,118,39794.0099074074,2008-12-12,00:14:16
40.015424,116.305522,0,116,39794.0099652778,2008-12-12,00:14:21
40.015499,116.305518,0,113,39794.0100231481,2008-12-12,00:14:26
40.01556,116.305537,0,116,39794.0100810185,2008-12-12,00:14:31
40.015611,116.305548,0,119,39794.0101388889,2008-12-12,00:14:36
40.015669,116.305555,0,120,39794.0101967593,2008-12-12,00:14:41
40.015739,116.305575,0,116,39794.0102546296,2008-12-12,00:14:46
40.015811,116.305576,0,115,39794.0103125,2008-12-12,00:14:51
40.015845,116.305639,0,121,39794.0103703704,2008-12-12,00:14:56
40.015864,116.305705,0,122,39794.0104282407,2008-12-12,00:15:01
40.015887,116.305767,0,127,39794.0104861111,2008-12-12,00:15:06
40.01589,116.305869,0,127,39794.0105439815,2008-12-12,00:15:11
40.0159,116.305947,0,132,39794.0106018518,2008-12-12,00:15:16
40.015918,116.306034,0,135,39794.0106597222,2008-12-12,00:15:21
40.015932,116.306116,0,138,39794.0107175926,2008-12-12,00:15:26
40.015941,116.306187,0,143,39794.010775463,2008-12-12,00:15:31
40.015938,116.306274,0,143,39794.0108333333,2008-12-12,00:15:36
40.01595,116.30637,0,140,39794.0108912037,2008-12-12,00:15:41
40.015963,116.306452,0,138,39794.0109490741,2008-12-12,00:15:46
40.015985,116.306521,0,132,39794.0110069444,2008-12-12,00:15:51
40.015998,116.306582,0,131,39794.0110648148,2008-12-12,00:15:56
40.016003,116.306684,0,133,39794.0111226852,2008-12-12,00:16:01
40.016023,116.306755,0,139,39794.0111805556,2008-12-12,00:16:06
40.016035,116.30683,0,141,39794.0112384259,2008-12-12,00:16:11
40.016051,116.306904,0,143,39794.0112962963,2008-12-12,00:16:16
40.016068,116.306972,0,144,39794.0113541667,2008-12-12,00:16:21
40.016102,116.307043,0,141,39794.011412037,2008-12-12,00:16:26
40.016126,116.307133,0,137,39794.0114699074,2008-12-12,00:16:31
40.016125,116.307234,0,135,39794.0115277778,2008-12-12,00:16:36
40.016147,116.307332,0,132,39794.0115856482,2008-12-12,00:16:41
40.016166,116.307416,0,134,39794.0116435185,2008-12-12,00:16:46
40.016177,116.307491,0,137,39794.0117013889,2008-12-12,00:16:51
40.016198,116.307567,0,141,39794.0117592593,2008-12-12,00:16:56
40.016214,116.307652,0,136,39794.0118171296,2008-12-12,00:17:01
40.016216,116.307742,0,134,39794.011875,2008-12-12,00:17:06
40.016222,116.3078,0,140,39794.0119328704,2008-12-12,00:17:11
40.016242,116.30787,0,146,39794.0119907407,2008-12-12,00:17:16
40.016256,116.307919,0,149,39794.0120486111,2008-12-12,00:17:21
40.016272,116.307986,0,152,39794.0121064815,2008-12-12,00:17:26
40.016294,116.308077,0,149,39794.0121643519,2008-12-12,00:17:31
40.016315,116.308167,0,144,39794.0122222222,2008-12-12,00:17:36
40.016328,116.308252,0,143,39794.0122800926,2008-12-12,00:17:41
40.016325,116.308347,0,139,39794.012337963,2008-12-12,00:17:46
40.016333,116.30842,0,139,39794.0123958333,2008-12-12,00:17:51
40.016356,116.308499,0,141,39794.0124537037,2008-12-12,00:17:56
40.016378,116.308573,0,142,39794.0125115741,2008-12-12,00:18:01
40.01639,116.30865,0,146,39794.0125694444,2008-12-12,00:18:06
40.016406,116.308732,0,149,39794.0126273148,2008-12-12,00:18:11
40.016427,116.308802,0,153,39794.0126851852,2008-12-12,00:18:16
40.016443,116.308919,0,148,39794.0127430556,2008-12-12,00:18:21
40.01646,116.308998,0,145,39794.0128009259,2008-12-12,00:18:26
40.016474,116.309081,0,143,39794.0128587963,2008-12-12,00:18:31
40.016482,116.309165,0,144,39794.0129166667,2008-12-12,00:18:36
40.016494,116.309236,0,142,39794.012974537,2008-12-12,00:18:41
40.016499,116.309293,0,145,39794.0130324074,2008-12-12,00:18:46
40.016516,116.309379,0,152,39794.0130902778,2008-12-12,00:18:51
40.016543,116.309455,0,158,39794.0131481481,2008-12-12,00:18:56
40.016556,116.309542,0,162,39794.0132060185,2008-12-12,00:19:01
40.016574,116.309619,0,168,39794.0132638889,2008-12-12,00:19:06
40.01659,116.309763,0,168,39794.0133101852,2008-12-12,00:19:10
40.016611,116.30989,0,176,39794.0133564815,2008-12-12,00:19:14
40.016617,116.310007,0,175,39794.0133912037,2008-12-12,00:19:17
40.016646,116.310143,0,173,39794.0134375,2008-12-12,00:19:21
40.016678,116.310235,0,171,39794.0134953704,2008-12-12,00:19:26
40.016697,116.310318,0,165,39794.0135532407,2008-12-12,00:19:31
40.016686,116.31038,0,157,39794.0136111111,2008-12-12,00:19:36
40.016691,116.310446,0,161,39794.0136689815,2008-12-12,00:19:41
40.016711,116.310493,0,166,39794.0137268519,2008-12-12,00:19:46
40.016709,116.310569,0,166,39794.0137847222,2008-12-12,00:19:51
40.016701,116.310615,0,165,39794.0138425926,2008-12-12,00:19:56
40.016586,116.310358,0,119,39794.0169328704,2008-12-12,00:24:23
40.016571,116.310208,0,119,39794.0169675926,2008-12-12,00:24:26
40.016466,116.310168,0,119,39794.0170138889,2008-12-12,00:24:30
40.016374,116.310234,0,118,39794.017037037,2008-12-12,00:24:32
40.01627,116.310342,0,118,39794.0170601852,2008-12-12,00:24:34
40.016144,116.310472,0,117,39794.0170833333,2008-12-12,00:24:36
40.016013,116.310618,0,116,39794.0171064815,2008-12-12,00:24:38
40.015873,116.310759,0,116,39794.0171296296,2008-12-12,00:24:40
40.015739,116.310867,0,116,39794.0171527778,2008-12-12,00:24:42
40.015636,116.310949,0,116,39794.0171759259,2008-12-12,00:24:44
40.015543,116.31103,0,115,39794.0171990741,2008-12-12,00:24:46
40.015426,116.311111,0,113,39794.0172222222,2008-12-12,00:24:48
40.015292,116.311201,0,113,39794.0172453704,2008-12-12,00:24:50
40.015144,116.311294,0,113,39794.0172685185,2008-12-12,00:24:52
40.014987,116.311392,0,114,39794.0172916667,2008-12-12,00:24:54
40.014894,116.311435,0,114,39794.0173032407,2008-12-12,00:24:55
40.014806,116.311479,0,114,39794.0173148148,2008-12-12,00:24:56
40.014714,116.31152,0,115,39794.0173263889,2008-12-12,00:24:57
40.014624,116.311565,0,115,39794.017337963,2008-12-12,00:24:58
40.014534,116.311603,0,115,39794.017349537,2008-12-12,00:24:59
40.014428,116.31164,0,115,39794.0173611111,2008-12-12,00:25:00
40.014322,116.31168,0,116,39794.0173726852,2008-12-12,00:25:01
40.01422,116.31171,0,117,39794.0173842593,2008-12-12,00:25:02
40.014115,116.311746,0,118,39794.0173958333,2008-12-12,00:25:03
40.014013,116.311768,0,118,39794.0174074074,2008-12-12,00:25:04
40.013914,116.311808,0,118,39794.0174189815,2008-12-12,00:25:05
40.013811,116.311837,0,119,39794.0174305556,2008-12-12,00:25:06
40.013705,116.311861,0,119,39794.0174421296,2008-12-12,00:25:07
40.013599,116.311881,0,120,39794.0174537037,2008-12-12,00:25:08
40.013491,116.311898,0,121,39794.0174652778,2008-12-12,00:25:09
40.013384,116.311911,0,122,39794.0174768518,2008-12-12,00:25:10
40.013276,116.311923,0,123,39794.0174884259,2008-12-12,00:25:11
40.013171,116.311933,0,124,39794.0175,2008-12-12,00:25:12
40.013066,116.311943,0,125,39794.0175115741,2008-12-12,00:25:13
40.012961,116.311956,0,126,39794.0175231481,2008-12-12,00:25:14
40.012859,116.31197,0,126,39794.0175347222,2008-12-12,00:25:15
40.012751,116.311985,0,127,39794.0175462963,2008-12-12,00:25:16
40.01265,116.311998,0,129,39794.0175578704,2008-12-12,00:25:17
40.012559,116.312011,0,130,39794.0175694444,2008-12-12,00:25:18
40.012468,116.312021,0,131,39794.0175810185,2008-12-12,00:25:19
40.012301,116.312033,0,132,39794.0176041667,2008-12-12,00:25:21
40.012162,116.312022,0,133,39794.0176273148,2008-12-12,00:25:23
40.012053,116.312031,0,136,39794.017650463,2008-12-12,00:25:25
40.011964,116.312056,0,138,39794.0176967593,2008-12-12,00:25:29
40.011968,116.312084,0,137,39794.0177546296,2008-12-12,00:25:34
40.011957,116.312092,0,140,39794.0178125,2008-12-12,00:25:39
40.011953,116.312095,0,142,39794.0178703704,2008-12-12,00:25:44
40.011947,116.312099,0,143,39794.0179282407,2008-12-12,00:25:49
40.011942,116.312102,0,143,39794.0179861111,2008-12-12,00:25:54
40.011937,116.312106,0,143,39794.0180439815,2008-12-12,00:25:59
40.011934,116.31211,0,143,39794.0181018518,2008-12-12,00:26:04
40.011933,116.312111,0,143,39794.0181597222,2008-12-12,00:26:09
40.01193,116.312112,0,143,39794.0182175926,2008-12-12,00:26:14
40.011935,116.312109,0,143,39794.018275463,2008-12-12,00:26:19
40.01194,116.312105,0,143,39794.0183333333,2008-12-12,00:26:24
40.011948,116.312099,0,143,39794.0183912037,2008-12-12,00:26:29
40.01195,116.312096,0,143,39794.0184490741,2008-12-12,00:26:34
40.011954,116.312093,0,143,39794.0185069444,2008-12-12,00:26:39
40.011955,116.312093,0,143,39794.0185648148,2008-12-12,00:26:44
40.011955,116.312093,0,143,39794.0186226852,2008-12-12,00:26:49
40.011953,116.312095,0,143,39794.0186805556,2008-12-12,00:26:54
40.011955,116.312093,0,144,39794.0187384259,2008-12-12,00:26:59
40.011953,116.312094,0,144,39794.0187962963,2008-12-12,00:27:04
40.011953,116.312094,0,144,39794.0188310185,2008-12-12,00:27:07
40.011953,116.312094,0,144,39794.0188541667,2008-12-12,00:27:09
40.011869,116.312099,0,141,39794.018912037,2008-12-12,00:27:14
40.011772,116.312102,0,141,39794.0189351852,2008-12-12,00:27:16
40.011661,116.312115,0,141,39794.0189583333,2008-12-12,00:27:18
40.011539,116.312158,0,137,39794.0189814815,2008-12-12,00:27:20
40.011434,116.312256,0,137,39794.0190046296,2008-12-12,00:27:22
40.011404,116.312414,0,136,39794.0190277778,2008-12-12,00:27:24
40.011402,116.312599,0,129,39794.0190509259,2008-12-12,00:27:26
40.011419,116.312812,0,120,39794.0190740741,2008-12-12,00:27:28
40.01145,116.313036,0,120,39794.0190972222,2008-12-12,00:27:30
40.011471,116.313161,0,119,39794.0191087963,2008-12-12,00:27:31
40.011492,116.313279,0,117,39794.0191203704,2008-12-12,00:27:32
40.011516,116.313402,0,115,39794.0191319444,2008-12-12,00:27:33
40.011543,116.313525,0,114,39794.0191435185,2008-12-12,00:27:34
40.011565,116.313647,0,114,39794.0191550926,2008-12-12,00:27:35
40.011609,116.313877,0,111,39794.0191782407,2008-12-12,00:27:37
40.011647,116.314106,0,116,39794.0192013889,2008-12-12,00:27:39
40.011662,116.314228,0,118,39794.019212963,2008-12-12,00:27:40
40.011682,116.314347,0,116,39794.019224537,2008-12-12,00:27:41
40.0117,116.314474,0,116,39794.0192361111,2008-12-12,00:27:42
40.011718,116.314602,0,116,39794.0192476852,2008-12-12,00:27:43
40.011738,116.314725,0,115,39794.0192592593,2008-12-12,00:27:44
40.011764,116.314845,0,113,39794.0192708333,2008-12-12,00:27:45
40.011786,116.314969,0,112,39794.0192824074,2008-12-12,00:27:46
40.011808,116.315107,0,110,39794.0192939815,2008-12-12,00:27:47
40.011824,116.315245,0,110,39794.0193055556,2008-12-12,00:27:48
40.011836,116.315385,0,113,39794.0193171296,2008-12-12,00:27:49
40.011851,116.315515,0,113,39794.0193287037,2008-12-12,00:27:50
40.011869,116.315644,0,112,39794.0193402778,2008-12-12,00:27:51
40.011882,116.315778,0,113,39794.0193518519,2008-12-12,00:27:52
40.011894,116.315906,0,115,39794.0193634259,2008-12-12,00:27:53
40.011906,116.316028,0,115,39794.019375,2008-12-12,00:27:54
40.011905,116.316244,0,116,39794.0193981482,2008-12-12,00:27:56
40.011924,116.316465,0,119,39794.0194212963,2008-12-12,00:27:58
40.011929,116.316647,0,123,39794.0194444444,2008-12-12,00:28:00
40.01192,116.316778,0,119,39794.0194675926,2008-12-12,00:28:02
40.011906,116.316877,0,113,39794.019525463,2008-12-12,00:28:07
40.011905,116.316895,0,116,39794.0195833333,2008-12-12,00:28:12
40.011911,116.316895,0,119,39794.0196412037,2008-12-12,00:28:17
40.011911,116.316895,0,119,39794.0196759259,2008-12-12,00:28:20
40.011918,116.316899,0,121,39794.0196990741,2008-12-12,00:28:22
40.011916,116.317078,0,119,39794.0197569444,2008-12-12,00:28:27
40.011887,116.317231,0,111,39794.0197800926,2008-12-12,00:28:29
40.011893,116.317408,0,111,39794.0198032407,2008-12-12,00:28:31
40.011905,116.3176,0,113,39794.0198263889,2008-12-12,00:28:33
40.011912,116.317808,0,115,39794.019849537,2008-12-12,00:28:35
40.011933,116.318029,0,115,39794.0198726852,2008-12-12,00:28:37
40.011933,116.318153,0,116,39794.0198842593,2008-12-12,00:28:38
40.011948,116.318383,0,115,39794.0199074074,2008-12-12,00:28:40
40.011938,116.318514,0,111,39794.0199189815,2008-12-12,00:28:41
40.011933,116.318643,0,110,39794.0199305556,2008-12-12,00:28:42
40.011933,116.318761,0,107,39794.0199421296,2008-12-12,00:28:43
40.011932,116.318879,0,108,39794.0199537037,2008-12-12,00:28:44
40.011922,116.319108,0,104,39794.0199768519,2008-12-12,00:28:46
40.01192,116.319298,0,103,39794.02,2008-12-12,00:28:48
40.011912,116.31942,0,101,39794.0200231481,2008-12-12,00:28:50
40.011878,116.319503,0,101,39794.0200810185,2008-12-12,00:28:55
40.011878,116.319503,0,101,39794.0201157407,2008-12-12,00:28:58
40.011881,116.319499,0,100,39794.0201388889,2008-12-12,00:29:00
40.011874,116.319547,0,99,39794.0201967593,2008-12-12,00:29:05
40.0119,116.319705,0,106,39794.0202314815,2008-12-12,00:29:08
40.011918,116.319845,0,114,39794.0202546296,2008-12-12,00:29:10
40.011931,116.320013,0,119,39794.0202777778,2008-12-12,00:29:12
40.011935,116.320208,0,122,39794.0203009259,2008-12-12,00:29:14
40.011927,116.320419,0,123,39794.0203240741,2008-12-12,00:29:16
40.011939,116.320632,0,122,39794.0203472222,2008-12-12,00:29:18
40.011946,116.320841,0,120,39794.0203703704,2008-12-12,00:29:20
40.011963,116.321056,0,120,39794.0203935185,2008-12-12,00:29:22
40.011975,116.321288,0,119,39794.0204166667,2008-12-12,00:29:24
40.011978,116.321411,0,117,39794.0204282407,2008-12-12,00:29:25
40.011984,116.321536,0,114,39794.0204398148,2008-12-12,00:29:26
40.011967,116.321693,0,120,39794.0204513889,2008-12-12,00:29:27
40.011973,116.321824,0,120,39794.020462963,2008-12-12,00:29:28
40.011984,116.321957,0,119,39794.020474537,2008-12-12,00:29:29
40.011982,116.322091,0,119,39794.0204861111,2008-12-12,00:29:30
40.011967,116.322231,0,118,39794.0204976852,2008-12-12,00:29:31
40.011937,116.322364,0,118,39794.0205092593,2008-12-12,00:29:32
40.011912,116.322491,0,119,39794.0205208333,2008-12-12,00:29:33
40.011893,116.322612,0,119,39794.0205324074,2008-12-12,00:29:34
40.011881,116.322733,0,118,39794.0205439815,2008-12-12,00:29:35
40.011875,116.322858,0,118,39794.0205555556,2008-12-12,00:29:36
40.011878,116.322982,0,119,39794.0205671296,2008-12-12,00:29:37
40.011872,116.323106,0,120,39794.0205787037,2008-12-12,00:29:38
40.011872,116.323226,0,120,39794.0205902778,2008-12-12,00:29:39
40.011863,116.323347,0,120,39794.0206018519,2008-12-12,00:29:40
40.01186,116.323585,0,117,39794.020625,2008-12-12,00:29:42
40.011854,116.323711,0,112,39794.0206365741,2008-12-12,00:29:43
40.01186,116.323835,0,113,39794.0206481481,2008-12-12,00:29:44
40.011865,116.323955,0,113,39794.0206597222,2008-12-12,00:29:45
40.011861,116.324084,0,118,39794.0206712963,2008-12-12,00:29:46
40.011869,116.324204,0,119,39794.0206828704,2008-12-12,00:29:47
40.011869,116.324325,0,119,39794.0206944444,2008-12-12,00:29:48
40.011874,116.324541,0,118,39794.0207175926,2008-12-12,00:29:50
40.011877,116.324759,0,118,39794.0207407407,2008-12-12,00:29:52
40.011846,116.324973,0,118,39794.0207638889,2008-12-12,00:29:54
40.011768,116.325182,0,113,39794.020787037,2008-12-12,00:29:56
40.011667,116.325387,0,118,39794.0208101852,2008-12-12,00:29:58
40.011601,116.325478,0,121,39794.0208217593,2008-12-12,00:29:59
40.011538,116.325568,0,122,39794.0208333333,2008-12-12,00:30:00
40.011465,116.325652,0,121,39794.0208449074,2008-12-12,00:30:01
40.01139,116.325739,0,121,39794.0208564815,2008-12-12,00:30:02
40.011319,116.325831,0,122,39794.0208680556,2008-12-12,00:30:03
40.011234,116.325919,0,121,39794.0208796296,2008-12-12,00:30:04
40.011154,116.326009,0,119,39794.0208912037,2008-12-12,00:30:05
40.01107,116.326094,0,117,39794.0209027778,2008-12-12,00:30:06
40.010992,116.326184,0,118,39794.0209143519,2008-12-12,00:30:07
40.010911,116.326275,0,118,39794.0209259259,2008-12-12,00:30:08
40.010825,116.326368,0,118,39794.0209375,2008-12-12,00:30:09
40.010738,116.326465,0,117,39794.0209490741,2008-12-12,00:30:10
40.010652,116.326562,0,117,39794.0209606481,2008-12-12,00:30:11
40.010561,116.326667,0,121,39794.0209722222,2008-12-12,00:30:12
40.010476,116.326767,0,120,39794.0209837963,2008-12-12,00:30:13
40.010387,116.326863,0,121,39794.0209953704,2008-12-12,00:30:14
40.010301,116.326965,0,122,39794.0210069444,2008-12-12,00:30:15
40.010213,116.327071,0,125,39794.0210185185,2008-12-12,00:30:16
40.010134,116.327177,0,132,39794.0210300926,2008-12-12,00:30:17
40.010047,116.327282,0,134,39794.0210416667,2008-12-12,00:30:18
40.009958,116.327386,0,137,39794.0210532407,2008-12-12,00:30:19
40.009873,116.327487,0,139,39794.0210648148,2008-12-12,00:30:20
40.009798,116.327594,0,148,39794.0210763889,2008-12-12,00:30:21
40.009717,116.327701,0,154,39794.021087963,2008-12-12,00:30:22
40.009627,116.32781,0,159,39794.021099537,2008-12-12,00:30:23
40.009539,116.327915,0,164,39794.0211111111,2008-12-12,00:30:24
40.009453,116.328022,0,167,39794.0211226852,2008-12-12,00:30:25
40.009368,116.328132,0,171,39794.0211342593,2008-12-12,00:30:26
40.009283,116.328241,0,180,39794.0211458333,2008-12-12,00:30:27
40.009197,116.32835,0,187,39794.0211574074,2008-12-12,00:30:28
40.009113,116.328456,0,192,39794.0211689815,2008-12-12,00:30:29
40.009021,116.328565,0,196,39794.0211805556,2008-12-12,00:30:30
40.008953,116.328674,0,210,39794.0211921296,2008-12-12,00:30:31
40.008821,116.3288,0,189,39794.0212037037,2008-12-12,00:30:32
40.008725,116.328913,0,190,39794.0212152778,2008-12-12,00:30:33
40.00863,116.32902,0,190,39794.0212268519,2008-12-12,00:30:34
40.008537,116.329128,0,191,39794.0212384259,2008-12-12,00:30:35
40.008452,116.32923,0,197,39794.02125,2008-12-12,00:30:36
40.008338,116.329333,0,187,39794.0212615741,2008-12-12,00:30:37
40.008201,116.329416,0,171,39794.0212731481,2008-12-12,00:30:38
40.008086,116.329495,0,163,39794.0212847222,2008-12-12,00:30:39
40.007981,116.329571,0,155,39794.0212962963,2008-12-12,00:30:40
40.007879,116.329641,0,152,39794.0213078704,2008-12-12,00:30:41
40.007779,116.329718,0,150,39794.0213194444,2008-12-12,00:30:42
40.007681,116.329794,0,151,39794.0213310185,2008-12-12,00:30:43
40.007581,116.32987,0,150,39794.0213425926,2008-12-12,00:30:44
40.007475,116.32994,0,146,39794.0213541667,2008-12-12,00:30:45
40.007357,116.330002,0,141,39794.0213657407,2008-12-12,00:30:46
40.007249,116.330063,0,140,39794.0213773148,2008-12-12,00:30:47
40.007144,116.330121,0,137,39794.0213888889,2008-12-12,00:30:48
40.007029,116.330181,0,138,39794.021400463,2008-12-12,00:30:49
40.006925,116.330234,0,137,39794.021412037,2008-12-12,00:30:50
40.006817,116.330287,0,137,39794.0214236111,2008-12-12,00:30:51
40.006715,116.330344,0,136,39794.0214351852,2008-12-12,00:30:52
40.006608,116.33039,0,136,39794.0214467593,2008-12-12,00:30:53
40.006503,116.330424,0,136,39794.0214583333,2008-12-12,00:30:54
40.006398,116.330463,0,136,39794.0214699074,2008-12-12,00:30:55
40.006286,116.330501,0,138,39794.0214814815,2008-12-12,00:30:56
40.006173,116.330537,0,140,39794.0214930556,2008-12-12,00:30:57
40.006064,116.330567,0,139,39794.0215046296,2008-12-12,00:30:58
40.005949,116.330599,0,139,39794.0215162037,2008-12-12,00:30:59
40.005831,116.330631,0,138,39794.0215277778,2008-12-12,00:31:00
40.005717,116.330656,0,136,39794.0215393519,2008-12-12,00:31:01
40.005605,116.330689,0,134,39794.0215509259,2008-12-12,00:31:02
40.005492,116.330716,0,132,39794.0215625,2008-12-12,00:31:03
40.005374,116.330738,0,133,39794.0215740741,2008-12-12,00:31:04
40.005255,116.330752,0,134,39794.0215856481,2008-12-12,00:31:05
40.005133,116.330764,0,136,39794.0215972222,2008-12-12,00:31:06
40.005014,116.330772,0,137,39794.0216087963,2008-12-12,00:31:07
40.004901,116.330774,0,135,39794.0216203704,2008-12-12,00:31:08
40.004782,116.330779,0,136,39794.0216319444,2008-12-12,00:31:09
40.004666,116.33079,0,137,39794.0216435185,2008-12-12,00:31:10
40.004548,116.330799,0,136,39794.0216550926,2008-12-12,00:31:11
40.00443,116.330806,0,138,39794.0216666667,2008-12-12,00:31:12
40.004308,116.330813,0,139,39794.0216782407,2008-12-12,00:31:13
40.004189,116.330816,0,139,39794.0216898148,2008-12-12,00:31:14
40.004073,116.330817,0,139,39794.0217013889,2008-12-12,00:31:15
40.003955,116.33082,0,140,39794.021712963,2008-12-12,00:31:16
40.003839,116.330825,0,140,39794.021724537,2008-12-12,00:31:17
40.003725,116.330828,0,140,39794.0217361111,2008-12-12,00:31:18
40.003609,116.330826,0,138,39794.0217476852,2008-12-12,00:31:19
40.003496,116.330837,0,138,39794.0217592593,2008-12-12,00:31:20
40.003382,116.330844,0,138,39794.0217708333,2008-12-12,00:31:21
40.003267,116.330848,0,140,39794.0217824074,2008-12-12,00:31:22
40.003152,116.330849,0,143,39794.0217939815,2008-12-12,00:31:23
40.003034,116.33085,0,146,39794.0218055556,2008-12-12,00:31:24
40.002915,116.33085,0,148,39794.0218171296,2008-12-12,00:31:25
40.002797,116.330856,0,148,39794.0218287037,2008-12-12,00:31:26
40.002679,116.330865,0,150,39794.0218402778,2008-12-12,00:31:27
40.002563,116.330871,0,149,39794.0218518519,2008-12-12,00:31:28
40.002443,116.330873,0,151,39794.0218634259,2008-12-12,00:31:29
40.00233,116.330868,0,151,39794.021875,2008-12-12,00:31:30
40.00221,116.330872,0,150,39794.0218865741,2008-12-12,00:31:31
40.002094,116.330872,0,149,39794.0218981481,2008-12-12,00:31:32
40.001977,116.330877,0,149,39794.0219097222,2008-12-12,00:31:33
40.001856,116.33088,0,149,39794.0219212963,2008-12-12,00:31:34
40.001735,116.33088,0,150,39794.0219328704,2008-12-12,00:31:35
40.001616,116.33088,0,149,39794.0219444444,2008-12-12,00:31:36
40.001501,116.330879,0,148,39794.0219560185,2008-12-12,00:31:37
40.00138,116.330883,0,146,39794.0219675926,2008-12-12,00:31:38
40.001255,116.330882,0,146,39794.0219791667,2008-12-12,00:31:39
40.001137,116.33088,0,146,39794.0219907407,2008-12-12,00:31:40
40.001016,116.330882,0,147,39794.0220023148,2008-12-12,00:31:41
40.000892,116.330889,0,148,39794.0220138889,2008-12-12,00:31:42
40.000773,116.330899,0,151,39794.022025463,2008-12-12,00:31:43
40.000655,116.330906,0,152,39794.022037037,2008-12-12,00:31:44
40.000533,116.330915,0,153,39794.0220486111,2008-12-12,00:31:45
40.000414,116.330921,0,154,39794.0220601852,2008-12-12,00:31:46
40.000296,116.330923,0,154,39794.0220717593,2008-12-12,00:31:47
40.000175,116.330934,0,156,39794.0220833333,2008-12-12,00:31:48
40.000061,116.330937,0,156,39794.0220949074,2008-12-12,00:31:49
39.999944,116.330939,0,154,39794.0221064815,2008-12-12,00:31:50
39.999827,116.330944,0,153,39794.0221180556,2008-12-12,00:31:51
39.999715,116.330948,0,153,39794.0221296296,2008-12-12,00:31:52
39.999604,116.330959,0,152,39794.0221412037,2008-12-12,00:31:53
39.999495,116.330965,0,155,39794.0221527778,2008-12-12,00:31:54
39.999381,116.330973,0,157,39794.0221643519,2008-12-12,00:31:55
39.999271,116.330981,0,160,39794.0221759259,2008-12-12,00:31:56
39.999164,116.330984,0,162,39794.0221875,2008-12-12,00:31:57
39.999058,116.330985,0,162,39794.0221990741,2008-12-12,00:31:58
39.998958,116.33099,0,162,39794.0222106481,2008-12-12,00:31:59
39.998864,116.330994,0,162,39794.0222222222,2008-12-12,00:32:00
39.998697,116.331001,0,164,39794.0222453704,2008-12-12,00:32:02
39.998574,116.331016,0,167,39794.0222685185,2008-12-12,00:32:04
39.998499,116.331029,0,166,39794.0223263889,2008-12-12,00:32:09
39.998503,116.331047,0,164,39794.0223842593,2008-12-12,00:32:14
39.9985,116.331047,0,164,39794.0224421296,2008-12-12,00:32:19
39.998495,116.331047,0,163,39794.0225,2008-12-12,00:32:24
39.998492,116.331047,0,162,39794.0225578704,2008-12-12,00:32:29
39.998492,116.331047,0,162,39794.0225925926,2008-12-12,00:32:32
39.998492,116.331046,0,162,39794.0226157407,2008-12-12,00:32:34
39.998453,116.331051,0,163,39794.0226736111,2008-12-12,00:32:39
39.998352,116.331051,0,171,39794.0227083333,2008-12-12,00:32:42
39.998249,116.331049,0,173,39794.0227430556,2008-12-12,00:32:45
39.998125,116.331052,0,174,39794.0227777778,2008-12-12,00:32:48
39.998023,116.33105,0,171,39794.0228009259,2008-12-12,00:32:50
39.997911,116.331049,0,170,39794.0228240741,2008-12-12,00:32:52
39.997778,116.331056,0,170,39794.0228472222,2008-12-12,00:32:54
39.997647,116.331055,0,169,39794.0228703704,2008-12-12,00:32:56
39.99752,116.331055,0,167,39794.0228935185,2008-12-12,00:32:58
39.997397,116.331053,0,167,39794.0229166667,2008-12-12,00:33:00
39.997305,116.331065,0,172,39794.0229398148,2008-12-12,00:33:02
39.997187,116.331069,0,169,39794.0229861111,2008-12-12,00:33:06
39.997064,116.331067,0,161,39794.0230208333,2008-12-12,00:33:09
39.99696,116.331069,0,162,39794.0230439815,2008-12-12,00:33:11
39.996849,116.331089,0,170,39794.0230671296,2008-12-12,00:33:13
39.996743,116.331104,0,175,39794.0230902778,2008-12-12,00:33:15
39.996636,116.33112,0,176,39794.023125,2008-12-12,00:33:18
39.996535,116.331125,0,179,39794.0231481481,2008-12-12,00:33:20
39.996412,116.331141,0,180,39794.0231712963,2008-12-12,00:33:22
39.996257,116.331167,0,183,39794.0231944444,2008-12-12,00:33:24
39.996106,116.331166,0,180,39794.0232175926,2008-12-12,00:33:26
39.995941,116.331166,0,177,39794.0232407407,2008-12-12,00:33:28
39.99576,116.331172,0,176,39794.0232638889,2008-12-12,00:33:30
39.995667,116.33118,0,176,39794.023275463,2008-12-12,00:33:31
39.99557,116.331185,0,177,39794.023287037,2008-12-12,00:33:32
39.995481,116.331181,0,172,39794.0232986111,2008-12-12,00:33:33
39.995384,116.33119,0,170,39794.0233101852,2008-12-12,00:33:34
39.995288,116.331196,0,171,39794.0233217593,2008-12-12,00:33:35
39.995193,116.331196,0,171,39794.0233333333,2008-12-12,00:33:36
39.99509,116.331201,0,171,39794.0233449074,2008-12-12,00:33:37
39.994988,116.331201,0,166,39794.0233564815,2008-12-12,00:33:38
39.994885,116.331204,0,164,39794.0233680556,2008-12-12,00:33:39
39.99478,116.331216,0,166,39794.0233796296,2008-12-12,00:33:40
39.994674,116.331221,0,166,39794.0233912037,2008-12-12,00:33:41
39.99457,116.331229,0,164,39794.0234027778,2008-12-12,00:33:42
39.994462,116.331228,0,162,39794.0234143519,2008-12-12,00:33:43
39.994355,116.331229,0,161,39794.0234259259,2008-12-12,00:33:44
39.99425,116.331233,0,158,39794.0234375,2008-12-12,00:33:45
39.994143,116.331239,0,158,39794.0234490741,2008-12-12,00:33:46
39.994034,116.331239,0,159,39794.0234606481,2008-12-12,00:33:47
39.993928,116.331232,0,162,39794.0234722222,2008-12-12,00:33:48
39.993825,116.331242,0,160,39794.0234837963,2008-12-12,00:33:49
39.993715,116.331253,0,159,39794.0234953704,2008-12-12,00:33:50
39.993606,116.331259,0,160,39794.0235069444,2008-12-12,00:33:51
39.993498,116.331256,0,160,39794.0235185185,2008-12-12,00:33:52
39.99339,116.331243,0,160,39794.0235300926,2008-12-12,00:33:53
39.993283,116.33123,0,163,39794.0235416667,2008-12-12,00:33:54
39.993179,116.331209,0,160,39794.0235532407,2008-12-12,00:33:55
39.993073,116.331191,0,161,39794.0235648148,2008-12-12,00:33:56
39.992971,116.331167,0,164,39794.0235763889,2008-12-12,00:33:57
39.992871,116.331139,0,165,39794.023587963,2008-12-12,00:33:58
39.992772,116.331102,0,166,39794.023599537,2008-12-12,00:33:59
39.992672,116.331064,0,168,39794.0236111111,2008-12-12,00:34:00
39.992569,116.331022,0,170,39794.0236226852,2008-12-12,00:34:01
39.992474,116.330982,0,170,39794.0236342593,2008-12-12,00:34:02
39.99238,116.330942,0,170,39794.0236458333,2008-12-12,00:34:03
39.992275,116.330912,0,170,39794.0236574074,2008-12-12,00:34:04
39.992177,116.330877,0,171,39794.0236689815,2008-12-12,00:34:05
39.992087,116.330844,0,171,39794.0236805556,2008-12-12,00:34:06
39.99195,116.330806,0,171,39794.0237037037,2008-12-12,00:34:08
39.991832,116.330775,0,178,39794.0237384259,2008-12-12,00:34:11
39.991762,116.330755,0,183,39794.0237962963,2008-12-12,00:34:16
39.991717,116.330724,0,183,39794.0238541667,2008-12-12,00:34:21
39.991621,116.330685,0,180,39794.023912037,2008-12-12,00:34:26
39.991564,116.330578,0,173,39794.0239699074,2008-12-12,00:34:31
39.991537,116.330428,0,177,39794.0240162037,2008-12-12,00:34:35
39.991558,116.330294,0,177,39794.0240509259,2008-12-12,00:34:38
39.991515,116.330153,0,182,39794.0240856481,2008-12-12,00:34:41
39.991517,116.32999,0,181,39794.0241203704,2008-12-12,00:34:44
39.991497,116.329843,0,179,39794.0241550926,2008-12-12,00:34:47
39.991465,116.329688,0,179,39794.0241898148,2008-12-12,00:34:50
39.991458,116.329547,0,182,39794.024212963,2008-12-12,00:34:52
39.9915,116.329397,0,182,39794.0242476852,2008-12-12,00:34:55
39.991545,116.329291,0,183,39794.0242708333,2008-12-12,00:34:57
39.99159,116.329181,0,181,39794.0242939815,2008-12-12,00:34:59
39.991612,116.329039,0,182,39794.0243287037,2008-12-12,00:35:02
39.991647,116.328926,0,184,39794.0243865741,2008-12-12,00:35:07
39.991654,116.328918,0,189,39794.0244444444,2008-12-12,00:35:12
39.991653,116.328918,0,194,39794.0245023148,2008-12-12,00:35:17
39.991653,116.328918,0,194,39794.024537037,2008-12-12,00:35:20
39.991653,116.328919,0,196,39794.0245601852,2008-12-12,00:35:22
39.991662,116.32892,0,198,39794.0246180556,2008-12-12,00:35:27
39.991673,116.328922,0,201,39794.0246759259,2008-12-12,00:35:32
39.991679,116.328923,0,204,39794.0247337963,2008-12-12,00:35:37
39.991684,116.328923,0,207,39794.0247916667,2008-12-12,00:35:42
39.991691,116.328923,0,210,39794.024849537,2008-12-12,00:35:47
39.991695,116.328923,0,213,39794.0249074074,2008-12-12,00:35:52
39.9917,116.328923,0,216,39794.0249652778,2008-12-12,00:35:57
39.9917,116.328923,0,216,39794.025,2008-12-12,00:36:00
39.991699,116.328919,0,218,39794.0250231481,2008-12-12,00:36:02
39.991658,116.328811,0,218,39794.0250694444,2008-12-12,00:36:06
39.991618,116.328699,0,219,39794.0251041667,2008-12-12,00:36:09
39.991551,116.328562,0,219,39794.0251388889,2008-12-12,00:36:12
39.991507,116.328439,0,220,39794.025162037,2008-12-12,00:36:14
39.991517,116.328306,0,220,39794.0251851852,2008-12-12,00:36:16
39.991514,116.328137,0,220,39794.0252199074,2008-12-12,00:36:19
39.99154,116.327976,0,221,39794.0252430556,2008-12-12,00:36:21
39.991556,116.327841,0,221,39794.0252662037,2008-12-12,00:36:23
39.991623,116.327703,0,221,39794.0252893518,2008-12-12,00:36:25
39.991641,116.327582,0,222,39794.0253240741,2008-12-12,00:36:28
39.991619,116.327458,0,224,39794.0253703704,2008-12-12,00:36:32
39.99164,116.32731,0,226,39794.0254050926,2008-12-12,00:36:35
39.991642,116.327193,0,227,39794.0254282407,2008-12-12,00:36:37
39.991609,116.32704,0,229,39794.0254513889,2008-12-12,00:36:39
39.991558,116.326867,0,230,39794.025474537,2008-12-12,00:36:41
39.991517,116.326687,0,232,39794.0254976852,2008-12-12,00:36:43
39.991485,116.326514,0,233,39794.0255208333,2008-12-12,00:36:45
39.991445,116.32633,0,234,39794.0255439815,2008-12-12,00:36:47
39.991384,116.326139,0,235,39794.0255671296,2008-12-12,00:36:49
39.991316,116.325931,0,237,39794.0255902778,2008-12-12,00:36:51
39.991283,116.325816,0,237,39794.0256018518,2008-12-12,00:36:52
39.991254,116.3257,0,238,39794.0256134259,2008-12-12,00:36:53
39.99122,116.325576,0,238,39794.025625,2008-12-12,00:36:54
39.991187,116.32545,0,239,39794.0256365741,2008-12-12,00:36:55
39.991162,116.325326,0,239,39794.0256481481,2008-12-12,00:36:56
39.991138,116.325199,0,240,39794.0256597222,2008-12-12,00:36:57
39.992371,116.322056,0,771,39794.0261805556,2008-12-12,00:37:42
39.991843,116.322178,0,668,39794.0262268518,2008-12-12,00:37:46
39.991727,116.322089,0,611,39794.0262384259,2008-12-12,00:37:47
39.99165,116.322106,0,564,39794.0262615741,2008-12-12,00:37:49
39.991617,116.322104,0,517,39794.0262731481,2008-12-12,00:37:50
39.991573,116.322145,0,460,39794.0262962963,2008-12-12,00:37:52
39.991554,116.322196,0,411,39794.0263194444,2008-12-12,00:37:54
39.991536,116.322245,0,367,39794.0263657407,2008-12-12,00:37:58
39.991534,116.322317,0,331,39794.026400463,2008-12-12,00:38:01
39.991503,116.322377,0,297,39794.0264351852,2008-12-12,00:38:04
39.991471,116.32249,0,280,39794.0264930556,2008-12-12,00:38:09
39.991447,116.322595,0,272,39794.0265509259,2008-12-12,00:38:14
39.9914,116.322695,0,285,39794.0265856481,2008-12-12,00:38:17
39.991314,116.322739,0,295,39794.0266435185,2008-12-12,00:38:22
39.991266,116.322735,0,296,39794.0267013889,2008-12-12,00:38:27
39.991233,116.322731,0,290,39794.0267592593,2008-12-12,00:38:32
39.991211,116.322667,0,265,39794.0268171296,2008-12-12,00:38:37
39.99119,116.322588,0,243,39794.026875,2008-12-12,00:38:42
39.991178,116.322546,0,228,39794.0269328704,2008-12-12,00:38:47
39.99117,116.322522,0,224,39794.0269907407,2008-12-12,00:38:52
39.991169,116.322457,0,212,39794.0270486111,2008-12-12,00:38:57
39.991176,116.322418,0,203,39794.0271064815,2008-12-12,00:39:02
39.991176,116.322351,0,197,39794.0271643519,2008-12-12,00:39:07
39.99118,116.322327,0,193,39794.0272222222,2008-12-12,00:39:12
39.991185,116.322319,0,188,39794.0272800926,2008-12-12,00:39:17
39.991185,116.322318,0,188,39794.027337963,2008-12-12,00:39:22
39.991183,116.322318,0,187,39794.0273958333,2008-12-12,00:39:27
39.991187,116.322318,0,188,39794.0274537037,2008-12-12,00:39:32
39.991186,116.322317,0,188,39794.0275115741,2008-12-12,00:39:37
39.991186,116.322317,0,188,39794.0275694444,2008-12-12,00:39:42
39.991186,116.322316,0,188,39794.0276273148,2008-12-12,00:39:47
39.991186,116.322316,0,188,39794.0276851852,2008-12-12,00:39:52
39.991186,116.322316,0,188,39794.0277430556,2008-12-12,00:39:57
39.991186,116.322315,0,188,39794.0278009259,2008-12-12,00:40:02
39.991186,116.322315,0,188,39794.0278587963,2008-12-12,00:40:07
39.991186,116.322315,0,187,39794.0279166667,2008-12-12,00:40:12
39.991186,116.322315,0,187,39794.027974537,2008-12-12,00:40:17
39.991187,116.322313,0,187,39794.0280324074,2008-12-12,00:40:22
39.991187,116.322313,0,187,39794.0280671296,2008-12-12,00:40:25
39.991188,116.322311,0,187,39794.0280902778,2008-12-12,00:40:27
39.991174,116.322266,0,179,39794.0281481481,2008-12-12,00:40:32
39.991164,116.322196,0,172,39794.0282060185,2008-12-12,00:40:37
39.991165,116.322134,0,168,39794.0282638889,2008-12-12,00:40:42
39.991178,116.322088,0,163,39794.0283217593,2008-12-12,00:40:47
39.991169,116.322039,0,158,39794.0283796296,2008-12-12,00:40:52
39.991172,116.322027,0,158,39794.0284375,2008-12-12,00:40:57
39.991174,116.322027,0,159,39794.0284953704,2008-12-12,00:41:02
39.991181,116.322028,0,161,39794.0285532407,2008-12-12,00:41:07
39.991189,116.322028,0,160,39794.0286111111,2008-12-12,00:41:12
39.991191,116.322028,0,158,39794.0286689815,2008-12-12,00:41:17
39.99119,116.322028,0,157,39794.0287268519,2008-12-12,00:41:22
39.991192,116.322027,0,157,39794.0287847222,2008-12-12,00:41:27
39.991191,116.322027,0,156,39794.0288425926,2008-12-12,00:41:32
39.991193,116.322027,0,157,39794.028900463,2008-12-12,00:41:37
39.9912,116.322019,0,161,39794.0289583333,2008-12-12,00:41:42
39.991202,116.322013,0,164,39794.0290162037,2008-12-12,00:41:47
39.991206,116.322014,0,165,39794.0290740741,2008-12-12,00:41:52
39.99121,116.322011,0,167,39794.0291319444,2008-12-12,00:41:57
39.991214,116.322009,0,169,39794.0291898148,2008-12-12,00:42:02
39.991216,116.322005,0,170,39794.0292476852,2008-12-12,00:42:07
39.991215,116.322002,0,172,39794.0293055556,2008-12-12,00:42:12
39.991212,116.322002,0,173,39794.0293634259,2008-12-12,00:42:17
39.991206,116.322007,0,175,39794.0294212963,2008-12-12,00:42:22
39.991201,116.322006,0,175,39794.0294791667,2008-12-12,00:42:27
39.991195,116.322007,0,176,39794.029537037,2008-12-12,00:42:32
39.991188,116.322008,0,177,39794.0295949074,2008-12-12,00:42:37
39.991185,116.322009,0,178,39794.0296527778,2008-12-12,00:42:42
39.991181,116.322011,0,179,39794.0297106481,2008-12-12,00:42:47
39.991178,116.322016,0,180,39794.0297685185,2008-12-12,00:42:52
39.991178,116.322016,0,180,39794.0298032407,2008-12-12,00:42:55
39.991175,116.322021,0,182,39794.0298263889,2008-12-12,00:42:57
39.99117,116.322031,0,183,39794.0298842593,2008-12-12,00:43:02
39.991166,116.322037,0,184,39794.0299421296,2008-12-12,00:43:07
39.991159,116.322038,0,183,39794.03,2008-12-12,00:43:12
39.991151,116.322044,0,182,39794.0300578704,2008-12-12,00:43:17
39.991145,116.322046,0,181,39794.0301157407,2008-12-12,00:43:22
39.991141,116.322047,0,180,39794.0301736111,2008-12-12,00:43:27
39.991138,116.322049,0,179,39794.0302314815,2008-12-12,00:43:32
39.991141,116.322049,0,177,39794.0302893519,2008-12-12,00:43:37
39.991145,116.322052,0,175,39794.0303472222,2008-12-12,00:43:42
39.991144,116.322059,0,174,39794.0304050926,2008-12-12,00:43:47
39.991144,116.322059,0,174,39794.0304398148,2008-12-12,00:43:50
39.991139,116.322066,0,172,39794.030462963,2008-12-12,00:43:52
39.99113,116.32207,0,171,39794.0305208333,2008-12-12,00:43:57
39.991118,116.322069,0,169,39794.0305787037,2008-12-12,00:44:02
39.991096,116.322071,0,168,39794.0306365741,2008-12-12,00:44:07
39.991066,116.322071,0,168,39794.0306944444,2008-12-12,00:44:12
39.991036,116.322051,0,168,39794.0307523148,2008-12-12,00:44:17
39.990969,116.322127,0,167,39794.0308101852,2008-12-12,00:44:22
39.991026,116.322297,0,167,39794.0308564815,2008-12-12,00:44:26
39.991057,116.32248,0,167,39794.0308796296,2008-12-12,00:44:28
39.991063,116.322669,0,166,39794.0309027778,2008-12-12,00:44:30
39.991071,116.322834,0,165,39794.0309259259,2008-12-12,00:44:32
39.991072,116.323002,0,163,39794.0309490741,2008-12-12,00:44:34
39.991134,116.323183,0,161,39794.0309722222,2008-12-12,00:44:36
39.99113,116.323331,0,159,39794.0310069444,2008-12-12,00:44:39
39.991121,116.323491,0,158,39794.0310416667,2008-12-12,00:44:42
39.991112,116.323649,0,158,39794.0310648148,2008-12-12,00:44:44
39.991093,116.323815,0,158,39794.031087963,2008-12-12,00:44:46
39.991084,116.32398,0,159,39794.0311111111,2008-12-12,00:44:48
39.991075,116.324161,0,160,39794.0311342593,2008-12-12,00:44:50
39.99105,116.324387,0,162,39794.0311574074,2008-12-12,00:44:52
39.991032,116.324619,0,164,39794.0311805556,2008-12-12,00:44:54
39.991036,116.32474,0,164,39794.0311921296,2008-12-12,00:44:55
39.991047,116.324971,0,166,39794.0312152778,2008-12-12,00:44:57
39.991052,116.325089,0,167,39794.0312268519,2008-12-12,00:44:58
39.991063,116.325232,0,168,39794.0312384259,2008-12-12,00:44:59
39.991071,116.325458,0,170,39794.0312615741,2008-12-12,00:45:01
39.991073,116.325692,0,172,39794.0312847222,2008-12-12,00:45:03
39.991066,116.325911,0,175,39794.0313078704,2008-12-12,00:45:05
39.991064,116.326107,0,177,39794.0313310185,2008-12-12,00:45:07
39.99107,116.326288,0,179,39794.0313541667,2008-12-12,00:45:09
39.991077,116.326452,0,181,39794.0313773148,2008-12-12,00:45:11
39.991064,116.32659,0,182,39794.031400463,2008-12-12,00:45:13
39.990976,116.326703,0,184,39794.0314351852,2008-12-12,00:45:16
39.990959,116.326659,0,186,39794.0314930556,2008-12-12,00:45:21
39.990848,116.326634,0,191,39794.0315509259,2008-12-12,00:45:26
39.990727,116.326683,0,196,39794.0315856481,2008-12-12,00:45:29
39.990586,116.326655,0,200,39794.0316087963,2008-12-12,00:45:31
39.990405,116.326641,0,204,39794.0316319444,2008-12-12,00:45:33
39.990285,116.326641,0,205,39794.0316435185,2008-12-12,00:45:34
39.990177,116.326629,0,207,39794.0316550926,2008-12-12,00:45:35
39.990077,116.326598,0,210,39794.0316666667,2008-12-12,00:45:36
39.989978,116.326596,0,212,39794.0316782407,2008-12-12,00:45:37
39.989812,116.326518,0,213,39794.0317013889,2008-12-12,00:45:39
39.989719,116.326509,0,215,39794.031712963,2008-12-12,00:45:40
39.989621,116.326506,0,217,39794.031724537,2008-12-12,00:45:41
39.98944,116.326509,0,221,39794.0317476852,2008-12-12,00:45:43
39.989266,116.326498,0,225,39794.0317708333,2008-12-12,00:45:45
39.989112,116.32641,0,230,39794.0317939815,2008-12-12,00:45:47
39.988982,116.326407,0,234,39794.0318171296,2008-12-12,00:45:49
39.988886,116.326411,0,238,39794.0318402778,2008-12-12,00:45:51
39.988805,116.32645,0,246,39794.0318981481,2008-12-12,00:45:56
39.988799,116.326437,0,251,39794.0319560185,2008-12-12,00:46:01
39.988798,116.326446,0,254,39794.0320138889,2008-12-12,00:46:06
39.988799,116.326457,0,255,39794.0320717593,2008-12-12,00:46:11
39.988799,116.326457,0,255,39794.0321064815,2008-12-12,00:46:14
39.988799,116.326458,0,254,39794.0321296296,2008-12-12,00:46:16
39.988839,116.326437,0,253,39794.0321875,2008-12-12,00:46:21
39.988848,116.326496,0,251,39794.0322453704,2008-12-12,00:46:26
39.988843,116.326596,0,249,39794.0323032407,2008-12-12,00:46:31
39.988834,116.326656,0,248,39794.0323611111,2008-12-12,00:46:36
39.988723,116.326658,0,250,39794.0324074074,2008-12-12,00:46:40
39.988598,116.326652,0,251,39794.0324421296,2008-12-12,00:46:43
39.988496,116.326666,0,251,39794.0324652778,2008-12-12,00:46:45
39.988344,116.326788,0,249,39794.0324884259,2008-12-12,00:46:47
39.988221,116.326806,0,249,39794.0325115741,2008-12-12,00:46:49
39.988115,116.3268,0,249,39794.0325347222,2008-12-12,00:46:51
39.987996,116.326808,0,250,39794.0325578704,2008-12-12,00:46:53
39.987878,116.32681,0,252,39794.0325810185,2008-12-12,00:46:55
39.987768,116.326816,0,254,39794.0326041667,2008-12-12,00:46:57
39.987674,116.326826,0,255,39794.0326273148,2008-12-12,00:46:59
39.987548,116.32684,0,258,39794.032662037,2008-12-12,00:47:02
39.987415,116.326847,0,260,39794.0326967593,2008-12-12,00:47:05
39.987304,116.326885,0,261,39794.0327199074,2008-12-12,00:47:07
39.98719,116.3269,0,263,39794.0327430556,2008-12-12,00:47:09
39.987065,116.326928,0,264,39794.0327662037,2008-12-12,00:47:11
39.986939,116.326955,0,266,39794.0327893518,2008-12-12,00:47:13
39.986796,116.32698,0,267,39794.0328125,2008-12-12,00:47:15
39.986656,116.326997,0,269,39794.0328356481,2008-12-12,00:47:17
39.986531,116.327036,0,271,39794.0328587963,2008-12-12,00:47:19
39.986405,116.327111,0,272,39794.0328819444,2008-12-12,00:47:21
39.986292,116.327195,0,274,39794.0329050926,2008-12-12,00:47:23
39.986185,116.327283,0,275,39794.0329282407,2008-12-12,00:47:25
39.986075,116.32738,0,277,39794.0329513889,2008-12-12,00:47:27
39.985962,116.327488,0,278,39794.032974537,2008-12-12,00:47:29
39.985853,116.327608,0,280,39794.0329976852,2008-12-12,00:47:31
39.985634,116.327831,0,282,39794.0330439815,2008-12-12,00:47:35
39.986253,116.32765,0,247,39794.0333680556,2008-12-12,00:48:03
39.986364,116.327258,0,175,39794.0333796296,2008-12-12,00:48:04
39.986246,116.327245,0,215,39794.0334027778,2008-12-12,00:48:06
39.986166,116.327305,0,238,39794.0334143518,2008-12-12,00:48:07
39.986082,116.327363,0,239,39794.0334375,2008-12-12,00:48:09
39.986003,116.327466,0,237,39794.0334722222,2008-12-12,00:48:12
39.985867,116.327531,0,237,39794.0335069444,2008-12-12,00:48:15
39.985764,116.327474,0,237,39794.0335300926,2008-12-12,00:48:17
39.985652,116.327425,0,236,39794.0335648148,2008-12-12,00:48:20
39.985676,116.327348,0,234,39794.0336226852,2008-12-12,00:48:25
39.985659,116.327331,0,232,39794.0336805556,2008-12-12,00:48:30
39.985655,116.327309,0,229,39794.0337384259,2008-12-12,00:48:35
39.985656,116.32732,0,228,39794.0337962963,2008-12-12,00:48:40
39.985656,116.327292,0,229,39794.0338541667,2008-12-12,00:48:45
39.985661,116.327263,0,230,39794.033912037,2008-12-12,00:48:50
39.985661,116.327264,0,229,39794.0339699074,2008-12-12,00:48:55
39.985661,116.327264,0,229,39794.0340046296,2008-12-12,00:48:58
39.985662,116.327266,0,229,39794.0340277778,2008-12-12,00:49:00
39.985662,116.327256,0,230,39794.0340856481,2008-12-12,00:49:05
39.985664,116.327242,0,231,39794.0341435185,2008-12-12,00:49:10
39.985666,116.327223,0,232,39794.0342013889,2008-12-12,00:49:15
39.985668,116.327205,0,232,39794.0342592593,2008-12-12,00:49:20
39.985653,116.327183,0,233,39794.0343171296,2008-12-12,00:49:25
39.985649,116.327169,0,233,39794.034375,2008-12-12,00:49:30
39.985646,116.327191,0,233,39794.0344328704,2008-12-12,00:49:35
39.985646,116.327191,0,233,39794.0344675926,2008-12-12,00:49:38
39.985643,116.327183,0,233,39794.0344907407,2008-12-12,00:49:40
39.985644,116.327166,0,235,39794.0345486111,2008-12-12,00:49:45
39.985645,116.327156,0,236,39794.0346064815,2008-12-12,00:49:50
39.985645,116.327139,0,238,39794.0346643519,2008-12-12,00:49:55
39.985645,116.327142,0,238,39794.0347222222,2008-12-12,00:50:00
39.985644,116.327139,0,238,39794.0347800926,2008-12-12,00:50:05
39.985644,116.327139,0,238,39794.0348148148,2008-12-12,00:50:08
39.985644,116.327145,0,239,39794.034837963,2008-12-12,00:50:10
39.985649,116.327109,0,240,39794.0348958333,2008-12-12,00:50:15
39.985664,116.327087,0,243,39794.0349537037,2008-12-12,00:50:20
39.985626,116.327053,0,246,39794.0350115741,2008-12-12,00:50:25
39.985524,116.327122,0,241,39794.0350462963,2008-12-12,00:50:28
39.985438,116.327179,0,237,39794.0350694444,2008-12-12,00:50:30
39.985343,116.327212,0,234,39794.0350925926,2008-12-12,00:50:32
39.985239,116.327233,0,231,39794.0351157407,2008-12-12,00:50:34
39.985124,116.327255,0,230,39794.0351388889,2008-12-12,00:50:36
39.984988,116.327288,0,228,39794.035162037,2008-12-12,00:50:38
39.984897,116.327283,0,226,39794.0351736111,2008-12-12,00:50:39
39.984713,116.32727,0,222,39794.0351967593,2008-12-12,00:50:41
39.984588,116.327256,0,220,39794.0352083333,2008-12-12,00:50:42
39.984473,116.327246,0,218,39794.0352199074,2008-12-12,00:50:43
39.984371,116.327236,0,217,39794.0352314815,2008-12-12,00:50:44
39.984247,116.32722,0,214,39794.0352430556,2008-12-12,00:50:45
39.984124,116.327206,0,212,39794.0352546296,2008-12-12,00:50:46
39.984019,116.327198,0,210,39794.0352662037,2008-12-12,00:50:47
39.983914,116.327188,0,208,39794.0352777778,2008-12-12,00:50:48
39.983804,116.327177,0,205,39794.0352893519,2008-12-12,00:50:49
39.983698,116.327167,0,203,39794.0353009259,2008-12-12,00:50:50
39.983587,116.327154,0,201,39794.0353125,2008-12-12,00:50:51
39.983486,116.327145,0,199,39794.0353240741,2008-12-12,00:50:52
39.983386,116.327139,0,197,39794.0353356482,2008-12-12,00:50:53
39.983285,116.327146,0,196,39794.0353472222,2008-12-12,00:50:54
39.983188,116.327157,0,195,39794.0353587963,2008-12-12,00:50:55
39.983094,116.327166,0,193,39794.0353703704,2008-12-12,00:50:56
39.982998,116.327179,0,192,39794.0353819444,2008-12-12,00:50:57
39.982896,116.327192,0,191,39794.0353935185,2008-12-12,00:50:58
39.982798,116.327195,0,191,39794.0354050926,2008-12-12,00:50:59
39.982693,116.32721,0,190,39794.0354166667,2008-12-12,00:51:00
39.982587,116.327227,0,190,39794.0354282407,2008-12-12,00:51:01
39.982486,116.327243,0,190,39794.0354398148,2008-12-12,00:51:02
39.982382,116.32725,0,190,39794.0354513889,2008-12-12,00:51:03
39.982242,116.327286,0,193,39794.035462963,2008-12-12,00:51:04
39.982147,116.327286,0,193,39794.035474537,2008-12-12,00:51:05
39.98198,116.327285,0,191,39794.0354976852,2008-12-12,00:51:07
39.98187,116.327276,0,190,39794.0355208333,2008-12-12,00:51:09
39.981844,116.32729,0,189,39794.0355787037,2008-12-12,00:51:14
39.981866,116.327303,0,192,39794.0356365741,2008-12-12,00:51:19
39.981866,116.327294,0,192,39794.0356944444,2008-12-12,00:51:24
39.981872,116.327264,0,191,39794.0357523148,2008-12-12,00:51:29
39.981873,116.327242,0,190,39794.0358101852,2008-12-12,00:51:34
39.981874,116.327243,0,190,39794.0358680556,2008-12-12,00:51:39
39.981874,116.327243,0,190,39794.0359027778,2008-12-12,00:51:42
39.981874,116.327239,0,190,39794.0359259259,2008-12-12,00:51:44
39.981875,116.32723,0,189,39794.0359837963,2008-12-12,00:51:49
39.981784,116.327235,0,193,39794.0360416667,2008-12-12,00:51:54
39.981664,116.327237,0,195,39794.0360763889,2008-12-12,00:51:57
39.981539,116.327234,0,195,39794.036099537,2008-12-12,00:51:59
39.981402,116.327232,0,196,39794.0361226852,2008-12-12,00:52:01
39.981279,116.327229,0,197,39794.0361458333,2008-12-12,00:52:03
39.981159,116.327234,0,200,39794.0361689815,2008-12-12,00:52:05
39.981017,116.327245,0,203,39794.0361921296,2008-12-12,00:52:07
39.980898,116.327297,0,198,39794.0362037037,2008-12-12,00:52:08
39.980693,116.327372,0,194,39794.0362268519,2008-12-12,00:52:10
39.980562,116.327369,0,191,39794.03625,2008-12-12,00:52:12
39.980462,116.327354,0,191,39794.0362731481,2008-12-12,00:52:14
39.980368,116.327353,0,200,39794.0362962963,2008-12-12,00:52:16
39.98026,116.327388,0,206,39794.0363310185,2008-12-12,00:52:19
39.98023,116.327382,0,203,39794.0363888889,2008-12-12,00:52:24
39.98013,116.327356,0,205,39794.0364351852,2008-12-12,00:52:28
39.980018,116.327375,0,203,39794.0364583333,2008-12-12,00:52:30
39.97986,116.327397,0,196,39794.0364814815,2008-12-12,00:52:32
39.979733,116.327382,0,195,39794.0365046296,2008-12-12,00:52:34
39.979597,116.32736,0,194,39794.0365277778,2008-12-12,00:52:36
39.979436,116.327345,0,193,39794.0365509259,2008-12-12,00:52:38
39.979339,116.327345,0,192,39794.0365625,2008-12-12,00:52:39
39.979247,116.327342,0,192,39794.0365740741,2008-12-12,00:52:40
39.979148,116.32734,0,192,39794.0365856481,2008-12-12,00:52:41
39.979047,116.327344,0,191,39794.0365972222,2008-12-12,00:52:42
39.978947,116.327347,0,191,39794.0366087963,2008-12-12,00:52:43
39.978847,116.327339,0,190,39794.0366203704,2008-12-12,00:52:44
39.978749,116.327335,0,190,39794.0366319444,2008-12-12,00:52:45
39.978643,116.327333,0,190,39794.0366435185,2008-12-12,00:52:46
39.978538,116.327328,0,190,39794.0366550926,2008-12-12,00:52:47
39.978412,116.327356,0,189,39794.0366666667,2008-12-12,00:52:48
39.97828,116.327388,0,187,39794.0366782407,2008-12-12,00:52:49
39.978185,116.327387,0,188,39794.0366898148,2008-12-12,00:52:50
39.978014,116.327372,0,191,39794.036712963,2008-12-12,00:52:52
39.977861,116.327383,0,193,39794.0367361111,2008-12-12,00:52:54
39.977755,116.327404,0,196,39794.0367592593,2008-12-12,00:52:56
39.977666,116.327428,0,201,39794.0367939815,2008-12-12,00:52:59
39.977609,116.327457,0,203,39794.0368518519,2008-12-12,00:53:04
39.977609,116.327457,0,203,39794.0368865741,2008-12-12,00:53:07
39.977607,116.327456,0,203,39794.0369097222,2008-12-12,00:53:09
39.9776,116.327439,0,203,39794.0369675926,2008-12-12,00:53:14
39.977572,116.327378,0,202,39794.037025463,2008-12-12,00:53:19
39.977501,116.327338,0,205,39794.0370833333,2008-12-12,00:53:24
39.977452,116.327305,0,205,39794.0371412037,2008-12-12,00:53:29
39.977377,116.327316,0,206,39794.0371990741,2008-12-12,00:53:34
39.977348,116.327318,0,209,39794.0372569444,2008-12-12,00:53:39
39.977343,116.327327,0,212,39794.0373148148,2008-12-12,00:53:44
39.977343,116.327327,0,212,39794.037349537,2008-12-12,00:53:47
39.977345,116.327334,0,212,39794.0373726852,2008-12-12,00:53:49
39.97735,116.327323,0,211,39794.0374305556,2008-12-12,00:53:54
39.97735,116.327328,0,211,39794.0374884259,2008-12-12,00:53:59
39.977349,116.327334,0,211,39794.0375462963,2008-12-12,00:54:04
39.977349,116.327334,0,211,39794.0375810185,2008-12-12,00:54:07
39.977351,116.327338,0,211,39794.0376041667,2008-12-12,00:54:09
39.977391,116.327258,0,211,39794.037662037,2008-12-12,00:54:14
39.977422,116.327187,0,211,39794.0377199074,2008-12-12,00:54:19
39.977447,116.327101,0,211,39794.0377777778,2008-12-12,00:54:24
39.980612,116.32454,0,-168,39794.1586689815,2008-12-12,03:48:29
39.980808,116.325389,0,-563,39794.1604513889,2008-12-12,03:51:03
39.980686,116.325561,0,-539,39794.160462963,2008-12-12,03:51:04
39.980753,116.325583,0,-514,39794.160474537,2008-12-12,03:51:05
39.980614,116.325756,0,-489,39794.1604861111,2008-12-12,03:51:06
39.980549,116.32578,0,-467,39794.1604976852,2008-12-12,03:51:07
39.980439,116.325885,0,-425,39794.1605208333,2008-12-12,03:51:09
39.980375,116.325946,0,-390,39794.1605439815,2008-12-12,03:51:11
39.980322,116.325997,0,-357,39794.1605671296,2008-12-12,03:51:13
39.980263,116.326031,0,-325,39794.160625,2008-12-12,03:51:18
39.980192,116.326017,0,-291,39794.1606597222,2008-12-12,03:51:21
39.980135,116.326041,0,-264,39794.1607175926,2008-12-12,03:51:26
39.98009,116.326077,0,-239,39794.160775463,2008-12-12,03:51:31
39.980027,116.3261,0,-215,39794.1607986111,2008-12-12,03:51:33
39.979954,116.326124,0,-187,39794.1608217593,2008-12-12,03:51:35
39.979897,116.326208,0,-168,39794.1608449074,2008-12-12,03:51:37
39.97985,116.326239,0,-147,39794.1609027778,2008-12-12,03:51:42
39.97982,116.32628,0,-136,39794.1609606481,2008-12-12,03:51:47
39.979698,116.326376,0,-98,39794.1609953704,2008-12-12,03:51:50
39.979631,116.326415,0,-78,39794.1610069444,2008-12-12,03:51:51
39.979551,116.326464,0,-52,39794.1610300926,2008-12-12,03:51:53
39.97946,116.326512,0,-24,39794.1610532407,2008-12-12,03:51:55
39.979388,116.326535,0,0,39794.1611111111,2008-12-12,03:52:00
39.97929,116.326554,0,24,39794.1611458333,2008-12-12,03:52:03
39.979244,116.326573,0,39,39794.1612037037,2008-12-12,03:52:08
39.979225,116.326561,0,43,39794.1612615741,2008-12-12,03:52:13
39.979158,116.326536,0,56,39794.1613194444,2008-12-12,03:52:18
39.979072,116.326509,0,69,39794.1613773148,2008-12-12,03:52:23
39.979023,116.32647,0,83,39794.1614351852,2008-12-12,03:52:28
39.979032,116.326439,0,92,39794.1614930556,2008-12-12,03:52:33
39.979033,116.326416,0,97,39794.1615509259,2008-12-12,03:52:38
39.979033,116.326416,0,97,39794.1615856481,2008-12-12,03:52:41
39.979028,116.326408,0,98,39794.1616087963,2008-12-12,03:52:43
39.979026,116.326357,0,98,39794.1616666667,2008-12-12,03:52:48
39.978975,116.326349,0,100,39794.161724537,2008-12-12,03:52:53
39.978937,116.326348,0,102,39794.1617824074,2008-12-12,03:52:58
39.978933,116.326335,0,102,39794.1618402778,2008-12-12,03:53:03
39.978918,116.326297,0,103,39794.1618981481,2008-12-12,03:53:08
39.978932,116.326233,0,105,39794.1619560185,2008-12-12,03:53:13
39.978905,116.326101,0,104,39794.1620023148,2008-12-12,03:53:17
39.978909,116.32598,0,103,39794.162037037,2008-12-12,03:53:20
39.978948,116.325848,0,101,39794.1620717593,2008-12-12,03:53:23
39.978979,116.325738,0,99,39794.1621296296,2008-12-12,03:53:28
39.979003,116.32567,0,101,39794.1621875,2008-12-12,03:53:33
39.979036,116.325613,0,101,39794.1622453704,2008-12-12,03:53:38
39.979047,116.325576,0,102,39794.1623032407,2008-12-12,03:53:43
39.979048,116.325566,0,100,39794.1623611111,2008-12-12,03:53:48
39.979046,116.32555,0,99,39794.1624189815,2008-12-12,03:53:53
39.979059,116.325508,0,98,39794.1624768519,2008-12-12,03:53:58
39.979093,116.325479,0,97,39794.1625347222,2008-12-12,03:54:03
39.979099,116.325464,0,97,39794.1625925926,2008-12-12,03:54:08
39.979109,116.32542,0,97,39794.162650463,2008-12-12,03:54:13
39.979137,116.325373,0,97,39794.1627083333,2008-12-12,03:54:18
39.979167,116.32536,0,97,39794.1627662037,2008-12-12,03:54:23
39.979155,116.325334,0,98,39794.1628240741,2008-12-12,03:54:28
39.979149,116.32535,0,97,39794.1628819444,2008-12-12,03:54:33
39.979119,116.325338,0,99,39794.1629398148,2008-12-12,03:54:38
39.97909,116.325341,0,99,39794.1629976852,2008-12-12,03:54:43
39.979015,116.325356,0,101,39794.1630555556,2008-12-12,03:54:48
39.978978,116.325368,0,106,39794.1631134259,2008-12-12,03:54:53
39.978978,116.325368,0,106,39794.1631481481,2008-12-12,03:54:56
39.978973,116.325369,0,109,39794.1631712963,2008-12-12,03:54:58
39.978977,116.325357,0,111,39794.1632291667,2008-12-12,03:55:03
39.978982,116.32535,0,111,39794.163287037,2008-12-12,03:55:08
39.978982,116.32535,0,111,39794.1633217593,2008-12-12,03:55:11
39.978988,116.325343,0,111,39794.1633449074,2008-12-12,03:55:13
39.978961,116.32534,0,109,39794.1634027778,2008-12-12,03:55:18
39.978961,116.32534,0,109,39794.1634375,2008-12-12,03:55:21
39.97896,116.325345,0,109,39794.1634606481,2008-12-12,03:55:23
39.978965,116.325326,0,110,39794.1635185185,2008-12-12,03:55:28
39.979027,116.325281,0,112,39794.1635763889,2008-12-12,03:55:33
39.979067,116.325291,0,108,39794.1636342593,2008-12-12,03:55:38
39.979039,116.325337,0,105,39794.1636921296,2008-12-12,03:55:43
39.978976,116.325403,0,102,39794.16375,2008-12-12,03:55:48
39.978961,116.325427,0,105,39794.1638078704,2008-12-12,03:55:53
39.978969,116.325387,0,110,39794.1638657407,2008-12-12,03:55:58
39.978955,116.325381,0,111,39794.1639236111,2008-12-12,03:56:03
39.978952,116.325377,0,111,39794.1639814815,2008-12-12,03:56:08
39.978952,116.325377,0,111,39794.1640162037,2008-12-12,03:56:11
39.978947,116.325377,0,111,39794.1640393519,2008-12-12,03:56:13
39.978875,116.325389,0,107,39794.1640972222,2008-12-12,03:56:18
39.97883,116.325371,0,105,39794.1641550926,2008-12-12,03:56:23
39.978785,116.325381,0,103,39794.164212963,2008-12-12,03:56:28
39.97878,116.325398,0,102,39794.1642708333,2008-12-12,03:56:33
39.978791,116.325374,0,101,39794.1643287037,2008-12-12,03:56:38
39.978798,116.32536,0,98,39794.1643865741,2008-12-12,03:56:43
39.978801,116.325351,0,98,39794.1644444444,2008-12-12,03:56:48
39.978824,116.32533,0,97,39794.1645023148,2008-12-12,03:56:53
39.978851,116.325315,0,94,39794.1645601852,2008-12-12,03:56:58
39.978871,116.325309,0,92,39794.1646180556,2008-12-12,03:57:03
39.978948,116.325271,0,92,39794.1646759259,2008-12-12,03:57:08
39.979002,116.32522,0,93,39794.1647337963,2008-12-12,03:57:13
39.979031,116.325202,0,94,39794.1647916667,2008-12-12,03:57:18
39.97904,116.325204,0,95,39794.164849537,2008-12-12,03:57:23
39.979042,116.325221,0,94,39794.1649074074,2008-12-12,03:57:28
39.979043,116.325222,0,93,39794.1649652778,2008-12-12,03:57:33
39.979048,116.325226,0,93,39794.1650231481,2008-12-12,03:57:38
39.979048,116.325226,0,93,39794.1650578704,2008-12-12,03:57:41
39.979053,116.325231,0,93,39794.1650810185,2008-12-12,03:57:43
39.979061,116.325221,0,95,39794.1651388889,2008-12-12,03:57:48
39.979061,116.325221,0,95,39794.1651736111,2008-12-12,03:57:51
39.979057,116.325219,0,98,39794.1651967593,2008-12-12,03:57:53
39.979078,116.3252,0,102,39794.1652546296,2008-12-12,03:57:58
39.978852,116.32536,0,112,39794.1682638889,2008-12-12,04:02:18
39.978824,116.325362,0,112,39794.1683217593,2008-12-12,04:02:23
39.978785,116.325375,0,114,39794.1683796296,2008-12-12,04:02:28
39.978758,116.325391,0,118,39794.1684375,2008-12-12,04:02:33
39.978752,116.325408,0,117,39794.1684953704,2008-12-12,04:02:38
39.978717,116.325431,0,115,39794.1685532407,2008-12-12,04:02:43
39.978693,116.325452,0,116,39794.1686111111,2008-12-12,04:02:48
39.978705,116.325456,0,118,39794.1686689815,2008-12-12,04:02:53
39.978707,116.32545,0,119,39794.1687268519,2008-12-12,04:02:58
39.978707,116.32545,0,119,39794.1687615741,2008-12-12,04:03:01
39.978704,116.325452,0,119,39794.1687847222,2008-12-12,04:03:03
39.978694,116.325473,0,122,39794.1688425926,2008-12-12,04:03:08
39.978699,116.325478,0,122,39794.168900463,2008-12-12,04:03:13
39.978695,116.325484,0,122,39794.1689583333,2008-12-12,04:03:18
39.978692,116.325479,0,121,39794.1690162037,2008-12-12,04:03:23
39.978686,116.325476,0,121,39794.1690740741,2008-12-12,04:03:28
39.978686,116.325476,0,121,39794.1691087963,2008-12-12,04:03:31
39.978684,116.325471,0,121,39794.1691319444,2008-12-12,04:03:33
39.978682,116.325481,0,118,39794.1691898148,2008-12-12,04:03:38
39.978682,116.325481,0,118,39794.169224537,2008-12-12,04:03:41
39.97868,116.325485,0,114,39794.1692476852,2008-12-12,04:03:43
39.978692,116.325489,0,110,39794.1693055556,2008-12-12,04:03:48
39.978689,116.325475,0,109,39794.1693634259,2008-12-12,04:03:53
39.978694,116.325456,0,103,39794.1694212963,2008-12-12,04:03:58
39.9787,116.325458,0,102,39794.1694791667,2008-12-12,04:04:03
39.9787,116.325458,0,102,39794.1695138889,2008-12-12,04:04:06
39.978704,116.325461,0,99,39794.169537037,2008-12-12,04:04:08
39.978716,116.325476,0,95,39794.1695949074,2008-12-12,04:04:13
39.97873,116.325472,0,95,39794.1696527778,2008-12-12,04:04:18
39.97876,116.325483,0,87,39794.1697106481,2008-12-12,04:04:23
39.978753,116.32551,0,81,39794.1697685185,2008-12-12,04:04:28
39.97879,116.325514,0,71,39794.1698263889,2008-12-12,04:04:33
39.978839,116.32547,0,62,39794.1698842593,2008-12-12,04:04:38
39.978852,116.325431,0,57,39794.1699421296,2008-12-12,04:04:43
39.978863,116.325428,0,54,39794.17,2008-12-12,04:04:48
39.978869,116.325419,0,52,39794.1700578704,2008-12-12,04:04:53
39.978891,116.32542,0,52,39794.1701157407,2008-12-12,04:04:58
39.978922,116.325415,0,52,39794.1701736111,2008-12-12,04:05:03
39.978965,116.325401,0,53,39794.1702314815,2008-12-12,04:05:08
39.978972,116.325391,0,53,39794.1702893519,2008-12-12,04:05:13
39.978959,116.325389,0,53,39794.1703472222,2008-12-12,04:05:18
39.978959,116.325389,0,53,39794.1703819444,2008-12-12,04:05:21
39.978953,116.325382,0,53,39794.1704050926,2008-12-12,04:05:23
39.97894,116.325373,0,53,39794.170462963,2008-12-12,04:05:28
39.978903,116.325397,0,52,39794.1705208333,2008-12-12,04:05:33
39.978914,116.325437,0,51,39794.1705787037,2008-12-12,04:05:38
39.97893,116.325444,0,51,39794.1706365741,2008-12-12,04:05:43
39.978924,116.325452,0,51,39794.1706944444,2008-12-12,04:05:48
39.978917,116.325447,0,52,39794.1707523148,2008-12-12,04:05:53
39.978917,116.325447,0,52,39794.170787037,2008-12-12,04:05:56
39.978923,116.32544,0,52,39794.1708101852,2008-12-12,04:05:58
39.978895,116.325447,0,50,39794.1708680556,2008-12-12,04:06:03
39.97884,116.32547,0,45,39794.1709259259,2008-12-12,04:06:08
39.978852,116.325437,0,44,39794.1709837963,2008-12-12,04:06:13
39.978867,116.325408,0,42,39794.1710416667,2008-12-12,04:06:18
39.978876,116.325406,0,41,39794.171099537,2008-12-12,04:06:23
39.978894,116.325381,0,38,39794.1711574074,2008-12-12,04:06:28
39.978897,116.325457,0,29,39794.1712152778,2008-12-12,04:06:33
39.978926,116.325563,0,22,39794.1712731481,2008-12-12,04:06:38
39.978927,116.325578,0,20,39794.1713310185,2008-12-12,04:06:43
39.978821,116.325633,0,31,39794.1713657407,2008-12-12,04:06:46
39.978802,116.325698,0,42,39794.1714236111,2008-12-12,04:06:51
39.978827,116.325727,0,50,39794.1714814815,2008-12-12,04:06:56
39.97883,116.32569,0,59,39794.1715393519,2008-12-12,04:07:01
39.978852,116.325552,0,67,39794.1715625,2008-12-12,04:07:03
39.978931,116.325544,0,74,39794.1716203704,2008-12-12,04:07:08
39.978951,116.325536,0,75,39794.1716782407,2008-12-12,04:07:13
39.978958,116.32555,0,75,39794.1717361111,2008-12-12,04:07:18
39.978967,116.325576,0,76,39794.1717939815,2008-12-12,04:07:23
39.979112,116.325919,0,79,39794.1718287037,2008-12-12,04:07:26
39.979112,116.32593,0,79,39794.1718865741,2008-12-12,04:07:31
39.97896,116.325905,0,93,39794.1719212963,2008-12-12,04:07:34
39.978748,116.32566,0,102,39794.1719328704,2008-12-12,04:07:35
39.978785,116.325794,0,112,39794.1719560185,2008-12-12,04:07:37
39.978799,116.325925,0,123,39794.1720023148,2008-12-12,04:07:41
39.978759,116.325917,0,136,39794.1720601852,2008-12-12,04:07:46
39.978746,116.325942,0,144,39794.1721180556,2008-12-12,04:07:51
39.978765,116.325996,0,150,39794.1721759259,2008-12-12,04:07:56
39.978758,116.325984,0,153,39794.1722337963,2008-12-12,04:08:01
39.978772,116.325969,0,155,39794.1722916667,2008-12-12,04:08:06
39.97879,116.325935,0,157,39794.172349537,2008-12-12,04:08:11
39.978761,116.325915,0,158,39794.1724074074,2008-12-12,04:08:16
39.978766,116.325902,0,160,39794.1724652778,2008-12-12,04:08:21
39.97875,116.325911,0,162,39794.1725231481,2008-12-12,04:08:26
39.978731,116.325861,0,159,39794.1725810185,2008-12-12,04:08:31
39.978636,116.325806,0,153,39794.1726388889,2008-12-12,04:08:36
39.978552,116.325758,0,149,39794.1726851852,2008-12-12,04:08:40
39.978525,116.325898,0,145,39794.1727199074,2008-12-12,04:08:43
39.978433,116.326007,0,141,39794.1727546296,2008-12-12,04:08:46
39.9783,116.326225,0,173,39794.1727777778,2008-12-12,04:08:48
39.978221,116.326293,0,174,39794.1728240741,2008-12-12,04:08:52
39.978188,116.326362,0,173,39794.1728819444,2008-12-12,04:08:57
39.978189,116.326481,0,178,39794.1729398148,2008-12-12,04:09:02
39.978202,116.326512,0,182,39794.1729976852,2008-12-12,04:09:07
39.978211,116.326486,0,178,39794.1730555556,2008-12-12,04:09:12
39.978182,116.326445,0,174,39794.1731134259,2008-12-12,04:09:17
39.978084,116.32643,0,177,39794.1731712963,2008-12-12,04:09:22
39.978021,116.326429,0,181,39794.1732291667,2008-12-12,04:09:27
39.978004,116.326409,0,182,39794.173287037,2008-12-12,04:09:32
39.978008,116.326394,0,183,39794.1733449074,2008-12-12,04:09:37
39.978023,116.326362,0,186,39794.1734027778,2008-12-12,04:09:42
39.97804,116.326349,0,189,39794.1734606481,2008-12-12,04:09:47
39.978049,116.326357,0,189,39794.1735185185,2008-12-12,04:09:52
39.97804,116.326377,0,188,39794.1735763889,2008-12-12,04:09:57
39.978018,116.326404,0,188,39794.1736342593,2008-12-12,04:10:02
39.978002,116.32642,0,189,39794.1736921296,2008-12-12,04:10:07
39.978001,116.3264,0,188,39794.17375,2008-12-12,04:10:12
39.977998,116.326381,0,188,39794.1738078704,2008-12-12,04:10:17
39.977989,116.326346,0,188,39794.1738657407,2008-12-12,04:10:22
39.977979,116.326334,0,188,39794.1739236111,2008-12-12,04:10:27
39.97796,116.326334,0,188,39794.1739814815,2008-12-12,04:10:32
39.977956,116.326522,0,188,39794.1740277778,2008-12-12,04:10:36
39.977962,116.326661,0,188,39794.1740393518,2008-12-12,04:10:37
39.977954,116.326799,0,189,39794.1740509259,2008-12-12,04:10:38
39.977934,116.32701,0,190,39794.1740972222,2008-12-12,04:10:42
39.977855,116.327108,0,192,39794.1741203704,2008-12-12,04:10:44
39.97789,116.32724,0,220,39794.1741666667,2008-12-12,04:10:48
39.977877,116.327396,0,234,39794.1742013889,2008-12-12,04:10:51
39.977887,116.327417,0,262,39794.1742592593,2008-12-12,04:10:56
39.977832,116.32749,0,282,39794.1743171296,2008-12-12,04:11:01
39.977794,116.32759,0,298,39794.174375,2008-12-12,04:11:06
39.977723,116.327686,0,313,39794.1744212963,2008-12-12,04:11:10
39.977662,116.327754,0,316,39794.1744791667,2008-12-12,04:11:15
39.97762,116.327827,0,314,39794.174537037,2008-12-12,04:11:20
39.977561,116.327895,0,313,39794.1745949074,2008-12-12,04:11:25
39.977538,116.327951,0,309,39794.1746527778,2008-12-12,04:11:30
39.977519,116.327994,0,305,39794.1747106481,2008-12-12,04:11:35
39.977544,116.328011,0,302,39794.1747685185,2008-12-12,04:11:40
39.977559,116.328033,0,306,39794.1748263889,2008-12-12,04:11:45
39.97762,116.328018,0,313,39794.1748842593,2008-12-12,04:11:50
39.97766,116.328022,0,318,39794.1749421296,2008-12-12,04:11:55
39.977684,116.328026,0,322,39794.175,2008-12-12,04:12:00
39.977703,116.328038,0,316,39794.1750578704,2008-12-12,04:12:05
39.977744,116.32801,0,311,39794.1751157407,2008-12-12,04:12:10
39.977788,116.327975,0,304,39794.1751736111,2008-12-12,04:12:15
39.977803,116.327972,0,301,39794.1752314815,2008-12-12,04:12:20
39.977792,116.327971,0,299,39794.1752893519,2008-12-12,04:12:25
39.977788,116.327986,0,297,39794.1753472222,2008-12-12,04:12:30
39.97778,116.328024,0,292,39794.1754050926,2008-12-12,04:12:35
39.977757,116.328016,0,282,39794.175462963,2008-12-12,04:12:40
39.977821,116.327964,0,284,39794.1755208333,2008-12-12,04:12:45
39.977724,116.32796,0,293,39794.1755787037,2008-12-12,04:12:50
39.977744,116.327843,0,302,39794.175625,2008-12-12,04:12:54
39.977689,116.327863,0,315,39794.1756828704,2008-12-12,04:12:59
39.977681,116.327845,0,318,39794.1757407407,2008-12-12,04:13:04
39.977624,116.327727,0,333,39794.175775463,2008-12-12,04:13:07
39.97764,116.327635,0,338,39794.1758333333,2008-12-12,04:13:12
39.977598,116.327517,0,346,39794.1758564815,2008-12-12,04:13:14
39.977547,116.327436,0,346,39794.1759143519,2008-12-12,04:13:19
39.977548,116.327423,0,346,39794.1759722222,2008-12-12,04:13:24
39.977543,116.327426,0,346,39794.1760300926,2008-12-12,04:13:29
39.977543,116.327426,0,346,39794.1760648148,2008-12-12,04:13:32
39.977538,116.327423,0,347,39794.176087963,2008-12-12,04:13:34
39.977504,116.327379,0,343,39794.1761458333,2008-12-12,04:13:39
39.977509,116.32739,0,342,39794.1762037037,2008-12-12,04:13:44
39.977518,116.327396,0,337,39794.1762615741,2008-12-12,04:13:49
39.977502,116.327292,0,332,39794.1763194444,2008-12-12,04:13:54
39.977506,116.327236,0,324,39794.1763773148,2008-12-12,04:13:59
39.977506,116.327236,0,324,39794.176412037,2008-12-12,04:14:02
39.97751,116.327237,0,325,39794.1764351852,2008-12-12,04:14:04
39.977522,116.327246,0,324,39794.1764930556,2008-12-12,04:14:09
39.977519,116.327265,0,323,39794.1765509259,2008-12-12,04:14:14
39.977509,116.32725,0,324,39794.1766087963,2008-12-12,04:14:19
39.97753,116.327221,0,326,39794.1766666667,2008-12-12,04:14:24
39.977543,116.327174,0,319,39794.176724537,2008-12-12,04:14:29
39.977519,116.327134,0,311,39794.1767824074,2008-12-12,04:14:34
39.977322,116.326974,0,304,39794.1791203704,2008-12-12,04:17:56
39.977188,116.326987,0,304,39794.1791435185,2008-12-12,04:17:58
39.977087,116.327005,0,304,39794.1791666667,2008-12-12,04:18:00
39.976997,116.327023,0,304,39794.1791898148,2008-12-12,04:18:02
39.976908,116.327048,0,304,39794.179224537,2008-12-12,04:18:05
39.976932,116.327081,0,304,39794.1792824074,2008-12-12,04:18:10
39.976957,116.327087,0,303,39794.1793402778,2008-12-12,04:18:15
39.976975,116.32709,0,301,39794.1793981481,2008-12-12,04:18:20
39.976928,116.327148,0,297,39794.1794560185,2008-12-12,04:18:25
39.976823,116.327184,0,296,39794.1794791667,2008-12-12,04:18:27
39.976653,116.32723,0,295,39794.1795023148,2008-12-12,04:18:29
39.976489,116.327303,0,294,39794.179525463,2008-12-12,04:18:31
39.976358,116.327307,0,293,39794.179537037,2008-12-12,04:18:32
39.976224,116.3273,0,292,39794.1795486111,2008-12-12,04:18:33
39.976124,116.327283,0,291,39794.1795601852,2008-12-12,04:18:34
39.975949,116.327251,0,289,39794.1795833333,2008-12-12,04:18:36
39.975797,116.327203,0,287,39794.1796064815,2008-12-12,04:18:38
39.975646,116.327252,0,285,39794.1796296296,2008-12-12,04:18:40
39.975487,116.327323,0,284,39794.1796527778,2008-12-12,04:18:42
39.975386,116.327355,0,283,39794.1796643519,2008-12-12,04:18:43
39.975224,116.327408,0,281,39794.1796875,2008-12-12,04:18:45
39.975059,116.327422,0,280,39794.1797106481,2008-12-12,04:18:47
39.974834,116.32739,0,280,39794.1797337963,2008-12-12,04:18:49
39.974683,116.327446,0,279,39794.1797569444,2008-12-12,04:18:51
39.974586,116.32752,0,278,39794.1797800926,2008-12-12,04:18:53
39.97457,116.327573,0,276,39794.179837963,2008-12-12,04:18:58
39.97457,116.327573,0,276,39794.1798726852,2008-12-12,04:19:01
39.974577,116.327579,0,276,39794.1798958333,2008-12-12,04:19:03
39.974581,116.327594,0,277,39794.1799537037,2008-12-12,04:19:08
39.974581,116.327608,0,279,39794.1800115741,2008-12-12,04:19:13
39.974589,116.327621,0,281,39794.1800694444,2008-12-12,04:19:18
39.974522,116.327646,0,283,39794.1801273148,2008-12-12,04:19:23
39.974406,116.327665,0,284,39794.180162037,2008-12-12,04:19:26
39.974295,116.327682,0,285,39794.1801851852,2008-12-12,04:19:28
39.974188,116.327704,0,285,39794.1802083333,2008-12-12,04:19:30
39.974047,116.327721,0,285,39794.1802314815,2008-12-12,04:19:32
39.973948,116.327729,0,285,39794.1802430556,2008-12-12,04:19:33
39.973814,116.327734,0,285,39794.1802546296,2008-12-12,04:19:34
39.973703,116.327741,0,284,39794.1802662037,2008-12-12,04:19:35
39.973603,116.327745,0,284,39794.1802777778,2008-12-12,04:19:36
39.973478,116.327762,0,283,39794.1802893518,2008-12-12,04:19:37
39.973364,116.327766,0,283,39794.1803009259,2008-12-12,04:19:38
39.973195,116.32777,0,283,39794.1803125,2008-12-12,04:19:39
39.973065,116.327788,0,283,39794.1803240741,2008-12-12,04:19:40
39.972939,116.327805,0,283,39794.1803356481,2008-12-12,04:19:41
39.972808,116.327821,0,282,39794.1803472222,2008-12-12,04:19:42
39.972656,116.327813,0,281,39794.1803587963,2008-12-12,04:19:43
39.972478,116.327777,0,279,39794.1803703704,2008-12-12,04:19:44
39.972322,116.327791,0,277,39794.1803819444,2008-12-12,04:19:45
39.971817,116.327553,0,311,39794.1803935185,2008-12-12,04:19:46
39.971688,116.327569,0,317,39794.1804050926,2008-12-12,04:19:47
39.971578,116.32755,0,317,39794.1804166667,2008-12-12,04:19:48
39.971471,116.327555,0,315,39794.1804282407,2008-12-12,04:19:49
39.971302,116.327594,0,316,39794.1804513889,2008-12-12,04:19:51
39.971192,116.327632,0,313,39794.180462963,2008-12-12,04:19:52
39.971095,116.327644,0,310,39794.180474537,2008-12-12,04:19:53
39.970917,116.32767,0,307,39794.1804976852,2008-12-12,04:19:55
39.970759,116.327694,0,303,39794.1805208333,2008-12-12,04:19:57
39.970655,116.327692,0,301,39794.1805439815,2008-12-12,04:19:59
39.970592,116.327708,0,294,39794.1806018518,2008-12-12,04:20:04
39.970681,116.327627,0,274,39794.1806365741,2008-12-12,04:20:07
39.970745,116.327548,0,260,39794.1806828704,2008-12-12,04:20:11
39.970844,116.327502,0,242,39794.1806944444,2008-12-12,04:20:12
39.970902,116.327468,0,223,39794.1807523148,2008-12-12,04:20:17
39.970953,116.327486,0,205,39794.1808101852,2008-12-12,04:20:22
39.971017,116.327445,0,203,39794.1808680556,2008-12-12,04:20:27
39.970971,116.327455,0,193,39794.1809259259,2008-12-12,04:20:32
39.970903,116.327437,0,170,39794.1809837963,2008-12-12,04:20:37
39.970875,116.327475,0,164,39794.1810416667,2008-12-12,04:20:42
39.970867,116.32751,0,163,39794.181099537,2008-12-12,04:20:47
39.970855,116.327561,0,165,39794.1811574074,2008-12-12,04:20:52
39.970856,116.327634,0,168,39794.1812152778,2008-12-12,04:20:57
39.970857,116.327702,0,169,39794.1812731481,2008-12-12,04:21:02
39.970857,116.327863,0,161,39794.1813310185,2008-12-12,04:21:07
39.97086,116.327952,0,151,39794.1813888889,2008-12-12,04:21:12
39.970842,116.327962,0,154,39794.1814467593,2008-12-12,04:21:17
39.970816,116.327968,0,152,39794.1815046296,2008-12-12,04:21:22
39.970783,116.327976,0,152,39794.1815625,2008-12-12,04:21:27
39.970739,116.327983,0,153,39794.1816203704,2008-12-12,04:21:32
39.970729,116.327989,0,155,39794.1816782407,2008-12-12,04:21:37
39.970672,116.327999,0,155,39794.1817361111,2008-12-12,04:21:42
39.970573,116.328001,0,153,39794.1817939815,2008-12-12,04:21:47
39.970539,116.328022,0,154,39794.1818518518,2008-12-12,04:21:52
39.970508,116.328048,0,156,39794.1819097222,2008-12-12,04:21:57
39.970465,116.328048,0,159,39794.1819675926,2008-12-12,04:22:02
39.970431,116.328054,0,161,39794.182025463,2008-12-12,04:22:07
39.9704,116.328072,0,164,39794.1820833333,2008-12-12,04:22:12
39.970375,116.328071,0,167,39794.1821412037,2008-12-12,04:22:17
39.970345,116.328077,0,170,39794.1821990741,2008-12-12,04:22:22
39.97029,116.328075,0,173,39794.1822569444,2008-12-12,04:22:27
39.970179,116.328072,0,175,39794.1823032407,2008-12-12,04:22:31
39.970112,116.328075,0,177,39794.1823611111,2008-12-12,04:22:36
39.970065,116.328077,0,179,39794.1824189815,2008-12-12,04:22:41
39.969971,116.32807,0,180,39794.1824768518,2008-12-12,04:22:46
39.969898,116.3281,0,181,39794.1825347222,2008-12-12,04:22:51
39.969833,116.328112,0,181,39794.1825925926,2008-12-12,04:22:56
39.969778,116.328113,0,183,39794.182650463,2008-12-12,04:23:01
39.969696,116.328133,0,180,39794.1827083333,2008-12-12,04:23:06
39.969668,116.328155,0,180,39794.1827662037,2008-12-12,04:23:11
39.969617,116.328176,0,180,39794.1828240741,2008-12-12,04:23:16
39.96959,116.328222,0,184,39794.1828819444,2008-12-12,04:23:21
39.969546,116.328269,0,187,39794.1829398148,2008-12-12,04:23:26
39.969453,116.328286,0,192,39794.1829976852,2008-12-12,04:23:31
39.969362,116.328279,0,193,39794.1830324074,2008-12-12,04:23:34
39.96925,116.328273,0,194,39794.1830671296,2008-12-12,04:23:37
39.969148,116.328248,0,193,39794.1831134259,2008-12-12,04:23:41
39.969099,116.328239,0,193,39794.1831712963,2008-12-12,04:23:46
39.969077,116.328237,0,194,39794.1832291667,2008-12-12,04:23:51
39.969068,116.328213,0,195,39794.183287037,2008-12-12,04:23:56
39.969073,116.328186,0,195,39794.1833449074,2008-12-12,04:24:01
39.96908,116.328196,0,195,39794.1834027778,2008-12-12,04:24:06
39.969109,116.328227,0,195,39794.1834606482,2008-12-12,04:24:11
39.969097,116.328589,0,200,39794.1887847222,2008-12-12,04:31:51
39.969065,116.328596,0,202,39794.1888425926,2008-12-12,04:31:56
39.968445,116.328463,0,201,39794.188900463,2008-12-12,04:32:01
39.968321,116.328563,0,196,39794.1889236111,2008-12-12,04:32:03
39.968211,116.328651,0,188,39794.1889583333,2008-12-12,04:32:06
39.968132,116.328762,0,180,39794.1889814815,2008-12-12,04:32:08
39.968079,116.328881,0,184,39794.1890162037,2008-12-12,04:32:11
39.968039,116.329006,0,188,39794.1890740741,2008-12-12,04:32:16
39.968066,116.32879,0,269,39794.1916203704,2008-12-12,04:35:56
39.968772,116.327679,0,246,39794.1979976852,2008-12-12,04:45:07
39.968692,116.32765,0,297,39794.1980208333,2008-12-12,04:45:09
39.968623,116.327669,0,329,39794.1980324074,2008-12-12,04:45:10
39.968615,116.327682,0,330,39794.1980902778,2008-12-12,04:45:15
39.968616,116.327954,0,324,39794.198125,2008-12-12,04:45:18
39.968563,116.328066,0,321,39794.1981481481,2008-12-12,04:45:20
39.968523,116.328122,0,315,39794.1982060185,2008-12-12,04:45:25
39.96852,116.328252,0,305,39794.1982638889,2008-12-12,04:45:30
39.968575,116.328275,0,301,39794.1983217593,2008-12-12,04:45:35
39.968671,116.328282,0,282,39794.1983333333,2008-12-12,04:45:36
39.968769,116.328278,0,263,39794.1983564815,2008-12-12,04:45:38
39.968874,116.328251,0,247,39794.1984027778,2008-12-12,04:45:42
39.968976,116.328251,0,238,39794.1984606481,2008-12-12,04:45:47
39.969072,116.328266,0,228,39794.1985185185,2008-12-12,04:45:52
39.969162,116.328253,0,220,39794.1985763889,2008-12-12,04:45:57
39.969228,116.328254,0,211,39794.1986342593,2008-12-12,04:46:02
39.969298,116.328266,0,209,39794.1986921296,2008-12-12,04:46:07
39.969358,116.328269,0,206,39794.19875,2008-12-12,04:46:12
39.969407,116.328266,0,204,39794.1988078704,2008-12-12,04:46:17
39.969465,116.32822,0,207,39794.1988657407,2008-12-12,04:46:22
39.969517,116.328158,0,207,39794.1989236111,2008-12-12,04:46:27
39.969579,116.328135,0,207,39794.1989814815,2008-12-12,04:46:32
39.969651,116.328111,0,208,39794.1990393519,2008-12-12,04:46:37
39.969743,116.328061,0,213,39794.1990972222,2008-12-12,04:46:42
39.969798,116.328056,0,216,39794.1991550926,2008-12-12,04:46:47
39.969891,116.328045,0,215,39794.199212963,2008-12-12,04:46:52
39.969956,116.328061,0,217,39794.1992708333,2008-12-12,04:46:57
39.970022,116.328047,0,215,39794.1993287037,2008-12-12,04:47:02
39.970081,116.328066,0,218,39794.1993865741,2008-12-12,04:47:07
39.970134,116.32809,0,221,39794.1994444444,2008-12-12,04:47:12
39.970165,116.328079,0,222,39794.1995023148,2008-12-12,04:47:17
39.97024,116.328069,0,227,39794.1995601852,2008-12-12,04:47:22
39.970251,116.327995,0,199,39794.1996064815,2008-12-12,04:47:26
39.970296,116.32798,0,183,39794.1996643519,2008-12-12,04:47:31
39.970362,116.327976,0,173,39794.1997222222,2008-12-12,04:47:36
39.970426,116.327971,0,168,39794.1997800926,2008-12-12,04:47:41
39.97048,116.327973,0,161,39794.199837963,2008-12-12,04:47:46
39.970542,116.327965,0,161,39794.1998958333,2008-12-12,04:47:51
39.970593,116.327971,0,157,39794.1999537037,2008-12-12,04:47:56
39.970668,116.327958,0,155,39794.2000115741,2008-12-12,04:48:01
39.970738,116.327956,0,152,39794.2000694444,2008-12-12,04:48:06
39.97075,116.327952,0,151,39794.2001273148,2008-12-12,04:48:11
39.970743,116.32795,0,148,39794.2001851852,2008-12-12,04:48:16
39.970744,116.327947,0,148,39794.2002430556,2008-12-12,04:48:21
39.970747,116.32795,0,148,39794.2003009259,2008-12-12,04:48:26
39.970747,116.32795,0,148,39794.2003356481,2008-12-12,04:48:29
39.970747,116.327951,0,149,39794.2003587963,2008-12-12,04:48:31
39.970776,116.327938,0,146,39794.2004166667,2008-12-12,04:48:36
39.970808,116.327939,0,142,39794.200474537,2008-12-12,04:48:41
39.970884,116.327921,0,141,39794.2005324074,2008-12-12,04:48:46
39.970934,116.327946,0,142,39794.2005902778,2008-12-12,04:48:51
39.970951,116.327996,0,144,39794.2006481481,2008-12-12,04:48:56
39.970991,116.328039,0,145,39794.2007060185,2008-12-12,04:49:01
39.970962,116.328028,0,148,39794.2007638889,2008-12-12,04:49:06
39.970908,116.32802,0,156,39794.2008217593,2008-12-12,04:49:11
39.970912,116.327948,0,163,39794.2008796296,2008-12-12,04:49:16
39.970913,116.327893,0,174,39794.2009375,2008-12-12,04:49:21
39.970935,116.327839,0,184,39794.2009953704,2008-12-12,04:49:26
39.970918,116.327764,0,188,39794.2010532407,2008-12-12,04:49:31
39.97092,116.327703,0,194,39794.2011111111,2008-12-12,04:49:36
39.970912,116.327645,0,200,39794.2011689815,2008-12-12,04:49:41
39.970889,116.327547,0,190,39794.2012268519,2008-12-12,04:49:46
39.970895,116.327523,0,186,39794.2012847222,2008-12-12,04:49:51
39.970938,116.327541,0,185,39794.2013425926,2008-12-12,04:49:56
39.970977,116.327541,0,181,39794.201400463,2008-12-12,04:50:01
39.97103,116.327504,0,176,39794.2014583333,2008-12-12,04:50:06
39.971089,116.327461,0,173,39794.2015162037,2008-12-12,04:50:11
39.971169,116.327431,0,169,39794.2015740741,2008-12-12,04:50:16
39.971207,116.327431,0,166,39794.2016319444,2008-12-12,04:50:21
39.97129,116.327428,0,168,39794.2016898148,2008-12-12,04:50:26
39.971364,116.327423,0,169,39794.2017476852,2008-12-12,04:50:31
39.971418,116.327431,0,171,39794.2018055556,2008-12-12,04:50:36
39.97149,116.327376,0,165,39794.2018634259,2008-12-12,04:50:41
39.971555,116.327366,0,162,39794.2019212963,2008-12-12,04:50:46
39.971652,116.327345,0,171,39794.2019791667,2008-12-12,04:50:51
39.971721,116.327352,0,176,39794.202037037,2008-12-12,04:50:56
39.971774,116.327374,0,180,39794.2020949074,2008-12-12,04:51:01
39.971839,116.327325,0,168,39794.2021527778,2008-12-12,04:51:06
39.971897,116.327296,0,154,39794.2022106481,2008-12-12,04:51:11
39.971959,116.327279,0,153,39794.2022685185,2008-12-12,04:51:16
39.972012,116.32728,0,152,39794.2023263889,2008-12-12,04:51:21
39.972093,116.327256,0,149,39794.2023842593,2008-12-12,04:51:26
39.972157,116.327221,0,158,39794.2024421296,2008-12-12,04:51:31
39.972229,116.327204,0,159,39794.2025,2008-12-12,04:51:36
39.972299,116.3272,0,165,39794.2025578704,2008-12-12,04:51:41
39.972374,116.327192,0,174,39794.2026157407,2008-12-12,04:51:46
39.972436,116.327203,0,181,39794.2026736111,2008-12-12,04:51:51
39.972519,116.327169,0,192,39794.2027314815,2008-12-12,04:51:56
39.972544,116.32711,0,199,39794.2027893519,2008-12-12,04:52:01
39.972564,116.327058,0,205,39794.2028472222,2008-12-12,04:52:06
39.972574,116.326981,0,199,39794.2029050926,2008-12-12,04:52:11
39.972576,116.326916,0,202,39794.202962963,2008-12-12,04:52:16
39.972572,116.326866,0,209,39794.2030208333,2008-12-12,04:52:21
39.972579,116.326795,0,216,39794.2030787037,2008-12-12,04:52:26
39.972582,116.326714,0,218,39794.2031365741,2008-12-12,04:52:31
39.97255,116.326645,0,220,39794.2031944444,2008-12-12,04:52:36
39.972528,116.326568,0,223,39794.2032523148,2008-12-12,04:52:41
39.972528,116.326489,0,228,39794.2033101852,2008-12-12,04:52:46
39.972506,116.326422,0,233,39794.2033680556,2008-12-12,04:52:51
39.972516,116.326341,0,236,39794.2034259259,2008-12-12,04:52:56
39.97251,116.32627,0,241,39794.2034837963,2008-12-12,04:53:01
39.972537,116.326189,0,243,39794.2035416667,2008-12-12,04:53:06
39.972513,116.326113,0,248,39794.203599537,2008-12-12,04:53:11
39.972508,116.326057,0,253,39794.2036574074,2008-12-12,04:53:16
39.972525,116.325946,0,255,39794.2037152778,2008-12-12,04:53:21
39.972523,116.32586,0,258,39794.2037731481,2008-12-12,04:53:26
39.972546,116.325772,0,262,39794.2038310185,2008-12-12,04:53:31
39.972534,116.325693,0,267,39794.2038888889,2008-12-12,04:53:36
39.972546,116.325615,0,271,39794.2039467593,2008-12-12,04:53:41
39.972541,116.325529,0,279,39794.2040046296,2008-12-12,04:53:46
39.972555,116.32548,0,287,39794.2040625,2008-12-12,04:53:51
39.972541,116.325414,0,286,39794.2041203704,2008-12-12,04:53:56
39.972521,116.325339,0,287,39794.2041782407,2008-12-12,04:54:01
39.97252,116.325259,0,290,39794.2042361111,2008-12-12,04:54:06
39.972505,116.325184,0,295,39794.2042939815,2008-12-12,04:54:11
39.972524,116.325096,0,297,39794.2043518518,2008-12-12,04:54:16
39.972521,116.325028,0,301,39794.2044097222,2008-12-12,04:54:21
39.972526,116.324951,0,303,39794.2044675926,2008-12-12,04:54:26
39.972504,116.324876,0,305,39794.204525463,2008-12-12,04:54:31
39.972511,116.324832,0,314,39794.2045833333,2008-12-12,04:54:36
39.972542,116.324758,0,315,39794.2046412037,2008-12-12,04:54:41
39.972541,116.324669,0,319,39794.2046990741,2008-12-12,04:54:46
39.972562,116.324593,0,321,39794.2047569444,2008-12-12,04:54:51
39.972547,116.324528,0,327,39794.2048148148,2008-12-12,04:54:56
39.972537,116.324487,0,333,39794.2048726852,2008-12-12,04:55:01
39.972542,116.324425,0,335,39794.2049305556,2008-12-12,04:55:06
39.972506,116.324359,0,333,39794.2049884259,2008-12-12,04:55:11
39.972504,116.324272,0,335,39794.2050462963,2008-12-12,04:55:16
39.972498,116.324192,0,340,39794.2051041667,2008-12-12,04:55:21
39.972501,116.324115,0,346,39794.205162037,2008-12-12,04:55:26
39.972465,116.324018,0,353,39794.2052199074,2008-12-12,04:55:31
39.972471,116.323947,0,361,39794.2052777778,2008-12-12,04:55:36
39.972471,116.323868,0,362,39794.2053356481,2008-12-12,04:55:41
39.972478,116.323791,0,366,39794.2053935185,2008-12-12,04:55:46
39.972475,116.323723,0,372,39794.2054513889,2008-12-12,04:55:51
39.972459,116.323655,0,381,39794.2055092593,2008-12-12,04:55:56
39.972464,116.323582,0,385,39794.2055671296,2008-12-12,04:56:01
39.972456,116.323491,0,385,39794.205625,2008-12-12,04:56:06
39.972465,116.323413,0,389,39794.2056828704,2008-12-12,04:56:11
39.972463,116.323333,0,390,39794.2057407407,2008-12-12,04:56:16
39.972481,116.32323,0,392,39794.2057986111,2008-12-12,04:56:21
39.972449,116.323154,0,393,39794.2058564815,2008-12-12,04:56:26
39.972434,116.323093,0,388,39794.2059143518,2008-12-12,04:56:31
39.972441,116.32304,0,387,39794.2059722222,2008-12-12,04:56:36
39.972456,116.322973,0,385,39794.2060300926,2008-12-12,04:56:41
39.97244,116.322912,0,382,39794.206087963,2008-12-12,04:56:46
39.972414,116.322824,0,378,39794.2061458333,2008-12-12,04:56:51
39.972406,116.322748,0,376,39794.2062037037,2008-12-12,04:56:56
39.97239,116.322673,0,376,39794.2062615741,2008-12-12,04:57:01
39.972387,116.322588,0,381,39794.2063194444,2008-12-12,04:57:06
39.972392,116.322516,0,388,39794.2063773148,2008-12-12,04:57:11
39.972402,116.322429,0,397,39794.2064351852,2008-12-12,04:57:16
39.9724,116.322354,0,394,39794.2064930556,2008-12-12,04:57:21
39.972418,116.322273,0,397,39794.2065509259,2008-12-12,04:57:26
39.972418,116.322189,0,401,39794.2066087963,2008-12-12,04:57:31
39.972424,116.322122,0,402,39794.2066666667,2008-12-12,04:57:36
39.972429,116.322043,0,403,39794.206724537,2008-12-12,04:57:41
39.972424,116.321971,0,406,39794.2067824074,2008-12-12,04:57:46
39.972445,116.321895,0,411,39794.2068402778,2008-12-12,04:57:51
39.97246,116.321808,0,416,39794.2068981482,2008-12-12,04:57:56
39.972457,116.32173,0,421,39794.2069560185,2008-12-12,04:58:01
39.972445,116.321654,0,425,39794.2070138889,2008-12-12,04:58:06
39.97241,116.321585,0,425,39794.2070717593,2008-12-12,04:58:11
39.972398,116.321489,0,425,39794.2071296296,2008-12-12,04:58:16
39.972384,116.321405,0,426,39794.2071875,2008-12-12,04:58:21
39.972419,116.321324,0,425,39794.2072453704,2008-12-12,04:58:26
39.9724,116.32124,0,425,39794.2073032407,2008-12-12,04:58:31
39.972384,116.321181,0,427,39794.2073611111,2008-12-12,04:58:36
39.97239,116.321113,0,430,39794.2074189815,2008-12-12,04:58:41
39.972376,116.321033,0,428,39794.2074768519,2008-12-12,04:58:46
39.972359,116.320953,0,428,39794.2075347222,2008-12-12,04:58:51
39.972355,116.320864,0,432,39794.2075925926,2008-12-12,04:58:56
39.972328,116.320788,0,436,39794.207650463,2008-12-12,04:59:01
39.972348,116.320706,0,438,39794.2077083333,2008-12-12,04:59:06
39.972332,116.320627,0,442,39794.2077662037,2008-12-12,04:59:11
39.972231,116.320506,0,430,39794.2078125,2008-12-12,04:59:15
39.972282,116.320392,0,421,39794.2078587963,2008-12-12,04:59:19
39.972298,116.32028,0,413,39794.2079166667,2008-12-12,04:59:24
39.972277,116.320204,0,411,39794.207974537,2008-12-12,04:59:29
39.972216,116.320104,0,403,39794.2080092593,2008-12-12,04:59:32
39.972185,116.320033,0,403,39794.2080671296,2008-12-12,04:59:37
39.972154,116.319958,0,410,39794.208125,2008-12-12,04:59:42
39.972139,116.31987,0,402,39794.2081828704,2008-12-12,04:59:47
39.972142,116.319783,0,388,39794.2082407407,2008-12-12,04:59:52
39.972158,116.319695,0,372,39794.2082986111,2008-12-12,04:59:57
39.972164,116.319588,0,355,39794.2083564815,2008-12-12,05:00:02
39.972171,116.319495,0,347,39794.2084143519,2008-12-12,05:00:07
39.972171,116.319452,0,339,39794.2084722222,2008-12-12,05:00:12
39.972156,116.319371,0,310,39794.2084837963,2008-12-12,05:00:13
39.972092,116.319256,0,290,39794.2085069444,2008-12-12,05:00:15
39.972089,116.319197,0,269,39794.2085648148,2008-12-12,05:00:20
39.972117,116.319205,0,255,39794.2086226852,2008-12-12,05:00:25
39.972099,116.319214,0,250,39794.2086805556,2008-12-12,05:00:30
39.972099,116.319214,0,250,39794.2087152778,2008-12-12,05:00:33
39.972095,116.319215,0,250,39794.2087384259,2008-12-12,05:00:35
39.972115,116.319228,0,248,39794.2087962963,2008-12-12,05:00:40
39.97223,116.319195,0,245,39794.2088425926,2008-12-12,05:00:44
39.972347,116.319222,0,238,39794.2088657407,2008-12-12,05:00:46
39.972474,116.319216,0,232,39794.2088888889,2008-12-12,05:00:48
39.972573,116.319201,0,217,39794.2089467593,2008-12-12,05:00:53
39.972641,116.319205,0,205,39794.2090046296,2008-12-12,05:00:58
39.972747,116.319194,0,196,39794.2090625,2008-12-12,05:01:03
39.972793,116.31919,0,188,39794.2091203704,2008-12-12,05:01:08
39.972877,116.319183,0,177,39794.2091782407,2008-12-12,05:01:13
39.97297,116.319159,0,171,39794.2092361111,2008-12-12,05:01:18
39.973017,116.319147,0,163,39794.2092939815,2008-12-12,05:01:23
39.973013,116.319168,0,155,39794.2093518519,2008-12-12,05:01:28
39.973028,116.31917,0,151,39794.2094097222,2008-12-12,05:01:33
39.973086,116.319151,0,150,39794.2094675926,2008-12-12,05:01:38
39.973124,116.319107,0,150,39794.209525463,2008-12-12,05:01:43
39.973177,116.319064,0,149,39794.2095833333,2008-12-12,05:01:48
39.97323,116.319046,0,147,39794.2096412037,2008-12-12,05:01:53
39.973281,116.318984,0,140,39794.2096990741,2008-12-12,05:01:58
39.973328,116.318967,0,140,39794.2097569444,2008-12-12,05:02:03
39.973367,116.318951,0,139,39794.2098148148,2008-12-12,05:02:08
39.973414,116.318971,0,138,39794.2098726852,2008-12-12,05:02:13
39.973477,116.318999,0,138,39794.2099305556,2008-12-12,05:02:18
39.973582,116.31899,0,135,39794.2099884259,2008-12-12,05:02:23
39.973632,116.319018,0,133,39794.2100462963,2008-12-12,05:02:28
39.973706,116.319011,0,133,39794.2101041667,2008-12-12,05:02:33
39.97376,116.31901,0,134,39794.210162037,2008-12-12,05:02:38
39.973821,116.319005,0,134,39794.2102199074,2008-12-12,05:02:43
39.973846,116.319045,0,133,39794.2102777778,2008-12-12,05:02:48
39.973896,116.319072,0,133,39794.2103356481,2008-12-12,05:02:53
39.973965,116.319056,0,134,39794.2103935185,2008-12-12,05:02:58
39.97404,116.319039,0,129,39794.2104513889,2008-12-12,05:03:03
39.9741,116.319069,0,131,39794.2105092593,2008-12-12,05:03:08
39.974167,116.319055,0,130,39794.2105671296,2008-12-12,05:03:13
39.974205,116.319031,0,124,39794.210625,2008-12-12,05:03:18
39.974237,116.319028,0,123,39794.2106828704,2008-12-12,05:03:23
39.974285,116.319042,0,125,39794.2107407407,2008-12-12,05:03:28
39.974382,116.319046,0,127,39794.2107986111,2008-12-12,05:03:33
39.974458,116.319043,0,129,39794.2108564815,2008-12-12,05:03:38
39.974561,116.318977,0,142,39794.2109143519,2008-12-12,05:03:43
39.974614,116.318885,0,155,39794.2109606481,2008-12-12,05:03:47
39.974613,116.318837,0,157,39794.2110185185,2008-12-12,05:03:52
39.974645,116.318792,0,161,39794.2110763889,2008-12-12,05:03:57
39.974673,116.318722,0,164,39794.2111342593,2008-12-12,05:04:02
39.974685,116.318631,0,170,39794.2111921296,2008-12-12,05:04:07
39.974724,116.318541,0,178,39794.21125,2008-12-12,05:04:12
39.974748,116.318493,0,185,39794.2113078704,2008-12-12,05:04:17
39.974751,116.318388,0,190,39794.2113657407,2008-12-12,05:04:22
39.974754,116.318316,0,194,39794.2114236111,2008-12-12,05:04:27
39.974738,116.318265,0,198,39794.2114814815,2008-12-12,05:04:32
39.974751,116.318176,0,204,39794.2115393518,2008-12-12,05:04:37
39.974766,116.318101,0,208,39794.2115972222,2008-12-12,05:04:42
39.974789,116.318023,0,213,39794.2116550926,2008-12-12,05:04:47
39.974791,116.317917,0,219,39794.211712963,2008-12-12,05:04:52
39.974782,116.317829,0,230,39794.2117708333,2008-12-12,05:04:57
39.974786,116.317742,0,241,39794.2118287037,2008-12-12,05:05:02
39.974785,116.317665,0,248,39794.2118865741,2008-12-12,05:05:07
39.974754,116.317576,0,248,39794.2119444444,2008-12-12,05:05:12
39.974761,116.317495,0,255,39794.2120023148,2008-12-12,05:05:17
39.974772,116.317426,0,261,39794.2120601852,2008-12-12,05:05:22
39.974765,116.317362,0,266,39794.2121180556,2008-12-12,05:05:27
39.974764,116.317269,0,267,39794.2121759259,2008-12-12,05:05:32
39.974769,116.317203,0,268,39794.2122337963,2008-12-12,05:05:37
39.974785,116.317113,0,273,39794.2122916667,2008-12-12,05:05:42
39.974775,116.317031,0,271,39794.212349537,2008-12-12,05:05:47
39.974772,116.316943,0,272,39794.2124074074,2008-12-12,05:05:52
39.974773,116.316878,0,274,39794.2124652778,2008-12-12,05:05:57
39.974756,116.316805,0,275,39794.2125231481,2008-12-12,05:06:02
39.974773,116.316681,0,280,39794.2125810185,2008-12-12,05:06:07
39.97477,116.316591,0,284,39794.2126388889,2008-12-12,05:06:12
39.974769,116.316525,0,290,39794.2126967593,2008-12-12,05:06:17
39.974772,116.316419,0,294,39794.2127546296,2008-12-12,05:06:22
39.974781,116.316346,0,303,39794.2128125,2008-12-12,05:06:27
39.974782,116.316279,0,309,39794.2128703704,2008-12-12,05:06:32
39.974778,116.316222,0,318,39794.2129282407,2008-12-12,05:06:37
39.9748,116.316167,0,323,39794.2129861111,2008-12-12,05:06:42
39.974822,116.316111,0,325,39794.2130439815,2008-12-12,05:06:47
39.974852,116.316032,0,327,39794.2131018518,2008-12-12,05:06:52
39.974926,116.315948,0,330,39794.2131597222,2008-12-12,05:06:57
39.97495,116.315918,0,343,39794.2132175926,2008-12-12,05:07:02
39.974937,116.315868,0,347,39794.213275463,2008-12-12,05:07:07
39.974853,116.315778,0,353,39794.2133101852,2008-12-12,05:07:10
39.974887,116.315686,0,363,39794.2133680556,2008-12-12,05:07:15
39.974832,116.31555,0,367,39794.2134143518,2008-12-12,05:07:19
39.974746,116.315507,0,370,39794.2134375,2008-12-12,05:07:21
39.974769,116.315411,0,370,39794.2134953704,2008-12-12,05:07:26
39.974777,116.315331,0,370,39794.2135532407,2008-12-12,05:07:31
39.974772,116.315256,0,372,39794.2136111111,2008-12-12,05:07:36
39.974779,116.315167,0,371,39794.2136689815,2008-12-12,05:07:41
39.974772,116.31511,0,373,39794.2137268518,2008-12-12,05:07:46
39.974755,116.315047,0,377,39794.2137847222,2008-12-12,05:07:51
39.974785,116.314979,0,383,39794.2138425926,2008-12-12,05:07:56
39.974804,116.314908,0,386,39794.213900463,2008-12-12,05:08:01
39.974809,116.314865,0,386,39794.2139583333,2008-12-12,05:08:06
39.974856,116.314804,0,386,39794.2140162037,2008-12-12,05:08:11
39.974895,116.314745,0,391,39794.2140740741,2008-12-12,05:08:16
39.974909,116.314694,0,395,39794.2141319444,2008-12-12,05:08:21
39.974931,116.31469,0,401,39794.2141898148,2008-12-12,05:08:26
39.97495,116.314677,0,406,39794.2142476852,2008-12-12,05:08:31
39.974963,116.31466,0,410,39794.2143055556,2008-12-12,05:08:36
39.974968,116.314636,0,414,39794.2143634259,2008-12-12,05:08:41
39.975243,116.314457,0,365,39794.2181018519,2008-12-12,05:14:04
39.975295,116.314646,0,354,39794.2181134259,2008-12-12,05:14:05
39.975065,116.314519,0,296,39794.2181365741,2008-12-12,05:14:07
39.974917,116.31453,0,316,39794.2181597222,2008-12-12,05:14:09
39.974841,116.31458,0,306,39794.2181828704,2008-12-12,05:14:11
39.974796,116.314589,0,302,39794.2182407407,2008-12-12,05:14:16
39.974778,116.314563,0,300,39794.2182986111,2008-12-12,05:14:21
39.974777,116.314557,0,292,39794.2183217593,2008-12-12,05:14:23
39.974844,116.314474,0,294,39794.2183564815,2008-12-12,05:14:26
39.974871,116.314466,0,285,39794.2184143519,2008-12-12,05:14:31
39.974869,116.314412,0,292,39794.2184722222,2008-12-12,05:14:36
39.974887,116.314373,0,295,39794.2185300926,2008-12-12,05:14:41
39.974854,116.314279,0,295,39794.218587963,2008-12-12,05:14:46
39.974881,116.314185,0,303,39794.2186458333,2008-12-12,05:14:51
39.974809,116.314106,0,290,39794.2187037037,2008-12-12,05:14:56
39.974725,116.314023,0,285,39794.2187384259,2008-12-12,05:14:59
39.974672,116.313971,0,279,39794.2187962963,2008-12-12,05:15:04
39.974675,116.313891,0,271,39794.2188541667,2008-12-12,05:15:09
39.974638,116.3138,0,259,39794.218912037,2008-12-12,05:15:14
39.974605,116.313698,0,260,39794.2189699074,2008-12-12,05:15:19
39.974581,116.313615,0,262,39794.2190277778,2008-12-12,05:15:24
39.974631,116.313519,0,270,39794.2190856481,2008-12-12,05:15:29
39.974641,116.313411,0,257,39794.2191319444,2008-12-12,05:15:33
39.974384,116.31333,0,296,39794.2227777778,2008-12-12,05:20:48
39.974374,116.313337,0,298,39794.2228356482,2008-12-12,05:20:53
39.974365,116.313349,0,300,39794.2228935185,2008-12-12,05:20:58
39.97436,116.313369,0,301,39794.2229513889,2008-12-12,05:21:03
39.974368,116.313407,0,303,39794.2230092593,2008-12-12,05:21:08
39.974378,116.313437,0,305,39794.2230671296,2008-12-12,05:21:13
39.974412,116.313461,0,308,39794.223125,2008-12-12,05:21:18
39.974446,116.316276,0,289,39794.2231712963,2008-12-12,05:21:22
39.974573,116.316341,0,244,39794.2231828704,2008-12-12,05:21:23
39.974615,116.316491,0,246,39794.2231944444,2008-12-12,05:21:24
39.974661,116.316636,0,245,39794.2232060185,2008-12-12,05:21:25
39.974681,116.316791,0,244,39794.2232175926,2008-12-12,05:21:26
39.974706,116.316952,0,242,39794.2232291667,2008-12-12,05:21:27
39.974729,116.317114,0,238,39794.2232407407,2008-12-12,05:21:28
39.974722,116.317281,0,235,39794.2232523148,2008-12-12,05:21:29
39.974727,116.317435,0,234,39794.2232638889,2008-12-12,05:21:30
39.974734,116.317587,0,233,39794.223275463,2008-12-12,05:21:31
39.974752,116.31773,0,232,39794.223287037,2008-12-12,05:21:32
39.974769,116.317872,0,231,39794.2232986111,2008-12-12,05:21:33
39.974779,116.318021,0,230,39794.2233101852,2008-12-12,05:21:34
39.974812,116.318157,0,228,39794.2233217593,2008-12-12,05:21:35
39.974829,116.31831,0,227,39794.2233333333,2008-12-12,05:21:36
39.974856,116.318456,0,226,39794.2233449074,2008-12-12,05:21:37
39.974875,116.318603,0,225,39794.2233564815,2008-12-12,05:21:38
39.974888,116.31875,0,224,39794.2233680556,2008-12-12,05:21:39
39.974904,116.31889,0,223,39794.2233796296,2008-12-12,05:21:40
39.974921,116.31902,0,223,39794.2233912037,2008-12-12,05:21:41
39.974927,116.319162,0,221,39794.2234027778,2008-12-12,05:21:42
39.97496,116.319276,0,221,39794.2234143519,2008-12-12,05:21:43
39.974971,116.319407,0,220,39794.2234259259,2008-12-12,05:21:44
39.974975,116.319546,0,218,39794.2234375,2008-12-12,05:21:45
39.974986,116.319663,0,217,39794.2234490741,2008-12-12,05:21:46
39.975022,116.319876,0,215,39794.2234722222,2008-12-12,05:21:48
39.97504,116.32009,0,213,39794.2234953704,2008-12-12,05:21:50
39.97504,116.320278,0,212,39794.2235185185,2008-12-12,05:21:52
39.975033,116.3204,0,211,39794.2235416667,2008-12-12,05:21:54
39.975038,116.32053,0,208,39794.223599537,2008-12-12,05:21:59
39.975017,116.320649,0,207,39794.2236458333,2008-12-12,05:22:03
39.975004,116.320663,0,205,39794.2237037037,2008-12-12,05:22:08
39.975006,116.320658,0,205,39794.2237615741,2008-12-12,05:22:13
39.975005,116.320658,0,205,39794.2238194444,2008-12-12,05:22:18
39.975005,116.320658,0,205,39794.2238541667,2008-12-12,05:22:21
39.975005,116.320659,0,205,39794.2238773148,2008-12-12,05:22:23
39.975042,116.320779,0,204,39794.2239351852,2008-12-12,05:22:28
39.975082,116.32094,0,203,39794.2239583333,2008-12-12,05:22:30
39.975126,116.321151,0,202,39794.2239814815,2008-12-12,05:22:32
39.975157,116.321277,0,202,39794.2239930556,2008-12-12,05:22:33
39.975192,116.321393,0,201,39794.2240046296,2008-12-12,05:22:34
39.975217,116.321507,0,201,39794.2240162037,2008-12-12,05:22:35
39.975236,116.321637,0,201,39794.2240277778,2008-12-12,05:22:36
39.975254,116.321762,0,201,39794.2240393519,2008-12-12,05:22:37
39.975269,116.32189,0,201,39794.2240509259,2008-12-12,05:22:38
39.975279,116.322029,0,201,39794.2240625,2008-12-12,05:22:39
39.975259,116.322166,0,200,39794.2240740741,2008-12-12,05:22:40
39.975239,116.322319,0,200,39794.2240856481,2008-12-12,05:22:41
39.975237,116.322467,0,200,39794.2240972222,2008-12-12,05:22:42
39.975247,116.322623,0,199,39794.2241087963,2008-12-12,05:22:43
39.975238,116.322784,0,199,39794.2241203704,2008-12-12,05:22:44
39.975231,116.322945,0,197,39794.2241319444,2008-12-12,05:22:45
39.975099,116.323237,0,199,39794.2241435185,2008-12-12,05:22:46
39.975091,116.323435,0,199,39794.2241550926,2008-12-12,05:22:47
39.975129,116.323727,0,201,39794.2241666667,2008-12-12,05:22:48
39.975077,116.32396,0,201,39794.2241782407,2008-12-12,05:22:49
39.975084,116.324145,0,201,39794.2241898148,2008-12-12,05:22:50
39.975089,116.324327,0,201,39794.2242013889,2008-12-12,05:22:51
39.975092,116.324511,0,201,39794.224212963,2008-12-12,05:22:52
39.975104,116.324717,0,200,39794.224224537,2008-12-12,05:22:53
39.975103,116.324911,0,199,39794.2242361111,2008-12-12,05:22:54
39.97511,116.325136,0,197,39794.2242476852,2008-12-12,05:22:55
39.975108,116.325331,0,196,39794.2242592593,2008-12-12,05:22:56
39.97511,116.325519,0,197,39794.2242708333,2008-12-12,05:22:57
39.975089,116.325705,0,196,39794.2242824074,2008-12-12,05:22:58
39.975095,116.325881,0,197,39794.2242939815,2008-12-12,05:22:59
39.97509,116.326037,0,197,39794.2243055556,2008-12-12,05:23:00
39.975079,116.326177,0,199,39794.2243171296,2008-12-12,05:23:01
39.975067,116.326309,0,200,39794.2243287037,2008-12-12,05:23:02
39.975045,116.326552,0,201,39794.2243518519,2008-12-12,05:23:04
39.975039,116.326742,0,206,39794.224375,2008-12-12,05:23:06
39.975035,116.326887,0,209,39794.2243981481,2008-12-12,05:23:08
39.974987,116.326988,0,210,39794.2244328704,2008-12-12,05:23:11
39.975006,116.326925,0,206,39794.2244907407,2008-12-12,05:23:16
39.975006,116.326925,0,206,39794.224525463,2008-12-12,05:23:19
39.975008,116.326921,0,207,39794.2245486111,2008-12-12,05:23:21
39.975018,116.326911,0,207,39794.2246064815,2008-12-12,05:23:26
39.975017,116.326911,0,207,39794.2246643519,2008-12-12,05:23:31
39.975015,116.326911,0,207,39794.2247222222,2008-12-12,05:23:36
39.975015,116.326911,0,207,39794.2247569444,2008-12-12,05:23:39
39.975011,116.326914,0,208,39794.2247800926,2008-12-12,05:23:41
39.974997,116.326924,0,208,39794.224837963,2008-12-12,05:23:46
39.974968,116.326923,0,208,39794.2248958333,2008-12-12,05:23:51
39.974941,116.326933,0,208,39794.2249537037,2008-12-12,05:23:56
39.974859,116.326997,0,205,39794.2250115741,2008-12-12,05:24:01
39.974803,116.326996,0,205,39794.2250694444,2008-12-12,05:24:06
39.97484,116.326912,0,208,39794.2251273148,2008-12-12,05:24:11
39.974824,116.326923,0,208,39794.2251851852,2008-12-12,05:24:16
39.974824,116.326923,0,208,39794.2252199074,2008-12-12,05:24:19
39.974826,116.326922,0,208,39794.2252430556,2008-12-12,05:24:21
39.974641,116.327087,0,215,39794.2252893519,2008-12-12,05:24:25
39.974524,116.327186,0,220,39794.2253009259,2008-12-12,05:24:26
39.974477,116.327238,0,226,39794.2253587963,2008-12-12,05:24:31
39.974488,116.327197,0,230,39794.2254166667,2008-12-12,05:24:36
39.974481,116.327203,0,230,39794.225474537,2008-12-12,05:24:41
39.974477,116.327207,0,231,39794.2255324074,2008-12-12,05:24:46
39.974477,116.327207,0,231,39794.2255671296,2008-12-12,05:24:49
39.974483,116.327202,0,230,39794.2255902778,2008-12-12,05:24:51
39.974555,116.32718,0,228,39794.2256481481,2008-12-12,05:24:56
39.974659,116.327135,0,220,39794.2257060185,2008-12-12,05:25:01
39.974659,116.327135,0,220,39794.2257407407,2008-12-12,05:25:04
39.974666,116.327131,0,217,39794.2257638889,2008-12-12,05:25:06
39.97474,116.327078,0,212,39794.2258217593,2008-12-12,05:25:11
39.97474,116.327079,0,212,39794.2258796296,2008-12-12,05:25:16
39.974742,116.327077,0,212,39794.2259375,2008-12-12,05:25:21
39.974742,116.327077,0,212,39794.2259722222,2008-12-12,05:25:24
39.974737,116.327081,0,211,39794.2259953704,2008-12-12,05:25:26
39.974727,116.327089,0,211,39794.2260532407,2008-12-12,05:25:31
39.974727,116.327089,0,211,39794.2261111111,2008-12-12,05:25:36
39.974728,116.327088,0,211,39794.2261689815,2008-12-12,05:25:41
39.974724,116.327093,0,207,39794.2262268519,2008-12-12,05:25:46
39.974724,116.327093,0,207,39794.2262615741,2008-12-12,05:25:49
39.97473,116.327087,0,208,39794.2262847222,2008-12-12,05:25:51
39.974744,116.327055,0,216,39794.2263425926,2008-12-12,05:25:56
39.974744,116.327055,0,216,39794.2263773148,2008-12-12,05:25:59
39.974752,116.32705,0,218,39794.226400463,2008-12-12,05:26:01
39.974782,116.32706,0,220,39794.2264583333,2008-12-12,05:26:06
39.974839,116.327168,0,220,39794.2264930556,2008-12-12,05:26:09
39.974901,116.327327,0,218,39794.2265277778,2008-12-12,05:26:12
39.974941,116.327455,0,211,39794.2265509259,2008-12-12,05:26:14
39.974983,116.327607,0,208,39794.2265856481,2008-12-12,05:26:17
39.975006,116.327722,0,202,39794.2266087963,2008-12-12,05:26:19
39.975026,116.327861,0,196,39794.2266319444,2008-12-12,05:26:21
39.975039,116.327999,0,194,39794.2266550926,2008-12-12,05:26:23
39.975048,116.328162,0,194,39794.2266782407,2008-12-12,05:26:25
39.975054,116.328335,0,194,39794.2267013889,2008-12-12,05:26:27
39.975072,116.328514,0,197,39794.226724537,2008-12-12,05:26:29
39.975083,116.328674,0,199,39794.2267476852,2008-12-12,05:26:31
39.975091,116.328839,0,200,39794.2267708333,2008-12-12,05:26:33
39.975089,116.329004,0,204,39794.2267939815,2008-12-12,05:26:35
39.975192,116.329074,0,202,39794.2268287037,2008-12-12,05:26:38
39.975168,116.329142,0,191,39794.2268865741,2008-12-12,05:26:43
39.975168,116.329142,0,191,39794.2269212963,2008-12-12,05:26:46
39.975167,116.329144,0,190,39794.2269444444,2008-12-12,05:26:48
39.975168,116.329153,0,190,39794.2270023148,2008-12-12,05:26:53
39.975171,116.329209,0,188,39794.2270601852,2008-12-12,05:26:58
39.975173,116.329347,0,179,39794.2270949074,2008-12-12,05:27:01
39.975121,116.329468,0,173,39794.2271180556,2008-12-12,05:27:03
39.97502,116.329559,0,160,39794.2271412037,2008-12-12,05:27:05
39.974925,116.329618,0,153,39794.2271643518,2008-12-12,05:27:07
39.974845,116.329672,0,150,39794.2271990741,2008-12-12,05:27:10
39.974844,116.329691,0,143,39794.2272569444,2008-12-12,05:27:15
39.974779,116.329769,0,140,39794.2273148148,2008-12-12,05:27:20
39.974813,116.329808,0,149,39794.2273726852,2008-12-12,05:27:25
39.974804,116.329884,0,154,39794.2274305556,2008-12-12,05:27:30
39.974888,116.329923,0,165,39794.2274884259,2008-12-12,05:27:35
39.974926,116.330009,0,177,39794.2275462963,2008-12-12,05:27:40
39.974962,116.330071,0,187,39794.2276041667,2008-12-12,05:27:45
39.974974,116.330143,0,200,39794.227662037,2008-12-12,05:27:50
39.974966,116.330235,0,203,39794.2277199074,2008-12-12,05:27:55
39.974969,116.330336,0,210,39794.2277777778,2008-12-12,05:28:00
39.975003,116.330402,0,208,39794.2278356481,2008-12-12,05:28:05
39.975088,116.330431,0,207,39794.2278935185,2008-12-12,05:28:10
39.975101,116.330522,0,207,39794.2279513889,2008-12-12,05:28:15
39.975125,116.330571,0,209,39794.2280092593,2008-12-12,05:28:20
39.975155,116.330676,0,206,39794.2280671296,2008-12-12,05:28:25
39.975147,116.330788,0,201,39794.228125,2008-12-12,05:28:30
39.975168,116.330866,0,197,39794.2281828704,2008-12-12,05:28:35
39.975167,116.330957,0,193,39794.2282407407,2008-12-12,05:28:40
39.975108,116.331027,0,198,39794.2282986111,2008-12-12,05:28:45
39.975067,116.331142,0,195,39794.2283564815,2008-12-12,05:28:50
39.975079,116.331233,0,194,39794.2284143518,2008-12-12,05:28:55
39.975052,116.331345,0,194,39794.2284722222,2008-12-12,05:29:00
39.975057,116.331431,0,196,39794.2285300926,2008-12-12,05:29:05
39.975017,116.331569,0,192,39794.228587963,2008-12-12,05:29:10
39.974948,116.33165,0,186,39794.2286342593,2008-12-12,05:29:14
39.974919,116.331709,0,173,39794.2286921296,2008-12-12,05:29:19
39.974909,116.331766,0,161,39794.22875,2008-12-12,05:29:24
39.974868,116.331832,0,153,39794.2288078704,2008-12-12,05:29:29
39.974785,116.331903,0,158,39794.2288657407,2008-12-12,05:29:34
39.974718,116.33193,0,158,39794.2289236111,2008-12-12,05:29:39
39.974637,116.331937,0,160,39794.2289814815,2008-12-12,05:29:44
39.974555,116.331951,0,166,39794.2290393518,2008-12-12,05:29:49
39.974472,116.33195,0,173,39794.2290972222,2008-12-12,05:29:54
39.974402,116.331935,0,186,39794.2291550926,2008-12-12,05:29:59
39.974301,116.331966,0,193,39794.229212963,2008-12-12,05:30:04
39.97427,116.331985,0,197,39794.2292708333,2008-12-12,05:30:09
39.97427,116.331985,0,197,39794.2293055556,2008-12-12,05:30:12
39.974265,116.331985,0,198,39794.2293287037,2008-12-12,05:30:14
39.974132,116.331965,0,207,39794.2293634259,2008-12-12,05:30:17
39.974037,116.332008,0,210,39794.2294212963,2008-12-12,05:30:22
39.973957,116.332062,0,211,39794.2294560185,2008-12-12,05:30:25
39.973924,116.332133,0,232,39794.2295138889,2008-12-12,05:30:30
39.97391,116.332159,0,242,39794.2295717593,2008-12-12,05:30:35
39.973809,116.332143,0,249,39794.2296296296,2008-12-12,05:30:40
39.973792,116.33212,0,253,39794.2296875,2008-12-12,05:30:45
39.973782,116.332105,0,263,39794.2297453704,2008-12-12,05:30:50
39.973743,116.332154,0,274,39794.2298032407,2008-12-12,05:30:55
39.973691,116.332198,0,289,39794.2298611111,2008-12-12,05:31:00
39.973604,116.332258,0,294,39794.2298842593,2008-12-12,05:31:02
39.973521,116.332317,0,296,39794.2299421296,2008-12-12,05:31:07
39.973502,116.332342,0,298,39794.23,2008-12-12,05:31:12
39.973494,116.332366,0,301,39794.2300578704,2008-12-12,05:31:17
39.973487,116.332394,0,303,39794.2301157407,2008-12-12,05:31:22
39.97379,116.331931,0,272,39794.2384143519,2008-12-12,05:43:19
39.973879,116.332257,0,290,39794.2384259259,2008-12-12,05:43:20
39.973799,116.332055,0,303,39794.2384837963,2008-12-12,05:43:25
39.973743,116.33193,0,312,39794.2385185185,2008-12-12,05:43:28
39.973712,116.331892,0,320,39794.2385763889,2008-12-12,05:43:33
39.973715,116.331972,0,313,39794.2386342593,2008-12-12,05:43:38
39.973685,116.331993,0,309,39794.2386921296,2008-12-12,05:43:43
39.973662,116.331961,0,327,39794.23875,2008-12-12,05:43:48
39.973752,116.332032,0,372,39794.2387847222,2008-12-12,05:43:51
39.973845,116.332079,0,376,39794.2388078704,2008-12-12,05:43:53
39.97392,116.332159,0,367,39794.2388657407,2008-12-12,05:43:58
39.973984,116.3322,0,343,39794.2389236111,2008-12-12,05:44:03
39.974024,116.332222,0,343,39794.2389814815,2008-12-12,05:44:08
39.974055,116.332248,0,343,39794.2390393519,2008-12-12,05:44:13
39.974074,116.332258,0,338,39794.2390972222,2008-12-12,05:44:18
39.974126,116.332268,0,335,39794.2391550926,2008-12-12,05:44:23
39.974196,116.332235,0,325,39794.239212963,2008-12-12,05:44:28
39.974253,116.332258,0,318,39794.2392708333,2008-12-12,05:44:33
39.974318,116.332283,0,314,39794.2393287037,2008-12-12,05:44:38
39.974393,116.332227,0,303,39794.2393865741,2008-12-12,05:44:43
39.974459,116.332231,0,302,39794.2394444444,2008-12-12,05:44:48
39.974521,116.332263,0,297,39794.2395023148,2008-12-12,05:44:53
39.974595,116.332253,0,289,39794.2395601852,2008-12-12,05:44:58
39.974689,116.332246,0,289,39794.2396180556,2008-12-12,05:45:03
39.974763,116.332167,0,279,39794.2396412037,2008-12-12,05:45:05
39.974794,116.332112,0,278,39794.2396990741,2008-12-12,05:45:10
39.974795,116.331995,0,269,39794.2397569444,2008-12-12,05:45:15
39.974808,116.331879,0,266,39794.2398148148,2008-12-12,05:45:20
39.97484,116.331742,0,257,39794.2398726852,2008-12-12,05:45:25
39.974876,116.331633,0,255,39794.2399305556,2008-12-12,05:45:30
39.974903,116.331514,0,249,39794.2399884259,2008-12-12,05:45:35
39.974945,116.331369,0,237,39794.2400462963,2008-12-12,05:45:40
39.974985,116.331232,0,223,39794.2400925926,2008-12-12,05:45:44
39.97503,116.331127,0,221,39794.240150463,2008-12-12,05:45:49
39.975045,116.331024,0,218,39794.2402083333,2008-12-12,05:45:54
39.97505,116.33096,0,218,39794.2402662037,2008-12-12,05:45:59
39.975044,116.330884,0,222,39794.2403240741,2008-12-12,05:46:04
39.97506,116.330801,0,225,39794.2403819444,2008-12-12,05:46:09
39.975047,116.330728,0,227,39794.2404398148,2008-12-12,05:46:14
39.974964,116.330657,0,226,39794.2404976852,2008-12-12,05:46:19
39.974919,116.330623,0,232,39794.2405555556,2008-12-12,05:46:24
39.974898,116.330566,0,238,39794.2406134259,2008-12-12,05:46:29
39.974862,116.330491,0,244,39794.2406712963,2008-12-12,05:46:34
39.97487,116.330414,0,247,39794.2407291667,2008-12-12,05:46:39
39.974886,116.330326,0,251,39794.240787037,2008-12-12,05:46:44
39.974913,116.330224,0,255,39794.2408449074,2008-12-12,05:46:49
39.974941,116.330105,0,258,39794.2409027778,2008-12-12,05:46:54
39.974974,116.330018,0,259,39794.2409606481,2008-12-12,05:46:59
39.974988,116.329916,0,262,39794.2410185185,2008-12-12,05:47:04
39.975022,116.329811,0,265,39794.2410763889,2008-12-12,05:47:09
39.975048,116.32973,0,266,39794.2411342593,2008-12-12,05:47:14
39.975016,116.329684,0,267,39794.2411921296,2008-12-12,05:47:19
39.97502,116.329602,0,271,39794.24125,2008-12-12,05:47:24
39.975006,116.329539,0,271,39794.2413078704,2008-12-12,05:47:29
39.974979,116.329524,0,269,39794.2413657407,2008-12-12,05:47:34
39.974934,116.329544,0,269,39794.2414236111,2008-12-12,05:47:39
39.974927,116.329553,0,269,39794.2414814815,2008-12-12,05:47:44
39.974936,116.329544,0,268,39794.2415393519,2008-12-12,05:47:49
39.974965,116.329526,0,264,39794.2415972222,2008-12-12,05:47:54
39.975037,116.32946,0,251,39794.2416550926,2008-12-12,05:47:59
39.975095,116.329415,0,243,39794.241712963,2008-12-12,05:48:04
39.975164,116.329327,0,241,39794.2417708333,2008-12-12,05:48:09
39.975223,116.329223,0,245,39794.2418055556,2008-12-12,05:48:12
39.975249,116.329093,0,252,39794.2418518519,2008-12-12,05:48:16
39.975253,116.328962,0,257,39794.2419097222,2008-12-12,05:48:21
39.97525,116.328832,0,257,39794.2419560185,2008-12-12,05:48:25
39.975257,116.328719,0,260,39794.2420138889,2008-12-12,05:48:30
39.975267,116.32858,0,264,39794.2420601852,2008-12-12,05:48:34
39.975272,116.328459,0,264,39794.2421180556,2008-12-12,05:48:39
39.975314,116.328348,0,259,39794.2421643519,2008-12-12,05:48:43
39.975336,116.328213,0,248,39794.2422106481,2008-12-12,05:48:47
39.97534,116.328092,0,240,39794.2422685185,2008-12-12,05:48:52
39.975327,116.327999,0,239,39794.2423263889,2008-12-12,05:48:57
39.975321,116.32793,0,239,39794.2423842593,2008-12-12,05:49:02
39.975345,116.32787,0,241,39794.2424421296,2008-12-12,05:49:07
39.975337,116.327788,0,239,39794.2425,2008-12-12,05:49:12
39.975345,116.327714,0,227,39794.2425578704,2008-12-12,05:49:17
39.975442,116.327645,0,221,39794.2426041667,2008-12-12,05:49:21
39.97553,116.32761,0,219,39794.2426388889,2008-12-12,05:49:24
39.975609,116.327592,0,212,39794.2426967593,2008-12-12,05:49:29
39.975699,116.327605,0,206,39794.2427546296,2008-12-12,05:49:34
39.975797,116.327613,0,199,39794.2428009259,2008-12-12,05:49:38
39.975886,116.327611,0,195,39794.2428587963,2008-12-12,05:49:43
39.975941,116.327605,0,213,39794.2429166667,2008-12-12,05:49:48
39.976001,116.327593,0,229,39794.242974537,2008-12-12,05:49:53
39.976062,116.327581,0,248,39794.2430324074,2008-12-12,05:49:58
39.976124,116.327578,0,262,39794.2430902778,2008-12-12,05:50:03
39.976174,116.327564,0,279,39794.2431481481,2008-12-12,05:50:08
39.976215,116.327535,0,306,39794.2432060185,2008-12-12,05:50:13
39.976263,116.327493,0,330,39794.2432638889,2008-12-12,05:50:18
39.97633,116.327479,0,344,39794.2433217593,2008-12-12,05:50:23
39.976421,116.327481,0,347,39794.2433796296,2008-12-12,05:50:28
39.976499,116.32755,0,339,39794.2434259259,2008-12-12,05:50:32
39.976577,116.327605,0,325,39794.2434606481,2008-12-12,05:50:35
39.976653,116.327642,0,332,39794.2435185185,2008-12-12,05:50:40
39.976724,116.327666,0,314,39794.2435763889,2008-12-12,05:50:45
39.976723,116.327666,0,302,39794.2436342593,2008-12-12,05:50:50
39.976723,116.327666,0,302,39794.2436689815,2008-12-12,05:50:53
39.976727,116.327664,0,305,39794.2436921296,2008-12-12,05:50:55
39.976705,116.327642,0,295,39794.24375,2008-12-12,05:51:00
39.97666,116.327665,0,303,39794.2438078704,2008-12-12,05:51:05
39.976636,116.327726,0,315,39794.2438657407,2008-12-12,05:51:10
39.976696,116.327709,0,316,39794.2439236111,2008-12-12,05:51:15
39.976774,116.327662,0,318,39794.2439814815,2008-12-12,05:51:20
39.976839,116.327657,0,314,39794.2440393518,2008-12-12,05:51:25
39.976914,116.327635,0,313,39794.2440972222,2008-12-12,05:51:30
39.977,116.327566,0,307,39794.2441550926,2008-12-12,05:51:35
39.977093,116.32752,0,309,39794.244212963,2008-12-12,05:51:40
39.977134,116.327512,0,323,39794.2442708333,2008-12-12,05:51:45
39.97715,116.327469,0,321,39794.2443287037,2008-12-12,05:51:50
39.97715,116.327469,0,321,39794.2443634259,2008-12-12,05:51:53
39.977153,116.327466,0,323,39794.2443865741,2008-12-12,05:51:55
39.977242,116.327421,0,320,39794.2444328704,2008-12-12,05:51:59
39.977296,116.327421,0,319,39794.2444907407,2008-12-12,05:52:04
39.977348,116.32741,0,318,39794.2445486111,2008-12-12,05:52:09
39.977314,116.327458,0,326,39794.2446064815,2008-12-12,05:52:14
39.97731,116.327459,0,326,39794.2446643518,2008-12-12,05:52:19
39.97731,116.327459,0,326,39794.2446990741,2008-12-12,05:52:22
39.977302,116.327459,0,326,39794.2447222222,2008-12-12,05:52:24
