# Supplementary material for: A location privacy protection method based on blockchain and threshold cryptography
Source: PLoS One. 2025 Jun 4;20(6):e0324551. doi: 10.1371/journal.pone.0324551 (PMC12136415; doi:10.1371/journal.pone.0324551)
Supplement: S1 File — (ZIP) [file pone.0324551.s001.zip › Data/001/Trajectory/20081212141923.plt]

Geolife trajectory
WGS 84
Altitude is in Feet
Reserved 3
0,2,255,My Track,0,0,2,8421376
0
39.977966,116.326983,0,492,39794.5967939815,2008-12-12,14:19:23
39.978009,116.32703,0,493,39794.5968518518,2008-12-12,14:19:28
39.978087,116.327056,0,492,39794.5969097222,2008-12-12,14:19:33
39.978934,116.327079,0,165,39794.5969328704,2008-12-12,14:19:35
39.978907,116.327076,0,174,39794.5969907407,2008-12-12,14:19:40
39.978938,116.327081,0,179,39794.5970486111,2008-12-12,14:19:45
39.978977,116.327081,0,187,39794.5971064815,2008-12-12,14:19:50
39.979018,116.327064,0,195,39794.5971643519,2008-12-12,14:19:55
39.979047,116.327053,0,200,39794.5972222222,2008-12-12,14:20:00
39.979093,116.32705,0,208,39794.5972800926,2008-12-12,14:20:05
39.979146,116.327044,0,213,39794.597337963,2008-12-12,14:20:10
39.979229,116.327026,0,195,39794.5973842593,2008-12-12,14:20:14
39.979293,116.32703,0,198,39794.5974421296,2008-12-12,14:20:19
39.97938,116.327021,0,188,39794.5975,2008-12-12,14:20:24
39.979417,116.327029,0,188,39794.5975578704,2008-12-12,14:20:29
39.979472,116.327015,0,188,39794.5976157407,2008-12-12,14:20:34
39.979532,116.327009,0,187,39794.5976736111,2008-12-12,14:20:39
39.979584,116.32701,0,188,39794.5977314815,2008-12-12,14:20:44
39.979644,116.327039,0,189,39794.5977893519,2008-12-12,14:20:49
39.979678,116.327037,0,194,39794.5978472222,2008-12-12,14:20:54
39.979744,116.327049,0,185,39794.5979050926,2008-12-12,14:20:59
39.979817,116.327092,0,166,39794.5979513889,2008-12-12,14:21:03
39.979868,116.327091,0,153,39794.5980092593,2008-12-12,14:21:08
39.979868,116.327091,0,154,39794.5980671296,2008-12-12,14:21:13
39.979868,116.327091,0,154,39794.5981018519,2008-12-12,14:21:16
39.979876,116.327097,0,153,39794.598125,2008-12-12,14:21:18
39.979868,116.327118,0,152,39794.5981828704,2008-12-12,14:21:23
39.979846,116.327205,0,149,39794.5982407407,2008-12-12,14:21:28
39.979833,116.327257,0,150,39794.5982986111,2008-12-12,14:21:33
39.979852,116.327281,0,139,39794.5983564815,2008-12-12,14:21:38
39.979901,116.327341,0,147,39794.5984143519,2008-12-12,14:21:43
39.979943,116.327358,0,151,39794.5984722222,2008-12-12,14:21:48
39.979995,116.327434,0,157,39794.5985300926,2008-12-12,14:21:53
39.98001,116.327437,0,163,39794.598587963,2008-12-12,14:21:58
39.980074,116.327434,0,164,39794.5986458333,2008-12-12,14:22:03
39.980124,116.327421,0,167,39794.5987037037,2008-12-12,14:22:08
39.980185,116.327405,0,170,39794.5987615741,2008-12-12,14:22:13
39.980227,116.327399,0,174,39794.5988194444,2008-12-12,14:22:18
39.980318,116.327406,0,176,39794.5988773148,2008-12-12,14:22:23
39.980377,116.327421,0,179,39794.5989351852,2008-12-12,14:22:28
39.980412,116.327431,0,184,39794.5989930556,2008-12-12,14:22:33
39.980493,116.327457,0,191,39794.5990509259,2008-12-12,14:22:38
39.980542,116.327441,0,201,39794.5991087963,2008-12-12,14:22:43
39.980564,116.327478,0,217,39794.5991666667,2008-12-12,14:22:48
39.980615,116.327474,0,221,39794.599224537,2008-12-12,14:22:53
39.980709,116.327376,0,215,39794.5992708333,2008-12-12,14:22:57
39.980765,116.327413,0,215,39794.5993287037,2008-12-12,14:23:02
39.980815,116.327437,0,217,39794.5993865741,2008-12-12,14:23:07
39.98086,116.327437,0,220,39794.5994444444,2008-12-12,14:23:12
39.980894,116.327438,0,224,39794.5995023148,2008-12-12,14:23:17
39.980943,116.327419,0,228,39794.5995601852,2008-12-12,14:23:22
39.980996,116.327443,0,233,39794.5996180556,2008-12-12,14:23:27
39.98104,116.327457,0,238,39794.5996759259,2008-12-12,14:23:32
39.981083,116.32746,0,244,39794.5997337963,2008-12-12,14:23:37
39.981144,116.327463,0,251,39794.5997916667,2008-12-12,14:23:42
39.981184,116.327451,0,256,39794.599849537,2008-12-12,14:23:47
39.981213,116.327407,0,256,39794.5999074074,2008-12-12,14:23:52
39.981276,116.327393,0,256,39794.5999652778,2008-12-12,14:23:57
39.981358,116.32738,0,251,39794.6000231481,2008-12-12,14:24:02
39.981477,116.327352,0,224,39794.6000462963,2008-12-12,14:24:04
39.98156,116.327377,0,210,39794.6000925926,2008-12-12,14:24:08
39.981646,116.327362,0,195,39794.6001388889,2008-12-12,14:24:12
39.981672,116.327343,0,182,39794.6001967593,2008-12-12,14:24:17
39.981758,116.327319,0,167,39794.6002430556,2008-12-12,14:24:21
39.981945,116.327385,0,163,39794.6042013889,2008-12-12,14:30:03
39.982044,116.327439,0,163,39794.6042592593,2008-12-12,14:30:08
39.982178,116.327439,0,164,39794.6042824074,2008-12-12,14:30:10
39.982311,116.327412,0,164,39794.6042939815,2008-12-12,14:30:11
39.982411,116.327406,0,164,39794.6043055556,2008-12-12,14:30:12
39.982514,116.327404,0,164,39794.6043171296,2008-12-12,14:30:13
39.982635,116.327387,0,164,39794.6043287037,2008-12-12,14:30:14
39.982739,116.327371,0,164,39794.6043402778,2008-12-12,14:30:15
39.982847,116.327361,0,162,39794.6043518518,2008-12-12,14:30:16
39.982955,116.327361,0,161,39794.6043634259,2008-12-12,14:30:17
39.98313,116.327356,0,159,39794.604375,2008-12-12,14:30:18
39.983272,116.327337,0,159,39794.6043865741,2008-12-12,14:30:19
39.983399,116.327309,0,159,39794.6043981481,2008-12-12,14:30:20
39.98353,116.32724,0,155,39794.6044097222,2008-12-12,14:30:21
39.983634,116.327197,0,152,39794.6044212963,2008-12-12,14:30:22
39.98374,116.327207,0,150,39794.6044328704,2008-12-12,14:30:23
39.983899,116.327196,0,149,39794.6044560185,2008-12-12,14:30:25
39.984053,116.32718,0,144,39794.6044791667,2008-12-12,14:30:27
39.984181,116.327171,0,141,39794.6045023148,2008-12-12,14:30:29
39.984303,116.327146,0,137,39794.604537037,2008-12-12,14:30:32
39.984365,116.327181,0,137,39794.6045949074,2008-12-12,14:30:37
39.984375,116.327182,0,131,39794.6046527778,2008-12-12,14:30:42
39.984384,116.327182,0,125,39794.6047106481,2008-12-12,14:30:47
39.984396,116.327182,0,122,39794.6047685185,2008-12-12,14:30:52
39.984411,116.327182,0,120,39794.6048263889,2008-12-12,14:30:57
39.984422,116.327182,0,120,39794.6048842593,2008-12-12,14:31:02
39.98443,116.327182,0,121,39794.6049421296,2008-12-12,14:31:07
39.984431,116.327182,0,122,39794.605,2008-12-12,14:31:12
39.984432,116.327182,0,123,39794.6050578704,2008-12-12,14:31:17
39.98443,116.327181,0,124,39794.6051157407,2008-12-12,14:31:22
39.984423,116.327181,0,125,39794.6051736111,2008-12-12,14:31:27
39.984421,116.32718,0,125,39794.6052314815,2008-12-12,14:31:32
39.984422,116.32718,0,125,39794.6052893519,2008-12-12,14:31:37
39.98442,116.32718,0,126,39794.6053472222,2008-12-12,14:31:42
39.984424,116.32718,0,127,39794.6054050926,2008-12-12,14:31:47
39.984424,116.32718,0,127,39794.6054398148,2008-12-12,14:31:50
39.98443,116.327181,0,127,39794.605462963,2008-12-12,14:31:52
39.984538,116.32718,0,131,39794.6055208333,2008-12-12,14:31:57
39.984635,116.327174,0,134,39794.6055439815,2008-12-12,14:31:59
39.984746,116.327185,0,128,39794.6055671296,2008-12-12,14:32:01
39.984855,116.327163,0,128,39794.6055902778,2008-12-12,14:32:03
39.984958,116.327151,0,126,39794.6056134259,2008-12-12,14:32:05
39.985069,116.327143,0,130,39794.6056365741,2008-12-12,14:32:07
39.985179,116.327157,0,123,39794.6056597222,2008-12-12,14:32:09
39.985303,116.327145,0,123,39794.6056828704,2008-12-12,14:32:11
39.985422,116.32714,0,123,39794.6057060185,2008-12-12,14:32:13
39.985557,116.32713,0,126,39794.6057291667,2008-12-12,14:32:15
39.985673,116.327132,0,125,39794.6057638889,2008-12-12,14:32:18
39.985673,116.327132,0,125,39794.6057986111,2008-12-12,14:32:21
39.985678,116.327124,0,125,39794.6058217593,2008-12-12,14:32:23
39.985687,116.327124,0,128,39794.6058796296,2008-12-12,14:32:28
39.985789,116.327128,0,134,39794.6059375,2008-12-12,14:32:33
39.985893,116.327148,0,131,39794.6059606481,2008-12-12,14:32:35
39.986011,116.327137,0,135,39794.6059837963,2008-12-12,14:32:37
39.986122,116.327098,0,144,39794.6060069444,2008-12-12,14:32:39
39.98625,116.327045,0,151,39794.6060300926,2008-12-12,14:32:41
39.986391,116.326993,0,152,39794.6060532407,2008-12-12,14:32:43
39.986556,116.326976,0,154,39794.6060763889,2008-12-12,14:32:45
39.986744,116.326968,0,156,39794.606099537,2008-12-12,14:32:47
39.986851,116.326964,0,156,39794.6061111111,2008-12-12,14:32:48
39.986958,116.326974,0,156,39794.6061226852,2008-12-12,14:32:49
39.98708,116.32696,0,156,39794.6061342593,2008-12-12,14:32:50
39.987178,116.326952,0,156,39794.6061458333,2008-12-12,14:32:51
39.987273,116.326965,0,157,39794.6061574074,2008-12-12,14:32:52
39.987461,116.326963,0,159,39794.6061805556,2008-12-12,14:32:54
39.98755,116.326946,0,160,39794.6061921296,2008-12-12,14:32:55
39.987704,116.326924,0,164,39794.6062152778,2008-12-12,14:32:57
39.987817,116.326919,0,166,39794.6062384259,2008-12-12,14:32:59
39.987913,116.326927,0,159,39794.6062615741,2008-12-12,14:33:01
39.988008,116.326929,0,162,39794.6063078704,2008-12-12,14:33:05
39.988065,116.326924,0,167,39794.6063657407,2008-12-12,14:33:10
39.988114,116.32695,0,196,39794.6063888889,2008-12-12,14:33:12
39.98823,116.326946,0,203,39794.6064236111,2008-12-12,14:33:15
39.988366,116.32692,0,201,39794.6064467593,2008-12-12,14:33:17
39.988498,116.326922,0,187,39794.6064699074,2008-12-12,14:33:19
39.988641,116.326924,0,184,39794.6064930556,2008-12-12,14:33:21
39.98879,116.326925,0,186,39794.6065162037,2008-12-12,14:33:23
39.988927,116.326922,0,188,39794.6065393519,2008-12-12,14:33:25
39.989044,116.326912,0,184,39794.6065625,2008-12-12,14:33:27
39.989154,116.326898,0,179,39794.6065856481,2008-12-12,14:33:29
39.989247,116.32689,0,178,39794.6066203704,2008-12-12,14:33:32
39.989221,116.326902,0,170,39794.6066782407,2008-12-12,14:33:37
39.989257,116.32691,0,169,39794.6067361111,2008-12-12,14:33:42
39.989347,116.326911,0,167,39794.6067592593,2008-12-12,14:33:44
39.989455,116.326922,0,168,39794.6067824074,2008-12-12,14:33:46
39.989596,116.326929,0,167,39794.6068055556,2008-12-12,14:33:48
39.989695,116.32692,0,166,39794.6068171296,2008-12-12,14:33:49
39.989801,116.32691,0,165,39794.6068287037,2008-12-12,14:33:50
39.989904,116.326898,0,165,39794.6068402778,2008-12-12,14:33:51
39.990032,116.326877,0,165,39794.6068518519,2008-12-12,14:33:52
39.99015,116.326865,0,164,39794.6068634259,2008-12-12,14:33:53
39.990254,116.326857,0,163,39794.606875,2008-12-12,14:33:54
39.990366,116.326842,0,161,39794.6068865741,2008-12-12,14:33:55
39.990472,116.326822,0,159,39794.6068981481,2008-12-12,14:33:56
39.990566,116.326807,0,159,39794.6069097222,2008-12-12,14:33:57
39.990661,116.326805,0,158,39794.6069212963,2008-12-12,14:33:58
39.990825,116.326789,0,155,39794.6069444444,2008-12-12,14:34:00
39.990935,116.326724,0,151,39794.6069675926,2008-12-12,14:34:02
39.991058,116.326714,0,151,39794.6069907407,2008-12-12,14:34:04
39.99118,116.326715,0,152,39794.607025463,2008-12-12,14:34:07
39.991233,116.326715,0,152,39794.6070833333,2008-12-12,14:34:12
39.991234,116.326719,0,152,39794.6071412037,2008-12-12,14:34:17
39.991239,116.326718,0,152,39794.6071990741,2008-12-12,14:34:22
39.991243,116.326717,0,153,39794.6072569444,2008-12-12,14:34:27
39.991243,116.326717,0,153,39794.6072916667,2008-12-12,14:34:30
39.99125,116.326718,0,155,39794.6073148148,2008-12-12,14:34:32
39.991264,116.326717,0,157,39794.6073726852,2008-12-12,14:34:37
39.991264,116.326718,0,158,39794.6074305556,2008-12-12,14:34:42
39.991265,116.326718,0,158,39794.6074884259,2008-12-12,14:34:47
39.991268,116.326719,0,158,39794.6075462963,2008-12-12,14:34:52
39.991269,116.32672,0,158,39794.6076041667,2008-12-12,14:34:57
39.991271,116.326722,0,158,39794.607662037,2008-12-12,14:35:02
39.991272,116.326723,0,158,39794.6077199074,2008-12-12,14:35:07
39.991273,116.326723,0,158,39794.6077777778,2008-12-12,14:35:12
39.991274,116.326723,0,159,39794.6078356481,2008-12-12,14:35:17
39.991274,116.326723,0,159,39794.6078472222,2008-12-12,14:35:18
39.991274,116.326723,0,159,39794.6079050926,2008-12-12,14:35:23
39.991274,116.326723,0,159,39794.6079398148,2008-12-12,14:35:26
39.991275,116.326724,0,159,39794.607962963,2008-12-12,14:35:28
39.991355,116.326703,0,157,39794.6080208333,2008-12-12,14:35:33
39.99142,116.326694,0,161,39794.6080787037,2008-12-12,14:35:38
39.991434,116.326691,0,159,39794.6081365741,2008-12-12,14:35:43
39.99144,116.326689,0,157,39794.6081944444,2008-12-12,14:35:48
39.99144,116.326689,0,157,39794.6082291667,2008-12-12,14:35:51
39.991442,116.326689,0,156,39794.6082523148,2008-12-12,14:35:53
39.991451,116.326687,0,157,39794.6083101852,2008-12-12,14:35:58
39.991451,116.326687,0,157,39794.6083449074,2008-12-12,14:36:01
39.99145,116.326687,0,157,39794.6083680556,2008-12-12,14:36:03
39.991465,116.326652,0,162,39794.6084259259,2008-12-12,14:36:08
39.991512,116.32653,0,170,39794.6084722222,2008-12-12,14:36:12
39.991521,116.326367,0,165,39794.6085069444,2008-12-12,14:36:15
39.991518,116.326225,0,169,39794.6085300926,2008-12-12,14:36:17
39.991501,116.326028,0,172,39794.6085532407,2008-12-12,14:36:19
39.991478,116.325815,0,173,39794.6085763889,2008-12-12,14:36:21
39.991466,116.325696,0,176,39794.608587963,2008-12-12,14:36:22
39.99146,116.325573,0,176,39794.608599537,2008-12-12,14:36:23
39.991463,116.325452,0,173,39794.6086111111,2008-12-12,14:36:24
39.991458,116.325329,0,173,39794.6086226852,2008-12-12,14:36:25
39.991456,116.325212,0,171,39794.6086342593,2008-12-12,14:36:26
39.991441,116.324987,0,169,39794.6086574074,2008-12-12,14:36:28
39.991439,116.324869,0,168,39794.6086689815,2008-12-12,14:36:29
39.991433,116.324652,0,164,39794.6086921296,2008-12-12,14:36:31
39.991429,116.324448,0,161,39794.6087152778,2008-12-12,14:36:33
39.991422,116.324249,0,156,39794.6087384259,2008-12-12,14:36:35
39.991414,116.324042,0,153,39794.6087615741,2008-12-12,14:36:37
39.991401,116.323834,0,149,39794.6087847222,2008-12-12,14:36:39
39.991396,116.323622,0,153,39794.6088078704,2008-12-12,14:36:41
39.991386,116.323402,0,151,39794.6088310185,2008-12-12,14:36:43
39.991381,116.323178,0,151,39794.6088541667,2008-12-12,14:36:45
39.991372,116.322962,0,147,39794.6088773148,2008-12-12,14:36:47
39.991364,116.322747,0,147,39794.608900463,2008-12-12,14:36:49
39.991363,116.322549,0,146,39794.6089236111,2008-12-12,14:36:51
39.991363,116.322351,0,145,39794.6089467593,2008-12-12,14:36:53
39.991378,116.322171,0,145,39794.6089699074,2008-12-12,14:36:55
39.991377,116.322004,0,142,39794.6089930556,2008-12-12,14:36:57
39.991381,116.321851,0,140,39794.6090162037,2008-12-12,14:36:59
39.991387,116.321718,0,140,39794.6090509259,2008-12-12,14:37:02
39.991372,116.321733,0,143,39794.6091087963,2008-12-12,14:37:07
39.991372,116.321733,0,143,39794.6091435185,2008-12-12,14:37:10
39.991373,116.321734,0,143,39794.6091666667,2008-12-12,14:37:12
39.991338,116.321598,0,145,39794.609224537,2008-12-12,14:37:17
39.991321,116.321446,0,144,39794.6092476852,2008-12-12,14:37:19
39.991318,116.321239,0,143,39794.6092708333,2008-12-12,14:37:21
39.991321,116.321121,0,146,39794.6092824074,2008-12-12,14:37:22
39.991325,116.320991,0,147,39794.6092939815,2008-12-12,14:37:23
39.991326,116.320862,0,148,39794.6093055556,2008-12-12,14:37:24
39.991328,116.320731,0,150,39794.6093171296,2008-12-12,14:37:25
39.991324,116.3206,0,150,39794.6093287037,2008-12-12,14:37:26
39.991319,116.320465,0,148,39794.6093402778,2008-12-12,14:37:27
39.991313,116.320331,0,149,39794.6093518519,2008-12-12,14:37:28
39.991307,116.32019,0,150,39794.6093634259,2008-12-12,14:37:29
39.991305,116.320046,0,149,39794.609375,2008-12-12,14:37:30
39.991304,116.319897,0,147,39794.6093865741,2008-12-12,14:37:31
39.991299,116.31975,0,148,39794.6093981481,2008-12-12,14:37:32
39.9913,116.319602,0,149,39794.6094097222,2008-12-12,14:37:33
39.991298,116.31945,0,150,39794.6094212963,2008-12-12,14:37:34
39.99129,116.319299,0,153,39794.6094328704,2008-12-12,14:37:35
39.991288,116.319159,0,154,39794.6094444444,2008-12-12,14:37:36
39.991277,116.31902,0,154,39794.6094560185,2008-12-12,14:37:37
39.991278,116.318874,0,154,39794.6094675926,2008-12-12,14:37:38
39.991278,116.318736,0,153,39794.6094791667,2008-12-12,14:37:39
39.991268,116.318612,0,152,39794.6094907407,2008-12-12,14:37:40
39.991253,116.318376,0,148,39794.6095138889,2008-12-12,14:37:42
39.991256,116.31825,0,151,39794.609525463,2008-12-12,14:37:43
39.991241,116.318024,0,149,39794.6095486111,2008-12-12,14:37:45
39.991241,116.317802,0,152,39794.6095717593,2008-12-12,14:37:47
39.991241,116.3176,0,151,39794.6095949074,2008-12-12,14:37:49
39.99124,116.317417,0,152,39794.6096180556,2008-12-12,14:37:51
39.991243,116.31728,0,155,39794.6096412037,2008-12-12,14:37:53
39.991231,116.31721,0,169,39794.6096990741,2008-12-12,14:37:58
39.991225,116.317194,0,172,39794.6097569444,2008-12-12,14:38:03
39.991208,116.317033,0,173,39794.6098148148,2008-12-12,14:38:08
39.991198,116.316882,0,173,39794.609837963,2008-12-12,14:38:10
39.991195,116.316726,0,172,39794.6098611111,2008-12-12,14:38:12
39.991195,116.316566,0,174,39794.6098842593,2008-12-12,14:38:14
39.991193,116.316435,0,175,39794.6099074074,2008-12-12,14:38:16
39.991194,116.316318,0,175,39794.6099305556,2008-12-12,14:38:18
39.991195,116.31616,0,176,39794.6099652778,2008-12-12,14:38:21
39.991203,116.316025,0,180,39794.61,2008-12-12,14:38:24
39.991181,116.315941,0,181,39794.6100578704,2008-12-12,14:38:29
39.991169,116.315921,0,184,39794.6101157407,2008-12-12,14:38:34
39.991168,116.315912,0,185,39794.6101736111,2008-12-12,14:38:39
39.991168,116.315912,0,185,39794.6102083333,2008-12-12,14:38:42
39.991167,116.315909,0,185,39794.6102314815,2008-12-12,14:38:44
39.991165,116.315892,0,185,39794.6102893518,2008-12-12,14:38:49
39.991152,116.315765,0,182,39794.6103240741,2008-12-12,14:38:52
39.991143,116.315638,0,179,39794.6103472222,2008-12-12,14:38:54
39.991147,116.315468,0,178,39794.6103703704,2008-12-12,14:38:56
39.991134,116.315274,0,176,39794.6103935185,2008-12-12,14:38:58
39.991125,116.315047,0,175,39794.6104166667,2008-12-12,14:39:00
39.991119,116.314924,0,173,39794.6104282407,2008-12-12,14:39:01
39.991118,116.314797,0,173,39794.6104398148,2008-12-12,14:39:02
39.991112,116.314672,0,173,39794.6104513889,2008-12-12,14:39:03
39.991109,116.314538,0,172,39794.610462963,2008-12-12,14:39:04
39.991103,116.314408,0,173,39794.610474537,2008-12-12,14:39:05
39.991098,116.314277,0,170,39794.6104861111,2008-12-12,14:39:06
39.991096,116.314144,0,168,39794.6104976852,2008-12-12,14:39:07
39.991089,116.314017,0,166,39794.6105092593,2008-12-12,14:39:08
39.991081,116.313894,0,162,39794.6105208333,2008-12-12,14:39:09
39.991077,116.313767,0,158,39794.6105324074,2008-12-12,14:39:10
39.99107,116.313641,0,157,39794.6105439815,2008-12-12,14:39:11
39.991064,116.313509,0,157,39794.6105555556,2008-12-12,14:39:12
39.991055,116.313381,0,156,39794.6105671296,2008-12-12,14:39:13
39.991049,116.313251,0,156,39794.6105787037,2008-12-12,14:39:14
39.991049,116.313118,0,157,39794.6105902778,2008-12-12,14:39:15
39.99105,116.312983,0,156,39794.6106018518,2008-12-12,14:39:16
39.991045,116.312852,0,155,39794.6106134259,2008-12-12,14:39:17
39.991043,116.312721,0,155,39794.610625,2008-12-12,14:39:18
39.99104,116.312594,0,155,39794.6106365741,2008-12-12,14:39:19
39.991036,116.31247,0,157,39794.6106481481,2008-12-12,14:39:20
39.991027,116.312349,0,157,39794.6106597222,2008-12-12,14:39:21
39.991017,116.312228,0,154,39794.6106712963,2008-12-12,14:39:22
39.991011,116.312102,0,155,39794.6106828704,2008-12-12,14:39:23
39.991006,116.311971,0,154,39794.6106944444,2008-12-12,14:39:24
39.990998,116.311848,0,153,39794.6107060185,2008-12-12,14:39:25
39.990992,116.311722,0,149,39794.6107175926,2008-12-12,14:39:26
39.990986,116.311598,0,147,39794.6107291667,2008-12-12,14:39:27
39.990982,116.311468,0,145,39794.6107407407,2008-12-12,14:39:28
39.990977,116.311347,0,142,39794.6107523148,2008-12-12,14:39:29
39.990972,116.311223,0,140,39794.6107638889,2008-12-12,14:39:30
39.99097,116.311102,0,139,39794.610775463,2008-12-12,14:39:31
39.990972,116.310871,0,140,39794.6107986111,2008-12-12,14:39:33
39.990982,116.310646,0,139,39794.6108217593,2008-12-12,14:39:35
39.99098,116.310431,0,138,39794.6108449074,2008-12-12,14:39:37
39.990968,116.310233,0,139,39794.6108680556,2008-12-12,14:39:39
39.990966,116.310073,0,140,39794.6108912037,2008-12-12,14:39:41
39.990967,116.309949,0,138,39794.6109143518,2008-12-12,14:39:43
39.990995,116.309826,0,138,39794.6109490741,2008-12-12,14:39:46
39.991104,116.309757,0,138,39794.6109837963,2008-12-12,14:39:49
39.991224,116.309732,0,137,39794.6110069444,2008-12-12,14:39:51
39.991376,116.309731,0,136,39794.6110300926,2008-12-12,14:39:53
39.99156,116.309731,0,135,39794.6110532407,2008-12-12,14:39:55
39.991668,116.309739,0,136,39794.6110648148,2008-12-12,14:39:56
39.991772,116.309735,0,136,39794.6110763889,2008-12-12,14:39:57
39.991875,116.309722,0,133,39794.611087963,2008-12-12,14:39:58
39.991972,116.309703,0,135,39794.611099537,2008-12-12,14:39:59
39.992083,116.309698,0,136,39794.6111111111,2008-12-12,14:40:00
39.992189,116.309688,0,137,39794.6111226852,2008-12-12,14:40:01
39.992297,116.309683,0,138,39794.6111342593,2008-12-12,14:40:02
39.992404,116.309675,0,138,39794.6111458333,2008-12-12,14:40:03
39.99251,116.309665,0,138,39794.6111574074,2008-12-12,14:40:04
39.992616,116.30965,0,136,39794.6111689815,2008-12-12,14:40:05
39.99272,116.309634,0,135,39794.6111805556,2008-12-12,14:40:06
39.992826,116.309612,0,136,39794.6111921296,2008-12-12,14:40:07
39.992934,116.309594,0,138,39794.6112037037,2008-12-12,14:40:08
39.993042,116.309567,0,140,39794.6112152778,2008-12-12,14:40:09
39.993148,116.309551,0,139,39794.6112268518,2008-12-12,14:40:10
39.993251,116.309534,0,141,39794.6112384259,2008-12-12,14:40:11
39.993345,116.309518,0,146,39794.61125,2008-12-12,14:40:12
39.993446,116.309504,0,145,39794.6112615741,2008-12-12,14:40:13
39.993548,116.309495,0,146,39794.6112731481,2008-12-12,14:40:14
39.993649,116.309487,0,145,39794.6112847222,2008-12-12,14:40:15
39.99375,116.309479,0,144,39794.6112962963,2008-12-12,14:40:16
39.993851,116.309474,0,144,39794.6113078704,2008-12-12,14:40:17
39.993949,116.309469,0,142,39794.6113194444,2008-12-12,14:40:18
39.994039,116.309468,0,140,39794.6113310185,2008-12-12,14:40:19
39.994208,116.309463,0,136,39794.6113541667,2008-12-12,14:40:21
39.994355,116.309454,0,134,39794.6113773148,2008-12-12,14:40:23
39.994465,116.309447,0,133,39794.611400463,2008-12-12,14:40:25
39.994493,116.30942,0,131,39794.6114583333,2008-12-12,14:40:30
39.994484,116.309421,0,131,39794.6115162037,2008-12-12,14:40:35
39.994525,116.309419,0,132,39794.6115740741,2008-12-12,14:40:40
39.99465,116.309414,0,132,39794.6116087963,2008-12-12,14:40:43
39.994818,116.309397,0,134,39794.6116319444,2008-12-12,14:40:45
39.994914,116.309383,0,135,39794.6116435185,2008-12-12,14:40:46
39.995021,116.309381,0,135,39794.6116550926,2008-12-12,14:40:47
39.995129,116.309386,0,136,39794.6116666667,2008-12-12,14:40:48
39.995239,116.309413,0,139,39794.6116782407,2008-12-12,14:40:49
39.995328,116.309398,0,144,39794.6116898148,2008-12-12,14:40:50
39.995424,116.309395,0,146,39794.6117013889,2008-12-12,14:40:51
39.995518,116.309378,0,147,39794.611712963,2008-12-12,14:40:52
39.995608,116.309375,0,144,39794.611724537,2008-12-12,14:40:53
39.995769,116.309358,0,146,39794.6117476852,2008-12-12,14:40:55
39.995879,116.309357,0,147,39794.6117708333,2008-12-12,14:40:57
39.995989,116.309328,0,141,39794.6118055556,2008-12-12,14:41:00
39.996055,116.309275,0,141,39794.6118634259,2008-12-12,14:41:05
39.996055,116.309275,0,140,39794.6119212963,2008-12-12,14:41:10
39.996052,116.309276,0,139,39794.6119791667,2008-12-12,14:41:15
39.996053,116.309276,0,140,39794.612037037,2008-12-12,14:41:20
39.996054,116.309277,0,141,39794.6120949074,2008-12-12,14:41:25
39.99605,116.309278,0,141,39794.6121527778,2008-12-12,14:41:30
39.996049,116.309279,0,141,39794.6122106481,2008-12-12,14:41:35
39.996047,116.30928,0,141,39794.6122685185,2008-12-12,14:41:40
39.996047,116.30928,0,142,39794.6123263889,2008-12-12,14:41:45
39.996046,116.309281,0,142,39794.6123842593,2008-12-12,14:41:50
39.996046,116.309281,0,142,39794.6124421296,2008-12-12,14:41:55
39.996046,116.309282,0,142,39794.6125,2008-12-12,14:42:00
39.996046,116.309281,0,142,39794.6125578704,2008-12-12,14:42:05
39.996046,116.309281,0,142,39794.6126157407,2008-12-12,14:42:10
39.996047,116.309283,0,142,39794.6126736111,2008-12-12,14:42:15
39.996045,116.309285,0,141,39794.6127314815,2008-12-12,14:42:20
39.996038,116.309289,0,141,39794.6127893519,2008-12-12,14:42:25
39.996038,116.309289,0,141,39794.6128240741,2008-12-12,14:42:28
39.996033,116.309293,0,140,39794.6128472222,2008-12-12,14:42:30
39.996082,116.309295,0,139,39794.6129050926,2008-12-12,14:42:35
39.996211,116.309289,0,140,39794.6129398148,2008-12-12,14:42:38
39.996319,116.309296,0,141,39794.612962963,2008-12-12,14:42:40
39.996448,116.3093,0,144,39794.6129861111,2008-12-12,14:42:42
39.996588,116.309289,0,147,39794.6130092593,2008-12-12,14:42:44
39.996744,116.309272,0,147,39794.6130324074,2008-12-12,14:42:46
39.996922,116.309251,0,150,39794.6130555556,2008-12-12,14:42:48
39.997101,116.309242,0,153,39794.6130787037,2008-12-12,14:42:50
39.997192,116.309238,0,153,39794.6130902778,2008-12-12,14:42:51
39.99729,116.309229,0,154,39794.6131018519,2008-12-12,14:42:52
39.997394,116.309201,0,148,39794.6131134259,2008-12-12,14:42:53
39.997502,116.309173,0,141,39794.613125,2008-12-12,14:42:54
39.997607,116.309166,0,140,39794.6131365741,2008-12-12,14:42:55
39.997716,116.309154,0,135,39794.6131481482,2008-12-12,14:42:56
39.997816,116.309144,0,133,39794.6131597222,2008-12-12,14:42:57
39.997912,116.309137,0,134,39794.6131712963,2008-12-12,14:42:58
39.998083,116.309138,0,130,39794.6131944444,2008-12-12,14:43:00
39.998246,116.30913,0,129,39794.6132175926,2008-12-12,14:43:02
39.99839,116.309134,0,131,39794.6132407407,2008-12-12,14:43:04
39.99849,116.309128,0,132,39794.6132638889,2008-12-12,14:43:06
39.998581,116.309099,0,127,39794.6133217593,2008-12-12,14:43:11
39.998702,116.309052,0,127,39794.6133796296,2008-12-12,14:43:16
39.998797,116.309043,0,125,39794.6134027778,2008-12-12,14:43:18
39.998912,116.309038,0,124,39794.6134259259,2008-12-12,14:43:20
39.999068,116.309042,0,122,39794.6134490741,2008-12-12,14:43:22
39.999229,116.309035,0,122,39794.6134722222,2008-12-12,14:43:24
39.999322,116.309037,0,121,39794.6134837963,2008-12-12,14:43:25
39.999487,116.309041,0,121,39794.6135069444,2008-12-12,14:43:27
39.999661,116.309015,0,124,39794.6135300926,2008-12-12,14:43:29
39.999758,116.309007,0,126,39794.6135416667,2008-12-12,14:43:30
39.999854,116.309012,0,128,39794.6135532407,2008-12-12,14:43:31
39.99995,116.309014,0,129,39794.6135648148,2008-12-12,14:43:32
40.000047,116.309018,0,129,39794.6135763889,2008-12-12,14:43:33
40.000142,116.309023,0,130,39794.613587963,2008-12-12,14:43:34
40.000236,116.309026,0,129,39794.613599537,2008-12-12,14:43:35
40.000331,116.30903,0,130,39794.6136111111,2008-12-12,14:43:36
40.000422,116.309028,0,130,39794.6136226852,2008-12-12,14:43:37
40.000605,116.309028,0,126,39794.6136458333,2008-12-12,14:43:39
40.0007,116.309031,0,127,39794.6136574074,2008-12-12,14:43:40
40.000796,116.309033,0,128,39794.6136689815,2008-12-12,14:43:41
40.000894,116.309037,0,128,39794.6136805556,2008-12-12,14:43:42
40.00099,116.309045,0,130,39794.6136921296,2008-12-12,14:43:43
40.001088,116.309047,0,133,39794.6137037037,2008-12-12,14:43:44
40.001186,116.309051,0,135,39794.6137152778,2008-12-12,14:43:45
40.001282,116.309054,0,137,39794.6137268519,2008-12-12,14:43:46
40.001387,116.309048,0,136,39794.6137384259,2008-12-12,14:43:47
40.001489,116.309046,0,136,39794.61375,2008-12-12,14:43:48
40.001595,116.309052,0,137,39794.6137615741,2008-12-12,14:43:49
40.001685,116.309055,0,144,39794.6137731481,2008-12-12,14:43:50
40.0018,116.309024,0,136,39794.6137847222,2008-12-12,14:43:51
40.001912,116.309014,0,133,39794.6137962963,2008-12-12,14:43:52
40.002017,116.309021,0,134,39794.6138078704,2008-12-12,14:43:53
40.002126,116.309022,0,134,39794.6138194444,2008-12-12,14:43:54
40.002237,116.309005,0,126,39794.6138310185,2008-12-12,14:43:55
40.002337,116.309002,0,126,39794.6138425926,2008-12-12,14:43:56
40.002442,116.309005,0,123,39794.6138541667,2008-12-12,14:43:57
40.002542,116.309004,0,122,39794.6138657407,2008-12-12,14:43:58
40.002635,116.308999,0,122,39794.6138773148,2008-12-12,14:43:59
40.002729,116.30899,0,122,39794.6138888889,2008-12-12,14:44:00
40.002828,116.308987,0,121,39794.613900463,2008-12-12,14:44:01
40.002926,116.308981,0,121,39794.613912037,2008-12-12,14:44:02
40.003023,116.308982,0,121,39794.6139236111,2008-12-12,14:44:03
40.003122,116.308993,0,123,39794.6139351852,2008-12-12,14:44:04
40.003214,116.309004,0,125,39794.6139467593,2008-12-12,14:44:05
40.003315,116.309026,0,126,39794.6139583333,2008-12-12,14:44:06
40.003414,116.309056,0,128,39794.6139699074,2008-12-12,14:44:07
40.003514,116.309086,0,129,39794.6139814815,2008-12-12,14:44:08
40.003613,116.309125,0,131,39794.6139930556,2008-12-12,14:44:09
40.003713,116.309169,0,132,39794.6140046296,2008-12-12,14:44:10
40.003821,116.309232,0,129,39794.6140162037,2008-12-12,14:44:11
40.003921,116.309302,0,129,39794.6140277778,2008-12-12,14:44:12
40.004022,116.309375,0,130,39794.6140393519,2008-12-12,14:44:13
40.004124,116.30947,0,135,39794.6140509259,2008-12-12,14:44:14
40.004218,116.30956,0,135,39794.6140625,2008-12-12,14:44:15
40.004306,116.309663,0,132,39794.6140740741,2008-12-12,14:44:16
40.004385,116.309776,0,129,39794.6140856481,2008-12-12,14:44:17
40.004468,116.309898,0,129,39794.6140972222,2008-12-12,14:44:18
40.004548,116.310018,0,126,39794.6141087963,2008-12-12,14:44:19
40.004614,116.31015,0,125,39794.6141203704,2008-12-12,14:44:20
40.004675,116.310286,0,123,39794.6141319444,2008-12-12,14:44:21
40.004729,116.310426,0,125,39794.6141435185,2008-12-12,14:44:22
40.004771,116.310581,0,130,39794.6141550926,2008-12-12,14:44:23
40.004803,116.310735,0,129,39794.6141666667,2008-12-12,14:44:24
40.004827,116.310891,0,129,39794.6141782407,2008-12-12,14:44:25
40.004844,116.311048,0,128,39794.6141898148,2008-12-12,14:44:26
40.004858,116.311203,0,125,39794.6142013889,2008-12-12,14:44:27
40.004872,116.311359,0,125,39794.614212963,2008-12-12,14:44:28
40.004886,116.311509,0,125,39794.614224537,2008-12-12,14:44:29
40.0049,116.311659,0,124,39794.6142361111,2008-12-12,14:44:30
40.004911,116.31181,0,125,39794.6142476852,2008-12-12,14:44:31
40.004926,116.311956,0,125,39794.6142592593,2008-12-12,14:44:32
40.004958,116.312096,0,124,39794.6142708333,2008-12-12,14:44:33
40.005002,116.312247,0,121,39794.6142824074,2008-12-12,14:44:34
40.005052,116.312385,0,119,39794.6142939815,2008-12-12,14:44:35
40.005117,116.31251,0,116,39794.6143055556,2008-12-12,14:44:36
40.005191,116.312618,0,112,39794.6143171296,2008-12-12,14:44:37
40.005272,116.312723,0,111,39794.6143287037,2008-12-12,14:44:38
40.005375,116.312807,0,111,39794.6143402778,2008-12-12,14:44:39
40.005484,116.312877,0,112,39794.6143518519,2008-12-12,14:44:40
40.005597,116.312935,0,112,39794.6143634259,2008-12-12,14:44:41
40.005718,116.312976,0,113,39794.614375,2008-12-12,14:44:42
40.005841,116.312995,0,114,39794.6143865741,2008-12-12,14:44:43
40.005961,116.312998,0,115,39794.6143981481,2008-12-12,14:44:44
40.006078,116.312987,0,115,39794.6144097222,2008-12-12,14:44:45
40.006193,116.312971,0,114,39794.6144212963,2008-12-12,14:44:46
40.00631,116.312956,0,114,39794.6144328704,2008-12-12,14:44:47
40.006425,116.312938,0,115,39794.6144444444,2008-12-12,14:44:48
40.006541,116.312924,0,115,39794.6144560185,2008-12-12,14:44:49
40.006659,116.312907,0,116,39794.6144675926,2008-12-12,14:44:50
40.006774,116.312888,0,115,39794.6144791667,2008-12-12,14:44:51
40.006888,116.312871,0,114,39794.6144907407,2008-12-12,14:44:52
40.007004,116.312856,0,114,39794.6145023148,2008-12-12,14:44:53
40.007114,116.312841,0,114,39794.6145138889,2008-12-12,14:44:54
40.007228,116.312828,0,114,39794.614525463,2008-12-12,14:44:55
40.007337,116.312815,0,113,39794.614537037,2008-12-12,14:44:56
40.00744,116.312804,0,113,39794.6145486111,2008-12-12,14:44:57
40.00754,116.312781,0,113,39794.6145601852,2008-12-12,14:44:58
40.007639,116.312764,0,116,39794.6145717593,2008-12-12,14:44:59
40.007733,116.312745,0,118,39794.6145833333,2008-12-12,14:45:00
40.007831,116.312729,0,120,39794.6145949074,2008-12-12,14:45:01
40.00793,116.312716,0,120,39794.6146064815,2008-12-12,14:45:02
40.008027,116.312701,0,121,39794.6146180556,2008-12-12,14:45:03
40.008117,116.312683,0,121,39794.6146296296,2008-12-12,14:45:04
40.008287,116.312656,0,121,39794.6146527778,2008-12-12,14:45:06
40.008444,116.312624,0,123,39794.6146759259,2008-12-12,14:45:08
40.008585,116.312602,0,126,39794.6146990741,2008-12-12,14:45:10
40.008718,116.31259,0,125,39794.6147222222,2008-12-12,14:45:12
40.008874,116.312574,0,118,39794.6147453704,2008-12-12,14:45:14
40.009045,116.312576,0,118,39794.6147685185,2008-12-12,14:45:16
40.009221,116.312562,0,120,39794.6147916667,2008-12-12,14:45:18
40.009409,116.312522,0,118,39794.6148148148,2008-12-12,14:45:20
40.009501,116.312501,0,117,39794.6148263889,2008-12-12,14:45:21
40.009685,116.312473,0,116,39794.614849537,2008-12-12,14:45:23
40.009856,116.312454,0,111,39794.6148726852,2008-12-12,14:45:25
40.010016,116.312433,0,112,39794.6148958333,2008-12-12,14:45:27
40.01018,116.312421,0,111,39794.6149189815,2008-12-12,14:45:29
40.010329,116.312407,0,113,39794.6149421296,2008-12-12,14:45:31
40.010462,116.312382,0,116,39794.6149652778,2008-12-12,14:45:33
40.010585,116.312371,0,116,39794.6149884259,2008-12-12,14:45:35
40.010687,116.312368,0,120,39794.6150115741,2008-12-12,14:45:37
40.010785,116.312362,0,124,39794.6150462963,2008-12-12,14:45:40
40.010847,116.312342,0,128,39794.6151041667,2008-12-12,14:45:45
40.010891,116.312326,0,122,39794.615162037,2008-12-12,14:45:50
40.010907,116.312323,0,125,39794.6152199074,2008-12-12,14:45:55
40.011001,116.312313,0,122,39794.6152662037,2008-12-12,14:45:59
40.011121,116.312305,0,123,39794.6153009259,2008-12-12,14:46:02
40.011235,116.312293,0,123,39794.6153240741,2008-12-12,14:46:04
40.011362,116.312271,0,121,39794.6153472222,2008-12-12,14:46:06
40.011509,116.312236,0,118,39794.6153703704,2008-12-12,14:46:08
40.011666,116.312219,0,116,39794.6153935185,2008-12-12,14:46:10
40.011835,116.312197,0,116,39794.6154166667,2008-12-12,14:46:12
40.011986,116.312175,0,116,39794.6154398148,2008-12-12,14:46:14
40.012145,116.312148,0,116,39794.615462963,2008-12-12,14:46:16
40.012305,116.312138,0,120,39794.6154861111,2008-12-12,14:46:18
40.012466,116.312128,0,124,39794.6155092593,2008-12-12,14:46:20
40.012633,116.312113,0,126,39794.6155324074,2008-12-12,14:46:22
40.012813,116.312095,0,125,39794.6155555556,2008-12-12,14:46:24
40.01299,116.312053,0,135,39794.6155787037,2008-12-12,14:46:26
40.013084,116.312043,0,136,39794.6155902778,2008-12-12,14:46:27
40.013184,116.312043,0,138,39794.6156018519,2008-12-12,14:46:28
40.013278,116.312037,0,143,39794.6156134259,2008-12-12,14:46:29
40.013378,116.312036,0,142,39794.615625,2008-12-12,14:46:30
40.01347,116.312031,0,146,39794.6156365741,2008-12-12,14:46:31
40.013644,116.311997,0,151,39794.6156597222,2008-12-12,14:46:33
40.013735,116.311968,0,143,39794.6156712963,2008-12-12,14:46:34
40.013886,116.311922,0,134,39794.6156944444,2008-12-12,14:46:36
40.013984,116.311891,0,137,39794.6157175926,2008-12-12,14:46:38
40.014054,116.311851,0,149,39794.615775463,2008-12-12,14:46:43
40.014066,116.311853,0,153,39794.6158333333,2008-12-12,14:46:48
40.014058,116.311863,0,155,39794.6158912037,2008-12-12,14:46:53
40.014058,116.311863,0,155,39794.6159259259,2008-12-12,14:46:56
40.014051,116.311867,0,157,39794.6159490741,2008-12-12,14:46:58
40.013971,116.311935,0,153,39794.6159606481,2008-12-12,14:46:59
40.013888,116.311875,0,153,39794.6159953704,2008-12-12,14:47:02
40.01383,116.311851,0,163,39794.6160532407,2008-12-12,14:47:07
40.013829,116.311885,0,164,39794.6161111111,2008-12-12,14:47:12
40.013774,116.311903,0,161,39794.6161689815,2008-12-12,14:47:17
40.013767,116.311912,0,157,39794.6162268519,2008-12-12,14:47:22
40.013744,116.311912,0,153,39794.6162847222,2008-12-12,14:47:27
40.013702,116.311854,0,146,39794.6163425926,2008-12-12,14:47:32
40.013657,116.311796,0,145,39794.616400463,2008-12-12,14:47:37
40.013623,116.311761,0,148,39794.6164583333,2008-12-12,14:47:42
40.013624,116.311779,0,154,39794.6165162037,2008-12-12,14:47:47
40.013603,116.311788,0,156,39794.6165740741,2008-12-12,14:47:52
40.013569,116.311789,0,159,39794.6166319444,2008-12-12,14:47:57
40.01345,116.311754,0,157,39794.6166898148,2008-12-12,14:48:02
40.013362,116.311717,0,151,39794.616724537,2008-12-12,14:48:05
40.01331,116.311662,0,152,39794.6167824074,2008-12-12,14:48:10
40.013282,116.311627,0,163,39794.6168402778,2008-12-12,14:48:15
40.013266,116.311541,0,164,39794.6168981481,2008-12-12,14:48:20
40.01328,116.311436,0,166,39794.6169560185,2008-12-12,14:48:25
40.013271,116.311329,0,163,39794.6170138889,2008-12-12,14:48:30
40.013219,116.311246,0,159,39794.6170717593,2008-12-12,14:48:35
40.013214,116.311132,0,155,39794.6171296296,2008-12-12,14:48:40
40.013215,116.31103,0,154,39794.6171875,2008-12-12,14:48:45
40.013208,116.310923,0,150,39794.6172453704,2008-12-12,14:48:50
40.013201,116.310829,0,148,39794.6173032407,2008-12-12,14:48:55
40.013199,116.310736,0,146,39794.6173611111,2008-12-12,14:49:00
40.013203,116.310652,0,146,39794.6174189815,2008-12-12,14:49:05
40.013197,116.310572,0,147,39794.6174768518,2008-12-12,14:49:10
40.013207,116.310491,0,150,39794.6175347222,2008-12-12,14:49:15
40.01318,116.310385,0,151,39794.6175925926,2008-12-12,14:49:20
40.013165,116.310323,0,157,39794.617650463,2008-12-12,14:49:25
40.013156,116.310245,0,163,39794.6177083333,2008-12-12,14:49:30
40.013188,116.310143,0,160,39794.6177662037,2008-12-12,14:49:35
40.013195,116.310064,0,159,39794.6178240741,2008-12-12,14:49:40
40.013188,116.309993,0,163,39794.6178819444,2008-12-12,14:49:45
40.0132,116.309902,0,165,39794.6179398148,2008-12-12,14:49:50
40.013197,116.309821,0,168,39794.6179976852,2008-12-12,14:49:55
40.013184,116.309757,0,171,39794.6180555556,2008-12-12,14:50:00
40.013171,116.30969,0,172,39794.6181134259,2008-12-12,14:50:05
40.01316,116.309571,0,168,39794.6181712963,2008-12-12,14:50:10
40.013169,116.309473,0,170,39794.6182291667,2008-12-12,14:50:15
40.013188,116.309328,0,164,39794.618287037,2008-12-12,14:50:20
40.013162,116.309222,0,153,39794.6183333333,2008-12-12,14:50:24
40.013161,116.309134,0,152,39794.6183912037,2008-12-12,14:50:29
40.013163,116.309043,0,152,39794.6184490741,2008-12-12,14:50:34
40.013165,116.308957,0,155,39794.6185069444,2008-12-12,14:50:39
40.013156,116.308879,0,150,39794.6185648148,2008-12-12,14:50:44
40.013184,116.308778,0,148,39794.6186226852,2008-12-12,14:50:49
40.013141,116.308684,0,144,39794.6186805556,2008-12-12,14:50:54
40.01313,116.3086,0,144,39794.6187384259,2008-12-12,14:50:59
40.013128,116.30852,0,146,39794.6187962963,2008-12-12,14:51:04
40.01312,116.308446,0,147,39794.6188541667,2008-12-12,14:51:09
40.013129,116.308349,0,152,39794.618912037,2008-12-12,14:51:14
40.013112,116.308262,0,150,39794.6189699074,2008-12-12,14:51:19
40.013091,116.308192,0,151,39794.6190277778,2008-12-12,14:51:24
40.013092,116.308096,0,150,39794.6190856481,2008-12-12,14:51:29
40.01307,116.308001,0,152,39794.6191435185,2008-12-12,14:51:34
40.013069,116.307888,0,152,39794.6192013889,2008-12-12,14:51:39
40.013069,116.307779,0,148,39794.6192592593,2008-12-12,14:51:44
40.013061,116.307682,0,146,39794.6193171296,2008-12-12,14:51:49
40.013061,116.307592,0,146,39794.619375,2008-12-12,14:51:54
40.013062,116.307514,0,147,39794.6194328704,2008-12-12,14:51:59
40.013046,116.307451,0,149,39794.6194907407,2008-12-12,14:52:04
40.013046,116.307355,0,147,39794.6195486111,2008-12-12,14:52:09
40.013052,116.307273,0,142,39794.6196064815,2008-12-12,14:52:14
40.013078,116.307196,0,139,39794.6196643518,2008-12-12,14:52:19
40.013112,116.30711,0,136,39794.6197222222,2008-12-12,14:52:24
40.013176,116.307075,0,132,39794.6197800926,2008-12-12,14:52:29
40.013174,116.307075,0,132,39794.619837963,2008-12-12,14:52:34
40.013173,116.30707,0,133,39794.6198958333,2008-12-12,14:52:39
40.013172,116.307065,0,133,39794.6199537037,2008-12-12,14:52:44
40.013172,116.307065,0,133,39794.6199884259,2008-12-12,14:52:47
40.013172,116.307062,0,134,39794.6200115741,2008-12-12,14:52:49
40.013166,116.307007,0,132,39794.6200694444,2008-12-12,14:52:54
40.013198,116.306954,0,133,39794.6201273148,2008-12-12,14:52:59
40.013234,116.306936,0,135,39794.6201851852,2008-12-12,14:53:04
40.013267,116.306891,0,140,39794.6202430556,2008-12-12,14:53:09
40.013304,116.306842,0,148,39794.6203009259,2008-12-12,14:53:14
40.013351,116.306789,0,153,39794.6203587963,2008-12-12,14:53:19
40.01339,116.306739,0,161,39794.6204166667,2008-12-12,14:53:24
40.013425,116.306672,0,161,39794.620474537,2008-12-12,14:53:29
40.01344,116.306604,0,166,39794.6205324074,2008-12-12,14:53:34
40.013462,116.306527,0,168,39794.6205902778,2008-12-12,14:53:39
40.013509,116.306455,0,165,39794.6206481481,2008-12-12,14:53:44
40.013569,116.30642,0,165,39794.6207060185,2008-12-12,14:53:49
40.013645,116.30638,0,162,39794.6207638889,2008-12-12,14:53:54
40.013691,116.306319,0,160,39794.6208217593,2008-12-12,14:53:59
40.01372,116.306241,0,160,39794.6208796296,2008-12-12,14:54:04
40.013728,116.306165,0,159,39794.6209375,2008-12-12,14:54:09
40.013734,116.3061,0,160,39794.6209953704,2008-12-12,14:54:14
40.013728,116.306014,0,163,39794.6210532407,2008-12-12,14:54:19
40.013734,116.305894,0,157,39794.6211111111,2008-12-12,14:54:24
40.013742,116.305821,0,157,39794.6211689815,2008-12-12,14:54:29
40.013795,116.305777,0,160,39794.6212268519,2008-12-12,14:54:34
40.013874,116.305696,0,149,39794.6212847222,2008-12-12,14:54:39
40.01392,116.305684,0,158,39794.6213425926,2008-12-12,14:54:44
40.013993,116.305669,0,159,39794.621400463,2008-12-12,14:54:49
40.014067,116.305661,0,160,39794.6214583333,2008-12-12,14:54:54
40.014079,116.305695,0,168,39794.6215162037,2008-12-12,14:54:59
40.014085,116.30576,0,173,39794.6215740741,2008-12-12,14:55:04
40.014077,116.305836,0,185,39794.6216319444,2008-12-12,14:55:09
40.014079,116.305898,0,195,39794.6216898148,2008-12-12,14:55:14
40.014079,116.305966,0,196,39794.6217476852,2008-12-12,14:55:19
40.014075,116.306065,0,197,39794.6218055556,2008-12-12,14:55:24
40.014087,116.306175,0,185,39794.6218518519,2008-12-12,14:55:28
40.014072,116.306214,0,179,39794.6219097222,2008-12-12,14:55:33
40.014068,116.306286,0,177,39794.6219675926,2008-12-12,14:55:38
40.013986,116.306312,0,178,39794.622025463,2008-12-12,14:55:43
40.013935,116.30637,0,182,39794.6220833333,2008-12-12,14:55:48
40.013883,116.306402,0,187,39794.6221412037,2008-12-12,14:55:53
40.013783,116.30637,0,184,39794.6221759259,2008-12-12,14:55:56
40.01376,116.306404,0,183,39794.6222337963,2008-12-12,14:56:01
40.013766,116.30642,0,187,39794.6222916667,2008-12-12,14:56:06
40.01377,116.306424,0,189,39794.622349537,2008-12-12,14:56:11
40.01377,116.306424,0,189,39794.6223842593,2008-12-12,14:56:14
40.013771,116.306428,0,190,39794.6224074074,2008-12-12,14:56:16
40.013772,116.306439,0,191,39794.6224652778,2008-12-12,14:56:21
40.013772,116.306443,0,191,39794.6225231481,2008-12-12,14:56:26
40.013772,116.306442,0,191,39794.6225810185,2008-12-12,14:56:31
40.013773,116.306439,0,191,39794.6226388889,2008-12-12,14:56:36
40.013773,116.306434,0,191,39794.6226967593,2008-12-12,14:56:41
40.013773,116.30643,0,190,39794.6227546296,2008-12-12,14:56:46
40.013773,116.306431,0,190,39794.6228125,2008-12-12,14:56:51
40.013774,116.306438,0,190,39794.6228703704,2008-12-12,14:56:56
40.013775,116.306442,0,191,39794.6229282407,2008-12-12,14:57:01
40.013775,116.306443,0,191,39794.6229861111,2008-12-12,14:57:06
40.013776,116.306448,0,191,39794.6230439815,2008-12-12,14:57:11
40.013777,116.306453,0,191,39794.6231018519,2008-12-12,14:57:16
40.013777,116.306453,0,191,39794.6231365741,2008-12-12,14:57:19
40.013778,116.306458,0,191,39794.6231597222,2008-12-12,14:57:21
40.013779,116.306467,0,191,39794.6232175926,2008-12-12,14:57:26
40.013779,116.306478,0,191,39794.623275463,2008-12-12,14:57:31
40.013779,116.306484,0,191,39794.6233333333,2008-12-12,14:57:36
40.013778,116.306485,0,191,39794.6233912037,2008-12-12,14:57:41
40.013777,116.306483,0,191,39794.6234490741,2008-12-12,14:57:46
40.013777,116.306483,0,191,39794.6234837963,2008-12-12,14:57:49
40.013776,116.306479,0,191,39794.6235069444,2008-12-12,14:57:51
40.01375,116.306432,0,191,39794.6235648148,2008-12-12,14:57:56
40.01371,116.30639,0,192,39794.6236226852,2008-12-12,14:58:01
40.013762,116.306517,0,148,39794.6473263889,2008-12-12,15:32:09
40.013762,116.306518,0,148,39794.647349537,2008-12-12,15:32:11
