# Supplementary material for: A location privacy protection method based on blockchain and threshold cryptography
Source: PLoS One. 2025 Jun 4;20(6):e0324551. doi: 10.1371/journal.pone.0324551 (PMC12136415; doi:10.1371/journal.pone.0324551)
Supplement: S1 File — (ZIP) [file pone.0324551.s001.zip › Data/001/Trajectory/20081213092204.plt]

Geolife trajectory
WGS 84
Altitude is in Feet
Reserved 3
0,2,255,My Track,0,0,2,8421376
0
40.013962,116.306527,0,165,39795.3903240741,2008-12-13,09:22:04
40.014051,116.306604,0,195,39795.3903703704,2008-12-13,09:22:08
40.013812,116.306549,0,118,39795.3922800926,2008-12-13,09:24:53
40.013773,116.306556,0,118,39795.392337963,2008-12-13,09:24:58
40.013773,116.306556,0,118,39795.3923726852,2008-12-13,09:25:01
40.013768,116.306558,0,115,39795.3923958333,2008-12-13,09:25:03
40.013777,116.306544,0,116,39795.3924537037,2008-12-13,09:25:08
40.013758,116.306528,0,120,39795.3925115741,2008-12-13,09:25:13
40.013753,116.306475,0,125,39795.3925694444,2008-12-13,09:25:18
40.013829,116.306424,0,130,39795.3926273148,2008-12-13,09:25:23
40.013866,116.306427,0,133,39795.3926851852,2008-12-13,09:25:28
40.013917,116.306405,0,142,39795.3927430556,2008-12-13,09:25:33
40.013952,116.306396,0,149,39795.3928009259,2008-12-13,09:25:38
40.013999,116.30636,0,157,39795.3928587963,2008-12-13,09:25:43
40.014082,116.306332,0,162,39795.3929166667,2008-12-13,09:25:48
40.014165,116.30627,0,165,39795.392962963,2008-12-13,09:25:52
40.014185,116.30622,0,169,39795.3930208333,2008-12-13,09:25:57
40.014265,116.306139,0,167,39795.3930671296,2008-12-13,09:26:01
40.014291,116.306041,0,165,39795.393125,2008-12-13,09:26:06
40.014319,116.305988,0,165,39795.3931828704,2008-12-13,09:26:11
40.014318,116.305914,0,165,39795.3932407407,2008-12-13,09:26:16
40.01433,116.305827,0,160,39795.3932986111,2008-12-13,09:26:21
40.014224,116.305789,0,161,39795.3933564815,2008-12-13,09:26:26
40.014131,116.305758,0,163,39795.3934143518,2008-12-13,09:26:31
40.014042,116.305746,0,165,39795.3934722222,2008-12-13,09:26:36
40.01398,116.305755,0,166,39795.3935300926,2008-12-13,09:26:41
40.013892,116.305772,0,161,39795.393587963,2008-12-13,09:26:46
40.013819,116.305805,0,152,39795.3936458333,2008-12-13,09:26:51
40.013789,116.305851,0,148,39795.3937037037,2008-12-13,09:26:56
40.013759,116.305918,0,145,39795.3937615741,2008-12-13,09:27:01
40.013756,116.305997,0,144,39795.3938194444,2008-12-13,09:27:06
40.013762,116.306127,0,138,39795.3938657407,2008-12-13,09:27:10
40.013738,116.306184,0,138,39795.3939236111,2008-12-13,09:27:15
40.01368,116.306217,0,143,39795.3939814815,2008-12-13,09:27:20
40.01364,116.306239,0,154,39795.3940393519,2008-12-13,09:27:25
40.013572,116.306263,0,154,39795.3940972222,2008-12-13,09:27:30
40.013508,116.306331,0,151,39795.3941550926,2008-12-13,09:27:35
40.013478,116.306394,0,151,39795.394212963,2008-12-13,09:27:40
40.013492,116.306504,0,138,39795.3942592593,2008-12-13,09:27:44
40.01348,116.306548,0,143,39795.3943171296,2008-12-13,09:27:49
40.013472,116.306611,0,143,39795.394375,2008-12-13,09:27:54
40.013438,116.306674,0,145,39795.3944328704,2008-12-13,09:27:59
40.013391,116.306702,0,153,39795.3944907407,2008-12-13,09:28:04
40.013337,116.306758,0,161,39795.3945486111,2008-12-13,09:28:09
40.013283,116.306833,0,155,39795.3946064815,2008-12-13,09:28:14
40.01321,116.306903,0,148,39795.3946643519,2008-12-13,09:28:19
40.01316,116.306969,0,149,39795.3947222222,2008-12-13,09:28:24
40.013113,116.307035,0,150,39795.3947800926,2008-12-13,09:28:29
40.013071,116.307106,0,157,39795.394837963,2008-12-13,09:28:34
40.013053,116.307181,0,155,39795.3948958333,2008-12-13,09:28:39
40.013055,116.307271,0,153,39795.3949537037,2008-12-13,09:28:44
40.013042,116.30735,0,147,39795.3950115741,2008-12-13,09:28:49
40.013057,116.307464,0,152,39795.3950694444,2008-12-13,09:28:54
40.013071,116.307555,0,152,39795.3951273148,2008-12-13,09:28:59
40.013096,116.30765,0,141,39795.3951851852,2008-12-13,09:29:04
40.013094,116.30774,0,141,39795.3952430556,2008-12-13,09:29:09
40.013103,116.307826,0,141,39795.3953009259,2008-12-13,09:29:14
40.013111,116.307918,0,136,39795.3953587963,2008-12-13,09:29:19
40.013096,116.308001,0,135,39795.3954166667,2008-12-13,09:29:24
40.013081,116.308068,0,136,39795.395474537,2008-12-13,09:29:29
40.013082,116.308161,0,133,39795.3955324074,2008-12-13,09:29:34
40.013087,116.308263,0,130,39795.3955902778,2008-12-13,09:29:39
40.013101,116.308342,0,134,39795.3956481481,2008-12-13,09:29:44
40.013121,116.30842,0,135,39795.3957060185,2008-12-13,09:29:49
40.013122,116.308492,0,137,39795.3957638889,2008-12-13,09:29:54
40.013128,116.30855,0,136,39795.3958217593,2008-12-13,09:29:59
40.013134,116.308647,0,135,39795.3958796296,2008-12-13,09:30:04
40.013132,116.308708,0,137,39795.3959375,2008-12-13,09:30:09
40.013124,116.308774,0,138,39795.3959953704,2008-12-13,09:30:14
40.013127,116.308846,0,140,39795.3960532407,2008-12-13,09:30:19
40.013122,116.308913,0,144,39795.3961111111,2008-12-13,09:30:24
40.013142,116.30901,0,144,39795.3961689815,2008-12-13,09:30:29
40.013153,116.309079,0,146,39795.3962268519,2008-12-13,09:30:34
40.013162,116.309193,0,139,39795.3962847222,2008-12-13,09:30:39
40.013167,116.309294,0,135,39795.3963425926,2008-12-13,09:30:44
40.013196,116.309392,0,130,39795.396400463,2008-12-13,09:30:49
40.0132,116.309455,0,132,39795.3964583333,2008-12-13,09:30:54
40.013202,116.309554,0,129,39795.3965162037,2008-12-13,09:30:59
40.013206,116.30965,0,127,39795.3965740741,2008-12-13,09:31:04
40.013219,116.309736,0,125,39795.3966319444,2008-12-13,09:31:09
40.013223,116.309816,0,123,39795.3966898148,2008-12-13,09:31:14
40.013235,116.309905,0,123,39795.3967476852,2008-12-13,09:31:19
40.01324,116.30997,0,127,39795.3968055556,2008-12-13,09:31:24
40.013237,116.310034,0,127,39795.3968634259,2008-12-13,09:31:29
40.013233,116.310088,0,126,39795.3969212963,2008-12-13,09:31:34
40.013229,116.310182,0,121,39795.3969791667,2008-12-13,09:31:39
40.013226,116.310263,0,124,39795.397037037,2008-12-13,09:31:44
40.013223,116.310355,0,126,39795.3970949074,2008-12-13,09:31:49
40.013211,116.31046,0,125,39795.3971527778,2008-12-13,09:31:54
40.013218,116.310549,0,124,39795.3972106481,2008-12-13,09:31:59
40.013219,116.310631,0,117,39795.3972685185,2008-12-13,09:32:04
40.01322,116.310718,0,113,39795.3973263889,2008-12-13,09:32:09
40.013215,116.310787,0,107,39795.3973842593,2008-12-13,09:32:14
40.013215,116.310869,0,107,39795.3974421296,2008-12-13,09:32:19
40.013226,116.310955,0,109,39795.3975,2008-12-13,09:32:24
40.013255,116.311037,0,113,39795.3975578704,2008-12-13,09:32:29
40.013249,116.311081,0,113,39795.3976157407,2008-12-13,09:32:34
40.013228,116.311157,0,116,39795.3976736111,2008-12-13,09:32:39
40.01324,116.311254,0,117,39795.3977314815,2008-12-13,09:32:44
40.013258,116.311339,0,117,39795.3977893519,2008-12-13,09:32:49
40.013265,116.311402,0,121,39795.3978472222,2008-12-13,09:32:54
40.013282,116.311473,0,122,39795.3979050926,2008-12-13,09:32:59
40.013279,116.311556,0,125,39795.397962963,2008-12-13,09:33:04
40.013299,116.311667,0,126,39795.3980208333,2008-12-13,09:33:09
40.013305,116.311751,0,120,39795.3980787037,2008-12-13,09:33:14
40.013348,116.31179,0,120,39795.3981365741,2008-12-13,09:33:19
40.013392,116.31181,0,124,39795.3981944444,2008-12-13,09:33:24
40.013418,116.311805,0,135,39795.3982523148,2008-12-13,09:33:29
40.013467,116.311776,0,157,39795.3983101852,2008-12-13,09:33:34
40.013509,116.311777,0,155,39795.3983680556,2008-12-13,09:33:39
40.013569,116.311725,0,165,39795.3984259259,2008-12-13,09:33:44
40.013622,116.311724,0,170,39795.3984837963,2008-12-13,09:33:49
40.013699,116.311744,0,177,39795.3985416667,2008-12-13,09:33:54
40.013763,116.311727,0,177,39795.398599537,2008-12-13,09:33:59
40.013832,116.311724,0,176,39795.3986574074,2008-12-13,09:34:04
40.01389,116.311708,0,177,39795.3987152778,2008-12-13,09:34:09
40.013935,116.311699,0,181,39795.3987731481,2008-12-13,09:34:14
40.013979,116.311689,0,184,39795.3988310185,2008-12-13,09:34:19
40.014035,116.311689,0,184,39795.3988888889,2008-12-13,09:34:24
40.014107,116.311636,0,169,39795.3989236111,2008-12-13,09:34:27
40.014169,116.311607,0,156,39795.3989814815,2008-12-13,09:34:32
40.014196,116.311594,0,146,39795.3990393518,2008-12-13,09:34:37
40.014201,116.311593,0,144,39795.3990972222,2008-12-13,09:34:42
40.014205,116.311593,0,142,39795.3991550926,2008-12-13,09:34:47
40.014205,116.311593,0,140,39795.399212963,2008-12-13,09:34:52
40.014205,116.311592,0,139,39795.3992708333,2008-12-13,09:34:57
40.014205,116.311592,0,139,39795.3993287037,2008-12-13,09:35:02
40.014206,116.311591,0,138,39795.3993865741,2008-12-13,09:35:07
40.014206,116.311591,0,138,39795.3994444444,2008-12-13,09:35:12
40.014207,116.311591,0,138,39795.3995023148,2008-12-13,09:35:17
40.014207,116.311591,0,138,39795.3995601852,2008-12-13,09:35:22
40.014207,116.311591,0,138,39795.3996180556,2008-12-13,09:35:27
40.014207,116.311591,0,138,39795.3996759259,2008-12-13,09:35:32
40.014208,116.311591,0,137,39795.3997337963,2008-12-13,09:35:37
40.014208,116.311591,0,137,39795.3997916667,2008-12-13,09:35:42
40.014208,116.311591,0,137,39795.399849537,2008-12-13,09:35:47
40.014208,116.31159,0,137,39795.3999074074,2008-12-13,09:35:52
40.014209,116.311589,0,137,39795.3999652778,2008-12-13,09:35:57
40.014209,116.311589,0,137,39795.4,2008-12-13,09:36:00
40.014209,116.311588,0,137,39795.4000231481,2008-12-13,09:36:02
40.014255,116.311532,0,142,39795.4000810185,2008-12-13,09:36:07
40.014284,116.311464,0,149,39795.4001388889,2008-12-13,09:36:12
40.014331,116.311413,0,153,39795.4001967593,2008-12-13,09:36:17
40.014407,116.311423,0,151,39795.4002546296,2008-12-13,09:36:22
40.014469,116.311468,0,147,39795.4003125,2008-12-13,09:36:27
40.014508,116.311542,0,141,39795.4003703704,2008-12-13,09:36:32
40.014527,116.311601,0,136,39795.4004282407,2008-12-13,09:36:37
40.01457,116.311647,0,132,39795.4004861111,2008-12-13,09:36:42
40.01461,116.311621,0,132,39795.4005439815,2008-12-13,09:36:47
40.014642,116.311635,0,135,39795.4006018518,2008-12-13,09:36:52
40.014674,116.311622,0,134,39795.4006597222,2008-12-13,09:36:57
40.014725,116.311614,0,133,39795.4007175926,2008-12-13,09:37:02
40.014771,116.311605,0,136,39795.400775463,2008-12-13,09:37:07
40.014816,116.31161,0,139,39795.4008333333,2008-12-13,09:37:12
40.014848,116.311588,0,145,39795.4008912037,2008-12-13,09:37:17
40.014913,116.311563,0,148,39795.4009490741,2008-12-13,09:37:22
40.014921,116.311575,0,149,39795.4010069444,2008-12-13,09:37:27
40.014924,116.311578,0,151,39795.4010648148,2008-12-13,09:37:32
40.01493,116.31158,0,152,39795.4011226852,2008-12-13,09:37:37
40.014931,116.311579,0,152,39795.4011805556,2008-12-13,09:37:42
40.014931,116.311579,0,152,39795.4012152778,2008-12-13,09:37:45
40.014928,116.311574,0,152,39795.4012384259,2008-12-13,09:37:47
40.014902,116.311558,0,149,39795.4012962963,2008-12-13,09:37:52
40.014902,116.311544,0,147,39795.4013541667,2008-12-13,09:37:57
40.014898,116.31154,0,147,39795.401412037,2008-12-13,09:38:02
40.014898,116.31154,0,147,39795.4014467593,2008-12-13,09:38:05
40.014903,116.311545,0,148,39795.4014699074,2008-12-13,09:38:07
40.014854,116.311616,0,149,39795.4015277778,2008-12-13,09:38:12
40.014735,116.311668,0,149,39795.4015625,2008-12-13,09:38:15
40.014612,116.311718,0,149,39795.4015856481,2008-12-13,09:38:17
40.014462,116.311777,0,149,39795.4016087963,2008-12-13,09:38:19
40.014294,116.311837,0,149,39795.4016319444,2008-12-13,09:38:21
40.014201,116.31187,0,148,39795.4016435185,2008-12-13,09:38:22
40.014102,116.3119,0,148,39795.4016550926,2008-12-13,09:38:23
40.014002,116.31193,0,148,39795.4016666667,2008-12-13,09:38:24
40.0139,116.311955,0,147,39795.4016782407,2008-12-13,09:38:25
40.013797,116.311979,0,147,39795.4016898148,2008-12-13,09:38:26
40.01369,116.312003,0,146,39795.4017013889,2008-12-13,09:38:27
40.013579,116.312028,0,146,39795.401712963,2008-12-13,09:38:28
40.013461,116.312058,0,145,39795.401724537,2008-12-13,09:38:29
40.013349,116.312081,0,144,39795.4017361111,2008-12-13,09:38:30
40.013235,116.3121,0,143,39795.4017476852,2008-12-13,09:38:31
40.013119,116.312117,0,143,39795.4017592593,2008-12-13,09:38:32
40.012998,116.312132,0,142,39795.4017708333,2008-12-13,09:38:33
40.012881,116.312151,0,141,39795.4017824074,2008-12-13,09:38:34
40.012761,116.312164,0,140,39795.4017939815,2008-12-13,09:38:35
40.012643,116.312173,0,139,39795.4018055556,2008-12-13,09:38:36
40.012523,116.312194,0,137,39795.4018171296,2008-12-13,09:38:37
40.012403,116.312209,0,136,39795.4018287037,2008-12-13,09:38:38
40.01229,116.312214,0,134,39795.4018402778,2008-12-13,09:38:39
40.012177,116.312204,0,133,39795.4018518519,2008-12-13,09:38:40
40.012065,116.312215,0,131,39795.4018634259,2008-12-13,09:38:41
40.011954,116.31223,0,129,39795.401875,2008-12-13,09:38:42
40.011841,116.312246,0,127,39795.4018865741,2008-12-13,09:38:43
40.011729,116.312263,0,125,39795.4018981481,2008-12-13,09:38:44
40.011618,116.312282,0,123,39795.4019097222,2008-12-13,09:38:45
40.011508,116.312305,0,120,39795.4019212963,2008-12-13,09:38:46
40.011395,116.312324,0,118,39795.4019328704,2008-12-13,09:38:47
40.011279,116.312342,0,115,39795.4019444444,2008-12-13,09:38:48
40.011159,116.312365,0,113,39795.4019560185,2008-12-13,09:38:49
40.011042,116.312384,0,110,39795.4019675926,2008-12-13,09:38:50
40.010927,116.312403,0,108,39795.4019791667,2008-12-13,09:38:51
40.010812,116.312421,0,105,39795.4019907407,2008-12-13,09:38:52
40.010693,116.312436,0,103,39795.4020023148,2008-12-13,09:38:53
40.010569,116.312446,0,101,39795.4020138889,2008-12-13,09:38:54
40.010443,116.312463,0,99,39795.402025463,2008-12-13,09:38:55
40.010323,116.312488,0,98,39795.402037037,2008-12-13,09:38:56
40.0102,116.312508,0,96,39795.4020486111,2008-12-13,09:38:57
40.010076,116.312531,0,96,39795.4020601852,2008-12-13,09:38:58
40.00995,116.312544,0,95,39795.4020717593,2008-12-13,09:38:59
40.009826,116.312555,0,94,39795.4020833333,2008-12-13,09:39:00
40.009708,116.312574,0,93,39795.4020949074,2008-12-13,09:39:01
40.009591,116.312593,0,92,39795.4021064815,2008-12-13,09:39:02
40.009468,116.312604,0,91,39795.4021180556,2008-12-13,09:39:03
40.009354,116.312614,0,90,39795.4021296296,2008-12-13,09:39:04
40.009241,116.312628,0,89,39795.4021412037,2008-12-13,09:39:05
40.009125,116.312637,0,87,39795.4021527778,2008-12-13,09:39:06
40.009032,116.312693,0,89,39795.4021643519,2008-12-13,09:39:07
40.008942,116.312758,0,91,39795.4021759259,2008-12-13,09:39:08
40.008848,116.312803,0,93,39795.4021875,2008-12-13,09:39:09
40.008747,116.312791,0,93,39795.4021990741,2008-12-13,09:39:10
40.008649,116.312795,0,93,39795.4022106482,2008-12-13,09:39:11
40.008588,116.312884,0,103,39795.4022453704,2008-12-13,09:39:14
40.008431,116.312811,0,111,39795.4022685185,2008-12-13,09:39:16
40.008313,116.312817,0,117,39795.4023032407,2008-12-13,09:39:19
40.008216,116.312808,0,120,39795.4023263889,2008-12-13,09:39:21
40.008149,116.312757,0,127,39795.4023842593,2008-12-13,09:39:26
40.008162,116.312769,0,131,39795.4024421296,2008-12-13,09:39:31
40.008183,116.312785,0,135,39795.4025,2008-12-13,09:39:36
40.008062,116.312816,0,137,39795.4025578704,2008-12-13,09:39:41
40.007941,116.312837,0,136,39795.4025810185,2008-12-13,09:39:43
40.007831,116.312879,0,136,39795.4026041667,2008-12-13,09:39:45
40.007728,116.312931,0,141,39795.4026273148,2008-12-13,09:39:47
40.007571,116.312959,0,143,39795.402650463,2008-12-13,09:39:49
40.007384,116.312993,0,143,39795.4026736111,2008-12-13,09:39:51
40.007205,116.313034,0,154,39795.4026967593,2008-12-13,09:39:53
40.007105,116.313046,0,155,39795.4027083333,2008-12-13,09:39:54
40.007008,116.313064,0,156,39795.4027199074,2008-12-13,09:39:55
40.0069,116.31308,0,158,39795.4027314815,2008-12-13,09:39:56
40.006775,116.313082,0,155,39795.4027430556,2008-12-13,09:39:57
40.006661,116.313089,0,153,39795.4027546296,2008-12-13,09:39:58
40.006545,116.313098,0,156,39795.4027662037,2008-12-13,09:39:59
40.00643,116.31311,0,157,39795.4027777778,2008-12-13,09:40:00
40.006297,116.31311,0,157,39795.4027893519,2008-12-13,09:40:01
40.006171,116.313113,0,159,39795.4028009259,2008-12-13,09:40:02
40.006067,116.313118,0,161,39795.4028125,2008-12-13,09:40:03
40.005961,116.313128,0,159,39795.4028240741,2008-12-13,09:40:04
40.005806,116.313094,0,157,39795.4028356481,2008-12-13,09:40:05
40.005636,116.313034,0,158,39795.4028472222,2008-12-13,09:40:06
40.005522,116.312981,0,159,39795.4028587963,2008-12-13,09:40:07
40.005377,116.312884,0,162,39795.4028703704,2008-12-13,09:40:08
40.00529,116.312799,0,163,39795.4028819444,2008-12-13,09:40:09
40.005194,116.312684,0,163,39795.4028935185,2008-12-13,09:40:10
40.005113,116.312562,0,165,39795.4029050926,2008-12-13,09:40:11
40.005048,116.312405,0,164,39795.4029166667,2008-12-13,09:40:12
40.005001,116.312243,0,162,39795.4029282407,2008-12-13,09:40:13
40.00496,116.312098,0,160,39795.4029398148,2008-12-13,09:40:14
40.004935,116.311939,0,156,39795.4029513889,2008-12-13,09:40:15
40.004922,116.311781,0,152,39795.402962963,2008-12-13,09:40:16
40.004909,116.311626,0,150,39795.402974537,2008-12-13,09:40:17
40.004894,116.311473,0,149,39795.4029861111,2008-12-13,09:40:18
40.004889,116.311313,0,143,39795.4029976852,2008-12-13,09:40:19
40.00488,116.311164,0,140,39795.4030092593,2008-12-13,09:40:20
40.00485,116.311012,0,134,39795.4030208333,2008-12-13,09:40:21
40.004821,116.310874,0,132,39795.4030324074,2008-12-13,09:40:22
40.004785,116.310735,0,130,39795.4030439815,2008-12-13,09:40:23
40.004746,116.310593,0,127,39795.4030555556,2008-12-13,09:40:24
40.004704,116.310462,0,128,39795.4030671296,2008-12-13,09:40:25
40.004663,116.310332,0,127,39795.4030787037,2008-12-13,09:40:26
40.004611,116.310204,0,127,39795.4030902778,2008-12-13,09:40:27
40.004558,116.310084,0,128,39795.4031018519,2008-12-13,09:40:28
40.0045,116.309967,0,128,39795.4031134259,2008-12-13,09:40:29
40.00443,116.309854,0,126,39795.403125,2008-12-13,09:40:30
40.004354,116.309743,0,128,39795.4031365741,2008-12-13,09:40:31
40.004279,116.309644,0,131,39795.4031481481,2008-12-13,09:40:32
40.004199,116.309552,0,131,39795.4031597222,2008-12-13,09:40:33
40.004131,116.309473,0,128,39795.4031712963,2008-12-13,09:40:34
40.004,116.309347,0,132,39795.4031944444,2008-12-13,09:40:36
40.003882,116.309253,0,131,39795.4032175926,2008-12-13,09:40:38
40.003773,116.30919,0,130,39795.4032523148,2008-12-13,09:40:41
40.003744,116.309192,0,127,39795.4033101852,2008-12-13,09:40:46
40.003748,116.309195,0,127,39795.4033680556,2008-12-13,09:40:51
40.003751,116.309196,0,128,39795.4034259259,2008-12-13,09:40:56
40.003758,116.309201,0,129,39795.4034837963,2008-12-13,09:41:01
40.003758,116.309201,0,129,39795.4035185185,2008-12-13,09:41:04
40.003759,116.309201,0,129,39795.4035416667,2008-12-13,09:41:06
40.003664,116.309163,0,130,39795.4035763889,2008-12-13,09:41:09
40.003554,116.30912,0,132,39795.403599537,2008-12-13,09:41:11
40.003403,116.309074,0,133,39795.4036226852,2008-12-13,09:41:13
40.003252,116.309042,0,134,39795.4036458333,2008-12-13,09:41:15
40.003087,116.309034,0,135,39795.4036689815,2008-12-13,09:41:17
40.002915,116.309025,0,135,39795.4036921296,2008-12-13,09:41:19
40.00282,116.309021,0,136,39795.4037037037,2008-12-13,09:41:20
40.002654,116.30903,0,136,39795.4037268519,2008-12-13,09:41:22
40.002514,116.30903,0,136,39795.40375,2008-12-13,09:41:24
40.002407,116.309016,0,133,39795.4037731481,2008-12-13,09:41:26
40.002355,116.309001,0,132,39795.4038310185,2008-12-13,09:41:31
40.002355,116.309001,0,132,39795.4038657407,2008-12-13,09:41:34
40.002356,116.309001,0,133,39795.4038888889,2008-12-13,09:41:36
40.002257,116.309009,0,133,39795.4039467593,2008-12-13,09:41:41
40.002156,116.309013,0,134,39795.4039699074,2008-12-13,09:41:43
40.002031,116.309021,0,134,39795.4039930556,2008-12-13,09:41:45
40.00187,116.30902,0,133,39795.4040162037,2008-12-13,09:41:47
40.001704,116.309016,0,133,39795.4040393519,2008-12-13,09:41:49
40.001609,116.309009,0,131,39795.4040509259,2008-12-13,09:41:50
40.001517,116.308999,0,129,39795.4040625,2008-12-13,09:41:51
40.00133,116.308999,0,130,39795.4040856481,2008-12-13,09:41:53
40.001161,116.309008,0,131,39795.4041087963,2008-12-13,09:41:55
40.000994,116.309003,0,132,39795.4041319444,2008-12-13,09:41:57
40.000806,116.309003,0,127,39795.4041550926,2008-12-13,09:41:59
40.000708,116.309005,0,126,39795.4041666667,2008-12-13,09:42:00
40.000617,116.309008,0,127,39795.4041782407,2008-12-13,09:42:01
40.000439,116.309,0,125,39795.4042013889,2008-12-13,09:42:03
40.000279,116.308996,0,127,39795.404224537,2008-12-13,09:42:05
40.000114,116.308992,0,126,39795.4042476852,2008-12-13,09:42:07
39.999957,116.308973,0,122,39795.4042708333,2008-12-13,09:42:09
39.999803,116.30897,0,123,39795.4042939815,2008-12-13,09:42:11
39.999675,116.30897,0,125,39795.4043171296,2008-12-13,09:42:13
39.999565,116.308979,0,120,39795.4043402778,2008-12-13,09:42:15
39.999473,116.308974,0,123,39795.4043865741,2008-12-13,09:42:19
39.999484,116.308976,0,128,39795.4044444444,2008-12-13,09:42:24
39.999484,116.308976,0,128,39795.4044791667,2008-12-13,09:42:27
39.999484,116.308976,0,129,39795.4045023148,2008-12-13,09:42:29
39.999448,116.308973,0,129,39795.4045601852,2008-12-13,09:42:34
39.999354,116.30897,0,127,39795.4045949074,2008-12-13,09:42:37
39.999256,116.308975,0,128,39795.4046296296,2008-12-13,09:42:40
39.999152,116.308978,0,129,39795.4046643519,2008-12-13,09:42:43
39.999016,116.308988,0,130,39795.4046990741,2008-12-13,09:42:46
39.998921,116.308993,0,129,39795.4047222222,2008-12-13,09:42:48
39.998821,116.309002,0,126,39795.4047453704,2008-12-13,09:42:50
39.998725,116.308997,0,126,39795.4047685185,2008-12-13,09:42:52
39.998626,116.308975,0,128,39795.4047916667,2008-12-13,09:42:54
39.998513,116.308955,0,128,39795.4048148148,2008-12-13,09:42:56
39.998394,116.308944,0,129,39795.404837963,2008-12-13,09:42:58
39.998253,116.308929,0,131,39795.4048611111,2008-12-13,09:43:00
39.998109,116.308917,0,130,39795.4048842593,2008-12-13,09:43:02
39.997954,116.308918,0,129,39795.4049074074,2008-12-13,09:43:04
39.997796,116.308921,0,129,39795.4049305556,2008-12-13,09:43:06
39.997641,116.308913,0,129,39795.4049537037,2008-12-13,09:43:08
39.997505,116.30892,0,127,39795.4049768519,2008-12-13,09:43:10
39.997385,116.308923,0,125,39795.405,2008-12-13,09:43:12
39.997276,116.308933,0,123,39795.4050347222,2008-12-13,09:43:15
39.997237,116.308932,0,127,39795.4050925926,2008-12-13,09:43:20
39.997136,116.308943,0,127,39795.405150463,2008-12-13,09:43:25
39.997028,116.308931,0,128,39795.4051967593,2008-12-13,09:43:29
39.997004,116.30891,0,133,39795.4052546296,2008-12-13,09:43:34
39.997001,116.3089,0,133,39795.4053125,2008-12-13,09:43:39
39.996992,116.308899,0,133,39795.4053703704,2008-12-13,09:43:44
39.996992,116.308899,0,133,39795.4054050926,2008-12-13,09:43:47
39.996986,116.308898,0,133,39795.4054282407,2008-12-13,09:43:49
39.996977,116.308907,0,132,39795.4054861111,2008-12-13,09:43:54
39.996925,116.308921,0,136,39795.4055439815,2008-12-13,09:43:59
39.996937,116.30893,0,142,39795.4056018519,2008-12-13,09:44:04
39.996937,116.308937,0,143,39795.4056597222,2008-12-13,09:44:09
39.996944,116.308941,0,145,39795.4057175926,2008-12-13,09:44:14
39.996944,116.308941,0,145,39795.4057523148,2008-12-13,09:44:17
39.996952,116.308941,0,146,39795.405775463,2008-12-13,09:44:19
39.996961,116.308941,0,149,39795.4058333333,2008-12-13,09:44:24
39.996961,116.308941,0,149,39795.4058680556,2008-12-13,09:44:27
39.996968,116.308941,0,153,39795.4058912037,2008-12-13,09:44:29
39.996959,116.308955,0,155,39795.4059490741,2008-12-13,09:44:34
39.996963,116.308957,0,156,39795.4060069444,2008-12-13,09:44:39
39.996962,116.308957,0,157,39795.4060648148,2008-12-13,09:44:44
39.996968,116.308957,0,158,39795.4061226852,2008-12-13,09:44:49
39.996967,116.308957,0,160,39795.4061805556,2008-12-13,09:44:54
39.996961,116.308957,0,161,39795.4062384259,2008-12-13,09:44:59
39.996958,116.308957,0,160,39795.4062962963,2008-12-13,09:45:04
39.996958,116.308957,0,160,39795.4063310185,2008-12-13,09:45:07
39.99695,116.308956,0,160,39795.4063541667,2008-12-13,09:45:09
39.996919,116.308969,0,156,39795.406412037,2008-12-13,09:45:14
39.996857,116.309,0,151,39795.4064699074,2008-12-13,09:45:19
39.996781,116.30902,0,147,39795.4065277778,2008-12-13,09:45:24
39.996738,116.309014,0,146,39795.4065856481,2008-12-13,09:45:29
39.996725,116.309022,0,146,39795.4066435185,2008-12-13,09:45:34
39.996716,116.309021,0,146,39795.4067013889,2008-12-13,09:45:39
39.996703,116.309021,0,147,39795.4067592593,2008-12-13,09:45:44
39.996702,116.309021,0,147,39795.4068171296,2008-12-13,09:45:49
39.996706,116.309021,0,148,39795.406875,2008-12-13,09:45:54
39.996706,116.309021,0,149,39795.4069328704,2008-12-13,09:45:59
39.996706,116.309021,0,149,39795.4069907407,2008-12-13,09:46:04
39.996704,116.30902,0,148,39795.4070486111,2008-12-13,09:46:09
39.996704,116.30902,0,148,39795.4070833333,2008-12-13,09:46:12
39.99671,116.30902,0,147,39795.4071064815,2008-12-13,09:46:14
39.99669,116.309031,0,146,39795.4071643518,2008-12-13,09:46:19
39.996627,116.309034,0,140,39795.4072222222,2008-12-13,09:46:24
39.996581,116.309048,0,135,39795.4072800926,2008-12-13,09:46:29
39.99656,116.309049,0,136,39795.407337963,2008-12-13,09:46:34
39.996494,116.309045,0,136,39795.4073958333,2008-12-13,09:46:39
39.996414,116.309056,0,138,39795.4074537037,2008-12-13,09:46:44
39.996374,116.309068,0,139,39795.4075115741,2008-12-13,09:46:49
39.996368,116.309064,0,139,39795.4075694444,2008-12-13,09:46:54
39.996368,116.309064,0,139,39795.4076273148,2008-12-13,09:46:59
39.99637,116.309065,0,138,39795.4076851852,2008-12-13,09:47:04
39.996373,116.309066,0,138,39795.4077430556,2008-12-13,09:47:09
39.996373,116.309066,0,138,39795.4077777778,2008-12-13,09:47:12
39.996375,116.309067,0,137,39795.4078009259,2008-12-13,09:47:14
39.996332,116.309061,0,136,39795.4078587963,2008-12-13,09:47:19
39.996282,116.30906,0,140,39795.4079166667,2008-12-13,09:47:24
39.996251,116.309089,0,136,39795.407974537,2008-12-13,09:47:29
39.996241,116.309096,0,136,39795.4080324074,2008-12-13,09:47:34
39.996241,116.309096,0,136,39795.4080902778,2008-12-13,09:47:39
39.996239,116.309096,0,136,39795.4081481481,2008-12-13,09:47:44
39.996239,116.309096,0,136,39795.4081828704,2008-12-13,09:47:47
39.996232,116.309099,0,135,39795.4082060185,2008-12-13,09:47:49
39.996158,116.309104,0,134,39795.4082638889,2008-12-13,09:47:54
39.996071,116.309101,0,136,39795.4083217593,2008-12-13,09:47:59
39.996018,116.309103,0,137,39795.4083796296,2008-12-13,09:48:04
39.996016,116.309108,0,135,39795.4084375,2008-12-13,09:48:09
39.996016,116.309108,0,135,39795.4084722222,2008-12-13,09:48:12
39.996015,116.309109,0,136,39795.4084953704,2008-12-13,09:48:14
39.995996,116.309095,0,138,39795.4085532407,2008-12-13,09:48:19
39.995996,116.309095,0,138,39795.408587963,2008-12-13,09:48:22
39.995992,116.309099,0,138,39795.4086111111,2008-12-13,09:48:24
39.995946,116.309111,0,138,39795.4086689815,2008-12-13,09:48:29
39.995845,116.30912,0,137,39795.4087268518,2008-12-13,09:48:34
39.995758,116.309097,0,148,39795.4087731481,2008-12-13,09:48:38
39.99566,116.309112,0,155,39795.4088310185,2008-12-13,09:48:43
39.995591,116.309118,0,159,39795.4088888889,2008-12-13,09:48:48
39.995542,116.309133,0,156,39795.4089467593,2008-12-13,09:48:53
39.995509,116.309112,0,155,39795.4090046296,2008-12-13,09:48:58
39.995463,116.309109,0,156,39795.4090625,2008-12-13,09:49:03
39.995401,116.309116,0,159,39795.4091203704,2008-12-13,09:49:08
39.995355,116.309094,0,166,39795.4091782407,2008-12-13,09:49:13
39.995311,116.309113,0,170,39795.4092361111,2008-12-13,09:49:18
39.995235,116.309123,0,171,39795.4092939815,2008-12-13,09:49:23
39.995242,116.309154,0,168,39795.4093518518,2008-12-13,09:49:28
39.995239,116.309157,0,168,39795.4094097222,2008-12-13,09:49:33
39.995236,116.309158,0,168,39795.4094675926,2008-12-13,09:49:38
39.995236,116.309158,0,168,39795.4095023148,2008-12-13,09:49:41
39.995229,116.309158,0,168,39795.409525463,2008-12-13,09:49:43
39.995218,116.309105,0,170,39795.4095833333,2008-12-13,09:49:48
39.995218,116.309105,0,170,39795.4096180556,2008-12-13,09:49:51
39.995212,116.309101,0,173,39795.4096412037,2008-12-13,09:49:53
39.995156,116.3091,0,177,39795.4096990741,2008-12-13,09:49:58
39.9951,116.30913,0,175,39795.4097569444,2008-12-13,09:50:03
39.995038,116.309104,0,174,39795.4098148148,2008-12-13,09:50:08
39.994942,116.309108,0,169,39795.4098726852,2008-12-13,09:50:13
39.994863,116.309133,0,155,39795.4099305556,2008-12-13,09:50:18
39.994843,116.309124,0,153,39795.4099884259,2008-12-13,09:50:23
39.994832,116.309128,0,155,39795.4100462963,2008-12-13,09:50:28
39.994758,116.309144,0,154,39795.4101041667,2008-12-13,09:50:33
39.994666,116.309174,0,149,39795.410162037,2008-12-13,09:50:38
39.994592,116.309181,0,148,39795.4102199074,2008-12-13,09:50:43
39.994566,116.309144,0,150,39795.4102777778,2008-12-13,09:50:48
39.994559,116.309144,0,152,39795.4103356482,2008-12-13,09:50:53
39.994559,116.309144,0,152,39795.4103935185,2008-12-13,09:50:58
39.994559,116.309144,0,152,39795.4104282407,2008-12-13,09:51:01
39.994554,116.309145,0,152,39795.4104513889,2008-12-13,09:51:03
39.994532,116.309144,0,152,39795.4105092593,2008-12-13,09:51:08
39.994497,116.30912,0,151,39795.4105671296,2008-12-13,09:51:13
39.994497,116.30912,0,151,39795.4106018519,2008-12-13,09:51:16
39.99449,116.309121,0,151,39795.410625,2008-12-13,09:51:18
39.994506,116.309136,0,153,39795.4106828704,2008-12-13,09:51:23
39.994544,116.309163,0,158,39795.4107407407,2008-12-13,09:51:28
39.994556,116.309186,0,155,39795.4107986111,2008-12-13,09:51:33
39.994577,116.309194,0,156,39795.4108564815,2008-12-13,09:51:38
39.994568,116.309185,0,153,39795.4109143519,2008-12-13,09:51:43
39.994581,116.309196,0,151,39795.4109722222,2008-12-13,09:51:48
39.994581,116.309196,0,151,39795.4110069444,2008-12-13,09:51:51
39.994579,116.309195,0,151,39795.4110300926,2008-12-13,09:51:53
39.994568,116.30919,0,152,39795.411087963,2008-12-13,09:51:58
39.994562,116.309187,0,152,39795.4111458333,2008-12-13,09:52:03
39.994558,116.309185,0,151,39795.4112037037,2008-12-13,09:52:08
39.994554,116.309183,0,150,39795.4112615741,2008-12-13,09:52:13
39.994554,116.309183,0,150,39795.4112962963,2008-12-13,09:52:16
39.994546,116.309179,0,149,39795.4113194444,2008-12-13,09:52:18
39.994537,116.309171,0,148,39795.4113773148,2008-12-13,09:52:23
39.994531,116.309161,0,147,39795.4114351852,2008-12-13,09:52:28
39.994531,116.309161,0,147,39795.4114699074,2008-12-13,09:52:31
39.994524,116.309159,0,148,39795.4114930556,2008-12-13,09:52:33
39.99454,116.309193,0,152,39795.4115509259,2008-12-13,09:52:38
39.99454,116.309193,0,152,39795.4115856481,2008-12-13,09:52:41
39.994545,116.309192,0,153,39795.4116087963,2008-12-13,09:52:43
39.99456,116.309192,0,154,39795.4116666667,2008-12-13,09:52:48
39.994579,116.309203,0,155,39795.411724537,2008-12-13,09:52:53
39.994579,116.309203,0,155,39795.4117592593,2008-12-13,09:52:56
39.994577,116.309204,0,156,39795.4117824074,2008-12-13,09:52:58
39.994502,116.309229,0,154,39795.4118402778,2008-12-13,09:53:03
39.994434,116.309249,0,153,39795.4118981481,2008-12-13,09:53:08
39.994374,116.309221,0,153,39795.4119560185,2008-12-13,09:53:13
39.994337,116.309192,0,151,39795.4120138889,2008-12-13,09:53:18
39.994329,116.309193,0,151,39795.4120717593,2008-12-13,09:53:23
39.994324,116.309194,0,152,39795.4121296296,2008-12-13,09:53:28
39.994324,116.309195,0,152,39795.4121875,2008-12-13,09:53:33
39.994324,116.309195,0,152,39795.4122222222,2008-12-13,09:53:36
39.994322,116.309195,0,152,39795.4122453704,2008-12-13,09:53:38
39.994292,116.309192,0,152,39795.4123032407,2008-12-13,09:53:43
39.994259,116.309142,0,151,39795.4123611111,2008-12-13,09:53:48
39.99425,116.309135,0,151,39795.4124189815,2008-12-13,09:53:53
39.994235,116.309135,0,153,39795.4124768519,2008-12-13,09:53:58
39.994235,116.309135,0,153,39795.4125115741,2008-12-13,09:54:01
39.994239,116.309134,0,155,39795.4125347222,2008-12-13,09:54:03
39.994255,116.309157,0,156,39795.4125925926,2008-12-13,09:54:08
39.994259,116.30916,0,157,39795.412650463,2008-12-13,09:54:13
39.994262,116.30916,0,157,39795.4127083333,2008-12-13,09:54:18
39.994262,116.30916,0,157,39795.4127430556,2008-12-13,09:54:21
39.994262,116.309162,0,157,39795.4127662037,2008-12-13,09:54:23
39.994233,116.309208,0,150,39795.4128240741,2008-12-13,09:54:28
39.994188,116.309221,0,146,39795.4128819444,2008-12-13,09:54:33
39.994126,116.309226,0,141,39795.4129398148,2008-12-13,09:54:38
39.994065,116.309223,0,140,39795.4129976852,2008-12-13,09:54:43
39.99401,116.30924,0,138,39795.4130555556,2008-12-13,09:54:48
39.993993,116.309251,0,124,39795.4131134259,2008-12-13,09:54:53
39.99396,116.309283,0,124,39795.4131712963,2008-12-13,09:54:58
39.993973,116.309288,0,122,39795.4132291667,2008-12-13,09:55:03
39.993949,116.309285,0,121,39795.413287037,2008-12-13,09:55:08
39.993885,116.309288,0,125,39795.4133449074,2008-12-13,09:55:13
39.99384,116.309297,0,126,39795.4134027778,2008-12-13,09:55:18
39.99381,116.309289,0,127,39795.4134606481,2008-12-13,09:55:23
39.993776,116.309273,0,128,39795.4135185185,2008-12-13,09:55:28
39.993776,116.309273,0,128,39795.4135532407,2008-12-13,09:55:31
39.99377,116.309274,0,133,39795.4135763889,2008-12-13,09:55:33
39.99376,116.309277,0,133,39795.4136342593,2008-12-13,09:55:38
39.993752,116.309278,0,133,39795.4136921296,2008-12-13,09:55:43
39.993752,116.309278,0,133,39795.4137268519,2008-12-13,09:55:46
39.993751,116.309278,0,133,39795.41375,2008-12-13,09:55:48
39.993695,116.309273,0,134,39795.4138078704,2008-12-13,09:55:53
39.993589,116.309287,0,136,39795.4138541667,2008-12-13,09:55:57
39.993488,116.309303,0,138,39795.413900463,2008-12-13,09:56:01
39.993468,116.309316,0,142,39795.4139583333,2008-12-13,09:56:06
39.993466,116.309308,0,144,39795.4140162037,2008-12-13,09:56:11
39.993471,116.309307,0,145,39795.4140740741,2008-12-13,09:56:16
39.993473,116.309307,0,145,39795.4141319444,2008-12-13,09:56:21
39.99347,116.309308,0,146,39795.4141898148,2008-12-13,09:56:26
39.993469,116.30931,0,146,39795.4142476852,2008-12-13,09:56:31
39.993461,116.309311,0,146,39795.4143055556,2008-12-13,09:56:36
39.993463,116.309311,0,146,39795.4143634259,2008-12-13,09:56:41
39.993469,116.30931,0,146,39795.4144212963,2008-12-13,09:56:46
39.99347,116.30931,0,146,39795.4144791667,2008-12-13,09:56:51
39.99347,116.30931,0,146,39795.4145138889,2008-12-13,09:56:54
39.993468,116.309311,0,146,39795.414537037,2008-12-13,09:56:56
39.993406,116.309343,0,145,39795.4145949074,2008-12-13,09:57:01
39.993376,116.309349,0,142,39795.4146527778,2008-12-13,09:57:06
39.993358,116.309347,0,142,39795.4147106481,2008-12-13,09:57:11
39.993344,116.309353,0,141,39795.4147685185,2008-12-13,09:57:16
39.993284,116.309366,0,142,39795.4148263889,2008-12-13,09:57:21
39.993271,116.30936,0,143,39795.4148842593,2008-12-13,09:57:26
39.993246,116.309367,0,141,39795.4149421296,2008-12-13,09:57:31
39.993258,116.309348,0,143,39795.415,2008-12-13,09:57:36
39.993236,116.309353,0,143,39795.4150578704,2008-12-13,09:57:41
39.993183,116.309363,0,142,39795.4151157407,2008-12-13,09:57:46
39.993082,116.309378,0,139,39795.4151736111,2008-12-13,09:57:51
39.992972,116.309413,0,137,39795.4152314815,2008-12-13,09:57:56
39.992906,116.309443,0,128,39795.4152893518,2008-12-13,09:58:01
39.992836,116.309469,0,128,39795.4153472222,2008-12-13,09:58:06
39.992807,116.309463,0,131,39795.4154050926,2008-12-13,09:58:11
39.992778,116.309481,0,130,39795.415462963,2008-12-13,09:58:16
39.992767,116.309495,0,128,39795.4155208333,2008-12-13,09:58:21
39.992748,116.309503,0,125,39795.4155787037,2008-12-13,09:58:26
39.992723,116.309529,0,124,39795.4156365741,2008-12-13,09:58:31
39.992665,116.30954,0,119,39795.4156944444,2008-12-13,09:58:36
39.992563,116.309531,0,118,39795.4157523148,2008-12-13,09:58:41
39.992522,116.309541,0,116,39795.4158101852,2008-12-13,09:58:46
39.992506,116.309544,0,118,39795.4158680556,2008-12-13,09:58:51
39.992497,116.309531,0,121,39795.4159259259,2008-12-13,09:58:56
39.9925,116.30954,0,119,39795.4159837963,2008-12-13,09:59:01
39.992497,116.309548,0,116,39795.4160416667,2008-12-13,09:59:06
39.992491,116.309555,0,114,39795.416099537,2008-12-13,09:59:11
39.992483,116.309559,0,111,39795.4161574074,2008-12-13,09:59:16
39.992478,116.309559,0,109,39795.4162152778,2008-12-13,09:59:21
39.992478,116.309559,0,109,39795.41625,2008-12-13,09:59:24
39.992471,116.309557,0,108,39795.4162731481,2008-12-13,09:59:26
39.992426,116.309578,0,109,39795.4163310185,2008-12-13,09:59:31
39.992306,116.309599,0,110,39795.4163657407,2008-12-13,09:59:34
39.99219,116.30961,0,113,39795.416400463,2008-12-13,09:59:37
39.992089,116.309615,0,121,39795.4164583333,2008-12-13,09:59:42
39.992019,116.30961,0,123,39795.4165162037,2008-12-13,09:59:47
39.991968,116.309632,0,133,39795.4165740741,2008-12-13,09:59:52
39.991955,116.309651,0,132,39795.4166319444,2008-12-13,09:59:57
39.99185,116.309668,0,131,39795.4166898148,2008-12-13,10:00:02
39.991731,116.309688,0,133,39795.416724537,2008-12-13,10:00:05
39.991631,116.30968,0,134,39795.4167708333,2008-12-13,10:00:09
39.991595,116.309676,0,134,39795.4168287037,2008-12-13,10:00:14
39.991577,116.30968,0,136,39795.4168865741,2008-12-13,10:00:19
39.991573,116.309679,0,138,39795.4169444444,2008-12-13,10:00:24
39.991577,116.309682,0,139,39795.4170023148,2008-12-13,10:00:29
39.991583,116.309686,0,141,39795.4170601852,2008-12-13,10:00:34
39.991583,116.309686,0,141,39795.4170949074,2008-12-13,10:00:37
39.991581,116.309688,0,142,39795.4171180556,2008-12-13,10:00:39
39.99157,116.30969,0,144,39795.4171759259,2008-12-13,10:00:44
39.991561,116.309684,0,145,39795.4172337963,2008-12-13,10:00:49
39.991555,116.309678,0,146,39795.4172916667,2008-12-13,10:00:54
39.991554,116.309674,0,148,39795.417349537,2008-12-13,10:00:59
39.991554,116.309674,0,148,39795.4173842593,2008-12-13,10:01:02
39.991556,116.309667,0,150,39795.4174074074,2008-12-13,10:01:04
39.991552,116.309655,0,151,39795.4174652778,2008-12-13,10:01:09
39.991541,116.309647,0,152,39795.4175231481,2008-12-13,10:01:14
39.991536,116.309645,0,153,39795.4175810185,2008-12-13,10:01:19
39.991533,116.309646,0,152,39795.4176388889,2008-12-13,10:01:24
39.991525,116.309651,0,151,39795.4176967593,2008-12-13,10:01:29
39.991519,116.309658,0,150,39795.4177546296,2008-12-13,10:01:34
39.991519,116.309658,0,150,39795.4177893519,2008-12-13,10:01:37
39.991526,116.309662,0,150,39795.4178125,2008-12-13,10:01:39
39.991486,116.309712,0,147,39795.4178703704,2008-12-13,10:01:44
39.991395,116.30979,0,146,39795.4179166667,2008-12-13,10:01:48
39.991272,116.30983,0,142,39795.4179513889,2008-12-13,10:01:51
39.991148,116.309828,0,142,39795.417974537,2008-12-13,10:01:53
39.991047,116.309854,0,143,39795.4179976852,2008-12-13,10:01:55
39.990948,116.309897,0,148,39795.4180208333,2008-12-13,10:01:57
39.990863,116.309966,0,153,39795.4180439815,2008-12-13,10:01:59
39.990818,116.310137,0,159,39795.4180787037,2008-12-13,10:02:02
39.99081,116.310287,0,163,39795.4181018519,2008-12-13,10:02:04
39.990796,116.310449,0,167,39795.418125,2008-12-13,10:02:06
39.990775,116.310613,0,171,39795.4181481482,2008-12-13,10:02:08
39.990763,116.310783,0,176,39795.4181712963,2008-12-13,10:02:10
39.990754,116.310955,0,180,39795.4181944444,2008-12-13,10:02:12
39.990756,116.311129,0,185,39795.4182175926,2008-12-13,10:02:14
39.990741,116.311276,0,190,39795.4182407407,2008-12-13,10:02:16
39.990773,116.311451,0,195,39795.4182638889,2008-12-13,10:02:18
39.990808,116.31165,0,198,39795.418287037,2008-12-13,10:02:20
39.990833,116.311861,0,203,39795.4183101852,2008-12-13,10:02:22
39.990851,116.312106,0,208,39795.4183333333,2008-12-13,10:02:24
39.990864,116.312228,0,209,39795.4183449074,2008-12-13,10:02:25
39.990867,116.312348,0,212,39795.4183564815,2008-12-13,10:02:26
39.99091,116.312492,0,214,39795.4183680556,2008-12-13,10:02:27
39.990922,116.312618,0,217,39795.4183796296,2008-12-13,10:02:28
39.990928,116.312743,0,218,39795.4183912037,2008-12-13,10:02:29
39.990935,116.312876,0,220,39795.4184027778,2008-12-13,10:02:30
39.990943,116.313012,0,221,39795.4184143519,2008-12-13,10:02:31
39.990998,116.313175,0,225,39795.4184259259,2008-12-13,10:02:32
39.991019,116.313323,0,227,39795.4184375,2008-12-13,10:02:33
39.991027,116.313456,0,229,39795.4184490741,2008-12-13,10:02:34
39.99104,116.313588,0,231,39795.4184606481,2008-12-13,10:02:35
39.991031,116.313803,0,235,39795.4184837963,2008-12-13,10:02:37
39.991033,116.313966,0,237,39795.4185069444,2008-12-13,10:02:39
39.991026,116.3141,0,244,39795.4185416667,2008-12-13,10:02:42
39.991004,116.314218,0,253,39795.4185763889,2008-12-13,10:02:45
39.990983,116.314384,0,259,39795.4186111111,2008-12-13,10:02:48
39.991,116.314517,0,262,39795.4186342593,2008-12-13,10:02:50
39.991015,116.314653,0,264,39795.4186574074,2008-12-13,10:02:52
39.991055,116.31481,0,268,39795.4186805556,2008-12-13,10:02:54
39.991114,116.314951,0,271,39795.4187037037,2008-12-13,10:02:56
39.991114,116.315098,0,274,39795.4187384259,2008-12-13,10:02:59
39.991053,116.315248,0,275,39795.4187731481,2008-12-13,10:03:02
39.991044,116.31538,0,276,39795.4187962963,2008-12-13,10:03:04
39.991046,116.315557,0,276,39795.4188194444,2008-12-13,10:03:06
39.991047,116.315738,0,278,39795.4188425926,2008-12-13,10:03:08
39.991055,116.315938,0,279,39795.4188657407,2008-12-13,10:03:10
39.991083,116.316128,0,281,39795.4188888889,2008-12-13,10:03:12
39.991117,116.316295,0,281,39795.418912037,2008-12-13,10:03:14
39.991141,116.31647,0,282,39795.4189351852,2008-12-13,10:03:16
39.99114,116.316651,0,282,39795.4189583333,2008-12-13,10:03:18
39.991143,116.316827,0,281,39795.4189814815,2008-12-13,10:03:20
39.991155,116.31699,0,276,39795.4190046296,2008-12-13,10:03:22
39.991162,116.317123,0,272,39795.4190277778,2008-12-13,10:03:24
39.991166,116.317248,0,268,39795.4190509259,2008-12-13,10:03:26
39.991178,116.317371,0,261,39795.4190740741,2008-12-13,10:03:28
39.991201,116.317533,0,250,39795.4190972222,2008-12-13,10:03:30
39.991229,116.317665,0,240,39795.4191319444,2008-12-13,10:03:33
39.991226,116.317693,0,233,39795.4191898148,2008-12-13,10:03:38
39.991226,116.317693,0,233,39795.419224537,2008-12-13,10:03:41
39.991226,116.317698,0,232,39795.4192476852,2008-12-13,10:03:43
39.991213,116.317727,0,232,39795.4193055556,2008-12-13,10:03:48
39.991254,116.317803,0,233,39795.4193634259,2008-12-13,10:03:53
39.991282,116.317793,0,236,39795.4194212963,2008-12-13,10:03:58
39.991351,116.317833,0,239,39795.4194791667,2008-12-13,10:04:03
39.991379,116.317882,0,242,39795.419537037,2008-12-13,10:04:08
39.991369,116.318023,0,244,39795.4195833333,2008-12-13,10:04:12
39.991368,116.318171,0,243,39795.4196064815,2008-12-13,10:04:14
39.991383,116.31834,0,242,39795.4196296296,2008-12-13,10:04:16
39.99139,116.318548,0,243,39795.4196527778,2008-12-13,10:04:18
39.991406,116.318787,0,244,39795.4196759259,2008-12-13,10:04:20
39.991396,116.318905,0,244,39795.4196875,2008-12-13,10:04:21
39.991421,116.319042,0,244,39795.4196990741,2008-12-13,10:04:22
39.991434,116.319315,0,241,39795.4197222222,2008-12-13,10:04:24
39.991444,116.319456,0,240,39795.4197337963,2008-12-13,10:04:25
39.991446,116.319597,0,240,39795.4197453704,2008-12-13,10:04:26
39.991458,116.319748,0,240,39795.4197569444,2008-12-13,10:04:27
39.991474,116.319903,0,239,39795.4197685185,2008-12-13,10:04:28
39.991486,116.320052,0,238,39795.4197800926,2008-12-13,10:04:29
39.991497,116.320207,0,238,39795.4197916667,2008-12-13,10:04:30
39.99151,116.320361,0,237,39795.4198032407,2008-12-13,10:04:31
39.991526,116.320513,0,236,39795.4198148148,2008-12-13,10:04:32
39.991543,116.32067,0,235,39795.4198263889,2008-12-13,10:04:33
39.991551,116.320819,0,235,39795.419837963,2008-12-13,10:04:34
39.991567,116.320962,0,235,39795.419849537,2008-12-13,10:04:35
39.991578,116.321098,0,234,39795.4198611111,2008-12-13,10:04:36
39.991587,116.321219,0,234,39795.4198726852,2008-12-13,10:04:37
39.991596,116.321422,0,233,39795.4198958333,2008-12-13,10:04:39
39.991675,116.321631,0,235,39795.4199189815,2008-12-13,10:04:41
39.991705,116.321766,0,236,39795.4199421296,2008-12-13,10:04:43
39.991739,116.32186,0,242,39795.42,2008-12-13,10:04:48
39.991739,116.321905,0,249,39795.4200578704,2008-12-13,10:04:53
39.991746,116.32194,0,254,39795.4201157407,2008-12-13,10:04:58
39.991705,116.321909,0,257,39795.4201736111,2008-12-13,10:05:03
39.991705,116.321898,0,260,39795.4202314815,2008-12-13,10:05:08
39.991732,116.322002,0,261,39795.4202893519,2008-12-13,10:05:13
39.991744,116.322014,0,261,39795.4203472222,2008-12-13,10:05:18
39.991744,116.322014,0,261,39795.4203819444,2008-12-13,10:05:21
39.991745,116.322009,0,261,39795.4204050926,2008-12-13,10:05:23
39.991739,116.32211,0,258,39795.420462963,2008-12-13,10:05:28
39.991736,116.322228,0,261,39795.4204861111,2008-12-13,10:05:30
39.991722,116.322381,0,263,39795.4205092593,2008-12-13,10:05:32
39.991725,116.322576,0,265,39795.4205324074,2008-12-13,10:05:34
39.991729,116.322791,0,267,39795.4205555556,2008-12-13,10:05:36
39.991733,116.322911,0,267,39795.4205671296,2008-12-13,10:05:37
39.991754,116.323155,0,268,39795.4205902778,2008-12-13,10:05:39
39.991745,116.323277,0,269,39795.4206018519,2008-12-13,10:05:40
39.991818,116.323447,0,270,39795.4206134259,2008-12-13,10:05:41
39.991835,116.323587,0,271,39795.420625,2008-12-13,10:05:42
39.99182,116.323719,0,272,39795.4206365741,2008-12-13,10:05:43
39.991827,116.323877,0,272,39795.4206481481,2008-12-13,10:05:44
39.991836,116.324021,0,274,39795.4206597222,2008-12-13,10:05:45
39.991844,116.324168,0,275,39795.4206712963,2008-12-13,10:05:46
39.991854,116.324326,0,277,39795.4206828704,2008-12-13,10:05:47
39.991872,116.324486,0,277,39795.4206944444,2008-12-13,10:05:48
39.991862,116.324622,0,279,39795.4207060185,2008-12-13,10:05:49
39.991901,116.324783,0,280,39795.4207175926,2008-12-13,10:05:50
39.991906,116.324929,0,282,39795.4207291667,2008-12-13,10:05:51
39.991914,116.325064,0,283,39795.4207407407,2008-12-13,10:05:52
39.991923,116.325197,0,284,39795.4207523148,2008-12-13,10:05:53
39.99193,116.325327,0,284,39795.4207638889,2008-12-13,10:05:54
39.991934,116.325451,0,283,39795.420775463,2008-12-13,10:05:55
39.991953,116.325674,0,283,39795.4207986111,2008-12-13,10:05:57
39.991964,116.325875,0,282,39795.4208217593,2008-12-13,10:05:59
39.991969,116.326022,0,283,39795.4208449074,2008-12-13,10:06:01
39.991979,116.326163,0,283,39795.4208796296,2008-12-13,10:06:04
39.991966,116.32614,0,285,39795.4209375,2008-12-13,10:06:09
39.991967,116.326099,0,286,39795.4209953704,2008-12-13,10:06:14
39.991967,116.326094,0,285,39795.4210532407,2008-12-13,10:06:19
39.991967,116.326092,0,284,39795.4211111111,2008-12-13,10:06:24
39.991974,116.326084,0,284,39795.4211689815,2008-12-13,10:06:29
39.991975,116.326088,0,284,39795.4212268519,2008-12-13,10:06:34
39.991975,116.326088,0,284,39795.4212615741,2008-12-13,10:06:37
39.991977,116.326094,0,284,39795.4212847222,2008-12-13,10:06:39
39.991984,116.326082,0,284,39795.4213425926,2008-12-13,10:06:44
39.992004,116.326057,0,288,39795.421400463,2008-12-13,10:06:49
39.992074,116.326158,0,294,39795.4214583333,2008-12-13,10:06:54
39.992168,116.326312,0,299,39795.4214814815,2008-12-13,10:06:56
39.992218,116.32641,0,303,39795.4214930556,2008-12-13,10:06:57
39.992257,116.326561,0,307,39795.4215162037,2008-12-13,10:06:59
39.992301,116.326709,0,311,39795.4215393519,2008-12-13,10:07:01
39.992313,116.326723,0,323,39795.4215972222,2008-12-13,10:07:06
39.99224,116.32679,0,335,39795.4216550926,2008-12-13,10:07:11
39.992164,116.326856,0,343,39795.4216898148,2008-12-13,10:07:14
39.992099,116.326986,0,350,39795.421724537,2008-12-13,10:07:17
39.992039,116.327121,0,357,39795.4217592593,2008-12-13,10:07:20
39.992017,116.327252,0,365,39795.4217939815,2008-12-13,10:07:23
39.991921,116.327334,0,379,39795.4218402778,2008-12-13,10:07:27
39.991827,116.327426,0,386,39795.421875,2008-12-13,10:07:30
39.991728,116.327519,0,391,39795.4219097222,2008-12-13,10:07:33
39.991636,116.327558,0,396,39795.4219328704,2008-12-13,10:07:35
39.991521,116.327593,0,401,39795.4219560185,2008-12-13,10:07:37
39.991418,116.327689,0,406,39795.4219907407,2008-12-13,10:07:40
39.991534,116.32784,0,415,39795.422025463,2008-12-13,10:07:43
39.991566,116.328008,0,421,39795.4220601852,2008-12-13,10:07:46
39.991613,116.328158,0,421,39795.4220833333,2008-12-13,10:07:48
39.991677,116.328252,0,427,39795.4221296296,2008-12-13,10:07:52
39.991691,116.328313,0,429,39795.4221875,2008-12-13,10:07:57
39.99168,116.328335,0,429,39795.4222453704,2008-12-13,10:08:02
39.991683,116.328429,0,424,39795.4223032407,2008-12-13,10:08:07
39.991687,116.328528,0,414,39795.4223611111,2008-12-13,10:08:12
39.99168,116.32866,0,408,39795.4224074074,2008-12-13,10:08:16
39.991631,116.328783,0,403,39795.4224421296,2008-12-13,10:08:19
39.991521,116.328847,0,399,39795.4224768518,2008-12-13,10:08:22
39.99143,116.328915,0,395,39795.4225231481,2008-12-13,10:08:26
39.991414,116.328925,0,391,39795.4225810185,2008-12-13,10:08:31
39.991423,116.328928,0,386,39795.4226388889,2008-12-13,10:08:36
39.991423,116.328928,0,386,39795.4226736111,2008-12-13,10:08:39
39.991424,116.328929,0,383,39795.4226967593,2008-12-13,10:08:41
39.991423,116.32892,0,379,39795.4227546296,2008-12-13,10:08:46
39.991384,116.328965,0,375,39795.4228125,2008-12-13,10:08:51
39.991405,116.329011,0,378,39795.4228703704,2008-12-13,10:08:56
39.991523,116.329044,0,386,39795.4228935185,2008-12-13,10:08:58
39.991523,116.329044,0,386,39795.4229282407,2008-12-13,10:09:01
39.991521,116.329039,0,387,39795.4229513889,2008-12-13,10:09:03
39.991494,116.329037,0,387,39795.4230092593,2008-12-13,10:09:08
39.991577,116.329035,0,394,39795.4230671296,2008-12-13,10:09:13
39.991675,116.329053,0,403,39795.4231018518,2008-12-13,10:09:16
39.9918,116.329053,0,418,39795.4231597222,2008-12-13,10:09:21
39.991827,116.329036,0,426,39795.4232175926,2008-12-13,10:09:26
39.991805,116.329147,0,428,39795.423275463,2008-12-13,10:09:31
39.991742,116.32906,0,439,39795.4233217593,2008-12-13,10:09:35
39.991679,116.329119,0,445,39795.4233796296,2008-12-13,10:09:40
39.991602,116.329247,0,447,39795.4234375,2008-12-13,10:09:45
39.991525,116.329365,0,448,39795.4234837963,2008-12-13,10:09:49
39.99143,116.329363,0,451,39795.4235185185,2008-12-13,10:09:52
39.991485,116.329487,0,454,39795.4235648148,2008-12-13,10:09:56
39.991566,116.329678,0,451,39795.423587963,2008-12-13,10:09:58
39.991694,116.330111,0,467,39795.423599537,2008-12-13,10:09:59
39.991693,116.330244,0,468,39795.4236342593,2008-12-13,10:10:02
39.991632,116.330356,0,466,39795.4236921296,2008-12-13,10:10:07
39.991554,116.330487,0,467,39795.4237384259,2008-12-13,10:10:11
39.991459,116.330553,0,468,39795.4237731481,2008-12-13,10:10:14
39.991489,116.330592,0,459,39795.4238310185,2008-12-13,10:10:19
39.991466,116.33065,0,453,39795.4238888889,2008-12-13,10:10:24
39.991466,116.33065,0,453,39795.4239236111,2008-12-13,10:10:27
39.991467,116.330649,0,453,39795.4239467593,2008-12-13,10:10:29
39.991477,116.330663,0,452,39795.4240046296,2008-12-13,10:10:34
39.991483,116.330647,0,448,39795.4240625,2008-12-13,10:10:39
39.991411,116.330687,0,440,39795.4241203704,2008-12-13,10:10:44
39.991383,116.330701,0,434,39795.4241782407,2008-12-13,10:10:49
39.991314,116.330666,0,422,39795.4242361111,2008-12-13,10:10:54
39.99132,116.330635,0,414,39795.4242939815,2008-12-13,10:10:59
39.991402,116.330697,0,414,39795.4243055556,2008-12-13,10:11:00
39.99149,116.330752,0,412,39795.4243634259,2008-12-13,10:11:05
39.991525,116.330796,0,410,39795.4244212963,2008-12-13,10:11:10
39.991464,116.330873,0,395,39795.4244791667,2008-12-13,10:11:15
39.991448,116.331,0,385,39795.424525463,2008-12-13,10:11:19
39.991419,116.331115,0,379,39795.4245601852,2008-12-13,10:11:22
39.991385,116.331253,0,373,39795.4245949074,2008-12-13,10:11:25
39.991393,116.331406,0,372,39795.4246296296,2008-12-13,10:11:28
39.9914,116.33154,0,369,39795.4246527778,2008-12-13,10:11:30
39.991416,116.331714,0,363,39795.4246875,2008-12-13,10:11:33
39.991423,116.331855,0,362,39795.4247106481,2008-12-13,10:11:35
39.991421,116.331985,0,360,39795.4247337963,2008-12-13,10:11:37
39.99144,116.332141,0,357,39795.4247569444,2008-12-13,10:11:39
39.991446,116.332298,0,353,39795.4247800926,2008-12-13,10:11:41
39.991444,116.332424,0,349,39795.4248032407,2008-12-13,10:11:43
39.991464,116.332584,0,345,39795.4248263889,2008-12-13,10:11:45
39.991481,116.332807,0,336,39795.424849537,2008-12-13,10:11:47
39.991476,116.333013,0,329,39795.4248726852,2008-12-13,10:11:49
39.991439,116.33319,0,326,39795.4248958333,2008-12-13,10:11:51
39.991413,116.333304,0,322,39795.4249074074,2008-12-13,10:11:52
39.991358,116.3335,0,319,39795.4249305556,2008-12-13,10:11:54
39.991359,116.333672,0,312,39795.4249537037,2008-12-13,10:11:56
39.991406,116.333798,0,302,39795.4249884259,2008-12-13,10:11:59
39.991382,116.333962,0,292,39795.4250347222,2008-12-13,10:12:03
39.991364,116.33411,0,289,39795.4250810185,2008-12-13,10:12:07
39.991356,116.334243,0,286,39795.4251041667,2008-12-13,10:12:09
39.991373,116.3344,0,283,39795.4251273148,2008-12-13,10:12:11
39.991381,116.334557,0,282,39795.425150463,2008-12-13,10:12:13
39.991391,116.334731,0,282,39795.4251736111,2008-12-13,10:12:15
39.991404,116.334917,0,281,39795.4251967593,2008-12-13,10:12:17
39.991422,116.335131,0,281,39795.4252199074,2008-12-13,10:12:19
39.991441,116.33537,0,281,39795.4252430556,2008-12-13,10:12:21
39.991455,116.335504,0,281,39795.4252546296,2008-12-13,10:12:22
39.991471,116.335653,0,281,39795.4252662037,2008-12-13,10:12:23
39.991479,116.335797,0,281,39795.4252777778,2008-12-13,10:12:24
39.991494,116.335946,0,281,39795.4252893519,2008-12-13,10:12:25
39.991505,116.33609,0,280,39795.4253009259,2008-12-13,10:12:26
39.991515,116.336242,0,279,39795.4253125,2008-12-13,10:12:27
39.991524,116.336377,0,279,39795.4253240741,2008-12-13,10:12:28
39.991532,116.33651,0,278,39795.4253356481,2008-12-13,10:12:29
39.991541,116.336704,0,276,39795.4253587963,2008-12-13,10:12:31
39.991557,116.336911,0,274,39795.4253819444,2008-12-13,10:12:33
39.991583,116.337105,0,271,39795.4254050926,2008-12-13,10:12:35
39.991608,116.33722,0,269,39795.4254166667,2008-12-13,10:12:36
39.991603,116.337429,0,267,39795.4254398148,2008-12-13,10:12:38
39.991605,116.337555,0,267,39795.4254513889,2008-12-13,10:12:39
39.991603,116.337691,0,266,39795.425462963,2008-12-13,10:12:40
39.991598,116.337822,0,265,39795.425474537,2008-12-13,10:12:41
39.991589,116.337947,0,264,39795.4254861111,2008-12-13,10:12:42
39.991573,116.338064,0,263,39795.4254976852,2008-12-13,10:12:43
39.991528,116.338277,0,261,39795.4255208333,2008-12-13,10:12:45
39.991537,116.338496,0,259,39795.4255439815,2008-12-13,10:12:47
39.99154,116.33865,0,257,39795.4255671296,2008-12-13,10:12:49
39.99155,116.338763,0,249,39795.425625,2008-12-13,10:12:54
39.991558,116.338777,0,240,39795.4256828704,2008-12-13,10:12:59
39.991551,116.338768,0,232,39795.4257407407,2008-12-13,10:13:04
39.99157,116.338911,0,228,39795.4257986111,2008-12-13,10:13:09
39.991585,116.339035,0,226,39795.4258217593,2008-12-13,10:13:11
39.991583,116.339182,0,224,39795.4258449074,2008-12-13,10:13:13
39.991611,116.339353,0,222,39795.4258680556,2008-12-13,10:13:15
39.991621,116.339513,0,221,39795.4258912037,2008-12-13,10:13:17
39.991698,116.339786,0,215,39795.4259143519,2008-12-13,10:13:19
39.991694,116.339977,0,213,39795.4259375,2008-12-13,10:13:21
39.991679,116.340143,0,211,39795.4259606482,2008-12-13,10:13:23
39.991652,116.340282,0,209,39795.4259837963,2008-12-13,10:13:25
39.991632,116.340398,0,208,39795.4260069444,2008-12-13,10:13:27
39.991633,116.340522,0,202,39795.4260532407,2008-12-13,10:13:31
39.991599,116.340495,0,186,39795.4261111111,2008-12-13,10:13:36
39.991599,116.340495,0,186,39795.4261458333,2008-12-13,10:13:39
39.9916,116.34049,0,183,39795.4261689815,2008-12-13,10:13:41
39.991598,116.340505,0,181,39795.4262268519,2008-12-13,10:13:46
39.991651,116.34058,0,182,39795.4262847222,2008-12-13,10:13:51
39.991619,116.340705,0,181,39795.4263310185,2008-12-13,10:13:55
39.991587,116.340767,0,177,39795.4263888889,2008-12-13,10:14:00
39.991557,116.340759,0,174,39795.4264467593,2008-12-13,10:14:05
39.991521,116.340746,0,170,39795.4265046296,2008-12-13,10:14:10
39.991508,116.340753,0,175,39795.4265625,2008-12-13,10:14:15
39.991488,116.340756,0,175,39795.4266203704,2008-12-13,10:14:20
39.991484,116.340771,0,176,39795.4266782407,2008-12-13,10:14:25
39.991485,116.340775,0,175,39795.4267361111,2008-12-13,10:14:30
39.991484,116.34078,0,175,39795.4267939815,2008-12-13,10:14:35
39.991484,116.34078,0,175,39795.4268287037,2008-12-13,10:14:38
39.991483,116.340776,0,174,39795.4268518519,2008-12-13,10:14:40
39.991476,116.340804,0,174,39795.4269097222,2008-12-13,10:14:45
39.991401,116.340883,0,169,39795.4269444444,2008-12-13,10:14:48
39.991457,116.341015,0,172,39795.4269675926,2008-12-13,10:14:50
39.991539,116.341151,0,180,39795.4269907407,2008-12-13,10:14:52
39.991668,116.341303,0,194,39795.4270138889,2008-12-13,10:14:54
39.991759,116.341439,0,204,39795.427037037,2008-12-13,10:14:56
39.99177,116.341579,0,217,39795.4270717593,2008-12-13,10:14:59
39.991808,116.341661,0,221,39795.4271296296,2008-12-13,10:15:04
39.991819,116.341683,0,226,39795.4271875,2008-12-13,10:15:09
39.991819,116.34168,0,228,39795.4272453704,2008-12-13,10:15:14
39.991819,116.341677,0,229,39795.4273032407,2008-12-13,10:15:19
39.99182,116.341683,0,229,39795.4273611111,2008-12-13,10:15:24
39.99182,116.341683,0,229,39795.4273958333,2008-12-13,10:15:27
39.99182,116.341686,0,229,39795.4274189815,2008-12-13,10:15:29
39.99182,116.341707,0,229,39795.4274768519,2008-12-13,10:15:34
39.991839,116.341746,0,230,39795.4275347222,2008-12-13,10:15:39
39.991866,116.34179,0,229,39795.4275925926,2008-12-13,10:15:44
39.991869,116.341793,0,228,39795.427650463,2008-12-13,10:15:49
39.991869,116.341788,0,228,39795.4277083333,2008-12-13,10:15:54
39.991868,116.341785,0,228,39795.4277662037,2008-12-13,10:15:59
39.991867,116.341784,0,228,39795.4278240741,2008-12-13,10:16:04
39.991867,116.341784,0,228,39795.4278819444,2008-12-13,10:16:09
39.991867,116.341784,0,228,39795.4279166667,2008-12-13,10:16:12
39.991867,116.341791,0,228,39795.4279398148,2008-12-13,10:16:14
39.991858,116.341786,0,226,39795.4279976852,2008-12-13,10:16:19
39.991858,116.341786,0,226,39795.4280324074,2008-12-13,10:16:22
39.991858,116.341782,0,226,39795.4280555556,2008-12-13,10:16:24
39.991817,116.341911,0,225,39795.4281134259,2008-12-13,10:16:29
39.991793,116.342027,0,223,39795.4281365741,2008-12-13,10:16:31
39.991786,116.342214,0,220,39795.4281597222,2008-12-13,10:16:33
39.991788,116.34241,0,219,39795.4281828704,2008-12-13,10:16:35
39.991798,116.342563,0,219,39795.4282060185,2008-12-13,10:16:37
39.99183,116.342714,0,220,39795.4282291667,2008-12-13,10:16:39
39.99183,116.342854,0,224,39795.4282523148,2008-12-13,10:16:41
39.991817,116.342976,0,226,39795.4282986111,2008-12-13,10:16:45
39.991801,116.343014,0,233,39795.4283564815,2008-12-13,10:16:50
39.991807,116.34302,0,234,39795.4284143519,2008-12-13,10:16:55
39.991808,116.343025,0,234,39795.4284722222,2008-12-13,10:17:00
39.991809,116.343029,0,235,39795.4285300926,2008-12-13,10:17:05
39.991809,116.343034,0,235,39795.428587963,2008-12-13,10:17:10
39.991808,116.343037,0,235,39795.4286458333,2008-12-13,10:17:15
39.991808,116.343042,0,235,39795.4287037037,2008-12-13,10:17:20
39.991809,116.343046,0,235,39795.4287615741,2008-12-13,10:17:25
39.991809,116.343046,0,235,39795.4287962963,2008-12-13,10:17:28
39.991808,116.343054,0,235,39795.4288194444,2008-12-13,10:17:30
39.99181,116.343065,0,235,39795.4288773148,2008-12-13,10:17:35
39.991822,116.343188,0,236,39795.4289351852,2008-12-13,10:17:40
39.991801,116.343342,0,236,39795.4289814815,2008-12-13,10:17:44
39.991788,116.343484,0,233,39795.4290277778,2008-12-13,10:17:48
39.99179,116.343617,0,229,39795.4290740741,2008-12-13,10:17:52
39.991742,116.343722,0,227,39795.4291203704,2008-12-13,10:17:56
39.99172,116.343814,0,224,39795.4291782407,2008-12-13,10:18:01
39.991734,116.34385,0,223,39795.4292361111,2008-12-13,10:18:06
39.991738,116.343861,0,222,39795.4292939815,2008-12-13,10:18:11
39.991748,116.343875,0,222,39795.4293518519,2008-12-13,10:18:16
39.991854,116.343949,0,222,39795.429375,2008-12-13,10:18:18
39.992002,116.344053,0,227,39795.4294097222,2008-12-13,10:18:21
39.992056,116.344168,0,225,39795.4294328704,2008-12-13,10:18:23
39.992042,116.344217,0,226,39795.4294907407,2008-12-13,10:18:28
39.992016,116.344206,0,228,39795.4295486111,2008-12-13,10:18:33
39.992015,116.344201,0,229,39795.4296064815,2008-12-13,10:18:38
39.992015,116.344201,0,229,39795.4296412037,2008-12-13,10:18:41
39.992014,116.344209,0,229,39795.4296643519,2008-12-13,10:18:43
39.992009,116.344257,0,231,39795.4297222222,2008-12-13,10:18:48
39.992008,116.344263,0,231,39795.4297800926,2008-12-13,10:18:53
39.992007,116.344266,0,231,39795.429837963,2008-12-13,10:18:58
39.992005,116.344264,0,230,39795.4298958333,2008-12-13,10:19:03
39.992003,116.34426,0,230,39795.4299537037,2008-12-13,10:19:08
39.992002,116.344256,0,229,39795.4300115741,2008-12-13,10:19:13
39.992,116.344251,0,228,39795.4300694444,2008-12-13,10:19:18
39.991999,116.344253,0,228,39795.4301273148,2008-12-13,10:19:23
39.992,116.344259,0,228,39795.4301851852,2008-12-13,10:19:28
39.992,116.344259,0,228,39795.4302199074,2008-12-13,10:19:31
39.992,116.344259,0,228,39795.4302430556,2008-12-13,10:19:33
39.992009,116.344346,0,228,39795.4303009259,2008-12-13,10:19:38
39.992072,116.344488,0,228,39795.4303472222,2008-12-13,10:19:42
39.992069,116.344654,0,229,39795.4303819444,2008-12-13,10:19:45
39.991965,116.344764,0,230,39795.4304050926,2008-12-13,10:19:47
39.991863,116.344851,0,228,39795.4304282407,2008-12-13,10:19:49
39.991839,116.344983,0,227,39795.430462963,2008-12-13,10:19:52
39.991877,116.345108,0,223,39795.4304976852,2008-12-13,10:19:55
39.991899,116.345148,0,227,39795.4305555556,2008-12-13,10:20:00
39.991888,116.345273,0,240,39795.4306134259,2008-12-13,10:20:05
39.991913,116.345386,0,242,39795.4306481481,2008-12-13,10:20:08
39.991932,116.345474,0,237,39795.4307060185,2008-12-13,10:20:13
39.991925,116.345501,0,231,39795.4307638889,2008-12-13,10:20:18
39.991924,116.345503,0,230,39795.4308217593,2008-12-13,10:20:23
39.991924,116.345505,0,230,39795.4308796296,2008-12-13,10:20:28
39.991923,116.345505,0,230,39795.4309375,2008-12-13,10:20:33
39.991923,116.34551,0,230,39795.4309953704,2008-12-13,10:20:38
39.991923,116.345512,0,230,39795.4310532407,2008-12-13,10:20:43
39.991924,116.345513,0,229,39795.4311111111,2008-12-13,10:20:48
39.991924,116.345516,0,229,39795.4311689815,2008-12-13,10:20:53
39.991924,116.345516,0,229,39795.4312268518,2008-12-13,10:20:58
39.991924,116.345517,0,229,39795.4312847222,2008-12-13,10:21:03
39.991923,116.345522,0,229,39795.4313425926,2008-12-13,10:21:08
39.991921,116.34553,0,229,39795.431400463,2008-12-13,10:21:13
39.991919,116.345538,0,228,39795.4314583333,2008-12-13,10:21:18
39.991916,116.345546,0,228,39795.4315162037,2008-12-13,10:21:23
39.991916,116.345546,0,228,39795.4315509259,2008-12-13,10:21:26
39.991911,116.345548,0,226,39795.4315740741,2008-12-13,10:21:28
39.991904,116.345563,0,224,39795.4316319444,2008-12-13,10:21:33
39.991888,116.345697,0,222,39795.4316666667,2008-12-13,10:21:36
39.991878,116.345843,0,220,39795.4317013889,2008-12-13,10:21:39
39.991876,116.345993,0,218,39795.431724537,2008-12-13,10:21:41
39.991877,116.346151,0,217,39795.4317592593,2008-12-13,10:21:44
39.991883,116.3463,0,216,39795.4317939815,2008-12-13,10:21:47
39.991881,116.34643,0,217,39795.4318287037,2008-12-13,10:21:50
39.991822,116.346523,0,215,39795.4318634259,2008-12-13,10:21:53
39.991723,116.34655,0,226,39795.4318981481,2008-12-13,10:21:56
39.991648,116.346624,0,237,39795.4319560185,2008-12-13,10:22:01
39.991522,116.346699,0,240,39795.4319907407,2008-12-13,10:22:04
39.991432,116.346737,0,241,39795.4320138889,2008-12-13,10:22:06
39.991327,116.346754,0,238,39795.432037037,2008-12-13,10:22:08
39.991174,116.34677,0,238,39795.4320601852,2008-12-13,10:22:10
39.991005,116.346784,0,236,39795.4320833333,2008-12-13,10:22:12
39.990804,116.346829,0,233,39795.4321064815,2008-12-13,10:22:14
39.990618,116.346824,0,232,39795.4321296296,2008-12-13,10:22:16
39.990514,116.346829,0,231,39795.4321412037,2008-12-13,10:22:17
39.99041,116.346836,0,230,39795.4321527778,2008-12-13,10:22:18
39.990304,116.346848,0,230,39795.4321643518,2008-12-13,10:22:19
39.990196,116.346858,0,230,39795.4321759259,2008-12-13,10:22:20
39.990091,116.346867,0,230,39795.4321875,2008-12-13,10:22:21
39.989979,116.346881,0,231,39795.4321990741,2008-12-13,10:22:22
39.989876,116.346882,0,230,39795.4322106481,2008-12-13,10:22:23
39.989784,116.34687,0,231,39795.4322222222,2008-12-13,10:22:24
39.989612,116.3469,0,228,39795.4322453704,2008-12-13,10:22:26
39.989517,116.346924,0,225,39795.4322685185,2008-12-13,10:22:28
39.98944,116.346898,0,216,39795.4323263889,2008-12-13,10:22:33
39.989433,116.346885,0,215,39795.4323842593,2008-12-13,10:22:38
39.989445,116.346884,0,213,39795.4324421296,2008-12-13,10:22:43
39.989419,116.346881,0,211,39795.4325,2008-12-13,10:22:48
39.989344,116.346943,0,202,39795.4325231481,2008-12-13,10:22:50
39.989293,116.346978,0,194,39795.4325810185,2008-12-13,10:22:55
39.989224,116.347021,0,191,39795.4326388889,2008-12-13,10:23:00
39.9891,116.347026,0,182,39795.4326851852,2008-12-13,10:23:04
39.988984,116.347029,0,181,39795.4327083333,2008-12-13,10:23:06
39.988854,116.347011,0,180,39795.4327314815,2008-12-13,10:23:08
39.988704,116.347011,0,180,39795.4327546296,2008-12-13,10:23:10
39.988547,116.347019,0,180,39795.4327777778,2008-12-13,10:23:12
39.98837,116.347036,0,180,39795.4328009259,2008-12-13,10:23:14
39.988274,116.34704,0,180,39795.4328125,2008-12-13,10:23:15
39.988169,116.34704,0,179,39795.4328240741,2008-12-13,10:23:16
39.988072,116.347043,0,179,39795.4328356481,2008-12-13,10:23:17
39.987974,116.347047,0,178,39795.4328472222,2008-12-13,10:23:18
39.987867,116.347049,0,177,39795.4328587963,2008-12-13,10:23:19
39.987727,116.347039,0,175,39795.4328703704,2008-12-13,10:23:20
39.987627,116.347043,0,174,39795.4328819444,2008-12-13,10:23:21
39.987527,116.34705,0,175,39795.4328935185,2008-12-13,10:23:22
39.987433,116.347048,0,172,39795.4329050926,2008-12-13,10:23:23
39.987337,116.347048,0,170,39795.4329166667,2008-12-13,10:23:24
39.987167,116.34705,0,168,39795.4329398148,2008-12-13,10:23:26
39.987023,116.347073,0,169,39795.432962963,2008-12-13,10:23:28
39.986917,116.347068,0,166,39795.4329861111,2008-12-13,10:23:30
39.986817,116.347055,0,172,39795.4330324074,2008-12-13,10:23:34
39.986805,116.347047,0,168,39795.4330902778,2008-12-13,10:23:39
39.986817,116.347047,0,167,39795.4331481481,2008-12-13,10:23:44
39.98678,116.347041,0,165,39795.4332060185,2008-12-13,10:23:49
39.98669,116.347083,0,164,39795.4332291667,2008-12-13,10:23:51
39.986586,116.347097,0,166,39795.4332523148,2008-12-13,10:23:53
39.986487,116.347104,0,164,39795.433275463,2008-12-13,10:23:55
39.986372,116.347113,0,164,39795.4332986111,2008-12-13,10:23:57
39.986255,116.347119,0,164,39795.4333217593,2008-12-13,10:23:59
39.98612,116.347129,0,164,39795.4333449074,2008-12-13,10:24:01
39.985975,116.347143,0,165,39795.4333680556,2008-12-13,10:24:03
39.985822,116.347161,0,165,39795.4333912037,2008-12-13,10:24:05
39.98566,116.347167,0,166,39795.4334143519,2008-12-13,10:24:07
39.985568,116.347163,0,167,39795.4334259259,2008-12-13,10:24:08
39.985414,116.34718,0,166,39795.4334490741,2008-12-13,10:24:10
39.985218,116.347201,0,166,39795.4334722222,2008-12-13,10:24:12
39.985125,116.347235,0,166,39795.4334837963,2008-12-13,10:24:13
39.985019,116.347243,0,165,39795.4334953704,2008-12-13,10:24:14
39.984916,116.347257,0,165,39795.4335069444,2008-12-13,10:24:15
39.984818,116.347262,0,165,39795.4335185185,2008-12-13,10:24:16
39.984725,116.347271,0,165,39795.4335300926,2008-12-13,10:24:17
39.984619,116.347266,0,164,39795.4335416667,2008-12-13,10:24:18
39.984506,116.347278,0,163,39795.4335532407,2008-12-13,10:24:19
39.984415,116.347281,0,161,39795.4335648148,2008-12-13,10:24:20
39.984324,116.347294,0,161,39795.4335763889,2008-12-13,10:24:21
39.984218,116.347302,0,160,39795.433587963,2008-12-13,10:24:22
39.984121,116.34728,0,156,39795.433599537,2008-12-13,10:24:23
39.98394,116.347297,0,154,39795.4336226852,2008-12-13,10:24:25
39.983849,116.347304,0,153,39795.4336342593,2008-12-13,10:24:26
39.983745,116.347293,0,153,39795.4336458333,2008-12-13,10:24:27
39.983653,116.347298,0,153,39795.4336574074,2008-12-13,10:24:28
39.983549,116.347303,0,152,39795.4336689815,2008-12-13,10:24:29
39.983448,116.347301,0,151,39795.4336805556,2008-12-13,10:24:30
39.983346,116.347302,0,152,39795.4336921296,2008-12-13,10:24:31
39.983246,116.347317,0,151,39795.4337037037,2008-12-13,10:24:32
39.983144,116.347323,0,151,39795.4337152778,2008-12-13,10:24:33
39.983052,116.347332,0,151,39795.4337268519,2008-12-13,10:24:34
39.98295,116.347343,0,150,39795.4337384259,2008-12-13,10:24:35
39.982861,116.347357,0,151,39795.43375,2008-12-13,10:24:36
39.982759,116.347371,0,152,39795.4337615741,2008-12-13,10:24:37
39.982664,116.347383,0,152,39795.4337731482,2008-12-13,10:24:38
39.982571,116.347395,0,150,39795.4337847222,2008-12-13,10:24:39
39.982475,116.347401,0,147,39795.4337962963,2008-12-13,10:24:40
39.982291,116.347415,0,144,39795.4338194444,2008-12-13,10:24:42
39.982196,116.347425,0,143,39795.4338310185,2008-12-13,10:24:43
39.9821,116.347435,0,142,39795.4338425926,2008-12-13,10:24:44
39.981982,116.347432,0,139,39795.4338541667,2008-12-13,10:24:45
39.981888,116.347439,0,139,39795.4338657407,2008-12-13,10:24:46
39.981739,116.347434,0,131,39795.4338888889,2008-12-13,10:24:48
39.981608,116.347433,0,133,39795.433912037,2008-12-13,10:24:50
39.981489,116.347432,0,130,39795.4339351852,2008-12-13,10:24:52
39.981372,116.347429,0,131,39795.4339699074,2008-12-13,10:24:55
39.98128,116.347445,0,132,39795.4340162037,2008-12-13,10:24:59
39.981197,116.347448,0,129,39795.4340740741,2008-12-13,10:25:04
39.981214,116.347434,0,128,39795.4341319444,2008-12-13,10:25:09
39.981205,116.347432,0,129,39795.4341898148,2008-12-13,10:25:14
39.98119,116.347438,0,129,39795.4342476852,2008-12-13,10:25:19
39.981174,116.34744,0,129,39795.4343055556,2008-12-13,10:25:24
39.981141,116.347445,0,130,39795.4343634259,2008-12-13,10:25:29
39.98109,116.347434,0,136,39795.4344212963,2008-12-13,10:25:34
39.981034,116.347441,0,140,39795.4344791667,2008-12-13,10:25:39
39.980976,116.347453,0,139,39795.434537037,2008-12-13,10:25:44
39.980953,116.347452,0,142,39795.4345949074,2008-12-13,10:25:49
39.980953,116.347452,0,142,39795.4346296296,2008-12-13,10:25:52
39.980953,116.347451,0,142,39795.4346527778,2008-12-13,10:25:54
39.980903,116.347361,0,141,39795.4347106481,2008-12-13,10:25:59
39.98083,116.347344,0,146,39795.4347685185,2008-12-13,10:26:04
39.980773,116.347345,0,147,39795.4348263889,2008-12-13,10:26:09
39.980717,116.347337,0,152,39795.4348842593,2008-12-13,10:26:14
39.980698,116.347339,0,160,39795.4349421296,2008-12-13,10:26:19
39.98065,116.347352,0,167,39795.435,2008-12-13,10:26:24
39.980586,116.347368,0,175,39795.4350578704,2008-12-13,10:26:29
39.980555,116.347387,0,183,39795.4351157407,2008-12-13,10:26:34
39.980527,116.34734,0,184,39795.4351736111,2008-12-13,10:26:39
39.980515,116.347303,0,188,39795.4352314815,2008-12-13,10:26:44
39.980474,116.347281,0,190,39795.4352893519,2008-12-13,10:26:49
39.980408,116.347224,0,192,39795.4353472222,2008-12-13,10:26:54
39.98034,116.347231,0,189,39795.4354050926,2008-12-13,10:26:59
39.980285,116.347232,0,189,39795.435462963,2008-12-13,10:27:04
39.980254,116.347206,0,186,39795.4355208333,2008-12-13,10:27:09
39.980243,116.347149,0,188,39795.4355787037,2008-12-13,10:27:14
39.980219,116.347107,0,187,39795.4356365741,2008-12-13,10:27:19
39.98019,116.34705,0,185,39795.4356944444,2008-12-13,10:27:24
39.980163,116.346977,0,183,39795.4357523148,2008-12-13,10:27:29
39.980151,116.346904,0,183,39795.4358101852,2008-12-13,10:27:34
39.980146,116.346851,0,178,39795.4358680556,2008-12-13,10:27:39
39.980146,116.34678,0,172,39795.4359259259,2008-12-13,10:27:44
39.980163,116.346692,0,173,39795.4359837963,2008-12-13,10:27:49
39.98017,116.346645,0,180,39795.4360416667,2008-12-13,10:27:54
39.980147,116.346581,0,182,39795.436099537,2008-12-13,10:27:59
39.980139,116.346513,0,186,39795.4361574074,2008-12-13,10:28:04
39.980131,116.346436,0,188,39795.4362152778,2008-12-13,10:28:09
39.980115,116.346381,0,190,39795.4362731481,2008-12-13,10:28:14
39.980116,116.346303,0,192,39795.4363310185,2008-12-13,10:28:19
39.98012,116.346204,0,200,39795.4363888889,2008-12-13,10:28:24
39.980151,116.346146,0,204,39795.4364467593,2008-12-13,10:28:29
39.980141,116.34605,0,207,39795.4365046296,2008-12-13,10:28:34
39.980145,116.345977,0,213,39795.4365625,2008-12-13,10:28:39
39.980161,116.345943,0,219,39795.4366203704,2008-12-13,10:28:44
39.980178,116.345906,0,230,39795.4366782407,2008-12-13,10:28:49
39.980142,116.345835,0,238,39795.4367361111,2008-12-13,10:28:54
39.980172,116.345752,0,239,39795.4367939815,2008-12-13,10:28:59
39.98018,116.345684,0,242,39795.4368518519,2008-12-13,10:29:04
39.980191,116.345641,0,245,39795.4369097222,2008-12-13,10:29:09
39.980178,116.345584,0,242,39795.4369675926,2008-12-13,10:29:14
39.980134,116.345543,0,246,39795.437025463,2008-12-13,10:29:19
39.980124,116.345525,0,244,39795.4370833333,2008-12-13,10:29:24
39.980133,116.345426,0,241,39795.4371412037,2008-12-13,10:29:29
39.980094,116.345347,0,240,39795.4371990741,2008-12-13,10:29:34
39.980073,116.345273,0,239,39795.4372569444,2008-12-13,10:29:39
39.98006,116.345186,0,236,39795.4373148148,2008-12-13,10:29:44
39.980083,116.345097,0,231,39795.4373726852,2008-12-13,10:29:49
39.98008,116.345001,0,224,39795.4374305556,2008-12-13,10:29:54
39.980051,116.344909,0,212,39795.4374884259,2008-12-13,10:29:59
39.980065,116.344827,0,201,39795.4375462963,2008-12-13,10:30:04
39.980047,116.344715,0,204,39795.4376041667,2008-12-13,10:30:09
39.980051,116.344658,0,203,39795.437662037,2008-12-13,10:30:14
39.980053,116.3446,0,206,39795.4377199074,2008-12-13,10:30:19
39.980065,116.344529,0,208,39795.4377777778,2008-12-13,10:30:24
39.980046,116.344457,0,214,39795.4378356481,2008-12-13,10:30:29
39.98004,116.34438,0,221,39795.4378935185,2008-12-13,10:30:34
39.980049,116.344318,0,221,39795.4379513889,2008-12-13,10:30:39
39.98004,116.34425,0,220,39795.4380092593,2008-12-13,10:30:44
39.980055,116.344185,0,220,39795.4380671296,2008-12-13,10:30:49
39.980057,116.344136,0,225,39795.438125,2008-12-13,10:30:54
39.980058,116.344068,0,227,39795.4381828704,2008-12-13,10:30:59
39.980065,116.344011,0,231,39795.4382407407,2008-12-13,10:31:04
39.980049,116.343954,0,233,39795.4382986111,2008-12-13,10:31:09
39.980044,116.34389,0,234,39795.4383564815,2008-12-13,10:31:14
39.980032,116.343811,0,231,39795.4384143518,2008-12-13,10:31:19
39.980043,116.343725,0,230,39795.4384722222,2008-12-13,10:31:24
39.980048,116.343637,0,233,39795.4385300926,2008-12-13,10:31:29
39.980062,116.343554,0,230,39795.438587963,2008-12-13,10:31:34
39.980056,116.34347,0,227,39795.4386458333,2008-12-13,10:31:39
39.980053,116.343422,0,222,39795.4387037037,2008-12-13,10:31:44
39.98006,116.343392,0,220,39795.4387615741,2008-12-13,10:31:49
39.980054,116.34336,0,221,39795.4388194444,2008-12-13,10:31:54
39.980054,116.3433,0,220,39795.4388773148,2008-12-13,10:31:59
39.980027,116.343256,0,215,39795.4389351852,2008-12-13,10:32:04
39.980042,116.343195,0,222,39795.4389930556,2008-12-13,10:32:09
39.980078,116.343115,0,223,39795.4390509259,2008-12-13,10:32:14
39.980078,116.343115,0,223,39795.4390856481,2008-12-13,10:32:17
39.980078,116.343107,0,226,39795.4391087963,2008-12-13,10:32:19
39.980022,116.34298,0,221,39795.4391666667,2008-12-13,10:32:24
39.979981,116.342883,0,216,39795.439224537,2008-12-13,10:32:29
39.979938,116.342774,0,210,39795.4392824074,2008-12-13,10:32:34
39.97992,116.342696,0,207,39795.4393402778,2008-12-13,10:32:39
39.979916,116.342632,0,204,39795.4393981481,2008-12-13,10:32:44
39.979966,116.342584,0,216,39795.4394560185,2008-12-13,10:32:49
39.979944,116.342542,0,214,39795.4395138889,2008-12-13,10:32:54
39.979911,116.342509,0,213,39795.4395717593,2008-12-13,10:32:59
39.979914,116.342508,0,214,39795.4396296296,2008-12-13,10:33:04
39.979916,116.342508,0,216,39795.4396875,2008-12-13,10:33:09
39.979916,116.342508,0,216,39795.4397222222,2008-12-13,10:33:12
39.979913,116.342506,0,216,39795.4397453704,2008-12-13,10:33:14
39.979968,116.342513,0,217,39795.4398032407,2008-12-13,10:33:19
39.979974,116.342512,0,217,39795.4398611111,2008-12-13,10:33:24
39.979974,116.342512,0,217,39795.4398958333,2008-12-13,10:33:27
39.979977,116.34251,0,218,39795.4399189815,2008-12-13,10:33:29
39.979994,116.342502,0,218,39795.4399768518,2008-12-13,10:33:34
39.980019,116.342473,0,225,39795.4400347222,2008-12-13,10:33:39
39.98001,116.342435,0,235,39795.4400925926,2008-12-13,10:33:44
39.979989,116.34235,0,244,39795.440150463,2008-12-13,10:33:49
39.979969,116.342277,0,252,39795.4402083333,2008-12-13,10:33:54
39.979971,116.342183,0,256,39795.4402662037,2008-12-13,10:33:59
39.979956,116.342107,0,261,39795.4403240741,2008-12-13,10:34:04
39.979908,116.342037,0,252,39795.4403819444,2008-12-13,10:34:09
39.979858,116.342005,0,248,39795.4404398148,2008-12-13,10:34:14
39.979788,116.341971,0,238,39795.4404976852,2008-12-13,10:34:19
39.97973,116.341951,0,237,39795.4405555556,2008-12-13,10:34:24
39.979707,116.341936,0,232,39795.4406134259,2008-12-13,10:34:29
39.979723,116.34193,0,235,39795.4406712963,2008-12-13,10:34:34
39.979727,116.34193,0,237,39795.4407291667,2008-12-13,10:34:39
39.979732,116.341931,0,238,39795.440787037,2008-12-13,10:34:44
39.979735,116.341931,0,239,39795.4408449074,2008-12-13,10:34:49
39.979731,116.341932,0,240,39795.4409027778,2008-12-13,10:34:54
39.979725,116.341933,0,240,39795.4409606481,2008-12-13,10:34:59
39.979726,116.341933,0,241,39795.4410185185,2008-12-13,10:35:04
39.979725,116.341933,0,241,39795.4410763889,2008-12-13,10:35:09
39.979726,116.341934,0,242,39795.4411342593,2008-12-13,10:35:14
39.979725,116.341927,0,243,39795.4411921296,2008-12-13,10:35:19
39.979728,116.341932,0,252,39795.44125,2008-12-13,10:35:24
39.979732,116.341924,0,256,39795.4413078704,2008-12-13,10:35:29
39.979732,116.341924,0,256,39795.4413425926,2008-12-13,10:35:32
39.979737,116.34192,0,259,39795.4413657407,2008-12-13,10:35:34
39.979763,116.341883,0,265,39795.4414236111,2008-12-13,10:35:39
39.979769,116.341867,0,274,39795.4414814815,2008-12-13,10:35:44
39.979862,116.341888,0,279,39795.4415393519,2008-12-13,10:35:49
39.97994,116.341868,0,288,39795.4415972222,2008-12-13,10:35:54
39.979981,116.3419,0,298,39795.4416550926,2008-12-13,10:35:59
39.980003,116.341912,0,297,39795.441712963,2008-12-13,10:36:04
39.980018,116.341919,0,304,39795.4417708333,2008-12-13,10:36:09
39.980038,116.341911,0,311,39795.4418287037,2008-12-13,10:36:14
39.980124,116.341848,0,310,39795.4418634259,2008-12-13,10:36:17
39.980203,116.341768,0,309,39795.4418865741,2008-12-13,10:36:19
39.980267,116.341704,0,317,39795.4419444444,2008-12-13,10:36:24
39.9803,116.34173,0,326,39795.4420023148,2008-12-13,10:36:29
39.980399,116.341775,0,328,39795.4420601852,2008-12-13,10:36:34
39.980451,116.341882,0,321,39795.4420949074,2008-12-13,10:36:37
39.980511,116.341938,0,317,39795.4421527778,2008-12-13,10:36:42
39.9806,116.341895,0,307,39795.4421990741,2008-12-13,10:36:46
39.9807,116.341826,0,303,39795.4422569444,2008-12-13,10:36:51
39.980756,116.341793,0,308,39795.4423148148,2008-12-13,10:36:56
39.98079,116.34173,0,317,39795.4423726852,2008-12-13,10:37:01
39.980789,116.34175,0,329,39795.4424305556,2008-12-13,10:37:06
39.980853,116.341765,0,344,39795.4424884259,2008-12-13,10:37:11
39.980906,116.34172,0,351,39795.4425462963,2008-12-13,10:37:16
39.980989,116.341646,0,357,39795.4425810185,2008-12-13,10:37:19
39.981068,116.341623,0,373,39795.4426273148,2008-12-13,10:37:23
39.981155,116.34161,0,391,39795.4426736111,2008-12-13,10:37:27
39.981247,116.341647,0,393,39795.4427314815,2008-12-13,10:37:32
39.9813,116.34166,0,403,39795.4427893519,2008-12-13,10:37:37
39.98127,116.341685,0,411,39795.4428472222,2008-12-13,10:37:42
39.981256,116.341727,0,417,39795.4429050926,2008-12-13,10:37:47
39.981276,116.341686,0,430,39795.442962963,2008-12-13,10:37:52
39.981302,116.341713,0,438,39795.4430208333,2008-12-13,10:37:57
39.981333,116.341761,0,433,39795.4430787037,2008-12-13,10:38:02
39.981387,116.341802,0,422,39795.4431365741,2008-12-13,10:38:07
39.981462,116.341833,0,413,39795.4431944444,2008-12-13,10:38:12
39.981533,116.341893,0,403,39795.4432523148,2008-12-13,10:38:17
39.981623,116.341913,0,388,39795.4433101852,2008-12-13,10:38:22
39.981723,116.341867,0,374,39795.4433449074,2008-12-13,10:38:25
39.981818,116.341809,0,360,39795.4433796296,2008-12-13,10:38:28
39.981893,116.341778,0,341,39795.4434259259,2008-12-13,10:38:32
39.981941,116.341794,0,327,39795.4434837963,2008-12-13,10:38:37
39.981977,116.341813,0,322,39795.4435416667,2008-12-13,10:38:42
39.982003,116.341801,0,313,39795.443599537,2008-12-13,10:38:47
39.982056,116.341768,0,311,39795.4436574074,2008-12-13,10:38:52
39.982118,116.341735,0,311,39795.4437152778,2008-12-13,10:38:57
39.982171,116.3417,0,300,39795.4437731481,2008-12-13,10:39:02
39.982255,116.341656,0,299,39795.4438310185,2008-12-13,10:39:07
39.982329,116.341661,0,308,39795.4438888889,2008-12-13,10:39:12
39.982417,116.341651,0,307,39795.4439467593,2008-12-13,10:39:17
39.982479,116.341626,0,300,39795.4440046296,2008-12-13,10:39:22
39.982534,116.341621,0,304,39795.4440625,2008-12-13,10:39:27
39.982595,116.34165,0,309,39795.4441203704,2008-12-13,10:39:32
39.982675,116.341704,0,300,39795.4441782407,2008-12-13,10:39:37
39.98276,116.341678,0,296,39795.4442361111,2008-12-13,10:39:42
39.982816,116.341679,0,301,39795.4442939815,2008-12-13,10:39:47
39.982886,116.34166,0,297,39795.4443518519,2008-12-13,10:39:52
39.982939,116.341673,0,293,39795.4444097222,2008-12-13,10:39:57
39.983029,116.341679,0,288,39795.4444675926,2008-12-13,10:40:02
39.983129,116.341709,0,273,39795.444525463,2008-12-13,10:40:07
39.983202,116.341718,0,265,39795.4445833333,2008-12-13,10:40:12
39.983258,116.341695,0,274,39795.4446412037,2008-12-13,10:40:17
39.983275,116.341692,0,274,39795.4446990741,2008-12-13,10:40:22
39.98328,116.341709,0,281,39795.4447569444,2008-12-13,10:40:27
39.983284,116.34171,0,283,39795.4448148148,2008-12-13,10:40:32
39.983284,116.34171,0,283,39795.444849537,2008-12-13,10:40:35
39.983281,116.34171,0,284,39795.4448726852,2008-12-13,10:40:37
39.983303,116.341744,0,285,39795.4449305556,2008-12-13,10:40:42
39.983279,116.341755,0,279,39795.4449884259,2008-12-13,10:40:47
39.983298,116.341781,0,281,39795.4450462963,2008-12-13,10:40:52
39.983284,116.341823,0,287,39795.4451041667,2008-12-13,10:40:57
39.983304,116.341916,0,283,39795.445162037,2008-12-13,10:41:02
39.983317,116.341999,0,288,39795.4452199074,2008-12-13,10:41:07
39.983325,116.342022,0,288,39795.4452777778,2008-12-13,10:41:12
39.983328,116.342049,0,287,39795.4453356481,2008-12-13,10:41:17
39.983357,116.342089,0,286,39795.4453935185,2008-12-13,10:41:22
39.983432,116.342157,0,281,39795.4454398148,2008-12-13,10:41:26
39.983502,116.342195,0,278,39795.4454976852,2008-12-13,10:41:31
39.983515,116.342203,0,278,39795.4455555556,2008-12-13,10:41:36
39.983484,116.342268,0,274,39795.4456134259,2008-12-13,10:41:41
39.983484,116.342268,0,274,39795.4456481481,2008-12-13,10:41:44
39.983486,116.342269,0,273,39795.4456712963,2008-12-13,10:41:46
39.983495,116.342271,0,273,39795.4457291667,2008-12-13,10:41:51
39.983501,116.342272,0,272,39795.445787037,2008-12-13,10:41:56
39.983509,116.342273,0,272,39795.4458449074,2008-12-13,10:42:01
39.983513,116.342274,0,271,39795.4459027778,2008-12-13,10:42:06
39.983513,116.342274,0,271,39795.4459375,2008-12-13,10:42:09
39.983518,116.342275,0,270,39795.4459606481,2008-12-13,10:42:11
39.983551,116.342378,0,258,39795.4460185185,2008-12-13,10:42:16
39.983552,116.342378,0,257,39795.4460763889,2008-12-13,10:42:21
39.983558,116.342377,0,256,39795.4461342593,2008-12-13,10:42:26
39.983558,116.342377,0,256,39795.4461689815,2008-12-13,10:42:29
39.983563,116.342383,0,252,39795.4461921296,2008-12-13,10:42:31
39.983572,116.342384,0,251,39795.44625,2008-12-13,10:42:36
39.983563,116.342343,0,241,39795.4463078704,2008-12-13,10:42:41
39.983564,116.342326,0,236,39795.4463657407,2008-12-13,10:42:46
39.983575,116.342278,0,210,39795.4464236111,2008-12-13,10:42:51
39.983567,116.342261,0,203,39795.4464814815,2008-12-13,10:42:56
39.983567,116.342261,0,203,39795.4465162037,2008-12-13,10:42:59
39.983565,116.342258,0,201,39795.4465393518,2008-12-13,10:43:01
39.983529,116.342275,0,198,39795.4465972222,2008-12-13,10:43:06
39.983486,116.342266,0,193,39795.4466550926,2008-12-13,10:43:11
39.983455,116.342211,0,190,39795.446712963,2008-12-13,10:43:16
39.983452,116.342165,0,190,39795.4467708333,2008-12-13,10:43:21
39.983449,116.342112,0,193,39795.4468287037,2008-12-13,10:43:26
39.983421,116.342043,0,197,39795.4468865741,2008-12-13,10:43:31
39.983401,116.341972,0,198,39795.4469444444,2008-12-13,10:43:36
39.983383,116.341893,0,207,39795.4470023148,2008-12-13,10:43:41
39.983377,116.341834,0,214,39795.4470601852,2008-12-13,10:43:46
39.983346,116.341789,0,217,39795.4471180556,2008-12-13,10:43:51
39.983283,116.34177,0,211,39795.4471759259,2008-12-13,10:43:56
39.983229,116.341752,0,204,39795.4472337963,2008-12-13,10:44:01
39.983151,116.341724,0,204,39795.4472916667,2008-12-13,10:44:06
39.983097,116.34169,0,204,39795.447349537,2008-12-13,10:44:11
39.982991,116.341725,0,209,39795.4473958333,2008-12-13,10:44:15
39.982936,116.341723,0,215,39795.4474537037,2008-12-13,10:44:20
39.98288,116.341776,0,209,39795.4475115741,2008-12-13,10:44:25
39.982833,116.341798,0,201,39795.4475694444,2008-12-13,10:44:30
39.982768,116.341787,0,200,39795.4476273148,2008-12-13,10:44:35
39.982686,116.341746,0,200,39795.4476851852,2008-12-13,10:44:40
39.982617,116.341733,0,195,39795.4477430556,2008-12-13,10:44:45
39.982576,116.341683,0,194,39795.4478009259,2008-12-13,10:44:50
39.982542,116.341666,0,192,39795.4478587963,2008-12-13,10:44:55
39.982516,116.341661,0,194,39795.4479166667,2008-12-13,10:45:00
39.982472,116.341653,0,197,39795.447974537,2008-12-13,10:45:05
39.982397,116.341657,0,203,39795.4480324074,2008-12-13,10:45:10
39.982298,116.341661,0,207,39795.4480902778,2008-12-13,10:45:15
39.982214,116.341687,0,214,39795.4481481481,2008-12-13,10:45:20
39.982154,116.341736,0,214,39795.4482060185,2008-12-13,10:45:25
39.982101,116.341768,0,207,39795.4482638889,2008-12-13,10:45:30
39.982024,116.341732,0,210,39795.4483217593,2008-12-13,10:45:35
39.981972,116.341788,0,203,39795.4483796296,2008-12-13,10:45:40
39.981964,116.341806,0,192,39795.4484375,2008-12-13,10:45:45
39.98194,116.34182,0,191,39795.4484953704,2008-12-13,10:45:50
39.98192,116.341799,0,188,39795.4485532407,2008-12-13,10:45:55
39.981833,116.341798,0,189,39795.4486111111,2008-12-13,10:46:00
39.981761,116.341768,0,192,39795.4486689815,2008-12-13,10:46:05
39.981704,116.341781,0,191,39795.4487268519,2008-12-13,10:46:10
39.981629,116.341773,0,192,39795.4487847222,2008-12-13,10:46:15
39.981532,116.341776,0,195,39795.4488425926,2008-12-13,10:46:20
39.981429,116.341784,0,195,39795.448900463,2008-12-13,10:46:25
39.981344,116.341772,0,193,39795.4489583333,2008-12-13,10:46:30
39.981273,116.341757,0,188,39795.4490162037,2008-12-13,10:46:35
39.981187,116.341745,0,191,39795.4490740741,2008-12-13,10:46:40
39.981119,116.341734,0,196,39795.4491319444,2008-12-13,10:46:45
39.981032,116.341699,0,209,39795.4491898148,2008-12-13,10:46:50
39.980961,116.341676,0,216,39795.4492476852,2008-12-13,10:46:55
39.980908,116.341659,0,221,39795.4493055556,2008-12-13,10:47:00
39.980809,116.341718,0,218,39795.4493634259,2008-12-13,10:47:05
39.980722,116.341785,0,210,39795.4494097222,2008-12-13,10:47:09
39.980638,116.341802,0,209,39795.4494675926,2008-12-13,10:47:14
39.980563,116.341824,0,200,39795.449525463,2008-12-13,10:47:19
39.980515,116.341873,0,191,39795.4495833333,2008-12-13,10:47:24
39.980515,116.341873,0,191,39795.4496180556,2008-12-13,10:47:27
39.980511,116.341881,0,189,39795.4496412037,2008-12-13,10:47:29
39.980423,116.341851,0,193,39795.4496990741,2008-12-13,10:47:34
39.980377,116.341806,0,195,39795.4497569444,2008-12-13,10:47:39
39.980363,116.341771,0,197,39795.4498148148,2008-12-13,10:47:44
39.980351,116.341743,0,200,39795.4498726852,2008-12-13,10:47:49
39.980296,116.341732,0,204,39795.4499305556,2008-12-13,10:47:54
39.980213,116.341731,0,208,39795.4499884259,2008-12-13,10:47:59
39.980133,116.341807,0,214,39795.4500347222,2008-12-13,10:48:03
39.980082,116.341832,0,218,39795.4500925926,2008-12-13,10:48:08
39.980055,116.341893,0,215,39795.450150463,2008-12-13,10:48:13
39.980012,116.341974,0,212,39795.4502083333,2008-12-13,10:48:18
39.979946,116.342083,0,204,39795.4502662037,2008-12-13,10:48:23
39.979893,116.342111,0,209,39795.4503240741,2008-12-13,10:48:28
39.979801,116.342144,0,218,39795.4503819444,2008-12-13,10:48:33
39.979752,116.342202,0,227,39795.4504398148,2008-12-13,10:48:38
39.979722,116.342275,0,234,39795.4504976852,2008-12-13,10:48:43
39.979704,116.342356,0,241,39795.4505555556,2008-12-13,10:48:48
39.979676,116.342414,0,242,39795.4506134259,2008-12-13,10:48:53
39.979659,116.342449,0,246,39795.4506712963,2008-12-13,10:48:58
39.979637,116.342515,0,254,39795.4507291667,2008-12-13,10:49:03
39.979605,116.342597,0,260,39795.450787037,2008-12-13,10:49:08
39.979595,116.34268,0,260,39795.4508449074,2008-12-13,10:49:13
39.979571,116.342793,0,262,39795.4509027778,2008-12-13,10:49:18
39.979576,116.34287,0,236,39795.4509375,2008-12-13,10:49:21
39.97956,116.34293,0,215,39795.4509953704,2008-12-13,10:49:26
39.979553,116.342968,0,199,39795.4510532407,2008-12-13,10:49:31
39.979529,116.343008,0,192,39795.4511111111,2008-12-13,10:49:36
39.97951,116.34303,0,185,39795.4511689815,2008-12-13,10:49:41
39.979531,116.343024,0,184,39795.4512268519,2008-12-13,10:49:46
39.979546,116.342996,0,183,39795.4512847222,2008-12-13,10:49:51
39.979542,116.34292,0,182,39795.4513425926,2008-12-13,10:49:56
39.979539,116.342886,0,181,39795.451400463,2008-12-13,10:50:01
39.979516,116.34285,0,183,39795.4514583333,2008-12-13,10:50:06
39.979509,116.34276,0,177,39795.4515162037,2008-12-13,10:50:11
39.979514,116.342791,0,167,39795.4515740741,2008-12-13,10:50:16
39.979465,116.342809,0,158,39795.4516319444,2008-12-13,10:50:21
39.979399,116.342774,0,153,39795.4516898148,2008-12-13,10:50:26
39.979333,116.342764,0,148,39795.4517476852,2008-12-13,10:50:31
39.979261,116.34277,0,146,39795.4518055556,2008-12-13,10:50:36
39.979177,116.342687,0,152,39795.4518634259,2008-12-13,10:50:41
39.97913,116.342598,0,154,39795.4519212963,2008-12-13,10:50:46
39.97913,116.342598,0,154,39795.4519560185,2008-12-13,10:50:49
39.979132,116.342594,0,163,39795.4519791667,2008-12-13,10:50:51
39.979089,116.342596,0,169,39795.452037037,2008-12-13,10:50:56
39.979026,116.342633,0,168,39795.4520949074,2008-12-13,10:51:01
39.978952,116.342643,0,167,39795.4521527778,2008-12-13,10:51:06
39.978905,116.342606,0,173,39795.4522106481,2008-12-13,10:51:11
39.978826,116.342629,0,183,39795.4522685185,2008-12-13,10:51:16
39.978754,116.342635,0,186,39795.4523263889,2008-12-13,10:51:21
39.978711,116.342618,0,184,39795.4523842593,2008-12-13,10:51:26
39.978719,116.342591,0,182,39795.4524421296,2008-12-13,10:51:31
39.978722,116.34253,0,183,39795.4525,2008-12-13,10:51:36
39.978734,116.342493,0,176,39795.4525578704,2008-12-13,10:51:41
39.978732,116.342446,0,179,39795.4526157407,2008-12-13,10:51:46
39.978757,116.342362,0,171,39795.4526736111,2008-12-13,10:51:51
39.978748,116.342307,0,173,39795.4527314815,2008-12-13,10:51:56
39.978723,116.342336,0,173,39795.4527893519,2008-12-13,10:52:01
39.978727,116.342327,0,167,39795.4528472222,2008-12-13,10:52:06
39.978705,116.342293,0,166,39795.4529050926,2008-12-13,10:52:11
39.978688,116.34221,0,170,39795.452962963,2008-12-13,10:52:16
39.978853,116.342476,0,274,39795.4553935185,2008-12-13,10:55:46
39.978967,116.342532,0,269,39795.4554398148,2008-12-13,10:55:50
39.979065,116.342596,0,261,39795.4554976852,2008-12-13,10:55:55
39.97913,116.342646,0,254,39795.4555555556,2008-12-13,10:56:00
39.979136,116.342647,0,253,39795.4556134259,2008-12-13,10:56:05
39.979136,116.342647,0,253,39795.4556481481,2008-12-13,10:56:08
39.979138,116.342647,0,252,39795.4556712963,2008-12-13,10:56:10
39.97916,116.342651,0,252,39795.4557291667,2008-12-13,10:56:15
39.979184,116.342647,0,252,39795.455787037,2008-12-13,10:56:20
39.979188,116.342687,0,254,39795.4558449074,2008-12-13,10:56:25
39.979238,116.342631,0,255,39795.4559027778,2008-12-13,10:56:30
39.979283,116.342622,0,252,39795.4559606481,2008-12-13,10:56:35
39.979299,116.342561,0,249,39795.4560185185,2008-12-13,10:56:40
39.979384,116.342551,0,261,39795.4560763889,2008-12-13,10:56:45
39.97944,116.342517,0,284,39795.4561342593,2008-12-13,10:56:50
39.979509,116.342484,0,306,39795.4561805556,2008-12-13,10:56:54
39.979566,116.34262,0,322,39795.4562268518,2008-12-13,10:56:58
39.979626,116.342768,0,322,39795.45625,2008-12-13,10:57:00
39.979643,116.342905,0,325,39795.4562847222,2008-12-13,10:57:03
39.979637,116.34303,0,318,39795.4563310185,2008-12-13,10:57:07
39.979645,116.343137,0,320,39795.4563888889,2008-12-13,10:57:12
39.979644,116.343246,0,307,39795.4564351852,2008-12-13,10:57:16
39.979653,116.343371,0,307,39795.4564930556,2008-12-13,10:57:21
39.979661,116.34347,0,306,39795.4565509259,2008-12-13,10:57:26
39.979665,116.343581,0,291,39795.4566087963,2008-12-13,10:57:31
39.979652,116.34365,0,286,39795.4566666667,2008-12-13,10:57:36
39.97965,116.343709,0,275,39795.456724537,2008-12-13,10:57:41
39.979647,116.343754,0,270,39795.4567824074,2008-12-13,10:57:46
39.979712,116.343828,0,255,39795.4568171296,2008-12-13,10:57:49
39.979674,116.343866,0,225,39795.456875,2008-12-13,10:57:54
39.979583,116.343881,0,215,39795.4569328704,2008-12-13,10:57:59
39.979554,116.343888,0,205,39795.4569907407,2008-12-13,10:58:04
39.979473,116.343898,0,204,39795.4570486111,2008-12-13,10:58:09
39.979431,116.343895,0,205,39795.4571064815,2008-12-13,10:58:14
39.979357,116.343898,0,207,39795.4571643519,2008-12-13,10:58:19
39.979298,116.34387,0,212,39795.4572222222,2008-12-13,10:58:24
39.979215,116.343862,0,216,39795.4572800926,2008-12-13,10:58:29
39.979121,116.343854,0,216,39795.4573263889,2008-12-13,10:58:33
39.979047,116.343871,0,221,39795.4573842593,2008-12-13,10:58:38
39.978952,116.343912,0,223,39795.4574074074,2008-12-13,10:58:40
39.97889,116.343921,0,229,39795.4574652778,2008-12-13,10:58:45
39.978825,116.343964,0,236,39795.4575231481,2008-12-13,10:58:50
39.978825,116.344008,0,243,39795.4575810185,2008-12-13,10:58:55
39.978822,116.344012,0,244,39795.4576388889,2008-12-13,10:59:00
39.978822,116.344012,0,244,39795.4576736111,2008-12-13,10:59:03
39.978824,116.344004,0,245,39795.4576967593,2008-12-13,10:59:05
39.978828,116.344019,0,245,39795.4577546296,2008-12-13,10:59:10
39.978828,116.344016,0,245,39795.4578125,2008-12-13,10:59:15
39.978827,116.344017,0,245,39795.4578703704,2008-12-13,10:59:20
39.978825,116.344021,0,246,39795.4579282407,2008-12-13,10:59:25
39.978825,116.344021,0,246,39795.457962963,2008-12-13,10:59:28
39.97882,116.344028,0,246,39795.4579861111,2008-12-13,10:59:30
39.978813,116.344038,0,246,39795.4580439815,2008-12-13,10:59:35
39.978813,116.344038,0,246,39795.4580787037,2008-12-13,10:59:38
39.978807,116.344044,0,246,39795.4581018519,2008-12-13,10:59:40
39.978801,116.344056,0,246,39795.4581597222,2008-12-13,10:59:45
39.978796,116.344059,0,246,39795.4582175926,2008-12-13,10:59:50
39.978796,116.344059,0,246,39795.4582523148,2008-12-13,10:59:53
39.978794,116.344051,0,246,39795.458275463,2008-12-13,10:59:55
39.978793,116.344035,0,246,39795.4583333333,2008-12-13,11:00:00
39.978791,116.344022,0,246,39795.4583912037,2008-12-13,11:00:05
39.978684,116.343982,0,246,39795.4584259259,2008-12-13,11:00:08
39.97859,116.343974,0,249,39795.4584837963,2008-12-13,11:00:13
39.978588,116.343973,0,249,39795.4585416667,2008-12-13,11:00:18
39.978588,116.343973,0,249,39795.4585763889,2008-12-13,11:00:21
39.978583,116.34398,0,248,39795.458599537,2008-12-13,11:00:23
39.978518,116.344011,0,248,39795.4586574074,2008-12-13,11:00:28
39.978273,116.344037,0,258,39795.4677893519,2008-12-13,11:13:37
39.978248,116.343934,0,256,39795.4678472222,2008-12-13,11:13:42
39.978244,116.343844,0,251,39795.4679050926,2008-12-13,11:13:47
39.978245,116.343792,0,251,39795.467962963,2008-12-13,11:13:52
39.978207,116.343791,0,253,39795.4680208333,2008-12-13,11:13:57
39.978194,116.343797,0,253,39795.4680787037,2008-12-13,11:14:02
39.978179,116.343796,0,255,39795.4681365741,2008-12-13,11:14:07
39.978156,116.343813,0,258,39795.4681944444,2008-12-13,11:14:12
39.978156,116.343813,0,258,39795.4682291667,2008-12-13,11:14:15
39.978154,116.343819,0,258,39795.4682523148,2008-12-13,11:14:17
39.978154,116.343829,0,258,39795.4683101852,2008-12-13,11:14:22
39.978153,116.343839,0,258,39795.4683680556,2008-12-13,11:14:27
39.978167,116.343913,0,258,39795.4684259259,2008-12-13,11:14:32
39.978176,116.343942,0,259,39795.4684837963,2008-12-13,11:14:37
39.978154,116.343965,0,259,39795.4685416667,2008-12-13,11:14:42
39.978085,116.344018,0,258,39795.468599537,2008-12-13,11:14:47
39.978043,116.344102,0,258,39795.4686574074,2008-12-13,11:14:52
39.978048,116.3442,0,258,39795.4687152778,2008-12-13,11:14:57
39.978043,116.344244,0,258,39795.4687731481,2008-12-13,11:15:02
39.978039,116.344243,0,257,39795.4688310185,2008-12-13,11:15:07
39.978039,116.344243,0,257,39795.4688657407,2008-12-13,11:15:10
39.978037,116.344243,0,257,39795.4688888889,2008-12-13,11:15:12
39.97804,116.344229,0,257,39795.4689467593,2008-12-13,11:15:17
39.978045,116.344221,0,258,39795.4690046296,2008-12-13,11:15:22
39.978047,116.344224,0,258,39795.4690625,2008-12-13,11:15:27
39.97805,116.344223,0,258,39795.4691203704,2008-12-13,11:15:32
39.978051,116.344223,0,259,39795.4691782407,2008-12-13,11:15:37
39.978051,116.344223,0,259,39795.469212963,2008-12-13,11:15:40
39.978056,116.344229,0,259,39795.4692361111,2008-12-13,11:15:42
39.978079,116.344185,0,264,39795.4692939815,2008-12-13,11:15:47
39.978083,116.344166,0,265,39795.4693518518,2008-12-13,11:15:52
39.978083,116.344166,0,265,39795.4693865741,2008-12-13,11:15:55
39.978083,116.344161,0,265,39795.4694097222,2008-12-13,11:15:57
39.978083,116.344151,0,265,39795.4694675926,2008-12-13,11:16:02
39.978083,116.344151,0,265,39795.4695023148,2008-12-13,11:16:05
39.978084,116.344153,0,265,39795.469525463,2008-12-13,11:16:07
39.978096,116.34414,0,267,39795.4695833333,2008-12-13,11:16:12
39.978189,116.344111,0,272,39795.4696412037,2008-12-13,11:16:17
39.978272,116.344085,0,276,39795.4696990741,2008-12-13,11:16:22
39.978323,116.344038,0,282,39795.4697569444,2008-12-13,11:16:27
39.978323,116.344015,0,287,39795.4698148148,2008-12-13,11:16:32
39.978324,116.343964,0,293,39795.4698726852,2008-12-13,11:16:37
39.978373,116.343923,0,295,39795.4699305556,2008-12-13,11:16:42
39.978427,116.343881,0,296,39795.4699884259,2008-12-13,11:16:47
39.978411,116.343858,0,297,39795.4700462963,2008-12-13,11:16:52
39.978397,116.343865,0,296,39795.4701041667,2008-12-13,11:16:57
39.978371,116.34387,0,297,39795.470162037,2008-12-13,11:17:02
39.97839,116.343878,0,295,39795.4702199074,2008-12-13,11:17:07
39.97839,116.343882,0,294,39795.4702777778,2008-12-13,11:17:12
39.978391,116.343881,0,294,39795.4703356481,2008-12-13,11:17:17
39.978392,116.343889,0,294,39795.4703935185,2008-12-13,11:17:22
39.978394,116.343885,0,294,39795.4704513889,2008-12-13,11:17:27
39.978394,116.343885,0,294,39795.4704861111,2008-12-13,11:17:30
39.978394,116.343884,0,294,39795.4705092593,2008-12-13,11:17:32
39.978393,116.343893,0,294,39795.4705671296,2008-12-13,11:17:37
39.978398,116.34392,0,295,39795.470625,2008-12-13,11:17:42
39.978416,116.343967,0,299,39795.4706828704,2008-12-13,11:17:47
39.978454,116.343966,0,297,39795.4707407407,2008-12-13,11:17:52
39.978499,116.34399,0,296,39795.4707986111,2008-12-13,11:17:57
39.978544,116.344055,0,295,39795.4708564815,2008-12-13,11:18:02
39.978579,116.344068,0,294,39795.4709143518,2008-12-13,11:18:07
39.978626,116.343957,0,297,39795.4709722222,2008-12-13,11:18:12
39.978669,116.343835,0,297,39795.4710185185,2008-12-13,11:18:16
39.978672,116.343791,0,295,39795.4710763889,2008-12-13,11:18:21
39.978672,116.343791,0,295,39795.4711111111,2008-12-13,11:18:24
39.978673,116.343795,0,295,39795.4711342593,2008-12-13,11:18:26
39.978676,116.343786,0,295,39795.4711921296,2008-12-13,11:18:31
39.978676,116.343786,0,295,39795.4712268518,2008-12-13,11:18:34
39.978675,116.34378,0,295,39795.47125,2008-12-13,11:18:36
39.978648,116.343732,0,294,39795.4713078704,2008-12-13,11:18:41
39.978562,116.343651,0,294,39795.4713425926,2008-12-13,11:18:44
39.978488,116.343623,0,297,39795.471400463,2008-12-13,11:18:49
39.978466,116.343635,0,298,39795.4714583333,2008-12-13,11:18:54
39.978446,116.343646,0,300,39795.4715162037,2008-12-13,11:18:59
39.978425,116.343659,0,299,39795.4715740741,2008-12-13,11:19:04
39.978419,116.343705,0,297,39795.4716319444,2008-12-13,11:19:09
39.978386,116.343833,0,297,39795.4716782407,2008-12-13,11:19:13
39.978372,116.34395,0,297,39795.471724537,2008-12-13,11:19:17
39.978361,116.343998,0,298,39795.4717824074,2008-12-13,11:19:22
39.978319,116.343947,0,299,39795.4718402778,2008-12-13,11:19:27
39.978233,116.343894,0,303,39795.4718865741,2008-12-13,11:19:31
39.978137,116.343822,0,304,39795.4719328704,2008-12-13,11:19:35
39.978047,116.34375,0,303,39795.4719907407,2008-12-13,11:19:40
39.978047,116.343755,0,302,39795.4720486111,2008-12-13,11:19:45
39.978047,116.343755,0,302,39795.4720833333,2008-12-13,11:19:48
39.978049,116.343756,0,302,39795.4721064815,2008-12-13,11:19:50
39.97805,116.343765,0,302,39795.4721643519,2008-12-13,11:19:55
39.978052,116.343772,0,302,39795.4722222222,2008-12-13,11:20:00
39.978052,116.343772,0,302,39795.4722569444,2008-12-13,11:20:03
39.978054,116.343768,0,302,39795.4722800926,2008-12-13,11:20:05
39.978084,116.343757,0,301,39795.472337963,2008-12-13,11:20:10
39.978174,116.343752,0,296,39795.4723842593,2008-12-13,11:20:14
39.978264,116.343743,0,294,39795.4724305556,2008-12-13,11:20:18
39.978291,116.343738,0,293,39795.4724884259,2008-12-13,11:20:23
39.97829,116.343739,0,293,39795.4725462963,2008-12-13,11:20:28
39.97829,116.343739,0,293,39795.4725810185,2008-12-13,11:20:31
39.978289,116.343732,0,293,39795.4726041667,2008-12-13,11:20:33
39.978291,116.343721,0,293,39795.472662037,2008-12-13,11:20:38
39.978292,116.34371,0,293,39795.4727199074,2008-12-13,11:20:43
39.978294,116.343706,0,294,39795.4727777778,2008-12-13,11:20:48
39.978294,116.343706,0,294,39795.4728125,2008-12-13,11:20:51
39.978296,116.343711,0,294,39795.4728356482,2008-12-13,11:20:53
39.978295,116.343722,0,294,39795.4728935185,2008-12-13,11:20:58
39.978295,116.343722,0,294,39795.4729282407,2008-12-13,11:21:01
39.978294,116.343727,0,294,39795.4729513889,2008-12-13,11:21:03
39.978292,116.343736,0,294,39795.4730092593,2008-12-13,11:21:08
39.978292,116.343736,0,294,39795.4730439815,2008-12-13,11:21:11
39.97829,116.343742,0,294,39795.4730671296,2008-12-13,11:21:13
39.978287,116.343753,0,295,39795.473125,2008-12-13,11:21:18
39.978305,116.343802,0,297,39795.4731828704,2008-12-13,11:21:23
39.978305,116.343827,0,298,39795.4732407407,2008-12-13,11:21:28
39.978305,116.343824,0,298,39795.4732986111,2008-12-13,11:21:33
39.978304,116.343827,0,298,39795.4733564815,2008-12-13,11:21:38
39.978303,116.343831,0,297,39795.4734143519,2008-12-13,11:21:43
39.978303,116.343831,0,297,39795.4734490741,2008-12-13,11:21:46
39.978302,116.34383,0,296,39795.4734722222,2008-12-13,11:21:48
39.978305,116.343819,0,296,39795.4735300926,2008-12-13,11:21:53
39.978298,116.343788,0,295,39795.473587963,2008-12-13,11:21:58
39.978305,116.343742,0,294,39795.4736458333,2008-12-13,11:22:03
39.978305,116.343729,0,293,39795.4737037037,2008-12-13,11:22:08
39.978305,116.343729,0,293,39795.4737384259,2008-12-13,11:22:11
39.978303,116.343733,0,293,39795.4737615741,2008-12-13,11:22:13
39.978285,116.343695,0,294,39795.4738194444,2008-12-13,11:22:18
39.978269,116.343674,0,294,39795.4738773148,2008-12-13,11:22:23
39.97827,116.343663,0,294,39795.4739351852,2008-12-13,11:22:28
39.978237,116.343662,0,295,39795.4739930556,2008-12-13,11:22:33
39.978222,116.343667,0,294,39795.4740509259,2008-12-13,11:22:38
39.978222,116.343655,0,294,39795.4741087963,2008-12-13,11:22:43
39.978221,116.343647,0,294,39795.4741666667,2008-12-13,11:22:48
39.978221,116.343647,0,294,39795.4742013889,2008-12-13,11:22:51
39.978219,116.343645,0,294,39795.474224537,2008-12-13,11:22:53
39.978215,116.343658,0,294,39795.4742824074,2008-12-13,11:22:58
39.978187,116.343767,0,295,39795.4743402778,2008-12-13,11:23:03
39.978201,116.343831,0,300,39795.4743981481,2008-12-13,11:23:08
39.978206,116.343868,0,301,39795.4744560185,2008-12-13,11:23:13
39.978215,116.343922,0,299,39795.4745138889,2008-12-13,11:23:18
39.978249,116.343965,0,295,39795.4745717593,2008-12-13,11:23:23
39.978259,116.343972,0,294,39795.4746296296,2008-12-13,11:23:28
39.978257,116.34398,0,294,39795.4746875,2008-12-13,11:23:33
39.978257,116.343981,0,294,39795.4747453704,2008-12-13,11:23:38
39.978257,116.343981,0,294,39795.4747800926,2008-12-13,11:23:41
39.978257,116.343974,0,294,39795.4748032407,2008-12-13,11:23:43
39.978259,116.343954,0,296,39795.4748611111,2008-12-13,11:23:48
39.978261,116.34393,0,298,39795.4749189815,2008-12-13,11:23:53
39.978261,116.343922,0,299,39795.4749768519,2008-12-13,11:23:58
39.978261,116.343923,0,299,39795.4750347222,2008-12-13,11:24:03
39.97826,116.343929,0,299,39795.4750925926,2008-12-13,11:24:08
39.97826,116.343929,0,299,39795.4751273148,2008-12-13,11:24:11
39.978259,116.343928,0,299,39795.475150463,2008-12-13,11:24:13
39.978236,116.343884,0,306,39795.4752083333,2008-12-13,11:24:18
39.978224,116.343879,0,306,39795.4752662037,2008-12-13,11:24:23
39.978223,116.343869,0,306,39795.4753240741,2008-12-13,11:24:28
39.978223,116.343865,0,306,39795.4753819444,2008-12-13,11:24:33
39.978223,116.343865,0,306,39795.4754166667,2008-12-13,11:24:36
39.978221,116.343862,0,306,39795.4754398148,2008-12-13,11:24:38
39.97822,116.343853,0,305,39795.4754976852,2008-12-13,11:24:43
39.978213,116.343836,0,305,39795.4755555556,2008-12-13,11:24:48
39.978211,116.343838,0,304,39795.4756134259,2008-12-13,11:24:53
39.978211,116.343838,0,304,39795.4756481481,2008-12-13,11:24:56
39.97821,116.343845,0,304,39795.4756712963,2008-12-13,11:24:58
39.978208,116.343855,0,304,39795.4757291667,2008-12-13,11:25:03
39.978207,116.343862,0,305,39795.475787037,2008-12-13,11:25:08
39.978207,116.343867,0,305,39795.4758449074,2008-12-13,11:25:13
39.978207,116.343867,0,305,39795.4758796296,2008-12-13,11:25:16
39.978208,116.343866,0,305,39795.4759027778,2008-12-13,11:25:18
39.97821,116.343856,0,305,39795.4759606481,2008-12-13,11:25:23
39.978212,116.343845,0,305,39795.4760185185,2008-12-13,11:25:28
39.978242,116.343849,0,306,39795.4760763889,2008-12-13,11:25:33
39.978254,116.343858,0,306,39795.4761342593,2008-12-13,11:25:38
39.978254,116.343858,0,306,39795.4761689815,2008-12-13,11:25:41
39.978256,116.343862,0,307,39795.4761921296,2008-12-13,11:25:43
39.978204,116.343871,0,307,39795.47625,2008-12-13,11:25:48
39.978201,116.343884,0,307,39795.4763078704,2008-12-13,11:25:53
39.978201,116.343884,0,307,39795.4763425926,2008-12-13,11:25:56
39.9782,116.343891,0,307,39795.4763657407,2008-12-13,11:25:58
39.97821,116.343969,0,307,39795.4764236111,2008-12-13,11:26:03
39.978241,116.344047,0,309,39795.4764814815,2008-12-13,11:26:08
39.978288,116.344084,0,312,39795.4765393519,2008-12-13,11:26:13
39.978286,116.34404,0,313,39795.4765972222,2008-12-13,11:26:18
39.97828,116.344006,0,312,39795.4766550926,2008-12-13,11:26:23
39.978261,116.343998,0,311,39795.476712963,2008-12-13,11:26:28
39.97825,116.344006,0,311,39795.4767708333,2008-12-13,11:26:33
39.978252,116.344005,0,311,39795.4768287037,2008-12-13,11:26:38
39.978251,116.344006,0,310,39795.4768865741,2008-12-13,11:26:43
39.978251,116.344009,0,310,39795.4769444444,2008-12-13,11:26:48
39.978251,116.344007,0,311,39795.4770023148,2008-12-13,11:26:53
39.978251,116.344007,0,311,39795.477037037,2008-12-13,11:26:56
39.978252,116.344003,0,311,39795.4770601852,2008-12-13,11:26:58
39.978262,116.343997,0,310,39795.4771180556,2008-12-13,11:27:03
39.978324,116.343881,0,307,39795.4771643518,2008-12-13,11:27:07
39.978364,116.343809,0,303,39795.4772222222,2008-12-13,11:27:12
39.978373,116.343783,0,301,39795.4772800926,2008-12-13,11:27:17
39.978373,116.343783,0,301,39795.4773148148,2008-12-13,11:27:20
39.978374,116.343777,0,301,39795.477337963,2008-12-13,11:27:22
39.978419,116.343768,0,300,39795.4773958333,2008-12-13,11:27:27
39.978453,116.343748,0,298,39795.4774537037,2008-12-13,11:27:32
39.978454,116.343726,0,294,39795.4775115741,2008-12-13,11:27:37
39.978456,116.343717,0,293,39795.4775694444,2008-12-13,11:27:42
39.978457,116.343708,0,293,39795.4776273148,2008-12-13,11:27:47
39.978415,116.343644,0,292,39795.4776851852,2008-12-13,11:27:52
39.978397,116.343595,0,292,39795.4777430556,2008-12-13,11:27:57
39.978398,116.343583,0,292,39795.4778009259,2008-12-13,11:28:02
39.978399,116.343576,0,292,39795.4778587963,2008-12-13,11:28:07
39.9784,116.343568,0,292,39795.4779166667,2008-12-13,11:28:12
39.978401,116.343569,0,292,39795.477974537,2008-12-13,11:28:17
39.978396,116.343571,0,292,39795.4780324074,2008-12-13,11:28:22
39.978392,116.343575,0,292,39795.4780902778,2008-12-13,11:28:27
39.978392,116.34357,0,292,39795.4781481481,2008-12-13,11:28:32
39.978392,116.343567,0,292,39795.4782060185,2008-12-13,11:28:37
39.978394,116.343565,0,292,39795.4782638889,2008-12-13,11:28:42
39.978395,116.343559,0,292,39795.4783217593,2008-12-13,11:28:47
39.978395,116.343556,0,291,39795.4783796296,2008-12-13,11:28:52
39.978395,116.343556,0,291,39795.4784143518,2008-12-13,11:28:55
39.978395,116.343552,0,291,39795.4784375,2008-12-13,11:28:57
39.978424,116.343529,0,291,39795.4784953704,2008-12-13,11:29:02
39.978391,116.343528,0,292,39795.4785532407,2008-12-13,11:29:07
39.978371,116.343548,0,291,39795.4786111111,2008-12-13,11:29:12
39.978321,116.343607,0,290,39795.4786689815,2008-12-13,11:29:17
39.978321,116.343607,0,290,39795.4787037037,2008-12-13,11:29:20
39.978319,116.343614,0,290,39795.4787268518,2008-12-13,11:29:22
39.978259,116.343645,0,292,39795.4787847222,2008-12-13,11:29:27
39.978203,116.343637,0,291,39795.4788425926,2008-12-13,11:29:32
39.978139,116.343569,0,289,39795.478900463,2008-12-13,11:29:37
39.97813,116.343558,0,289,39795.4789583333,2008-12-13,11:29:42
39.978126,116.343569,0,289,39795.4790162037,2008-12-13,11:29:47
39.978123,116.34358,0,289,39795.4790740741,2008-12-13,11:29:52
39.978121,116.343585,0,289,39795.4791319444,2008-12-13,11:29:57
39.97812,116.34359,0,289,39795.4791898148,2008-12-13,11:30:02
39.97812,116.343586,0,289,39795.4792476852,2008-12-13,11:30:07
39.97812,116.343586,0,289,39795.4792824074,2008-12-13,11:30:10
39.97812,116.343589,0,289,39795.4793055556,2008-12-13,11:30:12
39.978117,116.343599,0,289,39795.4793634259,2008-12-13,11:30:17
39.978098,116.34362,0,288,39795.4794212963,2008-12-13,11:30:22
39.978064,116.343627,0,286,39795.4794791667,2008-12-13,11:30:27
39.978064,116.343627,0,286,39795.4795138889,2008-12-13,11:30:30
39.978063,116.343622,0,286,39795.479537037,2008-12-13,11:30:32
39.97799,116.343497,0,284,39795.4795949074,2008-12-13,11:30:37
39.977909,116.3435,0,287,39795.4796527778,2008-12-13,11:30:42
39.977909,116.343491,0,287,39795.4797106481,2008-12-13,11:30:47
39.977909,116.343491,0,287,39795.4797453704,2008-12-13,11:30:50
39.977907,116.343495,0,287,39795.4797685185,2008-12-13,11:30:52
39.977901,116.343526,0,287,39795.4798263889,2008-12-13,11:30:57
39.977879,116.343525,0,290,39795.4798842593,2008-12-13,11:31:02
39.977866,116.343507,0,290,39795.4799421296,2008-12-13,11:31:07
39.977869,116.343499,0,290,39795.48,2008-12-13,11:31:12
39.977869,116.343499,0,290,39795.4800347222,2008-12-13,11:31:15
39.977873,116.343492,0,290,39795.4800578704,2008-12-13,11:31:17
39.977877,116.34348,0,291,39795.4801157407,2008-12-13,11:31:22
39.977944,116.343493,0,289,39795.4801736111,2008-12-13,11:31:27
39.977966,116.343519,0,288,39795.4802314815,2008-12-13,11:31:32
39.977964,116.34353,0,288,39795.4802893519,2008-12-13,11:31:37
39.977964,116.34353,0,288,39795.4803472222,2008-12-13,11:31:42
39.977964,116.34353,0,288,39795.4803819444,2008-12-13,11:31:45
39.977966,116.343533,0,288,39795.4804050926,2008-12-13,11:31:47
39.977992,116.343549,0,286,39795.480462963,2008-12-13,11:31:52
39.978049,116.343527,0,281,39795.4805208333,2008-12-13,11:31:57
39.978093,116.343491,0,278,39795.4805787037,2008-12-13,11:32:02
39.978127,116.343512,0,276,39795.4806365741,2008-12-13,11:32:07
39.978121,116.34353,0,275,39795.4806944444,2008-12-13,11:32:12
39.97812,116.343544,0,274,39795.4807523148,2008-12-13,11:32:17
39.978137,116.343532,0,273,39795.4808101852,2008-12-13,11:32:22
39.978397,116.343475,0,252,39795.4858449074,2008-12-13,11:39:37
39.978401,116.343453,0,247,39795.4859027778,2008-12-13,11:39:42
39.978401,116.34345,0,246,39795.4859606481,2008-12-13,11:39:47
39.978401,116.343452,0,246,39795.4860185185,2008-12-13,11:39:52
39.978401,116.343452,0,246,39795.4860532407,2008-12-13,11:39:55
39.978401,116.343458,0,246,39795.4860763889,2008-12-13,11:39:57
39.978399,116.34347,0,246,39795.4861342593,2008-12-13,11:40:02
39.978399,116.34347,0,246,39795.4861689815,2008-12-13,11:40:05
39.978399,116.343478,0,245,39795.4861921296,2008-12-13,11:40:07
39.978393,116.343487,0,241,39795.48625,2008-12-13,11:40:12
39.978378,116.34348,0,235,39795.4863078704,2008-12-13,11:40:17
39.978368,116.343459,0,234,39795.4863657407,2008-12-13,11:40:22
39.978368,116.343452,0,233,39795.4864236111,2008-12-13,11:40:27
39.978368,116.343452,0,233,39795.4864583333,2008-12-13,11:40:30
39.97837,116.343449,0,233,39795.4864814815,2008-12-13,11:40:32
39.978364,116.343425,0,233,39795.4865393518,2008-12-13,11:40:37
39.978334,116.343433,0,232,39795.4865972222,2008-12-13,11:40:42
39.978295,116.343403,0,235,39795.4866550926,2008-12-13,11:40:47
39.978295,116.343403,0,235,39795.4866898148,2008-12-13,11:40:50
39.978295,116.343407,0,235,39795.486712963,2008-12-13,11:40:52
39.978295,116.343416,0,235,39795.4867708333,2008-12-13,11:40:57
39.978297,116.343405,0,234,39795.4868287037,2008-12-13,11:41:02
39.978296,116.343412,0,234,39795.4868865741,2008-12-13,11:41:07
39.978296,116.343412,0,234,39795.4869212963,2008-12-13,11:41:10
39.978295,116.343409,0,234,39795.4869444444,2008-12-13,11:41:12
39.978295,116.343399,0,234,39795.4870023148,2008-12-13,11:41:17
39.978295,116.343399,0,234,39795.487037037,2008-12-13,11:41:20
39.978294,116.343399,0,234,39795.4870601852,2008-12-13,11:41:22
39.978288,116.343413,0,234,39795.4871180556,2008-12-13,11:41:27
39.978283,116.343426,0,234,39795.4871759259,2008-12-13,11:41:32
39.978278,116.343434,0,235,39795.4872337963,2008-12-13,11:41:37
39.978277,116.343435,0,235,39795.4872916667,2008-12-13,11:41:42
39.978274,116.343443,0,235,39795.487349537,2008-12-13,11:41:47
39.978273,116.343444,0,235,39795.4874074074,2008-12-13,11:41:52
39.978273,116.343444,0,235,39795.4874421296,2008-12-13,11:41:55
39.978274,116.34344,0,234,39795.4874652778,2008-12-13,11:41:57
39.978277,116.343419,0,232,39795.4875231481,2008-12-13,11:42:02
39.97827,116.343388,0,214,39795.4875810185,2008-12-13,11:42:07
39.978324,116.343322,0,208,39795.4876388889,2008-12-13,11:42:12
39.978323,116.343289,0,204,39795.4876967593,2008-12-13,11:42:17
39.978323,116.343289,0,204,39795.4877314815,2008-12-13,11:42:20
39.978323,116.34329,0,199,39795.4877546296,2008-12-13,11:42:22
39.97831,116.343266,0,197,39795.4878125,2008-12-13,11:42:27
39.978292,116.343262,0,199,39795.4878703704,2008-12-13,11:42:32
39.978289,116.343266,0,198,39795.4879282407,2008-12-13,11:42:37
39.978288,116.343268,0,197,39795.4879861111,2008-12-13,11:42:42
39.978288,116.343268,0,197,39795.4880208333,2008-12-13,11:42:45
39.978289,116.343266,0,197,39795.4880439815,2008-12-13,11:42:47
39.978287,116.343276,0,197,39795.4881018519,2008-12-13,11:42:52
39.978283,116.343291,0,197,39795.4881597222,2008-12-13,11:42:57
39.978237,116.343352,0,193,39795.4882175926,2008-12-13,11:43:02
39.978225,116.343367,0,192,39795.488275463,2008-12-13,11:43:07
39.978225,116.343367,0,192,39795.4883101852,2008-12-13,11:43:10
39.978226,116.343367,0,192,39795.4883333333,2008-12-13,11:43:12
39.978231,116.343387,0,190,39795.4883912037,2008-12-13,11:43:17
39.978243,116.343434,0,183,39795.4884490741,2008-12-13,11:43:22
39.978231,116.343481,0,178,39795.4885069444,2008-12-13,11:43:27
39.978222,116.343512,0,177,39795.4885648148,2008-12-13,11:43:32
39.978221,116.343522,0,177,39795.4886226852,2008-12-13,11:43:37
39.978218,116.343536,0,177,39795.4886805556,2008-12-13,11:43:42
39.978255,116.343575,0,173,39795.4887384259,2008-12-13,11:43:47
39.978266,116.343587,0,170,39795.4887962963,2008-12-13,11:43:52
39.978264,116.3436,0,170,39795.4888541667,2008-12-13,11:43:57
39.978262,116.343612,0,170,39795.488912037,2008-12-13,11:44:02
39.978258,116.343603,0,170,39795.4889699074,2008-12-13,11:44:07
39.978255,116.343581,0,168,39795.4890277778,2008-12-13,11:44:12
39.978268,116.343596,0,165,39795.4890856481,2008-12-13,11:44:17
39.97838,116.343506,0,164,39795.4891319444,2008-12-13,11:44:21
39.978428,116.343479,0,160,39795.4891898148,2008-12-13,11:44:26
39.978432,116.343469,0,159,39795.4892476852,2008-12-13,11:44:31
39.978432,116.343476,0,159,39795.4893055556,2008-12-13,11:44:36
39.978432,116.343478,0,159,39795.4893634259,2008-12-13,11:44:41
39.978432,116.343482,0,159,39795.4894212963,2008-12-13,11:44:46
39.978432,116.343482,0,159,39795.4894560185,2008-12-13,11:44:49
39.978431,116.343487,0,158,39795.4894791667,2008-12-13,11:44:51
39.978461,116.343498,0,156,39795.489537037,2008-12-13,11:44:56
39.978532,116.343474,0,154,39795.4895949074,2008-12-13,11:45:01
39.978483,116.343436,0,144,39795.4896527778,2008-12-13,11:45:06
39.978467,116.343441,0,143,39795.4897106481,2008-12-13,11:45:11
39.978463,116.343453,0,143,39795.4897685185,2008-12-13,11:45:16
39.97847,116.343434,0,144,39795.4898263889,2008-12-13,11:45:21
39.97847,116.343434,0,144,39795.4898611111,2008-12-13,11:45:24
39.978471,116.343428,0,143,39795.4898842593,2008-12-13,11:45:26
39.97847,116.343437,0,143,39795.4899421296,2008-12-13,11:45:31
39.97847,116.343437,0,143,39795.4899768519,2008-12-13,11:45:34
39.978471,116.343439,0,143,39795.49,2008-12-13,11:45:36
39.978474,116.343428,0,143,39795.4900578704,2008-12-13,11:45:41
39.978472,116.343426,0,143,39795.4901157407,2008-12-13,11:45:46
39.978472,116.343426,0,143,39795.490150463,2008-12-13,11:45:49
39.978473,116.343426,0,143,39795.4901736111,2008-12-13,11:45:51
39.978478,116.343411,0,143,39795.4902314815,2008-12-13,11:45:56
39.978477,116.343406,0,144,39795.4902893519,2008-12-13,11:46:01
39.978476,116.343401,0,144,39795.4903472222,2008-12-13,11:46:06
39.978477,116.343395,0,144,39795.4904050926,2008-12-13,11:46:11
39.978477,116.343395,0,144,39795.4904398148,2008-12-13,11:46:14
39.978474,116.343395,0,145,39795.490462963,2008-12-13,11:46:16
39.978475,116.34338,0,150,39795.4905208333,2008-12-13,11:46:21
39.978475,116.343377,0,152,39795.4905787037,2008-12-13,11:46:26
39.978475,116.34338,0,152,39795.4906365741,2008-12-13,11:46:31
39.978475,116.34338,0,152,39795.4906712963,2008-12-13,11:46:34
39.978479,116.343375,0,152,39795.4906944444,2008-12-13,11:46:36
39.978482,116.343364,0,153,39795.4907523148,2008-12-13,11:46:41
39.978531,116.343313,0,153,39795.4908101852,2008-12-13,11:46:46
39.978589,116.343264,0,153,39795.4908680556,2008-12-13,11:46:51
39.978593,116.343251,0,153,39795.4909259259,2008-12-13,11:46:56
39.978595,116.34324,0,152,39795.4909837963,2008-12-13,11:47:01
39.978625,116.343203,0,153,39795.4910416667,2008-12-13,11:47:06
39.978663,116.343166,0,152,39795.491099537,2008-12-13,11:47:11
39.978662,116.343168,0,152,39795.4911574074,2008-12-13,11:47:16
39.978663,116.343163,0,152,39795.4912152778,2008-12-13,11:47:21
39.978663,116.343163,0,152,39795.49125,2008-12-13,11:47:24
39.978665,116.34316,0,152,39795.4912731481,2008-12-13,11:47:26
39.978664,116.343169,0,152,39795.4913310185,2008-12-13,11:47:31
39.978665,116.343171,0,152,39795.4913888889,2008-12-13,11:47:36
39.978665,116.343173,0,151,39795.4914467593,2008-12-13,11:47:41
39.978666,116.34317,0,151,39795.4915046296,2008-12-13,11:47:46
39.978666,116.343166,0,151,39795.4915625,2008-12-13,11:47:51
39.978667,116.343167,0,151,39795.4916203704,2008-12-13,11:47:56
39.978666,116.343165,0,151,39795.4916782407,2008-12-13,11:48:01
39.978665,116.343165,0,151,39795.4917361111,2008-12-13,11:48:06
39.978664,116.343168,0,151,39795.4917939815,2008-12-13,11:48:11
39.978663,116.343167,0,151,39795.4918518519,2008-12-13,11:48:16
39.978662,116.343171,0,151,39795.4919097222,2008-12-13,11:48:21
39.978664,116.343164,0,151,39795.4919675926,2008-12-13,11:48:26
39.978665,116.343161,0,152,39795.492025463,2008-12-13,11:48:31
39.978665,116.343161,0,152,39795.4920601852,2008-12-13,11:48:34
39.978666,116.343159,0,151,39795.4920833333,2008-12-13,11:48:36
39.978683,116.34321,0,151,39795.4921412037,2008-12-13,11:48:41
39.978731,116.343278,0,151,39795.4921990741,2008-12-13,11:48:46
39.978813,116.343261,0,151,39795.4922569444,2008-12-13,11:48:51
39.979062,116.343139,0,144,39795.4956134259,2008-12-13,11:53:41
39.979066,116.343132,0,144,39795.4956712963,2008-12-13,11:53:46
39.979066,116.343132,0,144,39795.4957060185,2008-12-13,11:53:49
39.979066,116.343129,0,144,39795.4957291667,2008-12-13,11:53:51
39.979065,116.343141,0,143,39795.495787037,2008-12-13,11:53:56
39.978792,116.343312,0,141,39795.4958101852,2008-12-13,11:53:58
39.978701,116.343377,0,142,39795.4958564815,2008-12-13,11:54:02
39.978612,116.34344,0,143,39795.4958796296,2008-12-13,11:54:04
39.978523,116.343496,0,149,39795.4959259259,2008-12-13,11:54:08
39.978519,116.343503,0,149,39795.4959837963,2008-12-13,11:54:13
39.978516,116.343509,0,150,39795.4960416667,2008-12-13,11:54:18
39.978515,116.343509,0,150,39795.496099537,2008-12-13,11:54:23
39.978516,116.343504,0,151,39795.4961574074,2008-12-13,11:54:28
39.978515,116.3435,0,151,39795.4962152778,2008-12-13,11:54:33
39.978514,116.343504,0,151,39795.4962731482,2008-12-13,11:54:38
39.978513,116.343511,0,152,39795.4963310185,2008-12-13,11:54:43
39.978513,116.343511,0,152,39795.4963657407,2008-12-13,11:54:46
39.978512,116.343517,0,152,39795.4963888889,2008-12-13,11:54:48
39.978576,116.34354,0,151,39795.4964467593,2008-12-13,11:54:53
39.978635,116.3436,0,150,39795.4965046296,2008-12-13,11:54:58
39.978635,116.3436,0,150,39795.4965393519,2008-12-13,11:55:01
39.978631,116.343597,0,151,39795.4965625,2008-12-13,11:55:03
39.97866,116.343541,0,156,39795.4966203704,2008-12-13,11:55:08
39.978651,116.343504,0,158,39795.4966782407,2008-12-13,11:55:13
39.978613,116.343496,0,160,39795.4967361111,2008-12-13,11:55:18
39.978602,116.343483,0,160,39795.4967939815,2008-12-13,11:55:23
39.978601,116.343485,0,160,39795.4968518519,2008-12-13,11:55:28
39.978601,116.343487,0,161,39795.4969097222,2008-12-13,11:55:33
39.978604,116.343481,0,161,39795.4969675926,2008-12-13,11:55:38
39.978607,116.343478,0,161,39795.497025463,2008-12-13,11:55:43
39.978608,116.343482,0,161,39795.4970833333,2008-12-13,11:55:48
39.978607,116.343485,0,161,39795.4971412037,2008-12-13,11:55:53
39.978606,116.343481,0,161,39795.4971990741,2008-12-13,11:55:58
39.978606,116.343482,0,161,39795.4972569444,2008-12-13,11:56:03
39.978604,116.343483,0,161,39795.4973148148,2008-12-13,11:56:08
39.978601,116.343487,0,161,39795.4973726852,2008-12-13,11:56:13
39.978601,116.343487,0,161,39795.4974074074,2008-12-13,11:56:16
39.978602,116.34348,0,161,39795.4974305556,2008-12-13,11:56:18
39.978602,116.343471,0,161,39795.4974884259,2008-12-13,11:56:23
39.978602,116.343459,0,161,39795.4975462963,2008-12-13,11:56:28
39.978601,116.343454,0,161,39795.4976041667,2008-12-13,11:56:33
39.978599,116.343452,0,162,39795.497662037,2008-12-13,11:56:38
39.978597,116.343454,0,162,39795.4977199074,2008-12-13,11:56:43
39.978597,116.343454,0,162,39795.4977546296,2008-12-13,11:56:46
39.978596,116.343457,0,162,39795.4977777778,2008-12-13,11:56:48
39.97858,116.343464,0,162,39795.4978356481,2008-12-13,11:56:53
39.97858,116.34345,0,161,39795.4978935185,2008-12-13,11:56:58
39.978579,116.343456,0,161,39795.4979513889,2008-12-13,11:57:03
39.978578,116.34346,0,161,39795.4980092593,2008-12-13,11:57:08
39.978577,116.343466,0,160,39795.4980671296,2008-12-13,11:57:13
39.978578,116.343466,0,160,39795.498125,2008-12-13,11:57:18
39.978578,116.343466,0,160,39795.4981597222,2008-12-13,11:57:21
39.978577,116.343466,0,160,39795.4981828704,2008-12-13,11:57:23
39.978574,116.343475,0,160,39795.4982407407,2008-12-13,11:57:28
39.978574,116.343477,0,160,39795.4982986111,2008-12-13,11:57:33
39.978574,116.343477,0,160,39795.4983333333,2008-12-13,11:57:36
39.978577,116.343469,0,160,39795.4983564815,2008-12-13,11:57:38
39.978578,116.343459,0,160,39795.4984143519,2008-12-13,11:57:43
39.978577,116.343463,0,160,39795.4984722222,2008-12-13,11:57:48
39.978579,116.343464,0,160,39795.4985300926,2008-12-13,11:57:53
39.978579,116.343465,0,160,39795.498587963,2008-12-13,11:57:58
39.978579,116.343465,0,160,39795.4986226852,2008-12-13,11:58:01
39.978576,116.343473,0,160,39795.4986458333,2008-12-13,11:58:03
39.978572,116.343482,0,161,39795.4987037037,2008-12-13,11:58:08
39.978572,116.343479,0,161,39795.4987615741,2008-12-13,11:58:13
39.97857,116.34348,0,161,39795.4988194444,2008-12-13,11:58:18
39.978569,116.343482,0,162,39795.4988773148,2008-12-13,11:58:23
39.978569,116.34348,0,162,39795.4989351852,2008-12-13,11:58:28
39.978568,116.343479,0,162,39795.4989930556,2008-12-13,11:58:33
39.978568,116.343474,0,162,39795.4990509259,2008-12-13,11:58:38
39.97873,116.343209,0,160,39795.5009606481,2008-12-13,12:01:23
39.978746,116.343203,0,159,39795.5010185185,2008-12-13,12:01:28
39.978763,116.343185,0,157,39795.5010763889,2008-12-13,12:01:33
39.978742,116.343205,0,157,39795.5011342593,2008-12-13,12:01:38
39.978741,116.343211,0,157,39795.5011921296,2008-12-13,12:01:43
39.97874,116.343219,0,157,39795.50125,2008-12-13,12:01:48
39.978743,116.343219,0,157,39795.5013078704,2008-12-13,12:01:53
39.978745,116.343227,0,157,39795.5013657407,2008-12-13,12:01:58
39.978748,116.343226,0,157,39795.5014236111,2008-12-13,12:02:03
39.978748,116.343226,0,157,39795.5014583333,2008-12-13,12:02:06
39.978749,116.343227,0,157,39795.5014814815,2008-12-13,12:02:08
39.978754,116.343216,0,157,39795.5015393518,2008-12-13,12:02:13
39.978755,116.343208,0,157,39795.5015972222,2008-12-13,12:02:18
39.978755,116.343208,0,157,39795.5016319444,2008-12-13,12:02:21
39.978756,116.343205,0,156,39795.5016550926,2008-12-13,12:02:23
39.978722,116.343182,0,158,39795.501712963,2008-12-13,12:02:28
39.978708,116.343184,0,159,39795.5017708333,2008-12-13,12:02:33
39.978707,116.343188,0,159,39795.5018287037,2008-12-13,12:02:38
39.978707,116.343184,0,159,39795.5018865741,2008-12-13,12:02:43
39.978707,116.343187,0,159,39795.5019444444,2008-12-13,12:02:48
39.978706,116.343191,0,159,39795.5020023148,2008-12-13,12:02:53
39.978706,116.343191,0,159,39795.502037037,2008-12-13,12:02:56
39.978705,116.343194,0,158,39795.5020601852,2008-12-13,12:02:58
39.978705,116.343203,0,159,39795.5021180556,2008-12-13,12:03:03
39.978704,116.343209,0,159,39795.5021759259,2008-12-13,12:03:08
39.978702,116.343211,0,158,39795.5022337963,2008-12-13,12:03:13
39.978701,116.343216,0,158,39795.5022916667,2008-12-13,12:03:18
39.978698,116.343215,0,158,39795.502349537,2008-12-13,12:03:23
39.978698,116.343215,0,158,39795.5023842593,2008-12-13,12:03:26
39.978692,116.343222,0,158,39795.5024074074,2008-12-13,12:03:28
39.978621,116.343281,0,160,39795.5024652778,2008-12-13,12:03:33
39.978518,116.343339,0,165,39795.5025115741,2008-12-13,12:03:37
39.978427,116.343355,0,167,39795.5025578704,2008-12-13,12:03:41
39.978344,116.343345,0,168,39795.5026157407,2008-12-13,12:03:46
39.978303,116.343363,0,169,39795.5026736111,2008-12-13,12:03:51
39.97828,116.343396,0,170,39795.5027314815,2008-12-13,12:03:56
39.978279,116.343408,0,171,39795.5027893518,2008-12-13,12:04:01
39.978243,116.343441,0,170,39795.5028472222,2008-12-13,12:04:06
39.978168,116.343492,0,169,39795.5029050926,2008-12-13,12:04:11
39.978138,116.343532,0,169,39795.502962963,2008-12-13,12:04:16
39.978136,116.343542,0,169,39795.5030208333,2008-12-13,12:04:21
39.978143,116.343575,0,170,39795.5030787037,2008-12-13,12:04:26
39.978155,116.343601,0,169,39795.5031365741,2008-12-13,12:04:31
39.97815,116.34359,0,169,39795.5031944444,2008-12-13,12:04:36
39.97815,116.34359,0,169,39795.5032291667,2008-12-13,12:04:39
39.978154,116.343587,0,169,39795.5032523148,2008-12-13,12:04:41
39.978157,116.343577,0,169,39795.5033101852,2008-12-13,12:04:46
39.978157,116.343577,0,169,39795.5033449074,2008-12-13,12:04:49
39.978159,116.34357,0,169,39795.5033680556,2008-12-13,12:04:51
39.978172,116.343535,0,166,39795.5034259259,2008-12-13,12:04:56
39.978193,116.343481,0,163,39795.5034837963,2008-12-13,12:05:01
39.97818,116.343433,0,161,39795.5035416667,2008-12-13,12:05:06
39.978185,116.343412,0,161,39795.503599537,2008-12-13,12:05:11
39.978186,116.343406,0,160,39795.5036574074,2008-12-13,12:05:16
39.978186,116.343406,0,160,39795.5036921296,2008-12-13,12:05:19
39.978186,116.343409,0,160,39795.5037152778,2008-12-13,12:05:21
39.97819,116.343421,0,161,39795.5037731482,2008-12-13,12:05:26
39.978198,116.343429,0,162,39795.5038310185,2008-12-13,12:05:31
39.978198,116.343431,0,162,39795.5038888889,2008-12-13,12:05:36
39.978198,116.343434,0,162,39795.5039467593,2008-12-13,12:05:41
39.978198,116.343434,0,162,39795.5039814815,2008-12-13,12:05:44
39.978197,116.343435,0,162,39795.5040046296,2008-12-13,12:05:46
39.978171,116.343495,0,167,39795.5040625,2008-12-13,12:05:51
39.978193,116.343494,0,169,39795.5041203704,2008-12-13,12:05:56
39.978212,116.343489,0,168,39795.5041782407,2008-12-13,12:06:01
39.978246,116.343472,0,168,39795.5042361111,2008-12-13,12:06:06
39.978295,116.343411,0,168,39795.5042939815,2008-12-13,12:06:11
39.978361,116.343341,0,169,39795.5043518519,2008-12-13,12:06:16
39.978374,116.343323,0,169,39795.5044097222,2008-12-13,12:06:21
39.978454,116.343295,0,168,39795.5044675926,2008-12-13,12:06:26
39.978505,116.343312,0,165,39795.504525463,2008-12-13,12:06:31
39.978483,116.343358,0,168,39795.5045833333,2008-12-13,12:06:36
39.978482,116.34337,0,168,39795.5046412037,2008-12-13,12:06:41
39.978498,116.343402,0,166,39795.5046990741,2008-12-13,12:06:46
39.978506,116.343452,0,163,39795.5047569444,2008-12-13,12:06:51
39.978503,116.343526,0,166,39795.5048148148,2008-12-13,12:06:56
39.978478,116.343567,0,170,39795.5048726852,2008-12-13,12:07:01
39.978475,116.343579,0,170,39795.5049305556,2008-12-13,12:07:06
39.978473,116.34359,0,171,39795.5049884259,2008-12-13,12:07:11
39.978471,116.343599,0,171,39795.5050462963,2008-12-13,12:07:16
39.978472,116.343593,0,171,39795.5051041667,2008-12-13,12:07:21
39.978472,116.343593,0,171,39795.5051388889,2008-12-13,12:07:24
39.978471,116.343587,0,173,39795.505162037,2008-12-13,12:07:26
39.978416,116.343615,0,174,39795.5052199074,2008-12-13,12:07:31
39.97833,116.343656,0,180,39795.5052777778,2008-12-13,12:07:36
39.978303,116.343675,0,182,39795.5053356481,2008-12-13,12:07:41
39.978299,116.343689,0,183,39795.5053935185,2008-12-13,12:07:46
39.978296,116.343701,0,183,39795.5054513889,2008-12-13,12:07:51
39.978295,116.343709,0,183,39795.5055092593,2008-12-13,12:07:56
39.978294,116.34371,0,183,39795.5055671296,2008-12-13,12:08:01
39.978294,116.34371,0,183,39795.5056018519,2008-12-13,12:08:04
39.978294,116.343709,0,183,39795.505625,2008-12-13,12:08:06
39.978315,116.343713,0,183,39795.5056828704,2008-12-13,12:08:11
39.978342,116.343715,0,183,39795.5057407407,2008-12-13,12:08:16
39.978373,116.343696,0,183,39795.5057986111,2008-12-13,12:08:21
39.978355,116.343693,0,183,39795.5058564815,2008-12-13,12:08:26
39.978318,116.343704,0,184,39795.5059143519,2008-12-13,12:08:31
39.978318,116.343704,0,184,39795.5059490741,2008-12-13,12:08:34
39.978317,116.343707,0,184,39795.5059722222,2008-12-13,12:08:36
39.978345,116.343685,0,183,39795.5060300926,2008-12-13,12:08:41
39.97832,116.343655,0,183,39795.506087963,2008-12-13,12:08:46
39.978192,116.343633,0,186,39795.5061226852,2008-12-13,12:08:49
39.978089,116.343598,0,191,39795.5061574074,2008-12-13,12:08:52
39.978074,116.343573,0,200,39795.5062152778,2008-12-13,12:08:57
39.978086,116.343561,0,203,39795.5062731481,2008-12-13,12:09:02
39.978086,116.343561,0,203,39795.5063078704,2008-12-13,12:09:05
39.978086,116.343567,0,203,39795.5063310185,2008-12-13,12:09:07
39.97813,116.34358,0,203,39795.5063888889,2008-12-13,12:09:12
39.978142,116.343594,0,203,39795.5064467593,2008-12-13,12:09:17
39.97814,116.343606,0,203,39795.5065046296,2008-12-13,12:09:22
39.978142,116.343602,0,203,39795.5065625,2008-12-13,12:09:27
39.978142,116.343602,0,203,39795.5065972222,2008-12-13,12:09:30
39.978145,116.343598,0,203,39795.5066203704,2008-12-13,12:09:32
39.978209,116.34356,0,199,39795.5066782407,2008-12-13,12:09:37
39.978298,116.343524,0,193,39795.506724537,2008-12-13,12:09:41
39.978382,116.343498,0,185,39795.5067824074,2008-12-13,12:09:46
39.978468,116.343424,0,178,39795.5068402778,2008-12-13,12:09:51
39.978528,116.343366,0,172,39795.5068981481,2008-12-13,12:09:56
39.978572,116.343319,0,164,39795.5069560185,2008-12-13,12:10:01
39.978578,116.343313,0,161,39795.5070138889,2008-12-13,12:10:06
39.978579,116.343311,0,160,39795.5070717593,2008-12-13,12:10:11
39.978579,116.343311,0,160,39795.5071064815,2008-12-13,12:10:14
39.978579,116.343314,0,160,39795.5071296296,2008-12-13,12:10:16
39.978579,116.343323,0,160,39795.5071875,2008-12-13,12:10:21
39.978589,116.343422,0,159,39795.5072453704,2008-12-13,12:10:26
39.978601,116.343512,0,157,39795.5073032407,2008-12-13,12:10:31
39.978565,116.343597,0,158,39795.5073611111,2008-12-13,12:10:36
39.978529,116.343663,0,160,39795.5074189815,2008-12-13,12:10:41
39.978529,116.343675,0,161,39795.5074768519,2008-12-13,12:10:46
39.978528,116.343683,0,161,39795.5075347222,2008-12-13,12:10:51
39.978528,116.343683,0,161,39795.5075694444,2008-12-13,12:10:54
39.978531,116.343683,0,161,39795.5075925926,2008-12-13,12:10:56
39.978541,116.343695,0,161,39795.507650463,2008-12-13,12:11:01
39.978558,116.34366,0,159,39795.5077083333,2008-12-13,12:11:06
39.978558,116.3436,0,149,39795.5077662037,2008-12-13,12:11:11
39.978579,116.343585,0,150,39795.5078240741,2008-12-13,12:11:16
39.978595,116.34358,0,150,39795.5078819444,2008-12-13,12:11:21
39.97859,116.343553,0,149,39795.5079398148,2008-12-13,12:11:26
39.978581,116.343537,0,149,39795.5079976852,2008-12-13,12:11:31
39.978581,116.343537,0,149,39795.5080324074,2008-12-13,12:11:34
39.97858,116.34354,0,149,39795.5080555556,2008-12-13,12:11:36
39.978574,116.343531,0,148,39795.5081134259,2008-12-13,12:11:41
39.978538,116.343564,0,148,39795.5081712963,2008-12-13,12:11:46
39.97848,116.343578,0,147,39795.5082291667,2008-12-13,12:11:51
39.978408,116.343563,0,146,39795.508287037,2008-12-13,12:11:56
39.978349,116.343558,0,146,39795.5083449074,2008-12-13,12:12:01
39.978319,116.343609,0,148,39795.5084027778,2008-12-13,12:12:06
39.978309,116.343668,0,149,39795.5084606481,2008-12-13,12:12:11
39.978313,116.343693,0,151,39795.5085185185,2008-12-13,12:12:16
39.978326,116.343696,0,151,39795.5085763889,2008-12-13,12:12:21
39.978398,116.343767,0,153,39795.5086342593,2008-12-13,12:12:26
39.978398,116.343767,0,153,39795.5086689815,2008-12-13,12:12:29
39.978403,116.343771,0,154,39795.5086921296,2008-12-13,12:12:31
39.978327,116.343847,0,163,39795.50875,2008-12-13,12:12:36
39.978264,116.34391,0,171,39795.5088078704,2008-12-13,12:12:41
39.978265,116.343948,0,176,39795.5088657407,2008-12-13,12:12:46
39.978274,116.343952,0,178,39795.5089236111,2008-12-13,12:12:51
39.978284,116.343953,0,178,39795.5089814815,2008-12-13,12:12:56
39.978284,116.343953,0,178,39795.5090162037,2008-12-13,12:12:59
39.978285,116.343957,0,178,39795.5090393518,2008-12-13,12:13:01
39.978284,116.343967,0,178,39795.5090972222,2008-12-13,12:13:06
39.978302,116.343935,0,176,39795.5091550926,2008-12-13,12:13:11
39.978393,116.34388,0,165,39795.509212963,2008-12-13,12:13:16
39.97845,116.343855,0,154,39795.5092708333,2008-12-13,12:13:21
39.978462,116.343787,0,150,39795.5093287037,2008-12-13,12:13:26
39.97847,116.343687,0,143,39795.5093865741,2008-12-13,12:13:31
39.978495,116.343611,0,136,39795.5094444444,2008-12-13,12:13:36
39.978499,116.34358,0,132,39795.5095023148,2008-12-13,12:13:41
39.978505,116.343619,0,128,39795.5095601852,2008-12-13,12:13:46
39.978509,116.343646,0,127,39795.5096180556,2008-12-13,12:13:51
39.978509,116.343646,0,127,39795.5096527778,2008-12-13,12:13:54
39.978508,116.343653,0,126,39795.5096759259,2008-12-13,12:13:56
39.978505,116.343663,0,127,39795.5097337963,2008-12-13,12:14:01
39.97848,116.34374,0,131,39795.5097916667,2008-12-13,12:14:06
39.978421,116.343833,0,134,39795.509837963,2008-12-13,12:14:10
39.978327,116.343926,0,137,39795.5098842593,2008-12-13,12:14:14
39.978254,116.344007,0,138,39795.5099305556,2008-12-13,12:14:18
39.978164,116.344106,0,138,39795.5099884259,2008-12-13,12:14:23
39.978072,116.344173,0,139,39795.5100462963,2008-12-13,12:14:28
39.977993,116.344225,0,138,39795.5101041667,2008-12-13,12:14:33
39.977932,116.344254,0,135,39795.510162037,2008-12-13,12:14:38
39.977952,116.344209,0,132,39795.5102199074,2008-12-13,12:14:43
39.978026,116.344152,0,130,39795.5102777778,2008-12-13,12:14:48
39.978095,116.344084,0,127,39795.5103356481,2008-12-13,12:14:53
39.978114,116.344058,0,127,39795.5103935185,2008-12-13,12:14:58
39.978166,116.343943,0,122,39795.5104513889,2008-12-13,12:15:03
39.978175,116.343893,0,115,39795.5105092593,2008-12-13,12:15:08
39.978175,116.343895,0,115,39795.5105671296,2008-12-13,12:15:13
39.978173,116.3439,0,115,39795.510625,2008-12-13,12:15:18
39.978173,116.3439,0,115,39795.5106597222,2008-12-13,12:15:21
39.978174,116.343892,0,115,39795.5106828704,2008-12-13,12:15:23
39.978111,116.343872,0,115,39795.5107407407,2008-12-13,12:15:28
39.978068,116.343806,0,115,39795.5107986111,2008-12-13,12:15:33
39.978047,116.343742,0,114,39795.5108564815,2008-12-13,12:15:38
39.97804,116.343709,0,115,39795.5109143518,2008-12-13,12:15:43
39.97804,116.343709,0,115,39795.5109490741,2008-12-13,12:15:46
39.97804,116.343709,0,115,39795.5109722222,2008-12-13,12:15:48
39.97802,116.343769,0,113,39795.5110300926,2008-12-13,12:15:53
39.978067,116.34376,0,113,39795.511087963,2008-12-13,12:15:58
39.97814,116.343764,0,114,39795.5111458333,2008-12-13,12:16:03
39.978119,116.343746,0,112,39795.5112037037,2008-12-13,12:16:08
39.978055,116.343707,0,103,39795.5112615741,2008-12-13,12:16:13
39.978009,116.343711,0,104,39795.5113194444,2008-12-13,12:16:18
39.978009,116.343711,0,104,39795.5113541667,2008-12-13,12:16:21
39.978007,116.343716,0,104,39795.5113773148,2008-12-13,12:16:23
39.978004,116.343729,0,104,39795.5114351852,2008-12-13,12:16:28
39.978004,116.343729,0,104,39795.5114699074,2008-12-13,12:16:31
39.978004,116.343733,0,104,39795.5114930556,2008-12-13,12:16:33
39.978006,116.343723,0,104,39795.5115509259,2008-12-13,12:16:38
39.978009,116.343708,0,103,39795.5116087963,2008-12-13,12:16:43
39.978028,116.343638,0,105,39795.5116666667,2008-12-13,12:16:48
39.978084,116.343574,0,107,39795.511724537,2008-12-13,12:16:53
39.978075,116.343573,0,111,39795.5117824074,2008-12-13,12:16:58
39.97798,116.343619,0,117,39795.5118287037,2008-12-13,12:17:02
39.977918,116.343665,0,125,39795.5118865741,2008-12-13,12:17:07
39.977899,116.343681,0,127,39795.5119444444,2008-12-13,12:17:12
39.97789,116.343714,0,131,39795.5120023148,2008-12-13,12:17:17
39.97789,116.343714,0,131,39795.512037037,2008-12-13,12:17:20
39.977883,116.343708,0,137,39795.5120601852,2008-12-13,12:17:22
39.977887,116.343698,0,139,39795.5121180556,2008-12-13,12:17:27
39.977889,116.343692,0,139,39795.5121759259,2008-12-13,12:17:32
39.97789,116.343696,0,139,39795.5122337963,2008-12-13,12:17:37
39.977891,116.343696,0,139,39795.5122916667,2008-12-13,12:17:42
39.977891,116.343692,0,140,39795.512349537,2008-12-13,12:17:47
39.97789,116.343692,0,140,39795.5124074074,2008-12-13,12:17:52
39.97789,116.343692,0,140,39795.5124421296,2008-12-13,12:17:55
39.977889,116.343686,0,140,39795.5124652778,2008-12-13,12:17:57
39.977889,116.343674,0,140,39795.5125231481,2008-12-13,12:18:02
39.977889,116.343674,0,140,39795.5125578704,2008-12-13,12:18:05
39.977889,116.343677,0,140,39795.5125810185,2008-12-13,12:18:07
39.977888,116.343687,0,141,39795.5126388889,2008-12-13,12:18:12
39.977888,116.34369,0,141,39795.5126967593,2008-12-13,12:18:17
39.977888,116.343682,0,141,39795.5127546296,2008-12-13,12:18:22
39.977888,116.343682,0,141,39795.5127893519,2008-12-13,12:18:25
39.977889,116.343674,0,141,39795.5128125,2008-12-13,12:18:27
39.97789,116.343665,0,141,39795.5128703704,2008-12-13,12:18:32
39.97789,116.343655,0,141,39795.5129282407,2008-12-13,12:18:37
39.977889,116.343653,0,142,39795.5129861111,2008-12-13,12:18:42
39.977888,116.343652,0,142,39795.5130439815,2008-12-13,12:18:47
39.977885,116.343652,0,142,39795.5131018519,2008-12-13,12:18:52
39.977885,116.343652,0,142,39795.5131365741,2008-12-13,12:18:55
39.977883,116.343656,0,142,39795.5131597222,2008-12-13,12:18:57
39.977816,116.343683,0,148,39795.5132175926,2008-12-13,12:19:02
39.97773,116.343659,0,154,39795.513275463,2008-12-13,12:19:07
39.977697,116.343651,0,156,39795.5133333333,2008-12-13,12:19:12
39.977697,116.343651,0,156,39795.5133680556,2008-12-13,12:19:15
39.977695,116.343653,0,156,39795.5133912037,2008-12-13,12:19:17
39.977695,116.343644,0,157,39795.5134490741,2008-12-13,12:19:22
39.977695,116.343644,0,157,39795.5134837963,2008-12-13,12:19:25
39.977693,116.343649,0,157,39795.5135069444,2008-12-13,12:19:27
39.977673,116.343647,0,164,39795.5135648148,2008-12-13,12:19:32
39.977656,116.34362,0,174,39795.5136226852,2008-12-13,12:19:37
39.977652,116.343591,0,180,39795.5136805556,2008-12-13,12:19:42
39.977662,116.343583,0,182,39795.5137384259,2008-12-13,12:19:47
39.977664,116.343579,0,182,39795.5137962963,2008-12-13,12:19:52
39.977664,116.343579,0,182,39795.5138310185,2008-12-13,12:19:55
39.977664,116.343579,0,182,39795.5138541667,2008-12-13,12:19:57
39.977664,116.343591,0,182,39795.513912037,2008-12-13,12:20:02
39.977645,116.343593,0,181,39795.5139699074,2008-12-13,12:20:07
39.977647,116.343526,0,191,39795.5140277778,2008-12-13,12:20:12
39.977666,116.343478,0,200,39795.5140856481,2008-12-13,12:20:17
39.977729,116.343453,0,207,39795.5141435185,2008-12-13,12:20:22
39.977783,116.343458,0,213,39795.5142013889,2008-12-13,12:20:27
39.977817,116.3434,0,219,39795.5142592593,2008-12-13,12:20:32
39.977807,116.343367,0,221,39795.5143171296,2008-12-13,12:20:37
39.977795,116.343348,0,221,39795.514375,2008-12-13,12:20:42
39.977795,116.343348,0,221,39795.5144097222,2008-12-13,12:20:45
39.977795,116.34335,0,221,39795.5144328704,2008-12-13,12:20:47
39.977795,116.34336,0,221,39795.5144907407,2008-12-13,12:20:52
39.977796,116.343373,0,221,39795.5145486111,2008-12-13,12:20:57
39.977876,116.343455,0,221,39795.5145949074,2008-12-13,12:21:01
39.977951,116.343455,0,222,39795.5146527778,2008-12-13,12:21:06
39.978051,116.343686,0,317,39795.5168402778,2008-12-13,12:24:15
39.978109,116.343785,0,318,39795.5168865741,2008-12-13,12:24:19
39.978121,116.34383,0,319,39795.5169444444,2008-12-13,12:24:24
39.978086,116.343865,0,319,39795.5170023148,2008-12-13,12:24:29
39.978087,116.343863,0,320,39795.5170601852,2008-12-13,12:24:34
39.978086,116.343865,0,320,39795.5171180556,2008-12-13,12:24:39
39.978086,116.343865,0,320,39795.5171527778,2008-12-13,12:24:42
39.978084,116.343866,0,320,39795.5171759259,2008-12-13,12:24:44
39.978034,116.343904,0,321,39795.5172337963,2008-12-13,12:24:49
39.977946,116.34393,0,323,39795.5172916667,2008-12-13,12:24:54
39.977869,116.343914,0,324,39795.517349537,2008-12-13,12:24:59
39.977776,116.34392,0,324,39795.5174074074,2008-12-13,12:25:04
39.977701,116.343942,0,324,39795.5174652778,2008-12-13,12:25:09
39.977651,116.343946,0,325,39795.5175231481,2008-12-13,12:25:14
39.977637,116.343955,0,325,39795.5175810185,2008-12-13,12:25:19
39.977634,116.343959,0,325,39795.5176388889,2008-12-13,12:25:24
39.977634,116.343959,0,325,39795.5176736111,2008-12-13,12:25:27
39.977631,116.343962,0,325,39795.5176967593,2008-12-13,12:25:29
39.97755,116.343989,0,325,39795.5177546296,2008-12-13,12:25:34
39.977434,116.343984,0,324,39795.5178009259,2008-12-13,12:25:38
39.977323,116.343943,0,323,39795.5178472222,2008-12-13,12:25:42
39.977289,116.343914,0,323,39795.5179050926,2008-12-13,12:25:47
39.977292,116.343903,0,323,39795.517962963,2008-12-13,12:25:52
39.977371,116.343762,0,328,39795.5179861111,2008-12-13,12:25:54
39.977438,116.34367,0,332,39795.5180208333,2008-12-13,12:25:57
39.977546,116.343611,0,332,39795.5180671296,2008-12-13,12:26:01
39.97766,116.343578,0,329,39795.5181134259,2008-12-13,12:26:05
39.977771,116.343593,0,325,39795.5181597222,2008-12-13,12:26:09
39.977866,116.343612,0,315,39795.5182175926,2008-12-13,12:26:14
39.977895,116.343633,0,307,39795.518275463,2008-12-13,12:26:19
39.977866,116.343712,0,305,39795.5183333333,2008-12-13,12:26:24
39.977821,116.343778,0,303,39795.5183912037,2008-12-13,12:26:29
39.977776,116.343822,0,300,39795.5184490741,2008-12-13,12:26:34
39.977708,116.34387,0,298,39795.5185069444,2008-12-13,12:26:39
39.977641,116.343946,0,297,39795.5185648148,2008-12-13,12:26:44
39.977518,116.34395,0,296,39795.518599537,2008-12-13,12:26:47
39.97742,116.343995,0,294,39795.5186458333,2008-12-13,12:26:51
39.977428,116.344093,0,290,39795.5187037037,2008-12-13,12:26:56
39.9775,116.344108,0,285,39795.5187615741,2008-12-13,12:27:01
39.977538,116.344104,0,281,39795.5188194444,2008-12-13,12:27:06
39.977542,116.344091,0,280,39795.5188773148,2008-12-13,12:27:11
39.977545,116.344079,0,280,39795.5189351852,2008-12-13,12:27:16
39.977545,116.344077,0,279,39795.5189930556,2008-12-13,12:27:21
39.977545,116.344077,0,279,39795.5190277778,2008-12-13,12:27:24
39.977547,116.344085,0,278,39795.5190509259,2008-12-13,12:27:26
39.977583,116.344077,0,276,39795.5191087963,2008-12-13,12:27:31
39.977587,116.344071,0,276,39795.5191666667,2008-12-13,12:27:36
39.977583,116.344343,0,244,39795.5222337963,2008-12-13,12:32:01
39.977592,116.344435,0,245,39795.5222916667,2008-12-13,12:32:06
39.977642,116.344449,0,246,39795.522349537,2008-12-13,12:32:11
39.977665,116.344442,0,248,39795.5224074074,2008-12-13,12:32:16
39.977666,116.34444,0,247,39795.5224652778,2008-12-13,12:32:21
39.977665,116.344443,0,247,39795.5225231481,2008-12-13,12:32:26
39.977666,116.344446,0,247,39795.5225810185,2008-12-13,12:32:31
39.977667,116.344445,0,247,39795.5226388889,2008-12-13,12:32:36
39.977666,116.344448,0,248,39795.5226967593,2008-12-13,12:32:41
39.977666,116.344448,0,248,39795.5227314815,2008-12-13,12:32:44
39.977666,116.344446,0,248,39795.5227546296,2008-12-13,12:32:46
39.977655,116.344501,0,248,39795.5228125,2008-12-13,12:32:51
39.977668,116.344586,0,248,39795.5228703704,2008-12-13,12:32:56
39.977671,116.344614,0,249,39795.5229282407,2008-12-13,12:33:01
39.977644,116.344577,0,250,39795.5229861111,2008-12-13,12:33:06
39.977596,116.344527,0,250,39795.5230439815,2008-12-13,12:33:11
39.977596,116.344527,0,250,39795.5230787037,2008-12-13,12:33:14
39.977593,116.344524,0,250,39795.5231018519,2008-12-13,12:33:16
39.977594,116.344514,0,250,39795.5231597222,2008-12-13,12:33:21
39.977595,116.34451,0,250,39795.5232175926,2008-12-13,12:33:26
39.977595,116.344515,0,250,39795.523275463,2008-12-13,12:33:31
39.977595,116.344517,0,251,39795.5233333333,2008-12-13,12:33:36
39.977595,116.344517,0,251,39795.5233680556,2008-12-13,12:33:39
39.977597,116.34451,0,251,39795.5233912037,2008-12-13,12:33:41
39.977628,116.344409,0,255,39795.5234490741,2008-12-13,12:33:46
39.977618,116.344355,0,258,39795.5235069444,2008-12-13,12:33:51
39.977642,116.34433,0,259,39795.5235648148,2008-12-13,12:33:56
39.977657,116.344283,0,259,39795.5236226852,2008-12-13,12:34:01
39.977655,116.34418,0,259,39795.5236805556,2008-12-13,12:34:06
39.977656,116.344098,0,259,39795.5237384259,2008-12-13,12:34:11
39.977694,116.344051,0,260,39795.5237962963,2008-12-13,12:34:16
39.977713,116.344058,0,260,39795.5238541667,2008-12-13,12:34:21
39.977719,116.344091,0,255,39795.523912037,2008-12-13,12:34:26
39.977719,116.344091,0,255,39795.5239467593,2008-12-13,12:34:29
39.977721,116.344088,0,255,39795.5239699074,2008-12-13,12:34:31
39.977764,116.344084,0,255,39795.5240277778,2008-12-13,12:34:36
39.977797,116.344143,0,255,39795.5240856481,2008-12-13,12:34:41
39.977803,116.344169,0,255,39795.5241435185,2008-12-13,12:34:46
39.977862,116.344159,0,255,39795.5242013889,2008-12-13,12:34:51
39.977916,116.344125,0,255,39795.5242592593,2008-12-13,12:34:56
39.977982,116.344025,0,256,39795.5243055556,2008-12-13,12:35:00
39.978036,116.343918,0,256,39795.5243402778,2008-12-13,12:35:03
39.978099,116.34379,0,257,39795.524375,2008-12-13,12:35:06
39.978156,116.34365,0,257,39795.5244097222,2008-12-13,12:35:09
39.978197,116.343559,0,259,39795.5244675926,2008-12-13,12:35:14
39.978236,116.343536,0,262,39795.524525463,2008-12-13,12:35:19
39.978237,116.343414,0,265,39795.5245717593,2008-12-13,12:35:23
39.978224,116.343289,0,266,39795.5246064815,2008-12-13,12:35:26
39.978259,116.343179,0,266,39795.5246527778,2008-12-13,12:35:30
39.978289,116.343129,0,266,39795.5247106481,2008-12-13,12:35:35
39.978333,116.343158,0,268,39795.5247685185,2008-12-13,12:35:40
39.978348,116.343198,0,269,39795.5248263889,2008-12-13,12:35:45
39.978343,116.343255,0,269,39795.5248842593,2008-12-13,12:35:50
39.978344,116.343264,0,269,39795.5249421296,2008-12-13,12:35:55
39.978337,116.343356,0,272,39795.525,2008-12-13,12:36:00
39.978304,116.34343,0,281,39795.5250578704,2008-12-13,12:36:05
39.978276,116.34355,0,295,39795.5251041667,2008-12-13,12:36:09
39.978275,116.343618,0,302,39795.525162037,2008-12-13,12:36:14
39.978219,116.343709,0,312,39795.5252083333,2008-12-13,12:36:18
39.978154,116.343773,0,326,39795.5252662037,2008-12-13,12:36:23
39.978097,116.343811,0,341,39795.5253240741,2008-12-13,12:36:28
39.978055,116.343828,0,353,39795.5253819444,2008-12-13,12:36:33
39.97804,116.343806,0,358,39795.5254398148,2008-12-13,12:36:38
39.978039,116.343787,0,357,39795.5254976852,2008-12-13,12:36:43
39.978039,116.343787,0,357,39795.5255324074,2008-12-13,12:36:46
39.978046,116.343782,0,356,39795.5255555556,2008-12-13,12:36:48
39.978067,116.343774,0,352,39795.5256134259,2008-12-13,12:36:53
39.978101,116.34374,0,348,39795.5256712963,2008-12-13,12:36:58
39.978111,116.343712,0,341,39795.5257291667,2008-12-13,12:37:03
39.978108,116.343688,0,334,39795.525787037,2008-12-13,12:37:08
39.978147,116.343661,0,328,39795.5258449074,2008-12-13,12:37:13
39.978177,116.343666,0,325,39795.5259027778,2008-12-13,12:37:18
39.978167,116.343728,0,324,39795.5259606481,2008-12-13,12:37:23
39.978125,116.343783,0,324,39795.5260185185,2008-12-13,12:37:28
39.978119,116.343781,0,323,39795.5260763889,2008-12-13,12:37:33
39.978119,116.343781,0,323,39795.5261111111,2008-12-13,12:37:36
39.978117,116.343784,0,323,39795.5261342593,2008-12-13,12:37:38
39.978071,116.343901,0,328,39795.5261805556,2008-12-13,12:37:42
39.978009,116.344004,0,331,39795.5262268518,2008-12-13,12:37:46
39.977992,116.344079,0,333,39795.5262847222,2008-12-13,12:37:51
39.977997,116.344156,0,334,39795.5263425926,2008-12-13,12:37:56
39.978004,116.344182,0,335,39795.526400463,2008-12-13,12:38:01
39.978184,116.34444,0,326,39795.5297106481,2008-12-13,12:42:47
39.978252,116.344518,0,326,39795.5297453704,2008-12-13,12:42:50
39.978301,116.344531,0,325,39795.5298032407,2008-12-13,12:42:55
39.978322,116.344567,0,325,39795.5298611111,2008-12-13,12:43:00
39.978322,116.344567,0,325,39795.5298958333,2008-12-13,12:43:03
39.97832,116.344568,0,325,39795.5299189815,2008-12-13,12:43:05
39.978287,116.344544,0,324,39795.5299768519,2008-12-13,12:43:10
39.978286,116.344552,0,324,39795.5300347222,2008-12-13,12:43:15
39.978281,116.344552,0,324,39795.5300925926,2008-12-13,12:43:20
39.978278,116.344545,0,324,39795.530150463,2008-12-13,12:43:25
39.978274,116.344549,0,324,39795.5302083333,2008-12-13,12:43:30
39.978269,116.344554,0,325,39795.5302662037,2008-12-13,12:43:35
39.978269,116.344554,0,325,39795.5303009259,2008-12-13,12:43:38
39.978268,116.344546,0,325,39795.5303240741,2008-12-13,12:43:40
39.978265,116.344535,0,325,39795.5303819444,2008-12-13,12:43:45
39.978263,116.34452,0,325,39795.5304398148,2008-12-13,12:43:50
39.978263,116.34452,0,325,39795.530474537,2008-12-13,12:43:53
39.97826,116.344517,0,325,39795.5304976852,2008-12-13,12:43:55
39.978256,116.344527,0,325,39795.5305555556,2008-12-13,12:44:00
39.978254,116.344534,0,325,39795.5306134259,2008-12-13,12:44:05
39.978253,116.344536,0,325,39795.5306712963,2008-12-13,12:44:10
39.978253,116.344536,0,325,39795.5307060185,2008-12-13,12:44:13
39.978252,116.344529,0,325,39795.5307291667,2008-12-13,12:44:15
39.978193,116.344465,0,326,39795.530787037,2008-12-13,12:44:20
39.978137,116.344371,0,328,39795.5308449074,2008-12-13,12:44:25
39.978075,116.344272,0,329,39795.5309027778,2008-12-13,12:44:30
39.978036,116.344241,0,332,39795.5309606481,2008-12-13,12:44:35
39.978035,116.344241,0,332,39795.5310185185,2008-12-13,12:44:40
39.978035,116.344241,0,332,39795.5310532407,2008-12-13,12:44:43
39.978034,116.34424,0,333,39795.5310763889,2008-12-13,12:44:45
39.978016,116.344235,0,334,39795.5311342593,2008-12-13,12:44:50
39.978015,116.344236,0,335,39795.5311921296,2008-12-13,12:44:55
39.978017,116.344229,0,335,39795.53125,2008-12-13,12:45:00
39.978018,116.344221,0,335,39795.5313078704,2008-12-13,12:45:05
39.978018,116.344222,0,334,39795.5313657407,2008-12-13,12:45:10
39.978018,116.344222,0,334,39795.531400463,2008-12-13,12:45:13
39.978019,116.344216,0,334,39795.5314236111,2008-12-13,12:45:15
39.978009,116.344151,0,335,39795.5314814815,2008-12-13,12:45:20
39.978021,116.344153,0,335,39795.5315393518,2008-12-13,12:45:25
39.978021,116.344165,0,336,39795.5315972222,2008-12-13,12:45:30
39.978019,116.344174,0,336,39795.5316550926,2008-12-13,12:45:35
39.977997,116.344272,0,339,39795.531712963,2008-12-13,12:45:40
39.977972,116.344344,0,342,39795.5317708333,2008-12-13,12:45:45
39.97797,116.344332,0,344,39795.5318287037,2008-12-13,12:45:50
39.97797,116.344332,0,344,39795.5318634259,2008-12-13,12:45:53
39.977972,116.344324,0,344,39795.5318865741,2008-12-13,12:45:55
39.977935,116.344324,0,346,39795.5319444444,2008-12-13,12:46:00
39.977893,116.344365,0,350,39795.5320023148,2008-12-13,12:46:05
39.977904,116.34434,0,353,39795.5320601852,2008-12-13,12:46:10
39.977929,116.344316,0,355,39795.5321180556,2008-12-13,12:46:15
39.977933,116.344306,0,355,39795.5321759259,2008-12-13,12:46:20
39.977952,116.344216,0,353,39795.5322337963,2008-12-13,12:46:25
39.977974,116.344139,0,354,39795.5322916667,2008-12-13,12:46:30
39.977999,116.344113,0,354,39795.532349537,2008-12-13,12:46:35
39.977999,116.344114,0,354,39795.5324074074,2008-12-13,12:46:40
39.977999,116.344114,0,354,39795.5324421296,2008-12-13,12:46:43
39.977999,116.344114,0,354,39795.5324652778,2008-12-13,12:46:45
39.978013,116.344085,0,354,39795.5325231481,2008-12-13,12:46:50
39.978021,116.344063,0,354,39795.5325810185,2008-12-13,12:46:55
39.978024,116.344035,0,355,39795.5326388889,2008-12-13,12:47:00
39.978023,116.343927,0,357,39795.5326967593,2008-12-13,12:47:05
39.977975,116.343853,0,358,39795.5327546296,2008-12-13,12:47:10
39.977952,116.343837,0,360,39795.5328125,2008-12-13,12:47:15
39.977954,116.343862,0,361,39795.5328703704,2008-12-13,12:47:20
39.977954,116.343862,0,361,39795.5329050926,2008-12-13,12:47:23
39.977954,116.343867,0,361,39795.5329282407,2008-12-13,12:47:25
39.977978,116.343947,0,361,39795.5329861111,2008-12-13,12:47:30
39.978,116.343972,0,361,39795.5330439815,2008-12-13,12:47:35
39.978093,116.34424,0,242,39795.5359490741,2008-12-13,12:51:46
39.9781,116.34443,0,258,39795.5359722222,2008-12-13,12:51:48
39.978106,116.344548,0,265,39795.5360185185,2008-12-13,12:51:52
39.978115,116.344598,0,266,39795.5360763889,2008-12-13,12:51:57
39.978091,116.344608,0,275,39795.5361342593,2008-12-13,12:52:02
39.978041,116.344645,0,280,39795.5361921296,2008-12-13,12:52:07
39.97803,116.34464,0,276,39795.53625,2008-12-13,12:52:12
39.977992,116.34463,0,275,39795.5363078704,2008-12-13,12:52:17
39.978048,116.344326,0,263,39795.5363657407,2008-12-13,12:52:22
39.978073,116.344168,0,265,39795.5364236111,2008-12-13,12:52:27
39.978091,116.344036,0,265,39795.5364583333,2008-12-13,12:52:30
39.978131,116.343886,0,263,39795.5364814815,2008-12-13,12:52:32
39.978145,116.34384,0,266,39795.5365393519,2008-12-13,12:52:37
39.978148,116.343826,0,266,39795.5365972222,2008-12-13,12:52:42
39.978163,116.343786,0,268,39795.5366550926,2008-12-13,12:52:47
39.978168,116.343752,0,272,39795.536712963,2008-12-13,12:52:52
39.978158,116.34373,0,281,39795.5367708333,2008-12-13,12:52:57
39.978144,116.343725,0,286,39795.5368287037,2008-12-13,12:53:02
39.978144,116.343725,0,286,39795.5368634259,2008-12-13,12:53:05
39.978143,116.343726,0,286,39795.5368865741,2008-12-13,12:53:07
39.978121,116.343731,0,288,39795.5369444444,2008-12-13,12:53:12
39.978081,116.343699,0,295,39795.5370023148,2008-12-13,12:53:17
39.978025,116.343709,0,296,39795.5370601852,2008-12-13,12:53:22
39.978011,116.343799,0,291,39795.5371180556,2008-12-13,12:53:27
39.978006,116.343857,0,288,39795.5371759259,2008-12-13,12:53:32
39.977993,116.343877,0,286,39795.5372337963,2008-12-13,12:53:37
39.97798,116.34389,0,287,39795.5372916667,2008-12-13,12:53:42
39.97797,116.343903,0,286,39795.537349537,2008-12-13,12:53:47
39.977972,116.343905,0,285,39795.5374074074,2008-12-13,12:53:52
39.977972,116.343905,0,285,39795.5374421296,2008-12-13,12:53:55
39.97797,116.343912,0,285,39795.5374652778,2008-12-13,12:53:57
39.97797,116.343924,0,285,39795.5375231481,2008-12-13,12:54:02
39.978014,116.344095,0,286,39795.5375810185,2008-12-13,12:54:07
39.978038,116.344255,0,287,39795.5376041667,2008-12-13,12:54:09
39.978046,116.344398,0,289,39795.5376273148,2008-12-13,12:54:11
39.978045,116.344559,0,290,39795.537650463,2008-12-13,12:54:13
39.978052,116.344689,0,291,39795.5376736111,2008-12-13,12:54:15
39.978075,116.344811,0,292,39795.5377083333,2008-12-13,12:54:18
39.978159,116.34484,0,290,39795.5377662037,2008-12-13,12:54:23
39.978208,116.34478,0,293,39795.5378240741,2008-12-13,12:54:28
39.978223,116.344676,0,300,39795.5378819444,2008-12-13,12:54:33
39.978262,116.344571,0,306,39795.5379166667,2008-12-13,12:54:36
39.978285,116.344449,0,307,39795.5379513889,2008-12-13,12:54:39
39.978255,116.344339,0,318,39795.5380092593,2008-12-13,12:54:44
39.978235,116.344329,0,319,39795.5380671296,2008-12-13,12:54:49
39.978235,116.34432,0,319,39795.538125,2008-12-13,12:54:54
39.978217,116.344343,0,313,39795.5381828704,2008-12-13,12:54:59
39.978183,116.344369,0,307,39795.5382407407,2008-12-13,12:55:04
39.978183,116.344369,0,307,39795.538275463,2008-12-13,12:55:07
39.978181,116.344375,0,306,39795.5382986111,2008-12-13,12:55:09
39.978181,116.344385,0,306,39795.5383564815,2008-12-13,12:55:14
39.978198,116.344459,0,309,39795.5384143519,2008-12-13,12:55:19
39.978198,116.344459,0,309,39795.5384490741,2008-12-13,12:55:22
39.978199,116.344467,0,309,39795.5384722222,2008-12-13,12:55:24
39.978198,116.344478,0,309,39795.5385300926,2008-12-13,12:55:29
39.978138,116.344539,0,316,39795.538587963,2008-12-13,12:55:34
39.978111,116.344532,0,333,39795.5386458333,2008-12-13,12:55:39
39.97811,116.344539,0,345,39795.5387037037,2008-12-13,12:55:44
39.97811,116.344539,0,345,39795.5387384259,2008-12-13,12:55:47
39.978112,116.344537,0,346,39795.5387615741,2008-12-13,12:55:49
39.978122,116.34453,0,348,39795.5388194444,2008-12-13,12:55:54
39.978057,116.344563,0,352,39795.5388773148,2008-12-13,12:55:59
39.978035,116.344567,0,353,39795.5389351852,2008-12-13,12:56:04
39.978024,116.344562,0,354,39795.5389930556,2008-12-13,12:56:09
39.978024,116.344562,0,354,39795.5390277778,2008-12-13,12:56:12
39.978023,116.344565,0,354,39795.5390509259,2008-12-13,12:56:14
39.977994,116.344475,0,352,39795.5391087963,2008-12-13,12:56:19
39.977963,116.34439,0,353,39795.5391666667,2008-12-13,12:56:24
39.977982,116.344349,0,349,39795.539224537,2008-12-13,12:56:29
39.978025,116.344315,0,345,39795.5392824074,2008-12-13,12:56:34
39.978028,116.344304,0,345,39795.5393402778,2008-12-13,12:56:39
39.978028,116.344304,0,345,39795.539375,2008-12-13,12:56:42
39.978029,116.344301,0,344,39795.5393981481,2008-12-13,12:56:44
39.978037,116.344266,0,344,39795.5394560185,2008-12-13,12:56:49
39.978055,116.344177,0,343,39795.5395138889,2008-12-13,12:56:54
39.978088,116.344182,0,343,39795.5395717593,2008-12-13,12:56:59
39.978122,116.34425,0,344,39795.5396296296,2008-12-13,12:57:04
39.978188,116.344272,0,343,39795.5396875,2008-12-13,12:57:09
39.978188,116.344272,0,343,39795.5397222222,2008-12-13,12:57:12
39.978194,116.344271,0,343,39795.5397453704,2008-12-13,12:57:14
39.978195,116.344245,0,343,39795.5398032407,2008-12-13,12:57:19
39.97821,116.34416,0,339,39795.5398611111,2008-12-13,12:57:24
39.97824,116.344111,0,337,39795.5399189815,2008-12-13,12:57:29
39.97824,116.344111,0,337,39795.5399537037,2008-12-13,12:57:32
39.97824,116.344114,0,337,39795.5399768518,2008-12-13,12:57:34
39.978267,116.344141,0,337,39795.5400347222,2008-12-13,12:57:39
39.978344,116.344215,0,338,39795.5400925926,2008-12-13,12:57:44
39.978383,116.344229,0,338,39795.540150463,2008-12-13,12:57:49
39.978423,116.344156,0,340,39795.5402083333,2008-12-13,12:57:54
39.978461,116.344147,0,339,39795.5402662037,2008-12-13,12:57:59
39.978495,116.344195,0,339,39795.5403240741,2008-12-13,12:58:04
39.978527,116.34428,0,339,39795.5403819444,2008-12-13,12:58:09
39.978507,116.344362,0,339,39795.5404398148,2008-12-13,12:58:14
39.978506,116.344442,0,339,39795.5404976852,2008-12-13,12:58:19
39.978509,116.344564,0,339,39795.5405439815,2008-12-13,12:58:23
39.978513,116.344678,0,338,39795.5406018518,2008-12-13,12:58:28
39.978499,116.344722,0,338,39795.5406597222,2008-12-13,12:58:33
39.97799,116.344646,0,697,39795.5411226852,2008-12-13,12:59:13
39.977897,116.344582,0,603,39795.5411342593,2008-12-13,12:59:14
39.978021,116.344556,0,502,39795.5411458333,2008-12-13,12:59:15
39.978146,116.344547,0,403,39795.5411574074,2008-12-13,12:59:16
39.978164,116.344538,0,390,39795.5412152778,2008-12-13,12:59:21
39.978167,116.344542,0,390,39795.5412731481,2008-12-13,12:59:26
39.978171,116.34454,0,390,39795.5413310185,2008-12-13,12:59:31
39.978171,116.34454,0,390,39795.5413657407,2008-12-13,12:59:34
39.978176,116.344533,0,390,39795.5413888889,2008-12-13,12:59:36
39.978255,116.344464,0,380,39795.541412037,2008-12-13,12:59:38
39.978324,116.344396,0,370,39795.5414351852,2008-12-13,12:59:40
39.978356,116.344342,0,373,39795.5414930556,2008-12-13,12:59:45
39.978385,116.344256,0,360,39795.5415509259,2008-12-13,12:59:50
39.978391,116.344205,0,349,39795.5416087963,2008-12-13,12:59:55
39.978379,116.344181,0,342,39795.5416666667,2008-12-13,13:00:00
39.978356,116.344219,0,341,39795.541724537,2008-12-13,13:00:05
39.978366,116.344282,0,342,39795.5417824074,2008-12-13,13:00:10
39.978404,116.344337,0,346,39795.5418402778,2008-12-13,13:00:15
39.978516,116.344307,0,355,39795.5418634259,2008-12-13,13:00:17
39.978584,116.344236,0,360,39795.5419212963,2008-12-13,13:00:22
39.978588,116.344234,0,360,39795.5419791667,2008-12-13,13:00:27
39.978588,116.344234,0,360,39795.5420138889,2008-12-13,13:00:30
39.978594,116.344227,0,359,39795.542037037,2008-12-13,13:00:32
39.978744,116.344142,0,356,39795.5420486111,2008-12-13,13:00:33
39.978749,116.344033,0,369,39795.5420833333,2008-12-13,13:00:36
39.978804,116.344067,0,374,39795.5421412037,2008-12-13,13:00:41
39.978841,116.344134,0,363,39795.5421990741,2008-12-13,13:00:46
39.978861,116.344196,0,355,39795.5422569444,2008-12-13,13:00:51
39.978916,116.344239,0,343,39795.5423148148,2008-12-13,13:00:56
39.978946,116.344177,0,353,39795.5423726852,2008-12-13,13:01:01
39.978986,116.344126,0,362,39795.5424305556,2008-12-13,13:01:06
39.97901,116.34409,0,370,39795.5424884259,2008-12-13,13:01:11
39.979076,116.344043,0,376,39795.5425462963,2008-12-13,13:01:16
39.979173,116.343999,0,382,39795.5425925926,2008-12-13,13:01:20
39.979296,116.343906,0,387,39795.5426388889,2008-12-13,13:01:24
39.979347,116.343909,0,391,39795.5426967593,2008-12-13,13:01:29
39.979401,116.343938,0,397,39795.5427546296,2008-12-13,13:01:34
39.979491,116.343908,0,405,39795.5428125,2008-12-13,13:01:39
39.979581,116.343865,0,412,39795.5428587963,2008-12-13,13:01:43
39.979673,116.343836,0,421,39795.5429050926,2008-12-13,13:01:47
39.979721,116.343848,0,421,39795.542962963,2008-12-13,13:01:52
39.979803,116.343894,0,413,39795.5430208333,2008-12-13,13:01:57
39.979819,116.343984,0,415,39795.5430787037,2008-12-13,13:02:02
39.979832,116.344092,0,405,39795.5431365741,2008-12-13,13:02:07
39.97988,116.344217,0,388,39795.5431828704,2008-12-13,13:02:11
39.979902,116.344322,0,376,39795.5432407407,2008-12-13,13:02:16
39.979883,116.344431,0,362,39795.5432986111,2008-12-13,13:02:21
39.979823,116.344464,0,351,39795.5433564815,2008-12-13,13:02:26
39.979822,116.344567,0,343,39795.5434143519,2008-12-13,13:02:31
39.979865,116.344661,0,335,39795.5434722222,2008-12-13,13:02:36
39.97989,116.344788,0,330,39795.5435300926,2008-12-13,13:02:41
39.979926,116.344888,0,323,39795.543587963,2008-12-13,13:02:46
39.979976,116.344984,0,318,39795.5436458333,2008-12-13,13:02:51
39.979995,116.345073,0,314,39795.5437037037,2008-12-13,13:02:56
39.980022,116.345162,0,311,39795.5437615741,2008-12-13,13:03:01
39.980075,116.345283,0,305,39795.5438194444,2008-12-13,13:03:06
39.980049,116.345312,0,305,39795.5438773148,2008-12-13,13:03:11
39.980022,116.34537,0,298,39795.5439351852,2008-12-13,13:03:16
39.979991,116.345446,0,293,39795.5439930556,2008-12-13,13:03:21
39.979998,116.345524,0,285,39795.5440509259,2008-12-13,13:03:26
39.980067,116.345603,0,287,39795.5440856481,2008-12-13,13:03:29
39.980141,116.345672,0,292,39795.5441203704,2008-12-13,13:03:32
39.980144,116.345749,0,291,39795.5441782407,2008-12-13,13:03:37
39.980175,116.345814,0,288,39795.5442361111,2008-12-13,13:03:42
39.980177,116.345886,0,287,39795.5442939815,2008-12-13,13:03:47
39.980165,116.345924,0,288,39795.5443518519,2008-12-13,13:03:52
39.980175,116.345976,0,289,39795.5444097222,2008-12-13,13:03:57
39.980207,116.346039,0,287,39795.5444675926,2008-12-13,13:04:02
39.980198,116.346047,0,286,39795.544525463,2008-12-13,13:04:07
39.98016,116.34606,0,287,39795.5445833333,2008-12-13,13:04:12
39.980141,116.346119,0,290,39795.5446412037,2008-12-13,13:04:17
39.980142,116.346182,0,292,39795.5446990741,2008-12-13,13:04:22
39.980145,116.346234,0,296,39795.5447569444,2008-12-13,13:04:27
39.980128,116.346301,0,300,39795.5448148148,2008-12-13,13:04:32
39.980063,116.346444,0,302,39795.5448726852,2008-12-13,13:04:37
39.980001,116.346539,0,300,39795.5449305556,2008-12-13,13:04:42
39.979956,116.346621,0,296,39795.5449884259,2008-12-13,13:04:47
39.979922,116.346685,0,296,39795.5450462963,2008-12-13,13:04:52
39.979929,116.346796,0,293,39795.5451041667,2008-12-13,13:04:57
39.979981,116.34687,0,285,39795.545162037,2008-12-13,13:05:02
39.980014,116.34697,0,285,39795.5452199074,2008-12-13,13:05:07
39.980008,116.347023,0,284,39795.5452777778,2008-12-13,13:05:12
39.979989,116.347054,0,286,39795.5453356481,2008-12-13,13:05:17
39.980028,116.347153,0,286,39795.5453935185,2008-12-13,13:05:22
39.980103,116.347239,0,288,39795.5454398148,2008-12-13,13:05:26
39.980196,116.347262,0,281,39795.5454976852,2008-12-13,13:05:31
39.980261,116.347255,0,278,39795.5455555556,2008-12-13,13:05:36
39.980329,116.347271,0,271,39795.5456134259,2008-12-13,13:05:41
39.980374,116.347269,0,270,39795.5456712963,2008-12-13,13:05:46
39.980383,116.347271,0,268,39795.5457291667,2008-12-13,13:05:51
39.980378,116.34728,0,267,39795.545787037,2008-12-13,13:05:56
39.980345,116.347289,0,256,39795.5458449074,2008-12-13,13:06:01
39.98033,116.347357,0,242,39795.5459027778,2008-12-13,13:06:06
39.980363,116.347362,0,236,39795.5459606481,2008-12-13,13:06:11
39.980342,116.347389,0,237,39795.5460185185,2008-12-13,13:06:16
39.980336,116.347443,0,240,39795.5460763889,2008-12-13,13:06:21
39.98032,116.347483,0,239,39795.5461342593,2008-12-13,13:06:26
39.980355,116.347604,0,233,39795.5461921296,2008-12-13,13:06:31
39.980366,116.347695,0,231,39795.54625,2008-12-13,13:06:36
39.980368,116.347773,0,231,39795.5463078704,2008-12-13,13:06:41
39.980398,116.347933,0,235,39795.5463657407,2008-12-13,13:06:46
39.980466,116.348007,0,245,39795.546400463,2008-12-13,13:06:49
39.9805,116.347979,0,230,39795.5464583333,2008-12-13,13:06:54
39.980528,116.347968,0,224,39795.5465162037,2008-12-13,13:06:59
39.980559,116.347952,0,223,39795.5465740741,2008-12-13,13:07:04
39.980594,116.347955,0,223,39795.5466319444,2008-12-13,13:07:09
39.980672,116.347985,0,221,39795.5466898148,2008-12-13,13:07:14
39.980734,116.347983,0,227,39795.5467476852,2008-12-13,13:07:19
39.980813,116.347953,0,228,39795.5468055556,2008-12-13,13:07:24
39.980903,116.347919,0,219,39795.5468634259,2008-12-13,13:07:29
39.980955,116.347947,0,210,39795.5469212963,2008-12-13,13:07:34
39.981005,116.347926,0,214,39795.5469791667,2008-12-13,13:07:39
39.981082,116.347906,0,213,39795.547037037,2008-12-13,13:07:44
39.981126,116.3479,0,217,39795.5470949074,2008-12-13,13:07:49
39.981134,116.347879,0,220,39795.5471527778,2008-12-13,13:07:54
39.981126,116.347866,0,220,39795.5472106481,2008-12-13,13:07:59
39.981133,116.347837,0,216,39795.5472685185,2008-12-13,13:08:04
39.981131,116.347832,0,216,39795.5473263889,2008-12-13,13:08:09
39.981131,116.347832,0,216,39795.5473611111,2008-12-13,13:08:12
39.981131,116.347827,0,217,39795.5473842593,2008-12-13,13:08:14
39.981132,116.347817,0,217,39795.5474421296,2008-12-13,13:08:19
39.981132,116.347823,0,216,39795.5475,2008-12-13,13:08:24
39.981132,116.347823,0,216,39795.5475347222,2008-12-13,13:08:27
39.981132,116.347822,0,215,39795.5475578704,2008-12-13,13:08:29
39.981133,116.347812,0,215,39795.5476157407,2008-12-13,13:08:34
39.981132,116.347777,0,208,39795.5476736111,2008-12-13,13:08:39
39.98114,116.347754,0,202,39795.5477314815,2008-12-13,13:08:44
39.981139,116.347732,0,198,39795.5477893518,2008-12-13,13:08:49
39.981139,116.347732,0,198,39795.5478240741,2008-12-13,13:08:52
39.981138,116.347739,0,197,39795.5478472222,2008-12-13,13:08:54
39.981136,116.347748,0,194,39795.5479050926,2008-12-13,13:08:59
39.981136,116.347748,0,194,39795.5479398148,2008-12-13,13:09:02
39.981142,116.347753,0,192,39795.547962963,2008-12-13,13:09:04
39.981174,116.347721,0,190,39795.5480208333,2008-12-13,13:09:09
39.981184,116.347714,0,187,39795.5480787037,2008-12-13,13:09:14
39.981184,116.347705,0,188,39795.5481365741,2008-12-13,13:09:19
39.981162,116.347662,0,182,39795.5481944444,2008-12-13,13:09:24
39.981162,116.347662,0,182,39795.5482291667,2008-12-13,13:09:27
39.981162,116.347655,0,183,39795.5482523148,2008-12-13,13:09:29
39.981164,116.347645,0,183,39795.5483101852,2008-12-13,13:09:34
39.981164,116.347641,0,183,39795.5483680556,2008-12-13,13:09:39
39.981164,116.347641,0,183,39795.5484027778,2008-12-13,13:09:42
39.981166,116.34764,0,183,39795.5484259259,2008-12-13,13:09:44
39.981193,116.347651,0,184,39795.5484837963,2008-12-13,13:09:49
39.981225,116.347648,0,184,39795.5485416667,2008-12-13,13:09:54
39.981251,116.34764,0,184,39795.548599537,2008-12-13,13:09:59
39.981264,116.347644,0,185,39795.5486574074,2008-12-13,13:10:04
39.9814,116.347716,0,249,39795.5546180556,2008-12-13,13:18:39
39.981529,116.347746,0,250,39795.5546643519,2008-12-13,13:18:43
39.981634,116.347755,0,250,39795.5546875,2008-12-13,13:18:45
39.981763,116.347765,0,250,39795.5547106481,2008-12-13,13:18:47
39.981936,116.347738,0,253,39795.5547337963,2008-12-13,13:18:49
39.982116,116.347735,0,253,39795.5547569444,2008-12-13,13:18:51
39.982212,116.347728,0,253,39795.5547685185,2008-12-13,13:18:52
39.982316,116.347724,0,252,39795.5547800926,2008-12-13,13:18:53
39.98243,116.34773,0,250,39795.5547916667,2008-12-13,13:18:54
39.982527,116.347739,0,248,39795.5548032407,2008-12-13,13:18:55
39.982684,116.347716,0,239,39795.5548263889,2008-12-13,13:18:57
39.982843,116.347704,0,234,39795.554849537,2008-12-13,13:18:59
39.982987,116.347658,0,228,39795.5548726852,2008-12-13,13:19:01
39.983147,116.34763,0,222,39795.5548958333,2008-12-13,13:19:03
39.983317,116.347609,0,215,39795.5549189815,2008-12-13,13:19:05
39.983412,116.347603,0,212,39795.5549305556,2008-12-13,13:19:06
39.983514,116.347607,0,208,39795.5549421296,2008-12-13,13:19:07
39.983619,116.347603,0,205,39795.5549537037,2008-12-13,13:19:08
39.983725,116.347607,0,202,39795.5549652778,2008-12-13,13:19:09
39.983837,116.347609,0,199,39795.5549768518,2008-12-13,13:19:10
39.983947,116.347605,0,197,39795.5549884259,2008-12-13,13:19:11
39.984051,116.347592,0,196,39795.555,2008-12-13,13:19:12
39.984146,116.34758,0,196,39795.5550115741,2008-12-13,13:19:13
39.98424,116.347567,0,193,39795.5550231481,2008-12-13,13:19:14
39.984412,116.347562,0,189,39795.5550462963,2008-12-13,13:19:16
39.98457,116.347558,0,184,39795.5550694444,2008-12-13,13:19:18
39.984692,116.347568,0,181,39795.5550925926,2008-12-13,13:19:20
39.984801,116.347583,0,170,39795.5551273148,2008-12-13,13:19:23
39.984821,116.347551,0,185,39795.5551851852,2008-12-13,13:19:28
39.984821,116.347547,0,183,39795.5552430556,2008-12-13,13:19:33
39.98482,116.347552,0,183,39795.5553009259,2008-12-13,13:19:38
39.984819,116.347556,0,183,39795.5553587963,2008-12-13,13:19:43
39.984818,116.347562,0,183,39795.5554166667,2008-12-13,13:19:48
39.984818,116.34756,0,184,39795.555474537,2008-12-13,13:19:53
39.984818,116.34756,0,184,39795.5555092593,2008-12-13,13:19:56
39.984817,116.347561,0,184,39795.5555324074,2008-12-13,13:19:58
39.984816,116.347572,0,184,39795.5555902778,2008-12-13,13:20:03
39.984812,116.34759,0,185,39795.5556481481,2008-12-13,13:20:08
39.984815,116.34762,0,187,39795.5557060185,2008-12-13,13:20:13
39.984843,116.347644,0,191,39795.5557638889,2008-12-13,13:20:18
39.984842,116.347644,0,194,39795.5558217593,2008-12-13,13:20:23
39.98484,116.347648,0,194,39795.5558796296,2008-12-13,13:20:28
39.98484,116.34765,0,194,39795.5559375,2008-12-13,13:20:33
39.98484,116.34765,0,194,39795.5559722222,2008-12-13,13:20:36
39.984843,116.347645,0,195,39795.5559953704,2008-12-13,13:20:38
39.98486,116.347612,0,191,39795.5560532407,2008-12-13,13:20:43
39.984946,116.347565,0,184,39795.556087963,2008-12-13,13:20:46
39.985033,116.347531,0,178,39795.5561111111,2008-12-13,13:20:48
39.985136,116.347496,0,171,39795.5561342593,2008-12-13,13:20:50
39.985277,116.347476,0,169,39795.5561574074,2008-12-13,13:20:52
39.985424,116.347456,0,168,39795.5561805556,2008-12-13,13:20:54
39.985565,116.347453,0,167,39795.5562037037,2008-12-13,13:20:56
39.985716,116.347427,0,166,39795.5562268518,2008-12-13,13:20:58
39.985897,116.347391,0,165,39795.55625,2008-12-13,13:21:00
39.985993,116.347369,0,163,39795.5562615741,2008-12-13,13:21:01
39.986099,116.347359,0,161,39795.5562731481,2008-12-13,13:21:02
39.986211,116.34735,0,161,39795.5562847222,2008-12-13,13:21:03
39.986329,116.347347,0,160,39795.5562962963,2008-12-13,13:21:04
39.986437,116.347336,0,156,39795.5563078704,2008-12-13,13:21:05
39.986547,116.347323,0,154,39795.5563194444,2008-12-13,13:21:06
39.986662,116.347308,0,153,39795.5563310185,2008-12-13,13:21:07
39.986776,116.347302,0,147,39795.5563425926,2008-12-13,13:21:08
39.986886,116.347303,0,142,39795.5563541667,2008-12-13,13:21:09
39.987009,116.347304,0,137,39795.5563657407,2008-12-13,13:21:10
39.987138,116.347299,0,133,39795.5563773148,2008-12-13,13:21:11
39.98726,116.347295,0,128,39795.5563888889,2008-12-13,13:21:12
39.987384,116.347292,0,125,39795.556400463,2008-12-13,13:21:13
39.987505,116.347282,0,124,39795.556412037,2008-12-13,13:21:14
39.987636,116.347274,0,122,39795.5564236111,2008-12-13,13:21:15
39.987756,116.347263,0,120,39795.5564351852,2008-12-13,13:21:16
39.987875,116.347257,0,119,39795.5564467593,2008-12-13,13:21:17
39.98799,116.347249,0,120,39795.5564583333,2008-12-13,13:21:18
39.988108,116.347257,0,117,39795.5564699074,2008-12-13,13:21:19
39.988221,116.347256,0,115,39795.5564814815,2008-12-13,13:21:20
39.988328,116.347246,0,113,39795.5564930556,2008-12-13,13:21:21
39.988435,116.34724,0,111,39795.5565046296,2008-12-13,13:21:22
39.988535,116.347233,0,112,39795.5565162037,2008-12-13,13:21:23
39.988635,116.347231,0,112,39795.5565277778,2008-12-13,13:21:24
39.988732,116.347233,0,114,39795.5565393518,2008-12-13,13:21:25
39.988822,116.34724,0,112,39795.5565509259,2008-12-13,13:21:26
39.988983,116.347244,0,112,39795.5565740741,2008-12-13,13:21:28
39.989103,116.347239,0,110,39795.5565972222,2008-12-13,13:21:30
39.989191,116.347249,0,108,39795.5566550926,2008-12-13,13:21:35
39.989183,116.347253,0,109,39795.556712963,2008-12-13,13:21:40
39.989183,116.347253,0,109,39795.5567476852,2008-12-13,13:21:43
39.989181,116.347258,0,109,39795.5567708333,2008-12-13,13:21:45
39.989187,116.347239,0,108,39795.5568287037,2008-12-13,13:21:50
39.989194,116.347224,0,108,39795.5568865741,2008-12-13,13:21:55
39.989308,116.347179,0,109,39795.5569328704,2008-12-13,13:21:59
39.989425,116.34715,0,110,39795.5569560185,2008-12-13,13:22:01
39.989567,116.347137,0,111,39795.5569791667,2008-12-13,13:22:03
39.989721,116.347112,0,111,39795.5570023148,2008-12-13,13:22:05
39.989884,116.347099,0,111,39795.557025463,2008-12-13,13:22:07
39.990045,116.347084,0,110,39795.5570486111,2008-12-13,13:22:09
39.990228,116.34707,0,108,39795.5570717593,2008-12-13,13:22:11
39.990324,116.347063,0,106,39795.5570833333,2008-12-13,13:22:12
39.990427,116.347055,0,103,39795.5570949074,2008-12-13,13:22:13
39.990533,116.347056,0,104,39795.5571064815,2008-12-13,13:22:14
39.99063,116.347054,0,103,39795.5571180556,2008-12-13,13:22:15
39.990723,116.347056,0,102,39795.5571296296,2008-12-13,13:22:16
39.990814,116.347059,0,103,39795.5571412037,2008-12-13,13:22:17
39.990906,116.347056,0,103,39795.5571527778,2008-12-13,13:22:18
39.990999,116.34705,0,103,39795.5571643518,2008-12-13,13:22:19
39.991212,116.347063,0,104,39795.5571875,2008-12-13,13:22:21
39.991301,116.347023,0,107,39795.5572106481,2008-12-13,13:22:23
39.99143,116.347023,0,114,39795.5572453704,2008-12-13,13:22:26
39.991524,116.34701,0,119,39795.5572800926,2008-12-13,13:22:29
39.991615,116.346998,0,106,39795.557337963,2008-12-13,13:22:34
39.991634,116.346979,0,99,39795.5573958333,2008-12-13,13:22:39
39.991632,116.34697,0,97,39795.5574537037,2008-12-13,13:22:44
39.991633,116.346963,0,97,39795.5575115741,2008-12-13,13:22:49
39.991633,116.346956,0,98,39795.5575694444,2008-12-13,13:22:54
39.991635,116.346954,0,97,39795.5576273148,2008-12-13,13:22:59
39.991636,116.346951,0,96,39795.5576851852,2008-12-13,13:23:04
39.991637,116.346951,0,95,39795.5577430556,2008-12-13,13:23:09
39.991637,116.346951,0,95,39795.5577777778,2008-12-13,13:23:12
39.991637,116.346947,0,96,39795.5578009259,2008-12-13,13:23:14
39.991632,116.346933,0,97,39795.5578587963,2008-12-13,13:23:19
39.991736,116.346939,0,97,39795.5579050926,2008-12-13,13:23:23
39.991829,116.346922,0,98,39795.5579282407,2008-12-13,13:23:25
39.991918,116.346872,0,100,39795.5579513889,2008-12-13,13:23:27
39.99198,116.34674,0,108,39795.5579861111,2008-12-13,13:23:30
39.991985,116.346572,0,118,39795.5580092593,2008-12-13,13:23:32
39.991976,116.346385,0,125,39795.5580324074,2008-12-13,13:23:34
39.991977,116.346148,0,131,39795.5580555556,2008-12-13,13:23:36
39.991978,116.346024,0,135,39795.5580671296,2008-12-13,13:23:37
39.991975,116.3459,0,139,39795.5580787037,2008-12-13,13:23:38
39.991975,116.345764,0,145,39795.5580902778,2008-12-13,13:23:39
39.991976,116.345632,0,147,39795.5581018519,2008-12-13,13:23:40
39.991974,116.345507,0,152,39795.5581134259,2008-12-13,13:23:41
39.991971,116.345382,0,157,39795.558125,2008-12-13,13:23:42
39.99196,116.345254,0,159,39795.5581365741,2008-12-13,13:23:43
39.991958,116.345129,0,162,39795.5581481481,2008-12-13,13:23:44
39.991951,116.345004,0,164,39795.5581597222,2008-12-13,13:23:45
39.991945,116.344877,0,166,39795.5581712963,2008-12-13,13:23:46
39.991937,116.34474,0,167,39795.5581828704,2008-12-13,13:23:47
39.991925,116.344594,0,165,39795.5581944444,2008-12-13,13:23:48
39.991918,116.344444,0,164,39795.5582060185,2008-12-13,13:23:49
39.991909,116.344295,0,163,39795.5582175926,2008-12-13,13:23:50
39.9919,116.344146,0,163,39795.5582291667,2008-12-13,13:23:51
39.991893,116.343992,0,165,39795.5582407407,2008-12-13,13:23:52
39.991884,116.343846,0,163,39795.5582523148,2008-12-13,13:23:53
39.991885,116.343709,0,163,39795.5582638889,2008-12-13,13:23:54
39.991885,116.343572,0,163,39795.558275463,2008-12-13,13:23:55
39.991889,116.343445,0,165,39795.558287037,2008-12-13,13:23:56
39.991897,116.343328,0,165,39795.5582986111,2008-12-13,13:23:57
39.991905,116.343116,0,164,39795.5583217593,2008-12-13,13:23:59
39.991931,116.342897,0,156,39795.5583449074,2008-12-13,13:24:01
39.991936,116.342686,0,151,39795.5583680556,2008-12-13,13:24:03
39.991952,116.342503,0,149,39795.5583912037,2008-12-13,13:24:05
39.991962,116.342338,0,144,39795.5584143519,2008-12-13,13:24:07
39.99198,116.34222,0,145,39795.5584375,2008-12-13,13:24:09
39.99198,116.342042,0,141,39795.5584722222,2008-12-13,13:24:12
39.991955,116.341903,0,137,39795.5584953704,2008-12-13,13:24:14
39.991928,116.34174,0,134,39795.5585185185,2008-12-13,13:24:16
39.991915,116.341625,0,128,39795.5585300926,2008-12-13,13:24:17
39.991885,116.341399,0,125,39795.5585532407,2008-12-13,13:24:19
39.991875,116.341282,0,123,39795.5585648148,2008-12-13,13:24:20
39.991866,116.341155,0,120,39795.5585763889,2008-12-13,13:24:21
39.991861,116.341025,0,117,39795.558587963,2008-12-13,13:24:22
39.991851,116.34089,0,118,39795.558599537,2008-12-13,13:24:23
39.991839,116.340765,0,119,39795.5586111111,2008-12-13,13:24:24
39.991829,116.340647,0,120,39795.5586226852,2008-12-13,13:24:25
39.991825,116.340525,0,120,39795.5586342593,2008-12-13,13:24:26
39.99183,116.340386,0,120,39795.5586458333,2008-12-13,13:24:27
39.991837,116.340207,0,134,39795.5586574074,2008-12-13,13:24:28
39.991839,116.340032,0,142,39795.5586689815,2008-12-13,13:24:29
39.991846,116.339868,0,143,39795.5586805556,2008-12-13,13:24:30
39.991858,116.339697,0,139,39795.5586921296,2008-12-13,13:24:31
39.991854,116.339542,0,138,39795.5587037037,2008-12-13,13:24:32
39.991846,116.339392,0,139,39795.5587152778,2008-12-13,13:24:33
39.991835,116.33925,0,141,39795.5587268519,2008-12-13,13:24:34
39.991833,116.339113,0,140,39795.5587384259,2008-12-13,13:24:35
39.991825,116.338979,0,141,39795.55875,2008-12-13,13:24:36
39.991826,116.33886,0,142,39795.5587615741,2008-12-13,13:24:37
39.991832,116.338715,0,141,39795.5587847222,2008-12-13,13:24:39
39.991839,116.33857,0,140,39795.5588194444,2008-12-13,13:24:42
39.991848,116.338427,0,141,39795.5588541667,2008-12-13,13:24:45
39.991838,116.33842,0,134,39795.558912037,2008-12-13,13:24:50
39.99185,116.338391,0,127,39795.5589699074,2008-12-13,13:24:55
39.991836,116.338335,0,123,39795.5590277778,2008-12-13,13:25:00
39.991814,116.338308,0,120,39795.5590856481,2008-12-13,13:25:05
39.991814,116.338308,0,120,39795.5591203704,2008-12-13,13:25:08
39.991808,116.338313,0,120,39795.5591435185,2008-12-13,13:25:10
39.991808,116.338283,0,122,39795.5592013889,2008-12-13,13:25:15
39.991794,116.338151,0,128,39795.5592476852,2008-12-13,13:25:19
39.991783,116.338011,0,134,39795.5592824074,2008-12-13,13:25:22
39.991754,116.337867,0,144,39795.5593171296,2008-12-13,13:25:25
39.991741,116.337727,0,154,39795.5593518519,2008-12-13,13:25:28
39.991728,116.337613,0,167,39795.5593865741,2008-12-13,13:25:31
39.991729,116.337441,0,177,39795.5594212963,2008-12-13,13:25:34
39.99173,116.337295,0,186,39795.5594444444,2008-12-13,13:25:36
39.991712,116.337111,0,190,39795.5594675926,2008-12-13,13:25:38
39.991684,116.336914,0,199,39795.5594907407,2008-12-13,13:25:40
39.991664,116.336722,0,211,39795.5595138889,2008-12-13,13:25:42
39.991645,116.336543,0,224,39795.559537037,2008-12-13,13:25:44
39.991622,116.336345,0,235,39795.5595601852,2008-12-13,13:25:46
39.991607,116.336162,0,248,39795.5595833333,2008-12-13,13:25:48
39.991587,116.335991,0,263,39795.5596064815,2008-12-13,13:25:50
39.991569,116.335807,0,275,39795.5596296296,2008-12-13,13:25:52
39.991538,116.335621,0,280,39795.5596527778,2008-12-13,13:25:54
39.991506,116.335453,0,287,39795.5596759259,2008-12-13,13:25:56
39.991492,116.335339,0,294,39795.5596875,2008-12-13,13:25:57
39.991466,116.33518,0,304,39795.5597106481,2008-12-13,13:25:59
39.991448,116.335048,0,319,39795.5597337963,2008-12-13,13:26:01
39.991475,116.334892,0,329,39795.5597569444,2008-12-13,13:26:03
39.991485,116.334734,0,340,39795.5597800926,2008-12-13,13:26:05
39.991492,116.334601,0,343,39795.5598032407,2008-12-13,13:26:07
39.991469,116.334441,0,349,39795.5598263889,2008-12-13,13:26:09
39.991478,116.334323,0,351,39795.559837963,2008-12-13,13:26:10
39.991482,116.3341,0,354,39795.5598611111,2008-12-13,13:26:12
39.991488,116.33398,0,357,39795.5598726852,2008-12-13,13:26:13
39.991493,116.333724,0,364,39795.5598958333,2008-12-13,13:26:15
39.991494,116.333603,0,367,39795.5599074074,2008-12-13,13:26:16
39.991499,116.333405,0,374,39795.5599305556,2008-12-13,13:26:18
39.991505,116.333256,0,380,39795.5599537037,2008-12-13,13:26:20
39.991472,116.333143,0,390,39795.5599884259,2008-12-13,13:26:23
39.991468,116.333117,0,403,39795.5600462963,2008-12-13,13:26:28
39.991461,116.333114,0,409,39795.5601041667,2008-12-13,13:26:33
39.991453,116.333109,0,411,39795.560162037,2008-12-13,13:26:38
39.991452,116.333106,0,412,39795.5602199074,2008-12-13,13:26:43
39.991452,116.333106,0,412,39795.5602546296,2008-12-13,13:26:46
39.991455,116.333104,0,412,39795.5602777778,2008-12-13,13:26:48
39.991468,116.333102,0,412,39795.5603356481,2008-12-13,13:26:53
39.991472,116.333101,0,412,39795.5603935185,2008-12-13,13:26:58
39.991472,116.333101,0,412,39795.5604282407,2008-12-13,13:27:01
39.991475,116.3331,0,411,39795.5604513889,2008-12-13,13:27:03
39.991464,116.33308,0,411,39795.5605092593,2008-12-13,13:27:08
39.991452,116.332958,0,407,39795.5605324074,2008-12-13,13:27:10
39.991449,116.332837,0,406,39795.5605555556,2008-12-13,13:27:12
39.991428,116.332682,0,400,39795.5605902778,2008-12-13,13:27:15
39.991442,116.332548,0,391,39795.5606134259,2008-12-13,13:27:17
39.991454,116.332397,0,388,39795.5606481481,2008-12-13,13:27:20
39.99145,116.332266,0,394,39795.5606944444,2008-12-13,13:27:24
39.991456,116.332135,0,393,39795.5607407407,2008-12-13,13:27:28
39.991488,116.332015,0,384,39795.5607638889,2008-12-13,13:27:30
39.991546,116.331912,0,374,39795.5607986111,2008-12-13,13:27:33
39.991591,116.331793,0,356,39795.5608449074,2008-12-13,13:27:37
39.991559,116.331693,0,344,39795.5608680556,2008-12-13,13:27:39
39.991547,116.331651,0,338,39795.5609259259,2008-12-13,13:27:44
39.99153,116.331635,0,333,39795.5609837963,2008-12-13,13:27:49
39.991533,116.331632,0,330,39795.5610416667,2008-12-13,13:27:54
39.991533,116.331632,0,330,39795.5610763889,2008-12-13,13:27:57
39.991535,116.331629,0,330,39795.561099537,2008-12-13,13:27:59
39.991554,116.331626,0,331,39795.5611574074,2008-12-13,13:28:04
39.991557,116.331625,0,332,39795.5612152778,2008-12-13,13:28:09
39.991551,116.331622,0,332,39795.5612731481,2008-12-13,13:28:14
39.991547,116.33162,0,332,39795.5613310185,2008-12-13,13:28:19
39.991547,116.33162,0,332,39795.5613657407,2008-12-13,13:28:22
39.991544,116.331618,0,332,39795.5613888889,2008-12-13,13:28:24
39.991531,116.331614,0,333,39795.5614467593,2008-12-13,13:28:29
39.99154,116.33161,0,333,39795.5615046296,2008-12-13,13:28:34
39.991549,116.331608,0,331,39795.5615625,2008-12-13,13:28:39
39.991549,116.331608,0,331,39795.5615972222,2008-12-13,13:28:42
39.991555,116.331605,0,329,39795.5616203704,2008-12-13,13:28:44
39.991527,116.331461,0,328,39795.5616782407,2008-12-13,13:28:49
39.99153,116.331321,0,325,39795.561712963,2008-12-13,13:28:52
39.991523,116.331092,0,329,39795.5617476852,2008-12-13,13:28:55
39.991517,116.330968,0,333,39795.5617592593,2008-12-13,13:28:56
39.991493,116.330775,0,331,39795.5617824074,2008-12-13,13:28:58
39.991457,116.330565,0,331,39795.5618055556,2008-12-13,13:29:00
39.991442,116.33041,0,330,39795.5618287037,2008-12-13,13:29:02
39.991443,116.330244,0,327,39795.5618518519,2008-12-13,13:29:04
39.991483,116.330083,0,326,39795.561875,2008-12-13,13:29:06
39.991468,116.329943,0,325,39795.5618981481,2008-12-13,13:29:08
39.991479,116.32979,0,328,39795.5619328704,2008-12-13,13:29:11
39.991489,116.329654,0,337,39795.5619907407,2008-12-13,13:29:16
39.99149,116.329538,0,346,39795.5620486111,2008-12-13,13:29:21
39.991497,116.329474,0,344,39795.5621064815,2008-12-13,13:29:26
39.991498,116.329471,0,343,39795.5621643519,2008-12-13,13:29:31
39.991498,116.329471,0,343,39795.5621990741,2008-12-13,13:29:34
39.991503,116.329468,0,342,39795.5622222222,2008-12-13,13:29:36
39.991518,116.329452,0,337,39795.5622800926,2008-12-13,13:29:41
39.991536,116.32944,0,331,39795.562337963,2008-12-13,13:29:46
39.99155,116.329425,0,328,39795.5623958333,2008-12-13,13:29:51
39.991558,116.329216,0,318,39795.5624537037,2008-12-13,13:29:56
39.991559,116.329005,0,311,39795.5624768519,2008-12-13,13:29:58
39.991559,116.328878,0,306,39795.5625,2008-12-13,13:30:00
39.991584,116.328705,0,295,39795.5625115741,2008-12-13,13:30:01
39.991587,116.328562,0,285,39795.5625347222,2008-12-13,13:30:03
39.991576,116.328449,0,276,39795.5625578704,2008-12-13,13:30:05
39.991538,116.32832,0,268,39795.5625810185,2008-12-13,13:30:07
39.991531,116.328154,0,248,39795.5626041667,2008-12-13,13:30:09
39.991522,116.328007,0,236,39795.5626273148,2008-12-13,13:30:11
39.991513,116.327824,0,222,39795.562650463,2008-12-13,13:30:13
39.991515,116.327652,0,209,39795.5626736111,2008-12-13,13:30:15
39.991496,116.32746,0,197,39795.5626967593,2008-12-13,13:30:17
39.991467,116.32725,0,185,39795.5627199074,2008-12-13,13:30:19
39.991431,116.327048,0,176,39795.5627430556,2008-12-13,13:30:21
39.99142,116.32693,0,170,39795.5627546296,2008-12-13,13:30:22
39.991413,116.326703,0,169,39795.5627777778,2008-12-13,13:30:24
39.991408,116.32658,0,164,39795.5627893518,2008-12-13,13:30:25
39.991398,116.326457,0,161,39795.5628009259,2008-12-13,13:30:26
39.991356,116.326213,0,154,39795.5628240741,2008-12-13,13:30:28
39.991332,116.326088,0,150,39795.5628356481,2008-12-13,13:30:29
39.991303,116.325872,0,146,39795.5628587963,2008-12-13,13:30:31
39.991284,116.325747,0,143,39795.5628703704,2008-12-13,13:30:32
39.991272,116.325629,0,138,39795.5628819444,2008-12-13,13:30:33
39.991269,116.325389,0,130,39795.5629050926,2008-12-13,13:30:35
39.991272,116.325244,0,125,39795.5629166667,2008-12-13,13:30:36
39.991269,116.325095,0,120,39795.5629282407,2008-12-13,13:30:37
39.991269,116.32493,0,116,39795.5629398148,2008-12-13,13:30:38
39.991278,116.324777,0,113,39795.5629513889,2008-12-13,13:30:39
39.991301,116.324603,0,108,39795.562962963,2008-12-13,13:30:40
39.991322,116.324418,0,104,39795.562974537,2008-12-13,13:30:41
39.991319,116.324273,0,101,39795.5629861111,2008-12-13,13:30:42
39.991325,116.324104,0,98,39795.5629976852,2008-12-13,13:30:43
39.991321,116.323979,0,96,39795.5630092593,2008-12-13,13:30:44
39.991323,116.323852,0,94,39795.5630208333,2008-12-13,13:30:45
39.991313,116.323726,0,92,39795.5630324074,2008-12-13,13:30:46
39.991313,116.323498,0,90,39795.5630555556,2008-12-13,13:30:48
39.991309,116.32338,0,90,39795.5630671296,2008-12-13,13:30:49
39.991298,116.323225,0,95,39795.5630787037,2008-12-13,13:30:50
39.991284,116.3231,0,98,39795.5630902778,2008-12-13,13:30:51
39.991269,116.322877,0,97,39795.5631134259,2008-12-13,13:30:53
39.991253,116.322749,0,98,39795.563125,2008-12-13,13:30:54
39.991243,116.322529,0,99,39795.5631481481,2008-12-13,13:30:56
39.991255,116.322405,0,101,39795.5631597222,2008-12-13,13:30:57
39.991263,116.322251,0,104,39795.5631828704,2008-12-13,13:30:59
39.991337,116.322148,0,106,39795.5632291667,2008-12-13,13:31:03
39.991327,116.322046,0,99,39795.563287037,2008-12-13,13:31:08
39.991291,116.322013,0,88,39795.5633449074,2008-12-13,13:31:13
39.991273,116.322012,0,81,39795.5634027778,2008-12-13,13:31:18
39.99126,116.322004,0,77,39795.5634606481,2008-12-13,13:31:23
39.991219,116.32182,0,95,39795.5634953704,2008-12-13,13:31:26
39.991179,116.32163,0,103,39795.5635185185,2008-12-13,13:31:28
39.991156,116.321514,0,108,39795.5635300926,2008-12-13,13:31:29
39.991139,116.321386,0,113,39795.5635416667,2008-12-13,13:31:30
39.991138,116.321172,0,121,39795.5635648148,2008-12-13,13:31:32
39.991124,116.320915,0,133,39795.563587963,2008-12-13,13:31:34
39.991132,116.320756,0,139,39795.563599537,2008-12-13,13:31:35
39.991122,116.320614,0,144,39795.5636111111,2008-12-13,13:31:36
39.991113,116.320463,0,149,39795.5636226852,2008-12-13,13:31:37
39.99111,116.320322,0,153,39795.5636342593,2008-12-13,13:31:38
39.991103,116.320187,0,156,39795.5636458333,2008-12-13,13:31:39
39.991113,116.320043,0,160,39795.5636574074,2008-12-13,13:31:40
39.991124,116.319904,0,164,39795.5636689815,2008-12-13,13:31:41
39.991118,116.319769,0,168,39795.5636805556,2008-12-13,13:31:42
39.991115,116.319636,0,172,39795.5636921296,2008-12-13,13:31:43
39.991115,116.319502,0,175,39795.5637037037,2008-12-13,13:31:44
39.991111,116.319363,0,179,39795.5637152778,2008-12-13,13:31:45
39.991113,116.319226,0,183,39795.5637268518,2008-12-13,13:31:46
39.991116,116.319084,0,186,39795.5637384259,2008-12-13,13:31:47
39.991124,116.31894,0,189,39795.56375,2008-12-13,13:31:48
39.991137,116.318801,0,192,39795.5637615741,2008-12-13,13:31:49
39.99113,116.318671,0,195,39795.5637731481,2008-12-13,13:31:50
39.991123,116.318537,0,200,39795.5637847222,2008-12-13,13:31:51
39.991127,116.318405,0,203,39795.5637962963,2008-12-13,13:31:52
39.991122,116.318275,0,206,39795.5638078704,2008-12-13,13:31:53
39.991134,116.318074,0,212,39795.5638310185,2008-12-13,13:31:55
39.99114,116.317913,0,215,39795.5638541667,2008-12-13,13:31:57
39.991147,116.317799,0,219,39795.563912037,2008-12-13,13:32:02
39.991179,116.317758,0,227,39795.5639699074,2008-12-13,13:32:07
39.99119,116.317754,0,230,39795.5640277778,2008-12-13,13:32:12
39.991198,116.317742,0,234,39795.5640856481,2008-12-13,13:32:17
39.991222,116.317575,0,216,39795.5641087963,2008-12-13,13:32:19
39.991233,116.317457,0,208,39795.5641319444,2008-12-13,13:32:21
39.991207,116.317377,0,205,39795.5641898148,2008-12-13,13:32:26
39.991177,116.317261,0,204,39795.5642476852,2008-12-13,13:32:31
39.991158,116.317094,0,205,39795.5642708333,2008-12-13,13:32:33
39.991144,116.3169,0,203,39795.5642939815,2008-12-13,13:32:35
39.991151,116.316682,0,203,39795.5643171296,2008-12-13,13:32:37
39.991147,116.316552,0,202,39795.5643287037,2008-12-13,13:32:38
39.991138,116.316422,0,201,39795.5643402778,2008-12-13,13:32:39
39.991131,116.316287,0,202,39795.5643518518,2008-12-13,13:32:40
39.991126,116.316147,0,202,39795.5643634259,2008-12-13,13:32:41
39.991109,116.316005,0,201,39795.564375,2008-12-13,13:32:42
39.991092,116.315866,0,199,39795.5643865741,2008-12-13,13:32:43
39.991068,116.315723,0,201,39795.5643981481,2008-12-13,13:32:44
39.991061,116.315583,0,201,39795.5644097222,2008-12-13,13:32:45
39.991065,116.315447,0,201,39795.5644212963,2008-12-13,13:32:46
39.991057,116.315301,0,201,39795.5644328704,2008-12-13,13:32:47
39.991047,116.315144,0,202,39795.5644444444,2008-12-13,13:32:48
39.991043,116.314987,0,202,39795.5644560185,2008-12-13,13:32:49
39.991038,116.314827,0,203,39795.5644675926,2008-12-13,13:32:50
39.991041,116.314669,0,204,39795.5644791667,2008-12-13,13:32:51
39.991036,116.314504,0,205,39795.5644907407,2008-12-13,13:32:52
39.991025,116.314334,0,205,39795.5645023148,2008-12-13,13:32:53
39.991027,116.314176,0,206,39795.5645138889,2008-12-13,13:32:54
39.991023,116.314015,0,208,39795.564525463,2008-12-13,13:32:55
39.991024,116.313851,0,209,39795.564537037,2008-12-13,13:32:56
39.991016,116.31369,0,210,39795.5645486111,2008-12-13,13:32:57
39.991015,116.313531,0,212,39795.5645601852,2008-12-13,13:32:58
39.991017,116.313371,0,213,39795.5645717593,2008-12-13,13:32:59
39.991012,116.313217,0,214,39795.5645833333,2008-12-13,13:33:00
39.991002,116.313066,0,216,39795.5645949074,2008-12-13,13:33:01
39.991002,116.312921,0,218,39795.5646064815,2008-12-13,13:33:02
39.990999,116.312777,0,219,39795.5646180556,2008-12-13,13:33:03
39.990999,116.312646,0,219,39795.5646296296,2008-12-13,13:33:04
39.990993,116.312519,0,219,39795.5646412037,2008-12-13,13:33:05
39.990995,116.312388,0,218,39795.5646527778,2008-12-13,13:33:06
39.990996,116.312262,0,218,39795.5646643518,2008-12-13,13:33:07
39.990995,116.312131,0,215,39795.5646759259,2008-12-13,13:33:08
39.990979,116.31199,0,211,39795.5646875,2008-12-13,13:33:09
39.990975,116.311868,0,210,39795.5646990741,2008-12-13,13:33:10
39.990964,116.311634,0,204,39795.5647222222,2008-12-13,13:33:12
39.990952,116.311415,0,198,39795.5647453704,2008-12-13,13:33:14
39.99095,116.311217,0,193,39795.5647685185,2008-12-13,13:33:16
39.990946,116.311017,0,191,39795.5647916667,2008-12-13,13:33:18
39.990955,116.310831,0,191,39795.5648148148,2008-12-13,13:33:20
39.990943,116.310652,0,190,39795.564837963,2008-12-13,13:33:22
39.990935,116.310504,0,190,39795.5648611111,2008-12-13,13:33:24
39.99093,116.310355,0,184,39795.5648842593,2008-12-13,13:33:26
39.990918,116.310196,0,173,39795.5649074074,2008-12-13,13:33:28
39.990925,116.31006,0,172,39795.5649421296,2008-12-13,13:33:31
39.990975,116.309932,0,181,39795.565,2008-12-13,13:33:36
39.991092,116.309856,0,170,39795.5650231481,2008-12-13,13:33:38
39.991272,116.30984,0,165,39795.5650462963,2008-12-13,13:33:40
39.991361,116.309859,0,174,39795.5650578704,2008-12-13,13:33:41
39.991454,116.309859,0,177,39795.5650694444,2008-12-13,13:33:42
39.991554,116.309852,0,178,39795.5650810185,2008-12-13,13:33:43
39.991667,116.309822,0,175,39795.5650925926,2008-12-13,13:33:44
39.991784,116.309802,0,173,39795.5651041667,2008-12-13,13:33:45
39.991909,116.309784,0,171,39795.5651157407,2008-12-13,13:33:46
39.992038,116.30976,0,168,39795.5651273148,2008-12-13,13:33:47
39.992168,116.309745,0,167,39795.5651388889,2008-12-13,13:33:48
39.992309,116.30971,0,159,39795.565150463,2008-12-13,13:33:49
39.992444,116.309678,0,155,39795.565162037,2008-12-13,13:33:50
39.992587,116.309639,0,148,39795.5651736111,2008-12-13,13:33:51
39.992721,116.309622,0,149,39795.5651851852,2008-12-13,13:33:52
39.992849,116.309604,0,148,39795.5651967593,2008-12-13,13:33:53
39.992987,116.309593,0,147,39795.5652083333,2008-12-13,13:33:54
39.993124,116.309574,0,145,39795.5652199074,2008-12-13,13:33:55
39.993256,116.30954,0,142,39795.5652314815,2008-12-13,13:33:56
39.993372,116.309519,0,139,39795.5652430556,2008-12-13,13:33:57
39.993479,116.3095,0,137,39795.5652546296,2008-12-13,13:33:58
39.993587,116.309482,0,135,39795.5652662037,2008-12-13,13:33:59
39.993689,116.309464,0,131,39795.5652777778,2008-12-13,13:34:00
39.993785,116.309451,0,130,39795.5652893518,2008-12-13,13:34:01
39.993941,116.30943,0,129,39795.5653125,2008-12-13,13:34:03
39.994061,116.309427,0,127,39795.5653356481,2008-12-13,13:34:05
39.994173,116.309417,0,125,39795.5653703704,2008-12-13,13:34:08
39.99427,116.309404,0,127,39795.5654282407,2008-12-13,13:34:13
39.99436,116.309393,0,135,39795.5654861111,2008-12-13,13:34:18
39.994448,116.309384,0,129,39795.5655439815,2008-12-13,13:34:23
39.994542,116.309391,0,127,39795.5655787037,2008-12-13,13:34:26
39.994661,116.30942,0,126,39795.5656018518,2008-12-13,13:34:28
39.994807,116.30944,0,127,39795.565625,2008-12-13,13:34:30
39.994975,116.309413,0,116,39795.5656481481,2008-12-13,13:34:32
39.995132,116.309395,0,109,39795.5656712963,2008-12-13,13:34:34
39.995267,116.309389,0,107,39795.5656944444,2008-12-13,13:34:36
39.995371,116.309378,0,109,39795.5657175926,2008-12-13,13:34:38
39.995442,116.309296,0,93,39795.5657638889,2008-12-13,13:34:42
39.995479,116.309295,0,94,39795.5658217593,2008-12-13,13:34:47
39.995548,116.309283,0,79,39795.5658796296,2008-12-13,13:34:52
39.99565,116.309228,0,81,39795.5659143519,2008-12-13,13:34:55
39.995746,116.309204,0,88,39795.5659375,2008-12-13,13:34:57
39.995851,116.309172,0,101,39795.5659722222,2008-12-13,13:35:00
39.99593,116.309182,0,119,39795.5660300926,2008-12-13,13:35:05
39.995942,116.309172,0,126,39795.566087963,2008-12-13,13:35:10
39.996027,116.309188,0,148,39795.5661458333,2008-12-13,13:35:15
39.99609,116.309224,0,172,39795.5661921296,2008-12-13,13:35:19
39.996113,116.309178,0,157,39795.56625,2008-12-13,13:35:24
39.996122,116.309179,0,165,39795.5663078704,2008-12-13,13:35:29
39.996114,116.309182,0,168,39795.5663657407,2008-12-13,13:35:34
39.996111,116.309181,0,169,39795.5664236111,2008-12-13,13:35:39
39.996111,116.309181,0,169,39795.5664583333,2008-12-13,13:35:42
39.996112,116.309182,0,170,39795.5664814815,2008-12-13,13:35:44
39.9961,116.309186,0,169,39795.5665393519,2008-12-13,13:35:49
39.996096,116.309188,0,168,39795.5665972222,2008-12-13,13:35:54
39.996096,116.309187,0,168,39795.5666550926,2008-12-13,13:35:59
39.996092,116.309187,0,168,39795.566712963,2008-12-13,13:36:04
39.99609,116.309188,0,169,39795.5667708333,2008-12-13,13:36:09
39.996086,116.30919,0,169,39795.5668287037,2008-12-13,13:36:14
39.99608,116.309192,0,169,39795.5668865741,2008-12-13,13:36:19
39.996084,116.309191,0,169,39795.5669444444,2008-12-13,13:36:24
39.996086,116.309191,0,169,39795.5670023148,2008-12-13,13:36:29
39.996087,116.309193,0,169,39795.5670601852,2008-12-13,13:36:34
39.996087,116.309193,0,169,39795.5670949074,2008-12-13,13:36:37
39.996084,116.309194,0,168,39795.5671180556,2008-12-13,13:36:39
39.996064,116.309202,0,168,39795.5671759259,2008-12-13,13:36:44
39.996054,116.309206,0,168,39795.5672337963,2008-12-13,13:36:49
39.996056,116.309206,0,168,39795.5672916667,2008-12-13,13:36:54
39.99606,116.309206,0,167,39795.567349537,2008-12-13,13:36:59
39.996062,116.309207,0,167,39795.5674074074,2008-12-13,13:37:04
39.996065,116.309208,0,165,39795.5674652778,2008-12-13,13:37:09
39.996064,116.309208,0,164,39795.5675231481,2008-12-13,13:37:14
39.996058,116.30921,0,163,39795.5675810185,2008-12-13,13:37:19
39.996053,116.309211,0,162,39795.5676388889,2008-12-13,13:37:24
39.996053,116.309213,0,162,39795.5676967593,2008-12-13,13:37:29
39.996054,116.309214,0,162,39795.5677546296,2008-12-13,13:37:34
39.996054,116.309215,0,163,39795.5678125,2008-12-13,13:37:39
39.996051,116.309211,0,163,39795.5678703704,2008-12-13,13:37:44
39.996051,116.309213,0,163,39795.5679282407,2008-12-13,13:37:49
39.996054,116.309221,0,162,39795.5679861111,2008-12-13,13:37:54
39.996054,116.309221,0,162,39795.5680208333,2008-12-13,13:37:57
39.996061,116.309224,0,162,39795.5680439815,2008-12-13,13:37:59
39.996074,116.309217,0,162,39795.5681018519,2008-12-13,13:38:04
39.996109,116.30919,0,162,39795.5681597222,2008-12-13,13:38:09
39.996244,116.309177,0,161,39795.5681944444,2008-12-13,13:38:12
39.996381,116.309141,0,161,39795.5682175926,2008-12-13,13:38:14
39.996515,116.309117,0,160,39795.5682407407,2008-12-13,13:38:16
39.996667,116.309088,0,159,39795.5682638889,2008-12-13,13:38:18
39.996763,116.309084,0,158,39795.568275463,2008-12-13,13:38:19
39.996873,116.309074,0,158,39795.568287037,2008-12-13,13:38:20
39.996971,116.309049,0,157,39795.5682986111,2008-12-13,13:38:21
39.997092,116.30908,0,155,39795.5683101852,2008-12-13,13:38:22
39.997186,116.309065,0,153,39795.5683217593,2008-12-13,13:38:23
39.997285,116.309068,0,151,39795.5683333333,2008-12-13,13:38:24
39.997389,116.309064,0,150,39795.5683449074,2008-12-13,13:38:25
39.997496,116.30906,0,147,39795.5683564815,2008-12-13,13:38:26
39.997624,116.309043,0,147,39795.5683680556,2008-12-13,13:38:27
39.997718,116.309044,0,144,39795.5683796296,2008-12-13,13:38:28
39.997876,116.309067,0,132,39795.5684027778,2008-12-13,13:38:30
39.998017,116.309035,0,139,39795.5684259259,2008-12-13,13:38:32
39.99809,116.309028,0,129,39795.5684837963,2008-12-13,13:38:37
39.998132,116.309031,0,124,39795.5685416667,2008-12-13,13:38:42
39.998145,116.309046,0,119,39795.568599537,2008-12-13,13:38:47
39.998145,116.309068,0,115,39795.5686574074,2008-12-13,13:38:52
39.99814,116.309069,0,114,39795.5687152778,2008-12-13,13:38:57
39.99814,116.309069,0,114,39795.56875,2008-12-13,13:39:00
39.998133,116.30907,0,113,39795.5687731481,2008-12-13,13:39:02
39.998143,116.309059,0,113,39795.5688310185,2008-12-13,13:39:07
39.998203,116.309003,0,113,39795.5688888889,2008-12-13,13:39:12
39.998343,116.308995,0,112,39795.5689351852,2008-12-13,13:39:16
39.998497,116.309027,0,112,39795.5689583333,2008-12-13,13:39:18
39.998646,116.309048,0,111,39795.5689814815,2008-12-13,13:39:20
39.998769,116.309018,0,110,39795.5690046296,2008-12-13,13:39:22
39.998927,116.30901,0,110,39795.5690277778,2008-12-13,13:39:24
39.99908,116.308994,0,109,39795.5690509259,2008-12-13,13:39:26
39.999222,116.30899,0,109,39795.5690740741,2008-12-13,13:39:28
39.99938,116.30899,0,109,39795.5690972222,2008-12-13,13:39:30
39.999549,116.308997,0,112,39795.5691203704,2008-12-13,13:39:32
39.999726,116.308993,0,113,39795.5691435185,2008-12-13,13:39:34
39.999869,116.308956,0,111,39795.5691666667,2008-12-13,13:39:36
39.999959,116.308959,0,111,39795.5691782407,2008-12-13,13:39:37
40.000053,116.308957,0,113,39795.5691898148,2008-12-13,13:39:38
40.000147,116.308954,0,114,39795.5692013889,2008-12-13,13:39:39
40.000244,116.308951,0,116,39795.569212963,2008-12-13,13:39:40
40.000347,116.308952,0,118,39795.569224537,2008-12-13,13:39:41
40.000448,116.308953,0,119,39795.5692361111,2008-12-13,13:39:42
40.000551,116.308951,0,122,39795.5692476852,2008-12-13,13:39:43
40.000659,116.308948,0,126,39795.5692592593,2008-12-13,13:39:44
40.000767,116.308949,0,128,39795.5692708333,2008-12-13,13:39:45
40.000873,116.308947,0,130,39795.5692824074,2008-12-13,13:39:46
40.000978,116.308946,0,133,39795.5692939815,2008-12-13,13:39:47
40.001084,116.308975,0,132,39795.5693055556,2008-12-13,13:39:48
40.001193,116.308979,0,134,39795.5693171296,2008-12-13,13:39:49
40.001302,116.308988,0,137,39795.5693287037,2008-12-13,13:39:50
40.001412,116.308999,0,137,39795.5693402778,2008-12-13,13:39:51
40.001519,116.309009,0,134,39795.5693518519,2008-12-13,13:39:52
40.001618,116.30902,0,131,39795.5693634259,2008-12-13,13:39:53
40.001713,116.309024,0,131,39795.569375,2008-12-13,13:39:54
40.001807,116.309024,0,131,39795.5693865741,2008-12-13,13:39:55
40.001903,116.309014,0,128,39795.5693981481,2008-12-13,13:39:56
40.001995,116.309017,0,129,39795.5694097222,2008-12-13,13:39:57
40.00213,116.308976,0,112,39795.5694328704,2008-12-13,13:39:59
40.002302,116.308976,0,108,39795.5694560185,2008-12-13,13:40:01
40.002479,116.308981,0,108,39795.5694791667,2008-12-13,13:40:03
40.002574,116.308985,0,110,39795.5694907407,2008-12-13,13:40:04
40.002749,116.308987,0,112,39795.5695138889,2008-12-13,13:40:06
40.002915,116.308985,0,115,39795.569537037,2008-12-13,13:40:08
40.003046,116.308994,0,116,39795.5695601852,2008-12-13,13:40:10
40.00304,116.308896,0,103,39795.5696180556,2008-12-13,13:40:15
40.003028,116.308887,0,98,39795.5696759259,2008-12-13,13:40:20
40.003114,116.308921,0,107,39795.5697337963,2008-12-13,13:40:25
40.003162,116.308943,0,107,39795.5697916667,2008-12-13,13:40:30
40.003155,116.308973,0,104,39795.569849537,2008-12-13,13:40:35
40.003155,116.308973,0,104,39795.5698842593,2008-12-13,13:40:38
40.003159,116.308972,0,101,39795.5699074074,2008-12-13,13:40:40
40.003179,116.308971,0,97,39795.5699652778,2008-12-13,13:40:45
40.003285,116.308966,0,97,39795.5700115741,2008-12-13,13:40:49
40.003405,116.309001,0,92,39795.5700462963,2008-12-13,13:40:52
40.003498,116.309018,0,95,39795.5700694444,2008-12-13,13:40:54
40.0036,116.309036,0,94,39795.5700925926,2008-12-13,13:40:56
40.003708,116.309077,0,98,39795.5701157407,2008-12-13,13:40:58
40.003815,116.309135,0,100,39795.5701388889,2008-12-13,13:41:00
40.003946,116.309213,0,106,39795.570162037,2008-12-13,13:41:02
40.004066,116.309285,0,110,39795.5701851852,2008-12-13,13:41:04
40.004192,116.309384,0,115,39795.5702083333,2008-12-13,13:41:06
40.004326,116.30951,0,120,39795.5702314815,2008-12-13,13:41:08
40.004454,116.309665,0,125,39795.5702546296,2008-12-13,13:41:10
40.004517,116.309759,0,126,39795.5702662037,2008-12-13,13:41:11
40.004573,116.309858,0,127,39795.5702777778,2008-12-13,13:41:12
40.004625,116.30996,0,127,39795.5702893519,2008-12-13,13:41:13
40.004672,116.310065,0,128,39795.5703009259,2008-12-13,13:41:14
40.004704,116.3102,0,126,39795.5703125,2008-12-13,13:41:15
40.004752,116.31032,0,127,39795.5703240741,2008-12-13,13:41:16
40.004788,116.310453,0,125,39795.5703356481,2008-12-13,13:41:17
40.004816,116.310592,0,122,39795.5703472222,2008-12-13,13:41:18
40.004841,116.31073,0,120,39795.5703587963,2008-12-13,13:41:19
40.004866,116.310865,0,121,39795.5703703704,2008-12-13,13:41:20
40.004884,116.310999,0,122,39795.5703819444,2008-12-13,13:41:21
40.004901,116.311134,0,123,39795.5703935185,2008-12-13,13:41:22
40.004916,116.311273,0,124,39795.5704050926,2008-12-13,13:41:23
40.004929,116.31142,0,124,39795.5704166667,2008-12-13,13:41:24
40.004932,116.3116,0,123,39795.5704282407,2008-12-13,13:41:25
40.004944,116.311753,0,123,39795.5704398148,2008-12-13,13:41:26
40.004962,116.311904,0,124,39795.5704513889,2008-12-13,13:41:27
40.004987,116.312065,0,125,39795.570462963,2008-12-13,13:41:28
40.005014,116.312216,0,125,39795.570474537,2008-12-13,13:41:29
40.005061,116.312358,0,126,39795.5704861111,2008-12-13,13:41:30
40.005117,116.312488,0,127,39795.5704976852,2008-12-13,13:41:31
40.005183,116.312613,0,128,39795.5705092593,2008-12-13,13:41:32
40.005258,116.312716,0,130,39795.5705208333,2008-12-13,13:41:33
40.005348,116.312799,0,130,39795.5705324074,2008-12-13,13:41:34
40.005446,116.312856,0,131,39795.5705439815,2008-12-13,13:41:35
40.005543,116.312886,0,128,39795.5705555556,2008-12-13,13:41:36
40.005645,116.312926,0,129,39795.5705671296,2008-12-13,13:41:37
40.005756,116.312946,0,129,39795.5705787037,2008-12-13,13:41:38
40.005864,116.31296,0,130,39795.5705902778,2008-12-13,13:41:39
40.005964,116.312945,0,129,39795.5706018518,2008-12-13,13:41:40
40.00608,116.312917,0,129,39795.5706134259,2008-12-13,13:41:41
40.006211,116.31289,0,128,39795.570625,2008-12-13,13:41:42
40.006331,116.312868,0,128,39795.5706365741,2008-12-13,13:41:43
40.006443,116.312857,0,129,39795.5706481481,2008-12-13,13:41:44
40.006565,116.312845,0,129,39795.5706597222,2008-12-13,13:41:45
40.006672,116.312822,0,128,39795.5706712963,2008-12-13,13:41:46
40.006793,116.312798,0,130,39795.5706828704,2008-12-13,13:41:47
40.006922,116.312785,0,128,39795.5706944444,2008-12-13,13:41:48
40.007055,116.312772,0,130,39795.5707060185,2008-12-13,13:41:49
40.007178,116.31276,0,131,39795.5707175926,2008-12-13,13:41:50
40.007306,116.312738,0,131,39795.5707291667,2008-12-13,13:41:51
40.007426,116.312717,0,130,39795.5707407407,2008-12-13,13:41:52
40.007552,116.31271,0,130,39795.5707523148,2008-12-13,13:41:53
40.007666,116.312695,0,130,39795.5707638889,2008-12-13,13:41:54
40.007779,116.312687,0,130,39795.570775463,2008-12-13,13:41:55
40.007891,116.312681,0,130,39795.570787037,2008-12-13,13:41:56
40.00799,116.312674,0,128,39795.5707986111,2008-12-13,13:41:57
40.008081,116.312655,0,123,39795.5708101852,2008-12-13,13:41:58
40.008178,116.31264,0,123,39795.5708217593,2008-12-13,13:41:59
40.008272,116.312629,0,122,39795.5708333333,2008-12-13,13:42:00
40.008363,116.312614,0,120,39795.5708449074,2008-12-13,13:42:01
40.008528,116.312594,0,110,39795.5708680556,2008-12-13,13:42:03
40.008668,116.312599,0,110,39795.5708912037,2008-12-13,13:42:05
40.008763,116.312625,0,117,39795.5709259259,2008-12-13,13:42:08
40.008754,116.312629,0,128,39795.5709837963,2008-12-13,13:42:13
40.008754,116.312629,0,128,39795.5710185185,2008-12-13,13:42:16
40.008762,116.312632,0,129,39795.5710416667,2008-12-13,13:42:18
40.008831,116.312642,0,130,39795.571099537,2008-12-13,13:42:23
40.008931,116.312641,0,131,39795.5711342593,2008-12-13,13:42:26
40.009055,116.312608,0,132,39795.5711574074,2008-12-13,13:42:28
40.009178,116.312552,0,134,39795.5711805556,2008-12-13,13:42:30
40.009299,116.312512,0,135,39795.5712037037,2008-12-13,13:42:32
40.009412,116.312487,0,136,39795.5712268518,2008-12-13,13:42:34
40.009522,116.312484,0,137,39795.57125,2008-12-13,13:42:36
40.009641,116.312482,0,137,39795.5712731481,2008-12-13,13:42:38
40.009764,116.312485,0,136,39795.5712962963,2008-12-13,13:42:40
40.009931,116.312512,0,138,39795.5713194444,2008-12-13,13:42:42
40.010087,116.3125,0,137,39795.5713425926,2008-12-13,13:42:44
40.010232,116.312471,0,139,39795.5713657407,2008-12-13,13:42:46
40.010374,116.312406,0,140,39795.5713888889,2008-12-13,13:42:48
40.010489,116.312376,0,141,39795.571412037,2008-12-13,13:42:50
40.010616,116.312322,0,141,39795.5714351852,2008-12-13,13:42:52
40.010736,116.312274,0,139,39795.5714583333,2008-12-13,13:42:54
40.01083,116.312271,0,134,39795.5714814815,2008-12-13,13:42:56
40.01095,116.312279,0,126,39795.5715277778,2008-12-13,13:43:00
40.01099,116.312271,0,123,39795.5715856481,2008-12-13,13:43:05
40.010973,116.312264,0,121,39795.5716435185,2008-12-13,13:43:10
40.010961,116.312257,0,120,39795.5717013889,2008-12-13,13:43:15
40.010938,116.31225,0,119,39795.5717592593,2008-12-13,13:43:20
40.010938,116.31225,0,119,39795.5717939815,2008-12-13,13:43:23
40.010936,116.312248,0,118,39795.5718171296,2008-12-13,13:43:25
40.010954,116.312254,0,117,39795.571875,2008-12-13,13:43:30
40.010983,116.312253,0,116,39795.5719328704,2008-12-13,13:43:35
40.011009,116.312254,0,116,39795.5719907407,2008-12-13,13:43:40
40.011029,116.312261,0,116,39795.5720486111,2008-12-13,13:43:45
40.011055,116.31226,0,116,39795.5721064815,2008-12-13,13:43:50
40.011146,116.312242,0,111,39795.5721643518,2008-12-13,13:43:55
40.011253,116.312222,0,110,39795.5721990741,2008-12-13,13:43:58
40.011345,116.312226,0,110,39795.5722222222,2008-12-13,13:44:00
40.011454,116.312217,0,110,39795.5722453704,2008-12-13,13:44:02
40.011573,116.312209,0,114,39795.5722685185,2008-12-13,13:44:04
40.011695,116.312191,0,115,39795.5722916667,2008-12-13,13:44:06
40.011831,116.312172,0,115,39795.5723148148,2008-12-13,13:44:08
40.01197,116.312167,0,121,39795.572337963,2008-12-13,13:44:10
40.012119,116.312161,0,119,39795.5723611111,2008-12-13,13:44:12
40.012265,116.312156,0,121,39795.5723842593,2008-12-13,13:44:14
40.012419,116.312147,0,121,39795.5724074074,2008-12-13,13:44:16
40.012582,116.312128,0,118,39795.5724305556,2008-12-13,13:44:18
40.012753,116.312115,0,118,39795.5724537037,2008-12-13,13:44:20
40.012931,116.312109,0,115,39795.5724768518,2008-12-13,13:44:22
40.013116,116.312075,0,111,39795.5725,2008-12-13,13:44:24
40.013222,116.312063,0,110,39795.5725115741,2008-12-13,13:44:25
40.013318,116.312051,0,110,39795.5725231481,2008-12-13,13:44:26
40.01341,116.312031,0,110,39795.5725347222,2008-12-13,13:44:27
40.0135,116.312012,0,108,39795.5725462963,2008-12-13,13:44:28
40.013593,116.311992,0,105,39795.5725578704,2008-12-13,13:44:29
40.013756,116.311945,0,105,39795.5725810185,2008-12-13,13:44:31
40.013896,116.311909,0,107,39795.5726041667,2008-12-13,13:44:33
40.01401,116.311886,0,110,39795.5726273148,2008-12-13,13:44:35
40.014112,116.311854,0,121,39795.572650463,2008-12-13,13:44:37
40.014131,116.311827,0,121,39795.5727083333,2008-12-13,13:44:42
40.014131,116.311827,0,121,39795.5727430556,2008-12-13,13:44:45
40.014123,116.311828,0,121,39795.5727662037,2008-12-13,13:44:47
40.01412,116.311884,0,129,39795.5728240741,2008-12-13,13:44:52
40.014157,116.311863,0,128,39795.5728819444,2008-12-13,13:44:57
40.014223,116.311806,0,130,39795.5729398148,2008-12-13,13:45:02
40.014268,116.311795,0,132,39795.5729976852,2008-12-13,13:45:07
40.014323,116.311756,0,125,39795.5730555556,2008-12-13,13:45:12
40.014363,116.311716,0,127,39795.5731134259,2008-12-13,13:45:17
40.014419,116.311724,0,132,39795.5731712963,2008-12-13,13:45:22
40.014451,116.311758,0,129,39795.5732291667,2008-12-13,13:45:27
40.01449,116.31177,0,129,39795.573287037,2008-12-13,13:45:32
40.014526,116.31177,0,136,39795.5733449074,2008-12-13,13:45:37
40.014561,116.311725,0,138,39795.5734027778,2008-12-13,13:45:42
40.014568,116.311653,0,143,39795.5734606481,2008-12-13,13:45:47
40.014545,116.311604,0,148,39795.5735185185,2008-12-13,13:45:52
40.014523,116.311542,0,155,39795.5735763889,2008-12-13,13:45:57
40.014503,116.311446,0,155,39795.5736342593,2008-12-13,13:46:02
40.014447,116.31137,0,145,39795.5736921296,2008-12-13,13:46:07
40.014391,116.311336,0,143,39795.57375,2008-12-13,13:46:12
40.014417,116.311313,0,145,39795.5738078704,2008-12-13,13:46:17
40.014421,116.311349,0,151,39795.5738657407,2008-12-13,13:46:22
40.014416,116.311401,0,154,39795.5739236111,2008-12-13,13:46:27
40.014372,116.31148,0,159,39795.5739814815,2008-12-13,13:46:32
40.014279,116.311524,0,158,39795.5740162037,2008-12-13,13:46:35
40.014174,116.311561,0,161,39795.5740625,2008-12-13,13:46:39
40.014105,116.311581,0,166,39795.5741203704,2008-12-13,13:46:44
40.014073,116.311589,0,169,39795.5741782407,2008-12-13,13:46:49
40.01402,116.311611,0,172,39795.5742361111,2008-12-13,13:46:54
40.013996,116.311615,0,177,39795.5742939815,2008-12-13,13:46:59
40.01398,116.311614,0,182,39795.5743518519,2008-12-13,13:47:04
40.013966,116.311619,0,187,39795.5744097222,2008-12-13,13:47:09
40.013952,116.311615,0,192,39795.5744675926,2008-12-13,13:47:14
40.01398,116.311603,0,194,39795.574525463,2008-12-13,13:47:19
40.01398,116.311603,0,194,39795.5745601852,2008-12-13,13:47:22
40.013982,116.311603,0,196,39795.5745833333,2008-12-13,13:47:24
40.013991,116.311603,0,198,39795.5746412037,2008-12-13,13:47:29
40.014038,116.311618,0,199,39795.5746990741,2008-12-13,13:47:34
40.014055,116.311625,0,201,39795.5747569444,2008-12-13,13:47:39
40.014044,116.311637,0,203,39795.5748148148,2008-12-13,13:47:44
40.014035,116.311637,0,203,39795.5748726852,2008-12-13,13:47:49
40.014001,116.311618,0,203,39795.5749305556,2008-12-13,13:47:54
40.013968,116.311609,0,203,39795.5749884259,2008-12-13,13:47:59
40.013952,116.311599,0,203,39795.5750462963,2008-12-13,13:48:04
40.013931,116.311612,0,203,39795.5751041667,2008-12-13,13:48:09
40.013931,116.311612,0,203,39795.5751388889,2008-12-13,13:48:12
40.013935,116.311612,0,203,39795.575162037,2008-12-13,13:48:14
40.013941,116.3116,0,203,39795.5752199074,2008-12-13,13:48:19
40.013937,116.311599,0,203,39795.5752777778,2008-12-13,13:48:24
40.013936,116.311598,0,203,39795.5753356481,2008-12-13,13:48:29
40.013937,116.311599,0,203,39795.5753935185,2008-12-13,13:48:34
40.013933,116.311599,0,203,39795.5754513889,2008-12-13,13:48:39
40.013933,116.311599,0,203,39795.5755092593,2008-12-13,13:48:44
40.013931,116.311599,0,203,39795.5755671296,2008-12-13,13:48:49
40.013926,116.311599,0,202,39795.575625,2008-12-13,13:48:54
40.013926,116.311599,0,202,39795.5756597222,2008-12-13,13:48:57
40.01392,116.3116,0,202,39795.5756828704,2008-12-13,13:48:59
40.013925,116.311689,0,202,39795.5757407407,2008-12-13,13:49:04
40.013937,116.311752,0,202,39795.5757986111,2008-12-13,13:49:09
40.014122,116.311544,0,137,39795.5816319444,2008-12-13,13:57:33
40.014199,116.311499,0,139,39795.5816898148,2008-12-13,13:57:38
40.014228,116.311475,0,141,39795.5817476852,2008-12-13,13:57:43
40.014232,116.31147,0,142,39795.5818055556,2008-12-13,13:57:48
40.014233,116.311471,0,142,39795.5818634259,2008-12-13,13:57:53
40.014231,116.311471,0,142,39795.5819212963,2008-12-13,13:57:58
40.014233,116.311471,0,142,39795.5819791667,2008-12-13,13:58:03
40.014239,116.311471,0,142,39795.582037037,2008-12-13,13:58:08
40.014237,116.311473,0,142,39795.5820949074,2008-12-13,13:58:13
40.014237,116.311473,0,142,39795.5821527778,2008-12-13,13:58:18
40.014237,116.311473,0,142,39795.5821875,2008-12-13,13:58:21
40.014235,116.311472,0,142,39795.5822106482,2008-12-13,13:58:23
40.014183,116.311491,0,150,39795.5822685185,2008-12-13,13:58:28
40.014185,116.311511,0,156,39795.5823263889,2008-12-13,13:58:33
40.0142,116.311521,0,161,39795.5823842593,2008-12-13,13:58:38
40.0142,116.311521,0,161,39795.5824189815,2008-12-13,13:58:41
40.014204,116.311514,0,166,39795.5824421296,2008-12-13,13:58:43
40.014157,116.311517,0,170,39795.5825,2008-12-13,13:58:48
40.014129,116.311533,0,172,39795.5825578704,2008-12-13,13:58:53
40.014122,116.311545,0,171,39795.5826157407,2008-12-13,13:58:58
40.014122,116.311545,0,171,39795.582650463,2008-12-13,13:59:01
40.014115,116.311551,0,172,39795.5826736111,2008-12-13,13:59:03
40.014099,116.311529,0,171,39795.5827314815,2008-12-13,13:59:08
40.014099,116.311529,0,171,39795.5827662037,2008-12-13,13:59:11
40.014105,116.31153,0,168,39795.5827893519,2008-12-13,13:59:13
40.014094,116.311545,0,166,39795.5828472222,2008-12-13,13:59:18
40.014089,116.311546,0,166,39795.5829050926,2008-12-13,13:59:23
40.014081,116.311546,0,166,39795.582962963,2008-12-13,13:59:28
40.014081,116.311546,0,166,39795.5829976852,2008-12-13,13:59:31
40.014084,116.311551,0,165,39795.5830208333,2008-12-13,13:59:33
40.014102,116.311561,0,163,39795.5830787037,2008-12-13,13:59:38
40.014106,116.311568,0,162,39795.5831365741,2008-12-13,13:59:43
40.014103,116.311569,0,162,39795.5831944444,2008-12-13,13:59:48
40.014096,116.31157,0,162,39795.5832523148,2008-12-13,13:59:53
40.014101,116.311569,0,161,39795.5833101852,2008-12-13,13:59:58
40.014099,116.311569,0,161,39795.5833680556,2008-12-13,14:00:03
40.014103,116.311569,0,161,39795.5834259259,2008-12-13,14:00:08
40.014103,116.311569,0,161,39795.5834606481,2008-12-13,14:00:11
40.014106,116.31157,0,161,39795.5834837963,2008-12-13,14:00:13
40.014075,116.311624,0,161,39795.5835416667,2008-12-13,14:00:18
40.014041,116.311719,0,161,39795.583599537,2008-12-13,14:00:23
40.014032,116.311771,0,163,39795.5836574074,2008-12-13,14:00:28
40.014021,116.311809,0,164,39795.5837152778,2008-12-13,14:00:33
40.014024,116.31183,0,165,39795.5837731481,2008-12-13,14:00:38
40.014024,116.31183,0,165,39795.5838078704,2008-12-13,14:00:41
40.014016,116.311822,0,164,39795.5838310185,2008-12-13,14:00:43
40.01405,116.311784,0,163,39795.5838888889,2008-12-13,14:00:48
40.014153,116.311715,0,162,39795.5839351852,2008-12-13,14:00:52
40.014242,116.311636,0,163,39795.5839814815,2008-12-13,14:00:56
40.014322,116.311571,0,163,39795.5840393519,2008-12-13,14:01:01
40.014398,116.311516,0,162,39795.5840972222,2008-12-13,14:01:06
40.014439,116.311482,0,161,39795.5841550926,2008-12-13,14:01:11
40.014485,116.311446,0,161,39795.584212963,2008-12-13,14:01:16
40.014378,116.311528,0,159,39795.5842361111,2008-12-13,14:01:18
40.014294,116.311582,0,160,39795.5842708333,2008-12-13,14:01:21
40.014205,116.311625,0,163,39795.5843287037,2008-12-13,14:01:26
40.014092,116.31168,0,164,39795.5843634259,2008-12-13,14:01:29
40.014,116.311712,0,166,39795.5843981481,2008-12-13,14:01:32
40.013969,116.311704,0,171,39795.5844560185,2008-12-13,14:01:37
40.014054,116.311616,0,172,39795.5844907407,2008-12-13,14:01:40
40.014129,116.31152,0,173,39795.584525463,2008-12-13,14:01:43
40.014206,116.311435,0,174,39795.5845486111,2008-12-13,14:01:45
40.014295,116.311341,0,175,39795.5845717593,2008-12-13,14:01:47
40.0144,116.311246,0,176,39795.5845949074,2008-12-13,14:01:49
40.014525,116.311149,0,178,39795.5846180556,2008-12-13,14:01:51
40.014626,116.311076,0,178,39795.5846412037,2008-12-13,14:01:53
40.014725,116.311002,0,178,39795.5846759259,2008-12-13,14:01:56
40.014799,116.310934,0,178,39795.5847106481,2008-12-13,14:01:59
40.014854,116.310888,0,180,39795.5847685185,2008-12-13,14:02:04
40.014932,116.310813,0,181,39795.5848032407,2008-12-13,14:02:07
40.01502,116.310745,0,181,39795.584837963,2008-12-13,14:02:10
40.014974,116.310798,0,180,39795.5848958333,2008-12-13,14:02:15
40.014899,116.310875,0,179,39795.5849305556,2008-12-13,14:02:18
40.014743,116.311015,0,179,39795.5849537037,2008-12-13,14:02:20
40.014601,116.311136,0,179,39795.585,2008-12-13,14:02:24
40.014546,116.311241,0,178,39795.5850347222,2008-12-13,14:02:27
40.014431,116.311349,0,178,39795.5850694444,2008-12-13,14:02:30
40.014357,116.311412,0,179,39795.5851273148,2008-12-13,14:02:35
40.014284,116.311507,0,179,39795.585150463,2008-12-13,14:02:37
40.014207,116.311618,0,179,39795.5851851852,2008-12-13,14:02:40
40.01412,116.311701,0,177,39795.5852430556,2008-12-13,14:02:45
40.014067,116.311764,0,175,39795.5853009259,2008-12-13,14:02:50
40.014044,116.311805,0,172,39795.5853587963,2008-12-13,14:02:55
40.014052,116.311816,0,168,39795.5854166667,2008-12-13,14:03:00
40.014003,116.311827,0,166,39795.585474537,2008-12-13,14:03:05
40.014006,116.311849,0,161,39795.5855324074,2008-12-13,14:03:10
40.013941,116.311861,0,161,39795.5855902778,2008-12-13,14:03:15
40.013854,116.311889,0,163,39795.5856365741,2008-12-13,14:03:19
40.013741,116.311932,0,165,39795.5856828704,2008-12-13,14:03:23
40.013652,116.311985,0,165,39795.5857175926,2008-12-13,14:03:26
40.013535,116.312066,0,166,39795.5857523148,2008-12-13,14:03:29
40.01345,116.312117,0,167,39795.585775463,2008-12-13,14:03:31
40.013368,116.312171,0,167,39795.5857986111,2008-12-13,14:03:33
40.013244,116.312221,0,169,39795.5858333333,2008-12-13,14:03:36
40.013996,116.31163,0,301,39795.5860648148,2008-12-13,14:03:56
40.014242,116.311634,0,312,39795.5861111111,2008-12-13,14:04:00
40.014165,116.311722,0,316,39795.5861574074,2008-12-13,14:04:04
40.014104,116.311786,0,317,39795.5862152778,2008-12-13,14:04:09
40.014028,116.311826,0,291,39795.5862615741,2008-12-13,14:04:13
40.013992,116.311828,0,281,39795.5863194444,2008-12-13,14:04:18
40.013967,116.311798,0,269,39795.5863773148,2008-12-13,14:04:23
40.013947,116.311809,0,265,39795.5864351852,2008-12-13,14:04:28
40.013868,116.31186,0,252,39795.5864814815,2008-12-13,14:04:32
40.013801,116.311878,0,229,39795.5865162037,2008-12-13,14:04:35
40.013778,116.31189,0,202,39795.5865740741,2008-12-13,14:04:40
40.01381,116.311869,0,176,39795.5866319444,2008-12-13,14:04:45
40.013853,116.31184,0,150,39795.5866898148,2008-12-13,14:04:50
40.013847,116.311876,0,135,39795.5867476852,2008-12-13,14:04:55
40.013883,116.311877,0,125,39795.5868055556,2008-12-13,14:05:00
40.013808,116.311896,0,110,39795.5868634259,2008-12-13,14:05:05
40.013792,116.311907,0,110,39795.5869212963,2008-12-13,14:05:10
40.01383,116.311877,0,117,39795.5869791667,2008-12-13,14:05:15
40.013916,116.311881,0,133,39795.587037037,2008-12-13,14:05:20
40.013954,116.311891,0,147,39795.5870949074,2008-12-13,14:05:25
40.013993,116.311874,0,151,39795.5871527778,2008-12-13,14:05:30
40.014002,116.311865,0,153,39795.5872106481,2008-12-13,14:05:35
40.014006,116.311863,0,152,39795.5872685185,2008-12-13,14:05:40
40.01401,116.311862,0,150,39795.5873263889,2008-12-13,14:05:45
40.014011,116.31186,0,150,39795.5873842593,2008-12-13,14:05:50
40.014008,116.311859,0,150,39795.5874421296,2008-12-13,14:05:55
40.014003,116.311856,0,149,39795.5875,2008-12-13,14:06:00
40.014005,116.311854,0,149,39795.5875578704,2008-12-13,14:06:05
40.014008,116.311851,0,149,39795.5876157407,2008-12-13,14:06:10
40.014008,116.311851,0,149,39795.587650463,2008-12-13,14:06:13
40.014002,116.311848,0,149,39795.5876736111,2008-12-13,14:06:15
40.014001,116.311785,0,149,39795.5877314815,2008-12-13,14:06:20
40.014017,116.311759,0,147,39795.5877893518,2008-12-13,14:06:25
40.014021,116.311754,0,148,39795.5878472222,2008-12-13,14:06:30
40.014021,116.311752,0,147,39795.5879050926,2008-12-13,14:06:35
40.014025,116.311752,0,146,39795.587962963,2008-12-13,14:06:40
40.014025,116.311752,0,146,39795.5879976852,2008-12-13,14:06:43
40.014028,116.311751,0,146,39795.5880208333,2008-12-13,14:06:45
40.014042,116.311745,0,147,39795.5880787037,2008-12-13,14:06:50
40.014057,116.311732,0,147,39795.5881365741,2008-12-13,14:06:55
40.014065,116.311728,0,147,39795.5881944444,2008-12-13,14:07:00
40.014065,116.311728,0,147,39795.5882291667,2008-12-13,14:07:03
40.014067,116.311728,0,148,39795.5882523148,2008-12-13,14:07:05
40.014052,116.31173,0,148,39795.5883101852,2008-12-13,14:07:10
40.014061,116.311688,0,145,39795.5883680556,2008-12-13,14:07:15
40.01409,116.311646,0,145,39795.5884259259,2008-12-13,14:07:20
40.014086,116.311645,0,145,39795.5884837963,2008-12-13,14:07:25
40.014091,116.311644,0,145,39795.5885416667,2008-12-13,14:07:30
40.014091,116.311644,0,145,39795.5885763889,2008-12-13,14:07:33
40.014088,116.311649,0,145,39795.588599537,2008-12-13,14:07:35
40.014024,116.311673,0,143,39795.5886574074,2008-12-13,14:07:40
40.013958,116.311686,0,142,39795.5887152778,2008-12-13,14:07:45
40.013901,116.311683,0,146,39795.5887731481,2008-12-13,14:07:50
40.013844,116.311688,0,154,39795.5888310185,2008-12-13,14:07:55
40.013783,116.311705,0,160,39795.5888888889,2008-12-13,14:08:00
40.013777,116.311651,0,158,39795.5889467593,2008-12-13,14:08:05
40.013738,116.311655,0,162,39795.5890046296,2008-12-13,14:08:10
40.013712,116.311648,0,167,39795.5890625,2008-12-13,14:08:15
40.013661,116.311654,0,173,39795.5891203704,2008-12-13,14:08:20
40.013584,116.311683,0,179,39795.5891782407,2008-12-13,14:08:25
40.013487,116.311734,0,182,39795.5892361111,2008-12-13,14:08:30
40.013398,116.31179,0,186,39795.5892824074,2008-12-13,14:08:34
40.013357,116.311787,0,191,39795.5893402778,2008-12-13,14:08:39
40.013281,116.31176,0,190,39795.5893981481,2008-12-13,14:08:44
40.013272,116.311693,0,190,39795.5894560185,2008-12-13,14:08:49
40.0133,116.311537,0,182,39795.5895023148,2008-12-13,14:08:53
40.013318,116.311409,0,178,39795.5895601852,2008-12-13,14:08:58
40.013332,116.311314,0,175,39795.5896180556,2008-12-13,14:09:03
40.013312,116.311241,0,175,39795.5896759259,2008-12-13,14:09:08
40.013284,116.311171,0,173,39795.5897337963,2008-12-13,14:09:13
40.013275,116.311088,0,166,39795.5897916667,2008-12-13,14:09:18
40.013274,116.311007,0,159,39795.589849537,2008-12-13,14:09:23
40.013266,116.310943,0,153,39795.5899074074,2008-12-13,14:09:28
40.013244,116.310897,0,148,39795.5899652778,2008-12-13,14:09:33
40.013247,116.310781,0,144,39795.5900231482,2008-12-13,14:09:38
40.013239,116.310682,0,139,39795.5900810185,2008-12-13,14:09:43
40.013226,116.310619,0,138,39795.5901388889,2008-12-13,14:09:48
40.013223,116.310535,0,142,39795.5901967593,2008-12-13,14:09:53
40.013202,116.310485,0,144,39795.5902546296,2008-12-13,14:09:58
40.013191,116.310442,0,146,39795.5903125,2008-12-13,14:10:03
40.013201,116.310338,0,144,39795.5903703704,2008-12-13,14:10:08
40.01321,116.310243,0,141,39795.5904282407,2008-12-13,14:10:13
40.013205,116.310185,0,140,39795.5904861111,2008-12-13,14:10:18
40.013222,116.310095,0,136,39795.5905439815,2008-12-13,14:10:23
40.013227,116.310021,0,134,39795.5906018519,2008-12-13,14:10:28
40.01322,116.309967,0,135,39795.5906597222,2008-12-13,14:10:33
40.013201,116.309928,0,136,39795.5907175926,2008-12-13,14:10:38
40.01321,116.309822,0,140,39795.590775463,2008-12-13,14:10:43
40.013203,116.309777,0,139,39795.5908333333,2008-12-13,14:10:48
40.013189,116.309707,0,140,39795.5908912037,2008-12-13,14:10:53
40.0132,116.309613,0,140,39795.5909490741,2008-12-13,14:10:58
40.013208,116.309532,0,143,39795.5910069444,2008-12-13,14:11:03
40.0132,116.309458,0,141,39795.5910648148,2008-12-13,14:11:08
40.013202,116.309378,0,144,39795.5911226852,2008-12-13,14:11:13
40.013199,116.309291,0,145,39795.5911805556,2008-12-13,14:11:18
40.013193,116.309218,0,142,39795.5912384259,2008-12-13,14:11:23
40.013179,116.309141,0,143,39795.5912962963,2008-12-13,14:11:28
40.013177,116.309057,0,145,39795.5913541667,2008-12-13,14:11:33
40.013168,116.308987,0,146,39795.591412037,2008-12-13,14:11:38
40.013167,116.308907,0,149,39795.5914699074,2008-12-13,14:11:43
40.013154,116.308837,0,145,39795.5915277778,2008-12-13,14:11:48
40.013154,116.308762,0,144,39795.5915856481,2008-12-13,14:11:53
40.013137,116.3087,0,141,39795.5916435185,2008-12-13,14:11:58
40.013134,116.308651,0,142,39795.5917013889,2008-12-13,14:12:03
40.013132,116.308571,0,142,39795.5917592593,2008-12-13,14:12:08
40.013126,116.308511,0,145,39795.5918171296,2008-12-13,14:12:13
40.013122,116.308427,0,143,39795.591875,2008-12-13,14:12:18
40.013116,116.308347,0,140,39795.5919328704,2008-12-13,14:12:23
40.013118,116.308254,0,137,39795.5919907407,2008-12-13,14:12:28
40.013108,116.308182,0,134,39795.5920486111,2008-12-13,14:12:33
40.013105,116.308114,0,130,39795.5921064815,2008-12-13,14:12:38
40.01309,116.308056,0,131,39795.5921643519,2008-12-13,14:12:43
40.013086,116.307985,0,129,39795.5922222222,2008-12-13,14:12:48
40.013085,116.307906,0,132,39795.5922800926,2008-12-13,14:12:53
40.013088,116.307817,0,135,39795.592337963,2008-12-13,14:12:58
40.013063,116.307752,0,137,39795.5923958333,2008-12-13,14:13:03
40.013047,116.307714,0,144,39795.5924537037,2008-12-13,14:13:08
40.013061,116.307608,0,145,39795.5925115741,2008-12-13,14:13:13
40.013052,116.307548,0,147,39795.5925694444,2008-12-13,14:13:18
40.013045,116.307482,0,148,39795.5926273148,2008-12-13,14:13:23
40.013047,116.307406,0,147,39795.5926851852,2008-12-13,14:13:28
40.013047,116.307328,0,146,39795.5927430556,2008-12-13,14:13:33
40.013046,116.307267,0,145,39795.5928009259,2008-12-13,14:13:38
40.013071,116.307192,0,144,39795.5928587963,2008-12-13,14:13:43
40.013102,116.307103,0,144,39795.5929166667,2008-12-13,14:13:48
40.013129,116.307073,0,150,39795.592974537,2008-12-13,14:13:53
40.013188,116.307031,0,154,39795.5930324074,2008-12-13,14:13:58
40.013227,116.307003,0,163,39795.5930902778,2008-12-13,14:14:03
40.013245,116.306987,0,168,39795.5931481481,2008-12-13,14:14:08
40.01327,116.306959,0,174,39795.5932060185,2008-12-13,14:14:13
40.013293,116.30693,0,178,39795.5932638889,2008-12-13,14:14:18
40.01334,116.306873,0,181,39795.5933217593,2008-12-13,14:14:23
40.01341,116.306787,0,177,39795.5933796296,2008-12-13,14:14:28
40.013469,116.306709,0,175,39795.5934375,2008-12-13,14:14:33
40.013512,116.30668,0,177,39795.5934953704,2008-12-13,14:14:38
40.013544,116.306635,0,178,39795.5935532407,2008-12-13,14:14:43
40.013543,116.306575,0,179,39795.5936111111,2008-12-13,14:14:48
40.01353,116.306526,0,179,39795.5936689815,2008-12-13,14:14:53
40.013529,116.306505,0,182,39795.5937268519,2008-12-13,14:14:58
40.013583,116.306477,0,184,39795.5937847222,2008-12-13,14:15:03
40.013619,116.306491,0,193,39795.5938425926,2008-12-13,14:15:08
40.013673,116.306461,0,201,39795.593900463,2008-12-13,14:15:13
40.013711,116.306394,0,200,39795.5939583333,2008-12-13,14:15:18
40.01373,116.306335,0,202,39795.5940162037,2008-12-13,14:15:23
40.01376,116.306236,0,195,39795.5940740741,2008-12-13,14:15:28
40.013804,116.306096,0,188,39795.5941203704,2008-12-13,14:15:32
40.013815,116.305987,0,180,39795.5941782407,2008-12-13,14:15:37
40.013809,116.305903,0,175,39795.5942361111,2008-12-13,14:15:42
40.013819,116.305813,0,174,39795.5942939815,2008-12-13,14:15:47
40.013806,116.305775,0,170,39795.5943518518,2008-12-13,14:15:52
40.01385,116.305716,0,170,39795.5944097222,2008-12-13,14:15:57
40.013913,116.305698,0,170,39795.5944675926,2008-12-13,14:16:02
40.013957,116.305678,0,173,39795.594525463,2008-12-13,14:16:07
40.014009,116.305654,0,174,39795.5945833333,2008-12-13,14:16:12
40.014062,116.305593,0,176,39795.5946412037,2008-12-13,14:16:17
40.014103,116.305645,0,168,39795.5946990741,2008-12-13,14:16:22
40.014115,116.305719,0,167,39795.5947569444,2008-12-13,14:16:27
40.014117,116.305789,0,162,39795.5948148148,2008-12-13,14:16:32
40.014129,116.305894,0,157,39795.5948726852,2008-12-13,14:16:37
40.014129,116.30595,0,154,39795.5949305556,2008-12-13,14:16:42
40.014139,116.30606,0,150,39795.5949884259,2008-12-13,14:16:47
40.014174,116.306123,0,151,39795.5950462963,2008-12-13,14:16:52
40.014137,116.30624,0,148,39795.5951041667,2008-12-13,14:16:57
40.014108,116.306235,0,155,39795.595162037,2008-12-13,14:17:02
40.014082,116.306274,0,157,39795.5952199074,2008-12-13,14:17:07
40.014082,116.306312,0,161,39795.5952777778,2008-12-13,14:17:12
40.014069,116.306346,0,164,39795.5953356481,2008-12-13,14:17:17
40.013978,116.306359,0,164,39795.5953935185,2008-12-13,14:17:22
40.013863,116.306383,0,164,39795.5954398148,2008-12-13,14:17:26
40.013819,116.306424,0,163,39795.5954976852,2008-12-13,14:17:31
40.013581,116.306579,0,-9,39795.8199189815,2008-12-13,19:40:41
40.01358,116.30659,0,-11,39795.8199768519,2008-12-13,19:40:46
40.013584,116.306597,0,-13,39795.8200347222,2008-12-13,19:40:51
40.013588,116.3066,0,-15,39795.8200925926,2008-12-13,19:40:56
40.013592,116.306601,0,-16,39795.820150463,2008-12-13,19:41:01
40.013591,116.306598,0,-18,39795.8202083333,2008-12-13,19:41:06
40.013591,116.306598,0,-18,39795.8202430556,2008-12-13,19:41:09
40.013585,116.306593,0,-19,39795.8202662037,2008-12-13,19:41:11
40.013577,116.306584,0,-20,39795.8203240741,2008-12-13,19:41:16
40.013577,116.306584,0,-20,39795.8203587963,2008-12-13,19:41:19
40.01357,116.306577,0,-21,39795.8203819444,2008-12-13,19:41:21
40.013561,116.306572,0,-22,39795.8204398148,2008-12-13,19:41:26
40.013552,116.306567,0,-23,39795.8204976852,2008-12-13,19:41:31
40.013541,116.306563,0,-24,39795.8205555556,2008-12-13,19:41:36
40.013529,116.30656,0,-24,39795.8206134259,2008-12-13,19:41:41
40.013502,116.306556,0,-21,39795.8206712963,2008-12-13,19:41:46
40.013491,116.306554,0,-21,39795.8207291667,2008-12-13,19:41:51
40.013499,116.30657,0,-19,39795.820787037,2008-12-13,19:41:56
40.01349,116.306567,0,-19,39795.8208449074,2008-12-13,19:42:01
40.013484,116.30656,0,-19,39795.8209027778,2008-12-13,19:42:06
40.013479,116.306557,0,-18,39795.8209606481,2008-12-13,19:42:11
40.013477,116.306557,0,-17,39795.8210185185,2008-12-13,19:42:16
40.01348,116.306558,0,-15,39795.8210763889,2008-12-13,19:42:21
40.01348,116.306558,0,-15,39795.8211111111,2008-12-13,19:42:24
40.013486,116.30656,0,-14,39795.8211342593,2008-12-13,19:42:26
40.013495,116.306562,0,-12,39795.8211921296,2008-12-13,19:42:31
40.013502,116.306562,0,-9,39795.82125,2008-12-13,19:42:36
40.01351,116.306565,0,-7,39795.8213078704,2008-12-13,19:42:41
40.013518,116.306567,0,-4,39795.8213657407,2008-12-13,19:42:46
40.013522,116.306567,0,0,39795.8214236111,2008-12-13,19:42:51
40.013527,116.306568,0,2,39795.8214814815,2008-12-13,19:42:56
40.013532,116.30657,0,6,39795.8215393518,2008-12-13,19:43:01
40.013532,116.30657,0,6,39795.8215740741,2008-12-13,19:43:04
40.013539,116.306565,0,10,39795.8215972222,2008-12-13,19:43:06
40.013548,116.306562,0,14,39795.8216550926,2008-12-13,19:43:11
40.01356,116.306559,0,18,39795.821712963,2008-12-13,19:43:16
40.013602,116.306551,0,28,39795.8217708333,2008-12-13,19:43:21
40.013614,116.306552,0,33,39795.8218287037,2008-12-13,19:43:26
40.013653,116.30656,0,41,39795.8218865741,2008-12-13,19:43:31
40.013693,116.306566,0,50,39795.8219444444,2008-12-13,19:43:36
40.013713,116.306576,0,48,39795.8220023148,2008-12-13,19:43:41
40.013741,116.306588,0,54,39795.8220601852,2008-12-13,19:43:46
40.013757,116.306589,0,59,39795.8221180556,2008-12-13,19:43:51
40.013767,116.306593,0,63,39795.8221759259,2008-12-13,19:43:56
40.013775,116.306596,0,67,39795.8222337963,2008-12-13,19:44:01
40.013782,116.306595,0,71,39795.8222916667,2008-12-13,19:44:06
40.013787,116.306593,0,75,39795.822349537,2008-12-13,19:44:11
40.013792,116.306593,0,79,39795.8224074074,2008-12-13,19:44:16
40.013792,116.306593,0,79,39795.8224421296,2008-12-13,19:44:19
40.013795,116.306588,0,83,39795.8224652778,2008-12-13,19:44:21
40.013794,116.306576,0,88,39795.8225231481,2008-12-13,19:44:26
40.013793,116.306562,0,92,39795.8225810185,2008-12-13,19:44:31
40.013793,116.306551,0,97,39795.8226388889,2008-12-13,19:44:36
40.013795,116.306546,0,102,39795.8226967593,2008-12-13,19:44:41
40.013796,116.306539,0,106,39795.8227546296,2008-12-13,19:44:46
40.013798,116.306535,0,111,39795.8228125,2008-12-13,19:44:51
40.013796,116.306534,0,115,39795.8228703704,2008-12-13,19:44:56
40.013794,116.306531,0,120,39795.8229282407,2008-12-13,19:45:01
40.013797,116.306532,0,125,39795.8229861111,2008-12-13,19:45:06
40.013797,116.306532,0,125,39795.8230208333,2008-12-13,19:45:09
40.013801,116.306534,0,129,39795.8230439815,2008-12-13,19:45:11
40.01381,116.306535,0,134,39795.8231018518,2008-12-13,19:45:16
40.013819,116.306543,0,138,39795.8231597222,2008-12-13,19:45:21
40.013824,116.306558,0,142,39795.8232175926,2008-12-13,19:45:26
40.013828,116.306572,0,145,39795.823275463,2008-12-13,19:45:31
40.013828,116.306572,0,145,39795.8233101852,2008-12-13,19:45:34
40.013829,116.306574,0,149,39795.8233333333,2008-12-13,19:45:36
40.01383,116.306564,0,153,39795.8233912037,2008-12-13,19:45:41
40.013831,116.306559,0,157,39795.8234490741,2008-12-13,19:45:46
40.013833,116.306561,0,162,39795.8235069444,2008-12-13,19:45:51
40.013834,116.306566,0,166,39795.8235648148,2008-12-13,19:45:56
40.013834,116.306568,0,170,39795.8236226852,2008-12-13,19:46:01
40.013836,116.306569,0,174,39795.8236805556,2008-12-13,19:46:06
40.013836,116.30657,0,178,39795.8237384259,2008-12-13,19:46:11
40.01383,116.306568,0,182,39795.8237962963,2008-12-13,19:46:16
40.01383,116.306568,0,182,39795.8238310185,2008-12-13,19:46:19
40.013822,116.306563,0,186,39795.8238541667,2008-12-13,19:46:21
40.013811,116.306554,0,189,39795.823912037,2008-12-13,19:46:26
40.013802,116.306544,0,193,39795.8239699074,2008-12-13,19:46:31
40.013793,116.306534,0,197,39795.8240277778,2008-12-13,19:46:36
40.013789,116.306526,0,200,39795.8240856482,2008-12-13,19:46:41
40.01379,116.306522,0,204,39795.8241435185,2008-12-13,19:46:46
40.01379,116.306522,0,204,39795.8241782407,2008-12-13,19:46:49
40.013796,116.306526,0,207,39795.8242013889,2008-12-13,19:46:51
40.013808,116.306529,0,210,39795.8242592593,2008-12-13,19:46:56
40.013843,116.306554,0,210,39795.8243171296,2008-12-13,19:47:01
40.013864,116.30657,0,210,39795.824375,2008-12-13,19:47:06
40.013874,116.306569,0,209,39795.8244328704,2008-12-13,19:47:11
40.013881,116.30657,0,212,39795.8244907407,2008-12-13,19:47:16
40.013884,116.306568,0,214,39795.8245486111,2008-12-13,19:47:21
40.013887,116.306567,0,216,39795.8246064815,2008-12-13,19:47:26
40.013888,116.306563,0,217,39795.8246643519,2008-12-13,19:47:31
40.01389,116.30656,0,219,39795.8247222222,2008-12-13,19:47:36
40.013891,116.306562,0,220,39795.8247800926,2008-12-13,19:47:41
40.013888,116.306563,0,222,39795.824837963,2008-12-13,19:47:46
40.013885,116.306562,0,222,39795.8248958333,2008-12-13,19:47:51
40.013885,116.306562,0,222,39795.8249537037,2008-12-13,19:47:56
40.013884,116.306561,0,222,39795.8250115741,2008-12-13,19:48:01
40.013883,116.306561,0,222,39795.8250694444,2008-12-13,19:48:06
40.013883,116.306561,0,222,39795.8251273148,2008-12-13,19:48:11
40.013883,116.306561,0,222,39795.8251851852,2008-12-13,19:48:16
40.013882,116.306561,0,221,39795.8252430556,2008-12-13,19:48:21
40.013882,116.306561,0,221,39795.8253009259,2008-12-13,19:48:26
40.013882,116.306561,0,221,39795.8253587963,2008-12-13,19:48:31
40.013881,116.306561,0,221,39795.8254166667,2008-12-13,19:48:36
40.013881,116.306561,0,221,39795.825474537,2008-12-13,19:48:41
40.013881,116.306561,0,221,39795.8255324074,2008-12-13,19:48:46
40.013881,116.306561,0,221,39795.8255902778,2008-12-13,19:48:51
40.013881,116.306561,0,220,39795.8256481481,2008-12-13,19:48:56
40.013881,116.306561,0,220,39795.8257060185,2008-12-13,19:49:01
40.013881,116.306561,0,220,39795.8257638889,2008-12-13,19:49:06
40.013881,116.306561,0,220,39795.8258217593,2008-12-13,19:49:11
40.013881,116.306561,0,220,39795.8258796296,2008-12-13,19:49:16
40.013881,116.306561,0,219,39795.8259375,2008-12-13,19:49:21
40.01388,116.30656,0,219,39795.8259953704,2008-12-13,19:49:26
40.013879,116.306559,0,219,39795.8260532407,2008-12-13,19:49:31
40.013878,116.306558,0,218,39795.8261111111,2008-12-13,19:49:36
40.013877,116.306558,0,217,39795.8261689815,2008-12-13,19:49:41
40.013876,116.306557,0,216,39795.8262268519,2008-12-13,19:49:46
40.013876,116.306557,0,216,39795.8262847222,2008-12-13,19:49:51
40.013876,116.306557,0,216,39795.8263425926,2008-12-13,19:49:56
40.013876,116.306558,0,215,39795.826400463,2008-12-13,19:50:01
40.013877,116.306558,0,215,39795.8264583333,2008-12-13,19:50:06
40.013877,116.306558,0,215,39795.8265162037,2008-12-13,19:50:11
40.013877,116.306558,0,214,39795.8265740741,2008-12-13,19:50:16
40.013876,116.306558,0,214,39795.8266319444,2008-12-13,19:50:21
40.013875,116.306558,0,214,39795.8266898148,2008-12-13,19:50:26
40.013875,116.306558,0,213,39795.8267476852,2008-12-13,19:50:31
40.013874,116.306558,0,213,39795.8268055556,2008-12-13,19:50:36
40.013874,116.306557,0,213,39795.8268634259,2008-12-13,19:50:41
40.013874,116.306557,0,213,39795.8269212963,2008-12-13,19:50:46
40.013873,116.306557,0,213,39795.8269791667,2008-12-13,19:50:51
40.013873,116.306556,0,212,39795.827037037,2008-12-13,19:50:56
40.013873,116.306556,0,212,39795.8270949074,2008-12-13,19:51:01
40.013873,116.306556,0,212,39795.8271527778,2008-12-13,19:51:06
40.013873,116.306556,0,212,39795.8272106481,2008-12-13,19:51:11
40.013873,116.306556,0,212,39795.8272685185,2008-12-13,19:51:16
40.013873,116.306556,0,211,39795.8273263889,2008-12-13,19:51:21
40.013873,116.306556,0,211,39795.8273842593,2008-12-13,19:51:26
40.013873,116.306556,0,211,39795.8274421296,2008-12-13,19:51:31
40.013872,116.306556,0,211,39795.8275,2008-12-13,19:51:36
40.013872,116.306556,0,210,39795.8275578704,2008-12-13,19:51:41
40.013872,116.306555,0,210,39795.8276157407,2008-12-13,19:51:46
40.013871,116.306554,0,210,39795.8276736111,2008-12-13,19:51:51
40.013871,116.306553,0,209,39795.8277314815,2008-12-13,19:51:56
40.013871,116.306553,0,209,39795.8277893519,2008-12-13,19:52:01
40.013871,116.306553,0,208,39795.8278472222,2008-12-13,19:52:06
40.01387,116.306553,0,208,39795.8279050926,2008-12-13,19:52:11
40.01387,116.306553,0,208,39795.827962963,2008-12-13,19:52:16
40.013869,116.306553,0,207,39795.8280208333,2008-12-13,19:52:21
40.013869,116.306553,0,207,39795.8280787037,2008-12-13,19:52:26
40.013869,116.306553,0,207,39795.8281365741,2008-12-13,19:52:31
40.013869,116.306553,0,206,39795.8281944444,2008-12-13,19:52:36
40.01387,116.306554,0,206,39795.8282523148,2008-12-13,19:52:41
40.013871,116.306554,0,206,39795.8283101852,2008-12-13,19:52:46
40.013871,116.306554,0,206,39795.8283680556,2008-12-13,19:52:51
40.013872,116.306555,0,205,39795.8284259259,2008-12-13,19:52:56
40.013871,116.306555,0,205,39795.8284837963,2008-12-13,19:53:01
40.013872,116.306556,0,204,39795.8285416667,2008-12-13,19:53:06
40.013872,116.306556,0,204,39795.828599537,2008-12-13,19:53:11
40.013876,116.306557,0,203,39795.8286574074,2008-12-13,19:53:16
40.013882,116.306557,0,202,39795.8287152778,2008-12-13,19:53:21
40.013887,116.306558,0,199,39795.8287731481,2008-12-13,19:53:26
40.013892,116.30656,0,196,39795.8288310185,2008-12-13,19:53:31
40.013895,116.306561,0,192,39795.8288888889,2008-12-13,19:53:36
40.013897,116.30656,0,188,39795.8289467593,2008-12-13,19:53:41
40.013896,116.306559,0,184,39795.8290046296,2008-12-13,19:53:46
40.013896,116.306559,0,184,39795.8290625,2008-12-13,19:53:51
40.013896,116.306559,0,184,39795.8291203704,2008-12-13,19:53:56
40.013897,116.30656,0,184,39795.8291782407,2008-12-13,19:54:01
40.013897,116.306561,0,184,39795.8292361111,2008-12-13,19:54:06
40.013897,116.306561,0,184,39795.8292939815,2008-12-13,19:54:11
40.013897,116.306561,0,183,39795.8293518518,2008-12-13,19:54:16
40.013898,116.306561,0,183,39795.8294097222,2008-12-13,19:54:21
40.013898,116.306561,0,183,39795.8294675926,2008-12-13,19:54:26
40.013898,116.306561,0,183,39795.829525463,2008-12-13,19:54:31
40.013898,116.306561,0,182,39795.8295833333,2008-12-13,19:54:36
40.013898,116.306561,0,182,39795.8296412037,2008-12-13,19:54:41
40.013897,116.306561,0,182,39795.8296990741,2008-12-13,19:54:46
40.013897,116.306561,0,181,39795.8297569444,2008-12-13,19:54:51
40.013896,116.306561,0,180,39795.8298148148,2008-12-13,19:54:56
40.013895,116.30656,0,180,39795.8298726852,2008-12-13,19:55:01
40.013895,116.306559,0,180,39795.8299305556,2008-12-13,19:55:06
40.013894,116.306559,0,179,39795.8299884259,2008-12-13,19:55:11
40.013893,116.306557,0,179,39795.8300462963,2008-12-13,19:55:16
40.013893,116.306557,0,179,39795.8301041667,2008-12-13,19:55:21
40.013893,116.306556,0,178,39795.830162037,2008-12-13,19:55:26
40.013892,116.306555,0,178,39795.8302199074,2008-12-13,19:55:31
40.013892,116.306555,0,178,39795.8302777778,2008-12-13,19:55:36
40.013892,116.306554,0,178,39795.8303356481,2008-12-13,19:55:41
40.013892,116.306554,0,178,39795.8303935185,2008-12-13,19:55:46
40.013892,116.306554,0,178,39795.8304513889,2008-12-13,19:55:51
40.013892,116.306554,0,178,39795.8305092593,2008-12-13,19:55:56
40.013892,116.306554,0,178,39795.8305671296,2008-12-13,19:56:01
40.013892,116.306554,0,178,39795.830625,2008-12-13,19:56:06
40.013892,116.306553,0,178,39795.8306828704,2008-12-13,19:56:11
40.013892,116.306553,0,178,39795.8307407407,2008-12-13,19:56:16
40.013892,116.306553,0,177,39795.8307986111,2008-12-13,19:56:21
40.013892,116.306553,0,177,39795.8308564815,2008-12-13,19:56:26
40.013891,116.306553,0,177,39795.8309143518,2008-12-13,19:56:31
40.013891,116.306553,0,176,39795.8309722222,2008-12-13,19:56:36
40.013891,116.306553,0,176,39795.8310300926,2008-12-13,19:56:41
40.01389,116.306554,0,176,39795.831087963,2008-12-13,19:56:46
40.01389,116.306554,0,175,39795.8311458333,2008-12-13,19:56:51
40.01389,116.306555,0,175,39795.8312037037,2008-12-13,19:56:56
40.01389,116.306555,0,174,39795.8312615741,2008-12-13,19:57:01
40.01389,116.306555,0,174,39795.8313194444,2008-12-13,19:57:06
40.01389,116.306555,0,173,39795.8313773148,2008-12-13,19:57:11
40.01389,116.306555,0,173,39795.8314351852,2008-12-13,19:57:16
40.013889,116.306555,0,172,39795.8314930556,2008-12-13,19:57:21
40.013889,116.306554,0,172,39795.8315509259,2008-12-13,19:57:26
40.013889,116.306554,0,172,39795.8316087963,2008-12-13,19:57:31
40.013889,116.306553,0,172,39795.8316666667,2008-12-13,19:57:36
40.013889,116.306553,0,171,39795.831724537,2008-12-13,19:57:41
40.013889,116.306552,0,171,39795.8317824074,2008-12-13,19:57:46
40.013889,116.306551,0,171,39795.8318402778,2008-12-13,19:57:51
40.013888,116.30655,0,171,39795.8318981482,2008-12-13,19:57:56
40.013888,116.30655,0,171,39795.8319560185,2008-12-13,19:58:01
40.013888,116.306551,0,170,39795.8320138889,2008-12-13,19:58:06
40.013888,116.306551,0,170,39795.8320717593,2008-12-13,19:58:11
40.013887,116.30655,0,170,39795.8321296296,2008-12-13,19:58:16
40.013887,116.306551,0,170,39795.8321875,2008-12-13,19:58:21
40.013886,116.306551,0,170,39795.8322453704,2008-12-13,19:58:26
40.013886,116.30655,0,169,39795.8323032407,2008-12-13,19:58:31
40.013886,116.30655,0,169,39795.8323611111,2008-12-13,19:58:36
40.013886,116.306549,0,169,39795.8324189815,2008-12-13,19:58:41
40.013886,116.306549,0,169,39795.8324768519,2008-12-13,19:58:46
40.013887,116.306549,0,169,39795.8325347222,2008-12-13,19:58:51
40.013887,116.306548,0,169,39795.8325925926,2008-12-13,19:58:56
40.013887,116.306548,0,169,39795.832650463,2008-12-13,19:59:01
40.013887,116.306547,0,169,39795.8327083333,2008-12-13,19:59:06
40.013886,116.306547,0,169,39795.8327662037,2008-12-13,19:59:11
40.013886,116.306547,0,168,39795.8328240741,2008-12-13,19:59:16
40.013885,116.306547,0,168,39795.8328819444,2008-12-13,19:59:21
40.013886,116.306547,0,168,39795.8329398148,2008-12-13,19:59:26
40.013886,116.306547,0,169,39795.8329976852,2008-12-13,19:59:31
40.013887,116.306548,0,168,39795.8330555556,2008-12-13,19:59:36
40.013887,116.306548,0,169,39795.8331134259,2008-12-13,19:59:41
40.013887,116.306548,0,168,39795.8331712963,2008-12-13,19:59:46
40.013886,116.306548,0,168,39795.8332291667,2008-12-13,19:59:51
40.013886,116.306547,0,168,39795.833287037,2008-12-13,19:59:56
40.013885,116.306547,0,168,39795.8333449074,2008-12-13,20:00:01
40.013885,116.306548,0,168,39795.8334027778,2008-12-13,20:00:06
40.013885,116.306548,0,168,39795.8334606481,2008-12-13,20:00:11
40.013884,116.306548,0,168,39795.8335185185,2008-12-13,20:00:16
40.013884,116.306549,0,167,39795.8335763889,2008-12-13,20:00:21
40.013885,116.306549,0,167,39795.8336342593,2008-12-13,20:00:26
40.013885,116.306549,0,167,39795.8336921296,2008-12-13,20:00:31
40.013885,116.306549,0,167,39795.83375,2008-12-13,20:00:36
40.013886,116.306549,0,167,39795.8338078704,2008-12-13,20:00:41
40.013887,116.30655,0,167,39795.8338657407,2008-12-13,20:00:46
40.013887,116.30655,0,167,39795.8339236111,2008-12-13,20:00:51
40.013887,116.306551,0,166,39795.8339814815,2008-12-13,20:00:56
40.013887,116.306552,0,166,39795.8340393519,2008-12-13,20:01:01
40.013886,116.306552,0,166,39795.8340972222,2008-12-13,20:01:06
40.013886,116.306553,0,166,39795.8341550926,2008-12-13,20:01:11
40.013885,116.306554,0,165,39795.834212963,2008-12-13,20:01:16
40.013885,116.306554,0,165,39795.8342708333,2008-12-13,20:01:21
40.013884,116.306554,0,165,39795.8343287037,2008-12-13,20:01:26
40.013884,116.306554,0,164,39795.8343865741,2008-12-13,20:01:31
40.013884,116.306554,0,164,39795.8344444444,2008-12-13,20:01:36
40.013883,116.306554,0,164,39795.8345023148,2008-12-13,20:01:41
40.013883,116.306553,0,164,39795.8345601852,2008-12-13,20:01:46
40.013883,116.306552,0,164,39795.8346180556,2008-12-13,20:01:51
40.013883,116.306552,0,164,39795.8346759259,2008-12-13,20:01:56
40.013882,116.306553,0,164,39795.8347337963,2008-12-13,20:02:01
40.013882,116.306553,0,164,39795.8347916667,2008-12-13,20:02:06
40.013882,116.306553,0,163,39795.834849537,2008-12-13,20:02:11
40.013881,116.306553,0,163,39795.8349074074,2008-12-13,20:02:16
40.013881,116.306553,0,163,39795.8349652778,2008-12-13,20:02:21
40.013881,116.306553,0,163,39795.8350231481,2008-12-13,20:02:26
40.01388,116.306552,0,163,39795.8350810185,2008-12-13,20:02:31
40.01388,116.306553,0,163,39795.8351388889,2008-12-13,20:02:36
40.01388,116.306553,0,162,39795.8351967593,2008-12-13,20:02:41
40.013879,116.306553,0,162,39795.8352546296,2008-12-13,20:02:46
40.013879,116.306553,0,162,39795.8353125,2008-12-13,20:02:51
40.01388,116.306553,0,162,39795.8353703704,2008-12-13,20:02:56
40.01388,116.306553,0,161,39795.8354282407,2008-12-13,20:03:01
40.013879,116.306553,0,161,39795.8354861111,2008-12-13,20:03:06
40.013879,116.306553,0,161,39795.8355439815,2008-12-13,20:03:11
40.013878,116.306553,0,161,39795.8356018519,2008-12-13,20:03:16
40.013878,116.306552,0,161,39795.8356597222,2008-12-13,20:03:21
40.013877,116.306552,0,160,39795.8357175926,2008-12-13,20:03:26
40.013877,116.306551,0,160,39795.835775463,2008-12-13,20:03:31
40.013876,116.30655,0,160,39795.8358333333,2008-12-13,20:03:36
40.013875,116.306549,0,160,39795.8358912037,2008-12-13,20:03:41
40.013875,116.306549,0,159,39795.8359490741,2008-12-13,20:03:46
40.013875,116.306549,0,159,39795.8360069444,2008-12-13,20:03:51
40.013875,116.306549,0,159,39795.8360648148,2008-12-13,20:03:56
40.013874,116.306548,0,159,39795.8361226852,2008-12-13,20:04:01
40.013874,116.306548,0,158,39795.8361805556,2008-12-13,20:04:06
40.013874,116.306548,0,158,39795.8362384259,2008-12-13,20:04:11
40.013873,116.306547,0,158,39795.8362962963,2008-12-13,20:04:16
40.013873,116.306547,0,158,39795.8363541667,2008-12-13,20:04:21
40.013873,116.306546,0,158,39795.836412037,2008-12-13,20:04:26
40.013872,116.306546,0,158,39795.8364699074,2008-12-13,20:04:31
40.013872,116.306545,0,157,39795.8365277778,2008-12-13,20:04:36
40.013872,116.306545,0,157,39795.8365856481,2008-12-13,20:04:41
40.013872,116.306545,0,157,39795.8366435185,2008-12-13,20:04:46
40.013872,116.306545,0,157,39795.8367013889,2008-12-13,20:04:51
40.013873,116.306545,0,157,39795.8367592593,2008-12-13,20:04:56
40.013873,116.306545,0,157,39795.8368171296,2008-12-13,20:05:01
40.013873,116.306545,0,157,39795.836875,2008-12-13,20:05:06
40.013872,116.306544,0,157,39795.8369328704,2008-12-13,20:05:11
40.013872,116.306544,0,156,39795.8369907407,2008-12-13,20:05:16
40.013872,116.306543,0,156,39795.8370486111,2008-12-13,20:05:21
40.013871,116.306543,0,156,39795.8371064815,2008-12-13,20:05:26
40.013871,116.306542,0,156,39795.8371643518,2008-12-13,20:05:31
40.013871,116.306541,0,156,39795.8372222222,2008-12-13,20:05:36
40.013871,116.306541,0,155,39795.8372800926,2008-12-13,20:05:41
40.01387,116.30654,0,155,39795.837337963,2008-12-13,20:05:46
40.01387,116.30654,0,155,39795.8373958333,2008-12-13,20:05:51
40.01387,116.306539,0,155,39795.8374537037,2008-12-13,20:05:56
40.01387,116.306538,0,155,39795.8375115741,2008-12-13,20:06:01
40.01387,116.306537,0,155,39795.8375694444,2008-12-13,20:06:06
40.01387,116.306536,0,155,39795.8376273148,2008-12-13,20:06:11
40.013871,116.306535,0,155,39795.8376851852,2008-12-13,20:06:16
40.013871,116.306534,0,155,39795.8377430556,2008-12-13,20:06:21
40.013872,116.306533,0,155,39795.8378009259,2008-12-13,20:06:26
40.013872,116.306532,0,155,39795.8378587963,2008-12-13,20:06:31
40.013872,116.306531,0,155,39795.8379166667,2008-12-13,20:06:36
40.013872,116.306531,0,155,39795.837974537,2008-12-13,20:06:41
40.013871,116.30653,0,155,39795.8380324074,2008-12-13,20:06:46
40.013871,116.306529,0,155,39795.8380902778,2008-12-13,20:06:51
40.013871,116.306528,0,155,39795.8381481481,2008-12-13,20:06:56
40.013871,116.306527,0,155,39795.8382060185,2008-12-13,20:07:01
40.01387,116.306526,0,155,39795.8382638889,2008-12-13,20:07:06
40.013869,116.306525,0,155,39795.8383217593,2008-12-13,20:07:11
40.013869,116.306524,0,154,39795.8383796296,2008-12-13,20:07:16
40.013869,116.306524,0,154,39795.8384375,2008-12-13,20:07:21
40.013868,116.306523,0,154,39795.8384953704,2008-12-13,20:07:26
40.013868,116.306523,0,154,39795.8385532407,2008-12-13,20:07:31
40.013868,116.306523,0,154,39795.8386111111,2008-12-13,20:07:36
40.013868,116.306523,0,153,39795.8386689815,2008-12-13,20:07:41
40.013867,116.306522,0,153,39795.8387268518,2008-12-13,20:07:46
40.013868,116.306522,0,153,39795.8387847222,2008-12-13,20:07:51
40.013867,116.306522,0,153,39795.8388425926,2008-12-13,20:07:56
40.013868,116.306523,0,153,39795.838900463,2008-12-13,20:08:01
40.013867,116.306523,0,152,39795.8389583333,2008-12-13,20:08:06
40.013867,116.306522,0,152,39795.8390162037,2008-12-13,20:08:11
40.013867,116.306522,0,152,39795.8390740741,2008-12-13,20:08:16
40.013867,116.306522,0,152,39795.8391319444,2008-12-13,20:08:21
40.013866,116.306521,0,152,39795.8391898148,2008-12-13,20:08:26
40.013866,116.30652,0,152,39795.8392476852,2008-12-13,20:08:31
40.013866,116.306519,0,152,39795.8393055556,2008-12-13,20:08:36
40.013866,116.306518,0,151,39795.8393634259,2008-12-13,20:08:41
40.013865,116.306518,0,151,39795.8394212963,2008-12-13,20:08:46
40.013865,116.306517,0,151,39795.8394791667,2008-12-13,20:08:51
40.013865,116.306517,0,151,39795.839537037,2008-12-13,20:08:56
40.013865,116.306517,0,151,39795.8395949074,2008-12-13,20:09:01
40.013865,116.306517,0,151,39795.8396527778,2008-12-13,20:09:06
40.013865,116.306518,0,151,39795.8397106482,2008-12-13,20:09:11
40.013865,116.306518,0,151,39795.8397685185,2008-12-13,20:09:16
40.013865,116.306519,0,151,39795.8398263889,2008-12-13,20:09:21
40.013865,116.30652,0,151,39795.8398842593,2008-12-13,20:09:26
40.013865,116.306521,0,150,39795.8399421296,2008-12-13,20:09:31
40.013865,116.306521,0,150,39795.84,2008-12-13,20:09:36
40.013864,116.306522,0,150,39795.8400578704,2008-12-13,20:09:41
40.013864,116.306522,0,150,39795.8401157407,2008-12-13,20:09:46
40.013864,116.306523,0,150,39795.8401736111,2008-12-13,20:09:51
40.013864,116.306523,0,150,39795.8402314815,2008-12-13,20:09:56
40.013864,116.306523,0,150,39795.8402893519,2008-12-13,20:10:01
40.013864,116.306523,0,150,39795.8403472222,2008-12-13,20:10:06
40.013864,116.306524,0,150,39795.8404050926,2008-12-13,20:10:11
40.013863,116.306524,0,150,39795.840462963,2008-12-13,20:10:16
40.013863,116.306524,0,149,39795.8405208333,2008-12-13,20:10:21
40.013863,116.306523,0,149,39795.8405787037,2008-12-13,20:10:26
40.013863,116.306523,0,149,39795.8406365741,2008-12-13,20:10:31
40.013863,116.306523,0,149,39795.8406944444,2008-12-13,20:10:36
40.013863,116.306523,0,149,39795.8407523148,2008-12-13,20:10:41
40.013862,116.306523,0,149,39795.8408101852,2008-12-13,20:10:46
40.013862,116.306523,0,149,39795.8408680556,2008-12-13,20:10:51
40.013862,116.306524,0,149,39795.8409259259,2008-12-13,20:10:56
40.013862,116.306524,0,149,39795.8409837963,2008-12-13,20:11:01
40.013862,116.306524,0,148,39795.8410416667,2008-12-13,20:11:06
40.013862,116.306523,0,148,39795.841099537,2008-12-13,20:11:11
40.013862,116.306523,0,148,39795.8411574074,2008-12-13,20:11:16
40.013862,116.306523,0,148,39795.8412152778,2008-12-13,20:11:21
40.013862,116.306523,0,148,39795.8412731481,2008-12-13,20:11:26
40.013862,116.306523,0,148,39795.8413310185,2008-12-13,20:11:31
40.013862,116.306522,0,148,39795.8413888889,2008-12-13,20:11:36
40.013862,116.306522,0,148,39795.8414467593,2008-12-13,20:11:41
40.013862,116.306522,0,148,39795.8415046296,2008-12-13,20:11:46
40.013862,116.306521,0,148,39795.8415625,2008-12-13,20:11:51
40.013862,116.306521,0,147,39795.8416203704,2008-12-13,20:11:56
40.013863,116.306521,0,147,39795.8416782407,2008-12-13,20:12:01
40.013863,116.30652,0,147,39795.8417361111,2008-12-13,20:12:06
40.013863,116.30652,0,147,39795.8417939815,2008-12-13,20:12:11
40.013863,116.30652,0,147,39795.8418518519,2008-12-13,20:12:16
40.013863,116.30652,0,147,39795.8419097222,2008-12-13,20:12:21
40.013863,116.306519,0,147,39795.8419675926,2008-12-13,20:12:26
40.013863,116.306519,0,147,39795.842025463,2008-12-13,20:12:31
40.013863,116.306519,0,147,39795.8420833333,2008-12-13,20:12:36
40.013863,116.306519,0,146,39795.8421412037,2008-12-13,20:12:41
40.013863,116.306519,0,146,39795.8421990741,2008-12-13,20:12:46
40.013863,116.30652,0,146,39795.8422569444,2008-12-13,20:12:51
40.013862,116.30652,0,146,39795.8423148148,2008-12-13,20:12:56
40.013862,116.30652,0,146,39795.8423726852,2008-12-13,20:13:01
40.013862,116.30652,0,146,39795.8424305556,2008-12-13,20:13:06
40.013862,116.30652,0,146,39795.8424884259,2008-12-13,20:13:11
40.013862,116.306519,0,145,39795.8425462963,2008-12-13,20:13:16
40.013861,116.306519,0,145,39795.8426041667,2008-12-13,20:13:21
40.013861,116.306519,0,145,39795.842662037,2008-12-13,20:13:26
40.013861,116.306519,0,145,39795.8427199074,2008-12-13,20:13:31
40.013861,116.306519,0,145,39795.8427777778,2008-12-13,20:13:36
40.013861,116.306519,0,145,39795.8428356481,2008-12-13,20:13:41
40.013861,116.306519,0,145,39795.8428935185,2008-12-13,20:13:46
40.013861,116.306518,0,145,39795.8429513889,2008-12-13,20:13:51
40.013861,116.306518,0,145,39795.8430092593,2008-12-13,20:13:56
40.013861,116.306518,0,145,39795.8430671296,2008-12-13,20:14:01
40.01386,116.306518,0,144,39795.843125,2008-12-13,20:14:06
40.01386,116.306518,0,144,39795.8431828704,2008-12-13,20:14:11
40.01386,116.306517,0,144,39795.8432407407,2008-12-13,20:14:16
40.013859,116.306517,0,144,39795.8432986111,2008-12-13,20:14:21
40.013859,116.306517,0,144,39795.8433564815,2008-12-13,20:14:26
40.013859,116.306517,0,144,39795.8434143519,2008-12-13,20:14:31
40.013859,116.306517,0,144,39795.8434722222,2008-12-13,20:14:36
40.013859,116.306517,0,144,39795.8435300926,2008-12-13,20:14:41
40.013858,116.306518,0,144,39795.843587963,2008-12-13,20:14:46
40.013858,116.306518,0,144,39795.8436458333,2008-12-13,20:14:51
40.013858,116.306517,0,144,39795.8437037037,2008-12-13,20:14:56
40.013859,116.306517,0,144,39795.8437615741,2008-12-13,20:15:01
40.01386,116.306516,0,144,39795.8438194444,2008-12-13,20:15:06
40.01386,116.306515,0,144,39795.8438773148,2008-12-13,20:15:11
40.01386,116.306514,0,144,39795.8439351852,2008-12-13,20:15:16
40.01386,116.306514,0,144,39795.8439930556,2008-12-13,20:15:21
40.01386,116.306514,0,144,39795.8440509259,2008-12-13,20:15:26
40.01386,116.306514,0,144,39795.8441087963,2008-12-13,20:15:31
40.01386,116.306514,0,144,39795.8441666667,2008-12-13,20:15:36
40.01386,116.306514,0,144,39795.844224537,2008-12-13,20:15:41
40.01386,116.306513,0,144,39795.8442824074,2008-12-13,20:15:46
40.01386,116.306513,0,144,39795.8443402778,2008-12-13,20:15:51
40.013861,116.306512,0,144,39795.8443981481,2008-12-13,20:15:56
40.013861,116.306512,0,144,39795.8444560185,2008-12-13,20:16:01
40.013862,116.306511,0,144,39795.8445138889,2008-12-13,20:16:06
40.013862,116.30651,0,144,39795.8445717593,2008-12-13,20:16:11
40.013863,116.306509,0,144,39795.8446296296,2008-12-13,20:16:16
40.013863,116.306508,0,144,39795.8446875,2008-12-13,20:16:21
40.013863,116.306508,0,144,39795.8447453704,2008-12-13,20:16:26
40.013863,116.306507,0,144,39795.8448032407,2008-12-13,20:16:31
40.013864,116.306506,0,144,39795.8448611111,2008-12-13,20:16:36
40.013864,116.306506,0,144,39795.8449189815,2008-12-13,20:16:41
40.013864,116.306506,0,144,39795.8449768518,2008-12-13,20:16:46
40.013865,116.306505,0,144,39795.8450347222,2008-12-13,20:16:51
40.013865,116.306505,0,144,39795.8450925926,2008-12-13,20:16:56
40.013865,116.306505,0,144,39795.845150463,2008-12-13,20:17:01
40.013865,116.306505,0,144,39795.8452083333,2008-12-13,20:17:06
40.013865,116.306505,0,144,39795.8452662037,2008-12-13,20:17:11
40.013866,116.306505,0,144,39795.8453240741,2008-12-13,20:17:16
40.013865,116.306505,0,143,39795.8453819444,2008-12-13,20:17:21
40.013865,116.306505,0,143,39795.8454398148,2008-12-13,20:17:26
40.013865,116.306505,0,143,39795.8454976852,2008-12-13,20:17:31
40.013865,116.306504,0,143,39795.8455555556,2008-12-13,20:17:36
40.013865,116.306503,0,143,39795.8456134259,2008-12-13,20:17:41
40.013865,116.306503,0,142,39795.8456712963,2008-12-13,20:17:46
40.013865,116.306502,0,142,39795.8457291667,2008-12-13,20:17:51
40.013864,116.306502,0,142,39795.845787037,2008-12-13,20:17:56
40.013864,116.306502,0,142,39795.8458449074,2008-12-13,20:18:01
40.013864,116.306501,0,142,39795.8459027778,2008-12-13,20:18:06
40.013864,116.306501,0,142,39795.8459606481,2008-12-13,20:18:11
40.013864,116.3065,0,142,39795.8460185185,2008-12-13,20:18:16
40.013863,116.3065,0,142,39795.8460763889,2008-12-13,20:18:21
40.013863,116.306501,0,142,39795.8461342593,2008-12-13,20:18:26
40.013863,116.306501,0,142,39795.8461921296,2008-12-13,20:18:31
40.013862,116.306501,0,142,39795.84625,2008-12-13,20:18:36
40.013862,116.306501,0,142,39795.8463078704,2008-12-13,20:18:41
40.013861,116.306501,0,142,39795.8463657407,2008-12-13,20:18:46
40.013861,116.306502,0,141,39795.8464236111,2008-12-13,20:18:51
40.01386,116.306502,0,141,39795.8464814815,2008-12-13,20:18:56
40.01386,116.306503,0,141,39795.8465393518,2008-12-13,20:19:01
40.013859,116.306503,0,141,39795.8465972222,2008-12-13,20:19:06
40.013859,116.306504,0,141,39795.8466550926,2008-12-13,20:19:11
40.013859,116.306504,0,141,39795.846712963,2008-12-13,20:19:16
40.013858,116.306505,0,141,39795.8467708333,2008-12-13,20:19:21
40.013858,116.306505,0,141,39795.8468287037,2008-12-13,20:19:26
40.013857,116.306504,0,141,39795.8468865741,2008-12-13,20:19:31
40.013857,116.306504,0,141,39795.8469444444,2008-12-13,20:19:36
40.013856,116.306503,0,141,39795.8470023148,2008-12-13,20:19:41
40.013856,116.306503,0,141,39795.8470601852,2008-12-13,20:19:46
40.013856,116.306502,0,141,39795.8471180556,2008-12-13,20:19:51
40.013856,116.306502,0,141,39795.8471759259,2008-12-13,20:19:56
40.013856,116.306502,0,141,39795.8472337963,2008-12-13,20:20:01
40.013855,116.306502,0,141,39795.8472916667,2008-12-13,20:20:06
40.013855,116.306502,0,141,39795.847349537,2008-12-13,20:20:11
40.013855,116.306502,0,141,39795.8474074074,2008-12-13,20:20:16
40.013855,116.306502,0,141,39795.8474652778,2008-12-13,20:20:21
40.013855,116.306501,0,141,39795.8475231482,2008-12-13,20:20:26
40.013855,116.306501,0,141,39795.8475810185,2008-12-13,20:20:31
40.013854,116.306501,0,141,39795.8476388889,2008-12-13,20:20:36
40.013854,116.306501,0,141,39795.8476967593,2008-12-13,20:20:41
40.013854,116.3065,0,141,39795.8477546296,2008-12-13,20:20:46
40.013853,116.3065,0,142,39795.8478125,2008-12-13,20:20:51
40.013853,116.306499,0,142,39795.8478703704,2008-12-13,20:20:56
40.013853,116.306499,0,142,39795.8479282407,2008-12-13,20:21:01
40.013853,116.306498,0,142,39795.8479861111,2008-12-13,20:21:06
40.013853,116.306497,0,142,39795.8480439815,2008-12-13,20:21:11
40.013853,116.306497,0,142,39795.8481018519,2008-12-13,20:21:16
40.013853,116.306497,0,142,39795.8481597222,2008-12-13,20:21:21
40.013853,116.306497,0,142,39795.8482175926,2008-12-13,20:21:26
40.013852,116.306497,0,142,39795.848275463,2008-12-13,20:21:31
40.013852,116.306497,0,142,39795.8483333333,2008-12-13,20:21:36
40.013852,116.306497,0,142,39795.8483912037,2008-12-13,20:21:41
40.013851,116.306497,0,142,39795.8484490741,2008-12-13,20:21:46
40.013851,116.306497,0,142,39795.8485069444,2008-12-13,20:21:51
40.01385,116.306497,0,142,39795.8485648148,2008-12-13,20:21:56
40.01385,116.306497,0,142,39795.8486226852,2008-12-13,20:22:01
40.01385,116.306497,0,142,39795.8486805556,2008-12-13,20:22:06
40.013849,116.306497,0,142,39795.8487384259,2008-12-13,20:22:11
40.013849,116.306497,0,142,39795.8487962963,2008-12-13,20:22:16
40.013848,116.306497,0,142,39795.8488541667,2008-12-13,20:22:21
40.013848,116.306497,0,142,39795.848912037,2008-12-13,20:22:26
40.013847,116.306497,0,142,39795.8489699074,2008-12-13,20:22:31
40.013847,116.306497,0,142,39795.8490277778,2008-12-13,20:22:36
40.013847,116.306497,0,142,39795.8490856481,2008-12-13,20:22:41
40.013847,116.306496,0,143,39795.8491435185,2008-12-13,20:22:46
40.013847,116.306496,0,143,39795.8492013889,2008-12-13,20:22:51
40.013847,116.306495,0,143,39795.8492592593,2008-12-13,20:22:56
40.013847,116.306495,0,143,39795.8493171296,2008-12-13,20:23:01
40.013847,116.306495,0,143,39795.849375,2008-12-13,20:23:06
40.013847,116.306495,0,143,39795.8494328704,2008-12-13,20:23:11
40.013847,116.306494,0,143,39795.8494907407,2008-12-13,20:23:16
40.013847,116.306494,0,143,39795.8495486111,2008-12-13,20:23:21
40.013846,116.306494,0,143,39795.8496064815,2008-12-13,20:23:26
40.013846,116.306495,0,143,39795.8496643519,2008-12-13,20:23:31
40.013846,116.306495,0,143,39795.8497222222,2008-12-13,20:23:36
40.013846,116.306495,0,143,39795.8497800926,2008-12-13,20:23:41
40.013846,116.306494,0,143,39795.849837963,2008-12-13,20:23:46
40.013846,116.306494,0,144,39795.8498958333,2008-12-13,20:23:51
40.013846,116.306494,0,144,39795.8499537037,2008-12-13,20:23:56
40.013846,116.306494,0,144,39795.8500115741,2008-12-13,20:24:01
40.013846,116.306494,0,144,39795.8500694444,2008-12-13,20:24:06
40.013846,116.306494,0,144,39795.8501273148,2008-12-13,20:24:11
40.013846,116.306494,0,144,39795.8501851852,2008-12-13,20:24:16
40.013846,116.306493,0,144,39795.8502430556,2008-12-13,20:24:21
40.013846,116.306493,0,144,39795.8503009259,2008-12-13,20:24:26
40.013846,116.306493,0,144,39795.8503587963,2008-12-13,20:24:31
40.013846,116.306493,0,144,39795.8504166667,2008-12-13,20:24:36
40.013846,116.306493,0,144,39795.850474537,2008-12-13,20:24:41
40.013847,116.306492,0,144,39795.8505324074,2008-12-13,20:24:46
40.013847,116.306492,0,144,39795.8505902778,2008-12-13,20:24:51
40.013847,116.306493,0,144,39795.8506481481,2008-12-13,20:24:56
40.013847,116.306493,0,144,39795.8507060185,2008-12-13,20:25:01
40.013848,116.306492,0,144,39795.8507638889,2008-12-13,20:25:06
40.013848,116.306492,0,144,39795.8508217593,2008-12-13,20:25:11
40.013848,116.306491,0,144,39795.8508796296,2008-12-13,20:25:16
40.013848,116.306491,0,144,39795.8509375,2008-12-13,20:25:21
40.013848,116.306491,0,144,39795.8509953704,2008-12-13,20:25:26
40.013848,116.306491,0,144,39795.8510532407,2008-12-13,20:25:31
40.013847,116.306491,0,144,39795.8511111111,2008-12-13,20:25:36
40.013847,116.306491,0,144,39795.8511689815,2008-12-13,20:25:41
40.013847,116.306491,0,144,39795.8512268519,2008-12-13,20:25:46
40.013847,116.306492,0,144,39795.8512847222,2008-12-13,20:25:51
40.013846,116.306492,0,144,39795.8513425926,2008-12-13,20:25:56
40.013846,116.306492,0,144,39795.851400463,2008-12-13,20:26:01
40.013846,116.306492,0,144,39795.8514583333,2008-12-13,20:26:06
40.013846,116.306491,0,144,39795.8515162037,2008-12-13,20:26:11
40.013846,116.30649,0,144,39795.8515740741,2008-12-13,20:26:16
40.013846,116.306489,0,144,39795.8516319444,2008-12-13,20:26:21
40.013846,116.306489,0,144,39795.8516898148,2008-12-13,20:26:26
40.013846,116.306489,0,144,39795.8517476852,2008-12-13,20:26:31
40.013846,116.306488,0,144,39795.8518055556,2008-12-13,20:26:36
40.013846,116.306488,0,144,39795.8518634259,2008-12-13,20:26:41
40.013846,116.306488,0,144,39795.8519212963,2008-12-13,20:26:46
40.013846,116.306488,0,144,39795.8519791667,2008-12-13,20:26:51
40.013846,116.306487,0,144,39795.852037037,2008-12-13,20:26:56
40.013847,116.306487,0,144,39795.8520949074,2008-12-13,20:27:01
40.013847,116.306487,0,144,39795.8521527778,2008-12-13,20:27:06
40.013847,116.306487,0,145,39795.8522106481,2008-12-13,20:27:11
40.013848,116.306487,0,145,39795.8522685185,2008-12-13,20:27:16
40.013848,116.306488,0,145,39795.8523263889,2008-12-13,20:27:21
40.013848,116.306487,0,145,39795.8523842593,2008-12-13,20:27:26
40.013849,116.306487,0,145,39795.8524421296,2008-12-13,20:27:31
40.013849,116.306487,0,145,39795.8525,2008-12-13,20:27:36
40.013849,116.306487,0,145,39795.8525578704,2008-12-13,20:27:41
40.013849,116.306487,0,145,39795.8526157407,2008-12-13,20:27:46
40.013849,116.306486,0,145,39795.8526736111,2008-12-13,20:27:51
40.01385,116.306486,0,145,39795.8527314815,2008-12-13,20:27:56
40.01385,116.306486,0,145,39795.8527893518,2008-12-13,20:28:01
40.01385,116.306486,0,145,39795.8528472222,2008-12-13,20:28:06
40.01385,116.306486,0,144,39795.8529050926,2008-12-13,20:28:11
40.01385,116.306486,0,144,39795.852962963,2008-12-13,20:28:16
40.01385,116.306487,0,144,39795.8530208333,2008-12-13,20:28:21
40.01385,116.306488,0,144,39795.8530787037,2008-12-13,20:28:26
40.01385,116.306489,0,144,39795.8531365741,2008-12-13,20:28:31
40.01385,116.30649,0,144,39795.8531944444,2008-12-13,20:28:36
40.01385,116.306491,0,144,39795.8532523148,2008-12-13,20:28:41
40.013851,116.306492,0,144,39795.8533101852,2008-12-13,20:28:46
40.013851,116.306493,0,144,39795.8533680556,2008-12-13,20:28:51
40.013851,116.306493,0,144,39795.8534259259,2008-12-13,20:28:56
40.013851,116.306494,0,144,39795.8534837963,2008-12-13,20:29:01
40.013852,116.306493,0,144,39795.8535416667,2008-12-13,20:29:06
40.013852,116.306492,0,144,39795.853599537,2008-12-13,20:29:11
40.013852,116.306491,0,145,39795.8536574074,2008-12-13,20:29:16
40.013852,116.30649,0,145,39795.8537152778,2008-12-13,20:29:21
40.013852,116.306489,0,145,39795.8537731481,2008-12-13,20:29:26
40.013851,116.306488,0,145,39795.8538310185,2008-12-13,20:29:31
40.013852,116.306487,0,145,39795.8538888889,2008-12-13,20:29:36
40.013852,116.306486,0,145,39795.8539467593,2008-12-13,20:29:41
40.013852,116.306485,0,145,39795.8540046296,2008-12-13,20:29:46
40.013851,116.306485,0,145,39795.8540625,2008-12-13,20:29:51
40.013851,116.306484,0,145,39795.8541203704,2008-12-13,20:29:56
40.013851,116.306484,0,145,39795.8541782407,2008-12-13,20:30:01
40.013851,116.306485,0,145,39795.8542361111,2008-12-13,20:30:06
40.013851,116.306485,0,145,39795.8542939815,2008-12-13,20:30:11
40.013851,116.306486,0,145,39795.8543518518,2008-12-13,20:30:16
40.013851,116.306487,0,145,39795.8544097222,2008-12-13,20:30:21
40.01385,116.306487,0,145,39795.8544675926,2008-12-13,20:30:26
40.01385,116.306487,0,144,39795.854525463,2008-12-13,20:30:31
40.01385,116.306488,0,144,39795.8545833333,2008-12-13,20:30:36
40.013851,116.306488,0,144,39795.8546412037,2008-12-13,20:30:41
40.013851,116.306489,0,144,39795.8546990741,2008-12-13,20:30:46
40.013851,116.306489,0,144,39795.8547569444,2008-12-13,20:30:51
40.013851,116.306489,0,144,39795.8548148148,2008-12-13,20:30:56
40.013851,116.306488,0,144,39795.8548726852,2008-12-13,20:31:01
40.013851,116.306488,0,144,39795.8549305556,2008-12-13,20:31:06
40.013851,116.306488,0,144,39795.8549884259,2008-12-13,20:31:11
40.01385,116.306488,0,144,39795.8550462963,2008-12-13,20:31:16
40.01385,116.306487,0,144,39795.8551041667,2008-12-13,20:31:21
40.013851,116.306486,0,144,39795.855162037,2008-12-13,20:31:26
40.01385,116.306486,0,144,39795.8552199074,2008-12-13,20:31:31
40.013851,116.306485,0,144,39795.8552777778,2008-12-13,20:31:36
40.013851,116.306485,0,144,39795.8553356482,2008-12-13,20:31:41
40.013851,116.306485,0,144,39795.8553935185,2008-12-13,20:31:46
40.013852,116.306485,0,144,39795.8554513889,2008-12-13,20:31:51
40.013853,116.306485,0,144,39795.8555092593,2008-12-13,20:31:56
40.013853,116.306486,0,144,39795.8555671296,2008-12-13,20:32:01
40.013853,116.306486,0,144,39795.855625,2008-12-13,20:32:06
40.013853,116.306487,0,144,39795.8556828704,2008-12-13,20:32:11
40.013853,116.306488,0,144,39795.8557407407,2008-12-13,20:32:16
40.013854,116.306488,0,144,39795.8557986111,2008-12-13,20:32:21
40.013854,116.306488,0,144,39795.8558564815,2008-12-13,20:32:26
40.013854,116.306488,0,144,39795.8559143519,2008-12-13,20:32:31
40.013854,116.306488,0,144,39795.8559722222,2008-12-13,20:32:36
40.013855,116.306488,0,144,39795.8560300926,2008-12-13,20:32:41
40.013855,116.306488,0,144,39795.856087963,2008-12-13,20:32:46
40.013855,116.306488,0,144,39795.8561458333,2008-12-13,20:32:51
40.013856,116.306489,0,144,39795.8562037037,2008-12-13,20:32:56
40.013856,116.306489,0,144,39795.8562615741,2008-12-13,20:33:01
40.013856,116.306489,0,144,39795.8563194444,2008-12-13,20:33:06
40.013855,116.306489,0,144,39795.8563773148,2008-12-13,20:33:11
40.013855,116.306489,0,144,39795.8564351852,2008-12-13,20:33:16
40.013856,116.306489,0,144,39795.8564930556,2008-12-13,20:33:21
40.013856,116.306488,0,144,39795.8565509259,2008-12-13,20:33:26
40.013856,116.306488,0,143,39795.8566087963,2008-12-13,20:33:31
40.013856,116.306488,0,143,39795.8566666667,2008-12-13,20:33:36
40.013857,116.306488,0,143,39795.856724537,2008-12-13,20:33:41
40.013857,116.306488,0,143,39795.8567824074,2008-12-13,20:33:46
40.013857,116.306488,0,143,39795.8568402778,2008-12-13,20:33:51
40.013857,116.306488,0,143,39795.8568981481,2008-12-13,20:33:56
40.013856,116.306487,0,144,39795.8569560185,2008-12-13,20:34:01
40.013856,116.306487,0,144,39795.8570138889,2008-12-13,20:34:06
40.013856,116.306486,0,144,39795.8570717593,2008-12-13,20:34:11
40.013856,116.306487,0,144,39795.8571296296,2008-12-13,20:34:16
40.013856,116.306487,0,144,39795.8571875,2008-12-13,20:34:21
40.013856,116.306487,0,144,39795.8572453704,2008-12-13,20:34:26
40.013856,116.306488,0,144,39795.8573032407,2008-12-13,20:34:31
40.013855,116.306488,0,144,39795.8573611111,2008-12-13,20:34:36
40.013855,116.306488,0,144,39795.8574189815,2008-12-13,20:34:41
40.013854,116.306487,0,144,39795.8574768519,2008-12-13,20:34:46
40.013854,116.306487,0,144,39795.8575347222,2008-12-13,20:34:51
40.013854,116.306487,0,144,39795.8575925926,2008-12-13,20:34:56
40.013853,116.306487,0,144,39795.857650463,2008-12-13,20:35:01
40.013853,116.306487,0,144,39795.8577083333,2008-12-13,20:35:06
40.013853,116.306487,0,144,39795.8577662037,2008-12-13,20:35:11
40.013853,116.306487,0,144,39795.8578240741,2008-12-13,20:35:16
40.013853,116.306486,0,144,39795.8578819444,2008-12-13,20:35:21
40.013853,116.306486,0,144,39795.8579398148,2008-12-13,20:35:26
40.013853,116.306487,0,144,39795.8579976852,2008-12-13,20:35:31
40.013853,116.306487,0,144,39795.8580555556,2008-12-13,20:35:36
40.013852,116.306487,0,144,39795.8581134259,2008-12-13,20:35:41
40.013852,116.306487,0,144,39795.8581712963,2008-12-13,20:35:46
40.013852,116.306487,0,143,39795.8582291667,2008-12-13,20:35:51
40.013851,116.306487,0,143,39795.858287037,2008-12-13,20:35:56
40.013851,116.306487,0,143,39795.8583449074,2008-12-13,20:36:01
40.013851,116.306486,0,143,39795.8584027778,2008-12-13,20:36:06
40.01385,116.306486,0,143,39795.8584606481,2008-12-13,20:36:11
40.01385,116.306485,0,143,39795.8585185185,2008-12-13,20:36:16
40.01385,116.306484,0,143,39795.8585763889,2008-12-13,20:36:21
40.01385,116.306483,0,143,39795.8586342593,2008-12-13,20:36:26
40.013849,116.306483,0,143,39795.8586921296,2008-12-13,20:36:31
40.013849,116.306482,0,143,39795.85875,2008-12-13,20:36:36
40.013849,116.306482,0,143,39795.8588078704,2008-12-13,20:36:41
40.013849,116.306482,0,143,39795.8588657407,2008-12-13,20:36:46
40.013848,116.306482,0,143,39795.8589236111,2008-12-13,20:36:51
40.013848,116.306481,0,143,39795.8589814815,2008-12-13,20:36:56
40.013848,116.306481,0,143,39795.8590393519,2008-12-13,20:37:01
40.013848,116.30648,0,143,39795.8590972222,2008-12-13,20:37:06
40.013848,116.30648,0,143,39795.8591550926,2008-12-13,20:37:11
40.013848,116.30648,0,143,39795.859212963,2008-12-13,20:37:16
40.013848,116.30648,0,143,39795.8592708333,2008-12-13,20:37:21
40.013848,116.30648,0,143,39795.8593287037,2008-12-13,20:37:26
40.013848,116.30648,0,143,39795.8593865741,2008-12-13,20:37:31
40.013848,116.30648,0,143,39795.8594444444,2008-12-13,20:37:36
40.013847,116.30648,0,143,39795.8595023148,2008-12-13,20:37:41
40.013847,116.306481,0,143,39795.8595601852,2008-12-13,20:37:46
40.013847,116.306481,0,143,39795.8596180556,2008-12-13,20:37:51
40.013847,116.306481,0,143,39795.8596759259,2008-12-13,20:37:56
40.013846,116.306482,0,143,39795.8597337963,2008-12-13,20:38:01
40.013846,116.306482,0,144,39795.8597916667,2008-12-13,20:38:06
40.013845,116.306481,0,144,39795.859849537,2008-12-13,20:38:11
40.013845,116.306481,0,144,39795.8599074074,2008-12-13,20:38:16
40.013845,116.30648,0,144,39795.8599652778,2008-12-13,20:38:21
40.013845,116.30648,0,144,39795.8600231481,2008-12-13,20:38:26
40.013845,116.30648,0,143,39795.8600810185,2008-12-13,20:38:31
40.013844,116.30648,0,143,39795.8601388889,2008-12-13,20:38:36
40.013844,116.30648,0,143,39795.8601967593,2008-12-13,20:38:41
40.013844,116.30648,0,143,39795.8602546296,2008-12-13,20:38:46
40.013843,116.306479,0,143,39795.8603125,2008-12-13,20:38:51
40.013843,116.306478,0,143,39795.8603703704,2008-12-13,20:38:56
40.013843,116.306478,0,143,39795.8604282407,2008-12-13,20:39:01
40.013842,116.306477,0,143,39795.8604861111,2008-12-13,20:39:06
40.013842,116.306477,0,143,39795.8605439815,2008-12-13,20:39:11
40.013842,116.306476,0,144,39795.8606018518,2008-12-13,20:39:16
40.013843,116.306476,0,144,39795.8606597222,2008-12-13,20:39:21
40.013843,116.306476,0,144,39795.8607175926,2008-12-13,20:39:26
40.013843,116.306475,0,144,39795.860775463,2008-12-13,20:39:31
40.013844,116.306474,0,144,39795.8608333333,2008-12-13,20:39:36
40.013844,116.306474,0,144,39795.8608912037,2008-12-13,20:39:41
40.013845,116.306473,0,144,39795.8609490741,2008-12-13,20:39:46
40.013845,116.306472,0,144,39795.8610069444,2008-12-13,20:39:51
40.013845,116.306472,0,144,39795.8610648148,2008-12-13,20:39:56
40.013846,116.306472,0,144,39795.8611226852,2008-12-13,20:40:01
40.013846,116.306472,0,144,39795.8611805556,2008-12-13,20:40:06
40.013846,116.306472,0,144,39795.8612384259,2008-12-13,20:40:11
40.013846,116.306472,0,144,39795.8612962963,2008-12-13,20:40:16
40.013846,116.306472,0,144,39795.8613541667,2008-12-13,20:40:21
40.013846,116.306472,0,145,39795.861412037,2008-12-13,20:40:26
40.013847,116.306472,0,145,39795.8614699074,2008-12-13,20:40:31
40.013847,116.306472,0,145,39795.8615277778,2008-12-13,20:40:36
40.013847,116.306472,0,145,39795.8615856481,2008-12-13,20:40:41
40.013847,116.306472,0,145,39795.8616435185,2008-12-13,20:40:46
40.013847,116.306472,0,145,39795.8617013889,2008-12-13,20:40:51
40.013847,116.306472,0,145,39795.8617592593,2008-12-13,20:40:56
40.013847,116.306472,0,145,39795.8618171296,2008-12-13,20:41:01
40.013847,116.306472,0,145,39795.861875,2008-12-13,20:41:06
40.013847,116.306472,0,145,39795.8619328704,2008-12-13,20:41:11
40.013847,116.306472,0,145,39795.8619907407,2008-12-13,20:41:16
40.013847,116.306471,0,145,39795.8620486111,2008-12-13,20:41:21
40.013847,116.306471,0,146,39795.8621064815,2008-12-13,20:41:26
40.013847,116.30647,0,146,39795.8621643518,2008-12-13,20:41:31
40.013847,116.30647,0,146,39795.8622222222,2008-12-13,20:41:36
40.013847,116.30647,0,146,39795.8622800926,2008-12-13,20:41:41
40.013847,116.306469,0,146,39795.862337963,2008-12-13,20:41:46
40.013847,116.306469,0,146,39795.8623958333,2008-12-13,20:41:51
40.013847,116.306468,0,146,39795.8624537037,2008-12-13,20:41:56
40.013847,116.306467,0,146,39795.8625115741,2008-12-13,20:42:01
40.013847,116.306467,0,146,39795.8625694444,2008-12-13,20:42:06
40.013847,116.306466,0,146,39795.8626273148,2008-12-13,20:42:11
40.013847,116.306466,0,146,39795.8626851852,2008-12-13,20:42:16
40.013847,116.306466,0,146,39795.8627430556,2008-12-13,20:42:21
40.013847,116.306466,0,146,39795.8628009259,2008-12-13,20:42:26
40.013847,116.306466,0,146,39795.8628587963,2008-12-13,20:42:31
40.013847,116.306466,0,146,39795.8629166667,2008-12-13,20:42:36
40.013847,116.306466,0,146,39795.862974537,2008-12-13,20:42:41
40.013847,116.306466,0,146,39795.8630324074,2008-12-13,20:42:46
40.013847,116.306466,0,146,39795.8630902778,2008-12-13,20:42:51
40.013847,116.306466,0,146,39795.8631481482,2008-12-13,20:42:56
40.013846,116.306466,0,146,39795.8632060185,2008-12-13,20:43:01
40.013846,116.306466,0,146,39795.8632638889,2008-12-13,20:43:06
40.013846,116.306466,0,146,39795.8633217593,2008-12-13,20:43:11
40.013846,116.306466,0,146,39795.8633796296,2008-12-13,20:43:16
40.013846,116.306466,0,146,39795.8634375,2008-12-13,20:43:21
40.013846,116.306466,0,146,39795.8634953704,2008-12-13,20:43:26
40.013846,116.306465,0,146,39795.8635532407,2008-12-13,20:43:31
40.013846,116.306465,0,146,39795.8636111111,2008-12-13,20:43:36
40.013845,116.306465,0,146,39795.8636689815,2008-12-13,20:43:41
40.013845,116.306466,0,146,39795.8637268519,2008-12-13,20:43:46
40.013845,116.306466,0,146,39795.8637847222,2008-12-13,20:43:51
40.013845,116.306467,0,146,39795.8638425926,2008-12-13,20:43:56
40.013845,116.306467,0,146,39795.863900463,2008-12-13,20:44:01
40.013844,116.306468,0,146,39795.8639583333,2008-12-13,20:44:06
40.013844,116.306468,0,146,39795.8640162037,2008-12-13,20:44:11
40.013844,116.306468,0,145,39795.8640740741,2008-12-13,20:44:16
40.013844,116.306468,0,145,39795.8641319444,2008-12-13,20:44:21
40.013844,116.306468,0,145,39795.8641898148,2008-12-13,20:44:26
40.013843,116.306469,0,145,39795.8642476852,2008-12-13,20:44:31
40.013843,116.30647,0,145,39795.8643055556,2008-12-13,20:44:36
40.013842,116.30647,0,145,39795.8643634259,2008-12-13,20:44:41
40.013842,116.306471,0,145,39795.8644212963,2008-12-13,20:44:46
40.013842,116.306471,0,145,39795.8644791667,2008-12-13,20:44:51
40.013842,116.306472,0,145,39795.864537037,2008-12-13,20:44:56
40.013841,116.306472,0,145,39795.8645949074,2008-12-13,20:45:01
40.013841,116.306473,0,145,39795.8646527778,2008-12-13,20:45:06
40.01384,116.306473,0,145,39795.8647106481,2008-12-13,20:45:11
40.01384,116.306472,0,145,39795.8647685185,2008-12-13,20:45:16
40.01384,116.306472,0,145,39795.8648263889,2008-12-13,20:45:21
40.01384,116.306472,0,145,39795.8648842593,2008-12-13,20:45:26
40.013839,116.306472,0,145,39795.8649421296,2008-12-13,20:45:31
40.013839,116.306472,0,144,39795.865,2008-12-13,20:45:36
40.013839,116.306472,0,144,39795.8650578704,2008-12-13,20:45:41
40.013839,116.306471,0,144,39795.8651157407,2008-12-13,20:45:46
40.013839,116.306471,0,144,39795.8651736111,2008-12-13,20:45:51
40.013838,116.306471,0,144,39795.8652314815,2008-12-13,20:45:56
40.013838,116.306471,0,144,39795.8652893519,2008-12-13,20:46:01
40.013838,116.306471,0,144,39795.8653472222,2008-12-13,20:46:06
40.013838,116.306471,0,144,39795.8654050926,2008-12-13,20:46:11
40.013838,116.306471,0,144,39795.865462963,2008-12-13,20:46:16
40.013838,116.30647,0,144,39795.8655208333,2008-12-13,20:46:21
40.013838,116.306471,0,143,39795.8655787037,2008-12-13,20:46:26
40.013837,116.306471,0,143,39795.8656365741,2008-12-13,20:46:31
40.013837,116.306471,0,143,39795.8656944444,2008-12-13,20:46:36
40.013837,116.306471,0,143,39795.8657523148,2008-12-13,20:46:41
40.013837,116.306471,0,143,39795.8658101852,2008-12-13,20:46:46
40.013836,116.306471,0,143,39795.8658680556,2008-12-13,20:46:51
40.013836,116.306471,0,143,39795.8659259259,2008-12-13,20:46:56
40.013836,116.306471,0,143,39795.8659837963,2008-12-13,20:47:01
40.013836,116.306471,0,143,39795.8660416667,2008-12-13,20:47:06
40.013835,116.306471,0,143,39795.866099537,2008-12-13,20:47:11
40.013835,116.306471,0,143,39795.8661574074,2008-12-13,20:47:16
40.013835,116.306471,0,143,39795.8662152778,2008-12-13,20:47:21
40.013834,116.306471,0,143,39795.8662731481,2008-12-13,20:47:26
40.013834,116.306471,0,143,39795.8663310185,2008-12-13,20:47:31
40.013834,116.306471,0,143,39795.8663888889,2008-12-13,20:47:36
40.013833,116.306471,0,143,39795.8664467593,2008-12-13,20:47:41
40.013833,116.306471,0,143,39795.8665046296,2008-12-13,20:47:46
40.013833,116.306471,0,142,39795.8665625,2008-12-13,20:47:51
40.013833,116.306471,0,142,39795.8666203704,2008-12-13,20:47:56
40.013832,116.306471,0,142,39795.8666782407,2008-12-13,20:48:01
40.013832,116.306472,0,142,39795.8667361111,2008-12-13,20:48:06
40.013832,116.306472,0,142,39795.8667939815,2008-12-13,20:48:11
40.013832,116.306473,0,142,39795.8668518519,2008-12-13,20:48:16
40.013832,116.306474,0,142,39795.8669097222,2008-12-13,20:48:21
40.013831,116.306474,0,142,39795.8669675926,2008-12-13,20:48:26
40.013831,116.306475,0,142,39795.867025463,2008-12-13,20:48:31
40.013831,116.306475,0,141,39795.8670833333,2008-12-13,20:48:36
40.01383,116.306476,0,141,39795.8671412037,2008-12-13,20:48:41
40.01383,116.306476,0,141,39795.8671990741,2008-12-13,20:48:46
40.01383,116.306476,0,141,39795.8672569444,2008-12-13,20:48:51
40.013829,116.306476,0,141,39795.8673148148,2008-12-13,20:48:56
40.013829,116.306476,0,141,39795.8673726852,2008-12-13,20:49:01
40.013829,116.306476,0,142,39795.8674305556,2008-12-13,20:49:06
40.013829,116.306475,0,142,39795.8674884259,2008-12-13,20:49:11
40.013829,116.306475,0,142,39795.8675462963,2008-12-13,20:49:16
40.013829,116.306473,0,142,39795.8676041667,2008-12-13,20:49:21
40.013828,116.306473,0,142,39795.867662037,2008-12-13,20:49:26
40.013828,116.306472,0,142,39795.8677199074,2008-12-13,20:49:31
40.013828,116.306471,0,143,39795.8677777778,2008-12-13,20:49:36
40.013828,116.306471,0,143,39795.8678356481,2008-12-13,20:49:41
40.013828,116.30647,0,143,39795.8678935185,2008-12-13,20:49:46
40.013827,116.306468,0,143,39795.8679513889,2008-12-13,20:49:51
40.013827,116.306467,0,144,39795.8680092593,2008-12-13,20:49:56
40.013827,116.306465,0,144,39795.8680671296,2008-12-13,20:50:01
40.013827,116.306464,0,144,39795.868125,2008-12-13,20:50:06
40.013827,116.306462,0,144,39795.8681828704,2008-12-13,20:50:11
40.013827,116.306461,0,144,39795.8682407407,2008-12-13,20:50:16
40.013827,116.30646,0,144,39795.8682986111,2008-12-13,20:50:21
40.013826,116.306459,0,144,39795.8683564815,2008-12-13,20:50:26
40.013826,116.306458,0,144,39795.8684143518,2008-12-13,20:50:31
40.013825,116.306457,0,144,39795.8684722222,2008-12-13,20:50:36
40.013825,116.306457,0,144,39795.8685300926,2008-12-13,20:50:41
40.013824,116.306457,0,144,39795.868587963,2008-12-13,20:50:46
40.013824,116.306457,0,143,39795.8686458333,2008-12-13,20:50:51
40.013823,116.306457,0,143,39795.8687037037,2008-12-13,20:50:56
40.013823,116.306457,0,144,39795.8687615741,2008-12-13,20:51:01
40.013822,116.306457,0,144,39795.8688194444,2008-12-13,20:51:06
40.013822,116.306458,0,144,39795.8688773148,2008-12-13,20:51:11
40.013821,116.306458,0,144,39795.8689351852,2008-12-13,20:51:16
40.01382,116.306459,0,144,39795.8689930556,2008-12-13,20:51:21
40.01382,116.30646,0,144,39795.8690509259,2008-12-13,20:51:26
40.013819,116.306462,0,143,39795.8691087963,2008-12-13,20:51:31
40.013818,116.306463,0,143,39795.8691666667,2008-12-13,20:51:36
40.013817,116.306464,0,143,39795.869224537,2008-12-13,20:51:41
40.013817,116.306464,0,143,39795.8692824074,2008-12-13,20:51:46
40.013816,116.306464,0,143,39795.8693402778,2008-12-13,20:51:51
40.013816,116.306465,0,143,39795.8693981481,2008-12-13,20:51:56
40.013815,116.306465,0,143,39795.8694560185,2008-12-13,20:52:01
40.013815,116.306466,0,143,39795.8695138889,2008-12-13,20:52:06
40.013814,116.306466,0,143,39795.8695717593,2008-12-13,20:52:11
40.013814,116.306467,0,143,39795.8696296296,2008-12-13,20:52:16
40.013814,116.306468,0,143,39795.8696875,2008-12-13,20:52:21
40.013813,116.306468,0,143,39795.8697453704,2008-12-13,20:52:26
40.013813,116.306469,0,143,39795.8698032407,2008-12-13,20:52:31
40.013813,116.306469,0,143,39795.8698611111,2008-12-13,20:52:36
40.013813,116.30647,0,143,39795.8699189815,2008-12-13,20:52:41
40.013813,116.30647,0,143,39795.8699768518,2008-12-13,20:52:46
40.013813,116.30647,0,143,39795.8700347222,2008-12-13,20:52:51
40.013813,116.30647,0,143,39795.8700925926,2008-12-13,20:52:56
40.013813,116.30647,0,143,39795.870150463,2008-12-13,20:53:01
40.013813,116.306469,0,143,39795.8702083333,2008-12-13,20:53:06
40.013813,116.306469,0,143,39795.8702662037,2008-12-13,20:53:11
40.013813,116.306468,0,143,39795.8703240741,2008-12-13,20:53:16
40.013813,116.306468,0,143,39795.8703819444,2008-12-13,20:53:21
40.013812,116.306468,0,143,39795.8704398148,2008-12-13,20:53:26
40.013812,116.306468,0,143,39795.8704976852,2008-12-13,20:53:31
40.013812,116.306468,0,143,39795.8705555556,2008-12-13,20:53:36
40.013812,116.306468,0,143,39795.8706134259,2008-12-13,20:53:41
40.013812,116.306468,0,143,39795.8706712963,2008-12-13,20:53:46
40.013811,116.306467,0,143,39795.8707291667,2008-12-13,20:53:51
40.013811,116.306467,0,143,39795.870787037,2008-12-13,20:53:56
40.013811,116.306467,0,143,39795.8708449074,2008-12-13,20:54:01
40.013811,116.306467,0,143,39795.8709027778,2008-12-13,20:54:06
40.013811,116.306468,0,143,39795.8709606482,2008-12-13,20:54:11
40.013811,116.306469,0,143,39795.8710185185,2008-12-13,20:54:16
40.013811,116.30647,0,143,39795.8710763889,2008-12-13,20:54:21
40.01381,116.306471,0,143,39795.8711342593,2008-12-13,20:54:26
40.013809,116.306473,0,143,39795.8711921296,2008-12-13,20:54:31
40.013809,116.306474,0,142,39795.87125,2008-12-13,20:54:36
40.013808,116.306474,0,142,39795.8713078704,2008-12-13,20:54:41
40.013808,116.306474,0,142,39795.8713657407,2008-12-13,20:54:46
40.013808,116.306474,0,142,39795.8714236111,2008-12-13,20:54:51
40.013809,116.306473,0,142,39795.8714814815,2008-12-13,20:54:56
40.013809,116.306472,0,142,39795.8715393519,2008-12-13,20:55:01
40.013809,116.306472,0,142,39795.8715972222,2008-12-13,20:55:06
40.013809,116.306472,0,142,39795.8716550926,2008-12-13,20:55:11
40.013809,116.306471,0,142,39795.871712963,2008-12-13,20:55:16
40.013809,116.306471,0,142,39795.8717708333,2008-12-13,20:55:21
40.01381,116.306471,0,142,39795.8718287037,2008-12-13,20:55:26
40.01381,116.306471,0,142,39795.8718865741,2008-12-13,20:55:31
40.01381,116.306471,0,142,39795.8719444444,2008-12-13,20:55:36
40.01381,116.306471,0,142,39795.8720023148,2008-12-13,20:55:41
40.01381,116.306471,0,142,39795.8720601852,2008-12-13,20:55:46
40.01381,116.306472,0,142,39795.8721180556,2008-12-13,20:55:51
40.01381,116.306472,0,142,39795.8721759259,2008-12-13,20:55:56
40.01381,116.306472,0,142,39795.8722337963,2008-12-13,20:56:01
40.013811,116.306471,0,142,39795.8722916667,2008-12-13,20:56:06
40.013811,116.306471,0,142,39795.872349537,2008-12-13,20:56:11
40.013811,116.30647,0,142,39795.8724074074,2008-12-13,20:56:16
40.013811,116.306469,0,142,39795.8724652778,2008-12-13,20:56:21
40.013812,116.306469,0,142,39795.8725231481,2008-12-13,20:56:26
40.013812,116.306469,0,142,39795.8725810185,2008-12-13,20:56:31
40.013811,116.306468,0,142,39795.8726388889,2008-12-13,20:56:36
40.013811,116.306468,0,142,39795.8726967593,2008-12-13,20:56:41
40.013811,116.306468,0,142,39795.8727546296,2008-12-13,20:56:46
40.013811,116.306469,0,142,39795.8728125,2008-12-13,20:56:51
40.013811,116.30647,0,142,39795.8728703704,2008-12-13,20:56:56
40.01381,116.30647,0,142,39795.8729282407,2008-12-13,20:57:01
40.01381,116.30647,0,142,39795.8729861111,2008-12-13,20:57:06
40.01381,116.306469,0,142,39795.8730439815,2008-12-13,20:57:11
40.013809,116.306469,0,142,39795.8731018519,2008-12-13,20:57:16
40.013809,116.306468,0,142,39795.8731597222,2008-12-13,20:57:21
40.013808,116.306467,0,142,39795.8732175926,2008-12-13,20:57:26
40.013808,116.306467,0,142,39795.873275463,2008-12-13,20:57:31
40.013807,116.306467,0,142,39795.8733333333,2008-12-13,20:57:36
40.013807,116.306466,0,142,39795.8733912037,2008-12-13,20:57:41
40.013806,116.306466,0,142,39795.8734490741,2008-12-13,20:57:46
40.013806,116.306466,0,142,39795.8735069444,2008-12-13,20:57:51
40.013806,116.306465,0,142,39795.8735648148,2008-12-13,20:57:56
40.013805,116.306465,0,142,39795.8736226852,2008-12-13,20:58:01
40.013805,116.306465,0,142,39795.8736805556,2008-12-13,20:58:06
40.013805,116.306464,0,142,39795.8737384259,2008-12-13,20:58:11
40.013806,116.306464,0,142,39795.8737962963,2008-12-13,20:58:16
40.013806,116.306464,0,142,39795.8738541667,2008-12-13,20:58:21
40.013805,116.306463,0,142,39795.873912037,2008-12-13,20:58:26
40.013805,116.306464,0,142,39795.8739699074,2008-12-13,20:58:31
40.013804,116.306464,0,142,39795.8740277778,2008-12-13,20:58:36
40.013804,116.306463,0,142,39795.8740856481,2008-12-13,20:58:41
40.013805,116.306463,0,142,39795.8741435185,2008-12-13,20:58:46
40.013805,116.306462,0,142,39795.8742013889,2008-12-13,20:58:51
40.013805,116.30646,0,142,39795.8742592593,2008-12-13,20:58:56
40.013806,116.306459,0,142,39795.8743171296,2008-12-13,20:59:01
40.013806,116.306457,0,142,39795.874375,2008-12-13,20:59:06
40.013807,116.306456,0,143,39795.8744328704,2008-12-13,20:59:11
40.013807,116.306455,0,143,39795.8744907407,2008-12-13,20:59:16
40.013807,116.306454,0,143,39795.8745486111,2008-12-13,20:59:21
40.013807,116.306452,0,143,39795.8746064815,2008-12-13,20:59:26
40.013807,116.306451,0,143,39795.8746643519,2008-12-13,20:59:31
40.013806,116.30645,0,143,39795.8747222222,2008-12-13,20:59:36
40.013806,116.306448,0,144,39795.8747800926,2008-12-13,20:59:41
40.013806,116.306447,0,144,39795.874837963,2008-12-13,20:59:46
40.013806,116.306445,0,144,39795.8748958333,2008-12-13,20:59:51
40.013806,116.306444,0,144,39795.8749537037,2008-12-13,20:59:56
40.013806,116.306443,0,144,39795.8750115741,2008-12-13,21:00:01
40.013806,116.306442,0,144,39795.8750694444,2008-12-13,21:00:06
40.013806,116.306441,0,144,39795.8751273148,2008-12-13,21:00:11
40.013806,116.30644,0,144,39795.8751851852,2008-12-13,21:00:16
40.013806,116.30644,0,143,39795.8752430556,2008-12-13,21:00:21
40.013806,116.30644,0,143,39795.8753009259,2008-12-13,21:00:26
40.013806,116.306441,0,143,39795.8753587963,2008-12-13,21:00:31
40.013806,116.306441,0,143,39795.8754166667,2008-12-13,21:00:36
40.013806,116.306441,0,143,39795.875474537,2008-12-13,21:00:41
40.013807,116.306442,0,143,39795.8755324074,2008-12-13,21:00:46
40.013807,116.306443,0,142,39795.8755902778,2008-12-13,21:00:51
40.013807,116.306444,0,142,39795.8756481481,2008-12-13,21:00:56
40.013807,116.306444,0,142,39795.8757060185,2008-12-13,21:01:01
40.013806,116.306445,0,142,39795.8757638889,2008-12-13,21:01:06
40.013806,116.306446,0,142,39795.8758217593,2008-12-13,21:01:11
40.013806,116.306447,0,142,39795.8758796296,2008-12-13,21:01:16
40.013806,116.306448,0,142,39795.8759375,2008-12-13,21:01:21
40.013806,116.306449,0,142,39795.8759953704,2008-12-13,21:01:26
40.013806,116.306449,0,142,39795.8760532407,2008-12-13,21:01:31
40.013806,116.30645,0,142,39795.8761111111,2008-12-13,21:01:36
40.013806,116.30645,0,142,39795.8761689815,2008-12-13,21:01:41
40.013806,116.30645,0,142,39795.8762268518,2008-12-13,21:01:46
40.013807,116.306449,0,142,39795.8762847222,2008-12-13,21:01:51
40.013807,116.306449,0,142,39795.8763425926,2008-12-13,21:01:56
40.013807,116.306449,0,142,39795.876400463,2008-12-13,21:02:01
40.013807,116.306449,0,142,39795.8764583333,2008-12-13,21:02:06
40.013807,116.306449,0,142,39795.8765162037,2008-12-13,21:02:11
40.013807,116.306448,0,142,39795.8765740741,2008-12-13,21:02:16
40.013807,116.306448,0,143,39795.8766319444,2008-12-13,21:02:21
40.013807,116.306448,0,143,39795.8766898148,2008-12-13,21:02:26
40.013807,116.306448,0,143,39795.8767476852,2008-12-13,21:02:31
40.013806,116.306448,0,143,39795.8768055556,2008-12-13,21:02:36
40.013806,116.306448,0,143,39795.8768634259,2008-12-13,21:02:41
40.013806,116.306448,0,143,39795.8769212963,2008-12-13,21:02:46
40.013806,116.306447,0,143,39795.8769791667,2008-12-13,21:02:51
40.013806,116.306447,0,143,39795.877037037,2008-12-13,21:02:56
40.013806,116.306446,0,143,39795.8770949074,2008-12-13,21:03:01
40.013805,116.306446,0,143,39795.8771527778,2008-12-13,21:03:06
40.013805,116.306446,0,143,39795.8772106481,2008-12-13,21:03:11
40.013804,116.306445,0,144,39795.8772685185,2008-12-13,21:03:16
40.013804,116.306443,0,144,39795.8773263889,2008-12-13,21:03:21
40.013803,116.306442,0,144,39795.8773842593,2008-12-13,21:03:26
40.013803,116.306441,0,144,39795.8774421296,2008-12-13,21:03:31
40.013803,116.30644,0,144,39795.8775,2008-12-13,21:03:36
40.013803,116.30644,0,144,39795.8775578704,2008-12-13,21:03:41
40.013803,116.30644,0,144,39795.8776157407,2008-12-13,21:03:46
40.013803,116.30644,0,144,39795.8776736111,2008-12-13,21:03:51
40.013803,116.30644,0,144,39795.8777314815,2008-12-13,21:03:56
40.013803,116.30644,0,144,39795.8777893518,2008-12-13,21:04:01
40.013803,116.30644,0,144,39795.8778472222,2008-12-13,21:04:06
40.013803,116.306439,0,145,39795.8779050926,2008-12-13,21:04:11
40.013802,116.306439,0,145,39795.877962963,2008-12-13,21:04:16
40.013802,116.306439,0,145,39795.8780208333,2008-12-13,21:04:21
40.013802,116.306439,0,145,39795.8780787037,2008-12-13,21:04:26
40.013802,116.306439,0,145,39795.8781365741,2008-12-13,21:04:31
40.013802,116.306439,0,145,39795.8781944444,2008-12-13,21:04:36
40.013802,116.306439,0,145,39795.8782523148,2008-12-13,21:04:41
40.013802,116.30644,0,145,39795.8783101852,2008-12-13,21:04:46
40.013801,116.30644,0,145,39795.8783680556,2008-12-13,21:04:51
40.013802,116.306441,0,145,39795.8784259259,2008-12-13,21:04:56
40.013802,116.306441,0,145,39795.8784837963,2008-12-13,21:05:01
40.013802,116.306442,0,145,39795.8785416667,2008-12-13,21:05:06
40.013802,116.306442,0,145,39795.878599537,2008-12-13,21:05:11
40.013802,116.306442,0,145,39795.8786574074,2008-12-13,21:05:16
40.013803,116.306442,0,145,39795.8787152778,2008-12-13,21:05:21
40.013803,116.306443,0,144,39795.8787731482,2008-12-13,21:05:26
40.013803,116.306443,0,144,39795.8788310185,2008-12-13,21:05:31
40.013803,116.306444,0,144,39795.8788888889,2008-12-13,21:05:36
40.013803,116.306446,0,144,39795.8789467593,2008-12-13,21:05:41
40.013803,116.306447,0,144,39795.8790046296,2008-12-13,21:05:46
40.013803,116.306448,0,144,39795.8790625,2008-12-13,21:05:51
40.013803,116.30645,0,144,39795.8791203704,2008-12-13,21:05:56
40.013803,116.306451,0,144,39795.8791782407,2008-12-13,21:06:01
40.013803,116.306452,0,144,39795.8792361111,2008-12-13,21:06:06
40.013803,116.306453,0,144,39795.8792939815,2008-12-13,21:06:11
40.013804,116.306454,0,143,39795.8793518519,2008-12-13,21:06:16
40.013804,116.306454,0,143,39795.8794097222,2008-12-13,21:06:21
40.013804,116.306454,0,143,39795.8794675926,2008-12-13,21:06:26
40.013804,116.306455,0,143,39795.879525463,2008-12-13,21:06:31
40.013804,116.306456,0,143,39795.8795833333,2008-12-13,21:06:36
40.013804,116.306456,0,143,39795.8796412037,2008-12-13,21:06:41
40.013804,116.306457,0,143,39795.8796990741,2008-12-13,21:06:46
40.013804,116.306458,0,143,39795.8797569444,2008-12-13,21:06:51
40.013803,116.306459,0,143,39795.8798148148,2008-12-13,21:06:56
40.013803,116.30646,0,143,39795.8798726852,2008-12-13,21:07:01
40.013803,116.30646,0,143,39795.8799305556,2008-12-13,21:07:06
40.013803,116.30646,0,143,39795.8799884259,2008-12-13,21:07:11
40.013803,116.30646,0,143,39795.8800462963,2008-12-13,21:07:16
40.013803,116.30646,0,143,39795.8801041667,2008-12-13,21:07:21
40.013803,116.306459,0,143,39795.880162037,2008-12-13,21:07:26
40.013803,116.306458,0,143,39795.8802199074,2008-12-13,21:07:31
40.013804,116.306458,0,143,39795.8802777778,2008-12-13,21:07:36
40.013804,116.306457,0,143,39795.8803356481,2008-12-13,21:07:41
40.013804,116.306457,0,143,39795.8803935185,2008-12-13,21:07:46
40.013804,116.306457,0,143,39795.8804513889,2008-12-13,21:07:51
40.013804,116.306456,0,144,39795.8805092593,2008-12-13,21:07:56
40.013805,116.306455,0,144,39795.8805671296,2008-12-13,21:08:01
40.013805,116.306455,0,143,39795.880625,2008-12-13,21:08:06
40.013805,116.306455,0,143,39795.8806828704,2008-12-13,21:08:11
40.013805,116.306455,0,143,39795.8807407407,2008-12-13,21:08:16
40.013805,116.306455,0,143,39795.8807986111,2008-12-13,21:08:21
40.013805,116.306455,0,143,39795.8808564815,2008-12-13,21:08:26
40.013805,116.306455,0,143,39795.8809143519,2008-12-13,21:08:31
40.013805,116.306455,0,143,39795.8809722222,2008-12-13,21:08:36
40.013805,116.306456,0,143,39795.8810300926,2008-12-13,21:08:41
40.013806,116.306455,0,143,39795.881087963,2008-12-13,21:08:46
40.013806,116.306455,0,143,39795.8811458333,2008-12-13,21:08:51
40.013806,116.306454,0,143,39795.8812037037,2008-12-13,21:08:56
40.013806,116.306454,0,143,39795.8812615741,2008-12-13,21:09:01
40.013806,116.306454,0,142,39795.8813194444,2008-12-13,21:09:06
40.013806,116.306453,0,142,39795.8813773148,2008-12-13,21:09:11
40.013806,116.306453,0,142,39795.8814351852,2008-12-13,21:09:16
40.013806,116.306452,0,142,39795.8814930556,2008-12-13,21:09:21
40.013806,116.306452,0,142,39795.8815509259,2008-12-13,21:09:26
40.013806,116.306452,0,142,39795.8816087963,2008-12-13,21:09:31
40.013806,116.306452,0,142,39795.8816666667,2008-12-13,21:09:36
40.013807,116.306452,0,143,39795.881724537,2008-12-13,21:09:41
40.013807,116.306452,0,142,39795.8817824074,2008-12-13,21:09:46
40.013808,116.306452,0,142,39795.8818402778,2008-12-13,21:09:51
40.013808,116.306452,0,142,39795.8818981481,2008-12-13,21:09:56
40.013808,116.306452,0,142,39795.8819560185,2008-12-13,21:10:01
40.013808,116.306451,0,142,39795.8820138889,2008-12-13,21:10:06
40.013809,116.306451,0,142,39795.8820717593,2008-12-13,21:10:11
40.013809,116.30645,0,141,39795.8821296296,2008-12-13,21:10:16
40.013809,116.306449,0,141,39795.8821875,2008-12-13,21:10:21
40.01381,116.306449,0,141,39795.8822453704,2008-12-13,21:10:26
40.01381,116.306448,0,141,39795.8823032407,2008-12-13,21:10:31
40.01381,116.306448,0,141,39795.8823611111,2008-12-13,21:10:36
40.01381,116.306447,0,140,39795.8824189815,2008-12-13,21:10:41
40.013811,116.306447,0,140,39795.8824768519,2008-12-13,21:10:46
40.013811,116.306447,0,140,39795.8825347222,2008-12-13,21:10:51
40.013811,116.306446,0,140,39795.8825925926,2008-12-13,21:10:56
40.013811,116.306446,0,140,39795.882650463,2008-12-13,21:11:01
40.013811,116.306445,0,140,39795.8827083333,2008-12-13,21:11:06
40.013811,116.306445,0,140,39795.8827662037,2008-12-13,21:11:11
40.013811,116.306445,0,140,39795.8828240741,2008-12-13,21:11:16
40.013811,116.306444,0,140,39795.8828819444,2008-12-13,21:11:21
40.013812,116.306443,0,140,39795.8829398148,2008-12-13,21:11:26
40.013812,116.306442,0,140,39795.8829976852,2008-12-13,21:11:31
40.013813,116.306441,0,140,39795.8830555556,2008-12-13,21:11:36
40.013813,116.306441,0,140,39795.8831134259,2008-12-13,21:11:41
40.013813,116.30644,0,140,39795.8831712963,2008-12-13,21:11:46
40.013813,116.30644,0,140,39795.8832291667,2008-12-13,21:11:51
40.013813,116.30644,0,140,39795.883287037,2008-12-13,21:11:56
40.013813,116.306439,0,140,39795.8833449074,2008-12-13,21:12:01
40.013813,116.306439,0,140,39795.8834027778,2008-12-13,21:12:06
40.013813,116.306438,0,140,39795.8834606481,2008-12-13,21:12:11
40.013813,116.306438,0,140,39795.8835185185,2008-12-13,21:12:16
40.013813,116.306437,0,140,39795.8835763889,2008-12-13,21:12:21
40.013813,116.306436,0,140,39795.8836342593,2008-12-13,21:12:26
40.013812,116.306436,0,140,39795.8836921296,2008-12-13,21:12:31
40.013812,116.306436,0,140,39795.88375,2008-12-13,21:12:36
40.013812,116.306435,0,140,39795.8838078704,2008-12-13,21:12:41
40.013811,116.306435,0,140,39795.8838657407,2008-12-13,21:12:46
40.013811,116.306435,0,140,39795.8839236111,2008-12-13,21:12:51
40.01381,116.306435,0,140,39795.8839814815,2008-12-13,21:12:56
40.01381,116.306435,0,140,39795.8840393518,2008-12-13,21:13:01
40.01381,116.306434,0,140,39795.8840972222,2008-12-13,21:13:06
40.01381,116.306434,0,140,39795.8841550926,2008-12-13,21:13:11
40.01381,116.306435,0,140,39795.884212963,2008-12-13,21:13:16
40.01381,116.306434,0,140,39795.8842708333,2008-12-13,21:13:21
40.01381,116.306434,0,140,39795.8843287037,2008-12-13,21:13:26
40.01381,116.306434,0,141,39795.8843865741,2008-12-13,21:13:31
40.01381,116.306433,0,141,39795.8844444444,2008-12-13,21:13:36
40.01381,116.306433,0,141,39795.8845023148,2008-12-13,21:13:41
40.013809,116.306434,0,141,39795.8845601852,2008-12-13,21:13:46
40.013809,116.306433,0,141,39795.8846180556,2008-12-13,21:13:51
40.013809,116.306433,0,140,39795.8846759259,2008-12-13,21:13:56
40.013809,116.306432,0,140,39795.8847337963,2008-12-13,21:14:01
40.013809,116.306432,0,140,39795.8847916667,2008-12-13,21:14:06
40.013809,116.306431,0,140,39795.884849537,2008-12-13,21:14:11
40.013809,116.306431,0,140,39795.8849074074,2008-12-13,21:14:16
40.013809,116.306431,0,140,39795.8849652778,2008-12-13,21:14:21
40.013809,116.306431,0,140,39795.8850231481,2008-12-13,21:14:26
40.013809,116.306431,0,140,39795.8850810185,2008-12-13,21:14:31
40.013809,116.306431,0,140,39795.8851388889,2008-12-13,21:14:36
40.013809,116.306431,0,140,39795.8851967593,2008-12-13,21:14:41
40.01381,116.306431,0,140,39795.8852546296,2008-12-13,21:14:46
40.01381,116.306431,0,140,39795.8853125,2008-12-13,21:14:51
40.013809,116.306431,0,140,39795.8853703704,2008-12-13,21:14:56
40.013809,116.306431,0,140,39795.8854282407,2008-12-13,21:15:01
40.013809,116.30643,0,140,39795.8854861111,2008-12-13,21:15:06
40.013809,116.30643,0,140,39795.8855439815,2008-12-13,21:15:11
40.013809,116.30643,0,140,39795.8856018518,2008-12-13,21:15:16
40.013809,116.30643,0,140,39795.8856597222,2008-12-13,21:15:21
40.013809,116.30643,0,139,39795.8857175926,2008-12-13,21:15:26
40.013809,116.30643,0,139,39795.885775463,2008-12-13,21:15:31
40.013809,116.30643,0,140,39795.8858333333,2008-12-13,21:15:36
40.013809,116.306429,0,140,39795.8858912037,2008-12-13,21:15:41
40.013809,116.306429,0,140,39795.8859490741,2008-12-13,21:15:46
40.013809,116.306428,0,139,39795.8860069444,2008-12-13,21:15:51
40.013809,116.306428,0,139,39795.8860648148,2008-12-13,21:15:56
40.013809,116.306427,0,140,39795.8861226852,2008-12-13,21:16:01
40.013808,116.306427,0,140,39795.8861805556,2008-12-13,21:16:06
40.013808,116.306427,0,140,39795.8862384259,2008-12-13,21:16:11
40.013808,116.306427,0,140,39795.8862962963,2008-12-13,21:16:16
40.013808,116.306427,0,139,39795.8863541667,2008-12-13,21:16:21
40.013807,116.306427,0,139,39795.886412037,2008-12-13,21:16:26
40.013807,116.306427,0,139,39795.8864699074,2008-12-13,21:16:31
40.013806,116.306428,0,139,39795.8865277778,2008-12-13,21:16:36
40.013805,116.306428,0,139,39795.8865856482,2008-12-13,21:16:41
40.013805,116.306428,0,139,39795.8866435185,2008-12-13,21:16:46
40.013805,116.306429,0,139,39795.8867013889,2008-12-13,21:16:51
40.013805,116.30643,0,139,39795.8867592593,2008-12-13,21:16:56
40.013805,116.30643,0,139,39795.8868171296,2008-12-13,21:17:01
40.013805,116.306432,0,139,39795.886875,2008-12-13,21:17:06
40.013805,116.306432,0,139,39795.8869328704,2008-12-13,21:17:11
40.013805,116.306433,0,139,39795.8869907407,2008-12-13,21:17:16
40.013805,116.306434,0,139,39795.8870486111,2008-12-13,21:17:21
40.013804,116.306434,0,139,39795.8871064815,2008-12-13,21:17:26
40.013804,116.306435,0,139,39795.8871643519,2008-12-13,21:17:31
40.013804,116.306436,0,139,39795.8872222222,2008-12-13,21:17:36
40.013804,116.306437,0,139,39795.8872800926,2008-12-13,21:17:41
40.013804,116.306438,0,138,39795.887337963,2008-12-13,21:17:46
40.013804,116.30644,0,138,39795.8873958333,2008-12-13,21:17:51
40.013804,116.306441,0,138,39795.8874537037,2008-12-13,21:17:56
40.013804,116.306442,0,138,39795.8875115741,2008-12-13,21:18:01
40.013804,116.306443,0,138,39795.8875694444,2008-12-13,21:18:06
40.013804,116.306444,0,138,39795.8876273148,2008-12-13,21:18:11
40.013804,116.306444,0,138,39795.8876851852,2008-12-13,21:18:16
40.013804,116.306444,0,138,39795.8877430556,2008-12-13,21:18:21
40.013804,116.306445,0,138,39795.8878009259,2008-12-13,21:18:26
40.013804,116.306445,0,138,39795.8878587963,2008-12-13,21:18:31
40.013804,116.306446,0,138,39795.8879166667,2008-12-13,21:18:36
40.013804,116.306446,0,138,39795.887974537,2008-12-13,21:18:41
40.013804,116.306447,0,138,39795.8880324074,2008-12-13,21:18:46
40.013803,116.306447,0,138,39795.8880902778,2008-12-13,21:18:51
40.013803,116.306448,0,138,39795.8881481481,2008-12-13,21:18:56
40.013803,116.306448,0,138,39795.8882060185,2008-12-13,21:19:01
40.013803,116.306448,0,138,39795.8882638889,2008-12-13,21:19:06
40.013803,116.306448,0,138,39795.8883217593,2008-12-13,21:19:11
40.013803,116.306448,0,138,39795.8883796296,2008-12-13,21:19:16
40.013803,116.306448,0,138,39795.8884375,2008-12-13,21:19:21
40.013803,116.306448,0,138,39795.8884953704,2008-12-13,21:19:26
40.013803,116.306448,0,138,39795.8885532407,2008-12-13,21:19:31
40.013803,116.306448,0,138,39795.8886111111,2008-12-13,21:19:36
40.013802,116.306449,0,138,39795.8886689815,2008-12-13,21:19:41
40.013802,116.306449,0,138,39795.8887268519,2008-12-13,21:19:46
40.013802,116.30645,0,138,39795.8887847222,2008-12-13,21:19:51
40.013801,116.306451,0,138,39795.8888425926,2008-12-13,21:19:56
40.013801,116.306452,0,138,39795.888900463,2008-12-13,21:20:01
40.0138,116.306453,0,138,39795.8889583333,2008-12-13,21:20:06
40.0138,116.306453,0,138,39795.8890162037,2008-12-13,21:20:11
40.0138,116.306454,0,138,39795.8890740741,2008-12-13,21:20:16
40.013801,116.306455,0,138,39795.8891319444,2008-12-13,21:20:21
40.013801,116.306456,0,138,39795.8891898148,2008-12-13,21:20:26
40.013801,116.306458,0,138,39795.8892476852,2008-12-13,21:20:31
40.013801,116.306458,0,138,39795.8893055556,2008-12-13,21:20:36
40.013801,116.306459,0,138,39795.8893634259,2008-12-13,21:20:41
40.013801,116.306461,0,138,39795.8894212963,2008-12-13,21:20:46
40.013802,116.306462,0,138,39795.8894791667,2008-12-13,21:20:51
40.013802,116.306463,0,138,39795.889537037,2008-12-13,21:20:56
40.013802,116.306464,0,138,39795.8895949074,2008-12-13,21:21:01
40.013802,116.306465,0,138,39795.8896527778,2008-12-13,21:21:06
40.013802,116.306467,0,138,39795.8897106481,2008-12-13,21:21:11
40.013802,116.306469,0,137,39795.8897685185,2008-12-13,21:21:16
40.013802,116.306471,0,137,39795.8898263889,2008-12-13,21:21:21
40.013802,116.306471,0,137,39795.8898842593,2008-12-13,21:21:26
40.013801,116.306472,0,137,39795.8899421296,2008-12-13,21:21:31
40.013801,116.306472,0,138,39795.89,2008-12-13,21:21:36
40.0138,116.306472,0,138,39795.8900578704,2008-12-13,21:21:41
40.0138,116.306473,0,138,39795.8901157407,2008-12-13,21:21:46
40.0138,116.306474,0,138,39795.8901736111,2008-12-13,21:21:51
40.013799,116.306475,0,138,39795.8902314815,2008-12-13,21:21:56
40.013799,116.306476,0,138,39795.8902893519,2008-12-13,21:22:01
40.013799,116.306478,0,137,39795.8903472222,2008-12-13,21:22:06
40.013799,116.306478,0,137,39795.8904050926,2008-12-13,21:22:11
40.013799,116.30648,0,137,39795.890462963,2008-12-13,21:22:16
40.013799,116.30648,0,137,39795.8905208333,2008-12-13,21:22:21
40.013799,116.306481,0,137,39795.8905787037,2008-12-13,21:22:26
40.013799,116.306482,0,137,39795.8906365741,2008-12-13,21:22:31
40.013799,116.306482,0,137,39795.8906944444,2008-12-13,21:22:36
40.0138,116.306482,0,137,39795.8907523148,2008-12-13,21:22:41
40.0138,116.306482,0,137,39795.8908101852,2008-12-13,21:22:46
40.0138,116.306482,0,137,39795.8908680556,2008-12-13,21:22:51
40.0138,116.306483,0,137,39795.8909259259,2008-12-13,21:22:56
40.0138,116.306483,0,137,39795.8909837963,2008-12-13,21:23:01
40.0138,116.306484,0,137,39795.8910416667,2008-12-13,21:23:06
40.0138,116.306484,0,137,39795.891099537,2008-12-13,21:23:11
40.0138,116.306485,0,137,39795.8911574074,2008-12-13,21:23:16
40.013801,116.306486,0,137,39795.8912152778,2008-12-13,21:23:21
40.013801,116.306487,0,137,39795.8912731481,2008-12-13,21:23:26
40.013802,116.306488,0,137,39795.8913310185,2008-12-13,21:23:31
40.013802,116.306488,0,137,39795.8913888889,2008-12-13,21:23:36
40.013802,116.306489,0,137,39795.8914467593,2008-12-13,21:23:41
40.013802,116.306489,0,137,39795.8915046296,2008-12-13,21:23:46
40.013802,116.30649,0,137,39795.8915625,2008-12-13,21:23:51
40.013802,116.30649,0,137,39795.8916203704,2008-12-13,21:23:56
40.013802,116.30649,0,137,39795.8916782407,2008-12-13,21:24:01
40.013802,116.306491,0,138,39795.8917361111,2008-12-13,21:24:06
40.013802,116.306491,0,138,39795.8917939815,2008-12-13,21:24:11
40.013802,116.306492,0,138,39795.8918518518,2008-12-13,21:24:16
40.013802,116.306492,0,138,39795.8919097222,2008-12-13,21:24:21
40.013802,116.306493,0,138,39795.8919675926,2008-12-13,21:24:26
40.013802,116.306493,0,138,39795.892025463,2008-12-13,21:24:31
40.013802,116.306493,0,138,39795.8920833333,2008-12-13,21:24:36
40.013802,116.306493,0,138,39795.8921412037,2008-12-13,21:24:41
40.013802,116.306493,0,138,39795.8921990741,2008-12-13,21:24:46
40.013802,116.306494,0,138,39795.8922569444,2008-12-13,21:24:51
40.013802,116.306494,0,138,39795.8923148148,2008-12-13,21:24:56
40.013802,116.306494,0,138,39795.8923726852,2008-12-13,21:25:01
40.013802,116.306495,0,138,39795.8924305556,2008-12-13,21:25:06
40.013802,116.306495,0,138,39795.8924884259,2008-12-13,21:25:11
40.013802,116.306495,0,138,39795.8925462963,2008-12-13,21:25:16
40.013802,116.306495,0,138,39795.8926041667,2008-12-13,21:25:21
40.013802,116.306496,0,138,39795.892662037,2008-12-13,21:25:26
40.013802,116.306496,0,138,39795.8927199074,2008-12-13,21:25:31
40.013802,116.306495,0,138,39795.8927777778,2008-12-13,21:25:36
40.013802,116.306494,0,138,39795.8928356481,2008-12-13,21:25:41
40.013802,116.306493,0,138,39795.8928935185,2008-12-13,21:25:46
40.013802,116.306493,0,138,39795.8929513889,2008-12-13,21:25:51
40.013801,116.306493,0,138,39795.8930092593,2008-12-13,21:25:56
40.013802,116.306493,0,138,39795.8930671296,2008-12-13,21:26:01
40.013801,116.306493,0,138,39795.893125,2008-12-13,21:26:06
40.013802,116.306493,0,138,39795.8931828704,2008-12-13,21:26:11
40.013802,116.306493,0,138,39795.8932407407,2008-12-13,21:26:16
40.013802,116.306493,0,138,39795.8932986111,2008-12-13,21:26:21
40.013802,116.306493,0,138,39795.8933564815,2008-12-13,21:26:26
40.013802,116.306492,0,138,39795.8934143518,2008-12-13,21:26:31
40.013802,116.306492,0,138,39795.8934722222,2008-12-13,21:26:36
40.013802,116.306492,0,138,39795.8935300926,2008-12-13,21:26:41
40.013802,116.306491,0,138,39795.893587963,2008-12-13,21:26:46
40.013802,116.306491,0,138,39795.8936458333,2008-12-13,21:26:51
40.013802,116.306491,0,138,39795.8937037037,2008-12-13,21:26:56
40.013802,116.306491,0,138,39795.8937615741,2008-12-13,21:27:01
40.013802,116.306491,0,138,39795.8938194444,2008-12-13,21:27:06
40.013802,116.30649,0,138,39795.8938773148,2008-12-13,21:27:11
40.013802,116.30649,0,138,39795.8939351852,2008-12-13,21:27:16
40.013802,116.30649,0,138,39795.8939930556,2008-12-13,21:27:21
40.013802,116.30649,0,138,39795.8940509259,2008-12-13,21:27:26
40.013802,116.30649,0,138,39795.8941087963,2008-12-13,21:27:31
40.013802,116.30649,0,138,39795.8941666667,2008-12-13,21:27:36
40.013802,116.30649,0,138,39795.894224537,2008-12-13,21:27:41
40.013802,116.30649,0,138,39795.8942824074,2008-12-13,21:27:46
40.013802,116.30649,0,138,39795.8943402778,2008-12-13,21:27:51
40.013802,116.30649,0,138,39795.8943981482,2008-12-13,21:27:56
40.013802,116.30649,0,138,39795.8944560185,2008-12-13,21:28:01
40.013802,116.30649,0,138,39795.8945138889,2008-12-13,21:28:06
40.013802,116.30649,0,138,39795.8945717593,2008-12-13,21:28:11
40.013802,116.306491,0,138,39795.8946296296,2008-12-13,21:28:16
40.013802,116.306491,0,138,39795.8946875,2008-12-13,21:28:21
40.013803,116.306491,0,138,39795.8947453704,2008-12-13,21:28:26
40.013803,116.306491,0,138,39795.8948032407,2008-12-13,21:28:31
40.013804,116.306491,0,138,39795.8948611111,2008-12-13,21:28:36
40.013804,116.306492,0,138,39795.8949189815,2008-12-13,21:28:41
40.013805,116.306492,0,138,39795.8949768519,2008-12-13,21:28:46
40.013804,116.306492,0,138,39795.8950347222,2008-12-13,21:28:51
40.013804,116.306492,0,138,39795.8950925926,2008-12-13,21:28:56
40.013804,116.306492,0,138,39795.895150463,2008-12-13,21:29:01
40.013805,116.306492,0,138,39795.8952083333,2008-12-13,21:29:06
40.013805,116.306491,0,137,39795.8952662037,2008-12-13,21:29:11
40.013805,116.306491,0,137,39795.8953240741,2008-12-13,21:29:16
40.013805,116.30649,0,137,39795.8953819444,2008-12-13,21:29:21
40.013805,116.30649,0,137,39795.8954398148,2008-12-13,21:29:26
40.013805,116.30649,0,138,39795.8954976852,2008-12-13,21:29:31
40.013805,116.306489,0,138,39795.8955555556,2008-12-13,21:29:36
40.013805,116.306489,0,138,39795.8956134259,2008-12-13,21:29:41
40.013804,116.306488,0,138,39795.8956712963,2008-12-13,21:29:46
40.013804,116.306488,0,138,39795.8957291667,2008-12-13,21:29:51
40.013804,116.306488,0,138,39795.895787037,2008-12-13,21:29:56
40.013803,116.306487,0,138,39795.8958449074,2008-12-13,21:30:01
40.013803,116.306487,0,138,39795.8959027778,2008-12-13,21:30:06
40.013803,116.306486,0,138,39795.8959606481,2008-12-13,21:30:11
40.013803,116.306485,0,138,39795.8960185185,2008-12-13,21:30:16
40.013803,116.306485,0,138,39795.8960763889,2008-12-13,21:30:21
40.013803,116.306485,0,138,39795.8961342593,2008-12-13,21:30:26
40.013803,116.306485,0,138,39795.8961921296,2008-12-13,21:30:31
40.013803,116.306485,0,138,39795.89625,2008-12-13,21:30:36
40.013804,116.306484,0,138,39795.8963078704,2008-12-13,21:30:41
40.013804,116.306484,0,138,39795.8963657407,2008-12-13,21:30:46
40.013804,116.306483,0,139,39795.8964236111,2008-12-13,21:30:51
40.013805,116.306483,0,139,39795.8964814815,2008-12-13,21:30:56
40.013805,116.306482,0,139,39795.8965393519,2008-12-13,21:31:01
40.013805,116.306481,0,139,39795.8965972222,2008-12-13,21:31:06
40.013805,116.30648,0,139,39795.8966550926,2008-12-13,21:31:11
40.013805,116.306479,0,139,39795.896712963,2008-12-13,21:31:16
40.013806,116.306478,0,140,39795.8967708333,2008-12-13,21:31:21
40.013806,116.306477,0,140,39795.8968287037,2008-12-13,21:31:26
40.013806,116.306477,0,140,39795.8968865741,2008-12-13,21:31:31
40.013807,116.306476,0,140,39795.8969444444,2008-12-13,21:31:36
40.013807,116.306475,0,140,39795.8970023148,2008-12-13,21:31:41
40.013807,116.306475,0,140,39795.8970601852,2008-12-13,21:31:46
40.013808,116.306475,0,140,39795.8971180556,2008-12-13,21:31:51
40.013808,116.306474,0,140,39795.8971759259,2008-12-13,21:31:56
40.013808,116.306474,0,140,39795.8972337963,2008-12-13,21:32:01
40.013808,116.306473,0,140,39795.8972916667,2008-12-13,21:32:06
40.013808,116.306473,0,140,39795.897349537,2008-12-13,21:32:11
40.013808,116.306473,0,141,39795.8974074074,2008-12-13,21:32:16
40.013808,116.306472,0,141,39795.8974652778,2008-12-13,21:32:21
40.013808,116.306472,0,141,39795.8975231481,2008-12-13,21:32:26
40.013808,116.306472,0,141,39795.8975810185,2008-12-13,21:32:31
40.013808,116.306471,0,141,39795.8976388889,2008-12-13,21:32:36
40.013807,116.306471,0,141,39795.8976967593,2008-12-13,21:32:41
40.013807,116.306471,0,141,39795.8977546296,2008-12-13,21:32:46
40.013807,116.30647,0,141,39795.8978125,2008-12-13,21:32:51
40.013807,116.30647,0,141,39795.8978703704,2008-12-13,21:32:56
40.013806,116.306469,0,141,39795.8979282407,2008-12-13,21:33:01
40.013806,116.306468,0,141,39795.8979861111,2008-12-13,21:33:06
40.013805,116.306467,0,141,39795.8980439815,2008-12-13,21:33:11
40.013805,116.306466,0,141,39795.8981018519,2008-12-13,21:33:16
40.013805,116.306465,0,141,39795.8981597222,2008-12-13,21:33:21
40.013805,116.306464,0,141,39795.8982175926,2008-12-13,21:33:26
40.013805,116.306463,0,141,39795.898275463,2008-12-13,21:33:31
40.013805,116.306462,0,141,39795.8983333333,2008-12-13,21:33:36
40.013805,116.306461,0,141,39795.8983912037,2008-12-13,21:33:41
40.013805,116.306461,0,142,39795.8984490741,2008-12-13,21:33:46
40.013804,116.306461,0,142,39795.8985069444,2008-12-13,21:33:51
40.013804,116.306461,0,141,39795.8985648148,2008-12-13,21:33:56
40.013805,116.306461,0,141,39795.8986226852,2008-12-13,21:34:01
40.013805,116.306462,0,141,39795.8986805556,2008-12-13,21:34:06
40.013806,116.306461,0,141,39795.8987384259,2008-12-13,21:34:11
40.013806,116.306461,0,141,39795.8987962963,2008-12-13,21:34:16
40.013806,116.306461,0,141,39795.8988541667,2008-12-13,21:34:21
40.013807,116.306461,0,141,39795.898912037,2008-12-13,21:34:26
40.013808,116.306461,0,141,39795.8989699074,2008-12-13,21:34:31
40.013808,116.306461,0,141,39795.8990277778,2008-12-13,21:34:36
40.013808,116.306462,0,141,39795.8990856481,2008-12-13,21:34:41
40.013809,116.306462,0,141,39795.8991435185,2008-12-13,21:34:46
40.013809,116.306462,0,140,39795.8992013889,2008-12-13,21:34:51
40.01381,116.306462,0,140,39795.8992592593,2008-12-13,21:34:56
40.01381,116.306462,0,140,39795.8993171296,2008-12-13,21:35:01
40.01381,116.306463,0,140,39795.899375,2008-12-13,21:35:06
40.01381,116.306463,0,140,39795.8994328704,2008-12-13,21:35:11
40.01381,116.306464,0,140,39795.8994907407,2008-12-13,21:35:16
40.013811,116.306465,0,140,39795.8995486111,2008-12-13,21:35:21
40.013811,116.306466,0,140,39795.8996064815,2008-12-13,21:35:26
40.013811,116.306467,0,140,39795.8996643518,2008-12-13,21:35:31
40.013811,116.306467,0,140,39795.8997222222,2008-12-13,21:35:36
40.013811,116.306467,0,140,39795.8997800926,2008-12-13,21:35:41
40.013811,116.306467,0,140,39795.899837963,2008-12-13,21:35:46
40.013812,116.306467,0,140,39795.8998958333,2008-12-13,21:35:51
40.013812,116.306468,0,139,39795.8999537037,2008-12-13,21:35:56
40.013813,116.306467,0,139,39795.9000115741,2008-12-13,21:36:01
40.013813,116.306467,0,139,39795.9000694444,2008-12-13,21:36:06
40.013814,116.306467,0,139,39795.9001273148,2008-12-13,21:36:11
40.013814,116.306467,0,139,39795.9001851852,2008-12-13,21:36:16
40.013814,116.306468,0,139,39795.9002430556,2008-12-13,21:36:21
40.013814,116.306468,0,139,39795.9003009259,2008-12-13,21:36:26
40.013815,116.306468,0,139,39795.9003587963,2008-12-13,21:36:31
40.013815,116.306467,0,139,39795.9004166667,2008-12-13,21:36:36
40.013816,116.306467,0,139,39795.900474537,2008-12-13,21:36:41
40.013817,116.306466,0,139,39795.9005324074,2008-12-13,21:36:46
40.013817,116.306466,0,139,39795.9005902778,2008-12-13,21:36:51
40.013818,116.306465,0,139,39795.9006481481,2008-12-13,21:36:56
40.013817,116.306465,0,139,39795.9007060185,2008-12-13,21:37:01
40.013818,116.306465,0,139,39795.9007638889,2008-12-13,21:37:06
40.013818,116.306465,0,139,39795.9008217593,2008-12-13,21:37:11
40.013819,116.306465,0,138,39795.9008796296,2008-12-13,21:37:16
40.013819,116.306465,0,138,39795.9009375,2008-12-13,21:37:21
40.013819,116.306466,0,138,39795.9009953704,2008-12-13,21:37:26
40.013819,116.306467,0,138,39795.9010532407,2008-12-13,21:37:31
40.013819,116.306468,0,138,39795.9011111111,2008-12-13,21:37:36
40.013818,116.306468,0,137,39795.9011689815,2008-12-13,21:37:41
40.013818,116.306469,0,137,39795.9012268518,2008-12-13,21:37:46
40.013818,116.306469,0,137,39795.9012847222,2008-12-13,21:37:51
40.013817,116.30647,0,137,39795.9013425926,2008-12-13,21:37:56
40.013817,116.30647,0,137,39795.901400463,2008-12-13,21:38:01
40.013817,116.306471,0,137,39795.9014583333,2008-12-13,21:38:06
40.013817,116.306471,0,137,39795.9015162037,2008-12-13,21:38:11
40.013816,116.306472,0,137,39795.9015740741,2008-12-13,21:38:16
40.013816,116.306472,0,137,39795.9016319444,2008-12-13,21:38:21
40.013816,116.306473,0,137,39795.9016898148,2008-12-13,21:38:26
40.013815,116.306473,0,137,39795.9017476852,2008-12-13,21:38:31
40.013815,116.306474,0,137,39795.9018055556,2008-12-13,21:38:36
40.013814,116.306474,0,137,39795.9018634259,2008-12-13,21:38:41
40.013814,116.306475,0,137,39795.9019212963,2008-12-13,21:38:46
40.013814,116.306474,0,137,39795.9019791667,2008-12-13,21:38:51
40.013814,116.306474,0,137,39795.902037037,2008-12-13,21:38:56
40.013815,116.306475,0,136,39795.9020949074,2008-12-13,21:39:01
40.013815,116.306475,0,136,39795.9021527778,2008-12-13,21:39:06
40.013815,116.306476,0,136,39795.9022106482,2008-12-13,21:39:11
40.013815,116.306476,0,136,39795.9022685185,2008-12-13,21:39:16
40.013815,116.306476,0,136,39795.9023263889,2008-12-13,21:39:21
40.013815,116.306475,0,136,39795.9023842593,2008-12-13,21:39:26
40.013815,116.306475,0,136,39795.9024421296,2008-12-13,21:39:31
40.013814,116.306474,0,135,39795.9025,2008-12-13,21:39:36
40.013815,116.306474,0,135,39795.9025578704,2008-12-13,21:39:41
40.013815,116.306475,0,135,39795.9026157407,2008-12-13,21:39:46
40.013815,116.306475,0,135,39795.9026736111,2008-12-13,21:39:51
40.013816,116.306476,0,135,39795.9027314815,2008-12-13,21:39:56
40.013816,116.306478,0,135,39795.9027893519,2008-12-13,21:40:01
40.013816,116.306479,0,135,39795.9028472222,2008-12-13,21:40:06
40.013816,116.30648,0,135,39795.9029050926,2008-12-13,21:40:11
40.013817,116.306481,0,134,39795.902962963,2008-12-13,21:40:16
40.013817,116.306482,0,134,39795.9030208333,2008-12-13,21:40:21
40.013817,116.306483,0,134,39795.9030787037,2008-12-13,21:40:26
40.013817,116.306483,0,133,39795.9031365741,2008-12-13,21:40:31
40.013817,116.306484,0,133,39795.9031944444,2008-12-13,21:40:36
40.013817,116.306483,0,133,39795.9032523148,2008-12-13,21:40:41
40.013816,116.306483,0,133,39795.9033101852,2008-12-13,21:40:46
40.013816,116.306484,0,133,39795.9033680556,2008-12-13,21:40:51
40.013817,116.306484,0,133,39795.9034259259,2008-12-13,21:40:56
40.013817,116.306484,0,133,39795.9034837963,2008-12-13,21:41:01
40.013818,116.306484,0,132,39795.9035416667,2008-12-13,21:41:06
40.013818,116.306484,0,132,39795.903599537,2008-12-13,21:41:11
40.013819,116.306484,0,132,39795.9036574074,2008-12-13,21:41:16
40.013819,116.306484,0,132,39795.9037152778,2008-12-13,21:41:21
40.01382,116.306485,0,132,39795.9037731481,2008-12-13,21:41:26
40.01382,116.306485,0,132,39795.9038310185,2008-12-13,21:41:31
40.01382,116.306486,0,132,39795.9038888889,2008-12-13,21:41:36
40.01382,116.306486,0,132,39795.9039467593,2008-12-13,21:41:41
40.01382,116.306486,0,132,39795.9040046296,2008-12-13,21:41:46
40.01382,116.306486,0,131,39795.9040625,2008-12-13,21:41:51
40.013819,116.306486,0,131,39795.9041203704,2008-12-13,21:41:56
40.013819,116.306486,0,131,39795.9041782407,2008-12-13,21:42:01
40.013819,116.306485,0,131,39795.9042361111,2008-12-13,21:42:06
40.013819,116.306485,0,131,39795.9042939815,2008-12-13,21:42:11
40.013819,116.306486,0,131,39795.9043518519,2008-12-13,21:42:16
40.013819,116.306487,0,131,39795.9044097222,2008-12-13,21:42:21
40.013819,116.306488,0,130,39795.9044675926,2008-12-13,21:42:26
40.013819,116.306488,0,130,39795.904525463,2008-12-13,21:42:31
40.013819,116.306489,0,130,39795.9045833333,2008-12-13,21:42:36
40.01382,116.306489,0,130,39795.9046412037,2008-12-13,21:42:41
40.01382,116.30649,0,130,39795.9046990741,2008-12-13,21:42:46
40.01382,116.30649,0,129,39795.9047569444,2008-12-13,21:42:51
40.013821,116.30649,0,129,39795.9048148148,2008-12-13,21:42:56
40.013821,116.30649,0,129,39795.9048726852,2008-12-13,21:43:01
40.013822,116.306491,0,129,39795.9049305556,2008-12-13,21:43:06
40.013822,116.306492,0,129,39795.9049884259,2008-12-13,21:43:11
40.013822,116.306494,0,129,39795.9050462963,2008-12-13,21:43:16
40.013822,116.306495,0,128,39795.9051041667,2008-12-13,21:43:21
40.013822,116.306496,0,128,39795.905162037,2008-12-13,21:43:26
40.013822,116.306497,0,128,39795.9052199074,2008-12-13,21:43:31
40.013822,116.306498,0,128,39795.9052777778,2008-12-13,21:43:36
40.013822,116.306498,0,128,39795.9053356481,2008-12-13,21:43:41
40.013821,116.306499,0,127,39795.9053935185,2008-12-13,21:43:46
40.013821,116.306498,0,127,39795.9054513889,2008-12-13,21:43:51
40.013821,116.306498,0,127,39795.9055092593,2008-12-13,21:43:56
40.013821,116.306499,0,127,39795.9055671296,2008-12-13,21:44:01
40.013821,116.3065,0,127,39795.905625,2008-12-13,21:44:06
40.013821,116.306499,0,127,39795.9056828704,2008-12-13,21:44:11
40.013821,116.3065,0,127,39795.9057407407,2008-12-13,21:44:16
40.013821,116.3065,0,127,39795.9057986111,2008-12-13,21:44:21
40.01382,116.306501,0,127,39795.9058564815,2008-12-13,21:44:26
40.01382,116.306501,0,127,39795.9059143519,2008-12-13,21:44:31
40.013819,116.306502,0,127,39795.9059722222,2008-12-13,21:44:36
40.013819,116.306503,0,127,39795.9060300926,2008-12-13,21:44:41
40.013819,116.306504,0,127,39795.906087963,2008-12-13,21:44:46
40.013818,116.306504,0,126,39795.9061458333,2008-12-13,21:44:51
40.013818,116.306505,0,126,39795.9062037037,2008-12-13,21:44:56
40.013817,116.306505,0,126,39795.9062615741,2008-12-13,21:45:01
40.013817,116.306505,0,126,39795.9063194444,2008-12-13,21:45:06
40.013817,116.306505,0,126,39795.9063773148,2008-12-13,21:45:11
40.013817,116.306505,0,126,39795.9064351852,2008-12-13,21:45:16
40.013816,116.306506,0,125,39795.9064930556,2008-12-13,21:45:21
40.013816,116.306506,0,125,39795.9065509259,2008-12-13,21:45:26
40.013816,116.306507,0,125,39795.9066087963,2008-12-13,21:45:31
40.013816,116.306507,0,125,39795.9066666667,2008-12-13,21:45:36
40.013816,116.306507,0,125,39795.906724537,2008-12-13,21:45:41
40.013817,116.306509,0,124,39795.9067824074,2008-12-13,21:45:46
40.013817,116.30651,0,124,39795.9068402778,2008-12-13,21:45:51
40.013817,116.30651,0,124,39795.9068981481,2008-12-13,21:45:56
40.013817,116.306511,0,124,39795.9069560185,2008-12-13,21:46:01
40.013817,116.306512,0,124,39795.9070138889,2008-12-13,21:46:06
40.013817,116.306513,0,124,39795.9070717593,2008-12-13,21:46:11
40.013817,116.306514,0,123,39795.9071296296,2008-12-13,21:46:16
40.013816,116.306515,0,123,39795.9071875,2008-12-13,21:46:21
40.013816,116.306516,0,123,39795.9072453704,2008-12-13,21:46:26
40.013816,116.306517,0,123,39795.9073032407,2008-12-13,21:46:31
40.013815,116.306518,0,123,39795.9073611111,2008-12-13,21:46:36
40.013815,116.306519,0,123,39795.9074189815,2008-12-13,21:46:41
40.013815,116.30652,0,123,39795.9074768518,2008-12-13,21:46:46
40.013815,116.30652,0,123,39795.9075347222,2008-12-13,21:46:51
40.013815,116.30652,0,123,39795.9075925926,2008-12-13,21:46:56
40.013815,116.30652,0,122,39795.907650463,2008-12-13,21:47:01
40.013815,116.306519,0,122,39795.9077083333,2008-12-13,21:47:06
40.013814,116.306518,0,122,39795.9077662037,2008-12-13,21:47:11
40.013813,116.306518,0,122,39795.9078240741,2008-12-13,21:47:16
40.013812,116.306518,0,122,39795.9078819444,2008-12-13,21:47:21
40.013812,116.306518,0,122,39795.9079398148,2008-12-13,21:47:26
40.013812,116.306518,0,122,39795.9079976852,2008-12-13,21:47:31
40.013812,116.306518,0,122,39795.9080555556,2008-12-13,21:47:36
40.013812,116.306518,0,122,39795.9081134259,2008-12-13,21:47:41
40.013811,116.306519,0,122,39795.9081712963,2008-12-13,21:47:46
40.013811,116.306519,0,122,39795.9082291667,2008-12-13,21:47:51
40.013811,116.306519,0,122,39795.908287037,2008-12-13,21:47:56
40.013811,116.306518,0,122,39795.9083449074,2008-12-13,21:48:01
40.013811,116.306517,0,122,39795.9084027778,2008-12-13,21:48:06
40.013811,116.306517,0,122,39795.9084606481,2008-12-13,21:48:11
40.013811,116.306516,0,122,39795.9085185185,2008-12-13,21:48:16
40.013811,116.306516,0,122,39795.9085763889,2008-12-13,21:48:21
40.01381,116.306515,0,122,39795.9086342593,2008-12-13,21:48:26
40.01381,116.306515,0,122,39795.9086921296,2008-12-13,21:48:31
40.01381,116.306515,0,122,39795.90875,2008-12-13,21:48:36
40.01381,116.306515,0,122,39795.9088078704,2008-12-13,21:48:41
40.01381,116.306515,0,122,39795.9088657407,2008-12-13,21:48:46
40.01381,116.306515,0,122,39795.9089236111,2008-12-13,21:48:51
40.013811,116.306515,0,122,39795.9089814815,2008-12-13,21:48:56
40.013811,116.306515,0,122,39795.9090393518,2008-12-13,21:49:01
40.01381,116.306515,0,122,39795.9090972222,2008-12-13,21:49:06
40.01381,116.306516,0,122,39795.9091550926,2008-12-13,21:49:11
40.01381,116.306516,0,122,39795.909212963,2008-12-13,21:49:16
40.01381,116.306517,0,122,39795.9092708333,2008-12-13,21:49:21
40.013811,116.306518,0,122,39795.9093287037,2008-12-13,21:49:26
40.013811,116.306519,0,122,39795.9093865741,2008-12-13,21:49:31
40.013812,116.30652,0,122,39795.9094444444,2008-12-13,21:49:36
40.013812,116.306521,0,122,39795.9095023148,2008-12-13,21:49:41
40.013812,116.306521,0,121,39795.9095601852,2008-12-13,21:49:46
40.013813,116.30652,0,121,39795.9096180556,2008-12-13,21:49:51
40.013813,116.30652,0,121,39795.9096759259,2008-12-13,21:49:56
40.013813,116.30652,0,121,39795.9097337963,2008-12-13,21:50:01
40.013813,116.306519,0,121,39795.9097916667,2008-12-13,21:50:06
40.013813,116.306518,0,121,39795.909849537,2008-12-13,21:50:11
40.013813,116.306518,0,121,39795.9099074074,2008-12-13,21:50:16
40.013813,116.306518,0,121,39795.9099652778,2008-12-13,21:50:21
40.013813,116.306517,0,121,39795.9100231482,2008-12-13,21:50:26
40.013813,116.306516,0,121,39795.9100810185,2008-12-13,21:50:31
40.013813,116.306515,0,121,39795.9101388889,2008-12-13,21:50:36
40.013813,116.306514,0,121,39795.9101967593,2008-12-13,21:50:41
40.013813,116.306513,0,121,39795.9102546296,2008-12-13,21:50:46
40.013813,116.306513,0,121,39795.9103125,2008-12-13,21:50:51
40.013812,116.306512,0,121,39795.9103703704,2008-12-13,21:50:56
40.013812,116.306512,0,121,39795.9104282407,2008-12-13,21:51:01
40.013812,116.306512,0,121,39795.9104861111,2008-12-13,21:51:06
40.013812,116.306512,0,121,39795.9105439815,2008-12-13,21:51:11
40.013812,116.306512,0,121,39795.9106018519,2008-12-13,21:51:16
40.013812,116.306512,0,121,39795.9106597222,2008-12-13,21:51:21
40.013812,116.306513,0,121,39795.9107175926,2008-12-13,21:51:26
40.013812,116.306513,0,121,39795.910775463,2008-12-13,21:51:31
40.013812,116.306513,0,121,39795.9108333333,2008-12-13,21:51:36
40.013811,116.306513,0,121,39795.9108912037,2008-12-13,21:51:41
40.013811,116.306513,0,121,39795.9109490741,2008-12-13,21:51:46
40.013811,116.306513,0,121,39795.9110069444,2008-12-13,21:51:51
40.013811,116.306513,0,121,39795.9110648148,2008-12-13,21:51:56
40.013811,116.306512,0,121,39795.9111226852,2008-12-13,21:52:01
40.013811,116.306512,0,121,39795.9111805556,2008-12-13,21:52:06
40.013812,116.306512,0,120,39795.9112384259,2008-12-13,21:52:11
40.013812,116.306512,0,120,39795.9112962963,2008-12-13,21:52:16
40.013812,116.306513,0,120,39795.9113541667,2008-12-13,21:52:21
40.013812,116.306513,0,120,39795.911412037,2008-12-13,21:52:26
40.013812,116.306513,0,120,39795.9114699074,2008-12-13,21:52:31
40.013812,116.306513,0,120,39795.9115277778,2008-12-13,21:52:36
40.013812,116.306513,0,120,39795.9115856481,2008-12-13,21:52:41
40.013811,116.306512,0,120,39795.9116435185,2008-12-13,21:52:46
40.013811,116.306511,0,120,39795.9117013889,2008-12-13,21:52:51
40.01381,116.30651,0,120,39795.9117592593,2008-12-13,21:52:56
40.013809,116.306509,0,120,39795.9118171296,2008-12-13,21:53:01
40.013809,116.306508,0,120,39795.911875,2008-12-13,21:53:06
40.013809,116.306507,0,120,39795.9119328704,2008-12-13,21:53:11
40.013808,116.306506,0,120,39795.9119907407,2008-12-13,21:53:16
40.013808,116.306505,0,120,39795.9120486111,2008-12-13,21:53:21
40.013808,116.306505,0,120,39795.9121064815,2008-12-13,21:53:26
40.013808,116.306504,0,120,39795.9121643519,2008-12-13,21:53:31
40.013808,116.306504,0,120,39795.9122222222,2008-12-13,21:53:36
40.013807,116.306504,0,120,39795.9122800926,2008-12-13,21:53:41
40.013807,116.306504,0,120,39795.912337963,2008-12-13,21:53:46
40.013807,116.306504,0,120,39795.9123958333,2008-12-13,21:53:51
40.013808,116.306505,0,120,39795.9124537037,2008-12-13,21:53:56
40.013808,116.306505,0,120,39795.9125115741,2008-12-13,21:54:01
40.013808,116.306506,0,120,39795.9125694444,2008-12-13,21:54:06
40.013808,116.306506,0,120,39795.9126273148,2008-12-13,21:54:11
40.013808,116.306506,0,120,39795.9126851852,2008-12-13,21:54:16
40.013808,116.306506,0,120,39795.9127430556,2008-12-13,21:54:21
40.013808,116.306506,0,120,39795.9128009259,2008-12-13,21:54:26
40.013808,116.306506,0,120,39795.9128587963,2008-12-13,21:54:31
40.013808,116.306506,0,120,39795.9129166667,2008-12-13,21:54:36
40.013807,116.306505,0,120,39795.912974537,2008-12-13,21:54:41
40.013807,116.306505,0,120,39795.9130324074,2008-12-13,21:54:46
40.013807,116.306504,0,120,39795.9130902778,2008-12-13,21:54:51
40.013807,116.306504,0,119,39795.9131481481,2008-12-13,21:54:56
40.013807,116.306504,0,119,39795.9132060185,2008-12-13,21:55:01
40.013806,116.306504,0,119,39795.9132638889,2008-12-13,21:55:06
40.013806,116.306503,0,119,39795.9133217593,2008-12-13,21:55:11
40.013806,116.306503,0,119,39795.9133796296,2008-12-13,21:55:16
40.013806,116.306502,0,119,39795.9134375,2008-12-13,21:55:21
40.013806,116.306502,0,119,39795.9134953704,2008-12-13,21:55:26
40.013806,116.306502,0,119,39795.9135532407,2008-12-13,21:55:31
40.013806,116.306502,0,119,39795.9136111111,2008-12-13,21:55:36
40.013807,116.306502,0,119,39795.9136689815,2008-12-13,21:55:41
40.013807,116.306502,0,119,39795.9137268519,2008-12-13,21:55:46
40.013807,116.306503,0,119,39795.9137847222,2008-12-13,21:55:51
40.013808,116.306503,0,119,39795.9138425926,2008-12-13,21:55:56
40.013808,116.306504,0,119,39795.913900463,2008-12-13,21:56:01
40.013808,116.306505,0,119,39795.9139583333,2008-12-13,21:56:06
40.013807,116.306505,0,119,39795.9140162037,2008-12-13,21:56:11
40.013807,116.306506,0,119,39795.9140740741,2008-12-13,21:56:16
40.013807,116.306506,0,119,39795.9141319444,2008-12-13,21:56:21
40.013806,116.306505,0,119,39795.9141898148,2008-12-13,21:56:26
40.013806,116.306505,0,119,39795.9142476852,2008-12-13,21:56:31
40.013805,116.306505,0,119,39795.9143055556,2008-12-13,21:56:36
40.013805,116.306504,0,119,39795.9143634259,2008-12-13,21:56:41
40.013804,116.306503,0,119,39795.9144212963,2008-12-13,21:56:46
40.013804,116.306502,0,119,39795.9144791667,2008-12-13,21:56:51
40.013803,116.306502,0,119,39795.914537037,2008-12-13,21:56:56
40.013803,116.306501,0,119,39795.9145949074,2008-12-13,21:57:01
40.013803,116.306502,0,119,39795.9146527778,2008-12-13,21:57:06
40.013803,116.306502,0,119,39795.9147106481,2008-12-13,21:57:11
40.013802,116.306503,0,119,39795.9147685185,2008-12-13,21:57:16
40.013802,116.306503,0,119,39795.9148263889,2008-12-13,21:57:21
40.013802,116.306503,0,119,39795.9148842593,2008-12-13,21:57:26
40.013802,116.306502,0,119,39795.9149421296,2008-12-13,21:57:31
40.013802,116.306501,0,119,39795.915,2008-12-13,21:57:36
40.013802,116.306501,0,119,39795.9150578704,2008-12-13,21:57:41
40.013802,116.3065,0,119,39795.9151157407,2008-12-13,21:57:46
40.013802,116.306499,0,119,39795.9151736111,2008-12-13,21:57:51
40.013802,116.306499,0,119,39795.9152314815,2008-12-13,21:57:56
40.013801,116.306499,0,119,39795.9152893518,2008-12-13,21:58:01
40.013801,116.306498,0,119,39795.9153472222,2008-12-13,21:58:06
40.013801,116.306498,0,119,39795.9154050926,2008-12-13,21:58:11
40.013801,116.306498,0,119,39795.915462963,2008-12-13,21:58:16
40.013801,116.306498,0,119,39795.9155208333,2008-12-13,21:58:21
40.013801,116.306498,0,119,39795.9155787037,2008-12-13,21:58:26
40.013802,116.306498,0,119,39795.9156365741,2008-12-13,21:58:31
40.013802,116.306498,0,119,39795.9156944444,2008-12-13,21:58:36
40.013801,116.306498,0,119,39795.9157523148,2008-12-13,21:58:41
40.013801,116.306498,0,119,39795.9158101852,2008-12-13,21:58:46
40.013801,116.306498,0,119,39795.9158680556,2008-12-13,21:58:51
40.013801,116.306498,0,119,39795.9159259259,2008-12-13,21:58:56
40.013801,116.306498,0,119,39795.9159837963,2008-12-13,21:59:01
40.0138,116.306497,0,120,39795.9160416667,2008-12-13,21:59:06
40.0138,116.306498,0,120,39795.916099537,2008-12-13,21:59:11
40.0138,116.306498,0,120,39795.9161574074,2008-12-13,21:59:16
40.013799,116.306498,0,120,39795.9162152778,2008-12-13,21:59:21
40.013799,116.306497,0,120,39795.9162731481,2008-12-13,21:59:26
40.013798,116.306496,0,120,39795.9163310185,2008-12-13,21:59:31
40.013798,116.306495,0,120,39795.9163888889,2008-12-13,21:59:36
40.013797,116.306495,0,120,39795.9164467593,2008-12-13,21:59:41
40.013797,116.306495,0,120,39795.9165046296,2008-12-13,21:59:46
40.013797,116.306495,0,120,39795.9165625,2008-12-13,21:59:51
40.013797,116.306495,0,121,39795.9166203704,2008-12-13,21:59:56
40.013797,116.306495,0,121,39795.9166782407,2008-12-13,22:00:01
40.013797,116.306495,0,121,39795.9167361111,2008-12-13,22:00:06
40.013797,116.306494,0,121,39795.9167939815,2008-12-13,22:00:11
40.013797,116.306494,0,121,39795.9168518518,2008-12-13,22:00:16
40.013797,116.306494,0,121,39795.9169097222,2008-12-13,22:00:21
40.013797,116.306494,0,121,39795.9169675926,2008-12-13,22:00:26
40.013797,116.306493,0,121,39795.917025463,2008-12-13,22:00:31
40.013796,116.306493,0,121,39795.9170833333,2008-12-13,22:00:36
40.013796,116.306493,0,121,39795.9171412037,2008-12-13,22:00:41
40.013797,116.306492,0,121,39795.9171990741,2008-12-13,22:00:46
40.013797,116.306492,0,121,39795.9172569444,2008-12-13,22:00:51
40.013797,116.306493,0,120,39795.9173148148,2008-12-13,22:00:56
40.013797,116.306493,0,120,39795.9173726852,2008-12-13,22:01:01
40.013797,116.306493,0,120,39795.9174305556,2008-12-13,22:01:06
40.013797,116.306494,0,120,39795.9174884259,2008-12-13,22:01:11
40.013797,116.306494,0,120,39795.9175462963,2008-12-13,22:01:16
40.013797,116.306494,0,120,39795.9176041667,2008-12-13,22:01:21
40.013796,116.306494,0,120,39795.917662037,2008-12-13,22:01:26
40.013796,116.306494,0,120,39795.9177199074,2008-12-13,22:01:31
40.013796,116.306495,0,120,39795.9177777778,2008-12-13,22:01:36
40.013796,116.306496,0,120,39795.9178356482,2008-12-13,22:01:41
40.013796,116.306498,0,120,39795.9178935185,2008-12-13,22:01:46
40.013797,116.306499,0,120,39795.9179513889,2008-12-13,22:01:51
40.013797,116.3065,0,120,39795.9180092593,2008-12-13,22:01:56
40.013797,116.306501,0,120,39795.9180671296,2008-12-13,22:02:01
40.013797,116.306501,0,120,39795.918125,2008-12-13,22:02:06
40.013797,116.306501,0,119,39795.9181828704,2008-12-13,22:02:11
40.013796,116.306501,0,119,39795.9182407407,2008-12-13,22:02:16
40.013796,116.306502,0,119,39795.9182986111,2008-12-13,22:02:21
40.013797,116.306503,0,119,39795.9183564815,2008-12-13,22:02:26
40.013797,116.306504,0,119,39795.9184143519,2008-12-13,22:02:31
40.013798,116.306504,0,119,39795.9184722222,2008-12-13,22:02:36
40.013798,116.306506,0,119,39795.9185300926,2008-12-13,22:02:41
40.013798,116.306507,0,119,39795.918587963,2008-12-13,22:02:46
40.013799,116.306508,0,118,39795.9186458333,2008-12-13,22:02:51
40.013799,116.306508,0,118,39795.9187037037,2008-12-13,22:02:56
40.013799,116.306509,0,118,39795.9187615741,2008-12-13,22:03:01
40.013799,116.30651,0,118,39795.9188194444,2008-12-13,22:03:06
40.013799,116.30651,0,118,39795.9188773148,2008-12-13,22:03:11
40.013799,116.306511,0,118,39795.9189351852,2008-12-13,22:03:16
40.013799,116.306512,0,118,39795.9189930556,2008-12-13,22:03:21
40.013799,116.306512,0,118,39795.9190509259,2008-12-13,22:03:26
40.0138,116.306513,0,118,39795.9191087963,2008-12-13,22:03:31
40.0138,116.306513,0,118,39795.9191666667,2008-12-13,22:03:36
40.0138,116.306515,0,118,39795.919224537,2008-12-13,22:03:41
40.0138,116.306516,0,117,39795.9192824074,2008-12-13,22:03:46
40.0138,116.306517,0,117,39795.9193402778,2008-12-13,22:03:51
40.0138,116.306518,0,117,39795.9193981481,2008-12-13,22:03:56
40.0138,116.306518,0,117,39795.9194560185,2008-12-13,22:04:01
40.0138,116.306519,0,117,39795.9195138889,2008-12-13,22:04:06
40.0138,116.306519,0,117,39795.9195717593,2008-12-13,22:04:11
40.0138,116.30652,0,117,39795.9196296296,2008-12-13,22:04:16
40.0138,116.30652,0,117,39795.9196875,2008-12-13,22:04:21
40.0138,116.30652,0,117,39795.9197453704,2008-12-13,22:04:26
40.0138,116.306521,0,117,39795.9198032407,2008-12-13,22:04:31
40.0138,116.306521,0,117,39795.9198611111,2008-12-13,22:04:36
40.0138,116.306521,0,116,39795.9199189815,2008-12-13,22:04:41
40.0138,116.306522,0,116,39795.9199768519,2008-12-13,22:04:46
40.013799,116.306522,0,116,39795.9200347222,2008-12-13,22:04:51
40.0138,116.306523,0,116,39795.9200925926,2008-12-13,22:04:56
40.0138,116.306523,0,116,39795.920150463,2008-12-13,22:05:01
40.0138,116.306524,0,116,39795.9202083333,2008-12-13,22:05:06
40.013799,116.306525,0,116,39795.9202662037,2008-12-13,22:05:11
40.013799,116.306526,0,116,39795.9203240741,2008-12-13,22:05:16
40.013799,116.306527,0,115,39795.9203819444,2008-12-13,22:05:21
40.013799,116.306529,0,115,39795.9204398148,2008-12-13,22:05:26
40.013799,116.306529,0,115,39795.9204976852,2008-12-13,22:05:31
40.013799,116.30653,0,115,39795.9205555556,2008-12-13,22:05:36
40.013799,116.306531,0,115,39795.9206134259,2008-12-13,22:05:41
40.013799,116.306531,0,115,39795.9206712963,2008-12-13,22:05:46
40.013799,116.306531,0,115,39795.9207291667,2008-12-13,22:05:51
40.013799,116.306532,0,115,39795.920787037,2008-12-13,22:05:56
40.013798,116.306532,0,114,39795.9208449074,2008-12-13,22:06:01
40.013798,116.306533,0,114,39795.9209027778,2008-12-13,22:06:06
40.013798,116.306533,0,114,39795.9209606481,2008-12-13,22:06:11
40.013798,116.306534,0,115,39795.9210185185,2008-12-13,22:06:16
40.013798,116.306534,0,115,39795.9210763889,2008-12-13,22:06:21
40.013797,116.306534,0,115,39795.9211342593,2008-12-13,22:06:26
40.013797,116.306534,0,115,39795.9211921296,2008-12-13,22:06:31
40.013797,116.306534,0,115,39795.92125,2008-12-13,22:06:36
40.013797,116.306534,0,115,39795.9213078704,2008-12-13,22:06:41
40.013797,116.306535,0,115,39795.9213657407,2008-12-13,22:06:46
40.013797,116.306535,0,115,39795.9214236111,2008-12-13,22:06:51
40.013796,116.306535,0,114,39795.9214814815,2008-12-13,22:06:56
40.013796,116.306535,0,114,39795.9215393519,2008-12-13,22:07:01
40.013796,116.306536,0,114,39795.9215972222,2008-12-13,22:07:06
40.013796,116.306536,0,114,39795.9216550926,2008-12-13,22:07:11
40.013796,116.306536,0,114,39795.921712963,2008-12-13,22:07:16
40.013795,116.306536,0,114,39795.9217708333,2008-12-13,22:07:21
40.013795,116.306537,0,114,39795.9218287037,2008-12-13,22:07:26
40.013795,116.306537,0,114,39795.9218865741,2008-12-13,22:07:31
40.013795,116.306537,0,114,39795.9219444444,2008-12-13,22:07:36
40.013795,116.306537,0,114,39795.9220023148,2008-12-13,22:07:41
40.013795,116.306538,0,114,39795.9220601852,2008-12-13,22:07:46
40.013795,116.306538,0,114,39795.9221180556,2008-12-13,22:07:51
40.013795,116.306539,0,114,39795.9221759259,2008-12-13,22:07:56
40.013795,116.306539,0,113,39795.9222337963,2008-12-13,22:08:01
40.013795,116.306539,0,113,39795.9222916667,2008-12-13,22:08:06
40.013795,116.306539,0,113,39795.922349537,2008-12-13,22:08:11
40.013795,116.306539,0,113,39795.9224074074,2008-12-13,22:08:16
40.013795,116.306538,0,113,39795.9224652778,2008-12-13,22:08:21
40.013795,116.306538,0,113,39795.9225231481,2008-12-13,22:08:26
40.013795,116.306538,0,113,39795.9225810185,2008-12-13,22:08:31
40.013796,116.306539,0,113,39795.9226388889,2008-12-13,22:08:36
40.013796,116.306539,0,113,39795.9226967593,2008-12-13,22:08:41
40.013795,116.30654,0,113,39795.9227546296,2008-12-13,22:08:46
40.013795,116.30654,0,113,39795.9228125,2008-12-13,22:08:51
40.013795,116.30654,0,113,39795.9228703704,2008-12-13,22:08:56
40.013794,116.30654,0,113,39795.9229282407,2008-12-13,22:09:01
40.013794,116.30654,0,113,39795.9229861111,2008-12-13,22:09:06
40.013794,116.306541,0,113,39795.9230439815,2008-12-13,22:09:11
40.013794,116.306542,0,113,39795.9231018518,2008-12-13,22:09:16
40.013794,116.306542,0,113,39795.9231597222,2008-12-13,22:09:21
40.013793,116.306542,0,113,39795.9232175926,2008-12-13,22:09:26
40.013793,116.306542,0,113,39795.923275463,2008-12-13,22:09:31
40.013792,116.306542,0,113,39795.9233333333,2008-12-13,22:09:36
40.013791,116.306542,0,113,39795.9233912037,2008-12-13,22:09:41
40.013791,116.306541,0,113,39795.9234490741,2008-12-13,22:09:46
40.013791,116.306541,0,113,39795.9235069444,2008-12-13,22:09:51
40.013791,116.306542,0,113,39795.9235648148,2008-12-13,22:09:56
40.013791,116.306542,0,113,39795.9236226852,2008-12-13,22:10:01
40.013791,116.306542,0,113,39795.9236805556,2008-12-13,22:10:06
40.013791,116.306543,0,113,39795.9237384259,2008-12-13,22:10:11
40.013791,116.306543,0,113,39795.9237962963,2008-12-13,22:10:16
40.013791,116.306543,0,113,39795.9238541667,2008-12-13,22:10:21
40.013791,116.306543,0,113,39795.923912037,2008-12-13,22:10:26
40.013791,116.306543,0,113,39795.9239699074,2008-12-13,22:10:31
40.013791,116.306543,0,113,39795.9240277778,2008-12-13,22:10:36
40.013791,116.306543,0,113,39795.9240856481,2008-12-13,22:10:41
40.013791,116.306543,0,113,39795.9241435185,2008-12-13,22:10:46
40.013791,116.306543,0,113,39795.9242013889,2008-12-13,22:10:51
40.013791,116.306543,0,113,39795.9242592593,2008-12-13,22:10:56
40.013791,116.306543,0,113,39795.9243171296,2008-12-13,22:11:01
40.01379,116.306543,0,113,39795.924375,2008-12-13,22:11:06
40.01379,116.306542,0,113,39795.9244328704,2008-12-13,22:11:11
40.01379,116.306542,0,113,39795.9244907407,2008-12-13,22:11:16
40.01379,116.306543,0,113,39795.9245486111,2008-12-13,22:11:21
40.01379,116.306543,0,113,39795.9246064815,2008-12-13,22:11:26
40.01379,116.306543,0,113,39795.9246643518,2008-12-13,22:11:31
40.013789,116.306543,0,112,39795.9247222222,2008-12-13,22:11:36
40.013789,116.306542,0,112,39795.9247800926,2008-12-13,22:11:41
40.013789,116.306542,0,112,39795.924837963,2008-12-13,22:11:46
40.013789,116.306542,0,112,39795.9248958333,2008-12-13,22:11:51
40.013789,116.306542,0,112,39795.9249537037,2008-12-13,22:11:56
40.01379,116.306542,0,112,39795.9250115741,2008-12-13,22:12:01
40.01379,116.306542,0,112,39795.9250694444,2008-12-13,22:12:06
40.01379,116.306543,0,112,39795.9251273148,2008-12-13,22:12:11
40.013791,116.306543,0,112,39795.9251851852,2008-12-13,22:12:16
40.013791,116.306544,0,112,39795.9252430556,2008-12-13,22:12:21
40.013792,116.306544,0,112,39795.9253009259,2008-12-13,22:12:26
40.013792,116.306544,0,112,39795.9253587963,2008-12-13,22:12:31
40.013791,116.306543,0,111,39795.9254166667,2008-12-13,22:12:36
40.013791,116.306543,0,111,39795.925474537,2008-12-13,22:12:41
40.013791,116.306542,0,111,39795.9255324074,2008-12-13,22:12:46
40.013791,116.306542,0,111,39795.9255902778,2008-12-13,22:12:51
40.013791,116.306542,0,111,39795.9256481482,2008-12-13,22:12:56
40.01379,116.306542,0,111,39795.9257060185,2008-12-13,22:13:01
40.01379,116.306542,0,111,39795.9257638889,2008-12-13,22:13:06
40.01379,116.306541,0,112,39795.9258217593,2008-12-13,22:13:11
40.013791,116.306541,0,112,39795.9258796296,2008-12-13,22:13:16
40.013791,116.306541,0,112,39795.9259375,2008-12-13,22:13:21
40.013792,116.306541,0,112,39795.9259953704,2008-12-13,22:13:26
40.013792,116.306541,0,112,39795.9260532407,2008-12-13,22:13:31
40.013792,116.306541,0,112,39795.9261111111,2008-12-13,22:13:36
40.013792,116.306542,0,112,39795.9261689815,2008-12-13,22:13:41
40.013792,116.306542,0,112,39795.9262268519,2008-12-13,22:13:46
40.013792,116.306543,0,112,39795.9262847222,2008-12-13,22:13:51
40.013792,116.306543,0,112,39795.9263425926,2008-12-13,22:13:56
40.013792,116.306543,0,112,39795.926400463,2008-12-13,22:14:01
40.013792,116.306543,0,113,39795.9264583333,2008-12-13,22:14:06
40.013792,116.306543,0,113,39795.9265162037,2008-12-13,22:14:11
40.013791,116.306543,0,113,39795.9265740741,2008-12-13,22:14:16
40.013791,116.306542,0,113,39795.9266319444,2008-12-13,22:14:21
40.01379,116.306542,0,113,39795.9266898148,2008-12-13,22:14:26
40.01379,116.306541,0,113,39795.9267476852,2008-12-13,22:14:31
40.01379,116.306541,0,113,39795.9268055556,2008-12-13,22:14:36
40.01379,116.306541,0,113,39795.9268634259,2008-12-13,22:14:41
40.01379,116.306541,0,113,39795.9269212963,2008-12-13,22:14:46
40.01379,116.30654,0,113,39795.9269791667,2008-12-13,22:14:51
40.01379,116.30654,0,113,39795.927037037,2008-12-13,22:14:56
40.013791,116.306541,0,113,39795.9270949074,2008-12-13,22:15:01
40.013791,116.306541,0,113,39795.9271527778,2008-12-13,22:15:06
40.013791,116.306541,0,113,39795.9272106481,2008-12-13,22:15:11
40.013791,116.306541,0,113,39795.9272685185,2008-12-13,22:15:16
40.013791,116.30654,0,113,39795.9273263889,2008-12-13,22:15:21
40.013791,116.30654,0,113,39795.9273842593,2008-12-13,22:15:26
40.013791,116.30654,0,113,39795.9274421296,2008-12-13,22:15:31
40.013791,116.30654,0,113,39795.9275,2008-12-13,22:15:36
40.013791,116.306539,0,113,39795.9275578704,2008-12-13,22:15:41
40.013791,116.306539,0,113,39795.9276157407,2008-12-13,22:15:46
40.013792,116.306539,0,113,39795.9276736111,2008-12-13,22:15:51
40.013792,116.306539,0,113,39795.9277314815,2008-12-13,22:15:56
40.013792,116.306539,0,113,39795.9277893519,2008-12-13,22:16:01
40.013792,116.306539,0,113,39795.9278472222,2008-12-13,22:16:06
40.013792,116.306539,0,113,39795.9279050926,2008-12-13,22:16:11
40.013792,116.306539,0,113,39795.927962963,2008-12-13,22:16:16
40.013792,116.306539,0,113,39795.9280208333,2008-12-13,22:16:21
40.013793,116.30654,0,113,39795.9280787037,2008-12-13,22:16:26
40.013793,116.30654,0,113,39795.9281365741,2008-12-13,22:16:31
40.013793,116.306541,0,113,39795.9281944444,2008-12-13,22:16:36
40.013793,116.306541,0,113,39795.9282523148,2008-12-13,22:16:41
40.013793,116.306542,0,113,39795.9283101852,2008-12-13,22:16:46
40.013793,116.306542,0,113,39795.9283680556,2008-12-13,22:16:51
40.013793,116.306543,0,113,39795.9284259259,2008-12-13,22:16:56
40.013793,116.306543,0,113,39795.9284837963,2008-12-13,22:17:01
40.013793,116.306544,0,113,39795.9285416667,2008-12-13,22:17:06
40.013793,116.306544,0,113,39795.928599537,2008-12-13,22:17:11
40.013793,116.306545,0,113,39795.9286574074,2008-12-13,22:17:16
40.013793,116.306544,0,113,39795.9287152778,2008-12-13,22:17:21
40.013793,116.306544,0,113,39795.9287731481,2008-12-13,22:17:26
40.013793,116.306544,0,113,39795.9288310185,2008-12-13,22:17:31
40.013792,116.306544,0,113,39795.9288888889,2008-12-13,22:17:36
40.013792,116.306544,0,113,39795.9289467593,2008-12-13,22:17:41
40.013792,116.306544,0,113,39795.9290046296,2008-12-13,22:17:46
40.013791,116.306545,0,113,39795.9290625,2008-12-13,22:17:51
40.013791,116.306545,0,113,39795.9291203704,2008-12-13,22:17:56
40.013791,116.306546,0,113,39795.9291782407,2008-12-13,22:18:01
40.013791,116.306547,0,113,39795.9292361111,2008-12-13,22:18:06
40.013791,116.306547,0,113,39795.9292939815,2008-12-13,22:18:11
40.013791,116.306548,0,113,39795.9293518519,2008-12-13,22:18:16
40.013791,116.306548,0,113,39795.9294097222,2008-12-13,22:18:21
40.013792,116.306549,0,113,39795.9294675926,2008-12-13,22:18:26
40.013792,116.306549,0,113,39795.929525463,2008-12-13,22:18:31
40.013792,116.306549,0,113,39795.9295833333,2008-12-13,22:18:36
40.013792,116.30655,0,113,39795.9296412037,2008-12-13,22:18:41
40.013792,116.30655,0,113,39795.9296990741,2008-12-13,22:18:46
40.013792,116.306551,0,113,39795.9297569444,2008-12-13,22:18:51
40.013792,116.306551,0,113,39795.9298148148,2008-12-13,22:18:56
40.013792,116.306552,0,112,39795.9298726852,2008-12-13,22:19:01
40.013793,116.306552,0,112,39795.9299305556,2008-12-13,22:19:06
40.013793,116.306552,0,112,39795.9299884259,2008-12-13,22:19:11
40.013794,116.306551,0,112,39795.9300462963,2008-12-13,22:19:16
40.013794,116.306552,0,112,39795.9301041667,2008-12-13,22:19:21
40.013794,116.306551,0,112,39795.930162037,2008-12-13,22:19:26
40.013794,116.306551,0,112,39795.9302199074,2008-12-13,22:19:31
40.013794,116.306551,0,112,39795.9302777778,2008-12-13,22:19:36
40.013794,116.306551,0,112,39795.9303356481,2008-12-13,22:19:41
40.013793,116.30655,0,112,39795.9303935185,2008-12-13,22:19:46
40.013793,116.306549,0,112,39795.9304513889,2008-12-13,22:19:51
40.013792,116.306549,0,112,39795.9305092593,2008-12-13,22:19:56
40.013792,116.306548,0,112,39795.9305671296,2008-12-13,22:20:01
40.013791,116.306548,0,112,39795.930625,2008-12-13,22:20:06
40.013791,116.306548,0,112,39795.9306828704,2008-12-13,22:20:11
40.01379,116.306547,0,112,39795.9307407407,2008-12-13,22:20:16
40.01379,116.306547,0,111,39795.9307986111,2008-12-13,22:20:21
40.01379,116.306547,0,111,39795.9308564815,2008-12-13,22:20:26
40.01379,116.306547,0,111,39795.9309143518,2008-12-13,22:20:31
40.01379,116.306547,0,111,39795.9309722222,2008-12-13,22:20:36
40.01379,116.306547,0,111,39795.9310300926,2008-12-13,22:20:41
40.013789,116.306548,0,111,39795.931087963,2008-12-13,22:20:46
40.013789,116.306548,0,111,39795.9311458333,2008-12-13,22:20:51
40.013789,116.306548,0,111,39795.9312037037,2008-12-13,22:20:56
40.013789,116.306548,0,110,39795.9312615741,2008-12-13,22:21:01
40.013789,116.306548,0,110,39795.9313194444,2008-12-13,22:21:06
40.013788,116.306548,0,110,39795.9313773148,2008-12-13,22:21:11
40.013788,116.306548,0,110,39795.9314351852,2008-12-13,22:21:16
40.013787,116.306548,0,110,39795.9314930556,2008-12-13,22:21:21
40.013787,116.306548,0,110,39795.9315509259,2008-12-13,22:21:26
40.013787,116.306547,0,110,39795.9316087963,2008-12-13,22:21:31
40.013786,116.306547,0,110,39795.9316666667,2008-12-13,22:21:36
40.013787,116.306547,0,110,39795.931724537,2008-12-13,22:21:41
40.013787,116.306547,0,110,39795.9317824074,2008-12-13,22:21:46
40.013787,116.306546,0,110,39795.9318402778,2008-12-13,22:21:51
40.013787,116.306545,0,110,39795.9318981481,2008-12-13,22:21:56
40.013787,116.306544,0,110,39795.9319560185,2008-12-13,22:22:01
40.013787,116.306544,0,110,39795.9320138889,2008-12-13,22:22:06
40.013786,116.306543,0,110,39795.9320717593,2008-12-13,22:22:11
40.013786,116.306542,0,110,39795.9321296296,2008-12-13,22:22:16
40.013787,116.306541,0,110,39795.9321875,2008-12-13,22:22:21
40.013787,116.30654,0,110,39795.9322453704,2008-12-13,22:22:26
40.013787,116.30654,0,110,39795.9323032407,2008-12-13,22:22:31
40.013788,116.306539,0,110,39795.9323611111,2008-12-13,22:22:36
40.013788,116.306539,0,109,39795.9324189815,2008-12-13,22:22:41
40.013788,116.306538,0,109,39795.9324768518,2008-12-13,22:22:46
40.013789,116.306538,0,109,39795.9325347222,2008-12-13,22:22:51
40.013789,116.306538,0,109,39795.9325925926,2008-12-13,22:22:56
40.013789,116.306538,0,109,39795.932650463,2008-12-13,22:23:01
40.01379,116.306538,0,109,39795.9327083333,2008-12-13,22:23:06
40.01379,116.306537,0,109,39795.9327662037,2008-12-13,22:23:11
40.01379,116.306537,0,109,39795.9328240741,2008-12-13,22:23:16
40.01379,116.306537,0,109,39795.9328819444,2008-12-13,22:23:21
40.01379,116.306536,0,109,39795.9329398148,2008-12-13,22:23:26
40.01379,116.306535,0,109,39795.9329976852,2008-12-13,22:23:31
40.01379,116.306535,0,109,39795.9330555556,2008-12-13,22:23:36
40.01379,116.306534,0,109,39795.9331134259,2008-12-13,22:23:41
40.01379,116.306534,0,109,39795.9331712963,2008-12-13,22:23:46
40.01379,116.306534,0,109,39795.9332291667,2008-12-13,22:23:51
40.01379,116.306533,0,109,39795.933287037,2008-12-13,22:23:56
40.01379,116.306533,0,109,39795.9333449074,2008-12-13,22:24:01
40.013791,116.306534,0,109,39795.9334027778,2008-12-13,22:24:06
40.013791,116.306534,0,109,39795.9334606482,2008-12-13,22:24:11
40.013791,116.306535,0,109,39795.9335185185,2008-12-13,22:24:16
40.013792,116.306535,0,109,39795.9335763889,2008-12-13,22:24:21
40.013792,116.306536,0,109,39795.9336342593,2008-12-13,22:24:26
40.013792,116.306536,0,109,39795.9336921296,2008-12-13,22:24:31
40.013792,116.306536,0,109,39795.93375,2008-12-13,22:24:36
40.013793,116.306536,0,109,39795.9338078704,2008-12-13,22:24:41
40.013793,116.306536,0,109,39795.9338657407,2008-12-13,22:24:46
40.013793,116.306536,0,109,39795.9339236111,2008-12-13,22:24:51
40.013793,116.306536,0,109,39795.9339814815,2008-12-13,22:24:56
40.013793,116.306535,0,109,39795.9340393519,2008-12-13,22:25:01
40.013793,116.306535,0,109,39795.9340972222,2008-12-13,22:25:06
40.013793,116.306536,0,109,39795.9341550926,2008-12-13,22:25:11
40.013793,116.306535,0,110,39795.934212963,2008-12-13,22:25:16
40.013793,116.306535,0,110,39795.9342708333,2008-12-13,22:25:21
40.013793,116.306536,0,109,39795.9343287037,2008-12-13,22:25:26
40.013793,116.306536,0,110,39795.9343865741,2008-12-13,22:25:31
40.013793,116.306536,0,110,39795.9344444444,2008-12-13,22:25:36
40.013793,116.306536,0,110,39795.9345023148,2008-12-13,22:25:41
40.013793,116.306536,0,110,39795.9345601852,2008-12-13,22:25:46
40.013793,116.306536,0,109,39795.9346180556,2008-12-13,22:25:51
40.013793,116.306536,0,109,39795.9346759259,2008-12-13,22:25:56
40.013793,116.306537,0,109,39795.9347337963,2008-12-13,22:26:01
40.013793,116.306537,0,109,39795.9347916667,2008-12-13,22:26:06
40.013793,116.306537,0,109,39795.934849537,2008-12-13,22:26:11
40.013793,116.306538,0,109,39795.9349074074,2008-12-13,22:26:16
40.013793,116.306538,0,109,39795.9349652778,2008-12-13,22:26:21
40.013793,116.306538,0,109,39795.9350231481,2008-12-13,22:26:26
40.013792,116.306538,0,109,39795.9350810185,2008-12-13,22:26:31
40.013792,116.306538,0,109,39795.9351388889,2008-12-13,22:26:36
40.013791,116.306538,0,109,39795.9351967593,2008-12-13,22:26:41
40.013791,116.306538,0,109,39795.9352546296,2008-12-13,22:26:46
40.013791,116.306538,0,109,39795.9353125,2008-12-13,22:26:51
40.013791,116.306537,0,109,39795.9353703704,2008-12-13,22:26:56
40.013791,116.306537,0,109,39795.9354282407,2008-12-13,22:27:01
40.013791,116.306537,0,110,39795.9354861111,2008-12-13,22:27:06
40.013791,116.306537,0,110,39795.9355439815,2008-12-13,22:27:11
40.013791,116.306536,0,110,39795.9356018519,2008-12-13,22:27:16
40.013791,116.306536,0,110,39795.9356597222,2008-12-13,22:27:21
40.013791,116.306535,0,110,39795.9357175926,2008-12-13,22:27:26
40.013791,116.306535,0,110,39795.935775463,2008-12-13,22:27:31
40.013791,116.306535,0,110,39795.9358333333,2008-12-13,22:27:36
40.013791,116.306535,0,110,39795.9358912037,2008-12-13,22:27:41
40.013791,116.306534,0,110,39795.9359490741,2008-12-13,22:27:46
40.01379,116.306533,0,110,39795.9360069444,2008-12-13,22:27:51
40.01379,116.306533,0,110,39795.9360648148,2008-12-13,22:27:56
40.013789,116.306532,0,110,39795.9361226852,2008-12-13,22:28:01
40.013789,116.306531,0,110,39795.9361805556,2008-12-13,22:28:06
40.013789,116.30653,0,110,39795.9362384259,2008-12-13,22:28:11
40.013789,116.30653,0,110,39795.9362962963,2008-12-13,22:28:16
40.013789,116.306529,0,110,39795.9363541667,2008-12-13,22:28:21
40.013788,116.306529,0,110,39795.936412037,2008-12-13,22:28:26
40.013788,116.306528,0,110,39795.9364699074,2008-12-13,22:28:31
40.013787,116.306528,0,111,39795.9365277778,2008-12-13,22:28:36
40.013787,116.306527,0,111,39795.9365856481,2008-12-13,22:28:41
40.013787,116.306525,0,111,39795.9366435185,2008-12-13,22:28:46
40.013786,116.306525,0,111,39795.9367013889,2008-12-13,22:28:51
40.013786,116.306524,0,111,39795.9367592593,2008-12-13,22:28:56
40.013785,116.306523,0,111,39795.9368171296,2008-12-13,22:29:01
40.013785,116.306522,0,111,39795.936875,2008-12-13,22:29:06
40.013785,116.306521,0,111,39795.9369328704,2008-12-13,22:29:11
40.013785,116.306521,0,111,39795.9369907407,2008-12-13,22:29:16
40.013784,116.30652,0,111,39795.9370486111,2008-12-13,22:29:21
40.013784,116.30652,0,111,39795.9371064815,2008-12-13,22:29:26
40.013784,116.306519,0,111,39795.9371643519,2008-12-13,22:29:31
40.013784,116.306519,0,111,39795.9372222222,2008-12-13,22:29:36
40.013784,116.306518,0,111,39795.9372800926,2008-12-13,22:29:41
40.013784,116.306518,0,111,39795.937337963,2008-12-13,22:29:46
40.013784,116.306517,0,111,39795.9373958333,2008-12-13,22:29:51
40.013784,116.306517,0,111,39795.9374537037,2008-12-13,22:29:56
40.013783,116.306518,0,111,39795.9375115741,2008-12-13,22:30:01
40.013783,116.306517,0,110,39795.9375694444,2008-12-13,22:30:06
40.013782,116.306517,0,110,39795.9376273148,2008-12-13,22:30:11
40.013782,116.306517,0,110,39795.9376851852,2008-12-13,22:30:16
40.013781,116.306517,0,110,39795.9377430556,2008-12-13,22:30:21
40.013781,116.306517,0,110,39795.9378009259,2008-12-13,22:30:26
40.013781,116.306517,0,110,39795.9378587963,2008-12-13,22:30:31
40.013781,116.306517,0,110,39795.9379166667,2008-12-13,22:30:36
40.013781,116.306516,0,110,39795.937974537,2008-12-13,22:30:41
40.013781,116.306516,0,110,39795.9380324074,2008-12-13,22:30:46
40.013781,116.306515,0,110,39795.9380902778,2008-12-13,22:30:51
40.013781,116.306515,0,110,39795.9381481481,2008-12-13,22:30:56
40.01378,116.306515,0,110,39795.9382060185,2008-12-13,22:31:01
40.013779,116.306516,0,110,39795.9382638889,2008-12-13,22:31:06
40.013779,116.306516,0,110,39795.9383217593,2008-12-13,22:31:11
40.013779,116.306516,0,110,39795.9383796296,2008-12-13,22:31:16
40.013779,116.306516,0,110,39795.9384375,2008-12-13,22:31:21
40.013779,116.306516,0,110,39795.9384953704,2008-12-13,22:31:26
40.013779,116.306516,0,110,39795.9385532407,2008-12-13,22:31:31
40.013778,116.306516,0,109,39795.9386111111,2008-12-13,22:31:36
40.013778,116.306516,0,109,39795.9386689815,2008-12-13,22:31:41
40.013778,116.306516,0,109,39795.9387268518,2008-12-13,22:31:46
40.013778,116.306516,0,109,39795.9387847222,2008-12-13,22:31:51
40.013778,116.306516,0,109,39795.9388425926,2008-12-13,22:31:56
40.013778,116.306516,0,109,39795.938900463,2008-12-13,22:32:01
40.013778,116.306516,0,109,39795.9389583333,2008-12-13,22:32:06
40.013778,116.306515,0,109,39795.9390162037,2008-12-13,22:32:11
40.013778,116.306515,0,109,39795.9390740741,2008-12-13,22:32:16
40.013778,116.306515,0,109,39795.9391319444,2008-12-13,22:32:21
40.013778,116.306515,0,109,39795.9391898148,2008-12-13,22:32:26
40.013778,116.306515,0,109,39795.9392476852,2008-12-13,22:32:31
40.013778,116.306515,0,109,39795.9393055556,2008-12-13,22:32:36
40.013778,116.306515,0,109,39795.9393634259,2008-12-13,22:32:41
40.013778,116.306514,0,109,39795.9394212963,2008-12-13,22:32:46
40.013777,116.306514,0,109,39795.9394791667,2008-12-13,22:32:51
40.013777,116.306514,0,109,39795.939537037,2008-12-13,22:32:56
40.013778,116.306514,0,109,39795.9395949074,2008-12-13,22:33:01
40.013778,116.306514,0,109,39795.9396527778,2008-12-13,22:33:06
40.013778,116.306514,0,109,39795.9397106481,2008-12-13,22:33:11
40.013778,116.306513,0,110,39795.9397685185,2008-12-13,22:33:16
40.013778,116.306512,0,110,39795.9398263889,2008-12-13,22:33:21
40.013778,116.306512,0,110,39795.9398842593,2008-12-13,22:33:26
40.013778,116.306512,0,110,39795.9399421296,2008-12-13,22:33:31
40.013778,116.306512,0,110,39795.94,2008-12-13,22:33:36
40.013778,116.306512,0,110,39795.9400578704,2008-12-13,22:33:41
40.013779,116.306512,0,110,39795.9401157407,2008-12-13,22:33:46
40.013779,116.306513,0,110,39795.9401736111,2008-12-13,22:33:51
40.013779,116.306513,0,110,39795.9402314815,2008-12-13,22:33:56
40.013779,116.306513,0,110,39795.9402893518,2008-12-13,22:34:01
40.01378,116.306513,0,110,39795.9403472222,2008-12-13,22:34:06
40.01378,116.306512,0,110,39795.9404050926,2008-12-13,22:34:11
40.01378,116.306512,0,110,39795.940462963,2008-12-13,22:34:16
40.01378,116.306512,0,110,39795.9405208333,2008-12-13,22:34:21
40.01378,116.306513,0,110,39795.9405787037,2008-12-13,22:34:26
40.01378,116.306513,0,110,39795.9406365741,2008-12-13,22:34:31
40.013781,116.306513,0,110,39795.9406944444,2008-12-13,22:34:36
40.013781,116.306513,0,110,39795.9407523148,2008-12-13,22:34:41
40.013781,116.306514,0,110,39795.9408101852,2008-12-13,22:34:46
40.013781,116.306514,0,110,39795.9408680556,2008-12-13,22:34:51
40.013781,116.306514,0,110,39795.9409259259,2008-12-13,22:34:56
40.013782,116.306513,0,110,39795.9409837963,2008-12-13,22:35:01
40.013782,116.306513,0,110,39795.9410416667,2008-12-13,22:35:06
40.013782,116.306512,0,110,39795.941099537,2008-12-13,22:35:11
40.013782,116.306512,0,110,39795.9411574074,2008-12-13,22:35:16
40.013782,116.306511,0,110,39795.9412152778,2008-12-13,22:35:21
40.013782,116.306511,0,110,39795.9412731482,2008-12-13,22:35:26
40.013782,116.306511,0,110,39795.9413310185,2008-12-13,22:35:31
40.013783,116.306511,0,110,39795.9413888889,2008-12-13,22:35:36
40.013783,116.306511,0,110,39795.9414467593,2008-12-13,22:35:41
40.013783,116.30651,0,110,39795.9415046296,2008-12-13,22:35:46
40.013783,116.306509,0,110,39795.9415625,2008-12-13,22:35:51
40.013783,116.306509,0,110,39795.9416203704,2008-12-13,22:35:56
40.013783,116.306508,0,110,39795.9416782407,2008-12-13,22:36:01
40.013783,116.306508,0,110,39795.9417361111,2008-12-13,22:36:06
40.013783,116.306508,0,110,39795.9417939815,2008-12-13,22:36:11
40.013783,116.306507,0,110,39795.9418518519,2008-12-13,22:36:16
40.013783,116.306507,0,110,39795.9419097222,2008-12-13,22:36:21
40.013782,116.306506,0,110,39795.9419675926,2008-12-13,22:36:26
40.013782,116.306506,0,110,39795.942025463,2008-12-13,22:36:31
40.013782,116.306506,0,110,39795.9420833333,2008-12-13,22:36:36
40.013781,116.306505,0,110,39795.9421412037,2008-12-13,22:36:41
40.013781,116.306505,0,110,39795.9421990741,2008-12-13,22:36:46
40.013781,116.306505,0,110,39795.9422569444,2008-12-13,22:36:51
40.013781,116.306505,0,109,39795.9423148148,2008-12-13,22:36:56
40.013781,116.306505,0,109,39795.9423726852,2008-12-13,22:37:01
40.01378,116.306505,0,109,39795.9424305556,2008-12-13,22:37:06
40.01378,116.306505,0,109,39795.9424884259,2008-12-13,22:37:11
40.013779,116.306504,0,109,39795.9425462963,2008-12-13,22:37:16
40.013779,116.306504,0,109,39795.9426041667,2008-12-13,22:37:21
40.013779,116.306503,0,109,39795.942662037,2008-12-13,22:37:26
40.013778,116.306503,0,109,39795.9427199074,2008-12-13,22:37:31
40.013778,116.306502,0,109,39795.9427777778,2008-12-13,22:37:36
40.013778,116.306502,0,109,39795.9428356481,2008-12-13,22:37:41
40.013779,116.306503,0,109,39795.9428935185,2008-12-13,22:37:46
40.013779,116.306503,0,109,39795.9429513889,2008-12-13,22:37:51
40.013779,116.306503,0,109,39795.9430092593,2008-12-13,22:37:56
40.013779,116.306504,0,109,39795.9430671296,2008-12-13,22:38:01
40.013779,116.306504,0,109,39795.943125,2008-12-13,22:38:06
40.013779,116.306504,0,109,39795.9431828704,2008-12-13,22:38:11
40.013778,116.306504,0,109,39795.9432407407,2008-12-13,22:38:16
40.013778,116.306504,0,109,39795.9432986111,2008-12-13,22:38:21
40.013778,116.306505,0,109,39795.9433564815,2008-12-13,22:38:26
40.013777,116.306505,0,109,39795.9434143519,2008-12-13,22:38:31
40.013777,116.306505,0,109,39795.9434722222,2008-12-13,22:38:36
40.013777,116.306506,0,109,39795.9435300926,2008-12-13,22:38:41
40.013777,116.306506,0,108,39795.943587963,2008-12-13,22:38:46
40.013777,116.306506,0,108,39795.9436458333,2008-12-13,22:38:51
40.013777,116.306506,0,108,39795.9437037037,2008-12-13,22:38:56
40.013777,116.306506,0,108,39795.9437615741,2008-12-13,22:39:01
40.013777,116.306506,0,108,39795.9438194444,2008-12-13,22:39:06
40.013777,116.306506,0,108,39795.9438773148,2008-12-13,22:39:11
40.013777,116.306506,0,108,39795.9439351852,2008-12-13,22:39:16
40.013777,116.306505,0,108,39795.9439930556,2008-12-13,22:39:21
40.013777,116.306505,0,108,39795.9440509259,2008-12-13,22:39:26
40.013777,116.306504,0,108,39795.9441087963,2008-12-13,22:39:31
40.013777,116.306504,0,108,39795.9441666667,2008-12-13,22:39:36
40.013776,116.306503,0,108,39795.944224537,2008-12-13,22:39:41
40.013776,116.306503,0,108,39795.9442824074,2008-12-13,22:39:46
40.013777,116.306503,0,108,39795.9443402778,2008-12-13,22:39:51
40.013777,116.306503,0,109,39795.9443981481,2008-12-13,22:39:56
40.013777,116.306503,0,109,39795.9444560185,2008-12-13,22:40:01
40.013777,116.306503,0,108,39795.9445138889,2008-12-13,22:40:06
40.013778,116.306503,0,108,39795.9445717593,2008-12-13,22:40:11
40.013778,116.306503,0,108,39795.9446296296,2008-12-13,22:40:16
40.013779,116.306504,0,108,39795.9446875,2008-12-13,22:40:21
40.013779,116.306505,0,108,39795.9447453704,2008-12-13,22:40:26
40.013779,116.306506,0,108,39795.9448032407,2008-12-13,22:40:31
40.01378,116.306507,0,108,39795.9448611111,2008-12-13,22:40:36
40.013781,116.306508,0,108,39795.9449189815,2008-12-13,22:40:41
40.013781,116.306509,0,108,39795.9449768519,2008-12-13,22:40:46
40.013781,116.30651,0,108,39795.9450347222,2008-12-13,22:40:51
40.013782,116.30651,0,108,39795.9450925926,2008-12-13,22:40:56
40.013782,116.30651,0,108,39795.945150463,2008-12-13,22:41:01
40.013782,116.30651,0,108,39795.9452083333,2008-12-13,22:41:06
40.013782,116.306511,0,108,39795.9452662037,2008-12-13,22:41:11
40.013782,116.306511,0,108,39795.9453240741,2008-12-13,22:41:16
40.013783,116.306511,0,108,39795.9453819444,2008-12-13,22:41:21
40.013783,116.306511,0,108,39795.9454398148,2008-12-13,22:41:26
40.013783,116.306512,0,108,39795.9454976852,2008-12-13,22:41:31
40.013784,116.306512,0,108,39795.9455555556,2008-12-13,22:41:36
40.013784,116.306512,0,108,39795.9456134259,2008-12-13,22:41:41
40.013784,116.306512,0,108,39795.9456712963,2008-12-13,22:41:46
40.013784,116.306512,0,108,39795.9457291667,2008-12-13,22:41:51
40.013784,116.306511,0,108,39795.945787037,2008-12-13,22:41:56
40.013784,116.306511,0,108,39795.9458449074,2008-12-13,22:42:01
40.013784,116.306511,0,108,39795.9459027778,2008-12-13,22:42:06
40.013784,116.306511,0,108,39795.9459606481,2008-12-13,22:42:11
40.013784,116.306511,0,108,39795.9460185185,2008-12-13,22:42:16
40.013784,116.30651,0,108,39795.9460763889,2008-12-13,22:42:21
40.013784,116.30651,0,108,39795.9461342593,2008-12-13,22:42:26
40.013785,116.30651,0,108,39795.9461921296,2008-12-13,22:42:31
40.013785,116.30651,0,108,39795.94625,2008-12-13,22:42:36
40.013785,116.30651,0,108,39795.9463078704,2008-12-13,22:42:41
40.013786,116.30651,0,108,39795.9463657407,2008-12-13,22:42:46
40.013786,116.30651,0,108,39795.9464236111,2008-12-13,22:42:51
40.013787,116.30651,0,108,39795.9464814815,2008-12-13,22:42:56
40.013788,116.30651,0,108,39795.9465393518,2008-12-13,22:43:01
40.013788,116.30651,0,108,39795.9465972222,2008-12-13,22:43:06
40.013789,116.306509,0,108,39795.9466550926,2008-12-13,22:43:11
40.013789,116.306509,0,108,39795.946712963,2008-12-13,22:43:16
40.01379,116.306508,0,108,39795.9467708333,2008-12-13,22:43:21
40.01379,116.306508,0,108,39795.9468287037,2008-12-13,22:43:26
40.01379,116.306507,0,108,39795.9468865741,2008-12-13,22:43:31
40.01379,116.306506,0,108,39795.9469444444,2008-12-13,22:43:36
40.01379,116.306506,0,108,39795.9470023148,2008-12-13,22:43:41
40.013789,116.306505,0,108,39795.9470601852,2008-12-13,22:43:46
40.013789,116.306504,0,108,39795.9471180556,2008-12-13,22:43:51
40.013789,116.306504,0,108,39795.9471759259,2008-12-13,22:43:56
40.013788,116.306503,0,108,39795.9472337963,2008-12-13,22:44:01
40.013789,116.306503,0,108,39795.9472916667,2008-12-13,22:44:06
40.013789,116.306503,0,108,39795.947349537,2008-12-13,22:44:11
40.013789,116.306502,0,108,39795.9474074074,2008-12-13,22:44:16
40.013789,116.306502,0,108,39795.9474652778,2008-12-13,22:44:21
40.013789,116.306502,0,108,39795.9475231481,2008-12-13,22:44:26
40.013789,116.306502,0,108,39795.9475810185,2008-12-13,22:44:31
40.013789,116.306502,0,107,39795.9476388889,2008-12-13,22:44:36
40.01379,116.306502,0,107,39795.9476967593,2008-12-13,22:44:41
40.01379,116.306502,0,107,39795.9477546296,2008-12-13,22:44:46
40.01379,116.306502,0,107,39795.9478125,2008-12-13,22:44:51
40.01379,116.306503,0,107,39795.9478703704,2008-12-13,22:44:56
40.01379,116.306503,0,107,39795.9479282407,2008-12-13,22:45:01
40.01379,116.306504,0,107,39795.9479861111,2008-12-13,22:45:06
40.01379,116.306505,0,107,39795.9480439815,2008-12-13,22:45:11
40.013791,116.306505,0,107,39795.9481018518,2008-12-13,22:45:16
40.013791,116.306505,0,107,39795.9481597222,2008-12-13,22:45:21
40.013791,116.306505,0,107,39795.9482175926,2008-12-13,22:45:26
40.013791,116.306505,0,107,39795.948275463,2008-12-13,22:45:31
40.013791,116.306505,0,107,39795.9483333333,2008-12-13,22:45:36
40.013791,116.306505,0,107,39795.9483912037,2008-12-13,22:45:41
40.013792,116.306505,0,107,39795.9484490741,2008-12-13,22:45:46
40.013792,116.306505,0,107,39795.9485069444,2008-12-13,22:45:51
40.013792,116.306505,0,107,39795.9485648148,2008-12-13,22:45:56
40.013793,116.306505,0,107,39795.9486226852,2008-12-13,22:46:01
40.013793,116.306506,0,107,39795.9486805556,2008-12-13,22:46:06
40.013793,116.306506,0,107,39795.9487384259,2008-12-13,22:46:11
40.013794,116.306507,0,107,39795.9487962963,2008-12-13,22:46:16
40.013794,116.306507,0,107,39795.9488541667,2008-12-13,22:46:21
40.013794,116.306507,0,107,39795.948912037,2008-12-13,22:46:26
40.013794,116.306507,0,107,39795.9489699074,2008-12-13,22:46:31
40.013794,116.306507,0,107,39795.9490277778,2008-12-13,22:46:36
40.013794,116.306507,0,107,39795.9490856482,2008-12-13,22:46:41
40.013794,116.306507,0,107,39795.9491435185,2008-12-13,22:46:46
40.013793,116.306507,0,107,39795.9492013889,2008-12-13,22:46:51
40.013793,116.306507,0,107,39795.9492592593,2008-12-13,22:46:56
40.013792,116.306507,0,107,39795.9493171296,2008-12-13,22:47:01
40.013792,116.306506,0,107,39795.949375,2008-12-13,22:47:06
40.013792,116.306506,0,107,39795.9494328704,2008-12-13,22:47:11
40.013792,116.306506,0,107,39795.9494907407,2008-12-13,22:47:16
40.013792,116.306506,0,107,39795.9495486111,2008-12-13,22:47:21
40.013791,116.306505,0,107,39795.9496064815,2008-12-13,22:47:26
40.013791,116.306505,0,107,39795.9496643519,2008-12-13,22:47:31
40.013791,116.306505,0,107,39795.9497222222,2008-12-13,22:47:36
40.013791,116.306505,0,107,39795.9497800926,2008-12-13,22:47:41
40.013791,116.306504,0,107,39795.949837963,2008-12-13,22:47:46
40.013791,116.306504,0,107,39795.9498958333,2008-12-13,22:47:51
40.013791,116.306504,0,107,39795.9499537037,2008-12-13,22:47:56
40.013791,116.306503,0,107,39795.9500115741,2008-12-13,22:48:01
40.013791,116.306503,0,107,39795.9500694444,2008-12-13,22:48:06
40.013791,116.306503,0,107,39795.9501273148,2008-12-13,22:48:11
40.013792,116.306502,0,107,39795.9501851852,2008-12-13,22:48:16
40.013792,116.306502,0,107,39795.9502430556,2008-12-13,22:48:21
40.013792,116.306502,0,107,39795.9503009259,2008-12-13,22:48:26
40.013792,116.306501,0,107,39795.9503587963,2008-12-13,22:48:31
40.013792,116.306501,0,107,39795.9504166667,2008-12-13,22:48:36
40.013793,116.306501,0,107,39795.950474537,2008-12-13,22:48:41
40.013792,116.306501,0,107,39795.9505324074,2008-12-13,22:48:46
40.013792,116.306501,0,107,39795.9505902778,2008-12-13,22:48:51
40.013792,116.3065,0,108,39795.9506481481,2008-12-13,22:48:56
40.013793,116.3065,0,108,39795.9507060185,2008-12-13,22:49:01
40.013792,116.306499,0,108,39795.9507638889,2008-12-13,22:49:06
40.013792,116.306499,0,108,39795.9508217593,2008-12-13,22:49:11
40.013792,116.306498,0,108,39795.9508796296,2008-12-13,22:49:16
40.013792,116.306497,0,108,39795.9509375,2008-12-13,22:49:21
40.013791,116.306497,0,108,39795.9509953704,2008-12-13,22:49:26
40.013791,116.306495,0,108,39795.9510532407,2008-12-13,22:49:31
40.013791,116.306493,0,108,39795.9511111111,2008-12-13,22:49:36
40.013791,116.306492,0,108,39795.9511689815,2008-12-13,22:49:41
40.013791,116.306492,0,108,39795.9512268519,2008-12-13,22:49:46
40.013791,116.306492,0,108,39795.9512847222,2008-12-13,22:49:51
40.013791,116.306491,0,108,39795.9513425926,2008-12-13,22:49:56
40.013791,116.306491,0,109,39795.951400463,2008-12-13,22:50:01
40.01379,116.306491,0,109,39795.9514583333,2008-12-13,22:50:06
40.01379,116.306491,0,109,39795.9515162037,2008-12-13,22:50:11
40.013791,116.306492,0,109,39795.9515740741,2008-12-13,22:50:16
40.013791,116.306492,0,109,39795.9516319444,2008-12-13,22:50:21
40.013791,116.306491,0,109,39795.9516898148,2008-12-13,22:50:26
40.013791,116.306491,0,109,39795.9517476852,2008-12-13,22:50:31
40.01379,116.306491,0,109,39795.9518055556,2008-12-13,22:50:36
40.01379,116.306491,0,109,39795.9518634259,2008-12-13,22:50:41
40.01379,116.306491,0,109,39795.9519212963,2008-12-13,22:50:46
40.01379,116.306491,0,109,39795.9519791667,2008-12-13,22:50:51
40.01379,116.306492,0,109,39795.952037037,2008-12-13,22:50:56
40.01379,116.306492,0,109,39795.9520949074,2008-12-13,22:51:01
40.01379,116.306492,0,109,39795.9521527778,2008-12-13,22:51:06
40.01379,116.306492,0,109,39795.9522106481,2008-12-13,22:51:11
40.01379,116.306493,0,109,39795.9522685185,2008-12-13,22:51:16
40.01379,116.306493,0,108,39795.9523263889,2008-12-13,22:51:21
40.013789,116.306494,0,108,39795.9523842593,2008-12-13,22:51:26
40.013789,116.306495,0,108,39795.9524421296,2008-12-13,22:51:31
40.013788,116.306496,0,108,39795.9525,2008-12-13,22:51:36
40.013788,116.306497,0,108,39795.9525578704,2008-12-13,22:51:41
40.013787,116.306497,0,108,39795.9526157407,2008-12-13,22:51:46
40.013786,116.306496,0,108,39795.9526736111,2008-12-13,22:51:51
40.013786,116.306496,0,108,39795.9527314815,2008-12-13,22:51:56
40.013785,116.306496,0,108,39795.9527893519,2008-12-13,22:52:01
40.013785,116.306495,0,108,39795.9528472222,2008-12-13,22:52:06
40.013785,116.306495,0,108,39795.9529050926,2008-12-13,22:52:11
40.013786,116.306495,0,108,39795.952962963,2008-12-13,22:52:16
40.013786,116.306495,0,108,39795.9530208333,2008-12-13,22:52:21
40.013786,116.306495,0,108,39795.9530787037,2008-12-13,22:52:26
40.013787,116.306495,0,108,39795.9531365741,2008-12-13,22:52:31
40.013787,116.306495,0,108,39795.9531944444,2008-12-13,22:52:36
40.013788,116.306495,0,108,39795.9532523148,2008-12-13,22:52:41
40.013788,116.306495,0,109,39795.9533101852,2008-12-13,22:52:46
40.013789,116.306496,0,109,39795.9533680556,2008-12-13,22:52:51
40.013789,116.306496,0,109,39795.9534259259,2008-12-13,22:52:56
40.013789,116.306496,0,109,39795.9534837963,2008-12-13,22:53:01
40.013789,116.306496,0,109,39795.9535416667,2008-12-13,22:53:06
40.01379,116.306496,0,109,39795.953599537,2008-12-13,22:53:11
40.01379,116.306496,0,110,39795.9536574074,2008-12-13,22:53:16
40.013791,116.306496,0,110,39795.9537152778,2008-12-13,22:53:21
40.013791,116.306496,0,110,39795.9537731481,2008-12-13,22:53:26
40.013792,116.306496,0,110,39795.9538310185,2008-12-13,22:53:31
40.013792,116.306496,0,110,39795.9538888889,2008-12-13,22:53:36
40.013793,116.306497,0,110,39795.9539467593,2008-12-13,22:53:41
40.013793,116.306497,0,110,39795.9540046296,2008-12-13,22:53:46
40.013793,116.306497,0,111,39795.9540625,2008-12-13,22:53:51
40.013793,116.306496,0,111,39795.9541203704,2008-12-13,22:53:56
40.013793,116.306495,0,111,39795.9541782407,2008-12-13,22:54:01
40.013793,116.306495,0,111,39795.9542361111,2008-12-13,22:54:06
40.013793,116.306495,0,111,39795.9542939815,2008-12-13,22:54:11
40.013793,116.306494,0,111,39795.9543518518,2008-12-13,22:54:16
40.013793,116.306493,0,111,39795.9544097222,2008-12-13,22:54:21
40.013793,116.306493,0,111,39795.9544675926,2008-12-13,22:54:26
40.013793,116.306492,0,111,39795.954525463,2008-12-13,22:54:31
40.013793,116.306492,0,111,39795.9545833333,2008-12-13,22:54:36
40.013793,116.306492,0,111,39795.9546412037,2008-12-13,22:54:41
40.013793,116.306492,0,111,39795.9546990741,2008-12-13,22:54:46
40.013794,116.306492,0,111,39795.9547569444,2008-12-13,22:54:51
40.013794,116.306492,0,111,39795.9548148148,2008-12-13,22:54:56
40.013794,116.306492,0,111,39795.9548726852,2008-12-13,22:55:01
40.013793,116.306493,0,111,39795.9549305556,2008-12-13,22:55:06
40.013793,116.306493,0,111,39795.9549884259,2008-12-13,22:55:11
40.013794,116.306493,0,111,39795.9550462963,2008-12-13,22:55:16
40.013794,116.306494,0,111,39795.9551041667,2008-12-13,22:55:21
40.013794,116.306493,0,111,39795.955162037,2008-12-13,22:55:26
40.013793,116.306493,0,111,39795.9552199074,2008-12-13,22:55:31
40.013793,116.306493,0,111,39795.9552777778,2008-12-13,22:55:36
40.013793,116.306492,0,111,39795.9553356481,2008-12-13,22:55:41
40.013793,116.306492,0,111,39795.9553935185,2008-12-13,22:55:46
40.013792,116.306491,0,112,39795.9554513889,2008-12-13,22:55:51
40.013792,116.30649,0,112,39795.9555092593,2008-12-13,22:55:56
40.013792,116.306489,0,112,39795.9555671296,2008-12-13,22:56:01
40.013792,116.306489,0,112,39795.955625,2008-12-13,22:56:06
40.013792,116.306488,0,112,39795.9556828704,2008-12-13,22:56:11
40.013792,116.306488,0,112,39795.9557407407,2008-12-13,22:56:16
40.013792,116.306488,0,112,39795.9557986111,2008-12-13,22:56:21
40.013792,116.306488,0,112,39795.9558564815,2008-12-13,22:56:26
40.013792,116.306488,0,112,39795.9559143518,2008-12-13,22:56:31
40.013792,116.306488,0,112,39795.9559722222,2008-12-13,22:56:36
40.013792,116.306487,0,112,39795.9560300926,2008-12-13,22:56:41
40.013791,116.306487,0,112,39795.956087963,2008-12-13,22:56:46
40.013791,116.306487,0,112,39795.9561458333,2008-12-13,22:56:51
40.013791,116.306486,0,112,39795.9562037037,2008-12-13,22:56:56
40.013791,116.306485,0,112,39795.9562615741,2008-12-13,22:57:01
40.013791,116.306485,0,112,39795.9563194444,2008-12-13,22:57:06
40.013791,116.306485,0,112,39795.9563773148,2008-12-13,22:57:11
40.013791,116.306484,0,112,39795.9564351852,2008-12-13,22:57:16
40.013791,116.306483,0,112,39795.9564930556,2008-12-13,22:57:21
40.013792,116.306482,0,112,39795.9565509259,2008-12-13,22:57:26
40.013792,116.306482,0,112,39795.9566087963,2008-12-13,22:57:31
40.013793,116.306482,0,112,39795.9566666667,2008-12-13,22:57:36
40.013793,116.306482,0,112,39795.956724537,2008-12-13,22:57:41
40.013794,116.306482,0,112,39795.9567824074,2008-12-13,22:57:46
40.013795,116.306482,0,113,39795.9568402778,2008-12-13,22:57:51
40.013795,116.306481,0,113,39795.9568981482,2008-12-13,22:57:56
40.013795,116.306482,0,113,39795.9569560185,2008-12-13,22:58:01
40.013795,116.306482,0,113,39795.9570138889,2008-12-13,22:58:06
40.013795,116.306481,0,113,39795.9570717593,2008-12-13,22:58:11
40.013795,116.306481,0,113,39795.9571296296,2008-12-13,22:58:16
40.013794,116.306481,0,113,39795.9571875,2008-12-13,22:58:21
40.013795,116.306482,0,113,39795.9572453704,2008-12-13,22:58:26
40.013795,116.306482,0,113,39795.9573032407,2008-12-13,22:58:31
40.013796,116.306482,0,113,39795.9573611111,2008-12-13,22:58:36
40.013796,116.306482,0,113,39795.9574189815,2008-12-13,22:58:41
40.013795,116.306483,0,113,39795.9574768519,2008-12-13,22:58:46
40.013796,116.306483,0,113,39795.9575347222,2008-12-13,22:58:51
40.013796,116.306483,0,113,39795.9575925926,2008-12-13,22:58:56
40.013796,116.306483,0,113,39795.957650463,2008-12-13,22:59:01
40.013796,116.306483,0,113,39795.9577083333,2008-12-13,22:59:06
40.013796,116.306482,0,113,39795.9577662037,2008-12-13,22:59:11
40.013796,116.306482,0,113,39795.9578240741,2008-12-13,22:59:16
40.013796,116.306481,0,113,39795.9578819444,2008-12-13,22:59:21
40.013795,116.306481,0,113,39795.9579398148,2008-12-13,22:59:26
40.013795,116.306481,0,113,39795.9579976852,2008-12-13,22:59:31
40.013795,116.306481,0,113,39795.9580555556,2008-12-13,22:59:36
40.013795,116.306481,0,113,39795.9581134259,2008-12-13,22:59:41
40.013795,116.306481,0,113,39795.9581712963,2008-12-13,22:59:46
40.013796,116.306482,0,113,39795.9582291667,2008-12-13,22:59:51
40.013796,116.306482,0,113,39795.958287037,2008-12-13,22:59:56
40.013796,116.306483,0,113,39795.9583449074,2008-12-13,23:00:01
40.013796,116.306483,0,113,39795.9584027778,2008-12-13,23:00:06
40.013797,116.306484,0,113,39795.9584606481,2008-12-13,23:00:11
40.013797,116.306484,0,113,39795.9585185185,2008-12-13,23:00:16
40.013798,116.306484,0,113,39795.9585763889,2008-12-13,23:00:21
40.013798,116.306484,0,113,39795.9586342593,2008-12-13,23:00:26
40.013798,116.306484,0,113,39795.9586921296,2008-12-13,23:00:31
40.013798,116.306484,0,113,39795.95875,2008-12-13,23:00:36
40.013798,116.306484,0,113,39795.9588078704,2008-12-13,23:00:41
40.013797,116.306484,0,113,39795.9588657407,2008-12-13,23:00:46
40.013797,116.306484,0,113,39795.9589236111,2008-12-13,23:00:51
40.013797,116.306485,0,113,39795.9589814815,2008-12-13,23:00:56
40.013797,116.306485,0,113,39795.9590393519,2008-12-13,23:01:01
40.013796,116.306485,0,113,39795.9590972222,2008-12-13,23:01:06
40.013796,116.306485,0,113,39795.9591550926,2008-12-13,23:01:11
40.013796,116.306485,0,113,39795.959212963,2008-12-13,23:01:16
40.013796,116.306485,0,113,39795.9592708333,2008-12-13,23:01:21
40.013796,116.306486,0,113,39795.9593287037,2008-12-13,23:01:26
40.013796,116.306486,0,113,39795.9593865741,2008-12-13,23:01:31
40.013796,116.306487,0,113,39795.9594444444,2008-12-13,23:01:36
40.013795,116.306487,0,113,39795.9595023148,2008-12-13,23:01:41
40.013795,116.306487,0,113,39795.9595601852,2008-12-13,23:01:46
40.013795,116.306487,0,113,39795.9596180556,2008-12-13,23:01:51
40.013796,116.306487,0,113,39795.9596759259,2008-12-13,23:01:56
40.013796,116.306486,0,113,39795.9597337963,2008-12-13,23:02:01
40.013796,116.306486,0,113,39795.9597916667,2008-12-13,23:02:06
40.013796,116.306486,0,113,39795.959849537,2008-12-13,23:02:11
40.013797,116.306485,0,113,39795.9599074074,2008-12-13,23:02:16
40.013797,116.306485,0,113,39795.9599652778,2008-12-13,23:02:21
40.013797,116.306484,0,113,39795.9600231481,2008-12-13,23:02:26
40.013797,116.306482,0,113,39795.9600810185,2008-12-13,23:02:31
40.013797,116.30648,0,113,39795.9601388889,2008-12-13,23:02:36
40.013797,116.306479,0,113,39795.9601967593,2008-12-13,23:02:41
40.013798,116.306478,0,113,39795.9602546296,2008-12-13,23:02:46
40.013798,116.306478,0,113,39795.9603125,2008-12-13,23:02:51
40.013798,116.306477,0,113,39795.9603703704,2008-12-13,23:02:56
40.013798,116.306477,0,113,39795.9604282407,2008-12-13,23:03:01
40.013798,116.306477,0,113,39795.9604861111,2008-12-13,23:03:06
40.013798,116.306476,0,113,39795.9605439815,2008-12-13,23:03:11
40.013798,116.306476,0,113,39795.9606018519,2008-12-13,23:03:16
40.013798,116.306476,0,113,39795.9606597222,2008-12-13,23:03:21
40.013799,116.306475,0,113,39795.9607175926,2008-12-13,23:03:26
40.013799,116.306475,0,113,39795.960775463,2008-12-13,23:03:31
40.013799,116.306475,0,113,39795.9608333333,2008-12-13,23:03:36
40.013799,116.306475,0,113,39795.9608912037,2008-12-13,23:03:41
40.013798,116.306474,0,113,39795.9609490741,2008-12-13,23:03:46
40.013798,116.306473,0,113,39795.9610069444,2008-12-13,23:03:51
40.013798,116.306473,0,113,39795.9610648148,2008-12-13,23:03:56
40.013798,116.306472,0,113,39795.9611226852,2008-12-13,23:04:01
40.013798,116.306472,0,113,39795.9611805556,2008-12-13,23:04:06
40.013799,116.306472,0,113,39795.9612384259,2008-12-13,23:04:11
40.013798,116.306472,0,113,39795.9612962963,2008-12-13,23:04:16
40.013798,116.306471,0,113,39795.9613541667,2008-12-13,23:04:21
40.013799,116.306471,0,113,39795.961412037,2008-12-13,23:04:26
40.013799,116.306472,0,112,39795.9614699074,2008-12-13,23:04:31
40.013799,116.306472,0,112,39795.9615277778,2008-12-13,23:04:36
40.013799,116.306473,0,112,39795.9615856481,2008-12-13,23:04:41
40.0138,116.306473,0,112,39795.9616435185,2008-12-13,23:04:46
40.013801,116.306474,0,112,39795.9617013889,2008-12-13,23:04:51
40.013801,116.306474,0,112,39795.9617592593,2008-12-13,23:04:56
40.013801,116.306473,0,112,39795.9618171296,2008-12-13,23:05:01
40.013801,116.306473,0,112,39795.961875,2008-12-13,23:05:06
40.013802,116.306473,0,112,39795.9619328704,2008-12-13,23:05:11
40.013802,116.306472,0,112,39795.9619907407,2008-12-13,23:05:16
40.013803,116.306472,0,112,39795.9620486111,2008-12-13,23:05:21
40.013803,116.306471,0,112,39795.9621064815,2008-12-13,23:05:26
40.013803,116.306471,0,112,39795.9621643518,2008-12-13,23:05:31
40.013803,116.306469,0,112,39795.9622222222,2008-12-13,23:05:36
40.013803,116.306468,0,112,39795.9622800926,2008-12-13,23:05:41
40.013803,116.306466,0,112,39795.962337963,2008-12-13,23:05:46
40.013803,116.306464,0,112,39795.9623958333,2008-12-13,23:05:51
40.013803,116.306463,0,112,39795.9624537037,2008-12-13,23:05:56
40.013804,116.306462,0,112,39795.9625115741,2008-12-13,23:06:01
40.013804,116.306462,0,113,39795.9625694444,2008-12-13,23:06:06
40.013804,116.306461,0,113,39795.9626273148,2008-12-13,23:06:11
40.013804,116.306461,0,113,39795.9626851852,2008-12-13,23:06:16
40.013804,116.30646,0,113,39795.9627430556,2008-12-13,23:06:21
40.013804,116.30646,0,113,39795.9628009259,2008-12-13,23:06:26
40.013805,116.30646,0,113,39795.9628587963,2008-12-13,23:06:31
40.013805,116.306459,0,113,39795.9629166667,2008-12-13,23:06:36
40.013806,116.30646,0,113,39795.962974537,2008-12-13,23:06:41
40.013806,116.306461,0,113,39795.9630324074,2008-12-13,23:06:46
40.013806,116.306461,0,113,39795.9630902778,2008-12-13,23:06:51
40.013807,116.306462,0,113,39795.9631481481,2008-12-13,23:06:56
40.013807,116.306462,0,113,39795.9632060185,2008-12-13,23:07:01
40.013807,116.306463,0,113,39795.9632638889,2008-12-13,23:07:06
40.013808,116.306463,0,113,39795.9633217593,2008-12-13,23:07:11
40.013809,116.306463,0,113,39795.9633796296,2008-12-13,23:07:16
40.013809,116.306463,0,113,39795.9634375,2008-12-13,23:07:21
40.01381,116.306463,0,113,39795.9634953704,2008-12-13,23:07:26
40.013811,116.306463,0,113,39795.9635532407,2008-12-13,23:07:31
40.013811,116.306463,0,113,39795.9636111111,2008-12-13,23:07:36
40.013812,116.306464,0,113,39795.9636689815,2008-12-13,23:07:41
40.013813,116.306463,0,113,39795.9637268518,2008-12-13,23:07:46
40.013814,116.306463,0,113,39795.9637847222,2008-12-13,23:07:51
40.013814,116.306463,0,113,39795.9638425926,2008-12-13,23:07:56
40.013815,116.306463,0,113,39795.963900463,2008-12-13,23:08:01
40.013816,116.306463,0,113,39795.9639583333,2008-12-13,23:08:06
40.013816,116.306463,0,113,39795.9640162037,2008-12-13,23:08:11
40.013817,116.306463,0,113,39795.9640740741,2008-12-13,23:08:16
40.013817,116.306463,0,113,39795.9641319444,2008-12-13,23:08:21
40.013817,116.306463,0,113,39795.9641898148,2008-12-13,23:08:26
40.013818,116.306462,0,113,39795.9642476852,2008-12-13,23:08:31
40.013818,116.306462,0,114,39795.9643055556,2008-12-13,23:08:36
40.013819,116.306461,0,114,39795.9643634259,2008-12-13,23:08:41
40.01382,116.30646,0,114,39795.9644212963,2008-12-13,23:08:46
40.013821,116.306459,0,114,39795.9644791667,2008-12-13,23:08:51
40.013821,116.306458,0,114,39795.964537037,2008-12-13,23:08:56
40.013822,116.306457,0,114,39795.9645949074,2008-12-13,23:09:01
40.013822,116.306456,0,114,39795.9646527778,2008-12-13,23:09:06
40.013822,116.306456,0,114,39795.9647106482,2008-12-13,23:09:11
40.013822,116.306456,0,113,39795.9647685185,2008-12-13,23:09:16
40.013822,116.306456,0,113,39795.9648263889,2008-12-13,23:09:21
40.013822,116.306456,0,113,39795.9648842593,2008-12-13,23:09:26
40.013823,116.306456,0,113,39795.9649421296,2008-12-13,23:09:31
40.013823,116.306457,0,113,39795.965,2008-12-13,23:09:36
40.013824,116.306456,0,113,39795.9650578704,2008-12-13,23:09:41
40.013824,116.306457,0,113,39795.9651157407,2008-12-13,23:09:46
40.013824,116.306457,0,113,39795.9651736111,2008-12-13,23:09:51
40.013825,116.306456,0,113,39795.9652314815,2008-12-13,23:09:56
40.013825,116.306456,0,113,39795.9652893519,2008-12-13,23:10:01
40.013825,116.306456,0,112,39795.9653472222,2008-12-13,23:10:06
40.013824,116.306457,0,112,39795.9654050926,2008-12-13,23:10:11
40.013824,116.306457,0,112,39795.965462963,2008-12-13,23:10:16
40.013824,116.306457,0,112,39795.9655208333,2008-12-13,23:10:21
40.013823,116.306457,0,112,39795.9655787037,2008-12-13,23:10:26
40.013823,116.306457,0,112,39795.9656365741,2008-12-13,23:10:31
40.013823,116.306458,0,112,39795.9656944444,2008-12-13,23:10:36
40.013823,116.306459,0,112,39795.9657523148,2008-12-13,23:10:41
40.013822,116.30646,0,112,39795.9658101852,2008-12-13,23:10:46
40.013822,116.306461,0,112,39795.9658680556,2008-12-13,23:10:51
40.013822,116.306462,0,111,39795.9659259259,2008-12-13,23:10:56
40.013821,116.306463,0,111,39795.9659837963,2008-12-13,23:11:01
40.013821,116.306462,0,111,39795.9660416667,2008-12-13,23:11:06
40.01382,116.306462,0,111,39795.966099537,2008-12-13,23:11:11
40.013819,116.306461,0,111,39795.9661574074,2008-12-13,23:11:16
40.013819,116.30646,0,111,39795.9662152778,2008-12-13,23:11:21
40.013818,116.306459,0,111,39795.9662731481,2008-12-13,23:11:26
40.013817,116.306458,0,110,39795.9663310185,2008-12-13,23:11:31
40.013816,116.306458,0,110,39795.9663888889,2008-12-13,23:11:36
40.013815,116.306457,0,110,39795.9664467593,2008-12-13,23:11:41
40.013814,116.306457,0,110,39795.9665046296,2008-12-13,23:11:46
40.013814,116.306458,0,110,39795.9665625,2008-12-13,23:11:51
40.013814,116.306458,0,110,39795.9666203704,2008-12-13,23:11:56
40.013814,116.306459,0,110,39795.9666782407,2008-12-13,23:12:01
40.013814,116.306458,0,110,39795.9667361111,2008-12-13,23:12:06
40.013813,116.306458,0,110,39795.9667939815,2008-12-13,23:12:11
40.013813,116.306458,0,110,39795.9668518519,2008-12-13,23:12:16
40.013813,116.306458,0,110,39795.9669097222,2008-12-13,23:12:21
40.013813,116.306457,0,110,39795.9669675926,2008-12-13,23:12:26
40.013813,116.306457,0,110,39795.967025463,2008-12-13,23:12:31
40.013813,116.306457,0,110,39795.9670833333,2008-12-13,23:12:36
40.013813,116.306458,0,110,39795.9671412037,2008-12-13,23:12:41
40.013813,116.306458,0,110,39795.9671990741,2008-12-13,23:12:46
40.013813,116.306458,0,110,39795.9672569444,2008-12-13,23:12:51
40.013812,116.306458,0,109,39795.9673148148,2008-12-13,23:12:56
40.013812,116.306458,0,109,39795.9673726852,2008-12-13,23:13:01
40.013812,116.306458,0,109,39795.9674305556,2008-12-13,23:13:06
40.013811,116.306459,0,109,39795.9674884259,2008-12-13,23:13:11
40.013811,116.306459,0,109,39795.9675462963,2008-12-13,23:13:16
40.013811,116.306459,0,109,39795.9676041667,2008-12-13,23:13:21
40.013811,116.306459,0,109,39795.967662037,2008-12-13,23:13:26
40.013811,116.30646,0,109,39795.9677199074,2008-12-13,23:13:31
40.013811,116.306459,0,109,39795.9677777778,2008-12-13,23:13:36
40.013811,116.306459,0,109,39795.9678356481,2008-12-13,23:13:41
40.013811,116.30646,0,109,39795.9678935185,2008-12-13,23:13:46
40.013811,116.30646,0,110,39795.9679513889,2008-12-13,23:13:51
40.013811,116.306459,0,110,39795.9680092593,2008-12-13,23:13:56
40.013811,116.306458,0,110,39795.9680671296,2008-12-13,23:14:01
40.013811,116.306458,0,110,39795.968125,2008-12-13,23:14:06
40.013811,116.306457,0,110,39795.9681828704,2008-12-13,23:14:11
40.013811,116.306457,0,110,39795.9682407407,2008-12-13,23:14:16
40.013811,116.306456,0,111,39795.9682986111,2008-12-13,23:14:21
40.013811,116.306456,0,111,39795.9683564815,2008-12-13,23:14:26
40.013811,116.306456,0,111,39795.9684143519,2008-12-13,23:14:31
40.013811,116.306456,0,111,39795.9684722222,2008-12-13,23:14:36
40.013811,116.306456,0,111,39795.9685300926,2008-12-13,23:14:41
40.013811,116.306456,0,112,39795.968587963,2008-12-13,23:14:46
40.01381,116.306456,0,112,39795.9686458333,2008-12-13,23:14:51
40.01381,116.306456,0,112,39795.9687037037,2008-12-13,23:14:56
40.013811,116.306457,0,112,39795.9687615741,2008-12-13,23:15:01
40.013811,116.306458,0,112,39795.9688194444,2008-12-13,23:15:06
40.013811,116.306458,0,112,39795.9688773148,2008-12-13,23:15:11
40.01381,116.306458,0,112,39795.9689351852,2008-12-13,23:15:16
40.01381,116.306457,0,113,39795.9689930556,2008-12-13,23:15:21
40.01381,116.306457,0,113,39795.9690509259,2008-12-13,23:15:26
40.013811,116.306456,0,113,39795.9691087963,2008-12-13,23:15:31
40.013811,116.306457,0,113,39795.9691666667,2008-12-13,23:15:36
40.013811,116.306457,0,113,39795.969224537,2008-12-13,23:15:41
40.013811,116.306458,0,113,39795.9692824074,2008-12-13,23:15:46
40.013811,116.306459,0,114,39795.9693402778,2008-12-13,23:15:51
40.01381,116.30646,0,114,39795.9693981481,2008-12-13,23:15:56
40.01381,116.306461,0,114,39795.9694560185,2008-12-13,23:16:01
40.01381,116.306461,0,114,39795.9695138889,2008-12-13,23:16:06
40.01381,116.306461,0,114,39795.9695717593,2008-12-13,23:16:11
40.01381,116.30646,0,114,39795.9696296296,2008-12-13,23:16:16
40.01381,116.306461,0,114,39795.9696875,2008-12-13,23:16:21
40.01381,116.306461,0,115,39795.9697453704,2008-12-13,23:16:26
40.013809,116.306462,0,115,39795.9698032407,2008-12-13,23:16:31
40.01381,116.306463,0,115,39795.9698611111,2008-12-13,23:16:36
40.01381,116.306464,0,115,39795.9699189815,2008-12-13,23:16:41
40.013809,116.306464,0,115,39795.9699768518,2008-12-13,23:16:46
40.013809,116.306463,0,115,39795.9700347222,2008-12-13,23:16:51
40.013809,116.306463,0,115,39795.9700925926,2008-12-13,23:16:56
40.013809,116.306462,0,115,39795.970150463,2008-12-13,23:17:01
40.013809,116.306462,0,115,39795.9702083333,2008-12-13,23:17:06
40.013809,116.306462,0,115,39795.9702662037,2008-12-13,23:17:11
40.013809,116.306462,0,116,39795.9703240741,2008-12-13,23:17:16
40.013809,116.306461,0,116,39795.9703819444,2008-12-13,23:17:21
40.013808,116.30646,0,116,39795.9704398148,2008-12-13,23:17:26
40.013808,116.30646,0,116,39795.9704976852,2008-12-13,23:17:31
40.013808,116.306461,0,116,39795.9705555556,2008-12-13,23:17:36
40.013808,116.306461,0,115,39795.9706134259,2008-12-13,23:17:41
40.013807,116.306461,0,115,39795.9706712963,2008-12-13,23:17:46
40.013807,116.306461,0,115,39795.9707291667,2008-12-13,23:17:51
40.013807,116.306461,0,115,39795.970787037,2008-12-13,23:17:56
40.013807,116.30646,0,115,39795.9708449074,2008-12-13,23:18:01
40.013808,116.30646,0,115,39795.9709027778,2008-12-13,23:18:06
[truncated: 81,937 more chars]
