# Supplementary material for: A location privacy protection method based on blockchain and threshold cryptography
Source: PLoS One. 2025 Jun 4;20(6):e0324551. doi: 10.1371/journal.pone.0324551 (PMC12136415; doi:10.1371/journal.pone.0324551)
Supplement: S1 File — (ZIP) [file pone.0324551.s001.zip › Data/001/Trajectory/20081214080334.plt]

Geolife trajectory
WGS 84
Altitude is in Feet
Reserved 3
0,2,255,My Track,0,0,2,8421376
0
40.013811,116.306605,0,50,39796.3358101852,2008-12-14,08:03:34
40.013801,116.306441,0,85,39796.3358333333,2008-12-14,08:03:36
40.014035,116.306319,0,114,39796.3393634259,2008-12-14,08:08:41
40.014103,116.306237,0,116,39796.3394097222,2008-12-14,08:08:45
40.014123,116.30612,0,114,39796.3394560185,2008-12-14,08:08:49
40.014113,116.30599,0,117,39796.3395023148,2008-12-14,08:08:53
40.014122,116.305862,0,124,39796.3395486111,2008-12-14,08:08:57
40.014155,116.305747,0,129,39796.3395949074,2008-12-14,08:09:01
40.014238,116.305692,0,132,39796.3396296296,2008-12-14,08:09:04
40.014329,116.305657,0,133,39796.3396643519,2008-12-14,08:09:07
40.01442,116.305638,0,136,39796.3396990741,2008-12-14,08:09:10
40.014531,116.305638,0,148,39796.3397337963,2008-12-14,08:09:13
40.014617,116.30562,0,158,39796.3397685185,2008-12-14,08:09:16
40.014721,116.305599,0,161,39796.3398148148,2008-12-14,08:09:20
40.014799,116.305566,0,145,39796.339849537,2008-12-14,08:09:23
40.014834,116.30555,0,126,39796.3399074074,2008-12-14,08:09:28
40.014834,116.30555,0,126,39796.3399421296,2008-12-14,08:09:31
40.014838,116.305546,0,127,39796.3399652778,2008-12-14,08:09:33
40.01484,116.305567,0,128,39796.3400231482,2008-12-14,08:09:38
40.014846,116.305567,0,129,39796.3400810185,2008-12-14,08:09:43
40.014847,116.305568,0,129,39796.3401388889,2008-12-14,08:09:48
40.014853,116.305567,0,129,39796.3401967593,2008-12-14,08:09:53
40.014858,116.305565,0,128,39796.3402546296,2008-12-14,08:09:58
40.014852,116.305568,0,128,39796.3403125,2008-12-14,08:10:03
40.014845,116.305571,0,128,39796.3403703704,2008-12-14,08:10:08
40.014845,116.305572,0,128,39796.3404282407,2008-12-14,08:10:13
40.014847,116.305572,0,127,39796.3404861111,2008-12-14,08:10:18
40.014847,116.305573,0,127,39796.3405439815,2008-12-14,08:10:23
40.014848,116.305573,0,127,39796.3406018519,2008-12-14,08:10:28
40.014848,116.305573,0,127,39796.3406365741,2008-12-14,08:10:31
40.014851,116.305573,0,126,39796.3406597222,2008-12-14,08:10:33
40.014861,116.305571,0,126,39796.3407175926,2008-12-14,08:10:38
40.01487,116.305568,0,125,39796.340775463,2008-12-14,08:10:43
40.014872,116.305562,0,125,39796.3408333333,2008-12-14,08:10:48
40.014872,116.305562,0,125,39796.3408680556,2008-12-14,08:10:51
40.014873,116.305561,0,124,39796.3408912037,2008-12-14,08:10:53
40.014884,116.305557,0,124,39796.3409490741,2008-12-14,08:10:58
40.014822,116.305569,0,120,39796.3410069444,2008-12-14,08:11:03
40.014712,116.305585,0,112,39796.3410648148,2008-12-14,08:11:08
40.014613,116.305581,0,107,39796.3411111111,2008-12-14,08:11:12
40.014505,116.305609,0,106,39796.3411574074,2008-12-14,08:11:16
40.014415,116.305621,0,104,39796.3411921296,2008-12-14,08:11:19
40.014325,116.305635,0,106,39796.3412268519,2008-12-14,08:11:22
40.014236,116.305661,0,105,39796.3412615741,2008-12-14,08:11:25
40.014132,116.305664,0,102,39796.3413078704,2008-12-14,08:11:29
40.014023,116.305672,0,98,39796.3413541667,2008-12-14,08:11:33
40.01391,116.305674,0,94,39796.341400463,2008-12-14,08:11:37
40.013822,116.305754,0,93,39796.3414467593,2008-12-14,08:11:41
40.013794,116.305868,0,91,39796.3414814815,2008-12-14,08:11:44
40.013784,116.306015,0,92,39796.3415277778,2008-12-14,08:11:48
40.013764,116.306145,0,84,39796.3415740741,2008-12-14,08:11:52
40.013743,116.306262,0,87,39796.3416087963,2008-12-14,08:11:55
40.013659,116.306339,0,89,39796.3416550926,2008-12-14,08:11:59
40.013589,116.306422,0,96,39796.3417013889,2008-12-14,08:12:03
40.013581,116.306529,0,98,39796.3417592593,2008-12-14,08:12:08
40.013579,116.306553,0,100,39796.3418171296,2008-12-14,08:12:13
40.013545,116.306627,0,100,39796.341875,2008-12-14,08:12:18
40.013459,116.30673,0,100,39796.3419212963,2008-12-14,08:12:22
40.013367,116.306829,0,95,39796.3419675926,2008-12-14,08:12:26
40.013296,116.306913,0,88,39796.3420023148,2008-12-14,08:12:29
40.013229,116.306999,0,84,39796.342037037,2008-12-14,08:12:32
40.013162,116.307086,0,79,39796.3420717593,2008-12-14,08:12:35
40.013099,116.307208,0,76,39796.3421180556,2008-12-14,08:12:39
40.013056,116.307314,0,77,39796.3421527778,2008-12-14,08:12:42
40.013034,116.307431,0,78,39796.3421875,2008-12-14,08:12:45
40.013049,116.30758,0,84,39796.3422337963,2008-12-14,08:12:49
40.013061,116.307735,0,84,39796.3422800926,2008-12-14,08:12:53
40.013067,116.307854,0,82,39796.3423148148,2008-12-14,08:12:56
40.013071,116.308005,0,79,39796.3423611111,2008-12-14,08:13:00
40.013074,116.308135,0,84,39796.3424074074,2008-12-14,08:13:04
40.013105,116.308271,0,82,39796.3424537037,2008-12-14,08:13:08
40.01312,116.308416,0,87,39796.3425,2008-12-14,08:13:12
40.013121,116.308558,0,80,39796.3425462963,2008-12-14,08:13:16
40.013127,116.308703,0,87,39796.3425925926,2008-12-14,08:13:20
40.01313,116.308829,0,83,39796.3426273148,2008-12-14,08:13:23
40.01314,116.308952,0,88,39796.342662037,2008-12-14,08:13:26
40.013155,116.309076,0,90,39796.3426967593,2008-12-14,08:13:29
40.013182,116.309219,0,94,39796.3427430556,2008-12-14,08:13:33
40.013196,116.309361,0,91,39796.3427893519,2008-12-14,08:13:37
40.013199,116.309508,0,93,39796.3428356481,2008-12-14,08:13:41
40.013211,116.309647,0,97,39796.3428819444,2008-12-14,08:13:45
40.013228,116.309786,0,96,39796.3429282407,2008-12-14,08:13:49
40.013234,116.309926,0,85,39796.342962963,2008-12-14,08:13:52
40.013224,116.31005,0,84,39796.3429976852,2008-12-14,08:13:55
40.013229,116.310176,0,86,39796.3430324074,2008-12-14,08:13:58
40.01322,116.3103,0,90,39796.3430671296,2008-12-14,08:14:01
40.013229,116.310445,0,98,39796.3431134259,2008-12-14,08:14:05
40.013243,116.310576,0,109,39796.3431597222,2008-12-14,08:14:09
40.013254,116.310692,0,115,39796.3431944444,2008-12-14,08:14:12
40.013269,116.310844,0,116,39796.3432407407,2008-12-14,08:14:16
40.013241,116.310967,0,95,39796.3432638889,2008-12-14,08:14:18
40.01323,116.311102,0,91,39796.3432986111,2008-12-14,08:14:21
40.013251,116.311245,0,95,39796.3433449074,2008-12-14,08:14:25
40.013266,116.311373,0,102,39796.3433912037,2008-12-14,08:14:29
40.013279,116.31149,0,105,39796.3434375,2008-12-14,08:14:33
40.013284,116.311612,0,92,39796.3434722222,2008-12-14,08:14:36
40.013283,116.31174,0,83,39796.3435069444,2008-12-14,08:14:39
40.013184,116.311798,0,81,39796.3435532407,2008-12-14,08:14:43
40.01308,116.311814,0,82,39796.343587963,2008-12-14,08:14:46
40.012967,116.311838,0,83,39796.3436226852,2008-12-14,08:14:49
40.012847,116.311862,0,83,39796.3436574074,2008-12-14,08:14:52
40.012724,116.311864,0,82,39796.3436921296,2008-12-14,08:14:55
40.012603,116.311881,0,80,39796.3437268519,2008-12-14,08:14:58
40.012489,116.311886,0,80,39796.3437615741,2008-12-14,08:15:01
40.012396,116.311898,0,78,39796.3437847222,2008-12-14,08:15:03
40.012287,116.31189,0,78,39796.3438194444,2008-12-14,08:15:06
40.012176,116.311899,0,77,39796.3438541667,2008-12-14,08:15:09
40.012065,116.31191,0,75,39796.3438888889,2008-12-14,08:15:12
40.01196,116.311922,0,73,39796.3439236111,2008-12-14,08:15:15
40.011843,116.311926,0,73,39796.3439699074,2008-12-14,08:15:19
40.011751,116.311932,0,73,39796.3440046296,2008-12-14,08:15:22
40.01166,116.311949,0,76,39796.3440393518,2008-12-14,08:15:25
40.01156,116.311965,0,76,39796.3440856481,2008-12-14,08:15:29
40.011501,116.31198,0,80,39796.3441435185,2008-12-14,08:15:34
40.011432,116.312008,0,79,39796.3442013889,2008-12-14,08:15:39
40.011388,116.312119,0,83,39796.3442592593,2008-12-14,08:15:44
40.011388,116.31226,0,85,39796.3443171296,2008-12-14,08:15:49
40.011367,116.312391,0,79,39796.3443634259,2008-12-14,08:15:53
40.011284,116.312503,0,74,39796.3444097222,2008-12-14,08:15:57
40.011199,116.312558,0,75,39796.3444444444,2008-12-14,08:16:00
40.011095,116.312556,0,71,39796.3444791667,2008-12-14,08:16:03
40.010993,116.31256,0,72,39796.3445138889,2008-12-14,08:16:06
40.010892,116.312549,0,75,39796.3445486111,2008-12-14,08:16:09
40.010788,116.312542,0,76,39796.3445833333,2008-12-14,08:16:12
40.010673,116.312543,0,77,39796.3446180556,2008-12-14,08:16:15
40.010561,116.312556,0,74,39796.3446527778,2008-12-14,08:16:18
40.01044,116.312569,0,72,39796.3446875,2008-12-14,08:16:21
40.01032,116.312584,0,73,39796.3447222222,2008-12-14,08:16:24
40.010192,116.312606,0,76,39796.3447569444,2008-12-14,08:16:27
40.010096,116.312627,0,78,39796.3447800926,2008-12-14,08:16:29
40.010007,116.312648,0,79,39796.3448032407,2008-12-14,08:16:31
40.0099,116.312681,0,79,39796.344837963,2008-12-14,08:16:34
40.009799,116.3127,0,79,39796.3448726852,2008-12-14,08:16:37
40.009693,116.312702,0,84,39796.3449074074,2008-12-14,08:16:40
40.009575,116.312721,0,87,39796.3449421296,2008-12-14,08:16:43
40.009486,116.312789,0,88,39796.3449884259,2008-12-14,08:16:47
40.00947,116.312914,0,91,39796.3450231481,2008-12-14,08:16:50
40.009474,116.313042,0,93,39796.3450578704,2008-12-14,08:16:53
40.009492,116.313194,0,98,39796.3451041667,2008-12-14,08:16:57
40.009497,116.313336,0,108,39796.345150463,2008-12-14,08:17:01
40.009511,116.31348,0,119,39796.3451967593,2008-12-14,08:17:05
40.009528,116.313624,0,126,39796.3452314815,2008-12-14,08:17:08
40.009544,116.313787,0,129,39796.3452662037,2008-12-14,08:17:11
40.009569,116.313942,0,133,39796.3453009259,2008-12-14,08:17:14
40.009615,116.314087,0,133,39796.3453240741,2008-12-14,08:17:16
40.009641,116.314218,0,144,39796.3453587963,2008-12-14,08:17:19
40.009645,116.314346,0,152,39796.3453935185,2008-12-14,08:17:22
40.009638,116.314506,0,158,39796.3454282407,2008-12-14,08:17:25
40.009626,116.314636,0,155,39796.3454513889,2008-12-14,08:17:27
40.009622,116.314757,0,151,39796.345474537,2008-12-14,08:17:29
40.00962,116.314884,0,142,39796.3454976852,2008-12-14,08:17:31
40.009617,116.315036,0,143,39796.3455324074,2008-12-14,08:17:34
40.009604,116.315181,0,144,39796.3455671296,2008-12-14,08:17:37
40.009595,116.315326,0,140,39796.3456018518,2008-12-14,08:17:40
40.009579,116.315469,0,138,39796.3456365741,2008-12-14,08:17:43
40.009578,116.315628,0,134,39796.3456712963,2008-12-14,08:17:46
40.00958,116.315762,0,142,39796.3457060185,2008-12-14,08:17:49
40.0096,116.31589,0,154,39796.3457407407,2008-12-14,08:17:52
40.009504,116.315977,0,152,39796.345787037,2008-12-14,08:17:56
40.009483,116.316069,0,133,39796.3458101852,2008-12-14,08:17:58
40.009389,116.316139,0,117,39796.3458449074,2008-12-14,08:18:01
40.009303,116.316169,0,111,39796.3458680556,2008-12-14,08:18:03
40.009211,116.31621,0,107,39796.3458912037,2008-12-14,08:18:05
40.009132,116.316267,0,104,39796.3459143518,2008-12-14,08:18:07
40.009085,116.316407,0,111,39796.3459490741,2008-12-14,08:18:10
40.009101,116.316559,0,115,39796.3459837963,2008-12-14,08:18:13
40.009113,116.316707,0,117,39796.3460185185,2008-12-14,08:18:16
40.009128,116.316854,0,121,39796.3460532407,2008-12-14,08:18:19
40.009139,116.317002,0,129,39796.346087963,2008-12-14,08:18:22
40.009137,116.317163,0,126,39796.3461226852,2008-12-14,08:18:25
40.009122,116.317306,0,107,39796.3461458333,2008-12-14,08:18:27
40.009138,116.317473,0,105,39796.3461805556,2008-12-14,08:18:30
40.009118,116.317593,0,92,39796.3462037037,2008-12-14,08:18:32
40.009028,116.317667,0,88,39796.3462384259,2008-12-14,08:18:35
40.008926,116.317677,0,85,39796.3462847222,2008-12-14,08:18:39
40.008794,116.317693,0,89,39796.3463310185,2008-12-14,08:18:43
40.008674,116.31769,0,88,39796.3463657407,2008-12-14,08:18:46
40.008563,116.317684,0,87,39796.346400463,2008-12-14,08:18:49
40.008452,116.317681,0,87,39796.3464351852,2008-12-14,08:18:52
40.008338,116.317685,0,91,39796.3464699074,2008-12-14,08:18:55
40.008223,116.317671,0,90,39796.3465046296,2008-12-14,08:18:58
40.008102,116.317673,0,93,39796.3465393518,2008-12-14,08:19:01
40.007972,116.317698,0,94,39796.3465740741,2008-12-14,08:19:04
40.007855,116.317689,0,90,39796.3466087963,2008-12-14,08:19:07
40.007749,116.317692,0,90,39796.3466435185,2008-12-14,08:19:10
40.007634,116.317687,0,93,39796.3466782407,2008-12-14,08:19:13
40.007503,116.317688,0,94,39796.346712963,2008-12-14,08:19:16
40.00741,116.317676,0,93,39796.3467361111,2008-12-14,08:19:18
40.007297,116.317678,0,96,39796.3467708333,2008-12-14,08:19:21
40.007182,116.317695,0,99,39796.3468055556,2008-12-14,08:19:24
40.007058,116.317667,0,98,39796.3468402778,2008-12-14,08:19:27
40.006954,116.317673,0,99,39796.3468634259,2008-12-14,08:19:29
40.006863,116.317672,0,100,39796.3468865741,2008-12-14,08:19:31
40.006767,116.317679,0,96,39796.3469097222,2008-12-14,08:19:33
40.006635,116.31767,0,92,39796.3469444444,2008-12-14,08:19:36
40.006504,116.317661,0,93,39796.3469791667,2008-12-14,08:19:39
40.006415,116.317676,0,87,39796.3470023148,2008-12-14,08:19:41
40.006301,116.317691,0,90,39796.347037037,2008-12-14,08:19:44
40.006175,116.317683,0,92,39796.3470717593,2008-12-14,08:19:47
40.00606,116.317683,0,93,39796.3471064815,2008-12-14,08:19:50
40.005935,116.317695,0,91,39796.3471412037,2008-12-14,08:19:53
40.005822,116.317702,0,92,39796.3471759259,2008-12-14,08:19:56
40.005693,116.317723,0,90,39796.3472106481,2008-12-14,08:19:59
40.005572,116.317733,0,88,39796.3472453704,2008-12-14,08:20:02
40.005452,116.317721,0,91,39796.3472800926,2008-12-14,08:20:05
40.005338,116.317734,0,91,39796.3473148148,2008-12-14,08:20:08
40.005227,116.317749,0,91,39796.347349537,2008-12-14,08:20:11
40.005118,116.31776,0,87,39796.3473842593,2008-12-14,08:20:14
40.005013,116.31779,0,84,39796.3474189815,2008-12-14,08:20:17
40.004918,116.317809,0,86,39796.3474537037,2008-12-14,08:20:20
40.004822,116.317897,0,87,39796.3475,2008-12-14,08:20:24
40.004764,116.318035,0,87,39796.3475347222,2008-12-14,08:20:27
40.004739,116.318194,0,86,39796.3475694444,2008-12-14,08:20:30
40.004725,116.318309,0,84,39796.3475925926,2008-12-14,08:20:32
40.004732,116.318465,0,83,39796.3476273148,2008-12-14,08:20:35
40.004734,116.318613,0,87,39796.347662037,2008-12-14,08:20:38
40.004733,116.318781,0,90,39796.3476967593,2008-12-14,08:20:41
40.004742,116.31894,0,93,39796.3477314815,2008-12-14,08:20:44
40.004753,116.319087,0,95,39796.3477662037,2008-12-14,08:20:47
40.004754,116.319235,0,97,39796.3478009259,2008-12-14,08:20:50
40.004779,116.319369,0,107,39796.3478356482,2008-12-14,08:20:53
40.004797,116.319521,0,112,39796.3478703704,2008-12-14,08:20:56
40.004829,116.319674,0,114,39796.3479050926,2008-12-14,08:20:59
40.004828,116.319837,0,109,39796.3479398148,2008-12-14,08:21:02
40.004812,116.320006,0,105,39796.347974537,2008-12-14,08:21:05
40.004828,116.320157,0,103,39796.3480092593,2008-12-14,08:21:08
40.00483,116.320316,0,104,39796.3480439815,2008-12-14,08:21:11
40.004847,116.320457,0,108,39796.3480787037,2008-12-14,08:21:14
40.004861,116.320586,0,115,39796.3481134259,2008-12-14,08:21:17
40.004879,116.320717,0,122,39796.3481481481,2008-12-14,08:21:20
40.004897,116.32083,0,128,39796.3481828704,2008-12-14,08:21:23
40.004902,116.320949,0,134,39796.3482175926,2008-12-14,08:21:26
40.004893,116.321078,0,131,39796.3482523148,2008-12-14,08:21:29
40.004889,116.321197,0,126,39796.348287037,2008-12-14,08:21:32
40.004829,116.321281,0,119,39796.3483333333,2008-12-14,08:21:36
40.004781,116.321321,0,115,39796.3483912037,2008-12-14,08:21:41
40.004685,116.321312,0,112,39796.3484490741,2008-12-14,08:21:46
40.004596,116.321325,0,108,39796.3485069444,2008-12-14,08:21:51
40.004482,116.321351,0,110,39796.3485648148,2008-12-14,08:21:56
40.004374,116.321359,0,114,39796.3486111111,2008-12-14,08:22:00
40.004269,116.321379,0,121,39796.3486574074,2008-12-14,08:22:04
40.004171,116.321388,0,120,39796.3486921296,2008-12-14,08:22:07
40.004059,116.321394,0,121,39796.3487384259,2008-12-14,08:22:11
40.003956,116.32139,0,119,39796.3487731481,2008-12-14,08:22:14
40.003836,116.321395,0,121,39796.3488194444,2008-12-14,08:22:18
40.003726,116.321406,0,124,39796.3488541667,2008-12-14,08:22:21
40.003618,116.321421,0,125,39796.3488888889,2008-12-14,08:22:24
40.003517,116.321427,0,122,39796.3489236111,2008-12-14,08:22:27
40.003411,116.321438,0,123,39796.3489583333,2008-12-14,08:22:30
40.003304,116.321449,0,124,39796.3489930556,2008-12-14,08:22:33
40.0032,116.32145,0,124,39796.3490277778,2008-12-14,08:22:36
40.003104,116.32148,0,128,39796.3490625,2008-12-14,08:22:39
40.003015,116.321502,0,119,39796.3490856481,2008-12-14,08:22:41
40.002899,116.321511,0,114,39796.3491203704,2008-12-14,08:22:44
40.002786,116.321521,0,115,39796.3491550926,2008-12-14,08:22:47
40.002682,116.321536,0,113,39796.3491898148,2008-12-14,08:22:50
40.002581,116.321541,0,114,39796.349224537,2008-12-14,08:22:53
40.00247,116.321545,0,118,39796.3492708333,2008-12-14,08:22:57
40.002374,116.321557,0,125,39796.3493055556,2008-12-14,08:23:00
40.002253,116.321573,0,131,39796.3493518519,2008-12-14,08:23:04
40.002141,116.321583,0,135,39796.3493865741,2008-12-14,08:23:07
40.002054,116.321616,0,127,39796.3494097222,2008-12-14,08:23:09
40.001936,116.321622,0,120,39796.3494560185,2008-12-14,08:23:13
40.001842,116.321629,0,119,39796.3494791667,2008-12-14,08:23:15
40.001746,116.321633,0,118,39796.3495023148,2008-12-14,08:23:17
40.001622,116.321646,0,121,39796.349537037,2008-12-14,08:23:20
40.001497,116.321649,0,121,39796.3495717593,2008-12-14,08:23:23
40.001384,116.321659,0,118,39796.3496064815,2008-12-14,08:23:26
40.00127,116.321683,0,120,39796.3496412037,2008-12-14,08:23:29
40.00116,116.321699,0,120,39796.3496759259,2008-12-14,08:23:32
40.001038,116.321706,0,115,39796.3497106481,2008-12-14,08:23:35
40.000928,116.32172,0,115,39796.3497453704,2008-12-14,08:23:38
40.000815,116.321742,0,111,39796.3498032407,2008-12-14,08:23:43
40.00072,116.321751,0,110,39796.349837963,2008-12-14,08:23:46
40.000611,116.321744,0,107,39796.3498726852,2008-12-14,08:23:49
40.000513,116.32175,0,107,39796.3499074074,2008-12-14,08:23:52
40.000403,116.321769,0,109,39796.3499421296,2008-12-14,08:23:55
40.000296,116.321785,0,114,39796.3499768519,2008-12-14,08:23:58
40.000199,116.321789,0,114,39796.3500115741,2008-12-14,08:24:01
40.000104,116.321814,0,111,39796.3500462963,2008-12-14,08:24:04
40.000004,116.321845,0,109,39796.3500810185,2008-12-14,08:24:07
39.999898,116.321907,0,109,39796.3501157407,2008-12-14,08:24:10
39.999825,116.321997,0,112,39796.350150463,2008-12-14,08:24:13
39.999789,116.322142,0,121,39796.3501967593,2008-12-14,08:24:17
39.99979,116.32227,0,130,39796.3502430556,2008-12-14,08:24:21
39.999799,116.322409,0,140,39796.3502893519,2008-12-14,08:24:25
39.999781,116.322542,0,136,39796.3503240741,2008-12-14,08:24:28
39.999727,116.322694,0,123,39796.3503587963,2008-12-14,08:24:31
39.999698,116.322835,0,117,39796.3503935185,2008-12-14,08:24:34
39.999665,116.322972,0,108,39796.3504282407,2008-12-14,08:24:37
39.99965,116.323104,0,106,39796.350474537,2008-12-14,08:24:41
39.999647,116.323238,0,110,39796.3505208333,2008-12-14,08:24:45
39.999636,116.323369,0,111,39796.3505555556,2008-12-14,08:24:48
39.999662,116.323509,0,126,39796.3505902778,2008-12-14,08:24:51
39.99967,116.323635,0,134,39796.350625,2008-12-14,08:24:54
39.999697,116.323752,0,145,39796.3506597222,2008-12-14,08:24:57
39.999725,116.32389,0,158,39796.3507060185,2008-12-14,08:25:01
39.999756,116.324005,0,172,39796.3507407407,2008-12-14,08:25:04
39.999801,116.324123,0,183,39796.350775463,2008-12-14,08:25:07
39.999833,116.324235,0,198,39796.3508101852,2008-12-14,08:25:10
39.999846,116.324351,0,210,39796.3508564815,2008-12-14,08:25:14
39.999866,116.324481,0,226,39796.3509143519,2008-12-14,08:25:19
39.999893,116.324624,0,239,39796.3509606481,2008-12-14,08:25:23
39.999892,116.324763,0,250,39796.3510069444,2008-12-14,08:25:27
39.999892,116.324883,0,260,39796.3510416667,2008-12-14,08:25:30
39.999886,116.325002,0,267,39796.3510763889,2008-12-14,08:25:33
39.999808,116.325095,0,275,39796.3511226852,2008-12-14,08:25:37
39.999707,116.325124,0,282,39796.3511689815,2008-12-14,08:25:41
39.999623,116.325183,0,282,39796.3512037037,2008-12-14,08:25:44
39.999546,116.325287,0,270,39796.3512384259,2008-12-14,08:25:47
39.999475,116.325394,0,267,39796.3512731481,2008-12-14,08:25:50
39.999401,116.325495,0,267,39796.3513078704,2008-12-14,08:25:53
39.999326,116.325595,0,265,39796.3513425926,2008-12-14,08:25:56
39.999241,116.325666,0,262,39796.3513773148,2008-12-14,08:25:59
39.99914,116.325681,0,260,39796.351412037,2008-12-14,08:26:02
39.999044,116.325688,0,259,39796.3514467593,2008-12-14,08:26:05
39.998941,116.325713,0,252,39796.3514814815,2008-12-14,08:26:08
39.998859,116.325755,0,242,39796.3515046296,2008-12-14,08:26:10
39.998754,116.325751,0,241,39796.3515509259,2008-12-14,08:26:14
39.998732,116.326082,0,186,39796.3515625,2008-12-14,08:26:15
39.998632,116.326176,0,155,39796.3515856481,2008-12-14,08:26:17
39.99853,116.326198,0,137,39796.3516087963,2008-12-14,08:26:19
39.998429,116.326217,0,129,39796.3516435185,2008-12-14,08:26:22
39.99832,116.326231,0,122,39796.3516782407,2008-12-14,08:26:25
39.998219,116.326245,0,121,39796.351712963,2008-12-14,08:26:28
39.998118,116.32625,0,118,39796.3517476852,2008-12-14,08:26:31
39.998009,116.326254,0,116,39796.3517824074,2008-12-14,08:26:34
39.997908,116.326231,0,105,39796.3518171296,2008-12-14,08:26:37
39.997792,116.326242,0,103,39796.3518518518,2008-12-14,08:26:40
39.997689,116.326236,0,103,39796.3518865741,2008-12-14,08:26:43
39.997584,116.326236,0,104,39796.3519212963,2008-12-14,08:26:46
39.997484,116.326243,0,104,39796.3519560185,2008-12-14,08:26:49
39.997385,116.326255,0,106,39796.3519907407,2008-12-14,08:26:52
39.997272,116.32627,0,108,39796.352037037,2008-12-14,08:26:56
39.997181,116.326283,0,111,39796.3520717593,2008-12-14,08:26:59
39.997092,116.326294,0,115,39796.3521064815,2008-12-14,08:27:02
39.996989,116.326305,0,122,39796.3521412037,2008-12-14,08:27:05
39.996898,116.326296,0,122,39796.3521643518,2008-12-14,08:27:07
39.996775,116.326297,0,119,39796.3521990741,2008-12-14,08:27:10
39.996681,116.326299,0,121,39796.3522222222,2008-12-14,08:27:12
39.996579,116.326312,0,116,39796.3522453704,2008-12-14,08:27:14
39.996482,116.32629,0,108,39796.3522800926,2008-12-14,08:27:17
39.996379,116.326335,0,107,39796.3523263889,2008-12-14,08:27:21
39.996269,116.326402,0,110,39796.3523842593,2008-12-14,08:27:26
39.996179,116.326443,0,113,39796.3524189815,2008-12-14,08:27:29
39.996057,116.326466,0,120,39796.3524652778,2008-12-14,08:27:33
39.995967,116.326469,0,122,39796.3525,2008-12-14,08:27:36
39.995872,116.326478,0,123,39796.3525231481,2008-12-14,08:27:38
39.995755,116.326471,0,126,39796.3525578704,2008-12-14,08:27:41
39.995656,116.326472,0,125,39796.3526041667,2008-12-14,08:27:45
39.99554,116.32647,0,125,39796.352650463,2008-12-14,08:27:49
39.995421,116.326459,0,130,39796.3526851852,2008-12-14,08:27:52
39.995316,116.326494,0,135,39796.3527199074,2008-12-14,08:27:55
39.995184,116.326472,0,132,39796.3527546296,2008-12-14,08:27:58
39.995062,116.326424,0,133,39796.3527893518,2008-12-14,08:28:01
39.994974,116.32639,0,133,39796.3528240741,2008-12-14,08:28:04
39.994881,116.326372,0,132,39796.3528587963,2008-12-14,08:28:07
39.994784,116.326386,0,128,39796.3529050926,2008-12-14,08:28:11
39.994677,116.326376,0,132,39796.352962963,2008-12-14,08:28:16
39.994645,116.326338,0,143,39796.3530208333,2008-12-14,08:28:21
39.994606,116.32634,0,145,39796.3530787037,2008-12-14,08:28:26
39.994495,116.326365,0,148,39796.3531365741,2008-12-14,08:28:31
39.994402,116.32635,0,138,39796.3531712963,2008-12-14,08:28:34
39.994332,116.326251,0,122,39796.3532175926,2008-12-14,08:28:38
39.994213,116.326293,0,125,39796.3532638889,2008-12-14,08:28:42
39.994093,116.326314,0,131,39796.3532986111,2008-12-14,08:28:45
39.993986,116.326316,0,135,39796.3533333333,2008-12-14,08:28:48
39.993873,116.326317,0,130,39796.3533680556,2008-12-14,08:28:51
39.993751,116.326329,0,127,39796.3534027778,2008-12-14,08:28:54
39.993629,116.326336,0,123,39796.3534375,2008-12-14,08:28:57
39.993507,116.32634,0,122,39796.3534722222,2008-12-14,08:29:00
39.993417,116.326346,0,118,39796.3534953704,2008-12-14,08:29:02
39.993325,116.32637,0,116,39796.3535185185,2008-12-14,08:29:04
39.993202,116.326402,0,115,39796.3535532407,2008-12-14,08:29:07
39.993086,116.326422,0,115,39796.353587963,2008-12-14,08:29:10
39.992962,116.326442,0,116,39796.3536226852,2008-12-14,08:29:13
39.99287,116.326448,0,114,39796.3536458333,2008-12-14,08:29:15
39.992742,116.326443,0,115,39796.3536805556,2008-12-14,08:29:18
39.99265,116.326449,0,113,39796.3537037037,2008-12-14,08:29:20
39.99254,116.326428,0,118,39796.35375,2008-12-14,08:29:24
39.992446,116.326414,0,123,39796.3537847222,2008-12-14,08:29:27
39.992356,116.326427,0,129,39796.3538194444,2008-12-14,08:29:30
39.992239,116.326422,0,130,39796.3538541667,2008-12-14,08:29:33
39.992134,116.326434,0,135,39796.3538888889,2008-12-14,08:29:36
39.992031,116.326427,0,136,39796.3539236111,2008-12-14,08:29:39
39.991929,116.326408,0,134,39796.3539699074,2008-12-14,08:29:43
39.991829,116.326414,0,130,39796.3540277778,2008-12-14,08:29:48
39.991755,116.326421,0,128,39796.3540856481,2008-12-14,08:29:53
39.99166,116.326404,0,124,39796.3541319444,2008-12-14,08:29:57
39.991545,116.326418,0,119,39796.3541782407,2008-12-14,08:30:01
39.991445,116.326436,0,116,39796.354212963,2008-12-14,08:30:04
39.991346,116.326447,0,114,39796.3542476852,2008-12-14,08:30:07
39.991251,116.326474,0,111,39796.3542824074,2008-12-14,08:30:10
39.991141,116.326482,0,111,39796.3543171296,2008-12-14,08:30:13
39.991051,116.326476,0,106,39796.3543518518,2008-12-14,08:30:16
39.99092,116.326489,0,107,39796.3543865741,2008-12-14,08:30:19
39.990796,116.326494,0,108,39796.3544328704,2008-12-14,08:30:23
39.990692,116.326496,0,113,39796.3544675926,2008-12-14,08:30:26
39.990593,116.326476,0,107,39796.3545023148,2008-12-14,08:30:29
39.99049,116.326479,0,106,39796.354537037,2008-12-14,08:30:32
39.990386,116.326502,0,105,39796.3545717593,2008-12-14,08:30:35
39.990297,116.326478,0,107,39796.3546064815,2008-12-14,08:30:38
39.990184,116.326515,0,110,39796.3546643518,2008-12-14,08:30:43
39.990062,116.326551,0,117,39796.3546990741,2008-12-14,08:30:46
39.989954,116.326562,0,126,39796.3547337963,2008-12-14,08:30:49
39.989861,116.326572,0,140,39796.3547800926,2008-12-14,08:30:53
39.989771,116.326563,0,143,39796.3548032407,2008-12-14,08:30:55
39.989656,116.326558,0,152,39796.354837963,2008-12-14,08:30:58
39.989543,116.32656,0,155,39796.3548726852,2008-12-14,08:31:01
39.989412,116.326553,0,149,39796.3549074074,2008-12-14,08:31:04
39.989276,116.326568,0,145,39796.3549421296,2008-12-14,08:31:07
39.989181,116.326576,0,142,39796.3549652778,2008-12-14,08:31:09
39.989089,116.326578,0,140,39796.3549884259,2008-12-14,08:31:11
39.988967,116.326589,0,134,39796.3550231481,2008-12-14,08:31:14
39.988837,116.326601,0,132,39796.3550578704,2008-12-14,08:31:17
39.988718,116.326626,0,128,39796.3550925926,2008-12-14,08:31:20
39.988591,116.326641,0,126,39796.3551273148,2008-12-14,08:31:23
39.988467,116.326652,0,122,39796.355162037,2008-12-14,08:31:26
39.988346,116.326668,0,120,39796.3551967593,2008-12-14,08:31:29
39.98823,116.326688,0,121,39796.3552314815,2008-12-14,08:31:32
39.988098,116.326705,0,119,39796.3552662037,2008-12-14,08:31:35
39.987973,116.326719,0,117,39796.3553009259,2008-12-14,08:31:38
39.987855,116.326714,0,111,39796.3553356482,2008-12-14,08:31:41
39.987728,116.326727,0,112,39796.3553703704,2008-12-14,08:31:44
39.987604,116.32673,0,113,39796.3554050926,2008-12-14,08:31:47
39.987488,116.326725,0,117,39796.3554398148,2008-12-14,08:31:50
39.987369,116.326738,0,122,39796.355474537,2008-12-14,08:31:53
39.987266,116.326724,0,122,39796.3555092593,2008-12-14,08:31:56
39.987167,116.326725,0,121,39796.3555439815,2008-12-14,08:31:59
39.987028,116.32672,0,123,39796.3555787037,2008-12-14,08:32:02
39.986919,116.326723,0,122,39796.3556134259,2008-12-14,08:32:05
39.986796,116.326726,0,121,39796.3556481482,2008-12-14,08:32:08
39.986691,116.326718,0,123,39796.3556828704,2008-12-14,08:32:11
39.986599,116.326736,0,125,39796.3557060185,2008-12-14,08:32:13
39.986483,116.326785,0,125,39796.3557291667,2008-12-14,08:32:15
39.986391,116.326813,0,125,39796.3557523148,2008-12-14,08:32:17
39.986267,116.326884,0,128,39796.355775463,2008-12-14,08:32:19
39.9862,116.326963,0,129,39796.3558333333,2008-12-14,08:32:24
39.986094,116.326794,0,127,39796.3558564815,2008-12-14,08:32:26
39.985977,116.326839,0,129,39796.3558912037,2008-12-14,08:32:29
39.985878,116.326881,0,131,39796.3559027778,2008-12-14,08:32:30
39.985612,116.327088,0,148,39796.3559490741,2008-12-14,08:32:34
39.985501,116.327066,0,160,39796.3559837963,2008-12-14,08:32:37
39.985407,116.327086,0,167,39796.3560069444,2008-12-14,08:32:39
39.985344,116.327111,0,182,39796.3560648148,2008-12-14,08:32:44
39.98518,116.327087,0,189,39796.356087963,2008-12-14,08:32:46
39.985108,116.327008,0,191,39796.3561111111,2008-12-14,08:32:48
39.985036,116.326928,0,197,39796.3561574074,2008-12-14,08:32:52
39.984953,116.326853,0,190,39796.3561921296,2008-12-14,08:32:55
39.984869,116.326836,0,166,39796.3562384259,2008-12-14,08:32:59
39.984759,116.326827,0,151,39796.3562847222,2008-12-14,08:33:03
39.984668,116.326832,0,144,39796.3563194444,2008-12-14,08:33:06
39.984565,116.32682,0,137,39796.3563541667,2008-12-14,08:33:09
39.984453,116.326823,0,131,39796.3563888889,2008-12-14,08:33:12
39.984337,116.326836,0,126,39796.3564236111,2008-12-14,08:33:15
39.98421,116.326837,0,123,39796.3564583333,2008-12-14,08:33:18
39.984088,116.326847,0,121,39796.3564930556,2008-12-14,08:33:21
39.983986,116.326853,0,121,39796.3565277778,2008-12-14,08:33:24
39.983864,116.32686,0,123,39796.3565625,2008-12-14,08:33:27
39.983752,116.326862,0,125,39796.3565972222,2008-12-14,08:33:30
39.983635,116.326866,0,127,39796.3566319444,2008-12-14,08:33:33
39.983533,116.326898,0,124,39796.3566782407,2008-12-14,08:33:37
39.983421,116.326914,0,124,39796.356712963,2008-12-14,08:33:40
39.983317,116.326904,0,119,39796.3567476852,2008-12-14,08:33:43
39.983202,116.326925,0,121,39796.3567824074,2008-12-14,08:33:46
39.983077,116.32695,0,124,39796.3568171296,2008-12-14,08:33:49
39.982977,116.326959,0,125,39796.3568402778,2008-12-14,08:33:51
39.982864,116.326949,0,125,39796.356875,2008-12-14,08:33:54
39.982751,116.326949,0,126,39796.3569097222,2008-12-14,08:33:57
39.982635,116.326937,0,127,39796.3569444444,2008-12-14,08:34:00
39.982527,116.326918,0,131,39796.3569791667,2008-12-14,08:34:03
39.982424,116.326942,0,131,39796.3570023148,2008-12-14,08:34:05
39.982289,116.326981,0,123,39796.357037037,2008-12-14,08:34:08
39.982176,116.326966,0,127,39796.3570717593,2008-12-14,08:34:11
39.982086,116.326977,0,126,39796.3571064815,2008-12-14,08:34:14
39.981992,116.326995,0,122,39796.3571527778,2008-12-14,08:34:18
39.981901,116.327002,0,122,39796.3571990741,2008-12-14,08:34:22
39.981809,116.326971,0,129,39796.3572453704,2008-12-14,08:34:26
39.981717,116.326961,0,130,39796.3572685185,2008-12-14,08:34:28
39.981618,116.326967,0,131,39796.3572916667,2008-12-14,08:34:30
39.981523,116.326959,0,127,39796.3573148148,2008-12-14,08:34:32
39.981428,116.326964,0,127,39796.357337963,2008-12-14,08:34:34
39.981331,116.326982,0,127,39796.3573611111,2008-12-14,08:34:36
39.981232,116.326993,0,129,39796.3573842593,2008-12-14,08:34:38
39.981127,116.327012,0,130,39796.3574074074,2008-12-14,08:34:40
39.98102,116.32703,0,132,39796.3574305556,2008-12-14,08:34:42
39.980928,116.327047,0,131,39796.3574537037,2008-12-14,08:34:44
39.980819,116.32707,0,130,39796.3574768519,2008-12-14,08:34:46
39.98073,116.327091,0,133,39796.3575,2008-12-14,08:34:48
39.980631,116.327128,0,138,39796.3575231481,2008-12-14,08:34:50
39.980539,116.327144,0,142,39796.3575462963,2008-12-14,08:34:52
39.980419,116.327156,0,148,39796.3575810185,2008-12-14,08:34:55
39.980305,116.327174,0,159,39796.3576157407,2008-12-14,08:34:58
39.98019,116.327187,0,164,39796.357650463,2008-12-14,08:35:01
39.980094,116.327175,0,157,39796.3576851852,2008-12-14,08:35:04
39.979995,116.327157,0,149,39796.3577199074,2008-12-14,08:35:07
39.979895,116.327155,0,145,39796.3577546296,2008-12-14,08:35:10
39.979794,116.327119,0,138,39796.3577893519,2008-12-14,08:35:13
39.979681,116.327116,0,129,39796.3578356481,2008-12-14,08:35:17
39.979584,116.327133,0,130,39796.3578703704,2008-12-14,08:35:20
39.979504,116.327117,0,127,39796.3579282407,2008-12-14,08:35:25
39.979453,116.327097,0,132,39796.3579861111,2008-12-14,08:35:30
39.979334,116.32707,0,128,39796.3580208333,2008-12-14,08:35:33
39.979241,116.327036,0,133,39796.3580555556,2008-12-14,08:35:36
39.979002,116.326984,0,152,39796.3610532407,2008-12-14,08:39:55
39.978919,116.326939,0,148,39796.361087963,2008-12-14,08:39:58
39.978821,116.3269,0,146,39796.3611226852,2008-12-14,08:40:01
39.978707,116.326908,0,144,39796.3611689815,2008-12-14,08:40:05
39.978595,116.326874,0,142,39796.3612152778,2008-12-14,08:40:09
39.9785,116.326851,0,137,39796.36125,2008-12-14,08:40:12
39.97839,116.32684,0,130,39796.3613078704,2008-12-14,08:40:17
39.978309,116.326787,0,136,39796.3613541667,2008-12-14,08:40:21
39.978318,116.326742,0,138,39796.361412037,2008-12-14,08:40:26
39.978308,116.326729,0,142,39796.3614699074,2008-12-14,08:40:31
39.978308,116.326729,0,142,39796.3615046296,2008-12-14,08:40:34
39.978303,116.326726,0,144,39796.3615277778,2008-12-14,08:40:36
39.978279,116.326683,0,134,39796.3615856481,2008-12-14,08:40:41
39.978235,116.326635,0,126,39796.3616435185,2008-12-14,08:40:46
39.978198,116.326617,0,125,39796.3617013889,2008-12-14,08:40:51
39.978128,116.326596,0,128,39796.3617592593,2008-12-14,08:40:56
39.978068,116.326598,0,135,39796.3618171296,2008-12-14,08:41:01
39.978036,116.326583,0,136,39796.361875,2008-12-14,08:41:06
39.978005,116.326573,0,139,39796.3619328704,2008-12-14,08:41:11
39.977989,116.32655,0,142,39796.3619907407,2008-12-14,08:41:16
39.977989,116.32655,0,142,39796.362025463,2008-12-14,08:41:19
39.977996,116.326552,0,144,39796.3620486111,2008-12-14,08:41:21
39.978006,116.326554,0,145,39796.3621064815,2008-12-14,08:41:26
39.978006,116.326554,0,145,39796.3621412037,2008-12-14,08:41:29
39.978012,116.326558,0,145,39796.3621643518,2008-12-14,08:41:31
39.977879,116.325685,0,71,39796.3637152778,2008-12-14,08:43:45
39.977871,116.326212,0,101,39796.3637268519,2008-12-14,08:43:46
39.977867,116.326378,0,107,39796.3637384259,2008-12-14,08:43:47
39.977879,116.326525,0,125,39796.3637615741,2008-12-14,08:43:49
39.977889,116.32665,0,147,39796.3637962963,2008-12-14,08:43:52
39.977857,116.326765,0,145,39796.3638425926,2008-12-14,08:43:56
39.977833,116.32688,0,144,39796.3638773148,2008-12-14,08:43:59
39.977822,116.326999,0,144,39796.363912037,2008-12-14,08:44:02
39.977839,116.32712,0,143,39796.3639467593,2008-12-14,08:44:05
39.977867,116.327267,0,143,39796.3639814815,2008-12-14,08:44:08
39.977874,116.327415,0,143,39796.3640162037,2008-12-14,08:44:11
39.977851,116.327535,0,142,39796.3640740741,2008-12-14,08:44:16
39.977864,116.327628,0,142,39796.3641319444,2008-12-14,08:44:21
39.977907,116.327603,0,142,39796.3643055556,2008-12-14,08:44:36
39.977939,116.327547,0,143,39796.3643634259,2008-12-14,08:44:41
39.977981,116.327537,0,143,39796.3644212963,2008-12-14,08:44:46
39.978,116.327558,0,143,39796.3644791667,2008-12-14,08:44:51
39.978026,116.327596,0,143,39796.364537037,2008-12-14,08:44:56
39.978041,116.327537,0,143,39796.3645949074,2008-12-14,08:45:01
39.978035,116.327414,0,143,39796.3646527778,2008-12-14,08:45:06
39.978035,116.327414,0,143,39796.3646875,2008-12-14,08:45:09
39.978039,116.327413,0,143,39796.3647106481,2008-12-14,08:45:11
39.978008,116.327311,0,143,39796.3647685185,2008-12-14,08:45:16
39.977954,116.327197,0,143,39796.3648263889,2008-12-14,08:45:21
39.977972,116.327122,0,143,39796.3648842593,2008-12-14,08:45:26
39.978003,116.327074,0,143,39796.3649421296,2008-12-14,08:45:31
39.978001,116.327036,0,143,39796.365,2008-12-14,08:45:36
39.978039,116.327059,0,143,39796.3650578704,2008-12-14,08:45:41
39.978052,116.327083,0,143,39796.3651157407,2008-12-14,08:45:46
39.978052,116.327083,0,143,39796.365150463,2008-12-14,08:45:49
39.978045,116.327081,0,143,39796.3651736111,2008-12-14,08:45:51
39.978035,116.327077,0,143,39796.3652314815,2008-12-14,08:45:56
39.978035,116.327077,0,143,39796.3652662037,2008-12-14,08:45:59
39.97804,116.327081,0,143,39796.3652893519,2008-12-14,08:46:01
39.97795,116.327914,0,492,39796.4729050926,2008-12-14,11:20:59
39.97802,116.327597,0,492,39796.4729282407,2008-12-14,11:21:01
39.978072,116.32772,0,491,39796.472962963,2008-12-14,11:21:04
39.97823,116.326875,0,204,39796.472974537,2008-12-14,11:21:05
39.978247,116.326872,0,204,39796.4730324074,2008-12-14,11:21:10
39.978238,116.326856,0,203,39796.4730902778,2008-12-14,11:21:15
39.978238,116.326856,0,203,39796.473125,2008-12-14,11:21:18
39.978235,116.32686,0,204,39796.4731481481,2008-12-14,11:21:20
39.978251,116.326879,0,201,39796.4732060185,2008-12-14,11:21:25
39.978264,116.326877,0,197,39796.4732638889,2008-12-14,11:21:30
39.978264,116.326877,0,197,39796.4732986111,2008-12-14,11:21:33
39.978269,116.326874,0,197,39796.4733217593,2008-12-14,11:21:35
39.978281,116.326898,0,198,39796.4733796296,2008-12-14,11:21:40
39.978276,116.32692,0,198,39796.4734375,2008-12-14,11:21:45
39.978221,116.326935,0,196,39796.4734953704,2008-12-14,11:21:50
39.978209,116.326899,0,196,39796.4735532407,2008-12-14,11:21:55
39.978205,116.32688,0,193,39796.4736111111,2008-12-14,11:22:00
39.978218,116.326839,0,191,39796.4736689815,2008-12-14,11:22:05
39.978228,116.326832,0,189,39796.4737268519,2008-12-14,11:22:10
39.978189,116.326778,0,182,39796.4737847222,2008-12-14,11:22:15
39.978234,116.326848,0,180,39796.4738425926,2008-12-14,11:22:20
39.978291,116.326883,0,177,39796.473900463,2008-12-14,11:22:25
39.97834,116.326911,0,172,39796.4739583333,2008-12-14,11:22:30
39.9784,116.326915,0,172,39796.4740162037,2008-12-14,11:22:35
39.978445,116.326916,0,178,39796.4740740741,2008-12-14,11:22:40
39.978469,116.32691,0,182,39796.4741319444,2008-12-14,11:22:45
39.978515,116.326938,0,185,39796.4741898148,2008-12-14,11:22:50
39.978558,116.326961,0,190,39796.4742476852,2008-12-14,11:22:55
39.978602,116.326964,0,191,39796.4743055556,2008-12-14,11:23:00
39.978668,116.326964,0,198,39796.4743634259,2008-12-14,11:23:05
39.978714,116.327007,0,203,39796.4744212963,2008-12-14,11:23:10
39.978758,116.327017,0,205,39796.4744791667,2008-12-14,11:23:15
39.97879,116.326974,0,202,39796.474537037,2008-12-14,11:23:20
39.978791,116.326964,0,200,39796.4745949074,2008-12-14,11:23:25
39.978809,116.326953,0,201,39796.4746527778,2008-12-14,11:23:30
39.97875,116.327005,0,206,39796.4747106481,2008-12-14,11:23:35
39.978779,116.327056,0,205,39796.4747685185,2008-12-14,11:23:40
39.978798,116.327111,0,211,39796.4748263889,2008-12-14,11:23:45
39.978819,116.327165,0,216,39796.4748842593,2008-12-14,11:23:50
39.978918,116.327189,0,212,39796.4749305556,2008-12-14,11:23:54
39.979001,116.327209,0,207,39796.4749884259,2008-12-14,11:23:59
39.979039,116.327233,0,207,39796.4750462963,2008-12-14,11:24:04
39.979094,116.327248,0,203,39796.4751041667,2008-12-14,11:24:09
39.979159,116.327242,0,201,39796.475162037,2008-12-14,11:24:14
39.979215,116.327208,0,195,39796.4752199074,2008-12-14,11:24:19
39.979249,116.327221,0,194,39796.4752777778,2008-12-14,11:24:24
39.979282,116.327206,0,200,39796.4753356481,2008-12-14,11:24:29
39.979317,116.327187,0,191,39796.4753935185,2008-12-14,11:24:34
39.979361,116.327181,0,183,39796.4754513889,2008-12-14,11:24:39
39.979388,116.32716,0,171,39796.4755092593,2008-12-14,11:24:44
39.979424,116.32716,0,162,39796.4755671296,2008-12-14,11:24:49
39.979479,116.327137,0,156,39796.475625,2008-12-14,11:24:54
39.979514,116.327125,0,156,39796.4756828704,2008-12-14,11:24:59
39.979576,116.327114,0,156,39796.4757407407,2008-12-14,11:25:04
39.979608,116.327108,0,158,39796.4757986111,2008-12-14,11:25:09
39.979635,116.327123,0,163,39796.4758564815,2008-12-14,11:25:14
39.979641,116.327155,0,165,39796.4759143519,2008-12-14,11:25:19
39.979645,116.327261,0,171,39796.4759722222,2008-12-14,11:25:24
39.979676,116.327362,0,183,39796.4760300926,2008-12-14,11:25:29
39.979742,116.32738,0,195,39796.476087963,2008-12-14,11:25:34
39.979757,116.327449,0,197,39796.4761458333,2008-12-14,11:25:39
39.979796,116.327453,0,202,39796.4762037037,2008-12-14,11:25:44
39.979841,116.327458,0,210,39796.4762615741,2008-12-14,11:25:49
39.979891,116.327467,0,220,39796.4763194444,2008-12-14,11:25:54
39.979929,116.327439,0,232,39796.4763773148,2008-12-14,11:25:59
39.980018,116.327388,0,232,39796.4764351852,2008-12-14,11:26:04
39.980067,116.327322,0,240,39796.4764930556,2008-12-14,11:26:09
39.980094,116.327314,0,247,39796.4765509259,2008-12-14,11:26:14
39.980145,116.327285,0,255,39796.4766087963,2008-12-14,11:26:19
39.980209,116.327275,0,258,39796.4766666667,2008-12-14,11:26:24
39.98032,116.327246,0,269,39796.476724537,2008-12-14,11:26:29
39.980398,116.327219,0,280,39796.4767824074,2008-12-14,11:26:34
39.980452,116.327219,0,287,39796.4768402778,2008-12-14,11:26:39
39.980432,116.327161,0,294,39796.4768981481,2008-12-14,11:26:44
39.980544,116.327209,0,295,39796.4769560185,2008-12-14,11:26:49
39.980646,116.327347,0,284,39796.4769791667,2008-12-14,11:26:51
39.980681,116.327468,0,266,39796.4770138889,2008-12-14,11:26:54
39.980726,116.327497,0,237,39796.4770717593,2008-12-14,11:26:59
39.980792,116.327452,0,229,39796.4771296296,2008-12-14,11:27:04
39.980815,116.327453,0,224,39796.4771875,2008-12-14,11:27:09
39.98084,116.327441,0,221,39796.4772453704,2008-12-14,11:27:14
39.980782,116.32754,0,217,39796.4772916667,2008-12-14,11:27:18
39.980807,116.327584,0,212,39796.477349537,2008-12-14,11:27:23
39.980822,116.327575,0,206,39796.4774074074,2008-12-14,11:27:28
39.980861,116.327545,0,207,39796.4774652778,2008-12-14,11:27:33
39.980895,116.327533,0,206,39796.4775231481,2008-12-14,11:27:38
39.980951,116.327524,0,206,39796.4775810185,2008-12-14,11:27:43
39.980972,116.327506,0,207,39796.4776388889,2008-12-14,11:27:48
39.981009,116.327488,0,213,39796.4776967593,2008-12-14,11:27:53
39.981037,116.32747,0,216,39796.4777546296,2008-12-14,11:27:58
39.981126,116.327493,0,210,39796.4778009259,2008-12-14,11:28:02
39.981224,116.327489,0,203,39796.4778587963,2008-12-14,11:28:07
39.981258,116.327469,0,204,39796.4779166667,2008-12-14,11:28:12
39.98127,116.327465,0,204,39796.477974537,2008-12-14,11:28:17
39.981265,116.32745,0,200,39796.4780324074,2008-12-14,11:28:22
39.981336,116.327455,0,199,39796.4780902778,2008-12-14,11:28:27
39.98144,116.327435,0,199,39796.4781481481,2008-12-14,11:28:32
39.981525,116.327471,0,193,39796.4782060185,2008-12-14,11:28:37
39.981633,116.32749,0,194,39796.4782523148,2008-12-14,11:28:41
39.981761,116.327488,0,196,39796.4782986111,2008-12-14,11:28:45
39.981861,116.327483,0,200,39796.4783333333,2008-12-14,11:28:48
39.981973,116.327438,0,205,39796.4783680556,2008-12-14,11:28:51
39.982061,116.327408,0,214,39796.4783912037,2008-12-14,11:28:53
39.982261,116.327403,0,222,39796.4784375,2008-12-14,11:28:57
39.982367,116.327408,0,221,39796.4784837963,2008-12-14,11:29:01
39.982433,116.327306,0,227,39796.4785069444,2008-12-14,11:29:03
39.982441,116.327328,0,220,39796.4785648148,2008-12-14,11:29:08
39.982515,116.327309,0,228,39796.4786226852,2008-12-14,11:29:13
39.982613,116.327297,0,229,39796.4786574074,2008-12-14,11:29:16
39.982726,116.32729,0,236,39796.4786921296,2008-12-14,11:29:19
39.982836,116.327229,0,249,39796.4787152778,2008-12-14,11:29:21
39.982926,116.327172,0,260,39796.47875,2008-12-14,11:29:24
39.98302,116.327182,0,259,39796.4787731481,2008-12-14,11:29:26
39.983065,116.327294,0,263,39796.4788194444,2008-12-14,11:29:30
39.983279,116.32737,0,264,39796.4788657407,2008-12-14,11:29:34
39.983423,116.327284,0,279,39796.478900463,2008-12-14,11:29:37
39.98354,116.32724,0,292,39796.4789351852,2008-12-14,11:29:40
39.98365,116.327301,0,292,39796.4789467593,2008-12-14,11:29:41
39.983792,116.327455,0,275,39796.4789583333,2008-12-14,11:29:42
39.983915,116.327521,0,268,39796.4789814815,2008-12-14,11:29:44
39.984036,116.327539,0,269,39796.4790162037,2008-12-14,11:29:47
39.98414,116.32753,0,276,39796.4790509259,2008-12-14,11:29:50
39.984237,116.327536,0,271,39796.4790740741,2008-12-14,11:29:52
39.98435,116.327528,0,264,39796.4791087963,2008-12-14,11:29:55
39.984441,116.327513,0,245,39796.4791435185,2008-12-14,11:29:58
39.984497,116.327554,0,221,39796.4792013889,2008-12-14,11:30:03
39.984587,116.327521,0,208,39796.4792361111,2008-12-14,11:30:06
39.984681,116.327469,0,195,39796.4792708333,2008-12-14,11:30:09
39.984775,116.327427,0,184,39796.4793055556,2008-12-14,11:30:12
39.984874,116.327396,0,174,39796.4793402778,2008-12-14,11:30:15
39.984978,116.327364,0,170,39796.4793865741,2008-12-14,11:30:19
39.985082,116.32733,0,171,39796.4794444444,2008-12-14,11:30:24
39.985196,116.32735,0,168,39796.4795023148,2008-12-14,11:30:29
39.985287,116.327333,0,168,39796.479537037,2008-12-14,11:30:32
39.985404,116.327304,0,165,39796.4795833333,2008-12-14,11:30:36
39.985507,116.327284,0,171,39796.4796296296,2008-12-14,11:30:40
39.985602,116.327258,0,180,39796.4796759259,2008-12-14,11:30:44
39.985692,116.327215,0,190,39796.4797222222,2008-12-14,11:30:48
39.985815,116.327248,0,188,39796.4797453704,2008-12-14,11:30:50
39.985919,116.32727,0,181,39796.4797685185,2008-12-14,11:30:52
39.986032,116.327256,0,184,39796.4798032407,2008-12-14,11:30:55
39.986082,116.327181,0,204,39796.479849537,2008-12-14,11:30:59
39.986155,116.327106,0,218,39796.4798958333,2008-12-14,11:31:03
39.986236,116.327035,0,227,39796.4799305556,2008-12-14,11:31:06
39.986344,116.327041,0,250,39796.4799768519,2008-12-14,11:31:10
39.986452,116.326997,0,261,39796.4800231481,2008-12-14,11:31:14
39.986576,116.326993,0,274,39796.4800578704,2008-12-14,11:31:17
39.986667,116.326988,0,280,39796.4800810185,2008-12-14,11:31:19
39.986796,116.326961,0,287,39796.4801041667,2008-12-14,11:31:21
39.986935,116.326973,0,293,39796.4801273148,2008-12-14,11:31:23
39.987085,116.327012,0,278,39796.480150463,2008-12-14,11:31:25
39.987177,116.326999,0,284,39796.4801736111,2008-12-14,11:31:27
39.987336,116.327073,0,278,39796.4801967593,2008-12-14,11:31:29
39.987445,116.327125,0,259,39796.4802199074,2008-12-14,11:31:31
39.987543,116.327134,0,249,39796.4802430556,2008-12-14,11:31:33
39.987635,116.327126,0,239,39796.4802662037,2008-12-14,11:31:35
39.987708,116.327165,0,222,39796.4803009259,2008-12-14,11:31:38
39.987812,116.327177,0,210,39796.4803356482,2008-12-14,11:31:41
39.987927,116.327179,0,203,39796.4803703704,2008-12-14,11:31:44
39.988039,116.327165,0,197,39796.4804050926,2008-12-14,11:31:47
39.988143,116.327154,0,192,39796.4804398148,2008-12-14,11:31:50
39.988261,116.327142,0,182,39796.480474537,2008-12-14,11:31:53
39.98836,116.32713,0,174,39796.4805092593,2008-12-14,11:31:56
39.988478,116.327122,0,166,39796.4805439815,2008-12-14,11:31:59
39.988592,116.327108,0,161,39796.4805787037,2008-12-14,11:32:02
39.988697,116.327091,0,164,39796.4806134259,2008-12-14,11:32:05
39.988804,116.32708,0,162,39796.4806481482,2008-12-14,11:32:08
39.9889,116.32708,0,162,39796.4806828704,2008-12-14,11:32:11
39.989021,116.327081,0,163,39796.4807291667,2008-12-14,11:32:15
39.989118,116.327076,0,171,39796.4807638889,2008-12-14,11:32:18
39.989231,116.327066,0,169,39796.4807986111,2008-12-14,11:32:21
39.989339,116.327056,0,173,39796.4808333333,2008-12-14,11:32:24
39.989428,116.327053,0,165,39796.4808564815,2008-12-14,11:32:26
39.98955,116.327053,0,158,39796.4808912037,2008-12-14,11:32:29
39.989677,116.327048,0,158,39796.4809259259,2008-12-14,11:32:32
39.989808,116.327035,0,162,39796.4809606481,2008-12-14,11:32:35
39.989934,116.327025,0,161,39796.4809953704,2008-12-14,11:32:38
39.990056,116.32702,0,161,39796.4810300926,2008-12-14,11:32:41
39.990164,116.32701,0,167,39796.4810648148,2008-12-14,11:32:44
39.990259,116.327014,0,169,39796.481099537,2008-12-14,11:32:47
39.990353,116.326985,0,178,39796.4811342593,2008-12-14,11:32:50
39.99046,116.327005,0,175,39796.4811574074,2008-12-14,11:32:52
39.990564,116.327002,0,185,39796.4811921296,2008-12-14,11:32:55
39.99066,116.326943,0,199,39796.4812384259,2008-12-14,11:32:59
39.990761,116.326915,0,212,39796.4812731481,2008-12-14,11:33:02
39.990939,116.327016,0,184,39796.4812962963,2008-12-14,11:33:04
39.991056,116.327034,0,176,39796.4813310185,2008-12-14,11:33:07
39.991154,116.32705,0,168,39796.4813888889,2008-12-14,11:33:12
39.991223,116.327047,0,177,39796.4814467593,2008-12-14,11:33:17
39.991249,116.327065,0,176,39796.4815046296,2008-12-14,11:33:22
39.991249,116.327065,0,176,39796.4815393519,2008-12-14,11:33:25
39.991255,116.327066,0,181,39796.4815625,2008-12-14,11:33:27
39.99127,116.327064,0,185,39796.4816203704,2008-12-14,11:33:32
39.991292,116.327062,0,186,39796.4816782407,2008-12-14,11:33:37
39.991317,116.327065,0,188,39796.4817361111,2008-12-14,11:33:42
39.991365,116.32706,0,186,39796.4817939815,2008-12-14,11:33:47
39.99144,116.327051,0,181,39796.4818518519,2008-12-14,11:33:52
39.99153,116.327056,0,170,39796.4819097222,2008-12-14,11:33:57
39.991636,116.327025,0,168,39796.4819444444,2008-12-14,11:34:00
39.991747,116.32699,0,168,39796.4819791667,2008-12-14,11:34:03
39.991847,116.326958,0,169,39796.482025463,2008-12-14,11:34:07
39.991944,116.326943,0,172,39796.4820833333,2008-12-14,11:34:12
39.992051,116.326921,0,170,39796.4821412037,2008-12-14,11:34:17
39.992141,116.326918,0,169,39796.4821875,2008-12-14,11:34:21
39.992253,116.326904,0,165,39796.4822337963,2008-12-14,11:34:25
39.992351,116.326892,0,170,39796.4822800926,2008-12-14,11:34:29
39.992444,116.326874,0,176,39796.4823148148,2008-12-14,11:34:32
39.992561,116.326878,0,174,39796.482349537,2008-12-14,11:34:35
39.992649,116.326911,0,176,39796.4823726852,2008-12-14,11:34:37
39.992748,116.326933,0,181,39796.4823958333,2008-12-14,11:34:39
39.992866,116.32694,0,183,39796.4824305556,2008-12-14,11:34:42
39.992961,116.326943,0,195,39796.4824652778,2008-12-14,11:34:45
39.993064,116.326948,0,205,39796.4825,2008-12-14,11:34:48
39.993159,116.32691,0,191,39796.4825347222,2008-12-14,11:34:51
39.993286,116.326897,0,189,39796.4825694444,2008-12-14,11:34:54
39.993392,116.326879,0,179,39796.4826041667,2008-12-14,11:34:57
39.993494,116.326867,0,175,39796.4826388889,2008-12-14,11:35:00
39.993597,116.326861,0,173,39796.4826736111,2008-12-14,11:35:03
39.993697,116.326844,0,173,39796.4827083333,2008-12-14,11:35:06
39.993797,116.326864,0,171,39796.4827546296,2008-12-14,11:35:10
39.993907,116.326865,0,171,39796.4828009259,2008-12-14,11:35:14
39.993981,116.326895,0,172,39796.4828587963,2008-12-14,11:35:19
39.994037,116.326934,0,175,39796.4829166667,2008-12-14,11:35:24
39.994143,116.326917,0,176,39796.482974537,2008-12-14,11:35:29
39.994258,116.326902,0,176,39796.4830208333,2008-12-14,11:35:33
39.994362,116.326932,0,181,39796.4830671296,2008-12-14,11:35:37
39.994454,116.326942,0,182,39796.4831018519,2008-12-14,11:35:40
39.994574,116.326916,0,167,39796.4831365741,2008-12-14,11:35:43
39.994685,116.326904,0,170,39796.4831712963,2008-12-14,11:35:46
39.994787,116.326878,0,167,39796.4832060185,2008-12-14,11:35:49
39.994909,116.326856,0,169,39796.4832407407,2008-12-14,11:35:52
39.994993,116.326811,0,169,39796.483275463,2008-12-14,11:35:55
39.995081,116.326765,0,172,39796.4833101852,2008-12-14,11:35:58
39.995185,116.32672,0,173,39796.4833449074,2008-12-14,11:36:01
39.995303,116.326727,0,176,39796.4833796296,2008-12-14,11:36:04
39.995419,116.326737,0,178,39796.4834143519,2008-12-14,11:36:07
39.995533,116.326725,0,177,39796.4834490741,2008-12-14,11:36:10
39.995653,116.326724,0,180,39796.4834837963,2008-12-14,11:36:13
39.995757,116.326724,0,187,39796.4835185185,2008-12-14,11:36:16
39.995881,116.326729,0,187,39796.4835532407,2008-12-14,11:36:19
39.996024,116.326742,0,182,39796.483587963,2008-12-14,11:36:22
39.996144,116.326797,0,188,39796.4836226852,2008-12-14,11:36:25
39.996263,116.326834,0,203,39796.4836574074,2008-12-14,11:36:28
39.996384,116.326851,0,213,39796.4836921296,2008-12-14,11:36:31
39.996515,116.326847,0,220,39796.4837268519,2008-12-14,11:36:34
39.996635,116.326813,0,220,39796.4837615741,2008-12-14,11:36:37
39.99676,116.326788,0,233,39796.4837962963,2008-12-14,11:36:40
39.99685,116.326758,0,240,39796.4838194444,2008-12-14,11:36:42
39.996935,116.326729,0,247,39796.4838425926,2008-12-14,11:36:44
39.997021,116.326712,0,260,39796.4838657407,2008-12-14,11:36:46
39.99712,116.326713,0,265,39796.4838888889,2008-12-14,11:36:48
39.997181,116.326759,0,243,39796.483900463,2008-12-14,11:36:49
39.997281,116.32681,0,227,39796.4839236111,2008-12-14,11:36:51
39.997375,116.326821,0,212,39796.4839467593,2008-12-14,11:36:53
39.997466,116.32682,0,206,39796.4839699074,2008-12-14,11:36:55
39.997555,116.326824,0,198,39796.4839930556,2008-12-14,11:36:57
39.997655,116.326815,0,194,39796.4840162037,2008-12-14,11:36:59
39.997789,116.326789,0,194,39796.4840509259,2008-12-14,11:37:02
39.997909,116.326772,0,194,39796.4840856481,2008-12-14,11:37:05
39.998021,116.326781,0,195,39796.4841203704,2008-12-14,11:37:08
39.998145,116.326785,0,199,39796.4841550926,2008-12-14,11:37:11
39.998269,116.326782,0,198,39796.4841898148,2008-12-14,11:37:14
39.998392,116.326767,0,205,39796.484224537,2008-12-14,11:37:17
39.99851,116.326761,0,214,39796.4842592593,2008-12-14,11:37:20
39.998601,116.326759,0,209,39796.4842824074,2008-12-14,11:37:22
39.998728,116.326756,0,204,39796.4843171296,2008-12-14,11:37:25
39.998846,116.326758,0,190,39796.4843518519,2008-12-14,11:37:28
39.998962,116.326742,0,185,39796.4843865741,2008-12-14,11:37:31
39.999068,116.326686,0,186,39796.4844212963,2008-12-14,11:37:34
39.999153,116.326629,0,177,39796.4844444444,2008-12-14,11:37:36
39.999243,116.326607,0,172,39796.4844675926,2008-12-14,11:37:38
39.999377,116.326582,0,169,39796.4845023148,2008-12-14,11:37:41
39.999468,116.32656,0,167,39796.484525463,2008-12-14,11:37:43
39.999586,116.326502,0,162,39796.4845601852,2008-12-14,11:37:46
39.999691,116.326427,0,164,39796.4845949074,2008-12-14,11:37:49
39.999748,116.326296,0,163,39796.4846296296,2008-12-14,11:37:52
39.999778,116.326148,0,164,39796.4846643518,2008-12-14,11:37:55
39.999778,116.326001,0,164,39796.4846990741,2008-12-14,11:37:58
39.999788,116.325843,0,167,39796.4847337963,2008-12-14,11:38:01
39.999785,116.325681,0,171,39796.4847685185,2008-12-14,11:38:04
39.999784,116.325522,0,175,39796.4848032407,2008-12-14,11:38:07
39.999758,116.325363,0,176,39796.484837963,2008-12-14,11:38:10
39.999754,116.325245,0,177,39796.4848611111,2008-12-14,11:38:12
39.999753,116.325094,0,185,39796.4848958333,2008-12-14,11:38:15
39.999742,116.324938,0,189,39796.4849305556,2008-12-14,11:38:18
39.999729,116.324819,0,191,39796.4849537037,2008-12-14,11:38:20
39.999725,116.32467,0,196,39796.4849884259,2008-12-14,11:38:23
39.999737,116.324539,0,210,39796.4850231481,2008-12-14,11:38:26
39.999753,116.324377,0,209,39796.4850578704,2008-12-14,11:38:29
39.999778,116.324239,0,216,39796.4850810185,2008-12-14,11:38:31
39.999777,116.32411,0,219,39796.4851041667,2008-12-14,11:38:33
39.999738,116.323947,0,219,39796.4851388889,2008-12-14,11:38:36
39.999748,116.323805,0,217,39796.485162037,2008-12-14,11:38:38
39.999757,116.323671,0,216,39796.4851851852,2008-12-14,11:38:40
39.999717,116.323564,0,215,39796.4852083333,2008-12-14,11:38:42
39.999707,116.323406,0,216,39796.4852314815,2008-12-14,11:38:44
39.999715,116.323285,0,215,39796.4852546296,2008-12-14,11:38:46
39.999718,116.323165,0,217,39796.4852777778,2008-12-14,11:38:48
39.99971,116.323036,0,220,39796.4853009259,2008-12-14,11:38:50
39.999692,116.322862,0,224,39796.4853356481,2008-12-14,11:38:53
39.999703,116.322745,0,227,39796.4853587963,2008-12-14,11:38:55
39.999688,116.322611,0,225,39796.4853819444,2008-12-14,11:38:57
39.999685,116.322478,0,225,39796.4854050926,2008-12-14,11:38:59
39.999693,116.322326,0,213,39796.4854282407,2008-12-14,11:39:01
39.999737,116.322221,0,212,39796.4854513889,2008-12-14,11:39:03
39.999821,116.322134,0,211,39796.4854861111,2008-12-14,11:39:06
39.999929,116.322092,0,208,39796.4855208333,2008-12-14,11:39:09
40.000057,116.322051,0,202,39796.4855555556,2008-12-14,11:39:12
40.000144,116.322012,0,193,39796.4855787037,2008-12-14,11:39:14
40.000274,116.321996,0,190,39796.4856134259,2008-12-14,11:39:17
40.000386,116.32197,0,189,39796.4856481481,2008-12-14,11:39:20
40.000516,116.32194,0,191,39796.4856828704,2008-12-14,11:39:23
40.000639,116.32193,0,201,39796.4857175926,2008-12-14,11:39:26
40.000769,116.321912,0,201,39796.4857523148,2008-12-14,11:39:29
40.000896,116.321901,0,203,39796.485787037,2008-12-14,11:39:32
40.000992,116.32189,0,199,39796.4858101852,2008-12-14,11:39:34
40.00108,116.321873,0,193,39796.4858333333,2008-12-14,11:39:36
40.001203,116.321864,0,195,39796.4858680556,2008-12-14,11:39:39
40.00133,116.321864,0,197,39796.4859027778,2008-12-14,11:39:42
40.001432,116.321871,0,205,39796.4859375,2008-12-14,11:39:45
40.001547,116.321863,0,206,39796.4859722222,2008-12-14,11:39:48
40.001676,116.321855,0,206,39796.4860069444,2008-12-14,11:39:51
40.001797,116.321835,0,209,39796.4860416667,2008-12-14,11:39:54
40.001918,116.321846,0,218,39796.4860763889,2008-12-14,11:39:57
40.002034,116.32183,0,226,39796.4861111111,2008-12-14,11:40:00
40.002151,116.321819,0,234,39796.4861458333,2008-12-14,11:40:03
40.002257,116.321807,0,231,39796.4861689815,2008-12-14,11:40:05
40.002364,116.321796,0,230,39796.4861921296,2008-12-14,11:40:07
40.002461,116.321785,0,227,39796.4862152778,2008-12-14,11:40:09
40.002599,116.321755,0,227,39796.48625,2008-12-14,11:40:12
40.003102,116.321566,0,173,39796.4862962963,2008-12-14,11:40:16
40.00338,116.321486,0,233,39796.4863773148,2008-12-14,11:40:23
40.003284,116.32159,0,142,39796.4863888889,2008-12-14,11:40:24
40.003443,116.321679,0,81,39796.486412037,2008-12-14,11:40:26
