# Supplementary material for: A location privacy protection method based on blockchain and threshold cryptography
Source: PLoS One. 2025 Jun 4;20(6):e0324551. doi: 10.1371/journal.pone.0324551 (PMC12136415; doi:10.1371/journal.pone.0324551)
Supplement: S1 File — (ZIP) [file pone.0324551.s001.zip › Data/001/Trajectory/20081214235553.plt]

Geolife trajectory
WGS 84
Altitude is in Feet
Reserved 3
0,2,255,My Track,0,0,2,8421376
0
40.013794,116.30653,0,139,39796.9971412037,2008-12-14,23:55:53
40.013833,116.306538,0,144,39796.9971990741,2008-12-14,23:55:58
40.013967,116.306339,0,101,39797.0010532407,2008-12-15,00:01:31
40.014051,116.306288,0,102,39797.001099537,2008-12-15,00:01:35
40.014113,116.30616,0,113,39797.0011574074,2008-12-15,00:01:40
40.014114,116.306025,0,113,39797.0012037037,2008-12-15,00:01:44
40.014113,116.30589,0,112,39797.00125,2008-12-15,00:01:48
40.014096,116.305761,0,114,39797.0012962963,2008-12-15,00:01:52
40.014017,116.305688,0,110,39797.0013541667,2008-12-15,00:01:57
40.013926,116.305682,0,114,39797.0013888889,2008-12-15,00:02:00
40.013823,116.305693,0,111,39797.0014351852,2008-12-15,00:02:04
40.013747,116.305761,0,108,39797.0014930556,2008-12-15,00:02:09
40.01374,116.305793,0,115,39797.0015509259,2008-12-15,00:02:14
40.013738,116.305798,0,115,39797.0016087963,2008-12-15,00:02:19
40.013737,116.305803,0,115,39797.0016666667,2008-12-15,00:02:24
40.013735,116.305805,0,114,39797.001724537,2008-12-15,00:02:29
40.013735,116.305805,0,114,39797.0017592593,2008-12-15,00:02:32
40.013733,116.305812,0,114,39797.0017824074,2008-12-15,00:02:34
40.013721,116.30582,0,115,39797.0018402778,2008-12-15,00:02:39
40.013736,116.30593,0,112,39797.0018981481,2008-12-15,00:02:44
40.013753,116.306069,0,111,39797.0019560185,2008-12-15,00:02:49
40.013759,116.306208,0,112,39797.0020023148,2008-12-15,00:02:53
40.013719,116.306331,0,107,39797.0020486111,2008-12-15,00:02:57
40.01363,116.306378,0,102,39797.0020949074,2008-12-15,00:03:01
40.013538,116.306465,0,102,39797.0021527778,2008-12-15,00:03:06
40.013507,116.306563,0,103,39797.0022106481,2008-12-15,00:03:11
40.013498,116.306594,0,102,39797.0022685185,2008-12-15,00:03:16
40.013459,116.306672,0,98,39797.0023263889,2008-12-15,00:03:21
40.01339,116.306753,0,96,39797.0023726852,2008-12-15,00:03:25
40.013308,116.306841,0,96,39797.0024189815,2008-12-15,00:03:29
40.01323,116.306943,0,96,39797.0024652778,2008-12-15,00:03:33
40.013167,116.307055,0,97,39797.0025115741,2008-12-15,00:03:37
40.013094,116.307148,0,95,39797.0025578704,2008-12-15,00:03:41
40.013034,116.307246,0,97,39797.0026041667,2008-12-15,00:03:45
40.013004,116.307385,0,107,39797.002662037,2008-12-15,00:03:50
40.013018,116.307504,0,115,39797.0027083333,2008-12-15,00:03:54
40.013022,116.307649,0,118,39797.0027546296,2008-12-15,00:03:58
40.013029,116.307795,0,119,39797.0028125,2008-12-15,00:04:03
40.013047,116.307928,0,119,39797.0028587963,2008-12-15,00:04:07
40.013046,116.308066,0,120,39797.0029050926,2008-12-15,00:04:11
40.013053,116.308207,0,119,39797.0029513889,2008-12-15,00:04:15
40.013062,116.308325,0,128,39797.0029976852,2008-12-15,00:04:19
40.013083,116.308457,0,136,39797.0030439815,2008-12-15,00:04:23
40.01309,116.308598,0,140,39797.0030902778,2008-12-15,00:04:27
40.013101,116.308746,0,138,39797.0031365741,2008-12-15,00:04:31
40.013111,116.308893,0,137,39797.0031828704,2008-12-15,00:04:35
40.013125,116.30904,0,133,39797.0032291667,2008-12-15,00:04:39
40.013134,116.309186,0,130,39797.003275463,2008-12-15,00:04:43
40.013145,116.309317,0,127,39797.0033217593,2008-12-15,00:04:47
40.013165,116.309462,0,123,39797.0033680556,2008-12-15,00:04:51
40.013161,116.309595,0,122,39797.0034143519,2008-12-15,00:04:55
40.013186,116.309743,0,117,39797.0034606481,2008-12-15,00:04:59
40.013195,116.309892,0,114,39797.0035069444,2008-12-15,00:05:03
40.013201,116.310029,0,114,39797.0035532407,2008-12-15,00:05:07
40.01319,116.31017,0,115,39797.003599537,2008-12-15,00:05:11
40.013176,116.310314,0,116,39797.0036458333,2008-12-15,00:05:15
40.013175,116.310454,0,117,39797.0036921296,2008-12-15,00:05:19
40.013183,116.310591,0,117,39797.0037384259,2008-12-15,00:05:23
40.013193,116.310744,0,116,39797.0037847222,2008-12-15,00:05:27
40.013207,116.310867,0,116,39797.0038310185,2008-12-15,00:05:31
40.013223,116.31101,0,111,39797.0038773148,2008-12-15,00:05:35
40.01323,116.311153,0,109,39797.0039236111,2008-12-15,00:05:39
40.013237,116.311283,0,103,39797.0039699074,2008-12-15,00:05:43
40.013247,116.311421,0,103,39797.0040162037,2008-12-15,00:05:47
40.013264,116.311538,0,102,39797.0040625,2008-12-15,00:05:51
40.013265,116.311675,0,108,39797.0041203704,2008-12-15,00:05:56
40.013234,116.311776,0,103,39797.0041782407,2008-12-15,00:06:01
40.013146,116.311823,0,102,39797.004212963,2008-12-15,00:06:04
40.013049,116.311829,0,100,39797.0042476852,2008-12-15,00:06:07
40.012951,116.31183,0,102,39797.0042824074,2008-12-15,00:06:10
40.012849,116.311837,0,100,39797.0043171296,2008-12-15,00:06:13
40.012747,116.31185,0,97,39797.0043518519,2008-12-15,00:06:16
40.012651,116.311859,0,97,39797.0043865741,2008-12-15,00:06:19
40.012544,116.311877,0,99,39797.0044212963,2008-12-15,00:06:22
40.012439,116.311893,0,99,39797.0044560185,2008-12-15,00:06:25
40.012334,116.31189,0,97,39797.0044907407,2008-12-15,00:06:28
40.012233,116.311903,0,101,39797.004525463,2008-12-15,00:06:31
40.012117,116.311901,0,106,39797.0045717593,2008-12-15,00:06:35
40.012013,116.311918,0,108,39797.0046064815,2008-12-15,00:06:38
40.011905,116.311934,0,116,39797.0046412037,2008-12-15,00:06:41
40.011807,116.311941,0,121,39797.0046759259,2008-12-15,00:06:44
40.011696,116.311965,0,120,39797.0047106481,2008-12-15,00:06:47
40.011593,116.311975,0,116,39797.0047453704,2008-12-15,00:06:50
40.011496,116.312025,0,117,39797.0047800926,2008-12-15,00:06:53
40.011404,116.312108,0,117,39797.0048263889,2008-12-15,00:06:57
40.011349,116.312211,0,114,39797.0048611111,2008-12-15,00:07:00
40.011317,116.312345,0,114,39797.0048958333,2008-12-15,00:07:03
40.011265,116.312472,0,113,39797.0049305556,2008-12-15,00:07:06
40.011163,116.312544,0,113,39797.0049652778,2008-12-15,00:07:09
40.011058,116.312559,0,112,39797.005,2008-12-15,00:07:12
40.010954,116.312553,0,115,39797.0050347222,2008-12-15,00:07:15
40.010845,116.312549,0,115,39797.0050694444,2008-12-15,00:07:18
40.010737,116.31255,0,113,39797.0051041667,2008-12-15,00:07:21
40.010624,116.312529,0,114,39797.0051388889,2008-12-15,00:07:24
40.010511,116.312532,0,114,39797.0051736111,2008-12-15,00:07:27
40.010391,116.312555,0,109,39797.0052083333,2008-12-15,00:07:30
40.01027,116.312576,0,107,39797.0052430556,2008-12-15,00:07:33
40.010154,116.312588,0,107,39797.0052777778,2008-12-15,00:07:36
40.01004,116.312595,0,113,39797.0053125,2008-12-15,00:07:39
40.009919,116.312615,0,119,39797.0053472222,2008-12-15,00:07:42
40.009794,116.312631,0,121,39797.0053819444,2008-12-15,00:07:45
40.00968,116.312639,0,123,39797.0054166667,2008-12-15,00:07:48
40.00957,116.312649,0,128,39797.0054513889,2008-12-15,00:07:51
40.009468,116.31268,0,125,39797.0054861111,2008-12-15,00:07:54
40.009394,116.312788,0,118,39797.0055208333,2008-12-15,00:07:57
40.009387,116.312931,0,122,39797.0055555556,2008-12-15,00:08:00
40.009394,116.313048,0,123,39797.0055787037,2008-12-15,00:08:02
40.009411,116.313196,0,131,39797.0056134259,2008-12-15,00:08:05
40.009425,116.313339,0,135,39797.0056481481,2008-12-15,00:08:08
40.009432,116.313504,0,139,39797.0056828704,2008-12-15,00:08:11
40.009433,116.313667,0,147,39797.0057175926,2008-12-15,00:08:14
40.009448,116.31382,0,154,39797.0057523148,2008-12-15,00:08:17
40.009446,116.313963,0,158,39797.005787037,2008-12-15,00:08:20
40.009452,116.314096,0,161,39797.0058217593,2008-12-15,00:08:23
40.009465,116.314237,0,164,39797.0058564815,2008-12-15,00:08:26
40.009481,116.314387,0,160,39797.0058912037,2008-12-15,00:08:29
40.009511,116.31451,0,168,39797.0059259259,2008-12-15,00:08:32
40.009522,116.314629,0,177,39797.0059606481,2008-12-15,00:08:35
40.009546,116.314767,0,183,39797.0060069444,2008-12-15,00:08:39
40.009556,116.314928,0,183,39797.0060416667,2008-12-15,00:08:42
40.009552,116.31507,0,184,39797.0060763889,2008-12-15,00:08:45
40.009558,116.315228,0,181,39797.0061111111,2008-12-15,00:08:48
40.009579,116.315357,0,182,39797.0061458333,2008-12-15,00:08:51
40.009599,116.315475,0,186,39797.0061805556,2008-12-15,00:08:54
40.009604,116.315604,0,187,39797.0062152778,2008-12-15,00:08:57
40.009606,116.315746,0,190,39797.00625,2008-12-15,00:09:00
40.009607,116.315867,0,193,39797.0062847222,2008-12-15,00:09:03
40.009617,116.315989,0,198,39797.0063194444,2008-12-15,00:09:06
40.009589,116.316098,0,188,39797.0063541667,2008-12-15,00:09:09
40.009482,116.316114,0,183,39797.0063888889,2008-12-15,00:09:12
40.009366,116.316141,0,180,39797.0064236111,2008-12-15,00:09:15
40.009238,116.316175,0,170,39797.0064583333,2008-12-15,00:09:18
40.009148,116.316205,0,162,39797.0064814815,2008-12-15,00:09:20
40.009037,116.316238,0,152,39797.0065162037,2008-12-15,00:09:23
40.008945,116.316308,0,145,39797.0065509259,2008-12-15,00:09:26
40.0089,116.316443,0,139,39797.0065856481,2008-12-15,00:09:29
40.008932,116.316575,0,140,39797.0066203704,2008-12-15,00:09:32
40.008974,116.316693,0,143,39797.0066550926,2008-12-15,00:09:35
40.00901,116.316816,0,144,39797.0066898148,2008-12-15,00:09:38
40.009035,116.316937,0,150,39797.006724537,2008-12-15,00:09:41
40.009042,116.317069,0,152,39797.0067592593,2008-12-15,00:09:44
40.009051,116.317215,0,151,39797.0067939815,2008-12-15,00:09:47
40.009063,116.317341,0,156,39797.0068287037,2008-12-15,00:09:50
40.009065,116.317468,0,161,39797.0068634259,2008-12-15,00:09:53
40.009048,116.317587,0,160,39797.0069097222,2008-12-15,00:09:57
40.008989,116.317602,0,174,39797.0069675926,2008-12-15,00:10:02
40.008903,116.317618,0,182,39797.007025463,2008-12-15,00:10:07
40.008802,116.317607,0,189,39797.0070601852,2008-12-15,00:10:10
40.008694,116.317597,0,191,39797.0070949074,2008-12-15,00:10:13
40.008584,116.317606,0,200,39797.0071412037,2008-12-15,00:10:17
40.008498,116.317584,0,211,39797.0071759259,2008-12-15,00:10:20
40.008413,116.317571,0,224,39797.0072106481,2008-12-15,00:10:23
40.008327,116.317576,0,242,39797.0072453704,2008-12-15,00:10:26
40.008243,116.317581,0,259,39797.0072800926,2008-12-15,00:10:29
40.008148,116.317582,0,260,39797.0073148148,2008-12-15,00:10:32
40.008045,116.317588,0,244,39797.007337963,2008-12-15,00:10:34
40.007943,116.317603,0,230,39797.0073611111,2008-12-15,00:10:36
40.00785,116.317616,0,236,39797.0073958333,2008-12-15,00:10:39
40.007766,116.317608,0,249,39797.0074421296,2008-12-15,00:10:43
40.007675,116.317618,0,255,39797.0074768519,2008-12-15,00:10:46
40.00755,116.317637,0,247,39797.0075115741,2008-12-15,00:10:49
40.007454,116.317641,0,255,39797.0075462963,2008-12-15,00:10:52
40.007333,116.317653,0,242,39797.0075810185,2008-12-15,00:10:55
40.007253,116.317667,0,225,39797.0076041667,2008-12-15,00:10:57
40.007135,116.317672,0,218,39797.0076273148,2008-12-15,00:10:59
40.00703,116.31766,0,206,39797.007650463,2008-12-15,00:11:01
40.00694,116.317652,0,198,39797.0076736111,2008-12-15,00:11:03
40.006809,116.317642,0,187,39797.0077083333,2008-12-15,00:11:06
40.006713,116.317663,0,174,39797.0077314815,2008-12-15,00:11:08
40.006608,116.317644,0,167,39797.0077662037,2008-12-15,00:11:11
40.006498,116.317632,0,160,39797.0078009259,2008-12-15,00:11:14
40.006387,116.317646,0,161,39797.0078356481,2008-12-15,00:11:17
40.006269,116.317657,0,158,39797.0078703704,2008-12-15,00:11:20
40.006148,116.31765,0,158,39797.0079050926,2008-12-15,00:11:23
40.006027,116.317648,0,158,39797.0079398148,2008-12-15,00:11:26
40.005904,116.317665,0,151,39797.007974537,2008-12-15,00:11:29
40.005787,116.317686,0,148,39797.0080092593,2008-12-15,00:11:32
40.005664,116.317691,0,149,39797.0080439815,2008-12-15,00:11:35
40.005547,116.317684,0,146,39797.0080787037,2008-12-15,00:11:38
40.005438,116.317703,0,149,39797.0081134259,2008-12-15,00:11:41
40.005325,116.317721,0,147,39797.0081481481,2008-12-15,00:11:44
40.005216,116.317722,0,144,39797.0081828704,2008-12-15,00:11:47
40.005108,116.317754,0,145,39797.0082175926,2008-12-15,00:11:50
40.004999,116.317793,0,142,39797.0082523148,2008-12-15,00:11:53
40.004885,116.317806,0,143,39797.008287037,2008-12-15,00:11:56
40.004791,116.317854,0,139,39797.0083217593,2008-12-15,00:11:59
40.004723,116.317966,0,135,39797.0083564815,2008-12-15,00:12:02
40.004687,116.318122,0,125,39797.0083912037,2008-12-15,00:12:05
40.004683,116.31828,0,121,39797.0084259259,2008-12-15,00:12:08
40.004688,116.318424,0,118,39797.0084606481,2008-12-15,00:12:11
40.004701,116.318568,0,120,39797.0084953704,2008-12-15,00:12:14
40.004714,116.318719,0,121,39797.0085300926,2008-12-15,00:12:17
40.004739,116.318866,0,126,39797.0085648148,2008-12-15,00:12:20
40.004737,116.319017,0,128,39797.008599537,2008-12-15,00:12:23
40.004742,116.319177,0,128,39797.0086342593,2008-12-15,00:12:26
40.004759,116.319323,0,131,39797.0086689815,2008-12-15,00:12:29
40.004759,116.319472,0,131,39797.0087037037,2008-12-15,00:12:32
40.004767,116.319612,0,137,39797.0087384259,2008-12-15,00:12:35
40.004775,116.319753,0,140,39797.0087731481,2008-12-15,00:12:38
40.004794,116.31991,0,135,39797.0088078704,2008-12-15,00:12:41
40.004796,116.320057,0,133,39797.0088425926,2008-12-15,00:12:44
40.004797,116.320205,0,129,39797.0088773148,2008-12-15,00:12:47
40.004808,116.320346,0,127,39797.008912037,2008-12-15,00:12:50
40.004808,116.320485,0,126,39797.0089467593,2008-12-15,00:12:53
40.004812,116.32063,0,123,39797.0089814815,2008-12-15,00:12:56
40.004814,116.320765,0,123,39797.0090162037,2008-12-15,00:12:59
40.004828,116.320898,0,123,39797.0090509259,2008-12-15,00:13:02
40.004832,116.321037,0,120,39797.0090856481,2008-12-15,00:13:05
40.004819,116.32117,0,119,39797.0091203704,2008-12-15,00:13:08
40.004806,116.321291,0,118,39797.0091550926,2008-12-15,00:13:11
40.004743,116.321374,0,123,39797.0092013889,2008-12-15,00:13:15
40.004634,116.321357,0,130,39797.0092476852,2008-12-15,00:13:19
40.004539,116.321352,0,131,39797.0092824074,2008-12-15,00:13:22
40.004444,116.321386,0,133,39797.0093171296,2008-12-15,00:13:25
40.004325,116.321402,0,139,39797.0093634259,2008-12-15,00:13:29
40.004237,116.321431,0,141,39797.0093981481,2008-12-15,00:13:32
40.004133,116.321445,0,145,39797.0094328704,2008-12-15,00:13:35
40.004043,116.321455,0,148,39797.0094675926,2008-12-15,00:13:38
40.003952,116.32145,0,156,39797.0095023148,2008-12-15,00:13:41
40.00383,116.321454,0,159,39797.009537037,2008-12-15,00:13:44
40.003706,116.32145,0,157,39797.0095717593,2008-12-15,00:13:47
40.003574,116.32146,0,153,39797.0096064815,2008-12-15,00:13:50
40.00347,116.321466,0,151,39797.0096412037,2008-12-15,00:13:53
40.003361,116.321478,0,149,39797.0096759259,2008-12-15,00:13:56
40.003252,116.321471,0,146,39797.0097222222,2008-12-15,00:14:00
40.003148,116.321481,0,143,39797.0097569444,2008-12-15,00:14:03
40.003052,116.321499,0,149,39797.0097916667,2008-12-15,00:14:06
40.002956,116.321511,0,146,39797.0098263889,2008-12-15,00:14:09
40.002867,116.321541,0,140,39797.0098611111,2008-12-15,00:14:12
40.002748,116.321549,0,146,39797.0099074074,2008-12-15,00:14:16
40.002653,116.321548,0,154,39797.0099421296,2008-12-15,00:14:19
40.002545,116.32154,0,161,39797.0099884259,2008-12-15,00:14:23
40.002444,116.321554,0,155,39797.0100231481,2008-12-15,00:14:26
40.002346,116.321558,0,156,39797.0100578704,2008-12-15,00:14:29
40.002243,116.321572,0,151,39797.0100925926,2008-12-15,00:14:32
40.002145,116.321574,0,154,39797.0101273148,2008-12-15,00:14:35
40.00205,116.321602,0,158,39797.010162037,2008-12-15,00:14:38
40.001927,116.321613,0,152,39797.0101967593,2008-12-15,00:14:41
40.00182,116.321609,0,151,39797.0102314815,2008-12-15,00:14:44
40.00173,116.321606,0,155,39797.0102662037,2008-12-15,00:14:47
40.001621,116.321613,0,154,39797.0103009259,2008-12-15,00:14:50
40.001515,116.321643,0,147,39797.0103356481,2008-12-15,00:14:53
40.001408,116.321681,0,144,39797.0103703704,2008-12-15,00:14:56
40.001304,116.321696,0,144,39797.0104050926,2008-12-15,00:14:59
40.001197,116.32172,0,145,39797.0104398148,2008-12-15,00:15:02
40.00107,116.321725,0,142,39797.010474537,2008-12-15,00:15:05
40.000956,116.321725,0,145,39797.0105092593,2008-12-15,00:15:08
40.000862,116.321712,0,148,39797.0105439815,2008-12-15,00:15:11
40.000764,116.321732,0,152,39797.0105787037,2008-12-15,00:15:14
40.000661,116.321753,0,149,39797.0106134259,2008-12-15,00:15:17
40.000547,116.321755,0,148,39797.0106481481,2008-12-15,00:15:20
40.000427,116.321778,0,145,39797.0106828704,2008-12-15,00:15:23
40.000302,116.321787,0,138,39797.0107175926,2008-12-15,00:15:26
40.000188,116.321805,0,135,39797.0107523148,2008-12-15,00:15:29
40.00008,116.321819,0,132,39797.010787037,2008-12-15,00:15:32
39.999973,116.321861,0,135,39797.0108217593,2008-12-15,00:15:35
39.99988,116.321894,0,135,39797.0108564815,2008-12-15,00:15:38
39.99979,116.321946,0,139,39797.0108912037,2008-12-15,00:15:41
39.999697,116.322017,0,139,39797.0109259259,2008-12-15,00:15:44
39.999659,116.32213,0,141,39797.0109606481,2008-12-15,00:15:47
39.999664,116.322253,0,143,39797.0109953704,2008-12-15,00:15:50
39.999673,116.322398,0,152,39797.0110416667,2008-12-15,00:15:54
39.999669,116.322534,0,162,39797.011087963,2008-12-15,00:15:58
39.999667,116.322654,0,172,39797.0111226852,2008-12-15,00:16:01
39.99967,116.322794,0,182,39797.0111689815,2008-12-15,00:16:05
39.999679,116.322916,0,183,39797.0112037037,2008-12-15,00:16:08
39.99969,116.323048,0,185,39797.0112384259,2008-12-15,00:16:11
39.999693,116.323215,0,174,39797.0112731481,2008-12-15,00:16:14
39.999696,116.323329,0,162,39797.0112962963,2008-12-15,00:16:16
39.999703,116.323483,0,150,39797.0113310185,2008-12-15,00:16:19
39.999701,116.323625,0,151,39797.0113657407,2008-12-15,00:16:22
39.999701,116.323766,0,152,39797.011400463,2008-12-15,00:16:25
39.999698,116.323915,0,152,39797.0114351852,2008-12-15,00:16:28
39.999698,116.324041,0,155,39797.0114699074,2008-12-15,00:16:31
39.999706,116.324187,0,152,39797.0115046296,2008-12-15,00:16:34
39.999717,116.324338,0,149,39797.0115393519,2008-12-15,00:16:37
39.99972,116.324463,0,149,39797.0115740741,2008-12-15,00:16:40
39.999733,116.324579,0,156,39797.0116087963,2008-12-15,00:16:43
39.999741,116.324698,0,167,39797.0116435185,2008-12-15,00:16:46
39.999749,116.324833,0,165,39797.0116782407,2008-12-15,00:16:49
39.999755,116.32498,0,161,39797.011712963,2008-12-15,00:16:52
39.999736,116.325124,0,157,39797.0117476852,2008-12-15,00:16:55
39.999731,116.32526,0,154,39797.0117824074,2008-12-15,00:16:58
39.999748,116.325393,0,163,39797.0118171296,2008-12-15,00:17:01
39.999739,116.325522,0,162,39797.0118518519,2008-12-15,00:17:04
39.999715,116.325644,0,158,39797.0118865741,2008-12-15,00:17:07
39.999619,116.325676,0,138,39797.0119328704,2008-12-15,00:17:11
39.999512,116.325716,0,136,39797.0119675926,2008-12-15,00:17:14
39.999421,116.32578,0,132,39797.0120023148,2008-12-15,00:17:17
39.99934,116.325856,0,134,39797.012037037,2008-12-15,00:17:20
39.999267,116.32595,0,132,39797.0120717593,2008-12-15,00:17:23
39.999208,116.326051,0,130,39797.0121064815,2008-12-15,00:17:26
39.999141,116.326154,0,130,39797.0121527778,2008-12-15,00:17:30
39.99905,116.326225,0,129,39797.0121990741,2008-12-15,00:17:34
39.998958,116.326222,0,129,39797.0122337963,2008-12-15,00:17:37
39.998857,116.32622,0,130,39797.0122685185,2008-12-15,00:17:40
39.998756,116.326218,0,132,39797.0123032407,2008-12-15,00:17:43
39.998642,116.326233,0,131,39797.012337963,2008-12-15,00:17:46
39.998538,116.326228,0,131,39797.0123726852,2008-12-15,00:17:49
39.998431,116.326231,0,133,39797.0124074074,2008-12-15,00:17:52
39.998325,116.326232,0,138,39797.0124421296,2008-12-15,00:17:55
39.998208,116.326229,0,137,39797.0124768519,2008-12-15,00:17:58
39.998102,116.326236,0,137,39797.0125115741,2008-12-15,00:18:01
39.997986,116.326246,0,131,39797.0125462963,2008-12-15,00:18:04
39.997899,116.326247,0,142,39797.0125810185,2008-12-15,00:18:07
39.997774,116.326263,0,134,39797.0126157407,2008-12-15,00:18:10
39.997663,116.326253,0,136,39797.012650463,2008-12-15,00:18:13
39.99755,116.32625,0,142,39797.0126851852,2008-12-15,00:18:16
39.997434,116.326255,0,142,39797.0127199074,2008-12-15,00:18:19
39.997312,116.326275,0,144,39797.0127546296,2008-12-15,00:18:22
39.997199,116.326277,0,153,39797.0127893519,2008-12-15,00:18:25
39.997099,116.32626,0,169,39797.0128240741,2008-12-15,00:18:28
39.997005,116.326233,0,187,39797.0128587963,2008-12-15,00:18:31
39.996909,116.326228,0,205,39797.0128935185,2008-12-15,00:18:34
39.996807,116.326236,0,221,39797.0129282407,2008-12-15,00:18:37
39.996703,116.326235,0,229,39797.012962963,2008-12-15,00:18:40
39.996603,116.326244,0,219,39797.0129861111,2008-12-15,00:18:42
39.99648,116.326271,0,209,39797.0130208333,2008-12-15,00:18:45
39.996378,116.326304,0,204,39797.0130555556,2008-12-15,00:18:48
39.996275,116.326357,0,193,39797.0130902778,2008-12-15,00:18:51
39.996173,116.326432,0,181,39797.013125,2008-12-15,00:18:54
39.996068,116.326441,0,179,39797.0131597222,2008-12-15,00:18:57
39.995972,116.326453,0,184,39797.0131944444,2008-12-15,00:19:00
39.995863,116.326454,0,185,39797.0132291667,2008-12-15,00:19:03
39.995736,116.326457,0,185,39797.0132638889,2008-12-15,00:19:06
39.995612,116.326463,0,193,39797.0133101852,2008-12-15,00:19:10
39.995488,116.326463,0,187,39797.0133449074,2008-12-15,00:19:13
39.995373,116.326463,0,182,39797.0133796296,2008-12-15,00:19:16
39.995276,116.326468,0,177,39797.0134143519,2008-12-15,00:19:19
39.995145,116.326474,0,172,39797.0134606481,2008-12-15,00:19:23
39.995063,116.326425,0,167,39797.0134953704,2008-12-15,00:19:26
39.995,116.3264,0,165,39797.0135532407,2008-12-15,00:19:31
39.994912,116.326417,0,158,39797.013599537,2008-12-15,00:19:35
39.994814,116.326419,0,160,39797.0136458333,2008-12-15,00:19:39
39.994699,116.326422,0,169,39797.0136921296,2008-12-15,00:19:43
39.99459,116.326413,0,179,39797.0137384259,2008-12-15,00:19:47
39.994497,116.326402,0,193,39797.0137847222,2008-12-15,00:19:51
39.994396,116.326422,0,198,39797.0138310185,2008-12-15,00:19:55
39.994264,116.326437,0,198,39797.0138773148,2008-12-15,00:19:59
39.99415,116.326468,0,193,39797.013912037,2008-12-15,00:20:02
39.994026,116.326478,0,197,39797.0139583333,2008-12-15,00:20:06
39.993933,116.326425,0,197,39797.0140162037,2008-12-15,00:20:11
39.993838,116.326414,0,195,39797.0140625,2008-12-15,00:20:15
39.993735,116.326425,0,195,39797.0140972222,2008-12-15,00:20:18
39.993619,116.326424,0,201,39797.0141435185,2008-12-15,00:20:22
39.993525,116.326423,0,201,39797.0141782407,2008-12-15,00:20:25
39.993406,116.326432,0,194,39797.014212963,2008-12-15,00:20:28
39.993303,116.326443,0,195,39797.0142476852,2008-12-15,00:20:31
39.993201,116.326468,0,184,39797.0142708333,2008-12-15,00:20:33
39.993093,116.326465,0,176,39797.0143055556,2008-12-15,00:20:36
39.992987,116.326481,0,180,39797.0143402778,2008-12-15,00:20:39
39.992883,116.326483,0,182,39797.014375,2008-12-15,00:20:42
39.992775,116.326485,0,186,39797.0144097222,2008-12-15,00:20:45
39.992675,116.326466,0,187,39797.0144444444,2008-12-15,00:20:48
39.99263,116.326452,0,229,39797.0144791667,2008-12-15,00:20:51
39.992542,116.326402,0,238,39797.0145023148,2008-12-15,00:20:53
39.992439,116.326366,0,259,39797.014537037,2008-12-15,00:20:56
39.99232,116.326374,0,255,39797.0145717593,2008-12-15,00:20:59
39.992228,116.326395,0,256,39797.0145949074,2008-12-15,00:21:01
39.992123,116.326411,0,250,39797.0146180556,2008-12-15,00:21:03
39.991993,116.326427,0,255,39797.0146643519,2008-12-15,00:21:07
39.99189,116.32646,0,263,39797.0147106481,2008-12-15,00:21:11
39.991762,116.326467,0,249,39797.0147569444,2008-12-15,00:21:15
39.991662,116.326492,0,236,39797.0147800926,2008-12-15,00:21:17
39.991535,116.326551,0,229,39797.0148148148,2008-12-15,00:21:20
39.991438,116.326615,0,227,39797.014837963,2008-12-15,00:21:22
39.991348,116.326618,0,209,39797.0148842593,2008-12-15,00:21:26
39.991248,116.326611,0,211,39797.0149421296,2008-12-15,00:21:31
39.99114,116.326618,0,210,39797.0149768519,2008-12-15,00:21:34
39.991025,116.326611,0,213,39797.0150115741,2008-12-15,00:21:37
39.990923,116.326601,0,213,39797.0150462963,2008-12-15,00:21:40
39.990807,116.326591,0,224,39797.0150925926,2008-12-15,00:21:44
39.99069,116.326572,0,228,39797.0151388889,2008-12-15,00:21:48
39.990591,116.326557,0,215,39797.015162037,2008-12-15,00:21:50
39.990476,116.32657,0,215,39797.0151967593,2008-12-15,00:21:53
39.990394,116.326633,0,226,39797.0152083333,2008-12-15,00:21:54
39.990286,116.326691,0,235,39797.0152314815,2008-12-15,00:21:56
39.990199,116.326738,0,248,39797.0152546296,2008-12-15,00:21:58
39.990075,116.326757,0,261,39797.0153009259,2008-12-15,00:22:02
39.989981,116.326709,0,253,39797.0153472222,2008-12-15,00:22:06
39.989892,116.326702,0,262,39797.0153819444,2008-12-15,00:22:09
39.989793,116.326716,0,274,39797.0154166667,2008-12-15,00:22:12
39.989688,116.326697,0,262,39797.0154398148,2008-12-15,00:22:14
39.989593,116.326701,0,258,39797.015462963,2008-12-15,00:22:16
39.98949,116.326734,0,248,39797.0154861111,2008-12-15,00:22:18
39.989384,116.326744,0,250,39797.0155208333,2008-12-15,00:22:21
39.9893,116.326729,0,239,39797.0155439815,2008-12-15,00:22:23
39.989218,116.326681,0,213,39797.0155787037,2008-12-15,00:22:26
39.989123,116.326655,0,192,39797.0156134259,2008-12-15,00:22:29
39.989006,116.326649,0,185,39797.0156481481,2008-12-15,00:22:32
39.988884,116.326655,0,175,39797.0156828704,2008-12-15,00:22:35
39.988759,116.326671,0,167,39797.0157175926,2008-12-15,00:22:38
39.988642,116.326681,0,161,39797.0157523148,2008-12-15,00:22:41
39.988536,116.326686,0,163,39797.015787037,2008-12-15,00:22:44
39.988419,116.326693,0,165,39797.0158217593,2008-12-15,00:22:47
39.988298,116.326699,0,164,39797.0158564815,2008-12-15,00:22:50
39.988171,116.326708,0,162,39797.0158912037,2008-12-15,00:22:53
39.988035,116.326717,0,162,39797.0159259259,2008-12-15,00:22:56
39.98791,116.326731,0,166,39797.0159606481,2008-12-15,00:22:59
39.987786,116.32673,0,167,39797.0159953704,2008-12-15,00:23:02
39.987674,116.326728,0,172,39797.0160300926,2008-12-15,00:23:05
39.987553,116.32674,0,170,39797.0160648148,2008-12-15,00:23:08
39.987442,116.326743,0,167,39797.016099537,2008-12-15,00:23:11
39.987344,116.326756,0,169,39797.0161342593,2008-12-15,00:23:14
39.98723,116.326768,0,172,39797.0161805556,2008-12-15,00:23:18
39.987114,116.32675,0,175,39797.0162152778,2008-12-15,00:23:21
39.987014,116.326751,0,184,39797.01625,2008-12-15,00:23:24
39.986902,116.326758,0,190,39797.0162847222,2008-12-15,00:23:27
39.986796,116.326761,0,199,39797.0163194444,2008-12-15,00:23:30
39.986684,116.326766,0,200,39797.0163541667,2008-12-15,00:23:33
39.986588,116.326779,0,217,39797.0163888889,2008-12-15,00:23:36
39.986489,116.326818,0,218,39797.0164236111,2008-12-15,00:23:39
39.986384,116.326818,0,226,39797.0164583333,2008-12-15,00:23:42
39.986251,116.326844,0,216,39797.0164930556,2008-12-15,00:23:45
39.986138,116.326881,0,220,39797.0165162037,2008-12-15,00:23:47
39.986025,116.32686,0,217,39797.0165393518,2008-12-15,00:23:49
39.985914,116.326842,0,211,39797.0165625,2008-12-15,00:23:51
39.98579,116.326826,0,202,39797.0165972222,2008-12-15,00:23:54
39.98569,116.326825,0,202,39797.0166319444,2008-12-15,00:23:57
39.985579,116.326843,0,202,39797.0166666667,2008-12-15,00:24:00
39.985465,116.326875,0,204,39797.0167013889,2008-12-15,00:24:03
39.985345,116.326896,0,197,39797.0167361111,2008-12-15,00:24:06
39.985247,116.326871,0,191,39797.0167824074,2008-12-15,00:24:10
39.985222,116.326874,0,199,39797.0168402778,2008-12-15,00:24:15
39.985221,116.326875,0,203,39797.0168981481,2008-12-15,00:24:20
39.985221,116.326875,0,203,39797.0169328704,2008-12-15,00:24:23
39.985226,116.326875,0,204,39797.0169560185,2008-12-15,00:24:25
39.985235,116.326876,0,203,39797.0170138889,2008-12-15,00:24:30
39.985242,116.326879,0,202,39797.0170717593,2008-12-15,00:24:35
39.985246,116.326879,0,201,39797.0171296296,2008-12-15,00:24:40
39.985251,116.326879,0,200,39797.0171875,2008-12-15,00:24:45
39.985255,116.326879,0,200,39797.0172453704,2008-12-15,00:24:50
39.98526,116.32688,0,199,39797.0173032407,2008-12-15,00:24:55
39.985258,116.326884,0,196,39797.0173611111,2008-12-15,00:25:00
39.985252,116.326885,0,195,39797.0174189815,2008-12-15,00:25:05
39.985249,116.326886,0,195,39797.0174768518,2008-12-15,00:25:10
39.985249,116.326886,0,195,39797.0175115741,2008-12-15,00:25:13
39.985248,116.326886,0,195,39797.0175347222,2008-12-15,00:25:15
39.985193,116.326886,0,194,39797.0175925926,2008-12-15,00:25:20
39.985099,116.326873,0,192,39797.0176388889,2008-12-15,00:25:24
39.985,116.326884,0,193,39797.0176736111,2008-12-15,00:25:27
39.984893,116.326878,0,191,39797.0177083333,2008-12-15,00:25:30
39.984797,116.326873,0,190,39797.0177430556,2008-12-15,00:25:33
39.984702,116.326875,0,191,39797.0177893518,2008-12-15,00:25:37
39.984601,116.326869,0,190,39797.0178356481,2008-12-15,00:25:41
39.984498,116.326873,0,187,39797.0178819444,2008-12-15,00:25:45
39.984402,116.326882,0,179,39797.0179166667,2008-12-15,00:25:48
39.984295,116.326874,0,170,39797.0179513889,2008-12-15,00:25:51
39.984193,116.326874,0,167,39797.0179861111,2008-12-15,00:25:54
39.984103,116.326874,0,170,39797.0180208333,2008-12-15,00:25:57
39.984,116.326876,0,175,39797.0180555556,2008-12-15,00:26:00
39.983908,116.326874,0,182,39797.0180902778,2008-12-15,00:26:03
39.983808,116.326864,0,183,39797.018125,2008-12-15,00:26:06
39.983701,116.326875,0,186,39797.0181597222,2008-12-15,00:26:09
39.983579,116.32689,0,191,39797.0181944444,2008-12-15,00:26:12
39.983484,116.326924,0,187,39797.0182175926,2008-12-15,00:26:14
39.983369,116.326943,0,191,39797.0182523148,2008-12-15,00:26:17
39.983281,116.326954,0,201,39797.018287037,2008-12-15,00:26:20
39.983183,116.326979,0,209,39797.0183217593,2008-12-15,00:26:23
39.983082,116.326996,0,205,39797.0183449074,2008-12-15,00:26:25
39.982957,116.326984,0,206,39797.0183796296,2008-12-15,00:26:28
39.982854,116.326991,0,216,39797.0184027778,2008-12-15,00:26:30
39.982761,116.326991,0,215,39797.0184259259,2008-12-15,00:26:32
39.982646,116.326964,0,218,39797.0184606481,2008-12-15,00:26:35
39.982552,116.326969,0,214,39797.0184837963,2008-12-15,00:26:37
39.982463,116.32699,0,210,39797.0185069444,2008-12-15,00:26:39
39.982365,116.326994,0,213,39797.0185300926,2008-12-15,00:26:41
39.982266,116.327034,0,200,39797.0185532407,2008-12-15,00:26:43
39.982111,116.327103,0,213,39797.018587963,2008-12-15,00:26:46
39.982024,116.327162,0,216,39797.018599537,2008-12-15,00:26:47
39.981929,116.327178,0,230,39797.0186342593,2008-12-15,00:26:50
39.98183,116.327186,0,245,39797.0186921296,2008-12-15,00:26:55
39.981844,116.327131,0,281,39797.0187268518,2008-12-15,00:26:58
39.981754,116.327095,0,302,39797.0187847222,2008-12-15,00:27:03
39.981642,116.327087,0,297,39797.0188194444,2008-12-15,00:27:06
39.981539,116.327098,0,301,39797.0188541667,2008-12-15,00:27:09
39.981434,116.3271,0,307,39797.0188888889,2008-12-15,00:27:12
39.981311,116.327112,0,312,39797.0189236111,2008-12-15,00:27:15
39.9812,116.32714,0,318,39797.0189583333,2008-12-15,00:27:18
39.981102,116.327135,0,308,39797.0189930556,2008-12-15,00:27:21
39.981006,116.327138,0,298,39797.0190162037,2008-12-15,00:27:23
39.980916,116.327155,0,286,39797.0190393519,2008-12-15,00:27:25
39.980828,116.327158,0,273,39797.0190625,2008-12-15,00:27:27
39.980721,116.32714,0,257,39797.0190972222,2008-12-15,00:27:30
39.980615,116.327127,0,253,39797.0191319444,2008-12-15,00:27:33
39.980519,116.327121,0,253,39797.0191666667,2008-12-15,00:27:36
39.980428,116.327128,0,256,39797.0192013889,2008-12-15,00:27:39
39.980328,116.327124,0,261,39797.0192361111,2008-12-15,00:27:42
39.980221,116.327125,0,264,39797.0192708333,2008-12-15,00:27:45
39.980122,116.327154,0,251,39797.0192939815,2008-12-15,00:27:47
39.980029,116.327184,0,239,39797.0193171296,2008-12-15,00:27:49
39.979927,116.327184,0,231,39797.0193518519,2008-12-15,00:27:52
39.979825,116.327192,0,236,39797.0193981482,2008-12-15,00:27:56
39.979725,116.327168,0,251,39797.0194560185,2008-12-15,00:28:01
39.97963,116.32716,0,259,39797.0195023148,2008-12-15,00:28:05
39.979538,116.327161,0,264,39797.019537037,2008-12-15,00:28:08
39.979418,116.327144,0,259,39797.0195717593,2008-12-15,00:28:11
39.979293,116.327122,0,253,39797.0196064815,2008-12-15,00:28:14
39.979179,116.327102,0,247,39797.0196412037,2008-12-15,00:28:17
39.979085,116.327107,0,247,39797.0196759259,2008-12-15,00:28:20
39.978989,116.327093,0,245,39797.0197106482,2008-12-15,00:28:23
39.978878,116.327095,0,244,39797.0197453704,2008-12-15,00:28:26
39.978755,116.327088,0,237,39797.0197800926,2008-12-15,00:28:29
39.978645,116.327096,0,237,39797.0198148148,2008-12-15,00:28:32
39.978529,116.327132,0,232,39797.019849537,2008-12-15,00:28:35
39.978429,116.327151,0,243,39797.0198958333,2008-12-15,00:28:39
39.978342,116.327148,0,252,39797.0199421296,2008-12-15,00:28:43
39.978249,116.327146,0,272,39797.02,2008-12-15,00:28:48
39.978223,116.327134,0,272,39797.0200578704,2008-12-15,00:28:53
39.97824,116.327134,0,278,39797.0201157407,2008-12-15,00:28:58
39.978244,116.327134,0,283,39797.0201736111,2008-12-15,00:29:03
39.978244,116.327134,0,283,39797.0202083333,2008-12-15,00:29:06
39.978251,116.327132,0,287,39797.0202314815,2008-12-15,00:29:08
39.978242,116.32712,0,290,39797.0202893519,2008-12-15,00:29:13
39.978218,116.327111,0,292,39797.0203472222,2008-12-15,00:29:18
39.978195,116.327106,0,294,39797.0204050926,2008-12-15,00:29:23
39.978178,116.327106,0,295,39797.020462963,2008-12-15,00:29:28
39.978157,116.327104,0,297,39797.0205208333,2008-12-15,00:29:33
39.978133,116.327083,0,298,39797.0205787037,2008-12-15,00:29:38
39.978113,116.327042,0,300,39797.0206365741,2008-12-15,00:29:43
39.978097,116.326995,0,302,39797.0206944444,2008-12-15,00:29:48
39.978055,116.326911,0,302,39797.0207523148,2008-12-15,00:29:53
39.978043,116.326822,0,303,39797.0208101852,2008-12-15,00:29:58
39.978027,116.326778,0,304,39797.0208680556,2008-12-15,00:30:03
39.978035,116.326795,0,305,39797.0209259259,2008-12-15,00:30:08
39.978047,116.326797,0,307,39797.0209837963,2008-12-15,00:30:13
39.978038,116.326728,0,308,39797.0210416667,2008-12-15,00:30:18
39.978041,116.326719,0,309,39797.021099537,2008-12-15,00:30:23
39.97805,116.326718,0,310,39797.0211574074,2008-12-15,00:30:28
39.978059,116.326718,0,311,39797.0212152778,2008-12-15,00:30:33
39.978046,116.326701,0,311,39797.0212731481,2008-12-15,00:30:38
39.978046,116.326701,0,311,39797.0213657407,2008-12-15,00:30:46
39.978045,116.326699,0,311,39797.0213888889,2008-12-15,00:30:48
39.978005,116.326666,0,311,39797.0214467593,2008-12-15,00:30:53
39.977969,116.326651,0,311,39797.0215046296,2008-12-15,00:30:58
39.977946,116.326653,0,310,39797.0215625,2008-12-15,00:31:03
39.977897,116.326624,0,310,39797.0216203704,2008-12-15,00:31:08
39.977882,116.326626,0,310,39797.0216782407,2008-12-15,00:31:13
39.977879,116.326628,0,310,39797.0217361111,2008-12-15,00:31:18
