# Supplementary material for: A location privacy protection method based on blockchain and threshold cryptography
Source: PLoS One. 2025 Jun 4;20(6):e0324551. doi: 10.1371/journal.pone.0324551 (PMC12136415; doi:10.1371/journal.pone.0324551)
Supplement: S1 File — (ZIP) [file pone.0324551.s001.zip › Data/002/Trajectory/20081023124523.plt]

Geolife trajectory
WGS 84
Altitude is in Feet
Reserved 3
0,2,255,My Track,0,0,2,8421376
0
39.927938,116.338967,0,492,39744.5315162037,2008-10-23,12:45:23
39.927527,116.338899,0,492,39744.5315277778,2008-10-23,12:45:24
39.926516,116.338048,0,401,39744.531875,2008-10-23,12:45:54
39.926496,116.338094,0,380,39744.5319328704,2008-10-23,12:45:59
39.926498,116.33814,0,365,39744.5319907407,2008-10-23,12:46:04
39.926506,116.33812,0,348,39744.5320486111,2008-10-23,12:46:09
39.926506,116.33812,0,348,39744.5320833333,2008-10-23,12:46:12
39.926499,116.338112,0,337,39744.5321064815,2008-10-23,12:46:14
39.92651,116.338091,0,329,39744.5321643518,2008-10-23,12:46:19
39.926525,116.338079,0,324,39744.5322222222,2008-10-23,12:46:24
39.926509,116.3381,0,318,39744.5322800926,2008-10-23,12:46:29
39.926481,116.338086,0,315,39744.532337963,2008-10-23,12:46:34
39.926424,116.338062,0,315,39744.5323958333,2008-10-23,12:46:39
39.926389,116.338056,0,312,39744.5324537037,2008-10-23,12:46:44
39.926376,116.338035,0,311,39744.5325115741,2008-10-23,12:46:49
39.926358,116.338046,0,311,39744.5325694444,2008-10-23,12:46:54
39.926369,116.338037,0,310,39744.5326273148,2008-10-23,12:46:59
39.92638,116.338072,0,308,39744.5326851852,2008-10-23,12:47:04
39.926367,116.338061,0,309,39744.5327430556,2008-10-23,12:47:09
39.926367,116.338061,0,309,39744.5327777778,2008-10-23,12:47:12
39.926373,116.338061,0,310,39744.5328009259,2008-10-23,12:47:14
39.926384,116.338064,0,313,39744.5328587963,2008-10-23,12:47:19
39.926381,116.338086,0,314,39744.5329166667,2008-10-23,12:47:24
39.926381,116.338086,0,314,39744.5329513889,2008-10-23,12:47:27
39.926388,116.33808,0,315,39744.532974537,2008-10-23,12:47:29
39.92642,116.338079,0,318,39744.5330324074,2008-10-23,12:47:34
39.926432,116.338112,0,320,39744.5330902778,2008-10-23,12:47:39
39.926445,116.338119,0,323,39744.5331481481,2008-10-23,12:47:44
39.926441,116.338104,0,325,39744.5332060185,2008-10-23,12:47:49
39.926441,116.338104,0,325,39744.5332407407,2008-10-23,12:47:52
39.926436,116.338097,0,329,39744.5332638889,2008-10-23,12:47:54
39.926445,116.338099,0,332,39744.5333217593,2008-10-23,12:47:59
39.926439,116.338121,0,335,39744.5333796296,2008-10-23,12:48:04
39.926453,116.338155,0,338,39744.5334375,2008-10-23,12:48:09
39.926459,116.338196,0,340,39744.5334953704,2008-10-23,12:48:14
39.926474,116.338232,0,343,39744.5335532407,2008-10-23,12:48:19
39.926479,116.338241,0,345,39744.5336111111,2008-10-23,12:48:24
39.926473,116.338292,0,348,39744.5336689815,2008-10-23,12:48:29
39.926471,116.33833,0,352,39744.5337268518,2008-10-23,12:48:34
39.926483,116.338379,0,356,39744.5337847222,2008-10-23,12:48:39
39.926476,116.338407,0,360,39744.5338425926,2008-10-23,12:48:44
39.926508,116.338456,0,364,39744.533900463,2008-10-23,12:48:49
39.926537,116.338504,0,369,39744.5339583333,2008-10-23,12:48:54
39.926553,116.338523,0,374,39744.5340162037,2008-10-23,12:48:59
39.926553,116.338523,0,374,39744.5340509259,2008-10-23,12:49:02
39.926556,116.338531,0,379,39744.5340740741,2008-10-23,12:49:04
39.926573,116.338581,0,383,39744.5341319444,2008-10-23,12:49:09
39.926567,116.338572,0,388,39744.5341898148,2008-10-23,12:49:14
39.926567,116.338572,0,388,39744.534224537,2008-10-23,12:49:17
39.926569,116.338578,0,393,39744.5342476852,2008-10-23,12:49:19
39.92659,116.338617,0,398,39744.5343055556,2008-10-23,12:49:24
39.92662,116.338639,0,403,39744.5343634259,2008-10-23,12:49:29
39.926646,116.338721,0,409,39744.5344212963,2008-10-23,12:49:34
39.926668,116.338768,0,414,39744.5344791667,2008-10-23,12:49:39
39.926667,116.338865,0,419,39744.534537037,2008-10-23,12:49:44
39.926667,116.338865,0,419,39744.5345717593,2008-10-23,12:49:47
39.926666,116.338872,0,425,39744.5345949074,2008-10-23,12:49:49
39.926673,116.338932,0,432,39744.5346527778,2008-10-23,12:49:54
39.926668,116.338972,0,439,39744.5347106481,2008-10-23,12:49:59
39.926668,116.338972,0,439,39744.5347453704,2008-10-23,12:50:02
39.926661,116.338967,0,446,39744.5347685185,2008-10-23,12:50:04
39.92668,116.33898,0,450,39744.5348263889,2008-10-23,12:50:09
39.926683,116.339027,0,455,39744.5348842593,2008-10-23,12:50:14
39.926697,116.33905,0,462,39744.5349421296,2008-10-23,12:50:19
39.926746,116.339127,0,471,39744.535,2008-10-23,12:50:24
39.926754,116.339193,0,480,39744.5350578704,2008-10-23,12:50:29
39.926725,116.339159,0,483,39744.5351157407,2008-10-23,12:50:34
39.926717,116.33914,0,488,39744.5351736111,2008-10-23,12:50:39
39.92672,116.339115,0,490,39744.5352314815,2008-10-23,12:50:44
39.92673,116.339119,0,492,39744.5352893519,2008-10-23,12:50:49
39.926747,116.339154,0,496,39744.5353472222,2008-10-23,12:50:54
39.926772,116.339266,0,503,39744.5353935185,2008-10-23,12:50:58
39.926791,116.339323,0,511,39744.5354513889,2008-10-23,12:51:03
39.926791,116.339323,0,511,39744.5354861111,2008-10-23,12:51:06
39.926792,116.339319,0,522,39744.5355092593,2008-10-23,12:51:08
39.926794,116.339284,0,529,39744.5355671296,2008-10-23,12:51:13
39.926804,116.339288,0,530,39744.535625,2008-10-23,12:51:18
39.926822,116.339334,0,533,39744.5356828704,2008-10-23,12:51:23
39.926841,116.339327,0,539,39744.5357407407,2008-10-23,12:51:28
39.926844,116.339365,0,545,39744.5357986111,2008-10-23,12:51:33
39.926879,116.339374,0,549,39744.5358564815,2008-10-23,12:51:38
39.926886,116.339397,0,556,39744.5359143519,2008-10-23,12:51:43
39.926882,116.339439,0,563,39744.5359722222,2008-10-23,12:51:48
39.926902,116.339512,0,569,39744.5360300926,2008-10-23,12:51:53
39.926904,116.339569,0,580,39744.536087963,2008-10-23,12:51:58
39.926949,116.339606,0,590,39744.5361458333,2008-10-23,12:52:03
39.926968,116.339634,0,594,39744.5362037037,2008-10-23,12:52:08
39.926978,116.33966,0,597,39744.5362615741,2008-10-23,12:52:13
39.926992,116.339716,0,601,39744.5363194444,2008-10-23,12:52:18
39.927018,116.339835,0,610,39744.5363657407,2008-10-23,12:52:22
39.927013,116.339826,0,613,39744.5364236111,2008-10-23,12:52:27
39.927012,116.33976,0,616,39744.5364814815,2008-10-23,12:52:32
39.927018,116.339747,0,613,39744.5365393519,2008-10-23,12:52:37
39.927021,116.339721,0,613,39744.5365972222,2008-10-23,12:52:42
39.927023,116.339691,0,614,39744.5366550926,2008-10-23,12:52:47
39.927041,116.339704,0,620,39744.536712963,2008-10-23,12:52:52
39.927053,116.339752,0,622,39744.5367708333,2008-10-23,12:52:57
39.927074,116.3398,0,630,39744.5368287037,2008-10-23,12:53:02
39.927057,116.339888,0,641,39744.5368865741,2008-10-23,12:53:07
39.927063,116.339992,0,651,39744.5369444444,2008-10-23,12:53:12
39.927087,116.340052,0,666,39744.5370023148,2008-10-23,12:53:17
39.927074,116.340049,0,673,39744.5370601852,2008-10-23,12:53:22
39.927072,116.339992,0,682,39744.5371180556,2008-10-23,12:53:27
39.927084,116.340017,0,689,39744.5371759259,2008-10-23,12:53:32
39.927115,116.340017,0,695,39744.5372337963,2008-10-23,12:53:37
39.927117,116.340101,0,706,39744.5372916667,2008-10-23,12:53:42
39.927133,116.34006,0,712,39744.537349537,2008-10-23,12:53:47
39.927152,116.340096,0,719,39744.5374074074,2008-10-23,12:53:52
39.927162,116.34015,0,727,39744.5374652778,2008-10-23,12:53:57
39.927177,116.340201,0,728,39744.5375231481,2008-10-23,12:54:02
39.927188,116.340292,0,736,39744.5375810185,2008-10-23,12:54:07
39.927209,116.340366,0,741,39744.5376388889,2008-10-23,12:54:12
39.927211,116.340429,0,747,39744.5376967593,2008-10-23,12:54:17
39.927227,116.340456,0,750,39744.5377546296,2008-10-23,12:54:22
39.927209,116.340342,0,746,39744.5378125,2008-10-23,12:54:27
39.927202,116.340252,0,751,39744.5378703704,2008-10-23,12:54:32
39.927184,116.340128,0,751,39744.5379282407,2008-10-23,12:54:37
39.927187,116.340087,0,752,39744.5379861111,2008-10-23,12:54:42
39.927167,116.340008,0,749,39744.5380439815,2008-10-23,12:54:47
39.927159,116.339972,0,751,39744.5381018519,2008-10-23,12:54:52
39.927141,116.339893,0,750,39744.5381597222,2008-10-23,12:54:57
39.927159,116.339882,0,750,39744.5382175926,2008-10-23,12:55:02
39.927137,116.339813,0,753,39744.538275463,2008-10-23,12:55:07
39.927142,116.339778,0,760,39744.5383333333,2008-10-23,12:55:12
39.927162,116.339775,0,768,39744.5383912037,2008-10-23,12:55:17
39.927165,116.339761,0,776,39744.5384490741,2008-10-23,12:55:22
39.927155,116.339776,0,783,39744.5385069444,2008-10-23,12:55:27
39.927173,116.339836,0,789,39744.5385648148,2008-10-23,12:55:32
39.927188,116.339858,0,795,39744.5386226852,2008-10-23,12:55:37
39.927188,116.339858,0,795,39744.5386574074,2008-10-23,12:55:40
39.92719,116.339855,0,799,39744.5386805556,2008-10-23,12:55:42
39.927192,116.339845,0,800,39744.5387384259,2008-10-23,12:55:47
39.927193,116.339885,0,802,39744.5387962963,2008-10-23,12:55:52
39.927209,116.339913,0,809,39744.5388541667,2008-10-23,12:55:57
39.927228,116.339942,0,812,39744.538912037,2008-10-23,12:56:02
39.927228,116.339942,0,812,39744.5389467593,2008-10-23,12:56:05
39.927229,116.339942,0,816,39744.5389699074,2008-10-23,12:56:07
39.92724,116.339949,0,823,39744.5390277778,2008-10-23,12:56:12
39.92724,116.339949,0,823,39744.5390625,2008-10-23,12:56:15
39.927232,116.339947,0,825,39744.5390856481,2008-10-23,12:56:17
39.927209,116.339897,0,821,39744.5391435185,2008-10-23,12:56:22
39.927224,116.339896,0,828,39744.5392013889,2008-10-23,12:56:27
39.927247,116.339908,0,835,39744.5392592593,2008-10-23,12:56:32
39.927264,116.339958,0,844,39744.5393171296,2008-10-23,12:56:37
39.927298,116.339972,0,854,39744.539375,2008-10-23,12:56:42
39.927316,116.339997,0,865,39744.5394328704,2008-10-23,12:56:47
39.92734,116.34004,0,876,39744.5394907407,2008-10-23,12:56:52
39.927352,116.340078,0,889,39744.5395486111,2008-10-23,12:56:57
39.927364,116.34015,0,893,39744.5396064815,2008-10-23,12:57:02
39.927364,116.340229,0,895,39744.5396643518,2008-10-23,12:57:07
39.927372,116.340318,0,903,39744.5397222222,2008-10-23,12:57:12
39.927384,116.340353,0,913,39744.5397800926,2008-10-23,12:57:17
39.927401,116.340408,0,926,39744.539837963,2008-10-23,12:57:22
39.9274,116.340432,0,933,39744.5398958333,2008-10-23,12:57:27
39.927384,116.340433,0,932,39744.5399537037,2008-10-23,12:57:32
39.927398,116.340474,0,935,39744.5400115741,2008-10-23,12:57:37
39.927406,116.340527,0,941,39744.5400694444,2008-10-23,12:57:42
39.927426,116.340606,0,944,39744.5401273148,2008-10-23,12:57:47
39.927455,116.340688,0,950,39744.5401851852,2008-10-23,12:57:52
39.927484,116.34082,0,958,39744.5402430556,2008-10-23,12:57:57
39.927465,116.340857,0,962,39744.5403009259,2008-10-23,12:58:02
39.927473,116.340816,0,968,39744.5403587963,2008-10-23,12:58:07
39.927475,116.340781,0,978,39744.5404166667,2008-10-23,12:58:12
39.92749,116.340802,0,989,39744.540474537,2008-10-23,12:58:17
39.927496,116.34082,0,998,39744.5405324074,2008-10-23,12:58:22
39.927528,116.340901,0,1007,39744.5405902778,2008-10-23,12:58:27
39.927532,116.340953,0,1019,39744.5406481481,2008-10-23,12:58:32
39.927561,116.341062,0,1030,39744.5407060185,2008-10-23,12:58:37
39.927599,116.341103,0,1040,39744.5407638889,2008-10-23,12:58:42
39.927615,116.341103,0,1048,39744.5408217593,2008-10-23,12:58:47
39.927631,116.34113,0,1056,39744.5408796296,2008-10-23,12:58:52
39.927649,116.34125,0,1066,39744.5409375,2008-10-23,12:58:57
39.927647,116.341281,0,1077,39744.5409953704,2008-10-23,12:59:02
39.92764,116.341302,0,1081,39744.5410532407,2008-10-23,12:59:07
39.927656,116.341367,0,1089,39744.5411111111,2008-10-23,12:59:12
39.927646,116.341434,0,1095,39744.5411689815,2008-10-23,12:59:17
39.92766,116.341502,0,1106,39744.5412268518,2008-10-23,12:59:22
39.927667,116.341511,0,1119,39744.5412847222,2008-10-23,12:59:27
39.927672,116.34156,0,1125,39744.5413425926,2008-10-23,12:59:32
39.927673,116.341608,0,1130,39744.541400463,2008-10-23,12:59:37
39.927682,116.341682,0,1137,39744.5414583333,2008-10-23,12:59:42
39.927694,116.341759,0,1148,39744.5415162037,2008-10-23,12:59:47
39.927704,116.341735,0,1155,39744.5415740741,2008-10-23,12:59:52
39.927704,116.341735,0,1155,39744.5416087963,2008-10-23,12:59:55
39.927702,116.341729,0,1166,39744.5416319444,2008-10-23,12:59:57
39.927709,116.341762,0,1173,39744.5416898148,2008-10-23,13:00:02
39.927736,116.341824,0,1181,39744.5417476852,2008-10-23,13:00:07
39.927736,116.341824,0,1181,39744.5417824074,2008-10-23,13:00:10
39.927742,116.341817,0,1187,39744.5418055556,2008-10-23,13:00:12
39.927751,116.341754,0,1197,39744.5418634259,2008-10-23,13:00:17
39.92777,116.341727,0,1204,39744.5419212963,2008-10-23,13:00:22
39.927781,116.3418,0,1213,39744.5419791667,2008-10-23,13:00:27
39.927785,116.341854,0,1218,39744.542037037,2008-10-23,13:00:32
39.927809,116.341926,0,1229,39744.5420949074,2008-10-23,13:00:37
39.927826,116.341992,0,1240,39744.5421527778,2008-10-23,13:00:42
39.927838,116.342039,0,1250,39744.5422106481,2008-10-23,13:00:47
39.927851,116.342054,0,1257,39744.5422685185,2008-10-23,13:00:52
39.927848,116.342033,0,1259,39744.5423263889,2008-10-23,13:00:57
39.927842,116.342065,0,1261,39744.5423842593,2008-10-23,13:01:02
39.927861,116.342066,0,1270,39744.5424421296,2008-10-23,13:01:07
39.927884,116.342078,0,1281,39744.5425,2008-10-23,13:01:12
39.927915,116.342111,0,1293,39744.5425578704,2008-10-23,13:01:17
39.927945,116.342108,0,1304,39744.5426157407,2008-10-23,13:01:22
39.927985,116.342093,0,1313,39744.5426736111,2008-10-23,13:01:27
39.92799,116.342043,0,1323,39744.5427314815,2008-10-23,13:01:32
39.927981,116.342045,0,1329,39744.5427893519,2008-10-23,13:01:37
39.927972,116.342032,0,1338,39744.5428472222,2008-10-23,13:01:42
39.927983,116.341975,0,1343,39744.5429050926,2008-10-23,13:01:47
39.927978,116.341939,0,1344,39744.542962963,2008-10-23,13:01:52
39.927986,116.341833,0,1347,39744.5430208333,2008-10-23,13:01:57
39.927985,116.341783,0,1336,39744.5430787037,2008-10-23,13:02:02
39.927973,116.341773,0,1331,39744.5431365741,2008-10-23,13:02:07
39.92797,116.341816,0,1328,39744.5431944444,2008-10-23,13:02:12
39.927967,116.34185,0,1324,39744.5432523148,2008-10-23,13:02:17
39.927967,116.341837,0,1321,39744.5433101852,2008-10-23,13:02:22
39.927945,116.341832,0,1319,39744.5433680556,2008-10-23,13:02:27
39.927919,116.341796,0,1317,39744.5434259259,2008-10-23,13:02:32
39.92789,116.341714,0,1313,39744.5434837963,2008-10-23,13:02:37
39.927779,116.341394,0,1294,39744.5455092593,2008-10-23,13:05:32
39.927778,116.341376,0,1286,39744.5455671296,2008-10-23,13:05:37
39.927776,116.341321,0,1278,39744.545625,2008-10-23,13:05:42
39.92776,116.341282,0,1276,39744.5456828704,2008-10-23,13:05:47
39.927752,116.3413,0,1274,39744.5457407407,2008-10-23,13:05:52
39.927753,116.341358,0,1268,39744.5457986111,2008-10-23,13:05:57
39.927733,116.34135,0,1261,39744.5458564815,2008-10-23,13:06:02
39.927736,116.341319,0,1256,39744.5459143519,2008-10-23,13:06:07
39.927719,116.341277,0,1250,39744.5459722222,2008-10-23,13:06:12
39.927694,116.34123,0,1243,39744.5460300926,2008-10-23,13:06:17
39.927694,116.34123,0,1243,39744.5460648148,2008-10-23,13:06:20
39.927689,116.341231,0,1240,39744.546087963,2008-10-23,13:06:22
39.927685,116.341258,0,1237,39744.5461458333,2008-10-23,13:06:27
39.92767,116.341233,0,1230,39744.5462037037,2008-10-23,13:06:32
39.927657,116.341233,0,1226,39744.5462615741,2008-10-23,13:06:37
39.927646,116.341229,0,1222,39744.5463194444,2008-10-23,13:06:42
39.927652,116.341244,0,1220,39744.5463773148,2008-10-23,13:06:47
39.92764,116.341271,0,1218,39744.5464351852,2008-10-23,13:06:52
39.927619,116.341234,0,1215,39744.5464930556,2008-10-23,13:06:57
39.927616,116.341242,0,1215,39744.5465509259,2008-10-23,13:07:02
39.927616,116.341242,0,1215,39744.5465856481,2008-10-23,13:07:05
39.927609,116.34124,0,1216,39744.5466087963,2008-10-23,13:07:07
39.927604,116.341228,0,1216,39744.5466666667,2008-10-23,13:07:12
39.9276,116.341211,0,1216,39744.546724537,2008-10-23,13:07:17
39.927603,116.341203,0,1216,39744.5467824074,2008-10-23,13:07:22
39.927604,116.341199,0,1216,39744.5468402778,2008-10-23,13:07:27
39.927604,116.341199,0,1216,39744.546875,2008-10-23,13:07:30
39.927602,116.341195,0,1216,39744.5468981481,2008-10-23,13:07:32
39.927596,116.341183,0,1216,39744.5469560185,2008-10-23,13:07:37
39.927569,116.341128,0,1212,39744.5470138889,2008-10-23,13:07:42
39.927569,116.341128,0,1212,39744.5470486111,2008-10-23,13:07:45
39.927564,116.341132,0,1212,39744.5470717593,2008-10-23,13:07:47
39.927551,116.341101,0,1209,39744.5471296296,2008-10-23,13:07:52
39.927547,116.341088,0,1208,39744.5471875,2008-10-23,13:07:57
39.927545,116.341085,0,1208,39744.5472453704,2008-10-23,13:08:02
39.927544,116.341084,0,1208,39744.5473032407,2008-10-23,13:08:07
39.927547,116.341089,0,1208,39744.5473611111,2008-10-23,13:08:12
39.927547,116.341089,0,1208,39744.5473958333,2008-10-23,13:08:15
39.927548,116.341092,0,1208,39744.5474189815,2008-10-23,13:08:17
39.927539,116.34109,0,1208,39744.5474768518,2008-10-23,13:08:22
39.92753,116.341092,0,1208,39744.5475347222,2008-10-23,13:08:27
39.92753,116.341092,0,1208,39744.5475694444,2008-10-23,13:08:30
39.927528,116.341095,0,1208,39744.5475925926,2008-10-23,13:08:32
39.927524,116.341086,0,1207,39744.547650463,2008-10-23,13:08:37
39.927532,116.34095,0,1189,39744.5476967593,2008-10-23,13:08:41
39.927549,116.340785,0,1187,39744.5477083333,2008-10-23,13:08:42
39.927493,116.340787,0,1163,39744.5477662037,2008-10-23,13:08:47
39.927461,116.340747,0,1141,39744.5478240741,2008-10-23,13:08:52
39.927241,116.340575,0,1156,39744.5512847222,2008-10-23,13:13:51
39.927216,116.340564,0,1135,39744.5513425926,2008-10-23,13:13:56
39.927178,116.340544,0,1114,39744.551400463,2008-10-23,13:14:01
39.927145,116.340541,0,1090,39744.5514583333,2008-10-23,13:14:06
39.927129,116.340536,0,1082,39744.5515162037,2008-10-23,13:14:11
39.927117,116.340538,0,1079,39744.5515740741,2008-10-23,13:14:16
39.927094,116.340503,0,1063,39744.5516319444,2008-10-23,13:14:21
39.92709,116.340494,0,1057,39744.5516898148,2008-10-23,13:14:26
39.927076,116.340474,0,1050,39744.5517476852,2008-10-23,13:14:31
39.92706,116.340455,0,1043,39744.5518055556,2008-10-23,13:14:36
39.92706,116.340455,0,1043,39744.5518402778,2008-10-23,13:14:39
39.927052,116.340456,0,1043,39744.5518634259,2008-10-23,13:14:41
39.927035,116.340409,0,1032,39744.5519212963,2008-10-23,13:14:46
39.927026,116.340389,0,1024,39744.5519791667,2008-10-23,13:14:51
39.927014,116.340389,0,1014,39744.552037037,2008-10-23,13:14:56
39.927008,116.340396,0,1001,39744.5520949074,2008-10-23,13:15:01
39.927007,116.340404,0,1000,39744.5521527778,2008-10-23,13:15:06
39.927001,116.340407,0,1000,39744.5522106481,2008-10-23,13:15:11
39.927001,116.340407,0,1000,39744.5522453704,2008-10-23,13:15:14
39.926996,116.340412,0,1000,39744.5522685185,2008-10-23,13:15:16
39.926998,116.340422,0,1000,39744.5523263889,2008-10-23,13:15:21
39.927017,116.340399,0,986,39744.5523842593,2008-10-23,13:15:26
39.927017,116.340399,0,986,39744.5524189815,2008-10-23,13:15:29
39.927014,116.340405,0,984,39744.5524421296,2008-10-23,13:15:31
39.926998,116.340387,0,979,39744.5525,2008-10-23,13:15:36
39.926976,116.340333,0,966,39744.5525578704,2008-10-23,13:15:41
39.926966,116.340329,0,966,39744.5526157407,2008-10-23,13:15:46
39.926966,116.340329,0,966,39744.552650463,2008-10-23,13:15:49
39.926965,116.340326,0,966,39744.5526736111,2008-10-23,13:15:51
39.926958,116.340286,0,961,39744.5527314815,2008-10-23,13:15:56
39.926971,116.340235,0,952,39744.5527893519,2008-10-23,13:16:01
39.926972,116.340223,0,951,39744.5528472222,2008-10-23,13:16:06
39.926956,116.340116,0,938,39744.5528935185,2008-10-23,13:16:10
39.926958,116.340029,0,925,39744.5529513889,2008-10-23,13:16:15
39.926964,116.339982,0,915,39744.5530092593,2008-10-23,13:16:20
39.926962,116.339929,0,905,39744.5530671296,2008-10-23,13:16:25
39.92696,116.339917,0,904,39744.553125,2008-10-23,13:16:30
39.926961,116.339909,0,904,39744.5531828704,2008-10-23,13:16:35
39.92696,116.339908,0,904,39744.5532407407,2008-10-23,13:16:40
39.92696,116.339912,0,903,39744.5532986111,2008-10-23,13:16:45
39.926959,116.33991,0,903,39744.5533564815,2008-10-23,13:16:50
39.926958,116.339909,0,903,39744.5534143519,2008-10-23,13:16:55
39.926958,116.339909,0,903,39744.5534490741,2008-10-23,13:16:58
39.926957,116.339917,0,902,39744.5534722222,2008-10-23,13:17:00
39.926961,116.339907,0,898,39744.5535300926,2008-10-23,13:17:05
39.926958,116.339892,0,893,39744.553587963,2008-10-23,13:17:10
39.926958,116.339904,0,893,39744.5536458333,2008-10-23,13:17:15
39.926957,116.339913,0,892,39744.5537037037,2008-10-23,13:17:20
39.926956,116.339917,0,892,39744.5537615741,2008-10-23,13:17:25
39.926955,116.339921,0,892,39744.5538194444,2008-10-23,13:17:30
39.926955,116.339921,0,892,39744.5538541667,2008-10-23,13:17:33
39.926958,116.339928,0,891,39744.5538773148,2008-10-23,13:17:35
39.926962,116.33994,0,891,39744.5539351852,2008-10-23,13:17:40
39.926965,116.34,0,878,39744.5539930556,2008-10-23,13:17:45
39.926959,116.340047,0,865,39744.5540509259,2008-10-23,13:17:50
39.926964,116.340087,0,854,39744.5541087963,2008-10-23,13:17:55
39.92697,116.340134,0,842,39744.5541666667,2008-10-23,13:18:00
39.926956,116.340092,0,825,39744.554224537,2008-10-23,13:18:05
39.926956,116.340092,0,825,39744.5542592593,2008-10-23,13:18:08
39.926959,116.340095,0,820,39744.5542824074,2008-10-23,13:18:10
39.92696,116.340104,0,820,39744.5543402778,2008-10-23,13:18:15
39.926959,116.340115,0,820,39744.5543981481,2008-10-23,13:18:20
39.926959,116.340124,0,820,39744.5544560185,2008-10-23,13:18:25
39.926958,116.340133,0,820,39744.5545138889,2008-10-23,13:18:30
39.926948,116.340126,0,815,39744.5545717593,2008-10-23,13:18:35
39.926947,116.340135,0,811,39744.5546296296,2008-10-23,13:18:40
39.926947,116.340137,0,811,39744.5546875,2008-10-23,13:18:45
39.926947,116.340137,0,811,39744.5547222222,2008-10-23,13:18:48
39.926948,116.340129,0,811,39744.5547453704,2008-10-23,13:18:50
39.926945,116.340117,0,811,39744.5548032407,2008-10-23,13:18:55
39.926944,116.340106,0,810,39744.5548611111,2008-10-23,13:19:00
39.926947,116.340091,0,810,39744.5549189815,2008-10-23,13:19:05
39.926947,116.340091,0,810,39744.5549537037,2008-10-23,13:19:08
39.926953,116.340086,0,810,39744.5549768518,2008-10-23,13:19:10
39.926937,116.340035,0,806,39744.5550347222,2008-10-23,13:19:15
39.926912,116.339955,0,799,39744.5550925926,2008-10-23,13:19:20
39.926905,116.339932,0,797,39744.555150463,2008-10-23,13:19:25
39.9269,116.339928,0,797,39744.5552083333,2008-10-23,13:19:30
39.926896,116.339922,0,797,39744.5552662037,2008-10-23,13:19:35
39.92689,116.339922,0,796,39744.5553240741,2008-10-23,13:19:40
39.92689,116.339922,0,796,39744.5553587963,2008-10-23,13:19:43
39.926887,116.339927,0,796,39744.5553819444,2008-10-23,13:19:45
39.926882,116.339937,0,796,39744.5554398148,2008-10-23,13:19:50
39.926878,116.339946,0,796,39744.5554976852,2008-10-23,13:19:55
39.926877,116.339958,0,796,39744.5555555556,2008-10-23,13:20:00
39.926873,116.339958,0,794,39744.5556134259,2008-10-23,13:20:05
39.926873,116.339958,0,794,39744.5556481481,2008-10-23,13:20:08
39.926874,116.339956,0,791,39744.5556712963,2008-10-23,13:20:10
39.92689,116.339944,0,786,39744.5557291667,2008-10-23,13:20:15
39.926895,116.339896,0,780,39744.555787037,2008-10-23,13:20:20
39.926901,116.339857,0,774,39744.5558449074,2008-10-23,13:20:25
39.926891,116.339822,0,771,39744.5559027778,2008-10-23,13:20:30
39.926886,116.339821,0,771,39744.5559606481,2008-10-23,13:20:35
39.926886,116.339815,0,771,39744.5560185185,2008-10-23,13:20:40
39.926886,116.339813,0,770,39744.5560763889,2008-10-23,13:20:45
39.926886,116.339813,0,770,39744.5561111111,2008-10-23,13:20:48
39.926891,116.33982,0,770,39744.5561342593,2008-10-23,13:20:50
39.926864,116.339783,0,764,39744.5561921296,2008-10-23,13:20:55
39.926847,116.339772,0,760,39744.55625,2008-10-23,13:21:00
39.926826,116.339757,0,749,39744.5563078704,2008-10-23,13:21:05
39.926817,116.339732,0,740,39744.5563657407,2008-10-23,13:21:10
39.9268,116.339696,0,733,39744.5564236111,2008-10-23,13:21:15
39.926799,116.339702,0,733,39744.5564814815,2008-10-23,13:21:20
39.926794,116.339701,0,732,39744.5565393518,2008-10-23,13:21:25
39.926794,116.339701,0,732,39744.5565740741,2008-10-23,13:21:28
39.926788,116.339701,0,732,39744.5565972222,2008-10-23,13:21:30
39.926779,116.339695,0,732,39744.5566550926,2008-10-23,13:21:35
39.926758,116.339669,0,729,39744.556712963,2008-10-23,13:21:40
39.926737,116.339607,0,717,39744.5567708333,2008-10-23,13:21:45
39.926737,116.339592,0,711,39744.5568287037,2008-10-23,13:21:50
39.926737,116.339592,0,711,39744.5568634259,2008-10-23,13:21:53
39.926735,116.33959,0,711,39744.5568865741,2008-10-23,13:21:55
39.926712,116.339523,0,700,39744.5569444444,2008-10-23,13:22:00
39.926712,116.339523,0,700,39744.5569791667,2008-10-23,13:22:03
39.926707,116.339519,0,699,39744.5570023148,2008-10-23,13:22:05
39.926696,116.339451,0,693,39744.5570601852,2008-10-23,13:22:10
39.926536,116.339195,0,610,39744.560474537,2008-10-23,13:27:05
39.926531,116.33917,0,608,39744.5605324074,2008-10-23,13:27:10
39.926516,116.339118,0,604,39744.5605902778,2008-10-23,13:27:15
39.926518,116.339024,0,595,39744.5606481481,2008-10-23,13:27:20
39.926536,116.338983,0,588,39744.5607060185,2008-10-23,13:27:25
39.926541,116.338975,0,588,39744.5607638889,2008-10-23,13:27:30
39.926541,116.338975,0,588,39744.5607986111,2008-10-23,13:27:33
39.926541,116.338974,0,588,39744.5608217593,2008-10-23,13:27:35
39.926547,116.338989,0,583,39744.5608796296,2008-10-23,13:27:40
39.926573,116.338993,0,571,39744.5609375,2008-10-23,13:27:45
39.926578,116.339005,0,563,39744.5609953704,2008-10-23,13:27:50
39.926581,116.339014,0,557,39744.5610532407,2008-10-23,13:27:55
39.926571,116.339027,0,552,39744.5611111111,2008-10-23,13:28:00
39.926562,116.339018,0,546,39744.5611689815,2008-10-23,13:28:05
39.92656,116.339029,0,546,39744.5612268519,2008-10-23,13:28:10
39.92656,116.339029,0,546,39744.5612615741,2008-10-23,13:28:13
39.926556,116.339032,0,546,39744.5612847222,2008-10-23,13:28:15
39.926552,116.339018,0,546,39744.5613425926,2008-10-23,13:28:20
39.926551,116.338996,0,543,39744.561400463,2008-10-23,13:28:25
39.926556,116.338941,0,541,39744.5614583333,2008-10-23,13:28:30
39.926564,116.338891,0,538,39744.5615162037,2008-10-23,13:28:35
39.926544,116.338909,0,535,39744.5615740741,2008-10-23,13:28:40
39.926538,116.338898,0,534,39744.5616319444,2008-10-23,13:28:45
39.926537,116.338889,0,533,39744.5616898148,2008-10-23,13:28:50
39.926534,116.338878,0,533,39744.5617476852,2008-10-23,13:28:55
39.926523,116.33886,0,532,39744.5618055556,2008-10-23,13:29:00
39.926511,116.338818,0,527,39744.5618634259,2008-10-23,13:29:05
39.926511,116.338818,0,527,39744.5618981481,2008-10-23,13:29:08
39.926506,116.338819,0,524,39744.5619212963,2008-10-23,13:29:10
39.926502,116.338806,0,524,39744.5619791667,2008-10-23,13:29:15
39.926498,116.338795,0,520,39744.562037037,2008-10-23,13:29:20
39.926497,116.338796,0,519,39744.5620949074,2008-10-23,13:29:25
39.926496,116.3388,0,519,39744.5621527778,2008-10-23,13:29:30
39.926496,116.3388,0,519,39744.5621875,2008-10-23,13:29:33
39.926495,116.338807,0,519,39744.5622106481,2008-10-23,13:29:35
39.926492,116.338823,0,519,39744.5622685185,2008-10-23,13:29:40
39.926492,116.338823,0,519,39744.5623032407,2008-10-23,13:29:43
39.926484,116.338824,0,516,39744.5623263889,2008-10-23,13:29:45
39.926474,116.338821,0,516,39744.5623842593,2008-10-23,13:29:50
39.926471,116.338777,0,515,39744.5624421296,2008-10-23,13:29:55
39.926459,116.33868,0,510,39744.5625,2008-10-23,13:30:00
39.926431,116.338615,0,505,39744.5625578704,2008-10-23,13:30:05
39.926422,116.338559,0,501,39744.5626157407,2008-10-23,13:30:10
39.926406,116.338505,0,495,39744.5626736111,2008-10-23,13:30:15
39.926407,116.338477,0,489,39744.5627314815,2008-10-23,13:30:20
39.926412,116.338472,0,486,39744.5627893518,2008-10-23,13:30:25
39.926413,116.338465,0,485,39744.5628472222,2008-10-23,13:30:30
39.92641,116.338458,0,485,39744.5629050926,2008-10-23,13:30:35
39.92641,116.338458,0,485,39744.5629398148,2008-10-23,13:30:38
39.926403,116.338456,0,485,39744.562962963,2008-10-23,13:30:40
39.926383,116.338453,0,483,39744.5630208333,2008-10-23,13:30:45
39.926369,116.338435,0,478,39744.5630787037,2008-10-23,13:30:50
39.926362,116.33842,0,477,39744.5631365741,2008-10-23,13:30:55
39.926362,116.33842,0,477,39744.5631712963,2008-10-23,13:30:58
39.926358,116.338422,0,477,39744.5631944444,2008-10-23,13:31:00
39.926365,116.338433,0,477,39744.5632523148,2008-10-23,13:31:05
39.926363,116.338486,0,474,39744.5633101852,2008-10-23,13:31:10
39.926338,116.33849,0,472,39744.5633680556,2008-10-23,13:31:15
39.926335,116.338518,0,471,39744.5634259259,2008-10-23,13:31:20
39.926332,116.338497,0,469,39744.5634837963,2008-10-23,13:31:25
39.926332,116.338497,0,469,39744.5635185185,2008-10-23,13:31:28
39.926335,116.338492,0,469,39744.5635416667,2008-10-23,13:31:30
39.926336,116.338482,0,469,39744.563599537,2008-10-23,13:31:35
39.926338,116.338473,0,469,39744.5636574074,2008-10-23,13:31:40
39.92634,116.338468,0,469,39744.5637152778,2008-10-23,13:31:45
39.926338,116.338461,0,468,39744.5637731481,2008-10-23,13:31:50
39.926336,116.338459,0,468,39744.5638310185,2008-10-23,13:31:55
39.926336,116.338459,0,468,39744.5638657407,2008-10-23,13:31:58
39.926334,116.33846,0,468,39744.5638888889,2008-10-23,13:32:00
39.926328,116.338231,0,367,39744.5678125,2008-10-23,13:37:39
39.926294,116.338107,0,364,39744.5678587963,2008-10-23,13:37:43
39.926253,116.338023,0,359,39744.5679166667,2008-10-23,13:37:48
39.926241,116.337957,0,357,39744.567974537,2008-10-23,13:37:53
39.926234,116.337937,0,356,39744.5680324074,2008-10-23,13:37:58
39.926257,116.337922,0,357,39744.5680902778,2008-10-23,13:38:03
39.926248,116.337904,0,355,39744.5681481481,2008-10-23,13:38:08
39.926242,116.337929,0,351,39744.5682060185,2008-10-23,13:38:13
39.926259,116.337923,0,348,39744.5682638889,2008-10-23,13:38:18
39.926274,116.337909,0,342,39744.5683217593,2008-10-23,13:38:23
39.926283,116.337978,0,335,39744.5683796296,2008-10-23,13:38:28
39.926283,116.337978,0,335,39744.5684143519,2008-10-23,13:38:31
39.926285,116.337976,0,334,39744.5684375,2008-10-23,13:38:33
39.926292,116.337944,0,333,39744.5684953704,2008-10-23,13:38:38
39.926273,116.337827,0,331,39744.5685532407,2008-10-23,13:38:43
39.926224,116.337702,0,329,39744.5686111111,2008-10-23,13:38:48
39.926223,116.337675,0,328,39744.5686689815,2008-10-23,13:38:53
39.926225,116.337625,0,324,39744.5687268519,2008-10-23,13:38:58
39.926226,116.337605,0,322,39744.5687847222,2008-10-23,13:39:03
39.92621,116.337553,0,317,39744.5688425926,2008-10-23,13:39:08
39.92622,116.337558,0,312,39744.568900463,2008-10-23,13:39:13
39.926225,116.337623,0,304,39744.5689583333,2008-10-23,13:39:18
39.926249,116.337658,0,302,39744.5690162037,2008-10-23,13:39:23
39.926228,116.337688,0,296,39744.5690740741,2008-10-23,13:39:28
39.92623,116.337744,0,290,39744.5691319444,2008-10-23,13:39:33
39.926234,116.337828,0,283,39744.5691898148,2008-10-23,13:39:38
39.926237,116.337777,0,278,39744.5692476852,2008-10-23,13:39:43
39.926236,116.337675,0,273,39744.5693055556,2008-10-23,13:39:48
39.92621,116.337593,0,271,39744.5693634259,2008-10-23,13:39:53
39.92619,116.337499,0,269,39744.5694212963,2008-10-23,13:39:58
39.926182,116.337455,0,267,39744.5694791667,2008-10-23,13:40:03
39.926191,116.337451,0,266,39744.569537037,2008-10-23,13:40:08
39.926198,116.337435,0,263,39744.5695949074,2008-10-23,13:40:13
39.92621,116.337492,0,259,39744.5696527778,2008-10-23,13:40:18
39.926212,116.337536,0,256,39744.5697106481,2008-10-23,13:40:23
39.926187,116.337525,0,254,39744.5697685185,2008-10-23,13:40:28
39.926181,116.337498,0,253,39744.5698263889,2008-10-23,13:40:33
39.926197,116.337523,0,253,39744.5698842593,2008-10-23,13:40:38
39.926197,116.337523,0,253,39744.5699189815,2008-10-23,13:40:41
39.926195,116.337529,0,251,39744.5699421296,2008-10-23,13:40:43
39.926197,116.337515,0,249,39744.57,2008-10-23,13:40:48
39.926197,116.337515,0,249,39744.5700347222,2008-10-23,13:40:51
39.926197,116.33751,0,249,39744.5700578704,2008-10-23,13:40:53
39.926193,116.337439,0,247,39744.5701157407,2008-10-23,13:40:58
39.926201,116.337406,0,247,39744.5701736111,2008-10-23,13:41:03
39.926214,116.337435,0,244,39744.5702314815,2008-10-23,13:41:08
39.926235,116.337506,0,240,39744.5702893519,2008-10-23,13:41:13
39.926254,116.337533,0,237,39744.5703472222,2008-10-23,13:41:18
39.926274,116.337557,0,236,39744.5704050926,2008-10-23,13:41:23
39.926266,116.337526,0,234,39744.570462963,2008-10-23,13:41:28
39.926262,116.33746,0,233,39744.5705208333,2008-10-23,13:41:33
39.926254,116.337458,0,232,39744.5705787037,2008-10-23,13:41:38
39.926254,116.337458,0,232,39744.5706134259,2008-10-23,13:41:41
39.926257,116.337458,0,232,39744.5706365741,2008-10-23,13:41:43
39.926254,116.337431,0,231,39744.5706944444,2008-10-23,13:41:48
39.926234,116.337411,0,228,39744.5707523148,2008-10-23,13:41:53
39.926225,116.337395,0,225,39744.5708101852,2008-10-23,13:41:58
39.926205,116.337404,0,223,39744.5708680556,2008-10-23,13:42:03
39.926173,116.337482,0,221,39744.5709259259,2008-10-23,13:42:08
39.926172,116.337512,0,222,39744.5709837963,2008-10-23,13:42:13
39.926167,116.337486,0,224,39744.5710416667,2008-10-23,13:42:18
39.926164,116.337515,0,227,39744.571099537,2008-10-23,13:42:23
39.926141,116.337549,0,229,39744.5711574074,2008-10-23,13:42:28
39.926152,116.337553,0,232,39744.5712152778,2008-10-23,13:42:33
39.926148,116.337595,0,237,39744.5712731481,2008-10-23,13:42:38
39.926158,116.337516,0,239,39744.5713310185,2008-10-23,13:42:43
39.926151,116.337488,0,238,39744.5713888889,2008-10-23,13:42:48
39.926139,116.337482,0,238,39744.5714467593,2008-10-23,13:42:53
39.926144,116.337491,0,238,39744.5715046296,2008-10-23,13:42:58
39.926179,116.337498,0,239,39744.5715625,2008-10-23,13:43:03
39.926165,116.337504,0,235,39744.5716203704,2008-10-23,13:43:08
39.926158,116.337492,0,234,39744.5716782407,2008-10-23,13:43:13
39.926159,116.337502,0,234,39744.5717361111,2008-10-23,13:43:18
39.926157,116.337512,0,234,39744.5717939815,2008-10-23,13:43:23
39.926162,116.337522,0,234,39744.5718518518,2008-10-23,13:43:28
39.926162,116.337522,0,234,39744.5718865741,2008-10-23,13:43:31
39.926165,116.337527,0,234,39744.5719097222,2008-10-23,13:43:33
39.926174,116.337526,0,234,39744.5719675926,2008-10-23,13:43:38
39.926176,116.337562,0,233,39744.572025463,2008-10-23,13:43:43
39.926138,116.3373,0,183,39744.5761226852,2008-10-23,13:49:37
39.926125,116.337202,0,182,39744.5761805556,2008-10-23,13:49:42
39.926126,116.337126,0,180,39744.5762384259,2008-10-23,13:49:47
39.926135,116.337074,0,179,39744.5762962963,2008-10-23,13:49:52
39.926134,116.337096,0,179,39744.5763541667,2008-10-23,13:49:57
39.926136,116.337193,0,177,39744.576412037,2008-10-23,13:50:02
39.926148,116.337252,0,176,39744.5764699074,2008-10-23,13:50:07
39.926162,116.33732,0,174,39744.5765277778,2008-10-23,13:50:12
39.926161,116.337335,0,174,39744.5765856481,2008-10-23,13:50:17
39.92615,116.337328,0,175,39744.5766435185,2008-10-23,13:50:22
39.92615,116.337328,0,175,39744.5766782407,2008-10-23,13:50:25
39.926149,116.337329,0,176,39744.5767013889,2008-10-23,13:50:27
39.926162,116.337327,0,176,39744.5767592593,2008-10-23,13:50:32
39.926171,116.337289,0,176,39744.5768171296,2008-10-23,13:50:37
39.926153,116.337191,0,175,39744.576875,2008-10-23,13:50:42
39.926158,116.337144,0,175,39744.5769328704,2008-10-23,13:50:47
39.926168,116.337173,0,173,39744.5769907407,2008-10-23,13:50:52
39.92617,116.337228,0,170,39744.5770486111,2008-10-23,13:50:57
39.92617,116.337228,0,170,39744.5770833333,2008-10-23,13:51:00
39.926167,116.337233,0,170,39744.5771064815,2008-10-23,13:51:02
39.926178,116.337316,0,171,39744.5771643519,2008-10-23,13:51:07
39.926209,116.337363,0,174,39744.5772222222,2008-10-23,13:51:12
39.926207,116.337346,0,175,39744.5772800926,2008-10-23,13:51:17
39.926197,116.337339,0,176,39744.577337963,2008-10-23,13:51:22
39.926196,116.337334,0,176,39744.5773958333,2008-10-23,13:51:27
39.926193,116.337329,0,176,39744.5774537037,2008-10-23,13:51:32
39.926195,116.337326,0,176,39744.5775115741,2008-10-23,13:51:37
39.926195,116.337326,0,176,39744.5775462963,2008-10-23,13:51:40
39.926201,116.33732,0,176,39744.5775694444,2008-10-23,13:51:42
39.926233,116.337247,0,177,39744.5776273148,2008-10-23,13:51:47
39.926272,116.337224,0,179,39744.5776851852,2008-10-23,13:51:52
39.926271,116.337251,0,182,39744.5777430556,2008-10-23,13:51:57
39.926278,116.337265,0,183,39744.5778009259,2008-10-23,13:52:02
39.926259,116.337256,0,183,39744.5778587963,2008-10-23,13:52:07
39.926241,116.33725,0,184,39744.5779166667,2008-10-23,13:52:12
39.926202,116.337232,0,185,39744.577974537,2008-10-23,13:52:17
39.926202,116.337232,0,185,39744.5780092593,2008-10-23,13:52:20
39.926204,116.337234,0,186,39744.5780324074,2008-10-23,13:52:22
39.926206,116.337223,0,184,39744.5780902778,2008-10-23,13:52:27
39.926209,116.337254,0,183,39744.5781481481,2008-10-23,13:52:32
39.92622,116.337256,0,183,39744.5782060185,2008-10-23,13:52:37
39.926228,116.337256,0,183,39744.5782638889,2008-10-23,13:52:42
39.92623,116.337263,0,182,39744.5783217593,2008-10-23,13:52:47
39.926229,116.337268,0,182,39744.5783796296,2008-10-23,13:52:52
39.926229,116.337268,0,182,39744.5784143518,2008-10-23,13:52:55
39.926221,116.337276,0,182,39744.5784375,2008-10-23,13:52:57
39.926187,116.337292,0,182,39744.5784953704,2008-10-23,13:53:02
39.926187,116.337292,0,182,39744.5785300926,2008-10-23,13:53:05
39.926188,116.3373,0,181,39744.5785532407,2008-10-23,13:53:07
39.926189,116.337234,0,178,39744.5786111111,2008-10-23,13:53:12
39.92618,116.337139,0,175,39744.5786689815,2008-10-23,13:53:17
39.926168,116.337116,0,169,39744.5787268518,2008-10-23,13:53:22
39.926173,116.337101,0,157,39744.5787847222,2008-10-23,13:53:27
39.926175,116.33708,0,145,39744.5788425926,2008-10-23,13:53:32
39.926164,116.337074,0,131,39744.578900463,2008-10-23,13:53:37
39.926169,116.337003,0,116,39744.5789583333,2008-10-23,13:53:42
39.926192,116.336982,0,109,39744.5790162037,2008-10-23,13:53:47
39.926167,116.336916,0,104,39744.5790740741,2008-10-23,13:53:52
39.926159,116.336874,0,97,39744.5791319444,2008-10-23,13:53:57
39.926141,116.336872,0,87,39744.5791898148,2008-10-23,13:54:02
39.926135,116.336852,0,78,39744.5792476852,2008-10-23,13:54:07
39.926112,116.336844,0,68,39744.5793055556,2008-10-23,13:54:12
39.926084,116.336807,0,58,39744.5793634259,2008-10-23,13:54:17
39.92609,116.336732,0,46,39744.5794212963,2008-10-23,13:54:22
39.92607,116.33669,0,37,39744.5794791667,2008-10-23,13:54:27
39.926084,116.336744,0,23,39744.579537037,2008-10-23,13:54:32
39.926048,116.336736,0,11,39744.5795949074,2008-10-23,13:54:37
39.926031,116.336721,0,-2,39744.5796527778,2008-10-23,13:54:42
39.926,116.336712,0,-9,39744.5797106481,2008-10-23,13:54:47
39.92603,116.336694,0,-6,39744.5797685185,2008-10-23,13:54:52
39.926047,116.336662,0,0,39744.5798263889,2008-10-23,13:54:57
39.926029,116.336585,0,0,39744.5798842593,2008-10-23,13:55:02
39.92603,116.336527,0,-5,39744.5799421296,2008-10-23,13:55:07
39.926037,116.336484,0,-11,39744.58,2008-10-23,13:55:12
39.926002,116.33651,0,-12,39744.5800578704,2008-10-23,13:55:17
39.925981,116.336498,0,-15,39744.5801157407,2008-10-23,13:55:22
39.925971,116.336499,0,-17,39744.5801736111,2008-10-23,13:55:27
39.92599,116.336517,0,-14,39744.5802314815,2008-10-23,13:55:32
39.926001,116.336552,0,-11,39744.5802893518,2008-10-23,13:55:37
39.926004,116.336564,0,-10,39744.5803472222,2008-10-23,13:55:42
39.926004,116.336606,0,-4,39744.5804050926,2008-10-23,13:55:47
39.926021,116.336615,0,0,39744.580462963,2008-10-23,13:55:52
39.926051,116.33668,0,11,39744.5805208333,2008-10-23,13:55:57
39.92606,116.336744,0,15,39744.5805787037,2008-10-23,13:56:02
39.926058,116.336765,0,20,39744.5806365741,2008-10-23,13:56:07
39.926054,116.33679,0,25,39744.5806944444,2008-10-23,13:56:12
39.926036,116.336776,0,27,39744.5807523148,2008-10-23,13:56:17
39.926043,116.336727,0,27,39744.5808101852,2008-10-23,13:56:22
39.926043,116.336755,0,28,39744.5808680556,2008-10-23,13:56:27
39.926027,116.336721,0,29,39744.5809259259,2008-10-23,13:56:32
39.926022,116.336732,0,31,39744.5809837963,2008-10-23,13:56:37
39.926019,116.336713,0,32,39744.5810416667,2008-10-23,13:56:42
39.926028,116.336721,0,32,39744.581099537,2008-10-23,13:56:47
39.926059,116.336791,0,31,39744.5811574074,2008-10-23,13:56:52
39.92606,116.3368,0,31,39744.5812152778,2008-10-23,13:56:57
39.926059,116.336821,0,31,39744.5812731481,2008-10-23,13:57:02
39.926059,116.336863,0,34,39744.5813310185,2008-10-23,13:57:07
39.92606,116.336872,0,34,39744.5813888889,2008-10-23,13:57:12
39.926074,116.336939,0,37,39744.5814467593,2008-10-23,13:57:17
39.926072,116.336976,0,42,39744.5815046296,2008-10-23,13:57:22
39.92612,116.337317,0,175,39744.5853819444,2008-10-23,14:02:57
39.926129,116.337353,0,188,39744.5854398148,2008-10-23,14:03:02
39.926147,116.33739,0,204,39744.5854976852,2008-10-23,14:03:07
39.926168,116.337413,0,225,39744.5855555556,2008-10-23,14:03:12
39.926195,116.337428,0,246,39744.5856134259,2008-10-23,14:03:17
39.926219,116.33746,0,254,39744.5856712963,2008-10-23,14:03:22
39.926227,116.337515,0,266,39744.5857291667,2008-10-23,14:03:27
39.92624,116.337596,0,278,39744.585787037,2008-10-23,14:03:32
39.926261,116.337641,0,289,39744.5858449074,2008-10-23,14:03:37
39.926283,116.337672,0,303,39744.5859027778,2008-10-23,14:03:42
39.926305,116.337689,0,311,39744.5859606481,2008-10-23,14:03:47
39.926283,116.337655,0,308,39744.5860185185,2008-10-23,14:03:52
39.926267,116.337725,0,313,39744.5860763889,2008-10-23,14:03:57
39.926255,116.337764,0,314,39744.5861342593,2008-10-23,14:04:02
39.926267,116.337766,0,309,39744.5861921296,2008-10-23,14:04:07
39.926248,116.33783,0,308,39744.58625,2008-10-23,14:04:12
39.926259,116.337849,0,309,39744.5863078704,2008-10-23,14:04:17
39.926271,116.337846,0,310,39744.5863657407,2008-10-23,14:04:22
39.926299,116.33786,0,307,39744.5864236111,2008-10-23,14:04:27
39.926327,116.337824,0,306,39744.5864814815,2008-10-23,14:04:32
39.926353,116.337786,0,306,39744.5865393518,2008-10-23,14:04:37
39.926331,116.337695,0,307,39744.5865972222,2008-10-23,14:04:42
39.926304,116.337647,0,306,39744.5866550926,2008-10-23,14:04:47
39.926282,116.337645,0,307,39744.586712963,2008-10-23,14:04:52
39.926263,116.337656,0,307,39744.5867708333,2008-10-23,14:04:57
39.926266,116.337629,0,303,39744.5868287037,2008-10-23,14:05:02
39.926288,116.337596,0,300,39744.5868865741,2008-10-23,14:05:07
39.92628,116.337634,0,299,39744.5869444444,2008-10-23,14:05:12
39.926257,116.337673,0,299,39744.5870023148,2008-10-23,14:05:17
39.926252,116.337673,0,299,39744.5870601852,2008-10-23,14:05:22
39.926248,116.337672,0,299,39744.5871180556,2008-10-23,14:05:27
39.926248,116.337672,0,299,39744.5871527778,2008-10-23,14:05:30
39.926241,116.337674,0,299,39744.5871759259,2008-10-23,14:05:32
39.926215,116.33773,0,297,39744.5872337963,2008-10-23,14:05:37
39.926205,116.337731,0,294,39744.5872916667,2008-10-23,14:05:42
39.926205,116.337731,0,294,39744.5873263889,2008-10-23,14:05:45
39.926211,116.337725,0,291,39744.587349537,2008-10-23,14:05:47
39.926212,116.337682,0,288,39744.5874074074,2008-10-23,14:05:52
39.926225,116.337668,0,285,39744.5874652778,2008-10-23,14:05:57
39.926224,116.337656,0,282,39744.5875231481,2008-10-23,14:06:02
39.92625,116.337605,0,279,39744.5875810185,2008-10-23,14:06:07
39.926255,116.337591,0,276,39744.5876388889,2008-10-23,14:06:12
39.926249,116.337582,0,275,39744.5876967593,2008-10-23,14:06:17
39.926255,116.337561,0,273,39744.5877546296,2008-10-23,14:06:22
39.926266,116.337541,0,269,39744.5878125,2008-10-23,14:06:27
39.926273,116.337513,0,269,39744.5878703704,2008-10-23,14:06:32
39.926292,116.337516,0,267,39744.5879282407,2008-10-23,14:06:37
39.9263,116.33757,0,266,39744.5879861111,2008-10-23,14:06:42
39.926297,116.337616,0,269,39744.5880439815,2008-10-23,14:06:47
39.926328,116.337635,0,273,39744.5881018518,2008-10-23,14:06:52
39.926329,116.337721,0,277,39744.5881597222,2008-10-23,14:06:57
39.926321,116.337817,0,281,39744.5882175926,2008-10-23,14:07:02
39.926303,116.337821,0,288,39744.588275463,2008-10-23,14:07:07
39.92633,116.337889,0,296,39744.5883333333,2008-10-23,14:07:12
39.926339,116.337894,0,308,39744.5883912037,2008-10-23,14:07:17
39.92634,116.33795,0,321,39744.5884490741,2008-10-23,14:07:22
39.926347,116.33798,0,335,39744.5885069444,2008-10-23,14:07:27
39.926333,116.33791,0,335,39744.5885648148,2008-10-23,14:07:32
39.926354,116.337873,0,337,39744.5886226852,2008-10-23,14:07:37
39.926372,116.337855,0,338,39744.5886805556,2008-10-23,14:07:42
39.926361,116.337816,0,338,39744.5887384259,2008-10-23,14:07:47
39.926349,116.33773,0,334,39744.5887962963,2008-10-23,14:07:52
39.926355,116.337657,0,333,39744.5888541667,2008-10-23,14:07:57
39.926359,116.337602,0,332,39744.588912037,2008-10-23,14:08:02
39.926346,116.337563,0,332,39744.5889699074,2008-10-23,14:08:07
39.926346,116.337563,0,332,39744.5890046296,2008-10-23,14:08:10
39.926345,116.337565,0,333,39744.5890277778,2008-10-23,14:08:12
39.926367,116.337604,0,333,39744.5890856481,2008-10-23,14:08:17
39.926381,116.337663,0,334,39744.5891435185,2008-10-23,14:08:22
39.92637,116.337694,0,333,39744.5892013889,2008-10-23,14:08:27
39.926378,116.337692,0,333,39744.5892592593,2008-10-23,14:08:32
39.926378,116.337692,0,333,39744.5892939815,2008-10-23,14:08:35
39.926375,116.337692,0,333,39744.5893171296,2008-10-23,14:08:37
39.926356,116.337688,0,331,39744.589375,2008-10-23,14:08:42
39.926322,116.337742,0,330,39744.5894328704,2008-10-23,14:08:47
39.926302,116.337742,0,326,39744.5894907407,2008-10-23,14:08:52
39.926275,116.337756,0,320,39744.5895486111,2008-10-23,14:08:57
39.926276,116.33777,0,316,39744.5896064815,2008-10-23,14:09:02
39.92628,116.337775,0,316,39744.5896643519,2008-10-23,14:09:07
39.92628,116.337775,0,316,39744.5896990741,2008-10-23,14:09:10
39.92628,116.337781,0,316,39744.5897222222,2008-10-23,14:09:12
39.9263,116.337796,0,313,39744.5897800926,2008-10-23,14:09:17
39.92635,116.337846,0,307,39744.589837963,2008-10-23,14:09:22
39.926342,116.337871,0,307,39744.5898958333,2008-10-23,14:09:27
39.926332,116.337802,0,307,39744.5899537037,2008-10-23,14:09:32
39.926318,116.337786,0,306,39744.5900115741,2008-10-23,14:09:37
39.926286,116.337728,0,305,39744.5900694444,2008-10-23,14:09:42
39.926295,116.337684,0,303,39744.5901273148,2008-10-23,14:09:47
39.926259,116.337661,0,302,39744.5901851852,2008-10-23,14:09:52
39.926227,116.337689,0,300,39744.5902430556,2008-10-23,14:09:57
39.926196,116.337695,0,298,39744.5903009259,2008-10-23,14:10:02
39.926178,116.337678,0,294,39744.5903587963,2008-10-23,14:10:07
39.926174,116.337632,0,290,39744.5904166667,2008-10-23,14:10:12
39.926183,116.33761,0,286,39744.590474537,2008-10-23,14:10:17
39.926207,116.337564,0,281,39744.5905324074,2008-10-23,14:10:22
39.926228,116.337552,0,278,39744.5905902778,2008-10-23,14:10:27
39.926247,116.337553,0,277,39744.5906481481,2008-10-23,14:10:32
39.926241,116.337566,0,275,39744.5907060185,2008-10-23,14:10:37
39.926238,116.33758,0,274,39744.5907638889,2008-10-23,14:10:42
39.926247,116.337667,0,273,39744.5908217593,2008-10-23,14:10:47
39.926222,116.337666,0,271,39744.5908796296,2008-10-23,14:10:52
39.926222,116.337666,0,271,39744.5909143519,2008-10-23,14:10:55
39.926223,116.337661,0,270,39744.5909375,2008-10-23,14:10:57
39.926245,116.337678,0,269,39744.5909953704,2008-10-23,14:11:02
39.926275,116.337701,0,268,39744.5910532407,2008-10-23,14:11:07
39.9263,116.337723,0,267,39744.5911111111,2008-10-23,14:11:12
39.926272,116.337719,0,267,39744.5911689815,2008-10-23,14:11:17
39.926272,116.337719,0,267,39744.5912037037,2008-10-23,14:11:20
39.926276,116.337714,0,266,39744.5912268519,2008-10-23,14:11:22
39.926288,116.337672,0,265,39744.5912847222,2008-10-23,14:11:27
39.926294,116.337621,0,265,39744.5913425926,2008-10-23,14:11:32
39.926293,116.337577,0,266,39744.591400463,2008-10-23,14:11:37
39.92628,116.337561,0,265,39744.5914583333,2008-10-23,14:11:42
39.926274,116.33746,0,264,39744.5915162037,2008-10-23,14:11:47
39.926272,116.337361,0,263,39744.5915740741,2008-10-23,14:11:52
39.926271,116.337292,0,262,39744.5916319444,2008-10-23,14:11:57
39.926282,116.337334,0,260,39744.5916898148,2008-10-23,14:12:02
39.92628,116.337371,0,259,39744.5917476852,2008-10-23,14:12:07
39.926284,116.337394,0,258,39744.5918055556,2008-10-23,14:12:12
39.926265,116.337405,0,257,39744.5918634259,2008-10-23,14:12:17
39.926256,116.337407,0,257,39744.5919212963,2008-10-23,14:12:22
39.926265,116.33738,0,259,39744.5919791667,2008-10-23,14:12:27
39.926252,116.337312,0,259,39744.592037037,2008-10-23,14:12:32
39.92623,116.337328,0,257,39744.5920949074,2008-10-23,14:12:37
39.926235,116.33739,0,254,39744.5921527778,2008-10-23,14:12:42
39.926244,116.337493,0,254,39744.5922106481,2008-10-23,14:12:47
39.926236,116.337577,0,255,39744.5922685185,2008-10-23,14:12:52
39.926243,116.337653,0,255,39744.5923263889,2008-10-23,14:12:57
39.926222,116.337742,0,258,39744.5923842593,2008-10-23,14:13:02
39.926198,116.337401,0,236,39744.5966550926,2008-10-23,14:19:11
39.926191,116.337382,0,235,39744.596712963,2008-10-23,14:19:16
39.926191,116.337382,0,235,39744.5967476852,2008-10-23,14:19:19
39.926184,116.337386,0,235,39744.5967708333,2008-10-23,14:19:21
39.926173,116.337452,0,233,39744.5968287037,2008-10-23,14:19:26
39.926179,116.3375,0,231,39744.5968865741,2008-10-23,14:19:31
39.926171,116.337486,0,231,39744.5969444444,2008-10-23,14:19:36
39.926171,116.337486,0,231,39744.5969791667,2008-10-23,14:19:39
39.926174,116.337493,0,231,39744.5970023148,2008-10-23,14:19:41
39.926179,116.337506,0,231,39744.5970601852,2008-10-23,14:19:46
39.926177,116.337518,0,231,39744.5971180556,2008-10-23,14:19:51
39.926155,116.337524,0,230,39744.5971759259,2008-10-23,14:19:56
39.926155,116.337524,0,230,39744.5972106481,2008-10-23,14:19:59
39.926161,116.337516,0,230,39744.5972337963,2008-10-23,14:20:01
39.926184,116.337524,0,231,39744.5972916667,2008-10-23,14:20:06
39.926184,116.337524,0,231,39744.5973263889,2008-10-23,14:20:09
39.926188,116.337519,0,230,39744.597349537,2008-10-23,14:20:11
39.926202,116.337497,0,230,39744.5974074074,2008-10-23,14:20:16
39.926204,116.337472,0,230,39744.5974652778,2008-10-23,14:20:21
39.926209,116.337486,0,229,39744.5975231482,2008-10-23,14:20:26
39.926207,116.337497,0,229,39744.5975810185,2008-10-23,14:20:31
39.92621,116.337501,0,229,39744.5976388889,2008-10-23,14:20:36
39.926215,116.337504,0,229,39744.5976967593,2008-10-23,14:20:41
39.926215,116.337504,0,229,39744.5977314815,2008-10-23,14:20:44
39.926215,116.3375,0,229,39744.5977546296,2008-10-23,14:20:46
39.926218,116.33751,0,229,39744.5978125,2008-10-23,14:20:51
39.926225,116.33752,0,229,39744.5978703704,2008-10-23,14:20:56
39.926246,116.337545,0,229,39744.5979282407,2008-10-23,14:21:01
39.926261,116.337602,0,232,39744.5979861111,2008-10-23,14:21:06
39.926266,116.337598,0,235,39744.5980439815,2008-10-23,14:21:11
39.926266,116.337598,0,235,39744.5980787037,2008-10-23,14:21:14
39.926266,116.337597,0,235,39744.5981018519,2008-10-23,14:21:16
39.926257,116.337561,0,234,39744.5981597222,2008-10-23,14:21:21
39.926257,116.337546,0,232,39744.5982175926,2008-10-23,14:21:26
39.926246,116.33754,0,232,39744.598275463,2008-10-23,14:21:31
39.926249,116.337532,0,232,39744.5983333333,2008-10-23,14:21:36
39.926249,116.337528,0,232,39744.5983912037,2008-10-23,14:21:41
39.926249,116.337528,0,232,39744.5984259259,2008-10-23,14:21:44
39.926252,116.337536,0,232,39744.5984490741,2008-10-23,14:21:46
39.926255,116.337547,0,231,39744.5985069444,2008-10-23,14:21:51
39.926254,116.337535,0,231,39744.5985648148,2008-10-23,14:21:56
39.926215,116.337498,0,230,39744.5986226852,2008-10-23,14:22:01
39.926181,116.337479,0,229,39744.5986805556,2008-10-23,14:22:06
39.926162,116.337486,0,227,39744.5987384259,2008-10-23,14:22:11
39.926167,116.337478,0,226,39744.5987962963,2008-10-23,14:22:16
39.926173,116.337476,0,226,39744.5988541667,2008-10-23,14:22:21
39.926179,116.33747,0,226,39744.598912037,2008-10-23,14:22:26
39.926179,116.33747,0,226,39744.5989467593,2008-10-23,14:22:29
39.926172,116.337466,0,225,39744.5989699074,2008-10-23,14:22:31
39.926173,116.337453,0,225,39744.5990277778,2008-10-23,14:22:36
39.926181,116.337399,0,225,39744.5990856481,2008-10-23,14:22:41
39.926164,116.337401,0,226,39744.5991435185,2008-10-23,14:22:46
39.926171,116.337444,0,226,39744.5992013889,2008-10-23,14:22:51
39.92618,116.337445,0,225,39744.5992592593,2008-10-23,14:22:56
39.926203,116.337526,0,224,39744.5993171296,2008-10-23,14:23:01
39.926238,116.337543,0,224,39744.599375,2008-10-23,14:23:06
39.926256,116.337537,0,221,39744.5994328704,2008-10-23,14:23:11
39.926255,116.337547,0,216,39744.5994907407,2008-10-23,14:23:16
39.926255,116.337547,0,216,39744.599525463,2008-10-23,14:23:19
39.926254,116.337545,0,213,39744.5995486111,2008-10-23,14:23:21
39.926247,116.337583,0,213,39744.5996064815,2008-10-23,14:23:26
39.926234,116.337632,0,212,39744.5996643519,2008-10-23,14:23:31
39.926255,116.337583,0,211,39744.5997222222,2008-10-23,14:23:36
39.926251,116.337534,0,210,39744.5997800926,2008-10-23,14:23:41
39.926232,116.337495,0,209,39744.599837963,2008-10-23,14:23:46
39.926236,116.337487,0,209,39744.5998958333,2008-10-23,14:23:51
39.926236,116.337487,0,209,39744.5999305556,2008-10-23,14:23:54
39.926239,116.337481,0,209,39744.5999537037,2008-10-23,14:23:56
39.926263,116.33744,0,209,39744.6000115741,2008-10-23,14:24:01
39.926253,116.33736,0,209,39744.6000694444,2008-10-23,14:24:06
39.926223,116.337352,0,208,39744.6001273148,2008-10-23,14:24:11
39.926212,116.337361,0,207,39744.6001851852,2008-10-23,14:24:16
39.926215,116.337374,0,207,39744.6002430556,2008-10-23,14:24:21
39.926215,116.337374,0,207,39744.6002777778,2008-10-23,14:24:24
39.926213,116.337371,0,206,39744.6003009259,2008-10-23,14:24:26
39.926209,116.337357,0,206,39744.6003587963,2008-10-23,14:24:31
39.926193,116.337338,0,204,39744.6004166667,2008-10-23,14:24:36
39.926189,116.337339,0,204,39744.600474537,2008-10-23,14:24:41
39.926189,116.337339,0,204,39744.6005092593,2008-10-23,14:24:44
39.926187,116.337343,0,203,39744.6005324074,2008-10-23,14:24:46
39.926189,116.337353,0,203,39744.6005902778,2008-10-23,14:24:51
39.926202,116.337364,0,203,39744.6006481481,2008-10-23,14:24:56
39.926226,116.337375,0,203,39744.6007060185,2008-10-23,14:25:01
39.926201,116.337407,0,205,39744.6007638889,2008-10-23,14:25:06
39.926195,116.337419,0,208,39744.6008217593,2008-10-23,14:25:11
39.9262,116.337364,0,211,39744.6008796296,2008-10-23,14:25:16
39.926196,116.33732,0,211,39744.6009375,2008-10-23,14:25:21
39.926168,116.337306,0,212,39744.6009953704,2008-10-23,14:25:26
39.926159,116.337377,0,208,39744.6010532407,2008-10-23,14:25:31
39.926186,116.337401,0,207,39744.6011111111,2008-10-23,14:25:36
39.926191,116.337413,0,207,39744.6011689815,2008-10-23,14:25:41
39.926176,116.337448,0,205,39744.6012268519,2008-10-23,14:25:46
39.926171,116.33743,0,203,39744.6012847222,2008-10-23,14:25:51
39.926212,116.337422,0,201,39744.6013425926,2008-10-23,14:25:56
39.926232,116.337386,0,201,39744.601400463,2008-10-23,14:26:01
39.926225,116.337424,0,201,39744.6014583333,2008-10-23,14:26:06
39.926212,116.337413,0,201,39744.6015162037,2008-10-23,14:26:11
39.926254,116.337359,0,201,39744.6015740741,2008-10-23,14:26:16
39.926265,116.337292,0,199,39744.6016319444,2008-10-23,14:26:21
39.926247,116.337283,0,196,39744.6016898148,2008-10-23,14:26:26
39.926212,116.337242,0,191,39744.6017476852,2008-10-23,14:26:31
39.926222,116.337239,0,184,39744.6018055556,2008-10-23,14:26:36
39.926267,116.337226,0,178,39744.6018634259,2008-10-23,14:26:41
39.926229,116.33725,0,172,39744.6019212963,2008-10-23,14:26:46
39.926194,116.337238,0,167,39744.6019791667,2008-10-23,14:26:51
39.926188,116.337199,0,164,39744.602037037,2008-10-23,14:26:56
39.926204,116.337193,0,161,39744.6020949074,2008-10-23,14:27:01
39.926181,116.337231,0,160,39744.6021527778,2008-10-23,14:27:06
39.926165,116.337254,0,158,39744.6022106481,2008-10-23,14:27:11
39.926165,116.337254,0,158,39744.6022453704,2008-10-23,14:27:14
39.926171,116.337253,0,158,39744.6022685185,2008-10-23,14:27:16
39.926169,116.337237,0,157,39744.6023263889,2008-10-23,14:27:21
39.926169,116.337237,0,157,39744.6023611111,2008-10-23,14:27:24
39.926174,116.337239,0,157,39744.6023842593,2008-10-23,14:27:26
39.926157,116.337224,0,157,39744.6024421296,2008-10-23,14:27:31
39.926092,116.33717,0,158,39744.6025,2008-10-23,14:27:36
39.926055,116.337115,0,160,39744.6025578704,2008-10-23,14:27:41
39.926076,116.337071,0,162,39744.6026157407,2008-10-23,14:27:46
39.92611,116.337354,0,188,39744.605162037,2008-10-23,14:31:26
39.926061,116.337429,0,190,39744.6052199074,2008-10-23,14:31:31
39.926061,116.337446,0,193,39744.6052777778,2008-10-23,14:31:36
39.926072,116.337412,0,195,39744.6053356482,2008-10-23,14:31:41
39.926083,116.337401,0,196,39744.6053935185,2008-10-23,14:31:46
39.926084,116.337387,0,197,39744.6054513889,2008-10-23,14:31:51
39.926099,116.337402,0,198,39744.6055092593,2008-10-23,14:31:56
39.926138,116.337373,0,204,39744.6055671296,2008-10-23,14:32:01
39.926131,116.337366,0,206,39744.605625,2008-10-23,14:32:06
39.926131,116.337366,0,206,39744.6056597222,2008-10-23,14:32:09
39.92613,116.337366,0,207,39744.6056828704,2008-10-23,14:32:11
39.926107,116.337428,0,205,39744.6057407407,2008-10-23,14:32:16
39.926099,116.337523,0,206,39744.6057986111,2008-10-23,14:32:21
39.926145,116.337558,0,211,39744.6058564815,2008-10-23,14:32:26
39.926237,116.337573,0,217,39744.6059027778,2008-10-23,14:32:30
39.926282,116.337577,0,225,39744.6059606481,2008-10-23,14:32:35
39.926272,116.337531,0,227,39744.6060185185,2008-10-23,14:32:40
39.926273,116.337545,0,227,39744.6060763889,2008-10-23,14:32:45
39.926273,116.337545,0,227,39744.6061111111,2008-10-23,14:32:48
39.926275,116.337546,0,227,39744.6061342593,2008-10-23,14:32:50
39.926247,116.33751,0,226,39744.6061921296,2008-10-23,14:32:55
39.926217,116.337432,0,224,39744.60625,2008-10-23,14:33:00
39.926217,116.337432,0,224,39744.6062847222,2008-10-23,14:33:03
39.926225,116.337427,0,227,39744.6063078704,2008-10-23,14:33:05
39.926226,116.337436,0,225,39744.6063657407,2008-10-23,14:33:10
39.926226,116.337436,0,225,39744.606400463,2008-10-23,14:33:13
39.926227,116.337441,0,225,39744.6064236111,2008-10-23,14:33:15
39.926185,116.337474,0,224,39744.6064814815,2008-10-23,14:33:20
39.926169,116.337509,0,222,39744.6065393519,2008-10-23,14:33:25
39.926166,116.337563,0,222,39744.6065972222,2008-10-23,14:33:30
39.92621,116.337567,0,221,39744.6066550926,2008-10-23,14:33:35
39.92621,116.337567,0,221,39744.6066898148,2008-10-23,14:33:38
39.926217,116.337571,0,221,39744.606712963,2008-10-23,14:33:40
39.926223,116.337487,0,221,39744.6067708333,2008-10-23,14:33:45
39.926218,116.3375,0,219,39744.6068287037,2008-10-23,14:33:50
39.926204,116.33748,0,218,39744.6068865741,2008-10-23,14:33:55
39.926204,116.33748,0,218,39744.6069212963,2008-10-23,14:33:58
39.926199,116.337478,0,218,39744.6069444444,2008-10-23,14:34:00
39.926211,116.337466,0,220,39744.6070023148,2008-10-23,14:34:05
39.926264,116.337418,0,221,39744.6070601852,2008-10-23,14:34:10
39.926265,116.337355,0,218,39744.6071180556,2008-10-23,14:34:15
39.926243,116.337302,0,219,39744.6071759259,2008-10-23,14:34:20
39.926204,116.337222,0,219,39744.6072337963,2008-10-23,14:34:25
39.926184,116.337197,0,219,39744.6072916667,2008-10-23,14:34:30
39.926167,116.337289,0,214,39744.607349537,2008-10-23,14:34:35
39.926186,116.33736,0,214,39744.6074074074,2008-10-23,14:34:40
39.926209,116.337438,0,214,39744.6074652778,2008-10-23,14:34:45
39.926134,116.337767,0,205,39744.6104166667,2008-10-23,14:39:00
39.926138,116.337781,0,203,39744.610474537,2008-10-23,14:39:05
39.926149,116.337759,0,205,39744.6105324074,2008-10-23,14:39:10
39.926151,116.337692,0,205,39744.6105902778,2008-10-23,14:39:15
39.926147,116.337633,0,205,39744.6106481481,2008-10-23,14:39:20
39.926139,116.337602,0,204,39744.6107060185,2008-10-23,14:39:25
39.926134,116.337565,0,204,39744.6107638889,2008-10-23,14:39:30
39.926135,116.337464,0,206,39744.6108217593,2008-10-23,14:39:35
39.926149,116.337417,0,207,39744.6108796296,2008-10-23,14:39:40
39.926147,116.337428,0,208,39744.6109375,2008-10-23,14:39:45
39.926146,116.337495,0,207,39744.6109953704,2008-10-23,14:39:50
39.926127,116.337532,0,206,39744.6110532407,2008-10-23,14:39:55
39.926123,116.337665,0,203,39744.6111111111,2008-10-23,14:40:00
39.926118,116.337743,0,201,39744.6111689815,2008-10-23,14:40:05
39.926136,116.337769,0,201,39744.6112268518,2008-10-23,14:40:10
39.926133,116.337752,0,200,39744.6112847222,2008-10-23,14:40:15
39.926128,116.337778,0,198,39744.6113425926,2008-10-23,14:40:20
39.926132,116.337706,0,197,39744.611400463,2008-10-23,14:40:25
39.926154,116.337711,0,197,39744.6114583333,2008-10-23,14:40:30
39.926157,116.337665,0,195,39744.6115162037,2008-10-23,14:40:35
39.926164,116.337622,0,196,39744.6115740741,2008-10-23,14:40:40
39.926154,116.337552,0,197,39744.6116319444,2008-10-23,14:40:45
39.926201,116.337504,0,198,39744.6116898148,2008-10-23,14:40:50
39.926226,116.337471,0,198,39744.6117476852,2008-10-23,14:40:55
39.926217,116.337475,0,195,39744.6118055556,2008-10-23,14:41:00
39.926208,116.337522,0,193,39744.6118634259,2008-10-23,14:41:05
39.926187,116.337597,0,193,39744.6119212963,2008-10-23,14:41:10
39.92619,116.337608,0,193,39744.6119791667,2008-10-23,14:41:15
39.926186,116.337622,0,193,39744.612037037,2008-10-23,14:41:20
39.926197,116.337626,0,193,39744.6120949074,2008-10-23,14:41:25
39.926188,116.337666,0,193,39744.6121527778,2008-10-23,14:41:30
39.926205,116.337665,0,193,39744.6122106481,2008-10-23,14:41:35
39.926207,116.337675,0,193,39744.6122685185,2008-10-23,14:41:40
39.926216,116.337685,0,192,39744.6123263889,2008-10-23,14:41:45
39.926216,116.337685,0,192,39744.6123611111,2008-10-23,14:41:48
39.926217,116.337684,0,191,39744.6123842593,2008-10-23,14:41:50
39.926189,116.337604,0,191,39744.6124421296,2008-10-23,14:41:55
39.926167,116.337538,0,191,39744.6125,2008-10-23,14:42:00
39.926135,116.337557,0,188,39744.6125578704,2008-10-23,14:42:05
39.926139,116.337567,0,188,39744.6126157407,2008-10-23,14:42:10
39.92613,116.337627,0,184,39744.6126736111,2008-10-23,14:42:15
39.926127,116.337715,0,182,39744.6127314815,2008-10-23,14:42:20
39.926135,116.337684,0,183,39744.6127893519,2008-10-23,14:42:25
39.926135,116.337684,0,183,39744.6128240741,2008-10-23,14:42:28
39.926133,116.337681,0,182,39744.6128472222,2008-10-23,14:42:30
39.92611,116.337701,0,181,39744.6129050926,2008-10-23,14:42:35
39.926119,116.337606,0,180,39744.612962963,2008-10-23,14:42:40
39.926193,116.337553,0,182,39744.6130208333,2008-10-23,14:42:45
39.926224,116.337515,0,184,39744.6130787037,2008-10-23,14:42:50
39.926235,116.337412,0,186,39744.6131365741,2008-10-23,14:42:55
39.926245,116.337329,0,188,39744.6131944444,2008-10-23,14:43:00
39.926254,116.337349,0,188,39744.6132523148,2008-10-23,14:43:05
39.926254,116.337349,0,188,39744.613287037,2008-10-23,14:43:08
39.926251,116.337348,0,188,39744.6133101852,2008-10-23,14:43:10
39.92622,116.337304,0,188,39744.6133680556,2008-10-23,14:43:15
39.926192,116.337221,0,188,39744.6134259259,2008-10-23,14:43:20
39.926278,116.337209,0,191,39744.6134837963,2008-10-23,14:43:25
39.9263,116.337269,0,191,39744.6135416667,2008-10-23,14:43:30
39.926122,116.337457,0,198,39744.6176851852,2008-10-23,14:49:28
39.926109,116.337542,0,196,39744.6177430556,2008-10-23,14:49:33
39.926124,116.337518,0,193,39744.6178009259,2008-10-23,14:49:38
39.926137,116.337506,0,193,39744.6178587963,2008-10-23,14:49:43
39.926169,116.33747,0,193,39744.6179166667,2008-10-23,14:49:48
39.926183,116.337508,0,193,39744.617974537,2008-10-23,14:49:53
39.926186,116.337524,0,193,39744.6180324074,2008-10-23,14:49:58
39.926186,116.337524,0,193,39744.6180671296,2008-10-23,14:50:01
39.926194,116.337522,0,194,39744.6180902778,2008-10-23,14:50:03
39.926188,116.337468,0,196,39744.6181481481,2008-10-23,14:50:08
39.926177,116.337464,0,197,39744.6182060185,2008-10-23,14:50:13
39.92614,116.337422,0,198,39744.6182638889,2008-10-23,14:50:18
39.926156,116.337405,0,198,39744.6183217593,2008-10-23,14:50:23
39.926152,116.337421,0,198,39744.6183796296,2008-10-23,14:50:28
39.926131,116.337418,0,200,39744.6184375,2008-10-23,14:50:33
39.926144,116.337408,0,198,39744.6184953704,2008-10-23,14:50:38
39.926135,116.337401,0,196,39744.6185532407,2008-10-23,14:50:43
39.926158,116.337432,0,192,39744.6186111111,2008-10-23,14:50:48
39.926143,116.337426,0,192,39744.6186689815,2008-10-23,14:50:53
39.926121,116.33741,0,190,39744.6187268518,2008-10-23,14:50:58
39.926114,116.337433,0,189,39744.6187847222,2008-10-23,14:51:03
39.926087,116.337432,0,188,39744.6188425926,2008-10-23,14:51:08
39.92609,116.337472,0,187,39744.618900463,2008-10-23,14:51:13
39.926098,116.33743,0,187,39744.6189583333,2008-10-23,14:51:18
39.926067,116.337428,0,187,39744.6190162037,2008-10-23,14:51:23
39.926113,116.337404,0,188,39744.6190740741,2008-10-23,14:51:28
39.926116,116.337349,0,188,39744.6191319444,2008-10-23,14:51:33
39.926115,116.337361,0,188,39744.6191898148,2008-10-23,14:51:38
39.926095,116.337411,0,189,39744.6192476852,2008-10-23,14:51:43
39.926095,116.337411,0,189,39744.6192824074,2008-10-23,14:51:46
39.926094,116.337413,0,189,39744.6193055556,2008-10-23,14:51:48
39.92607,116.33747,0,189,39744.6193634259,2008-10-23,14:51:53
39.926058,116.337495,0,189,39744.6194212963,2008-10-23,14:51:58
39.926046,116.337558,0,189,39744.6194791667,2008-10-23,14:52:03
39.926083,116.337527,0,190,39744.619537037,2008-10-23,14:52:08
39.926102,116.337503,0,192,39744.6195949074,2008-10-23,14:52:13
39.926113,116.337503,0,193,39744.6196527778,2008-10-23,14:52:18
39.926135,116.337456,0,193,39744.6197106481,2008-10-23,14:52:23
39.926146,116.337407,0,194,39744.6197685185,2008-10-23,14:52:28
39.926106,116.337431,0,196,39744.6198263889,2008-10-23,14:52:33
39.926103,116.337431,0,196,39744.6198842593,2008-10-23,14:52:38
39.926103,116.337431,0,196,39744.6199189815,2008-10-23,14:52:41
39.926109,116.337435,0,196,39744.6199421296,2008-10-23,14:52:43
39.926119,116.337443,0,197,39744.62,2008-10-23,14:52:48
39.92617,116.337438,0,197,39744.6200578704,2008-10-23,14:52:53
39.926188,116.337428,0,199,39744.6201157407,2008-10-23,14:52:58
39.926212,116.337438,0,198,39744.6201736111,2008-10-23,14:53:03
39.926212,116.337438,0,198,39744.6202083333,2008-10-23,14:53:06
39.92621,116.337432,0,200,39744.6202314815,2008-10-23,14:53:08
39.926182,116.337344,0,203,39744.6202893518,2008-10-23,14:53:13
39.92615,116.337278,0,203,39744.6203472222,2008-10-23,14:53:18
39.926119,116.337336,0,202,39744.6204050926,2008-10-23,14:53:23
39.926095,116.337342,0,201,39744.620462963,2008-10-23,14:53:28
39.926129,116.337355,0,201,39744.6205208333,2008-10-23,14:53:33
39.926134,116.337403,0,202,39744.6205787037,2008-10-23,14:53:38
39.926133,116.337389,0,202,39744.6206365741,2008-10-23,14:53:43
39.926141,116.337373,0,203,39744.6206944444,2008-10-23,14:53:48
39.926141,116.337373,0,203,39744.6207291667,2008-10-23,14:53:51
39.926147,116.337378,0,203,39744.6207523148,2008-10-23,14:53:53
39.926149,116.337359,0,202,39744.6208101852,2008-10-23,14:53:58
39.926174,116.337363,0,202,39744.6208680556,2008-10-23,14:54:03
39.926192,116.337382,0,203,39744.6209259259,2008-10-23,14:54:08
39.926204,116.337328,0,204,39744.6209837963,2008-10-23,14:54:13
39.926194,116.337311,0,205,39744.6210416667,2008-10-23,14:54:18
39.926189,116.337313,0,204,39744.621099537,2008-10-23,14:54:23
39.926189,116.337313,0,204,39744.6211342593,2008-10-23,14:54:26
39.92619,116.337314,0,204,39744.6211574074,2008-10-23,14:54:28
39.926177,116.337375,0,202,39744.6212152778,2008-10-23,14:54:33
39.926167,116.337387,0,201,39744.6212731482,2008-10-23,14:54:38
39.926157,116.337378,0,201,39744.6213310185,2008-10-23,14:54:43
39.926146,116.337359,0,202,39744.6213888889,2008-10-23,14:54:48
39.926168,116.337337,0,201,39744.6214467593,2008-10-23,14:54:53
39.926177,116.33735,0,201,39744.6215046296,2008-10-23,14:54:58
39.926177,116.33735,0,201,39744.6215393519,2008-10-23,14:55:01
39.926174,116.337354,0,201,39744.6215625,2008-10-23,14:55:03
39.926185,116.337352,0,200,39744.6216203704,2008-10-23,14:55:08
39.92618,116.337318,0,200,39744.6216782407,2008-10-23,14:55:13
39.926143,116.337362,0,199,39744.6217361111,2008-10-23,14:55:18
39.926143,116.337362,0,199,39744.6217708333,2008-10-23,14:55:21
39.926137,116.337367,0,197,39744.6217939815,2008-10-23,14:55:23
39.926135,116.337354,0,198,39744.6218518519,2008-10-23,14:55:28
39.926166,116.337367,0,197,39744.6219097222,2008-10-23,14:55:33
39.926207,116.337345,0,199,39744.6219675926,2008-10-23,14:55:38
39.926221,116.337352,0,199,39744.622025463,2008-10-23,14:55:43
39.926255,116.33734,0,200,39744.6220833333,2008-10-23,14:55:48
39.926289,116.337334,0,200,39744.6221412037,2008-10-23,14:55:53
39.926318,116.337361,0,201,39744.6221990741,2008-10-23,14:55:58
39.926346,116.337347,0,203,39744.6222569444,2008-10-23,14:56:03
39.926321,116.33735,0,203,39744.6223148148,2008-10-23,14:56:08
39.926312,116.337349,0,203,39744.6223726852,2008-10-23,14:56:13
39.926298,116.337262,0,204,39744.6224305556,2008-10-23,14:56:18
39.926293,116.337215,0,204,39744.6224884259,2008-10-23,14:56:23
39.926303,116.337216,0,204,39744.6225462963,2008-10-23,14:56:28
39.926303,116.337216,0,204,39744.6225810185,2008-10-23,14:56:31
39.926306,116.337218,0,205,39744.6226041667,2008-10-23,14:56:33
39.926302,116.337314,0,206,39744.622662037,2008-10-23,14:56:38
39.926261,116.337378,0,207,39744.6227199074,2008-10-23,14:56:43
39.926248,116.337398,0,208,39744.6227777778,2008-10-23,14:56:48
39.92624,116.337424,0,209,39744.6228356481,2008-10-23,14:56:53
39.926231,116.337402,0,211,39744.6228935185,2008-10-23,14:56:58
39.926247,116.337426,0,213,39744.6229513889,2008-10-23,14:57:03
39.926277,116.337436,0,215,39744.6230092593,2008-10-23,14:57:08
39.926326,116.337405,0,216,39744.6230671296,2008-10-23,14:57:13
39.926326,116.337405,0,216,39744.6231018519,2008-10-23,14:57:16
39.926331,116.3374,0,218,39744.623125,2008-10-23,14:57:18
39.926349,116.337362,0,219,39744.6231828704,2008-10-23,14:57:23
39.926372,116.337376,0,220,39744.6232407407,2008-10-23,14:57:28
39.926387,116.337418,0,220,39744.6232986111,2008-10-23,14:57:33
39.926387,116.337432,0,220,39744.6233564815,2008-10-23,14:57:38
39.926387,116.337432,0,220,39744.6233912037,2008-10-23,14:57:41
39.926385,116.337433,0,221,39744.6234143519,2008-10-23,14:57:43
39.926363,116.337419,0,221,39744.6234722222,2008-10-23,14:57:48
39.92635,116.337392,0,221,39744.6235300926,2008-10-23,14:57:53
39.926351,116.337388,0,221,39744.623587963,2008-10-23,14:57:58
39.926351,116.337388,0,221,39744.6236226852,2008-10-23,14:58:01
39.926352,116.337396,0,221,39744.6236458333,2008-10-23,14:58:03
39.926388,116.337366,0,225,39744.6237037037,2008-10-23,14:58:08
39.926386,116.337316,0,227,39744.6237615741,2008-10-23,14:58:13
39.926399,116.337246,0,230,39744.6238194444,2008-10-23,14:58:18
39.926366,116.337248,0,232,39744.6238773148,2008-10-23,14:58:23
39.926315,116.337321,0,233,39744.6239351852,2008-10-23,14:58:28
39.926377,116.337365,0,237,39744.6239930556,2008-10-23,14:58:33
39.926395,116.33737,0,238,39744.6240509259,2008-10-23,14:58:38
39.92641,116.337335,0,238,39744.6241087963,2008-10-23,14:58:43
39.92645,116.337266,0,237,39744.6241666667,2008-10-23,14:58:48
39.926441,116.337301,0,234,39744.624224537,2008-10-23,14:58:53
39.92641,116.33743,0,231,39744.6242824074,2008-10-23,14:58:58
39.926367,116.337527,0,230,39744.6243402778,2008-10-23,14:59:03
39.92637,116.337581,0,232,39744.6243981481,2008-10-23,14:59:08
39.926374,116.337606,0,237,39744.6244560185,2008-10-23,14:59:13
39.926329,116.337698,0,244,39744.6245138889,2008-10-23,14:59:18
39.926297,116.337794,0,251,39744.6245717593,2008-10-23,14:59:23
39.926307,116.337815,0,262,39744.6246296296,2008-10-23,14:59:28
39.926333,116.337777,0,276,39744.6246875,2008-10-23,14:59:33
39.926333,116.337777,0,276,39744.6247222222,2008-10-23,14:59:36
39.926334,116.337785,0,287,39744.6247453704,2008-10-23,14:59:38
39.92634,116.3378,0,298,39744.6248032407,2008-10-23,14:59:43
39.926304,116.337824,0,308,39744.6248611111,2008-10-23,14:59:48
39.926312,116.337778,0,316,39744.6249189815,2008-10-23,14:59:53
39.926384,116.3377,0,321,39744.6249768519,2008-10-23,14:59:58
39.926466,116.337635,0,323,39744.6250231481,2008-10-23,15:00:02
39.92654,116.337612,0,324,39744.6250810185,2008-10-23,15:00:07
39.926584,116.337657,0,325,39744.6251388889,2008-10-23,15:00:12
39.926613,116.337755,0,326,39744.6251967593,2008-10-23,15:00:17
39.926587,116.337878,0,328,39744.6252546296,2008-10-23,15:00:22
39.926533,116.337938,0,328,39744.6253125,2008-10-23,15:00:27
39.926523,116.337996,0,331,39744.6253703704,2008-10-23,15:00:32
39.926533,116.338022,0,337,39744.6254282407,2008-10-23,15:00:37
39.926542,116.337987,0,347,39744.6254861111,2008-10-23,15:00:42
39.926582,116.337948,0,354,39744.6255439815,2008-10-23,15:00:47
39.926624,116.337888,0,352,39744.6256018518,2008-10-23,15:00:52
39.926651,116.337862,0,346,39744.6256597222,2008-10-23,15:00:57
39.926686,116.337772,0,341,39744.6257175926,2008-10-23,15:01:02
39.926767,116.33778,0,335,39744.625775463,2008-10-23,15:01:07
39.926766,116.337752,0,323,39744.6258333333,2008-10-23,15:01:12
39.926768,116.33772,0,318,39744.6258912037,2008-10-23,15:01:17
39.926801,116.337642,0,314,39744.6259490741,2008-10-23,15:01:22
39.926809,116.3376,0,313,39744.6260069444,2008-10-23,15:01:27
39.926794,116.337593,0,313,39744.6260648148,2008-10-23,15:01:32
39.926783,116.337644,0,313,39744.6261226852,2008-10-23,15:01:37
39.926749,116.337643,0,311,39744.6261805556,2008-10-23,15:01:42
39.92668,116.337659,0,312,39744.6262384259,2008-10-23,15:01:47
39.926605,116.337731,0,311,39744.6262962963,2008-10-23,15:01:52
39.92657,116.337735,0,314,39744.6263541667,2008-10-23,15:01:57
39.926568,116.337762,0,319,39744.626412037,2008-10-23,15:02:02
39.926553,116.3377,0,324,39744.6264699074,2008-10-23,15:02:07
39.926508,116.337726,0,326,39744.6265277778,2008-10-23,15:02:12
39.926473,116.337746,0,326,39744.6265856481,2008-10-23,15:02:17
39.926462,116.337756,0,323,39744.6266435185,2008-10-23,15:02:22
39.926462,116.337756,0,323,39744.6266782407,2008-10-23,15:02:25
39.926467,116.337759,0,320,39744.6267013889,2008-10-23,15:02:27
39.926509,116.337716,0,318,39744.6267592593,2008-10-23,15:02:32
39.926529,116.337685,0,311,39744.6268171296,2008-10-23,15:02:37
39.926518,116.337697,0,307,39744.626875,2008-10-23,15:02:42
39.926504,116.337675,0,302,39744.6269328704,2008-10-23,15:02:47
39.926484,116.337688,0,297,39744.6269907407,2008-10-23,15:02:52
39.926471,116.337695,0,292,39744.6270486111,2008-10-23,15:02:57
39.926515,116.337708,0,288,39744.6271064815,2008-10-23,15:03:02
39.926574,116.337695,0,285,39744.6271643518,2008-10-23,15:03:07
39.926629,116.337635,0,279,39744.6272222222,2008-10-23,15:03:12
39.926669,116.337645,0,275,39744.6272800926,2008-10-23,15:03:17
39.926674,116.337575,0,270,39744.627337963,2008-10-23,15:03:22
39.926656,116.337534,0,265,39744.6273958333,2008-10-23,15:03:27
39.926635,116.337451,0,258,39744.6274537037,2008-10-23,15:03:32
39.926643,116.337356,0,254,39744.6275115741,2008-10-23,15:03:37
39.926678,116.337357,0,252,39744.6275694444,2008-10-23,15:03:42
39.926658,116.337249,0,248,39744.6276273148,2008-10-23,15:03:47
39.92663,116.337223,0,244,39744.6276851852,2008-10-23,15:03:52
39.92663,116.337223,0,244,39744.6277199074,2008-10-23,15:03:55
39.926628,116.33723,0,237,39744.6277430556,2008-10-23,15:03:57
39.926619,116.337195,0,230,39744.6278009259,2008-10-23,15:04:02
39.926637,116.337104,0,223,39744.6278587963,2008-10-23,15:04:07
39.926659,116.337077,0,218,39744.6279166667,2008-10-23,15:04:12
39.926635,116.337116,0,213,39744.627974537,2008-10-23,15:04:17
39.926593,116.337179,0,209,39744.6280324074,2008-10-23,15:04:22
39.926588,116.338254,0,492,39744.6413773148,2008-10-23,15:23:35
39.926879,116.338023,0,492,39744.6413888889,2008-10-23,15:23:36
39.926982,116.337975,0,492,39744.6414351852,2008-10-23,15:23:40
39.927068,116.338241,0,581,39744.6414930556,2008-10-23,15:23:45
39.927152,116.338174,0,581,39744.6415277778,2008-10-23,15:23:48
39.92718,116.3382,0,580,39744.6415856481,2008-10-23,15:23:53
39.927148,116.338268,0,565,39744.6416435185,2008-10-23,15:23:58
39.927079,116.338269,0,535,39744.6416898148,2008-10-23,15:24:02
39.927001,116.33831,0,519,39744.6417361111,2008-10-23,15:24:06
39.92695,116.338425,0,526,39744.6417824074,2008-10-23,15:24:10
39.926882,116.338505,0,525,39744.6418287037,2008-10-23,15:24:14
39.926879,116.338531,0,528,39744.6418865741,2008-10-23,15:24:19
39.926877,116.338566,0,530,39744.6419444444,2008-10-23,15:24:24
39.926886,116.338593,0,533,39744.6420023148,2008-10-23,15:24:29
39.926895,116.338607,0,536,39744.6420601852,2008-10-23,15:24:34
39.926894,116.338618,0,539,39744.6421180556,2008-10-23,15:24:39
39.926886,116.33863,0,540,39744.6421759259,2008-10-23,15:24:44
39.926886,116.33863,0,540,39744.6422106481,2008-10-23,15:24:47
39.92688,116.338638,0,540,39744.6422337963,2008-10-23,15:24:49
39.926877,116.338648,0,541,39744.6422916667,2008-10-23,15:24:54
39.926877,116.338648,0,541,39744.6423263889,2008-10-23,15:24:57
39.926881,116.338656,0,541,39744.642349537,2008-10-23,15:24:59
39.926876,116.338673,0,541,39744.6424074074,2008-10-23,15:25:04
39.926867,116.338697,0,541,39744.6424652778,2008-10-23,15:25:09
39.926861,116.338734,0,540,39744.6425231481,2008-10-23,15:25:14
39.92686,116.33878,0,540,39744.6425810185,2008-10-23,15:25:19
39.92688,116.338646,0,536,39744.6426388889,2008-10-23,15:25:24
39.926875,116.338591,0,517,39744.6426967593,2008-10-23,15:25:29
39.926829,116.338656,0,502,39744.6427546296,2008-10-23,15:25:34
39.92678,116.338737,0,489,39744.6428125,2008-10-23,15:25:39
39.926734,116.338814,0,477,39744.6428703704,2008-10-23,15:25:44
39.926758,116.338815,0,465,39744.6429282407,2008-10-23,15:25:49
39.9268,116.338845,0,456,39744.6429861111,2008-10-23,15:25:54
39.926826,116.338793,0,456,39744.6430439815,2008-10-23,15:25:59
39.926849,116.338732,0,458,39744.6431018518,2008-10-23,15:26:04
39.926851,116.338654,0,461,39744.6431597222,2008-10-23,15:26:09
39.926823,116.338617,0,463,39744.6432175926,2008-10-23,15:26:14
39.92676,116.338602,0,449,39744.643275463,2008-10-23,15:26:19
39.926722,116.338603,0,446,39744.6433333333,2008-10-23,15:26:24
39.926673,116.338503,0,440,39744.6433912037,2008-10-23,15:26:29
39.926648,116.338402,0,426,39744.6434375,2008-10-23,15:26:33
39.926611,116.338337,0,411,39744.6434953704,2008-10-23,15:26:38
39.926612,116.338296,0,404,39744.6435532407,2008-10-23,15:26:43
39.926634,116.338226,0,397,39744.6436111111,2008-10-23,15:26:48
39.926621,116.3382,0,393,39744.6436689815,2008-10-23,15:26:53
39.926621,116.3382,0,393,39744.6437037037,2008-10-23,15:26:56
39.926619,116.338206,0,388,39744.6437268518,2008-10-23,15:26:58
39.926641,116.338275,0,393,39744.6437847222,2008-10-23,15:27:03
39.926644,116.338392,0,402,39744.6438425926,2008-10-23,15:27:08
39.926618,116.338472,0,417,39744.643900463,2008-10-23,15:27:13
39.926673,116.338433,0,423,39744.6439583333,2008-10-23,15:27:18
39.926664,116.338472,0,429,39744.6440162037,2008-10-23,15:27:23
39.926678,116.338506,0,432,39744.6440740741,2008-10-23,15:27:28
39.926702,116.338524,0,428,39744.6441319444,2008-10-23,15:27:33
39.926684,116.338566,0,424,39744.6441898148,2008-10-23,15:27:38
39.92666,116.338619,0,416,39744.6442476852,2008-10-23,15:27:43
39.926602,116.33867,0,411,39744.6443055556,2008-10-23,15:27:48
39.926555,116.338638,0,411,39744.6443634259,2008-10-23,15:27:53
39.926547,116.338499,0,407,39744.6444212963,2008-10-23,15:27:58
39.926524,116.338422,0,407,39744.6444791667,2008-10-23,15:28:03
39.926533,116.3383,0,407,39744.644537037,2008-10-23,15:28:08
39.926561,116.338292,0,406,39744.6445949074,2008-10-23,15:28:13
39.926581,116.338296,0,405,39744.6446527778,2008-10-23,15:28:18
39.926609,116.338313,0,402,39744.6447106482,2008-10-23,15:28:23
39.926589,116.338383,0,403,39744.6447685185,2008-10-23,15:28:28
39.926556,116.338421,0,408,39744.6448263889,2008-10-23,15:28:33
39.926555,116.338435,0,410,39744.6448842593,2008-10-23,15:28:38
39.926534,116.338479,0,408,39744.6449421296,2008-10-23,15:28:43
39.926571,116.33847,0,398,39744.645,2008-10-23,15:28:48
39.926579,116.338457,0,392,39744.6450578704,2008-10-23,15:28:53
39.92656,116.338475,0,387,39744.6451157407,2008-10-23,15:28:58
39.926559,116.338589,0,378,39744.6451736111,2008-10-23,15:29:03
39.926532,116.33873,0,371,39744.6452314815,2008-10-23,15:29:08
39.926532,116.338831,0,364,39744.6452893519,2008-10-23,15:29:13
39.926519,116.338891,0,358,39744.6453472222,2008-10-23,15:29:18
39.926517,116.338821,0,352,39744.6454050926,2008-10-23,15:29:23
39.926536,116.338791,0,346,39744.645462963,2008-10-23,15:29:28
39.926542,116.338705,0,341,39744.6455208333,2008-10-23,15:29:33
39.926569,116.338687,0,338,39744.6455787037,2008-10-23,15:29:38
39.926537,116.33866,0,334,39744.6456365741,2008-10-23,15:29:43
39.926552,116.338594,0,330,39744.6456944444,2008-10-23,15:29:48
39.926526,116.338551,0,325,39744.6457523148,2008-10-23,15:29:53
39.926517,116.338406,0,321,39744.6458101852,2008-10-23,15:29:58
39.926543,116.338255,0,318,39744.6458449074,2008-10-23,15:30:01
39.926488,116.338147,0,314,39744.6459027778,2008-10-23,15:30:06
39.926492,116.338029,0,309,39744.6459490741,2008-10-23,15:30:10
39.926478,116.337914,0,305,39744.6459953704,2008-10-23,15:30:14
39.926444,116.33782,0,300,39744.6460532407,2008-10-23,15:30:19
39.926399,116.337743,0,295,39744.6461111111,2008-10-23,15:30:24
39.926381,116.337687,0,290,39744.6461689815,2008-10-23,15:30:29
39.926342,116.337624,0,286,39744.6462268519,2008-10-23,15:30:34
39.926326,116.337511,0,281,39744.6462847222,2008-10-23,15:30:39
39.926324,116.337421,0,277,39744.6463425926,2008-10-23,15:30:44
39.926346,116.337376,0,272,39744.646400463,2008-10-23,15:30:49
39.926396,116.33747,0,278,39744.6464583333,2008-10-23,15:30:54
39.926436,116.337463,0,276,39744.6465162037,2008-10-23,15:30:59
39.926436,116.337463,0,276,39744.6465509259,2008-10-23,15:31:02
39.926437,116.337462,0,275,39744.6465740741,2008-10-23,15:31:04
39.926415,116.337585,0,273,39744.6466203704,2008-10-23,15:31:08
39.926444,116.337578,0,270,39744.6466782407,2008-10-23,15:31:13
39.92651,116.337716,0,274,39744.6467361111,2008-10-23,15:31:18
39.926523,116.337917,0,277,39744.6467476852,2008-10-23,15:31:19
39.92655,116.338043,0,280,39744.6467708333,2008-10-23,15:31:21
39.926504,116.338155,0,282,39744.6468171296,2008-10-23,15:31:25
39.926423,116.338262,0,284,39744.6468518519,2008-10-23,15:31:28
39.92637,116.338378,0,285,39744.6469097222,2008-10-23,15:31:33
39.926331,116.33843,0,287,39744.6469675926,2008-10-23,15:31:38
39.926312,116.338417,0,287,39744.647025463,2008-10-23,15:31:43
39.926327,116.338379,0,287,39744.6470833333,2008-10-23,15:31:48
39.926337,116.338346,0,286,39744.6471412037,2008-10-23,15:31:53
39.926349,116.338257,0,284,39744.6471990741,2008-10-23,15:31:58
39.926362,116.338189,0,281,39744.6472569444,2008-10-23,15:32:03
39.926419,116.338132,0,276,39744.6473148148,2008-10-23,15:32:08
39.926433,116.338132,0,276,39744.6473726852,2008-10-23,15:32:13
39.926405,116.338123,0,277,39744.6474305556,2008-10-23,15:32:18
39.92638,116.338125,0,279,39744.6474884259,2008-10-23,15:32:23
39.926348,116.338115,0,278,39744.6475462963,2008-10-23,15:32:28
39.926323,116.33807,0,277,39744.6476041667,2008-10-23,15:32:33
39.926311,116.338067,0,277,39744.647662037,2008-10-23,15:32:38
39.926311,116.338067,0,277,39744.6476967593,2008-10-23,15:32:41
39.926309,116.33806,0,276,39744.6477199074,2008-10-23,15:32:43
39.926311,116.33794,0,274,39744.6477662037,2008-10-23,15:32:47
39.926325,116.337814,0,273,39744.6478125,2008-10-23,15:32:51
39.926351,116.33769,0,272,39744.6478703704,2008-10-23,15:32:56
39.926375,116.33762,0,272,39744.6479282407,2008-10-23,15:33:01
39.926354,116.337573,0,271,39744.6479861111,2008-10-23,15:33:06
39.92633,116.33753,0,270,39744.6480439815,2008-10-23,15:33:11
39.926274,116.337548,0,270,39744.6481018519,2008-10-23,15:33:16
39.926235,116.337588,0,269,39744.6481597222,2008-10-23,15:33:21
39.926229,116.337625,0,268,39744.6482175926,2008-10-23,15:33:26
39.926189,116.33759,0,266,39744.648275463,2008-10-23,15:33:31
39.926163,116.337531,0,264,39744.6483333333,2008-10-23,15:33:36
39.92619,116.337435,0,261,39744.6483912037,2008-10-23,15:33:41
39.926236,116.337344,0,257,39744.6484490741,2008-10-23,15:33:46
39.926273,116.337307,0,257,39744.6485069444,2008-10-23,15:33:51
39.926298,116.337254,0,257,39744.6485648148,2008-10-23,15:33:56
39.926324,116.337272,0,257,39744.6486226852,2008-10-23,15:34:01
39.926303,116.337287,0,258,39744.6486805556,2008-10-23,15:34:06
39.926305,116.337311,0,257,39744.6487384259,2008-10-23,15:34:11
39.926272,116.33736,0,258,39744.6487962963,2008-10-23,15:34:16
39.926259,116.33739,0,258,39744.6488541667,2008-10-23,15:34:21
39.926218,116.337387,0,258,39744.648912037,2008-10-23,15:34:26
39.926248,116.337338,0,256,39744.6489699074,2008-10-23,15:34:31
39.926248,116.337338,0,256,39744.6490046296,2008-10-23,15:34:34
39.926253,116.337346,0,255,39744.6490277778,2008-10-23,15:34:36
39.926293,116.337346,0,253,39744.6490856481,2008-10-23,15:34:41
39.926327,116.337342,0,250,39744.6491435185,2008-10-23,15:34:46
39.926336,116.337327,0,249,39744.6492013889,2008-10-23,15:34:51
39.92634,116.33735,0,248,39744.6492592593,2008-10-23,15:34:56
39.926301,116.337394,0,249,39744.6493171296,2008-10-23,15:35:01
39.926307,116.337509,0,258,39744.649375,2008-10-23,15:35:06
39.92632,116.337625,0,266,39744.6494212963,2008-10-23,15:35:10
39.92633,116.33767,0,270,39744.6494791667,2008-10-23,15:35:15
39.926355,116.337646,0,267,39744.649537037,2008-10-23,15:35:20
39.92637,116.33765,0,269,39744.6495949074,2008-10-23,15:35:25
39.926312,116.337672,0,274,39744.6496527778,2008-10-23,15:35:30
39.926277,116.33768,0,275,39744.6497106481,2008-10-23,15:35:35
39.92625,116.337719,0,275,39744.6497685185,2008-10-23,15:35:40
39.92623,116.337722,0,276,39744.6498263889,2008-10-23,15:35:45
39.926209,116.337804,0,269,39744.6498842593,2008-10-23,15:35:50
39.926243,116.337929,0,265,39744.6499305556,2008-10-23,15:35:54
39.926327,116.338,0,268,39744.6499884259,2008-10-23,15:35:59
39.926373,116.33807,0,265,39744.6500462963,2008-10-23,15:36:04
39.926377,116.338058,0,264,39744.6501041667,2008-10-23,15:36:09
39.926342,116.338053,0,267,39744.650162037,2008-10-23,15:36:14
39.926342,116.338053,0,267,39744.6501967593,2008-10-23,15:36:17
39.926338,116.338054,0,269,39744.6502199074,2008-10-23,15:36:19
39.926326,116.338041,0,272,39744.6502777778,2008-10-23,15:36:24
39.926326,116.338041,0,272,39744.6503125,2008-10-23,15:36:27
39.926321,116.338038,0,272,39744.6503356481,2008-10-23,15:36:29
39.926282,116.33801,0,273,39744.6503935185,2008-10-23,15:36:34
39.926313,116.337932,0,275,39744.6504513889,2008-10-23,15:36:39
39.926342,116.337888,0,278,39744.6505092593,2008-10-23,15:36:44
39.926358,116.337786,0,280,39744.6505671296,2008-10-23,15:36:49
39.926333,116.337725,0,279,39744.650625,2008-10-23,15:36:54
39.926315,116.337716,0,282,39744.6506828704,2008-10-23,15:36:59
39.926278,116.337692,0,287,39744.6507407407,2008-10-23,15:37:04
39.926273,116.33763,0,288,39744.6507986111,2008-10-23,15:37:09
39.926275,116.337611,0,289,39744.6508564815,2008-10-23,15:37:14
39.926275,116.337611,0,289,39744.6508912037,2008-10-23,15:37:17
39.926273,116.337608,0,291,39744.6509143518,2008-10-23,15:37:19
39.92631,116.337548,0,290,39744.6509722222,2008-10-23,15:37:24
39.926341,116.337512,0,288,39744.6510300926,2008-10-23,15:37:29
39.926354,116.337476,0,286,39744.651087963,2008-10-23,15:37:34
39.926365,116.337418,0,286,39744.6511458333,2008-10-23,15:37:39
39.926337,116.337425,0,286,39744.6512037037,2008-10-23,15:37:44
39.926289,116.337471,0,288,39744.6512615741,2008-10-23,15:37:49
39.926248,116.337521,0,291,39744.6513194444,2008-10-23,15:37:54
39.926228,116.337533,0,292,39744.6513773148,2008-10-23,15:37:59
39.926255,116.33756,0,292,39744.6514351852,2008-10-23,15:38:04
39.926266,116.337544,0,293,39744.6514930556,2008-10-23,15:38:09
39.926288,116.337536,0,293,39744.6515509259,2008-10-23,15:38:14
39.926309,116.337556,0,293,39744.6516087963,2008-10-23,15:38:19
39.926297,116.337588,0,293,39744.6516666667,2008-10-23,15:38:24
39.926304,116.337633,0,293,39744.651724537,2008-10-23,15:38:29
39.926334,116.337623,0,293,39744.6517824074,2008-10-23,15:38:34
39.926361,116.337624,0,293,39744.6518402778,2008-10-23,15:38:39
39.926271,116.337615,0,293,39744.6518981481,2008-10-23,15:38:44
39.92624,116.337585,0,293,39744.6519560185,2008-10-23,15:38:49
39.926176,116.337581,0,293,39744.6520138889,2008-10-23,15:38:54
39.926168,116.337535,0,294,39744.6520717593,2008-10-23,15:38:59
39.926145,116.337515,0,295,39744.6521296296,2008-10-23,15:39:04
39.926203,116.337508,0,300,39744.6521875,2008-10-23,15:39:09
39.926302,116.337582,0,306,39744.6522337963,2008-10-23,15:39:13
39.92641,116.337628,0,311,39744.6522800926,2008-10-23,15:39:17
39.926519,116.337638,0,314,39744.6523263889,2008-10-23,15:39:21
39.926555,116.337648,0,315,39744.6523842593,2008-10-23,15:39:26
39.926558,116.337582,0,314,39744.6524421296,2008-10-23,15:39:31
39.926522,116.337564,0,314,39744.6525,2008-10-23,15:39:36
39.926491,116.337547,0,314,39744.6525578704,2008-10-23,15:39:41
39.926476,116.337487,0,314,39744.6526157407,2008-10-23,15:39:46
39.926434,116.337403,0,313,39744.6526736111,2008-10-23,15:39:51
39.926394,116.337344,0,313,39744.6527314815,2008-10-23,15:39:56
39.926424,116.3374,0,315,39744.6527893519,2008-10-23,15:40:01
39.926433,116.337516,0,317,39744.6528472222,2008-10-23,15:40:06
39.926446,116.337619,0,316,39744.6529050926,2008-10-23,15:40:11
39.926488,116.337698,0,318,39744.652962963,2008-10-23,15:40:16
39.926535,116.337743,0,320,39744.6530208333,2008-10-23,15:40:21
39.926512,116.337806,0,323,39744.6530787037,2008-10-23,15:40:26
39.926497,116.337887,0,326,39744.6531365741,2008-10-23,15:40:31
39.926521,116.337923,0,330,39744.6531944444,2008-10-23,15:40:36
39.926544,116.337973,0,333,39744.6532523148,2008-10-23,15:40:41
39.926566,116.338002,0,335,39744.6533101852,2008-10-23,15:40:46
39.926571,116.338068,0,336,39744.6533680556,2008-10-23,15:40:51
39.926644,116.338107,0,339,39744.6534259259,2008-10-23,15:40:56
39.926639,116.33812,0,342,39744.6534837963,2008-10-23,15:41:01
39.926643,116.338179,0,352,39744.6535416667,2008-10-23,15:41:06
39.92667,116.338172,0,355,39744.653599537,2008-10-23,15:41:11
39.926773,116.33821,0,362,39744.6536342593,2008-10-23,15:41:14
39.926846,116.338248,0,369,39744.6536921296,2008-10-23,15:41:19
39.926891,116.338209,0,378,39744.65375,2008-10-23,15:41:24
39.926895,116.338315,0,380,39744.6538078704,2008-10-23,15:41:29
39.92698,116.338562,0,522,39744.6574305556,2008-10-23,15:46:42
39.926992,116.338649,0,524,39744.6574884259,2008-10-23,15:46:47
39.927016,116.33871,0,524,39744.6575462963,2008-10-23,15:46:52
39.92704,116.338691,0,526,39744.6576041667,2008-10-23,15:46:57
39.927042,116.338664,0,526,39744.657662037,2008-10-23,15:47:02
39.927019,116.338692,0,527,39744.6577199074,2008-10-23,15:47:07
39.927009,116.338685,0,527,39744.6577777778,2008-10-23,15:47:12
39.927007,116.338561,0,531,39744.6578125,2008-10-23,15:47:15
39.927007,116.338541,0,533,39744.6578703704,2008-10-23,15:47:20
39.926979,116.338508,0,535,39744.6579282407,2008-10-23,15:47:25
39.926933,116.338465,0,536,39744.6579861111,2008-10-23,15:47:30
39.926923,116.338428,0,535,39744.6580439815,2008-10-23,15:47:35
39.926956,116.338366,0,535,39744.6581018518,2008-10-23,15:47:40
39.926929,116.338335,0,534,39744.6581597222,2008-10-23,15:47:45
39.926947,116.338278,0,533,39744.6582175926,2008-10-23,15:47:50
39.926954,116.338262,0,534,39744.658275463,2008-10-23,15:47:55
39.926958,116.338318,0,535,39744.6583333333,2008-10-23,15:48:00
39.926961,116.338422,0,537,39744.6583912037,2008-10-23,15:48:05
39.926961,116.338468,0,538,39744.6584490741,2008-10-23,15:48:10
39.92694,116.338411,0,538,39744.6585069444,2008-10-23,15:48:15
39.926911,116.33834,0,536,39744.6585648148,2008-10-23,15:48:20
39.926901,116.338293,0,531,39744.6586226852,2008-10-23,15:48:25
39.926909,116.338207,0,530,39744.6586805556,2008-10-23,15:48:30
39.926917,116.338166,0,530,39744.6587384259,2008-10-23,15:48:35
39.926911,116.338216,0,529,39744.6587962963,2008-10-23,15:48:40
39.926908,116.338289,0,529,39744.6588541667,2008-10-23,15:48:45
39.926877,116.338387,0,530,39744.658912037,2008-10-23,15:48:50
39.926877,116.338387,0,530,39744.6589467593,2008-10-23,15:48:53
39.926881,116.338393,0,531,39744.6589699074,2008-10-23,15:48:55
39.926903,116.338391,0,533,39744.6590277778,2008-10-23,15:49:00
39.926963,116.338377,0,535,39744.6590856481,2008-10-23,15:49:05
39.927004,116.338394,0,537,39744.6591435185,2008-10-23,15:49:10
39.927007,116.338371,0,540,39744.6592013889,2008-10-23,15:49:15
39.927007,116.338371,0,540,39744.6592361111,2008-10-23,15:49:18
39.927008,116.338373,0,541,39744.6592592593,2008-10-23,15:49:20
39.926989,116.338356,0,542,39744.6593171296,2008-10-23,15:49:25
39.926989,116.338356,0,542,39744.6593518518,2008-10-23,15:49:28
39.926982,116.338358,0,543,39744.659375,2008-10-23,15:49:30
39.926964,116.338312,0,542,39744.6594328704,2008-10-23,15:49:35
39.926955,116.338292,0,541,39744.6594907407,2008-10-23,15:49:40
39.926936,116.338275,0,541,39744.6595486111,2008-10-23,15:49:45
39.926936,116.338275,0,541,39744.6595833333,2008-10-23,15:49:48
39.926939,116.338271,0,541,39744.6596064815,2008-10-23,15:49:50
39.926939,116.338251,0,540,39744.6596643519,2008-10-23,15:49:55
39.926904,116.338225,0,539,39744.6597222222,2008-10-23,15:50:00
39.926865,116.338279,0,538,39744.6597800926,2008-10-23,15:50:05
39.926843,116.338304,0,536,39744.659837963,2008-10-23,15:50:10
39.926823,116.33833,0,535,39744.6598958333,2008-10-23,15:50:15
39.926849,116.3383,0,533,39744.6599537037,2008-10-23,15:50:20
39.926898,116.33823,0,532,39744.6600115741,2008-10-23,15:50:25
39.926917,116.338246,0,531,39744.6600694444,2008-10-23,15:50:30
39.926947,116.338256,0,530,39744.6601273148,2008-10-23,15:50:35
39.926991,116.338271,0,529,39744.6601851852,2008-10-23,15:50:40
39.926991,116.338271,0,529,39744.6602199074,2008-10-23,15:50:43
39.926992,116.338272,0,529,39744.6602430556,2008-10-23,15:50:45
39.926952,116.338337,0,530,39744.6603009259,2008-10-23,15:50:50
39.926956,116.338437,0,532,39744.6603587963,2008-10-23,15:50:55
39.926956,116.338437,0,532,39744.6603935185,2008-10-23,15:50:58
39.926963,116.338438,0,533,39744.6604166667,2008-10-23,15:51:00
39.926975,116.338446,0,532,39744.660474537,2008-10-23,15:51:05
39.927001,116.338473,0,533,39744.6605324074,2008-10-23,15:51:10
39.927039,116.338446,0,533,39744.6605902778,2008-10-23,15:51:15
39.927051,116.338472,0,535,39744.6606481481,2008-10-23,15:51:20
39.927051,116.338489,0,536,39744.6607060185,2008-10-23,15:51:25
39.927039,116.338455,0,536,39744.6607638889,2008-10-23,15:51:30
39.927021,116.338453,0,537,39744.6608217593,2008-10-23,15:51:35
39.927021,116.338463,0,542,39744.6608796296,2008-10-23,15:51:40
39.927032,116.338454,0,544,39744.6609375,2008-10-23,15:51:45
39.927009,116.338445,0,546,39744.6609953704,2008-10-23,15:51:50
39.927057,116.338716,0,579,39744.6673611111,2008-10-23,16:01:00
39.927053,116.338794,0,578,39744.6674189815,2008-10-23,16:01:05
39.927057,116.338779,0,578,39744.6674768519,2008-10-23,16:01:10
39.927074,116.338799,0,578,39744.6675347222,2008-10-23,16:01:15
39.927108,116.338862,0,577,39744.6675925926,2008-10-23,16:01:20
39.92713,116.338891,0,577,39744.667650463,2008-10-23,16:01:25
39.927092,116.338861,0,578,39744.6677083333,2008-10-23,16:01:30
39.92708,116.338865,0,578,39744.6677662037,2008-10-23,16:01:35
39.92708,116.338865,0,578,39744.6678009259,2008-10-23,16:01:38
39.927079,116.338862,0,578,39744.6678240741,2008-10-23,16:01:40
39.927062,116.338833,0,577,39744.6678819444,2008-10-23,16:01:45
39.927057,116.338857,0,577,39744.6679398148,2008-10-23,16:01:50
39.927093,116.338869,0,576,39744.6679976852,2008-10-23,16:01:55
39.927114,116.338876,0,575,39744.6680555556,2008-10-23,16:02:00
39.927114,116.338876,0,575,39744.6680902778,2008-10-23,16:02:03
39.92712,116.338879,0,575,39744.6681134259,2008-10-23,16:02:05
39.927077,116.338856,0,576,39744.6681712963,2008-10-23,16:02:10
39.927065,116.338851,0,576,39744.6682291667,2008-10-23,16:02:15
39.927038,116.338812,0,577,39744.668287037,2008-10-23,16:02:20
39.926986,116.338801,0,577,39744.6683449074,2008-10-23,16:02:25
39.926965,116.338814,0,577,39744.6684027778,2008-10-23,16:02:30
39.926965,116.338814,0,577,39744.6684375,2008-10-23,16:02:33
39.926972,116.338818,0,578,39744.6684606481,2008-10-23,16:02:35
39.926932,116.338826,0,578,39744.6685185185,2008-10-23,16:02:40
39.926922,116.338798,0,578,39744.6685763889,2008-10-23,16:02:45
39.926933,116.33877,0,578,39744.6686342593,2008-10-23,16:02:50
39.926945,116.33878,0,577,39744.6686921296,2008-10-23,16:02:55
39.926954,116.338789,0,577,39744.66875,2008-10-23,16:03:00
39.926993,116.338816,0,577,39744.6688078704,2008-10-23,16:03:05
39.926997,116.338853,0,577,39744.6688657407,2008-10-23,16:03:10
39.927009,116.33884,0,579,39744.6689236111,2008-10-23,16:03:15
39.926999,116.338808,0,579,39744.6689814815,2008-10-23,16:03:20
39.926972,116.338784,0,579,39744.6690393519,2008-10-23,16:03:25
39.926952,116.338744,0,579,39744.6690972222,2008-10-23,16:03:30
39.926965,116.338675,0,578,39744.6691550926,2008-10-23,16:03:35
39.926939,116.338713,0,578,39744.669212963,2008-10-23,16:03:40
39.926946,116.338737,0,577,39744.6692708333,2008-10-23,16:03:45
39.926959,116.338773,0,577,39744.6693287037,2008-10-23,16:03:50
39.926984,116.338851,0,577,39744.6693865741,2008-10-23,16:03:55
39.926974,116.338879,0,576,39744.6694444444,2008-10-23,16:04:00
39.926974,116.338879,0,576,39744.6694791667,2008-10-23,16:04:03
39.926969,116.338884,0,577,39744.6695023148,2008-10-23,16:04:05
39.926981,116.33885,0,577,39744.6695601852,2008-10-23,16:04:10
39.926972,116.338819,0,578,39744.6696180556,2008-10-23,16:04:15
39.926938,116.338749,0,578,39744.6696759259,2008-10-23,16:04:20
39.926913,116.338725,0,578,39744.6697337963,2008-10-23,16:04:25
39.926937,116.338696,0,578,39744.6697916667,2008-10-23,16:04:30
39.926952,116.338754,0,578,39744.669849537,2008-10-23,16:04:35
39.92698,116.338837,0,578,39744.6699074074,2008-10-23,16:04:40
39.927037,116.338913,0,577,39744.6699652778,2008-10-23,16:04:45
39.927055,116.338954,0,577,39744.6700231481,2008-10-23,16:04:50
39.927083,116.338912,0,577,39744.6700810185,2008-10-23,16:04:55
39.927083,116.338907,0,578,39744.6701388889,2008-10-23,16:05:00
39.927083,116.338907,0,578,39744.6701736111,2008-10-23,16:05:03
39.927081,116.338902,0,578,39744.6701967593,2008-10-23,16:05:05
39.927087,116.338857,0,578,39744.6702546296,2008-10-23,16:05:10
39.927087,116.338815,0,578,39744.6703125,2008-10-23,16:05:15
39.927067,116.338772,0,578,39744.6703703704,2008-10-23,16:05:20
39.92704,116.338724,0,578,39744.6704282407,2008-10-23,16:05:25
39.927051,116.33878,0,577,39744.6704861111,2008-10-23,16:05:30
39.927051,116.338817,0,576,39744.6705439815,2008-10-23,16:05:35
39.927018,116.338832,0,576,39744.6706018519,2008-10-23,16:05:40
39.927017,116.338861,0,575,39744.6706597222,2008-10-23,16:05:45
39.927017,116.338861,0,575,39744.6706944444,2008-10-23,16:05:48
39.927015,116.338859,0,575,39744.6707175926,2008-10-23,16:05:50
39.927034,116.338896,0,576,39744.670775463,2008-10-23,16:05:55
39.927034,116.338896,0,576,39744.6708101852,2008-10-23,16:05:58
39.927041,116.338894,0,576,39744.6708333333,2008-10-23,16:06:00
39.927029,116.338881,0,576,39744.6708912037,2008-10-23,16:06:05
39.926994,116.338846,0,576,39744.6709490741,2008-10-23,16:06:10
39.92698,116.338753,0,577,39744.6710069444,2008-10-23,16:06:15
39.926976,116.338744,0,576,39744.6710648148,2008-10-23,16:06:20
39.926994,116.33878,0,576,39744.6711226852,2008-10-23,16:06:25
39.926989,116.338805,0,575,39744.6711805556,2008-10-23,16:06:30
39.926989,116.338805,0,575,39744.6712152778,2008-10-23,16:06:33
39.92699,116.338813,0,575,39744.6712384259,2008-10-23,16:06:35
39.927013,116.338835,0,575,39744.6712962963,2008-10-23,16:06:40
39.927027,116.338819,0,574,39744.6713541667,2008-10-23,16:06:45
39.926982,116.338822,0,574,39744.671412037,2008-10-23,16:06:50
39.926979,116.338831,0,575,39744.6714699074,2008-10-23,16:06:55
39.926979,116.338831,0,575,39744.6715046296,2008-10-23,16:06:58
39.926977,116.33883,0,575,39744.6715277778,2008-10-23,16:07:00
39.926947,116.338764,0,574,39744.6715856481,2008-10-23,16:07:05
39.926905,116.338756,0,571,39744.6716435185,2008-10-23,16:07:10
39.926873,116.338747,0,568,39744.6717013889,2008-10-23,16:07:15
39.926841,116.338712,0,566,39744.6717592593,2008-10-23,16:07:20
39.926841,116.338712,0,566,39744.6717939815,2008-10-23,16:07:23
39.926834,116.338705,0,563,39744.6718171296,2008-10-23,16:07:25
39.926845,116.338714,0,563,39744.671875,2008-10-23,16:07:30
39.926848,116.338734,0,561,39744.6719328704,2008-10-23,16:07:35
39.926869,116.338722,0,562,39744.6719907407,2008-10-23,16:07:40
39.92686,116.33872,0,561,39744.6720486111,2008-10-23,16:07:45
39.926842,116.338669,0,560,39744.6721064815,2008-10-23,16:07:50
39.926823,116.338672,0,558,39744.6721643518,2008-10-23,16:07:55
39.926862,116.338727,0,560,39744.6722222222,2008-10-23,16:08:00
39.926851,116.33873,0,558,39744.6722800926,2008-10-23,16:08:05
39.926833,116.338716,0,556,39744.672337963,2008-10-23,16:08:10
39.926816,116.338684,0,555,39744.6723958333,2008-10-23,16:08:15
39.926831,116.338668,0,555,39744.6724537037,2008-10-23,16:08:20
39.926831,116.338668,0,555,39744.6724884259,2008-10-23,16:08:23
39.926834,116.338665,0,554,39744.6725115741,2008-10-23,16:08:25
39.926805,116.338633,0,554,39744.6725694444,2008-10-23,16:08:30
39.926766,116.338598,0,552,39744.6726273148,2008-10-23,16:08:35
39.926657,116.338546,0,551,39744.6726851852,2008-10-23,16:08:40
39.926573,116.338546,0,551,39744.6727430556,2008-10-23,16:08:45
39.926554,116.338548,0,551,39744.6728009259,2008-10-23,16:08:50
39.926549,116.338515,0,551,39744.6728587963,2008-10-23,16:08:55
39.926504,116.338442,0,551,39744.6729166667,2008-10-23,16:09:00
39.926481,116.338442,0,552,39744.672974537,2008-10-23,16:09:05
39.926428,116.338425,0,552,39744.6730324074,2008-10-23,16:09:10
39.926461,116.338448,0,552,39744.6730902778,2008-10-23,16:09:15
39.926461,116.338448,0,552,39744.673125,2008-10-23,16:09:18
39.926462,116.33844,0,552,39744.6731481481,2008-10-23,16:09:20
39.926515,116.338467,0,552,39744.6732060185,2008-10-23,16:09:25
39.926523,116.33849,0,552,39744.6732638889,2008-10-23,16:09:30
39.926509,116.338472,0,552,39744.6733217593,2008-10-23,16:09:35
39.926517,116.338428,0,553,39744.6733796296,2008-10-23,16:09:40
39.926509,116.338408,0,553,39744.6734375,2008-10-23,16:09:45
39.926439,116.338383,0,554,39744.6734953704,2008-10-23,16:09:50
39.926399,116.338361,0,554,39744.6735532407,2008-10-23,16:09:55
39.926384,116.338354,0,554,39744.6736111111,2008-10-23,16:10:00
39.926323,116.33829,0,552,39744.6736689815,2008-10-23,16:10:05
39.926227,116.338264,0,552,39744.6736921296,2008-10-23,16:10:07
39.92636,116.338362,0,550,39744.6737268518,2008-10-23,16:10:10
39.926322,116.338322,0,548,39744.6737847222,2008-10-23,16:10:15
39.926224,116.338276,0,547,39744.6738310185,2008-10-23,16:10:19
39.926168,116.338182,0,547,39744.6738888889,2008-10-23,16:10:24
39.926222,116.338196,0,548,39744.6739467593,2008-10-23,16:10:29
39.926289,116.338195,0,549,39744.6740046296,2008-10-23,16:10:34
39.926318,116.338256,0,549,39744.6740625,2008-10-23,16:10:39
39.926284,116.338255,0,550,39744.6741203704,2008-10-23,16:10:44
39.92621,116.338205,0,551,39744.6741782407,2008-10-23,16:10:49
39.92612,116.338182,0,551,39744.6742361111,2008-10-23,16:10:54
39.926069,116.338148,0,552,39744.6742939815,2008-10-23,16:10:59
39.926069,116.338148,0,552,39744.6743287037,2008-10-23,16:11:02
39.92607,116.33815,0,552,39744.6743518518,2008-10-23,16:11:04
39.926109,116.338155,0,552,39744.6744097222,2008-10-23,16:11:09
39.926169,116.338181,0,552,39744.6744675926,2008-10-23,16:11:14
39.926227,116.338184,0,551,39744.674525463,2008-10-23,16:11:19
39.926226,116.338199,0,552,39744.6745833333,2008-10-23,16:11:24
39.926205,116.338199,0,552,39744.6746412037,2008-10-23,16:11:29
39.926147,116.338178,0,553,39744.6746990741,2008-10-23,16:11:34
39.926147,116.338178,0,553,39744.6747337963,2008-10-23,16:11:37
39.926139,116.338183,0,553,39744.6747569444,2008-10-23,16:11:39
39.926076,116.338114,0,553,39744.6748148148,2008-10-23,16:11:44
39.926041,116.33805,0,553,39744.6748726852,2008-10-23,16:11:49
39.926046,116.338028,0,554,39744.6749305556,2008-10-23,16:11:54
39.925986,116.338003,0,554,39744.6749884259,2008-10-23,16:11:59
39.925951,116.337975,0,554,39744.6750462963,2008-10-23,16:12:04
39.925845,116.33792,0,553,39744.6750925926,2008-10-23,16:12:08
39.92579,116.337878,0,553,39744.675150463,2008-10-23,16:12:13
39.925783,116.337894,0,553,39744.6752083333,2008-10-23,16:12:18
39.925861,116.337955,0,553,39744.6752546296,2008-10-23,16:12:22
39.925925,116.338016,0,555,39744.6753125,2008-10-23,16:12:27
39.925976,116.338038,0,555,39744.6753703704,2008-10-23,16:12:32
39.926052,116.338108,0,555,39744.6754050926,2008-10-23,16:12:35
39.926137,116.338175,0,555,39744.6754282407,2008-10-23,16:12:37
39.92623,116.338245,0,556,39744.6754513889,2008-10-23,16:12:39
39.926364,116.338352,0,556,39744.675474537,2008-10-23,16:12:41
39.926452,116.338441,0,556,39744.6755092593,2008-10-23,16:12:44
39.926479,116.338468,0,557,39744.6755671296,2008-10-23,16:12:49
39.9264,116.33849,0,559,39744.675625,2008-10-23,16:12:54
39.926308,116.33848,0,561,39744.6756828704,2008-10-23,16:12:59
39.926329,116.338471,0,562,39744.6757407407,2008-10-23,16:13:04
39.926347,116.33847,0,563,39744.6757986111,2008-10-23,16:13:09
39.926402,116.338467,0,564,39744.6758564815,2008-10-23,16:13:14
39.926497,116.338484,0,565,39744.6759027778,2008-10-23,16:13:18
39.926482,116.338475,0,565,39744.6759606482,2008-10-23,16:13:23
39.926423,116.338428,0,565,39744.6760185185,2008-10-23,16:13:28
39.926423,116.338428,0,565,39744.6760532407,2008-10-23,16:13:31
39.926415,116.338424,0,565,39744.6760763889,2008-10-23,16:13:33
39.926331,116.338361,0,565,39744.6761342593,2008-10-23,16:13:38
39.926216,116.338274,0,565,39744.6761689815,2008-10-23,16:13:41
39.926121,116.338208,0,565,39744.6761921296,2008-10-23,16:13:43
39.92604,116.338138,0,565,39744.67625,2008-10-23,16:13:48
39.925952,116.33807,0,565,39744.6762962963,2008-10-23,16:13:52
39.925935,116.338011,0,566,39744.6763541667,2008-10-23,16:13:57
39.925982,116.337989,0,566,39744.676412037,2008-10-23,16:14:02
39.926001,116.338032,0,567,39744.6764699074,2008-10-23,16:14:07
39.926037,116.33806,0,567,39744.6765277778,2008-10-23,16:14:12
39.926111,116.338151,0,568,39744.6765740741,2008-10-23,16:14:16
39.926196,116.33823,0,568,39744.6766203704,2008-10-23,16:14:20
39.926217,116.338257,0,569,39744.6766782407,2008-10-23,16:14:25
39.926164,116.3383,0,569,39744.6767361111,2008-10-23,16:14:30
39.926115,116.3383,0,571,39744.6767939815,2008-10-23,16:14:35
39.926092,116.338269,0,571,39744.6768518519,2008-10-23,16:14:40
39.926117,116.338285,0,572,39744.6769097222,2008-10-23,16:14:45
39.926167,116.338279,0,571,39744.6769675926,2008-10-23,16:14:50
39.926249,116.338296,0,571,39744.677025463,2008-10-23,16:14:55
39.926211,116.338269,0,571,39744.6770833333,2008-10-23,16:15:00
39.926099,116.338206,0,570,39744.6771412037,2008-10-23,16:15:05
39.926012,116.338168,0,570,39744.6771759259,2008-10-23,16:15:08
39.925908,116.338095,0,570,39744.6772337963,2008-10-23,16:15:13
39.925819,116.338059,0,570,39744.6772569444,2008-10-23,16:15:15
39.925759,116.338043,0,569,39744.6773148148,2008-10-23,16:15:20
39.925671,116.337961,0,568,39744.6773726852,2008-10-23,16:15:25
39.925629,116.337935,0,568,39744.6774305556,2008-10-23,16:15:30
39.925591,116.337891,0,567,39744.6774884259,2008-10-23,16:15:35
39.925634,116.337829,0,568,39744.6775462963,2008-10-23,16:15:40
39.925629,116.337774,0,567,39744.6776041667,2008-10-23,16:15:45
39.925653,116.337756,0,565,39744.677662037,2008-10-23,16:15:50
39.925622,116.337688,0,563,39744.6777199074,2008-10-23,16:15:55
39.925622,116.337688,0,563,39744.6777546296,2008-10-23,16:15:58
39.925615,116.337683,0,561,39744.6777777778,2008-10-23,16:16:00
39.925599,116.337784,0,557,39744.6778356481,2008-10-23,16:16:05
39.92562,116.337933,0,553,39744.6778703704,2008-10-23,16:16:08
39.925697,116.33803,0,551,39744.6778935185,2008-10-23,16:16:10
39.92585,116.338169,0,551,39744.6779398148,2008-10-23,16:16:14
39.925947,116.338269,0,550,39744.6779976852,2008-10-23,16:16:19
39.926075,116.338296,0,551,39744.6780555556,2008-10-23,16:16:24
39.92616,116.338336,0,551,39744.6780787037,2008-10-23,16:16:26
39.926263,116.338368,0,553,39744.6781134259,2008-10-23,16:16:29
39.926355,116.338417,0,554,39744.6781481481,2008-10-23,16:16:32
39.926356,116.338456,0,557,39744.6782060185,2008-10-23,16:16:37
39.926258,116.338402,0,560,39744.6782523148,2008-10-23,16:16:41
39.926249,116.338364,0,566,39744.6783101852,2008-10-23,16:16:46
39.926166,116.338321,0,572,39744.6783680556,2008-10-23,16:16:51
39.926097,116.338281,0,577,39744.6784259259,2008-10-23,16:16:56
39.926048,116.338245,0,582,39744.6784837963,2008-10-23,16:17:01
39.926079,116.33824,0,586,39744.6785416667,2008-10-23,16:17:06
39.926074,116.33822,0,589,39744.678599537,2008-10-23,16:17:11
39.925992,116.338153,0,592,39744.6786574074,2008-10-23,16:17:16
39.92588,116.338097,0,593,39744.6786805556,2008-10-23,16:17:18
39.925795,116.338052,0,595,39744.6787268519,2008-10-23,16:17:22
39.925796,116.338039,0,596,39744.6787847222,2008-10-23,16:17:27
39.925841,116.338066,0,597,39744.6788425926,2008-10-23,16:17:32
39.925955,116.338168,0,597,39744.6788773148,2008-10-23,16:17:35
39.925983,116.338215,0,600,39744.6789351852,2008-10-23,16:17:40
39.926101,116.338312,0,600,39744.6789699074,2008-10-23,16:17:43
39.926318,116.338454,0,589,39744.681412037,2008-10-23,16:21:14
39.92635,116.33852,0,588,39744.6814699074,2008-10-23,16:21:19
39.926305,116.338501,0,588,39744.6815277778,2008-10-23,16:21:24
39.926279,116.33849,0,588,39744.6815856481,2008-10-23,16:21:29
39.926226,116.338456,0,587,39744.6816435185,2008-10-23,16:21:34
39.926193,116.338438,0,587,39744.6817013889,2008-10-23,16:21:39
39.926184,116.338441,0,587,39744.6817592593,2008-10-23,16:21:44
39.926184,116.338441,0,587,39744.6817939815,2008-10-23,16:21:47
39.926184,116.338437,0,587,39744.6818171296,2008-10-23,16:21:49
39.926191,116.338425,0,587,39744.681875,2008-10-23,16:21:54
39.926197,116.338416,0,587,39744.6819328704,2008-10-23,16:21:59
39.926209,116.338408,0,586,39744.6819907407,2008-10-23,16:22:04
39.926206,116.338398,0,586,39744.6820486111,2008-10-23,16:22:09
39.926224,116.338371,0,586,39744.6821064815,2008-10-23,16:22:14
39.926166,116.338356,0,586,39744.6821643518,2008-10-23,16:22:19
39.926053,116.338328,0,586,39744.6822222222,2008-10-23,16:22:24
39.925994,116.338288,0,585,39744.6822800926,2008-10-23,16:22:29
39.925971,116.338258,0,585,39744.682337963,2008-10-23,16:22:34
39.926013,116.338291,0,585,39744.6823958333,2008-10-23,16:22:39
39.925998,116.338272,0,585,39744.6824537037,2008-10-23,16:22:44
39.925932,116.338216,0,584,39744.6825115741,2008-10-23,16:22:49
39.925882,116.33816,0,584,39744.6825694444,2008-10-23,16:22:54
39.925848,116.338167,0,584,39744.6826273148,2008-10-23,16:22:59
39.925818,116.338234,0,583,39744.6826851852,2008-10-23,16:23:04
39.925734,116.33818,0,583,39744.6827314815,2008-10-23,16:23:08
39.925647,116.338126,0,583,39744.6827662037,2008-10-23,16:23:11
39.925555,116.338057,0,583,39744.6828009259,2008-10-23,16:23:14
39.925485,116.337982,0,583,39744.6828356481,2008-10-23,16:23:17
39.925469,116.337955,0,582,39744.6828935185,2008-10-23,16:23:22
39.925518,116.337975,0,582,39744.6829513889,2008-10-23,16:23:27
39.925557,116.337955,0,581,39744.6830092593,2008-10-23,16:23:32
39.92566,116.338003,0,581,39744.6830671296,2008-10-23,16:23:37
39.92566,116.338003,0,581,39744.6831018519,2008-10-23,16:23:40
39.925666,116.338007,0,580,39744.683125,2008-10-23,16:23:42
39.925658,116.337998,0,579,39744.6831828704,2008-10-23,16:23:47
39.925689,116.338038,0,578,39744.6832407407,2008-10-23,16:23:52
39.925782,116.338121,0,578,39744.683287037,2008-10-23,16:23:56
39.92587,116.338173,0,578,39744.6833217593,2008-10-23,16:23:59
39.92587,116.338173,0,578,39744.6833564815,2008-10-23,16:24:02
39.925865,116.338181,0,577,39744.6833796296,2008-10-23,16:24:04
39.925858,116.338207,0,577,39744.6834375,2008-10-23,16:24:09
39.925918,116.338235,0,577,39744.6834953704,2008-10-23,16:24:14
39.925974,116.338253,0,577,39744.6835532407,2008-10-23,16:24:19
39.926012,116.338262,0,578,39744.6836111111,2008-10-23,16:24:24
39.926082,116.33827,0,578,39744.6836689815,2008-10-23,16:24:29
39.926133,116.338305,0,578,39744.6837268519,2008-10-23,16:24:34
39.926182,116.3383,0,578,39744.6837847222,2008-10-23,16:24:39
39.926135,116.33827,0,578,39744.6838425926,2008-10-23,16:24:44
39.926054,116.338235,0,579,39744.683900463,2008-10-23,16:24:49
39.92601,116.338215,0,578,39744.6839583333,2008-10-23,16:24:54
39.92603,116.338211,0,578,39744.6840162037,2008-10-23,16:24:59
39.926011,116.338196,0,578,39744.6840740741,2008-10-23,16:25:04
39.926015,116.338168,0,577,39744.6841319444,2008-10-23,16:25:09
39.926035,116.338183,0,577,39744.6841898148,2008-10-23,16:25:14
39.926042,116.338195,0,577,39744.6842476852,2008-10-23,16:25:19
39.926046,116.338213,0,576,39744.6843055556,2008-10-23,16:25:24
39.926084,116.338252,0,575,39744.6843634259,2008-10-23,16:25:29
39.926095,116.33823,0,575,39744.6844212963,2008-10-23,16:25:34
39.926109,116.338224,0,574,39744.6844791667,2008-10-23,16:25:39
39.926059,116.338184,0,574,39744.684537037,2008-10-23,16:25:44
39.92607,116.338211,0,574,39744.6845949074,2008-10-23,16:25:49
39.926053,116.338175,0,573,39744.6846527778,2008-10-23,16:25:54
39.926042,116.338145,0,573,39744.6847106481,2008-10-23,16:25:59
39.925966,116.338069,0,572,39744.6847685185,2008-10-23,16:26:04
39.925994,116.338095,0,572,39744.6848263889,2008-10-23,16:26:09
39.926038,116.338153,0,571,39744.6848842593,2008-10-23,16:26:14
39.926095,116.338218,0,572,39744.6849421296,2008-10-23,16:26:19
39.926116,116.338244,0,574,39744.685,2008-10-23,16:26:24
39.926178,116.338342,0,574,39744.6850462963,2008-10-23,16:26:28
39.926268,116.338433,0,575,39744.6850925926,2008-10-23,16:26:32
39.926347,116.338522,0,575,39744.6851388889,2008-10-23,16:26:36
39.926369,116.338578,0,575,39744.6851967593,2008-10-23,16:26:41
39.926284,116.338536,0,574,39744.6852430556,2008-10-23,16:26:45
39.926255,116.338507,0,574,39744.6853009259,2008-10-23,16:26:50
39.926264,116.338513,0,574,39744.6853587963,2008-10-23,16:26:55
39.926277,116.3385,0,574,39744.6854166667,2008-10-23,16:27:00
39.926281,116.338473,0,573,39744.685474537,2008-10-23,16:27:05
39.926264,116.338469,0,573,39744.6855324074,2008-10-23,16:27:10
39.926242,116.338454,0,573,39744.6855902778,2008-10-23,16:27:15
39.926215,116.338428,0,572,39744.6856481481,2008-10-23,16:27:20
39.926156,116.338361,0,572,39744.6857060185,2008-10-23,16:27:25
39.926184,116.338365,0,572,39744.6857638889,2008-10-23,16:27:30
39.926213,116.338408,0,575,39744.6858217593,2008-10-23,16:27:35
39.926237,116.338435,0,575,39744.6858796296,2008-10-23,16:27:40
39.926247,116.338439,0,576,39744.6859375,2008-10-23,16:27:45
39.926254,116.338443,0,576,39744.6859953704,2008-10-23,16:27:50
39.926255,116.338449,0,576,39744.6860532407,2008-10-23,16:27:55
39.926255,116.338449,0,576,39744.686087963,2008-10-23,16:27:58
39.926247,116.338448,0,576,39744.6861111111,2008-10-23,16:28:00
39.926208,116.33843,0,575,39744.6861689815,2008-10-23,16:28:05
39.926168,116.338382,0,575,39744.6862268519,2008-10-23,16:28:10
39.926174,116.338357,0,575,39744.6862847222,2008-10-23,16:28:15
39.926176,116.338344,0,575,39744.6863425926,2008-10-23,16:28:20
39.926138,116.33831,0,575,39744.686400463,2008-10-23,16:28:25
39.926063,116.338251,0,575,39744.6864583333,2008-10-23,16:28:30
39.926047,116.338225,0,575,39744.6865162037,2008-10-23,16:28:35
39.926074,116.338272,0,575,39744.6865740741,2008-10-23,16:28:40
39.926117,116.338318,0,576,39744.6866319444,2008-10-23,16:28:45
39.92611,116.33831,0,575,39744.6866898148,2008-10-23,16:28:50
39.92611,116.33831,0,575,39744.686724537,2008-10-23,16:28:53
39.926106,116.338307,0,575,39744.6867476852,2008-10-23,16:28:55
39.926118,116.338338,0,575,39744.6868055556,2008-10-23,16:29:00
39.9262,116.33843,0,575,39744.6868518519,2008-10-23,16:29:04
39.926277,116.338509,0,571,39744.6868981481,2008-10-23,16:29:08
39.926368,116.338604,0,565,39744.6869444444,2008-10-23,16:29:12
39.926398,116.338643,0,558,39744.6870023148,2008-10-23,16:29:17
39.926363,116.338606,0,554,39744.6870601852,2008-10-23,16:29:22
39.926443,116.33869,0,547,39744.6871180556,2008-10-23,16:29:27
39.926461,116.338662,0,543,39744.6871759259,2008-10-23,16:29:32
39.926448,116.338618,0,541,39744.6872337963,2008-10-23,16:29:37
39.926416,116.338561,0,540,39744.6872916667,2008-10-23,16:29:42
39.926406,116.338539,0,539,39744.687349537,2008-10-23,16:29:47
39.9264,116.338522,0,538,39744.6874074074,2008-10-23,16:29:52
39.92637,116.338464,0,538,39744.6874652778,2008-10-23,16:29:57
39.926264,116.338396,0,538,39744.6875231481,2008-10-23,16:30:02
39.926156,116.338343,0,538,39744.6875578704,2008-10-23,16:30:05
39.926072,116.338297,0,537,39744.6875925926,2008-10-23,16:30:08
39.926026,116.338208,0,537,39744.687650463,2008-10-23,16:30:13
39.926026,116.338208,0,537,39744.6876851852,2008-10-23,16:30:16
39.926029,116.338201,0,538,39744.6877083333,2008-10-23,16:30:18
39.926011,116.33816,0,538,39744.6877662037,2008-10-23,16:30:23
39.926034,116.338127,0,538,39744.6878240741,2008-10-23,16:30:28
39.926054,116.338132,0,538,39744.6878819444,2008-10-23,16:30:33
39.926076,116.338157,0,538,39744.6879398148,2008-10-23,16:30:38
39.926001,116.338107,0,538,39744.6879976852,2008-10-23,16:30:43
39.925899,116.338024,0,538,39744.6880439815,2008-10-23,16:30:47
39.925833,116.337968,0,538,39744.6881018518,2008-10-23,16:30:52
39.925769,116.337904,0,538,39744.6881597222,2008-10-23,16:30:57
39.925765,116.337883,0,538,39744.6882175926,2008-10-23,16:31:02
39.925847,116.337979,0,537,39744.688275463,2008-10-23,16:31:07
39.925905,116.338071,0,537,39744.6882986111,2008-10-23,16:31:09
39.925969,116.338138,0,537,39744.6883564815,2008-10-23,16:31:14
39.926017,116.338177,0,538,39744.6884143518,2008-10-23,16:31:19
39.926014,116.338195,0,538,39744.6884722222,2008-10-23,16:31:24
39.926072,116.338274,0,538,39744.6885300926,2008-10-23,16:31:29
39.925998,116.338315,0,538,39744.688587963,2008-10-23,16:31:34
39.925996,116.338372,0,539,39744.6886458333,2008-10-23,16:31:39
39.926064,116.338374,0,540,39744.6887037037,2008-10-23,16:31:44
39.926151,116.338398,0,540,39744.6887615741,2008-10-23,16:31:49
39.926206,116.338417,0,541,39744.6888194444,2008-10-23,16:31:54
39.926255,116.338434,0,541,39744.6888773148,2008-10-23,16:31:59
39.926329,116.338428,0,542,39744.6889351852,2008-10-23,16:32:04
39.926416,116.338436,0,542,39744.6889930556,2008-10-23,16:32:09
39.926293,116.338343,0,543,39744.6890277778,2008-10-23,16:32:12
39.926202,116.338295,0,543,39744.6890625,2008-10-23,16:32:15
39.926088,116.338223,0,543,39744.6891087963,2008-10-23,16:32:19
39.926053,116.338214,0,543,39744.6891666667,2008-10-23,16:32:24
39.926094,116.33824,0,544,39744.689224537,2008-10-23,16:32:29
39.926111,116.338224,0,544,39744.6892824074,2008-10-23,16:32:34
39.926126,116.338232,0,545,39744.6893402778,2008-10-23,16:32:39
39.926193,116.338302,0,545,39744.6893981481,2008-10-23,16:32:44
39.926202,116.338323,0,545,39744.6894560185,2008-10-23,16:32:49
39.926178,116.338308,0,546,39744.6895138889,2008-10-23,16:32:54
39.926129,116.338252,0,546,39744.6895717593,2008-10-23,16:32:59
39.926162,116.33824,0,546,39744.6896296296,2008-10-23,16:33:04
39.926185,116.338228,0,547,39744.6896875,2008-10-23,16:33:09
39.926184,116.338203,0,547,39744.6897453704,2008-10-23,16:33:14
39.926101,116.338148,0,547,39744.6897800926,2008-10-23,16:33:17
39.926042,116.338114,0,547,39744.689837963,2008-10-23,16:33:22
39.926192,116.338362,0,555,39744.6919212963,2008-10-23,16:36:22
39.926229,116.338412,0,556,39744.6919791667,2008-10-23,16:36:27
39.926218,116.338402,0,556,39744.692037037,2008-10-23,16:36:32
39.926218,116.338402,0,556,39744.6920717593,2008-10-23,16:36:35
39.92622,116.338409,0,556,39744.6920949074,2008-10-23,16:36:37
39.926219,116.338419,0,556,39744.6921527778,2008-10-23,16:36:42
39.926207,116.338415,0,556,39744.6922106481,2008-10-23,16:36:47
39.926167,116.338371,0,556,39744.6922685185,2008-10-23,16:36:52
39.926168,116.338349,0,556,39744.6923263889,2008-10-23,16:36:57
39.926171,116.338338,0,556,39744.6923842593,2008-10-23,16:37:02
39.926195,116.338353,0,556,39744.6924421296,2008-10-23,16:37:07
39.926189,116.338342,0,556,39744.6925,2008-10-23,16:37:12
39.926127,116.338281,0,556,39744.6925578704,2008-10-23,16:37:17
39.926066,116.338215,0,556,39744.6926157407,2008-10-23,16:37:22
39.926083,116.338236,0,556,39744.6926736111,2008-10-23,16:37:27
39.926095,116.338247,0,556,39744.6927314815,2008-10-23,16:37:32
39.926097,116.338254,0,556,39744.6927893519,2008-10-23,16:37:37
39.926097,116.338254,0,556,39744.6928240741,2008-10-23,16:37:40
39.9261,116.338255,0,556,39744.6928472222,2008-10-23,16:37:42
39.926202,116.338403,0,557,39744.6929050926,2008-10-23,16:37:47
39.92616,116.338409,0,557,39744.692962963,2008-10-23,16:37:52
39.926161,116.338415,0,557,39744.6930208333,2008-10-23,16:37:57
39.926161,116.338421,0,557,39744.6930787037,2008-10-23,16:38:02
39.926161,116.338421,0,557,39744.6931134259,2008-10-23,16:38:05
39.926159,116.338417,0,557,39744.6931365741,2008-10-23,16:38:07
39.926144,116.33836,0,557,39744.6931944444,2008-10-23,16:38:12
39.926123,116.338324,0,557,39744.6932523148,2008-10-23,16:38:17
39.926106,116.338303,0,557,39744.6933101852,2008-10-23,16:38:22
39.926057,116.338244,0,557,39744.6933680556,2008-10-23,16:38:27
39.926063,116.338255,0,557,39744.6934259259,2008-10-23,16:38:32
39.926082,116.338271,0,557,39744.6934837963,2008-10-23,16:38:37
39.926127,116.338307,0,558,39744.6935416667,2008-10-23,16:38:42
39.926162,116.338339,0,559,39744.693599537,2008-10-23,16:38:47
39.926162,116.338339,0,559,39744.6936342593,2008-10-23,16:38:50
39.926154,116.338341,0,559,39744.6936574074,2008-10-23,16:38:52
39.926128,116.338342,0,559,39744.6937152778,2008-10-23,16:38:57
39.926084,116.338316,0,559,39744.6937731481,2008-10-23,16:39:02
39.926081,116.338312,0,559,39744.6938310185,2008-10-23,16:39:07
39.926081,116.338312,0,559,39744.6938657407,2008-10-23,16:39:10
39.926082,116.338306,0,559,39744.6938888889,2008-10-23,16:39:12
39.926084,116.338294,0,559,39744.6939467593,2008-10-23,16:39:17
39.926089,116.33828,0,559,39744.6940046296,2008-10-23,16:39:22
39.926061,116.338233,0,559,39744.6940625,2008-10-23,16:39:27
39.926018,116.338195,0,559,39744.6941203704,2008-10-23,16:39:32
39.926018,116.338195,0,559,39744.6941550926,2008-10-23,16:39:35
39.926024,116.338196,0,559,39744.6941782407,2008-10-23,16:39:37
39.926035,116.338188,0,560,39744.6942361111,2008-10-23,16:39:42
39.926039,116.338185,0,560,39744.6942939815,2008-10-23,16:39:47
39.926039,116.338185,0,560,39744.6943287037,2008-10-23,16:39:50
39.92604,116.338181,0,560,39744.6943518519,2008-10-23,16:39:52
39.926033,116.338171,0,560,39744.6944097222,2008-10-23,16:39:57
39.926022,116.338179,0,560,39744.6944675926,2008-10-23,16:40:02
39.926022,116.338179,0,560,39744.6945023148,2008-10-23,16:40:05
39.926014,116.338173,0,560,39744.694525463,2008-10-23,16:40:07
39.926032,116.338187,0,560,39744.6945833333,2008-10-23,16:40:12
39.926051,116.338198,0,560,39744.6946412037,2008-10-23,16:40:17
39.926073,116.338213,0,561,39744.6946990741,2008-10-23,16:40:22
39.926063,116.338208,0,561,39744.6947569444,2008-10-23,16:40:27
39.926057,116.338201,0,561,39744.6948148148,2008-10-23,16:40:32
39.926057,116.338201,0,561,39744.694849537,2008-10-23,16:40:35
39.926052,116.338199,0,561,39744.6948726852,2008-10-23,16:40:37
39.926113,116.338328,0,561,39744.6949189815,2008-10-23,16:40:41
39.926164,116.338412,0,561,39744.6949768519,2008-10-23,16:40:46
39.926221,116.338489,0,562,39744.6950347222,2008-10-23,16:40:51
39.926273,116.338564,0,575,39744.6974189815,2008-10-23,16:44:17
39.92629,116.338588,0,576,39744.6974768518,2008-10-23,16:44:22
