# Supplementary material for: A location privacy protection method based on blockchain and threshold cryptography
Source: PLoS One. 2025 Jun 4;20(6):e0324551. doi: 10.1371/journal.pone.0324551 (PMC12136415; doi:10.1371/journal.pone.0324551)
Supplement: S1 File — (ZIP) [file pone.0324551.s001.zip › Data/002/Trajectory/20081024000805.plt]

Geolife trajectory
WGS 84
Altitude is in Feet
Reserved 3
0,2,255,My Track,0,0,2,8421376
0
39.926974,116.336419,0,187,39745.0056134259,2008-10-24,00:08:05
39.926829,116.336473,0,150,39745.005625,2008-10-24,00:08:06
39.926834,116.336549,0,132,39745.0056828704,2008-10-24,00:08:11
39.92687,116.336615,0,135,39745.0057407407,2008-10-24,00:08:16
39.92688,116.336674,0,135,39745.0057986111,2008-10-24,00:08:21
39.926914,116.336705,0,136,39745.0058564815,2008-10-24,00:08:26
39.926915,116.336748,0,137,39745.0059143519,2008-10-24,00:08:31
39.926922,116.336803,0,137,39745.0059722222,2008-10-24,00:08:36
39.926923,116.336889,0,138,39745.0060300926,2008-10-24,00:08:41
39.92693,116.336984,0,138,39745.006087963,2008-10-24,00:08:46
39.92691,116.337126,0,138,39745.0061458333,2008-10-24,00:08:51
39.9269,116.337251,0,138,39745.0062037037,2008-10-24,00:08:56
39.926885,116.337357,0,138,39745.0062615741,2008-10-24,00:09:01
39.926877,116.33748,0,139,39745.0063194444,2008-10-24,00:09:06
39.926955,116.33764,0,139,39745.0063541667,2008-10-24,00:09:09
39.92703,116.337744,0,139,39745.0063657407,2008-10-24,00:09:10
39.927082,116.337819,0,140,39745.0064236111,2008-10-24,00:09:15
39.927087,116.337881,0,141,39745.0064814815,2008-10-24,00:09:20
39.927096,116.337944,0,142,39745.0065393519,2008-10-24,00:09:25
39.927101,116.337969,0,142,39745.0065972222,2008-10-24,00:09:30
39.927094,116.337987,0,143,39745.0066550926,2008-10-24,00:09:35
39.927089,116.337983,0,143,39745.006712963,2008-10-24,00:09:40
39.927089,116.337983,0,143,39745.0067476852,2008-10-24,00:09:43
39.927081,116.337979,0,143,39745.0067708333,2008-10-24,00:09:45
39.927048,116.337961,0,143,39745.0068287037,2008-10-24,00:09:50
39.927041,116.337969,0,143,39745.0068865741,2008-10-24,00:09:55
39.927041,116.337969,0,143,39745.0069212963,2008-10-24,00:09:58
39.927047,116.337972,0,143,39745.0069444444,2008-10-24,00:10:00
39.927057,116.337968,0,144,39745.0070023148,2008-10-24,00:10:05
39.927068,116.337967,0,144,39745.0070601852,2008-10-24,00:10:10
39.927068,116.337967,0,144,39745.0070949074,2008-10-24,00:10:13
39.927076,116.33797,0,144,39745.0071180556,2008-10-24,00:10:15
39.927087,116.337971,0,143,39745.0071759259,2008-10-24,00:10:20
39.927095,116.337962,0,144,39745.0072337963,2008-10-24,00:10:25
39.927095,116.337962,0,144,39745.0072685185,2008-10-24,00:10:28
39.927101,116.337958,0,144,39745.0072916667,2008-10-24,00:10:30
39.927103,116.33798,0,145,39745.007349537,2008-10-24,00:10:35
39.927103,116.338028,0,147,39745.0074074074,2008-10-24,00:10:40
39.927118,116.338068,0,147,39745.0074652778,2008-10-24,00:10:45
39.927107,116.338058,0,148,39745.0075231481,2008-10-24,00:10:50
39.927088,116.338055,0,150,39745.0075810185,2008-10-24,00:10:55
39.927134,116.338047,0,151,39745.0076388889,2008-10-24,00:11:00
39.927139,116.338033,0,153,39745.0076967593,2008-10-24,00:11:05
39.927261,116.338053,0,154,39745.0077430556,2008-10-24,00:11:09
39.927253,116.338056,0,156,39745.0078009259,2008-10-24,00:11:14
39.927253,116.338056,0,156,39745.0078356481,2008-10-24,00:11:17
39.927251,116.338054,0,156,39745.0078587963,2008-10-24,00:11:19
39.92724,116.33805,0,157,39745.0079166667,2008-10-24,00:11:24
39.927283,116.338002,0,160,39745.007974537,2008-10-24,00:11:29
39.927266,116.337984,0,163,39745.0080324074,2008-10-24,00:11:34
39.927266,116.337984,0,163,39745.0080671296,2008-10-24,00:11:37
39.927272,116.337981,0,163,39745.0080902778,2008-10-24,00:11:39
39.927293,116.337998,0,165,39745.0081481481,2008-10-24,00:11:44
39.92729,116.338024,0,168,39745.0082060185,2008-10-24,00:11:49
39.927285,116.33805,0,170,39745.0082638889,2008-10-24,00:11:54
39.927299,116.338017,0,174,39745.0083217593,2008-10-24,00:11:59
39.92732,116.338004,0,174,39745.0083796296,2008-10-24,00:12:04
39.9274,116.337941,0,174,39745.0084375,2008-10-24,00:12:09
39.927424,116.33793,0,173,39745.0084953704,2008-10-24,00:12:14
39.927428,116.337921,0,173,39745.0085532407,2008-10-24,00:12:19
39.927434,116.337911,0,173,39745.0086111111,2008-10-24,00:12:24
39.927435,116.337903,0,173,39745.0086689815,2008-10-24,00:12:29
39.927434,116.337895,0,173,39745.0087268518,2008-10-24,00:12:34
39.927434,116.337895,0,173,39745.0087615741,2008-10-24,00:12:37
39.927434,116.337888,0,173,39745.0087847222,2008-10-24,00:12:39
39.927438,116.337877,0,173,39745.0088425926,2008-10-24,00:12:44
39.927438,116.337877,0,173,39745.0088773148,2008-10-24,00:12:47
39.927441,116.337871,0,173,39745.008900463,2008-10-24,00:12:49
39.927439,116.337881,0,173,39745.0089583333,2008-10-24,00:12:54
39.927421,116.337857,0,174,39745.0090162037,2008-10-24,00:12:59
39.927421,116.337857,0,174,39745.0090509259,2008-10-24,00:13:02
39.927413,116.337853,0,175,39745.0090740741,2008-10-24,00:13:04
39.927408,116.337838,0,175,39745.0091319444,2008-10-24,00:13:09
39.927408,116.337826,0,175,39745.0091898148,2008-10-24,00:13:14
39.927411,116.337814,0,175,39745.0092476852,2008-10-24,00:13:19
39.927418,116.337806,0,175,39745.0093055556,2008-10-24,00:13:24
39.927418,116.337806,0,175,39745.0093402778,2008-10-24,00:13:27
39.927417,116.337804,0,175,39745.0093634259,2008-10-24,00:13:29
39.927466,116.337769,0,177,39745.0094212963,2008-10-24,00:13:34
39.927602,116.33782,0,184,39745.0094791667,2008-10-24,00:13:39
39.927637,116.337819,0,185,39745.009537037,2008-10-24,00:13:44
39.927628,116.337812,0,185,39745.0095949074,2008-10-24,00:13:49
39.927628,116.337812,0,185,39745.0096296296,2008-10-24,00:13:52
39.927624,116.337808,0,185,39745.0096527778,2008-10-24,00:13:54
39.927735,116.33807,0,189,39745.0096759259,2008-10-24,00:13:56
39.92798,116.338212,0,190,39745.0096875,2008-10-24,00:13:57
39.92774,116.338248,0,192,39745.0096990741,2008-10-24,00:13:58
39.927574,116.338292,0,195,39745.0097222222,2008-10-24,00:14:00
39.927351,116.338343,0,198,39745.0097453704,2008-10-24,00:14:02
39.927189,116.338335,0,199,39745.0097569444,2008-10-24,00:14:03
39.927218,116.338291,0,204,39745.0098148148,2008-10-24,00:14:08
39.927266,116.338272,0,205,39745.0098726852,2008-10-24,00:14:13
39.927246,116.338264,0,206,39745.0099305556,2008-10-24,00:14:18
39.92726,116.338272,0,206,39745.0099884259,2008-10-24,00:14:23
39.927255,116.338264,0,206,39745.0100462963,2008-10-24,00:14:28
39.927255,116.338264,0,206,39745.0100810185,2008-10-24,00:14:31
39.927258,116.338257,0,206,39745.0101041667,2008-10-24,00:14:33
39.927295,116.338181,0,208,39745.010162037,2008-10-24,00:14:38
39.9273,116.338172,0,208,39745.0102199074,2008-10-24,00:14:43
39.927294,116.338036,0,209,39745.0102777778,2008-10-24,00:14:48
39.927282,116.337981,0,210,39745.0103356481,2008-10-24,00:14:53
39.92728,116.337941,0,211,39745.0103935185,2008-10-24,00:14:58
39.927288,116.337912,0,211,39745.0104513889,2008-10-24,00:15:03
39.927287,116.337885,0,211,39745.0105092593,2008-10-24,00:15:08
39.927296,116.337866,0,210,39745.0105671296,2008-10-24,00:15:13
39.927314,116.337862,0,210,39745.010625,2008-10-24,00:15:18
39.927289,116.337853,0,209,39745.0106828704,2008-10-24,00:15:23
39.927306,116.337961,0,207,39745.0107407407,2008-10-24,00:15:28
39.927245,116.338002,0,206,39745.0107986111,2008-10-24,00:15:33
39.92725,116.338056,0,206,39745.0108564815,2008-10-24,00:15:38
39.927334,116.338106,0,205,39745.0109143518,2008-10-24,00:15:43
39.92739,116.338159,0,202,39745.0109722222,2008-10-24,00:15:48
39.927377,116.338216,0,199,39745.0110300926,2008-10-24,00:15:53
39.927236,116.33818,0,195,39745.011087963,2008-10-24,00:15:58
39.927138,116.338152,0,193,39745.0111111111,2008-10-24,00:16:00
39.927036,116.338144,0,190,39745.0111342593,2008-10-24,00:16:02
39.926948,116.338161,0,187,39745.0111574074,2008-10-24,00:16:04
39.926848,116.338187,0,185,39745.0111805556,2008-10-24,00:16:06
39.926626,116.338097,0,185,39745.0112037037,2008-10-24,00:16:08
39.926478,116.338083,0,182,39745.0112268519,2008-10-24,00:16:10
39.926373,116.338055,0,182,39745.0112384259,2008-10-24,00:16:11
39.926222,116.338054,0,179,39745.0112615741,2008-10-24,00:16:13
39.926062,116.338064,0,177,39745.0112847222,2008-10-24,00:16:15
39.925894,116.338083,0,175,39745.0113078704,2008-10-24,00:16:17
39.92573,116.338097,0,173,39745.0113310185,2008-10-24,00:16:19
39.925561,116.3381,0,171,39745.0113541667,2008-10-24,00:16:21
39.925377,116.3381,0,169,39745.0113773148,2008-10-24,00:16:23
39.925286,116.338099,0,169,39745.0113888889,2008-10-24,00:16:24
39.925185,116.338102,0,168,39745.011400463,2008-10-24,00:16:25
39.925079,116.338102,0,168,39745.011412037,2008-10-24,00:16:26
39.924972,116.33811,0,167,39745.0114236111,2008-10-24,00:16:27
39.924868,116.33812,0,167,39745.0114351852,2008-10-24,00:16:28
39.924762,116.338131,0,166,39745.0114467593,2008-10-24,00:16:29
39.92463,116.338137,0,166,39745.0114583333,2008-10-24,00:16:30
39.924516,116.338145,0,165,39745.0114699074,2008-10-24,00:16:31
39.924408,116.338178,0,166,39745.0114814815,2008-10-24,00:16:32
39.924305,116.338199,0,166,39745.0114930556,2008-10-24,00:16:33
39.924212,116.338221,0,166,39745.0115046296,2008-10-24,00:16:34
39.924044,116.338261,0,166,39745.0115277778,2008-10-24,00:16:36
39.923991,116.338397,0,171,39745.0115393519,2008-10-24,00:16:37
39.923836,116.338424,0,171,39745.0115625,2008-10-24,00:16:39
39.923741,116.338414,0,169,39745.0115740741,2008-10-24,00:16:40
39.923621,116.338448,0,170,39745.0115972222,2008-10-24,00:16:42
39.923523,116.338476,0,171,39745.0116203704,2008-10-24,00:16:44
39.923397,116.338513,0,172,39745.0116550926,2008-10-24,00:16:47
39.923289,116.338575,0,173,39745.0117013889,2008-10-24,00:16:51
39.923229,116.338591,0,174,39745.0117592593,2008-10-24,00:16:56
39.92322,116.338582,0,175,39745.0118171296,2008-10-24,00:17:01
39.923217,116.338584,0,176,39745.011875,2008-10-24,00:17:06
39.923217,116.338584,0,176,39745.0119097222,2008-10-24,00:17:09
39.923225,116.338583,0,176,39745.0119328704,2008-10-24,00:17:11
39.923235,116.338588,0,177,39745.0119907407,2008-10-24,00:17:16
39.923235,116.338588,0,177,39745.012025463,2008-10-24,00:17:19
39.923235,116.338585,0,178,39745.0120486111,2008-10-24,00:17:21
39.92323,116.338594,0,179,39745.0121064815,2008-10-24,00:17:26
39.923232,116.338583,0,180,39745.0121643519,2008-10-24,00:17:31
39.92323,116.338573,0,180,39745.0122222222,2008-10-24,00:17:36
39.923213,116.33858,0,180,39745.0122800926,2008-10-24,00:17:41
39.923212,116.338587,0,181,39745.012337963,2008-10-24,00:17:46
39.923212,116.338587,0,181,39745.0123726852,2008-10-24,00:17:49
39.923206,116.338584,0,181,39745.0123958333,2008-10-24,00:17:51
39.923208,116.338597,0,183,39745.0124537037,2008-10-24,00:17:56
39.923197,116.338604,0,187,39745.0125115741,2008-10-24,00:18:01
39.923099,116.338623,0,191,39745.0125694444,2008-10-24,00:18:06
39.923013,116.338642,0,196,39745.0126273148,2008-10-24,00:18:11
39.922975,116.338641,0,199,39745.0126851852,2008-10-24,00:18:16
39.922962,116.338631,0,202,39745.0127430556,2008-10-24,00:18:21
39.922962,116.338631,0,202,39745.0127777778,2008-10-24,00:18:24
39.922967,116.338639,0,204,39745.0128009259,2008-10-24,00:18:26
39.922906,116.338645,0,202,39745.0128587963,2008-10-24,00:18:31
39.922864,116.338685,0,198,39745.0129166667,2008-10-24,00:18:36
39.92284,116.338701,0,195,39745.012974537,2008-10-24,00:18:41
39.922842,116.338706,0,194,39745.0130324074,2008-10-24,00:18:46
39.922841,116.338706,0,194,39745.0130902778,2008-10-24,00:18:51
39.922841,116.338706,0,194,39745.0131481481,2008-10-24,00:18:56
39.922841,116.338706,0,194,39745.0131828704,2008-10-24,00:18:59
39.92284,116.338711,0,194,39745.0132060185,2008-10-24,00:19:01
39.922763,116.338726,0,194,39745.0132638889,2008-10-24,00:19:06
39.922681,116.338727,0,194,39745.0133217593,2008-10-24,00:19:11
39.922662,116.338726,0,197,39745.0133796296,2008-10-24,00:19:16
39.922647,116.338738,0,199,39745.0134375,2008-10-24,00:19:21
39.922633,116.338742,0,204,39745.0134953704,2008-10-24,00:19:26
39.922632,116.338742,0,208,39745.0135532407,2008-10-24,00:19:31
39.92263,116.338748,0,208,39745.0136111111,2008-10-24,00:19:36
39.922628,116.338743,0,208,39745.0136689815,2008-10-24,00:19:41
39.922633,116.338741,0,208,39745.0137268519,2008-10-24,00:19:46
39.92264,116.338746,0,208,39745.0137847222,2008-10-24,00:19:51
39.92264,116.338746,0,208,39745.0138194444,2008-10-24,00:19:54
39.922645,116.338747,0,208,39745.0138425926,2008-10-24,00:19:56
39.92265,116.338711,0,210,39745.013900463,2008-10-24,00:20:01
39.922632,116.338713,0,210,39745.0139583333,2008-10-24,00:20:06
39.922591,116.338734,0,211,39745.0140162037,2008-10-24,00:20:11
39.922568,116.338745,0,212,39745.0140740741,2008-10-24,00:20:16
39.922529,116.338741,0,212,39745.0141319444,2008-10-24,00:20:21
39.922484,116.33875,0,214,39745.0141898148,2008-10-24,00:20:26
39.922437,116.33875,0,216,39745.0142476852,2008-10-24,00:20:31
39.92235,116.338785,0,218,39745.0143055556,2008-10-24,00:20:36
39.922296,116.338875,0,232,39745.0143634259,2008-10-24,00:20:41
39.922308,116.339054,0,234,39745.0144097222,2008-10-24,00:20:45
39.922301,116.339235,0,234,39745.0144328704,2008-10-24,00:20:47
39.922311,116.339412,0,233,39745.0144560185,2008-10-24,00:20:49
39.92233,116.339571,0,233,39745.0144791667,2008-10-24,00:20:51
39.922399,116.339681,0,237,39745.0145023148,2008-10-24,00:20:53
39.922465,116.339765,0,239,39745.0145486111,2008-10-24,00:20:57
39.922481,116.339752,0,244,39745.0146064815,2008-10-24,00:21:02
39.922466,116.339756,0,253,39745.0146643519,2008-10-24,00:21:07
39.922457,116.339778,0,260,39745.0147222222,2008-10-24,00:21:12
39.922462,116.339816,0,264,39745.0147800926,2008-10-24,00:21:17
39.922485,116.339945,0,269,39745.0148263889,2008-10-24,00:21:21
39.922512,116.340092,0,273,39745.0148726852,2008-10-24,00:21:25
39.92251,116.34023,0,274,39745.0148958333,2008-10-24,00:21:27
39.922524,116.340368,0,275,39745.0149189815,2008-10-24,00:21:29
39.922537,116.34054,0,275,39745.0149421296,2008-10-24,00:21:31
39.92253,116.340751,0,275,39745.0149652778,2008-10-24,00:21:33
39.922526,116.340946,0,275,39745.0149884259,2008-10-24,00:21:35
39.922527,116.341143,0,274,39745.0150115741,2008-10-24,00:21:37
39.922508,116.341356,0,275,39745.0150347222,2008-10-24,00:21:39
39.922493,116.341586,0,275,39745.0150578704,2008-10-24,00:21:41
39.922489,116.341715,0,275,39745.0150694444,2008-10-24,00:21:42
39.922487,116.341848,0,274,39745.0150810185,2008-10-24,00:21:43
39.922482,116.341979,0,274,39745.0150925926,2008-10-24,00:21:44
39.922469,116.342127,0,274,39745.0151041667,2008-10-24,00:21:45
39.922456,116.342274,0,273,39745.0151157407,2008-10-24,00:21:46
39.922448,116.342409,0,273,39745.0151273148,2008-10-24,00:21:47
39.922437,116.342553,0,272,39745.0151388889,2008-10-24,00:21:48
39.922428,116.3427,0,271,39745.015150463,2008-10-24,00:21:49
39.922419,116.342864,0,270,39745.015162037,2008-10-24,00:21:50
39.922419,116.34304,0,269,39745.0151736111,2008-10-24,00:21:51
39.922426,116.343204,0,268,39745.0151851852,2008-10-24,00:21:52
39.922435,116.343364,0,267,39745.0151967593,2008-10-24,00:21:53
39.922441,116.343519,0,266,39745.0152083333,2008-10-24,00:21:54
39.922439,116.343656,0,265,39745.0152199074,2008-10-24,00:21:55
39.922469,116.343771,0,266,39745.0152314815,2008-10-24,00:21:56
39.922507,116.343899,0,267,39745.0152546296,2008-10-24,00:21:58
39.922501,116.344023,0,264,39745.0153009259,2008-10-24,00:22:02
39.922487,116.344082,0,261,39745.0153587963,2008-10-24,00:22:07
39.922487,116.344082,0,261,39745.0153935185,2008-10-24,00:22:10
39.922483,116.344082,0,260,39745.0154166667,2008-10-24,00:22:12
39.922483,116.344073,0,260,39745.015474537,2008-10-24,00:22:17
39.922464,116.344147,0,262,39745.0155324074,2008-10-24,00:22:22
39.922449,116.344272,0,263,39745.0155671296,2008-10-24,00:22:25
39.922518,116.344377,0,263,39745.0156018519,2008-10-24,00:22:28
39.92252,116.344516,0,263,39745.015625,2008-10-24,00:22:30
39.922528,116.344635,0,262,39745.0156481481,2008-10-24,00:22:32
39.922545,116.344808,0,262,39745.0156828704,2008-10-24,00:22:35
39.922558,116.344948,0,262,39745.0157060185,2008-10-24,00:22:37
39.9226,116.345067,0,260,39745.0157175926,2008-10-24,00:22:38
39.922612,116.345284,0,259,39745.0157407407,2008-10-24,00:22:40
39.922618,116.345491,0,260,39745.0157638889,2008-10-24,00:22:42
39.922588,116.345738,0,259,39745.015787037,2008-10-24,00:22:44
39.922426,116.345968,0,259,39745.0157986111,2008-10-24,00:22:45
39.922122,116.346384,0,260,39745.0158101852,2008-10-24,00:22:46
39.922171,116.34669,0,260,39745.0158217593,2008-10-24,00:22:47
39.922152,116.346862,0,260,39745.0158333333,2008-10-24,00:22:48
39.922068,116.347061,0,259,39745.0158449074,2008-10-24,00:22:49
39.922048,116.347073,0,257,39745.0159027778,2008-10-24,00:22:54
39.922095,116.347244,0,257,39745.0159375,2008-10-24,00:22:57
39.922137,116.347358,0,252,39745.0159722222,2008-10-24,00:23:00
39.922151,116.347477,0,246,39745.0160185185,2008-10-24,00:23:04
39.922166,116.347575,0,237,39745.0160763889,2008-10-24,00:23:09
39.922138,116.347543,0,233,39745.0161342593,2008-10-24,00:23:14
39.922063,116.347614,0,239,39745.0161574074,2008-10-24,00:23:16
39.92206,116.347728,0,264,39745.0162152778,2008-10-24,00:23:21
39.922084,116.347842,0,271,39745.0162731481,2008-10-24,00:23:26
39.922093,116.34798,0,274,39745.0163310185,2008-10-24,00:23:31
39.922112,116.348061,0,279,39745.0163888889,2008-10-24,00:23:36
39.922074,116.348154,0,276,39745.0164467593,2008-10-24,00:23:41
39.922072,116.348237,0,277,39745.0165046296,2008-10-24,00:23:46
39.922046,116.348369,0,282,39745.0165393518,2008-10-24,00:23:49
39.922057,116.348492,0,280,39745.0165740741,2008-10-24,00:23:52
39.922081,116.34855,0,282,39745.0166319444,2008-10-24,00:23:57
39.922065,116.348578,0,285,39745.0166898148,2008-10-24,00:24:02
39.922078,116.34861,0,288,39745.0167476852,2008-10-24,00:24:07
39.899044,116.379078,0,223,39745.0264236111,2008-10-24,00:38:03
39.899033,116.379115,0,112,39745.0264351852,2008-10-24,00:38:04
39.899081,116.379069,0,129,39745.0264930556,2008-10-24,00:38:09
39.899053,116.37905,0,137,39745.0265509259,2008-10-24,00:38:14
39.899064,116.379124,0,152,39745.0266087963,2008-10-24,00:38:19
39.899067,116.379176,0,153,39745.0266666667,2008-10-24,00:38:24
39.899085,116.379249,0,155,39745.026724537,2008-10-24,00:38:29
39.8991,116.379295,0,155,39745.0267824074,2008-10-24,00:38:34
39.899093,116.379379,0,156,39745.0268402778,2008-10-24,00:38:39
39.899118,116.379495,0,157,39745.0268981481,2008-10-24,00:38:44
39.899157,116.379588,0,156,39745.0269560185,2008-10-24,00:38:49
39.899181,116.379643,0,158,39745.0270138889,2008-10-24,00:38:54
39.8992,116.379742,0,161,39745.0270717593,2008-10-24,00:38:59
39.89916,116.379829,0,165,39745.0271296296,2008-10-24,00:39:04
39.899144,116.379892,0,167,39745.0271875,2008-10-24,00:39:09
39.899155,116.379997,0,170,39745.0272453704,2008-10-24,00:39:14
39.899157,116.380065,0,170,39745.0273032407,2008-10-24,00:39:19
39.899144,116.380132,0,170,39745.0273611111,2008-10-24,00:39:24
39.899152,116.380217,0,169,39745.0274189815,2008-10-24,00:39:29
39.899154,116.380303,0,168,39745.0274768519,2008-10-24,00:39:34
39.899146,116.380377,0,168,39745.0275347222,2008-10-24,00:39:39
39.89914,116.380504,0,171,39745.0275810185,2008-10-24,00:39:43
39.899137,116.380628,0,173,39745.0276273148,2008-10-24,00:39:47
39.899156,116.380717,0,174,39745.0276851852,2008-10-24,00:39:52
39.89915,116.380791,0,175,39745.0277430556,2008-10-24,00:39:57
39.899135,116.380862,0,176,39745.0278009259,2008-10-24,00:40:02
39.899129,116.380932,0,176,39745.0278587963,2008-10-24,00:40:07
39.899087,116.38096,0,180,39745.0279166667,2008-10-24,00:40:12
39.899086,116.381007,0,183,39745.027974537,2008-10-24,00:40:17
39.899119,116.381116,0,182,39745.0280324074,2008-10-24,00:40:22
39.899189,116.381212,0,178,39745.0280555556,2008-10-24,00:40:24
39.899193,116.381329,0,175,39745.0281134259,2008-10-24,00:40:29
39.899182,116.381452,0,173,39745.0281712963,2008-10-24,00:40:34
39.899181,116.381556,0,172,39745.0282291667,2008-10-24,00:40:39
39.899212,116.38167,0,169,39745.028287037,2008-10-24,00:40:44
39.899242,116.381786,0,173,39745.0283449074,2008-10-24,00:40:49
39.899235,116.381871,0,171,39745.0284027778,2008-10-24,00:40:54
39.899217,116.381977,0,171,39745.0284606481,2008-10-24,00:40:59
39.899197,116.382093,0,169,39745.0285185185,2008-10-24,00:41:04
39.899212,116.38219,0,166,39745.0285763889,2008-10-24,00:41:09
39.899208,116.382273,0,166,39745.0286342593,2008-10-24,00:41:14
39.899244,116.382392,0,164,39745.0286921296,2008-10-24,00:41:19
39.899292,116.382492,0,162,39745.0287384259,2008-10-24,00:41:23
39.899338,116.382602,0,159,39745.0287962963,2008-10-24,00:41:28
39.899364,116.38275,0,150,39745.0288425926,2008-10-24,00:41:32
39.899354,116.382872,0,135,39745.0288773148,2008-10-24,00:41:35
39.899366,116.382948,0,132,39745.0289351852,2008-10-24,00:41:40
39.89941,116.38306,0,122,39745.0289930556,2008-10-24,00:41:45
39.899414,116.383168,0,115,39745.0290509259,2008-10-24,00:41:50
39.899394,116.383261,0,108,39745.0291087963,2008-10-24,00:41:55
39.899417,116.38335,0,102,39745.0291666667,2008-10-24,00:42:00
39.899443,116.383434,0,97,39745.029224537,2008-10-24,00:42:05
39.899462,116.383531,0,92,39745.0292824074,2008-10-24,00:42:10
39.89952,116.383641,0,86,39745.0293402778,2008-10-24,00:42:15
39.899528,116.383753,0,74,39745.0293981481,2008-10-24,00:42:20
39.89954,116.383862,0,74,39745.0294560185,2008-10-24,00:42:25
39.899534,116.383971,0,69,39745.0295138889,2008-10-24,00:42:30
39.899497,116.384095,0,63,39745.0295717593,2008-10-24,00:42:35
39.899465,116.384214,0,56,39745.0296296296,2008-10-24,00:42:40
39.899434,116.38431,0,48,39745.0296875,2008-10-24,00:42:45
39.899431,116.384406,0,45,39745.0297453704,2008-10-24,00:42:50
39.899453,116.384502,0,41,39745.0298032407,2008-10-24,00:42:55
39.899439,116.38458,0,43,39745.0298611111,2008-10-24,00:43:00
39.899454,116.384646,0,43,39745.0299189815,2008-10-24,00:43:05
39.899487,116.384704,0,42,39745.0299768519,2008-10-24,00:43:10
39.899499,116.384787,0,43,39745.0300347222,2008-10-24,00:43:15
39.899506,116.384893,0,46,39745.0300925926,2008-10-24,00:43:20
39.899526,116.384961,0,47,39745.030150463,2008-10-24,00:43:25
39.899525,116.385016,0,47,39745.0302083333,2008-10-24,00:43:30
39.899431,116.385002,0,64,39745.0302314815,2008-10-24,00:43:32
39.899393,116.385097,0,70,39745.0302893519,2008-10-24,00:43:37
39.899381,116.385171,0,71,39745.0303472222,2008-10-24,00:43:42
39.899291,116.38535,0,66,39745.0303935185,2008-10-24,00:43:46
39.899221,116.385421,0,87,39745.0304398148,2008-10-24,00:43:50
39.899173,116.385508,0,107,39745.0304976852,2008-10-24,00:43:55
39.899228,116.385479,0,131,39745.0305555556,2008-10-24,00:44:00
39.899291,116.385447,0,146,39745.0306134259,2008-10-24,00:44:05
39.899359,116.385441,0,155,39745.0306712963,2008-10-24,00:44:10
39.899418,116.385413,0,167,39745.0307291667,2008-10-24,00:44:15
39.899488,116.385419,0,172,39745.030787037,2008-10-24,00:44:20
39.899586,116.385444,0,174,39745.0308449074,2008-10-24,00:44:25
39.899669,116.385463,0,174,39745.0309027778,2008-10-24,00:44:30
39.899745,116.385399,0,169,39745.0309375,2008-10-24,00:44:33
39.89978,116.385407,0,174,39745.0309953704,2008-10-24,00:44:38
39.899768,116.385411,0,176,39745.0310532407,2008-10-24,00:44:43
39.899836,116.385419,0,171,39745.0311111111,2008-10-24,00:44:48
39.89988,116.3854,0,169,39745.0311689815,2008-10-24,00:44:53
39.899918,116.385336,0,156,39745.0312268519,2008-10-24,00:44:58
39.899962,116.385345,0,152,39745.0312847222,2008-10-24,00:45:03
39.900018,116.385329,0,148,39745.0313425926,2008-10-24,00:45:08
39.900072,116.385267,0,139,39745.031400463,2008-10-24,00:45:13
39.900122,116.385268,0,143,39745.0314583333,2008-10-24,00:45:18
39.900183,116.385215,0,140,39745.0315162037,2008-10-24,00:45:23
39.900208,116.385246,0,143,39745.0315740741,2008-10-24,00:45:28
39.900215,116.385365,0,151,39745.0316087963,2008-10-24,00:45:31
39.900234,116.385459,0,157,39745.0316666667,2008-10-24,00:45:36
39.900236,116.38555,0,161,39745.031724537,2008-10-24,00:45:41
39.900217,116.385609,0,163,39745.0317824074,2008-10-24,00:45:46
39.900234,116.385657,0,165,39745.0318402778,2008-10-24,00:45:51
39.90029,116.38575,0,167,39745.0318634259,2008-10-24,00:45:53
39.900364,116.385844,0,168,39745.0319097222,2008-10-24,00:45:57
39.900425,116.385986,0,168,39745.0319560185,2008-10-24,00:46:01
39.900457,116.386117,0,166,39745.0320138889,2008-10-24,00:46:06
39.900513,116.38617,0,162,39745.0320717593,2008-10-24,00:46:11
39.900538,116.386231,0,157,39745.0321296296,2008-10-24,00:46:16
39.900553,116.386335,0,152,39745.0321875,2008-10-24,00:46:21
39.900543,116.386464,0,153,39745.0322337963,2008-10-24,00:46:25
39.900534,116.386571,0,152,39745.0322916667,2008-10-24,00:46:30
39.900538,116.386675,0,144,39745.032349537,2008-10-24,00:46:35
39.900567,116.386762,0,137,39745.0324074074,2008-10-24,00:46:40
39.900616,116.386846,0,130,39745.0324652778,2008-10-24,00:46:45
39.900721,116.386857,0,119,39745.0325231481,2008-10-24,00:46:50
39.900822,116.386883,0,107,39745.0325694444,2008-10-24,00:46:54
39.900925,116.386902,0,100,39745.0326041667,2008-10-24,00:46:57
39.902317,116.384334,0,229,39745.034849537,2008-10-24,00:50:11
39.902143,116.384493,0,238,39745.0348611111,2008-10-24,00:50:12
39.901959,116.384586,0,250,39745.0348726852,2008-10-24,00:50:13
39.901891,116.384683,0,255,39745.0348842593,2008-10-24,00:50:14
39.901851,116.384791,0,267,39745.0348958333,2008-10-24,00:50:15
39.901786,116.384884,0,282,39745.0349074074,2008-10-24,00:50:16
39.901726,116.384985,0,297,39745.0349189815,2008-10-24,00:50:17
39.898779,116.389816,0,184,39745.0356944444,2008-10-24,00:51:24
39.898998,116.389432,0,185,39745.0357060185,2008-10-24,00:51:25
39.899189,116.389149,0,178,39745.0357175926,2008-10-24,00:51:26
39.899298,116.38891,0,187,39745.0357291667,2008-10-24,00:51:27
39.899366,116.388683,0,182,39745.0357407407,2008-10-24,00:51:28
39.900167,116.387535,0,180,39745.0357523148,2008-10-24,00:51:29
39.900402,116.387245,0,197,39745.0357638889,2008-10-24,00:51:30
39.90052,116.38708,0,214,39745.035775463,2008-10-24,00:51:31
39.900585,116.386975,0,228,39745.035787037,2008-10-24,00:51:32
39.900636,116.386886,0,242,39745.0357986111,2008-10-24,00:51:33
39.900699,116.386802,0,268,39745.0358217593,2008-10-24,00:51:35
39.900764,116.386772,0,306,39745.0358564815,2008-10-24,00:51:38
39.900827,116.386767,0,342,39745.0358912037,2008-10-24,00:51:41
39.900866,116.38677,0,377,39745.0359259259,2008-10-24,00:51:44
39.900867,116.386804,0,413,39745.0359606481,2008-10-24,00:51:47
39.90083,116.386889,0,474,39745.0359953704,2008-10-24,00:51:50
39.90101,116.386601,0,153,39745.0361111111,2008-10-24,00:52:00
39.900945,116.386514,0,141,39745.0361458333,2008-10-24,00:52:03
39.900913,116.386479,0,139,39745.0362037037,2008-10-24,00:52:08
39.900887,116.38648,0,140,39745.0362615741,2008-10-24,00:52:13
39.900858,116.386447,0,141,39745.0363194444,2008-10-24,00:52:18
39.900849,116.386404,0,142,39745.0363773148,2008-10-24,00:52:23
39.900882,116.386703,0,150,39745.0433449074,2008-10-24,01:02:25
39.9009,116.386789,0,150,39745.0434027778,2008-10-24,01:02:30
39.900914,116.386831,0,150,39745.0434606481,2008-10-24,01:02:35
39.90091,116.38688,0,150,39745.0435185185,2008-10-24,01:02:40
39.900929,116.387018,0,150,39745.0435532407,2008-10-24,01:02:43
39.900956,116.387132,0,150,39745.043587963,2008-10-24,01:02:46
39.900972,116.38726,0,150,39745.0436111111,2008-10-24,01:02:48
39.900991,116.387387,0,151,39745.0436458333,2008-10-24,01:02:51
39.900999,116.387404,0,151,39745.0437037037,2008-10-24,01:02:56
39.900981,116.387342,0,152,39745.0437615741,2008-10-24,01:03:01
39.900974,116.387212,0,154,39745.0437962963,2008-10-24,01:03:04
39.900964,116.387082,0,156,39745.0438194444,2008-10-24,01:03:06
39.900943,116.38692,0,159,39745.0438541667,2008-10-24,01:03:09
39.900905,116.386785,0,162,39745.043900463,2008-10-24,01:03:13
39.900871,116.386668,0,165,39745.0439467593,2008-10-24,01:03:17
39.900847,116.386552,0,169,39745.0440046296,2008-10-24,01:03:22
39.900844,116.386478,0,170,39745.0440625,2008-10-24,01:03:27
39.900846,116.386463,0,171,39745.0441203704,2008-10-24,01:03:32
39.900846,116.386463,0,171,39745.0441550926,2008-10-24,01:03:35
39.900853,116.38646,0,171,39745.0441782407,2008-10-24,01:03:37
39.900866,116.386457,0,170,39745.0442361111,2008-10-24,01:03:42
39.900885,116.386482,0,169,39745.0442939815,2008-10-24,01:03:47
39.900893,116.386525,0,168,39745.0443518519,2008-10-24,01:03:52
39.900893,116.386525,0,168,39745.0443865741,2008-10-24,01:03:55
39.900893,116.386531,0,166,39745.0444097222,2008-10-24,01:03:57
39.90086,116.386491,0,165,39745.0444675926,2008-10-24,01:04:02
39.900857,116.386475,0,165,39745.044525463,2008-10-24,01:04:07
39.900832,116.386503,0,164,39745.0445833333,2008-10-24,01:04:12
39.900829,116.386526,0,165,39745.0446412037,2008-10-24,01:04:17
39.900824,116.386482,0,164,39745.0446990741,2008-10-24,01:04:22
39.900841,116.386454,0,164,39745.0447569444,2008-10-24,01:04:27
39.900841,116.386454,0,164,39745.0447916667,2008-10-24,01:04:30
39.900848,116.386451,0,164,39745.0448148148,2008-10-24,01:04:32
39.900845,116.386421,0,163,39745.0448726852,2008-10-24,01:04:37
39.900842,116.386411,0,163,39745.0449305556,2008-10-24,01:04:42
39.900837,116.386372,0,162,39745.0449884259,2008-10-24,01:04:47
39.900813,116.386356,0,162,39745.0450462963,2008-10-24,01:04:52
39.900832,116.386321,0,161,39745.0451041667,2008-10-24,01:04:57
39.900822,116.386356,0,161,39745.045162037,2008-10-24,01:05:02
39.900809,116.386389,0,161,39745.0452199074,2008-10-24,01:05:07
39.900808,116.386437,0,162,39745.0452777778,2008-10-24,01:05:12
39.900816,116.38645,0,163,39745.0453356481,2008-10-24,01:05:17
39.900829,116.38646,0,163,39745.0453935185,2008-10-24,01:05:22
39.900848,116.386467,0,164,39745.0454513889,2008-10-24,01:05:27
39.900852,116.386414,0,165,39745.0455092593,2008-10-24,01:05:32
39.900843,116.386365,0,165,39745.0455671296,2008-10-24,01:05:37
39.900832,116.38632,0,167,39745.045625,2008-10-24,01:05:42
39.90085,116.386323,0,168,39745.0456828704,2008-10-24,01:05:47
39.90085,116.386323,0,168,39745.0457175926,2008-10-24,01:05:50
39.900856,116.386326,0,167,39745.0457407407,2008-10-24,01:05:52
39.900858,116.386347,0,167,39745.0457986111,2008-10-24,01:05:57
39.900858,116.386347,0,167,39745.0458333333,2008-10-24,01:06:00
39.90086,116.386351,0,166,39745.0458564815,2008-10-24,01:06:02
39.900874,116.386392,0,165,39745.0459143519,2008-10-24,01:06:07
39.900875,116.386393,0,165,39745.0459722222,2008-10-24,01:06:12
39.900874,116.386398,0,165,39745.0460300926,2008-10-24,01:06:17
39.900874,116.386398,0,165,39745.0460648148,2008-10-24,01:06:20
39.900878,116.386406,0,165,39745.046087963,2008-10-24,01:06:22
39.900881,116.386418,0,165,39745.0461458333,2008-10-24,01:06:27
39.900895,116.386435,0,164,39745.0462037037,2008-10-24,01:06:32
39.900927,116.386467,0,164,39745.0462615741,2008-10-24,01:06:37
39.900952,116.386521,0,164,39745.0463194444,2008-10-24,01:06:42
39.900984,116.386586,0,163,39745.0463773148,2008-10-24,01:06:47
39.900945,116.3866,0,163,39745.0464351852,2008-10-24,01:06:52
39.900925,116.386636,0,163,39745.0464930556,2008-10-24,01:06:57
39.900895,116.386645,0,163,39745.0465509259,2008-10-24,01:07:02
39.9009,116.386627,0,164,39745.0466087963,2008-10-24,01:07:07
39.900949,116.386595,0,165,39745.0466666667,2008-10-24,01:07:12
39.900985,116.386583,0,167,39745.046724537,2008-10-24,01:07:17
39.901023,116.386543,0,168,39745.0467824074,2008-10-24,01:07:22
39.901066,116.386477,0,170,39745.0468402778,2008-10-24,01:07:27
39.901087,116.386437,0,171,39745.0468981481,2008-10-24,01:07:32
39.90108,116.386403,0,171,39745.0469560185,2008-10-24,01:07:37
39.901076,116.38639,0,172,39745.0470138889,2008-10-24,01:07:42
39.901069,116.386383,0,172,39745.0470717593,2008-10-24,01:07:47
39.901069,116.386383,0,172,39745.0471064815,2008-10-24,01:07:50
39.901065,116.386391,0,172,39745.0471296296,2008-10-24,01:07:52
39.901103,116.386466,0,172,39745.0471875,2008-10-24,01:07:57
39.901132,116.386518,0,171,39745.0472453704,2008-10-24,01:08:02
39.901145,116.386525,0,171,39745.0473032407,2008-10-24,01:08:07
39.90114,116.386461,0,171,39745.0473611111,2008-10-24,01:08:12
39.901133,116.38638,0,171,39745.0474189815,2008-10-24,01:08:17
39.901101,116.386336,0,170,39745.0475925926,2008-10-24,01:08:32
39.901079,116.386308,0,170,39745.047650463,2008-10-24,01:08:37
39.901055,116.38628,0,170,39745.0477083333,2008-10-24,01:08:42
39.901009,116.386247,0,169,39745.0477662037,2008-10-24,01:08:47
39.901007,116.386264,0,169,39745.0478240741,2008-10-24,01:08:52
39.901003,116.386288,0,168,39745.0478819444,2008-10-24,01:08:57
39.900989,116.386278,0,168,39745.0479398148,2008-10-24,01:09:02
39.900989,116.386278,0,168,39745.047974537,2008-10-24,01:09:05
39.900982,116.386282,0,168,39745.0479976852,2008-10-24,01:09:07
39.900978,116.386291,0,168,39745.0480555556,2008-10-24,01:09:12
39.900972,116.386301,0,168,39745.0481134259,2008-10-24,01:09:17
39.900977,116.38628,0,168,39745.0481712963,2008-10-24,01:09:22
39.901007,116.386247,0,168,39745.0482291667,2008-10-24,01:09:27
39.901027,116.386239,0,169,39745.048287037,2008-10-24,01:09:32
39.901081,116.38624,0,169,39745.0483449074,2008-10-24,01:09:37
39.901097,116.386242,0,170,39745.0484027778,2008-10-24,01:09:42
39.901125,116.386236,0,170,39745.0484606481,2008-10-24,01:09:47
39.901135,116.386234,0,170,39745.0485185185,2008-10-24,01:09:52
39.901111,116.386236,0,170,39745.0485763889,2008-10-24,01:09:57
39.901101,116.386233,0,170,39745.0486342593,2008-10-24,01:10:02
39.901093,116.386242,0,170,39745.0486921296,2008-10-24,01:10:07
39.901067,116.386235,0,170,39745.04875,2008-10-24,01:10:12
39.901064,116.386237,0,171,39745.0488078704,2008-10-24,01:10:17
39.901064,116.386233,0,171,39745.0488657407,2008-10-24,01:10:22
39.90106,116.386228,0,171,39745.0489236111,2008-10-24,01:10:27
39.90106,116.386228,0,171,39745.0489583333,2008-10-24,01:10:30
39.901062,116.386229,0,171,39745.0489814815,2008-10-24,01:10:32
39.900957,116.386368,0,177,39745.0490277778,2008-10-24,01:10:36
39.90086,116.386316,0,178,39745.0490393518,2008-10-24,01:10:37
39.900789,116.386352,0,179,39745.0490972222,2008-10-24,01:10:42
39.900788,116.386376,0,179,39745.0491550926,2008-10-24,01:10:47
39.9008,116.3864,0,179,39745.049212963,2008-10-24,01:10:52
39.900803,116.386389,0,180,39745.0492708333,2008-10-24,01:10:57
39.900823,116.386422,0,180,39745.0493287037,2008-10-24,01:11:02
39.90082,116.386375,0,181,39745.0493865741,2008-10-24,01:11:07
39.900801,116.386312,0,182,39745.0494444444,2008-10-24,01:11:12
39.900792,116.386298,0,183,39745.0495023148,2008-10-24,01:11:17
39.900794,116.386307,0,183,39745.0495601852,2008-10-24,01:11:22
39.90082,116.386325,0,183,39745.0496180556,2008-10-24,01:11:27
39.900828,116.386338,0,183,39745.0496759259,2008-10-24,01:11:32
39.900826,116.386339,0,183,39745.0497337963,2008-10-24,01:11:37
39.900826,116.386339,0,183,39745.0497685185,2008-10-24,01:11:40
39.900831,116.38634,0,183,39745.0497916667,2008-10-24,01:11:42
39.900826,116.386331,0,182,39745.049849537,2008-10-24,01:11:47
39.900815,116.386332,0,181,39745.0499074074,2008-10-24,01:11:52
39.900826,116.386336,0,180,39745.0499652778,2008-10-24,01:11:57
39.900834,116.386346,0,179,39745.0500231481,2008-10-24,01:12:02
39.900834,116.386346,0,179,39745.0500578704,2008-10-24,01:12:05
39.900839,116.386354,0,179,39745.0500810185,2008-10-24,01:12:07
39.900909,116.386453,0,180,39745.0505324074,2008-10-24,01:12:46
39.900858,116.38662,0,182,39745.0505902778,2008-10-24,01:12:51
39.900848,116.386581,0,183,39745.0506481482,2008-10-24,01:12:56
39.900857,116.386597,0,183,39745.0507060185,2008-10-24,01:13:01
39.900828,116.386701,0,192,39745.0507638889,2008-10-24,01:13:06
39.900765,116.38639,0,292,39745.0606712963,2008-10-24,01:27:22
39.900753,116.386358,0,285,39745.0607291667,2008-10-24,01:27:27
39.900733,116.386344,0,279,39745.060787037,2008-10-24,01:27:32
39.900737,116.386273,0,273,39745.0608449074,2008-10-24,01:27:37
39.900713,116.386229,0,267,39745.0609027778,2008-10-24,01:27:42
39.900735,116.386253,0,261,39745.0609606481,2008-10-24,01:27:47
39.900735,116.386253,0,261,39745.0609953704,2008-10-24,01:27:50
39.900735,116.386251,0,255,39745.0610185185,2008-10-24,01:27:52
39.900747,116.386281,0,252,39745.0610763889,2008-10-24,01:27:57
39.900777,116.38628,0,250,39745.0611342593,2008-10-24,01:28:02
39.900816,116.38633,0,250,39745.0611921296,2008-10-24,01:28:07
39.900819,116.386369,0,249,39745.06125,2008-10-24,01:28:12
39.900905,116.386519,0,267,39745.0615625,2008-10-24,01:28:39
39.900945,116.38663,0,268,39745.0616203704,2008-10-24,01:28:44
39.900998,116.386712,0,269,39745.0616782407,2008-10-24,01:28:49
39.900982,116.386734,0,270,39745.0617361111,2008-10-24,01:28:54
39.900974,116.386718,0,271,39745.0617939815,2008-10-24,01:28:59
39.900944,116.386741,0,273,39745.0618518519,2008-10-24,01:29:04
39.900947,116.386799,0,277,39745.0619097222,2008-10-24,01:29:09
39.900889,116.386858,0,281,39745.0619675926,2008-10-24,01:29:14
39.900835,116.386858,0,288,39745.062025463,2008-10-24,01:29:19
39.900761,116.386752,0,296,39745.0620833333,2008-10-24,01:29:24
39.900706,116.386661,0,302,39745.0621296296,2008-10-24,01:29:28
39.900622,116.38661,0,309,39745.0621759259,2008-10-24,01:29:32
39.900608,116.386629,0,319,39745.0622337963,2008-10-24,01:29:37
39.900654,116.386666,0,327,39745.0622916667,2008-10-24,01:29:42
39.900678,116.386622,0,333,39745.062349537,2008-10-24,01:29:47
39.900692,116.386618,0,341,39745.0624074074,2008-10-24,01:29:52
39.900659,116.386689,0,350,39745.0624652778,2008-10-24,01:29:57
39.899183,116.385056,0,19,39745.1552662037,2008-10-24,03:43:35
39.899203,116.385262,0,98,39745.1552893519,2008-10-24,03:43:37
39.899042,116.385363,0,179,39745.1553009259,2008-10-24,03:43:38
39.899062,116.3853,0,187,39745.1553587963,2008-10-24,03:43:43
39.899035,116.385236,0,190,39745.1554166667,2008-10-24,03:43:48
39.899113,116.385172,0,201,39745.155474537,2008-10-24,03:43:53
39.899114,116.385121,0,205,39745.1555324074,2008-10-24,03:43:58
39.899067,116.385057,0,205,39745.1555902778,2008-10-24,03:44:03
39.89905,116.384977,0,206,39745.1556481481,2008-10-24,03:44:08
39.899021,116.384878,0,205,39745.1557060185,2008-10-24,03:44:13
39.898981,116.384801,0,205,39745.1557638889,2008-10-24,03:44:18
39.898941,116.384706,0,202,39745.1558217593,2008-10-24,03:44:23
39.898935,116.384605,0,201,39745.1558796296,2008-10-24,03:44:28
39.898934,116.384517,0,203,39745.1559375,2008-10-24,03:44:33
39.898925,116.384462,0,203,39745.1559953704,2008-10-24,03:44:38
39.898921,116.384412,0,204,39745.1560532407,2008-10-24,03:44:43
39.898915,116.384341,0,206,39745.1561111111,2008-10-24,03:44:48
39.898895,116.384238,0,206,39745.1561689815,2008-10-24,03:44:53
39.898868,116.384163,0,205,39745.1562268519,2008-10-24,03:44:58
39.898868,116.384081,0,204,39745.1562847222,2008-10-24,03:45:03
39.898872,116.384019,0,205,39745.1563425926,2008-10-24,03:45:08
39.898882,116.383941,0,201,39745.156400463,2008-10-24,03:45:13
39.898907,116.383839,0,193,39745.1564583333,2008-10-24,03:45:18
39.898919,116.383752,0,188,39745.1565162037,2008-10-24,03:45:23
39.898933,116.383634,0,185,39745.1565740741,2008-10-24,03:45:28
39.898928,116.38357,0,184,39745.1566319444,2008-10-24,03:45:33
39.898936,116.38349,0,183,39745.1566898148,2008-10-24,03:45:38
39.898949,116.383411,0,181,39745.1567476852,2008-10-24,03:45:43
39.898941,116.383357,0,180,39745.1568055556,2008-10-24,03:45:48
39.898937,116.383282,0,179,39745.1568634259,2008-10-24,03:45:53
39.898938,116.383198,0,177,39745.1569212963,2008-10-24,03:45:58
39.89894,116.383113,0,177,39745.1569791667,2008-10-24,03:46:03
39.898943,116.38302,0,175,39745.157037037,2008-10-24,03:46:08
39.898927,116.382952,0,175,39745.1570949074,2008-10-24,03:46:13
39.898916,116.382882,0,176,39745.1571527778,2008-10-24,03:46:18
39.89891,116.38281,0,177,39745.1572106481,2008-10-24,03:46:23
39.898905,116.382731,0,178,39745.1572685185,2008-10-24,03:46:28
39.898914,116.382648,0,180,39745.1573263889,2008-10-24,03:46:33
39.898906,116.382587,0,183,39745.1573842593,2008-10-24,03:46:38
39.898917,116.382507,0,185,39745.1574421296,2008-10-24,03:46:43
39.898948,116.382387,0,187,39745.1575,2008-10-24,03:46:48
39.898943,116.382309,0,189,39745.1575578704,2008-10-24,03:46:53
39.898935,116.38225,0,192,39745.1576157407,2008-10-24,03:46:58
39.898947,116.382173,0,193,39745.1576736111,2008-10-24,03:47:03
39.898903,116.382063,0,174,39745.1576967593,2008-10-24,03:47:05
39.898945,116.381951,0,160,39745.1577314815,2008-10-24,03:47:08
39.898996,116.381846,0,151,39745.1577893518,2008-10-24,03:47:13
39.899009,116.381755,0,146,39745.1578472222,2008-10-24,03:47:18
39.899027,116.381689,0,142,39745.1579050926,2008-10-24,03:47:23
39.899029,116.381608,0,141,39745.157962963,2008-10-24,03:47:28
39.899021,116.381546,0,137,39745.1580208333,2008-10-24,03:47:33
39.899029,116.381437,0,134,39745.1580787037,2008-10-24,03:47:38
39.899033,116.381354,0,132,39745.1581365741,2008-10-24,03:47:43
39.899023,116.381282,0,133,39745.1581944444,2008-10-24,03:47:48
39.899029,116.381208,0,130,39745.1582523148,2008-10-24,03:47:53
39.899013,116.381152,0,128,39745.1583101852,2008-10-24,03:47:58
39.899017,116.381095,0,125,39745.1583680556,2008-10-24,03:48:03
39.899007,116.381022,0,123,39745.1584259259,2008-10-24,03:48:08
39.899016,116.380928,0,122,39745.1584837963,2008-10-24,03:48:13
39.899027,116.380827,0,121,39745.1585416667,2008-10-24,03:48:18
39.89903,116.380734,0,125,39745.158599537,2008-10-24,03:48:23
39.899019,116.38067,0,127,39745.1586574074,2008-10-24,03:48:28
39.89902,116.380604,0,124,39745.1587152778,2008-10-24,03:48:33
39.899029,116.380552,0,122,39745.1587731481,2008-10-24,03:48:38
39.899021,116.380469,0,122,39745.1588310185,2008-10-24,03:48:43
39.899012,116.380398,0,120,39745.1588888889,2008-10-24,03:48:48
39.89899,116.380332,0,123,39745.1589467593,2008-10-24,03:48:53
39.898991,116.380245,0,122,39745.1590046296,2008-10-24,03:48:58
39.898982,116.380172,0,121,39745.1590625,2008-10-24,03:49:03
39.898979,116.380087,0,122,39745.1591203704,2008-10-24,03:49:08
39.898953,116.380016,0,123,39745.1591782407,2008-10-24,03:49:13
39.898952,116.379934,0,125,39745.1592361111,2008-10-24,03:49:18
39.898971,116.379849,0,125,39745.1592939815,2008-10-24,03:49:23
39.898979,116.379756,0,125,39745.1593518518,2008-10-24,03:49:28
39.898978,116.379684,0,123,39745.1594097222,2008-10-24,03:49:33
39.89898,116.379614,0,124,39745.1594675926,2008-10-24,03:49:38
39.898972,116.379542,0,124,39745.159525463,2008-10-24,03:49:43
39.898995,116.379464,0,123,39745.1595833333,2008-10-24,03:49:48
39.899055,116.379429,0,124,39745.1596412037,2008-10-24,03:49:53
39.899074,116.379362,0,123,39745.1596990741,2008-10-24,03:49:58
39.899101,116.379313,0,122,39745.1597569444,2008-10-24,03:50:03
39.8991,116.379282,0,121,39745.1598148148,2008-10-24,03:50:08
39.899085,116.379272,0,120,39745.1598726852,2008-10-24,03:50:13
39.899078,116.379261,0,120,39745.1599305556,2008-10-24,03:50:18
39.89907,116.379253,0,120,39745.1599884259,2008-10-24,03:50:23
39.899075,116.379249,0,120,39745.1600462963,2008-10-24,03:50:28
39.899074,116.379253,0,120,39745.1601041667,2008-10-24,03:50:33
39.899071,116.379255,0,120,39745.160162037,2008-10-24,03:50:38
39.899065,116.379252,0,120,39745.1602199074,2008-10-24,03:50:43
39.899065,116.379252,0,120,39745.1602546296,2008-10-24,03:50:46
39.89906,116.379245,0,120,39745.1602777778,2008-10-24,03:50:48
39.899055,116.379236,0,120,39745.1603356482,2008-10-24,03:50:53
39.899046,116.379236,0,120,39745.1603935185,2008-10-24,03:50:58
39.899021,116.379244,0,120,39745.1604513889,2008-10-24,03:51:03
39.899024,116.37926,0,120,39745.1605092593,2008-10-24,03:51:08
39.899025,116.379274,0,120,39745.1605671296,2008-10-24,03:51:13
39.899028,116.379284,0,120,39745.160625,2008-10-24,03:51:18
39.899028,116.379287,0,120,39745.1606828704,2008-10-24,03:51:23
39.89903,116.379286,0,120,39745.1607407407,2008-10-24,03:51:28
39.899038,116.379281,0,120,39745.1607986111,2008-10-24,03:51:33
39.899042,116.379285,0,120,39745.1608564815,2008-10-24,03:51:38
39.899042,116.379285,0,120,39745.1608912037,2008-10-24,03:51:41
39.899047,116.379292,0,120,39745.1609143519,2008-10-24,03:51:43
39.899057,116.37929,0,120,39745.1609722222,2008-10-24,03:51:48
39.899061,116.379281,0,120,39745.1610300926,2008-10-24,03:51:53
39.899039,116.379298,0,121,39745.161087963,2008-10-24,03:51:58
39.899042,116.379307,0,121,39745.1611458333,2008-10-24,03:52:03
39.899051,116.379311,0,121,39745.1612037037,2008-10-24,03:52:08
39.899139,116.37925,0,120,39745.1612615741,2008-10-24,03:52:13
39.899157,116.379216,0,120,39745.1613194444,2008-10-24,03:52:18
39.899147,116.379204,0,118,39745.1613773148,2008-10-24,03:52:23
39.899098,116.379188,0,117,39745.1614351852,2008-10-24,03:52:28
39.899051,116.379188,0,115,39745.1614930556,2008-10-24,03:52:33
39.899057,116.379136,0,114,39745.1615509259,2008-10-24,03:52:38
39.899074,116.379096,0,114,39745.1616087963,2008-10-24,03:52:43
39.899095,116.379118,0,113,39745.1616666667,2008-10-24,03:52:48
39.899119,116.379142,0,112,39745.161724537,2008-10-24,03:52:53
39.899101,116.379168,0,112,39745.1617824074,2008-10-24,03:52:58
39.899082,116.37919,0,112,39745.1618402778,2008-10-24,03:53:03
39.899083,116.379185,0,113,39745.1618981481,2008-10-24,03:53:08
39.899083,116.379185,0,113,39745.1619328704,2008-10-24,03:53:11
39.899082,116.379187,0,113,39745.1619560185,2008-10-24,03:53:13
39.899092,116.379184,0,113,39745.1620138889,2008-10-24,03:53:18
39.899093,116.379207,0,113,39745.1620717593,2008-10-24,03:53:23
39.899107,116.379203,0,112,39745.1621296296,2008-10-24,03:53:28
39.899081,116.379224,0,112,39745.1621875,2008-10-24,03:53:33
39.899082,116.37923,0,112,39745.1622453704,2008-10-24,03:53:38
39.899074,116.379229,0,112,39745.1623032407,2008-10-24,03:53:43
39.899074,116.379229,0,112,39745.162337963,2008-10-24,03:53:46
39.899068,116.379226,0,112,39745.1623611111,2008-10-24,03:53:48
39.899072,116.379237,0,112,39745.1624189815,2008-10-24,03:53:53
39.899072,116.379247,0,112,39745.1624768519,2008-10-24,03:53:58
39.89907,116.379262,0,112,39745.1625347222,2008-10-24,03:54:03
39.899072,116.379252,0,112,39745.1625925926,2008-10-24,03:54:08
39.899041,116.37926,0,112,39745.162650463,2008-10-24,03:54:13
39.899041,116.37926,0,112,39745.1626851852,2008-10-24,03:54:16
39.899038,116.379257,0,111,39745.1627083333,2008-10-24,03:54:18
39.899032,116.379232,0,111,39745.1627662037,2008-10-24,03:54:23
39.899014,116.379211,0,110,39745.1628240741,2008-10-24,03:54:28
39.89902,116.379195,0,110,39745.1628819444,2008-10-24,03:54:33
39.899005,116.379224,0,110,39745.1629398148,2008-10-24,03:54:38
39.899001,116.3792,0,110,39745.1629976852,2008-10-24,03:54:43
39.89897,116.379204,0,111,39745.1630555556,2008-10-24,03:54:48
39.898933,116.379234,0,112,39745.1631134259,2008-10-24,03:54:53
39.898942,116.379212,0,113,39745.1631712963,2008-10-24,03:54:58
39.898942,116.379212,0,113,39745.1632060185,2008-10-24,03:55:01
39.898943,116.379211,0,114,39745.1632291667,2008-10-24,03:55:03
39.898953,116.379192,0,116,39745.163287037,2008-10-24,03:55:08
39.898974,116.379193,0,118,39745.1633449074,2008-10-24,03:55:13
39.898964,116.379252,0,118,39745.1634027778,2008-10-24,03:55:18
39.898986,116.379254,0,118,39745.1634606481,2008-10-24,03:55:23
39.899013,116.379244,0,117,39745.1635185185,2008-10-24,03:55:28
39.899032,116.379236,0,116,39745.1635763889,2008-10-24,03:55:33
39.899046,116.379268,0,116,39745.1636342593,2008-10-24,03:55:38
39.899041,116.379279,0,116,39745.1636921296,2008-10-24,03:55:43
39.899046,116.379257,0,116,39745.16375,2008-10-24,03:55:48
39.899064,116.379259,0,116,39745.1638078704,2008-10-24,03:55:53
39.899078,116.379292,0,115,39745.1638657407,2008-10-24,03:55:58
39.899054,116.379362,0,114,39745.1639236111,2008-10-24,03:56:03
39.899036,116.379397,0,112,39745.1639814815,2008-10-24,03:56:08
39.899067,116.379345,0,111,39745.1640393519,2008-10-24,03:56:13
39.899066,116.379334,0,110,39745.1640972222,2008-10-24,03:56:18
39.899041,116.379311,0,108,39745.1641550926,2008-10-24,03:56:23
39.899027,116.379325,0,106,39745.164212963,2008-10-24,03:56:28
39.899027,116.379325,0,106,39745.1642476852,2008-10-24,03:56:31
39.899021,116.379323,0,104,39745.1642708333,2008-10-24,03:56:33
39.899053,116.379323,0,102,39745.1643287037,2008-10-24,03:56:38
39.899045,116.379316,0,100,39745.1643865741,2008-10-24,03:56:43
39.899045,116.379316,0,100,39745.1644212963,2008-10-24,03:56:46
39.899048,116.379311,0,99,39745.1644444444,2008-10-24,03:56:48
39.899074,116.379287,0,98,39745.1645023148,2008-10-24,03:56:53
39.899095,116.379237,0,98,39745.1645601852,2008-10-24,03:56:58
39.899126,116.379252,0,98,39745.1646180556,2008-10-24,03:57:03
39.899126,116.379252,0,98,39745.1646527778,2008-10-24,03:57:06
39.899126,116.379253,0,98,39745.1646759259,2008-10-24,03:57:08
39.899192,116.379243,0,96,39745.1647337963,2008-10-24,03:57:13
39.899267,116.379205,0,92,39745.1647916667,2008-10-24,03:57:18
39.899302,116.37916,0,88,39745.164849537,2008-10-24,03:57:23
39.899101,116.379325,0,89,39745.1671643518,2008-10-24,04:00:43
39.899056,116.379336,0,88,39745.1672222222,2008-10-24,04:00:48
39.899056,116.379336,0,88,39745.1672569444,2008-10-24,04:00:51
39.899053,116.379338,0,90,39745.1672800926,2008-10-24,04:00:53
39.899062,116.379279,0,92,39745.167337963,2008-10-24,04:00:58
39.899062,116.37925,0,95,39745.1673958333,2008-10-24,04:01:03
39.899035,116.37924,0,98,39745.1674537037,2008-10-24,04:01:08
39.899018,116.379237,0,101,39745.1675115741,2008-10-24,04:01:13
39.899018,116.379237,0,101,39745.1675462963,2008-10-24,04:01:16
39.899014,116.379245,0,102,39745.1675694444,2008-10-24,04:01:18
39.899034,116.379266,0,106,39745.1676273148,2008-10-24,04:01:23
39.899055,116.379241,0,107,39745.1676851852,2008-10-24,04:01:28
39.899067,116.379221,0,107,39745.1677430556,2008-10-24,04:01:33
39.899073,116.379189,0,107,39745.1678009259,2008-10-24,04:01:38
39.899057,116.379155,0,108,39745.1678587963,2008-10-24,04:01:43
39.899046,116.379156,0,109,39745.1679166667,2008-10-24,04:01:48
39.899038,116.37919,0,111,39745.167974537,2008-10-24,04:01:53
39.899046,116.379193,0,111,39745.1680324074,2008-10-24,04:01:58
39.899052,116.379192,0,112,39745.1680902778,2008-10-24,04:02:03
39.899047,116.37919,0,112,39745.1681481482,2008-10-24,04:02:08
39.899047,116.37919,0,112,39745.1681828704,2008-10-24,04:02:11
39.899048,116.379193,0,112,39745.1682060185,2008-10-24,04:02:13
39.899097,116.379198,0,111,39745.1682638889,2008-10-24,04:02:18
39.899137,116.379229,0,111,39745.1683217593,2008-10-24,04:02:23
39.899152,116.379263,0,110,39745.1683796296,2008-10-24,04:02:28
39.899152,116.379263,0,110,39745.1684143519,2008-10-24,04:02:31
39.89915,116.379264,0,109,39745.1684375,2008-10-24,04:02:33
39.899139,116.379289,0,108,39745.1684953704,2008-10-24,04:02:38
39.899142,116.379298,0,108,39745.1685532407,2008-10-24,04:02:43
39.899147,116.379304,0,106,39745.1686111111,2008-10-24,04:02:48
39.899147,116.379304,0,106,39745.1686458333,2008-10-24,04:02:51
39.89915,116.379309,0,104,39745.1686689815,2008-10-24,04:02:53
39.89916,116.379308,0,104,39745.1687268519,2008-10-24,04:02:58
39.89916,116.379323,0,103,39745.1687847222,2008-10-24,04:03:03
39.899147,116.379355,0,102,39745.1688425926,2008-10-24,04:03:08
39.899144,116.379332,0,101,39745.168900463,2008-10-24,04:03:13
39.899138,116.379311,0,99,39745.1689583333,2008-10-24,04:03:18
39.899138,116.379311,0,99,39745.1689930556,2008-10-24,04:03:21
39.899132,116.379317,0,99,39745.1690162037,2008-10-24,04:03:23
39.899126,116.379287,0,98,39745.1690740741,2008-10-24,04:03:28
39.899109,116.379239,0,98,39745.1691319444,2008-10-24,04:03:33
39.899097,116.379219,0,100,39745.1691898148,2008-10-24,04:03:38
39.899073,116.379231,0,103,39745.1692476852,2008-10-24,04:03:43
39.899073,116.379231,0,103,39745.1692824074,2008-10-24,04:03:46
39.899075,116.379576,0,116,39745.1752083333,2008-10-24,04:12:18
39.899115,116.379633,0,115,39745.1752662037,2008-10-24,04:12:23
39.899139,116.379678,0,114,39745.1753240741,2008-10-24,04:12:28
39.899164,116.379726,0,111,39745.1753819444,2008-10-24,04:12:33
39.89918,116.379786,0,108,39745.1754398148,2008-10-24,04:12:38
39.899175,116.379872,0,105,39745.1754976852,2008-10-24,04:12:43
39.89917,116.379921,0,104,39745.1755555556,2008-10-24,04:12:48
39.899154,116.379995,0,101,39745.1756134259,2008-10-24,04:12:53
39.899131,116.380088,0,101,39745.1756712963,2008-10-24,04:12:58
39.899137,116.380148,0,102,39745.1757291667,2008-10-24,04:13:03
39.899134,116.380213,0,104,39745.175787037,2008-10-24,04:13:08
39.899133,116.380278,0,107,39745.1758449074,2008-10-24,04:13:13
39.899122,116.38034,0,106,39745.1759027778,2008-10-24,04:13:18
39.899132,116.380406,0,107,39745.1759606482,2008-10-24,04:13:23
39.899141,116.380474,0,107,39745.1760185185,2008-10-24,04:13:28
39.899134,116.380602,0,113,39745.1760763889,2008-10-24,04:13:33
39.899133,116.38065,0,114,39745.1761342593,2008-10-24,04:13:38
39.899145,116.380712,0,115,39745.1761921296,2008-10-24,04:13:43
39.899149,116.380778,0,119,39745.17625,2008-10-24,04:13:48
39.899147,116.380827,0,122,39745.1763078704,2008-10-24,04:13:53
39.89916,116.380882,0,127,39745.1763657407,2008-10-24,04:13:58
39.899173,116.380959,0,130,39745.1764236111,2008-10-24,04:14:03
39.899175,116.381025,0,132,39745.1764814815,2008-10-24,04:14:08
39.899164,116.381125,0,133,39745.1765393519,2008-10-24,04:14:13
39.899161,116.381218,0,134,39745.1765972222,2008-10-24,04:14:18
39.899138,116.3813,0,134,39745.1766550926,2008-10-24,04:14:23
39.899141,116.381339,0,134,39745.176712963,2008-10-24,04:14:28
39.899156,116.381399,0,134,39745.1767708333,2008-10-24,04:14:33
39.899164,116.381446,0,133,39745.1768287037,2008-10-24,04:14:38
39.899189,116.381512,0,134,39745.1768865741,2008-10-24,04:14:43
39.899192,116.381555,0,135,39745.1769444444,2008-10-24,04:14:48
39.899191,116.381638,0,134,39745.1770023148,2008-10-24,04:14:53
39.899187,116.381719,0,125,39745.1770601852,2008-10-24,04:14:58
39.899186,116.381765,0,124,39745.1771180556,2008-10-24,04:15:03
39.899192,116.38184,0,123,39745.1771759259,2008-10-24,04:15:08
39.899203,116.381886,0,124,39745.1772337963,2008-10-24,04:15:13
39.899196,116.381956,0,124,39745.1772916667,2008-10-24,04:15:18
39.899203,116.382018,0,125,39745.177349537,2008-10-24,04:15:23
39.899207,116.382105,0,126,39745.1774074074,2008-10-24,04:15:28
39.899212,116.382143,0,126,39745.1774652778,2008-10-24,04:15:33
39.899148,116.38225,0,127,39745.1775,2008-10-24,04:15:36
39.899119,116.382374,0,127,39745.1775462963,2008-10-24,04:15:40
39.899117,116.382455,0,126,39745.1776041667,2008-10-24,04:15:45
39.899155,116.382521,0,126,39745.177662037,2008-10-24,04:15:50
39.899184,116.382561,0,122,39745.1777199074,2008-10-24,04:15:55
39.899186,116.382658,0,123,39745.1777777778,2008-10-24,04:16:00
39.899194,116.382732,0,124,39745.1778356481,2008-10-24,04:16:05
39.899222,116.382765,0,122,39745.1778935185,2008-10-24,04:16:10
39.899177,116.382879,0,123,39745.1779398148,2008-10-24,04:16:14
39.899178,116.382961,0,125,39745.1779976852,2008-10-24,04:16:19
39.899189,116.383064,0,132,39745.1780555556,2008-10-24,04:16:24
39.899215,116.38315,0,137,39745.1781134259,2008-10-24,04:16:29
39.899228,116.383235,0,142,39745.1781712963,2008-10-24,04:16:34
39.899225,116.383288,0,149,39745.1782291667,2008-10-24,04:16:39
39.899233,116.383351,0,150,39745.178287037,2008-10-24,04:16:44
39.899243,116.383426,0,151,39745.1783449074,2008-10-24,04:16:49
39.899254,116.383497,0,154,39745.1784027778,2008-10-24,04:16:54
39.899312,116.383541,0,150,39745.1784606481,2008-10-24,04:16:59
39.899326,116.383608,0,153,39745.1785185185,2008-10-24,04:17:04
39.899335,116.383662,0,148,39745.1785763889,2008-10-24,04:17:09
39.899351,116.383737,0,145,39745.1786342593,2008-10-24,04:17:14
39.899353,116.383813,0,142,39745.1786921296,2008-10-24,04:17:19
39.899368,116.383862,0,137,39745.17875,2008-10-24,04:17:24
39.89936,116.383966,0,146,39745.1788078704,2008-10-24,04:17:29
39.899379,116.384006,0,139,39745.1788657407,2008-10-24,04:17:34
39.899397,116.384063,0,132,39745.1789236111,2008-10-24,04:17:39
39.899402,116.384142,0,122,39745.1789814815,2008-10-24,04:17:44
39.899395,116.384218,0,113,39745.1790393519,2008-10-24,04:17:49
39.899389,116.384321,0,116,39745.1790972222,2008-10-24,04:17:54
39.89938,116.3844,0,112,39745.1791550926,2008-10-24,04:17:59
39.899369,116.384459,0,104,39745.179212963,2008-10-24,04:18:04
39.899377,116.384528,0,100,39745.1792708333,2008-10-24,04:18:09
39.899403,116.384604,0,91,39745.1793287037,2008-10-24,04:18:14
39.899408,116.384665,0,83,39745.1793865741,2008-10-24,04:18:19
39.899435,116.384753,0,73,39745.1794444444,2008-10-24,04:18:24
39.899453,116.384817,0,75,39745.1795023148,2008-10-24,04:18:29
39.899453,116.384911,0,69,39745.1795601852,2008-10-24,04:18:34
39.899441,116.384965,0,60,39745.1796180556,2008-10-24,04:18:39
39.899446,116.385046,0,60,39745.1796759259,2008-10-24,04:18:44
39.899443,116.385123,0,56,39745.1797337963,2008-10-24,04:18:49
39.899449,116.385183,0,51,39745.1797916667,2008-10-24,04:18:54
39.899445,116.385222,0,57,39745.179849537,2008-10-24,04:18:59
39.899454,116.38522,0,57,39745.1799074074,2008-10-24,04:19:04
39.899491,116.385217,0,58,39745.1799652778,2008-10-24,04:19:09
39.899531,116.385225,0,64,39745.1800231481,2008-10-24,04:19:14
39.899562,116.385217,0,67,39745.1800810185,2008-10-24,04:19:19
39.899602,116.385192,0,76,39745.1801388889,2008-10-24,04:19:24
39.899639,116.385215,0,98,39745.1801967593,2008-10-24,04:19:29
39.899649,116.385232,0,106,39745.1802546296,2008-10-24,04:19:34
39.899693,116.385265,0,107,39745.1803125,2008-10-24,04:19:39
39.899753,116.385299,0,109,39745.1803703704,2008-10-24,04:19:44
39.899827,116.385347,0,111,39745.1804282407,2008-10-24,04:19:49
39.899893,116.385382,0,117,39745.1804861111,2008-10-24,04:19:54
39.899933,116.385406,0,119,39745.1805439815,2008-10-24,04:19:59
39.899967,116.385408,0,120,39745.1806018518,2008-10-24,04:20:04
39.899999,116.385394,0,124,39745.1806597222,2008-10-24,04:20:09
39.900029,116.385338,0,124,39745.1807175926,2008-10-24,04:20:14
39.900072,116.3853,0,128,39745.180775463,2008-10-24,04:20:19
39.90012,116.385283,0,131,39745.1808333333,2008-10-24,04:20:24
39.900155,116.385269,0,130,39745.1808912037,2008-10-24,04:20:29
39.900214,116.38526,0,124,39745.1809490741,2008-10-24,04:20:34
39.900273,116.385276,0,127,39745.1810069444,2008-10-24,04:20:39
39.900338,116.385383,0,131,39745.1810648148,2008-10-24,04:20:44
39.900387,116.385506,0,135,39745.181099537,2008-10-24,04:20:47
39.900405,116.385591,0,133,39745.1811574074,2008-10-24,04:20:52
39.900426,116.385655,0,135,39745.1812152778,2008-10-24,04:20:57
39.900431,116.385732,0,135,39745.1812731481,2008-10-24,04:21:02
39.900426,116.385816,0,133,39745.1813310185,2008-10-24,04:21:07
39.900457,116.385894,0,127,39745.1813888889,2008-10-24,04:21:12
39.900465,116.385974,0,126,39745.1814467593,2008-10-24,04:21:17
39.900464,116.386037,0,125,39745.1815046296,2008-10-24,04:21:22
39.90046,116.386105,0,124,39745.1815625,2008-10-24,04:21:27
39.900484,116.386193,0,125,39745.1816203704,2008-10-24,04:21:32
39.90049,116.386268,0,125,39745.1816782407,2008-10-24,04:21:37
39.900505,116.38634,0,124,39745.1817361111,2008-10-24,04:21:42
39.900521,116.386417,0,124,39745.1817939815,2008-10-24,04:21:47
39.900524,116.386482,0,122,39745.1818518518,2008-10-24,04:21:52
39.900535,116.386533,0,121,39745.1819097222,2008-10-24,04:21:57
39.900536,116.386574,0,117,39745.1819675926,2008-10-24,04:22:02
39.900531,116.386668,0,118,39745.182025463,2008-10-24,04:22:07
39.900521,116.38669,0,112,39745.1820833333,2008-10-24,04:22:12
39.900548,116.386715,0,109,39745.1821412037,2008-10-24,04:22:17
39.900567,116.386692,0,105,39745.1821990741,2008-10-24,04:22:22
39.900593,116.386676,0,99,39745.1822569444,2008-10-24,04:22:27
39.900631,116.38669,0,94,39745.1823148148,2008-10-24,04:22:32
39.901105,116.385809,0,46,39745.1831712963,2008-10-24,04:23:46
39.901198,116.385612,0,-13,39745.1831828704,2008-10-24,04:23:47
39.901245,116.385513,0,-45,39745.1831944444,2008-10-24,04:23:48
39.901288,116.385414,0,-76,39745.1832060185,2008-10-24,04:23:49
39.901163,116.38569,0,-2,39745.1832175926,2008-10-24,04:23:50
39.9011,116.38582,0,39,39745.1832291667,2008-10-24,04:23:51
39.901061,116.385892,0,63,39745.1832407407,2008-10-24,04:23:52
39.900956,116.38608,0,87,39745.1832638889,2008-10-24,04:23:54
39.9009,116.386191,0,95,39745.183287037,2008-10-24,04:23:56
39.900852,116.386297,0,99,39745.1833333333,2008-10-24,04:24:00
39.900834,116.386321,0,100,39745.1833912037,2008-10-24,04:24:05
39.900819,116.386339,0,102,39745.1834490741,2008-10-24,04:24:10
39.900852,116.386222,0,102,39745.1834837963,2008-10-24,04:24:13
39.900903,116.386133,0,103,39745.1835416667,2008-10-24,04:24:18
39.900928,116.386048,0,103,39745.183599537,2008-10-24,04:24:23
39.900991,116.385906,0,104,39745.1836458333,2008-10-24,04:24:27
39.90105,116.385781,0,104,39745.1836805556,2008-10-24,04:24:30
39.901096,116.38568,0,104,39745.1837152778,2008-10-24,04:24:33
39.90081,116.386328,0,153,39745.1840393519,2008-10-24,04:25:01
39.900855,116.386381,0,204,39745.1840856481,2008-10-24,04:25:05
39.900865,116.386401,0,149,39745.1841087963,2008-10-24,04:25:07
39.90085,116.386355,0,121,39745.1841666667,2008-10-24,04:25:12
39.900804,116.386335,0,118,39745.184224537,2008-10-24,04:25:17
39.900707,116.38679,0,181,39745.1847453704,2008-10-24,04:26:02
39.900724,116.387115,0,229,39745.2088888889,2008-10-24,05:00:48
39.900745,116.387174,0,226,39745.2089467593,2008-10-24,05:00:53
39.90078,116.387176,0,222,39745.2090046296,2008-10-24,05:00:58
39.90081,116.38714,0,218,39745.2090625,2008-10-24,05:01:03
39.900818,116.387113,0,217,39745.2091203704,2008-10-24,05:01:08
39.90085,116.387012,0,216,39745.2091782407,2008-10-24,05:01:13
39.90085,116.387012,0,216,39745.209212963,2008-10-24,05:01:16
39.90085,116.387011,0,217,39745.2092361111,2008-10-24,05:01:18
39.900849,116.387045,0,219,39745.2092939815,2008-10-24,05:01:23
39.900835,116.387104,0,220,39745.2093518519,2008-10-24,05:01:28
39.900825,116.387127,0,219,39745.2094097222,2008-10-24,05:01:33
39.900806,116.387167,0,219,39745.2094675926,2008-10-24,05:01:38
39.900784,116.387213,0,218,39745.209525463,2008-10-24,05:01:43
39.900727,116.387141,0,217,39745.2095833333,2008-10-24,05:01:48
39.900706,116.387004,0,217,39745.2096412037,2008-10-24,05:01:53
39.900714,116.386957,0,224,39745.2096990741,2008-10-24,05:01:58
39.90076,116.386922,0,234,39745.2097569444,2008-10-24,05:02:03
39.90079,116.386885,0,244,39745.2098148148,2008-10-24,05:02:08
39.90079,116.386885,0,244,39745.209849537,2008-10-24,05:02:11
39.900786,116.386887,0,256,39745.2098726852,2008-10-24,05:02:13
39.900785,116.386918,0,269,39745.2099305556,2008-10-24,05:02:18
39.900807,116.386907,0,274,39745.2099884259,2008-10-24,05:02:23
39.900807,116.386907,0,274,39745.2100231481,2008-10-24,05:02:26
39.900799,116.386915,0,278,39745.2100462963,2008-10-24,05:02:28
39.900798,116.386927,0,280,39745.2101041667,2008-10-24,05:02:33
39.900787,116.386939,0,281,39745.210162037,2008-10-24,05:02:38
39.900766,116.386928,0,287,39745.2102199074,2008-10-24,05:02:43
39.900752,116.386913,0,288,39745.2102777778,2008-10-24,05:02:48
39.90075,116.386904,0,287,39745.2103356481,2008-10-24,05:02:53
39.900725,116.386891,0,286,39745.2103935185,2008-10-24,05:02:58
39.900728,116.386869,0,283,39745.2104513889,2008-10-24,05:03:03
39.90075,116.386842,0,281,39745.2105092593,2008-10-24,05:03:08
39.900795,116.38682,0,282,39745.2105671296,2008-10-24,05:03:13
39.900848,116.386795,0,283,39745.210625,2008-10-24,05:03:18
39.900857,116.386797,0,283,39745.2106828704,2008-10-24,05:03:23
39.900797,116.38683,0,284,39745.2107407407,2008-10-24,05:03:28
39.900795,116.386836,0,284,39745.2107986111,2008-10-24,05:03:33
39.900796,116.386834,0,284,39745.2108564815,2008-10-24,05:03:38
39.900796,116.386834,0,284,39745.2108912037,2008-10-24,05:03:41
39.900795,116.386837,0,284,39745.2109143519,2008-10-24,05:03:43
39.900741,116.386869,0,283,39745.2109722222,2008-10-24,05:03:48
39.900737,116.386882,0,283,39745.2110300926,2008-10-24,05:03:53
39.900707,116.386929,0,283,39745.211087963,2008-10-24,05:03:58
39.900717,116.386952,0,282,39745.2111458333,2008-10-24,05:04:03
39.900716,116.386939,0,281,39745.2112037037,2008-10-24,05:04:08
39.900722,116.386958,0,278,39745.2112615741,2008-10-24,05:04:13
39.900718,116.386938,0,278,39745.2113194444,2008-10-24,05:04:18
39.900731,116.38693,0,279,39745.2113773148,2008-10-24,05:04:23
39.900731,116.386923,0,279,39745.2114351852,2008-10-24,05:04:28
39.900731,116.386923,0,279,39745.2114699074,2008-10-24,05:04:31
39.900723,116.386931,0,279,39745.2114930556,2008-10-24,05:04:33
39.900712,116.386929,0,279,39745.2115509259,2008-10-24,05:04:38
39.900711,116.386939,0,279,39745.2116087963,2008-10-24,05:04:43
39.90072,116.386951,0,278,39745.2116666667,2008-10-24,05:04:48
39.900736,116.38695,0,278,39745.211724537,2008-10-24,05:04:53
39.900752,116.38694,0,279,39745.2117824074,2008-10-24,05:04:58
39.900751,116.386946,0,277,39745.2118402778,2008-10-24,05:05:03
39.900749,116.386945,0,277,39745.2118981481,2008-10-24,05:05:08
39.900749,116.386945,0,277,39745.2119328704,2008-10-24,05:05:11
39.900743,116.386944,0,278,39745.2119560185,2008-10-24,05:05:13
39.900734,116.386946,0,277,39745.2120138889,2008-10-24,05:05:18
39.900723,116.386955,0,275,39745.2120717593,2008-10-24,05:05:23
39.90073,116.386926,0,273,39745.2121296296,2008-10-24,05:05:28
39.900723,116.38692,0,273,39745.2121875,2008-10-24,05:05:33
39.900723,116.38692,0,273,39745.2122222222,2008-10-24,05:05:36
39.90072,116.386922,0,272,39745.2122453704,2008-10-24,05:05:38
39.900703,116.386928,0,272,39745.2123032407,2008-10-24,05:05:43
39.9007,116.386918,0,272,39745.2123611111,2008-10-24,05:05:48
39.900697,116.386915,0,272,39745.2124189815,2008-10-24,05:05:53
39.900696,116.386919,0,272,39745.2124768518,2008-10-24,05:05:58
39.900696,116.386919,0,272,39745.2125115741,2008-10-24,05:06:01
39.900702,116.386922,0,272,39745.2125347222,2008-10-24,05:06:03
39.900723,116.386921,0,273,39745.2125925926,2008-10-24,05:06:08
39.900733,116.386945,0,272,39745.212650463,2008-10-24,05:06:13
39.900718,116.386948,0,272,39745.2127083333,2008-10-24,05:06:18
39.900723,116.386934,0,272,39745.2127662037,2008-10-24,05:06:23
39.900745,116.386931,0,272,39745.2128240741,2008-10-24,05:06:28
39.900745,116.386931,0,272,39745.2128587963,2008-10-24,05:06:31
39.900751,116.386932,0,271,39745.2128819444,2008-10-24,05:06:33
39.900764,116.386929,0,270,39745.2129398148,2008-10-24,05:06:38
39.90078,116.386916,0,272,39745.2129976852,2008-10-24,05:06:43
39.900798,116.3869,0,276,39745.2130555556,2008-10-24,05:06:48
39.900806,116.386904,0,280,39745.2131134259,2008-10-24,05:06:53
39.900806,116.386904,0,280,39745.2131481481,2008-10-24,05:06:56
39.90081,116.386912,0,283,39745.2131712963,2008-10-24,05:06:58
39.900793,116.386916,0,286,39745.2132291667,2008-10-24,05:07:03
39.900831,116.386859,0,271,39745.213287037,2008-10-24,05:07:08
39.900832,116.386864,0,273,39745.2133449074,2008-10-24,05:07:13
39.900825,116.386867,0,274,39745.2134027778,2008-10-24,05:07:18
39.900822,116.38687,0,274,39745.2134606481,2008-10-24,05:07:23
39.900827,116.38687,0,274,39745.2135185185,2008-10-24,05:07:28
39.900825,116.386876,0,274,39745.2135763889,2008-10-24,05:07:33
39.90082,116.386881,0,274,39745.2136342593,2008-10-24,05:07:38
39.900824,116.386886,0,274,39745.2136921296,2008-10-24,05:07:43
39.900824,116.386886,0,274,39745.2137268518,2008-10-24,05:07:46
39.900829,116.386888,0,274,39745.21375,2008-10-24,05:07:48
39.900809,116.386892,0,277,39745.2138078704,2008-10-24,05:07:53
39.900776,116.386891,0,275,39745.2138657407,2008-10-24,05:07:58
39.900768,116.386912,0,274,39745.2139236111,2008-10-24,05:08:03
39.900772,116.386911,0,273,39745.2139814815,2008-10-24,05:08:08
39.900768,116.386917,0,273,39745.2140393518,2008-10-24,05:08:13
39.900768,116.386917,0,273,39745.2140740741,2008-10-24,05:08:16
39.900765,116.386921,0,273,39745.2140972222,2008-10-24,05:08:18
39.900769,116.386905,0,273,39745.2141550926,2008-10-24,05:08:23
39.900769,116.386886,0,274,39745.214212963,2008-10-24,05:08:28
39.900769,116.386881,0,274,39745.2142708333,2008-10-24,05:08:33
39.900769,116.386881,0,274,39745.2143055556,2008-10-24,05:08:36
39.900768,116.386884,0,275,39745.2143287037,2008-10-24,05:08:38
39.900778,116.386874,0,275,39745.2143865741,2008-10-24,05:08:43
39.900777,116.386875,0,275,39745.2144444444,2008-10-24,05:08:48
39.900769,116.386872,0,275,39745.2145023148,2008-10-24,05:08:53
39.900769,116.386872,0,275,39745.214537037,2008-10-24,05:08:56
39.900763,116.386866,0,275,39745.2145601852,2008-10-24,05:08:58
39.900762,116.38684,0,275,39745.2146180556,2008-10-24,05:09:03
39.90079,116.386864,0,273,39745.2146759259,2008-10-24,05:09:08
39.900797,116.386881,0,271,39745.2147337963,2008-10-24,05:09:13
39.900793,116.386875,0,270,39745.2147916667,2008-10-24,05:09:18
39.900793,116.386875,0,270,39745.2148263889,2008-10-24,05:09:21
39.900788,116.386869,0,269,39745.214849537,2008-10-24,05:09:23
39.900783,116.386858,0,269,39745.2149074074,2008-10-24,05:09:28
39.900784,116.386851,0,268,39745.2149652778,2008-10-24,05:09:33
39.900784,116.386843,0,268,39745.2150231482,2008-10-24,05:09:38
39.90079,116.386849,0,268,39745.2150810185,2008-10-24,05:09:43
39.90079,116.386849,0,267,39745.2151388889,2008-10-24,05:09:48
39.900793,116.38685,0,267,39745.2151967593,2008-10-24,05:09:53
39.900793,116.38685,0,267,39745.2152314815,2008-10-24,05:09:56
39.900792,116.386851,0,267,39745.2152546296,2008-10-24,05:09:58
39.900783,116.38685,0,266,39745.2153125,2008-10-24,05:10:03
39.900769,116.386859,0,266,39745.2153703704,2008-10-24,05:10:08
39.900769,116.386868,0,265,39745.2154282407,2008-10-24,05:10:13
39.900769,116.386868,0,265,39745.215462963,2008-10-24,05:10:16
39.900769,116.386861,0,265,39745.2154861111,2008-10-24,05:10:18
39.900772,116.386851,0,265,39745.2155439815,2008-10-24,05:10:23
39.900768,116.386847,0,265,39745.2156018519,2008-10-24,05:10:28
39.900762,116.38685,0,265,39745.2156597222,2008-10-24,05:10:33
39.900766,116.386854,0,265,39745.2157175926,2008-10-24,05:10:38
39.900766,116.386854,0,265,39745.2157523148,2008-10-24,05:10:41
39.900767,116.386847,0,265,39745.215775463,2008-10-24,05:10:43
39.900761,116.386837,0,265,39745.2158333333,2008-10-24,05:10:48
39.900756,116.38684,0,266,39745.2158912037,2008-10-24,05:10:53
39.900756,116.38684,0,266,39745.2159259259,2008-10-24,05:10:56
39.90075,116.386832,0,266,39745.2159490741,2008-10-24,05:10:58
39.900754,116.386822,0,265,39745.2160069444,2008-10-24,05:11:03
39.900757,116.386813,0,265,39745.2160648148,2008-10-24,05:11:08
39.900762,116.386804,0,265,39745.2161226852,2008-10-24,05:11:13
39.900764,116.386793,0,264,39745.2161805556,2008-10-24,05:11:18
39.900764,116.386793,0,264,39745.2162152778,2008-10-24,05:11:21
39.900759,116.386789,0,264,39745.2162384259,2008-10-24,05:11:23
39.900749,116.386792,0,264,39745.2162962963,2008-10-24,05:11:28
39.900746,116.386795,0,264,39745.2163541667,2008-10-24,05:11:33
39.900743,116.386792,0,264,39745.216412037,2008-10-24,05:11:38
39.900739,116.386795,0,264,39745.2164699074,2008-10-24,05:11:43
39.900735,116.386796,0,264,39745.2165277778,2008-10-24,05:11:48
39.900736,116.386796,0,264,39745.2165856481,2008-10-24,05:11:53
39.900736,116.386796,0,264,39745.2166203704,2008-10-24,05:11:56
39.900731,116.386801,0,264,39745.2166435185,2008-10-24,05:11:58
39.900719,116.386808,0,264,39745.2167013889,2008-10-24,05:12:03
39.90073,116.386836,0,264,39745.2167592593,2008-10-24,05:12:08
39.900731,116.386845,0,264,39745.2168171296,2008-10-24,05:12:13
39.900729,116.38685,0,264,39745.216875,2008-10-24,05:12:18
39.900729,116.38685,0,264,39745.2169097222,2008-10-24,05:12:21
39.900727,116.386854,0,264,39745.2169328704,2008-10-24,05:12:23
39.900636,116.386931,0,263,39745.2169791667,2008-10-24,05:12:27
39.900603,116.386964,0,271,39745.217037037,2008-10-24,05:12:32
39.900622,116.386938,0,272,39745.2170949074,2008-10-24,05:12:37
39.90065,116.386893,0,274,39745.2171527778,2008-10-24,05:12:42
39.90067,116.386879,0,274,39745.2172106481,2008-10-24,05:12:47
39.900673,116.386881,0,273,39745.2172685185,2008-10-24,05:12:52
39.900673,116.386881,0,273,39745.2173032407,2008-10-24,05:12:55
39.900672,116.386884,0,274,39745.2173263889,2008-10-24,05:12:57
39.900649,116.386885,0,274,39745.2173842593,2008-10-24,05:13:02
39.900646,116.386905,0,275,39745.2174421296,2008-10-24,05:13:07
39.900643,116.38687,0,275,39745.2175,2008-10-24,05:13:12
39.90066,116.386845,0,276,39745.2175578704,2008-10-24,05:13:17
39.90067,116.386836,0,275,39745.2176157407,2008-10-24,05:13:22
39.900672,116.386831,0,275,39745.2176736111,2008-10-24,05:13:27
39.900672,116.386831,0,275,39745.2177083333,2008-10-24,05:13:30
39.900668,116.386834,0,275,39745.2177314815,2008-10-24,05:13:32
39.900629,116.38683,0,275,39745.2177893519,2008-10-24,05:13:37
39.900646,116.386834,0,276,39745.2178472222,2008-10-24,05:13:42
39.900673,116.38684,0,275,39745.2179050926,2008-10-24,05:13:47
39.900688,116.386841,0,275,39745.217962963,2008-10-24,05:13:52
39.900686,116.38684,0,275,39745.2180208333,2008-10-24,05:13:57
39.900686,116.38684,0,275,39745.2180555556,2008-10-24,05:14:00
39.900689,116.386836,0,275,39745.2180787037,2008-10-24,05:14:02
39.900677,116.38685,0,273,39745.2181365741,2008-10-24,05:14:07
39.900677,116.38685,0,273,39745.2181712963,2008-10-24,05:14:10
39.900676,116.386851,0,271,39745.2181944444,2008-10-24,05:14:12
39.90067,116.38686,0,271,39745.2182523148,2008-10-24,05:14:17
39.900679,116.386844,0,271,39745.2183101852,2008-10-24,05:14:22
39.900694,116.386853,0,270,39745.2183680556,2008-10-24,05:14:27
39.900694,116.386853,0,270,39745.2184027778,2008-10-24,05:14:30
39.90069,116.386846,0,270,39745.2184259259,2008-10-24,05:14:32
39.900693,116.38683,0,270,39745.2184837963,2008-10-24,05:14:37
39.900696,116.386842,0,270,39745.2185416667,2008-10-24,05:14:42
39.900702,116.386845,0,270,39745.218599537,2008-10-24,05:14:47
39.9007,116.386847,0,269,39745.2186574074,2008-10-24,05:14:52
39.9007,116.386847,0,269,39745.2186921296,2008-10-24,05:14:55
39.900695,116.386853,0,269,39745.2187152778,2008-10-24,05:14:57
39.900705,116.386872,0,269,39745.2187731481,2008-10-24,05:15:02
39.900706,116.386889,0,268,39745.2188310185,2008-10-24,05:15:07
39.900702,116.386899,0,268,39745.2188888889,2008-10-24,05:15:12
39.90069,116.386898,0,268,39745.2189467593,2008-10-24,05:15:17
39.900694,116.386924,0,267,39745.2190046296,2008-10-24,05:15:22
39.900696,116.386944,0,266,39745.2190625,2008-10-24,05:15:27
39.900697,116.386936,0,266,39745.2191203704,2008-10-24,05:15:32
39.900697,116.386936,0,266,39745.2191550926,2008-10-24,05:15:35
39.900694,116.386929,0,266,39745.2191782407,2008-10-24,05:15:37
39.900706,116.386921,0,265,39745.2192361111,2008-10-24,05:15:42
39.90074,116.386873,0,265,39745.2192939815,2008-10-24,05:15:47
39.900833,116.386806,0,265,39745.2193287037,2008-10-24,05:15:50
39.900925,116.386793,0,267,39745.219375,2008-10-24,05:15:54
39.901013,116.386838,0,275,39745.2194328704,2008-10-24,05:15:59
39.901027,116.386878,0,290,39745.2194907407,2008-10-24,05:16:04
39.900985,116.386892,0,300,39745.2195486111,2008-10-24,05:16:09
39.900938,116.38689,0,300,39745.2196064815,2008-10-24,05:16:14
39.900895,116.38689,0,301,39745.2196643518,2008-10-24,05:16:19
39.900861,116.386874,0,298,39745.2197222222,2008-10-24,05:16:24
39.900848,116.386872,0,294,39745.2197800926,2008-10-24,05:16:29
39.900795,116.386863,0,289,39745.219837963,2008-10-24,05:16:34
39.900768,116.386847,0,283,39745.2198958333,2008-10-24,05:16:39
39.900786,116.38684,0,276,39745.2199537037,2008-10-24,05:16:44
39.900799,116.386841,0,266,39745.2200115741,2008-10-24,05:16:49
39.900798,116.386849,0,259,39745.2200694444,2008-10-24,05:16:54
39.900798,116.386849,0,259,39745.2201041667,2008-10-24,05:16:57
39.9008,116.386845,0,252,39745.2201273148,2008-10-24,05:16:59
39.900803,116.386855,0,247,39745.2201851852,2008-10-24,05:17:04
39.900803,116.386855,0,247,39745.2202199074,2008-10-24,05:17:07
39.900809,116.386859,0,245,39745.2202430556,2008-10-24,05:17:09
39.900817,116.386876,0,241,39745.2203009259,2008-10-24,05:17:14
39.900837,116.386876,0,239,39745.2203587963,2008-10-24,05:17:19
39.900837,116.386885,0,238,39745.2204166667,2008-10-24,05:17:24
39.900853,116.386901,0,238,39745.220474537,2008-10-24,05:17:29
39.90087,116.386906,0,238,39745.2205324074,2008-10-24,05:17:34
39.900824,116.386954,0,229,39745.2205902778,2008-10-24,05:17:39
39.900811,116.386926,0,225,39745.2206481481,2008-10-24,05:17:44
39.900823,116.386884,0,218,39745.2207060185,2008-10-24,05:17:49
39.900805,116.386869,0,205,39745.2207638889,2008-10-24,05:17:54
39.900788,116.38685,0,189,39745.2208217593,2008-10-24,05:17:59
39.900784,116.38685,0,177,39745.2208796296,2008-10-24,05:18:04
39.90078,116.386846,0,177,39745.2209375,2008-10-24,05:18:09
39.90078,116.386846,0,177,39745.2209722222,2008-10-24,05:18:12
39.900785,116.38685,0,177,39745.2209953704,2008-10-24,05:18:14
39.900796,116.386852,0,177,39745.2210532407,2008-10-24,05:18:19
39.900797,116.386852,0,177,39745.2211111111,2008-10-24,05:18:24
39.900797,116.386852,0,177,39745.2211458333,2008-10-24,05:18:27
39.900794,116.386859,0,177,39745.2211689815,2008-10-24,05:18:29
39.900777,116.38689,0,184,39745.2212268518,2008-10-24,05:18:34
39.900756,116.386899,0,193,39745.2212847222,2008-10-24,05:18:39
39.900744,116.386922,0,200,39745.2213425926,2008-10-24,05:18:44
39.900744,116.386927,0,206,39745.221400463,2008-10-24,05:18:49
39.900744,116.386927,0,206,39745.2214351852,2008-10-24,05:18:52
39.900739,116.386925,0,207,39745.2214583333,2008-10-24,05:18:54
39.900739,116.386916,0,207,39745.2215162037,2008-10-24,05:18:59
39.900776,116.386902,0,208,39745.2215740741,2008-10-24,05:19:04
39.900791,116.386898,0,207,39745.2216319444,2008-10-24,05:19:09
39.900779,116.386875,0,205,39745.2216898148,2008-10-24,05:19:14
39.900762,116.386881,0,204,39745.2217476852,2008-10-24,05:19:19
39.900768,116.386863,0,205,39745.2218055556,2008-10-24,05:19:24
39.90075,116.386864,0,205,39745.2218634259,2008-10-24,05:19:29
39.90074,116.386872,0,207,39745.2219212963,2008-10-24,05:19:34
39.900764,116.386878,0,205,39745.2219791667,2008-10-24,05:19:39
39.90076,116.38689,0,210,39745.222037037,2008-10-24,05:19:44
39.900786,116.386879,0,208,39745.2220949074,2008-10-24,05:19:49
39.900799,116.386857,0,206,39745.2221527778,2008-10-24,05:19:54
39.900797,116.386867,0,204,39745.2222106481,2008-10-24,05:19:59
39.900786,116.386869,0,206,39745.2222685185,2008-10-24,05:20:04
39.900752,116.386885,0,207,39745.2223263889,2008-10-24,05:20:09
39.900748,116.386873,0,208,39745.2223842593,2008-10-24,05:20:14
39.900722,116.386825,0,209,39745.2224421296,2008-10-24,05:20:19
39.900709,116.386789,0,211,39745.2225,2008-10-24,05:20:24
39.900704,116.386738,0,213,39745.2225578704,2008-10-24,05:20:29
39.900677,116.386706,0,215,39745.2226157407,2008-10-24,05:20:34
39.90069,116.386712,0,215,39745.2226736111,2008-10-24,05:20:39
39.90069,116.386712,0,215,39745.2227083333,2008-10-24,05:20:42
39.900696,116.386707,0,216,39745.2227314815,2008-10-24,05:20:44
39.900731,116.386729,0,216,39745.2227893519,2008-10-24,05:20:49
39.900763,116.386736,0,215,39745.2228472222,2008-10-24,05:20:54
39.900773,116.386719,0,215,39745.2229050926,2008-10-24,05:20:59
39.90075,116.386702,0,215,39745.222962963,2008-10-24,05:21:04
39.900754,116.38673,0,216,39745.2230208333,2008-10-24,05:21:09
39.900737,116.386769,0,216,39745.2230787037,2008-10-24,05:21:14
39.900699,116.386814,0,217,39745.2231365741,2008-10-24,05:21:19
39.900682,116.386834,0,220,39745.2231944444,2008-10-24,05:21:24
39.900669,116.386831,0,223,39745.2232523148,2008-10-24,05:21:29
39.900668,116.386809,0,224,39745.2233101852,2008-10-24,05:21:34
39.900658,116.3868,0,225,39745.2233680556,2008-10-24,05:21:39
39.900642,116.386827,0,226,39745.2234259259,2008-10-24,05:21:44
39.90066,116.386834,0,225,39745.2234837963,2008-10-24,05:21:49
39.90066,116.386834,0,225,39745.2235185185,2008-10-24,05:21:52
39.900667,116.386837,0,226,39745.2235416667,2008-10-24,05:21:54
39.900671,116.386826,0,226,39745.223599537,2008-10-24,05:21:59
39.900671,116.386826,0,226,39745.2236342593,2008-10-24,05:22:02
39.900664,116.386821,0,226,39745.2236574074,2008-10-24,05:22:04
39.900655,116.386827,0,226,39745.2237152778,2008-10-24,05:22:09
39.900655,116.386827,0,226,39745.22375,2008-10-24,05:22:12
39.90065,116.386823,0,227,39745.2237731481,2008-10-24,05:22:14
39.900658,116.386792,0,228,39745.2238310185,2008-10-24,05:22:19
39.900658,116.386792,0,228,39745.2238657407,2008-10-24,05:22:22
39.900658,116.386789,0,229,39745.2238888889,2008-10-24,05:22:24
39.900646,116.386786,0,230,39745.2239467593,2008-10-24,05:22:29
39.900663,116.38679,0,231,39745.2240046296,2008-10-24,05:22:34
39.900676,116.386783,0,229,39745.2240625,2008-10-24,05:22:39
39.90067,116.386811,0,228,39745.2241203704,2008-10-24,05:22:44
39.900676,116.386799,0,229,39745.2241782407,2008-10-24,05:22:49
39.900676,116.386799,0,229,39745.224212963,2008-10-24,05:22:52
39.90067,116.386791,0,228,39745.2242361111,2008-10-24,05:22:54
39.900669,116.386782,0,228,39745.2242939815,2008-10-24,05:22:59
39.900669,116.386782,0,228,39745.2243287037,2008-10-24,05:23:02
39.900672,116.38678,0,227,39745.2243518519,2008-10-24,05:23:04
39.900674,116.386806,0,228,39745.2244097222,2008-10-24,05:23:09
39.900674,116.386806,0,228,39745.2244444444,2008-10-24,05:23:12
39.900679,116.3868,0,228,39745.2244675926,2008-10-24,05:23:14
39.900655,116.386816,0,228,39745.224525463,2008-10-24,05:23:19
39.900674,116.38682,0,229,39745.2245833333,2008-10-24,05:23:24
39.900676,116.386827,0,229,39745.2246412037,2008-10-24,05:23:29
39.900676,116.386827,0,229,39745.2246759259,2008-10-24,05:23:32
39.90067,116.38683,0,230,39745.2246990741,2008-10-24,05:23:34
39.900682,116.386828,0,231,39745.2247569444,2008-10-24,05:23:39
39.900682,116.386828,0,231,39745.2247916667,2008-10-24,05:23:42
39.900676,116.386828,0,232,39745.2248148148,2008-10-24,05:23:44
39.900674,116.386841,0,232,39745.2248726852,2008-10-24,05:23:49
39.900671,116.386844,0,232,39745.2249305556,2008-10-24,05:23:54
39.900668,116.386849,0,231,39745.2249884259,2008-10-24,05:23:59
39.900674,116.386848,0,231,39745.2250462963,2008-10-24,05:24:04
39.900672,116.38685,0,232,39745.2251041667,2008-10-24,05:24:09
39.900672,116.38685,0,232,39745.2251388889,2008-10-24,05:24:12
39.900675,116.386845,0,232,39745.225162037,2008-10-24,05:24:14
39.900666,116.38685,0,232,39745.2252199074,2008-10-24,05:24:19
39.900669,116.38684,0,234,39745.2252777778,2008-10-24,05:24:24
39.900664,116.38685,0,236,39745.2253356481,2008-10-24,05:24:29
39.900676,116.386842,0,236,39745.2253935185,2008-10-24,05:24:34
39.900694,116.386832,0,236,39745.2254513889,2008-10-24,05:24:39
39.900706,116.386848,0,235,39745.2255092593,2008-10-24,05:24:44
39.900705,116.386854,0,235,39745.2255671296,2008-10-24,05:24:49
39.900709,116.38686,0,235,39745.225625,2008-10-24,05:24:54
39.900707,116.38686,0,235,39745.2256365741,2008-10-24,05:24:55
39.900692,116.386869,0,235,39745.2256944444,2008-10-24,05:25:00
39.900692,116.386869,0,235,39745.2257291667,2008-10-24,05:25:03
39.900684,116.386873,0,236,39745.2257523148,2008-10-24,05:25:05
39.900653,116.386904,0,237,39745.2258101852,2008-10-24,05:25:10
39.900653,116.386904,0,237,39745.2258449074,2008-10-24,05:25:13
39.90066,116.386902,0,237,39745.2258680556,2008-10-24,05:25:15
39.900673,116.386901,0,236,39745.2259259259,2008-10-24,05:25:20
39.900664,116.386914,0,236,39745.2259837963,2008-10-24,05:25:25
39.900685,116.386909,0,236,39745.2260416667,2008-10-24,05:25:30
39.900697,116.386897,0,235,39745.226099537,2008-10-24,05:25:35
39.900698,116.386888,0,235,39745.2261574074,2008-10-24,05:25:40
39.900697,116.386898,0,235,39745.2262152778,2008-10-24,05:25:45
39.900697,116.386898,0,235,39745.22625,2008-10-24,05:25:48
39.900703,116.386904,0,235,39745.2262731481,2008-10-24,05:25:50
39.900712,116.386897,0,234,39745.2263310185,2008-10-24,05:25:55
39.90069,116.386881,0,235,39745.2263888889,2008-10-24,05:26:00
39.90065,116.386875,0,234,39745.2264467593,2008-10-24,05:26:05
39.90065,116.386875,0,234,39745.2264814815,2008-10-24,05:26:08
39.900647,116.386876,0,234,39745.2265046296,2008-10-24,05:26:10
39.900648,116.386885,0,234,39745.2265625,2008-10-24,05:26:15
39.900645,116.386892,0,234,39745.2266203704,2008-10-24,05:26:20
39.900646,116.386892,0,234,39745.2266782407,2008-10-24,05:26:25
39.900642,116.386894,0,234,39745.2267361111,2008-10-24,05:26:30
39.900642,116.386894,0,234,39745.2267708333,2008-10-24,05:26:33
39.900638,116.386887,0,235,39745.2267939815,2008-10-24,05:26:35
39.900651,116.386878,0,235,39745.2268518518,2008-10-24,05:26:40
39.900674,116.386869,0,236,39745.2269097222,2008-10-24,05:26:45
39.900681,116.38687,0,236,39745.2269675926,2008-10-24,05:26:50
39.900684,116.386873,0,236,39745.227025463,2008-10-24,05:26:55
39.900687,116.38687,0,235,39745.2270833333,2008-10-24,05:27:00
39.900692,116.38687,0,235,39745.2271412037,2008-10-24,05:27:05
39.900692,116.38687,0,235,39745.2271759259,2008-10-24,05:27:08
39.900691,116.386871,0,235,39745.2271990741,2008-10-24,05:27:10
39.900674,116.386875,0,236,39745.2272569444,2008-10-24,05:27:15
39.900686,116.38688,0,234,39745.2273148148,2008-10-24,05:27:20
39.900686,116.38688,0,234,39745.227349537,2008-10-24,05:27:23
39.900685,116.386883,0,234,39745.2273726852,2008-10-24,05:27:25
39.900676,116.38689,0,235,39745.2274305556,2008-10-24,05:27:30
39.900665,116.386891,0,235,39745.2274884259,2008-10-24,05:27:35
39.900659,116.386869,0,235,39745.2275462963,2008-10-24,05:27:40
39.900688,116.386864,0,235,39745.2276041667,2008-10-24,05:27:45
39.900686,116.386849,0,236,39745.227662037,2008-10-24,05:27:50
39.900676,116.386854,0,236,39745.2277199074,2008-10-24,05:27:55
39.900655,116.38686,0,236,39745.2277777778,2008-10-24,05:28:00
39.900664,116.386864,0,237,39745.2278356481,2008-10-24,05:28:05
39.900662,116.38686,0,237,39745.2278935185,2008-10-24,05:28:10
39.900665,116.386864,0,237,39745.2279513889,2008-10-24,05:28:15
39.900665,116.386864,0,237,39745.2279861111,2008-10-24,05:28:18
39.900671,116.386868,0,237,39745.2280092593,2008-10-24,05:28:20
39.900672,116.386888,0,237,39745.2280671296,2008-10-24,05:28:25
39.90067,116.386889,0,236,39745.228125,2008-10-24,05:28:30
39.90067,116.386889,0,236,39745.2281597222,2008-10-24,05:28:33
39.900671,116.386882,0,238,39745.2281828704,2008-10-24,05:28:35
39.900678,116.38687,0,237,39745.2282407407,2008-10-24,05:28:40
39.900674,116.386878,0,237,39745.2282986111,2008-10-24,05:28:45
39.900674,116.386878,0,237,39745.2283333333,2008-10-24,05:28:48
39.900677,116.386883,0,237,39745.2283564815,2008-10-24,05:28:50
39.900658,116.386877,0,237,39745.2284143518,2008-10-24,05:28:55
39.900677,116.386878,0,237,39745.2284722222,2008-10-24,05:29:00
39.900688,116.386891,0,237,39745.2285300926,2008-10-24,05:29:05
39.900694,116.386903,0,234,39745.228587963,2008-10-24,05:29:10
39.90069,116.38691,0,234,39745.2286458333,2008-10-24,05:29:15
39.90069,116.38691,0,234,39745.2286805556,2008-10-24,05:29:18
39.90069,116.386908,0,234,39745.2287037037,2008-10-24,05:29:20
39.900691,116.386893,0,234,39745.2287615741,2008-10-24,05:29:25
39.900678,116.386901,0,236,39745.2288194444,2008-10-24,05:29:30
39.900666,116.386893,0,236,39745.2288773148,2008-10-24,05:29:35
39.900644,116.386875,0,236,39745.2289351852,2008-10-24,05:29:40
39.900618,116.386837,0,236,39745.2289930556,2008-10-24,05:29:45
39.900614,116.386782,0,236,39745.2290509259,2008-10-24,05:29:50
39.900622,116.386725,0,235,39745.2291087963,2008-10-24,05:29:55
39.900649,116.386631,0,235,39745.2291666667,2008-10-24,05:30:00
39.90067,116.386532,0,235,39745.229224537,2008-10-24,05:30:05
39.900691,116.386458,0,234,39745.2292824074,2008-10-24,05:30:10
39.900714,116.386397,0,234,39745.2293402778,2008-10-24,05:30:15
39.899143,116.389468,0,1578,39745.2305092593,2008-10-24,05:31:56
39.899377,116.389134,0,1356,39745.2305208333,2008-10-24,05:31:57
39.899503,116.388987,0,1203,39745.2305324074,2008-10-24,05:31:58
39.899681,116.388665,0,1083,39745.2305439815,2008-10-24,05:31:59
39.899772,116.388499,0,988,39745.2305555556,2008-10-24,05:32:00
39.900203,116.387659,0,598,39745.2305671296,2008-10-24,05:32:01
39.900409,116.38726,0,423,39745.2305787037,2008-10-24,05:32:02
39.900503,116.387099,0,342,39745.2305902778,2008-10-24,05:32:03
39.900531,116.387063,0,300,39745.2306018519,2008-10-24,05:32:04
39.90057,116.387029,0,269,39745.230625,2008-10-24,05:32:06
39.900594,116.387011,0,251,39745.2306828704,2008-10-24,05:32:11
39.900666,116.386866,0,249,39745.2307060185,2008-10-24,05:32:13
39.900715,116.386747,0,248,39745.2307291667,2008-10-24,05:32:15
39.900747,116.38666,0,244,39745.230787037,2008-10-24,05:32:20
39.900798,116.38655,0,243,39745.2308449074,2008-10-24,05:32:25
39.900832,116.386452,0,242,39745.2309027778,2008-10-24,05:32:30
39.900826,116.386392,0,243,39745.2309606481,2008-10-24,05:32:35
39.90084,116.386264,0,243,39745.2310069444,2008-10-24,05:32:39
39.900855,116.386166,0,244,39745.2310648148,2008-10-24,05:32:44
39.900863,116.386104,0,245,39745.2311226852,2008-10-24,05:32:49
39.900884,116.386061,0,246,39745.2311805556,2008-10-24,05:32:54
39.900887,116.385966,0,247,39745.2312384259,2008-10-24,05:32:59
39.900228,116.387604,0,246,39745.2323958333,2008-10-24,05:34:39
39.900323,116.387419,0,246,39745.2324074074,2008-10-24,05:34:40
39.90037,116.387314,0,246,39745.2324189815,2008-10-24,05:34:41
39.900449,116.387181,0,246,39745.2324305556,2008-10-24,05:34:42
39.900513,116.387046,0,246,39745.2324652778,2008-10-24,05:34:45
39.900571,116.386954,0,246,39745.2324884259,2008-10-24,05:34:47
39.900621,116.386826,0,245,39745.2325347222,2008-10-24,05:34:51
39.900683,116.386661,0,244,39745.2325694444,2008-10-24,05:34:54
39.900752,116.386517,0,244,39745.2325925926,2008-10-24,05:34:56
39.900808,116.386401,0,243,39745.2326157407,2008-10-24,05:34:58
39.900793,116.386458,0,242,39745.2326736111,2008-10-24,05:35:03
39.900798,116.38635,0,241,39745.2327314815,2008-10-24,05:35:08
39.902584,116.384254,0,492,39745.4662384259,2008-10-24,11:11:23
39.9033,116.384125,0,492,39745.4662615741,2008-10-24,11:11:25
39.903436,116.384097,0,492,39745.4662962963,2008-10-24,11:11:28
39.903377,116.384106,0,493,39745.4663541667,2008-10-24,11:11:33
39.903254,116.384121,0,493,39745.4663773148,2008-10-24,11:11:35
39.903106,116.384166,0,493,39745.4663888889,2008-10-24,11:11:36
39.903,116.384226,0,493,39745.4664467593,2008-10-24,11:11:41
39.903166,116.384175,0,494,39745.4665046296,2008-10-24,11:11:46
39.903114,116.384161,0,493,39745.4665625,2008-10-24,11:11:51
39.902977,116.384143,0,492,39745.4666203704,2008-10-24,11:11:56
39.902756,116.38408,0,491,39745.4666898148,2008-10-24,11:12:02
39.902646,116.384067,0,491,39745.466712963,2008-10-24,11:12:04
39.902817,116.383935,0,491,39745.466724537,2008-10-24,11:12:05
39.902852,116.383855,0,486,39745.4667824074,2008-10-24,11:12:10
39.902929,116.383813,0,480,39745.4668402778,2008-10-24,11:12:15
39.902863,116.383838,0,474,39745.4668981481,2008-10-24,11:12:20
39.902808,116.383746,0,468,39745.4669444444,2008-10-24,11:12:24
39.902774,116.383611,0,464,39745.4669791667,2008-10-24,11:12:27
39.902768,116.38349,0,462,39745.4670023148,2008-10-24,11:12:29
39.902759,116.383362,0,459,39745.467025463,2008-10-24,11:12:31
39.902754,116.38324,0,456,39745.4670486111,2008-10-24,11:12:33
39.902723,116.382998,0,419,39745.4670833333,2008-10-24,11:12:36
39.902753,116.382971,0,382,39745.4671296296,2008-10-24,11:12:40
39.902775,116.382811,0,366,39745.4671643519,2008-10-24,11:12:43
39.902803,116.382645,0,356,39745.4671875,2008-10-24,11:12:45
39.902826,116.382429,0,348,39745.4672106481,2008-10-24,11:12:47
39.902829,116.382311,0,346,39745.4672222222,2008-10-24,11:12:48
39.902813,116.382182,0,345,39745.4672337963,2008-10-24,11:12:49
39.902802,116.382042,0,343,39745.4672453704,2008-10-24,11:12:50
39.902778,116.381893,0,343,39745.4672569444,2008-10-24,11:12:51
39.902757,116.381735,0,341,39745.4672685185,2008-10-24,11:12:52
39.898951,116.382579,0,79,39745.4672800926,2008-10-24,11:12:53
39.898927,116.382441,0,81,39745.4672916667,2008-10-24,11:12:54
39.898895,116.382317,0,82,39745.4673032407,2008-10-24,11:12:55
39.89889,116.382192,0,82,39745.4673148148,2008-10-24,11:12:56
39.898873,116.382071,0,82,39745.4673263889,2008-10-24,11:12:57
39.898859,116.381823,0,78,39745.467349537,2008-10-24,11:12:59
39.898865,116.381678,0,78,39745.4673611111,2008-10-24,11:13:00
39.898879,116.381534,0,78,39745.4673726852,2008-10-24,11:13:01
39.898862,116.381389,0,79,39745.4673842593,2008-10-24,11:13:02
39.89885,116.381245,0,77,39745.4673958333,2008-10-24,11:13:03
39.89884,116.381107,0,75,39745.4674074074,2008-10-24,11:13:04
39.898834,116.380972,0,75,39745.4674189815,2008-10-24,11:13:05
39.898828,116.38084,0,73,39745.4674305556,2008-10-24,11:13:06
39.898823,116.380713,0,72,39745.4674421296,2008-10-24,11:13:07
39.898827,116.380585,0,70,39745.4674537037,2008-10-24,11:13:08
39.898833,116.380465,0,67,39745.4674652778,2008-10-24,11:13:09
39.898827,116.380256,0,63,39745.4674884259,2008-10-24,11:13:11
39.898823,116.380077,0,60,39745.4675115741,2008-10-24,11:13:13
39.898829,116.379943,0,55,39745.4675347222,2008-10-24,11:13:15
39.898829,116.379827,0,49,39745.4675578704,2008-10-24,11:13:17
39.898824,116.379688,0,40,39745.4675925926,2008-10-24,11:13:20
39.898817,116.379613,0,31,39745.467650463,2008-10-24,11:13:25
39.89884,116.379596,0,26,39745.4677083333,2008-10-24,11:13:30
39.898868,116.379577,0,20,39745.4677662037,2008-10-24,11:13:35
39.898868,116.379577,0,20,39745.4678009259,2008-10-24,11:13:38
39.898867,116.37957,0,17,39745.4678240741,2008-10-24,11:13:40
39.898859,116.37952,0,17,39745.4678819444,2008-10-24,11:13:45
39.898838,116.379391,0,18,39745.4679166667,2008-10-24,11:13:48
39.898819,116.379216,0,18,39745.4679513889,2008-10-24,11:13:51
39.89881,116.379065,0,18,39745.467974537,2008-10-24,11:13:53
39.898791,116.378884,0,18,39745.4679976852,2008-10-24,11:13:55
39.898779,116.378668,0,18,39745.4680208333,2008-10-24,11:13:57
39.898764,116.37846,0,18,39745.4680439815,2008-10-24,11:13:59
39.898748,116.378249,0,18,39745.4680671296,2008-10-24,11:14:01
39.898754,116.378127,0,18,39745.4680787037,2008-10-24,11:14:02
39.898763,116.378002,0,18,39745.4680902778,2008-10-24,11:14:03
39.898759,116.377875,0,18,39745.4681018519,2008-10-24,11:14:04
39.898751,116.377745,0,18,39745.4681134259,2008-10-24,11:14:05
39.898753,116.377616,0,17,39745.468125,2008-10-24,11:14:06
39.898752,116.377488,0,15,39745.4681365741,2008-10-24,11:14:07
39.898757,116.377354,0,15,39745.4681481481,2008-10-24,11:14:08
39.898751,116.377229,0,14,39745.4681597222,2008-10-24,11:14:09
39.89875,116.37711,0,12,39745.4681712963,2008-10-24,11:14:10
39.898741,116.376907,0,15,39745.4681944444,2008-10-24,11:14:12
39.898743,116.376757,0,15,39745.4682175926,2008-10-24,11:14:14
39.898732,116.376592,0,8,39745.4682523148,2008-10-24,11:14:17
39.898728,116.37649,0,7,39745.4683101852,2008-10-24,11:14:22
39.898705,116.376498,0,8,39745.4683680556,2008-10-24,11:14:27
39.898707,116.376493,0,4,39745.4684259259,2008-10-24,11:14:32
39.89871,116.376496,0,4,39745.4684837963,2008-10-24,11:14:37
39.89871,116.376496,0,4,39745.4685185185,2008-10-24,11:14:40
39.898712,116.376489,0,3,39745.4685416667,2008-10-24,11:14:42
39.898747,116.376351,0,8,39745.4685763889,2008-10-24,11:14:45
39.898747,116.376199,0,12,39745.468599537,2008-10-24,11:14:47
39.898734,116.376037,0,16,39745.4686226852,2008-10-24,11:14:49
39.898687,116.37584,0,23,39745.4686458333,2008-10-24,11:14:51
39.898679,116.375648,0,27,39745.4686689815,2008-10-24,11:14:53
39.898696,116.375432,0,33,39745.4686921296,2008-10-24,11:14:55
39.898709,116.37521,0,39,39745.4687152778,2008-10-24,11:14:57
39.8987,116.375093,0,41,39745.4687268519,2008-10-24,11:14:58
39.898694,116.374856,0,47,39745.46875,2008-10-24,11:15:00
39.898694,116.374721,0,50,39745.4687615741,2008-10-24,11:15:01
39.898705,116.374591,0,52,39745.4687731481,2008-10-24,11:15:02
39.898726,116.374469,0,53,39745.4687847222,2008-10-24,11:15:03
39.898719,116.374335,0,54,39745.4687962963,2008-10-24,11:15:04
39.898716,116.374201,0,55,39745.4688078704,2008-10-24,11:15:05
39.898705,116.374069,0,56,39745.4688194444,2008-10-24,11:15:06
39.898695,116.373941,0,56,39745.4688310185,2008-10-24,11:15:07
39.898685,116.373812,0,56,39745.4688425926,2008-10-24,11:15:08
39.898677,116.373679,0,57,39745.4688541667,2008-10-24,11:15:09
39.898672,116.373558,0,58,39745.4688657407,2008-10-24,11:15:10
39.898668,116.373426,0,59,39745.4688773148,2008-10-24,11:15:11
39.898662,116.373297,0,60,39745.4688888889,2008-10-24,11:15:12
39.898661,116.373164,0,61,39745.468900463,2008-10-24,11:15:13
39.898654,116.373023,0,62,39745.468912037,2008-10-24,11:15:14
39.898652,116.372891,0,63,39745.4689236111,2008-10-24,11:15:15
39.898654,116.372759,0,63,39745.4689351852,2008-10-24,11:15:16
39.898647,116.372629,0,65,39745.4689467593,2008-10-24,11:15:17
39.898649,116.37251,0,67,39745.4689583333,2008-10-24,11:15:18
39.898637,116.372293,0,69,39745.4689814815,2008-10-24,11:15:20
39.898632,116.372104,0,72,39745.4690046296,2008-10-24,11:15:22
39.898618,116.371896,0,74,39745.4690277778,2008-10-24,11:15:24
39.898605,116.371709,0,79,39745.4690509259,2008-10-24,11:15:26
39.898592,116.371533,0,91,39745.4690740741,2008-10-24,11:15:28
39.898567,116.371306,0,95,39745.4690972222,2008-10-24,11:15:30
39.89856,116.371073,0,100,39745.4691203704,2008-10-24,11:15:32
39.89857,116.370943,0,102,39745.4691319444,2008-10-24,11:15:33
39.898573,116.37081,0,104,39745.4691435185,2008-10-24,11:15:34
39.898563,116.370682,0,107,39745.4691550926,2008-10-24,11:15:35
39.898565,116.370552,0,108,39745.4691666667,2008-10-24,11:15:36
39.898552,116.370426,0,110,39745.4691782407,2008-10-24,11:15:37
39.898552,116.3703,0,111,39745.4691898148,2008-10-24,11:15:38
39.89855,116.370166,0,113,39745.4692013889,2008-10-24,11:15:39
39.898546,116.370039,0,114,39745.469212963,2008-10-24,11:15:40
39.898541,116.3699,0,115,39745.469224537,2008-10-24,11:15:41
39.898535,116.369754,0,115,39745.4692361111,2008-10-24,11:15:42
39.898526,116.369616,0,117,39745.4692476852,2008-10-24,11:15:43
39.898514,116.369479,0,113,39745.4692592593,2008-10-24,11:15:44
39.898508,116.369351,0,109,39745.4692708333,2008-10-24,11:15:45
39.898505,116.369156,0,108,39745.4692939815,2008-10-24,11:15:47
39.898499,116.369007,0,105,39745.4693171296,2008-10-24,11:15:49
39.898487,116.368838,0,98,39745.4693518518,2008-10-24,11:15:52
39.89848,116.368738,0,79,39745.4693865741,2008-10-24,11:15:55
39.898481,116.368724,0,70,39745.4694444444,2008-10-24,11:16:00
39.898481,116.368717,0,66,39745.4695023148,2008-10-24,11:16:05
39.89848,116.368713,0,65,39745.4695601852,2008-10-24,11:16:10
39.898481,116.368716,0,64,39745.4696180556,2008-10-24,11:16:15
39.89848,116.368716,0,64,39745.4696759259,2008-10-24,11:16:20
39.89848,116.368716,0,64,39745.4697106481,2008-10-24,11:16:23
39.89848,116.368719,0,64,39745.4697337963,2008-10-24,11:16:25
39.898481,116.368728,0,64,39745.4697916667,2008-10-24,11:16:30
39.898481,116.368734,0,65,39745.469849537,2008-10-24,11:16:35
39.898481,116.368733,0,66,39745.4699074074,2008-10-24,11:16:40
39.898481,116.368733,0,66,39745.4699421296,2008-10-24,11:16:43
39.898479,116.368729,0,66,39745.4699652778,2008-10-24,11:16:45
39.898478,116.368714,0,65,39745.4700231481,2008-10-24,11:16:50
39.898477,116.368704,0,64,39745.4700810185,2008-10-24,11:16:55
39.898477,116.368698,0,63,39745.4701388889,2008-10-24,11:17:00
39.898478,116.368697,0,62,39745.4701967593,2008-10-24,11:17:05
39.898479,116.368699,0,62,39745.4702546296,2008-10-24,11:17:10
39.898479,116.368701,0,62,39745.4703125,2008-10-24,11:17:15
39.89848,116.368703,0,62,39745.4703703704,2008-10-24,11:17:20
39.89848,116.368709,0,62,39745.4704282407,2008-10-24,11:17:25
39.898481,116.368715,0,62,39745.4704861111,2008-10-24,11:17:30
39.898482,116.368719,0,63,39745.4705439815,2008-10-24,11:17:35
39.898482,116.368719,0,63,39745.4705787037,2008-10-24,11:17:38
39.898483,116.368724,0,63,39745.4706018518,2008-10-24,11:17:40
39.898484,116.368564,0,66,39745.4706481481,2008-10-24,11:17:44
39.898485,116.368416,0,68,39745.4706712963,2008-10-24,11:17:46
39.898484,116.368222,0,71,39745.4706944444,2008-10-24,11:17:48
39.89847,116.368015,0,71,39745.4707175926,2008-10-24,11:17:50
39.898468,116.367802,0,72,39745.4707407407,2008-10-24,11:17:52
39.898454,116.367564,0,74,39745.4707638889,2008-10-24,11:17:54
39.898449,116.36743,0,74,39745.470775463,2008-10-24,11:17:55
39.898441,116.367287,0,75,39745.470787037,2008-10-24,11:17:56
39.898445,116.367135,0,77,39745.4707986111,2008-10-24,11:17:57
39.898444,116.366966,0,80,39745.4708101852,2008-10-24,11:17:58
39.89844,116.366799,0,82,39745.4708217593,2008-10-24,11:17:59
39.898437,116.366636,0,86,39745.4708333333,2008-10-24,11:18:00
39.898437,116.366479,0,89,39745.4708449074,2008-10-24,11:18:01
39.898428,116.366313,0,90,39745.4708564815,2008-10-24,11:18:02
39.898421,116.366145,0,91,39745.4708680556,2008-10-24,11:18:03
39.898419,116.365978,0,90,39745.4708796296,2008-10-24,11:18:04
39.89841,116.36581,0,90,39745.4708912037,2008-10-24,11:18:05
39.898404,116.365637,0,89,39745.4709027778,2008-10-24,11:18:06
39.898398,116.365469,0,89,39745.4709143518,2008-10-24,11:18:07
39.898398,116.3653,0,91,39745.4709259259,2008-10-24,11:18:08
39.898396,116.365139,0,90,39745.4709375,2008-10-24,11:18:09
39.898393,116.364991,0,91,39745.4709490741,2008-10-24,11:18:10
39.898391,116.364841,0,91,39745.4709606481,2008-10-24,11:18:11
39.898386,116.36469,0,91,39745.4709722222,2008-10-24,11:18:12
39.89837,116.364526,0,91,39745.4709837963,2008-10-24,11:18:13
39.898353,116.364369,0,92,39745.4709953704,2008-10-24,11:18:14
39.898342,116.364211,0,93,39745.4710069444,2008-10-24,11:18:15
39.898337,116.364048,0,93,39745.4710185185,2008-10-24,11:18:16
39.898336,116.36388,0,95,39745.4710300926,2008-10-24,11:18:17
39.898338,116.363711,0,95,39745.4710416667,2008-10-24,11:18:18
39.898334,116.363551,0,95,39745.4710532407,2008-10-24,11:18:19
39.898331,116.363388,0,95,39745.4710648148,2008-10-24,11:18:20
39.898324,116.363213,0,95,39745.4710763889,2008-10-24,11:18:21
39.898327,116.363026,0,95,39745.471087963,2008-10-24,11:18:22
39.89832,116.36284,0,96,39745.471099537,2008-10-24,11:18:23
39.898308,116.362655,0,99,39745.4711111111,2008-10-24,11:18:24
39.898304,116.362474,0,100,39745.4711226852,2008-10-24,11:18:25
39.898306,116.362289,0,101,39745.4711342593,2008-10-24,11:18:26
39.898308,116.36211,0,104,39745.4711458333,2008-10-24,11:18:27
39.898306,116.361937,0,106,39745.4711574074,2008-10-24,11:18:28
39.898304,116.361764,0,105,39745.4711689815,2008-10-24,11:18:29
39.898304,116.361587,0,104,39745.4711805556,2008-10-24,11:18:30
39.898308,116.361419,0,106,39745.4711921296,2008-10-24,11:18:31
39.89831,116.361254,0,108,39745.4712037037,2008-10-24,11:18:32
39.898304,116.361101,0,107,39745.4712152778,2008-10-24,11:18:33
39.8983,116.360944,0,107,39745.4712268518,2008-10-24,11:18:34
39.898295,116.360798,0,107,39745.4712384259,2008-10-24,11:18:35
39.898288,116.360649,0,107,39745.47125,2008-10-24,11:18:36
39.898286,116.360508,0,106,39745.4712615741,2008-10-24,11:18:37
39.898284,116.360371,0,107,39745.4712731481,2008-10-24,11:18:38
39.89828,116.360244,0,107,39745.4712847222,2008-10-24,11:18:39
39.898278,116.360126,0,106,39745.4712962963,2008-10-24,11:18:40
39.898268,116.359933,0,104,39745.4713194444,2008-10-24,11:18:42
39.898261,116.359775,0,104,39745.4713425926,2008-10-24,11:18:44
39.898287,116.35967,0,109,39745.471400463,2008-10-24,11:18:49
39.898291,116.359678,0,114,39745.4714583333,2008-10-24,11:18:54
39.898291,116.35968,0,113,39745.4715162037,2008-10-24,11:18:59
39.89829,116.359677,0,114,39745.4715740741,2008-10-24,11:19:04
39.89829,116.359677,0,114,39745.4716087963,2008-10-24,11:19:07
39.898291,116.359672,0,114,39745.4716319444,2008-10-24,11:19:09
39.898296,116.359607,0,115,39745.4716898148,2008-10-24,11:19:14
39.898295,116.359455,0,115,39745.471724537,2008-10-24,11:19:17
39.898289,116.359326,0,117,39745.4717476852,2008-10-24,11:19:19
39.898254,116.359154,0,118,39745.4717708333,2008-10-24,11:19:21
39.898268,116.358938,0,114,39745.4717939815,2008-10-24,11:19:23
39.898279,116.358708,0,110,39745.4718171296,2008-10-24,11:19:25
39.898287,116.358585,0,108,39745.4718287037,2008-10-24,11:19:26
39.898288,116.358467,0,107,39745.4718402778,2008-10-24,11:19:27
39.898279,116.358342,0,104,39745.4718518518,2008-10-24,11:19:28
39.898281,116.358216,0,103,39745.4718634259,2008-10-24,11:19:29
39.898277,116.358095,0,100,39745.471875,2008-10-24,11:19:30
39.898266,116.35786,0,100,39745.4718981481,2008-10-24,11:19:32
39.89825,116.357635,0,96,39745.4719212963,2008-10-24,11:19:34
39.898236,116.357432,0,98,39745.4719444444,2008-10-24,11:19:36
39.898227,116.357313,0,99,39745.4719560185,2008-10-24,11:19:37
39.898216,116.357089,0,101,39745.4719791667,2008-10-24,11:19:39
39.898197,116.356971,0,111,39745.4719907407,2008-10-24,11:19:40
39.898193,116.356854,0,113,39745.4720023148,2008-10-24,11:19:41
39.898179,116.356723,0,119,39745.4720138889,2008-10-24,11:19:42
39.898175,116.356589,0,118,39745.472025463,2008-10-24,11:19:43
39.898164,116.356456,0,121,39745.472037037,2008-10-24,11:19:44
39.898152,116.35633,0,125,39745.4720486111,2008-10-24,11:19:45
39.898148,116.356205,0,129,39745.4720601852,2008-10-24,11:19:46
39.89814,116.356082,0,134,39745.4720717593,2008-10-24,11:19:47
39.89813,116.355966,0,140,39745.4720833333,2008-10-24,11:19:48
39.898129,116.355836,0,138,39745.4720949074,2008-10-24,11:19:49
39.898114,116.355611,0,147,39745.4721180556,2008-10-24,11:19:51
39.898118,116.355381,0,142,39745.4721412037,2008-10-24,11:19:53
39.89812,116.355262,0,143,39745.4721527778,2008-10-24,11:19:54
39.898121,116.355145,0,142,39745.4721643519,2008-10-24,11:19:55
39.898136,116.355023,0,148,39745.4721759259,2008-10-24,11:19:56
39.898141,116.354895,0,153,39745.4721875,2008-10-24,11:19:57
39.898136,116.354761,0,159,39745.4721990741,2008-10-24,11:19:58
39.898139,116.354636,0,156,39745.4722106481,2008-10-24,11:19:59
39.898152,116.3545,0,153,39745.4722222222,2008-10-24,11:20:00
39.898166,116.35436,0,161,39745.4722337963,2008-10-24,11:20:01
39.898187,116.354219,0,167,39745.4722453704,2008-10-24,11:20:02
39.898211,116.354065,0,166,39745.4722569444,2008-10-24,11:20:03
39.898236,116.353916,0,164,39745.4722685185,2008-10-24,11:20:04
39.898264,116.353765,0,165,39745.4722800926,2008-10-24,11:20:05
39.898296,116.353602,0,164,39745.4722916667,2008-10-24,11:20:06
39.898346,116.35344,0,168,39745.4723032407,2008-10-24,11:20:07
39.898399,116.35328,0,172,39745.4723148148,2008-10-24,11:20:08
39.898462,116.353122,0,173,39745.4723263889,2008-10-24,11:20:09
39.898533,116.352966,0,177,39745.472337963,2008-10-24,11:20:10
39.898608,116.352797,0,175,39745.472349537,2008-10-24,11:20:11
39.898685,116.352643,0,178,39745.4723611111,2008-10-24,11:20:12
39.898768,116.352494,0,180,39745.4723726852,2008-10-24,11:20:13
39.898854,116.352354,0,183,39745.4723842593,2008-10-24,11:20:14
39.898956,116.352221,0,185,39745.4723958333,2008-10-24,11:20:15
39.899056,116.352093,0,188,39745.4724074074,2008-10-24,11:20:16
39.899155,116.351965,0,192,39745.4724189815,2008-10-24,11:20:17
39.899261,116.351856,0,195,39745.4724305556,2008-10-24,11:20:18
39.899357,116.351755,0,196,39745.4724421296,2008-10-24,11:20:19
39.899453,116.351672,0,199,39745.4724537037,2008-10-24,11:20:20
39.899559,116.351595,0,193,39745.4724652778,2008-10-24,11:20:21
39.899655,116.351509,0,196,39745.4724768519,2008-10-24,11:20:22
39.899749,116.351425,0,199,39745.4724884259,2008-10-24,11:20:23
39.899844,116.351344,0,202,39745.4725,2008-10-24,11:20:24
39.899938,116.351262,0,204,39745.4725115741,2008-10-24,11:20:25
39.900036,116.35119,0,203,39745.4725231482,2008-10-24,11:20:26
39.900133,116.351125,0,200,39745.4725347222,2008-10-24,11:20:27
39.900224,116.351051,0,192,39745.4725462963,2008-10-24,11:20:28
39.900316,116.350986,0,189,39745.4725578704,2008-10-24,11:20:29
39.900417,116.350928,0,179,39745.4725694444,2008-10-24,11:20:30
39.900526,116.350876,0,170,39745.4725810185,2008-10-24,11:20:31
39.900623,116.350819,0,165,39745.4725925926,2008-10-24,11:20:32
39.900729,116.350768,0,158,39745.4726041667,2008-10-24,11:20:33
39.90083,116.350726,0,154,39745.4726157407,2008-10-24,11:20:34
39.900938,116.350695,0,151,39745.4726273148,2008-10-24,11:20:35
39.901046,116.350677,0,149,39745.4726388889,2008-10-24,11:20:36
39.901171,116.35065,0,141,39745.472650463,2008-10-24,11:20:37
39.901284,116.350625,0,135,39745.472662037,2008-10-24,11:20:38
39.901404,116.350608,0,131,39745.4726736111,2008-10-24,11:20:39
39.901523,116.350595,0,127,39745.4726851852,2008-10-24,11:20:40
39.901642,116.350587,0,118,39745.4726967593,2008-10-24,11:20:41
39.901767,116.350574,0,110,39745.4727083333,2008-10-24,11:20:42
39.9019,116.350556,0,105,39745.4727199074,2008-10-24,11:20:43
39.902035,116.350539,0,110,39745.4727314815,2008-10-24,11:20:44
39.902173,116.350525,0,106,39745.4727430556,2008-10-24,11:20:45
39.902317,116.350515,0,103,39745.4727546296,2008-10-24,11:20:46
39.902463,116.350508,0,97,39745.4727662037,2008-10-24,11:20:47
39.902597,116.350488,0,96,39745.4727777778,2008-10-24,11:20:48
39.902732,116.350479,0,92,39745.4727893519,2008-10-24,11:20:49
39.902866,116.350469,0,86,39745.4728009259,2008-10-24,11:20:50
39.902997,116.35046,0,85,39745.4728125,2008-10-24,11:20:51
39.903125,116.35045,0,77,39745.4728240741,2008-10-24,11:20:52
39.903242,116.350442,0,81,39745.4728356482,2008-10-24,11:20:53
39.903369,116.350443,0,77,39745.4728472222,2008-10-24,11:20:54
39.903496,116.35044,0,74,39745.4728587963,2008-10-24,11:20:55
39.903625,116.350442,0,68,39745.4728703704,2008-10-24,11:20:56
39.903754,116.350441,0,63,39745.4728819444,2008-10-24,11:20:57
39.903877,116.350437,0,60,39745.4728935185,2008-10-24,11:20:58
39.904001,116.35043,0,58,39745.4729050926,2008-10-24,11:20:59
39.904134,116.350421,0,59,39745.4729166667,2008-10-24,11:21:00
39.904262,116.350419,0,56,39745.4729282407,2008-10-24,11:21:01
39.90439,116.350414,0,52,39745.4729398148,2008-10-24,11:21:02
39.904517,116.350404,0,50,39745.4729513889,2008-10-24,11:21:03
39.904647,116.350401,0,49,39745.472962963,2008-10-24,11:21:04
39.90478,116.3504,0,47,39745.472974537,2008-10-24,11:21:05
39.904911,116.350397,0,46,39745.4729861111,2008-10-24,11:21:06
39.905038,116.350385,0,44,39745.4729976852,2008-10-24,11:21:07
39.905165,116.350372,0,45,39745.4730092593,2008-10-24,11:21:08
39.905294,116.350368,0,46,39745.4730208333,2008-10-24,11:21:09
39.905422,116.350366,0,45,39745.4730324074,2008-10-24,11:21:10
39.90555,116.35036,0,44,39745.4730439815,2008-10-24,11:21:11
39.905685,116.350359,0,42,39745.4730555556,2008-10-24,11:21:12
39.905818,116.350351,0,39,39745.4730671296,2008-10-24,11:21:13
39.905949,116.35034,0,35,39745.4730787037,2008-10-24,11:21:14
39.906081,116.350327,0,31,39745.4730902778,2008-10-24,11:21:15
39.906211,116.350312,0,28,39745.4731018519,2008-10-24,11:21:16
39.906336,116.350306,0,25,39745.4731134259,2008-10-24,11:21:17
39.906462,116.350299,0,21,39745.473125,2008-10-24,11:21:18
39.90659,116.350289,0,19,39745.4731365741,2008-10-24,11:21:19
39.906716,116.350285,0,17,39745.4731481481,2008-10-24,11:21:20
39.906843,116.350266,0,19,39745.4731597222,2008-10-24,11:21:21
39.906961,116.350262,0,20,39745.4731712963,2008-10-24,11:21:22
39.907079,116.350258,0,19,39745.4731828704,2008-10-24,11:21:23
39.907198,116.350245,0,22,39745.4731944444,2008-10-24,11:21:24
39.90733,116.350236,0,21,39745.4732060185,2008-10-24,11:21:25
39.907458,116.350237,0,22,39745.4732175926,2008-10-24,11:21:26
39.907586,116.350238,0,23,39745.4732291667,2008-10-24,11:21:27
39.907713,116.350243,0,23,39745.4732407407,2008-10-24,11:21:28
39.907835,116.350269,0,27,39745.4732523148,2008-10-24,11:21:29
39.907964,116.350288,0,32,39745.4732638889,2008-10-24,11:21:30
39.908098,116.350285,0,30,39745.473275463,2008-10-24,11:21:31
39.908237,116.350288,0,31,39745.473287037,2008-10-24,11:21:32
39.908371,116.350299,0,31,39745.4732986111,2008-10-24,11:21:33
39.908477,116.350321,0,32,39745.4733101852,2008-10-24,11:21:34
39.908618,116.350338,0,33,39745.4733217593,2008-10-24,11:21:35
39.908764,116.350349,0,31,39745.4733333333,2008-10-24,11:21:36
39.908885,116.350367,0,30,39745.4733449074,2008-10-24,11:21:37
39.909018,116.350378,0,30,39745.4733564815,2008-10-24,11:21:38
39.90915,116.350394,0,28,39745.4733680556,2008-10-24,11:21:39
39.909291,116.350408,0,27,39745.4733796296,2008-10-24,11:21:40
39.909424,116.350426,0,26,39745.4733912037,2008-10-24,11:21:41
39.909567,116.350438,0,24,39745.4734027778,2008-10-24,11:21:42
39.909716,116.350457,0,24,39745.4734143519,2008-10-24,11:21:43
39.909863,116.350472,0,23,39745.4734259259,2008-10-24,11:21:44
39.910022,116.350492,0,23,39745.4734375,2008-10-24,11:21:45
39.910179,116.350507,0,22,39745.4734490741,2008-10-24,11:21:46
39.910344,116.350528,0,21,39745.4734606481,2008-10-24,11:21:47
39.910499,116.350539,0,21,39745.4734722222,2008-10-24,11:21:48
39.910657,116.350547,0,20,39745.4734837963,2008-10-24,11:21:49
39.910818,116.35055,0,21,39745.4734953704,2008-10-24,11:21:50
39.910984,116.35055,0,24,39745.4735069444,2008-10-24,11:21:51
39.91115,116.35055,0,25,39745.4735185185,2008-10-24,11:21:52
39.911318,116.350546,0,26,39745.4735300926,2008-10-24,11:21:53
39.911484,116.35054,0,29,39745.4735416667,2008-10-24,11:21:54
39.911653,116.350542,0,30,39745.4735532407,2008-10-24,11:21:55
39.911819,116.350543,0,32,39745.4735648148,2008-10-24,11:21:56
39.911983,116.350539,0,34,39745.4735763889,2008-10-24,11:21:57
39.912143,116.350536,0,35,39745.473587963,2008-10-24,11:21:58
39.912297,116.350521,0,42,39745.473599537,2008-10-24,11:21:59
39.912451,116.350506,0,42,39745.4736111111,2008-10-24,11:22:00
39.91261,116.350502,0,45,39745.4736226852,2008-10-24,11:22:01
39.912776,116.350493,0,45,39745.4736342593,2008-10-24,11:22:02
39.912943,116.350489,0,45,39745.4736458333,2008-10-24,11:22:03
39.913104,116.350485,0,45,39745.4736574074,2008-10-24,11:22:04
39.913269,116.350475,0,44,39745.4736689815,2008-10-24,11:22:05
39.913434,116.350474,0,43,39745.4736805556,2008-10-24,11:22:06
39.913608,116.350468,0,42,39745.4736921296,2008-10-24,11:22:07
39.913771,116.350473,0,42,39745.4737037037,2008-10-24,11:22:08
39.913936,116.350467,0,41,39745.4737152778,2008-10-24,11:22:09
39.914099,116.350466,0,39,39745.4737268519,2008-10-24,11:22:10
39.914267,116.350457,0,39,39745.4737384259,2008-10-24,11:22:11
39.914425,116.350447,0,39,39745.47375,2008-10-24,11:22:12
39.91459,116.350431,0,39,39745.4737615741,2008-10-24,11:22:13
39.914755,116.350418,0,38,39745.4737731481,2008-10-24,11:22:14
39.914925,116.350408,0,39,39745.4737847222,2008-10-24,11:22:15
39.915102,116.350395,0,41,39745.4737962963,2008-10-24,11:22:16
39.915282,116.350379,0,41,39745.4738078704,2008-10-24,11:22:17
39.915456,116.35037,0,41,39745.4738194444,2008-10-24,11:22:18
39.915634,116.350364,0,41,39745.4738310185,2008-10-24,11:22:19
39.915812,116.350364,0,40,39745.4738425926,2008-10-24,11:22:20
39.915993,116.35036,0,40,39745.4738541667,2008-10-24,11:22:21
39.91617,116.350358,0,39,39745.4738657407,2008-10-24,11:22:22
39.916345,116.350353,0,40,39745.4738773148,2008-10-24,11:22:23
39.916521,116.350349,0,40,39745.4738888889,2008-10-24,11:22:24
39.916702,116.35035,0,41,39745.473900463,2008-10-24,11:22:25
39.916885,116.350348,0,41,39745.473912037,2008-10-24,11:22:26
39.917066,116.350347,0,44,39745.4739236111,2008-10-24,11:22:27
39.917244,116.350338,0,45,39745.4739351852,2008-10-24,11:22:28
39.917422,116.350333,0,45,39745.4739467593,2008-10-24,11:22:29
39.917597,116.350322,0,46,39745.4739583333,2008-10-24,11:22:30
39.917766,116.35032,0,45,39745.4739699074,2008-10-24,11:22:31
39.917928,116.350307,0,44,39745.4739814815,2008-10-24,11:22:32
39.918089,116.350295,0,46,39745.4739930556,2008-10-24,11:22:33
39.918243,116.350286,0,47,39745.4740046296,2008-10-24,11:22:34
39.918398,116.350265,0,57,39745.4740162037,2008-10-24,11:22:35
39.918552,116.350247,0,63,39745.4740277778,2008-10-24,11:22:36
39.91872,116.350237,0,65,39745.4740393519,2008-10-24,11:22:37
39.918891,116.350237,0,69,39745.4740509259,2008-10-24,11:22:38
39.919046,116.350226,0,77,39745.4740625,2008-10-24,11:22:39
39.919197,116.350216,0,89,39745.4740740741,2008-10-24,11:22:40
39.919351,116.350211,0,99,39745.4740856481,2008-10-24,11:22:41
39.919502,116.350202,0,109,39745.4740972222,2008-10-24,11:22:42
39.919649,116.350188,0,122,39745.4741087963,2008-10-24,11:22:43
39.919804,116.350185,0,131,39745.4741203704,2008-10-24,11:22:44
39.919964,116.350174,0,138,39745.4741319444,2008-10-24,11:22:45
39.920123,116.35016,0,144,39745.4741435185,2008-10-24,11:22:46
39.920283,116.350147,0,150,39745.4741550926,2008-10-24,11:22:47
39.92045,116.350146,0,156,39745.4741666667,2008-10-24,11:22:48
39.9206,116.350129,0,168,39745.4741782407,2008-10-24,11:22:49
39.92076,116.35012,0,180,39745.4741898148,2008-10-24,11:22:50
39.920923,116.350103,0,192,39745.4742013889,2008-10-24,11:22:51
39.921102,116.350105,0,196,39745.474212963,2008-10-24,11:22:52
39.921279,116.350099,0,198,39745.474224537,2008-10-24,11:22:53
39.921445,116.350103,0,200,39745.4742361111,2008-10-24,11:22:54
39.921617,116.350101,0,206,39745.4742476852,2008-10-24,11:22:55
39.921781,116.350105,0,210,39745.4742592593,2008-10-24,11:22:56
39.921958,116.350104,0,213,39745.4742708333,2008-10-24,11:22:57
39.922129,116.350105,0,216,39745.4742824074,2008-10-24,11:22:58
39.922302,116.350102,0,219,39745.4742939815,2008-10-24,11:22:59
39.922483,116.350094,0,221,39745.4743055556,2008-10-24,11:23:00
39.922658,116.350093,0,225,39745.4743171296,2008-10-24,11:23:01
39.922829,116.350091,0,228,39745.4743287037,2008-10-24,11:23:02
39.922986,116.350092,0,232,39745.4743402778,2008-10-24,11:23:03
39.923141,116.350089,0,237,39745.4743518519,2008-10-24,11:23:04
39.923293,116.350076,0,241,39745.4743634259,2008-10-24,11:23:05
39.92344,116.350069,0,248,39745.474375,2008-10-24,11:23:06
39.923606,116.350046,0,253,39745.4743865741,2008-10-24,11:23:07
39.923764,116.350038,0,253,39745.4743981481,2008-10-24,11:23:08
39.923938,116.350022,0,257,39745.4744097222,2008-10-24,11:23:09
39.924097,116.350009,0,258,39745.4744212963,2008-10-24,11:23:10
39.924262,116.349991,0,261,39745.4744328704,2008-10-24,11:23:11
39.924436,116.349982,0,264,39745.4744444444,2008-10-24,11:23:12
39.924607,116.34997,0,265,39745.4744560185,2008-10-24,11:23:13
39.924778,116.349961,0,266,39745.4744675926,2008-10-24,11:23:14
39.924943,116.349951,0,266,39745.4744791667,2008-10-24,11:23:15
39.925099,116.349944,0,266,39745.4744907407,2008-10-24,11:23:16
39.925252,116.349935,0,265,39745.4745023148,2008-10-24,11:23:17
39.925403,116.349922,0,266,39745.4745138889,2008-10-24,11:23:18
39.925554,116.349915,0,268,39745.474525463,2008-10-24,11:23:19
39.925712,116.349907,0,268,39745.474537037,2008-10-24,11:23:20
39.925863,116.349895,0,270,39745.4745486111,2008-10-24,11:23:21
39.926019,116.349887,0,273,39745.4745601852,2008-10-24,11:23:22
39.926181,116.349876,0,275,39745.4745717593,2008-10-24,11:23:23
39.92636,116.349858,0,278,39745.4745833333,2008-10-24,11:23:24
39.926534,116.349844,0,280,39745.4745949074,2008-10-24,11:23:25
39.926714,116.349827,0,279,39745.4746064815,2008-10-24,11:23:26
39.926895,116.349813,0,280,39745.4746180556,2008-10-24,11:23:27
39.927068,116.349787,0,280,39745.4746296296,2008-10-24,11:23:28
39.927247,116.349769,0,280,39745.4746412037,2008-10-24,11:23:29
39.927434,116.349763,0,279,39745.4746527778,2008-10-24,11:23:30
39.927623,116.349761,0,280,39745.4746643519,2008-10-24,11:23:31
39.92781,116.34976,0,280,39745.4746759259,2008-10-24,11:23:32
39.927998,116.349762,0,281,39745.4746875,2008-10-24,11:23:33
39.928187,116.349769,0,282,39745.4746990741,2008-10-24,11:23:34
39.928375,116.349768,0,282,39745.4747106481,2008-10-24,11:23:35
39.928553,116.349774,0,283,39745.4747222222,2008-10-24,11:23:36
39.92874,116.349778,0,284,39745.4747337963,2008-10-24,11:23:37
39.928924,116.34978,0,287,39745.4747453704,2008-10-24,11:23:38
39.929112,116.34977,0,290,39745.4747569444,2008-10-24,11:23:39
39.929295,116.349768,0,297,39745.4747685185,2008-10-24,11:23:40
39.929472,116.349758,0,302,39745.4747800926,2008-10-24,11:23:41
39.929635,116.349747,0,305,39745.4747916667,2008-10-24,11:23:42
39.92978,116.34975,0,310,39745.4748032407,2008-10-24,11:23:43
39.929911,116.349729,0,320,39745.4748148148,2008-10-24,11:23:44
39.93006,116.349713,0,327,39745.4748263889,2008-10-24,11:23:45
39.930207,116.349701,0,331,39745.474837963,2008-10-24,11:23:46
39.930363,116.34969,0,336,39745.474849537,2008-10-24,11:23:47
39.930517,116.349682,0,337,39745.4748611111,2008-10-24,11:23:48
39.930671,116.349672,0,339,39745.4748726852,2008-10-24,11:23:49
39.930831,116.349654,0,340,39745.4748842593,2008-10-24,11:23:50
39.930987,116.349647,0,341,39745.4748958333,2008-10-24,11:23:51
39.93113,116.349641,0,343,39745.4749074074,2008-10-24,11:23:52
39.931287,116.349636,0,345,39745.4749189815,2008-10-24,11:23:53
39.931436,116.349648,0,347,39745.4749305556,2008-10-24,11:23:54
39.931588,116.34964,0,348,39745.4749421296,2008-10-24,11:23:55
39.931735,116.349634,0,347,39745.4749537037,2008-10-24,11:23:56
39.931884,116.349628,0,348,39745.4749652778,2008-10-24,11:23:57
39.932031,116.34961,0,349,39745.4749768519,2008-10-24,11:23:58
39.932176,116.349622,0,349,39745.4749884259,2008-10-24,11:23:59
39.932326,116.349623,0,349,39745.475,2008-10-24,11:24:00
39.932481,116.349621,0,348,39745.4750115741,2008-10-24,11:24:01
39.932639,116.349617,0,346,39745.4750231481,2008-10-24,11:24:02
39.932796,116.349606,0,346,39745.4750347222,2008-10-24,11:24:03
39.932957,116.3496,0,344,39745.4750462963,2008-10-24,11:24:04
39.933117,116.349591,0,341,39745.4750578704,2008-10-24,11:24:05
39.933271,116.349581,0,335,39745.4750694444,2008-10-24,11:24:06
39.933434,116.349566,0,332,39745.4750810185,2008-10-24,11:24:07
39.933588,116.34954,0,335,39745.4750925926,2008-10-24,11:24:08
39.93375,116.349524,0,336,39745.4751041667,2008-10-24,11:24:09
39.933905,116.34951,0,337,39745.4751157407,2008-10-24,11:24:10
39.934057,116.349497,0,339,39745.4751273148,2008-10-24,11:24:11
39.934206,116.34948,0,345,39745.4751388889,2008-10-24,11:24:12
39.934359,116.34947,0,348,39745.475150463,2008-10-24,11:24:13
39.934512,116.349454,0,353,39745.475162037,2008-10-24,11:24:14
39.934672,116.34945,0,356,39745.4751736111,2008-10-24,11:24:15
39.934825,116.349446,0,358,39745.4751851852,2008-10-24,11:24:16
39.934978,116.349446,0,358,39745.4751967593,2008-10-24,11:24:17
39.935129,116.349445,0,359,39745.4752083333,2008-10-24,11:24:18
39.935285,116.349448,0,361,39745.4752199074,2008-10-24,11:24:19
39.935435,116.349444,0,363,39745.4752314815,2008-10-24,11:24:20
39.935584,116.349448,0,366,39745.4752430556,2008-10-24,11:24:21
39.935711,116.349454,0,366,39745.4752546296,2008-10-24,11:24:22
39.935838,116.349455,0,366,39745.4752662037,2008-10-24,11:24:23
39.935958,116.349452,0,365,39745.4752777778,2008-10-24,11:24:24
39.936073,116.349448,0,364,39745.4752893519,2008-10-24,11:24:25
39.93618,116.349475,0,366,39745.4753009259,2008-10-24,11:24:26
39.936288,116.349474,0,362,39745.4753125,2008-10-24,11:24:27
39.936395,116.349473,0,351,39745.4753240741,2008-10-24,11:24:28
39.936491,116.349475,0,347,39745.4753356481,2008-10-24,11:24:29
39.936597,116.349465,0,342,39745.4753472222,2008-10-24,11:24:30
39.936698,116.349462,0,341,39745.4753587963,2008-10-24,11:24:31
39.936804,116.349458,0,343,39745.4753703704,2008-10-24,11:24:32
39.936916,116.349441,0,348,39745.4753819444,2008-10-24,11:24:33
39.937029,116.349423,0,355,39745.4753935185,2008-10-24,11:24:34
39.937147,116.349414,0,357,39745.4754050926,2008-10-24,11:24:35
39.937272,116.349411,0,359,39745.4754166667,2008-10-24,11:24:36
39.9374,116.349409,0,360,39745.4754282407,2008-10-24,11:24:37
39.937528,116.349399,0,360,39745.4754398148,2008-10-24,11:24:38
39.937669,116.349383,0,357,39745.4754513889,2008-10-24,11:24:39
39.93781,116.349382,0,357,39745.475462963,2008-10-24,11:24:40
39.93796,116.349394,0,354,39745.475474537,2008-10-24,11:24:41
39.938107,116.349387,0,354,39745.4754861111,2008-10-24,11:24:42
39.938266,116.349377,0,350,39745.4754976852,2008-10-24,11:24:43
39.938431,116.349379,0,346,39745.4755092593,2008-10-24,11:24:44
39.938606,116.349374,0,342,39745.4755208333,2008-10-24,11:24:45
39.938781,116.349383,0,331,39745.4755324074,2008-10-24,11:24:46
39.938949,116.349381,0,331,39745.4755439815,2008-10-24,11:24:47
39.939119,116.349377,0,331,39745.4755555556,2008-10-24,11:24:48
39.939293,116.349373,0,331,39745.4755671296,2008-10-24,11:24:49
39.939463,116.349368,0,331,39745.4755787037,2008-10-24,11:24:50
39.939631,116.349365,0,330,39745.4755902778,2008-10-24,11:24:51
39.939795,116.349367,0,330,39745.4756018519,2008-10-24,11:24:52
39.939961,116.34936,0,330,39745.4756134259,2008-10-24,11:24:53
39.940115,116.349359,0,329,39745.475625,2008-10-24,11:24:54
39.940278,116.349345,0,328,39745.4756365741,2008-10-24,11:24:55
39.940436,116.349323,0,326,39745.4756481481,2008-10-24,11:24:56
39.940588,116.349323,0,320,39745.4756597222,2008-10-24,11:24:57
39.940727,116.349314,0,314,39745.4756712963,2008-10-24,11:24:58
39.940855,116.349289,0,298,39745.4756828704,2008-10-24,11:24:59
39.940993,116.349304,0,276,39745.4756944444,2008-10-24,11:25:00
39.941135,116.349349,0,260,39745.4757060185,2008-10-24,11:25:01
39.941257,116.349393,0,249,39745.4757175926,2008-10-24,11:25:02
39.941392,116.349436,0,238,39745.4757291667,2008-10-24,11:25:03
39.941508,116.349476,0,229,39745.4757407407,2008-10-24,11:25:04
39.941624,116.349543,0,219,39745.4757523148,2008-10-24,11:25:05
39.941746,116.349625,0,206,39745.4757638889,2008-10-24,11:25:06
39.941865,116.349712,0,190,39745.475775463,2008-10-24,11:25:07
39.941983,116.349799,0,187,39745.475787037,2008-10-24,11:25:08
39.942099,116.349878,0,184,39745.4757986111,2008-10-24,11:25:09
39.942228,116.349942,0,176,39745.4758101852,2008-10-24,11:25:10
39.942352,116.34999,0,172,39745.4758217593,2008-10-24,11:25:11
39.942474,116.350035,0,165,39745.4758333333,2008-10-24,11:25:12
39.942599,116.350074,0,158,39745.4758449074,2008-10-24,11:25:13
39.942724,116.35011,0,154,39745.4758564815,2008-10-24,11:25:14
39.942857,116.350136,0,147,39745.4758680556,2008-10-24,11:25:15
39.943012,116.350131,0,144,39745.4758796296,2008-10-24,11:25:16
39.943163,116.350122,0,140,39745.4758912037,2008-10-24,11:25:17
39.943316,116.350121,0,136,39745.4759027778,2008-10-24,11:25:18
39.943477,116.350114,0,133,39745.4759143519,2008-10-24,11:25:19
39.94364,116.350117,0,129,39745.4759259259,2008-10-24,11:25:20
39.943798,116.350123,0,124,39745.4759375,2008-10-24,11:25:21
39.943966,116.35013,0,121,39745.4759490741,2008-10-24,11:25:22
39.944136,116.350146,0,120,39745.4759606481,2008-10-24,11:25:23
39.944305,116.350156,0,119,39745.4759722222,2008-10-24,11:25:24
39.944479,116.350161,0,118,39745.4759837963,2008-10-24,11:25:25
39.944656,116.350164,0,118,39745.4759953704,2008-10-24,11:25:26
39.944848,116.350176,0,113,39745.4760069444,2008-10-24,11:25:27
39.945024,116.350178,0,110,39745.4760185185,2008-10-24,11:25:28
39.945198,116.350177,0,107,39745.4760300926,2008-10-24,11:25:29
39.945366,116.350171,0,105,39745.4760416667,2008-10-24,11:25:30
39.945535,116.350171,0,103,39745.4760532407,2008-10-24,11:25:31
39.945709,116.350173,0,101,39745.4760648148,2008-10-24,11:25:32
39.945878,116.350172,0,99,39745.4760763889,2008-10-24,11:25:33
39.946049,116.35017,0,97,39745.476087963,2008-10-24,11:25:34
39.946225,116.350166,0,96,39745.476099537,2008-10-24,11:25:35
39.946402,116.350162,0,93,39745.4761111111,2008-10-24,11:25:36
39.946578,116.350153,0,92,39745.4761226852,2008-10-24,11:25:37
39.946754,116.350145,0,91,39745.4761342593,2008-10-24,11:25:38
39.946923,116.350144,0,89,39745.4761458333,2008-10-24,11:25:39
39.947096,116.350137,0,86,39745.4761574074,2008-10-24,11:25:40
39.94727,116.350129,0,85,39745.4761689815,2008-10-24,11:25:41
39.947444,116.350127,0,82,39745.4761805556,2008-10-24,11:25:42
39.947616,116.350128,0,80,39745.4761921296,2008-10-24,11:25:43
39.947783,116.350112,0,81,39745.4762037037,2008-10-24,11:25:44
39.947957,116.350097,0,82,39745.4762152778,2008-10-24,11:25:45
39.94814,116.35008,0,87,39745.4762268519,2008-10-24,11:25:46
39.948316,116.350067,0,87,39745.4762384259,2008-10-24,11:25:47
39.948505,116.350063,0,88,39745.47625,2008-10-24,11:25:48
39.948671,116.350027,0,91,39745.4762615741,2008-10-24,11:25:49
39.948828,116.349976,0,96,39745.4762731481,2008-10-24,11:25:50
39.948996,116.349929,0,98,39745.4762847222,2008-10-24,11:25:51
39.949162,116.349877,0,100,39745.4762962963,2008-10-24,11:25:52
39.949323,116.349824,0,104,39745.4763078704,2008-10-24,11:25:53
39.949485,116.349765,0,108,39745.4763194444,2008-10-24,11:25:54
39.949639,116.349695,0,115,39745.4763310185,2008-10-24,11:25:55
39.949796,116.349612,0,121,39745.4763425926,2008-10-24,11:25:56
39.949971,116.349563,0,121,39745.4763541667,2008-10-24,11:25:57
39.950143,116.349517,0,121,39745.4763657407,2008-10-24,11:25:58
39.950313,116.349468,0,122,39745.4763773148,2008-10-24,11:25:59
39.950467,116.349404,0,124,39745.4763888889,2008-10-24,11:26:00
39.950627,116.349347,0,126,39745.476400463,2008-10-24,11:26:01
39.95079,116.349302,0,128,39745.476412037,2008-10-24,11:26:02
39.950954,116.34925,0,130,39745.4764236111,2008-10-24,11:26:03
39.951153,116.349183,0,136,39745.4764351852,2008-10-24,11:26:04
39.951298,116.349148,0,137,39745.4764467593,2008-10-24,11:26:05
39.95147,116.349115,0,138,39745.4764583333,2008-10-24,11:26:06
39.951633,116.34909,0,139,39745.4764699074,2008-10-24,11:26:07
39.951797,116.349071,0,138,39745.4764814815,2008-10-24,11:26:08
39.951956,116.349054,0,137,39745.4764930556,2008-10-24,11:26:09
39.952116,116.349043,0,138,39745.4765046296,2008-10-24,11:26:10
39.952273,116.349032,0,141,39745.4765162037,2008-10-24,11:26:11
39.952416,116.349028,0,153,39745.4765277778,2008-10-24,11:26:12
39.952583,116.349016,0,160,39745.4765393519,2008-10-24,11:26:13
39.952737,116.349018,0,167,39745.4765509259,2008-10-24,11:26:14
39.952895,116.349008,0,175,39745.4765625,2008-10-24,11:26:15
39.953042,116.348989,0,181,39745.4765740741,2008-10-24,11:26:16
39.953191,116.348968,0,183,39745.4765856481,2008-10-24,11:26:17
39.953316,116.348949,0,189,39745.4765972222,2008-10-24,11:26:18
39.953422,116.348949,0,196,39745.4766087963,2008-10-24,11:26:19
39.95352,116.348957,0,201,39745.4766203704,2008-10-24,11:26:20
39.953622,116.348954,0,207,39745.4766319444,2008-10-24,11:26:21
39.95372,116.348961,0,212,39745.4766435185,2008-10-24,11:26:22
39.953818,116.348963,0,217,39745.4766550926,2008-10-24,11:26:23
39.953916,116.348961,0,221,39745.4766666667,2008-10-24,11:26:24
39.954012,116.348959,0,223,39745.4766782407,2008-10-24,11:26:25
39.954207,116.348955,0,225,39745.4767013889,2008-10-24,11:26:27
39.954317,116.348956,0,226,39745.476712963,2008-10-24,11:26:28
39.954428,116.348958,0,227,39745.476724537,2008-10-24,11:26:29
39.954541,116.348958,0,227,39745.4767361111,2008-10-24,11:26:30
39.954649,116.348947,0,221,39745.4767476852,2008-10-24,11:26:31
39.95476,116.348941,0,220,39745.4767592593,2008-10-24,11:26:32
39.954871,116.348936,0,217,39745.4767708333,2008-10-24,11:26:33
39.954984,116.348934,0,213,39745.4767824074,2008-10-24,11:26:34
39.9551,116.348926,0,210,39745.4767939815,2008-10-24,11:26:35
39.955215,116.34892,0,207,39745.4768055556,2008-10-24,11:26:36
39.955334,116.348907,0,206,39745.4768171296,2008-10-24,11:26:37
39.955455,116.348898,0,204,39745.4768287037,2008-10-24,11:26:38
39.955578,116.348883,0,204,39745.4768402778,2008-10-24,11:26:39
39.955701,116.348861,0,202,39745.4768518518,2008-10-24,11:26:40
39.955818,116.348851,0,200,39745.4768634259,2008-10-24,11:26:41
39.955933,116.348848,0,199,39745.476875,2008-10-24,11:26:42
39.956046,116.348842,0,197,39745.4768865741,2008-10-24,11:26:43
39.956155,116.348848,0,190,39745.4768981481,2008-10-24,11:26:44
39.956269,116.348846,0,186,39745.4769097222,2008-10-24,11:26:45
39.95639,116.348844,0,180,39745.4769212963,2008-10-24,11:26:46
39.956507,116.348839,0,177,39745.4769328704,2008-10-24,11:26:47
39.956626,116.348832,0,172,39745.4769444444,2008-10-24,11:26:48
39.956741,116.348839,0,163,39745.4769560185,2008-10-24,11:26:49
39.956858,116.348845,0,156,39745.4769675926,2008-10-24,11:26:50
39.956971,116.34884,0,150,39745.4769791667,2008-10-24,11:26:51
39.957084,116.348834,0,148,39745.4769907407,2008-10-24,11:26:52
39.957203,116.348836,0,153,39745.4770023148,2008-10-24,11:26:53
39.957323,116.348825,0,150,39745.4770138889,2008-10-24,11:26:54
39.957456,116.348838,0,149,39745.477025463,2008-10-24,11:26:55
39.957592,116.348839,0,146,39745.477037037,2008-10-24,11:26:56
39.957723,116.34884,0,145,39745.4770486111,2008-10-24,11:26:57
39.957859,116.348831,0,144,39745.4770601852,2008-10-24,11:26:58
39.958006,116.348828,0,142,39745.4770717593,2008-10-24,11:26:59
39.958148,116.348828,0,137,39745.4770833333,2008-10-24,11:27:00
39.958285,116.348829,0,135,39745.4770949074,2008-10-24,11:27:01
39.95842,116.348818,0,130,39745.4771064815,2008-10-24,11:27:02
39.958554,116.348812,0,128,39745.4771180556,2008-10-24,11:27:03
39.958689,116.348803,0,127,39745.4771296296,2008-10-24,11:27:04
39.958826,116.348795,0,125,39745.4771412037,2008-10-24,11:27:05
39.958961,116.348791,0,125,39745.4771527778,2008-10-24,11:27:06
39.959093,116.348787,0,122,39745.4771643518,2008-10-24,11:27:07
39.959224,116.348777,0,119,39745.4771759259,2008-10-24,11:27:08
39.959349,116.348777,0,118,39745.4771875,2008-10-24,11:27:09
39.959472,116.348774,0,115,39745.4771990741,2008-10-24,11:27:10
39.959597,116.348769,0,116,39745.4772106481,2008-10-24,11:27:11
39.959712,116.348772,0,113,39745.4772222222,2008-10-24,11:27:12
39.959818,116.348769,0,112,39745.4772337963,2008-10-24,11:27:13
39.959933,116.348766,0,114,39745.4772453704,2008-10-24,11:27:14
39.960047,116.348761,0,114,39745.4772569444,2008-10-24,11:27:15
39.960166,116.348765,0,116,39745.4772685185,2008-10-24,11:27:16
39.960287,116.348757,0,117,39745.4772800926,2008-10-24,11:27:17
39.960411,116.348752,0,117,39745.4772916667,2008-10-24,11:27:18
39.960536,116.348745,0,117,39745.4773032407,2008-10-24,11:27:19
39.960667,116.348747,0,118,39745.4773148148,2008-10-24,11:27:20
39.960807,116.348748,0,121,39745.4773263889,2008-10-24,11:27:21
39.960947,116.348742,0,122,39745.477337963,2008-10-24,11:27:22
39.961092,116.348732,0,124,39745.477349537,2008-10-24,11:27:23
39.961234,116.348726,0,123,39745.4773611111,2008-10-24,11:27:24
39.961386,116.348717,0,129,39745.4773726852,2008-10-24,11:27:25
39.961532,116.348715,0,132,39745.4773842593,2008-10-24,11:27:26
39.961674,116.348707,0,135,39745.4773958333,2008-10-24,11:27:27
39.961818,116.348703,0,134,39745.4774074074,2008-10-24,11:27:28
39.96196,116.348695,0,134,39745.4774189815,2008-10-24,11:27:29
39.962102,116.348692,0,131,39745.4774305556,2008-10-24,11:27:30
39.962237,116.348677,0,130,39745.4774421296,2008-10-24,11:27:31
39.962372,116.34867,0,128,39745.4774537037,2008-10-24,11:27:32
39.962506,116.348658,0,128,39745.4774652778,2008-10-24,11:27:33
39.962643,116.348651,0,128,39745.4774768518,2008-10-24,11:27:34
39.962787,116.348635,0,129,39745.4774884259,2008-10-24,11:27:35
39.962929,116.348612,0,127,39745.4775,2008-10-24,11:27:36
39.963072,116.348596,0,125,39745.4775115741,2008-10-24,11:27:37
39.963206,116.348585,0,124,39745.4775231481,2008-10-24,11:27:38
39.963336,116.348578,0,125,39745.4775347222,2008-10-24,11:27:39
39.963473,116.348565,0,127,39745.4775462963,2008-10-24,11:27:40
39.963611,116.348551,0,127,39745.4775578704,2008-10-24,11:27:41
39.963753,116.348538,0,128,39745.4775694444,2008-10-24,11:27:42
39.963903,116.348535,0,130,39745.4775810185,2008-10-24,11:27:43
39.964052,116.348521,0,132,39745.4775925926,2008-10-24,11:27:44
39.964205,116.348506,0,134,39745.4776041667,2008-10-24,11:27:45
39.964351,116.34849,0,133,39745.4776157407,2008-10-24,11:27:46
39.964498,116.348479,0,135,39745.4776273148,2008-10-24,11:27:47
39.96465,116.348486,0,135,39745.4776388889,2008-10-24,11:27:48
39.964786,116.348483,0,134,39745.477650463,2008-10-24,11:27:49
39.964924,116.348481,0,133,39745.477662037,2008-10-24,11:27:50
39.965058,116.348472,0,129,39745.4776736111,2008-10-24,11:27:51
39.965189,116.348467,0,127,39745.4776851852,2008-10-24,11:27:52
39.965323,116.348465,0,127,39745.4776967593,2008-10-24,11:27:53
39.965458,116.348459,0,128,39745.4777083333,2008-10-24,11:27:54
39.965592,116.348453,0,129,39745.4777199074,2008-10-24,11:27:55
39.965728,116.348456,0,126,39745.4777314815,2008-10-24,11:27:56
39.965848,116.348441,0,126,39745.4777430556,2008-10-24,11:27:57
39.965977,116.348431,0,125,39745.4777546296,2008-10-24,11:27:58
39.966116,116.348418,0,125,39745.4777662037,2008-10-24,11:27:59
39.966261,116.348412,0,124,39745.4777777778,2008-10-24,11:28:00
39.966403,116.348404,0,123,39745.4777893518,2008-10-24,11:28:01
39.966544,116.348395,0,122,39745.4778009259,2008-10-24,11:28:02
39.966683,116.348384,0,120,39745.4778125,2008-10-24,11:28:03
39.966791,116.348374,0,119,39745.4778240741,2008-10-24,11:28:04
39.96688,116.34844,0,116,39745.4778472222,2008-10-24,11:28:06
39.96698,116.348417,0,123,39745.4778935185,2008-10-24,11:28:10
39.967056,116.348424,0,123,39745.4779513889,2008-10-24,11:28:15
39.967167,116.348479,0,120,39745.4779976852,2008-10-24,11:28:19
39.967235,116.348557,0,123,39745.4780208333,2008-10-24,11:28:21
39.967268,116.348675,0,122,39745.4780439815,2008-10-24,11:28:23
39.96725,116.348816,0,120,39745.4780671296,2008-10-24,11:28:25
39.967209,116.348954,0,120,39745.4780902778,2008-10-24,11:28:27
39.967145,116.349099,0,120,39745.4781134259,2008-10-24,11:28:29
39.967066,116.349254,0,115,39745.4781365741,2008-10-24,11:28:31
39.967007,116.349407,0,120,39745.4781597222,2008-10-24,11:28:33
39.966941,116.349563,0,114,39745.4781828704,2008-10-24,11:28:35
39.966889,116.349705,0,116,39745.4782060185,2008-10-24,11:28:37
39.966809,116.349799,0,121,39745.4782291667,2008-10-24,11:28:39
39.96672,116.349848,0,123,39745.4782523148,2008-10-24,11:28:41
39.966628,116.349824,0,117,39745.478275463,2008-10-24,11:28:43
39.966566,116.349706,0,132,39745.4782986111,2008-10-24,11:28:45
39.96652,116.349532,0,132,39745.4783217593,2008-10-24,11:28:47
39.966492,116.349319,0,136,39745.4783449074,2008-10-24,11:28:49
39.966491,116.349202,0,138,39745.4783564815,2008-10-24,11:28:50
39.966495,116.349083,0,139,39745.4783680556,2008-10-24,11:28:51
39.966495,116.348952,0,139,39745.4783796296,2008-10-24,11:28:52
39.966494,116.34882,0,139,39745.4783912037,2008-10-24,11:28:53
39.966491,116.348677,0,139,39745.4784027778,2008-10-24,11:28:54
39.966495,116.348533,0,135,39745.4784143518,2008-10-24,11:28:55
39.966479,116.348385,0,141,39745.4784259259,2008-10-24,11:28:56
39.966486,116.348238,0,141,39745.4784375,2008-10-24,11:28:57
39.966494,116.348088,0,141,39745.4784490741,2008-10-24,11:28:58
39.966496,116.347944,0,141,39745.4784606481,2008-10-24,11:28:59
39.966501,116.347797,0,141,39745.4784722222,2008-10-24,11:29:00
39.966505,116.347644,0,141,39745.4784837963,2008-10-24,11:29:01
39.966509,116.34749,0,145,39745.4784953704,2008-10-24,11:29:02
39.966508,116.347349,0,147,39745.4785069444,2008-10-24,11:29:03
39.966508,116.347212,0,148,39745.4785185185,2008-10-24,11:29:04
39.966506,116.347077,0,150,39745.4785300926,2008-10-24,11:29:05
39.966503,116.346941,0,151,39745.4785416667,2008-10-24,11:29:06
39.966505,116.346803,0,154,39745.4785532407,2008-10-24,11:29:07
39.966501,116.34667,0,157,39745.4785648148,2008-10-24,11:29:08
39.966501,116.346549,0,159,39745.4785763889,2008-10-24,11:29:09
39.966502,116.346429,0,163,39745.478587963,2008-10-24,11:29:10
39.966506,116.346308,0,165,39745.478599537,2008-10-24,11:29:11
39.96651,116.346181,0,167,39745.4786111111,2008-10-24,11:29:12
39.966507,116.346056,0,170,39745.4786226852,2008-10-24,11:29:13
39.966509,116.345935,0,173,39745.4786342593,2008-10-24,11:29:14
39.966503,116.345811,0,176,39745.4786458333,2008-10-24,11:29:15
39.9665,116.345678,0,179,39745.4786574074,2008-10-24,11:29:16
39.966491,116.345549,0,180,39745.4786689815,2008-10-24,11:29:17
39.966488,116.345427,0,182,39745.4786805556,2008-10-24,11:29:18
39.966488,116.345304,0,185,39745.4786921296,2008-10-24,11:29:19
39.966487,116.34518,0,189,39745.4787037037,2008-10-24,11:29:20
39.966476,116.344947,0,195,39745.4787268518,2008-10-24,11:29:22
39.966482,116.34482,0,199,39745.4787384259,2008-10-24,11:29:23
39.966486,116.344696,0,201,39745.47875,2008-10-24,11:29:24
39.966485,116.344579,0,204,39745.4787615741,2008-10-24,11:29:25
39.966493,116.344358,0,207,39745.4787847222,2008-10-24,11:29:27
39.966497,116.344131,0,211,39745.4788078704,2008-10-24,11:29:29
39.966499,116.343907,0,216,39745.4788310185,2008-10-24,11:29:31
39.966498,116.343699,0,223,39745.4788541667,2008-10-24,11:29:33
39.966499,116.343475,0,227,39745.4788773148,2008-10-24,11:29:35
39.966499,116.343353,0,226,39745.4788888889,2008-10-24,11:29:36
39.966476,116.343215,0,214,39745.478900463,2008-10-24,11:29:37
39.966463,116.343079,0,211,39745.478912037,2008-10-24,11:29:38
39.966443,116.342941,0,200,39745.4789236111,2008-10-24,11:29:39
39.966423,116.34281,0,193,39745.4789351852,2008-10-24,11:29:40
39.966414,116.342691,0,191,39745.4789467593,2008-10-24,11:29:41
39.96641,116.342454,0,184,39745.4789699074,2008-10-24,11:29:43
39.966407,116.342327,0,177,39745.4789814815,2008-10-24,11:29:44
39.966409,116.342186,0,168,39745.4789930556,2008-10-24,11:29:45
39.966406,116.342048,0,158,39745.4790046296,2008-10-24,11:29:46
39.966408,116.3419,0,153,39745.4790162037,2008-10-24,11:29:47
39.966415,116.341751,0,151,39745.4790277778,2008-10-24,11:29:48
39.966419,116.341611,0,149,39745.4790393518,2008-10-24,11:29:49
39.966415,116.341477,0,143,39745.4790509259,2008-10-24,11:29:50
39.966419,116.341334,0,137,39745.4790625,2008-10-24,11:29:51
39.966414,116.341184,0,135,39745.4790740741,2008-10-24,11:29:52
39.966407,116.34103,0,130,39745.4790856481,2008-10-24,11:29:53
39.966399,116.340869,0,125,39745.4790972222,2008-10-24,11:29:54
39.966396,116.340696,0,122,39745.4791087963,2008-10-24,11:29:55
39.96639,116.340511,0,117,39745.4791203704,2008-10-24,11:29:56
39.966394,116.340319,0,116,39745.4791319444,2008-10-24,11:29:57
39.966397,116.340122,0,113,39745.4791435185,2008-10-24,11:29:58
39.966398,116.339929,0,108,39745.4791550926,2008-10-24,11:29:59
39.966399,116.339726,0,106,39745.4791666667,2008-10-24,11:30:00
39.966401,116.339523,0,102,39745.4791782407,2008-10-24,11:30:01
39.966397,116.339315,0,98,39745.4791898148,2008-10-24,11:30:02
39.9664,116.339102,0,95,39745.4792013889,2008-10-24,11:30:03
39.966398,116.338896,0,91,39745.479212963,2008-10-24,11:30:04
39.966394,116.338692,0,87,39745.479224537,2008-10-24,11:30:05
39.966392,116.338481,0,84,39745.4792361111,2008-10-24,11:30:06
39.966402,116.338258,0,87,39745.4792476852,2008-10-24,11:30:07
39.966402,116.338039,0,91,39745.4792592593,2008-10-24,11:30:08
39.966395,116.337822,0,96,39745.4792708333,2008-10-24,11:30:09
39.966388,116.337604,0,98,39745.4792824074,2008-10-24,11:30:10
39.966383,116.337382,0,101,39745.4792939815,2008-10-24,11:30:11
39.966381,116.337151,0,102,39745.4793055556,2008-10-24,11:30:12
39.966381,116.336927,0,107,39745.4793171296,2008-10-24,11:30:13
39.966388,116.336712,0,110,39745.4793287037,2008-10-24,11:30:14
39.966383,116.336492,0,117,39745.4793402778,2008-10-24,11:30:15
39.966381,116.33627,0,123,39745.4793518518,2008-10-24,11:30:16
39.966381,116.336047,0,129,39745.4793634259,2008-10-24,11:30:17
39.966366,116.33582,0,138,39745.479375,2008-10-24,11:30:18
39.966367,116.335595,0,144,39745.4793865741,2008-10-24,11:30:19
39.966363,116.335379,0,149,39745.4793981481,2008-10-24,11:30:20
39.966368,116.335154,0,151,39745.4794097222,2008-10-24,11:30:21
39.966366,116.334933,0,155,39745.4794212963,2008-10-24,11:30:22
39.966364,116.334717,0,156,39745.4794328704,2008-10-24,11:30:23
39.966364,116.334497,0,158,39745.4794444444,2008-10-24,11:30:24
39.966361,116.334276,0,155,39745.4794560185,2008-10-24,11:30:25
39.96636,116.334058,0,153,39745.4794675926,2008-10-24,11:30:26
39.966357,116.333846,0,150,39745.4794791667,2008-10-24,11:30:27
39.966352,116.333633,0,149,39745.4794907407,2008-10-24,11:30:28
39.966354,116.333419,0,146,39745.4795023148,2008-10-24,11:30:29
39.966359,116.333208,0,141,39745.4795138889,2008-10-24,11:30:30
39.966362,116.332997,0,137,39745.479525463,2008-10-24,11:30:31
39.966357,116.332784,0,133,39745.479537037,2008-10-24,11:30:32
39.966355,116.332564,0,129,39745.4795486111,2008-10-24,11:30:33
39.966353,116.332351,0,125,39745.4795601852,2008-10-24,11:30:34
39.966349,116.332136,0,121,39745.4795717593,2008-10-24,11:30:35
39.966345,116.33193,0,118,39745.4795833333,2008-10-24,11:30:36
39.966345,116.331722,0,113,39745.4795949074,2008-10-24,11:30:37
39.966342,116.331525,0,110,39745.4796064815,2008-10-24,11:30:38
39.966342,116.331323,0,107,39745.4796180556,2008-10-24,11:30:39
39.966343,116.331122,0,105,39745.4796296296,2008-10-24,11:30:40
39.966344,116.33092,0,102,39745.4796412037,2008-10-24,11:30:41
39.966346,116.330724,0,99,39745.4796527778,2008-10-24,11:30:42
39.966348,116.330528,0,96,39745.4796643518,2008-10-24,11:30:43
39.966347,116.33033,0,94,39745.4796759259,2008-10-24,11:30:44
39.96634,116.330137,0,92,39745.4796875,2008-10-24,11:30:45
39.966334,116.329943,0,89,39745.4796990741,2008-10-24,11:30:46
39.966337,116.329753,0,87,39745.4797106481,2008-10-24,11:30:47
39.966334,116.329568,0,84,39745.4797222222,2008-10-24,11:30:48
39.96633,116.329381,0,83,39745.4797337963,2008-10-24,11:30:49
39.966329,116.329194,0,81,39745.4797453704,2008-10-24,11:30:50
39.966328,116.329014,0,80,39745.4797569444,2008-10-24,11:30:51
39.96633,116.328823,0,79,39745.4797685185,2008-10-24,11:30:52
39.966327,116.328634,0,76,39745.4797800926,2008-10-24,11:30:53
39.966323,116.328447,0,75,39745.4797916667,2008-10-24,11:30:54
39.966313,116.328268,0,74,39745.4798032407,2008-10-24,11:30:55
39.966306,116.32809,0,76,39745.4798148148,2008-10-24,11:30:56
39.966304,116.327914,0,76,39745.4798263889,2008-10-24,11:30:57
39.966302,116.327739,0,76,39745.479837963,2008-10-24,11:30:58
39.966302,116.327566,0,79,39745.479849537,2008-10-24,11:30:59
39.966309,116.327391,0,86,39745.4798611111,2008-10-24,11:31:00
39.966303,116.327211,0,88,39745.4798726852,2008-10-24,11:31:01
39.966297,116.32703,0,89,39745.4798842593,2008-10-24,11:31:02
39.96629,116.326857,0,92,39745.4798958333,2008-10-24,11:31:03
39.966291,116.326685,0,95,39745.4799074074,2008-10-24,11:31:04
39.966284,116.32651,0,98,39745.4799189815,2008-10-24,11:31:05
39.966287,116.326341,0,105,39745.4799305556,2008-10-24,11:31:06
39.966286,116.326182,0,109,39745.4799421296,2008-10-24,11:31:07
39.966284,116.326024,0,112,39745.4799537037,2008-10-24,11:31:08
39.966283,116.325869,0,118,39745.4799652778,2008-10-24,11:31:09
39.966282,116.325718,0,123,39745.4799768519,2008-10-24,11:31:10
39.966276,116.325562,0,126,39745.4799884259,2008-10-24,11:31:11
39.96627,116.32541,0,129,39745.48,2008-10-24,11:31:12
39.966262,116.325254,0,124,39745.4800115741,2008-10-24,11:31:13
39.966261,116.325111,0,126,39745.4800231481,2008-10-24,11:31:14
39.966252,116.324962,0,130,39745.4800347222,2008-10-24,11:31:15
39.966248,116.324821,0,133,39745.4800462963,2008-10-24,11:31:16
39.966243,116.324677,0,141,39745.4800578704,2008-10-24,11:31:17
39.966243,116.324539,0,148,39745.4800694444,2008-10-24,11:31:18
39.966241,116.324405,0,152,39745.4800810185,2008-10-24,11:31:19
39.96624,116.32428,0,154,39745.4800925926,2008-10-24,11:31:20
39.966246,116.324158,0,153,39745.4801041667,2008-10-24,11:31:21
39.96623,116.323928,0,155,39745.4801273148,2008-10-24,11:31:23
39.966218,116.323694,0,159,39745.480150463,2008-10-24,11:31:25
39.96621,116.323574,0,161,39745.480162037,2008-10-24,11:31:26
39.966195,116.323345,0,163,39745.4801851852,2008-10-24,11:31:28
39.96619,116.323109,0,167,39745.4802083333,2008-10-24,11:31:30
39.966183,116.322978,0,169,39745.4802199074,2008-10-24,11:31:31
39.966168,116.32284,0,170,39745.4802314815,2008-10-24,11:31:32
39.96617,116.322697,0,170,39745.4802430556,2008-10-24,11:31:33
39.966179,116.322548,0,170,39745.4802546296,2008-10-24,11:31:34
39.966183,116.322384,0,168,39745.4802662037,2008-10-24,11:31:35
39.966183,116.322235,0,168,39745.4802777778,2008-10-24,11:31:36
39.966182,116.32209,0,168,39745.4802893519,2008-10-24,11:31:37
39.966157,116.321951,0,159,39745.4803009259,2008-10-24,11:31:38
39.966159,116.321812,0,160,39745.4803125,2008-10-24,11:31:39
39.966162,116.321682,0,161,39745.4803240741,2008-10-24,11:31:40
39.966162,116.321554,0,165,39745.4803356482,2008-10-24,11:31:41
39.966162,116.321427,0,167,39745.4803472222,2008-10-24,11:31:42
39.966167,116.321304,0,169,39745.4803587963,2008-10-24,11:31:43
39.96618,116.321078,0,170,39745.4803819444,2008-10-24,11:31:45
39.966203,116.320888,0,174,39745.4804050926,2008-10-24,11:31:47
39.966235,116.320754,0,177,39745.4804282407,2008-10-24,11:31:49
39.966213,116.320612,0,184,39745.480462963,2008-10-24,11:31:52
39.966211,116.320484,0,179,39745.4804976852,2008-10-24,11:31:55
39.966201,116.3203,0,177,39745.4805324074,2008-10-24,11:31:58
39.966201,116.320133,0,176,39745.4805555556,2008-10-24,11:32:00
39.966202,116.319987,0,174,39745.4805787037,2008-10-24,11:32:02
39.966224,116.31985,0,178,39745.4806018519,2008-10-24,11:32:04
39.966225,116.319719,0,181,39745.4806365741,2008-10-24,11:32:07
39.966203,116.319667,0,184,39745.4806944444,2008-10-24,11:32:12
39.966203,116.319667,0,184,39745.4807291667,2008-10-24,11:32:15
39.966196,116.31966,0,183,39745.4807523148,2008-10-24,11:32:17
39.966185,116.319634,0,183,39745.4808101852,2008-10-24,11:32:22
39.966182,116.31952,0,181,39745.4808680556,2008-10-24,11:32:27
39.966198,116.319409,0,171,39745.4809259259,2008-10-24,11:32:32
39.966223,116.319378,0,162,39745.4809837963,2008-10-24,11:32:37
39.966223,116.319313,0,157,39745.4810416667,2008-10-24,11:32:42
39.966193,116.319252,0,147,39745.481099537,2008-10-24,11:32:47
39.966192,116.319244,0,144,39745.4811574074,2008-10-24,11:32:52
39.966192,116.319244,0,144,39745.4811921296,2008-10-24,11:32:55
39.966192,116.319249,0,143,39745.4812152778,2008-10-24,11:32:57
39.966261,116.319296,0,151,39745.4812731481,2008-10-24,11:33:02
39.96621,116.319321,0,155,39745.4813310185,2008-10-24,11:33:07
39.966201,116.319355,0,166,39745.4813888889,2008-10-24,11:33:12
39.966208,116.319368,0,171,39745.4814467593,2008-10-24,11:33:17
39.96621,116.319382,0,182,39745.4815046296,2008-10-24,11:33:22
39.966205,116.319396,0,184,39745.4815625,2008-10-24,11:33:27
39.966153,116.31942,0,183,39745.4816203704,2008-10-24,11:33:32
39.966206,116.319474,0,181,39745.4816782407,2008-10-24,11:33:37
39.966308,116.3195,0,182,39745.4817361111,2008-10-24,11:33:42
39.966389,116.319515,0,182,39745.4817939815,2008-10-24,11:33:47
39.966389,116.319515,0,182,39745.4818287037,2008-10-24,11:33:50
39.966391,116.319507,0,183,39745.4818518519,2008-10-24,11:33:52
39.9664,116.319518,0,183,39745.4819097222,2008-10-24,11:33:57
39.966403,116.319496,0,183,39745.4819675926,2008-10-24,11:34:02
39.966404,116.319417,0,183,39745.482025463,2008-10-24,11:34:07
39.966424,116.319347,0,183,39745.4820833333,2008-10-24,11:34:12
39.96644,116.319281,0,184,39745.4821412037,2008-10-24,11:34:17
39.966475,116.319205,0,184,39745.4821990741,2008-10-24,11:34:22
39.966482,116.319071,0,184,39745.4822569444,2008-10-24,11:34:27
39.966427,116.318927,0,185,39745.4823032407,2008-10-24,11:34:31
39.966462,116.321905,0,186,39745.5461805556,2008-10-24,13:06:30
39.966476,116.321949,0,221,39745.5462037037,2008-10-24,13:06:32
39.966466,116.321949,0,176,39745.5462152778,2008-10-24,13:06:33
39.966441,116.322019,0,168,39745.5462731481,2008-10-24,13:06:38
39.966418,116.322077,0,160,39745.5463310185,2008-10-24,13:06:43
39.96641,116.322226,0,161,39745.5463888889,2008-10-24,13:06:48
39.966379,116.322336,0,148,39745.5464467593,2008-10-24,13:06:53
39.966337,116.322429,0,139,39745.5465046296,2008-10-24,13:06:58
39.966349,116.322513,0,136,39745.5465625,2008-10-24,13:07:03
39.966361,116.32259,0,133,39745.5466203704,2008-10-24,13:07:08
39.966387,116.322659,0,124,39745.5466782407,2008-10-24,13:07:13
39.966406,116.322761,0,115,39745.5467361111,2008-10-24,13:07:18
39.966418,116.322863,0,106,39745.5467939815,2008-10-24,13:07:23
39.966452,116.322966,0,99,39745.5468518519,2008-10-24,13:07:28
39.96647,116.323001,0,92,39745.5469097222,2008-10-24,13:07:33
39.966464,116.323027,0,93,39745.5469675926,2008-10-24,13:07:38
39.966442,116.323091,0,92,39745.547025463,2008-10-24,13:07:43
39.966441,116.32318,0,89,39745.5470833333,2008-10-24,13:07:48
39.966427,116.323265,0,84,39745.5471412037,2008-10-24,13:07:53
39.966413,116.323343,0,80,39745.5471990741,2008-10-24,13:07:58
39.966401,116.323401,0,76,39745.5472569444,2008-10-24,13:08:03
39.966393,116.323467,0,73,39745.5473148148,2008-10-24,13:08:08
39.966393,116.323565,0,69,39745.5473726852,2008-10-24,13:08:13
39.966396,116.323646,0,66,39745.5474305556,2008-10-24,13:08:18
39.966407,116.323732,0,61,39745.5474884259,2008-10-24,13:08:23
39.966409,116.323831,0,57,39745.5475462963,2008-10-24,13:08:28
39.966418,116.323892,0,52,39745.5476041667,2008-10-24,13:08:33
39.966412,116.323969,0,50,39745.547662037,2008-10-24,13:08:38
39.966445,116.324101,0,52,39745.5477083333,2008-10-24,13:08:42
39.966462,116.324218,0,53,39745.5477314815,2008-10-24,13:08:44
39.966527,116.32427,0,50,39745.5477893518,2008-10-24,13:08:49
39.966599,116.324324,0,48,39745.5478472222,2008-10-24,13:08:54
39.966605,116.324431,0,45,39745.5479050926,2008-10-24,13:08:59
39.966646,116.324496,0,43,39745.547962963,2008-10-24,13:09:04
39.966679,116.324585,0,41,39745.5480208333,2008-10-24,13:09:09
39.966711,116.324647,0,37,39745.5480787037,2008-10-24,13:09:14
39.966695,116.324688,0,38,39745.5481365741,2008-10-24,13:09:19
39.966693,116.324796,0,37,39745.5481944444,2008-10-24,13:09:24
39.966713,116.324865,0,37,39745.5482523148,2008-10-24,13:09:29
39.966741,116.32493,0,37,39745.5483101852,2008-10-24,13:09:34
39.966796,116.325029,0,37,39745.5483680556,2008-10-24,13:09:39
39.96682,116.325152,0,36,39745.5484143518,2008-10-24,13:09:43
39.966817,116.325282,0,34,39745.5484722222,2008-10-24,13:09:48
39.966821,116.325401,0,27,39745.5485300926,2008-10-24,13:09:53
39.966821,116.325526,0,21,39745.548587963,2008-10-24,13:09:58
39.966885,116.325625,0,20,39745.5486458333,2008-10-24,13:10:03
39.966925,116.32568,0,18,39745.5487037037,2008-10-24,13:10:08
39.966963,116.325815,0,20,39745.54875,2008-10-24,13:10:12
39.966972,116.32585,0,21,39745.5488078704,2008-10-24,13:10:17
39.966987,116.325914,0,19,39745.5488657407,2008-10-24,13:10:22
39.966991,116.325983,0,17,39745.5489236111,2008-10-24,13:10:27
39.967003,116.326062,0,15,39745.5489814815,2008-10-24,13:10:32
39.967019,116.326131,0,14,39745.5490393518,2008-10-24,13:10:37
39.967019,116.326181,0,13,39745.5490972222,2008-10-24,13:10:42
39.966997,116.326261,0,12,39745.5491550926,2008-10-24,13:10:47
39.967007,116.326312,0,10,39745.549212963,2008-10-24,13:10:52
39.966996,116.326429,0,8,39745.5492592593,2008-10-24,13:10:56
39.967006,116.326516,0,5,39745.5493171296,2008-10-24,13:11:01
39.967019,116.326599,0,4,39745.549375,2008-10-24,13:11:06
39.967009,116.32669,0,3,39745.5494328704,2008-10-24,13:11:11
39.966992,116.326772,0,3,39745.5494907407,2008-10-24,13:11:16
39.967012,116.326866,0,4,39745.5495486111,2008-10-24,13:11:21
39.967004,116.326951,0,4,39745.5496064815,2008-10-24,13:11:26
39.966991,116.327041,0,4,39745.5496643518,2008-10-24,13:11:31
39.967009,116.327156,0,11,39745.5497222222,2008-10-24,13:11:36
39.966987,116.327257,0,12,39745.5497800926,2008-10-24,13:11:41
39.967,116.327335,0,13,39745.549837963,2008-10-24,13:11:46
39.966991,116.327445,0,12,39745.5498958333,2008-10-24,13:11:51
39.966968,116.327542,0,11,39745.5499537037,2008-10-24,13:11:56
39.966975,116.327619,0,9,39745.5500115741,2008-10-24,13:12:01
39.966981,116.327668,0,9,39745.5500694444,2008-10-24,13:12:06
39.966991,116.327688,0,9,39745.5501273148,2008-10-24,13:12:11
39.966998,116.327721,0,11,39745.5501851852,2008-10-24,13:12:16
39.967004,116.327735,0,12,39745.5502430556,2008-10-24,13:12:21
39.967005,116.327736,0,12,39745.5503009259,2008-10-24,13:12:26
39.967005,116.327736,0,12,39745.5503356481,2008-10-24,13:12:29
39.967004,116.327729,0,11,39745.5503587963,2008-10-24,13:12:31
39.966884,116.327763,0,44,39745.5504166667,2008-10-24,13:12:36
39.966745,116.327834,0,51,39745.5504282407,2008-10-24,13:12:37
39.966625,116.327817,0,50,39745.5504513889,2008-10-24,13:12:39
39.966555,116.32779,0,44,39745.5505092593,2008-10-24,13:12:44
39.966546,116.327784,0,43,39745.5505671296,2008-10-24,13:12:49
39.966484,116.32774,0,47,39745.550625,2008-10-24,13:12:54
39.966467,116.327719,0,49,39745.5506828704,2008-10-24,13:12:59
39.966468,116.327718,0,50,39745.5507407407,2008-10-24,13:13:04
39.96647,116.327718,0,52,39745.5507986111,2008-10-24,13:13:09
39.966476,116.327717,0,51,39745.5508564815,2008-10-24,13:13:14
39.966476,116.327717,0,51,39745.5508912037,2008-10-24,13:13:17
39.96648,116.327725,0,52,39745.5509143519,2008-10-24,13:13:19
39.966471,116.327771,0,61,39745.5509722222,2008-10-24,13:13:24
39.966451,116.327885,0,65,39745.5510300926,2008-10-24,13:13:29
39.966471,116.328,0,65,39745.551087963,2008-10-24,13:13:34
39.966473,116.328089,0,72,39745.5511458333,2008-10-24,13:13:39
39.966527,116.328152,0,73,39745.5512037037,2008-10-24,13:13:44
39.966553,116.328176,0,71,39745.5512615741,2008-10-24,13:13:49
39.966638,116.328255,0,68,39745.5513194444,2008-10-24,13:13:54
39.966676,116.328324,0,68,39745.5513773148,2008-10-24,13:13:59
39.966737,116.328408,0,74,39745.5514236111,2008-10-24,13:14:03
39.966802,116.328504,0,72,39745.5514814815,2008-10-24,13:14:08
39.966812,116.328584,0,69,39745.5515393519,2008-10-24,13:14:13
39.966837,116.328689,0,64,39745.5515972222,2008-10-24,13:14:18
39.966859,116.328778,0,61,39745.5516550926,2008-10-24,13:14:23
39.966848,116.32884,0,56,39745.551712963,2008-10-24,13:14:28
39.966866,116.328899,0,65,39745.5517708333,2008-10-24,13:14:33
39.966879,116.328964,0,62,39745.5518287037,2008-10-24,13:14:38
39.966899,116.329024,0,59,39745.5518865741,2008-10-24,13:14:43
39.966896,116.329066,0,64,39745.5519444444,2008-10-24,13:14:48
39.966931,116.329147,0,76,39745.5520023148,2008-10-24,13:14:53
39.966973,116.32926,0,74,39745.5520601852,2008-10-24,13:14:58
39.966896,116.329314,0,71,39745.5521180556,2008-10-24,13:15:03
39.966945,116.329386,0,68,39745.5521759259,2008-10-24,13:15:08
39.966938,116.3295,0,76,39745.5522222222,2008-10-24,13:15:12
39.966997,116.329499,0,72,39745.5522800926,2008-10-24,13:15:17
39.96694,116.329481,0,70,39745.552337963,2008-10-24,13:15:22
39.966836,116.329545,0,74,39745.5523842593,2008-10-24,13:15:26
39.966774,116.329613,0,79,39745.5524421296,2008-10-24,13:15:31
39.966795,116.329677,0,85,39745.5525,2008-10-24,13:15:36
39.966781,116.329756,0,95,39745.5525578704,2008-10-24,13:15:41
39.96677,116.329784,0,100,39745.5526157407,2008-10-24,13:15:46
39.966778,116.329832,0,112,39745.5526736111,2008-10-24,13:15:51
39.966791,116.329831,0,112,39745.5527314815,2008-10-24,13:15:56
39.96683,116.329839,0,114,39745.5527893519,2008-10-24,13:16:01
39.966915,116.329849,0,115,39745.5528472222,2008-10-24,13:16:06
39.966996,116.329858,0,115,39745.5529050926,2008-10-24,13:16:11
39.967083,116.329875,0,117,39745.552962963,2008-10-24,13:16:16
39.967158,116.329902,0,118,39745.5530208333,2008-10-24,13:16:21
39.96719,116.330011,0,123,39745.5530787037,2008-10-24,13:16:26
39.967192,116.330005,0,123,39745.5531365741,2008-10-24,13:16:31
39.96719,116.330005,0,120,39745.5531944444,2008-10-24,13:16:36
39.96719,116.330005,0,120,39745.5532291667,2008-10-24,13:16:39
39.967195,116.330004,0,117,39745.5532523148,2008-10-24,13:16:41
39.967187,116.329989,0,117,39745.5533101852,2008-10-24,13:16:46
39.967182,116.32995,0,119,39745.5533680556,2008-10-24,13:16:51
39.96719,116.329923,0,119,39745.5534259259,2008-10-24,13:16:56
39.967199,116.329914,0,120,39745.5534837963,2008-10-24,13:17:01
39.967162,116.329824,0,119,39745.5535416667,2008-10-24,13:17:06
39.967155,116.329808,0,119,39745.553599537,2008-10-24,13:17:11
39.967155,116.329808,0,119,39745.5536342593,2008-10-24,13:17:14
39.96715,116.329807,0,119,39745.5536574074,2008-10-24,13:17:16
39.967152,116.32975,0,121,39745.5537152778,2008-10-24,13:17:21
39.967173,116.329696,0,125,39745.5537731481,2008-10-24,13:17:26
39.967257,116.329597,0,127,39745.5538310185,2008-10-24,13:17:31
39.967304,116.329588,0,146,39745.5538888889,2008-10-24,13:17:36
39.967357,116.32957,0,165,39745.5539467593,2008-10-24,13:17:41
39.967368,116.329574,0,200,39745.5540046296,2008-10-24,13:17:46
39.967468,116.329566,0,213,39745.5540625,2008-10-24,13:17:51
39.967539,116.329591,0,230,39745.5541203704,2008-10-24,13:17:56
39.967512,116.329523,0,244,39745.5541782407,2008-10-24,13:18:01
39.967619,116.329506,0,250,39745.5542361111,2008-10-24,13:18:06
39.967708,116.3295,0,256,39745.5542939815,2008-10-24,13:18:11
39.967764,116.329502,0,262,39745.5543518519,2008-10-24,13:18:16
39.967809,116.329493,0,257,39745.5544097222,2008-10-24,13:18:21
39.967858,116.329491,0,260,39745.5544675926,2008-10-24,13:18:26
39.96791,116.329504,0,270,39745.554525463,2008-10-24,13:18:31
39.967925,116.329513,0,273,39745.5545833333,2008-10-24,13:18:36
39.967926,116.329522,0,276,39745.5546412037,2008-10-24,13:18:41
39.967881,116.329555,0,278,39745.5546990741,2008-10-24,13:18:46
39.967892,116.329537,0,279,39745.5547569444,2008-10-24,13:18:51
39.967893,116.329521,0,280,39745.5548148148,2008-10-24,13:18:56
39.967905,116.329523,0,279,39745.5548726852,2008-10-24,13:19:01
39.967913,116.329546,0,280,39745.5549305556,2008-10-24,13:19:06
39.967954,116.329546,0,281,39745.5549884259,2008-10-24,13:19:11
39.96803,116.329518,0,283,39745.5550462963,2008-10-24,13:19:16
39.968063,116.329501,0,281,39745.5551041667,2008-10-24,13:19:21
39.968153,116.329556,0,277,39745.5551388889,2008-10-24,13:19:24
39.968187,116.329532,0,267,39745.5551967593,2008-10-24,13:19:29
39.96821,116.329518,0,264,39745.5552546296,2008-10-24,13:19:34
39.968257,116.329619,0,264,39745.5553125,2008-10-24,13:19:39
39.968317,116.329657,0,264,39745.5553703704,2008-10-24,13:19:44
39.968403,116.329658,0,260,39745.5554282407,2008-10-24,13:19:49
39.968383,116.329697,0,264,39745.5554861111,2008-10-24,13:19:54
39.968356,116.329803,0,272,39745.5555439815,2008-10-24,13:19:59
39.968304,116.329796,0,276,39745.5556018518,2008-10-24,13:20:04
39.968237,116.329744,0,277,39745.5556597222,2008-10-24,13:20:09
39.968201,116.329707,0,276,39745.5557175926,2008-10-24,13:20:14
39.968199,116.32967,0,272,39745.555775463,2008-10-24,13:20:19
39.968212,116.329654,0,267,39745.5558333333,2008-10-24,13:20:24
39.968225,116.32958,0,263,39745.5558912037,2008-10-24,13:20:29
39.968243,116.329579,0,260,39745.5559490741,2008-10-24,13:20:34
39.968183,116.329649,0,259,39745.5560069444,2008-10-24,13:20:39
39.968096,116.329619,0,259,39745.5560648148,2008-10-24,13:20:44
39.968315,116.329565,0,223,39745.5636458333,2008-10-24,13:31:39
39.968388,116.329569,0,204,39745.5637037037,2008-10-24,13:31:44
39.968458,116.329574,0,194,39745.5637615741,2008-10-24,13:31:49
39.968504,116.329548,0,194,39745.5638194444,2008-10-24,13:31:54
39.968576,116.329517,0,193,39745.5638773148,2008-10-24,13:31:59
39.968648,116.329473,0,194,39745.5639351852,2008-10-24,13:32:04
39.96871,116.329459,0,198,39745.5639930556,2008-10-24,13:32:09
39.968719,116.329465,0,237,39745.5640393518,2008-10-24,13:32:13
39.968762,116.329458,0,250,39745.5640972222,2008-10-24,13:32:18
39.968811,116.329493,0,249,39745.5641550926,2008-10-24,13:32:23
39.968871,116.32952,0,231,39745.564212963,2008-10-24,13:32:28
39.968961,116.329524,0,224,39745.5642708333,2008-10-24,13:32:33
39.969016,116.329532,0,219,39745.5643287037,2008-10-24,13:32:38
39.969119,116.329533,0,204,39745.5643865741,2008-10-24,13:32:43
39.969204,116.329505,0,194,39745.5644328704,2008-10-24,13:32:47
39.969244,116.329512,0,183,39745.5644907407,2008-10-24,13:32:52
39.969286,116.329542,0,181,39745.5645486111,2008-10-24,13:32:57
39.969335,116.329566,0,174,39745.5646064815,2008-10-24,13:33:02
39.969415,116.329543,0,173,39745.5646643518,2008-10-24,13:33:07
39.969446,116.329503,0,171,39745.5647222222,2008-10-24,13:33:12
39.969487,116.329418,0,168,39745.5647800926,2008-10-24,13:33:17
39.969504,116.329339,0,165,39745.564837963,2008-10-24,13:33:22
39.9695,116.329275,0,153,39745.5648958333,2008-10-24,13:33:27
39.969484,116.329181,0,146,39745.5649537037,2008-10-24,13:33:32
39.969497,116.329103,0,138,39745.5650115741,2008-10-24,13:33:37
39.96947,116.329026,0,133,39745.5650694444,2008-10-24,13:33:42
39.969478,116.328955,0,133,39745.5651273148,2008-10-24,13:33:47
39.969467,116.328871,0,134,39745.5651851852,2008-10-24,13:33:52
39.969454,116.328776,0,132,39745.5652430556,2008-10-24,13:33:57
39.969441,116.328682,0,129,39745.5653009259,2008-10-24,13:34:02
39.96944,116.328619,0,126,39745.5653587963,2008-10-24,13:34:07
39.969453,116.328531,0,122,39745.5654166667,2008-10-24,13:34:12
39.969426,116.328435,0,120,39745.565474537,2008-10-24,13:34:17
39.969427,116.328356,0,128,39745.5655324074,2008-10-24,13:34:22
39.969419,116.328296,0,132,39745.5655902778,2008-10-24,13:34:27
39.969428,116.328219,0,124,39745.5656481481,2008-10-24,13:34:32
39.969418,116.328132,0,122,39745.5657060185,2008-10-24,13:34:37
39.96946,116.328082,0,120,39745.5657638889,2008-10-24,13:34:42
39.969518,116.328054,0,114,39745.5658217593,2008-10-24,13:34:47
39.969572,116.327977,0,123,39745.5658796296,2008-10-24,13:34:52
39.969622,116.327947,0,128,39745.5659375,2008-10-24,13:34:57
39.969688,116.327934,0,132,39745.5659953704,2008-10-24,13:35:02
39.969763,116.327926,0,147,39745.5660532407,2008-10-24,13:35:07
39.969838,116.327982,0,152,39745.5661111111,2008-10-24,13:35:12
39.969891,116.32797,0,148,39745.5661689815,2008-10-24,13:35:17
39.969952,116.32796,0,146,39745.5662268519,2008-10-24,13:35:22
39.970011,116.327928,0,157,39745.5662847222,2008-10-24,13:35:27
39.970082,116.327899,0,164,39745.5663425926,2008-10-24,13:35:32
39.97014,116.327891,0,166,39745.566400463,2008-10-24,13:35:37
39.970201,116.327913,0,164,39745.5664583333,2008-10-24,13:35:42
39.970252,116.327918,0,172,39745.5665162037,2008-10-24,13:35:47
39.970301,116.327897,0,178,39745.5665740741,2008-10-24,13:35:52
39.970352,116.327903,0,176,39745.5666319444,2008-10-24,13:35:57
39.970429,116.32793,0,175,39745.5666898148,2008-10-24,13:36:02
39.97048,116.327949,0,177,39745.5667476852,2008-10-24,13:36:07
39.970556,116.327964,0,176,39745.5668055556,2008-10-24,13:36:12
39.970617,116.327943,0,168,39745.5668634259,2008-10-24,13:36:17
39.970678,116.327933,0,166,39745.5669212963,2008-10-24,13:36:22
39.970736,116.327925,0,168,39745.5669791667,2008-10-24,13:36:27
39.9708,116.327924,0,160,39745.567037037,2008-10-24,13:36:32
39.970843,116.327912,0,157,39745.5670949074,2008-10-24,13:36:37
39.970845,116.327834,0,147,39745.5671527778,2008-10-24,13:36:42
39.970866,116.327759,0,154,39745.5672106481,2008-10-24,13:36:47
39.970851,116.327716,0,148,39745.5672685185,2008-10-24,13:36:52
39.970865,116.327648,0,148,39745.5673263889,2008-10-24,13:36:57
39.970854,116.32759,0,149,39745.5673842593,2008-10-24,13:37:02
39.970857,116.327508,0,154,39745.5674421296,2008-10-24,13:37:07
39.970887,116.327439,0,152,39745.5675,2008-10-24,13:37:12
39.970915,116.327422,0,150,39745.5675578704,2008-10-24,13:37:17
39.970955,116.327412,0,152,39745.5676157407,2008-10-24,13:37:22
39.970982,116.327401,0,158,39745.5676736111,2008-10-24,13:37:27
39.971004,116.327409,0,160,39745.5677314815,2008-10-24,13:37:32
39.970983,116.327522,0,163,39745.5677893519,2008-10-24,13:37:37
39.970975,116.327578,0,156,39745.5678472222,2008-10-24,13:37:42
39.970933,116.327579,0,155,39745.5679050926,2008-10-24,13:37:47
39.970884,116.327582,0,149,39745.567962963,2008-10-24,13:37:52
39.970865,116.327595,0,148,39745.5680208333,2008-10-24,13:37:57
39.970855,116.327572,0,145,39745.5680787037,2008-10-24,13:38:02
39.970882,116.32754,0,146,39745.5681365741,2008-10-24,13:38:07
39.970883,116.327531,0,145,39745.5681944444,2008-10-24,13:38:12
39.970884,116.327546,0,144,39745.5682523148,2008-10-24,13:38:17
39.970873,116.32755,0,145,39745.5683101852,2008-10-24,13:38:22
39.970879,116.32753,0,147,39745.5683680556,2008-10-24,13:38:27
39.970876,116.327564,0,142,39745.5684259259,2008-10-24,13:38:32
39.970872,116.327569,0,140,39745.5684837963,2008-10-24,13:38:37
39.970869,116.327567,0,138,39745.5685416667,2008-10-24,13:38:42
39.970869,116.327567,0,138,39745.5685763889,2008-10-24,13:38:45
39.970871,116.327568,0,138,39745.568599537,2008-10-24,13:38:47
39.970857,116.327531,0,135,39745.5686574074,2008-10-24,13:38:52
39.97087,116.327513,0,136,39745.5687152778,2008-10-24,13:38:57
39.970903,116.32749,0,137,39745.5687731481,2008-10-24,13:39:02
39.970914,116.327477,0,141,39745.5688310185,2008-10-24,13:39:07
39.9709,116.32753,0,151,39745.5688888889,2008-10-24,13:39:12
39.970885,116.327541,0,151,39745.5689467593,2008-10-24,13:39:17
39.970885,116.327541,0,151,39745.5689814815,2008-10-24,13:39:20
39.970893,116.327538,0,152,39745.5690046296,2008-10-24,13:39:22
39.970904,116.327551,0,150,39745.5690625,2008-10-24,13:39:27
39.970909,116.327523,0,151,39745.5691203704,2008-10-24,13:39:32
39.970886,116.327486,0,154,39745.5691782407,2008-10-24,13:39:37
39.970886,116.327481,0,155,39745.5692361111,2008-10-24,13:39:42
39.970884,116.327475,0,156,39745.5692939815,2008-10-24,13:39:47
39.970882,116.327469,0,157,39745.5693518519,2008-10-24,13:39:52
39.970878,116.327474,0,158,39745.5694097222,2008-10-24,13:39:57
39.970879,116.327476,0,158,39745.5694675926,2008-10-24,13:40:02
39.970881,116.327475,0,158,39745.569525463,2008-10-24,13:40:07
39.970881,116.327475,0,158,39745.5695601852,2008-10-24,13:40:10
39.970881,116.327477,0,158,39745.5695833333,2008-10-24,13:40:12
39.970867,116.327541,0,154,39745.5696412037,2008-10-24,13:40:17
39.970862,116.327579,0,153,39745.5696990741,2008-10-24,13:40:22
39.970862,116.327579,0,153,39745.5697337963,2008-10-24,13:40:25
39.970861,116.327577,0,153,39745.5697569444,2008-10-24,13:40:27
39.97087,116.327581,0,153,39745.5698148148,2008-10-24,13:40:32
39.97087,116.327581,0,153,39745.569849537,2008-10-24,13:40:35
39.970873,116.327583,0,153,39745.5698726852,2008-10-24,13:40:37
39.970876,116.327549,0,153,39745.5699305556,2008-10-24,13:40:42
39.970864,116.327534,0,154,39745.5699884259,2008-10-24,13:40:47
39.970864,116.327534,0,154,39745.5700231481,2008-10-24,13:40:50
39.970856,116.327535,0,149,39745.5700462963,2008-10-24,13:40:52
39.970822,116.327479,0,145,39745.5701041667,2008-10-24,13:40:57
39.970791,116.327457,0,140,39745.570162037,2008-10-24,13:41:02
39.970768,116.327431,0,133,39745.5702199074,2008-10-24,13:41:07
39.97077,116.327417,0,126,39745.5702777778,2008-10-24,13:41:12
39.97079,116.327432,0,121,39745.5703356481,2008-10-24,13:41:17
39.970877,116.327426,0,120,39745.5703935185,2008-10-24,13:41:22
39.970885,116.327426,0,119,39745.5704513889,2008-10-24,13:41:27
39.970885,116.327426,0,118,39745.5705092593,2008-10-24,13:41:32
39.970891,116.327428,0,118,39745.5705671296,2008-10-24,13:41:37
39.970889,116.327427,0,117,39745.570625,2008-10-24,13:41:42
39.970889,116.327427,0,117,39745.5706597222,2008-10-24,13:41:45
39.970886,116.327426,0,117,39745.5706828704,2008-10-24,13:41:47
39.970905,116.327439,0,117,39745.5707407407,2008-10-24,13:41:52
39.970864,116.327485,0,141,39745.5707986111,2008-10-24,13:41:57
39.970864,116.327485,0,141,39745.5708333333,2008-10-24,13:42:00
39.970863,116.327489,0,142,39745.5708564815,2008-10-24,13:42:02
39.970858,116.327499,0,143,39745.5709143518,2008-10-24,13:42:07
39.970855,116.327502,0,144,39745.5709722222,2008-10-24,13:42:12
39.970855,116.327502,0,144,39745.5710069444,2008-10-24,13:42:15
39.970853,116.327496,0,145,39745.5710300926,2008-10-24,13:42:17
39.970856,116.327485,0,146,39745.571087963,2008-10-24,13:42:22
39.97086,116.327479,0,146,39745.5711458333,2008-10-24,13:42:27
39.97086,116.327479,0,146,39745.5711805556,2008-10-24,13:42:30
39.970868,116.327478,0,146,39745.5712037037,2008-10-24,13:42:32
39.970892,116.327478,0,146,39745.5712615741,2008-10-24,13:42:37
39.970931,116.32746,0,145,39745.5713194444,2008-10-24,13:42:42
39.970973,116.327448,0,146,39745.5713773148,2008-10-24,13:42:47
39.970996,116.327442,0,146,39745.5714351852,2008-10-24,13:42:52
39.971015,116.327433,0,148,39745.5714930556,2008-10-24,13:42:57
39.971011,116.327429,0,151,39745.5715509259,2008-10-24,13:43:02
39.971012,116.327429,0,151,39745.5716087963,2008-10-24,13:43:07
39.97101,116.32743,0,152,39745.5716666667,2008-10-24,13:43:12
39.971009,116.327436,0,153,39745.571724537,2008-10-24,13:43:17
39.971012,116.327441,0,153,39745.5717824074,2008-10-24,13:43:22
39.971017,116.327445,0,154,39745.5718402778,2008-10-24,13:43:27
39.971017,116.327445,0,154,39745.571875,2008-10-24,13:43:30
39.971023,116.32745,0,155,39745.5718981481,2008-10-24,13:43:32
39.971032,116.327456,0,156,39745.5719560185,2008-10-24,13:43:37
39.970976,116.327515,0,156,39745.5720138889,2008-10-24,13:43:42
39.970925,116.327586,0,155,39745.5720717593,2008-10-24,13:43:47
39.970891,116.327641,0,155,39745.5721296296,2008-10-24,13:43:52
39.970843,116.327697,0,156,39745.5721875,2008-10-24,13:43:57
39.970798,116.327715,0,159,39745.5722453704,2008-10-24,13:44:02
39.970558,116.327607,0,146,39745.5776041667,2008-10-24,13:51:45
39.970432,116.327631,0,144,39745.5776273148,2008-10-24,13:51:47
39.97027,116.327661,0,143,39745.577650463,2008-10-24,13:51:49
39.970098,116.327696,0,142,39745.5776736111,2008-10-24,13:51:51
39.969996,116.327712,0,141,39745.5776851852,2008-10-24,13:51:52
39.969896,116.327725,0,141,39745.5776967593,2008-10-24,13:51:53
39.96979,116.327728,0,140,39745.5777083333,2008-10-24,13:51:54
39.969673,116.32773,0,139,39745.5777199074,2008-10-24,13:51:55
39.969564,116.327736,0,139,39745.5777314815,2008-10-24,13:51:56
39.969446,116.327739,0,138,39745.5777430556,2008-10-24,13:51:57
39.969336,116.327744,0,138,39745.5777546296,2008-10-24,13:51:58
39.969215,116.327744,0,137,39745.5777662037,2008-10-24,13:51:59
39.969109,116.327759,0,137,39745.5777777778,2008-10-24,13:52:00
39.969009,116.327763,0,137,39745.5777893519,2008-10-24,13:52:01
39.968908,116.327765,0,136,39745.5778009259,2008-10-24,13:52:02
39.968812,116.327769,0,136,39745.5778125,2008-10-24,13:52:03
39.968716,116.327768,0,136,39745.5778240741,2008-10-24,13:52:04
39.968541,116.327767,0,135,39745.5778472222,2008-10-24,13:52:06
39.96843,116.327791,0,135,39745.5778587963,2008-10-24,13:52:07
39.968323,116.327793,0,135,39745.5778703704,2008-10-24,13:52:08
39.968218,116.327798,0,134,39745.5778819444,2008-10-24,13:52:09
39.968112,116.327798,0,134,39745.5778935185,2008-10-24,13:52:10
39.968017,116.327804,0,133,39745.5779050926,2008-10-24,13:52:11
39.967911,116.327801,0,133,39745.5779166667,2008-10-24,13:52:12
39.967804,116.327801,0,132,39745.5779282407,2008-10-24,13:52:13
39.967703,116.327801,0,132,39745.5779398148,2008-10-24,13:52:14
39.967605,116.327804,0,130,39745.5779513889,2008-10-24,13:52:15
39.967509,116.327808,0,129,39745.577962963,2008-10-24,13:52:16
39.967414,116.327808,0,128,39745.577974537,2008-10-24,13:52:17
39.96732,116.327811,0,128,39745.5779861111,2008-10-24,13:52:18
39.967226,116.327816,0,128,39745.5779976852,2008-10-24,13:52:19
39.967056,116.32783,0,127,39745.5780208333,2008-10-24,13:52:21
39.966928,116.327843,0,126,39745.5780439815,2008-10-24,13:52:23
39.966811,116.327854,0,125,39745.5780671296,2008-10-24,13:52:25
39.9667,116.327872,0,126,39745.5781018519,2008-10-24,13:52:28
39.966668,116.327861,0,127,39745.5781597222,2008-10-24,13:52:33
39.966668,116.327861,0,127,39745.5781944444,2008-10-24,13:52:36
39.966675,116.327861,0,128,39745.5782175926,2008-10-24,13:52:38
39.966689,116.32786,0,129,39745.578275463,2008-10-24,13:52:43
39.966682,116.327845,0,132,39745.5783333333,2008-10-24,13:52:48
39.966651,116.327835,0,133,39745.5783912037,2008-10-24,13:52:53
39.966631,116.327835,0,136,39745.5784490741,2008-10-24,13:52:58
39.96663,116.327835,0,136,39745.5785069444,2008-10-24,13:53:03
39.96663,116.327835,0,136,39745.5785416667,2008-10-24,13:53:06
39.966626,116.327837,0,136,39745.5785648148,2008-10-24,13:53:08
39.966617,116.327838,0,136,39745.5786226852,2008-10-24,13:53:13
39.966596,116.327871,0,138,39745.5786805556,2008-10-24,13:53:18
39.966607,116.327882,0,139,39745.5787384259,2008-10-24,13:53:23
39.9666,116.327884,0,139,39745.5787962963,2008-10-24,13:53:28
39.9666,116.327884,0,139,39745.5788541667,2008-10-24,13:53:33
39.9666,116.327884,0,139,39745.5788888889,2008-10-24,13:53:36
39.966598,116.327884,0,138,39745.578912037,2008-10-24,13:53:38
39.966506,116.327878,0,135,39745.5789583333,2008-10-24,13:53:42
39.966414,116.327874,0,132,39745.5789814815,2008-10-24,13:53:44
39.966317,116.327869,0,130,39745.5790046296,2008-10-24,13:53:46
39.966188,116.327826,0,126,39745.5790393518,2008-10-24,13:53:49
39.966053,116.327842,0,122,39745.5790625,2008-10-24,13:53:51
39.965914,116.327858,0,120,39745.5790856481,2008-10-24,13:53:53
39.96576,116.327878,0,119,39745.5791087963,2008-10-24,13:53:55
39.96563,116.327887,0,115,39745.5791319444,2008-10-24,13:53:57
39.965512,116.327885,0,112,39745.5791550926,2008-10-24,13:53:59
39.965414,116.327889,0,110,39745.5791782407,2008-10-24,13:54:01
39.965319,116.327902,0,109,39745.579212963,2008-10-24,13:54:04
39.965309,116.32794,0,112,39745.5792708333,2008-10-24,13:54:09
39.965309,116.32794,0,110,39745.5793287037,2008-10-24,13:54:14
39.965309,116.32794,0,110,39745.5793865741,2008-10-24,13:54:19
39.965309,116.32794,0,110,39745.5794212963,2008-10-24,13:54:22
39.965307,116.327939,0,109,39745.5794444444,2008-10-24,13:54:24
39.965275,116.327961,0,110,39745.5795023148,2008-10-24,13:54:29
39.965168,116.32801,0,111,39745.5795486111,2008-10-24,13:54:33
39.965064,116.328016,0,134,39745.5795949074,2008-10-24,13:54:37
39.964939,116.328018,0,143,39745.5796180556,2008-10-24,13:54:39
39.964776,116.32804,0,159,39745.5796412037,2008-10-24,13:54:41
39.964685,116.328052,0,168,39745.5796527778,2008-10-24,13:54:42
39.964587,116.328064,0,176,39745.5796643518,2008-10-24,13:54:43
39.964454,116.328087,0,187,39745.5796759259,2008-10-24,13:54:44
39.964337,116.328096,0,179,39745.5796875,2008-10-24,13:54:45
39.964218,116.328119,0,184,39745.5796990741,2008-10-24,13:54:46
39.9641,116.328142,0,189,39745.5797106481,2008-10-24,13:54:47
39.963977,116.328167,0,194,39745.5797222222,2008-10-24,13:54:48
39.963853,116.328186,0,198,39745.5797337963,2008-10-24,13:54:49
39.963723,116.328204,0,202,39745.5797453704,2008-10-24,13:54:50
39.963595,116.328214,0,194,39745.5797569444,2008-10-24,13:54:51
39.963489,116.328229,0,197,39745.5797685185,2008-10-24,13:54:52
39.963373,116.328238,0,199,39745.5797800926,2008-10-24,13:54:53
39.963246,116.328249,0,200,39745.5797916667,2008-10-24,13:54:54
39.963126,116.328269,0,201,39745.5798032407,2008-10-24,13:54:55
39.963012,116.328286,0,204,39745.5798148148,2008-10-24,13:54:56
39.962893,116.328305,0,206,39745.5798263889,2008-10-24,13:54:57
39.962779,116.32832,0,208,39745.579837963,2008-10-24,13:54:58
39.962655,116.328331,0,208,39745.579849537,2008-10-24,13:54:59
39.962525,116.328343,0,209,39745.5798611111,2008-10-24,13:55:00
39.962398,116.328355,0,209,39745.5798726852,2008-10-24,13:55:01
39.962276,116.328366,0,209,39745.5798842593,2008-10-24,13:55:02
39.962155,116.328374,0,210,39745.5798958333,2008-10-24,13:55:03
39.962033,116.328392,0,211,39745.5799074074,2008-10-24,13:55:04
39.961911,116.328405,0,211,39745.5799189815,2008-10-24,13:55:05
39.961794,116.328408,0,210,39745.5799305556,2008-10-24,13:55:06
39.961672,116.328426,0,209,39745.5799421296,2008-10-24,13:55:07
39.961554,116.328438,0,210,39745.5799537037,2008-10-24,13:55:08
39.961445,116.328449,0,210,39745.5799652778,2008-10-24,13:55:09
39.96134,116.328453,0,210,39745.5799768518,2008-10-24,13:55:10
39.961235,116.328459,0,210,39745.5799884259,2008-10-24,13:55:11
39.961136,116.328462,0,211,39745.58,2008-10-24,13:55:12
39.96096,116.328474,0,214,39745.5800231481,2008-10-24,13:55:14
39.960866,116.32848,0,215,39745.5800347222,2008-10-24,13:55:15
39.960773,116.328483,0,216,39745.5800462963,2008-10-24,13:55:16
39.960671,116.328478,0,217,39745.5800578704,2008-10-24,13:55:17
39.960508,116.328499,0,218,39745.5800810185,2008-10-24,13:55:19
39.960349,116.328516,0,219,39745.5801041667,2008-10-24,13:55:21
39.960189,116.328511,0,222,39745.5801273148,2008-10-24,13:55:23
39.960049,116.32852,0,223,39745.580150463,2008-10-24,13:55:25
39.959949,116.328512,0,225,39745.580162037,2008-10-24,13:55:26
39.959826,116.328505,0,229,39745.5801851852,2008-10-24,13:55:28
39.959731,116.32851,0,234,39745.5802199074,2008-10-24,13:55:31
39.959725,116.328479,0,217,39745.5802777778,2008-10-24,13:55:36
39.959728,116.328479,0,219,39745.5803356481,2008-10-24,13:55:41
39.959728,116.328479,0,219,39745.5803703704,2008-10-24,13:55:44
39.959724,116.328478,0,220,39745.5803935185,2008-10-24,13:55:46
39.959609,116.328501,0,215,39745.5804513889,2008-10-24,13:55:51
39.959512,116.328508,0,211,39745.580474537,2008-10-24,13:55:53
39.959387,116.32852,0,207,39745.5804976852,2008-10-24,13:55:55
39.959248,116.328539,0,201,39745.5805208333,2008-10-24,13:55:57
39.959098,116.328552,0,197,39745.5805439815,2008-10-24,13:55:59
39.958937,116.328573,0,191,39745.5805671296,2008-10-24,13:56:01
39.958782,116.328585,0,186,39745.5805902778,2008-10-24,13:56:03
39.958621,116.328595,0,182,39745.5806134259,2008-10-24,13:56:05
39.958528,116.328608,0,181,39745.580625,2008-10-24,13:56:06
39.958434,116.328613,0,180,39745.5806365741,2008-10-24,13:56:07
39.958342,116.328622,0,178,39745.5806481481,2008-10-24,13:56:08
39.958241,116.328635,0,177,39745.5806597222,2008-10-24,13:56:09
39.958144,116.328651,0,174,39745.5806712963,2008-10-24,13:56:10
39.958043,116.328653,0,173,39745.5806828704,2008-10-24,13:56:11
39.957932,116.328664,0,171,39745.5806944444,2008-10-24,13:56:12
39.957833,116.328675,0,169,39745.5807060185,2008-10-24,13:56:13
39.957725,116.328674,0,170,39745.5807175926,2008-10-24,13:56:14
39.957631,116.328679,0,169,39745.5807291667,2008-10-24,13:56:15
39.957471,116.3287,0,166,39745.5807523148,2008-10-24,13:56:17
39.957325,116.328708,0,162,39745.580775463,2008-10-24,13:56:19
39.957169,116.328711,0,158,39745.5807986111,2008-10-24,13:56:21
39.95703,116.328704,0,157,39745.5808217593,2008-10-24,13:56:23
39.956927,116.328692,0,155,39745.5808449074,2008-10-24,13:56:25
39.95683,116.328687,0,151,39745.5808680556,2008-10-24,13:56:27
39.956715,116.328654,0,140,39745.5809027778,2008-10-24,13:56:30
39.956625,116.328605,0,140,39745.5809490741,2008-10-24,13:56:34
39.956535,116.328609,0,136,39745.5809953704,2008-10-24,13:56:38
39.956482,116.328623,0,138,39745.5810532407,2008-10-24,13:56:43
39.95641,116.328645,0,140,39745.5811111111,2008-10-24,13:56:48
39.956285,116.328695,0,136,39745.5811574074,2008-10-24,13:56:52
39.956137,116.328682,0,132,39745.5811805556,2008-10-24,13:56:54
39.956045,116.328707,0,134,39745.5811921296,2008-10-24,13:56:55
39.955933,116.328727,0,136,39745.5812037037,2008-10-24,13:56:56
39.955831,116.328745,0,136,39745.5812152778,2008-10-24,13:56:57
39.955718,116.328764,0,136,39745.5812268518,2008-10-24,13:56:58
39.955608,116.328781,0,135,39745.5812384259,2008-10-24,13:56:59
39.955498,116.328798,0,135,39745.58125,2008-10-24,13:57:00
39.955385,116.32882,0,135,39745.5812615741,2008-10-24,13:57:01
39.955285,116.328849,0,134,39745.5812731481,2008-10-24,13:57:02
39.955168,116.328885,0,135,39745.5812847222,2008-10-24,13:57:03
39.955068,116.328901,0,136,39745.5812962963,2008-10-24,13:57:04
39.954902,116.328948,0,135,39745.5813194444,2008-10-24,13:57:06
39.954753,116.328949,0,132,39745.5813425926,2008-10-24,13:57:08
39.954588,116.328959,0,129,39745.5813657407,2008-10-24,13:57:10
39.954477,116.328971,0,127,39745.5813888889,2008-10-24,13:57:12
39.954387,116.328976,0,124,39745.581412037,2008-10-24,13:57:14
39.954306,116.329057,0,130,39745.5814467593,2008-10-24,13:57:17
39.954335,116.329075,0,138,39745.5815046296,2008-10-24,13:57:22
39.954335,116.329075,0,138,39745.5815393519,2008-10-24,13:57:25
39.954341,116.329077,0,138,39745.5815625,2008-10-24,13:57:27
39.954332,116.329076,0,138,39745.5816203704,2008-10-24,13:57:32
39.954227,116.329112,0,139,39745.5816782407,2008-10-24,13:57:37
39.954122,116.329137,0,137,39745.5817013889,2008-10-24,13:57:39
39.953968,116.329148,0,135,39745.581724537,2008-10-24,13:57:41
39.953811,116.329161,0,137,39745.5817476852,2008-10-24,13:57:43
39.953644,116.329175,0,137,39745.5817708333,2008-10-24,13:57:45
39.953537,116.329177,0,139,39745.5817824074,2008-10-24,13:57:46
39.953379,116.329189,0,140,39745.5818055556,2008-10-24,13:57:48
39.953215,116.329213,0,141,39745.5818287037,2008-10-24,13:57:50
39.953125,116.329228,0,142,39745.5818402778,2008-10-24,13:57:51
39.952983,116.32921,0,146,39745.5818518519,2008-10-24,13:57:52
39.95285,116.329211,0,150,39745.5818634259,2008-10-24,13:57:53
39.952728,116.32922,0,154,39745.581875,2008-10-24,13:57:54
39.952635,116.329223,0,154,39745.5818865741,2008-10-24,13:57:55
39.952459,116.329232,0,153,39745.5819097222,2008-10-24,13:57:57
39.952354,116.329243,0,157,39745.5819212963,2008-10-24,13:57:58
39.952175,116.329262,0,157,39745.5819444444,2008-10-24,13:58:00
39.952081,116.329267,0,157,39745.5819560185,2008-10-24,13:58:01
39.951967,116.329274,0,160,39745.5819675926,2008-10-24,13:58:02
39.95187,116.329281,0,161,39745.5819791667,2008-10-24,13:58:03
39.951774,116.329296,0,162,39745.5819907407,2008-10-24,13:58:04
39.951661,116.32931,0,166,39745.5820023148,2008-10-24,13:58:05
39.951571,116.329323,0,167,39745.5820138889,2008-10-24,13:58:06
39.951475,116.329345,0,168,39745.582025463,2008-10-24,13:58:07
39.951341,116.329391,0,172,39745.5820486111,2008-10-24,13:58:09
39.951251,116.329461,0,170,39745.5820833333,2008-10-24,13:58:12
39.951229,116.329512,0,160,39745.5821412037,2008-10-24,13:58:17
39.95119,116.329529,0,164,39745.5821990741,2008-10-24,13:58:22
39.951167,116.329524,0,166,39745.5822569444,2008-10-24,13:58:27
39.951137,116.32949,0,168,39745.5823148148,2008-10-24,13:58:32
39.951092,116.329398,0,167,39745.5823726852,2008-10-24,13:58:37
39.951078,116.329259,0,167,39745.5824074074,2008-10-24,13:58:40
39.951069,116.329124,0,165,39745.5824305556,2008-10-24,13:58:42
39.951069,116.328996,0,164,39745.5824537037,2008-10-24,13:58:44
39.951054,116.328862,0,163,39745.5824768519,2008-10-24,13:58:46
39.951034,116.328714,0,162,39745.5825,2008-10-24,13:58:48
39.951021,116.328555,0,159,39745.5825347222,2008-10-24,13:58:51
39.950983,116.328393,0,156,39745.5825810185,2008-10-24,13:58:55
39.950945,116.328253,0,153,39745.5826273148,2008-10-24,13:58:59
39.950938,116.328215,0,153,39745.5826851852,2008-10-24,13:59:04
39.950934,116.328214,0,153,39745.5827430556,2008-10-24,13:59:09
39.950934,116.328214,0,153,39745.5827777778,2008-10-24,13:59:12
39.950939,116.328214,0,153,39745.5828009259,2008-10-24,13:59:14
39.950933,116.328202,0,153,39745.5828587963,2008-10-24,13:59:19
39.950917,116.32805,0,152,39745.5828935185,2008-10-24,13:59:22
39.950943,116.327891,0,151,39745.5829166667,2008-10-24,13:59:24
39.950962,116.327702,0,150,39745.5829398148,2008-10-24,13:59:26
39.950961,116.327513,0,147,39745.582962963,2008-10-24,13:59:28
39.950964,116.327321,0,146,39745.5829861111,2008-10-24,13:59:30
39.95092,116.327117,0,145,39745.5830092593,2008-10-24,13:59:32
39.950909,116.326901,0,143,39745.5830324074,2008-10-24,13:59:34
39.950899,116.326701,0,143,39745.5830555556,2008-10-24,13:59:36
39.950857,116.326484,0,146,39745.5830787037,2008-10-24,13:59:38
39.950844,116.326291,0,147,39745.5831018519,2008-10-24,13:59:40
39.950835,116.326105,0,149,39745.583125,2008-10-24,13:59:42
39.950835,116.325885,0,149,39745.5831481481,2008-10-24,13:59:44
39.950835,116.325673,0,150,39745.5831712963,2008-10-24,13:59:46
39.950861,116.325486,0,146,39745.5831944444,2008-10-24,13:59:48
39.950824,116.325251,0,148,39745.5832175926,2008-10-24,13:59:50
39.950768,116.325088,0,152,39745.5832291667,2008-10-24,13:59:51
39.950738,116.324917,0,160,39745.5832407407,2008-10-24,13:59:52
39.950717,116.324787,0,163,39745.5832523148,2008-10-24,13:59:53
39.950711,116.32456,0,163,39745.583275463,2008-10-24,13:59:55
39.950713,116.324366,0,162,39745.5832986111,2008-10-24,13:59:57
39.950716,116.324173,0,161,39745.5833217593,2008-10-24,13:59:59
39.950706,116.323998,0,159,39745.5833449074,2008-10-24,14:00:01
39.950699,116.323841,0,159,39745.5833680556,2008-10-24,14:00:03
39.950694,116.323672,0,156,39745.5833912037,2008-10-24,14:00:05
39.950675,116.32349,0,152,39745.5834143519,2008-10-24,14:00:07
39.950661,116.323311,0,149,39745.5834375,2008-10-24,14:00:09
39.95063,116.323139,0,146,39745.5834606481,2008-10-24,14:00:11
39.950613,116.322977,0,142,39745.5834837963,2008-10-24,14:00:13
39.950601,116.322814,0,142,39745.5835069444,2008-10-24,14:00:15
39.950568,116.322659,0,140,39745.5835300926,2008-10-24,14:00:17
39.950555,116.322521,0,141,39745.5835532407,2008-10-24,14:00:19
39.95052,116.322377,0,143,39745.583587963,2008-10-24,14:00:22
39.950572,116.322299,0,147,39745.5836458333,2008-10-24,14:00:27
39.950591,116.32227,0,141,39745.5837037037,2008-10-24,14:00:32
39.950567,116.322122,0,148,39745.58375,2008-10-24,14:00:36
39.950519,116.32192,0,138,39745.5837847222,2008-10-24,14:00:39
39.950475,116.321727,0,127,39745.5838078704,2008-10-24,14:00:41
39.950457,116.321521,0,121,39745.5838310185,2008-10-24,14:00:43
39.950452,116.321402,0,118,39745.5838425926,2008-10-24,14:00:44
39.950448,116.321172,0,113,39745.5838657407,2008-10-24,14:00:46
39.950443,116.320937,0,106,39745.5838888889,2008-10-24,14:00:48
39.950429,116.320725,0,105,39745.583912037,2008-10-24,14:00:50
39.950439,116.320516,0,101,39745.5839351852,2008-10-24,14:00:52
39.950438,116.320324,0,97,39745.5839583333,2008-10-24,14:00:54
39.950438,116.320131,0,94,39745.5839814815,2008-10-24,14:00:56
39.95044,116.319949,0,93,39745.5840046296,2008-10-24,14:00:58
39.950428,116.319788,0,97,39745.5840277778,2008-10-24,14:01:00
39.950415,116.319649,0,99,39745.5840509259,2008-10-24,14:01:02
39.95039,116.319504,0,103,39745.5840740741,2008-10-24,14:01:04
39.950413,116.319331,0,120,39745.5841087963,2008-10-24,14:01:07
39.950414,116.319178,0,136,39745.5841435185,2008-10-24,14:01:10
39.950417,116.319057,0,153,39745.5841782407,2008-10-24,14:01:13
39.950432,116.31889,0,157,39745.584212963,2008-10-24,14:01:16
39.950431,116.31877,0,162,39745.5842361111,2008-10-24,14:01:18
39.950406,116.318632,0,170,39745.5842592593,2008-10-24,14:01:20
39.950375,116.318478,0,166,39745.5842824074,2008-10-24,14:01:22
39.950349,116.318323,0,170,39745.5843055556,2008-10-24,14:01:24
39.950334,116.318169,0,174,39745.5843287037,2008-10-24,14:01:26
39.950287,116.318041,0,181,39745.5843518519,2008-10-24,14:01:28
39.9502,116.317953,0,188,39745.584375,2008-10-24,14:01:30
39.950051,116.317906,0,200,39745.5843981481,2008-10-24,14:01:32
39.949905,116.317876,0,208,39745.5844212963,2008-10-24,14:01:34
39.949752,116.317888,0,216,39745.5844444444,2008-10-24,14:01:36
39.949593,116.317919,0,223,39745.5844675926,2008-10-24,14:01:38
39.949409,116.317946,0,225,39745.5844907407,2008-10-24,14:01:40
39.949311,116.317958,0,228,39745.5845023148,2008-10-24,14:01:41
39.94921,116.31798,0,232,39745.5845138889,2008-10-24,14:01:42
39.949105,116.317988,0,234,39745.584525463,2008-10-24,14:01:43
39.948993,116.318004,0,237,39745.584537037,2008-10-24,14:01:44
39.948884,116.318023,0,240,39745.5845486111,2008-10-24,14:01:45
39.94877,116.318037,0,243,39745.5845601852,2008-10-24,14:01:46
39.948656,116.318045,0,247,39745.5845717593,2008-10-24,14:01:47
39.948548,116.318051,0,251,39745.5845833333,2008-10-24,14:01:48
39.948442,116.318053,0,258,39745.5845949074,2008-10-24,14:01:49
39.948332,116.318105,0,253,39745.5846064815,2008-10-24,14:01:50
39.948223,116.31813,0,253,39745.5846180556,2008-10-24,14:01:51
39.948114,116.318143,0,257,39745.5846296296,2008-10-24,14:01:52
39.948009,116.318156,0,260,39745.5846412037,2008-10-24,14:01:53
39.947917,116.318174,0,261,39745.5846527778,2008-10-24,14:01:54
39.947814,116.318189,0,262,39745.5846643519,2008-10-24,14:01:55
39.9477,116.31821,0,264,39745.5846759259,2008-10-24,14:01:56
39.94759,116.318219,0,263,39745.5846875,2008-10-24,14:01:57
39.947491,116.318227,0,267,39745.5846990741,2008-10-24,14:01:58
39.947322,116.318256,0,273,39745.5847222222,2008-10-24,14:02:00
39.947184,116.318267,0,276,39745.5847453704,2008-10-24,14:02:02
39.947081,116.318279,0,277,39745.5847685185,2008-10-24,14:02:04
39.946984,116.318287,0,284,39745.5848032407,2008-10-24,14:02:07
39.946968,116.318319,0,287,39745.5848611111,2008-10-24,14:02:12
39.946978,116.318323,0,290,39745.5849189815,2008-10-24,14:02:17
39.946988,116.318328,0,293,39745.5849768519,2008-10-24,14:02:22
39.947,116.318333,0,294,39745.5850347222,2008-10-24,14:02:27
39.946988,116.318343,0,296,39745.5850925926,2008-10-24,14:02:32
39.946893,116.318359,0,298,39745.5851388889,2008-10-24,14:02:36
39.946764,116.318368,0,300,39745.5851736111,2008-10-24,14:02:39
39.946652,116.318406,0,303,39745.5851967593,2008-10-24,14:02:41
39.946508,116.318446,0,309,39745.5852199074,2008-10-24,14:02:43
39.946283,116.318438,0,314,39745.5852430556,2008-10-24,14:02:45
39.946151,116.318436,0,313,39745.5852546296,2008-10-24,14:02:46
39.946035,116.318411,0,302,39745.5852662037,2008-10-24,14:02:47
39.945935,116.318413,0,303,39745.5852777778,2008-10-24,14:02:48
39.945842,116.318404,0,302,39745.5852893519,2008-10-24,14:02:49
39.945718,116.318411,0,315,39745.5853009259,2008-10-24,14:02:50
39.945603,116.318431,0,322,39745.5853125,2008-10-24,14:02:51
39.945489,116.318446,0,331,39745.5853240741,2008-10-24,14:02:52
39.945367,116.318479,0,335,39745.5853356481,2008-10-24,14:02:53
39.945252,116.318507,0,335,39745.5853472222,2008-10-24,14:02:54
39.945145,116.318542,0,339,39745.5853587963,2008-10-24,14:02:55
39.945045,116.31854,0,335,39745.5853703704,2008-10-24,14:02:56
39.944953,116.318556,0,341,39745.5853819444,2008-10-24,14:02:57
39.944857,116.318578,0,344,39745.5853935185,2008-10-24,14:02:58
39.944759,116.318598,0,347,39745.5854050926,2008-10-24,14:02:59
39.944657,116.318621,0,351,39745.5854166667,2008-10-24,14:03:00
39.944555,116.318641,0,353,39745.5854282407,2008-10-24,14:03:01
39.944448,116.318666,0,357,39745.5854398148,2008-10-24,14:03:02
39.94434,116.318688,0,360,39745.5854513889,2008-10-24,14:03:03
39.944235,116.318695,0,359,39745.585462963,2008-10-24,14:03:04
39.944127,116.318711,0,361,39745.585474537,2008-10-24,14:03:05
39.944019,116.318748,0,359,39745.5854861111,2008-10-24,14:03:06
39.943896,116.318774,0,359,39745.5854976852,2008-10-24,14:03:07
39.943783,116.318788,0,360,39745.5855092593,2008-10-24,14:03:08
39.943676,116.318807,0,361,39745.5855208333,2008-10-24,14:03:09
39.94356,116.318831,0,361,39745.5855324074,2008-10-24,14:03:10
39.943459,116.318841,0,356,39745.5855439815,2008-10-24,14:03:11
39.943285,116.318879,0,353,39745.5855671296,2008-10-24,14:03:13
39.943149,116.318905,0,355,39745.5855902778,2008-10-24,14:03:15
39.943035,116.318922,0,353,39745.585625,2008-10-24,14:03:18
39.943026,116.31894,0,339,39745.5856828704,2008-10-24,14:03:23
39.943045,116.31896,0,344,39745.5857407407,2008-10-24,14:03:28
39.943042,116.318991,0,350,39745.5857986111,2008-10-24,14:03:33
39.942974,116.31897,0,328,39745.5858217593,2008-10-24,14:03:35
39.942898,116.318961,0,311,39745.5858449074,2008-10-24,14:03:37
39.942801,116.318979,0,299,39745.5858680556,2008-10-24,14:03:39
39.942648,116.319009,0,296,39745.5858912037,2008-10-24,14:03:41
39.94247,116.319037,0,299,39745.5859143519,2008-10-24,14:03:43
39.942371,116.319047,0,300,39745.5859259259,2008-10-24,14:03:44
39.942279,116.319048,0,301,39745.5859375,2008-10-24,14:03:45
39.942187,116.319054,0,305,39745.5859490741,2008-10-24,14:03:46
39.942089,116.319065,0,308,39745.5859606481,2008-10-24,14:03:47
39.94198,116.319081,0,309,39745.5859722222,2008-10-24,14:03:48
39.941869,116.319095,0,310,39745.5859837963,2008-10-24,14:03:49
39.941759,116.319112,0,305,39745.5859953704,2008-10-24,14:03:50
39.94165,116.319119,0,295,39745.5860069444,2008-10-24,14:03:51
39.941536,116.31913,0,290,39745.5860185185,2008-10-24,14:03:52
39.941425,116.319127,0,275,39745.5860300926,2008-10-24,14:03:53
39.941311,116.319132,0,268,39745.5860416667,2008-10-24,14:03:54
39.941203,116.319149,0,264,39745.5860532407,2008-10-24,14:03:55
39.941099,116.31917,0,260,39745.5860648148,2008-10-24,14:03:56
39.940993,116.319185,0,259,39745.5860763889,2008-10-24,14:03:57
39.940899,116.319207,0,262,39745.586087963,2008-10-24,14:03:58
39.940804,116.319191,0,262,39745.5861111111,2008-10-24,14:04:00
39.940718,116.319217,0,256,39745.5861226852,2008-10-24,14:04:01
39.940618,116.319242,0,255,39745.5861342593,2008-10-24,14:04:02
39.940509,116.319258,0,256,39745.5861458333,2008-10-24,14:04:03
39.9404,116.31927,0,255,39745.5861574074,2008-10-24,14:04:04
39.940289,116.319283,0,256,39745.5861689815,2008-10-24,14:04:05
39.940178,116.319298,0,256,39745.5861805556,2008-10-24,14:04:06
39.940068,116.319311,0,256,39745.5861921296,2008-10-24,14:04:07
39.939948,116.31933,0,254,39745.5862037037,2008-10-24,14:04:08
39.939842,116.319342,0,248,39745.5862152778,2008-10-24,14:04:09
39.939738,116.319352,0,243,39745.5862268518,2008-10-24,14:04:10
39.939636,116.31937,0,238,39745.5862384259,2008-10-24,14:04:11
39.939537,116.319375,0,232,39745.58625,2008-10-24,14:04:12
39.939442,116.319383,0,228,39745.5862615741,2008-10-24,14:04:13
39.939351,116.319389,0,224,39745.5862731481,2008-10-24,14:04:14
39.939169,116.319392,0,215,39745.5862962963,2008-10-24,14:04:16
39.939077,116.319383,0,210,39745.5863078704,2008-10-24,14:04:17
39.938901,116.31937,0,199,39745.5863310185,2008-10-24,14:04:19
39.938808,116.319363,0,192,39745.5863425926,2008-10-24,14:04:20
39.93872,116.319353,0,185,39745.5863541667,2008-10-24,14:04:21
39.938553,116.319359,0,179,39745.5863773148,2008-10-24,14:04:23
39.938415,116.319364,0,174,39745.586400463,2008-10-24,14:04:25
39.938285,116.319384,0,170,39745.5864236111,2008-10-24,14:04:27
39.938151,116.31939,0,161,39745.5864467593,2008-10-24,14:04:29
39.938003,116.319415,0,158,39745.5864699074,2008-10-24,14:04:31
39.937859,116.319433,0,159,39745.5864930556,2008-10-24,14:04:33
39.937736,116.319469,0,170,39745.5865162037,2008-10-24,14:04:35
39.937612,116.319498,0,169,39745.5865393518,2008-10-24,14:04:37
39.937501,116.319538,0,166,39745.5865625,2008-10-24,14:04:39
39.937393,116.319577,0,163,39745.5865856481,2008-10-24,14:04:41
39.937303,116.319635,0,156,39745.5866087963,2008-10-24,14:04:43
39.937253,116.319793,0,148,39745.5866435185,2008-10-24,14:04:46
39.937252,116.319924,0,142,39745.5866666667,2008-10-24,14:04:48
39.937245,116.320097,0,139,39745.5866898148,2008-10-24,14:04:50
39.937235,116.320288,0,137,39745.586712963,2008-10-24,14:04:52
39.937201,116.3205,0,141,39745.5867361111,2008-10-24,14:04:54
39.937176,116.320623,0,141,39745.5867476852,2008-10-24,14:04:55
39.937146,116.32085,0,141,39745.5867708333,2008-10-24,14:04:57
39.937134,116.320984,0,141,39745.5867824074,2008-10-24,14:04:58
39.937129,116.321101,0,140,39745.5867939815,2008-10-24,14:04:59
39.937125,116.321219,0,139,39745.5868055556,2008-10-24,14:05:00
39.937112,116.321448,0,138,39745.5868287037,2008-10-24,14:05:02
39.937099,116.321674,0,138,39745.5868518518,2008-10-24,14:05:04
39.937093,116.321892,0,139,39745.586875,2008-10-24,14:05:06
39.937075,116.32213,0,150,39745.5868981481,2008-10-24,14:05:08
39.937056,116.322249,0,154,39745.5869097222,2008-10-24,14:05:09
39.937037,116.322378,0,161,39745.5869212963,2008-10-24,14:05:10
39.937008,116.322564,0,165,39745.5869444444,2008-10-24,14:05:12
39.936999,116.322697,0,176,39745.5869675926,2008-10-24,14:05:14
39.936959,116.322797,0,197,39745.5870023148,2008-10-24,14:05:17
39.936962,116.322782,0,196,39745.5870601852,2008-10-24,14:05:22
39.936962,116.322782,0,196,39745.5870949074,2008-10-24,14:05:25
39.936967,116.32278,0,199,39745.5871180556,2008-10-24,14:05:27
39.936976,116.322777,0,201,39745.5871759259,2008-10-24,14:05:32
39.936977,116.322777,0,203,39745.5872337963,2008-10-24,14:05:37
39.936976,116.322776,0,204,39745.5872916667,2008-10-24,14:05:42
39.936976,116.322776,0,204,39745.5873263889,2008-10-24,14:05:45
39.936981,116.322774,0,204,39745.587349537,2008-10-24,14:05:47
39.936977,116.322789,0,205,39745.5874074074,2008-10-24,14:05:52
39.936961,116.322929,0,221,39745.5874537037,2008-10-24,14:05:56
39.93694,116.323056,0,229,39745.5874884259,2008-10-24,14:05:59
39.936914,116.323199,0,239,39745.5875115741,2008-10-24,14:06:01
39.936909,116.323409,0,249,39745.5875347222,2008-10-24,14:06:03
39.936889,116.323619,0,251,39745.5875578704,2008-10-24,14:06:05
39.936879,116.323837,0,255,39745.5875810185,2008-10-24,14:06:07
39.936873,116.324038,0,260,39745.5876041667,2008-10-24,14:06:09
39.936857,116.324218,0,263,39745.5876273148,2008-10-24,14:06:11
39.936841,116.324424,0,266,39745.587650463,2008-10-24,14:06:13
39.936837,116.324638,0,270,39745.5876736111,2008-10-24,14:06:15
39.936842,116.324769,0,271,39745.5876851852,2008-10-24,14:06:16
39.936832,116.324885,0,273,39745.5876967593,2008-10-24,14:06:17
39.936819,116.325009,0,279,39745.5877083333,2008-10-24,14:06:18
39.936804,116.325131,0,282,39745.5877199074,2008-10-24,14:06:19
39.9368,116.32526,0,280,39745.5877314815,2008-10-24,14:06:20
39.936792,116.325394,0,279,39745.5877430556,2008-10-24,14:06:21
39.936785,116.325533,0,276,39745.5877546296,2008-10-24,14:06:22
39.936783,116.325668,0,277,39745.5877662037,2008-10-24,14:06:23
39.936787,116.325802,0,278,39745.5877777778,2008-10-24,14:06:24
39.936787,116.325934,0,279,39745.5877893518,2008-10-24,14:06:25
39.936782,116.326066,0,281,39745.5878009259,2008-10-24,14:06:26
39.936781,116.326203,0,281,39745.5878125,2008-10-24,14:06:27
39.936777,116.326354,0,283,39745.5878240741,2008-10-24,14:06:28
39.93678,116.326493,0,286,39745.5878356481,2008-10-24,14:06:29
39.936765,116.326622,0,287,39745.5878472222,2008-10-24,14:06:30
39.936749,116.326757,0,287,39745.5878587963,2008-10-24,14:06:31
39.936723,116.326906,0,289,39745.5878703704,2008-10-24,14:06:32
39.936705,116.327049,0,290,39745.5878819444,2008-10-24,14:06:33
39.936693,116.327194,0,293,39745.5878935185,2008-10-24,14:06:34
39.93668,116.327335,0,294,39745.5879050926,2008-10-24,14:06:35
39.936663,116.327473,0,293,39745.5879166667,2008-10-24,14:06:36
39.93665,116.327617,0,293,39745.5879282407,2008-10-24,14:06:37
39.936637,116.327764,0,291,39745.5879398148,2008-10-24,14:06:38
39.936634,116.327913,0,290,39745.5879513889,2008-10-24,14:06:39
39.936624,116.328049,0,289,39745.587962963,2008-10-24,14:06:40
39.93662,116.328187,0,290,39745.587974537,2008-10-24,14:06:41
39.936603,116.328323,0,285,39745.5879861111,2008-10-24,14:06:42
39.936596,116.328452,0,282,39745.5879976852,2008-10-24,14:06:43
39.936587,116.328586,0,280,39745.5880092593,2008-10-24,14:06:44
39.93659,116.328718,0,278,39745.5880208333,2008-10-24,14:06:45
39.936586,116.328847,0,276,39745.5880324074,2008-10-24,14:06:46
39.936582,116.328978,0,270,39745.5880439815,2008-10-24,14:06:47
39.936572,116.329188,0,268,39745.5880671296,2008-10-24,14:06:49
39.936567,116.329353,0,265,39745.5880902778,2008-10-24,14:06:51
39.936565,116.329479,0,261,39745.5881134259,2008-10-24,14:06:53
39.936535,116.329588,0,247,39745.5881712963,2008-10-24,14:06:58
39.936511,116.32962,0,246,39745.5882291667,2008-10-24,14:07:03
39.936545,116.329729,0,239,39745.588275463,2008-10-24,14:07:07
39.936564,116.329897,0,234,39745.5883101852,2008-10-24,14:07:10
39.936573,116.330072,0,232,39745.5883333333,2008-10-24,14:07:12
39.936589,116.330263,0,224,39745.5883564815,2008-10-24,14:07:14
39.936604,116.330496,0,215,39745.5883796296,2008-10-24,14:07:16
39.936609,116.330623,0,216,39745.5883912037,2008-10-24,14:07:17
39.93661,116.330744,0,216,39745.5884027778,2008-10-24,14:07:18
39.936619,116.330867,0,215,39745.5884143518,2008-10-24,14:07:19
39.936627,116.330988,0,216,39745.5884259259,2008-10-24,14:07:20
39.936637,116.331109,0,215,39745.5884375,2008-10-24,14:07:21
39.936647,116.331227,0,211,39745.5884490741,2008-10-24,14:07:22
39.936657,116.331355,0,213,39745.5884606481,2008-10-24,14:07:23
39.936664,116.331475,0,212,39745.5884722222,2008-10-24,14:07:24
39.936672,116.331598,0,211,39745.5884837963,2008-10-24,14:07:25
39.936682,116.331716,0,210,39745.5884953704,2008-10-24,14:07:26
39.936686,116.331843,0,208,39745.5885069444,2008-10-24,14:07:27
39.936691,116.331962,0,205,39745.5885185185,2008-10-24,14:07:28
39.936696,116.332189,0,200,39745.5885416667,2008-10-24,14:07:30
39.936693,116.33242,0,196,39745.5885648148,2008-10-24,14:07:32
39.936699,116.332642,0,190,39745.588587963,2008-10-24,14:07:34
39.9367,116.332766,0,190,39745.588599537,2008-10-24,14:07:35
39.936704,116.332892,0,190,39745.5886111111,2008-10-24,14:07:36
39.936714,116.333021,0,190,39745.5886226852,2008-10-24,14:07:37
39.936721,116.333155,0,187,39745.5886342593,2008-10-24,14:07:38
39.936732,116.333294,0,186,39745.5886458333,2008-10-24,14:07:39
39.936735,116.333426,0,184,39745.5886574074,2008-10-24,14:07:40
39.936736,116.333549,0,182,39745.5886689815,2008-10-24,14:07:41
39.936737,116.333673,0,181,39745.5886805556,2008-10-24,14:07:42
39.936738,116.333798,0,180,39745.5886921296,2008-10-24,14:07:43
39.936744,116.33392,0,179,39745.5887037037,2008-10-24,14:07:44
39.936751,116.334047,0,178,39745.5887152778,2008-10-24,14:07:45
39.936759,116.334173,0,176,39745.5887268518,2008-10-24,14:07:46
39.936762,116.334301,0,173,39745.5887384259,2008-10-24,14:07:47
39.936778,116.33443,0,176,39745.58875,2008-10-24,14:07:48
39.936793,116.334575,0,178,39745.5887615741,2008-10-24,14:07:49
39.9368,116.334721,0,180,39745.5887731481,2008-10-24,14:07:50
39.9368,116.334866,0,184,39745.5887847222,2008-10-24,14:07:51
39.936805,116.335004,0,186,39745.5887962963,2008-10-24,14:07:52
39.936819,116.335131,0,189,39745.5888078704,2008-10-24,14:07:53
39.936821,116.335263,0,188,39745.5888194444,2008-10-24,14:07:54
39.936818,116.335383,0,191,39745.5888310185,2008-10-24,14:07:55
39.936823,116.33551,0,194,39745.5888425926,2008-10-24,14:07:56
39.936837,116.335738,0,197,39745.5888657407,2008-10-24,14:07:58
39.936866,116.33594,0,201,39745.5888888889,2008-10-24,14:08:00
39.936876,116.336112,0,202,39745.588912037,2008-10-24,14:08:02
39.936869,116.33623,0,203,39745.5889351852,2008-10-24,14:08:04
39.936858,116.336355,0,190,39745.5889814815,2008-10-24,14:08:08
39.936786,116.336414,0,174,39745.5890162037,2008-10-24,14:08:11
39.936688,116.336426,0,160,39745.5890509259,2008-10-24,14:08:14
39.93657,116.336456,0,160,39745.5890972222,2008-10-24,14:08:18
39.936481,116.336411,0,160,39745.5891319444,2008-10-24,14:08:21
39.936363,116.336354,0,158,39745.5891666667,2008-10-24,14:08:24
39.936245,116.336304,0,165,39745.5891898148,2008-10-24,14:08:26
39.936116,116.336328,0,177,39745.589212963,2008-10-24,14:08:28
39.936024,116.336374,0,190,39745.5892361111,2008-10-24,14:08:30
39.935929,116.336429,0,202,39745.5892592593,2008-10-24,14:08:32
39.935836,116.336489,0,207,39745.5892824074,2008-10-24,14:08:34
39.935756,116.336544,0,218,39745.5893055556,2008-10-24,14:08:36
39.935675,116.336606,0,245,39745.5893402778,2008-10-24,14:08:39
39.935627,116.336675,0,242,39745.5893981481,2008-10-24,14:08:44
39.935629,116.336676,0,243,39745.5894560185,2008-10-24,14:08:49
39.935629,116.336676,0,243,39745.5894907407,2008-10-24,14:08:52
39.935628,116.336677,0,244,39745.5895138889,2008-10-24,14:08:54
39.935557,116.33675,0,251,39745.5895601852,2008-10-24,14:08:58
39.935457,116.336821,0,259,39745.5895833333,2008-10-24,14:09:00
39.935354,116.336901,0,265,39745.5896064815,2008-10-24,14:09:02
39.935243,116.336991,0,269,39745.5896296296,2008-10-24,14:09:04
39.935108,116.337106,0,277,39745.5896527778,2008-10-24,14:09:06
39.935025,116.337201,0,285,39745.5896643519,2008-10-24,14:09:07
39.934951,116.337277,0,292,39745.5896759259,2008-10-24,14:09:08
39.934837,116.337398,0,286,39745.5896990741,2008-10-24,14:09:10
39.934776,116.337487,0,282,39745.5897106482,2008-10-24,14:09:11
39.934699,116.337547,0,275,39745.5897222222,2008-10-24,14:09:12
39.934599,116.337594,0,266,39745.5897337963,2008-10-24,14:09:13
39.9345,116.337631,0,259,39745.5897453704,2008-10-24,14:09:14
39.93439,116.337664,0,255,39745.5897569444,2008-10-24,14:09:15
39.934294,116.337683,0,253,39745.5897685185,2008-10-24,14:09:16
39.934203,116.337693,0,246,39745.5897800926,2008-10-24,14:09:17
39.934046,116.337707,0,238,39745.5898032407,2008-10-24,14:09:19
39.933888,116.337717,0,235,39745.5898263889,2008-10-24,14:09:21
39.933745,116.337713,0,233,39745.589849537,2008-10-24,14:09:23
39.933628,116.337716,0,229,39745.5898726852,2008-10-24,14:09:25
39.933531,116.337693,0,223,39745.5898958333,2008-10-24,14:09:27
39.933482,116.337654,0,194,39745.5899305556,2008-10-24,14:09:30
39.933493,116.337666,0,197,39745.5899884259,2008-10-24,14:09:35
39.933506,116.337665,0,201,39745.5900462963,2008-10-24,14:09:40
39.933476,116.337672,0,204,39745.5901041667,2008-10-24,14:09:45
39.933368,116.337666,0,190,39745.5901388889,2008-10-24,14:09:48
39.93324,116.337672,0,182,39745.590162037,2008-10-24,14:09:50
39.933094,116.33768,0,175,39745.5901851852,2008-10-24,14:09:52
39.93295,116.337691,0,174,39745.5902083333,2008-10-24,14:09:54
39.932796,116.337698,0,173,39745.5902314815,2008-10-24,14:09:56
39.932653,116.337694,0,176,39745.5902546296,2008-10-24,14:09:58
39.932528,116.337691,0,179,39745.5902777778,2008-10-24,14:10:00
39.932397,116.337682,0,181,39745.5903009259,2008-10-24,14:10:02
39.932278,116.337668,0,179,39745.5903240741,2008-10-24,14:10:04
39.93214,116.337662,0,180,39745.5903472222,2008-10-24,14:10:06
39.932017,116.337652,0,176,39745.5903703704,2008-10-24,14:10:08
39.931896,116.337656,0,178,39745.5903935185,2008-10-24,14:10:10
39.931778,116.337651,0,176,39745.5904166667,2008-10-24,14:10:12
39.931675,116.337644,0,175,39745.5904398148,2008-10-24,14:10:14
39.931558,116.337647,0,169,39745.590474537,2008-10-24,14:10:17
39.931449,116.337625,0,162,39745.5905208333,2008-10-24,14:10:21
39.931343,116.337604,0,156,39745.5905671296,2008-10-24,14:10:25
39.931228,116.337645,0,159,39745.5906018519,2008-10-24,14:10:28
39.931133,116.337658,0,152,39745.590625,2008-10-24,14:10:30
39.931031,116.337684,0,151,39745.5906481481,2008-10-24,14:10:32
39.930915,116.337714,0,156,39745.5906828704,2008-10-24,14:10:35
39.930831,116.337741,0,165,39745.5907175926,2008-10-24,14:10:38
39.930745,116.337769,0,177,39745.5907523148,2008-10-24,14:10:41
39.930645,116.337757,0,185,39745.590787037,2008-10-24,14:10:44
39.930545,116.337774,0,194,39745.5908101852,2008-10-24,14:10:46
39.930423,116.337786,0,190,39745.5908333333,2008-10-24,14:10:48
39.930275,116.337812,0,190,39745.5908564815,2008-10-24,14:10:50
39.930092,116.337813,0,180,39745.5908796296,2008-10-24,14:10:52
39.93,116.337812,0,178,39745.5908912037,2008-10-24,14:10:53
39.929894,116.337823,0,176,39745.5909027778,2008-10-24,14:10:54
39.929797,116.337824,0,174,39745.5909143519,2008-10-24,14:10:55
39.929697,116.337817,0,173,39745.5909259259,2008-10-24,14:10:56
39.929593,116.337809,0,169,39745.5909375,2008-10-24,14:10:57
39.929489,116.337802,0,167,39745.5909490741,2008-10-24,14:10:58
39.929383,116.337791,0,166,39745.5909606481,2008-10-24,14:10:59
39.929279,116.33779,0,162,39745.5909722222,2008-10-24,14:11:00
39.92918,116.337789,0,160,39745.5909837963,2008-10-24,14:11:01
39.929075,116.337785,0,162,39745.5909953704,2008-10-24,14:11:02
39.928974,116.33779,0,162,39745.5910069444,2008-10-24,14:11:03
39.928878,116.337793,0,163,39745.5910185185,2008-10-24,14:11:04
39.928787,116.337791,0,165,39745.5910300926,2008-10-24,14:11:05
39.92869,116.337786,0,170,39745.5910416667,2008-10-24,14:11:06
39.928598,116.337784,0,172,39745.5910532407,2008-10-24,14:11:07
39.928493,116.337785,0,175,39745.5910648148,2008-10-24,14:11:08
39.928398,116.337783,0,178,39745.5910763889,2008-10-24,14:11:09
39.928305,116.337779,0,181,39745.591087963,2008-10-24,14:11:10
39.928135,116.33778,0,192,39745.5911111111,2008-10-24,14:11:12
39.927977,116.337758,0,203,39745.5911342593,2008-10-24,14:11:14
39.927843,116.337788,0,200,39745.5911574074,2008-10-24,14:11:16
39.927735,116.33779,0,208,39745.5911805556,2008-10-24,14:11:18
39.927645,116.337794,0,216,39745.5912152778,2008-10-24,14:11:21
39.927658,116.337738,0,229,39745.5912731481,2008-10-24,14:11:26
39.927658,116.337738,0,229,39745.5913078704,2008-10-24,14:11:29
39.927662,116.337734,0,232,39745.5913310185,2008-10-24,14:11:31
39.927621,116.337689,0,230,39745.5913888889,2008-10-24,14:11:36
39.927539,116.33763,0,244,39745.591412037,2008-10-24,14:11:38
39.927488,116.337609,0,251,39745.5914699074,2008-10-24,14:11:43
39.927486,116.337643,0,229,39745.5915277778,2008-10-24,14:11:48
39.927428,116.337665,0,213,39745.5915856481,2008-10-24,14:11:53
39.927397,116.337663,0,206,39745.5916435185,2008-10-24,14:11:58
39.927333,116.337663,0,202,39745.5917013889,2008-10-24,14:12:03
39.927263,116.337655,0,206,39745.5917592593,2008-10-24,14:12:08
39.927213,116.337653,0,212,39745.5918171296,2008-10-24,14:12:13
39.927157,116.337673,0,217,39745.591875,2008-10-24,14:12:18
39.927102,116.337657,0,217,39745.5919328704,2008-10-24,14:12:23
39.927028,116.337618,0,209,39745.5919907407,2008-10-24,14:12:28
39.927003,116.337559,0,206,39745.5920486111,2008-10-24,14:12:33
39.926988,116.337436,0,207,39745.5921064815,2008-10-24,14:12:38
39.926979,116.337351,0,210,39745.5921643519,2008-10-24,14:12:43
39.926979,116.33726,0,204,39745.5922222222,2008-10-24,14:12:48
39.927017,116.337214,0,198,39745.5922800926,2008-10-24,14:12:53
39.927026,116.337181,0,190,39745.592337963,2008-10-24,14:12:58
39.927018,116.337043,0,179,39745.5923958333,2008-10-24,14:13:03
39.927004,116.33694,0,162,39745.5924537037,2008-10-24,14:13:08
39.927008,116.336884,0,154,39745.5925115741,2008-10-24,14:13:13
39.926938,116.336896,0,148,39745.5925694444,2008-10-24,14:13:18
39.926841,116.336846,0,151,39745.5926157407,2008-10-24,14:13:22
39.926765,116.336757,0,154,39745.5926736111,2008-10-24,14:13:27
39.926749,116.336668,0,154,39745.5927314815,2008-10-24,14:13:32
39.926772,116.336582,0,153,39745.5927893519,2008-10-24,14:13:37
39.92669,116.336569,0,155,39745.5928472222,2008-10-24,14:13:42
39.926611,116.336598,0,155,39745.5929050926,2008-10-24,14:13:47
39.926556,116.336589,0,154,39745.592962963,2008-10-24,14:13:52
39.926487,116.336608,0,157,39745.5930208333,2008-10-24,14:13:57
39.926426,116.336617,0,160,39745.5930787037,2008-10-24,14:14:02
39.926329,116.336627,0,163,39745.5931365741,2008-10-24,14:14:07
39.926302,116.336676,0,167,39745.5931944444,2008-10-24,14:14:12
39.926276,116.336708,0,168,39745.5932523148,2008-10-24,14:14:17
39.926262,116.336756,0,170,39745.5933101852,2008-10-24,14:14:22
39.926251,116.336812,0,171,39745.5933680556,2008-10-24,14:14:27
39.926265,116.336868,0,173,39745.5934259259,2008-10-24,14:14:32
39.926282,116.336929,0,176,39745.5934837963,2008-10-24,14:14:37
39.9263,116.336954,0,179,39745.5935416667,2008-10-24,14:14:42
39.926325,116.337067,0,175,39745.593599537,2008-10-24,14:14:47
39.926295,116.337127,0,175,39745.5936574074,2008-10-24,14:14:52
39.926292,116.337174,0,176,39745.5937152778,2008-10-24,14:14:57
39.926317,116.3372,0,177,39745.5937731481,2008-10-24,14:15:02
39.926321,116.337241,0,176,39745.5938310185,2008-10-24,14:15:07
39.92606,116.337395,0,191,39745.5950347222,2008-10-24,14:16:51
39.926143,116.337817,0,330,39745.5950462963,2008-10-24,14:16:52
39.926112,116.337631,0,266,39745.5950578704,2008-10-24,14:16:53
39.92611,116.337563,0,226,39745.5950694444,2008-10-24,14:16:54
39.926153,116.337388,0,211,39745.5950925926,2008-10-24,14:16:56
39.925937,116.337199,0,184,39745.615625,2008-10-24,14:46:30
39.925926,116.337179,0,184,39745.6156828704,2008-10-24,14:46:35
39.925926,116.337179,0,184,39745.6157175926,2008-10-24,14:46:38
39.925923,116.337182,0,183,39745.6157407407,2008-10-24,14:46:40
39.925941,116.337137,0,182,39745.6157986111,2008-10-24,14:46:45
39.925974,116.337118,0,182,39745.6158564815,2008-10-24,14:46:50
39.926009,116.337126,0,181,39745.6159143519,2008-10-24,14:46:55
39.926001,116.337153,0,180,39745.6159722222,2008-10-24,14:47:00
39.926124,116.337139,0,182,39745.6162962963,2008-10-24,14:47:28
39.926124,116.337139,0,182,39745.6163310185,2008-10-24,14:47:31
39.926121,116.337137,0,182,39745.6163541667,2008-10-24,14:47:33
39.926055,116.337092,0,181,39745.616412037,2008-10-24,14:47:38
39.925975,116.337102,0,181,39745.6164699074,2008-10-24,14:47:43
39.925947,116.337141,0,181,39745.6165277778,2008-10-24,14:47:48
39.925958,116.337182,0,180,39745.6165856481,2008-10-24,14:47:53
39.925958,116.337198,0,180,39745.6166435185,2008-10-24,14:47:58
39.925947,116.337205,0,180,39745.6167013889,2008-10-24,14:48:03
39.925947,116.337205,0,180,39745.6167361111,2008-10-24,14:48:06
39.925955,116.337204,0,180,39745.6167592593,2008-10-24,14:48:08
39.926014,116.337211,0,181,39745.6168171296,2008-10-24,14:48:13
39.926065,116.337186,0,181,39745.616875,2008-10-24,14:48:18
39.926031,116.337161,0,181,39745.6169328704,2008-10-24,14:48:23
39.926007,116.33715,0,181,39745.6169907407,2008-10-24,14:48:28
39.926007,116.33715,0,181,39745.617025463,2008-10-24,14:48:31
39.926,116.33715,0,181,39745.6170486111,2008-10-24,14:48:33
39.926019,116.337142,0,180,39745.6171064815,2008-10-24,14:48:38
39.926082,116.337107,0,181,39745.6171643519,2008-10-24,14:48:43
39.926174,116.337093,0,182,39745.6172222222,2008-10-24,14:48:48
39.926204,116.337148,0,186,39745.6172800926,2008-10-24,14:48:53
39.926236,116.337153,0,188,39745.617337963,2008-10-24,14:48:58
39.926241,116.337154,0,188,39745.6173958333,2008-10-24,14:49:03
39.926241,116.337154,0,188,39745.6174305556,2008-10-24,14:49:06
39.926239,116.337157,0,188,39745.6174537037,2008-10-24,14:49:08
39.92623,116.33716,0,188,39745.6175115741,2008-10-24,14:49:13
39.926182,116.337229,0,190,39745.6175694444,2008-10-24,14:49:18
39.926168,116.337184,0,192,39745.6176273148,2008-10-24,14:49:23
39.926148,116.337167,0,192,39745.6176851852,2008-10-24,14:49:28
39.926137,116.337213,0,193,39745.6177430556,2008-10-24,14:49:33
39.926149,116.337209,0,195,39745.6178009259,2008-10-24,14:49:38
39.926135,116.337223,0,195,39745.6178587963,2008-10-24,14:49:43
39.926122,116.337229,0,195,39745.6179166667,2008-10-24,14:49:48
39.926114,116.337232,0,195,39745.617974537,2008-10-24,14:49:53
39.926111,116.337233,0,195,39745.6180324074,2008-10-24,14:49:58
39.92611,116.337234,0,195,39745.6180902778,2008-10-24,14:50:03
39.92611,116.337234,0,195,39745.618125,2008-10-24,14:50:06
39.92611,116.337236,0,194,39745.6181481481,2008-10-24,14:50:08
39.9261,116.337238,0,195,39745.6182060185,2008-10-24,14:50:13
39.926088,116.337241,0,197,39745.6182638889,2008-10-24,14:50:18
39.926088,116.337241,0,197,39745.6182986111,2008-10-24,14:50:21
39.926093,116.337249,0,200,39745.6183217593,2008-10-24,14:50:23
39.92609,116.337314,0,202,39745.6183796296,2008-10-24,14:50:28
39.926094,116.337358,0,203,39745.6184375,2008-10-24,14:50:33
39.926094,116.337358,0,203,39745.6184722222,2008-10-24,14:50:36
39.926096,116.337358,0,204,39745.6184953704,2008-10-24,14:50:38
39.926105,116.337357,0,204,39745.6185532407,2008-10-24,14:50:43
39.92611,116.337357,0,204,39745.6186111111,2008-10-24,14:50:48
39.92611,116.337357,0,204,39745.6186458333,2008-10-24,14:50:51
39.926113,116.337357,0,204,39745.6186689815,2008-10-24,14:50:53
39.926146,116.337343,0,206,39745.6187268518,2008-10-24,14:50:58
39.926186,116.337308,0,209,39745.6187847222,2008-10-24,14:51:03
39.926194,116.337313,0,209,39745.6188425926,2008-10-24,14:51:08
39.926194,116.337313,0,209,39745.6188773148,2008-10-24,14:51:11
39.926201,116.337317,0,211,39745.618900463,2008-10-24,14:51:13
39.926198,116.3373,0,211,39745.6189583333,2008-10-24,14:51:18
39.926174,116.337333,0,209,39745.6190162037,2008-10-24,14:51:23
39.926154,116.337355,0,211,39745.6190740741,2008-10-24,14:51:28
39.926142,116.337403,0,212,39745.6191319444,2008-10-24,14:51:33
39.926186,116.337397,0,215,39745.6191898148,2008-10-24,14:51:38
39.926226,116.337324,0,216,39745.6192476852,2008-10-24,14:51:43
39.926245,116.337192,0,212,39745.6193055556,2008-10-24,14:51:48
39.926216,116.337078,0,203,39745.6193634259,2008-10-24,14:51:53
39.926246,116.337068,0,196,39745.6194212963,2008-10-24,14:51:58
39.926277,116.337113,0,193,39745.6194791667,2008-10-24,14:52:03
39.926273,116.33714,0,188,39745.619537037,2008-10-24,14:52:08
39.926254,116.337184,0,184,39745.6195949074,2008-10-24,14:52:13
39.926242,116.337251,0,183,39745.6196527778,2008-10-24,14:52:18
39.926244,116.33725,0,180,39745.6197106481,2008-10-24,14:52:23
39.926244,116.33725,0,180,39745.6197453704,2008-10-24,14:52:26
39.926245,116.337249,0,178,39745.6197685185,2008-10-24,14:52:28
39.926227,116.33724,0,176,39745.6198263889,2008-10-24,14:52:33
39.926216,116.337229,0,175,39745.6198842593,2008-10-24,14:52:38
39.926216,116.337227,0,175,39745.6199421296,2008-10-24,14:52:43
39.926214,116.337226,0,175,39745.62,2008-10-24,14:52:48
39.926206,116.337226,0,175,39745.6200578704,2008-10-24,14:52:53
39.9262,116.337227,0,175,39745.6201157407,2008-10-24,14:52:58
39.9262,116.337226,0,175,39745.6201736111,2008-10-24,14:53:03
39.9262,116.337226,0,175,39745.6202083333,2008-10-24,14:53:06
39.926196,116.337226,0,175,39745.6202314815,2008-10-24,14:53:08
39.926152,116.337184,0,177,39745.6202893518,2008-10-24,14:53:13
39.926157,116.337178,0,179,39745.6203472222,2008-10-24,14:53:18
39.926157,116.337178,0,179,39745.6203819444,2008-10-24,14:53:21
39.926163,116.337176,0,179,39745.6204050926,2008-10-24,14:53:23
39.92619,116.337164,0,181,39745.620462963,2008-10-24,14:53:28
39.9262,116.337148,0,182,39745.6205208333,2008-10-24,14:53:33
39.926202,116.337148,0,182,39745.6205787037,2008-10-24,14:53:38
39.926202,116.337148,0,183,39745.6206365741,2008-10-24,14:53:43
39.9262,116.33715,0,182,39745.6206944444,2008-10-24,14:53:48
39.9262,116.33715,0,182,39745.6207291667,2008-10-24,14:53:51
39.926199,116.337151,0,182,39745.6207523148,2008-10-24,14:53:53
39.926193,116.337162,0,183,39745.6208101852,2008-10-24,14:53:58
39.926185,116.337159,0,184,39745.6208680556,2008-10-24,14:54:03
39.926187,116.337157,0,184,39745.6209259259,2008-10-24,14:54:08
39.92619,116.337155,0,184,39745.6209837963,2008-10-24,14:54:13
39.926192,116.337153,0,184,39745.6210416667,2008-10-24,14:54:18
39.926196,116.337151,0,184,39745.621099537,2008-10-24,14:54:23
39.926198,116.33715,0,184,39745.6211574074,2008-10-24,14:54:28
39.926204,116.337148,0,183,39745.6212152778,2008-10-24,14:54:33
39.926203,116.33715,0,183,39745.6212731482,2008-10-24,14:54:38
39.926203,116.33715,0,183,39745.6213310185,2008-10-24,14:54:43
39.926209,116.33715,0,183,39745.6213888889,2008-10-24,14:54:48
39.926209,116.337151,0,184,39745.6214467593,2008-10-24,14:54:53
39.926204,116.337153,0,184,39745.6215046296,2008-10-24,14:54:58
39.926204,116.337152,0,184,39745.6215625,2008-10-24,14:55:03
39.926204,116.337152,0,184,39745.6215972222,2008-10-24,14:55:06
39.926208,116.337152,0,184,39745.6216203704,2008-10-24,14:55:08
39.926222,116.337136,0,186,39745.6216782407,2008-10-24,14:55:13
39.926207,116.337135,0,185,39745.6217361111,2008-10-24,14:55:18
39.92621,116.337135,0,185,39745.6217939815,2008-10-24,14:55:23
39.92621,116.337135,0,185,39745.6218287037,2008-10-24,14:55:26
39.926209,116.337135,0,185,39745.6218518519,2008-10-24,14:55:28
39.926218,116.337134,0,185,39745.6219097222,2008-10-24,14:55:33
39.926226,116.337133,0,185,39745.6219675926,2008-10-24,14:55:38
39.926231,116.337133,0,184,39745.622025463,2008-10-24,14:55:43
39.92623,116.337133,0,184,39745.6220833333,2008-10-24,14:55:48
39.92623,116.337132,0,183,39745.6221412037,2008-10-24,14:55:53
39.926231,116.337131,0,183,39745.6221990741,2008-10-24,14:55:58
39.926224,116.337131,0,183,39745.6222569444,2008-10-24,14:56:03
39.926216,116.337139,0,184,39745.6223148148,2008-10-24,14:56:08
39.926209,116.337139,0,184,39745.6223726852,2008-10-24,14:56:13
39.926202,116.337142,0,185,39745.6224305556,2008-10-24,14:56:18
39.926202,116.337142,0,185,39745.6224652778,2008-10-24,14:56:21
39.926197,116.337144,0,185,39745.6224884259,2008-10-24,14:56:23
39.926192,116.337153,0,185,39745.6225462963,2008-10-24,14:56:28
39.926189,116.337152,0,185,39745.6226041667,2008-10-24,14:56:33
39.926192,116.337149,0,185,39745.622662037,2008-10-24,14:56:38
39.926184,116.337151,0,185,39745.6227199074,2008-10-24,14:56:43
39.926176,116.337152,0,185,39745.6227777778,2008-10-24,14:56:48
39.926181,116.33715,0,185,39745.6228356481,2008-10-24,14:56:53
39.926181,116.33715,0,185,39745.6228935185,2008-10-24,14:56:58
39.926178,116.337152,0,185,39745.6229513889,2008-10-24,14:57:03
39.926176,116.337152,0,185,39745.6230092593,2008-10-24,14:57:08
39.926176,116.337152,0,185,39745.6230439815,2008-10-24,14:57:11
39.926172,116.337152,0,185,39745.6230671296,2008-10-24,14:57:13
39.926163,116.337154,0,185,39745.623125,2008-10-24,14:57:18
39.926156,116.337167,0,185,39745.6231828704,2008-10-24,14:57:23
39.926156,116.337167,0,185,39745.6232175926,2008-10-24,14:57:26
39.926152,116.337166,0,185,39745.6232407407,2008-10-24,14:57:28
39.926128,116.337173,0,186,39745.6232986111,2008-10-24,14:57:33
39.926108,116.337193,0,187,39745.6233564815,2008-10-24,14:57:38
39.926079,116.337223,0,187,39745.6234143519,2008-10-24,14:57:43
39.926064,116.337196,0,188,39745.6234722222,2008-10-24,14:57:48
39.926052,116.337205,0,188,39745.6235300926,2008-10-24,14:57:53
39.926125,116.337204,0,188,39745.623587963,2008-10-24,14:57:58
39.926124,116.337221,0,188,39745.6236458333,2008-10-24,14:58:03
39.926123,116.337221,0,188,39745.6237037037,2008-10-24,14:58:08
39.926122,116.337222,0,188,39745.6237615741,2008-10-24,14:58:13
39.926117,116.337222,0,188,39745.6238194444,2008-10-24,14:58:18
39.926117,116.337222,0,188,39745.6238773148,2008-10-24,14:58:23
39.926116,116.337223,0,188,39745.6239351852,2008-10-24,14:58:28
39.926114,116.337222,0,188,39745.6239930556,2008-10-24,14:58:33
39.926115,116.337221,0,188,39745.6240509259,2008-10-24,14:58:38
39.926115,116.337221,0,188,39745.6240856481,2008-10-24,14:58:41
39.926117,116.337214,0,188,39745.6241087963,2008-10-24,14:58:43
39.926172,116.337194,0,188,39745.6241666667,2008-10-24,14:58:48
39.926179,116.337202,0,188,39745.624224537,2008-10-24,14:58:53
39.926181,116.337202,0,188,39745.6242824074,2008-10-24,14:58:58
39.926186,116.337203,0,188,39745.6243402778,2008-10-24,14:59:03
39.926186,116.337203,0,188,39745.624375,2008-10-24,14:59:06
39.926191,116.337204,0,188,39745.6243981481,2008-10-24,14:59:08
39.926207,116.337221,0,188,39745.6244560185,2008-10-24,14:59:13
39.926241,116.337185,0,191,39745.6245138889,2008-10-24,14:59:18
39.926295,116.337099,0,194,39745.6245717593,2008-10-24,14:59:23
39.926315,116.337043,0,195,39745.6246296296,2008-10-24,14:59:28
39.926312,116.337043,0,195,39745.6246875,2008-10-24,14:59:33
39.926305,116.337045,0,195,39745.6247453704,2008-10-24,14:59:38
39.926307,116.337046,0,195,39745.6248032407,2008-10-24,14:59:43
39.926307,116.337046,0,195,39745.624837963,2008-10-24,14:59:46
39.926301,116.337048,0,195,39745.6248611111,2008-10-24,14:59:48
39.92629,116.337051,0,195,39745.6249189815,2008-10-24,14:59:53
39.926286,116.337052,0,195,39745.6249768519,2008-10-24,14:59:58
39.926286,116.337053,0,195,39745.6250347222,2008-10-24,15:00:03
39.926286,116.337053,0,195,39745.6250694444,2008-10-24,15:00:06
39.926292,116.337052,0,195,39745.6250925926,2008-10-24,15:00:08
39.926368,116.336994,0,197,39745.625150463,2008-10-24,15:00:13
39.92639,116.337021,0,198,39745.6252083333,2008-10-24,15:00:18
39.926395,116.337031,0,199,39745.6252662037,2008-10-24,15:00:23
39.926401,116.337031,0,198,39745.6253240741,2008-10-24,15:00:28
39.926404,116.337031,0,198,39745.6253819444,2008-10-24,15:00:33
39.926402,116.337033,0,198,39745.6254398148,2008-10-24,15:00:38
39.926408,116.337031,0,198,39745.6254976852,2008-10-24,15:00:43
39.926415,116.337027,0,199,39745.6255555556,2008-10-24,15:00:48
39.926421,116.337024,0,199,39745.6256134259,2008-10-24,15:00:53
39.926421,116.337024,0,199,39745.6256481481,2008-10-24,15:00:56
39.926416,116.337026,0,199,39745.6256712963,2008-10-24,15:00:58
39.926378,116.337046,0,199,39745.6257291667,2008-10-24,15:01:03
39.926378,116.337042,0,200,39745.625787037,2008-10-24,15:01:08
39.926373,116.337042,0,200,39745.6258449074,2008-10-24,15:01:13
39.926371,116.337043,0,200,39745.6259027778,2008-10-24,15:01:18
39.926371,116.337043,0,200,39745.6259375,2008-10-24,15:01:21
39.926363,116.337046,0,200,39745.6259606481,2008-10-24,15:01:23
39.926332,116.337088,0,200,39745.6260185185,2008-10-24,15:01:28
39.926299,116.33713,0,200,39745.6260763889,2008-10-24,15:01:33
39.926285,116.337157,0,201,39745.6261342593,2008-10-24,15:01:38
39.926229,116.337217,0,203,39745.6261921296,2008-10-24,15:01:43
39.926203,116.337248,0,205,39745.62625,2008-10-24,15:01:48
39.926221,116.337245,0,207,39745.6263078704,2008-10-24,15:01:53
39.926226,116.337244,0,207,39745.6263657407,2008-10-24,15:01:58
39.926227,116.337244,0,207,39745.6264236111,2008-10-24,15:02:03
39.926226,116.337244,0,207,39745.6264814815,2008-10-24,15:02:08
39.926226,116.337244,0,207,39745.6265162037,2008-10-24,15:02:11
39.926218,116.337246,0,207,39745.6265393518,2008-10-24,15:02:13
39.926208,116.337249,0,207,39745.6265972222,2008-10-24,15:02:18
39.926201,116.337252,0,207,39745.6266550926,2008-10-24,15:02:23
39.926194,116.337255,0,207,39745.626712963,2008-10-24,15:02:28
39.926186,116.337257,0,207,39745.6267708333,2008-10-24,15:02:33
39.926188,116.337256,0,207,39745.6268287037,2008-10-24,15:02:38
39.926196,116.337254,0,207,39745.6268865741,2008-10-24,15:02:43
39.926201,116.337253,0,207,39745.6269444444,2008-10-24,15:02:48
39.926202,116.337253,0,207,39745.6270023148,2008-10-24,15:02:53
39.926205,116.337253,0,207,39745.6270601852,2008-10-24,15:02:58
39.926205,116.337253,0,207,39745.6270949074,2008-10-24,15:03:01
39.926212,116.337254,0,207,39745.6271180556,2008-10-24,15:03:03
39.92624,116.337264,0,207,39745.6271759259,2008-10-24,15:03:08
39.926293,116.337243,0,209,39745.6272337963,2008-10-24,15:03:13
39.926339,116.337203,0,209,39745.6272916667,2008-10-24,15:03:18
39.926327,116.337211,0,210,39745.627349537,2008-10-24,15:03:23
39.926292,116.337255,0,210,39745.6274074074,2008-10-24,15:03:28
39.926277,116.337262,0,212,39745.6274652778,2008-10-24,15:03:33
39.926276,116.337262,0,212,39745.6275231481,2008-10-24,15:03:38
39.92628,116.337261,0,212,39745.6275810185,2008-10-24,15:03:43
39.926284,116.337262,0,212,39745.6276388889,2008-10-24,15:03:48
39.926281,116.337265,0,212,39745.6276967593,2008-10-24,15:03:53
39.92628,116.337267,0,212,39745.6277546296,2008-10-24,15:03:58
39.92628,116.337267,0,212,39745.6277893518,2008-10-24,15:04:01
39.926281,116.337269,0,212,39745.6278125,2008-10-24,15:04:03
39.92627,116.33729,0,213,39745.6278703704,2008-10-24,15:04:08
39.926243,116.337347,0,215,39745.6279282407,2008-10-24,15:04:13
39.926225,116.337364,0,217,39745.6279861111,2008-10-24,15:04:18
39.926224,116.337343,0,217,39745.6280439815,2008-10-24,15:04:23
39.926224,116.337343,0,217,39745.6280787037,2008-10-24,15:04:26
39.926228,116.33735,0,216,39745.6281018518,2008-10-24,15:04:28
39.926209,116.33735,0,215,39745.6281597222,2008-10-24,15:04:33
39.926173,116.337309,0,215,39745.6282175926,2008-10-24,15:04:38
39.926918,116.337387,0,479,39745.6334606481,2008-10-24,15:12:11
39.926906,116.337191,0,469,39745.6335763889,2008-10-24,15:12:21
39.926185,116.338258,0,231,39745.6354050926,2008-10-24,15:14:59
39.926188,116.338265,0,232,39745.635462963,2008-10-24,15:15:04
39.926189,116.338264,0,231,39745.6355208333,2008-10-24,15:15:09
39.926188,116.338261,0,231,39745.6355787037,2008-10-24,15:15:14
39.926184,116.338257,0,231,39745.6356365741,2008-10-24,15:15:19
39.926184,116.338257,0,231,39745.6356712963,2008-10-24,15:15:22
39.926181,116.338251,0,231,39745.6356944444,2008-10-24,15:15:24
39.926185,116.338233,0,231,39745.6357523148,2008-10-24,15:15:29
39.926187,116.33821,0,231,39745.6358101852,2008-10-24,15:15:34
39.926191,116.338199,0,230,39745.6358680556,2008-10-24,15:15:39
39.92619,116.33819,0,230,39745.6359259259,2008-10-24,15:15:44
39.926184,116.337702,0,230,39745.6359722222,2008-10-24,15:15:48
39.926224,116.337559,0,229,39745.6359837963,2008-10-24,15:15:49
39.926232,116.337427,0,228,39745.6360300926,2008-10-24,15:15:53
39.926248,116.337299,0,227,39745.6360763889,2008-10-24,15:15:57
39.926272,116.337169,0,227,39745.6361111111,2008-10-24,15:16:00
39.926272,116.337169,0,227,39745.6361458333,2008-10-24,15:16:03
39.926277,116.337161,0,227,39745.6361689815,2008-10-24,15:16:05
39.926282,116.337152,0,227,39745.6362268519,2008-10-24,15:16:10
39.926282,116.337152,0,227,39745.6362615741,2008-10-24,15:16:13
39.926281,116.33716,0,227,39745.6362847222,2008-10-24,15:16:15
39.926278,116.337174,0,227,39745.6363425926,2008-10-24,15:16:20
39.926276,116.337195,0,227,39745.636400463,2008-10-24,15:16:25
39.926279,116.33722,0,227,39745.6364583333,2008-10-24,15:16:30
39.926275,116.337257,0,228,39745.6365162037,2008-10-24,15:16:35
39.926265,116.337294,0,228,39745.6365740741,2008-10-24,15:16:40
39.926256,116.337328,0,228,39745.6366319444,2008-10-24,15:16:45
39.926247,116.337357,0,228,39745.6366898148,2008-10-24,15:16:50
39.926266,116.337512,0,228,39745.6367361111,2008-10-24,15:16:54
39.926256,116.337561,0,228,39745.6367939815,2008-10-24,15:16:59
39.926256,116.337561,0,228,39745.6368287037,2008-10-24,15:17:02
39.92626,116.337565,0,228,39745.6368518519,2008-10-24,15:17:04
39.926273,116.337581,0,229,39745.6369097222,2008-10-24,15:17:09
39.926257,116.337654,0,232,39745.6369675926,2008-10-24,15:17:14
39.92627,116.337658,0,234,39745.637025463,2008-10-24,15:17:19
39.92625,116.337682,0,234,39745.6370833333,2008-10-24,15:17:24
39.926195,116.337792,0,235,39745.6371296296,2008-10-24,15:17:28
39.92616,116.33786,0,235,39745.6371875,2008-10-24,15:17:33
39.92613,116.337904,0,236,39745.6372453704,2008-10-24,15:17:38
39.926115,116.33795,0,237,39745.6373032407,2008-10-24,15:17:43
39.926141,116.337952,0,236,39745.6373611111,2008-10-24,15:17:48
39.92619,116.337904,0,236,39745.6374189815,2008-10-24,15:17:53
39.926223,116.337926,0,236,39745.6374768519,2008-10-24,15:17:58
39.926215,116.337939,0,237,39745.6375347222,2008-10-24,15:18:03
39.926236,116.337942,0,238,39745.6375925926,2008-10-24,15:18:08
39.926236,116.337942,0,238,39745.6376273148,2008-10-24,15:18:11
39.926244,116.337943,0,238,39745.637650463,2008-10-24,15:18:13
39.926241,116.337975,0,240,39745.6377083333,2008-10-24,15:18:18
39.926232,116.338068,0,243,39745.6377662037,2008-10-24,15:18:23
39.926224,116.338129,0,247,39745.6378240741,2008-10-24,15:18:28
39.926256,116.338148,0,252,39745.6378819444,2008-10-24,15:18:33
39.926292,116.33817,0,254,39745.6379398148,2008-10-24,15:18:38
39.926248,116.338296,0,260,39745.6379976852,2008-10-24,15:18:43
39.926243,116.338419,0,264,39745.6380555556,2008-10-24,15:18:48
39.926274,116.338514,0,267,39745.6381134259,2008-10-24,15:18:53
39.931622,116.34004,0,2401,39745.6390972222,2008-10-24,15:20:18
39.931866,116.340082,0,2510,39745.6391087963,2008-10-24,15:20:19
39.932071,116.340129,0,2594,39745.6391203704,2008-10-24,15:20:20
39.926938,116.338512,0,493,39745.6392013889,2008-10-24,15:20:27
39.927006,116.338561,0,526,39745.6392361111,2008-10-24,15:20:30
39.927028,116.338615,0,557,39745.6392708333,2008-10-24,15:20:33
39.927097,116.338627,0,587,39745.6393055556,2008-10-24,15:20:36
39.92677,116.338479,0,443,39745.6393171296,2008-10-24,15:20:37
39.926615,116.338376,0,368,39745.6393287037,2008-10-24,15:20:38
39.926532,116.338308,0,327,39745.6393402778,2008-10-24,15:20:39
39.926479,116.338221,0,299,39745.6393634259,2008-10-24,15:20:41
39.926404,116.33817,0,270,39745.6393865741,2008-10-24,15:20:43
39.926413,116.338047,0,262,39745.6394444444,2008-10-24,15:20:48
39.926342,116.337931,0,256,39745.6395023148,2008-10-24,15:20:53
39.926361,116.337787,0,255,39745.6395601852,2008-10-24,15:20:58
39.926326,116.337715,0,254,39745.6396180556,2008-10-24,15:21:03
39.926288,116.337673,0,254,39745.6396759259,2008-10-24,15:21:08
39.926288,116.337673,0,254,39745.6397106481,2008-10-24,15:21:11
39.926288,116.337669,0,253,39745.6397337963,2008-10-24,15:21:13
39.926288,116.337637,0,253,39745.6397916667,2008-10-24,15:21:18
39.926291,116.337611,0,254,39745.6399074074,2008-10-24,15:21:28
39.926291,116.337611,0,254,39745.6399421296,2008-10-24,15:21:31
39.926287,116.337612,0,254,39745.6399652778,2008-10-24,15:21:33
39.926291,116.337593,0,254,39745.6400231481,2008-10-24,15:21:38
39.92633,116.337548,0,254,39745.6400810185,2008-10-24,15:21:43
39.926332,116.337569,0,253,39745.6401388889,2008-10-24,15:21:48
39.926344,116.337576,0,253,39745.6401967593,2008-10-24,15:21:53
39.926354,116.337564,0,252,39745.6402546296,2008-10-24,15:21:58
39.926339,116.337484,0,250,39745.6403125,2008-10-24,15:22:03
39.926316,116.337361,0,247,39745.6403587963,2008-10-24,15:22:07
39.926326,116.337235,0,245,39745.6403935185,2008-10-24,15:22:10
39.926322,116.337102,0,243,39745.6404398148,2008-10-24,15:22:14
39.926302,116.337036,0,242,39745.6404976852,2008-10-24,15:22:19
39.926255,116.336978,0,241,39745.6405555556,2008-10-24,15:22:24
39.926222,116.336975,0,240,39745.6406134259,2008-10-24,15:22:29
39.926209,116.336973,0,239,39745.6406712963,2008-10-24,15:22:34
39.926188,116.336961,0,237,39745.6407291667,2008-10-24,15:22:39
39.926187,116.336899,0,235,39745.640787037,2008-10-24,15:22:44
39.926191,116.336861,0,232,39745.6408449074,2008-10-24,15:22:49
39.926188,116.336885,0,230,39745.6409027778,2008-10-24,15:22:54
39.926232,116.336897,0,227,39745.6409606481,2008-10-24,15:22:59
39.926253,116.336937,0,226,39745.6410185185,2008-10-24,15:23:04
39.926204,116.336972,0,226,39745.6410763889,2008-10-24,15:23:09
39.926131,116.336991,0,226,39745.6411342593,2008-10-24,15:23:14
39.926103,116.337043,0,227,39745.6411921296,2008-10-24,15:23:19
39.926114,116.337046,0,228,39745.64125,2008-10-24,15:23:24
39.926104,116.337069,0,228,39745.6413078704,2008-10-24,15:23:29
39.926104,116.337069,0,228,39745.6413425926,2008-10-24,15:23:32
39.926097,116.337075,0,228,39745.6413657407,2008-10-24,15:23:34
39.926087,116.337215,0,229,39745.6414236111,2008-10-24,15:23:39
39.92607,116.337358,0,230,39745.6414699074,2008-10-24,15:23:43
39.926086,116.337489,0,232,39745.6415277778,2008-10-24,15:23:48
39.926149,116.337589,0,234,39745.6415856481,2008-10-24,15:23:53
39.926173,116.337726,0,236,39745.6416319444,2008-10-24,15:23:57
39.926111,116.337844,0,239,39745.6416782407,2008-10-24,15:24:01
39.926141,116.337911,0,243,39745.6417361111,2008-10-24,15:24:06
39.92614,116.337974,0,247,39745.6417939815,2008-10-24,15:24:11
39.926228,116.337903,0,252,39745.6418518518,2008-10-24,15:24:16
39.92632,116.337848,0,257,39745.6418981481,2008-10-24,15:24:20
39.926344,116.337892,0,262,39745.6419560185,2008-10-24,15:24:25
39.926372,116.337885,0,268,39745.6420138889,2008-10-24,15:24:30
39.926407,116.337791,0,276,39745.6420717593,2008-10-24,15:24:35
39.926422,116.337771,0,282,39745.6421296296,2008-10-24,15:24:40
39.926356,116.337754,0,284,39745.6421875,2008-10-24,15:24:45
39.926334,116.337766,0,289,39745.6422453704,2008-10-24,15:24:50
39.926321,116.337832,0,299,39745.6423032407,2008-10-24,15:24:55
39.926362,116.337867,0,309,39745.6423611111,2008-10-24,15:25:00
39.926373,116.337919,0,316,39745.6424189815,2008-10-24,15:25:05
39.926359,116.33795,0,324,39745.6424768518,2008-10-24,15:25:10
39.926362,116.337985,0,333,39745.6425347222,2008-10-24,15:25:15
39.926384,116.338004,0,342,39745.6425925926,2008-10-24,15:25:20
39.926388,116.338076,0,350,39745.642650463,2008-10-24,15:25:25
39.926419,116.338101,0,357,39745.6427083333,2008-10-24,15:25:30
39.92649,116.337984,0,362,39745.6427430556,2008-10-24,15:25:33
39.926555,116.33786,0,368,39745.6427893518,2008-10-24,15:25:37
39.926634,116.337793,0,375,39745.6428472222,2008-10-24,15:25:42
39.926753,116.337747,0,379,39745.6428819444,2008-10-24,15:25:45
39.926739,116.337691,0,386,39745.6429398148,2008-10-24,15:25:50
39.926669,116.337731,0,394,39745.6429976852,2008-10-24,15:25:55
39.926615,116.337755,0,398,39745.6430555556,2008-10-24,15:26:00
39.92659,116.337773,0,403,39745.6431134259,2008-10-24,15:26:05
39.926575,116.337755,0,404,39745.6431712963,2008-10-24,15:26:10
39.926541,116.337774,0,400,39745.6432291667,2008-10-24,15:26:15
39.926541,116.337775,0,402,39745.643287037,2008-10-24,15:26:20
39.926541,116.337773,0,401,39745.6433449074,2008-10-24,15:26:25
39.926541,116.337773,0,401,39745.6433796296,2008-10-24,15:26:28
39.926539,116.33777,0,400,39745.6434027778,2008-10-24,15:26:30
39.92655,116.337718,0,395,39745.6434606481,2008-10-24,15:26:35
39.92655,116.337718,0,395,39745.6434953704,2008-10-24,15:26:38
39.92655,116.337715,0,394,39745.6435185185,2008-10-24,15:26:40
39.926551,116.337667,0,388,39745.6435763889,2008-10-24,15:26:45
39.926564,116.337629,0,382,39745.6436342593,2008-10-24,15:26:50
39.926597,116.337587,0,376,39745.6436921296,2008-10-24,15:26:55
39.926536,116.337615,0,373,39745.64375,2008-10-24,15:27:00
39.926473,116.33761,0,372,39745.6438078704,2008-10-24,15:27:05
39.926439,116.337577,0,369,39745.6438657407,2008-10-24,15:27:10
39.926439,116.337482,0,366,39745.6439236111,2008-10-24,15:27:15
39.926403,116.337459,0,363,39745.6439814815,2008-10-24,15:27:20
39.926403,116.337416,0,361,39745.6440393519,2008-10-24,15:27:25
39.926382,116.337359,0,358,39745.6440972222,2008-10-24,15:27:30
39.926355,116.33733,0,354,39745.6441550926,2008-10-24,15:27:35
39.926339,116.337296,0,351,39745.644212963,2008-10-24,15:27:40
39.926326,116.337281,0,346,39745.6442708333,2008-10-24,15:27:45
39.926342,116.337301,0,342,39745.6443287037,2008-10-24,15:27:50
39.926367,116.337264,0,336,39745.6443865741,2008-10-24,15:27:55
39.926349,116.337256,0,331,39745.6444444444,2008-10-24,15:28:00
39.926342,116.337189,0,325,39745.6445023148,2008-10-24,15:28:05
39.926288,116.337205,0,319,39745.6445601852,2008-10-24,15:28:10
39.926272,116.337234,0,312,39745.6446180556,2008-10-24,15:28:15
39.926235,116.33738,0,308,39745.6446527778,2008-10-24,15:28:18
39.926222,116.337487,0,301,39745.6447106482,2008-10-24,15:28:23
39.926201,116.337503,0,295,39745.6447685185,2008-10-24,15:28:28
39.926228,116.33744,0,295,39745.6448263889,2008-10-24,15:28:33
39.926228,116.33744,0,295,39745.6448611111,2008-10-24,15:28:36
39.926231,116.337439,0,293,39745.6448842593,2008-10-24,15:28:38
39.926245,116.337457,0,295,39745.6449421296,2008-10-24,15:28:43
39.926262,116.337474,0,298,39745.645,2008-10-24,15:28:48
39.926278,116.337431,0,299,39745.6450578704,2008-10-24,15:28:53
39.926301,116.3374,0,302,39745.6451157407,2008-10-24,15:28:58
39.926318,116.337449,0,302,39745.6451736111,2008-10-24,15:29:03
39.92628,116.337506,0,304,39745.6452314815,2008-10-24,15:29:08
39.926312,116.337531,0,306,39745.6452893519,2008-10-24,15:29:13
39.926282,116.337563,0,308,39745.6453472222,2008-10-24,15:29:18
39.926248,116.337632,0,310,39745.6454050926,2008-10-24,15:29:23
39.926274,116.337624,0,312,39745.645462963,2008-10-24,15:29:28
39.926287,116.337615,0,312,39745.6455208333,2008-10-24,15:29:33
39.926371,116.337561,0,311,39745.6455787037,2008-10-24,15:29:38
39.9264,116.337508,0,310,39745.6456365741,2008-10-24,15:29:43
39.92637,116.337439,0,309,39745.6456944444,2008-10-24,15:29:48
39.926332,116.337429,0,307,39745.6457523148,2008-10-24,15:29:53
39.926297,116.337399,0,304,39745.6458101852,2008-10-24,15:29:58
39.926313,116.337351,0,301,39745.6458680556,2008-10-24,15:30:03
39.926368,116.337239,0,298,39745.6459143519,2008-10-24,15:30:07
39.926359,116.337121,0,295,39745.6459722222,2008-10-24,15:30:12
39.926301,116.337081,0,291,39745.6460300926,2008-10-24,15:30:17
39.926296,116.337118,0,285,39745.646087963,2008-10-24,15:30:22
39.926304,116.33715,0,280,39745.6461458333,2008-10-24,15:30:27
39.926299,116.337163,0,278,39745.6462037037,2008-10-24,15:30:32
39.926299,116.337163,0,278,39745.6462384259,2008-10-24,15:30:35
39.9263,116.337162,0,276,39745.6462615741,2008-10-24,15:30:37
39.926322,116.337182,0,276,39745.6463194444,2008-10-24,15:30:42
39.926319,116.337211,0,276,39745.6463773148,2008-10-24,15:30:47
39.926323,116.337212,0,277,39745.6464351852,2008-10-24,15:30:52
39.926323,116.337212,0,277,39745.6464699074,2008-10-24,15:30:55
39.926326,116.337211,0,278,39745.6464930556,2008-10-24,15:30:57
39.926317,116.337214,0,278,39745.6465509259,2008-10-24,15:31:02
39.926286,116.337248,0,277,39745.6466087963,2008-10-24,15:31:07
39.926266,116.337332,0,277,39745.6466666667,2008-10-24,15:31:12
39.926275,116.33738,0,276,39745.646724537,2008-10-24,15:31:17
39.92625,116.3374,0,275,39745.6467824074,2008-10-24,15:31:22
39.926256,116.337349,0,275,39745.6468402778,2008-10-24,15:31:27
39.926256,116.337349,0,275,39745.646875,2008-10-24,15:31:30
39.926255,116.337348,0,275,39745.6468981481,2008-10-24,15:31:32
39.926242,116.337325,0,275,39745.6469560185,2008-10-24,15:31:37
39.926235,116.337323,0,275,39745.6470138889,2008-10-24,15:31:42
39.926235,116.337323,0,275,39745.6470486111,2008-10-24,15:31:45
39.926235,116.337318,0,275,39745.6470717593,2008-10-24,15:31:47
39.926242,116.337183,0,275,39745.6471180556,2008-10-24,15:31:51
39.926241,116.337179,0,275,39745.6471759259,2008-10-24,15:31:56
39.926241,116.337179,0,275,39745.6472106481,2008-10-24,15:31:59
39.926235,116.337179,0,274,39745.6472337963,2008-10-24,15:32:01
39.926204,116.33722,0,274,39745.6472916667,2008-10-24,15:32:06
39.926193,116.337277,0,274,39745.647349537,2008-10-24,15:32:11
39.926197,116.33729,0,274,39745.6474074074,2008-10-24,15:32:16
39.926197,116.33729,0,274,39745.6474421296,2008-10-24,15:32:19
39.926203,116.337293,0,274,39745.6474652778,2008-10-24,15:32:21
39.926232,116.337406,0,275,39745.6475231481,2008-10-24,15:32:26
39.926227,116.337386,0,276,39745.6475810185,2008-10-24,15:32:31
39.926207,116.337475,0,278,39745.6476388889,2008-10-24,15:32:36
39.926218,116.337484,0,280,39745.6476967593,2008-10-24,15:32:41
39.926254,116.337496,0,282,39745.6477546296,2008-10-24,15:32:46
39.92627,116.337498,0,286,39745.6478125,2008-10-24,15:32:51
39.926249,116.337523,0,289,39745.6478703704,2008-10-24,15:32:56
39.92627,116.33749,0,291,39745.6479282407,2008-10-24,15:33:01
39.926258,116.337467,0,291,39745.6479861111,2008-10-24,15:33:06
39.926258,116.337467,0,291,39745.6480208333,2008-10-24,15:33:09
39.92626,116.337471,0,291,39745.6480439815,2008-10-24,15:33:11
39.926276,116.337474,0,291,39745.6481018519,2008-10-24,15:33:16
39.926247,116.337473,0,291,39745.6481597222,2008-10-24,15:33:21
39.926247,116.337473,0,291,39745.6481944444,2008-10-24,15:33:24
39.926243,116.337472,0,291,39745.6482175926,2008-10-24,15:33:26
39.926238,116.337492,0,291,39745.648275463,2008-10-24,15:33:31
39.926238,116.337492,0,291,39745.6483101852,2008-10-24,15:33:34
39.926242,116.337495,0,291,39745.6483333333,2008-10-24,15:33:36
39.926173,116.337602,0,293,39745.6483912037,2008-10-24,15:33:41
39.926172,116.337707,0,294,39745.6484490741,2008-10-24,15:33:46
39.926225,116.337663,0,297,39745.6485069444,2008-10-24,15:33:51
39.926239,116.337716,0,302,39745.6485648148,2008-10-24,15:33:56
39.926279,116.337715,0,308,39745.6486226852,2008-10-24,15:34:01
39.926337,116.337698,0,314,39745.6486805556,2008-10-24,15:34:06
39.926393,116.337697,0,319,39745.6487384259,2008-10-24,15:34:11
39.92637,116.337683,0,327,39745.6487962963,2008-10-24,15:34:16
39.926365,116.337662,0,328,39745.6488541667,2008-10-24,15:34:21
39.926365,116.337662,0,328,39745.6488888889,2008-10-24,15:34:24
39.926366,116.337661,0,330,39745.648912037,2008-10-24,15:34:26
39.926348,116.337611,0,331,39745.6489699074,2008-10-24,15:34:31
39.926346,116.337564,0,331,39745.6490277778,2008-10-24,15:34:36
39.926369,116.337439,0,331,39745.6490856481,2008-10-24,15:34:41
39.926369,116.337439,0,331,39745.6491203704,2008-10-24,15:34:44
39.926364,116.337436,0,332,39745.6491435185,2008-10-24,15:34:46
39.926338,116.337459,0,330,39745.6492013889,2008-10-24,15:34:51
39.926286,116.337472,0,327,39745.6492592593,2008-10-24,15:34:56
39.926297,116.337375,0,323,39745.6493171296,2008-10-24,15:35:01
39.926331,116.337262,0,321,39745.6493518518,2008-10-24,15:35:04
39.926372,116.337194,0,320,39745.6494097222,2008-10-24,15:35:09
39.926401,116.33717,0,317,39745.6494675926,2008-10-24,15:35:14
39.926396,116.337203,0,315,39745.649525463,2008-10-24,15:35:19
39.926325,116.337257,0,314,39745.6495833333,2008-10-24,15:35:24
39.926343,116.337289,0,314,39745.6496412037,2008-10-24,15:35:29
39.926303,116.33733,0,312,39745.6496990741,2008-10-24,15:35:34
39.926328,116.337392,0,311,39745.6497569444,2008-10-24,15:35:39
39.92635,116.337371,0,310,39745.6498148148,2008-10-24,15:35:44
39.926382,116.337358,0,309,39745.6498726852,2008-10-24,15:35:49
39.926386,116.337332,0,307,39745.6499305556,2008-10-24,15:35:54
39.926377,116.337354,0,306,39745.6499884259,2008-10-24,15:35:59
39.926371,116.337386,0,305,39745.6500462963,2008-10-24,15:36:04
39.926391,116.337353,0,306,39745.6501041667,2008-10-24,15:36:09
39.926386,116.337336,0,308,39745.650162037,2008-10-24,15:36:14
39.926348,116.337357,0,310,39745.6502199074,2008-10-24,15:36:19
39.926382,116.337427,0,312,39745.6502777778,2008-10-24,15:36:24
39.926365,116.33748,0,316,39745.6503356481,2008-10-24,15:36:29
39.926357,116.337558,0,320,39745.6503935185,2008-10-24,15:36:34
39.926364,116.337597,0,328,39745.6504513889,2008-10-24,15:36:39
39.926375,116.337691,0,336,39745.6505092593,2008-10-24,15:36:44
39.926396,116.33775,0,345,39745.6505671296,2008-10-24,15:36:49
39.926389,116.337787,0,354,39745.650625,2008-10-24,15:36:54
39.926415,116.337784,0,362,39745.6506828704,2008-10-24,15:36:59
39.926489,116.337789,0,368,39745.6507407407,2008-10-24,15:37:04
39.926474,116.337811,0,377,39745.6507986111,2008-10-24,15:37:09
39.926475,116.337779,0,383,39745.6508564815,2008-10-24,15:37:14
39.92644,116.337711,0,389,39745.6509143518,2008-10-24,15:37:19
39.926431,116.337613,0,391,39745.6509722222,2008-10-24,15:37:24
39.926436,116.337579,0,391,39745.6510300926,2008-10-24,15:37:29
39.926441,116.337645,0,391,39745.651087963,2008-10-24,15:37:34
39.926441,116.337645,0,391,39745.6511226852,2008-10-24,15:37:37
39.926444,116.337652,0,390,39745.6511458333,2008-10-24,15:37:39
39.926484,116.337676,0,389,39745.6512037037,2008-10-24,15:37:44
39.926478,116.337691,0,388,39745.6512615741,2008-10-24,15:37:49
39.926459,116.337683,0,387,39745.6513194444,2008-10-24,15:37:54
39.926449,116.337591,0,386,39745.6513773148,2008-10-24,15:37:59
39.92646,116.337515,0,386,39745.6514351852,2008-10-24,15:38:04
39.926453,116.33741,0,385,39745.6514930556,2008-10-24,15:38:09
39.926417,116.337352,0,385,39745.6515509259,2008-10-24,15:38:14
39.926421,116.337256,0,384,39745.6516087963,2008-10-24,15:38:19
39.926461,116.337258,0,383,39745.6516666667,2008-10-24,15:38:24
39.926491,116.33728,0,382,39745.651724537,2008-10-24,15:38:29
39.926482,116.337282,0,382,39745.6517824074,2008-10-24,15:38:34
39.926479,116.337356,0,381,39745.6518402778,2008-10-24,15:38:39
39.92649,116.337403,0,381,39745.6518981481,2008-10-24,15:38:44
39.926473,116.337442,0,381,39745.6519560185,2008-10-24,15:38:49
39.926443,116.337487,0,383,39745.6520138889,2008-10-24,15:38:54
39.926467,116.337563,0,385,39745.6520717593,2008-10-24,15:38:59
39.926465,116.337666,0,387,39745.6521296296,2008-10-24,15:39:04
39.926493,116.337752,0,389,39745.6521875,2008-10-24,15:39:09
39.926508,116.337789,0,392,39745.6522453704,2008-10-24,15:39:14
39.926498,116.337864,0,395,39745.6523032407,2008-10-24,15:39:19
39.926595,116.338153,0,404,39745.6584953704,2008-10-24,15:48:14
39.92663,116.33825,0,406,39745.6585532407,2008-10-24,15:48:19
39.926667,116.338319,0,409,39745.6586111111,2008-10-24,15:48:24
39.926684,116.338263,0,413,39745.6586689815,2008-10-24,15:48:29
39.926669,116.338238,0,417,39745.6587268518,2008-10-24,15:48:34
39.92666,116.338214,0,422,39745.6587847222,2008-10-24,15:48:39
39.926665,116.338202,0,426,39745.6588425926,2008-10-24,15:48:44
39.926629,116.338212,0,424,39745.658900463,2008-10-24,15:48:49
39.926628,116.338219,0,425,39745.6589583333,2008-10-24,15:48:54
39.926628,116.338219,0,425,39745.6589930556,2008-10-24,15:48:57
39.926629,116.338216,0,426,39745.6590162037,2008-10-24,15:48:59
39.926629,116.3382,0,426,39745.6590740741,2008-10-24,15:49:04
39.926626,116.338141,0,426,39745.6591319444,2008-10-24,15:49:09
39.926627,116.338048,0,426,39745.6591898148,2008-10-24,15:49:14
39.926606,116.337997,0,425,39745.6592476852,2008-10-24,15:49:19
39.926605,116.337981,0,425,39745.6593055556,2008-10-24,15:49:24
39.926573,116.337926,0,424,39745.6593634259,2008-10-24,15:49:29
39.926557,116.337935,0,423,39745.6594212963,2008-10-24,15:49:34
39.92654,116.337916,0,421,39745.6594791667,2008-10-24,15:49:39
39.926517,116.337869,0,419,39745.659537037,2008-10-24,15:49:44
39.926487,116.337781,0,417,39745.6595949074,2008-10-24,15:49:49
39.92647,116.337716,0,414,39745.6596527778,2008-10-24,15:49:54
39.926466,116.337695,0,411,39745.6597106481,2008-10-24,15:49:59
39.926476,116.337623,0,409,39745.6597685185,2008-10-24,15:50:04
39.926514,116.337734,0,406,39745.6598263889,2008-10-24,15:50:09
39.926563,116.337884,0,404,39745.6598611111,2008-10-24,15:50:12
39.926593,116.337998,0,405,39745.6598842593,2008-10-24,15:50:14
39.926583,116.338076,0,405,39745.6599421296,2008-10-24,15:50:19
39.92658,116.338119,0,405,39745.66,2008-10-24,15:50:24
39.926565,116.338099,0,404,39745.6600578704,2008-10-24,15:50:29
39.92657,116.338036,0,403,39745.6601157407,2008-10-24,15:50:34
39.926546,116.338017,0,403,39745.6601736111,2008-10-24,15:50:39
39.926488,116.337948,0,403,39745.6602314815,2008-10-24,15:50:44
39.926489,116.337874,0,403,39745.6602893519,2008-10-24,15:50:49
39.926487,116.337849,0,402,39745.6603472222,2008-10-24,15:50:54
39.926485,116.337839,0,402,39745.6604050926,2008-10-24,15:50:59
39.926517,116.337962,0,402,39745.660462963,2008-10-24,15:51:04
39.926555,116.337987,0,402,39745.6605208333,2008-10-24,15:51:09
39.926556,116.337988,0,402,39745.6605787037,2008-10-24,15:51:14
39.926555,116.337989,0,402,39745.6606365741,2008-10-24,15:51:19
39.926552,116.337989,0,402,39745.6606944444,2008-10-24,15:51:24
39.926551,116.337991,0,402,39745.6607523148,2008-10-24,15:51:29
39.926548,116.337993,0,402,39745.6608101852,2008-10-24,15:51:34
39.926547,116.337993,0,403,39745.6608680556,2008-10-24,15:51:39
39.926547,116.337993,0,403,39745.6609027778,2008-10-24,15:51:42
39.926546,116.337992,0,403,39745.6609259259,2008-10-24,15:51:44
39.926546,116.338009,0,403,39745.6609837963,2008-10-24,15:51:49
39.926546,116.338009,0,403,39745.6610185185,2008-10-24,15:51:52
39.92655,116.338013,0,403,39745.6610416667,2008-10-24,15:51:54
39.926565,116.337997,0,404,39745.661099537,2008-10-24,15:51:59
39.926598,116.338012,0,405,39745.6611574074,2008-10-24,15:52:04
39.926619,116.338045,0,405,39745.6612152778,2008-10-24,15:52:09
39.926617,116.338075,0,407,39745.6612731481,2008-10-24,15:52:14
39.926617,116.338075,0,407,39745.6613078704,2008-10-24,15:52:17
39.926613,116.338077,0,408,39745.6613310185,2008-10-24,15:52:19
39.926634,116.338066,0,409,39745.6613888889,2008-10-24,15:52:24
39.926622,116.338082,0,411,39745.6614467593,2008-10-24,15:52:29
39.926633,116.33808,0,412,39745.6615046296,2008-10-24,15:52:34
39.926634,116.338079,0,413,39745.6615625,2008-10-24,15:52:39
39.926634,116.338077,0,413,39745.6616203704,2008-10-24,15:52:44
39.926634,116.338074,0,413,39745.6616782407,2008-10-24,15:52:49
39.926633,116.33807,0,413,39745.6617361111,2008-10-24,15:52:54
39.926633,116.33807,0,413,39745.6617708333,2008-10-24,15:52:57
39.926641,116.338064,0,412,39745.6617939815,2008-10-24,15:52:59
39.926634,116.337875,0,412,39745.6618287037,2008-10-24,15:53:02
39.926615,116.337794,0,412,39745.6618865741,2008-10-24,15:53:07
39.926574,116.337857,0,411,39745.6619444444,2008-10-24,15:53:12
39.926569,116.337893,0,411,39745.6620023148,2008-10-24,15:53:17
39.926561,116.337913,0,411,39745.6620601852,2008-10-24,15:53:22
39.926558,116.33791,0,411,39745.6621180556,2008-10-24,15:53:27
39.92656,116.337909,0,411,39745.6621759259,2008-10-24,15:53:32
39.92656,116.337909,0,411,39745.6622106481,2008-10-24,15:53:35
39.926559,116.33791,0,411,39745.6622337963,2008-10-24,15:53:37
39.92652,116.337907,0,411,39745.6622916667,2008-10-24,15:53:42
39.926542,116.337952,0,411,39745.662349537,2008-10-24,15:53:47
39.926601,116.338001,0,412,39745.6624074074,2008-10-24,15:53:52
39.926642,116.338069,0,413,39745.6624652778,2008-10-24,15:53:57
39.926681,116.338137,0,415,39745.6625231481,2008-10-24,15:54:02
39.926753,116.338224,0,418,39745.6625810185,2008-10-24,15:54:07
39.926795,116.33823,0,421,39745.6626388889,2008-10-24,15:54:12
39.926852,116.338264,0,426,39745.6626967593,2008-10-24,15:54:17
39.926943,116.338292,0,429,39745.6627430556,2008-10-24,15:54:21
39.927036,116.338307,0,432,39745.6627777778,2008-10-24,15:54:24
39.927143,116.33831,0,435,39745.6628125,2008-10-24,15:54:27
39.927251,116.338332,0,438,39745.6628472222,2008-10-24,15:54:30
39.926168,116.337898,0,424,39745.6636574074,2008-10-24,15:55:40
39.926377,116.337981,0,425,39745.6636689815,2008-10-24,15:55:41
39.92651,116.338042,0,426,39745.6636921296,2008-10-24,15:55:43
39.926579,116.338078,0,432,39745.66375,2008-10-24,15:55:48
39.926632,116.338153,0,435,39745.6638078704,2008-10-24,15:55:53
39.926705,116.33824,0,439,39745.6638657407,2008-10-24,15:55:58
39.926756,116.338272,0,444,39745.6639236111,2008-10-24,15:56:03
39.926783,116.338323,0,450,39745.6639814815,2008-10-24,15:56:08
39.926805,116.338299,0,459,39745.6640393519,2008-10-24,15:56:13
39.926806,116.338344,0,468,39745.6640972222,2008-10-24,15:56:18
39.926821,116.338402,0,478,39745.6641550926,2008-10-24,15:56:23
39.926821,116.338402,0,478,39745.6641898148,2008-10-24,15:56:26
39.926829,116.338405,0,492,39745.664212963,2008-10-24,15:56:28
39.926878,116.338459,0,500,39745.6642708333,2008-10-24,15:56:33
39.926896,116.338451,0,510,39745.6643287037,2008-10-24,15:56:38
39.926896,116.338451,0,510,39745.6643634259,2008-10-24,15:56:41
39.926897,116.338453,0,523,39745.6643865741,2008-10-24,15:56:43
39.926901,116.338443,0,535,39745.6644444444,2008-10-24,15:56:48
39.926901,116.338443,0,535,39745.6644791667,2008-10-24,15:56:51
39.926895,116.338449,0,548,39745.6645023148,2008-10-24,15:56:53
39.926901,116.338469,0,556,39745.6645601852,2008-10-24,15:56:58
39.926903,116.338476,0,561,39745.6646180556,2008-10-24,15:57:03
39.926895,116.338476,0,565,39745.6646759259,2008-10-24,15:57:08
39.926891,116.338477,0,565,39745.6647337963,2008-10-24,15:57:13
39.926889,116.338483,0,565,39745.6647916667,2008-10-24,15:57:18
39.926894,116.338484,0,565,39745.664849537,2008-10-24,15:57:23
39.927065,116.338726,0,547,39745.6669907407,2008-10-24,16:00:28
39.927139,116.338758,0,550,39745.6670486111,2008-10-24,16:00:33
39.927129,116.338764,0,552,39745.6671064815,2008-10-24,16:00:38
39.927098,116.338793,0,556,39745.6671643518,2008-10-24,16:00:43
39.927073,116.338815,0,558,39745.6672222222,2008-10-24,16:00:48
39.927048,116.338796,0,562,39745.6672800926,2008-10-24,16:00:53
39.927039,116.338789,0,567,39745.667337963,2008-10-24,16:00:58
39.927038,116.338775,0,566,39745.6673958333,2008-10-24,16:01:03
39.927038,116.338775,0,566,39745.6674305556,2008-10-24,16:01:06
39.927035,116.338781,0,565,39745.6674537037,2008-10-24,16:01:08
39.926984,116.338771,0,564,39745.6675115741,2008-10-24,16:01:13
39.926972,116.338783,0,563,39745.6675694444,2008-10-24,16:01:18
39.927011,116.338794,0,561,39745.6676273148,2008-10-24,16:01:23
39.927037,116.338785,0,561,39745.6676851852,2008-10-24,16:01:28
39.927019,116.338801,0,559,39745.6677430556,2008-10-24,16:01:33
39.926996,116.338761,0,559,39745.6678009259,2008-10-24,16:01:38
39.926941,116.338695,0,559,39745.6678587963,2008-10-24,16:01:43
39.926941,116.338695,0,559,39745.6678935185,2008-10-24,16:01:46
39.926943,116.338703,0,558,39745.6679166667,2008-10-24,16:01:48
39.926938,116.338758,0,554,39745.667974537,2008-10-24,16:01:53
39.926925,116.338799,0,550,39745.6680324074,2008-10-24,16:01:58
39.926937,116.338809,0,549,39745.6680902778,2008-10-24,16:02:03
39.926951,116.338793,0,547,39745.6681481482,2008-10-24,16:02:08
39.926972,116.338768,0,546,39745.6682060185,2008-10-24,16:02:13
39.926906,116.338722,0,547,39745.6682638889,2008-10-24,16:02:18
39.926896,116.338667,0,540,39745.6683217593,2008-10-24,16:02:23
39.926884,116.338665,0,531,39745.6683796296,2008-10-24,16:02:28
39.926906,116.338688,0,517,39745.6684375,2008-10-24,16:02:33
39.926924,116.338665,0,506,39745.6684953704,2008-10-24,16:02:38
39.926922,116.338615,0,498,39745.6685532407,2008-10-24,16:02:43
39.926922,116.338615,0,498,39745.668587963,2008-10-24,16:02:46
39.926922,116.33861,0,491,39745.6686111111,2008-10-24,16:02:48
39.926896,116.338631,0,483,39745.6686689815,2008-10-24,16:02:53
39.926835,116.338676,0,478,39745.6687268519,2008-10-24,16:02:58
39.926801,116.33875,0,472,39745.6687847222,2008-10-24,16:03:03
39.926784,116.338847,0,467,39745.6688425926,2008-10-24,16:03:08
39.926777,116.3389,0,465,39745.668900463,2008-10-24,16:03:13
39.926717,116.338747,0,461,39745.6689236111,2008-10-24,16:03:15
39.926686,116.338595,0,457,39745.6689467593,2008-10-24,16:03:17
39.926661,116.338439,0,455,39745.6689699074,2008-10-24,16:03:19
39.926647,116.338309,0,453,39745.6689930556,2008-10-24,16:03:21
39.926633,116.338182,0,451,39745.6690277778,2008-10-24,16:03:24
39.926694,116.338231,0,450,39745.6690856481,2008-10-24,16:03:29
39.926694,116.338231,0,450,39745.6691203704,2008-10-24,16:03:32
39.926691,116.338226,0,451,39745.6691435185,2008-10-24,16:03:34
39.926764,116.338322,0,452,39745.6691898148,2008-10-24,16:03:38
39.926855,116.338397,0,454,39745.6692361111,2008-10-24,16:03:42
39.926867,116.338382,0,454,39745.6692939815,2008-10-24,16:03:47
39.926818,116.338355,0,450,39745.6693518519,2008-10-24,16:03:52
39.926798,116.338388,0,445,39745.6694097222,2008-10-24,16:03:57
39.926782,116.338299,0,437,39745.6694675926,2008-10-24,16:04:02
39.926769,116.338216,0,432,39745.669525463,2008-10-24,16:04:07
39.926703,116.338204,0,422,39745.6695833333,2008-10-24,16:04:12
39.926745,116.338152,0,416,39745.6696412037,2008-10-24,16:04:17
39.926745,116.338152,0,416,39745.6696759259,2008-10-24,16:04:20
39.926753,116.338159,0,402,39745.6696990741,2008-10-24,16:04:22
39.926778,116.338092,0,384,39745.6697569444,2008-10-24,16:04:27
39.926781,116.338053,0,364,39745.6698148148,2008-10-24,16:04:32
39.926773,116.338036,0,347,39745.6698726852,2008-10-24,16:04:37
39.926784,116.338027,0,330,39745.6699305556,2008-10-24,16:04:42
39.926797,116.338006,0,316,39745.6699884259,2008-10-24,16:04:47
39.926695,116.337955,0,309,39745.6700462963,2008-10-24,16:04:52
39.92662,116.33785,0,303,39745.6700925926,2008-10-24,16:04:56
39.926534,116.33776,0,300,39745.670150463,2008-10-24,16:05:01
39.926449,116.337675,0,298,39745.6701967593,2008-10-24,16:05:05
39.926362,116.337608,0,296,39745.6702199074,2008-10-24,16:05:07
39.926287,116.337533,0,293,39745.6702546296,2008-10-24,16:05:10
39.926328,116.337536,0,292,39745.6703125,2008-10-24,16:05:15
39.926346,116.337559,0,289,39745.6703703704,2008-10-24,16:05:20
39.926277,116.3375,0,284,39745.6704282407,2008-10-24,16:05:25
39.926182,116.337465,0,281,39745.670462963,2008-10-24,16:05:28
39.92611,116.337419,0,275,39745.6705208333,2008-10-24,16:05:33
39.92614,116.337428,0,270,39745.6705787037,2008-10-24,16:05:38
39.926218,116.337438,0,267,39745.6706365741,2008-10-24,16:05:43
39.926291,116.33745,0,264,39745.6706944444,2008-10-24,16:05:48
39.926298,116.337506,0,263,39745.6707523148,2008-10-24,16:05:53
39.926344,116.337535,0,261,39745.6708101852,2008-10-24,16:05:58
39.926346,116.337534,0,260,39745.6708680556,2008-10-24,16:06:03
39.926346,116.337534,0,260,39745.6709027778,2008-10-24,16:06:06
39.926342,116.337535,0,260,39745.6709259259,2008-10-24,16:06:08
39.926395,116.337565,0,260,39745.6709837963,2008-10-24,16:06:13
39.926474,116.337628,0,261,39745.6710416667,2008-10-24,16:06:18
39.926427,116.337655,0,261,39745.671099537,2008-10-24,16:06:23
39.926427,116.33762,0,263,39745.6711574074,2008-10-24,16:06:28
39.926412,116.337539,0,264,39745.6712152778,2008-10-24,16:06:33
39.926379,116.337555,0,270,39745.6712731481,2008-10-24,16:06:38
39.926337,116.337567,0,277,39745.6713310185,2008-10-24,16:06:43
39.92639,116.337598,0,284,39745.6713888889,2008-10-24,16:06:48
39.926386,116.337569,0,291,39745.6714467593,2008-10-24,16:06:53
39.926335,116.337564,0,297,39745.6715046296,2008-10-24,16:06:58
39.926313,116.337598,0,300,39745.6715625,2008-10-24,16:07:03
39.926367,116.337665,0,304,39745.6716203704,2008-10-24,16:07:08
39.926411,116.337735,0,308,39745.6716782407,2008-10-24,16:07:13
39.926465,116.337801,0,313,39745.6717361111,2008-10-24,16:07:18
39.926483,116.337844,0,319,39745.6717939815,2008-10-24,16:07:23
39.925724,116.337491,0,437,39745.6722685185,2008-10-24,16:08:04
39.925885,116.33758,0,440,39745.6722916667,2008-10-24,16:08:06
39.926006,116.337666,0,440,39745.6723032407,2008-10-24,16:08:07
39.926118,116.337693,0,440,39745.6723148148,2008-10-24,16:08:08
39.926185,116.337802,0,443,39745.672337963,2008-10-24,16:08:10
39.926126,116.337827,0,449,39745.6723958333,2008-10-24,16:08:15
39.926133,116.337887,0,453,39745.6724537037,2008-10-24,16:08:20
39.926055,116.33788,0,459,39745.6725115741,2008-10-24,16:08:25
39.926055,116.33788,0,459,39745.6725462963,2008-10-24,16:08:28
39.926049,116.337872,0,466,39745.6725694444,2008-10-24,16:08:30
39.926093,116.337914,0,474,39745.6726273148,2008-10-24,16:08:35
39.926146,116.337958,0,482,39745.6726851852,2008-10-24,16:08:40
39.926177,116.337995,0,491,39745.6727430556,2008-10-24,16:08:45
39.92629,116.338062,0,499,39745.6727893518,2008-10-24,16:08:49
39.92628,116.338129,0,508,39745.6728472222,2008-10-24,16:08:54
39.926238,116.338113,0,517,39745.6729050926,2008-10-24,16:08:59
39.926238,116.338113,0,517,39745.6729398148,2008-10-24,16:09:02
39.926242,116.338113,0,526,39745.672962963,2008-10-24,16:09:04
39.926182,116.338097,0,535,39745.6730208333,2008-10-24,16:09:09
39.926253,116.338149,0,539,39745.6730787037,2008-10-24,16:09:14
39.926315,116.338171,0,543,39745.6731365741,2008-10-24,16:09:19
39.926303,116.338179,0,547,39745.6731944444,2008-10-24,16:09:24
39.926229,116.338143,0,546,39745.6732523148,2008-10-24,16:09:29
39.926214,116.338153,0,544,39745.6733101852,2008-10-24,16:09:34
39.926196,116.338152,0,543,39745.6733680556,2008-10-24,16:09:39
39.926182,116.338118,0,541,39745.6734259259,2008-10-24,16:09:44
39.926171,116.338094,0,541,39745.6734837963,2008-10-24,16:09:49
39.926156,116.3381,0,537,39745.6735416667,2008-10-24,16:09:54
39.926178,116.3381,0,528,39745.673599537,2008-10-24,16:09:59
39.926163,116.338086,0,522,39745.6736574074,2008-10-24,16:10:04
39.926148,116.338055,0,519,39745.6737152778,2008-10-24,16:10:09
39.926154,116.338017,0,514,39745.6737731481,2008-10-24,16:10:14
39.926194,116.337995,0,509,39745.6738310185,2008-10-24,16:10:19
39.926142,116.337943,0,504,39745.6738888889,2008-10-24,16:10:24
39.926092,116.337862,0,498,39745.6739467593,2008-10-24,16:10:29
39.92601,116.337828,0,493,39745.6740046296,2008-10-24,16:10:34
39.926007,116.337814,0,490,39745.6740625,2008-10-24,16:10:39
39.926025,116.337791,0,485,39745.6741203704,2008-10-24,16:10:44
39.926099,116.337805,0,481,39745.6741782407,2008-10-24,16:10:49
39.926164,116.337859,0,477,39745.6742361111,2008-10-24,16:10:54
39.926194,116.337901,0,473,39745.6742939815,2008-10-24,16:10:59
39.926218,116.337904,0,468,39745.6743518518,2008-10-24,16:11:04
39.926202,116.337894,0,466,39745.6744097222,2008-10-24,16:11:09
39.926161,116.337887,0,464,39745.6744675926,2008-10-24,16:11:14
39.92615,116.337878,0,462,39745.674525463,2008-10-24,16:11:19
39.92615,116.337878,0,462,39745.6745601852,2008-10-24,16:11:22
39.926154,116.337875,0,460,39745.6745833333,2008-10-24,16:11:24
39.926211,116.337878,0,459,39745.6746412037,2008-10-24,16:11:29
39.926992,116.338821,0,434,39745.6749537037,2008-10-24,16:11:56
39.927086,116.338853,0,434,39745.6749652778,2008-10-24,16:11:57
39.92699,116.338738,0,432,39745.6750115741,2008-10-24,16:12:01
39.926961,116.338676,0,431,39745.6750694444,2008-10-24,16:12:06
39.926938,116.338643,0,431,39745.6751273148,2008-10-24,16:12:11
39.926939,116.338622,0,431,39745.6751851852,2008-10-24,16:12:16
39.926976,116.33864,0,432,39745.6752430556,2008-10-24,16:12:21
39.92708,116.338672,0,433,39745.6752893519,2008-10-24,16:12:25
39.927131,116.338697,0,433,39745.6753472222,2008-10-24,16:12:30
39.927074,116.338692,0,433,39745.6754050926,2008-10-24,16:12:35
39.92696,116.338588,0,434,39745.6754398148,2008-10-24,16:12:38
39.926857,116.338505,0,434,39745.675462963,2008-10-24,16:12:40
39.926758,116.338414,0,434,39745.6754861111,2008-10-24,16:12:42
39.926758,116.338414,0,434,39745.6755208333,2008-10-24,16:12:45
39.926751,116.338412,0,435,39745.6755439815,2008-10-24,16:12:47
39.926669,116.338335,0,434,39745.6755787037,2008-10-24,16:12:50
39.926588,116.338273,0,434,39745.6756018519,2008-10-24,16:12:52
39.926501,116.33819,0,434,39745.675625,2008-10-24,16:12:54
39.926424,116.338129,0,433,39745.6756597222,2008-10-24,16:12:57
39.926456,116.338122,0,432,39745.6757175926,2008-10-24,16:13:02
39.926389,116.338039,0,431,39745.675775463,2008-10-24,16:13:07
39.926347,116.337984,0,429,39745.6758333333,2008-10-24,16:13:12
39.926257,116.33793,0,428,39745.6758796296,2008-10-24,16:13:16
39.926173,116.337886,0,426,39745.6759143519,2008-10-24,16:13:19
39.926064,116.337806,0,425,39745.6759490741,2008-10-24,16:13:22
39.92601,116.337737,0,422,39745.6760069444,2008-10-24,16:13:27
39.925957,116.337627,0,420,39745.6760532407,2008-10-24,16:13:31
39.925977,116.337605,0,416,39745.6761111111,2008-10-24,16:13:36
39.925942,116.337559,0,412,39745.6761689815,2008-10-24,16:13:41
39.925894,116.337468,0,407,39745.6762268519,2008-10-24,16:13:46
39.925871,116.337371,0,403,39745.6762847222,2008-10-24,16:13:51
39.925898,116.337367,0,398,39745.6763425926,2008-10-24,16:13:56
39.925977,116.337471,0,393,39745.6763888889,2008-10-24,16:14:00
39.926074,116.337571,0,390,39745.6764236111,2008-10-24,16:14:03
39.926132,116.337667,0,390,39745.6764583333,2008-10-24,16:14:06
39.926186,116.33774,0,388,39745.6765162037,2008-10-24,16:14:11
39.926176,116.33775,0,390,39745.6765740741,2008-10-24,16:14:16
39.92617,116.337751,0,389,39745.6766319444,2008-10-24,16:14:21
39.92617,116.337751,0,389,39745.6766666667,2008-10-24,16:14:24
39.926169,116.33775,0,389,39745.6766898148,2008-10-24,16:14:26
39.926158,116.33775,0,389,39745.6767476852,2008-10-24,16:14:31
39.926151,116.337697,0,390,39745.6768055556,2008-10-24,16:14:36
39.926191,116.3377,0,391,39745.6768634259,2008-10-24,16:14:41
39.926196,116.337698,0,391,39745.6769212963,2008-10-24,16:14:46
39.926196,116.337697,0,391,39745.6769791667,2008-10-24,16:14:51
39.926203,116.337697,0,391,39745.677037037,2008-10-24,16:14:56
39.926199,116.337697,0,391,39745.6770949074,2008-10-24,16:15:01
39.926199,116.337697,0,391,39745.6771296296,2008-10-24,16:15:04
39.926191,116.337697,0,391,39745.6771527778,2008-10-24,16:15:06
39.926162,116.337701,0,392,39745.6772106481,2008-10-24,16:15:11
39.926162,116.337701,0,392,39745.6772453704,2008-10-24,16:15:14
39.926156,116.337704,0,392,39745.6772685185,2008-10-24,16:15:16
39.926206,116.337765,0,393,39745.6773263889,2008-10-24,16:15:21
39.926315,116.337832,0,394,39745.6773611111,2008-10-24,16:15:24
39.926394,116.337915,0,395,39745.6773958333,2008-10-24,16:15:27
39.926469,116.337985,0,396,39745.6774305556,2008-10-24,16:15:30
39.926497,116.338082,0,397,39745.6774884259,2008-10-24,16:15:35
39.926562,116.338167,0,398,39745.6775231481,2008-10-24,16:15:38
39.926619,116.338269,0,399,39745.6775694444,2008-10-24,16:15:42
39.926689,116.338336,0,399,39745.6776273148,2008-10-24,16:15:47
39.926709,116.338387,0,400,39745.6776851852,2008-10-24,16:15:52
39.92688,116.338384,0,433,39745.6779282407,2008-10-24,16:16:13
39.926612,116.338157,0,434,39745.6779398148,2008-10-24,16:16:14
39.926477,116.338061,0,436,39745.677974537,2008-10-24,16:16:17
39.9265,116.338052,0,437,39745.6780324074,2008-10-24,16:16:22
39.926592,116.338131,0,438,39745.6780555556,2008-10-24,16:16:24
39.926657,116.338219,0,439,39745.6780787037,2008-10-24,16:16:26
39.926731,116.338324,0,440,39745.6781134259,2008-10-24,16:16:29
39.926799,116.338441,0,442,39745.6781481481,2008-10-24,16:16:32
39.926781,116.338537,0,446,39745.6782060185,2008-10-24,16:16:37
39.926714,116.338493,0,450,39745.6782638889,2008-10-24,16:16:42
39.926656,116.338434,0,455,39745.6783217593,2008-10-24,16:16:47
39.926598,116.338362,0,460,39745.6783796296,2008-10-24,16:16:52
39.926522,116.338307,0,465,39745.6784375,2008-10-24,16:16:57
39.926446,116.338213,0,470,39745.6784953704,2008-10-24,16:17:02
39.926449,116.338226,0,477,39745.6785532407,2008-10-24,16:17:07
39.926454,116.338225,0,480,39745.6786111111,2008-10-24,16:17:12
39.926451,116.338223,0,482,39745.6786689815,2008-10-24,16:17:17
39.926444,116.338219,0,482,39745.6787268519,2008-10-24,16:17:22
39.92644,116.338218,0,482,39745.6787847222,2008-10-24,16:17:27
39.92644,116.338218,0,482,39745.6788194444,2008-10-24,16:17:30
39.926437,116.338217,0,481,39745.6788425926,2008-10-24,16:17:32
39.926427,116.338216,0,481,39745.678900463,2008-10-24,16:17:37
39.926401,116.338191,0,481,39745.6789583333,2008-10-24,16:17:42
39.926391,116.338156,0,478,39745.6790162037,2008-10-24,16:17:47
39.926339,116.338099,0,474,39745.6790740741,2008-10-24,16:17:52
39.926266,116.338015,0,471,39745.6791087963,2008-10-24,16:17:55
39.926285,116.337969,0,467,39745.6791666667,2008-10-24,16:18:00
39.926331,116.337967,0,463,39745.679224537,2008-10-24,16:18:05
39.926324,116.337948,0,461,39745.6792824074,2008-10-24,16:18:10
39.926297,116.337931,0,458,39745.6793402778,2008-10-24,16:18:15
39.926211,116.337877,0,456,39745.6793865741,2008-10-24,16:18:19
39.92617,116.337921,0,453,39745.6794444444,2008-10-24,16:18:24
39.926142,116.337877,0,451,39745.6795023148,2008-10-24,16:18:29
39.926126,116.337833,0,449,39745.6795601852,2008-10-24,16:18:34
39.926143,116.33779,0,447,39745.6796180556,2008-10-24,16:18:39
39.926119,116.337726,0,445,39745.6796759259,2008-10-24,16:18:44
39.926081,116.337699,0,444,39745.6797337963,2008-10-24,16:18:49
39.92603,116.337673,0,443,39745.6797916667,2008-10-24,16:18:54
39.926046,116.337689,0,443,39745.679849537,2008-10-24,16:18:59
39.926141,116.337761,0,443,39745.6799074074,2008-10-24,16:19:04
39.926239,116.337838,0,443,39745.6799537037,2008-10-24,16:19:08
39.926294,116.337914,0,444,39745.6800115741,2008-10-24,16:19:13
39.926298,116.337985,0,444,39745.6800694444,2008-10-24,16:19:18
39.926285,116.338064,0,444,39745.6801273148,2008-10-24,16:19:23
39.926332,116.338126,0,446,39745.6801851852,2008-10-24,16:19:28
39.926377,116.338185,0,447,39745.6802430556,2008-10-24,16:19:33
39.926409,116.338199,0,449,39745.6803009259,2008-10-24,16:19:38
39.926409,116.338199,0,449,39745.6803356481,2008-10-24,16:19:41
39.926407,116.338205,0,451,39745.6803587963,2008-10-24,16:19:43
39.926468,116.33824,0,452,39745.6804166667,2008-10-24,16:19:48
39.926905,116.338913,0,432,39745.6805902778,2008-10-24,16:20:03
39.927142,116.339139,0,432,39745.6806018518,2008-10-24,16:20:04
39.927195,116.339302,0,432,39745.6806481481,2008-10-24,16:20:08
39.927257,116.33934,0,432,39745.6807060185,2008-10-24,16:20:13
39.927234,116.339301,0,432,39745.6807638889,2008-10-24,16:20:18
39.927264,116.339299,0,432,39745.6808217593,2008-10-24,16:20:23
39.927239,116.339197,0,432,39745.6808796296,2008-10-24,16:20:28
39.927166,116.339062,0,432,39745.6809259259,2008-10-24,16:20:32
39.927099,116.33897,0,432,39745.6809606481,2008-10-24,16:20:35
39.927022,116.338845,0,432,39745.6810069444,2008-10-24,16:20:39
39.926959,116.338749,0,432,39745.6810532407,2008-10-24,16:20:43
39.926874,116.338651,0,432,39745.681099537,2008-10-24,16:20:47
39.92681,116.33856,0,432,39745.6811458333,2008-10-24,16:20:51
39.926713,116.338502,0,432,39745.6811921296,2008-10-24,16:20:55
39.926597,116.338373,0,434,39745.6813310185,2008-10-24,16:21:07
39.92653,116.338281,0,433,39745.6813425926,2008-10-24,16:21:08
39.926455,116.33818,0,433,39745.6813541667,2008-10-24,16:21:09
39.926366,116.338114,0,431,39745.6813888889,2008-10-24,16:21:12
39.926294,116.338049,0,430,39745.6814467593,2008-10-24,16:21:17
39.926278,116.337992,0,429,39745.6815046296,2008-10-24,16:21:22
39.926354,116.338061,0,428,39745.6815625,2008-10-24,16:21:27
39.926318,116.338,0,426,39745.6816203704,2008-10-24,16:21:32
39.926284,116.337945,0,425,39745.6816782407,2008-10-24,16:21:37
39.926218,116.337925,0,423,39745.6817361111,2008-10-24,16:21:42
39.926209,116.337943,0,421,39745.6817939815,2008-10-24,16:21:47
39.926242,116.337943,0,418,39745.6818518518,2008-10-24,16:21:52
39.926292,116.337983,0,416,39745.6819097222,2008-10-24,16:21:57
39.926293,116.337969,0,415,39745.6819675926,2008-10-24,16:22:02
39.926256,116.337909,0,413,39745.682025463,2008-10-24,16:22:07
39.926209,116.337833,0,396,39745.6820833333,2008-10-24,16:22:12
39.926229,116.337794,0,386,39745.6821412037,2008-10-24,16:22:17
39.926241,116.337829,0,378,39745.6821990741,2008-10-24,16:22:22
39.92626,116.337822,0,372,39745.6822569444,2008-10-24,16:22:27
39.926277,116.337805,0,370,39745.6823148148,2008-10-24,16:22:32
39.926277,116.337803,0,368,39745.6823726852,2008-10-24,16:22:37
39.92628,116.3378,0,367,39745.6824305556,2008-10-24,16:22:42
39.92628,116.3378,0,367,39745.6824652778,2008-10-24,16:22:45
39.926286,116.337799,0,366,39745.6824884259,2008-10-24,16:22:47
39.926331,116.33782,0,360,39745.6825462963,2008-10-24,16:22:52
39.926384,116.337827,0,349,39745.6826041667,2008-10-24,16:22:57
39.926446,116.337878,0,346,39745.682662037,2008-10-24,16:23:02
39.926514,116.337911,0,345,39745.6827199074,2008-10-24,16:23:07
39.926581,116.337904,0,348,39745.6827777778,2008-10-24,16:23:12
39.926588,116.33792,0,350,39745.6828356481,2008-10-24,16:23:17
39.92648,116.337915,0,346,39745.6828819444,2008-10-24,16:23:21
39.926406,116.337902,0,345,39745.6829398148,2008-10-24,16:23:26
39.926402,116.337903,0,345,39745.6829976852,2008-10-24,16:23:31
39.926402,116.337903,0,345,39745.6830324074,2008-10-24,16:23:34
39.926406,116.337903,0,345,39745.6830555556,2008-10-24,16:23:36
39.926457,116.337952,0,348,39745.6831134259,2008-10-24,16:23:41
39.926567,116.337991,0,353,39745.6831597222,2008-10-24,16:23:45
39.926536,116.337952,0,357,39745.6832175926,2008-10-24,16:23:50
39.926464,116.337919,0,360,39745.683275463,2008-10-24,16:23:55
39.926361,116.33787,0,364,39745.6833101852,2008-10-24,16:23:58
39.926279,116.337814,0,369,39745.6833564815,2008-10-24,16:24:02
39.926287,116.337844,0,371,39745.6834143519,2008-10-24,16:24:07
39.926332,116.337941,0,373,39745.6834722222,2008-10-24,16:24:12
39.926423,116.338005,0,375,39745.6835300926,2008-10-24,16:24:17
39.926545,116.338068,0,378,39745.6835763889,2008-10-24,16:24:21
39.926642,116.33811,0,382,39745.6836226852,2008-10-24,16:24:25
39.926599,116.338119,0,384,39745.6836805556,2008-10-24,16:24:30
39.926563,116.338137,0,387,39745.6837384259,2008-10-24,16:24:35
39.926491,116.338108,0,390,39745.6837962963,2008-10-24,16:24:40
39.926495,116.338105,0,391,39745.6838541667,2008-10-24,16:24:45
39.926491,116.338105,0,392,39745.683912037,2008-10-24,16:24:50
39.926491,116.338105,0,392,39745.6839467593,2008-10-24,16:24:53
39.926491,116.338105,0,392,39745.6839699074,2008-10-24,16:24:55
39.926524,116.338093,0,394,39745.6840277778,2008-10-24,16:25:00
39.926541,116.338127,0,396,39745.6840856481,2008-10-24,16:25:05
39.926576,116.338193,0,397,39745.6841435185,2008-10-24,16:25:10
39.926573,116.338247,0,399,39745.6842013889,2008-10-24,16:25:15
39.92655,116.33835,0,401,39745.6842592593,2008-10-24,16:25:20
39.926624,116.338469,0,403,39745.6843055556,2008-10-24,16:25:24
39.926667,116.338599,0,406,39745.6843518519,2008-10-24,16:25:28
39.92672,116.338708,0,409,39745.6843981481,2008-10-24,16:25:32
39.926799,116.338765,0,411,39745.6844212963,2008-10-24,16:25:34
39.926883,116.338845,0,413,39745.6844675926,2008-10-24,16:25:38
39.926883,116.338845,0,413,39745.6845023148,2008-10-24,16:25:41
39.926881,116.338839,0,416,39745.684525463,2008-10-24,16:25:43
39.926844,116.338742,0,419,39745.6845833333,2008-10-24,16:25:48
39.926791,116.338633,0,421,39745.6846296296,2008-10-24,16:25:52
39.926791,116.338623,0,422,39745.6846875,2008-10-24,16:25:57
39.926778,116.338499,0,422,39745.6847453704,2008-10-24,16:26:02
39.926706,116.338404,0,423,39745.6847916667,2008-10-24,16:26:06
39.926624,116.33833,0,423,39745.684837963,2008-10-24,16:26:10
39.926561,116.338234,0,423,39745.6848958333,2008-10-24,16:26:15
39.926526,116.338168,0,424,39745.6849537037,2008-10-24,16:26:20
39.926532,116.338206,0,424,39745.6850115741,2008-10-24,16:26:25
39.926455,116.338199,0,423,39745.6850694444,2008-10-24,16:26:30
39.926366,116.338101,0,423,39745.6851157407,2008-10-24,16:26:34
39.926361,116.33808,0,423,39745.6851736111,2008-10-24,16:26:39
39.926424,116.338171,0,423,39745.6852199074,2008-10-24,16:26:43
39.926423,116.338184,0,423,39745.6852777778,2008-10-24,16:26:48
39.926414,116.338172,0,423,39745.6853356481,2008-10-24,16:26:53
39.926374,116.338123,0,423,39745.6853935185,2008-10-24,16:26:58
39.92635,116.338092,0,423,39745.6854513889,2008-10-24,16:27:03
39.926294,116.338033,0,424,39745.6855092593,2008-10-24,16:27:08
39.926209,116.337987,0,424,39745.6855555556,2008-10-24,16:27:12
39.926224,116.338032,0,425,39745.6856134259,2008-10-24,16:27:17
39.926225,116.338078,0,425,39745.6856712963,2008-10-24,16:27:22
39.926152,116.338009,0,425,39745.6857291667,2008-10-24,16:27:27
39.92611,116.337945,0,425,39745.685787037,2008-10-24,16:27:32
39.926122,116.337985,0,426,39745.6858449074,2008-10-24,16:27:37
39.926192,116.33804,0,426,39745.6859027778,2008-10-24,16:27:42
39.92621,116.338022,0,426,39745.6859606481,2008-10-24,16:27:47
39.926264,116.337955,0,427,39745.6860185185,2008-10-24,16:27:52
39.92631,116.337992,0,427,39745.6860763889,2008-10-24,16:27:57
39.926417,116.33805,0,427,39745.6861226852,2008-10-24,16:28:01
39.926471,116.338102,0,428,39745.6861805556,2008-10-24,16:28:06
39.926445,116.338091,0,429,39745.6862384259,2008-10-24,16:28:11
39.926422,116.338079,0,431,39745.6862962963,2008-10-24,16:28:16
39.926422,116.338079,0,431,39745.6863310185,2008-10-24,16:28:19
39.926425,116.338086,0,433,39745.6863541667,2008-10-24,16:28:21
39.926469,116.338139,0,436,39745.686412037,2008-10-24,16:28:26
39.926478,116.338186,0,438,39745.6864699074,2008-10-24,16:28:31
39.926377,116.338145,0,441,39745.6865162037,2008-10-24,16:28:35
39.926353,116.338139,0,444,39745.6865740741,2008-10-24,16:28:40
39.926398,116.338135,0,448,39745.6866319444,2008-10-24,16:28:45
39.926352,116.338159,0,450,39745.6866898148,2008-10-24,16:28:50
39.926339,116.33813,0,452,39745.6867476852,2008-10-24,16:28:55
39.926352,116.338115,0,452,39745.6868055556,2008-10-24,16:29:00
39.926321,116.338105,0,451,39745.6868634259,2008-10-24,16:29:05
39.926284,116.33806,0,450,39745.6869212963,2008-10-24,16:29:10
39.926216,116.337959,0,448,39745.6869675926,2008-10-24,16:29:14
39.926167,116.337832,0,448,39745.687025463,2008-10-24,16:29:19
39.926353,116.338059,0,432,39745.6891087963,2008-10-24,16:32:19
39.926373,116.338115,0,432,39745.6891666667,2008-10-24,16:32:24
39.926373,116.338115,0,432,39745.6892013889,2008-10-24,16:32:27
39.926366,116.338121,0,432,39745.689224537,2008-10-24,16:32:29
39.926387,116.338186,0,433,39745.6892824074,2008-10-24,16:32:34
39.926411,116.338219,0,433,39745.6893402778,2008-10-24,16:32:39
39.926404,116.338246,0,434,39745.6893981481,2008-10-24,16:32:44
39.92661,116.338341,0,433,39745.6895601852,2008-10-24,16:32:58
39.926693,116.338405,0,433,39745.6895717593,2008-10-24,16:32:59
39.926791,116.338532,0,433,39745.6895949074,2008-10-24,16:33:01
39.926709,116.338434,0,433,39745.6896412037,2008-10-24,16:33:05
39.926618,116.338331,0,433,39745.6896990741,2008-10-24,16:33:10
39.926543,116.338261,0,434,39745.6897222222,2008-10-24,16:33:12
39.926478,116.338177,0,434,39745.6897685185,2008-10-24,16:33:16
39.926409,116.338127,0,435,39745.6898263889,2008-10-24,16:33:21
39.92643,116.338095,0,436,39745.6898842593,2008-10-24,16:33:26
39.926411,116.338129,0,438,39745.6899421296,2008-10-24,16:33:31
39.926461,116.338214,0,439,39745.69,2008-10-24,16:33:36
39.926521,116.338326,0,441,39745.6900462963,2008-10-24,16:33:40
39.926502,116.338333,0,442,39745.6901041667,2008-10-24,16:33:45
39.926418,116.338274,0,443,39745.6901388889,2008-10-24,16:33:48
39.926328,116.338266,0,443,39745.6901736111,2008-10-24,16:33:51
39.926268,116.338259,0,443,39745.6902314815,2008-10-24,16:33:56
39.926259,116.338261,0,444,39745.6902893518,2008-10-24,16:34:01
39.926256,116.338199,0,444,39745.6903472222,2008-10-24,16:34:06
39.926294,116.338179,0,444,39745.6904050926,2008-10-24,16:34:11
39.926323,116.338165,0,443,39745.690462963,2008-10-24,16:34:16
39.926364,116.338111,0,443,39745.6905208333,2008-10-24,16:34:21
39.926335,116.338013,0,443,39745.6905787037,2008-10-24,16:34:26
39.92627,116.337943,0,441,39745.6906365741,2008-10-24,16:34:31
39.926296,116.337997,0,440,39745.6906944444,2008-10-24,16:34:36
39.926316,116.338039,0,439,39745.6907523148,2008-10-24,16:34:41
39.926298,116.338021,0,438,39745.6908101852,2008-10-24,16:34:46
39.926359,116.338103,0,437,39745.6908680556,2008-10-24,16:34:51
39.926387,116.33817,0,437,39745.6909259259,2008-10-24,16:34:56
39.926351,116.338132,0,437,39745.6909837963,2008-10-24,16:35:01
39.926299,116.338053,0,438,39745.6910416667,2008-10-24,16:35:06
39.926253,116.337941,0,440,39745.691099537,2008-10-24,16:35:11
39.926193,116.33789,0,441,39745.6911574074,2008-10-24,16:35:16
39.926213,116.337928,0,442,39745.6912152778,2008-10-24,16:35:21
39.926243,116.338017,0,442,39745.6912731482,2008-10-24,16:35:26
39.926377,116.338312,0,436,39745.6940509259,2008-10-24,16:39:26
39.926394,116.338402,0,436,39745.6941087963,2008-10-24,16:39:31
39.926409,116.338429,0,435,39745.6941666667,2008-10-24,16:39:36
39.926405,116.3384,0,435,39745.694224537,2008-10-24,16:39:41
39.926371,116.338307,0,435,39745.6942824074,2008-10-24,16:39:46
39.926351,116.338281,0,436,39745.6943402778,2008-10-24,16:39:51
39.926351,116.338281,0,436,39745.694375,2008-10-24,16:39:54
39.926359,116.338285,0,437,39745.6943981481,2008-10-24,16:39:56
39.926394,116.338277,0,437,39745.6944560185,2008-10-24,16:40:01
39.926393,116.338258,0,437,39745.6945138889,2008-10-24,16:40:06
39.926393,116.338258,0,437,39745.6945486111,2008-10-24,16:40:09
39.926392,116.338259,0,437,39745.6945717593,2008-10-24,16:40:11
39.926414,116.338327,0,436,39745.6946296296,2008-10-24,16:40:16
39.926376,116.338413,0,437,39745.6946875,2008-10-24,16:40:21
39.926287,116.338403,0,438,39745.6947453704,2008-10-24,16:40:26
39.926247,116.338305,0,441,39745.6948032407,2008-10-24,16:40:31
39.926272,116.338274,0,445,39745.6948611111,2008-10-24,16:40:36
39.926275,116.338296,0,448,39745.6949189815,2008-10-24,16:40:41
39.926335,116.338345,0,450,39745.6949768519,2008-10-24,16:40:46
39.926428,116.338431,0,451,39745.6950231481,2008-10-24,16:40:50
39.926426,116.338358,0,452,39745.6950810185,2008-10-24,16:40:55
39.926406,116.338268,0,453,39745.6951388889,2008-10-24,16:41:00
39.92637,116.338234,0,455,39745.6951967593,2008-10-24,16:41:05
39.926319,116.338266,0,457,39745.6952546296,2008-10-24,16:41:10
39.926355,116.338314,0,459,39745.6953125,2008-10-24,16:41:15
39.926337,116.338251,0,459,39745.6953703704,2008-10-24,16:41:20
39.926305,116.338218,0,458,39745.6954282407,2008-10-24,16:41:25
39.926278,116.33815,0,458,39745.6954861111,2008-10-24,16:41:30
39.926312,116.33814,0,458,39745.6955439815,2008-10-24,16:41:35
39.926274,116.338187,0,456,39745.6956018518,2008-10-24,16:41:40
39.926258,116.338151,0,454,39745.6956597222,2008-10-24,16:41:45
39.926302,116.338201,0,451,39745.6957175926,2008-10-24,16:41:50
39.926318,116.338184,0,449,39745.695775463,2008-10-24,16:41:55
39.926371,116.338206,0,447,39745.6958333333,2008-10-24,16:42:00
39.926441,116.33826,0,446,39745.6958912037,2008-10-24,16:42:05
39.926367,116.338184,0,443,39745.6959490741,2008-10-24,16:42:10
39.926314,116.338135,0,442,39745.6960069444,2008-10-24,16:42:15
39.926249,116.338071,0,441,39745.6960648148,2008-10-24,16:42:20
39.926209,116.338033,0,441,39745.6961226852,2008-10-24,16:42:25
39.926231,116.338045,0,442,39745.6961805556,2008-10-24,16:42:30
39.926231,116.338045,0,442,39745.6962152778,2008-10-24,16:42:33
39.926231,116.338047,0,441,39745.6962384259,2008-10-24,16:42:35
39.926288,116.338127,0,442,39745.6962962963,2008-10-24,16:42:40
39.926337,116.338203,0,441,39745.6963541667,2008-10-24,16:42:45
39.92633,116.338192,0,441,39745.696412037,2008-10-24,16:42:50
39.926332,116.338137,0,439,39745.6964699074,2008-10-24,16:42:55
39.926297,116.3381,0,437,39745.6965277778,2008-10-24,16:43:00
39.926315,116.338101,0,434,39745.6965856481,2008-10-24,16:43:05
39.926254,116.338088,0,434,39745.6966435185,2008-10-24,16:43:10
39.926263,116.33812,0,433,39745.6967013889,2008-10-24,16:43:15
39.926282,116.338151,0,433,39745.6967592593,2008-10-24,16:43:20
39.92623,116.338101,0,432,39745.6968171296,2008-10-24,16:43:25
39.926192,116.338006,0,430,39745.696875,2008-10-24,16:43:30
39.926255,116.338012,0,430,39745.6969328704,2008-10-24,16:43:35
39.926247,116.338065,0,429,39745.6969907407,2008-10-24,16:43:40
39.926309,116.338061,0,428,39745.6970486111,2008-10-24,16:43:45
39.926365,116.338064,0,427,39745.6971064815,2008-10-24,16:43:50
39.926386,116.338109,0,427,39745.6971643518,2008-10-24,16:43:55
39.926376,116.338112,0,425,39745.6972222222,2008-10-24,16:44:00
39.926364,116.338089,0,423,39745.6972800926,2008-10-24,16:44:05
39.926344,116.338076,0,421,39745.697337963,2008-10-24,16:44:10
39.926303,116.338065,0,420,39745.6973958333,2008-10-24,16:44:15
39.926344,116.338108,0,419,39745.6974537037,2008-10-24,16:44:20
39.926326,116.338099,0,419,39745.6975115741,2008-10-24,16:44:25
39.92637,116.338172,0,418,39745.6975694444,2008-10-24,16:44:30
39.926347,116.338219,0,418,39745.6976273148,2008-10-24,16:44:35
39.926307,116.338218,0,419,39745.6976851852,2008-10-24,16:44:40
39.92629,116.338182,0,419,39745.6977430556,2008-10-24,16:44:45
39.926241,116.338164,0,420,39745.6978009259,2008-10-24,16:44:50
39.926269,116.338168,0,421,39745.6978587963,2008-10-24,16:44:55
39.926217,116.338113,0,421,39745.6979166667,2008-10-24,16:45:00
39.926161,116.33811,0,422,39745.697974537,2008-10-24,16:45:05
39.926114,116.338131,0,422,39745.6980324074,2008-10-24,16:45:10
39.92616,116.338146,0,422,39745.6980902778,2008-10-24,16:45:15
39.92616,116.338146,0,422,39745.698125,2008-10-24,16:45:18
39.926156,116.338148,0,422,39745.6981481481,2008-10-24,16:45:20
39.926221,116.338193,0,423,39745.6982060185,2008-10-24,16:45:25
39.92626,116.338253,0,423,39745.6982638889,2008-10-24,16:45:30
39.926229,116.338248,0,424,39745.6983217593,2008-10-24,16:45:35
39.926206,116.338216,0,424,39745.6983796296,2008-10-24,16:45:40
39.926145,116.338159,0,424,39745.6984375,2008-10-24,16:45:45
39.918748,116.320518,0,437,39745.6988194444,2008-10-24,16:46:18
39.925322,116.336104,0,226,39745.6989236111,2008-10-24,16:46:27
39.925436,116.336396,0,253,39745.6989351852,2008-10-24,16:46:28
39.925632,116.336721,0,274,39745.6989467593,2008-10-24,16:46:29
39.925733,116.336905,0,291,39745.6989583333,2008-10-24,16:46:30
39.92583,116.337102,0,306,39745.6989699074,2008-10-24,16:46:31
39.925885,116.33725,0,318,39745.6989814815,2008-10-24,16:46:32
39.925954,116.337437,0,328,39745.6989930556,2008-10-24,16:46:33
39.925985,116.337564,0,337,39745.6990046296,2008-10-24,16:46:34
39.926025,116.337739,0,353,39745.6990277778,2008-10-24,16:46:36
39.926089,116.3379,0,365,39745.6990509259,2008-10-24,16:46:38
39.92614,116.338008,0,385,39745.6990972222,2008-10-24,16:46:42
39.92613,116.338105,0,404,39745.6991550926,2008-10-24,16:46:47
39.926081,116.338067,0,419,39745.699212963,2008-10-24,16:46:52
39.926096,116.338138,0,431,39745.6992708333,2008-10-24,16:46:57
39.926141,116.338176,0,442,39745.6993287037,2008-10-24,16:47:02
39.926234,116.338255,0,448,39745.6993634259,2008-10-24,16:47:05
39.926313,116.338475,0,447,39745.7033912037,2008-10-24,16:52:53
39.926365,116.338565,0,451,39745.7034490741,2008-10-24,16:52:58
39.926381,116.338603,0,456,39745.7035069444,2008-10-24,16:53:03
39.926352,116.338566,0,462,39745.7035648148,2008-10-24,16:53:08
39.926286,116.33852,0,467,39745.7036226852,2008-10-24,16:53:13
39.926237,116.338419,0,471,39745.7036574074,2008-10-24,16:53:16
39.926215,116.338318,0,474,39745.7037152778,2008-10-24,16:53:21
39.926221,116.338318,0,478,39745.7037731481,2008-10-24,16:53:26
39.926225,116.33832,0,481,39745.7038310185,2008-10-24,16:53:31
39.926225,116.33832,0,481,39745.7038657407,2008-10-24,16:53:34
39.926221,116.338325,0,482,39745.7038888889,2008-10-24,16:53:36
39.926245,116.338432,0,481,39745.7039467593,2008-10-24,16:53:41
39.926245,116.338432,0,481,39745.7039814815,2008-10-24,16:53:44
39.926244,116.338435,0,481,39745.7040046296,2008-10-24,16:53:46
39.926235,116.338438,0,481,39745.7040625,2008-10-24,16:53:51
39.926228,116.338441,0,481,39745.7041203704,2008-10-24,16:53:56
39.926223,116.338443,0,481,39745.7041782407,2008-10-24,16:54:01
39.926229,116.338443,0,481,39745.7042361111,2008-10-24,16:54:06
39.926233,116.338442,0,481,39745.7042939815,2008-10-24,16:54:11
39.926239,116.338437,0,481,39745.7043518518,2008-10-24,16:54:16
39.926239,116.338437,0,481,39745.7043865741,2008-10-24,16:54:19
39.926235,116.338433,0,480,39745.7044097222,2008-10-24,16:54:21
39.926196,116.338308,0,479,39745.7044560185,2008-10-24,16:54:25
39.926173,116.338308,0,477,39745.7045138889,2008-10-24,16:54:30
39.926214,116.338407,0,475,39745.7045717593,2008-10-24,16:54:35
39.926229,116.338453,0,474,39745.7046296296,2008-10-24,16:54:40
39.926228,116.338458,0,474,39745.7046875,2008-10-24,16:54:45
39.926227,116.338462,0,474,39745.7047453704,2008-10-24,16:54:50
39.926228,116.338465,0,474,39745.7048032407,2008-10-24,16:54:55
39.92623,116.338466,0,474,39745.7048611111,2008-10-24,16:55:00
39.92623,116.338466,0,474,39745.7048958333,2008-10-24,16:55:03
39.92623,116.338472,0,474,39745.7049189815,2008-10-24,16:55:05
39.926221,116.338526,0,473,39745.7049768518,2008-10-24,16:55:10
39.926219,116.338503,0,473,39745.7050347222,2008-10-24,16:55:15
39.926226,116.338501,0,473,39745.7050925926,2008-10-24,16:55:20
39.926228,116.338502,0,473,39745.705150463,2008-10-24,16:55:25
39.926221,116.338507,0,473,39745.7052083333,2008-10-24,16:55:30
39.926221,116.338507,0,473,39745.7052430556,2008-10-24,16:55:33
39.926213,116.338509,0,473,39745.7052662037,2008-10-24,16:55:35
39.926204,116.33851,0,472,39745.7053240741,2008-10-24,16:55:40
39.9262,116.33851,0,472,39745.7053819444,2008-10-24,16:55:45
39.926194,116.338509,0,472,39745.7054398148,2008-10-24,16:55:50
39.926194,116.338509,0,472,39745.705474537,2008-10-24,16:55:53
39.926189,116.338505,0,472,39745.7054976852,2008-10-24,16:55:55
39.926197,116.338493,0,472,39745.7055555556,2008-10-24,16:56:00
39.926205,116.338483,0,472,39745.7056134259,2008-10-24,16:56:05
39.926206,116.338483,0,472,39745.7056712963,2008-10-24,16:56:10
39.926208,116.338484,0,471,39745.7057291667,2008-10-24,16:56:15
39.926211,116.338482,0,471,39745.705787037,2008-10-24,16:56:20
39.926211,116.338479,0,471,39745.7058449074,2008-10-24,16:56:25
39.926211,116.338479,0,471,39745.7058796296,2008-10-24,16:56:28
39.926215,116.338479,0,470,39745.7059027778,2008-10-24,16:56:30
39.926226,116.33848,0,470,39745.7059606481,2008-10-24,16:56:35
39.926239,116.338482,0,469,39745.7060185185,2008-10-24,16:56:40
39.92628,116.338475,0,464,39745.7060763889,2008-10-24,16:56:45
39.926327,116.338485,0,457,39745.7061342593,2008-10-24,16:56:50
39.926351,116.338493,0,452,39745.7061921296,2008-10-24,16:56:55
39.926354,116.338492,0,450,39745.70625,2008-10-24,16:57:00
39.926353,116.338491,0,449,39745.7063078704,2008-10-24,16:57:05
39.926345,116.338491,0,448,39745.7063657407,2008-10-24,16:57:10
39.926338,116.338491,0,448,39745.7064236111,2008-10-24,16:57:15
39.926338,116.338491,0,448,39745.7064814815,2008-10-24,16:57:20
39.926334,116.338493,0,447,39745.7065393519,2008-10-24,16:57:25
39.926331,116.338492,0,447,39745.7065972222,2008-10-24,16:57:30
39.926326,116.338493,0,447,39745.7066550926,2008-10-24,16:57:35
39.926323,116.338496,0,447,39745.706712963,2008-10-24,16:57:40
39.926322,116.338496,0,447,39745.7067708333,2008-10-24,16:57:45
39.926322,116.338496,0,447,39745.7068287037,2008-10-24,16:57:50
39.926327,116.338495,0,447,39745.7068865741,2008-10-24,16:57:55
39.926325,116.338497,0,446,39745.7069444444,2008-10-24,16:58:00
39.92633,116.338497,0,446,39745.7070023148,2008-10-24,16:58:05
39.926334,116.338497,0,446,39745.7070601852,2008-10-24,16:58:10
39.926341,116.338494,0,445,39745.7071180556,2008-10-24,16:58:15
39.926343,116.338493,0,445,39745.7071759259,2008-10-24,16:58:20
39.92635,116.338492,0,444,39745.7072337963,2008-10-24,16:58:25
39.926357,116.338489,0,443,39745.7072916667,2008-10-24,16:58:30
39.926356,116.338487,0,442,39745.707349537,2008-10-24,16:58:35
39.926361,116.338484,0,442,39745.7074074074,2008-10-24,16:58:40
39.926365,116.338484,0,441,39745.7074652778,2008-10-24,16:58:45
39.926362,116.338485,0,440,39745.7075231481,2008-10-24,16:58:50
39.926364,116.338487,0,440,39745.7075810185,2008-10-24,16:58:55
39.926366,116.338487,0,440,39745.7076388889,2008-10-24,16:59:00
39.926372,116.338485,0,440,39745.7076967593,2008-10-24,16:59:05
39.926377,116.338484,0,440,39745.7077546296,2008-10-24,16:59:10
39.926381,116.338482,0,439,39745.7078125,2008-10-24,16:59:15
39.926378,116.33848,0,438,39745.7078703704,2008-10-24,16:59:20
39.926378,116.33848,0,438,39745.7079050926,2008-10-24,16:59:23
39.926373,116.338476,0,438,39745.7079282407,2008-10-24,16:59:25
39.926322,116.3384,0,434,39745.7079861111,2008-10-24,16:59:30
39.926297,116.338355,0,430,39745.7080439815,2008-10-24,16:59:35
39.926295,116.338357,0,430,39745.7081018519,2008-10-24,16:59:40
39.926297,116.338356,0,430,39745.7081597222,2008-10-24,16:59:45
39.926296,116.338355,0,429,39745.7082175926,2008-10-24,16:59:50
39.92629,116.338354,0,429,39745.708275463,2008-10-24,16:59:55
39.926289,116.338355,0,429,39745.7083333333,2008-10-24,17:00:00
39.926289,116.338355,0,429,39745.7083680556,2008-10-24,17:00:03
39.926297,116.338355,0,429,39745.7083912037,2008-10-24,17:00:05
39.926307,116.338356,0,428,39745.7084490741,2008-10-24,17:00:10
39.926354,116.338362,0,413,39745.7085069444,2008-10-24,17:00:15
39.926379,116.33836,0,400,39745.7085648148,2008-10-24,17:00:20
39.926377,116.338303,0,387,39745.7086226852,2008-10-24,17:00:25
39.926376,116.338271,0,379,39745.7086805556,2008-10-24,17:00:30
39.926353,116.338207,0,371,39745.7087384259,2008-10-24,17:00:35
39.926358,116.338203,0,371,39745.7087962963,2008-10-24,17:00:40
39.926361,116.338201,0,371,39745.7088541667,2008-10-24,17:00:45
39.92636,116.338199,0,371,39745.708912037,2008-10-24,17:00:50
39.92636,116.338199,0,371,39745.7089467593,2008-10-24,17:00:53
39.926362,116.338199,0,370,39745.7089699074,2008-10-24,17:00:55
39.926373,116.338196,0,370,39745.7090277778,2008-10-24,17:01:00
39.926355,116.338119,0,358,39745.7090856481,2008-10-24,17:01:05
39.926333,116.337778,0,287,39745.7110532407,2008-10-24,17:03:55
39.926309,116.337742,0,285,39745.7111111111,2008-10-24,17:04:00
39.926293,116.337692,0,284,39745.7111689815,2008-10-24,17:04:05
39.926278,116.337685,0,284,39745.7112268518,2008-10-24,17:04:10
39.926293,116.3377,0,286,39745.7112847222,2008-10-24,17:04:15
39.926289,116.337701,0,286,39745.7113425926,2008-10-24,17:04:20
39.926289,116.337701,0,286,39745.7113773148,2008-10-24,17:04:23
39.926285,116.337698,0,285,39745.711400463,2008-10-24,17:04:25
39.926259,116.337669,0,283,39745.7114583333,2008-10-24,17:04:30
39.926209,116.337442,0,282,39745.7114699074,2008-10-24,17:04:31
39.926199,116.337429,0,279,39745.7115277778,2008-10-24,17:04:36
39.926201,116.337429,0,279,39745.7115856481,2008-10-24,17:04:41
39.926198,116.337433,0,279,39745.7116435185,2008-10-24,17:04:46
39.926199,116.337432,0,278,39745.7117013889,2008-10-24,17:04:51
39.926199,116.337431,0,278,39745.7117592593,2008-10-24,17:04:56
39.9262,116.337432,0,278,39745.7118171296,2008-10-24,17:05:01
39.926204,116.337434,0,278,39745.711875,2008-10-24,17:05:06
39.926208,116.337435,0,278,39745.7119328704,2008-10-24,17:05:11
39.926216,116.337434,0,278,39745.7119907407,2008-10-24,17:05:16
39.926224,116.337431,0,278,39745.7120486111,2008-10-24,17:05:21
39.926223,116.337431,0,278,39745.7121064815,2008-10-24,17:05:26
39.926223,116.337431,0,278,39745.7121412037,2008-10-24,17:05:29
39.92622,116.337433,0,277,39745.7121643518,2008-10-24,17:05:31
39.926242,116.337476,0,277,39745.7122222222,2008-10-24,17:05:36
39.926273,116.337566,0,273,39745.7122800926,2008-10-24,17:05:41
39.926291,116.337641,0,270,39745.712337963,2008-10-24,17:05:46
39.926296,116.33764,0,269,39745.7123958333,2008-10-24,17:05:51
39.926302,116.337636,0,269,39745.7124537037,2008-10-24,17:05:56
39.926302,116.337632,0,269,39745.7125115741,2008-10-24,17:06:01
39.926302,116.337632,0,269,39745.7125462963,2008-10-24,17:06:04
39.926301,116.337628,0,268,39745.7125694444,2008-10-24,17:06:06
39.926289,116.33763,0,268,39745.7126273148,2008-10-24,17:06:11
39.926289,116.33763,0,268,39745.712662037,2008-10-24,17:06:14
39.92629,116.337636,0,268,39745.7126851852,2008-10-24,17:06:16
39.926296,116.337661,0,269,39745.7127430556,2008-10-24,17:06:21
39.926305,116.337665,0,267,39745.7128009259,2008-10-24,17:06:26
39.926295,116.337611,0,262,39745.7128587963,2008-10-24,17:06:31
39.926288,116.33759,0,262,39745.7129166667,2008-10-24,17:06:36
39.926262,116.337557,0,259,39745.712974537,2008-10-24,17:06:41
39.926216,116.337464,0,250,39745.7130324074,2008-10-24,17:06:46
39.926215,116.337428,0,248,39745.7130902778,2008-10-24,17:06:51
39.926456,116.337476,0,297,39745.7225578704,2008-10-24,17:20:29
39.926508,116.337557,0,305,39745.7226157407,2008-10-24,17:20:34
39.926578,116.337645,0,311,39745.722662037,2008-10-24,17:20:38
39.926564,116.337724,0,313,39745.7227199074,2008-10-24,17:20:43
39.92646,116.33772,0,312,39745.7227546296,2008-10-24,17:20:46
39.926366,116.337753,0,312,39745.7228009259,2008-10-24,17:20:50
39.926335,116.337801,0,314,39745.7228587963,2008-10-24,17:20:55
39.926286,116.337689,0,315,39745.7229166667,2008-10-24,17:21:00
39.926286,116.337689,0,315,39745.7229513889,2008-10-24,17:21:03
39.926293,116.337689,0,317,39745.722974537,2008-10-24,17:21:05
39.926294,116.337738,0,316,39745.7230324074,2008-10-24,17:21:10
39.926294,116.337738,0,316,39745.7230671296,2008-10-24,17:21:13
39.926295,116.337739,0,318,39745.7230902778,2008-10-24,17:21:15
39.926318,116.337747,0,327,39745.7231481481,2008-10-24,17:21:20
39.926349,116.337805,0,331,39745.7232060185,2008-10-24,17:21:25
39.92635,116.337889,0,333,39745.7232638889,2008-10-24,17:21:30
39.926353,116.337965,0,331,39745.7233217593,2008-10-24,17:21:35
39.926312,116.337891,0,330,39745.7233796296,2008-10-24,17:21:40
39.926308,116.33789,0,331,39745.7234375,2008-10-24,17:21:45
39.926301,116.337889,0,331,39745.7234953704,2008-10-24,17:21:50
39.926296,116.33789,0,331,39745.7235532407,2008-10-24,17:21:55
39.926296,116.33789,0,331,39745.723587963,2008-10-24,17:21:58
39.926296,116.33789,0,331,39745.7236111111,2008-10-24,17:22:00
39.926288,116.337959,0,335,39745.7236689815,2008-10-24,17:22:05
39.926272,116.338055,0,341,39745.7237268519,2008-10-24,17:22:10
39.926266,116.338058,0,342,39745.7237847222,2008-10-24,17:22:15
39.926266,116.338058,0,342,39745.7238194444,2008-10-24,17:22:18
39.926272,116.338057,0,342,39745.7238425926,2008-10-24,17:22:20
39.926275,116.338072,0,349,39745.723900463,2008-10-24,17:22:25
39.926303,116.33806,0,352,39745.7239583333,2008-10-24,17:22:30
39.926335,116.338078,0,358,39745.7240162037,2008-10-24,17:22:35
39.926335,116.338078,0,358,39745.7240509259,2008-10-24,17:22:38
39.926341,116.338083,0,363,39745.7240740741,2008-10-24,17:22:40
39.926354,116.33808,0,366,39745.7241319444,2008-10-24,17:22:45
39.926388,116.338073,0,368,39745.7241898148,2008-10-24,17:22:50
39.926393,116.338121,0,370,39745.7242476852,2008-10-24,17:22:55
39.926376,116.338131,0,371,39745.7243055556,2008-10-24,17:23:00
39.926369,116.338135,0,371,39745.7243634259,2008-10-24,17:23:05
39.926367,116.33814,0,372,39745.7244212963,2008-10-24,17:23:10
39.926367,116.33814,0,372,39745.7244560185,2008-10-24,17:23:13
39.926364,116.338144,0,372,39745.7244791667,2008-10-24,17:23:15
39.92639,116.338142,0,372,39745.724537037,2008-10-24,17:23:20
39.926412,116.338147,0,374,39745.7245949074,2008-10-24,17:23:25
39.926383,116.338538,0,431,39745.725162037,2008-10-24,17:24:14
39.926376,116.338289,0,432,39745.7251736111,2008-10-24,17:24:15
39.92636,116.338134,0,432,39745.7251967593,2008-10-24,17:24:17
39.92627,116.338042,0,433,39745.7252314815,2008-10-24,17:24:20
39.926273,116.338179,0,432,39745.7252662037,2008-10-24,17:24:23
39.926299,116.338284,0,432,39745.7253240741,2008-10-24,17:24:28
39.926367,116.33839,0,432,39745.7253587963,2008-10-24,17:24:31
39.926433,116.338483,0,432,39745.7253935185,2008-10-24,17:24:34
39.926493,116.338572,0,432,39745.7254282407,2008-10-24,17:24:37
39.926576,116.338648,0,433,39745.725474537,2008-10-24,17:24:41
39.926621,116.338657,0,434,39745.7255324074,2008-10-24,17:24:46
39.926639,116.338552,0,438,39745.7255902778,2008-10-24,17:24:51
39.926665,116.338423,0,442,39745.7256365741,2008-10-24,17:24:55
39.926722,116.338318,0,447,39745.7256828704,2008-10-24,17:24:59
39.912583,116.346725,0,467,39745.7277314815,2008-10-24,17:27:56
39.912491,116.34693,0,467,39745.7277430556,2008-10-24,17:27:57
39.912386,116.346896,0,468,39745.7277546296,2008-10-24,17:27:58
39.912277,116.346766,0,471,39745.7277662037,2008-10-24,17:27:59
39.912181,116.346755,0,472,39745.7277777778,2008-10-24,17:28:00
