# Supplementary material for: A location privacy protection method based on blockchain and threshold cryptography
Source: PLoS One. 2025 Jun 4;20(6):e0324551. doi: 10.1371/journal.pone.0324551 (PMC12136415; doi:10.1371/journal.pone.0324551)
Supplement: S1 File — (ZIP) [file pone.0324551.s001.zip › Data/002/Trajectory/20081025010205.plt]

Geolife trajectory
WGS 84
Altitude is in Feet
Reserved 3
0,2,255,My Track,0,0,2,8421376
0
39.927017,116.33763,0,492,39746.0431134259,2008-10-25,01:02:05
39.926029,116.336472,0,494,39746.0431712963,2008-10-25,01:02:10
39.92603,116.336639,0,497,39746.0432175926,2008-10-25,01:02:14
39.926085,116.336706,0,498,39746.043275463,2008-10-25,01:02:19
39.926113,116.336817,0,503,39746.0433217593,2008-10-25,01:02:23
39.926208,116.336852,0,515,39746.0433796296,2008-10-25,01:02:28
39.92626,116.336718,0,516,39746.0434375,2008-10-25,01:02:33
39.926399,116.336705,0,518,39746.0434606481,2008-10-25,01:02:35
39.926481,116.336593,0,519,39746.0434837963,2008-10-25,01:02:37
39.926478,116.336456,0,520,39746.0434953704,2008-10-25,01:02:38
39.926495,116.336493,0,520,39746.0435532407,2008-10-25,01:02:43
39.926489,116.33652,0,521,39746.0436111111,2008-10-25,01:02:48
39.926482,116.336531,0,521,39746.0436689815,2008-10-25,01:02:53
39.926469,116.336644,0,513,39746.0437152778,2008-10-25,01:02:57
39.926469,116.336644,0,513,39746.0437268519,2008-10-25,01:02:58
39.926463,116.336649,0,597,39746.04375,2008-10-25,01:03:00
39.926387,116.33658,0,582,39746.0437847222,2008-10-25,01:03:03
39.926294,116.336474,0,549,39746.0438078704,2008-10-25,01:03:05
39.926247,116.33642,0,551,39746.0438657407,2008-10-25,01:03:10
39.926221,116.336412,0,553,39746.0439236111,2008-10-25,01:03:15
39.926167,116.336751,0,434,39746.0474189815,2008-10-25,01:08:17
39.926137,116.336747,0,433,39746.0474768518,2008-10-25,01:08:22
39.926107,116.336746,0,429,39746.0475347222,2008-10-25,01:08:27
39.926109,116.336785,0,426,39746.0475925926,2008-10-25,01:08:32
39.926122,116.33681,0,424,39746.047650463,2008-10-25,01:08:37
39.926119,116.336838,0,422,39746.0477083333,2008-10-25,01:08:42
39.924034,116.338466,0,411,39746.1120138889,2008-10-25,02:41:18
39.92427,116.338388,0,455,39746.112025463,2008-10-25,02:41:19
39.923859,116.338763,0,420,39746.1120601852,2008-10-25,02:41:22
39.923963,116.338678,0,410,39746.1120833333,2008-10-25,02:41:24
39.924349,116.338367,0,408,39746.1121180556,2008-10-25,02:41:27
39.924702,116.338292,0,402,39746.1121296296,2008-10-25,02:41:28
39.925612,116.337238,0,357,39746.1121412037,2008-10-25,02:41:29
39.925905,116.336963,0,345,39746.1121527778,2008-10-25,02:41:30
39.926192,116.336709,0,331,39746.1121643518,2008-10-25,02:41:31
39.926318,116.336596,0,324,39746.1121759259,2008-10-25,02:41:32
39.926414,116.336526,0,320,39746.1121990741,2008-10-25,02:41:34
39.9265,116.336405,0,310,39746.1122337963,2008-10-25,02:41:37
39.926514,116.336424,0,298,39746.1122916667,2008-10-25,02:41:42
39.926394,116.336571,0,284,39746.1123148148,2008-10-25,02:41:44
39.926583,116.336571,0,272,39746.112337963,2008-10-25,02:41:46
39.926829,116.336406,0,258,39746.1123726852,2008-10-25,02:41:49
39.92691,116.336346,0,254,39746.1124074074,2008-10-25,02:41:52
39.926956,116.336309,0,247,39746.1124652778,2008-10-25,02:41:57
39.92699,116.336204,0,238,39746.1125115741,2008-10-25,02:42:01
39.927011,116.336126,0,230,39746.1125694444,2008-10-25,02:42:06
39.926993,116.336017,0,220,39746.1126273148,2008-10-25,02:42:11
39.92702,116.335792,0,215,39746.112662037,2008-10-25,02:42:14
39.926981,116.335793,0,198,39746.1127199074,2008-10-25,02:42:19
39.926981,116.335771,0,183,39746.1127777778,2008-10-25,02:42:24
39.926949,116.335702,0,166,39746.1128356481,2008-10-25,02:42:29
39.926879,116.335716,0,159,39746.1128935185,2008-10-25,02:42:34
39.926815,116.33563,0,152,39746.1129050926,2008-10-25,02:42:35
39.926806,116.335577,0,141,39746.112962963,2008-10-25,02:42:40
39.926815,116.335577,0,143,39746.1130208333,2008-10-25,02:42:45
39.926816,116.335575,0,140,39746.1130787037,2008-10-25,02:42:50
39.926816,116.335575,0,140,39746.1131134259,2008-10-25,02:42:53
39.926812,116.335581,0,139,39746.1131365741,2008-10-25,02:42:55
39.926764,116.335714,0,137,39746.1131944444,2008-10-25,02:43:00
39.926748,116.335861,0,133,39746.1132523148,2008-10-25,02:43:05
39.926723,116.335896,0,131,39746.1133101852,2008-10-25,02:43:10
39.926745,116.335865,0,135,39746.1133680556,2008-10-25,02:43:15
39.926774,116.335834,0,138,39746.1134259259,2008-10-25,02:43:20
39.926775,116.335782,0,139,39746.1134837963,2008-10-25,02:43:25
39.926692,116.335607,0,140,39746.1135185185,2008-10-25,02:43:28
39.926674,116.335477,0,140,39746.1135532407,2008-10-25,02:43:31
39.926701,116.335359,0,141,39746.1135763889,2008-10-25,02:43:33
39.926725,116.335239,0,141,39746.1136226852,2008-10-25,02:43:37
39.92676,116.335218,0,141,39746.1136805556,2008-10-25,02:43:42
39.92675,116.335194,0,141,39746.1137384259,2008-10-25,02:43:47
39.926739,116.33508,0,142,39746.1137962963,2008-10-25,02:43:52
39.926685,116.335025,0,145,39746.1138541667,2008-10-25,02:43:57
39.926677,116.334954,0,142,39746.113912037,2008-10-25,02:44:02
39.926602,116.334905,0,143,39746.1139699074,2008-10-25,02:44:07
39.926562,116.334799,0,141,39746.1140162037,2008-10-25,02:44:11
39.926548,116.334727,0,141,39746.1140740741,2008-10-25,02:44:16
39.926571,116.334684,0,139,39746.1141319444,2008-10-25,02:44:21
39.926609,116.334602,0,136,39746.1141898148,2008-10-25,02:44:26
39.926633,116.33459,0,134,39746.1142476852,2008-10-25,02:44:31
39.926575,116.334297,0,141,39746.1142939815,2008-10-25,02:44:35
39.926856,116.333763,0,143,39746.1143171296,2008-10-25,02:44:37
39.926764,116.333823,0,145,39746.1143287037,2008-10-25,02:44:38
39.926819,116.333701,0,146,39746.1143518519,2008-10-25,02:44:40
39.926806,116.333716,0,146,39746.1144097222,2008-10-25,02:44:45
39.926793,116.333743,0,145,39746.1144675926,2008-10-25,02:44:50
39.926773,116.333736,0,147,39746.114525463,2008-10-25,02:44:55
39.926802,116.333707,0,147,39746.1145833333,2008-10-25,02:45:00
39.926806,116.333659,0,147,39746.1146412037,2008-10-25,02:45:05
39.926738,116.333651,0,148,39746.1146990741,2008-10-25,02:45:10
39.926675,116.333649,0,148,39746.1147569444,2008-10-25,02:45:15
39.926639,116.333656,0,149,39746.1148148148,2008-10-25,02:45:20
39.926651,116.333601,0,150,39746.1148726852,2008-10-25,02:45:25
39.926613,116.333473,0,151,39746.1149305556,2008-10-25,02:45:30
39.926586,116.333408,0,152,39746.1149884259,2008-10-25,02:45:35
39.926587,116.333333,0,153,39746.1150462963,2008-10-25,02:45:40
39.92654,116.333259,0,150,39746.1151041667,2008-10-25,02:45:45
39.92654,116.333259,0,150,39746.1151388889,2008-10-25,02:45:48
39.926537,116.33326,0,150,39746.115162037,2008-10-25,02:45:50
39.926542,116.3332,0,147,39746.1152199074,2008-10-25,02:45:55
39.926524,116.333172,0,146,39746.1152777778,2008-10-25,02:46:00
39.926478,116.333141,0,144,39746.1153356481,2008-10-25,02:46:05
39.926433,116.333096,0,143,39746.1153935185,2008-10-25,02:46:10
39.926373,116.333084,0,140,39746.1154513889,2008-10-25,02:46:15
39.926334,116.333064,0,139,39746.1155092593,2008-10-25,02:46:20
39.9263,116.33302,0,138,39746.1155671296,2008-10-25,02:46:25
39.926251,116.332995,0,137,39746.115625,2008-10-25,02:46:30
39.926225,116.332909,0,136,39746.1156828704,2008-10-25,02:46:35
39.926194,116.332886,0,136,39746.1157407407,2008-10-25,02:46:40
39.926168,116.332796,0,137,39746.1157986111,2008-10-25,02:46:45
39.926134,116.3328,0,138,39746.1158564815,2008-10-25,02:46:50
39.92609,116.332792,0,138,39746.1159143519,2008-10-25,02:46:55
39.926019,116.332791,0,137,39746.1159722222,2008-10-25,02:47:00
39.925926,116.3328,0,137,39746.1160300926,2008-10-25,02:47:05
39.925901,116.332813,0,137,39746.116087963,2008-10-25,02:47:10
39.925824,116.332856,0,138,39746.1161458333,2008-10-25,02:47:15
39.925825,116.332834,0,139,39746.1162037037,2008-10-25,02:47:20
39.925825,116.332834,0,139,39746.1162384259,2008-10-25,02:47:23
39.925823,116.332833,0,139,39746.1162615741,2008-10-25,02:47:25
39.925804,116.332821,0,139,39746.1163194444,2008-10-25,02:47:30
39.925759,116.332821,0,140,39746.1163773148,2008-10-25,02:47:35
39.925748,116.332809,0,141,39746.1164351852,2008-10-25,02:47:40
39.925743,116.332808,0,141,39746.1164930556,2008-10-25,02:47:45
39.925738,116.332812,0,141,39746.1165509259,2008-10-25,02:47:50
39.925738,116.332812,0,141,39746.1165856481,2008-10-25,02:47:53
39.925734,116.33282,0,141,39746.1166087963,2008-10-25,02:47:55
39.925738,116.332831,0,141,39746.1166666667,2008-10-25,02:48:00
39.925738,116.332831,0,141,39746.1167013889,2008-10-25,02:48:03
39.925731,116.332831,0,141,39746.116724537,2008-10-25,02:48:05
39.925701,116.332846,0,142,39746.1167824074,2008-10-25,02:48:10
39.925666,116.332853,0,144,39746.1168402778,2008-10-25,02:48:15
39.925656,116.332852,0,144,39746.1168981481,2008-10-25,02:48:20
39.925656,116.332852,0,144,39746.1169328704,2008-10-25,02:48:23
39.925657,116.332851,0,144,39746.1169560185,2008-10-25,02:48:25
39.925666,116.332864,0,145,39746.1170138889,2008-10-25,02:48:30
39.925663,116.332883,0,145,39746.1170717593,2008-10-25,02:48:35
39.925663,116.332883,0,145,39746.1171064815,2008-10-25,02:48:38
39.92566,116.33289,0,145,39746.1171296296,2008-10-25,02:48:40
39.925649,116.332888,0,148,39746.1171875,2008-10-25,02:48:45
39.925642,116.332878,0,150,39746.1172453704,2008-10-25,02:48:50
39.925604,116.332875,0,152,39746.1173032407,2008-10-25,02:48:55
39.925579,116.332877,0,156,39746.1173611111,2008-10-25,02:49:00
39.925563,116.332884,0,155,39746.1174189815,2008-10-25,02:49:05
39.925568,116.332887,0,155,39746.1174768518,2008-10-25,02:49:10
39.925574,116.332886,0,155,39746.1175347222,2008-10-25,02:49:15
39.925579,116.332889,0,155,39746.1175925926,2008-10-25,02:49:20
39.925579,116.332889,0,155,39746.1176273148,2008-10-25,02:49:23
39.925576,116.332883,0,154,39746.117650463,2008-10-25,02:49:25
39.925559,116.332873,0,155,39746.1177083333,2008-10-25,02:49:30
39.925528,116.332881,0,153,39746.1177662037,2008-10-25,02:49:35
39.925762,116.332958,0,137,39746.1204282407,2008-10-25,02:53:25
39.925798,116.33297,0,136,39746.1204861111,2008-10-25,02:53:30
39.925798,116.33297,0,136,39746.1205208333,2008-10-25,02:53:33
39.925806,116.332963,0,135,39746.1205439815,2008-10-25,02:53:35
39.925896,116.332943,0,137,39746.1206018519,2008-10-25,02:53:40
39.92599,116.33292,0,139,39746.1206597222,2008-10-25,02:53:45
39.926043,116.33291,0,143,39746.1207175926,2008-10-25,02:53:50
39.926069,116.3329,0,150,39746.120775463,2008-10-25,02:53:55
39.926085,116.332887,0,155,39746.1208333333,2008-10-25,02:54:00
39.926101,116.33289,0,157,39746.1208912037,2008-10-25,02:54:05
39.926147,116.332901,0,161,39746.1209490741,2008-10-25,02:54:10
39.926166,116.332939,0,166,39746.1210069444,2008-10-25,02:54:15
39.926241,116.333017,0,176,39746.1210648148,2008-10-25,02:54:20
39.926301,116.333066,0,192,39746.1211226852,2008-10-25,02:54:25
39.926317,116.333011,0,201,39746.1211805556,2008-10-25,02:54:30
39.926382,116.332956,0,201,39746.1212384259,2008-10-25,02:54:35
39.926428,116.33308,0,196,39746.1212962963,2008-10-25,02:54:40
39.926481,116.333096,0,198,39746.1213541667,2008-10-25,02:54:45
39.926515,116.33309,0,196,39746.121412037,2008-10-25,02:54:50
39.926549,116.333074,0,192,39746.1214699074,2008-10-25,02:54:55
39.926595,116.333029,0,188,39746.1215277778,2008-10-25,02:55:00
39.926592,116.333022,0,188,39746.1215856481,2008-10-25,02:55:05
39.926592,116.333022,0,188,39746.1216203704,2008-10-25,02:55:08
39.9266,116.333025,0,187,39746.1216435185,2008-10-25,02:55:10
39.92665,116.332992,0,190,39746.1217013889,2008-10-25,02:55:15
39.926651,116.332976,0,191,39746.1217592593,2008-10-25,02:55:20
39.926656,116.33296,0,192,39746.1218171296,2008-10-25,02:55:25
39.926677,116.332954,0,191,39746.121875,2008-10-25,02:55:30
39.926714,116.332956,0,187,39746.1219328704,2008-10-25,02:55:35
39.926741,116.333002,0,182,39746.1219907407,2008-10-25,02:55:40
39.926736,116.333041,0,179,39746.1220486111,2008-10-25,02:55:45
39.926702,116.333054,0,170,39746.1221064815,2008-10-25,02:55:50
39.926693,116.333075,0,162,39746.1221643519,2008-10-25,02:55:55
39.926705,116.333107,0,155,39746.1222222222,2008-10-25,02:56:00
39.926695,116.333127,0,153,39746.1222800926,2008-10-25,02:56:05
39.92669,116.333166,0,148,39746.122337963,2008-10-25,02:56:10
39.926677,116.333186,0,143,39746.1223958333,2008-10-25,02:56:15
39.926679,116.3332,0,140,39746.1224537037,2008-10-25,02:56:20
39.926669,116.333249,0,138,39746.1225115741,2008-10-25,02:56:25
39.92667,116.333308,0,133,39746.1225694444,2008-10-25,02:56:30
39.926693,116.333356,0,131,39746.1226273148,2008-10-25,02:56:35
39.926692,116.33338,0,129,39746.1226851852,2008-10-25,02:56:40
39.926747,116.333464,0,124,39746.1227430556,2008-10-25,02:56:45
39.926735,116.33352,0,122,39746.1228009259,2008-10-25,02:56:50
39.926703,116.333553,0,120,39746.1228587963,2008-10-25,02:56:55
39.926726,116.333581,0,119,39746.1229166667,2008-10-25,02:57:00
39.926733,116.333617,0,119,39746.122974537,2008-10-25,02:57:05
39.926719,116.333622,0,121,39746.1230324074,2008-10-25,02:57:10
39.926726,116.333676,0,122,39746.1230902778,2008-10-25,02:57:15
39.926718,116.333688,0,121,39746.1231481481,2008-10-25,02:57:20
39.926701,116.333687,0,120,39746.1232060185,2008-10-25,02:57:25
39.926691,116.333715,0,118,39746.1232638889,2008-10-25,02:57:30
39.926687,116.333766,0,117,39746.1233217593,2008-10-25,02:57:35
39.92668,116.333802,0,116,39746.1233796296,2008-10-25,02:57:40
39.926702,116.333776,0,114,39746.1234375,2008-10-25,02:57:45
39.926715,116.333788,0,113,39746.1234953704,2008-10-25,02:57:50
39.926715,116.333788,0,113,39746.1235300926,2008-10-25,02:57:53
39.926719,116.333785,0,112,39746.1235532407,2008-10-25,02:57:55
39.926664,116.333729,0,112,39746.1236111111,2008-10-25,02:58:00
39.926613,116.333646,0,112,39746.1236689815,2008-10-25,02:58:05
39.926565,116.333612,0,110,39746.1237268519,2008-10-25,02:58:10
39.926547,116.333578,0,107,39746.1237847222,2008-10-25,02:58:15
39.926533,116.333557,0,103,39746.1238425926,2008-10-25,02:58:20
39.926468,116.333531,0,98,39746.123900463,2008-10-25,02:58:25
39.926448,116.333512,0,93,39746.1239583333,2008-10-25,02:58:30
39.926424,116.333496,0,87,39746.1240162037,2008-10-25,02:58:35
39.926493,116.333498,0,82,39746.1240740741,2008-10-25,02:58:40
39.926608,116.333513,0,80,39746.1241319444,2008-10-25,02:58:45
39.926734,116.333532,0,81,39746.1241666667,2008-10-25,02:58:48
39.926818,116.333527,0,94,39746.124224537,2008-10-25,02:58:53
39.926796,116.333532,0,103,39746.1242824074,2008-10-25,02:58:58
39.926796,116.333532,0,103,39746.1243171296,2008-10-25,02:59:01
39.926802,116.33354,0,109,39746.1243402778,2008-10-25,02:59:03
39.926821,116.333512,0,115,39746.1243981481,2008-10-25,02:59:08
39.926836,116.333522,0,119,39746.1244560185,2008-10-25,02:59:13
39.926878,116.333536,0,123,39746.1245138889,2008-10-25,02:59:18
39.926897,116.333511,0,124,39746.1245717593,2008-10-25,02:59:23
39.926897,116.333511,0,124,39746.1246064815,2008-10-25,02:59:26
39.9269,116.333506,0,125,39746.1246296296,2008-10-25,02:59:28
39.926891,116.333527,0,125,39746.1246875,2008-10-25,02:59:33
39.926899,116.333567,0,126,39746.1247453704,2008-10-25,02:59:38
39.926896,116.333603,0,131,39746.1248032407,2008-10-25,02:59:43
39.926953,116.333616,0,141,39746.1248611111,2008-10-25,02:59:48
39.92704,116.333578,0,148,39746.1249189815,2008-10-25,02:59:53
39.927105,116.333504,0,157,39746.1249768519,2008-10-25,02:59:58
39.92716,116.333307,0,178,39746.1317824074,2008-10-25,03:09:46
39.927422,116.333772,0,281,39746.1333217593,2008-10-25,03:11:59
39.927533,116.333691,0,275,39746.1333333333,2008-10-25,03:12:00
39.927631,116.33359,0,262,39746.1333564815,2008-10-25,03:12:02
39.927403,116.333518,0,182,39746.1333796296,2008-10-25,03:12:04
39.927318,116.333515,0,159,39746.1333912037,2008-10-25,03:12:05
39.927406,116.333558,0,170,39746.1334259259,2008-10-25,03:12:08
39.927418,116.333609,0,166,39746.1334837963,2008-10-25,03:12:13
39.927404,116.333623,0,171,39746.1335416667,2008-10-25,03:12:18
39.92744,116.333599,0,171,39746.133599537,2008-10-25,03:12:23
39.927459,116.333497,0,172,39746.1336574074,2008-10-25,03:12:28
39.927439,116.333449,0,170,39746.1337152778,2008-10-25,03:12:33
39.927405,116.333413,0,169,39746.1337731481,2008-10-25,03:12:38
39.927427,116.333366,0,173,39746.1338310185,2008-10-25,03:12:43
39.927348,116.333327,0,157,39746.1338657407,2008-10-25,03:12:46
39.92734,116.333297,0,154,39746.1339236111,2008-10-25,03:12:51
39.927337,116.333281,0,155,39746.1339814815,2008-10-25,03:12:56
39.927337,116.333281,0,155,39746.1340162037,2008-10-25,03:12:59
39.927341,116.33328,0,152,39746.1340393518,2008-10-25,03:13:01
39.927375,116.333279,0,150,39746.1340972222,2008-10-25,03:13:06
39.927376,116.333165,0,137,39746.1341435185,2008-10-25,03:13:10
39.92744,116.333089,0,136,39746.1342013889,2008-10-25,03:13:15
39.927488,116.333061,0,150,39746.1342592593,2008-10-25,03:13:20
39.927427,116.333121,0,161,39746.1343171296,2008-10-25,03:13:25
39.927342,116.333173,0,161,39746.1343402778,2008-10-25,03:13:27
39.927281,116.333187,0,170,39746.1343981481,2008-10-25,03:13:32
39.9272,116.333206,0,175,39746.1344560185,2008-10-25,03:13:37
39.927107,116.333252,0,172,39746.1345023148,2008-10-25,03:13:41
39.927034,116.333272,0,168,39746.1345601852,2008-10-25,03:13:46
39.926956,116.333336,0,166,39746.1346180556,2008-10-25,03:13:51
39.926985,116.333311,0,161,39746.1346759259,2008-10-25,03:13:56
39.926968,116.333321,0,158,39746.1347337963,2008-10-25,03:14:01
39.92693,116.333319,0,157,39746.1347916667,2008-10-25,03:14:06
39.92692,116.333383,0,157,39746.134849537,2008-10-25,03:14:11
39.926942,116.333438,0,151,39746.1349074074,2008-10-25,03:14:16
39.926923,116.333464,0,147,39746.1349652778,2008-10-25,03:14:21
39.926916,116.333454,0,147,39746.1350231481,2008-10-25,03:14:26
39.926875,116.333506,0,145,39746.1350810185,2008-10-25,03:14:31
39.926874,116.333521,0,143,39746.1351388889,2008-10-25,03:14:36
39.926859,116.333502,0,138,39746.1351967593,2008-10-25,03:14:41
39.926857,116.333526,0,135,39746.1352546296,2008-10-25,03:14:46
39.926866,116.333535,0,132,39746.1353125,2008-10-25,03:14:51
39.926877,116.333524,0,128,39746.1353703704,2008-10-25,03:14:56
39.926901,116.333495,0,128,39746.1354282407,2008-10-25,03:15:01
39.926946,116.333437,0,131,39746.1354861111,2008-10-25,03:15:06
39.927001,116.333374,0,132,39746.1355439815,2008-10-25,03:15:11
39.927088,116.333391,0,115,39746.1355902778,2008-10-25,03:15:15
39.927126,116.333377,0,118,39746.1356481481,2008-10-25,03:15:20
39.927152,116.333397,0,128,39746.1357060185,2008-10-25,03:15:25
39.927149,116.333415,0,136,39746.1357638889,2008-10-25,03:15:30
39.927124,116.333424,0,138,39746.1358217593,2008-10-25,03:15:35
39.927116,116.333432,0,139,39746.1358796296,2008-10-25,03:15:40
39.927116,116.333432,0,139,39746.1359143518,2008-10-25,03:15:43
39.927117,116.333432,0,140,39746.1359375,2008-10-25,03:15:45
39.927111,116.333403,0,144,39746.1359953704,2008-10-25,03:15:50
39.927089,116.333364,0,148,39746.1360532407,2008-10-25,03:15:55
39.92701,116.333345,0,149,39746.1361111111,2008-10-25,03:16:00
39.92692,116.333327,0,149,39746.1361574074,2008-10-25,03:16:04
39.92684,116.333289,0,146,39746.1362152778,2008-10-25,03:16:09
39.926791,116.333279,0,142,39746.1362731481,2008-10-25,03:16:14
39.926743,116.333305,0,138,39746.1363310185,2008-10-25,03:16:19
39.926734,116.333333,0,132,39746.1363888889,2008-10-25,03:16:24
39.92679,116.333362,0,124,39746.1364467593,2008-10-25,03:16:29
39.926885,116.333377,0,117,39746.1364930556,2008-10-25,03:16:33
39.926979,116.333388,0,112,39746.1365277778,2008-10-25,03:16:36
39.927094,116.333394,0,106,39746.1365740741,2008-10-25,03:16:40
39.927275,116.333326,0,99,39746.1366550926,2008-10-25,03:16:47
39.927313,116.333313,0,98,39746.136712963,2008-10-25,03:16:52
39.92734,116.333324,0,98,39746.1367708333,2008-10-25,03:16:57
39.927308,116.333372,0,103,39746.1368287037,2008-10-25,03:17:02
39.927214,116.333382,0,107,39746.1368865741,2008-10-25,03:17:07
39.926617,116.335767,0,175,39746.1843055556,2008-10-25,04:25:24
39.926603,116.335836,0,253,39746.1843171296,2008-10-25,04:25:25
39.926535,116.335776,0,171,39746.1843287037,2008-10-25,04:25:26
39.926653,116.335765,0,203,39746.1843402778,2008-10-25,04:25:27
39.926657,116.335732,0,155,39746.184375,2008-10-25,04:25:30
39.926599,116.335723,0,103,39746.1844212963,2008-10-25,04:25:34
39.926589,116.335758,0,75,39746.1844791667,2008-10-25,04:25:39
39.926646,116.335768,0,64,39746.184537037,2008-10-25,04:25:44
39.926714,116.33581,0,50,39746.1845949074,2008-10-25,04:25:49
39.926788,116.335872,0,57,39746.1846527778,2008-10-25,04:25:54
39.92684,116.335927,0,63,39746.1847106481,2008-10-25,04:25:59
39.926879,116.335999,0,64,39746.1847685185,2008-10-25,04:26:04
39.926911,116.336067,0,66,39746.1848263889,2008-10-25,04:26:09
39.926957,116.336143,0,70,39746.1848842593,2008-10-25,04:26:14
39.926975,116.336177,0,73,39746.1849421296,2008-10-25,04:26:19
39.926944,116.336215,0,73,39746.185,2008-10-25,04:26:24
39.926861,116.33626,0,75,39746.1850347222,2008-10-25,04:26:27
39.926763,116.33631,0,75,39746.1850810185,2008-10-25,04:26:31
39.926677,116.336406,0,74,39746.1851157407,2008-10-25,04:26:34
39.926601,116.33648,0,73,39746.1851736111,2008-10-25,04:26:39
39.926483,116.336581,0,62,39746.1852199074,2008-10-25,04:26:43
39.926443,116.336662,0,56,39746.1852777778,2008-10-25,04:26:48
39.926372,116.336828,0,51,39746.1853240741,2008-10-25,04:26:52
39.926339,116.336946,0,50,39746.1853472222,2008-10-25,04:26:54
39.926362,116.336984,0,45,39746.1854050926,2008-10-25,04:26:59
39.926433,116.336928,0,42,39746.185462963,2008-10-25,04:27:04
39.926276,116.336476,0,-39,39746.1871064815,2008-10-25,04:29:26
39.926104,116.336489,0,10,39746.1871180556,2008-10-25,04:29:27
39.926105,116.336666,0,37,39746.1871296296,2008-10-25,04:29:28
39.926086,116.336842,0,84,39746.1871412037,2008-10-25,04:29:29
39.926143,116.336762,0,67,39746.1871990741,2008-10-25,04:29:34
39.926163,116.336746,0,63,39746.1872569444,2008-10-25,04:29:39
39.926137,116.336746,0,59,39746.1873148148,2008-10-25,04:29:44
39.92609,116.33673,0,54,39746.1873726852,2008-10-25,04:29:49
39.926065,116.336725,0,50,39746.1874305556,2008-10-25,04:29:54
39.926033,116.336712,0,45,39746.1874884259,2008-10-25,04:29:59
39.926002,116.336762,0,40,39746.1875462963,2008-10-25,04:30:04
39.92605,116.336783,0,35,39746.1876041667,2008-10-25,04:30:09
39.926164,116.336792,0,29,39746.187662037,2008-10-25,04:30:14
39.926163,116.336709,0,24,39746.1877199074,2008-10-25,04:30:19
39.926146,116.336562,0,21,39746.1877777778,2008-10-25,04:30:24
39.926102,116.336421,0,22,39746.1878240741,2008-10-25,04:30:28
39.926063,116.336335,0,21,39746.1878819444,2008-10-25,04:30:33
39.926049,116.336277,0,18,39746.1879398148,2008-10-25,04:30:38
39.926048,116.336196,0,17,39746.1879976852,2008-10-25,04:30:43
39.926042,116.336205,0,11,39746.1880555556,2008-10-25,04:30:48
39.926063,116.336241,0,0,39746.1881134259,2008-10-25,04:30:53
39.926055,116.336174,0,-10,39746.1881712963,2008-10-25,04:30:58
39.926055,116.336174,0,-10,39746.1882060185,2008-10-25,04:31:01
39.926056,116.336181,0,-21,39746.1882291667,2008-10-25,04:31:03
39.926056,116.33622,0,-28,39746.188287037,2008-10-25,04:31:08
39.926068,116.336262,0,-34,39746.1883449074,2008-10-25,04:31:13
39.926083,116.336251,0,-36,39746.1884027778,2008-10-25,04:31:18
39.926076,116.336169,0,-39,39746.1884606481,2008-10-25,04:31:23
39.926098,116.336099,0,-43,39746.1885185185,2008-10-25,04:31:28
39.926118,116.336114,0,-44,39746.1885763889,2008-10-25,04:31:33
39.926117,116.336127,0,-42,39746.1886342593,2008-10-25,04:31:38
39.926101,116.336107,0,-38,39746.1886921296,2008-10-25,04:31:43
39.926054,116.336046,0,-33,39746.18875,2008-10-25,04:31:48
39.926045,116.335954,0,-29,39746.1888078704,2008-10-25,04:31:53
39.926097,116.336032,0,-32,39746.1888657407,2008-10-25,04:31:58
39.92615,116.336138,0,-33,39746.188912037,2008-10-25,04:32:02
39.926174,116.336213,0,-36,39746.1889699074,2008-10-25,04:32:07
39.926227,116.336246,0,-39,39746.1890277778,2008-10-25,04:32:12
39.926225,116.336272,0,-40,39746.1890856481,2008-10-25,04:32:17
39.926233,116.336553,0,4,39746.1916898148,2008-10-25,04:36:02
39.926208,116.336681,0,8,39746.191724537,2008-10-25,04:36:05
39.926138,116.336788,0,14,39746.1917708333,2008-10-25,04:36:09
39.926073,116.336888,0,19,39746.1918171296,2008-10-25,04:36:13
39.926183,116.337908,0,381,39746.2969328704,2008-10-25,07:07:35
39.926189,116.33721,0,209,39746.2969444444,2008-10-25,07:07:36
39.926257,116.337445,0,223,39746.2969560185,2008-10-25,07:07:37
39.926278,116.337394,0,186,39746.2969675926,2008-10-25,07:07:38
39.926292,116.337288,0,153,39746.2969791667,2008-10-25,07:07:39
39.926275,116.337431,0,174,39746.297025463,2008-10-25,07:07:43
39.926237,116.337555,0,220,39746.2970717593,2008-10-25,07:07:47
39.92625,116.337605,0,216,39746.2971296296,2008-10-25,07:07:52
39.926234,116.337489,0,204,39746.2971875,2008-10-25,07:07:57
39.926265,116.337512,0,222,39746.2972453704,2008-10-25,07:08:02
39.926266,116.337416,0,221,39746.2973032407,2008-10-25,07:08:07
39.926254,116.337416,0,225,39746.2973611111,2008-10-25,07:08:12
39.926245,116.33742,0,226,39746.2974189815,2008-10-25,07:08:17
39.926244,116.337419,0,227,39746.2974768518,2008-10-25,07:08:22
39.926244,116.337419,0,227,39746.2975115741,2008-10-25,07:08:25
39.926251,116.337412,0,227,39746.2975347222,2008-10-25,07:08:27
39.926251,116.337403,0,226,39746.2975925926,2008-10-25,07:08:32
39.926251,116.337403,0,226,39746.2976273148,2008-10-25,07:08:35
39.926246,116.337409,0,226,39746.297650463,2008-10-25,07:08:37
39.926225,116.337419,0,224,39746.2977083333,2008-10-25,07:08:42
39.926208,116.33742,0,223,39746.2977662037,2008-10-25,07:08:47
39.926203,116.337462,0,223,39746.2978240741,2008-10-25,07:08:52
39.926141,116.337475,0,216,39746.2978819444,2008-10-25,07:08:57
39.926106,116.337524,0,211,39746.2979398148,2008-10-25,07:09:02
39.926154,116.337536,0,208,39746.2979976852,2008-10-25,07:09:07
39.92619,116.33756,0,210,39746.2980555556,2008-10-25,07:09:12
39.926201,116.337541,0,213,39746.2981134259,2008-10-25,07:09:17
39.926222,116.337502,0,211,39746.2981712963,2008-10-25,07:09:22
39.926214,116.337468,0,210,39746.2982291667,2008-10-25,07:09:27
39.92622,116.337463,0,210,39746.298287037,2008-10-25,07:09:32
39.92622,116.337463,0,210,39746.2983217593,2008-10-25,07:09:35
39.926223,116.337461,0,210,39746.2983449074,2008-10-25,07:09:37
39.926228,116.337369,0,209,39746.2984027778,2008-10-25,07:09:42
39.926255,116.337349,0,209,39746.2984606481,2008-10-25,07:09:47
39.926253,116.337244,0,203,39746.2985185185,2008-10-25,07:09:52
39.926222,116.33727,0,195,39746.2985763889,2008-10-25,07:09:57
39.926182,116.337294,0,190,39746.2986342593,2008-10-25,07:10:02
39.926152,116.337232,0,187,39746.2986921296,2008-10-25,07:10:07
39.926149,116.33721,0,185,39746.29875,2008-10-25,07:10:12
39.926158,116.337179,0,182,39746.2988078704,2008-10-25,07:10:17
39.926165,116.337167,0,181,39746.2988657407,2008-10-25,07:10:22
39.926165,116.337167,0,181,39746.298900463,2008-10-25,07:10:25
39.926169,116.337161,0,181,39746.2989236111,2008-10-25,07:10:27
39.926199,116.337173,0,188,39746.2989814815,2008-10-25,07:10:32
39.926222,116.33713,0,186,39746.2990393518,2008-10-25,07:10:37
39.926205,116.337141,0,185,39746.2990972222,2008-10-25,07:10:42
39.926185,116.337164,0,183,39746.2991550926,2008-10-25,07:10:47
39.92618,116.337312,0,184,39746.2992013889,2008-10-25,07:10:51
39.926159,116.337372,0,183,39746.2992592593,2008-10-25,07:10:56
39.926129,116.337421,0,184,39746.2993171296,2008-10-25,07:11:01
39.926132,116.337532,0,186,39746.299375,2008-10-25,07:11:06
39.926119,116.337566,0,187,39746.2994328704,2008-10-25,07:11:11
39.9261,116.337573,0,191,39746.2994907407,2008-10-25,07:11:16
39.926099,116.33757,0,192,39746.2995486111,2008-10-25,07:11:21
39.926103,116.337565,0,192,39746.2996064815,2008-10-25,07:11:26
39.926103,116.337565,0,192,39746.2996412037,2008-10-25,07:11:29
39.926104,116.337561,0,192,39746.2996643518,2008-10-25,07:11:31
39.926119,116.337539,0,193,39746.2997222222,2008-10-25,07:11:36
39.926126,116.337474,0,192,39746.2997800926,2008-10-25,07:11:41
39.926206,116.337549,0,194,39746.299837963,2008-10-25,07:11:46
39.926249,116.337555,0,196,39746.2998958333,2008-10-25,07:11:51
39.926246,116.337611,0,198,39746.2999537037,2008-10-25,07:11:56
39.926222,116.337594,0,198,39746.3000115741,2008-10-25,07:12:01
39.926197,116.337559,0,199,39746.3000694444,2008-10-25,07:12:06
39.926206,116.337503,0,200,39746.3001273148,2008-10-25,07:12:11
39.926191,116.337457,0,199,39746.3001851852,2008-10-25,07:12:16
39.926229,116.337502,0,201,39746.3002430556,2008-10-25,07:12:21
39.926236,116.337521,0,202,39746.3003009259,2008-10-25,07:12:26
39.926256,116.337549,0,203,39746.3003587963,2008-10-25,07:12:31
39.926336,116.337565,0,202,39746.3004166667,2008-10-25,07:12:36
39.926373,116.337568,0,201,39746.300474537,2008-10-25,07:12:41
39.926355,116.337582,0,200,39746.3005324074,2008-10-25,07:12:46
39.926268,116.337611,0,200,39746.3005902778,2008-10-25,07:12:51
39.926267,116.337732,0,197,39746.3006481482,2008-10-25,07:12:56
39.926201,116.33781,0,195,39746.3007060185,2008-10-25,07:13:01
39.926134,116.337815,0,193,39746.3007638889,2008-10-25,07:13:06
39.926154,116.337873,0,194,39746.3008217593,2008-10-25,07:13:11
39.926128,116.337869,0,193,39746.3008796296,2008-10-25,07:13:16
39.926099,116.337782,0,193,39746.3009375,2008-10-25,07:13:21
39.92612,116.337709,0,193,39746.3009953704,2008-10-25,07:13:26
39.926206,116.337616,0,193,39746.3010416667,2008-10-25,07:13:30
39.926255,116.337541,0,192,39746.301099537,2008-10-25,07:13:35
39.926313,116.337475,0,191,39746.3011574074,2008-10-25,07:13:40
39.926315,116.337411,0,189,39746.3012152778,2008-10-25,07:13:45
39.926286,116.337413,0,186,39746.3012731481,2008-10-25,07:13:50
39.926257,116.337418,0,185,39746.3013310185,2008-10-25,07:13:55
39.926202,116.337347,0,183,39746.3013888889,2008-10-25,07:14:00
39.926166,116.337285,0,180,39746.3014467593,2008-10-25,07:14:05
39.926181,116.337237,0,177,39746.3015046296,2008-10-25,07:14:10
39.926204,116.33724,0,174,39746.3015625,2008-10-25,07:14:15
39.92624,116.337278,0,176,39746.3016203704,2008-10-25,07:14:20
39.926242,116.337267,0,175,39746.3016782407,2008-10-25,07:14:25
39.926242,116.337267,0,175,39746.301712963,2008-10-25,07:14:28
39.926238,116.337269,0,174,39746.3017361111,2008-10-25,07:14:30
39.926203,116.337302,0,175,39746.3017939815,2008-10-25,07:14:35
39.926171,116.337356,0,178,39746.3018518519,2008-10-25,07:14:40
39.926159,116.337368,0,178,39746.3019097222,2008-10-25,07:14:45
39.926159,116.337368,0,178,39746.3019444444,2008-10-25,07:14:48
39.926155,116.337376,0,178,39746.3019675926,2008-10-25,07:14:50
39.926178,116.33736,0,179,39746.302025463,2008-10-25,07:14:55
39.926209,116.337291,0,179,39746.3020833333,2008-10-25,07:15:00
39.926236,116.337255,0,179,39746.3021412037,2008-10-25,07:15:05
39.926256,116.337209,0,179,39746.3021990741,2008-10-25,07:15:10
39.926179,116.337195,0,182,39746.3022569444,2008-10-25,07:15:15
39.926131,116.337172,0,184,39746.3023148148,2008-10-25,07:15:20
39.926152,116.337206,0,187,39746.3023726852,2008-10-25,07:15:25
39.926174,116.337239,0,189,39746.3024305556,2008-10-25,07:15:30
39.926238,116.337244,0,189,39746.3024884259,2008-10-25,07:15:35
39.926258,116.337267,0,190,39746.3025462963,2008-10-25,07:15:40
39.926219,116.337284,0,192,39746.3026041667,2008-10-25,07:15:45
39.926181,116.337323,0,188,39746.302662037,2008-10-25,07:15:50
39.926162,116.337341,0,188,39746.3027199074,2008-10-25,07:15:55
39.926128,116.337385,0,187,39746.3027777778,2008-10-25,07:16:00
39.926128,116.337385,0,187,39746.3028125,2008-10-25,07:16:03
39.926124,116.337388,0,187,39746.3028356481,2008-10-25,07:16:05
39.926173,116.33738,0,188,39746.3028935185,2008-10-25,07:16:10
39.926225,116.337421,0,190,39746.3029513889,2008-10-25,07:16:15
39.926237,116.337444,0,192,39746.3030092593,2008-10-25,07:16:20
39.926261,116.337459,0,194,39746.3030671296,2008-10-25,07:16:25
39.926311,116.337497,0,195,39746.303125,2008-10-25,07:16:30
39.926375,116.337517,0,198,39746.3031828704,2008-10-25,07:16:35
39.926387,116.337528,0,198,39746.3032407407,2008-10-25,07:16:40
39.926347,116.337581,0,197,39746.3032986111,2008-10-25,07:16:45
39.926336,116.337598,0,197,39746.3033564815,2008-10-25,07:16:50
39.926318,116.337604,0,197,39746.3034143519,2008-10-25,07:16:55
39.926318,116.337604,0,197,39746.3034490741,2008-10-25,07:16:58
39.926316,116.33761,0,197,39746.3034722222,2008-10-25,07:17:00
39.926309,116.337586,0,197,39746.3035300926,2008-10-25,07:17:05
39.926321,116.337504,0,195,39746.303587963,2008-10-25,07:17:10
39.926324,116.337457,0,198,39746.3036458333,2008-10-25,07:17:15
39.926319,116.3374,0,201,39746.3037037037,2008-10-25,07:17:20
39.926287,116.337426,0,200,39746.3037615741,2008-10-25,07:17:25
39.926195,116.337441,0,202,39746.3038194444,2008-10-25,07:17:30
39.926136,116.337493,0,201,39746.3038773148,2008-10-25,07:17:35
39.926156,116.337543,0,204,39746.3039351852,2008-10-25,07:17:40
39.926173,116.337582,0,206,39746.3039930556,2008-10-25,07:17:45
39.926173,116.337582,0,206,39746.3040277778,2008-10-25,07:17:48
39.926174,116.337574,0,207,39746.3040509259,2008-10-25,07:17:50
39.926143,116.337545,0,206,39746.3041087963,2008-10-25,07:17:55
39.926097,116.337553,0,204,39746.3041666667,2008-10-25,07:18:00
39.926029,116.337517,0,201,39746.304224537,2008-10-25,07:18:05
39.92601,116.337498,0,200,39746.3042824074,2008-10-25,07:18:10
39.926038,116.337519,0,198,39746.3043402778,2008-10-25,07:18:15
39.92605,116.337514,0,196,39746.3043981481,2008-10-25,07:18:20
39.926085,116.337478,0,199,39746.3044560185,2008-10-25,07:18:25
39.926116,116.337475,0,199,39746.3045138889,2008-10-25,07:18:30
39.926139,116.337564,0,199,39746.3045717593,2008-10-25,07:18:35
39.926139,116.337564,0,199,39746.3046064815,2008-10-25,07:18:38
39.926145,116.337567,0,198,39746.3046296296,2008-10-25,07:18:40
39.926188,116.337593,0,202,39746.3046875,2008-10-25,07:18:45
39.926222,116.3376,0,205,39746.3047453704,2008-10-25,07:18:50
39.926261,116.337579,0,206,39746.3048032407,2008-10-25,07:18:55
39.926265,116.337537,0,207,39746.3048611111,2008-10-25,07:19:00
39.92629,116.337486,0,207,39746.3049189815,2008-10-25,07:19:05
39.926253,116.33743,0,205,39746.3049768518,2008-10-25,07:19:10
39.926213,116.337417,0,204,39746.3050347222,2008-10-25,07:19:15
39.926207,116.337502,0,202,39746.3050925926,2008-10-25,07:19:20
39.926213,116.337513,0,202,39746.305150463,2008-10-25,07:19:25
39.926213,116.337522,0,202,39746.3052083333,2008-10-25,07:19:30
39.926213,116.337522,0,202,39746.3052430556,2008-10-25,07:19:33
39.926215,116.337523,0,202,39746.3052662037,2008-10-25,07:19:35
39.926213,116.337514,0,202,39746.3053240741,2008-10-25,07:19:40
39.926247,116.337476,0,201,39746.3053819444,2008-10-25,07:19:45
39.926259,116.337451,0,199,39746.3054398148,2008-10-25,07:19:50
39.926259,116.337496,0,197,39746.3054976852,2008-10-25,07:19:55
39.92625,116.337489,0,197,39746.3055555556,2008-10-25,07:20:00
39.92624,116.337487,0,196,39746.3056134259,2008-10-25,07:20:05
39.926211,116.337436,0,194,39746.3056712963,2008-10-25,07:20:10
39.926214,116.337454,0,194,39746.3057291667,2008-10-25,07:20:15
39.926237,116.337459,0,194,39746.305787037,2008-10-25,07:20:20
39.926287,116.33745,0,196,39746.3058449074,2008-10-25,07:20:25
39.926324,116.337394,0,199,39746.3059027778,2008-10-25,07:20:30
39.926116,116.337532,0,178,39746.3088541667,2008-10-25,07:24:45
39.926095,116.337586,0,178,39746.308912037,2008-10-25,07:24:50
39.926095,116.337602,0,179,39746.3089699074,2008-10-25,07:24:55
39.926091,116.337613,0,180,39746.3090277778,2008-10-25,07:25:00
39.926132,116.337636,0,181,39746.3090856481,2008-10-25,07:25:05
39.926146,116.337627,0,183,39746.3091435185,2008-10-25,07:25:10
39.926146,116.337627,0,183,39746.3091782407,2008-10-25,07:25:13
39.926141,116.337625,0,183,39746.3092013889,2008-10-25,07:25:15
39.926154,116.337524,0,183,39746.3092592593,2008-10-25,07:25:20
39.926151,116.337477,0,184,39746.3093171296,2008-10-25,07:25:25
39.926184,116.337365,0,184,39746.309375,2008-10-25,07:25:30
39.926213,116.337305,0,185,39746.3094328704,2008-10-25,07:25:35
39.926216,116.337357,0,186,39746.3094907407,2008-10-25,07:25:40
39.926201,116.337378,0,185,39746.3095486111,2008-10-25,07:25:45
39.926191,116.337383,0,185,39746.3096064815,2008-10-25,07:25:50
39.926191,116.337383,0,185,39746.3096412037,2008-10-25,07:25:53
39.926184,116.337378,0,185,39746.3096643519,2008-10-25,07:25:55
39.926183,116.337369,0,185,39746.3097222222,2008-10-25,07:26:00
39.926195,116.3373,0,185,39746.3097800926,2008-10-25,07:26:05
39.926193,116.337254,0,183,39746.309837963,2008-10-25,07:26:10
39.92616,116.337223,0,180,39746.3098958333,2008-10-25,07:26:15
39.926152,116.337186,0,178,39746.3099537037,2008-10-25,07:26:20
39.926141,116.337184,0,178,39746.3100115741,2008-10-25,07:26:25
39.926136,116.337082,0,177,39746.3100694444,2008-10-25,07:26:30
39.926117,116.336978,0,174,39746.3101273148,2008-10-25,07:26:35
39.92612,116.336914,0,172,39746.3101851852,2008-10-25,07:26:40
39.926097,116.336956,0,168,39746.3102430556,2008-10-25,07:26:45
39.926019,116.336981,0,167,39746.3103009259,2008-10-25,07:26:50
39.926014,116.336949,0,164,39746.3103587963,2008-10-25,07:26:55
39.926054,116.336899,0,160,39746.3104166667,2008-10-25,07:27:00
39.926067,116.33686,0,157,39746.310474537,2008-10-25,07:27:05
39.926093,116.336863,0,155,39746.3105324074,2008-10-25,07:27:10
39.92613,116.336979,0,155,39746.3105902778,2008-10-25,07:27:15
39.926139,116.336997,0,155,39746.3106481481,2008-10-25,07:27:20
39.926139,116.336997,0,155,39746.3106828704,2008-10-25,07:27:23
39.92614,116.337002,0,154,39746.3107060185,2008-10-25,07:27:25
39.926174,116.337136,0,158,39746.3107638889,2008-10-25,07:27:30
39.926122,116.337241,0,157,39746.3107986111,2008-10-25,07:27:33
39.926091,116.337262,0,157,39746.3108564815,2008-10-25,07:27:38
39.926062,116.337311,0,157,39746.3109143519,2008-10-25,07:27:43
39.926048,116.337316,0,159,39746.3109722222,2008-10-25,07:27:48
39.926046,116.33733,0,160,39746.3110300926,2008-10-25,07:27:53
39.926069,116.337265,0,161,39746.311087963,2008-10-25,07:27:58
39.926112,116.337222,0,162,39746.3111458333,2008-10-25,07:28:03
39.926186,116.337218,0,161,39746.3112037037,2008-10-25,07:28:08
39.926241,116.337171,0,161,39746.3112615741,2008-10-25,07:28:13
39.926212,116.337189,0,161,39746.3113194444,2008-10-25,07:28:18
39.926205,116.337194,0,161,39746.3113773148,2008-10-25,07:28:23
39.926205,116.337187,0,161,39746.3114351852,2008-10-25,07:28:28
39.926203,116.337179,0,161,39746.3114930556,2008-10-25,07:28:33
39.926203,116.337179,0,161,39746.3115277778,2008-10-25,07:28:36
39.926204,116.337175,0,161,39746.3115509259,2008-10-25,07:28:38
39.926199,116.337165,0,161,39746.3116087963,2008-10-25,07:28:43
39.926158,116.337148,0,160,39746.3116666667,2008-10-25,07:28:48
39.926095,116.337142,0,159,39746.311724537,2008-10-25,07:28:53
39.926189,116.336873,0,141,39746.3196759259,2008-10-25,07:40:20
39.92623,116.336826,0,141,39746.3197337963,2008-10-25,07:40:25
39.926245,116.336804,0,141,39746.3197916667,2008-10-25,07:40:30
39.926245,116.336804,0,141,39746.3198263889,2008-10-25,07:40:33
39.926249,116.336798,0,141,39746.319849537,2008-10-25,07:40:35
39.92626,116.336877,0,142,39746.3199074074,2008-10-25,07:40:40
39.926224,116.336957,0,142,39746.3199652778,2008-10-25,07:40:45
39.926227,116.336994,0,143,39746.3200231481,2008-10-25,07:40:50
39.926221,116.336975,0,143,39746.3200810185,2008-10-25,07:40:55
39.926219,116.337015,0,144,39746.3201388889,2008-10-25,07:41:00
39.926219,116.337015,0,144,39746.3201736111,2008-10-25,07:41:03
39.926212,116.33701,0,144,39746.3201967593,2008-10-25,07:41:05
39.926191,116.337074,0,142,39746.3202546296,2008-10-25,07:41:10
39.926206,116.33713,0,141,39746.3203125,2008-10-25,07:41:15
39.926199,116.337119,0,139,39746.3203703704,2008-10-25,07:41:20
39.926194,116.337148,0,138,39746.3204282407,2008-10-25,07:41:25
39.926208,116.337157,0,137,39746.3204861111,2008-10-25,07:41:30
39.92624,116.337177,0,136,39746.3205439815,2008-10-25,07:41:35
39.92625,116.337202,0,136,39746.3206018518,2008-10-25,07:41:40
39.926222,116.337086,0,135,39746.3206481481,2008-10-25,07:41:44
39.926203,116.337095,0,134,39746.3207060185,2008-10-25,07:41:49
39.926191,116.337127,0,133,39746.3207638889,2008-10-25,07:41:54
39.926181,116.33716,0,132,39746.3208217593,2008-10-25,07:41:59
39.926177,116.337142,0,132,39746.3208796296,2008-10-25,07:42:04
39.926189,116.337128,0,131,39746.3209375,2008-10-25,07:42:09
39.926195,116.337074,0,131,39746.3209953704,2008-10-25,07:42:14
39.926208,116.337062,0,131,39746.3210532407,2008-10-25,07:42:19
39.926216,116.337068,0,130,39746.3211111111,2008-10-25,07:42:24
39.92622,116.337065,0,130,39746.3211689815,2008-10-25,07:42:29
39.92622,116.337065,0,130,39746.3212037037,2008-10-25,07:42:32
39.926217,116.337066,0,130,39746.3212268518,2008-10-25,07:42:34
39.926216,116.337021,0,129,39746.3212847222,2008-10-25,07:42:39
39.92619,116.337023,0,127,39746.3213425926,2008-10-25,07:42:44
39.926162,116.337015,0,128,39746.321400463,2008-10-25,07:42:49
39.926153,116.336858,0,127,39746.3214583333,2008-10-25,07:42:54
39.92616,116.336764,0,125,39746.3215162037,2008-10-25,07:42:59
39.926165,116.336742,0,123,39746.3215740741,2008-10-25,07:43:04
39.926168,116.336716,0,122,39746.3216319444,2008-10-25,07:43:09
39.926185,116.33666,0,122,39746.3216898148,2008-10-25,07:43:14
39.926195,116.336653,0,121,39746.3217476852,2008-10-25,07:43:19
39.926171,116.33675,0,117,39746.3218055556,2008-10-25,07:43:24
39.92617,116.33677,0,116,39746.3218634259,2008-10-25,07:43:29
39.926166,116.336791,0,116,39746.3219212963,2008-10-25,07:43:34
39.926175,116.336839,0,113,39746.3219791667,2008-10-25,07:43:39
39.926195,116.336842,0,113,39746.322037037,2008-10-25,07:43:44
39.92621,116.336891,0,113,39746.3220949074,2008-10-25,07:43:49
39.926225,116.336966,0,113,39746.3221527778,2008-10-25,07:43:54
39.926242,116.337087,0,113,39746.3221990741,2008-10-25,07:43:58
39.926238,116.337161,0,111,39746.3222569444,2008-10-25,07:44:03
39.926222,116.33721,0,111,39746.3223148148,2008-10-25,07:44:08
39.926213,116.337233,0,110,39746.3223726852,2008-10-25,07:44:13
39.926213,116.337233,0,110,39746.3224074074,2008-10-25,07:44:16
39.926211,116.337232,0,110,39746.3224305556,2008-10-25,07:44:18
39.92621,116.337272,0,110,39746.3224884259,2008-10-25,07:44:23
39.926217,116.337252,0,109,39746.3225462963,2008-10-25,07:44:28
39.92622,116.337191,0,110,39746.3226041667,2008-10-25,07:44:33
39.926206,116.337178,0,109,39746.322662037,2008-10-25,07:44:38
39.926197,116.337049,0,108,39746.3227083333,2008-10-25,07:44:42
39.926206,116.336968,0,109,39746.3227662037,2008-10-25,07:44:47
39.926206,116.336968,0,109,39746.3228009259,2008-10-25,07:44:50
39.926198,116.336964,0,107,39746.3228240741,2008-10-25,07:44:52
39.92621,116.336949,0,106,39746.3228819444,2008-10-25,07:44:57
39.926231,116.336916,0,105,39746.3229398148,2008-10-25,07:45:02
39.926221,116.336897,0,104,39746.3229976852,2008-10-25,07:45:07
39.926214,116.336982,0,100,39746.3230555556,2008-10-25,07:45:12
39.926196,116.33707,0,98,39746.3231134259,2008-10-25,07:45:17
39.926181,116.337062,0,98,39746.3231712963,2008-10-25,07:45:22
39.926172,116.337075,0,98,39746.3232291667,2008-10-25,07:45:27
39.926169,116.337036,0,99,39746.323287037,2008-10-25,07:45:32
39.926169,116.337036,0,99,39746.3233217593,2008-10-25,07:45:35
39.926168,116.337044,0,98,39746.3233449074,2008-10-25,07:45:37
39.92616,116.337099,0,98,39746.3234027778,2008-10-25,07:45:42
39.926175,116.337156,0,94,39746.3234606481,2008-10-25,07:45:47
39.926197,116.337163,0,94,39746.3235185185,2008-10-25,07:45:52
39.926214,116.337187,0,93,39746.3235763889,2008-10-25,07:45:57
39.926236,116.337231,0,93,39746.3236342593,2008-10-25,07:46:02
39.926247,116.33723,0,92,39746.3236921296,2008-10-25,07:46:07
39.926247,116.33723,0,92,39746.3237268519,2008-10-25,07:46:10
39.92624,116.337227,0,90,39746.32375,2008-10-25,07:46:12
39.926224,116.337255,0,89,39746.3238078704,2008-10-25,07:46:17
39.926185,116.337285,0,89,39746.3238657407,2008-10-25,07:46:22
39.92617,116.337312,0,89,39746.3239236111,2008-10-25,07:46:27
39.926148,116.337325,0,89,39746.3239814815,2008-10-25,07:46:32
39.926141,116.337311,0,90,39746.3240393519,2008-10-25,07:46:37
39.926154,116.337183,0,90,39746.3240972222,2008-10-25,07:46:42
39.926168,116.337092,0,89,39746.3241550926,2008-10-25,07:46:47
39.926171,116.337132,0,87,39746.324212963,2008-10-25,07:46:52
39.926168,116.33716,0,86,39746.3242708333,2008-10-25,07:46:57
39.926188,116.337211,0,84,39746.3243287037,2008-10-25,07:47:02
39.926188,116.337211,0,84,39746.3243634259,2008-10-25,07:47:05
39.926193,116.337204,0,84,39746.3243865741,2008-10-25,07:47:07
39.926226,116.337217,0,84,39746.3244444444,2008-10-25,07:47:12
39.926249,116.337167,0,85,39746.3245023148,2008-10-25,07:47:17
39.926232,116.337138,0,84,39746.3245601852,2008-10-25,07:47:22
39.926204,116.337118,0,83,39746.3246180556,2008-10-25,07:47:27
39.926181,116.337054,0,83,39746.3246759259,2008-10-25,07:47:32
39.926153,116.337022,0,82,39746.3247337963,2008-10-25,07:47:37
39.926138,116.336976,0,81,39746.3247916667,2008-10-25,07:47:42
39.926143,116.336862,0,80,39746.324849537,2008-10-25,07:47:47
39.926133,116.336725,0,79,39746.3249074074,2008-10-25,07:47:52
39.926122,116.336762,0,76,39746.3249652778,2008-10-25,07:47:57
39.926123,116.336789,0,72,39746.3250231481,2008-10-25,07:48:02
39.926138,116.336846,0,67,39746.3250810185,2008-10-25,07:48:07
39.926161,116.336826,0,63,39746.3251388889,2008-10-25,07:48:12
39.926186,116.336776,0,59,39746.3251967593,2008-10-25,07:48:17
39.926197,116.336796,0,57,39746.3252546296,2008-10-25,07:48:22
39.926224,116.336848,0,55,39746.3253125,2008-10-25,07:48:27
39.926233,116.336933,0,53,39746.3253703704,2008-10-25,07:48:32
39.926222,116.336963,0,51,39746.3254282407,2008-10-25,07:48:37
39.926227,116.337028,0,50,39746.3254861111,2008-10-25,07:48:42
39.926173,116.337007,0,49,39746.3255439815,2008-10-25,07:48:47
39.926157,116.33689,0,49,39746.3255902778,2008-10-25,07:48:51
39.92613,116.336917,0,49,39746.3256481481,2008-10-25,07:48:56
39.92612,116.336944,0,49,39746.3257060185,2008-10-25,07:49:01
39.926116,116.336898,0,48,39746.3257638889,2008-10-25,07:49:06
39.926111,116.336867,0,48,39746.3258217593,2008-10-25,07:49:11
39.926108,116.336808,0,48,39746.3258796296,2008-10-25,07:49:16
39.926151,116.33675,0,48,39746.3259375,2008-10-25,07:49:21
39.926187,116.336678,0,49,39746.3259953704,2008-10-25,07:49:26
39.926209,116.336618,0,49,39746.3260532407,2008-10-25,07:49:31
39.926209,116.336661,0,49,39746.3261111111,2008-10-25,07:49:36
39.926188,116.33674,0,49,39746.3261689815,2008-10-25,07:49:41
39.926182,116.336771,0,49,39746.3262268519,2008-10-25,07:49:46
39.926185,116.336654,0,49,39746.3262731481,2008-10-25,07:49:50
39.926203,116.336703,0,49,39746.3263310185,2008-10-25,07:49:55
39.926216,116.336654,0,49,39746.3263888889,2008-10-25,07:50:00
39.926209,116.336544,0,49,39746.3264467593,2008-10-25,07:50:05
39.926177,116.33659,0,49,39746.3265046296,2008-10-25,07:50:10
39.926126,116.336581,0,48,39746.3265625,2008-10-25,07:50:15
39.9261,116.336679,0,48,39746.3266203704,2008-10-25,07:50:20
39.926093,116.336694,0,47,39746.3266782407,2008-10-25,07:50:25
39.926093,116.336694,0,47,39746.326712963,2008-10-25,07:50:28
39.926101,116.3367,0,46,39746.3267361111,2008-10-25,07:50:30
39.926129,116.3366,0,45,39746.3267939815,2008-10-25,07:50:35
39.926157,116.336493,0,44,39746.3268518519,2008-10-25,07:50:40
39.926155,116.336578,0,43,39746.3269097222,2008-10-25,07:50:45
39.926143,116.336593,0,42,39746.3269675926,2008-10-25,07:50:50
39.926147,116.336639,0,40,39746.327025463,2008-10-25,07:50:55
39.926147,116.336639,0,40,39746.3270601852,2008-10-25,07:50:58
39.926151,116.336636,0,40,39746.3270833333,2008-10-25,07:51:00
39.926149,116.336622,0,40,39746.3271412037,2008-10-25,07:51:05
39.926149,116.336622,0,40,39746.3271759259,2008-10-25,07:51:08
39.926144,116.336614,0,40,39746.3271990741,2008-10-25,07:51:10
39.926142,116.336601,0,40,39746.3272569444,2008-10-25,07:51:15
39.926152,116.336557,0,40,39746.3273148148,2008-10-25,07:51:20
39.926171,116.336511,0,40,39746.3273726852,2008-10-25,07:51:25
39.92618,116.336489,0,40,39746.3274305556,2008-10-25,07:51:30
39.926227,116.336512,0,40,39746.3274884259,2008-10-25,07:51:35
39.926244,116.336553,0,40,39746.3275462963,2008-10-25,07:51:40
39.926182,116.336602,0,40,39746.3276041667,2008-10-25,07:51:45
39.926151,116.336647,0,40,39746.327662037,2008-10-25,07:51:50
39.926109,116.336644,0,40,39746.3277199074,2008-10-25,07:51:55
39.926087,116.336666,0,39,39746.3277777778,2008-10-25,07:52:00
39.926076,116.336743,0,39,39746.3278356481,2008-10-25,07:52:05
39.926076,116.336791,0,39,39746.3278935185,2008-10-25,07:52:10
39.926067,116.336807,0,39,39746.3279513889,2008-10-25,07:52:15
39.926064,116.336822,0,39,39746.3280092593,2008-10-25,07:52:20
39.926086,116.336768,0,39,39746.3280671296,2008-10-25,07:52:25
39.926042,116.336909,0,39,39746.3281134259,2008-10-25,07:52:29
39.92606,116.336823,0,39,39746.3281712963,2008-10-25,07:52:34
39.926101,116.336687,0,38,39746.3282175926,2008-10-25,07:52:38
39.926133,116.336559,0,38,39746.3282523148,2008-10-25,07:52:41
39.926112,116.336486,0,39,39746.3283101852,2008-10-25,07:52:46
39.926131,116.336521,0,38,39746.3283680556,2008-10-25,07:52:51
39.926171,116.336441,0,38,39746.3284259259,2008-10-25,07:52:56
39.926162,116.336554,0,37,39746.3284837963,2008-10-25,07:53:01
39.926155,116.336543,0,37,39746.3285416667,2008-10-25,07:53:06
39.92613,116.336513,0,37,39746.328599537,2008-10-25,07:53:11
39.926126,116.336437,0,37,39746.3286574074,2008-10-25,07:53:16
39.926125,116.336447,0,36,39746.3287152778,2008-10-25,07:53:21
39.926122,116.336433,0,37,39746.3287731481,2008-10-25,07:53:26
39.926159,116.336412,0,36,39746.3288310185,2008-10-25,07:53:31
39.926149,116.336415,0,36,39746.3288888889,2008-10-25,07:53:36
39.926051,116.336512,0,36,39746.3289467593,2008-10-25,07:53:41
39.926,116.336616,0,35,39746.3290046296,2008-10-25,07:53:46
39.926051,116.336663,0,35,39746.3290625,2008-10-25,07:53:51
39.926048,116.336693,0,34,39746.3291203704,2008-10-25,07:53:56
39.926049,116.336604,0,34,39746.3291782407,2008-10-25,07:54:01
39.926111,116.336574,0,33,39746.3292361111,2008-10-25,07:54:06
39.926151,116.336572,0,33,39746.3292939815,2008-10-25,07:54:11
39.926102,116.336615,0,30,39746.3293518518,2008-10-25,07:54:16
39.926052,116.336668,0,30,39746.3294097222,2008-10-25,07:54:21
39.926089,116.336603,0,30,39746.3294675926,2008-10-25,07:54:26
39.926083,116.336527,0,30,39746.329525463,2008-10-25,07:54:31
39.926084,116.336407,0,31,39746.3295717593,2008-10-25,07:54:35
39.926083,116.336372,0,31,39746.3296296296,2008-10-25,07:54:40
39.926066,116.336509,0,31,39746.3296875,2008-10-25,07:54:45
39.926064,116.336518,0,31,39746.3297453704,2008-10-25,07:54:50
39.926028,116.33643,0,31,39746.3298032407,2008-10-25,07:54:55
39.926029,116.336295,0,31,39746.329837963,2008-10-25,07:54:58
39.926039,116.336227,0,32,39746.3298958333,2008-10-25,07:55:03
39.926093,116.336092,0,32,39746.3299537037,2008-10-25,07:55:08
39.926145,116.335995,0,32,39746.33,2008-10-25,07:55:12
39.926167,116.33591,0,32,39746.3300578704,2008-10-25,07:55:17
39.926118,116.336033,0,32,39746.3301041667,2008-10-25,07:55:21
39.926151,116.336127,0,32,39746.330162037,2008-10-25,07:55:26
39.926182,116.336199,0,33,39746.3302199074,2008-10-25,07:55:31
39.926231,116.33637,0,35,39746.3302546296,2008-10-25,07:55:34
39.926276,116.336515,0,35,39746.3302777778,2008-10-25,07:55:36
39.926339,116.336549,0,36,39746.3303356481,2008-10-25,07:55:41
39.926312,116.336727,0,36,39746.3303935185,2008-10-25,07:55:46
39.926259,116.336855,0,37,39746.3304282407,2008-10-25,07:55:49
39.926195,116.336944,0,37,39746.330462963,2008-10-25,07:55:52
39.926131,116.337033,0,37,39746.3304976852,2008-10-25,07:55:55
39.926103,116.336992,0,37,39746.3305555556,2008-10-25,07:56:00
39.926141,116.336988,0,38,39746.3306134259,2008-10-25,07:56:05
39.92615,116.336973,0,38,39746.3306712963,2008-10-25,07:56:10
39.92618,116.336974,0,38,39746.3307291667,2008-10-25,07:56:15
39.926372,116.33464,0,64,39746.3311921296,2008-10-25,07:56:55
39.926259,116.337573,0,62,39746.3312384259,2008-10-25,07:56:59
39.926251,116.337294,0,61,39746.33125,2008-10-25,07:57:00
39.92619,116.337312,0,63,39746.3313078704,2008-10-25,07:57:05
39.92617,116.33715,0,63,39746.3313425926,2008-10-25,07:57:08
39.926167,116.337135,0,61,39746.331400463,2008-10-25,07:57:13
39.92616,116.337109,0,62,39746.3314583333,2008-10-25,07:57:18
39.92616,116.337109,0,62,39746.3314930556,2008-10-25,07:57:21
39.926163,116.337101,0,62,39746.3315162037,2008-10-25,07:57:23
39.926157,116.337048,0,64,39746.3315740741,2008-10-25,07:57:28
39.926157,116.337048,0,64,39746.3316087963,2008-10-25,07:57:31
39.926156,116.337043,0,64,39746.3316319444,2008-10-25,07:57:33
39.926149,116.337006,0,64,39746.3316898148,2008-10-25,07:57:38
39.926104,116.336985,0,64,39746.3317476852,2008-10-25,07:57:43
39.926073,116.336967,0,64,39746.3318055556,2008-10-25,07:57:48
39.926055,116.336981,0,64,39746.3318634259,2008-10-25,07:57:53
39.926055,116.336981,0,64,39746.3318981482,2008-10-25,07:57:56
39.926058,116.336979,0,64,39746.3319212963,2008-10-25,07:57:58
39.926059,116.336932,0,64,39746.3319791667,2008-10-25,07:58:03
39.926031,116.336831,0,64,39746.332037037,2008-10-25,07:58:08
39.926094,116.33672,0,64,39746.3320949074,2008-10-25,07:58:13
39.926085,116.33672,0,65,39746.3321527778,2008-10-25,07:58:18
39.926103,116.336771,0,64,39746.3322106482,2008-10-25,07:58:23
39.926132,116.33679,0,64,39746.3322685185,2008-10-25,07:58:28
39.926205,116.336724,0,63,39746.3323263889,2008-10-25,07:58:33
39.926234,116.336767,0,63,39746.3323842593,2008-10-25,07:58:38
39.926252,116.336714,0,63,39746.3324421296,2008-10-25,07:58:43
39.926223,116.336787,0,59,39746.3325,2008-10-25,07:58:48
39.926151,116.336829,0,58,39746.3325578704,2008-10-25,07:58:53
39.926131,116.336817,0,58,39746.3326157407,2008-10-25,07:58:58
39.92615,116.33673,0,58,39746.3326736111,2008-10-25,07:59:03
39.926093,116.336835,0,59,39746.3326967593,2008-10-25,07:59:05
39.92613,116.336711,0,62,39746.3327314815,2008-10-25,07:59:08
39.926149,116.336408,0,62,39746.3327430556,2008-10-25,07:59:09
39.926202,116.336239,0,62,39746.3327662037,2008-10-25,07:59:11
39.926241,116.336103,0,62,39746.3328009259,2008-10-25,07:59:14
39.92619,116.336053,0,62,39746.3328587963,2008-10-25,07:59:19
39.926219,116.335969,0,62,39746.3329166667,2008-10-25,07:59:24
39.926205,116.336266,0,62,39746.3329398148,2008-10-25,07:59:26
39.926203,116.3364,0,61,39746.332962963,2008-10-25,07:59:28
39.926222,116.336428,0,61,39746.3330208333,2008-10-25,07:59:33
39.926232,116.336264,0,61,39746.3330439815,2008-10-25,07:59:35
39.92624,116.336122,0,61,39746.3330671296,2008-10-25,07:59:37
39.926266,116.335949,0,61,39746.3330902778,2008-10-25,07:59:39
39.926236,116.335859,0,61,39746.3331481481,2008-10-25,07:59:44
39.926217,116.335785,0,60,39746.3332060185,2008-10-25,07:59:49
39.926197,116.335818,0,60,39746.3332638889,2008-10-25,07:59:54
39.926207,116.3358,0,60,39746.3333217593,2008-10-25,07:59:59
39.926222,116.335819,0,60,39746.3333796296,2008-10-25,08:00:04
39.926234,116.33586,0,60,39746.3334375,2008-10-25,08:00:09
39.926272,116.335808,0,60,39746.3334953704,2008-10-25,08:00:14
39.926238,116.335718,0,59,39746.3335532407,2008-10-25,08:00:19
39.926201,116.335775,0,57,39746.3336111111,2008-10-25,08:00:24
39.926148,116.335939,0,57,39746.3336574074,2008-10-25,08:00:28
39.926093,116.335971,0,55,39746.3337152778,2008-10-25,08:00:33
39.926112,116.33607,0,54,39746.3337731481,2008-10-25,08:00:38
39.926125,116.336142,0,54,39746.3338310185,2008-10-25,08:00:43
39.926168,116.336286,0,54,39746.3338773148,2008-10-25,08:00:47
39.926196,116.336136,0,53,39746.3339351852,2008-10-25,08:00:52
39.926182,116.336085,0,54,39746.3339930556,2008-10-25,08:00:57
39.926151,116.336062,0,56,39746.3340509259,2008-10-25,08:01:02
39.926123,116.336024,0,56,39746.3341087963,2008-10-25,08:01:07
39.926113,116.335956,0,55,39746.3341666667,2008-10-25,08:01:12
39.92613,116.335833,0,55,39746.334212963,2008-10-25,08:01:16
39.926162,116.335703,0,55,39746.3342476852,2008-10-25,08:01:19
39.926161,116.335735,0,55,39746.3343055556,2008-10-25,08:01:24
39.926133,116.335699,0,54,39746.3343634259,2008-10-25,08:01:29
39.92607,116.335825,0,53,39746.3344212963,2008-10-25,08:01:34
39.926065,116.335808,0,53,39746.3344791667,2008-10-25,08:01:39
39.92611,116.335787,0,55,39746.334537037,2008-10-25,08:01:44
39.92614,116.335631,0,56,39746.3345949074,2008-10-25,08:01:49
39.92615,116.335497,0,56,39746.3346527778,2008-10-25,08:01:54
39.92614,116.335412,0,56,39746.3347106481,2008-10-25,08:01:59
39.926188,116.33557,0,55,39746.3347569444,2008-10-25,08:02:03
39.926228,116.335621,0,54,39746.3348148148,2008-10-25,08:02:08
39.926244,116.335579,0,55,39746.3348726852,2008-10-25,08:02:13
39.926228,116.335602,0,55,39746.3349305556,2008-10-25,08:02:18
39.926126,116.336832,0,63,39746.3352777778,2008-10-25,08:02:48
39.926096,116.337118,0,63,39746.3352893519,2008-10-25,08:02:49
39.926092,116.337304,0,61,39746.3353240741,2008-10-25,08:02:52
39.926101,116.337163,0,63,39746.3353587963,2008-10-25,08:02:55
39.926142,116.337054,0,64,39746.3354050926,2008-10-25,08:02:59
39.926109,116.337207,0,65,39746.335462963,2008-10-25,08:03:04
39.926116,116.33727,0,66,39746.3355208333,2008-10-25,08:03:09
39.926111,116.337375,0,67,39746.3355787037,2008-10-25,08:03:14
39.926136,116.337394,0,68,39746.3356365741,2008-10-25,08:03:19
39.926343,116.335067,0,56,39746.3361226852,2008-10-25,08:04:01
39.926251,116.335178,0,57,39746.3361574074,2008-10-25,08:04:04
39.926284,116.33524,0,56,39746.3362152778,2008-10-25,08:04:09
39.926246,116.335241,0,59,39746.3362731481,2008-10-25,08:04:14
39.926255,116.335136,0,59,39746.3363310185,2008-10-25,08:04:19
39.926257,116.334978,0,59,39746.3363541667,2008-10-25,08:04:21
39.926257,116.334829,0,60,39746.3363657407,2008-10-25,08:04:22
39.92625,116.334671,0,60,39746.3363773148,2008-10-25,08:04:23
39.926218,116.334429,0,60,39746.336400463,2008-10-25,08:04:25
39.926205,116.334251,0,65,39746.3364467593,2008-10-25,08:04:29
39.926235,116.33388,0,65,39746.3364583333,2008-10-25,08:04:30
39.926209,116.33378,0,64,39746.3365162037,2008-10-25,08:04:35
39.92621,116.333725,0,63,39746.3365740741,2008-10-25,08:04:40
39.926237,116.333612,0,64,39746.3366203704,2008-10-25,08:04:44
39.926261,116.333479,0,63,39746.3366435185,2008-10-25,08:04:46
39.926284,116.333359,0,68,39746.3366898148,2008-10-25,08:04:50
39.926314,116.333244,0,68,39746.3367013889,2008-10-25,08:04:51
39.926325,116.333068,0,68,39746.336724537,2008-10-25,08:04:53
39.926303,116.332938,0,67,39746.3367592593,2008-10-25,08:04:56
39.926303,116.332778,0,67,39746.3367939815,2008-10-25,08:04:59
39.926313,116.332661,0,66,39746.3368171296,2008-10-25,08:05:01
39.926316,116.332492,0,66,39746.3368402778,2008-10-25,08:05:03
39.92632,116.332316,0,66,39746.3368634259,2008-10-25,08:05:05
39.926353,116.332288,0,65,39746.3369212963,2008-10-25,08:05:10
39.926347,116.332405,0,65,39746.3369328704,2008-10-25,08:05:11
39.92638,116.332647,0,65,39746.3369560185,2008-10-25,08:05:13
39.926379,116.333039,0,65,39746.3369675926,2008-10-25,08:05:14
39.926338,116.335306,0,59,39746.3370023148,2008-10-25,08:05:17
39.926347,116.335474,0,59,39746.337025463,2008-10-25,08:05:19
39.926321,116.335705,0,59,39746.3370486111,2008-10-25,08:05:21
39.926274,116.33588,0,59,39746.3370601852,2008-10-25,08:05:22
39.926257,116.336004,0,59,39746.3370717593,2008-10-25,08:05:23
39.926226,116.336163,0,59,39746.3371064815,2008-10-25,08:05:26
39.926238,116.335955,0,59,39746.3371180556,2008-10-25,08:05:27
39.926245,116.335801,0,59,39746.3371412037,2008-10-25,08:05:29
39.92625,116.335739,0,60,39746.3371990741,2008-10-25,08:05:34
39.926234,116.335682,0,60,39746.3372569444,2008-10-25,08:05:39
39.926207,116.335932,0,60,39746.3372916667,2008-10-25,08:05:42
39.92621,116.335748,0,61,39746.337349537,2008-10-25,08:05:47
39.926226,116.335611,0,62,39746.3373726852,2008-10-25,08:05:49
39.926224,116.335525,0,63,39746.3374305556,2008-10-25,08:05:54
39.92622,116.33545,0,70,39746.3374884259,2008-10-25,08:05:59
39.926223,116.335417,0,68,39746.3375462963,2008-10-25,08:06:04
39.926209,116.335554,0,66,39746.3376041667,2008-10-25,08:06:09
39.926201,116.335717,0,66,39746.3376273148,2008-10-25,08:06:11
39.926205,116.33587,0,66,39746.337650463,2008-10-25,08:06:13
39.926178,116.336064,0,66,39746.3376736111,2008-10-25,08:06:15
39.926158,116.336235,0,66,39746.3376967593,2008-10-25,08:06:17
39.926164,116.336071,0,66,39746.3377314815,2008-10-25,08:06:20
39.92616,116.33622,0,66,39746.3377893518,2008-10-25,08:06:25
39.926153,116.336353,0,67,39746.3378472222,2008-10-25,08:06:30
39.926142,116.336532,0,67,39746.3378703704,2008-10-25,08:06:32
39.926133,116.336692,0,67,39746.3379166667,2008-10-25,08:06:36
39.926125,116.33686,0,67,39746.3379282407,2008-10-25,08:06:37
39.926105,116.337031,0,67,39746.3379513889,2008-10-25,08:06:39
39.926123,116.336992,0,66,39746.3380092593,2008-10-25,08:06:44
39.926133,116.33716,0,66,39746.3380671296,2008-10-25,08:06:49
39.926135,116.337318,0,66,39746.3381134259,2008-10-25,08:06:53
39.926125,116.337385,0,67,39746.3381712963,2008-10-25,08:06:58
39.926154,116.337323,0,67,39746.3382291667,2008-10-25,08:07:03
39.926189,116.337229,0,68,39746.338287037,2008-10-25,08:07:08
39.926211,116.337093,0,68,39746.3383101852,2008-10-25,08:07:10
39.926228,116.336976,0,69,39746.3383449074,2008-10-25,08:07:13
39.926224,116.336922,0,70,39746.3384027778,2008-10-25,08:07:18
39.926197,116.337082,0,71,39746.3384490741,2008-10-25,08:07:22
39.926177,116.337151,0,72,39746.3385069444,2008-10-25,08:07:27
39.926197,116.336982,0,73,39746.3385532407,2008-10-25,08:07:31
39.926196,116.337022,0,74,39746.3386111111,2008-10-25,08:07:36
39.926216,116.337082,0,76,39746.3386689815,2008-10-25,08:07:41
39.926235,116.337035,0,77,39746.3387268518,2008-10-25,08:07:46
39.926254,116.336934,0,79,39746.3387847222,2008-10-25,08:07:51
39.926263,116.336778,0,80,39746.3388194444,2008-10-25,08:07:54
39.926263,116.336778,0,80,39746.3388541667,2008-10-25,08:07:57
39.926271,116.336779,0,81,39746.3388773148,2008-10-25,08:07:59
39.926249,116.336928,0,82,39746.338912037,2008-10-25,08:08:02
39.926215,116.337094,0,83,39746.3389467593,2008-10-25,08:08:05
39.926199,116.33721,0,83,39746.3389583333,2008-10-25,08:08:06
39.92622,116.337157,0,85,39746.3390162037,2008-10-25,08:08:11
39.926259,116.336986,0,86,39746.3390625,2008-10-25,08:08:15
39.926257,116.337045,0,87,39746.3391203704,2008-10-25,08:08:20
39.926247,116.337101,0,89,39746.3391782407,2008-10-25,08:08:25
39.926261,116.337086,0,90,39746.3392361111,2008-10-25,08:08:30
39.926278,116.337065,0,90,39746.3392939815,2008-10-25,08:08:35
39.926319,116.337007,0,89,39746.3393518519,2008-10-25,08:08:40
39.926331,116.336977,0,89,39746.3394097222,2008-10-25,08:08:45
39.926351,116.336945,0,88,39746.3394675926,2008-10-25,08:08:50
39.926342,116.336954,0,88,39746.339525463,2008-10-25,08:08:55
39.926357,116.336885,0,87,39746.3395833333,2008-10-25,08:09:00
39.926342,116.336845,0,86,39746.3396412037,2008-10-25,08:09:05
39.926312,116.336726,0,86,39746.3396990741,2008-10-25,08:09:10
39.926236,116.336661,0,85,39746.3397337963,2008-10-25,08:09:13
39.926203,116.336555,0,84,39746.3397916667,2008-10-25,08:09:18
39.926207,116.336437,0,84,39746.339837963,2008-10-25,08:09:22
39.926193,116.336391,0,83,39746.3398958333,2008-10-25,08:09:27
39.926203,116.336273,0,83,39746.3399305556,2008-10-25,08:09:30
39.926211,116.336119,0,82,39746.3399768519,2008-10-25,08:09:34
39.926208,116.336001,0,81,39746.3400347222,2008-10-25,08:09:39
39.926227,116.335814,0,81,39746.3400694444,2008-10-25,08:09:42
39.926162,116.335729,0,80,39746.3401273148,2008-10-25,08:09:47
39.926205,116.335533,0,80,39746.340150463,2008-10-25,08:09:49
39.926146,116.335401,0,80,39746.3401851852,2008-10-25,08:09:52
39.92613,116.33528,0,80,39746.3402083333,2008-10-25,08:09:54
39.926164,116.335156,0,79,39746.3402314815,2008-10-25,08:09:56
39.926161,116.334962,0,79,39746.3402546296,2008-10-25,08:09:58
39.92621,116.334863,0,79,39746.3403009259,2008-10-25,08:10:02
39.926211,116.334741,0,78,39746.3403356481,2008-10-25,08:10:05
39.926233,116.334592,0,78,39746.3403587963,2008-10-25,08:10:07
39.926253,116.334596,0,77,39746.3404166667,2008-10-25,08:10:12
39.926225,116.33481,0,76,39746.340474537,2008-10-25,08:10:17
39.926204,116.334999,0,76,39746.3404976852,2008-10-25,08:10:19
39.926218,116.335003,0,76,39746.3405555556,2008-10-25,08:10:24
39.926223,116.335206,0,76,39746.3405902778,2008-10-25,08:10:27
39.926213,116.335448,0,75,39746.3406018519,2008-10-25,08:10:28
39.926211,116.335604,0,75,39746.340625,2008-10-25,08:10:30
39.926244,116.335517,0,74,39746.3406828704,2008-10-25,08:10:35
39.926308,116.335469,0,74,39746.3407407407,2008-10-25,08:10:40
39.926272,116.335311,0,72,39746.3407986111,2008-10-25,08:10:45
39.926235,116.335469,0,71,39746.3408449074,2008-10-25,08:10:49
39.926186,116.33576,0,71,39746.3408564815,2008-10-25,08:10:50
39.926176,116.335901,0,68,39746.3408912037,2008-10-25,08:10:53
39.926187,116.335909,0,71,39746.3409490741,2008-10-25,08:10:58
39.926205,116.335791,0,71,39746.3409606481,2008-10-25,08:10:59
39.926228,116.335653,0,72,39746.3409722222,2008-10-25,08:11:00
39.926253,116.335516,0,73,39746.3410069444,2008-10-25,08:11:03
39.926224,116.335519,0,73,39746.3410648148,2008-10-25,08:11:08
39.926256,116.335464,0,72,39746.3411226852,2008-10-25,08:11:13
39.926275,116.335528,0,70,39746.3411805556,2008-10-25,08:11:18
39.926355,116.335528,0,70,39746.3412384259,2008-10-25,08:11:23
39.926322,116.335634,0,69,39746.3412962963,2008-10-25,08:11:28
39.926338,116.335678,0,68,39746.3413541667,2008-10-25,08:11:33
39.926362,116.335634,0,69,39746.341412037,2008-10-25,08:11:38
39.926391,116.335513,0,69,39746.3414699074,2008-10-25,08:11:43
39.926444,116.335376,0,70,39746.3415162037,2008-10-25,08:11:47
39.926427,116.335367,0,71,39746.3415740741,2008-10-25,08:11:52
39.926395,116.335477,0,71,39746.3416087963,2008-10-25,08:11:55
39.926364,116.335623,0,69,39746.3416666667,2008-10-25,08:12:00
39.926382,116.335676,0,70,39746.341724537,2008-10-25,08:12:05
39.926385,116.33578,0,70,39746.3417824074,2008-10-25,08:12:10
39.926371,116.335827,0,70,39746.3418402778,2008-10-25,08:12:15
39.926324,116.335866,0,69,39746.3418981481,2008-10-25,08:12:20
39.927482,116.329375,0,180,39746.3446990741,2008-10-25,08:16:22
39.926247,116.336474,0,65,39746.3447916667,2008-10-25,08:16:30
39.926207,116.336584,0,65,39746.3448032407,2008-10-25,08:16:31
39.926178,116.336746,0,66,39746.344837963,2008-10-25,08:16:34
39.926131,116.336995,0,66,39746.3448611111,2008-10-25,08:16:36
39.926223,116.337061,0,67,39746.3448958333,2008-10-25,08:16:39
39.926289,116.336963,0,69,39746.3449305556,2008-10-25,08:16:42
39.926324,116.336702,0,72,39746.3449768518,2008-10-25,08:16:46
39.926308,116.336824,0,72,39746.3449884259,2008-10-25,08:16:47
39.926308,116.336824,0,72,39746.3450231481,2008-10-25,08:16:50
39.926302,116.336824,0,74,39746.3450462963,2008-10-25,08:16:52
39.92628,116.336987,0,76,39746.3450925926,2008-10-25,08:16:56
39.926252,116.337153,0,76,39746.3451041667,2008-10-25,08:16:57
39.926151,116.337359,0,76,39746.3451157407,2008-10-25,08:16:58
39.926092,116.337579,0,76,39746.3451273148,2008-10-25,08:16:59
39.926085,116.337773,0,77,39746.3451388889,2008-10-25,08:17:00
39.92607,116.337896,0,78,39746.3451736111,2008-10-25,08:17:03
39.926053,116.338015,0,78,39746.3451851852,2008-10-25,08:17:04
39.926028,116.338162,0,79,39746.3452083333,2008-10-25,08:17:06
39.92601,116.33835,0,79,39746.3452314815,2008-10-25,08:17:08
39.926003,116.338469,0,81,39746.3452662037,2008-10-25,08:17:11
39.925987,116.33867,0,81,39746.3452893518,2008-10-25,08:17:13
39.926015,116.338778,0,83,39746.3453472222,2008-10-25,08:17:18
39.925932,116.338788,0,85,39746.3454050926,2008-10-25,08:17:23
39.925833,116.338956,0,86,39746.3454282407,2008-10-25,08:17:25
39.925731,116.339114,0,88,39746.345474537,2008-10-25,08:17:29
39.925628,116.339194,0,89,39746.3455092593,2008-10-25,08:17:32
39.92556,116.339387,0,91,39746.3455324074,2008-10-25,08:17:34
39.92556,116.339362,0,93,39746.3455902778,2008-10-25,08:17:39
39.925743,116.339358,0,95,39746.345625,2008-10-25,08:17:42
39.925789,116.339471,0,98,39746.3456828704,2008-10-25,08:17:47
39.925826,116.339598,0,101,39746.3457291667,2008-10-25,08:17:51
39.925842,116.339498,0,103,39746.345787037,2008-10-25,08:17:56
39.925842,116.339498,0,103,39746.3458217593,2008-10-25,08:17:59
39.925835,116.339491,0,106,39746.3458449074,2008-10-25,08:18:01
39.925826,116.339531,0,109,39746.3459027778,2008-10-25,08:18:06
39.925737,116.339548,0,112,39746.3459606481,2008-10-25,08:18:11
39.92576,116.339318,0,114,39746.3459953704,2008-10-25,08:18:14
39.925746,116.339366,0,116,39746.3460532407,2008-10-25,08:18:19
39.925767,116.339303,0,119,39746.3461111111,2008-10-25,08:18:24
39.92582,116.339201,0,121,39746.3461689815,2008-10-25,08:18:29
39.925896,116.339128,0,122,39746.3462037037,2008-10-25,08:18:32
39.925911,116.339103,0,124,39746.3462615741,2008-10-25,08:18:37
39.925916,116.339125,0,125,39746.3463194444,2008-10-25,08:18:42
39.92581,116.339181,0,125,39746.3463657407,2008-10-25,08:18:46
39.925908,116.339174,0,125,39746.3463888889,2008-10-25,08:18:48
39.925787,116.339297,0,125,39746.346412037,2008-10-25,08:18:50
39.925688,116.339367,0,125,39746.3464351852,2008-10-25,08:18:52
39.925698,116.33924,0,125,39746.3464814815,2008-10-25,08:18:56
39.925656,116.33914,0,125,39746.3465393518,2008-10-25,08:19:01
39.925676,116.33901,0,125,39746.3465740741,2008-10-25,08:19:04
39.925676,116.338906,0,125,39746.3466319444,2008-10-25,08:19:09
39.925632,116.338877,0,125,39746.3466898148,2008-10-25,08:19:14
39.929983,116.342479,0,129,39746.3481481481,2008-10-25,08:21:20
39.92651,116.33849,0,114,39746.3484837963,2008-10-25,08:21:49
39.926556,116.338627,0,108,39746.3485069444,2008-10-25,08:21:51
39.926662,116.338428,0,101,39746.3485648148,2008-10-25,08:21:56
39.926688,116.338264,0,101,39746.3485763889,2008-10-25,08:21:57
39.926705,116.338118,0,100,39746.348599537,2008-10-25,08:21:59
39.926699,116.337863,0,96,39746.3486458333,2008-10-25,08:22:03
39.926787,116.337754,0,93,39746.3486689815,2008-10-25,08:22:05
39.926811,116.33761,0,89,39746.3487152778,2008-10-25,08:22:09
39.926779,116.337421,0,85,39746.3487615741,2008-10-25,08:22:13
39.926767,116.337277,0,82,39746.3488078704,2008-10-25,08:22:17
39.926811,116.337284,0,76,39746.3488657407,2008-10-25,08:22:22
39.926825,116.337297,0,70,39746.3489236111,2008-10-25,08:22:27
39.926818,116.337342,0,64,39746.3489814815,2008-10-25,08:22:32
39.926811,116.337357,0,63,39746.3490393519,2008-10-25,08:22:37
39.926811,116.337357,0,63,39746.3490740741,2008-10-25,08:22:40
39.926805,116.337365,0,61,39746.3490972222,2008-10-25,08:22:42
39.926883,116.337476,0,64,39746.3491550926,2008-10-25,08:22:47
39.926921,116.337573,0,66,39746.349212963,2008-10-25,08:22:52
39.926923,116.33754,0,65,39746.3492708333,2008-10-25,08:22:57
39.926902,116.337603,0,63,39746.3493287037,2008-10-25,08:23:02
39.926907,116.337625,0,62,39746.3493865741,2008-10-25,08:23:07
39.926908,116.337618,0,59,39746.3494444444,2008-10-25,08:23:12
39.926908,116.337618,0,59,39746.3494791667,2008-10-25,08:23:15
39.926916,116.337615,0,54,39746.3495023148,2008-10-25,08:23:17
39.926871,116.337607,0,44,39746.3495601852,2008-10-25,08:23:22
39.926875,116.337622,0,42,39746.3496180556,2008-10-25,08:23:27
39.926908,116.337666,0,41,39746.3496759259,2008-10-25,08:23:32
39.926922,116.337709,0,38,39746.3497337963,2008-10-25,08:23:37
39.926928,116.337679,0,38,39746.3497916667,2008-10-25,08:23:42
39.926955,116.337678,0,37,39746.349849537,2008-10-25,08:23:47
39.926955,116.337678,0,37,39746.3498842593,2008-10-25,08:23:50
39.926954,116.337683,0,37,39746.3499074074,2008-10-25,08:23:52
39.926951,116.337674,0,37,39746.3499652778,2008-10-25,08:23:57
39.926951,116.337674,0,37,39746.35,2008-10-25,08:24:00
39.926947,116.337668,0,36,39746.3500231481,2008-10-25,08:24:02
39.926966,116.337681,0,37,39746.3500810185,2008-10-25,08:24:07
39.927004,116.337689,0,38,39746.3501388889,2008-10-25,08:24:12
39.927044,116.337697,0,38,39746.3501967593,2008-10-25,08:24:17
39.927153,116.337709,0,37,39746.3502314815,2008-10-25,08:24:20
39.927226,116.337638,0,37,39746.3502430556,2008-10-25,08:24:21
39.927071,116.337184,0,37,39746.3502662037,2008-10-25,08:24:23
39.926962,116.337027,0,37,39746.3502777778,2008-10-25,08:24:24
39.926894,116.336944,0,37,39746.3502893519,2008-10-25,08:24:25
39.926658,116.336995,0,37,39746.3503240741,2008-10-25,08:24:28
39.926477,116.337036,0,36,39746.3503356481,2008-10-25,08:24:29
39.926298,116.337158,0,35,39746.3503587963,2008-10-25,08:24:31
39.926305,116.337231,0,32,39746.3504166667,2008-10-25,08:24:36
39.926442,116.337983,0,31,39746.350474537,2008-10-25,08:24:41
39.926076,116.337372,0,33,39746.3504976852,2008-10-25,08:24:43
39.926002,116.33723,0,120,39746.3505092593,2008-10-25,08:24:44
39.926014,116.337452,0,114,39746.3505208333,2008-10-25,08:24:45
39.926053,116.337184,0,154,39746.3505324074,2008-10-25,08:24:46
39.926021,116.336999,0,174,39746.3505439815,2008-10-25,08:24:47
39.926016,116.33681,0,183,39746.3505555556,2008-10-25,08:24:48
39.926158,116.336516,0,199,39746.3505787037,2008-10-25,08:24:50
39.926158,116.336486,0,173,39746.3506365741,2008-10-25,08:24:55
39.926052,116.336438,0,160,39746.3506712963,2008-10-25,08:24:58
39.92614,116.33626,0,157,39746.3507175926,2008-10-25,08:25:02
39.926152,116.335963,0,159,39746.3507407407,2008-10-25,08:25:04
39.926151,116.335866,0,143,39746.3507986111,2008-10-25,08:25:09
39.92613,116.335835,0,131,39746.3508564815,2008-10-25,08:25:14
39.926131,116.335793,0,124,39746.3509143519,2008-10-25,08:25:19
39.926121,116.33582,0,115,39746.3509722222,2008-10-25,08:25:24
39.926118,116.335804,0,109,39746.3510300926,2008-10-25,08:25:29
39.926162,116.335769,0,107,39746.351087963,2008-10-25,08:25:34
39.926139,116.335758,0,105,39746.3511458333,2008-10-25,08:25:39
39.926148,116.335776,0,103,39746.3512037037,2008-10-25,08:25:44
39.926168,116.335794,0,99,39746.3512615741,2008-10-25,08:25:49
39.92618,116.335777,0,96,39746.3513194444,2008-10-25,08:25:54
39.926168,116.335824,0,93,39746.3513773148,2008-10-25,08:25:59
39.926185,116.335878,0,89,39746.3514351852,2008-10-25,08:26:04
39.926901,116.336608,0,-129,39746.3514699074,2008-10-25,08:26:07
39.926853,116.338519,0,-145,39746.3515046296,2008-10-25,08:26:10
39.926976,116.338372,0,-70,39746.3515509259,2008-10-25,08:26:14
39.927164,116.338206,0,-46,39746.3515625,2008-10-25,08:26:15
39.92729,116.338139,0,7,39746.3515740741,2008-10-25,08:26:16
39.927411,116.338046,0,32,39746.3515856481,2008-10-25,08:26:17
39.92733,116.338018,0,67,39746.3516203704,2008-10-25,08:26:20
39.927211,116.337996,0,74,39746.3516319444,2008-10-25,08:26:21
39.927081,116.337985,0,78,39746.3516782407,2008-10-25,08:26:25
39.927025,116.338052,0,78,39746.3517361111,2008-10-25,08:26:30
39.926987,116.338171,0,73,39746.3517824074,2008-10-25,08:26:34
39.927045,116.338251,0,67,39746.3518402778,2008-10-25,08:26:39
39.927053,116.338275,0,64,39746.3518981481,2008-10-25,08:26:44
39.927048,116.338287,0,64,39746.3519560185,2008-10-25,08:26:49
39.927031,116.338274,0,64,39746.3520138889,2008-10-25,08:26:54
39.926916,116.338236,0,66,39746.3520601852,2008-10-25,08:26:58
39.926749,116.338125,0,66,39746.3520717593,2008-10-25,08:26:59
39.926603,116.338022,0,68,39746.3520833333,2008-10-25,08:27:00
39.926533,116.337916,0,68,39746.3521180556,2008-10-25,08:27:03
39.926558,116.338051,0,67,39746.3521527778,2008-10-25,08:27:06
39.926578,116.33804,0,69,39746.3522106481,2008-10-25,08:27:11
39.92665,116.33805,0,69,39746.3522685185,2008-10-25,08:27:16
39.926724,116.338117,0,69,39746.3523263889,2008-10-25,08:27:21
39.926811,116.338167,0,68,39746.3523726852,2008-10-25,08:27:25
39.92693,116.338189,0,68,39746.3524074074,2008-10-25,08:27:28
39.927085,116.338187,0,67,39746.3524305556,2008-10-25,08:27:30
39.927227,116.338206,0,67,39746.3524537037,2008-10-25,08:27:32
39.927372,116.338212,0,67,39746.3524768518,2008-10-25,08:27:34
39.927511,116.338225,0,67,39746.3525,2008-10-25,08:27:36
39.927654,116.338231,0,66,39746.3525231481,2008-10-25,08:27:38
39.927747,116.338266,0,66,39746.3525462963,2008-10-25,08:27:40
39.927839,116.3383,0,65,39746.3525694444,2008-10-25,08:27:42
39.927932,116.33832,0,65,39746.3525925926,2008-10-25,08:27:44
39.928021,116.338338,0,64,39746.3526157407,2008-10-25,08:27:46
39.92815,116.338359,0,64,39746.352650463,2008-10-25,08:27:49
39.92832,116.338334,0,63,39746.3526851852,2008-10-25,08:27:52
39.928418,116.338277,0,63,39746.3527083333,2008-10-25,08:27:54
39.928522,116.338264,0,63,39746.3527430556,2008-10-25,08:27:57
39.928577,116.338272,0,62,39746.3528009259,2008-10-25,08:28:02
39.928623,116.338279,0,61,39746.3528587963,2008-10-25,08:28:07
39.928728,116.338235,0,59,39746.3528935185,2008-10-25,08:28:10
39.928794,116.338206,0,57,39746.3529513889,2008-10-25,08:28:15
39.928996,116.338191,0,56,39746.3529861111,2008-10-25,08:28:18
39.929152,116.338175,0,55,39746.3529976852,2008-10-25,08:28:19
39.929349,116.338151,0,54,39746.3530092593,2008-10-25,08:28:20
39.929465,116.338123,0,53,39746.3530324074,2008-10-25,08:28:22
39.929554,116.3381,0,52,39746.3530439815,2008-10-25,08:28:23
39.929644,116.338077,0,51,39746.3530555556,2008-10-25,08:28:24
39.92974,116.338037,0,49,39746.3530902778,2008-10-25,08:28:27
39.929847,116.337964,0,51,39746.353125,2008-10-25,08:28:30
39.929936,116.337898,0,50,39746.3531828704,2008-10-25,08:28:35
39.930041,116.337911,0,47,39746.3532407407,2008-10-25,08:28:40
39.930164,116.337921,0,44,39746.353287037,2008-10-25,08:28:44
39.930288,116.337939,0,42,39746.3533217593,2008-10-25,08:28:47
39.930384,116.337942,0,40,39746.3533449074,2008-10-25,08:28:49
39.930482,116.337948,0,38,39746.3533680556,2008-10-25,08:28:51
39.930592,116.337959,0,37,39746.3533912037,2008-10-25,08:28:53
39.930746,116.337955,0,35,39746.3534143518,2008-10-25,08:28:55
39.930912,116.33796,0,33,39746.3534375,2008-10-25,08:28:57
39.931058,116.337961,0,31,39746.3534606481,2008-10-25,08:28:59
39.931187,116.337964,0,29,39746.3534837963,2008-10-25,08:29:01
39.931293,116.337977,0,27,39746.3535069444,2008-10-25,08:29:03
39.931397,116.337993,0,26,39746.3535300926,2008-10-25,08:29:05
39.931506,116.337997,0,24,39746.3535532407,2008-10-25,08:29:07
39.931597,116.338001,0,22,39746.3535763889,2008-10-25,08:29:09
39.931704,116.338001,0,20,39746.3536111111,2008-10-25,08:29:12
39.93177,116.338016,0,17,39746.3536689815,2008-10-25,08:29:17
39.931799,116.338049,0,13,39746.3537268518,2008-10-25,08:29:22
39.931892,116.338034,0,9,39746.3537847222,2008-10-25,08:29:27
39.932021,116.338033,0,7,39746.3538194444,2008-10-25,08:29:30
39.932153,116.338021,0,4,39746.3538541667,2008-10-25,08:29:33
39.9323,116.337992,0,0,39746.3538888889,2008-10-25,08:29:36
39.932433,116.337983,0,-1,39746.353912037,2008-10-25,08:29:38
39.93258,116.337973,0,-3,39746.3539351852,2008-10-25,08:29:40
39.932736,116.337966,0,-5,39746.3539583333,2008-10-25,08:29:42
39.932898,116.337975,0,-8,39746.3539814815,2008-10-25,08:29:44
39.933056,116.337976,0,-10,39746.3540046296,2008-10-25,08:29:46
39.933213,116.337977,0,-13,39746.3540277778,2008-10-25,08:29:48
39.933374,116.337984,0,-15,39746.3540509259,2008-10-25,08:29:50
39.93353,116.337998,0,-17,39746.3540740741,2008-10-25,08:29:52
39.933676,116.338016,0,-20,39746.3540972222,2008-10-25,08:29:54
39.93384,116.33804,0,-22,39746.3541203704,2008-10-25,08:29:56
39.933994,116.338067,0,-23,39746.3541435185,2008-10-25,08:29:58
39.934135,116.338091,0,-25,39746.3541666667,2008-10-25,08:30:00
39.934265,116.338103,0,-26,39746.3541898148,2008-10-25,08:30:02
39.934399,116.338107,0,-27,39746.354212963,2008-10-25,08:30:04
39.934524,116.3381,0,-28,39746.3542361111,2008-10-25,08:30:06
39.934622,116.338096,0,-28,39746.3542592593,2008-10-25,08:30:08
39.934712,116.338083,0,-29,39746.3542824074,2008-10-25,08:30:10
39.934824,116.338079,0,-30,39746.3543171296,2008-10-25,08:30:13
39.934917,116.338079,0,-31,39746.3543634259,2008-10-25,08:30:17
39.934987,116.338042,0,-33,39746.3544212963,2008-10-25,08:30:22
39.935018,116.337982,0,-36,39746.3544791667,2008-10-25,08:30:27
39.935028,116.337976,0,-39,39746.354537037,2008-10-25,08:30:32
39.935028,116.337976,0,-39,39746.3545717593,2008-10-25,08:30:35
39.935034,116.337969,0,-42,39746.3545949074,2008-10-25,08:30:37
39.935062,116.337957,0,-43,39746.3546527778,2008-10-25,08:30:42
39.93508,116.337984,0,-45,39746.3547106481,2008-10-25,08:30:47
39.935018,116.338057,0,-46,39746.3547685185,2008-10-25,08:30:52
39.93508,116.338033,0,-46,39746.3548263889,2008-10-25,08:30:57
39.935154,116.337996,0,-47,39746.3548842593,2008-10-25,08:31:02
39.935165,116.337978,0,-48,39746.3549421296,2008-10-25,08:31:07
39.93518,116.337988,0,-48,39746.355,2008-10-25,08:31:12
39.935226,116.337983,0,-48,39746.3550578704,2008-10-25,08:31:17
39.935273,116.338004,0,-47,39746.3551157407,2008-10-25,08:31:22
39.935263,116.338033,0,-47,39746.3551736111,2008-10-25,08:31:27
39.935282,116.338026,0,-47,39746.3552314815,2008-10-25,08:31:32
39.935368,116.338023,0,-47,39746.3552893519,2008-10-25,08:31:37
39.935449,116.337983,0,-46,39746.3553472222,2008-10-25,08:31:42
39.935465,116.337957,0,-45,39746.3554050926,2008-10-25,08:31:47
39.935516,116.337918,0,-43,39746.355462963,2008-10-25,08:31:52
39.9355,116.337929,0,-41,39746.3555208333,2008-10-25,08:31:57
39.935478,116.337894,0,-39,39746.3555787037,2008-10-25,08:32:02
39.935457,116.337985,0,-33,39746.3556365741,2008-10-25,08:32:07
39.935486,116.337965,0,-24,39746.3556944444,2008-10-25,08:32:12
39.935509,116.337915,0,-14,39746.3557523148,2008-10-25,08:32:17
39.935568,116.337881,0,-3,39746.3558101852,2008-10-25,08:32:22
39.935619,116.337918,0,8,39746.3558680556,2008-10-25,08:32:27
39.935623,116.337905,0,20,39746.3559259259,2008-10-25,08:32:32
39.935636,116.337903,0,31,39746.3559837963,2008-10-25,08:32:37
39.935653,116.337922,0,38,39746.3560416667,2008-10-25,08:32:42
39.935642,116.337922,0,42,39746.356099537,2008-10-25,08:32:47
39.935659,116.33791,0,44,39746.3561574074,2008-10-25,08:32:52
39.935714,116.337912,0,44,39746.3562152778,2008-10-25,08:32:57
39.935814,116.337928,0,46,39746.3562731481,2008-10-25,08:33:02
39.935914,116.337938,0,45,39746.3563194444,2008-10-25,08:33:06
39.93599,116.337974,0,43,39746.3563773148,2008-10-25,08:33:11
39.936009,116.338079,0,42,39746.3564351852,2008-10-25,08:33:16
39.936,116.33822,0,44,39746.3564814815,2008-10-25,08:33:20
39.935981,116.338389,0,45,39746.3565162037,2008-10-25,08:33:23
39.93597,116.338506,0,45,39746.3565393519,2008-10-25,08:33:25
39.935951,116.338626,0,45,39746.3565625,2008-10-25,08:33:27
39.93593,116.338757,0,46,39746.3565856481,2008-10-25,08:33:29
39.935918,116.338883,0,47,39746.3566087963,2008-10-25,08:33:31
39.93592,116.339017,0,47,39746.3566435185,2008-10-25,08:33:34
39.935948,116.33908,0,44,39746.3567013889,2008-10-25,08:33:39
39.935972,116.339068,0,42,39746.3567592593,2008-10-25,08:33:44
39.935956,116.339016,0,39,39746.3568171296,2008-10-25,08:33:49
39.935938,116.339012,0,36,39746.356875,2008-10-25,08:33:54
39.935951,116.338992,0,34,39746.3569328704,2008-10-25,08:33:59
39.936864,116.339932,0,460,39746.3578935185,2008-10-25,08:35:22
39.936689,116.340161,0,479,39746.3579050926,2008-10-25,08:35:23
39.936814,116.340202,0,391,39746.3579166667,2008-10-25,08:35:24
39.936955,116.340225,0,301,39746.3579282407,2008-10-25,08:35:25
39.93728,116.340051,0,152,39746.3579513889,2008-10-25,08:35:27
39.937429,116.339984,0,77,39746.357962963,2008-10-25,08:35:28
39.937516,116.339977,0,35,39746.357974537,2008-10-25,08:35:29
39.9376,116.340049,0,1,39746.3579976852,2008-10-25,08:35:31
39.937617,116.34017,0,-8,39746.3580208333,2008-10-25,08:35:33
39.937622,116.34031,0,-12,39746.3580439815,2008-10-25,08:35:35
39.937614,116.340456,0,-12,39746.3580671296,2008-10-25,08:35:37
39.937598,116.340618,0,-10,39746.3580902778,2008-10-25,08:35:39
39.937601,116.340778,0,-6,39746.3581134259,2008-10-25,08:35:41
39.93759,116.340951,0,-1,39746.3581365741,2008-10-25,08:35:43
39.93756,116.341141,0,2,39746.3581597222,2008-10-25,08:35:45
39.937536,116.341339,0,7,39746.3581828704,2008-10-25,08:35:47
39.937526,116.341558,0,11,39746.3582060185,2008-10-25,08:35:49
39.937526,116.341778,0,15,39746.3582291667,2008-10-25,08:35:51
39.937545,116.34199,0,19,39746.3582523148,2008-10-25,08:35:53
39.937602,116.342185,0,22,39746.358275463,2008-10-25,08:35:55
39.937651,116.34235,0,24,39746.3582986111,2008-10-25,08:35:57
39.937729,116.342482,0,27,39746.3583217593,2008-10-25,08:35:59
39.937837,116.342484,0,28,39746.3583333333,2008-10-25,08:36:00
39.937919,116.342568,0,30,39746.3583564815,2008-10-25,08:36:02
39.937986,116.342687,0,35,39746.3583912037,2008-10-25,08:36:05
39.938031,116.342839,0,39,39746.3584143519,2008-10-25,08:36:07
39.938078,116.342973,0,43,39746.3584375,2008-10-25,08:36:09
39.93811,116.343124,0,47,39746.3584606481,2008-10-25,08:36:11
39.93813,116.343277,0,52,39746.3584837963,2008-10-25,08:36:13
39.938166,116.34342,0,56,39746.3585069444,2008-10-25,08:36:15
39.938189,116.34356,0,60,39746.3585300926,2008-10-25,08:36:17
39.938187,116.343683,0,63,39746.3585532407,2008-10-25,08:36:19
39.938265,116.34376,0,69,39746.358587963,2008-10-25,08:36:22
39.938356,116.343804,0,79,39746.3586342593,2008-10-25,08:36:26
39.938419,116.343754,0,92,39746.3586921296,2008-10-25,08:36:31
39.938377,116.3437,0,106,39746.35875,2008-10-25,08:36:36
39.938381,116.343631,0,118,39746.3588078704,2008-10-25,08:36:41
39.938432,116.343565,0,132,39746.3588657407,2008-10-25,08:36:46
39.938449,116.343451,0,142,39746.358912037,2008-10-25,08:36:50
39.938519,116.34363,0,53,39746.3592592593,2008-10-25,08:37:20
39.938461,116.343587,0,79,39746.3592708333,2008-10-25,08:37:21
39.938354,116.343514,0,96,39746.3592939815,2008-10-25,08:37:23
39.938406,116.343643,0,105,39746.3593518519,2008-10-25,08:37:28
39.93845,116.343702,0,129,39746.3593981481,2008-10-25,08:37:32
39.938482,116.34373,0,159,39746.3594560185,2008-10-25,08:37:37
39.93852,116.343849,0,168,39746.3595023148,2008-10-25,08:37:41
39.938572,116.343986,0,183,39746.3595486111,2008-10-25,08:37:45
39.938598,116.344094,0,192,39746.3595717593,2008-10-25,08:37:47
39.938598,116.344219,0,212,39746.3595949074,2008-10-25,08:37:49
39.938638,116.344324,0,221,39746.3596180556,2008-10-25,08:37:51
39.93868,116.344442,0,230,39746.3596412037,2008-10-25,08:37:53
39.938705,116.344576,0,238,39746.3596643518,2008-10-25,08:37:55
39.938729,116.344718,0,245,39746.3596875,2008-10-25,08:37:57
39.938756,116.344851,0,248,39746.3597106481,2008-10-25,08:37:59
39.938785,116.344972,0,247,39746.3597337963,2008-10-25,08:38:01
39.938808,116.345106,0,247,39746.3597569444,2008-10-25,08:38:03
39.938829,116.345237,0,249,39746.3597800926,2008-10-25,08:38:05
39.938823,116.345361,0,255,39746.3598148148,2008-10-25,08:38:08
39.938822,116.345455,0,268,39746.3598726852,2008-10-25,08:38:13
39.938821,116.345491,0,272,39746.3599305556,2008-10-25,08:38:18
39.938798,116.345515,0,273,39746.3599884259,2008-10-25,08:38:23
39.938789,116.34564,0,272,39746.3600347222,2008-10-25,08:38:27
39.938749,116.345749,0,268,39746.3600694444,2008-10-25,08:38:30
39.938715,116.345874,0,265,39746.3601041667,2008-10-25,08:38:33
39.938747,116.346006,0,267,39746.360162037,2008-10-25,08:38:38
39.939128,116.345962,0,254,39746.360625,2008-10-25,08:39:18
39.939198,116.345879,0,247,39746.3606597222,2008-10-25,08:39:21
39.939305,116.345836,0,247,39746.3606712963,2008-10-25,08:39:22
39.939411,116.345754,0,246,39746.3606944444,2008-10-25,08:39:24
39.939569,116.345647,0,242,39746.3607291667,2008-10-25,08:39:27
39.939705,116.345542,0,244,39746.3607523148,2008-10-25,08:39:29
39.939796,116.345488,0,245,39746.3607638889,2008-10-25,08:39:30
39.939899,116.345442,0,244,39746.360775463,2008-10-25,08:39:31
39.940041,116.34539,0,247,39746.3607986111,2008-10-25,08:39:33
39.940138,116.345388,0,246,39746.3608333333,2008-10-25,08:39:36
39.940006,116.345459,0,298,39746.3608449074,2008-10-25,08:39:37
39.93991,116.345507,0,346,39746.3608564815,2008-10-25,08:39:38
39.939816,116.345571,0,392,39746.3608680556,2008-10-25,08:39:39
39.939698,116.345638,0,440,39746.3608796296,2008-10-25,08:39:40
39.93984,116.345754,0,346,39746.3609259259,2008-10-25,08:39:44
39.93989,116.345732,0,314,39746.3609375,2008-10-25,08:39:45
39.939926,116.345676,0,283,39746.3609953704,2008-10-25,08:39:50
39.939953,116.345629,0,279,39746.3610532407,2008-10-25,08:39:55
39.939981,116.345596,0,284,39746.3611111111,2008-10-25,08:40:00
39.939986,116.345573,0,291,39746.3611689815,2008-10-25,08:40:05
39.940006,116.345569,0,297,39746.3612268518,2008-10-25,08:40:10
39.940034,116.345556,0,300,39746.3612847222,2008-10-25,08:40:15
39.940034,116.345556,0,300,39746.3613194444,2008-10-25,08:40:18
39.940029,116.345558,0,294,39746.3613425926,2008-10-25,08:40:20
39.940052,116.345569,0,288,39746.361400463,2008-10-25,08:40:25
39.940052,116.345569,0,288,39746.3614351852,2008-10-25,08:40:28
39.940049,116.345571,0,284,39746.3614583333,2008-10-25,08:40:30
39.940023,116.345602,0,281,39746.3615162037,2008-10-25,08:40:35
39.939974,116.345657,0,276,39746.3615740741,2008-10-25,08:40:40
39.939956,116.345723,0,271,39746.3616319444,2008-10-25,08:40:45
39.939952,116.345748,0,266,39746.3616898148,2008-10-25,08:40:50
39.939969,116.345746,0,264,39746.3617476852,2008-10-25,08:40:55
39.940085,116.345654,0,251,39746.3617939815,2008-10-25,08:40:59
39.940091,116.345629,0,242,39746.3618518518,2008-10-25,08:41:04
39.940117,116.345593,0,234,39746.3619097222,2008-10-25,08:41:09
39.940204,116.345619,0,228,39746.3619560185,2008-10-25,08:41:13
39.940303,116.345621,0,223,39746.3619907407,2008-10-25,08:41:16
39.9404,116.345628,0,219,39746.3620138889,2008-10-25,08:41:18
39.940519,116.345593,0,212,39746.3620486111,2008-10-25,08:41:21
39.940614,116.34559,0,209,39746.3620717593,2008-10-25,08:41:23
39.940719,116.345596,0,207,39746.3620949074,2008-10-25,08:41:25
39.940827,116.345583,0,203,39746.3621180556,2008-10-25,08:41:27
39.940946,116.345581,0,200,39746.3621412037,2008-10-25,08:41:29
39.941079,116.345588,0,200,39746.3621643518,2008-10-25,08:41:31
39.941194,116.345562,0,200,39746.3621875,2008-10-25,08:41:33
39.941332,116.345501,0,202,39746.3622106481,2008-10-25,08:41:35
39.941458,116.345497,0,201,39746.3622337963,2008-10-25,08:41:37
39.941588,116.345499,0,200,39746.3622569444,2008-10-25,08:41:39
39.941703,116.34548,0,199,39746.3622800926,2008-10-25,08:41:41
39.94181,116.345401,0,197,39746.3623032407,2008-10-25,08:41:43
39.941938,116.34536,0,194,39746.3623263889,2008-10-25,08:41:45
39.942075,116.345314,0,191,39746.362349537,2008-10-25,08:41:47
39.942209,116.345232,0,188,39746.3623726852,2008-10-25,08:41:49
39.942326,116.345161,0,184,39746.3623958333,2008-10-25,08:41:51
39.942444,116.345049,0,180,39746.3624189815,2008-10-25,08:41:53
39.942528,116.344966,0,178,39746.3624421296,2008-10-25,08:41:55
39.942621,116.344859,0,174,39746.3624652778,2008-10-25,08:41:57
39.942672,116.34474,0,173,39746.3624884259,2008-10-25,08:41:59
39.942718,116.344613,0,172,39746.3625115741,2008-10-25,08:42:01
39.942765,116.34449,0,170,39746.3625347222,2008-10-25,08:42:03
39.942808,116.344385,0,167,39746.3625578704,2008-10-25,08:42:05
39.942706,116.344242,0,165,39746.3626041667,2008-10-25,08:42:09
39.942693,116.344224,0,159,39746.362662037,2008-10-25,08:42:14
39.942638,116.34424,0,157,39746.3627199074,2008-10-25,08:42:19
39.942513,116.344259,0,157,39746.3627430556,2008-10-25,08:42:21
39.942421,116.344284,0,156,39746.3627662037,2008-10-25,08:42:23
39.94232,116.344325,0,154,39746.3628009259,2008-10-25,08:42:26
39.942227,116.344369,0,154,39746.3628356481,2008-10-25,08:42:29
39.942114,116.344411,0,158,39746.3628587963,2008-10-25,08:42:31
39.941981,116.344476,0,161,39746.3628935185,2008-10-25,08:42:34
39.941986,116.344382,0,166,39746.3629513889,2008-10-25,08:42:39
39.942061,116.344233,0,167,39746.3629861111,2008-10-25,08:42:42
39.942128,116.344087,0,167,39746.3630092593,2008-10-25,08:42:44
39.942227,116.343922,0,169,39746.3630324074,2008-10-25,08:42:46
39.942312,116.343784,0,170,39746.3630555556,2008-10-25,08:42:48
39.942346,116.343654,0,173,39746.3630787037,2008-10-25,08:42:50
39.942448,116.343549,0,172,39746.3630902778,2008-10-25,08:42:51
39.942519,116.343414,0,173,39746.363125,2008-10-25,08:42:54
39.942649,116.343303,0,173,39746.3631365741,2008-10-25,08:42:55
39.942787,116.343149,0,174,39746.3631597222,2008-10-25,08:42:57
39.942857,116.343066,0,176,39746.3631712963,2008-10-25,08:42:58
39.942947,116.342961,0,177,39746.3631828704,2008-10-25,08:42:59
39.943029,116.342864,0,177,39746.3631944444,2008-10-25,08:43:00
39.943105,116.342765,0,178,39746.3632060185,2008-10-25,08:43:01
39.943161,116.342673,0,179,39746.3632175926,2008-10-25,08:43:02
39.943252,116.3425,0,183,39746.3632407407,2008-10-25,08:43:04
39.943356,116.342331,0,186,39746.3632638889,2008-10-25,08:43:06
39.943426,116.342187,0,190,39746.363287037,2008-10-25,08:43:08
39.943477,116.342074,0,197,39746.3633217593,2008-10-25,08:43:11
39.943488,116.342012,0,208,39746.3633796296,2008-10-25,08:43:16
39.943491,116.341984,0,212,39746.3634375,2008-10-25,08:43:21
39.943489,116.341965,0,219,39746.3634953704,2008-10-25,08:43:26
39.943519,116.341857,0,226,39746.3635416667,2008-10-25,08:43:30
39.943549,116.341736,0,236,39746.3635763889,2008-10-25,08:43:33
39.943593,116.341634,0,244,39746.363599537,2008-10-25,08:43:35
39.943654,116.341499,0,251,39746.3636226852,2008-10-25,08:43:37
39.943719,116.34136,0,258,39746.3636458333,2008-10-25,08:43:39
39.943759,116.34124,0,265,39746.3636689815,2008-10-25,08:43:41
39.943817,116.341083,0,269,39746.3636921296,2008-10-25,08:43:43
39.9439,116.3409,0,272,39746.3637152778,2008-10-25,08:43:45
39.943978,116.340726,0,274,39746.3637384259,2008-10-25,08:43:47
39.944041,116.340532,0,276,39746.3637615741,2008-10-25,08:43:49
39.94409,116.340331,0,279,39746.3637847222,2008-10-25,08:43:51
39.944133,116.340113,0,281,39746.3638078704,2008-10-25,08:43:53
39.944172,116.339892,0,283,39746.3638310185,2008-10-25,08:43:55
39.944203,116.339664,0,285,39746.3638541667,2008-10-25,08:43:57
39.944227,116.339539,0,286,39746.3638657407,2008-10-25,08:43:58
39.944283,116.339308,0,289,39746.3638888889,2008-10-25,08:44:00
39.944316,116.339179,0,290,39746.363900463,2008-10-25,08:44:01
39.944355,116.339058,0,291,39746.363912037,2008-10-25,08:44:02
39.944386,116.338947,0,292,39746.3639236111,2008-10-25,08:44:03
39.944423,116.338835,0,294,39746.3639351852,2008-10-25,08:44:04
39.944477,116.338624,0,297,39746.3639583333,2008-10-25,08:44:06
39.944551,116.338424,0,299,39746.3639814815,2008-10-25,08:44:08
39.9446,116.338215,0,302,39746.3640046296,2008-10-25,08:44:10
39.944635,116.338062,0,306,39746.3640277778,2008-10-25,08:44:12
39.944703,116.3379,0,309,39746.3640509259,2008-10-25,08:44:14
39.944771,116.337717,0,312,39746.3640740741,2008-10-25,08:44:16
39.944861,116.33756,0,315,39746.3640972222,2008-10-25,08:44:18
39.944937,116.337394,0,318,39746.3641203704,2008-10-25,08:44:20
39.945025,116.337238,0,321,39746.3641435185,2008-10-25,08:44:22
39.945099,116.337122,0,324,39746.3641666667,2008-10-25,08:44:24
39.945177,116.337052,0,329,39746.3642013889,2008-10-25,08:44:27
39.945201,116.337056,0,329,39746.3642592593,2008-10-25,08:44:32
39.945228,116.337053,0,333,39746.3643171296,2008-10-25,08:44:37
39.945228,116.337053,0,333,39746.3643518519,2008-10-25,08:44:40
39.945236,116.337049,0,335,39746.364375,2008-10-25,08:44:42
39.945249,116.337034,0,335,39746.3644328704,2008-10-25,08:44:47
39.945264,116.33701,0,334,39746.3644907407,2008-10-25,08:44:52
39.945302,116.336918,0,322,39746.3645486111,2008-10-25,08:44:57
39.945377,116.336799,0,315,39746.3645833333,2008-10-25,08:45:00
39.945441,116.336654,0,309,39746.3646180556,2008-10-25,08:45:03
39.945496,116.336543,0,304,39746.3646412037,2008-10-25,08:45:05
39.945568,116.336439,0,300,39746.3646643519,2008-10-25,08:45:07
39.945636,116.336308,0,296,39746.3646875,2008-10-25,08:45:09
39.945708,116.336172,0,294,39746.3647106481,2008-10-25,08:45:11
39.945837,116.336081,0,294,39746.3647337963,2008-10-25,08:45:13
39.945954,116.335979,0,295,39746.3647569444,2008-10-25,08:45:15
39.946028,116.335897,0,295,39746.3647800926,2008-10-25,08:45:17
39.946101,116.335814,0,293,39746.3648148148,2008-10-25,08:45:20
39.946198,116.335795,0,290,39746.364849537,2008-10-25,08:45:23
39.946314,116.335742,0,284,39746.3648726852,2008-10-25,08:45:25
39.946402,116.335702,0,274,39746.3648958333,2008-10-25,08:45:27
39.946487,116.335622,0,265,39746.3649189815,2008-10-25,08:45:29
39.946558,116.33553,0,260,39746.3649305556,2008-10-25,08:45:30
39.94664,116.335341,0,251,39746.3649537037,2008-10-25,08:45:32
39.94658,116.335239,0,245,39746.3649768519,2008-10-25,08:45:34
39.946558,116.335124,0,238,39746.365,2008-10-25,08:45:36
39.946497,116.335018,0,233,39746.3650231481,2008-10-25,08:45:38
39.946442,116.33492,0,220,39746.3650694444,2008-10-25,08:45:42
39.946483,116.334951,0,205,39746.3651273148,2008-10-25,08:45:47
39.946573,116.334914,0,198,39746.365162037,2008-10-25,08:45:50
39.946652,116.334834,0,192,39746.3651967593,2008-10-25,08:45:53
39.946711,116.334681,0,186,39746.3652314815,2008-10-25,08:45:56
39.946759,116.334517,0,181,39746.3652546296,2008-10-25,08:45:58
39.946806,116.334416,0,179,39746.3652662037,2008-10-25,08:45:59
39.947899,116.332105,0,158,39746.3655092593,2008-10-25,08:46:20
39.948088,116.332016,0,158,39746.3655208333,2008-10-25,08:46:21
39.94821,116.331844,0,157,39746.3655439815,2008-10-25,08:46:23
39.948375,116.331737,0,151,39746.3655555556,2008-10-25,08:46:24
39.948462,116.331648,0,149,39746.3655671296,2008-10-25,08:46:25
39.948542,116.331569,0,148,39746.3655787037,2008-10-25,08:46:26
39.948618,116.331499,0,147,39746.3655902778,2008-10-25,08:46:27
39.948709,116.331437,0,148,39746.3656018519,2008-10-25,08:46:28
39.948795,116.331364,0,146,39746.3656134259,2008-10-25,08:46:29
39.948891,116.331279,0,146,39746.3656365741,2008-10-25,08:46:31
39.948972,116.331221,0,146,39746.3656597222,2008-10-25,08:46:33
39.949,116.331172,0,143,39746.3657175926,2008-10-25,08:46:38
39.948969,116.33115,0,142,39746.365775463,2008-10-25,08:46:43
39.948981,116.331113,0,141,39746.3658333333,2008-10-25,08:46:48
39.948979,116.331082,0,141,39746.3658912037,2008-10-25,08:46:53
39.948961,116.331092,0,144,39746.3659490741,2008-10-25,08:46:58
39.948961,116.331092,0,144,39746.3659837963,2008-10-25,08:47:01
39.948968,116.331085,0,147,39746.3660069444,2008-10-25,08:47:03
39.948977,116.331097,0,149,39746.3660648148,2008-10-25,08:47:08
39.948977,116.331097,0,149,39746.366099537,2008-10-25,08:47:11
39.948978,116.331103,0,150,39746.3661226852,2008-10-25,08:47:13
39.948985,116.331093,0,152,39746.3661805556,2008-10-25,08:47:18
39.948979,116.331106,0,152,39746.3662384259,2008-10-25,08:47:23
39.949015,116.331003,0,162,39746.3662962963,2008-10-25,08:47:28
39.949052,116.3309,0,176,39746.3663425926,2008-10-25,08:47:32
39.949107,116.330784,0,194,39746.366400463,2008-10-25,08:47:37
39.949206,116.330704,0,207,39746.3664351852,2008-10-25,08:47:40
39.949286,116.330648,0,217,39746.3664583333,2008-10-25,08:47:42
39.949389,116.33059,0,230,39746.3664930556,2008-10-25,08:47:45
39.949481,116.330572,0,243,39746.3665393519,2008-10-25,08:47:49
39.949555,116.330548,0,254,39746.3665972222,2008-10-25,08:47:54
39.949626,116.330493,0,261,39746.3666550926,2008-10-25,08:47:59
39.949714,116.330445,0,264,39746.3666782407,2008-10-25,08:48:01
39.949839,116.330391,0,267,39746.366712963,2008-10-25,08:48:04
39.949945,116.330331,0,268,39746.3667476852,2008-10-25,08:48:07
39.950041,116.330263,0,270,39746.3667824074,2008-10-25,08:48:10
39.950141,116.330208,0,269,39746.3668171296,2008-10-25,08:48:13
39.950226,116.330147,0,266,39746.3668518519,2008-10-25,08:48:16
39.950325,116.3301,0,264,39746.3668865741,2008-10-25,08:48:19
39.950441,116.330041,0,263,39746.3669328704,2008-10-25,08:48:23
39.950498,116.330015,0,263,39746.3669907407,2008-10-25,08:48:28
39.950513,116.330019,0,261,39746.3670486111,2008-10-25,08:48:33
39.950528,116.330013,0,268,39746.3671064815,2008-10-25,08:48:38
39.950539,116.330006,0,269,39746.3671643519,2008-10-25,08:48:43
39.950562,116.330019,0,268,39746.3672222222,2008-10-25,08:48:48
39.950557,116.330032,0,268,39746.3672800926,2008-10-25,08:48:53
39.950648,116.329981,0,267,39746.367337963,2008-10-25,08:48:58
39.950788,116.32988,0,262,39746.3673726852,2008-10-25,08:49:01
39.950922,116.329761,0,256,39746.3674074074,2008-10-25,08:49:04
39.950929,116.329633,0,259,39746.3674537037,2008-10-25,08:49:08
39.950945,116.329491,0,260,39746.3674884259,2008-10-25,08:49:11
39.95095,116.329326,0,259,39746.3675231481,2008-10-25,08:49:14
39.950939,116.329154,0,258,39746.3675578704,2008-10-25,08:49:17
39.950948,116.329023,0,257,39746.3675810185,2008-10-25,08:49:19
39.950944,116.328906,0,257,39746.3676041667,2008-10-25,08:49:21
39.950929,116.328771,0,258,39746.3676388889,2008-10-25,08:49:24
39.950961,116.328642,0,258,39746.3676736111,2008-10-25,08:49:27
39.950984,116.328519,0,259,39746.3677083333,2008-10-25,08:49:30
39.950998,116.328381,0,260,39746.3677430556,2008-10-25,08:49:33
39.950995,116.328237,0,261,39746.3677662037,2008-10-25,08:49:35
39.95098,116.328097,0,262,39746.3677893518,2008-10-25,08:49:37
39.950972,116.327927,0,263,39746.3678125,2008-10-25,08:49:39
39.951013,116.327749,0,265,39746.3678356481,2008-10-25,08:49:41
39.951017,116.327554,0,268,39746.3678587963,2008-10-25,08:49:43
39.951005,116.327387,0,271,39746.3678819444,2008-10-25,08:49:45
39.951034,116.327273,0,275,39746.3679050926,2008-10-25,08:49:47
39.951042,116.32711,0,278,39746.3679282407,2008-10-25,08:49:49
39.951052,116.326958,0,282,39746.3679513889,2008-10-25,08:49:51
39.951054,116.326746,0,285,39746.367974537,2008-10-25,08:49:53
39.951038,116.326578,0,289,39746.3679976852,2008-10-25,08:49:55
39.951041,116.326454,0,296,39746.3680208333,2008-10-25,08:49:57
39.951115,116.326372,0,309,39746.3680787037,2008-10-25,08:50:02
39.951132,116.32636,0,318,39746.3681365741,2008-10-25,08:50:07
39.951142,116.326348,0,323,39746.3681944444,2008-10-25,08:50:12
39.951148,116.326337,0,325,39746.3682523148,2008-10-25,08:50:17
39.951156,116.326316,0,327,39746.3683101852,2008-10-25,08:50:22
39.951174,116.3263,0,328,39746.3683680556,2008-10-25,08:50:27
39.951169,116.326273,0,321,39746.3684259259,2008-10-25,08:50:32
39.951163,116.326206,0,316,39746.3684837963,2008-10-25,08:50:37
39.951108,116.32607,0,311,39746.3685185185,2008-10-25,08:50:40
39.951051,116.325957,0,307,39746.3685416667,2008-10-25,08:50:42
39.950979,116.325792,0,304,39746.3685763889,2008-10-25,08:50:45
39.950907,116.32564,0,302,39746.368599537,2008-10-25,08:50:47
39.950866,116.32548,0,300,39746.3686226852,2008-10-25,08:50:49
39.950864,116.325299,0,298,39746.3686458333,2008-10-25,08:50:51
39.950873,116.325111,0,297,39746.3686689815,2008-10-25,08:50:53
39.950883,116.324916,0,296,39746.3686921296,2008-10-25,08:50:55
39.950892,116.324701,0,295,39746.3687152778,2008-10-25,08:50:57
39.950912,116.32447,0,295,39746.3687384259,2008-10-25,08:50:59
39.950924,116.324246,0,294,39746.3687615741,2008-10-25,08:51:01
39.950943,116.324003,0,294,39746.3687847222,2008-10-25,08:51:03
39.950963,116.32388,0,294,39746.3687962963,2008-10-25,08:51:04
39.950994,116.323759,0,294,39746.3688078704,2008-10-25,08:51:05
39.951014,116.323639,0,293,39746.3688194444,2008-10-25,08:51:06
39.951035,116.323519,0,293,39746.3688310185,2008-10-25,08:51:07
39.951057,116.323399,0,293,39746.3688425926,2008-10-25,08:51:08
39.951077,116.32328,0,293,39746.3688541667,2008-10-25,08:51:09
39.951064,116.323134,0,293,39746.3688657407,2008-10-25,08:51:10
39.951048,116.322999,0,293,39746.3688773148,2008-10-25,08:51:11
39.951029,116.322868,0,292,39746.3688888889,2008-10-25,08:51:12
39.951017,116.322736,0,292,39746.368900463,2008-10-25,08:51:13
39.951018,116.32261,0,292,39746.368912037,2008-10-25,08:51:14
39.950996,116.322491,0,292,39746.3689236111,2008-10-25,08:51:15
39.951018,116.322274,0,292,39746.3689467593,2008-10-25,08:51:17
39.951013,116.322154,0,292,39746.3689583333,2008-10-25,08:51:18
39.951024,116.322033,0,291,39746.3689699074,2008-10-25,08:51:19
39.951031,116.32181,0,291,39746.3689930556,2008-10-25,08:51:21
39.951053,116.32159,0,291,39746.3690162037,2008-10-25,08:51:23
39.95104,116.32138,0,291,39746.3690393518,2008-10-25,08:51:25
39.951026,116.321173,0,291,39746.3690625,2008-10-25,08:51:27
39.951022,116.320956,0,291,39746.3690856481,2008-10-25,08:51:29
39.951027,116.320737,0,291,39746.3691087963,2008-10-25,08:51:31
39.951041,116.320621,0,290,39746.3691203704,2008-10-25,08:51:32
39.951059,116.320439,0,290,39746.3691435185,2008-10-25,08:51:34
39.951095,116.320312,0,290,39746.3691666667,2008-10-25,08:51:36
39.951056,116.320173,0,289,39746.3692013889,2008-10-25,08:51:39
39.951077,116.320099,0,286,39746.3692592593,2008-10-25,08:51:44
39.951087,116.320019,0,282,39746.3693171296,2008-10-25,08:51:49
39.951102,116.31997,0,279,39746.369375,2008-10-25,08:51:54
39.951087,116.319962,0,278,39746.3694328704,2008-10-25,08:51:59
39.951065,116.319984,0,277,39746.3694907407,2008-10-25,08:52:04
39.951032,116.319908,0,275,39746.3695486111,2008-10-25,08:52:09
39.950925,116.319719,0,273,39746.3695833333,2008-10-25,08:52:12
39.950854,116.319619,0,272,39746.3695949074,2008-10-25,08:52:13
39.950797,116.319527,0,271,39746.3696064815,2008-10-25,08:52:14
39.950745,116.319406,0,269,39746.3696296296,2008-10-25,08:52:16
39.950755,116.319265,0,267,39746.3696643518,2008-10-25,08:52:19
39.950751,116.319132,0,266,39746.3696875,2008-10-25,08:52:21
39.950705,116.318962,0,265,39746.3697106481,2008-10-25,08:52:23
39.950689,116.318798,0,264,39746.3697337963,2008-10-25,08:52:25
39.950691,116.318657,0,263,39746.3697569444,2008-10-25,08:52:27
39.950708,116.318517,0,263,39746.3697685185,2008-10-25,08:52:28
39.950805,116.318457,0,261,39746.3698032407,2008-10-25,08:52:31
39.950781,116.318321,0,259,39746.3698263889,2008-10-25,08:52:33
39.950763,116.318165,0,257,39746.369849537,2008-10-25,08:52:35
39.950874,116.318067,0,252,39746.3698726852,2008-10-25,08:52:37
39.951025,116.317998,0,246,39746.3698958333,2008-10-25,08:52:39
39.951189,116.317937,0,242,39746.3699189815,2008-10-25,08:52:41
39.951333,116.317897,0,240,39746.3699421296,2008-10-25,08:52:43
39.951471,116.31786,0,237,39746.3699652778,2008-10-25,08:52:45
39.951585,116.317849,0,234,39746.3699884259,2008-10-25,08:52:47
39.951688,116.317839,0,231,39746.3700115741,2008-10-25,08:52:49
39.951779,116.317823,0,228,39746.3700347222,2008-10-25,08:52:51
39.951869,116.317783,0,217,39746.3700925926,2008-10-25,08:52:56
39.951903,116.31768,0,208,39746.3701388889,2008-10-25,08:53:00
39.951852,116.317594,0,201,39746.3701967593,2008-10-25,08:53:05
39.951985,116.316881,0,207,39746.3702314815,2008-10-25,08:53:08
39.952294,116.316659,0,218,39746.3702430556,2008-10-25,08:53:09
39.952458,116.316513,0,226,39746.3702546296,2008-10-25,08:53:10
39.952515,116.316168,0,240,39746.3702662037,2008-10-25,08:53:11
39.952899,116.315823,0,252,39746.3702777778,2008-10-25,08:53:12
39.956138,116.314469,0,282,39746.3704861111,2008-10-25,08:53:30
39.955982,116.314623,0,283,39746.3704976852,2008-10-25,08:53:31
39.95552,116.315155,0,286,39746.3705208333,2008-10-25,08:53:33
39.955428,116.315361,0,283,39746.3705439815,2008-10-25,08:53:35
39.955267,116.315652,0,290,39746.3705555556,2008-10-25,08:53:36
39.955346,116.315712,0,291,39746.3705671296,2008-10-25,08:53:37
39.955457,116.315722,0,295,39746.3706018519,2008-10-25,08:53:40
39.955614,116.315663,0,297,39746.370625,2008-10-25,08:53:42
39.955804,116.315612,0,299,39746.3706481481,2008-10-25,08:53:44
39.955946,116.315627,0,305,39746.3706712963,2008-10-25,08:53:46
39.956057,116.315685,0,312,39746.3706944444,2008-10-25,08:53:48
39.956096,116.315793,0,322,39746.3707175926,2008-10-25,08:53:50
39.956056,116.315952,0,335,39746.3707407407,2008-10-25,08:53:52
39.955943,116.31613,0,349,39746.3707638889,2008-10-25,08:53:54
39.95589,116.316256,0,357,39746.3707986111,2008-10-25,08:53:57
39.955762,116.316373,0,367,39746.3708333333,2008-10-25,08:54:00
39.955678,116.316466,0,374,39746.3708680556,2008-10-25,08:54:03
39.95559,116.31651,0,376,39746.3708796296,2008-10-25,08:54:04
39.955435,116.31662,0,399,39746.3708912037,2008-10-25,08:54:05
39.95531,116.316679,0,407,39746.3709259259,2008-10-25,08:54:08
39.955206,116.316723,0,411,39746.3709490741,2008-10-25,08:54:10
39.955093,116.316798,0,425,39746.3709837963,2008-10-25,08:54:13
39.955097,116.316856,0,443,39746.3710416667,2008-10-25,08:54:18
39.955192,116.31685,0,451,39746.3710648148,2008-10-25,08:54:20
39.955342,116.316804,0,446,39746.371087963,2008-10-25,08:54:22
39.955463,116.316799,0,447,39746.3711111111,2008-10-25,08:54:24
39.955644,116.316748,0,444,39746.3711342593,2008-10-25,08:54:26
39.955748,116.316715,0,442,39746.3711458333,2008-10-25,08:54:27
39.955907,116.316684,0,441,39746.3711689815,2008-10-25,08:54:29
39.956054,116.316683,0,439,39746.3711921296,2008-10-25,08:54:31
39.956213,116.316678,0,441,39746.3712152778,2008-10-25,08:54:33
39.956392,116.316674,0,447,39746.3712384259,2008-10-25,08:54:35
39.956484,116.316666,0,452,39746.37125,2008-10-25,08:54:36
39.956608,116.316676,0,457,39746.3712731482,2008-10-25,08:54:38
39.956781,116.316659,0,462,39746.3712962963,2008-10-25,08:54:40
39.956982,116.316601,0,464,39746.3713194444,2008-10-25,08:54:42
39.9571,116.316576,0,464,39746.3713310185,2008-10-25,08:54:43
39.957191,116.31656,0,466,39746.3713425926,2008-10-25,08:54:44
39.957286,116.316541,0,470,39746.3713541667,2008-10-25,08:54:45
39.957391,116.316524,0,474,39746.3713657407,2008-10-25,08:54:46
39.957499,116.316513,0,476,39746.3713773148,2008-10-25,08:54:47
39.957624,116.316553,0,487,39746.371400463,2008-10-25,08:54:49
39.957723,116.316593,0,497,39746.3714236111,2008-10-25,08:54:51
39.957855,116.316601,0,501,39746.3714467593,2008-10-25,08:54:53
39.958024,116.316602,0,507,39746.3714699074,2008-10-25,08:54:55
39.9582,116.316603,0,513,39746.3714930556,2008-10-25,08:54:57
39.958343,116.31663,0,523,39746.3715162037,2008-10-25,08:54:59
39.958431,116.316684,0,538,39746.3715393519,2008-10-25,08:55:01
39.958531,116.316686,0,540,39746.3715509259,2008-10-25,08:55:02
39.958698,116.316681,0,543,39746.3715740741,2008-10-25,08:55:04
39.959932,116.316223,0,422,39746.3722106481,2008-10-25,08:55:59
39.960183,116.316135,0,382,39746.3722222222,2008-10-25,08:56:00
39.960281,116.31612,0,370,39746.3722337963,2008-10-25,08:56:01
39.959944,116.316437,0,460,39746.3722685185,2008-10-25,08:56:04
39.959839,116.316552,0,496,39746.3722800926,2008-10-25,08:56:05
39.959947,116.316633,0,515,39746.3723148148,2008-10-25,08:56:08
39.960086,116.31667,0,516,39746.372337963,2008-10-25,08:56:10
39.960235,116.316688,0,515,39746.3723611111,2008-10-25,08:56:12
39.960358,116.316667,0,514,39746.3723726852,2008-10-25,08:56:13
39.960454,116.316658,0,514,39746.3723842593,2008-10-25,08:56:14
39.960552,116.316642,0,514,39746.3723958333,2008-10-25,08:56:15
39.960656,116.316638,0,518,39746.3724074074,2008-10-25,08:56:16
39.960748,116.316633,0,521,39746.3724189815,2008-10-25,08:56:17
39.960848,116.316668,0,525,39746.3724421296,2008-10-25,08:56:19
39.960971,116.3167,0,530,39746.3724652778,2008-10-25,08:56:21
39.961085,116.316731,0,535,39746.3724884259,2008-10-25,08:56:23
39.961186,116.316759,0,537,39746.3725115741,2008-10-25,08:56:25
39.961296,116.316773,0,540,39746.3725347222,2008-10-25,08:56:27
39.961371,116.316849,0,554,39746.3725810185,2008-10-25,08:56:31
39.961466,116.316865,0,564,39746.3726157407,2008-10-25,08:56:34
39.961548,116.316875,0,579,39746.372650463,2008-10-25,08:56:37
39.961592,116.316909,0,608,39746.3726851852,2008-10-25,08:56:40
39.961872,116.316799,0,604,39746.3727199074,2008-10-25,08:56:43
39.962077,116.316714,0,587,39746.3727314815,2008-10-25,08:56:44
39.9622,116.316675,0,576,39746.3727430556,2008-10-25,08:56:45
39.962316,116.316628,0,567,39746.3727546296,2008-10-25,08:56:46
39.962415,116.316596,0,561,39746.3727662037,2008-10-25,08:56:47
39.96253,116.316553,0,553,39746.3727893519,2008-10-25,08:56:49
39.962629,116.316521,0,548,39746.3728125,2008-10-25,08:56:51
39.962705,116.316493,0,540,39746.3728703704,2008-10-25,08:56:56
39.962795,116.316461,0,537,39746.3728935185,2008-10-25,08:56:58
39.962913,116.31642,0,536,39746.3729513889,2008-10-25,08:57:03
39.963012,116.316393,0,536,39746.372974537,2008-10-25,08:57:05
39.963119,116.316372,0,536,39746.3729976852,2008-10-25,08:57:07
39.963243,116.316321,0,536,39746.3730324074,2008-10-25,08:57:10
39.963268,116.316323,0,535,39746.3730902778,2008-10-25,08:57:15
39.963379,116.316255,0,534,39746.3731365741,2008-10-25,08:57:19
39.963406,116.31624,0,533,39746.3731944444,2008-10-25,08:57:24
39.963379,116.316267,0,534,39746.3732523148,2008-10-25,08:57:29
39.963363,116.316289,0,534,39746.3733101852,2008-10-25,08:57:34
39.963372,116.316296,0,533,39746.3733680556,2008-10-25,08:57:39
39.963476,116.316245,0,531,39746.3733912037,2008-10-25,08:57:41
39.963567,116.316202,0,529,39746.3734027778,2008-10-25,08:57:42
39.963663,116.316145,0,529,39746.3734490741,2008-10-25,08:57:46
39.963815,116.316073,0,529,39746.3734722222,2008-10-25,08:57:48
39.964359,116.315764,0,522,39746.3735069444,2008-10-25,08:57:51
39.965354,116.315182,0,513,39746.3735532407,2008-10-25,08:57:55
39.965572,116.315079,0,510,39746.3735648148,2008-10-25,08:57:56
39.965672,116.315007,0,508,39746.3735763889,2008-10-25,08:57:57
39.965766,116.314978,0,507,39746.373587963,2008-10-25,08:57:58
39.965882,116.314883,0,497,39746.3736226852,2008-10-25,08:58:01
39.965966,116.314833,0,493,39746.3736458333,2008-10-25,08:58:03
39.966069,116.314784,0,491,39746.3736805556,2008-10-25,08:58:06
39.966054,116.314761,0,490,39746.3737384259,2008-10-25,08:58:11
39.966155,116.314688,0,497,39746.3737847222,2008-10-25,08:58:15
39.965462,116.313763,0,494,39746.3739930556,2008-10-25,08:58:33
39.965356,116.313662,0,494,39746.3740046296,2008-10-25,08:58:34
39.965278,116.313572,0,494,39746.3740162037,2008-10-25,08:58:35
39.965206,116.313431,0,494,39746.3740277778,2008-10-25,08:58:36
39.965141,116.313292,0,495,39746.3740393519,2008-10-25,08:58:37
39.965081,116.313142,0,494,39746.3740509259,2008-10-25,08:58:38
39.965035,116.312968,0,495,39746.3740625,2008-10-25,08:58:39
39.964994,116.31281,0,496,39746.3740740741,2008-10-25,08:58:40
39.964958,116.312667,0,497,39746.3740856481,2008-10-25,08:58:41
39.964926,116.312556,0,498,39746.3740972222,2008-10-25,08:58:42
39.964879,116.312362,0,496,39746.3741203704,2008-10-25,08:58:44
39.964858,116.31216,0,501,39746.3741435185,2008-10-25,08:58:46
39.964475,116.312053,0,522,39746.3746064815,2008-10-25,08:59:26
39.96443,116.311981,0,539,39746.3746643519,2008-10-25,08:59:31
39.964358,116.311873,0,558,39746.3747106481,2008-10-25,08:59:35
39.964285,116.311776,0,562,39746.3747453704,2008-10-25,08:59:38
39.964205,116.311622,0,564,39746.3747800926,2008-10-25,08:59:41
39.964148,116.311478,0,565,39746.3748032407,2008-10-25,08:59:43
39.964125,116.311375,0,579,39746.3748148148,2008-10-25,08:59:44
39.964056,116.311228,0,652,39746.3748263889,2008-10-25,08:59:45
39.96406,116.311125,0,613,39746.374837963,2008-10-25,08:59:46
39.964057,116.311014,0,583,39746.374849537,2008-10-25,08:59:47
39.964059,116.3109,0,562,39746.3748611111,2008-10-25,08:59:48
39.964055,116.310782,0,548,39746.3748726852,2008-10-25,08:59:49
39.964028,116.310579,0,530,39746.3748958333,2008-10-25,08:59:51
39.963986,116.310393,0,522,39746.3749189815,2008-10-25,08:59:53
39.963948,116.310214,0,519,39746.3749421296,2008-10-25,08:59:55
39.963874,116.310043,0,516,39746.3749652778,2008-10-25,08:59:57
39.963808,116.30985,0,516,39746.3749884259,2008-10-25,08:59:59
39.963734,116.309666,0,516,39746.3750115741,2008-10-25,09:00:01
39.963665,116.309469,0,516,39746.3750347222,2008-10-25,09:00:03
39.963605,116.309257,0,517,39746.3750578704,2008-10-25,09:00:05
39.963543,116.309055,0,520,39746.3750810185,2008-10-25,09:00:07
39.963505,116.308858,0,521,39746.3751041667,2008-10-25,09:00:09
39.963471,116.30867,0,522,39746.3751273148,2008-10-25,09:00:11
39.963446,116.308512,0,525,39746.375150463,2008-10-25,09:00:13
39.96344,116.308392,0,526,39746.3751736111,2008-10-25,09:00:15
39.963453,116.308263,0,529,39746.3752083333,2008-10-25,09:00:18
39.96346,116.308174,0,533,39746.3752662037,2008-10-25,09:00:23
39.963422,116.308153,0,534,39746.3753240741,2008-10-25,09:00:28
39.963411,116.308131,0,542,39746.3753819444,2008-10-25,09:00:33
39.963355,116.308111,0,548,39746.3754398148,2008-10-25,09:00:38
39.963291,116.308022,0,554,39746.3754976852,2008-10-25,09:00:43
39.963266,116.307922,0,562,39746.3755555556,2008-10-25,09:00:48
39.96326,116.307838,0,570,39746.3756134259,2008-10-25,09:00:53
39.963257,116.307737,0,574,39746.3756712963,2008-10-25,09:00:58
39.963233,116.307586,0,577,39746.3757291667,2008-10-25,09:01:03
39.963181,116.307479,0,581,39746.375775463,2008-10-25,09:01:07
39.963138,116.307353,0,583,39746.3758333333,2008-10-25,09:01:12
39.963076,116.307238,0,586,39746.3758796296,2008-10-25,09:01:16
39.963028,116.307115,0,587,39746.3759143518,2008-10-25,09:01:19
39.962975,116.306941,0,589,39746.3759490741,2008-10-25,09:01:22
39.962912,116.306825,0,590,39746.3759722222,2008-10-25,09:01:24
39.962805,116.306708,0,592,39746.3759953704,2008-10-25,09:01:26
39.962702,116.306561,0,593,39746.3760185185,2008-10-25,09:01:28
39.962588,116.306396,0,595,39746.3760416667,2008-10-25,09:01:30
39.963499,116.301622,0,491,39746.3780439815,2008-10-25,09:04:23
39.963512,116.301607,0,492,39746.3781018518,2008-10-25,09:04:28
39.963528,116.301632,0,494,39746.3781597222,2008-10-25,09:04:33
39.963528,116.301632,0,494,39746.3781944444,2008-10-25,09:04:36
39.96353,116.301634,0,496,39746.3782175926,2008-10-25,09:04:38
39.963547,116.301599,0,498,39746.378275463,2008-10-25,09:04:43
39.963547,116.301599,0,498,39746.3783101852,2008-10-25,09:04:46
39.963555,116.301593,0,500,39746.3783333333,2008-10-25,09:04:48
39.963607,116.301568,0,502,39746.3783912037,2008-10-25,09:04:53
39.963613,116.30158,0,504,39746.3784490741,2008-10-25,09:04:58
39.9636,116.301618,0,506,39746.3785069444,2008-10-25,09:05:03
39.9635,116.301326,0,459,39746.3785532407,2008-10-25,09:05:07
39.963444,116.301171,0,451,39746.3785648148,2008-10-25,09:05:08
39.96354,116.301112,0,445,39746.3786226852,2008-10-25,09:05:13
39.963611,116.301124,0,417,39746.3786805556,2008-10-25,09:05:18
39.96371,116.301094,0,417,39746.3787037037,2008-10-25,09:05:20
39.963851,116.301105,0,412,39746.3787268519,2008-10-25,09:05:22
39.963944,116.301126,0,410,39746.3787384259,2008-10-25,09:05:23
39.964032,116.301097,0,411,39746.37875,2008-10-25,09:05:24
39.964158,116.301113,0,409,39746.3787615741,2008-10-25,09:05:25
39.964256,116.301102,0,409,39746.3787731482,2008-10-25,09:05:26
39.964405,116.301056,0,399,39746.3787962963,2008-10-25,09:05:28
39.964562,116.301044,0,397,39746.3788194444,2008-10-25,09:05:30
39.964712,116.30103,0,396,39746.3788425926,2008-10-25,09:05:32
39.964854,116.300987,0,386,39746.3788657407,2008-10-25,09:05:34
39.965015,116.300966,0,377,39746.3788888889,2008-10-25,09:05:36
39.965095,116.300926,0,359,39746.378900463,2008-10-25,09:05:37
39.965208,116.300952,0,346,39746.378912037,2008-10-25,09:05:38
39.9653,116.300954,0,333,39746.3789236111,2008-10-25,09:05:39
39.965399,116.300977,0,330,39746.3789351852,2008-10-25,09:05:40
39.965535,116.301054,0,310,39746.3789467593,2008-10-25,09:05:41
39.965649,116.301101,0,296,39746.3789583333,2008-10-25,09:05:42
39.965813,116.301115,0,285,39746.3789814815,2008-10-25,09:05:44
39.965956,116.301119,0,277,39746.3790046296,2008-10-25,09:05:46
39.966134,116.301082,0,266,39746.3790277778,2008-10-25,09:05:48
39.966292,116.301067,0,256,39746.3790509259,2008-10-25,09:05:50
39.966393,116.301046,0,252,39746.3790625,2008-10-25,09:05:51
39.966501,116.301031,0,246,39746.3790740741,2008-10-25,09:05:52
39.966627,116.301029,0,242,39746.3790856482,2008-10-25,09:05:53
39.966745,116.301027,0,236,39746.3790972222,2008-10-25,09:05:54
39.966867,116.301022,0,232,39746.3791087963,2008-10-25,09:05:55
39.966979,116.301022,0,232,39746.3791203704,2008-10-25,09:05:56
39.967098,116.301028,0,230,39746.3791319444,2008-10-25,09:05:57
39.967218,116.301032,0,228,39746.3791435185,2008-10-25,09:05:58
39.967353,116.301057,0,226,39746.3791550926,2008-10-25,09:05:59
39.967508,116.301107,0,221,39746.3791666667,2008-10-25,09:06:00
39.967626,116.301107,0,219,39746.3791782407,2008-10-25,09:06:01
39.967738,116.301108,0,217,39746.3791898148,2008-10-25,09:06:02
39.967844,116.301103,0,211,39746.3792013889,2008-10-25,09:06:03
39.967957,116.301093,0,204,39746.379212963,2008-10-25,09:06:04
39.968067,116.301071,0,198,39746.379224537,2008-10-25,09:06:05
39.968174,116.301038,0,194,39746.3792361111,2008-10-25,09:06:06
39.968282,116.300996,0,190,39746.3792476852,2008-10-25,09:06:07
39.968379,116.30096,0,185,39746.3792592593,2008-10-25,09:06:08
39.968473,116.300921,0,180,39746.3792708333,2008-10-25,09:06:09
39.96858,116.300881,0,174,39746.3792824074,2008-10-25,09:06:10
39.968668,116.300854,0,185,39746.3792939815,2008-10-25,09:06:11
39.968814,116.300789,0,178,39746.3793171296,2008-10-25,09:06:13
39.968934,116.300732,0,173,39746.3793402778,2008-10-25,09:06:15
39.969039,116.300703,0,167,39746.3793634259,2008-10-25,09:06:17
39.969146,116.300689,0,164,39746.3793865741,2008-10-25,09:06:19
39.969247,116.300663,0,154,39746.3794328704,2008-10-25,09:06:23
39.969241,116.300679,0,140,39746.3794907407,2008-10-25,09:06:28
39.969217,116.300703,0,123,39746.3795486111,2008-10-25,09:06:33
39.969205,116.300721,0,109,39746.3796064815,2008-10-25,09:06:38
39.969194,116.300743,0,100,39746.3796643519,2008-10-25,09:06:43
39.969177,116.300758,0,92,39746.3797222222,2008-10-25,09:06:48
39.969158,116.300794,0,99,39746.3797800926,2008-10-25,09:06:53
39.969204,116.300784,0,108,39746.379837963,2008-10-25,09:06:58
39.969297,116.300763,0,111,39746.3798842593,2008-10-25,09:07:02
39.969386,116.300736,0,115,39746.3799074074,2008-10-25,09:07:04
39.969488,116.300701,0,122,39746.3799305556,2008-10-25,09:07:06
39.96959,116.300686,0,125,39746.3799537037,2008-10-25,09:07:08
39.969725,116.300682,0,127,39746.3799768519,2008-10-25,09:07:10
39.969873,116.300676,0,131,39746.38,2008-10-25,09:07:12
39.970022,116.300676,0,131,39746.3800231481,2008-10-25,09:07:14
39.970159,116.30066,0,128,39746.3800462963,2008-10-25,09:07:16
39.970241,116.300617,0,118,39746.3800694444,2008-10-25,09:07:18
39.970217,116.300617,0,128,39746.3801273148,2008-10-25,09:07:23
39.970217,116.300617,0,128,39746.380162037,2008-10-25,09:07:26
39.97021,116.300609,0,127,39746.3801851852,2008-10-25,09:07:28
39.970195,116.30063,0,127,39746.3802430556,2008-10-25,09:07:33
39.970156,116.300567,0,124,39746.3803009259,2008-10-25,09:07:38
39.97008,116.300427,0,125,39746.3803125,2008-10-25,09:07:39
39.970087,116.300362,0,137,39746.3803703704,2008-10-25,09:07:44
39.970135,116.300344,0,160,39746.3804282407,2008-10-25,09:07:49
39.970148,116.30036,0,177,39746.3804861111,2008-10-25,09:07:54
39.970151,116.300343,0,195,39746.3805439815,2008-10-25,09:07:59
39.97014,116.300404,0,219,39746.3806018519,2008-10-25,09:08:04
39.970136,116.300371,0,224,39746.3806597222,2008-10-25,09:08:09
39.970242,116.300367,0,233,39746.3807060185,2008-10-25,09:08:13
39.970369,116.300353,0,238,39746.3807407407,2008-10-25,09:08:16
39.97048,116.300374,0,247,39746.380775463,2008-10-25,09:08:19
39.970584,116.300379,0,257,39746.3808217593,2008-10-25,09:08:23
39.970717,116.300395,0,264,39746.3808680556,2008-10-25,09:08:27
39.970827,116.300396,0,267,39746.3808912037,2008-10-25,09:08:29
39.970942,116.300381,0,269,39746.3809143519,2008-10-25,09:08:31
39.971056,116.300369,0,271,39746.3809375,2008-10-25,09:08:33
39.971162,116.300373,0,273,39746.3809606481,2008-10-25,09:08:35
39.971298,116.300354,0,276,39746.3809837963,2008-10-25,09:08:37
39.971459,116.300331,0,278,39746.3810069444,2008-10-25,09:08:39
39.97163,116.300321,0,281,39746.3810300926,2008-10-25,09:08:41
39.971817,116.300318,0,284,39746.3810532407,2008-10-25,09:08:43
39.971929,116.300347,0,286,39746.3810648148,2008-10-25,09:08:44
39.972058,116.300394,0,290,39746.3810763889,2008-10-25,09:08:45
39.97216,116.300411,0,291,39746.381087963,2008-10-25,09:08:46
39.97225,116.300408,0,291,39746.381099537,2008-10-25,09:08:47
39.972418,116.300417,0,291,39746.3811226852,2008-10-25,09:08:49
39.972574,116.300422,0,290,39746.3811458333,2008-10-25,09:08:51
39.972853,116.300457,0,287,39746.3811921296,2008-10-25,09:08:55
39.973006,116.300401,0,284,39746.3812152778,2008-10-25,09:08:57
39.97316,116.300338,0,280,39746.3812384259,2008-10-25,09:08:59
39.973314,116.30033,0,278,39746.3812615741,2008-10-25,09:09:01
39.973466,116.300334,0,278,39746.3812847222,2008-10-25,09:09:03
39.97357,116.300337,0,275,39746.3813078704,2008-10-25,09:09:05
39.97368,116.300329,0,272,39746.3813425926,2008-10-25,09:09:08
39.97377,116.300301,0,269,39746.3813888889,2008-10-25,09:09:12
39.973842,116.30023,0,275,39746.3814236111,2008-10-25,09:09:15
39.973962,116.300158,0,281,39746.3814583333,2008-10-25,09:09:18
39.974119,116.300049,0,288,39746.3814814815,2008-10-25,09:09:20
39.974241,116.300004,0,290,39746.3815046296,2008-10-25,09:09:22
39.974362,116.300007,0,289,39746.3815393519,2008-10-25,09:09:25
39.974502,116.299937,0,292,39746.3815509259,2008-10-25,09:09:26
39.974711,116.299841,0,293,39746.3815856481,2008-10-25,09:09:29
39.9748,116.299822,0,290,39746.3816203704,2008-10-25,09:09:32
39.974902,116.299789,0,287,39746.3816550926,2008-10-25,09:09:35
39.974992,116.299777,0,282,39746.3817013889,2008-10-25,09:09:39
39.974984,116.299787,0,279,39746.3817592593,2008-10-25,09:09:44
39.974989,116.299771,0,275,39746.3818171296,2008-10-25,09:09:49
39.974756,116.299775,0,278,39746.3818287037,2008-10-25,09:09:50
39.974628,116.299776,0,281,39746.3818402778,2008-10-25,09:09:51
39.974534,116.299791,0,285,39746.381875,2008-10-25,09:09:54
39.974446,116.299841,0,287,39746.3818981481,2008-10-25,09:09:56
39.974281,116.299937,0,287,39746.3819212963,2008-10-25,09:09:58
39.974166,116.29997,0,289,39746.3819444444,2008-10-25,09:10:00
39.974125,116.299989,0,303,39746.3820023148,2008-10-25,09:10:05
39.974078,116.299966,0,316,39746.3820601852,2008-10-25,09:10:10
39.974016,116.299989,0,329,39746.3821180556,2008-10-25,09:10:15
39.973997,116.29998,0,342,39746.3821759259,2008-10-25,09:10:20
39.97397,116.300068,0,342,39746.3822337963,2008-10-25,09:10:25
39.974086,116.300187,0,336,39746.3822916667,2008-10-25,09:10:30
39.97412,116.300309,0,333,39746.3823032407,2008-10-25,09:10:31
39.974185,116.300407,0,331,39746.3823263889,2008-10-25,09:10:33
39.974311,116.300445,0,327,39746.3823611111,2008-10-25,09:10:36
39.974402,116.300447,0,325,39746.3823842593,2008-10-25,09:10:38
39.974499,116.300456,0,324,39746.3824074074,2008-10-25,09:10:40
39.974612,116.300442,0,322,39746.3824305556,2008-10-25,09:10:42
39.974715,116.30043,0,320,39746.3824537037,2008-10-25,09:10:44
39.97484,116.300348,0,315,39746.3824768519,2008-10-25,09:10:46
39.97497,116.300276,0,311,39746.3825,2008-10-25,09:10:48
39.975098,116.300241,0,308,39746.3825231481,2008-10-25,09:10:50
39.975222,116.300217,0,308,39746.3825462963,2008-10-25,09:10:52
39.975363,116.300186,0,308,39746.3825694444,2008-10-25,09:10:54
39.975489,116.300163,0,309,39746.3825925926,2008-10-25,09:10:56
39.975616,116.300149,0,310,39746.3826157407,2008-10-25,09:10:58
39.97575,116.300134,0,310,39746.3826388889,2008-10-25,09:11:00
39.975892,116.300111,0,310,39746.382662037,2008-10-25,09:11:02
39.976039,116.300093,0,309,39746.3826851852,2008-10-25,09:11:04
39.977602,116.302172,0,731,39746.3830439815,2008-10-25,09:11:35
39.977545,116.301782,0,557,39746.3830787037,2008-10-25,09:11:38
39.977662,116.301916,0,603,39746.3830902778,2008-10-25,09:11:39
39.977708,116.301896,0,606,39746.3831481481,2008-10-25,09:11:44
39.977741,116.301897,0,607,39746.3832060185,2008-10-25,09:11:49
39.977841,116.301869,0,609,39746.3832407407,2008-10-25,09:11:52
39.977925,116.301841,0,611,39746.3832986111,2008-10-25,09:11:57
39.978846,116.298947,0,574,39746.3833564815,2008-10-25,09:12:02
39.978836,116.299081,0,551,39746.3833680556,2008-10-25,09:12:03
39.978806,116.299283,0,501,39746.3833796296,2008-10-25,09:12:04
39.978824,116.299368,0,456,39746.3834027778,2008-10-25,09:12:06
39.978826,116.299396,0,419,39746.3834143518,2008-10-25,09:12:07
39.978807,116.299567,0,334,39746.3834490741,2008-10-25,09:12:10
39.978809,116.299691,0,284,39746.3834722222,2008-10-25,09:12:12
39.978826,116.299766,0,252,39746.3835300926,2008-10-25,09:12:17
39.978856,116.299777,0,244,39746.383587963,2008-10-25,09:12:22
39.978941,116.29985,0,248,39746.3836342593,2008-10-25,09:12:26
39.979033,116.299886,0,257,39746.3836921296,2008-10-25,09:12:31
39.979063,116.299824,0,230,39746.38375,2008-10-25,09:12:36
39.979156,116.299847,0,223,39746.3837962963,2008-10-25,09:12:40
39.979186,116.299803,0,218,39746.3838541667,2008-10-25,09:12:45
39.979204,116.299754,0,229,39746.383912037,2008-10-25,09:12:50
39.979276,116.299776,0,224,39746.3839699074,2008-10-25,09:12:55
39.979385,116.29983,0,211,39746.3839930556,2008-10-25,09:12:57
39.979458,116.299888,0,200,39746.3840162037,2008-10-25,09:12:59
39.979501,116.299902,0,197,39746.3840740741,2008-10-25,09:13:04
39.979575,116.299924,0,191,39746.3841319444,2008-10-25,09:13:09
39.979594,116.299936,0,189,39746.3841898148,2008-10-25,09:13:14
39.979596,116.299906,0,192,39746.3842476852,2008-10-25,09:13:19
39.9796,116.299879,0,196,39746.3843055556,2008-10-25,09:13:24
39.979593,116.299858,0,198,39746.3843634259,2008-10-25,09:13:29
39.979612,116.299858,0,197,39746.3844212963,2008-10-25,09:13:34
39.979612,116.299858,0,197,39746.3844560185,2008-10-25,09:13:37
39.979614,116.299862,0,197,39746.3844791667,2008-10-25,09:13:39
39.979635,116.299852,0,196,39746.384537037,2008-10-25,09:13:44
39.979655,116.299831,0,195,39746.3845949074,2008-10-25,09:13:49
39.979726,116.299803,0,194,39746.3846527778,2008-10-25,09:13:54
39.979816,116.299794,0,196,39746.3846990741,2008-10-25,09:13:58
39.979903,116.29976,0,195,39746.3847337963,2008-10-25,09:14:01
39.980001,116.299713,0,194,39746.3847685185,2008-10-25,09:14:04
39.980114,116.299669,0,201,39746.3847916667,2008-10-25,09:14:06
39.980207,116.29964,0,207,39746.3848148148,2008-10-25,09:14:08
39.980301,116.299569,0,208,39746.3848611111,2008-10-25,09:14:12
39.980398,116.299497,0,214,39746.3848958333,2008-10-25,09:14:15
39.980497,116.29944,0,218,39746.3849537037,2008-10-25,09:14:20
39.980587,116.299412,0,218,39746.385,2008-10-25,09:14:24
39.980665,116.299395,0,230,39746.3850578704,2008-10-25,09:14:29
39.980726,116.299411,0,234,39746.3851157407,2008-10-25,09:14:34
39.980818,116.299402,0,228,39746.3851736111,2008-10-25,09:14:39
39.980884,116.299393,0,216,39746.3852314815,2008-10-25,09:14:44
39.980967,116.299352,0,216,39746.3852893518,2008-10-25,09:14:49
39.98103,116.299307,0,221,39746.3853472222,2008-10-25,09:14:54
39.981051,116.299313,0,223,39746.3854050926,2008-10-25,09:14:59
39.981074,116.299308,0,227,39746.385462963,2008-10-25,09:15:04
39.981094,116.29934,0,228,39746.3855208333,2008-10-25,09:15:09
39.981137,116.29935,0,232,39746.3855787037,2008-10-25,09:15:14
39.981209,116.299357,0,233,39746.3856365741,2008-10-25,09:15:19
39.981329,116.299349,0,233,39746.3856712963,2008-10-25,09:15:22
39.981426,116.299353,0,234,39746.3857175926,2008-10-25,09:15:26
39.981483,116.299375,0,238,39746.385775463,2008-10-25,09:15:31
39.981548,116.299409,0,243,39746.3858333333,2008-10-25,09:15:36
39.981628,116.29935,0,250,39746.3858796296,2008-10-25,09:15:40
39.981633,116.299364,0,255,39746.3859375,2008-10-25,09:15:45
39.981696,116.299356,0,250,39746.3859953704,2008-10-25,09:15:50
39.981723,116.299388,0,253,39746.3860532407,2008-10-25,09:15:55
39.981791,116.29939,0,256,39746.3861111111,2008-10-25,09:16:00
39.98182,116.299435,0,263,39746.3861689815,2008-10-25,09:16:05
39.981825,116.299453,0,266,39746.3862268519,2008-10-25,09:16:10
39.981825,116.299453,0,266,39746.3862615741,2008-10-25,09:16:13
39.981831,116.299453,0,267,39746.3862847222,2008-10-25,09:16:15
39.98184,116.299481,0,270,39746.3863425926,2008-10-25,09:16:20
39.981887,116.299513,0,278,39746.386400463,2008-10-25,09:16:25
39.98192,116.299534,0,286,39746.3864583333,2008-10-25,09:16:30
39.981955,116.299568,0,296,39746.3865162037,2008-10-25,09:16:35
39.982021,116.299572,0,303,39746.3865740741,2008-10-25,09:16:40
39.982098,116.299666,0,313,39746.3866319444,2008-10-25,09:16:45
39.982173,116.299741,0,318,39746.3866666667,2008-10-25,09:16:48
39.982195,116.299744,0,327,39746.386724537,2008-10-25,09:16:53
39.98224,116.299733,0,338,39746.3867824074,2008-10-25,09:16:58
39.982229,116.299738,0,356,39746.3868402778,2008-10-25,09:17:03
39.98223,116.299722,0,356,39746.3868981482,2008-10-25,09:17:08
39.982195,116.299612,0,353,39746.3869097222,2008-10-25,09:17:09
39.982217,116.299495,0,351,39746.3869444444,2008-10-25,09:17:12
39.982307,116.299426,0,349,39746.3869791667,2008-10-25,09:17:15
39.982416,116.299348,0,352,39746.387025463,2008-10-25,09:17:19
39.98251,116.299274,0,348,39746.387037037,2008-10-25,09:17:20
39.982604,116.299214,0,344,39746.3870833333,2008-10-25,09:17:24
39.982696,116.299194,0,335,39746.3871296296,2008-10-25,09:17:28
39.982778,116.299226,0,319,39746.3871759259,2008-10-25,09:17:32
39.98287,116.299195,0,317,39746.3872337963,2008-10-25,09:17:37
39.983008,116.299225,0,314,39746.3872685185,2008-10-25,09:17:40
39.983093,116.299236,0,298,39746.3873148148,2008-10-25,09:17:44
39.983187,116.299297,0,295,39746.3873726852,2008-10-25,09:17:49
39.983287,116.299357,0,295,39746.3873958333,2008-10-25,09:17:51
39.983375,116.299407,0,293,39746.3874189815,2008-10-25,09:17:53
39.983454,116.299467,0,292,39746.3874421296,2008-10-25,09:17:55
39.98354,116.299545,0,288,39746.3874884259,2008-10-25,09:17:59
39.983569,116.299593,0,285,39746.3875462963,2008-10-25,09:18:04
39.983607,116.299663,0,282,39746.3876041667,2008-10-25,09:18:09
39.983645,116.299747,0,276,39746.387662037,2008-10-25,09:18:14
39.98369,116.299834,0,272,39746.3877199074,2008-10-25,09:18:19
39.983711,116.299903,0,264,39746.3877777778,2008-10-25,09:18:24
39.983705,116.29995,0,258,39746.3878356481,2008-10-25,09:18:29
39.983673,116.300047,0,239,39746.3878935185,2008-10-25,09:18:34
39.983656,116.300157,0,222,39746.3879398148,2008-10-25,09:18:38
39.983596,116.300289,0,205,39746.387962963,2008-10-25,09:18:40
39.98356,116.300355,0,193,39746.3880208333,2008-10-25,09:18:45
39.983548,116.300372,0,188,39746.3880787037,2008-10-25,09:18:50
39.983537,116.300392,0,184,39746.3881365741,2008-10-25,09:18:55
39.98436,116.299748,0,169,39746.3915856481,2008-10-25,09:23:53
39.984242,116.299727,0,181,39746.3916087963,2008-10-25,09:23:55
39.983951,116.299947,0,188,39746.3916203704,2008-10-25,09:23:56
39.983857,116.300002,0,187,39746.3916319444,2008-10-25,09:23:57
39.98343,116.300206,0,132,39746.3916550926,2008-10-25,09:23:59
39.983394,116.300273,0,141,39746.391712963,2008-10-25,09:24:04
39.983399,116.300317,0,148,39746.3917708333,2008-10-25,09:24:09
39.983398,116.300334,0,143,39746.3918287037,2008-10-25,09:24:14
39.983398,116.300334,0,143,39746.3918634259,2008-10-25,09:24:17
39.9834,116.300341,0,143,39746.3918865741,2008-10-25,09:24:19
39.983402,116.300363,0,142,39746.3919444444,2008-10-25,09:24:24
39.983449,116.30034,0,142,39746.3920023148,2008-10-25,09:24:29
39.983609,116.300133,0,142,39746.3930555556,2008-10-25,09:26:00
39.983272,116.300141,0,144,39746.3930671296,2008-10-25,09:26:01
39.983418,116.300071,0,144,39746.3930787037,2008-10-25,09:26:02
39.98352,116.300034,0,144,39746.3931018518,2008-10-25,09:26:04
39.983486,116.29994,0,142,39746.3931597222,2008-10-25,09:26:09
39.983492,116.299927,0,140,39746.3932175926,2008-10-25,09:26:14
39.983418,116.299899,0,138,39746.393275463,2008-10-25,09:26:19
39.983344,116.299851,0,136,39746.3933333333,2008-10-25,09:26:24
39.983402,116.299757,0,138,39746.3933796296,2008-10-25,09:26:28
39.983377,116.299699,0,145,39746.3934375,2008-10-25,09:26:33
39.983371,116.299662,0,145,39746.3934953704,2008-10-25,09:26:38
39.983379,116.299646,0,146,39746.3935532407,2008-10-25,09:26:43
39.983403,116.299678,0,139,39746.3936111111,2008-10-25,09:26:48
39.983403,116.299678,0,139,39746.3936458333,2008-10-25,09:26:51
39.983397,116.299677,0,137,39746.3936689815,2008-10-25,09:26:53
39.983388,116.299691,0,138,39746.3937268518,2008-10-25,09:26:58
39.983417,116.299675,0,137,39746.3937847222,2008-10-25,09:27:03
39.983424,116.299644,0,138,39746.3938425926,2008-10-25,09:27:08
39.98342,116.299633,0,139,39746.393900463,2008-10-25,09:27:13
39.983428,116.299569,0,139,39746.3939583333,2008-10-25,09:27:18
39.983414,116.299489,0,140,39746.3940162037,2008-10-25,09:27:23
39.983407,116.299438,0,141,39746.3940740741,2008-10-25,09:27:28
39.983343,116.299326,0,144,39746.3941203704,2008-10-25,09:27:32
39.983335,116.299281,0,146,39746.3941782407,2008-10-25,09:27:37
39.983322,116.299295,0,147,39746.3942361111,2008-10-25,09:27:42
39.983271,116.299304,0,145,39746.3942939815,2008-10-25,09:27:47
39.983224,116.299338,0,143,39746.3943518519,2008-10-25,09:27:52
39.983191,116.29932,0,142,39746.3944097222,2008-10-25,09:27:57
39.98316,116.299274,0,143,39746.3944675926,2008-10-25,09:28:02
39.983177,116.299118,0,140,39746.394525463,2008-10-25,09:28:07
39.983152,116.298985,0,137,39746.3945717593,2008-10-25,09:28:11
39.983132,116.29891,0,135,39746.3946296296,2008-10-25,09:28:16
39.983156,116.298872,0,132,39746.3946875,2008-10-25,09:28:21
39.983175,116.298816,0,130,39746.3947453704,2008-10-25,09:28:26
39.983174,116.298826,0,130,39746.3948032407,2008-10-25,09:28:31
39.983144,116.298854,0,130,39746.3948611111,2008-10-25,09:28:36
39.983084,116.29889,0,129,39746.3949189815,2008-10-25,09:28:41
39.983003,116.298908,0,128,39746.3949768519,2008-10-25,09:28:46
39.982955,116.29889,0,127,39746.3950347222,2008-10-25,09:28:51
39.9779,116.301916,0,163,39746.4829861111,2008-10-25,11:35:30
39.977636,116.301943,0,389,39746.4829976852,2008-10-25,11:35:31
39.977808,116.301937,0,237,39746.4830092593,2008-10-25,11:35:32
39.97787,116.301986,0,185,39746.4830555556,2008-10-25,11:35:36
39.977904,116.302043,0,163,39746.4831134259,2008-10-25,11:35:41
39.977931,116.30212,0,166,39746.4831712963,2008-10-25,11:35:46
39.978024,116.302193,0,163,39746.4832291667,2008-10-25,11:35:51
39.978049,116.30227,0,167,39746.483287037,2008-10-25,11:35:56
39.978164,116.302376,0,159,39746.4833449074,2008-10-25,11:36:01
39.978258,116.302425,0,155,39746.4833912037,2008-10-25,11:36:05
39.978195,116.302507,0,153,39746.4834490741,2008-10-25,11:36:10
39.978084,116.302569,0,150,39746.4834837963,2008-10-25,11:36:13
39.978001,116.302645,0,140,39746.4835300926,2008-10-25,11:36:17
39.977997,116.302714,0,124,39746.483587963,2008-10-25,11:36:22
39.978139,116.302709,0,136,39746.483599537,2008-10-25,11:36:23
39.978075,116.302801,0,140,39746.4836574074,2008-10-25,11:36:28
39.978012,116.302879,0,130,39746.4837037037,2008-10-25,11:36:32
39.977981,116.302947,0,119,39746.4837615741,2008-10-25,11:36:37
39.977996,116.302991,0,119,39746.4838194444,2008-10-25,11:36:42
39.97804,116.303028,0,119,39746.4838773148,2008-10-25,11:36:47
39.977999,116.303145,0,117,39746.4839351852,2008-10-25,11:36:52
39.977959,116.303227,0,113,39746.4839930556,2008-10-25,11:36:57
39.977995,116.3033,0,109,39746.4840509259,2008-10-25,11:37:02
39.977983,116.303377,0,106,39746.4841087963,2008-10-25,11:37:07
39.977993,116.303447,0,104,39746.4841666667,2008-10-25,11:37:12
39.978035,116.303515,0,98,39746.484224537,2008-10-25,11:37:17
39.978024,116.303586,0,97,39746.4842824074,2008-10-25,11:37:22
39.978008,116.303648,0,91,39746.4843402778,2008-10-25,11:37:27
39.97798,116.30375,0,89,39746.4843981481,2008-10-25,11:37:32
39.977953,116.303819,0,82,39746.4844560185,2008-10-25,11:37:37
39.97793,116.303894,0,77,39746.4845138889,2008-10-25,11:37:42
39.977272,116.304179,0,460,39746.4845486111,2008-10-25,11:37:45
39.97728,116.304328,0,449,39746.4845601852,2008-10-25,11:37:46
39.977154,116.30437,0,482,39746.4845717593,2008-10-25,11:37:47
39.977208,116.304335,0,517,39746.4845833333,2008-10-25,11:37:48
39.977231,116.30435,0,560,39746.4845949074,2008-10-25,11:37:49
39.97719,116.304383,0,621,39746.4846064815,2008-10-25,11:37:50
39.977148,116.304494,0,629,39746.4846296296,2008-10-25,11:37:52
39.977158,116.304562,0,659,39746.4846527778,2008-10-25,11:37:54
39.977216,116.304451,0,689,39746.4846643518,2008-10-25,11:37:55
39.977234,116.304335,0,700,39746.4846759259,2008-10-25,11:37:56
39.977124,116.304268,0,700,39746.4846990741,2008-10-25,11:37:58
39.977067,116.304312,0,703,39746.4847569444,2008-10-25,11:38:03
39.977052,116.304407,0,684,39746.4848148148,2008-10-25,11:38:08
39.977128,116.304506,0,666,39746.484837963,2008-10-25,11:38:10
39.97709,116.3045,0,639,39746.4848958333,2008-10-25,11:38:15
39.977159,116.304537,0,620,39746.4849421296,2008-10-25,11:38:19
39.977233,116.304613,0,606,39746.4849768518,2008-10-25,11:38:22
39.977275,116.304701,0,599,39746.4850347222,2008-10-25,11:38:27
39.977351,116.30476,0,587,39746.4850925926,2008-10-25,11:38:32
39.97738,116.304846,0,578,39746.485150463,2008-10-25,11:38:37
39.977437,116.304947,0,560,39746.4852083333,2008-10-25,11:38:42
39.977444,116.30505,0,543,39746.4852662037,2008-10-25,11:38:47
39.977458,116.305092,0,526,39746.4853240741,2008-10-25,11:38:52
39.977478,116.30514,0,520,39746.4853819444,2008-10-25,11:38:57
39.977611,116.305155,0,501,39746.4854282407,2008-10-25,11:39:01
39.977649,116.305222,0,495,39746.4854861111,2008-10-25,11:39:06
39.977749,116.305333,0,485,39746.4855092593,2008-10-25,11:39:08
39.97789,116.30538,0,475,39746.4855324074,2008-10-25,11:39:10
39.977984,116.30544,0,458,39746.4855671296,2008-10-25,11:39:13
39.978071,116.305432,0,435,39746.4856134259,2008-10-25,11:39:17
39.978076,116.305462,0,403,39746.4856712963,2008-10-25,11:39:22
39.978061,116.305498,0,383,39746.4857291667,2008-10-25,11:39:27
39.978026,116.305561,0,352,39746.485775463,2008-10-25,11:39:31
39.978034,116.305635,0,327,39746.4858333333,2008-10-25,11:39:36
39.978093,116.305709,0,315,39746.4858912037,2008-10-25,11:39:41
39.978113,116.305825,0,299,39746.4859490741,2008-10-25,11:39:46
39.978101,116.305889,0,290,39746.4860069444,2008-10-25,11:39:51
39.978095,116.305959,0,277,39746.4860648148,2008-10-25,11:39:56
39.978054,116.306039,0,258,39746.4861226852,2008-10-25,11:40:01
39.978031,116.306114,0,243,39746.4861805556,2008-10-25,11:40:06
39.977946,116.306147,0,232,39746.4862152778,2008-10-25,11:40:09
39.977931,116.306228,0,214,39746.4862731481,2008-10-25,11:40:14
39.977914,116.306315,0,202,39746.4863310185,2008-10-25,11:40:19
39.977931,116.306369,0,189,39746.4863888889,2008-10-25,11:40:24
39.977941,116.306373,0,177,39746.4864467593,2008-10-25,11:40:29
39.977941,116.306373,0,177,39746.4864814815,2008-10-25,11:40:32
39.977946,116.306373,0,172,39746.4865046296,2008-10-25,11:40:34
39.977935,116.306377,0,170,39746.4865625,2008-10-25,11:40:39
39.977922,116.306427,0,176,39746.4866203704,2008-10-25,11:40:44
39.97795,116.306508,0,178,39746.4866782407,2008-10-25,11:40:49
39.977967,116.306497,0,184,39746.4867361111,2008-10-25,11:40:54
39.977968,116.306507,0,185,39746.4867939815,2008-10-25,11:40:59
39.977954,116.306504,0,185,39746.4868518518,2008-10-25,11:41:04
39.977961,116.306496,0,187,39746.4869097222,2008-10-25,11:41:09
39.977961,116.306496,0,187,39746.4869444444,2008-10-25,11:41:12
39.977957,116.306499,0,187,39746.4869675926,2008-10-25,11:41:14
39.977911,116.306528,0,188,39746.487025463,2008-10-25,11:41:19
39.977891,116.30665,0,188,39746.4870833333,2008-10-25,11:41:24
39.977888,116.306801,0,190,39746.4871180556,2008-10-25,11:41:27
39.977887,116.306898,0,189,39746.4871759259,2008-10-25,11:41:32
39.977848,116.306987,0,191,39746.4872337963,2008-10-25,11:41:37
39.977877,116.307089,0,189,39746.4872916667,2008-10-25,11:41:42
39.977893,116.307156,0,190,39746.487349537,2008-10-25,11:41:47
39.977886,116.307173,0,196,39746.4874074074,2008-10-25,11:41:52
39.977885,116.307216,0,195,39746.4874652778,2008-10-25,11:41:57
39.977813,116.307294,0,188,39746.4875115741,2008-10-25,11:42:01
39.977738,116.307388,0,182,39746.4875578704,2008-10-25,11:42:05
39.977664,116.307471,0,185,39746.4876157407,2008-10-25,11:42:10
39.977625,116.307533,0,187,39746.4876736111,2008-10-25,11:42:15
39.977614,116.307587,0,186,39746.4877314815,2008-10-25,11:42:20
39.97763,116.307631,0,183,39746.4877893519,2008-10-25,11:42:25
39.977636,116.307701,0,181,39746.4878472222,2008-10-25,11:42:30
39.977649,116.307769,0,178,39746.4879050926,2008-10-25,11:42:35
39.977681,116.307872,0,181,39746.487962963,2008-10-25,11:42:40
39.977734,116.307963,0,185,39746.4880208333,2008-10-25,11:42:45
39.977771,116.307973,0,187,39746.4880787037,2008-10-25,11:42:50
39.977837,116.308023,0,188,39746.4881365741,2008-10-25,11:42:55
39.977874,116.308078,0,191,39746.4881944444,2008-10-25,11:43:00
39.977909,116.308111,0,196,39746.4882523148,2008-10-25,11:43:05
39.97789,116.308205,0,197,39746.4883101852,2008-10-25,11:43:10
39.977902,116.30828,0,196,39746.4883680556,2008-10-25,11:43:15
39.977879,116.30832,0,199,39746.4884259259,2008-10-25,11:43:20
39.977802,116.308289,0,190,39746.4884837963,2008-10-25,11:43:25
39.97775,116.308375,0,181,39746.4885416667,2008-10-25,11:43:30
39.977744,116.308437,0,183,39746.488599537,2008-10-25,11:43:35
39.977762,116.308498,0,185,39746.4886574074,2008-10-25,11:43:40
39.977795,116.308558,0,184,39746.4887152778,2008-10-25,11:43:45
39.977773,116.308621,0,186,39746.4887731481,2008-10-25,11:43:50
39.977768,116.308708,0,185,39746.4888310185,2008-10-25,11:43:55
39.97781,116.308765,0,185,39746.4888888889,2008-10-25,11:44:00
39.977767,116.308857,0,172,39746.4889351852,2008-10-25,11:44:04
39.977762,116.30893,0,168,39746.4889930556,2008-10-25,11:44:09
39.977769,116.309005,0,163,39746.4890509259,2008-10-25,11:44:14
39.977686,116.309144,0,149,39746.4891087963,2008-10-25,11:44:19
39.977647,116.309248,0,141,39746.4891666667,2008-10-25,11:44:24
39.977669,116.309347,0,137,39746.489224537,2008-10-25,11:44:29
39.977585,116.309405,0,127,39746.4892824074,2008-10-25,11:44:34
39.977565,116.309468,0,127,39746.4893402778,2008-10-25,11:44:39
39.977533,116.309558,0,123,39746.4893981481,2008-10-25,11:44:44
39.977549,116.309634,0,122,39746.4894560185,2008-10-25,11:44:49
39.977567,116.309716,0,121,39746.4895138889,2008-10-25,11:44:54
39.977601,116.309769,0,124,39746.4895717593,2008-10-25,11:44:59
39.977656,116.309803,0,124,39746.4896296296,2008-10-25,11:45:04
39.977716,116.309791,0,122,39746.4896875,2008-10-25,11:45:09
39.977753,116.309779,0,125,39746.4897453704,2008-10-25,11:45:14
39.977796,116.309734,0,124,39746.4898032407,2008-10-25,11:45:19
39.97785,116.30969,0,121,39746.4898611111,2008-10-25,11:45:24
39.97791,116.309638,0,121,39746.4899189815,2008-10-25,11:45:29
39.97796,116.309584,0,122,39746.4899768519,2008-10-25,11:45:34
39.977993,116.309503,0,121,39746.4900347222,2008-10-25,11:45:39
39.978034,116.309503,0,107,39746.4900925926,2008-10-25,11:45:44
39.978086,116.309467,0,106,39746.490150463,2008-10-25,11:45:49
39.978135,116.309432,0,109,39746.4902083333,2008-10-25,11:45:54
39.97819,116.309396,0,110,39746.4902662037,2008-10-25,11:45:59
39.978216,116.309361,0,114,39746.4903240741,2008-10-25,11:46:04
39.978243,116.30937,0,118,39746.4903819444,2008-10-25,11:46:09
39.97828,116.309383,0,121,39746.4904398148,2008-10-25,11:46:14
39.978289,116.309381,0,124,39746.4904976852,2008-10-25,11:46:19
39.978296,116.30938,0,126,39746.4905555556,2008-10-25,11:46:24
39.978296,116.30938,0,126,39746.4905902778,2008-10-25,11:46:27
39.978302,116.309378,0,128,39746.4906134259,2008-10-25,11:46:29
39.97834,116.309429,0,128,39746.4906712963,2008-10-25,11:46:34
39.97835,116.309446,0,126,39746.4907291667,2008-10-25,11:46:39
39.978342,116.309452,0,125,39746.490787037,2008-10-25,11:46:44
39.978342,116.309452,0,125,39746.4908217593,2008-10-25,11:46:47
39.978344,116.309452,0,124,39746.4908449074,2008-10-25,11:46:49
39.978353,116.309441,0,122,39746.4909027778,2008-10-25,11:46:54
39.978353,116.30943,0,121,39746.4909606481,2008-10-25,11:46:59
39.978376,116.309411,0,120,39746.4910185185,2008-10-25,11:47:04
39.978376,116.309411,0,120,39746.4910532407,2008-10-25,11:47:07
39.978373,116.309411,0,118,39746.4910763889,2008-10-25,11:47:09
39.978443,116.309485,0,117,39746.4911342593,2008-10-25,11:47:14
39.978535,116.309529,0,116,39746.4911805556,2008-10-25,11:47:18
39.978594,116.309551,0,111,39746.4912384259,2008-10-25,11:47:23
39.978619,116.309547,0,110,39746.4912962963,2008-10-25,11:47:28
39.978619,116.309547,0,110,39746.4913310185,2008-10-25,11:47:31
39.978625,116.309548,0,112,39746.4913541667,2008-10-25,11:47:33
39.978618,116.309516,0,111,39746.491412037,2008-10-25,11:47:38
39.978616,116.309522,0,113,39746.4914699074,2008-10-25,11:47:43
39.978616,116.309522,0,113,39746.4915046296,2008-10-25,11:47:46
39.97861,116.309528,0,113,39746.4915277778,2008-10-25,11:47:48
39.978588,116.309551,0,114,39746.4915856481,2008-10-25,11:47:53
39.978567,116.309544,0,113,39746.4916435185,2008-10-25,11:47:58
39.978579,116.309548,0,112,39746.4917013889,2008-10-25,11:48:03
39.978578,116.30955,0,112,39746.4917592593,2008-10-25,11:48:08
39.978578,116.30955,0,112,39746.4917939815,2008-10-25,11:48:11
39.97857,116.309553,0,111,39746.4918171296,2008-10-25,11:48:13
39.97754,116.309825,0,122,39746.5209027778,2008-10-25,12:30:06
39.977568,116.310015,0,223,39746.5209143519,2008-10-25,12:30:07
39.977654,116.310016,0,198,39746.5209259259,2008-10-25,12:30:08
39.977726,116.309925,0,186,39746.5209375,2008-10-25,12:30:09
39.977684,116.310031,0,181,39746.5209490741,2008-10-25,12:30:10
39.977648,116.31013,0,192,39746.5209722222,2008-10-25,12:30:12
39.977696,116.310081,0,182,39746.5210300926,2008-10-25,12:30:17
39.977706,116.310114,0,184,39746.521087963,2008-10-25,12:30:22
39.977692,116.310209,0,194,39746.5211458333,2008-10-25,12:30:27
39.977684,116.310222,0,191,39746.5212037037,2008-10-25,12:30:32
39.977687,116.310259,0,189,39746.5212615741,2008-10-25,12:30:37
39.9776,116.310253,0,188,39746.5213194444,2008-10-25,12:30:42
39.977572,116.310257,0,187,39746.5213773148,2008-10-25,12:30:47
39.977572,116.310257,0,187,39746.521412037,2008-10-25,12:30:50
39.977576,116.310256,0,187,39746.5214351852,2008-10-25,12:30:52
39.977556,116.310263,0,187,39746.5214930556,2008-10-25,12:30:57
39.977554,116.310275,0,187,39746.5215509259,2008-10-25,12:31:02
39.977555,116.310276,0,187,39746.5216087963,2008-10-25,12:31:07
39.977555,116.310276,0,187,39746.5216435185,2008-10-25,12:31:10
39.977554,116.310281,0,188,39746.5216666667,2008-10-25,12:31:12
39.97747,116.310356,0,188,39746.521712963,2008-10-25,12:31:16
39.977452,116.310384,0,192,39746.5217708333,2008-10-25,12:31:21
39.977361,116.310434,0,193,39746.5218171296,2008-10-25,12:31:25
39.97727,116.310502,0,193,39746.5218634259,2008-10-25,12:31:29
39.977245,116.310489,0,193,39746.5219212963,2008-10-25,12:31:34
39.977139,116.310616,0,194,39746.5219791667,2008-10-25,12:31:39
39.977118,116.310606,0,194,39746.522037037,2008-10-25,12:31:44
39.977112,116.3106,0,194,39746.5220949074,2008-10-25,12:31:49
39.977112,116.3106,0,194,39746.5221296296,2008-10-25,12:31:52
39.977104,116.3106,0,194,39746.5221527778,2008-10-25,12:31:54
39.977086,116.310601,0,195,39746.5222106481,2008-10-25,12:31:59
39.977058,116.310594,0,194,39746.5222685185,2008-10-25,12:32:04
39.977045,116.310565,0,193,39746.5223263889,2008-10-25,12:32:09
39.977043,116.310553,0,193,39746.5223842593,2008-10-25,12:32:14
39.977045,116.31055,0,193,39746.5224421296,2008-10-25,12:32:19
39.97704,116.31055,0,193,39746.5225,2008-10-25,12:32:24
39.97704,116.31055,0,193,39746.5225347222,2008-10-25,12:32:27
39.977042,116.310546,0,193,39746.5225578704,2008-10-25,12:32:29
39.977049,116.310535,0,193,39746.5226157407,2008-10-25,12:32:34
39.97705,116.310529,0,193,39746.5226736111,2008-10-25,12:32:39
39.97705,116.310529,0,193,39746.5227083333,2008-10-25,12:32:42
39.97705,116.310526,0,193,39746.5227314815,2008-10-25,12:32:44
39.977053,116.310516,0,193,39746.5227893519,2008-10-25,12:32:49
39.977053,116.310516,0,193,39746.5228240741,2008-10-25,12:32:52
39.977052,116.310512,0,192,39746.5228472222,2008-10-25,12:32:54
39.977145,116.310361,0,193,39746.5229050926,2008-10-25,12:32:59
39.977219,116.31029,0,193,39746.5229166667,2008-10-25,12:33:00
39.977278,116.310233,0,195,39746.522974537,2008-10-25,12:33:05
39.977303,116.310214,0,196,39746.5230324074,2008-10-25,12:33:10
39.977303,116.310214,0,196,39746.5230671296,2008-10-25,12:33:13
39.977306,116.310214,0,196,39746.5230902778,2008-10-25,12:33:15
39.977311,116.310329,0,197,39746.5231481481,2008-10-25,12:33:20
39.977338,116.310365,0,199,39746.5232060185,2008-10-25,12:33:25
39.977095,116.310554,0,206,39746.5232638889,2008-10-25,12:33:30
39.976834,116.310775,0,207,39746.523275463,2008-10-25,12:33:31
39.976933,116.310837,0,208,39746.523287037,2008-10-25,12:33:32
39.976821,116.310886,0,206,39746.5233101852,2008-10-25,12:33:34
39.976841,116.310921,0,205,39746.5233680556,2008-10-25,12:33:39
39.976842,116.310906,0,206,39746.5234259259,2008-10-25,12:33:44
39.976841,116.310905,0,205,39746.5234837963,2008-10-25,12:33:49
39.976837,116.310908,0,205,39746.5235416667,2008-10-25,12:33:54
39.976837,116.310908,0,205,39746.5235763889,2008-10-25,12:33:57
39.976831,116.31091,0,205,39746.523599537,2008-10-25,12:33:59
39.976802,116.31092,0,207,39746.5236574074,2008-10-25,12:34:04
39.976736,116.310981,0,207,39746.5237152778,2008-10-25,12:34:09
39.976624,116.311023,0,206,39746.5237615741,2008-10-25,12:34:13
39.97649,116.311012,0,202,39746.5238078704,2008-10-25,12:34:17
39.976371,116.310996,0,200,39746.5238310185,2008-10-25,12:34:19
39.976277,116.310981,0,203,39746.5238541667,2008-10-25,12:34:21
39.976152,116.310944,0,204,39746.5238888889,2008-10-25,12:34:24
39.976068,116.310876,0,203,39746.5239351852,2008-10-25,12:34:28
39.975809,116.310801,0,195,39746.5239814815,2008-10-25,12:34:32
39.975809,116.31083,0,193,39746.5240393518,2008-10-25,12:34:37
39.975761,116.310868,0,189,39746.5240972222,2008-10-25,12:34:42
39.975664,116.310865,0,191,39746.5241203704,2008-10-25,12:34:44
39.975536,116.31089,0,193,39746.5241435185,2008-10-25,12:34:46
39.975401,116.310951,0,196,39746.5241666667,2008-10-25,12:34:48
39.975369,116.310974,0,187,39746.524224537,2008-10-25,12:34:53
39.975451,116.31094,0,176,39746.5242708333,2008-10-25,12:34:57
39.975387,116.31095,0,171,39746.5243287037,2008-10-25,12:35:02
39.9753,116.310981,0,170,39746.524375,2008-10-25,12:35:06
39.975287,116.310996,0,167,39746.5244328704,2008-10-25,12:35:11
39.975285,116.311005,0,165,39746.5244907407,2008-10-25,12:35:16
39.975285,116.311005,0,165,39746.524525463,2008-10-25,12:35:19
39.975278,116.311008,0,164,39746.5245486111,2008-10-25,12:35:21
39.975248,116.311028,0,166,39746.5246064815,2008-10-25,12:35:26
39.975163,116.311065,0,169,39746.5246643518,2008-10-25,12:35:31
39.975079,116.311068,0,176,39746.5247222222,2008-10-25,12:35:36
39.974981,116.311076,0,184,39746.5247800926,2008-10-25,12:35:41
39.974935,116.31111,0,186,39746.524837963,2008-10-25,12:35:46
39.97494,116.311113,0,189,39746.5248958333,2008-10-25,12:35:51
39.974943,116.311114,0,189,39746.5249537037,2008-10-25,12:35:56
39.97495,116.311112,0,190,39746.5250115741,2008-10-25,12:36:01
39.974957,116.311109,0,191,39746.5250694444,2008-10-25,12:36:06
39.974957,116.311109,0,191,39746.5251041667,2008-10-25,12:36:09
39.974954,116.311111,0,193,39746.5251273148,2008-10-25,12:36:11
39.97495,116.311124,0,196,39746.5251851852,2008-10-25,12:36:16
39.974935,116.311137,0,198,39746.5252430556,2008-10-25,12:36:21
39.974932,116.311155,0,198,39746.5253009259,2008-10-25,12:36:26
39.97487,116.311238,0,188,39746.5253587963,2008-10-25,12:36:31
39.974785,116.311278,0,185,39746.5253819444,2008-10-25,12:36:33
39.974677,116.311311,0,181,39746.5254050926,2008-10-25,12:36:35
39.974576,116.311301,0,173,39746.5254398148,2008-10-25,12:36:38
39.974426,116.311357,0,168,39746.525462963,2008-10-25,12:36:40
39.974285,116.311409,0,161,39746.5254861111,2008-10-25,12:36:42
39.974161,116.311467,0,154,39746.5255092593,2008-10-25,12:36:44
39.974038,116.311518,0,147,39746.5255324074,2008-10-25,12:36:46
39.973928,116.311562,0,140,39746.5255555556,2008-10-25,12:36:48
39.973802,116.311639,0,133,39746.5255787037,2008-10-25,12:36:50
39.97366,116.311676,0,127,39746.5256018518,2008-10-25,12:36:52
39.973501,116.311703,0,123,39746.525625,2008-10-25,12:36:54
39.973349,116.311749,0,119,39746.5256481481,2008-10-25,12:36:56
39.973204,116.311812,0,115,39746.5256712963,2008-10-25,12:36:58
39.973116,116.311868,0,112,39746.5256828704,2008-10-25,12:36:59
39.97296,116.311926,0,108,39746.5257060185,2008-10-25,12:37:01
39.972815,116.311988,0,105,39746.5257175926,2008-10-25,12:37:02
39.972662,116.312039,0,101,39746.5257407407,2008-10-25,12:37:04
39.972534,116.312122,0,102,39746.5257638889,2008-10-25,12:37:06
39.972439,116.312179,0,104,39746.525787037,2008-10-25,12:37:08
39.972319,116.31227,0,105,39746.5258101852,2008-10-25,12:37:10
39.972215,116.312334,0,110,39746.5258217593,2008-10-25,12:37:11
39.972189,116.312411,0,135,39746.5258564815,2008-10-25,12:37:14
39.972183,116.312404,0,136,39746.5259143518,2008-10-25,12:37:19
39.972183,116.312404,0,136,39746.5259490741,2008-10-25,12:37:22
39.97219,116.312401,0,138,39746.5259722222,2008-10-25,12:37:24
39.972166,116.3124,0,138,39746.5260300926,2008-10-25,12:37:29
39.972126,116.312406,0,139,39746.526087963,2008-10-25,12:37:34
39.972068,116.312528,0,142,39746.5261458333,2008-10-25,12:37:39
39.971973,116.312595,0,143,39746.5261805556,2008-10-25,12:37:42
39.971868,116.312674,0,144,39746.5262037037,2008-10-25,12:37:44
39.971693,116.312747,0,146,39746.5262268518,2008-10-25,12:37:46
39.971602,116.31278,0,147,39746.5262384259,2008-10-25,12:37:47
39.971492,116.312816,0,148,39746.52625,2008-10-25,12:37:48
39.971321,116.31288,0,150,39746.5262731481,2008-10-25,12:37:50
39.971229,116.312912,0,151,39746.5262847222,2008-10-25,12:37:51
39.971116,116.312961,0,152,39746.5262962963,2008-10-25,12:37:52
39.971023,116.313008,0,153,39746.5263078704,2008-10-25,12:37:53
39.970933,116.313038,0,153,39746.5263194444,2008-10-25,12:37:54
39.970839,116.313062,0,154,39746.5263310185,2008-10-25,12:37:55
39.970742,116.313087,0,155,39746.5263425926,2008-10-25,12:37:56
39.970642,116.313115,0,155,39746.5263541667,2008-10-25,12:37:57
39.970475,116.313153,0,156,39746.5263773148,2008-10-25,12:37:59
39.970384,116.313183,0,156,39746.5263888889,2008-10-25,12:38:00
39.970293,116.313211,0,156,39746.526400463,2008-10-25,12:38:01
39.969981,116.313107,0,160,39746.5264236111,2008-10-25,12:38:03
39.969868,116.313097,0,162,39746.5264351852,2008-10-25,12:38:04
39.969735,116.313077,0,164,39746.5264467593,2008-10-25,12:38:05
39.969575,116.313143,0,165,39746.5264699074,2008-10-25,12:38:07
39.969444,116.313197,0,166,39746.5264930556,2008-10-25,12:38:09
39.96934,116.313262,0,168,39746.5265162037,2008-10-25,12:38:11
39.969221,116.313322,0,169,39746.5265393518,2008-10-25,12:38:13
39.969218,116.313448,0,169,39746.5265740741,2008-10-25,12:38:16
39.969185,116.313487,0,171,39746.5266319444,2008-10-25,12:38:21
39.969196,116.313482,0,171,39746.5266898148,2008-10-25,12:38:26
39.969188,116.313528,0,171,39746.5267476852,2008-10-25,12:38:31
39.969152,116.313566,0,173,39746.5268055556,2008-10-25,12:38:36
39.969139,116.313568,0,173,39746.5268634259,2008-10-25,12:38:41
39.969128,116.313577,0,173,39746.5269212963,2008-10-25,12:38:46
39.969041,116.313613,0,172,39746.5269675926,2008-10-25,12:38:50
39.968934,116.313669,0,172,39746.5269907407,2008-10-25,12:38:52
39.968836,116.313723,0,173,39746.5270138889,2008-10-25,12:38:54
39.968748,116.313757,0,175,39746.527037037,2008-10-25,12:38:56
39.968647,116.313793,0,177,39746.5270601852,2008-10-25,12:38:58
39.968523,116.313867,0,180,39746.5270833333,2008-10-25,12:39:00
39.968384,116.313923,0,181,39746.5271064815,2008-10-25,12:39:02
39.968237,116.313998,0,183,39746.5271296296,2008-10-25,12:39:04
39.968071,116.314053,0,186,39746.5271527778,2008-10-25,12:39:06
39.967931,116.314041,0,190,39746.5271643519,2008-10-25,12:39:07
39.9678,116.314026,0,194,39746.5271759259,2008-10-25,12:39:08
39.967696,116.314046,0,196,39746.5271875,2008-10-25,12:39:09
39.967606,116.314072,0,197,39746.5271990741,2008-10-25,12:39:10
39.96744,116.314133,0,200,39746.5272222222,2008-10-25,12:39:12
39.967279,116.314198,0,203,39746.5272453704,2008-10-25,12:39:14
39.967148,116.314268,0,207,39746.5272685185,2008-10-25,12:39:16
39.967024,116.314341,0,210,39746.5272916667,2008-10-25,12:39:18
39.966897,116.314397,0,214,39746.5273148148,2008-10-25,12:39:20
39.966795,116.314448,0,218,39746.527337963,2008-10-25,12:39:22
39.966673,116.314499,0,223,39746.5273726852,2008-10-25,12:39:25
39.966579,116.314532,0,229,39746.5274189815,2008-10-25,12:39:29
39.966571,116.314542,0,235,39746.5274768519,2008-10-25,12:39:34
39.966558,116.314542,0,240,39746.5275347222,2008-10-25,12:39:39
39.966556,116.314542,0,242,39746.5275925926,2008-10-25,12:39:44
39.966559,116.31454,0,243,39746.527650463,2008-10-25,12:39:49
39.966567,116.314536,0,243,39746.5277083333,2008-10-25,12:39:54
39.966567,116.314535,0,243,39746.5277662037,2008-10-25,12:39:59
39.966561,116.314539,0,243,39746.5278240741,2008-10-25,12:40:04
39.966559,116.314541,0,242,39746.5278819444,2008-10-25,12:40:09
39.966563,116.31454,0,242,39746.5279398148,2008-10-25,12:40:14
39.966561,116.314542,0,242,39746.5279976852,2008-10-25,12:40:19
39.966562,116.314541,0,241,39746.5280555556,2008-10-25,12:40:24
39.966565,116.314541,0,241,39746.5281134259,2008-10-25,12:40:29
39.966565,116.314541,0,241,39746.5281481481,2008-10-25,12:40:32
39.966561,116.314542,0,241,39746.5281712963,2008-10-25,12:40:34
39.966464,116.314581,0,238,39746.5282060185,2008-10-25,12:40:37
39.966322,116.314652,0,237,39746.5282407407,2008-10-25,12:40:40
39.966203,116.314717,0,236,39746.5282638889,2008-10-25,12:40:42
39.966059,116.314799,0,234,39746.528287037,2008-10-25,12:40:44
39.965904,116.314883,0,233,39746.5283101852,2008-10-25,12:40:46
39.965818,116.314923,0,233,39746.5283217593,2008-10-25,12:40:47
39.965648,116.314992,0,232,39746.5283449074,2008-10-25,12:40:49
39.965475,116.31506,0,232,39746.5283680556,2008-10-25,12:40:51
39.965379,116.315101,0,231,39746.5283796296,2008-10-25,12:40:52
39.96528,116.315144,0,230,39746.5283912037,2008-10-25,12:40:53
39.965177,116.315184,0,229,39746.5284027778,2008-10-25,12:40:54
39.965074,116.315223,0,229,39746.5284143519,2008-10-25,12:40:55
39.96493,116.315226,0,231,39746.5284259259,2008-10-25,12:40:56
39.964794,116.315229,0,233,39746.5284375,2008-10-25,12:40:57
39.964689,116.315267,0,233,39746.5284490741,2008-10-25,12:40:58
39.964579,116.315282,0,234,39746.5284606481,2008-10-25,12:40:59
39.964451,116.315322,0,234,39746.5284722222,2008-10-25,12:41:00
39.964334,116.315367,0,235,39746.5284837963,2008-10-25,12:41:01
39.964218,116.315408,0,235,39746.5284953704,2008-10-25,12:41:02
39.964088,116.315452,0,234,39746.5285069444,2008-10-25,12:41:03
39.963969,116.315495,0,234,39746.5285185185,2008-10-25,12:41:04
39.963846,116.315535,0,232,39746.5285300926,2008-10-25,12:41:05
39.963725,116.315571,0,229,39746.5285416667,2008-10-25,12:41:06
39.963621,116.315609,0,229,39746.5285532407,2008-10-25,12:41:07
39.963516,116.315643,0,227,39746.5285648148,2008-10-25,12:41:08
39.963418,116.315682,0,226,39746.5285763889,2008-10-25,12:41:09
39.963324,116.315734,0,226,39746.528587963,2008-10-25,12:41:10
39.963163,116.315809,0,224,39746.5286111111,2008-10-25,12:41:12
39.963067,116.315832,0,223,39746.5286226852,2008-10-25,12:41:13
39.962974,116.315855,0,221,39746.5286342593,2008-10-25,12:41:14
39.962807,116.315897,0,220,39746.5286574074,2008-10-25,12:41:16
39.962635,116.315927,0,220,39746.5286805556,2008-10-25,12:41:18
39.962461,116.315961,0,219,39746.5287037037,2008-10-25,12:41:20
39.962372,116.315981,0,218,39746.5287152778,2008-10-25,12:41:21
39.96228,116.316005,0,218,39746.5287268519,2008-10-25,12:41:22
39.962185,116.316035,0,217,39746.5287384259,2008-10-25,12:41:23
39.962093,116.316059,0,216,39746.52875,2008-10-25,12:41:24
39.961999,116.316082,0,215,39746.5287615741,2008-10-25,12:41:25
39.961909,116.316107,0,214,39746.5287731481,2008-10-25,12:41:26
39.96182,116.316133,0,214,39746.5287847222,2008-10-25,12:41:27
39.961727,116.316144,0,213,39746.5287962963,2008-10-25,12:41:28
39.961637,116.316168,0,212,39746.5288078704,2008-10-25,12:41:29
39.961539,116.316184,0,212,39746.5288194444,2008-10-25,12:41:30
39.961442,116.316201,0,210,39746.5288310185,2008-10-25,12:41:31
39.961343,116.316206,0,208,39746.5288425926,2008-10-25,12:41:32
39.961239,116.316224,0,207,39746.5288541667,2008-10-25,12:41:33
39.961138,116.316243,0,205,39746.5288657407,2008-10-25,12:41:34
39.961038,116.316258,0,203,39746.5288773148,2008-10-25,12:41:35
39.96094,116.31627,0,201,39746.5288888889,2008-10-25,12:41:36
39.960842,116.316286,0,200,39746.528900463,2008-10-25,12:41:37
39.960748,116.316307,0,198,39746.528912037,2008-10-25,12:41:38
39.960656,116.316319,0,197,39746.5289236111,2008-10-25,12:41:39
39.960565,116.316333,0,194,39746.5289351852,2008-10-25,12:41:40
39.960401,116.316366,0,188,39746.5289583333,2008-10-25,12:41:42
39.960239,116.316405,0,183,39746.5289814815,2008-10-25,12:41:44
39.960091,116.316433,0,179,39746.5290046296,2008-10-25,12:41:46
39.959939,116.316467,0,179,39746.5290277778,2008-10-25,12:41:48
39.959803,116.31647,0,181,39746.5290509259,2008-10-25,12:41:50
39.95968,116.316476,0,183,39746.5290740741,2008-10-25,12:41:52
39.959569,116.316496,0,189,39746.5291087963,2008-10-25,12:41:55
39.959526,116.316464,0,199,39746.5291666667,2008-10-25,12:42:00
39.959546,116.316443,0,211,39746.529224537,2008-10-25,12:42:05
39.959569,116.316506,0,229,39746.5292824074,2008-10-25,12:42:10
39.959562,116.316534,0,237,39746.5293402778,2008-10-25,12:42:15
39.959465,116.316565,0,231,39746.5293865741,2008-10-25,12:42:19
39.959345,116.316581,0,233,39746.5294444444,2008-10-25,12:42:24
39.959267,116.316633,0,242,39746.5294791667,2008-10-25,12:42:27
39.959147,116.316711,0,257,39746.5295138889,2008-10-25,12:42:30
39.959075,116.316781,0,262,39746.529525463,2008-10-25,12:42:31
39.958921,116.316864,0,281,39746.5295486111,2008-10-25,12:42:33
39.958791,116.316916,0,299,39746.5295717593,2008-10-25,12:42:35
39.958579,116.316948,0,306,39746.5295949074,2008-10-25,12:42:37
39.958432,116.316927,0,305,39746.5296180556,2008-10-25,12:42:39
39.95827,116.316904,0,297,39746.5296412037,2008-10-25,12:42:41
39.958094,116.316907,0,294,39746.5296643519,2008-10-25,12:42:43
39.958,116.316887,0,286,39746.5296759259,2008-10-25,12:42:44
39.957887,116.316861,0,278,39746.5296875,2008-10-25,12:42:45
39.95779,116.316872,0,278,39746.5296990741,2008-10-25,12:42:46
39.957687,116.316881,0,275,39746.5297106481,2008-10-25,12:42:47
39.957586,116.316888,0,271,39746.5297222222,2008-10-25,12:42:48
39.957417,116.316907,0,265,39746.5297453704,2008-10-25,12:42:50
39.957322,116.316911,0,260,39746.5297569444,2008-10-25,12:42:51
39.957231,116.316919,0,258,39746.5297685185,2008-10-25,12:42:52
39.957064,116.316952,0,257,39746.5297916667,2008-10-25,12:42:54
39.956899,116.316996,0,250,39746.5298148148,2008-10-25,12:42:56
39.956748,116.317005,0,238,39746.529837963,2008-10-25,12:42:58
39.956615,116.317025,0,231,39746.5298611111,2008-10-25,12:43:00
39.956499,116.317049,0,228,39746.5298842593,2008-10-25,12:43:02
39.956391,116.317091,0,218,39746.5299189815,2008-10-25,12:43:05
39.956359,116.317087,0,205,39746.5299768519,2008-10-25,12:43:10
39.956338,116.317051,0,204,39746.5300347222,2008-10-25,12:43:15
39.956239,116.317039,0,194,39746.5300810185,2008-10-25,12:43:19
39.956138,116.31705,0,186,39746.5301041667,2008-10-25,12:43:21
39.956027,116.317054,0,178,39746.5301273148,2008-10-25,12:43:23
39.955902,116.317066,0,165,39746.530150463,2008-10-25,12:43:25
39.955757,116.317065,0,159,39746.5301736111,2008-10-25,12:43:27
39.955597,116.31706,0,162,39746.5301967593,2008-10-25,12:43:29
39.955433,116.317091,0,163,39746.5302199074,2008-10-25,12:43:31
39.95534,116.317121,0,163,39746.5302314815,2008-10-25,12:43:32
39.955247,116.31714,0,165,39746.5302430556,2008-10-25,12:43:33
39.955157,116.31716,0,166,39746.5302546296,2008-10-25,12:43:34
39.955062,116.317182,0,168,39746.5302662037,2008-10-25,12:43:35
39.954963,116.317201,0,175,39746.5302777778,2008-10-25,12:43:36
39.954872,116.317223,0,179,39746.5302893519,2008-10-25,12:43:37
39.954768,116.317245,0,184,39746.5303009259,2008-10-25,12:43:38
39.954651,116.317266,0,186,39746.5303125,2008-10-25,12:43:39
39.954506,116.317286,0,185,39746.5303240741,2008-10-25,12:43:40
39.954377,116.317312,0,186,39746.5303356481,2008-10-25,12:43:41
39.954245,116.317339,0,186,39746.5303472222,2008-10-25,12:43:42
39.954106,116.317366,0,189,39746.5303587963,2008-10-25,12:43:43
39.953961,116.317394,0,194,39746.5303703704,2008-10-25,12:43:44
39.953827,116.31741,0,199,39746.5303819444,2008-10-25,12:43:45
39.953688,116.317436,0,199,39746.5303935185,2008-10-25,12:43:46
39.953563,116.317457,0,202,39746.5304050926,2008-10-25,12:43:47
39.953431,116.317477,0,202,39746.5304166667,2008-10-25,12:43:48
39.953301,116.317491,0,197,39746.5304282407,2008-10-25,12:43:49
39.953175,116.317504,0,192,39746.5304398148,2008-10-25,12:43:50
39.953052,116.317517,0,191,39746.5304513889,2008-10-25,12:43:51
39.952927,116.317532,0,191,39746.530462963,2008-10-25,12:43:52
39.952803,116.317551,0,189,39746.530474537,2008-10-25,12:43:53
39.952676,116.317563,0,190,39746.5304861111,2008-10-25,12:43:54
39.952546,116.317576,0,196,39746.5304976852,2008-10-25,12:43:55
39.952418,116.317592,0,197,39746.5305092593,2008-10-25,12:43:56
39.952289,116.317601,0,205,39746.5305208333,2008-10-25,12:43:57
39.952182,116.317602,0,209,39746.5305324074,2008-10-25,12:43:58
39.952087,116.317612,0,214,39746.5305439815,2008-10-25,12:43:59
39.95199,116.317625,0,214,39746.5305555556,2008-10-25,12:44:00
39.951897,116.317629,0,215,39746.5305671296,2008-10-25,12:44:01
39.951806,116.317633,0,214,39746.5305787037,2008-10-25,12:44:02
39.951684,116.317596,0,204,39746.5306018519,2008-10-25,12:44:04
39.951556,116.317584,0,215,39746.530625,2008-10-25,12:44:06
39.951454,116.317612,0,229,39746.5306597222,2008-10-25,12:44:09
39.951419,116.317611,0,220,39746.5307175926,2008-10-25,12:44:14
39.951429,116.317607,0,220,39746.530775463,2008-10-25,12:44:19
39.951429,116.317607,0,220,39746.5308101852,2008-10-25,12:44:22
39.951435,116.317605,0,220,39746.5308333333,2008-10-25,12:44:24
39.95136,116.317616,0,213,39746.5308912037,2008-10-25,12:44:29
39.951269,116.317635,0,214,39746.5309143519,2008-10-25,12:44:31
39.951177,116.317648,0,217,39746.5309375,2008-10-25,12:44:33
39.951086,116.317638,0,209,39746.5309606481,2008-10-25,12:44:35
39.951028,116.317599,0,193,39746.5310185185,2008-10-25,12:44:40
39.951019,116.317573,0,187,39746.5310763889,2008-10-25,12:44:45
39.951031,116.31757,0,187,39746.5311342593,2008-10-25,12:44:50
39.951052,116.317565,0,187,39746.5311921296,2008-10-25,12:44:55
39.951052,116.317565,0,187,39746.5312268519,2008-10-25,12:44:58
39.951053,116.317565,0,187,39746.53125,2008-10-25,12:45:00
39.951002,116.317574,0,187,39746.5313078704,2008-10-25,12:45:05
39.950891,116.317563,0,188,39746.5313425926,2008-10-25,12:45:08
39.950792,116.317619,0,188,39746.5313657407,2008-10-25,12:45:10
39.950697,116.317666,0,184,39746.5313888889,2008-10-25,12:45:12
39.950601,116.317704,0,182,39746.531412037,2008-10-25,12:45:14
39.950511,116.317731,0,180,39746.5314351852,2008-10-25,12:45:16
39.950396,116.317763,0,180,39746.5314583333,2008-10-25,12:45:18
39.950274,116.317789,0,181,39746.5314814815,2008-10-25,12:45:20
39.95013,116.317814,0,183,39746.5315046296,2008-10-25,12:45:22
39.949984,116.317879,0,182,39746.5315277778,2008-10-25,12:45:24
39.949826,116.317918,0,185,39746.5315509259,2008-10-25,12:45:26
39.94965,116.31795,0,185,39746.5315740741,2008-10-25,12:45:28
39.949562,116.317969,0,183,39746.5315856481,2008-10-25,12:45:29
39.949397,116.318006,0,179,39746.5316087963,2008-10-25,12:45:31
39.949203,116.31804,0,184,39746.5316319444,2008-10-25,12:45:33
39.949031,116.318056,0,186,39746.5316550926,2008-10-25,12:45:35
39.948852,116.318077,0,191,39746.5316782407,2008-10-25,12:45:37
39.94876,116.318087,0,190,39746.5316898148,2008-10-25,12:45:38
39.948669,116.318101,0,190,39746.5317013889,2008-10-25,12:45:39
39.948485,116.318102,0,182,39746.531724537,2008-10-25,12:45:41
39.94831,116.318117,0,181,39746.5317476852,2008-10-25,12:45:43
39.948152,116.318135,0,185,39746.5317708333,2008-10-25,12:45:45
39.948021,116.318137,0,186,39746.5317939815,2008-10-25,12:45:47
39.947928,116.318144,0,189,39746.5318171296,2008-10-25,12:45:49
39.947871,116.318146,0,186,39746.531875,2008-10-25,12:45:54
39.947853,116.318156,0,186,39746.5319328704,2008-10-25,12:45:59
39.947758,116.318185,0,186,39746.5319675926,2008-10-25,12:46:02
39.947649,116.318225,0,189,39746.532025463,2008-10-25,12:46:07
39.947583,116.31818,0,186,39746.5320833333,2008-10-25,12:46:12
39.947564,116.318188,0,187,39746.5321412037,2008-10-25,12:46:17
39.947456,116.318131,0,191,39746.5321759259,2008-10-25,12:46:20
39.947483,116.318134,0,201,39746.5322337963,2008-10-25,12:46:25
39.947454,116.318249,0,206,39746.5322800926,2008-10-25,12:46:29
39.94739,116.318385,0,206,39746.5323148148,2008-10-25,12:46:32
39.947421,116.318465,0,203,39746.5323726852,2008-10-25,12:46:37
39.947429,116.318466,0,202,39746.5324305556,2008-10-25,12:46:42
39.947429,116.318466,0,202,39746.5324652778,2008-10-25,12:46:45
39.947431,116.31847,0,201,39746.5324884259,2008-10-25,12:46:47
39.94735,116.318524,0,201,39746.5325347222,2008-10-25,12:46:51
39.947226,116.318567,0,199,39746.5325694444,2008-10-25,12:46:54
39.947074,116.318555,0,188,39746.5325925926,2008-10-25,12:46:56
39.946953,116.318587,0,184,39746.5326157407,2008-10-25,12:46:58
39.946795,116.318613,0,177,39746.5326388889,2008-10-25,12:47:00
39.946608,116.318561,0,181,39746.532662037,2008-10-25,12:47:02
39.946513,116.318541,0,182,39746.5326736111,2008-10-25,12:47:03
39.946376,116.318554,0,180,39746.5326967593,2008-10-25,12:47:05
39.946262,116.318573,0,180,39746.5327199074,2008-10-25,12:47:07
39.946135,116.318579,0,183,39746.5327430556,2008-10-25,12:47:09
39.945971,116.318573,0,188,39746.5327662037,2008-10-25,12:47:11
39.945817,116.31855,0,196,39746.5327893518,2008-10-25,12:47:13
39.945665,116.318517,0,205,39746.5328125,2008-10-25,12:47:15
39.945568,116.318505,0,208,39746.5328240741,2008-10-25,12:47:16
39.945359,116.318525,0,207,39746.5328472222,2008-10-25,12:47:18
39.945263,116.318534,0,206,39746.5328587963,2008-10-25,12:47:19
39.94517,116.31855,0,204,39746.5328703704,2008-10-25,12:47:20
39.945071,116.318573,0,204,39746.5328819444,2008-10-25,12:47:21
39.94496,116.318591,0,204,39746.5328935185,2008-10-25,12:47:22
39.944866,116.318608,0,203,39746.5329050926,2008-10-25,12:47:23
39.944771,116.318629,0,201,39746.5329166667,2008-10-25,12:47:24
39.944668,116.318636,0,198,39746.5329282407,2008-10-25,12:47:25
39.944568,116.318644,0,198,39746.5329398148,2008-10-25,12:47:26
39.944467,116.31865,0,197,39746.5329513889,2008-10-25,12:47:27
39.944372,116.318662,0,195,39746.532962963,2008-10-25,12:47:28
39.944273,116.318671,0,193,39746.532974537,2008-10-25,12:47:29
39.944174,116.31868,0,193,39746.5329861111,2008-10-25,12:47:30
39.944074,116.318696,0,189,39746.5329976852,2008-10-25,12:47:31
39.943967,116.31871,0,187,39746.5330092593,2008-10-25,12:47:32
39.943849,116.318718,0,183,39746.5330208333,2008-10-25,12:47:33
39.943746,116.318729,0,182,39746.5330324074,2008-10-25,12:47:34
39.943657,116.318758,0,178,39746.5330439815,2008-10-25,12:47:35
39.943478,116.318789,0,174,39746.5330671296,2008-10-25,12:47:37
39.943327,116.318814,0,166,39746.5330902778,2008-10-25,12:47:39
39.943185,116.318828,0,172,39746.5331134259,2008-10-25,12:47:41
39.943096,116.318822,0,184,39746.5331481481,2008-10-25,12:47:44
39.942999,116.318851,0,173,39746.5332060185,2008-10-25,12:47:49
39.942919,116.318854,0,172,39746.5332638889,2008-10-25,12:47:54
39.942919,116.318854,0,172,39746.5332986111,2008-10-25,12:47:57
39.942912,116.318847,0,164,39746.5333217593,2008-10-25,12:47:59
39.94293,116.318829,0,162,39746.5333796296,2008-10-25,12:48:04
39.942941,116.318825,0,161,39746.5334375,2008-10-25,12:48:09
39.942807,116.318851,0,165,39746.5334722222,2008-10-25,12:48:12
39.942715,116.318867,0,166,39746.5334953704,2008-10-25,12:48:14
39.942588,116.318888,0,165,39746.5335185185,2008-10-25,12:48:16
39.942437,116.3189,0,168,39746.5335416667,2008-10-25,12:48:18
39.942273,116.318909,0,169,39746.5335648148,2008-10-25,12:48:20
39.942102,116.31894,0,173,39746.533587963,2008-10-25,12:48:22
39.942001,116.318959,0,176,39746.533599537,2008-10-25,12:48:23
39.941905,116.318984,0,179,39746.5336111111,2008-10-25,12:48:24
39.941811,116.319001,0,180,39746.5336226852,2008-10-25,12:48:25
39.941715,116.319018,0,181,39746.5336342593,2008-10-25,12:48:26
39.941613,116.319039,0,182,39746.5336458333,2008-10-25,12:48:27
39.941504,116.319056,0,183,39746.5336574074,2008-10-25,12:48:28
39.941399,116.319072,0,185,39746.5336689815,2008-10-25,12:48:29
39.941299,116.319092,0,182,39746.5336805556,2008-10-25,12:48:30
39.941204,116.319119,0,176,39746.5336921296,2008-10-25,12:48:31
39.941089,116.319129,0,173,39746.5337037037,2008-10-25,12:48:32
39.940969,116.319143,0,170,39746.5337152778,2008-10-25,12:48:33
39.940814,116.319141,0,168,39746.5337268518,2008-10-25,12:48:34
39.940693,116.319151,0,169,39746.5337384259,2008-10-25,12:48:35
39.940575,116.31916,0,168,39746.53375,2008-10-25,12:48:36
39.940464,116.319176,0,164,39746.5337615741,2008-10-25,12:48:37
39.940345,116.31919,0,162,39746.5337731481,2008-10-25,12:48:38
39.940225,116.319202,0,162,39746.5337847222,2008-10-25,12:48:39
39.940101,116.31921,0,160,39746.5337962963,2008-10-25,12:48:40
39.939976,116.31922,0,158,39746.5338078704,2008-10-25,12:48:41
39.939862,116.319238,0,154,39746.5338194444,2008-10-25,12:48:42
39.939745,116.31925,0,151,39746.5338310185,2008-10-25,12:48:43
39.939628,116.319265,0,148,39746.5338425926,2008-10-25,12:48:44
39.939511,116.319279,0,146,39746.5338541667,2008-10-25,12:48:45
39.939402,116.319291,0,146,39746.5338657407,2008-10-25,12:48:46
39.93929,116.319292,0,151,39746.5338773148,2008-10-25,12:48:47
39.939177,116.319295,0,151,39746.5338888889,2008-10-25,12:48:48
39.939073,116.319291,0,153,39746.533900463,2008-10-25,12:48:49
39.938969,116.319292,0,158,39746.533912037,2008-10-25,12:48:50
39.938862,116.319277,0,159,39746.5339236111,2008-10-25,12:48:51
39.93875,116.319271,0,161,39746.5339351852,2008-10-25,12:48:52
39.938631,116.319272,0,162,39746.5339467593,2008-10-25,12:48:53
39.938514,116.319275,0,163,39746.5339583333,2008-10-25,12:48:54
39.938401,116.319284,0,162,39746.5339699074,2008-10-25,12:48:55
39.938294,116.319293,0,161,39746.5339814815,2008-10-25,12:48:56
39.938189,116.3193,0,159,39746.5339930556,2008-10-25,12:48:57
39.938093,116.319309,0,159,39746.5340046296,2008-10-25,12:48:58
39.937989,116.31931,0,157,39746.5340162037,2008-10-25,12:48:59
39.937896,116.319312,0,157,39746.5340277778,2008-10-25,12:49:00
39.937719,116.319329,0,156,39746.5340509259,2008-10-25,12:49:02
39.937554,116.319364,0,152,39746.5340740741,2008-10-25,12:49:04
39.937396,116.319392,0,148,39746.5340972222,2008-10-25,12:49:06
39.937243,116.319415,0,144,39746.5341203704,2008-10-25,12:49:08
39.937077,116.319435,0,142,39746.5341435185,2008-10-25,12:49:10
39.936902,116.319434,0,139,39746.5341666667,2008-10-25,12:49:12
39.936721,116.319433,0,137,39746.5341898148,2008-10-25,12:49:14
39.936623,116.319436,0,135,39746.5342013889,2008-10-25,12:49:15
39.936522,116.319436,0,134,39746.534212963,2008-10-25,12:49:16
39.936424,116.319433,0,131,39746.534224537,2008-10-25,12:49:17
39.936326,116.31943,0,128,39746.5342361111,2008-10-25,12:49:18
39.936227,116.319432,0,128,39746.5342476852,2008-10-25,12:49:19
39.936131,116.319432,0,126,39746.5342592593,2008-10-25,12:49:20
39.936039,116.319423,0,126,39746.5342708333,2008-10-25,12:49:21
39.935856,116.319418,0,123,39746.5342939815,2008-10-25,12:49:23
39.935762,116.319415,0,121,39746.5343055556,2008-10-25,12:49:24
39.935666,116.319416,0,121,39746.5343171296,2008-10-25,12:49:25
39.935574,116.319419,0,118,39746.5343287037,2008-10-25,12:49:26
39.935482,116.319424,0,116,39746.5343402778,2008-10-25,12:49:27
39.935389,116.31942,0,115,39746.5343518518,2008-10-25,12:49:28
39.935297,116.319433,0,116,39746.5343634259,2008-10-25,12:49:29
39.935177,116.319496,0,125,39746.534375,2008-10-25,12:49:30
39.935032,116.319463,0,126,39746.5343981481,2008-10-25,12:49:32
39.934926,116.319404,0,134,39746.5344212963,2008-10-25,12:49:34
39.934836,116.319353,0,151,39746.5344560185,2008-10-25,12:49:37
39.934834,116.319296,0,163,39746.5345138889,2008-10-25,12:49:42
39.934834,116.319296,0,163,39746.5345486111,2008-10-25,12:49:45
39.934839,116.31929,0,164,39746.5345717593,2008-10-25,12:49:47
39.934829,116.319292,0,165,39746.5346296296,2008-10-25,12:49:52
39.934754,116.319329,0,168,39746.5346875,2008-10-25,12:49:57
39.934651,116.319349,0,171,39746.5347222222,2008-10-25,12:50:00
39.934546,116.319357,0,173,39746.5347453704,2008-10-25,12:50:02
39.934419,116.319342,0,174,39746.5347685185,2008-10-25,12:50:04
39.934297,116.319346,0,174,39746.5347916667,2008-10-25,12:50:06
39.934176,116.319346,0,172,39746.5348148148,2008-10-25,12:50:08
39.934073,116.319343,0,172,39746.534837963,2008-10-25,12:50:10
39.933983,116.319344,0,176,39746.5348611111,2008-10-25,12:50:12
39.933875,116.319347,0,173,39746.5348958333,2008-10-25,12:50:15
39.933788,116.319326,0,171,39746.5349537037,2008-10-25,12:50:20
39.93378,116.319309,0,176,39746.5350115741,2008-10-25,12:50:25
39.933775,116.319315,0,175,39746.5350694444,2008-10-25,12:50:30
39.933775,116.319315,0,175,39746.5351041667,2008-10-25,12:50:33
39.933768,116.319314,0,175,39746.5351273148,2008-10-25,12:50:35
39.933751,116.319314,0,175,39746.5351851852,2008-10-25,12:50:40
39.933739,116.319313,0,175,39746.5352430556,2008-10-25,12:50:45
39.933735,116.319313,0,175,39746.5353009259,2008-10-25,12:50:50
39.933735,116.319313,0,175,39746.5353356482,2008-10-25,12:50:53
39.933739,116.319312,0,175,39746.5353587963,2008-10-25,12:50:55
39.933756,116.319302,0,174,39746.5354166667,2008-10-25,12:51:00
39.933753,116.319299,0,174,39746.535474537,2008-10-25,12:51:05
39.933753,116.319299,0,174,39746.5355092593,2008-10-25,12:51:08
39.933759,116.319301,0,173,39746.5355324074,2008-10-25,12:51:10
39.933689,116.319325,0,173,39746.5355902778,2008-10-25,12:51:15
39.933599,116.31934,0,171,39746.5356134259,2008-10-25,12:51:17
39.933498,116.319375,0,173,39746.5356365741,2008-10-25,12:51:19
39.933385,116.319376,0,172,39746.5356597222,2008-10-25,12:51:21
39.933237,116.319373,0,173,39746.5356828704,2008-10-25,12:51:23
39.933081,116.31939,0,173,39746.5357060185,2008-10-25,12:51:25
39.932974,116.319385,0,182,39746.5357175926,2008-10-25,12:51:26
39.932861,116.319375,0,190,39746.5357291667,2008-10-25,12:51:27
39.932771,116.319378,0,193,39746.5357407407,2008-10-25,12:51:28
39.932676,116.31937,0,196,39746.5357523148,2008-10-25,12:51:29
39.932586,116.319354,0,199,39746.5357638889,2008-10-25,12:51:30
39.93243,116.319312,0,201,39746.535787037,2008-10-25,12:51:32
39.932275,116.319304,0,203,39746.5358101852,2008-10-25,12:51:34
39.932123,116.319318,0,205,39746.5358333333,2008-10-25,12:51:36
39.931975,116.319316,0,208,39746.5358564815,2008-10-25,12:51:38
39.931823,116.319288,0,213,39746.5358796296,2008-10-25,12:51:40
39.931693,116.319283,0,215,39746.5359027778,2008-10-25,12:51:42
39.931581,116.319269,0,218,39746.5359259259,2008-10-25,12:51:44
39.931432,116.319313,0,227,39746.5359490741,2008-10-25,12:51:46
39.931308,116.319407,0,235,39746.5359722222,2008-10-25,12:51:48
39.93124,116.319493,0,240,39746.5360069444,2008-10-25,12:51:51
39.931257,116.319507,0,239,39746.5360648148,2008-10-25,12:51:56
39.931261,116.319507,0,240,39746.5361226852,2008-10-25,12:52:01
39.931261,116.319507,0,240,39746.5361574074,2008-10-25,12:52:04
39.931259,116.31951,0,240,39746.5361805556,2008-10-25,12:52:06
39.931213,116.3196,0,239,39746.5362384259,2008-10-25,12:52:11
39.931125,116.319622,0,241,39746.5362615741,2008-10-25,12:52:13
39.931015,116.319677,0,245,39746.5362847222,2008-10-25,12:52:15
39.930911,116.319697,0,251,39746.5363078704,2008-10-25,12:52:17
39.930814,116.319745,0,254,39746.5363425926,2008-10-25,12:52:20
39.930776,116.319933,0,255,39746.5363773148,2008-10-25,12:52:23
39.930762,116.320096,0,258,39746.536400463,2008-10-25,12:52:25
39.930765,116.320256,0,258,39746.5364236111,2008-10-25,12:52:27
39.93074,116.320437,0,261,39746.5364467593,2008-10-25,12:52:29
39.930709,116.320594,0,259,39746.5364699074,2008-10-25,12:52:31
39.930671,116.32072,0,261,39746.5364930556,2008-10-25,12:52:33
39.930654,116.320795,0,262,39746.5365509259,2008-10-25,12:52:38
39.930654,116.320795,0,262,39746.5365856481,2008-10-25,12:52:41
39.930659,116.3208,0,262,39746.5366087963,2008-10-25,12:52:43
39.930662,116.320893,0,259,39746.5366666667,2008-10-25,12:52:48
39.93059,116.321028,0,255,39746.5367013889,2008-10-25,12:52:51
39.930544,116.321166,0,254,39746.536724537,2008-10-25,12:52:53
39.930532,116.321328,0,250,39746.5367476852,2008-10-25,12:52:55
39.930553,116.321516,0,243,39746.5367708333,2008-10-25,12:52:57
39.930587,116.321626,0,240,39746.5367824074,2008-10-25,12:52:58
39.930582,116.321849,0,231,39746.5368055556,2008-10-25,12:53:00
39.93058,116.321974,0,227,39746.5368171296,2008-10-25,12:53:01
39.930566,116.322097,0,224,39746.5368287037,2008-10-25,12:53:02
39.930553,116.32222,0,221,39746.5368402778,2008-10-25,12:53:03
39.930543,116.322343,0,218,39746.5368518519,2008-10-25,12:53:04
39.93053,116.322474,0,215,39746.5368634259,2008-10-25,12:53:05
39.930517,116.322605,0,214,39746.536875,2008-10-25,12:53:06
39.930501,116.322728,0,213,39746.5368865741,2008-10-25,12:53:07
39.930483,116.322849,0,212,39746.5368981481,2008-10-25,12:53:08
39.9305,116.322981,0,211,39746.5369097222,2008-10-25,12:53:09
39.930508,116.323139,0,198,39746.5369212963,2008-10-25,12:53:10
39.930636,116.323285,0,194,39746.5369328704,2008-10-25,12:53:11
39.930717,116.32343,0,189,39746.5369444444,2008-10-25,12:53:12
39.930748,116.32358,0,186,39746.5369560185,2008-10-25,12:53:13
39.930774,116.323737,0,183,39746.5369675926,2008-10-25,12:53:14
39.930799,116.323894,0,180,39746.5369791667,2008-10-25,12:53:15
39.930839,116.324054,0,177,39746.5369907407,2008-10-25,12:53:16
39.930832,116.324202,0,174,39746.5370023148,2008-10-25,12:53:17
39.930845,116.324346,0,171,39746.5370138889,2008-10-25,12:53:18
39.930862,116.324503,0,170,39746.537025463,2008-10-25,12:53:19
39.930886,116.324655,0,168,39746.537037037,2008-10-25,12:53:20
39.930912,116.324815,0,165,39746.5370486111,2008-10-25,12:53:21
39.930947,116.324973,0,162,39746.5370601852,2008-10-25,12:53:22
39.930967,116.325125,0,161,39746.5370717593,2008-10-25,12:53:23
39.930986,116.325273,0,159,39746.5370833333,2008-10-25,12:53:24
39.931012,116.325424,0,156,39746.5370949074,2008-10-25,12:53:25
39.931015,116.325564,0,154,39746.5371064815,2008-10-25,12:53:26
39.931026,116.3257,0,152,39746.5371180556,2008-10-25,12:53:27
39.931028,116.325834,0,149,39746.5371296296,2008-10-25,12:53:28
39.931043,116.325968,0,147,39746.5371412037,2008-10-25,12:53:29
39.931047,116.326096,0,145,39746.5371527778,2008-10-25,12:53:30
39.931053,116.326332,0,139,39746.5371759259,2008-10-25,12:53:32
39.931051,116.326549,0,137,39746.5371990741,2008-10-25,12:53:34
39.93104,116.326703,0,136,39746.5372222222,2008-10-25,12:53:36
39.931027,116.326827,0,133,39746.5372453704,2008-10-25,12:53:38
39.93097,116.326867,0,132,39746.5373032407,2008-10-25,12:53:43
39.930979,116.326872,0,133,39746.5373611111,2008-10-25,12:53:48
39.930981,116.326882,0,132,39746.5374189815,2008-10-25,12:53:53
39.930982,116.326884,0,132,39746.5374768519,2008-10-25,12:53:58
39.930983,116.32688,0,133,39746.5375347222,2008-10-25,12:54:03
39.930983,116.32688,0,133,39746.5375694444,2008-10-25,12:54:06
39.930985,116.326883,0,133,39746.5375925926,2008-10-25,12:54:08
39.930984,116.326943,0,133,39746.537650463,2008-10-25,12:54:13
39.930994,116.32708,0,134,39746.5376967593,2008-10-25,12:54:17
39.931013,116.327227,0,131,39746.5377314815,2008-10-25,12:54:20
39.930986,116.327393,0,131,39746.5377662037,2008-10-25,12:54:23
39.9309,116.327505,0,134,39746.5378009259,2008-10-25,12:54:26
39.930812,116.327543,0,134,39746.5378240741,2008-10-25,12:54:28
39.930704,116.327561,0,137,39746.5378472222,2008-10-25,12:54:30
39.930569,116.327585,0,140,39746.5378703704,2008-10-25,12:54:32
39.930424,116.327602,0,144,39746.5378935185,2008-10-25,12:54:34
39.930268,116.32762,0,148,39746.5379166667,2008-10-25,12:54:36
39.930118,116.327659,0,158,39746.5379398148,2008-10-25,12:54:38
39.930023,116.327672,0,157,39746.5379513889,2008-10-25,12:54:39
39.929847,116.327692,0,158,39746.537974537,2008-10-25,12:54:41
39.929672,116.32771,0,163,39746.5379976852,2008-10-25,12:54:43
39.929581,116.327714,0,166,39746.5380092593,2008-10-25,12:54:44
39.929485,116.327732,0,166,39746.5380208333,2008-10-25,12:54:45
39.929387,116.327744,0,167,39746.5380324074,2008-10-25,12:54:46
39.929294,116.327763,0,168,39746.5380439815,2008-10-25,12:54:47
39.929198,116.32777,0,173,39746.5380555556,2008-10-25,12:54:48
39.929105,116.327779,0,175,39746.5380671296,2008-10-25,12:54:49
39.92896,116.327817,0,187,39746.5380902778,2008-10-25,12:54:51
39.928866,116.327828,0,188,39746.5381018519,2008-10-25,12:54:52
39.928772,116.327839,0,190,39746.5381134259,2008-10-25,12:54:53
39.928663,116.327847,0,190,39746.538125,2008-10-25,12:54:54
39.928553,116.327856,0,187,39746.5381365741,2008-10-25,12:54:55
39.92845,116.327861,0,186,39746.5381481481,2008-10-25,12:54:56
39.928339,116.327866,0,184,39746.5381597222,2008-10-25,12:54:57
39.928236,116.327882,0,183,39746.5381712963,2008-10-25,12:54:58
39.928143,116.327899,0,181,39746.5381828704,2008-10-25,12:54:59
39.92805,116.327897,0,176,39746.5381944444,2008-10-25,12:55:00
39.927869,116.327885,0,176,39746.5382175926,2008-10-25,12:55:02
39.927682,116.327897,0,174,39746.5382407407,2008-10-25,12:55:04
39.927589,116.327908,0,173,39746.5382523148,2008-10-25,12:55:05
39.927418,116.327916,0,173,39746.538275463,2008-10-25,12:55:07
39.927265,116.327921,0,168,39746.5382986111,2008-10-25,12:55:09
39.927118,116.327959,0,175,39746.5383217593,2008-10-25,12:55:11
39.926999,116.327984,0,175,39746.5383449074,2008-10-25,12:55:13
39.926888,116.328003,0,170,39746.5383680556,2008-10-25,12:55:15
39.926748,116.328024,0,163,39746.5383912037,2008-10-25,12:55:17
39.926617,116.328075,0,171,39746.5384143519,2008-10-25,12:55:19
39.926456,116.328065,0,169,39746.5384375,2008-10-25,12:55:21
39.926314,116.328072,0,166,39746.5384606481,2008-10-25,12:55:23
39.926207,116.328084,0,163,39746.5384837963,2008-10-25,12:55:25
39.926093,116.328099,0,159,39746.5385185185,2008-10-25,12:55:28
39.925979,116.328094,0,155,39746.5385648148,2008-10-25,12:55:32
39.925952,116.328037,0,157,39746.5386226852,2008-10-25,12:55:37
39.925963,116.328057,0,146,39746.5386805556,2008-10-25,12:55:42
39.925993,116.328065,0,142,39746.5387384259,2008-10-25,12:55:47
39.926023,116.32804,0,139,39746.5387962963,2008-10-25,12:55:52
39.926041,116.328022,0,136,39746.5388541667,2008-10-25,12:55:57
39.926056,116.327997,0,133,39746.538912037,2008-10-25,12:56:02
39.926072,116.327983,0,129,39746.5389699074,2008-10-25,12:56:07
39.926072,116.327983,0,129,39746.5390046296,2008-10-25,12:56:10
39.926078,116.327981,0,126,39746.5390277778,2008-10-25,12:56:12
39.926092,116.327976,0,122,39746.5390856481,2008-10-25,12:56:17
39.926114,116.32797,0,119,39746.5391435185,2008-10-25,12:56:22
39.926141,116.327946,0,116,39746.5392013889,2008-10-25,12:56:27
39.92615,116.327943,0,112,39746.5392592593,2008-10-25,12:56:32
39.926162,116.327843,0,116,39746.5393171296,2008-10-25,12:56:37
39.926203,116.327774,0,121,39746.539375,2008-10-25,12:56:42
39.926239,116.327678,0,127,39746.5394328704,2008-10-25,12:56:47
39.926273,116.327626,0,129,39746.5394907407,2008-10-25,12:56:52
39.926302,116.327619,0,129,39746.5395486111,2008-10-25,12:56:57
39.926351,116.327591,0,130,39746.5396064815,2008-10-25,12:57:02
39.926439,116.327546,0,134,39746.5396643518,2008-10-25,12:57:07
39.926455,116.327547,0,146,39746.5397222222,2008-10-25,12:57:12
39.926412,116.327552,0,152,39746.5397800926,2008-10-25,12:57:17
39.926382,116.327539,0,157,39746.539837963,2008-10-25,12:57:22
39.926337,116.327564,0,164,39746.5398958333,2008-10-25,12:57:27
39.926287,116.327617,0,174,39746.5399537037,2008-10-25,12:57:32
39.926256,116.327651,0,179,39746.5400115741,2008-10-25,12:57:37
39.926239,116.327663,0,180,39746.5400694444,2008-10-25,12:57:42
39.926231,116.327692,0,181,39746.5401273148,2008-10-25,12:57:47
39.92629,116.32781,0,183,39746.5401736111,2008-10-25,12:57:51
39.926375,116.327882,0,185,39746.5401851852,2008-10-25,12:57:52
39.926453,116.327965,0,186,39746.5402083333,2008-10-25,12:57:54
39.926483,116.328052,0,188,39746.5402662037,2008-10-25,12:57:59
39.926583,116.328126,0,188,39746.5402777778,2008-10-25,12:58:00
39.926659,116.328219,0,190,39746.5403009259,2008-10-25,12:58:02
39.926697,116.328362,0,196,39746.5403587963,2008-10-25,12:58:07
39.926719,116.328411,0,197,39746.5404166667,2008-10-25,12:58:12
39.926729,116.328415,0,197,39746.540474537,2008-10-25,12:58:17
39.926737,116.32842,0,196,39746.5405324074,2008-10-25,12:58:22
39.926735,116.328424,0,196,39746.5405902778,2008-10-25,12:58:27
39.926732,116.328429,0,195,39746.5406481481,2008-10-25,12:58:32
39.926739,116.328435,0,195,39746.5407060185,2008-10-25,12:58:37
39.926739,116.328436,0,195,39746.5407638889,2008-10-25,12:58:42
39.926731,116.328439,0,195,39746.5408217593,2008-10-25,12:58:47
39.926732,116.328442,0,195,39746.5408796296,2008-10-25,12:58:52
39.926732,116.328442,0,195,39746.5409143518,2008-10-25,12:58:55
39.926728,116.328444,0,196,39746.5409375,2008-10-25,12:58:57
39.926834,116.328649,0,197,39746.5409606481,2008-10-25,12:58:59
39.926421,116.329213,0,196,39746.5409722222,2008-10-25,12:59:00
39.926451,116.329376,0,194,39746.5409953704,2008-10-25,12:59:02
39.926513,116.329508,0,195,39746.5410069444,2008-10-25,12:59:03
39.926591,116.329681,0,197,39746.5410300926,2008-10-25,12:59:05
39.926662,116.32978,0,196,39746.5410416667,2008-10-25,12:59:06
39.926725,116.32987,0,196,39746.5410648148,2008-10-25,12:59:08
39.926762,116.329986,0,197,39746.5411111111,2008-10-25,12:59:12
39.926778,116.330103,0,198,39746.5411689815,2008-10-25,12:59:17
39.926778,116.330223,0,197,39746.5412268518,2008-10-25,12:59:22
39.926831,116.33033,0,197,39746.5412731481,2008-10-25,12:59:26
39.926851,116.330441,0,198,39746.5413310185,2008-10-25,12:59:31
39.926871,116.330487,0,196,39746.5413888889,2008-10-25,12:59:36
39.92688,116.330504,0,197,39746.5414467593,2008-10-25,12:59:41
39.92688,116.330504,0,197,39746.5414814815,2008-10-25,12:59:44
39.926873,116.330508,0,196,39746.5415046296,2008-10-25,12:59:46
39.926901,116.330614,0,199,39746.5415625,2008-10-25,12:59:51
39.926914,116.330643,0,199,39746.5416203704,2008-10-25,12:59:56
39.926911,116.330767,0,199,39746.5416782407,2008-10-25,13:00:01
39.926913,116.330899,0,196,39746.5417361111,2008-10-25,13:00:06
39.92691,116.330996,0,195,39746.5417939815,2008-10-25,13:00:11
39.926897,116.331105,0,195,39746.5418518518,2008-10-25,13:00:16
39.926922,116.331198,0,197,39746.5419097222,2008-10-25,13:00:21
39.926919,116.331282,0,197,39746.5419675926,2008-10-25,13:00:26
39.926929,116.331351,0,198,39746.542025463,2008-10-25,13:00:31
39.926938,116.331443,0,199,39746.5420833333,2008-10-25,13:00:36
39.926938,116.331524,0,202,39746.5421412037,2008-10-25,13:00:41
39.92693,116.331593,0,201,39746.5421990741,2008-10-25,13:00:46
39.926903,116.331649,0,194,39746.5422569444,2008-10-25,13:00:51
39.926897,116.331653,0,194,39746.5423148148,2008-10-25,13:00:56
39.926897,116.331653,0,194,39746.542349537,2008-10-25,13:00:59
39.926893,116.331657,0,194,39746.5423726852,2008-10-25,13:01:01
39.926899,116.331796,0,194,39746.5424305556,2008-10-25,13:01:06
39.926884,116.331924,0,195,39746.5424652778,2008-10-25,13:01:09
39.9269,116.332044,0,196,39746.5425231481,2008-10-25,13:01:14
39.92693,116.33214,0,197,39746.5425810185,2008-10-25,13:01:19
39.926971,116.332233,0,199,39746.5426388889,2008-10-25,13:01:24
39.926978,116.332316,0,202,39746.5426967593,2008-10-25,13:01:29
39.926958,116.332368,0,208,39746.5427546296,2008-10-25,13:01:34
39.92697,116.332421,0,215,39746.5428125,2008-10-25,13:01:39
39.926994,116.332479,0,222,39746.5428703704,2008-10-25,13:01:44
39.927049,116.332582,0,226,39746.5429282407,2008-10-25,13:01:49
39.927069,116.332673,0,231,39746.5429861111,2008-10-25,13:01:54
39.927085,116.332797,0,238,39746.5430324074,2008-10-25,13:01:58
39.927092,116.33293,0,244,39746.5430902778,2008-10-25,13:02:03
39.927059,116.333031,0,241,39746.5431481482,2008-10-25,13:02:08
39.926992,116.333068,0,238,39746.5432060185,2008-10-25,13:02:13
39.926884,116.333071,0,239,39746.5432523148,2008-10-25,13:02:17
39.926778,116.333103,0,240,39746.5432986111,2008-10-25,13:02:21
39.926689,116.333139,0,241,39746.5433449074,2008-10-25,13:02:25
39.926574,116.333165,0,238,39746.5434027778,2008-10-25,13:02:30
39.926486,116.333169,0,236,39746.5434606481,2008-10-25,13:02:35
39.926445,116.333176,0,237,39746.5435185185,2008-10-25,13:02:40
39.926408,116.333194,0,238,39746.5435763889,2008-10-25,13:02:45
39.926359,116.333193,0,239,39746.5436342593,2008-10-25,13:02:50
39.926283,116.333182,0,239,39746.5436921296,2008-10-25,13:02:55
39.926172,116.333162,0,237,39746.5437268519,2008-10-25,13:02:58
39.926085,116.333197,0,239,39746.5437847222,2008-10-25,13:03:03
39.926044,116.333165,0,237,39746.5438425926,2008-10-25,13:03:08
39.926017,116.333155,0,237,39746.543900463,2008-10-25,13:03:13
39.925931,116.333122,0,232,39746.5439583333,2008-10-25,13:03:18
39.925839,116.333105,0,233,39746.5440162037,2008-10-25,13:03:23
39.925744,116.333063,0,233,39746.5440740741,2008-10-25,13:03:28
39.925682,116.333024,0,233,39746.5441319444,2008-10-25,13:03:33
39.925613,116.332996,0,233,39746.5441898148,2008-10-25,13:03:38
39.925577,116.333103,0,230,39746.5442361111,2008-10-25,13:03:42
39.925558,116.333121,0,224,39746.5442939815,2008-10-25,13:03:47
39.925611,116.333136,0,222,39746.5443518519,2008-10-25,13:03:52
39.925595,116.333189,0,219,39746.5444097222,2008-10-25,13:03:57
39.92558,116.333226,0,211,39746.5444675926,2008-10-25,13:04:02
39.925578,116.333306,0,204,39746.544525463,2008-10-25,13:04:07
39.925551,116.333377,0,202,39746.5445833333,2008-10-25,13:04:12
39.925525,116.333403,0,200,39746.5446412037,2008-10-25,13:04:17
39.925478,116.333469,0,197,39746.5446990741,2008-10-25,13:04:22
39.925446,116.333536,0,194,39746.5447569444,2008-10-25,13:04:27
39.925419,116.33357,0,192,39746.5448148148,2008-10-25,13:04:32
39.92542,116.333616,0,191,39746.5448726852,2008-10-25,13:04:37
39.925416,116.333619,0,191,39746.5449305556,2008-10-25,13:04:42
39.925416,116.333619,0,191,39746.5449652778,2008-10-25,13:04:45
39.925416,116.333623,0,191,39746.5449884259,2008-10-25,13:04:47
39.925402,116.33375,0,189,39746.5450462963,2008-10-25,13:04:52
39.925357,116.333818,0,186,39746.5451041667,2008-10-25,13:04:57
39.925326,116.333839,0,185,39746.545162037,2008-10-25,13:05:02
39.925287,116.33396,0,186,39746.5452199074,2008-10-25,13:05:07
39.92528,116.333979,0,187,39746.5452777778,2008-10-25,13:05:12
39.925273,116.333982,0,186,39746.5453356481,2008-10-25,13:05:17
39.925273,116.333986,0,186,39746.5453935185,2008-10-25,13:05:22
39.925265,116.333992,0,186,39746.5454513889,2008-10-25,13:05:27
39.925259,116.333997,0,186,39746.5455092593,2008-10-25,13:05:32
39.925258,116.334002,0,187,39746.5455671296,2008-10-25,13:05:37
39.925258,116.334002,0,187,39746.5456018519,2008-10-25,13:05:40
39.925255,116.334007,0,187,39746.545625,2008-10-25,13:05:42
39.925306,116.33413,0,188,39746.5456712963,2008-10-25,13:05:46
39.925351,116.334239,0,186,39746.5456944444,2008-10-25,13:05:48
39.925435,116.334346,0,185,39746.5457175926,2008-10-25,13:05:50
39.925476,116.334468,0,184,39746.5457523148,2008-10-25,13:05:53
39.925571,116.334579,0,182,39746.545775463,2008-10-25,13:05:55
39.925591,116.3347,0,178,39746.5458333333,2008-10-25,13:06:00
39.925657,116.334789,0,175,39746.5458680556,2008-10-25,13:06:03
39.92566,116.334866,0,174,39746.5459259259,2008-10-25,13:06:08
39.925659,116.334893,0,172,39746.5459837963,2008-10-25,13:06:13
39.925648,116.335004,0,173,39746.5460416667,2008-10-25,13:06:18
39.925652,116.335079,0,170,39746.546099537,2008-10-25,13:06:23
39.925673,116.335157,0,167,39746.5461574074,2008-10-25,13:06:28
39.925742,116.335249,0,165,39746.5462037037,2008-10-25,13:06:32
39.925723,116.335304,0,162,39746.5462615741,2008-10-25,13:06:37
39.925727,116.335307,0,161,39746.5463194444,2008-10-25,13:06:42
39.925733,116.335309,0,161,39746.5463773148,2008-10-25,13:06:47
39.925732,116.335315,0,161,39746.5464351852,2008-10-25,13:06:52
39.925725,116.335323,0,161,39746.5464930556,2008-10-25,13:06:57
39.925729,116.335328,0,161,39746.5465509259,2008-10-25,13:07:02
39.925729,116.335328,0,161,39746.5465856481,2008-10-25,13:07:05
39.925732,116.335333,0,161,39746.5466087963,2008-10-25,13:07:07
39.92574,116.335391,0,160,39746.5466666667,2008-10-25,13:07:12
39.92576,116.335518,0,162,39746.5467013889,2008-10-25,13:07:15
39.925757,116.335654,0,166,39746.5467361111,2008-10-25,13:07:18
39.925767,116.335696,0,164,39746.5467939815,2008-10-25,13:07:23
39.925767,116.335696,0,164,39746.5468287037,2008-10-25,13:07:26
39.925773,116.335699,0,164,39746.5468518519,2008-10-25,13:07:28
39.925767,116.335764,0,167,39746.5469097222,2008-10-25,13:07:33
39.925766,116.335778,0,168,39746.5469675926,2008-10-25,13:07:38
39.925768,116.335781,0,169,39746.547025463,2008-10-25,13:07:43
39.925768,116.335781,0,169,39746.5470601852,2008-10-25,13:07:46
39.925775,116.335782,0,170,39746.5470833333,2008-10-25,13:07:48
39.925793,116.335793,0,177,39746.5471412037,2008-10-25,13:07:53
39.925819,116.335826,0,186,39746.5471990741,2008-10-25,13:07:58
39.925896,116.335834,0,187,39746.5472569444,2008-10-25,13:08:03
39.925941,116.335876,0,190,39746.5473148148,2008-10-25,13:08:08
39.925978,116.335864,0,195,39746.5473726852,2008-10-25,13:08:13
39.926032,116.335846,0,199,39746.5474305556,2008-10-25,13:08:18
39.926106,116.335829,0,203,39746.5474884259,2008-10-25,13:08:23
39.926183,116.335841,0,206,39746.5475462963,2008-10-25,13:08:28
39.926283,116.335879,0,210,39746.5476041667,2008-10-25,13:08:33
39.926363,116.335825,0,206,39746.5476273148,2008-10-25,13:08:35
39.926447,116.335805,0,201,39746.5476851852,2008-10-25,13:08:40
39.926546,116.335797,0,201,39746.5477430556,2008-10-25,13:08:45
39.92657,116.335818,0,201,39746.5478009259,2008-10-25,13:08:50
39.92657,116.335821,0,202,39746.5478587963,2008-10-25,13:08:55
39.92657,116.335821,0,202,39746.5478935185,2008-10-25,13:08:58
39.92657,116.335824,0,202,39746.5479166667,2008-10-25,13:09:00
39.926607,116.335938,0,200,39746.547974537,2008-10-25,13:09:05
39.926654,116.336048,0,204,39746.5480208333,2008-10-25,13:09:09
39.926694,116.336124,0,209,39746.5480787037,2008-10-25,13:09:14
39.926736,116.336177,0,210,39746.5481365741,2008-10-25,13:09:19
39.926752,116.33625,0,215,39746.5481944444,2008-10-25,13:09:24
39.926788,116.336361,0,219,39746.5482407407,2008-10-25,13:09:28
39.926755,116.336427,0,218,39746.5482986111,2008-10-25,13:09:33
39.926716,116.336536,0,207,39746.5483333333,2008-10-25,13:09:36
39.926635,116.336608,0,198,39746.5483912037,2008-10-25,13:09:41
39.926539,116.336613,0,198,39746.5484490741,2008-10-25,13:09:46
39.926478,116.336639,0,197,39746.5485069444,2008-10-25,13:09:51
39.926426,116.33666,0,197,39746.5485648148,2008-10-25,13:09:56
39.926367,116.336672,0,196,39746.5486226852,2008-10-25,13:10:01
39.926364,116.336701,0,196,39746.5486805556,2008-10-25,13:10:06
39.926358,116.336718,0,197,39746.5487384259,2008-10-25,13:10:11
39.92636,116.336719,0,197,39746.5487962963,2008-10-25,13:10:16
39.92636,116.336719,0,197,39746.5488310185,2008-10-25,13:10:19
39.926366,116.33672,0,197,39746.5488541667,2008-10-25,13:10:21
39.926337,116.336741,0,200,39746.548912037,2008-10-25,13:10:26
39.926319,116.33684,0,201,39746.5489699074,2008-10-25,13:10:31
39.926289,116.336967,0,200,39746.5490277778,2008-10-25,13:10:36
39.92631,116.337022,0,200,39746.5490856481,2008-10-25,13:10:41
39.926328,116.337009,0,200,39746.5491435185,2008-10-25,13:10:46
39.925508,116.3435,0,335,39746.552337963,2008-10-25,13:15:22
39.925532,116.343291,0,340,39746.5523611111,2008-10-25,13:15:24
39.925554,116.335042,0,-419,39746.5787384259,2008-10-25,13:53:23
39.925612,116.335376,0,-334,39746.57875,2008-10-25,13:53:24
39.925636,116.335467,0,-302,39746.5787615741,2008-10-25,13:53:25
39.925718,116.335635,0,-235,39746.5787731481,2008-10-25,13:53:26
39.925757,116.335784,0,-195,39746.5788194444,2008-10-25,13:53:30
39.925814,116.335921,0,-143,39746.5788310185,2008-10-25,13:53:31
39.925859,116.335972,0,-107,39746.5788888889,2008-10-25,13:53:36
39.925827,116.336043,0,-99,39746.5789467593,2008-10-25,13:53:41
39.925864,116.336099,0,-71,39746.5790046296,2008-10-25,13:53:46
39.925885,116.336233,0,-36,39746.5790740741,2008-10-25,13:53:52
39.92585,116.336288,0,-32,39746.5791319444,2008-10-25,13:53:57
39.925846,116.336335,0,-38,39746.5791898148,2008-10-25,13:54:02
39.925867,116.336314,0,-39,39746.5792476852,2008-10-25,13:54:07
39.92586,116.33629,0,-36,39746.5793055556,2008-10-25,13:54:12
39.925871,116.336313,0,-31,39746.5793634259,2008-10-25,13:54:17
39.925874,116.336367,0,-23,39746.5794212963,2008-10-25,13:54:22
39.925904,116.336432,0,-19,39746.5794791667,2008-10-25,13:54:27
39.925937,116.336448,0,-12,39746.579537037,2008-10-25,13:54:32
39.925968,116.336523,0,18,39746.5795717593,2008-10-25,13:54:35
39.926029,116.336623,0,57,39746.5796064815,2008-10-25,13:54:38
39.92604,116.336665,0,68,39746.5796643518,2008-10-25,13:54:43
39.92606,116.336732,0,73,39746.5797222222,2008-10-25,13:54:48
39.926064,116.336753,0,75,39746.5797800926,2008-10-25,13:54:53
39.92607,116.336772,0,76,39746.579837963,2008-10-25,13:54:58
39.926093,116.33679,0,78,39746.5798958333,2008-10-25,13:55:03
39.926117,116.336803,0,82,39746.5799537037,2008-10-25,13:55:08
39.926127,116.336777,0,87,39746.5800115741,2008-10-25,13:55:13
39.926127,116.33684,0,105,39746.5800694444,2008-10-25,13:55:18
39.926136,116.336965,0,125,39746.5800925926,2008-10-25,13:55:20
39.926142,116.337068,0,146,39746.5801388889,2008-10-25,13:55:24
39.926175,116.337165,0,170,39746.5801967593,2008-10-25,13:55:29
39.926205,116.337171,0,187,39746.5802546296,2008-10-25,13:55:34
39.926215,116.337212,0,194,39746.5803125,2008-10-25,13:55:39
39.926211,116.337233,0,204,39746.5803703704,2008-10-25,13:55:44
39.9262,116.33729,0,216,39746.5804282407,2008-10-25,13:55:49
39.926173,116.337288,0,223,39746.5804861111,2008-10-25,13:55:54
39.926171,116.337311,0,223,39746.5805439815,2008-10-25,13:55:59
39.926168,116.337341,0,227,39746.5806018518,2008-10-25,13:56:04
39.926113,116.337019,0,175,39746.5988078704,2008-10-25,14:22:17
39.926102,116.336978,0,174,39746.5988657407,2008-10-25,14:22:22
39.926084,116.336975,0,174,39746.5989236111,2008-10-25,14:22:27
39.926079,116.337027,0,173,39746.5989814815,2008-10-25,14:22:32
39.926041,116.337044,0,172,39746.5990393519,2008-10-25,14:22:37
39.926069,116.337046,0,171,39746.5990972222,2008-10-25,14:22:42
39.926109,116.337103,0,169,39746.5991550926,2008-10-25,14:22:47
39.926164,116.337104,0,168,39746.599212963,2008-10-25,14:22:52
39.926187,116.337138,0,168,39746.5992708333,2008-10-25,14:22:57
39.926202,116.337232,0,168,39746.5993287037,2008-10-25,14:23:02
39.926211,116.337228,0,167,39746.5993865741,2008-10-25,14:23:07
39.926213,116.33723,0,167,39746.5994444444,2008-10-25,14:23:12
39.926213,116.33723,0,167,39746.5994791667,2008-10-25,14:23:15
39.926215,116.337226,0,166,39746.5995023148,2008-10-25,14:23:17
39.9262,116.337172,0,166,39746.5995601852,2008-10-25,14:23:22
39.926103,116.337145,0,167,39746.5996180556,2008-10-25,14:23:27
39.926054,116.337091,0,168,39746.5996759259,2008-10-25,14:23:32
39.92604,116.337068,0,169,39746.5997337963,2008-10-25,14:23:37
39.926039,116.337106,0,169,39746.5997916667,2008-10-25,14:23:42
39.926038,116.337126,0,169,39746.599849537,2008-10-25,14:23:47
39.926046,116.337222,0,169,39746.5999074074,2008-10-25,14:23:52
39.926067,116.337287,0,169,39746.5999652778,2008-10-25,14:23:57
39.926061,116.337301,0,169,39746.6000231481,2008-10-25,14:24:02
39.926065,116.33726,0,168,39746.6000810185,2008-10-25,14:24:07
39.926095,116.337246,0,167,39746.6001388889,2008-10-25,14:24:12
39.92612,116.337248,0,167,39746.6001967593,2008-10-25,14:24:17
39.92612,116.337248,0,167,39746.6002314815,2008-10-25,14:24:20
39.926124,116.337251,0,167,39746.6002546296,2008-10-25,14:24:22
39.926111,116.337264,0,168,39746.6003125,2008-10-25,14:24:27
39.926109,116.33725,0,169,39746.6003703704,2008-10-25,14:24:32
39.926083,116.33727,0,170,39746.6004282407,2008-10-25,14:24:37
39.926072,116.337283,0,171,39746.6004861111,2008-10-25,14:24:42
39.926102,116.337288,0,172,39746.6005439815,2008-10-25,14:24:47
39.926121,116.337275,0,173,39746.6006018519,2008-10-25,14:24:52
39.926175,116.337324,0,174,39746.6006597222,2008-10-25,14:24:57
39.926225,116.337433,0,175,39746.6007175926,2008-10-25,14:25:02
39.92626,116.337514,0,175,39746.600775463,2008-10-25,14:25:07
39.92624,116.337507,0,175,39746.6008333333,2008-10-25,14:25:12
39.926219,116.337478,0,175,39746.6008912037,2008-10-25,14:25:17
39.926219,116.337478,0,175,39746.6009259259,2008-10-25,14:25:20
39.926212,116.337471,0,176,39746.6009490741,2008-10-25,14:25:22
39.92623,116.337469,0,178,39746.6010069444,2008-10-25,14:25:27
39.92628,116.337472,0,178,39746.6010648148,2008-10-25,14:25:32
39.926288,116.337486,0,180,39746.6011226852,2008-10-25,14:25:37
39.926276,116.337481,0,181,39746.6011805556,2008-10-25,14:25:42
39.926258,116.337455,0,181,39746.6012384259,2008-10-25,14:25:47
39.926243,116.337384,0,181,39746.6012962963,2008-10-25,14:25:52
39.926219,116.337315,0,181,39746.6013541667,2008-10-25,14:25:57
39.9262,116.337246,0,182,39746.601412037,2008-10-25,14:26:02
39.926171,116.337224,0,183,39746.6014699074,2008-10-25,14:26:07
39.926148,116.337335,0,182,39746.6015277778,2008-10-25,14:26:12
39.926096,116.337404,0,181,39746.6015856481,2008-10-25,14:26:17
39.926061,116.337401,0,183,39746.6016435185,2008-10-25,14:26:22
39.926057,116.337392,0,184,39746.6017013889,2008-10-25,14:26:27
39.92605,116.33737,0,186,39746.6017592593,2008-10-25,14:26:32
39.926061,116.337376,0,187,39746.6018171296,2008-10-25,14:26:37
39.926059,116.337371,0,187,39746.601875,2008-10-25,14:26:42
39.926059,116.337371,0,187,39746.6019097222,2008-10-25,14:26:45
39.926052,116.337372,0,187,39746.6019328704,2008-10-25,14:26:47
39.926076,116.337382,0,187,39746.6019907407,2008-10-25,14:26:52
39.926085,116.337347,0,187,39746.6020486111,2008-10-25,14:26:57
39.926079,116.337329,0,187,39746.6021064815,2008-10-25,14:27:02
39.926038,116.337397,0,188,39746.6021643518,2008-10-25,14:27:07
39.926046,116.337484,0,187,39746.6022222222,2008-10-25,14:27:12
39.926075,116.337496,0,185,39746.6022800926,2008-10-25,14:27:17
39.926107,116.33747,0,185,39746.602337963,2008-10-25,14:27:22
39.926116,116.337437,0,184,39746.6023958333,2008-10-25,14:27:27
39.926104,116.337393,0,184,39746.6024537037,2008-10-25,14:27:32
39.926102,116.337321,0,186,39746.6025115741,2008-10-25,14:27:37
39.926102,116.337321,0,186,39746.6025462963,2008-10-25,14:27:40
39.926104,116.337316,0,186,39746.6025694444,2008-10-25,14:27:42
39.926081,116.337288,0,187,39746.6026273148,2008-10-25,14:27:47
39.926059,116.337215,0,187,39746.6026851852,2008-10-25,14:27:52
39.926087,116.337223,0,188,39746.6027430556,2008-10-25,14:27:57
39.926096,116.337229,0,187,39746.6028009259,2008-10-25,14:28:02
39.926108,116.337243,0,186,39746.6028587963,2008-10-25,14:28:07
39.926136,116.337314,0,184,39746.6029166667,2008-10-25,14:28:12
39.926175,116.337387,0,183,39746.602974537,2008-10-25,14:28:17
39.926198,116.337397,0,183,39746.6030324074,2008-10-25,14:28:22
39.926197,116.337383,0,183,39746.6030902778,2008-10-25,14:28:27
39.926196,116.337374,0,183,39746.6031481481,2008-10-25,14:28:32
39.926196,116.337374,0,183,39746.6031828704,2008-10-25,14:28:35
39.926202,116.337379,0,183,39746.6032060185,2008-10-25,14:28:37
39.926225,116.337375,0,185,39746.6032638889,2008-10-25,14:28:42
39.926239,116.337398,0,186,39746.6033217593,2008-10-25,14:28:47
39.92623,116.337441,0,188,39746.6033796296,2008-10-25,14:28:52
39.926238,116.337493,0,189,39746.6034375,2008-10-25,14:28:57
39.926253,116.337508,0,191,39746.6034953704,2008-10-25,14:29:02
39.92626,116.337562,0,193,39746.6035532407,2008-10-25,14:29:07
39.926231,116.337627,0,194,39746.6036111111,2008-10-25,14:29:12
39.926243,116.337638,0,194,39746.6036689815,2008-10-25,14:29:17
39.926224,116.337547,0,197,39746.6037268518,2008-10-25,14:29:22
39.926243,116.337496,0,200,39746.6037847222,2008-10-25,14:29:27
39.926243,116.337496,0,200,39746.6038194444,2008-10-25,14:29:30
39.926246,116.337501,0,200,39746.6038425926,2008-10-25,14:29:32
39.926245,116.33752,0,201,39746.603900463,2008-10-25,14:29:37
39.926262,116.337561,0,201,39746.6039583333,2008-10-25,14:29:42
39.926277,116.337565,0,201,39746.6040162037,2008-10-25,14:29:47
39.926268,116.337605,0,201,39746.6040740741,2008-10-25,14:29:52
39.926247,116.337608,0,201,39746.6041319444,2008-10-25,14:29:57
39.926236,116.337665,0,202,39746.6041898148,2008-10-25,14:30:02
39.926216,116.337669,0,201,39746.6042476852,2008-10-25,14:30:07
39.926222,116.337721,0,201,39746.6043055556,2008-10-25,14:30:12
39.926234,116.337745,0,201,39746.6043634259,2008-10-25,14:30:17
39.926268,116.337709,0,201,39746.6044212963,2008-10-25,14:30:22
39.926258,116.337618,0,201,39746.6044791667,2008-10-25,14:30:27
39.926232,116.33752,0,203,39746.604537037,2008-10-25,14:30:32
39.926231,116.337481,0,202,39746.6045949074,2008-10-25,14:30:37
39.926235,116.337449,0,202,39746.6046527778,2008-10-25,14:30:42
39.926212,116.337485,0,201,39746.6047106481,2008-10-25,14:30:47
39.926178,116.337607,0,199,39746.6047685185,2008-10-25,14:30:52
39.926149,116.33769,0,199,39746.6048263889,2008-10-25,14:30:57
39.926189,116.337639,0,207,39746.6048842593,2008-10-25,14:31:02
39.926251,116.33761,0,197,39746.6049421296,2008-10-25,14:31:07
39.92626,116.337545,0,195,39746.605,2008-10-25,14:31:12
39.9263,116.337535,0,192,39746.6050578704,2008-10-25,14:31:17
39.926296,116.337475,0,191,39746.6051157407,2008-10-25,14:31:22
39.92627,116.337419,0,191,39746.6051736111,2008-10-25,14:31:27
39.926236,116.337404,0,197,39746.6052314815,2008-10-25,14:31:32
39.926189,116.337337,0,205,39746.6052893519,2008-10-25,14:31:37
39.926234,116.337228,0,207,39746.6053472222,2008-10-25,14:31:42
39.926237,116.337181,0,209,39746.6054050926,2008-10-25,14:31:47
39.926189,116.337215,0,216,39746.605462963,2008-10-25,14:31:52
39.92614,116.337312,0,211,39746.6055208333,2008-10-25,14:31:57
39.926116,116.337427,0,196,39746.6055555556,2008-10-25,14:32:00
39.926089,116.337529,0,176,39746.6056134259,2008-10-25,14:32:05
39.926098,116.337511,0,167,39746.6056712963,2008-10-25,14:32:10
39.926144,116.337491,0,165,39746.6057291667,2008-10-25,14:32:15
39.926148,116.337499,0,164,39746.605787037,2008-10-25,14:32:20
39.926148,116.337499,0,164,39746.6058217593,2008-10-25,14:32:23
39.926144,116.337506,0,156,39746.6058449074,2008-10-25,14:32:25
39.926147,116.33756,0,155,39746.6059027778,2008-10-25,14:32:30
39.926115,116.337573,0,158,39746.6059606481,2008-10-25,14:32:35
39.926116,116.337531,0,151,39746.6060185185,2008-10-25,14:32:40
39.926128,116.337513,0,144,39746.6060763889,2008-10-25,14:32:45
39.926128,116.337513,0,144,39746.6061111111,2008-10-25,14:32:48
39.92613,116.337517,0,141,39746.6061342593,2008-10-25,14:32:50
39.926154,116.337538,0,140,39746.6061921296,2008-10-25,14:32:55
39.926181,116.337588,0,140,39746.60625,2008-10-25,14:33:00
39.926219,116.337622,0,138,39746.6063078704,2008-10-25,14:33:05
39.926253,116.337591,0,142,39746.6063657407,2008-10-25,14:33:10
39.92626,116.337524,0,145,39746.6064236111,2008-10-25,14:33:15
39.92625,116.337659,0,144,39746.6064814815,2008-10-25,14:33:20
39.926231,116.337724,0,142,39746.6065393519,2008-10-25,14:33:25
39.926228,116.337752,0,144,39746.6065972222,2008-10-25,14:33:30
39.926249,116.337687,0,144,39746.6066550926,2008-10-25,14:33:35
39.926248,116.337662,0,144,39746.606712963,2008-10-25,14:33:40
39.926264,116.337613,0,143,39746.6067708333,2008-10-25,14:33:45
39.926264,116.337613,0,143,39746.6068055556,2008-10-25,14:33:48
39.92627,116.337616,0,143,39746.6068287037,2008-10-25,14:33:50
39.926271,116.337596,0,144,39746.6068865741,2008-10-25,14:33:55
39.926257,116.337603,0,144,39746.6069444444,2008-10-25,14:34:00
39.92621,116.337521,0,147,39746.6070023148,2008-10-25,14:34:05
39.9262,116.33747,0,148,39746.6070601852,2008-10-25,14:34:10
39.9262,116.33747,0,148,39746.6070949074,2008-10-25,14:34:13
39.926198,116.337474,0,150,39746.6071180556,2008-10-25,14:34:15
39.926188,116.337488,0,150,39746.6071759259,2008-10-25,14:34:20
39.926195,116.337515,0,148,39746.6072337963,2008-10-25,14:34:25
39.926186,116.337516,0,148,39746.6072916667,2008-10-25,14:34:30
39.926186,116.337516,0,148,39746.6073263889,2008-10-25,14:34:33
39.92618,116.337523,0,148,39746.607349537,2008-10-25,14:34:35
39.926183,116.337504,0,149,39746.6074074074,2008-10-25,14:34:40
39.92616,116.337467,0,151,39746.6074652778,2008-10-25,14:34:45
39.926175,116.337429,0,151,39746.6075231481,2008-10-25,14:34:50
39.926143,116.337378,0,154,39746.6075810185,2008-10-25,14:34:55
39.926147,116.337331,0,157,39746.6076388889,2008-10-25,14:35:00
39.926157,116.337264,0,158,39746.6076967593,2008-10-25,14:35:05
39.926139,116.337224,0,158,39746.6077546296,2008-10-25,14:35:10
39.926115,116.337147,0,159,39746.6078125,2008-10-25,14:35:15
39.926044,116.337118,0,158,39746.6078703704,2008-10-25,14:35:20
39.926002,116.33708,0,157,39746.6079282407,2008-10-25,14:35:25
39.926011,116.337052,0,156,39746.6079861111,2008-10-25,14:35:30
39.925985,116.337065,0,158,39746.6080439815,2008-10-25,14:35:35
39.925979,116.337152,0,156,39746.6081018519,2008-10-25,14:35:40
39.925967,116.337166,0,154,39746.6081597222,2008-10-25,14:35:45
39.925973,116.337279,0,150,39746.6082175926,2008-10-25,14:35:50
39.925988,116.337328,0,147,39746.608275463,2008-10-25,14:35:55
39.92602,116.337292,0,147,39746.6083333333,2008-10-25,14:36:00
39.926061,116.337266,0,147,39746.6083912037,2008-10-25,14:36:05
39.926084,116.337252,0,146,39746.6084490741,2008-10-25,14:36:10
39.926096,116.33724,0,146,39746.6085069444,2008-10-25,14:36:15
39.926096,116.33724,0,146,39746.6085416667,2008-10-25,14:36:18
39.926103,116.337238,0,146,39746.6085648148,2008-10-25,14:36:20
39.926098,116.337223,0,146,39746.6086226852,2008-10-25,14:36:25
39.926072,116.337186,0,150,39746.6086805556,2008-10-25,14:36:30
39.926047,116.33719,0,150,39746.6087384259,2008-10-25,14:36:35
39.926033,116.337159,0,149,39746.6087962963,2008-10-25,14:36:40
39.926009,116.337089,0,149,39746.6088541667,2008-10-25,14:36:45
39.925988,116.337014,0,151,39746.608912037,2008-10-25,14:36:50
39.925996,116.337089,0,149,39746.6089699074,2008-10-25,14:36:55
39.925995,116.337102,0,149,39746.6090277778,2008-10-25,14:37:00
39.926004,116.337142,0,150,39746.6090856481,2008-10-25,14:37:05
39.926004,116.337282,0,146,39746.6091435185,2008-10-25,14:37:10
39.926014,116.337291,0,148,39746.6092013889,2008-10-25,14:37:15
39.926027,116.337244,0,148,39746.6092592593,2008-10-25,14:37:20
39.926016,116.337267,0,149,39746.6093171296,2008-10-25,14:37:25
39.925977,116.337216,0,148,39746.609375,2008-10-25,14:37:30
39.925955,116.337126,0,150,39746.6094328704,2008-10-25,14:37:35
39.925985,116.33705,0,150,39746.6094907407,2008-10-25,14:37:40
39.925957,116.337033,0,151,39746.6095486111,2008-10-25,14:37:45
39.925943,116.336924,0,153,39746.6096064815,2008-10-25,14:37:50
39.925922,116.336975,0,151,39746.6096643518,2008-10-25,14:37:55
39.925905,116.337001,0,149,39746.6097222222,2008-10-25,14:38:00
39.925912,116.336969,0,149,39746.6097800926,2008-10-25,14:38:05
39.925919,116.336996,0,148,39746.609837963,2008-10-25,14:38:10
39.925972,116.33705,0,147,39746.6098958333,2008-10-25,14:38:15
39.925964,116.337162,0,147,39746.6099537037,2008-10-25,14:38:20
39.925971,116.337239,0,149,39746.6100115741,2008-10-25,14:38:25
39.92603,116.337285,0,147,39746.6100694444,2008-10-25,14:38:30
39.926041,116.337374,0,151,39746.6101273148,2008-10-25,14:38:35
39.926128,116.337367,0,162,39746.6101851852,2008-10-25,14:38:40
39.926177,116.337364,0,170,39746.6102430556,2008-10-25,14:38:45
39.926177,116.337364,0,170,39746.6102777778,2008-10-25,14:38:48
39.926174,116.337369,0,178,39746.6103009259,2008-10-25,14:38:50
39.926185,116.337301,0,186,39746.6103587963,2008-10-25,14:38:55
39.926157,116.337309,0,195,39746.6104166667,2008-10-25,14:39:00
39.926148,116.337316,0,195,39746.610474537,2008-10-25,14:39:05
39.926148,116.337316,0,195,39746.6105092593,2008-10-25,14:39:08
39.926151,116.337314,0,196,39746.6105324074,2008-10-25,14:39:10
39.926194,116.337263,0,197,39746.6105902778,2008-10-25,14:39:15
39.926182,116.337256,0,197,39746.6106481481,2008-10-25,14:39:20
39.926186,116.337295,0,195,39746.6107060185,2008-10-25,14:39:25
39.92622,116.337415,0,189,39746.6107523148,2008-10-25,14:39:29
39.92622,116.337513,0,185,39746.6108101852,2008-10-25,14:39:34
39.926218,116.337559,0,186,39746.6108680556,2008-10-25,14:39:39
39.926228,116.337517,0,188,39746.6109259259,2008-10-25,14:39:44
39.926251,116.337518,0,190,39746.6109837963,2008-10-25,14:39:49
39.92625,116.337496,0,192,39746.6110416667,2008-10-25,14:39:54
39.926241,116.33736,0,194,39746.611087963,2008-10-25,14:39:58
39.926222,116.337244,0,197,39746.6111342593,2008-10-25,14:40:02
39.926191,116.337149,0,199,39746.6111921296,2008-10-25,14:40:07
39.926194,116.337102,0,202,39746.61125,2008-10-25,14:40:12
39.926194,116.337102,0,202,39746.6112847222,2008-10-25,14:40:15
39.92619,116.337109,0,206,39746.6113078704,2008-10-25,14:40:17
39.926217,116.337179,0,203,39746.6113657407,2008-10-25,14:40:22
39.92621,116.337197,0,201,39746.6114236111,2008-10-25,14:40:27
39.926205,116.337325,0,198,39746.6114814815,2008-10-25,14:40:32
39.926212,116.337289,0,193,39746.6115393518,2008-10-25,14:40:37
39.926206,116.337336,0,191,39746.6115972222,2008-10-25,14:40:42
39.926196,116.337326,0,192,39746.6116550926,2008-10-25,14:40:47
39.926196,116.337326,0,192,39746.6116898148,2008-10-25,14:40:50
39.926191,116.337327,0,192,39746.611712963,2008-10-25,14:40:52
39.92617,116.337286,0,192,39746.6117708333,2008-10-25,14:40:57
39.926175,116.337212,0,192,39746.6118287037,2008-10-25,14:41:02
39.926182,116.337121,0,196,39746.6118865741,2008-10-25,14:41:07
39.92618,116.337088,0,200,39746.6119444444,2008-10-25,14:41:12
39.926168,116.337017,0,202,39746.6120023148,2008-10-25,14:41:17
39.926195,116.337108,0,201,39746.6120601852,2008-10-25,14:41:22
39.926217,116.337173,0,200,39746.6121180556,2008-10-25,14:41:27
39.926201,116.337183,0,201,39746.6121759259,2008-10-25,14:41:32
39.926197,116.337158,0,202,39746.6122337963,2008-10-25,14:41:37
39.92621,116.337135,0,202,39746.6122916667,2008-10-25,14:41:42
39.926215,116.337075,0,202,39746.612349537,2008-10-25,14:41:47
39.926222,116.337095,0,201,39746.6124074074,2008-10-25,14:41:52
39.9262,116.337078,0,201,39746.6124652778,2008-10-25,14:41:57
39.926209,116.337065,0,200,39746.6125231481,2008-10-25,14:42:02
39.926206,116.336977,0,200,39746.6125810185,2008-10-25,14:42:07
39.92619,116.336959,0,199,39746.6126388889,2008-10-25,14:42:12
39.926187,116.337037,0,198,39746.6126967593,2008-10-25,14:42:17
39.926187,116.337061,0,197,39746.6127546296,2008-10-25,14:42:22
39.926174,116.337057,0,197,39746.6128125,2008-10-25,14:42:27
39.926158,116.337119,0,198,39746.6128703704,2008-10-25,14:42:32
39.926147,116.33709,0,198,39746.6129282407,2008-10-25,14:42:37
39.926127,116.337056,0,200,39746.6129861111,2008-10-25,14:42:42
39.926145,116.336978,0,201,39746.6130439815,2008-10-25,14:42:47
39.926148,116.33702,0,200,39746.6131018519,2008-10-25,14:42:52
39.926143,116.337065,0,196,39746.6131597222,2008-10-25,14:42:57
39.926101,116.337151,0,195,39746.6132175926,2008-10-25,14:43:02
39.926075,116.337255,0,193,39746.613275463,2008-10-25,14:43:07
39.926054,116.33732,0,192,39746.6133333333,2008-10-25,14:43:12
39.926042,116.337407,0,189,39746.6133912037,2008-10-25,14:43:17
39.926083,116.337446,0,191,39746.6134490741,2008-10-25,14:43:22
39.926132,116.337454,0,192,39746.6135069444,2008-10-25,14:43:27
39.926132,116.337454,0,192,39746.6135416667,2008-10-25,14:43:30
39.926135,116.337455,0,191,39746.6135648148,2008-10-25,14:43:32
39.926147,116.337325,0,196,39746.6136226852,2008-10-25,14:43:37
39.926148,116.337208,0,199,39746.6136574074,2008-10-25,14:43:40
39.926161,116.337115,0,202,39746.6137152778,2008-10-25,14:43:45
39.926196,116.337112,0,206,39746.6137731481,2008-10-25,14:43:50
39.926187,116.337165,0,203,39746.6138310185,2008-10-25,14:43:55
39.926176,116.337143,0,201,39746.6138888889,2008-10-25,14:44:00
39.926193,116.337128,0,202,39746.6139467593,2008-10-25,14:44:05
39.926217,116.337165,0,202,39746.6140046296,2008-10-25,14:44:10
39.926225,116.337182,0,203,39746.6140625,2008-10-25,14:44:15
39.926201,116.337166,0,205,39746.6141203704,2008-10-25,14:44:20
39.926186,116.337202,0,205,39746.6141782407,2008-10-25,14:44:25
39.926181,116.337216,0,205,39746.6142361111,2008-10-25,14:44:30
39.926181,116.337216,0,205,39746.6142708333,2008-10-25,14:44:33
39.926181,116.337219,0,205,39746.6142939815,2008-10-25,14:44:35
39.926212,116.337165,0,209,39746.6143518519,2008-10-25,14:44:40
39.926191,116.337164,0,210,39746.6144097222,2008-10-25,14:44:45
39.926202,116.337175,0,213,39746.6144675926,2008-10-25,14:44:50
39.926229,116.337177,0,214,39746.614525463,2008-10-25,14:44:55
39.926219,116.337218,0,214,39746.6145833333,2008-10-25,14:45:00
39.926211,116.337315,0,213,39746.6146412037,2008-10-25,14:45:05
39.926197,116.337333,0,213,39746.6146990741,2008-10-25,14:45:10
39.926209,116.33733,0,213,39746.6147569444,2008-10-25,14:45:15
39.926204,116.337364,0,212,39746.6148148148,2008-10-25,14:45:20
39.926204,116.337364,0,212,39746.614849537,2008-10-25,14:45:23
39.926208,116.337367,0,212,39746.6148726852,2008-10-25,14:45:25
39.926233,116.3374,0,213,39746.6149305556,2008-10-25,14:45:30
39.926291,116.337354,0,216,39746.6149884259,2008-10-25,14:45:35
39.926305,116.337325,0,218,39746.6150462963,2008-10-25,14:45:40
39.926305,116.337325,0,218,39746.6150810185,2008-10-25,14:45:43
39.926306,116.337328,0,218,39746.6151041667,2008-10-25,14:45:45
39.926328,116.337349,0,221,39746.615162037,2008-10-25,14:45:50
39.92634,116.337393,0,221,39746.6152199074,2008-10-25,14:45:55
39.926328,116.33752,0,223,39746.6152662037,2008-10-25,14:45:59
39.926314,116.337513,0,225,39746.6153240741,2008-10-25,14:46:04
39.926288,116.337631,0,229,39746.6153819444,2008-10-25,14:46:09
39.926288,116.337631,0,229,39746.6154166667,2008-10-25,14:46:12
39.926292,116.337637,0,234,39746.6154398148,2008-10-25,14:46:14
39.926294,116.337679,0,241,39746.6154976852,2008-10-25,14:46:19
39.926294,116.337679,0,241,39746.6155324074,2008-10-25,14:46:22
39.926296,116.337683,0,250,39746.6155555556,2008-10-25,14:46:24
39.926255,116.337761,0,256,39746.6156134259,2008-10-25,14:46:29
39.926261,116.337801,0,265,39746.6156712963,2008-10-25,14:46:34
39.926257,116.337848,0,274,39746.6157291667,2008-10-25,14:46:39
39.926242,116.33786,0,281,39746.615787037,2008-10-25,14:46:44
39.926245,116.337889,0,288,39746.6158449074,2008-10-25,14:46:49
39.926193,116.337858,0,291,39746.6159027778,2008-10-25,14:46:54
39.92618,116.33786,0,295,39746.6159606481,2008-10-25,14:46:59
39.926159,116.33785,0,297,39746.6160185185,2008-10-25,14:47:04
39.926109,116.337927,0,292,39746.6160763889,2008-10-25,14:47:09
39.926059,116.33789,0,286,39746.6161342593,2008-10-25,14:47:14
39.926045,116.3379,0,278,39746.6161921296,2008-10-25,14:47:19
39.92605,116.337878,0,271,39746.61625,2008-10-25,14:47:24
39.926072,116.337944,0,262,39746.6163078704,2008-10-25,14:47:29
39.92609,116.33796,0,258,39746.6163657407,2008-10-25,14:47:34
39.926098,116.337794,0,256,39746.616412037,2008-10-25,14:47:38
39.926078,116.337747,0,255,39746.6164699074,2008-10-25,14:47:43
39.926062,116.337748,0,254,39746.6165277778,2008-10-25,14:47:48
39.926079,116.33767,0,253,39746.6165856481,2008-10-25,14:47:53
39.926103,116.337567,0,255,39746.6166435185,2008-10-25,14:47:58
39.926101,116.337447,0,254,39746.6167013889,2008-10-25,14:48:03
39.926118,116.337501,0,246,39746.6167592593,2008-10-25,14:48:08
39.926137,116.33748,0,239,39746.6168171296,2008-10-25,14:48:13
39.926116,116.337528,0,234,39746.616875,2008-10-25,14:48:18
39.926147,116.337594,0,231,39746.6169328704,2008-10-25,14:48:23
39.926214,116.337575,0,232,39746.6169907407,2008-10-25,14:48:28
39.92624,116.337673,0,226,39746.6170486111,2008-10-25,14:48:33
39.926237,116.337653,0,221,39746.6171064815,2008-10-25,14:48:38
39.926237,116.337653,0,221,39746.6171412037,2008-10-25,14:48:41
39.926234,116.33766,0,217,39746.6171643519,2008-10-25,14:48:43
39.926254,116.33759,0,214,39746.6172222222,2008-10-25,14:48:48
39.926258,116.337549,0,214,39746.6172800926,2008-10-25,14:48:53
39.926249,116.337496,0,206,39746.617337963,2008-10-25,14:48:58
39.926246,116.337442,0,200,39746.6173958333,2008-10-25,14:49:03
39.926218,116.337341,0,196,39746.6174537037,2008-10-25,14:49:08
39.926165,116.337366,0,187,39746.6175115741,2008-10-25,14:49:13
39.92612,116.33737,0,178,39746.6175694444,2008-10-25,14:49:18
39.926135,116.337378,0,168,39746.6176273148,2008-10-25,14:49:23
39.926118,116.337344,0,159,39746.6176851852,2008-10-25,14:49:28
39.9261,116.337359,0,154,39746.6177430556,2008-10-25,14:49:33
39.92613,116.337317,0,145,39746.6178009259,2008-10-25,14:49:38
39.926188,116.337231,0,139,39746.6178587963,2008-10-25,14:49:43
39.926203,116.337128,0,132,39746.6179166667,2008-10-25,14:49:48
39.92624,116.337065,0,128,39746.617974537,2008-10-25,14:49:53
39.926296,116.336934,0,122,39746.6180324074,2008-10-25,14:49:58
39.926315,116.336985,0,112,39746.6180902778,2008-10-25,14:50:03
39.926288,116.337037,0,103,39746.6181481481,2008-10-25,14:50:08
39.9262,116.337137,0,96,39746.6182060185,2008-10-25,14:50:13
39.926181,116.337163,0,89,39746.6182638889,2008-10-25,14:50:18
39.926161,116.337121,0,83,39746.6183217593,2008-10-25,14:50:23
39.926132,116.337175,0,73,39746.6183796296,2008-10-25,14:50:28
39.926056,116.337071,0,71,39746.6184259259,2008-10-25,14:50:32
39.925956,116.337054,0,68,39746.6184722222,2008-10-25,14:50:36
39.92586,116.337012,0,67,39746.6185185185,2008-10-25,14:50:40
39.925974,116.33704,0,80,39746.6185532407,2008-10-25,14:50:43
39.926028,116.337007,0,89,39746.6186111111,2008-10-25,14:50:48
39.926034,116.336977,0,92,39746.6186689815,2008-10-25,14:50:53
39.926065,116.336986,0,91,39746.6187268518,2008-10-25,14:50:58
39.926084,116.336986,0,89,39746.6187847222,2008-10-25,14:51:03
39.926056,116.336998,0,88,39746.6188425926,2008-10-25,14:51:08
39.925983,116.337148,0,84,39746.618900463,2008-10-25,14:51:13
39.925913,116.337234,0,83,39746.6189236111,2008-10-25,14:51:15
39.925798,116.337327,0,82,39746.6189467593,2008-10-25,14:51:17
39.925702,116.337376,0,82,39746.6189699074,2008-10-25,14:51:19
39.925585,116.337427,0,81,39746.6190046296,2008-10-25,14:51:22
39.925793,116.335298,0,-170,39746.6203587963,2008-10-25,14:53:19
39.925927,116.335965,0,-52,39746.6204050926,2008-10-25,14:53:23
39.926019,116.336288,0,8,39746.6204166667,2008-10-25,14:53:24
39.925903,116.33643,0,5,39746.6204282407,2008-10-25,14:53:25
39.925786,116.336401,0,1,39746.6204398148,2008-10-25,14:53:26
39.925647,116.336421,0,-13,39746.620462963,2008-10-25,14:53:28
39.925492,116.336353,0,-38,39746.6204861111,2008-10-25,14:53:30
39.925401,116.336347,0,-57,39746.6204976852,2008-10-25,14:53:31
39.92532,116.336329,0,-73,39746.6205092593,2008-10-25,14:53:32
39.925251,116.336269,0,-87,39746.6205208333,2008-10-25,14:53:33
39.925103,116.336124,0,-116,39746.6205439815,2008-10-25,14:53:35
39.92499,116.33612,0,-147,39746.6205671296,2008-10-25,14:53:37
39.924868,116.336061,0,-176,39746.6205902778,2008-10-25,14:53:39
39.924718,116.335983,0,-212,39746.6206134259,2008-10-25,14:53:41
39.924618,116.335928,0,-236,39746.620625,2008-10-25,14:53:42
39.924506,116.335817,0,-264,39746.6206365741,2008-10-25,14:53:43
39.924376,116.33574,0,-297,39746.6206481481,2008-10-25,14:53:44
39.924599,116.335915,0,-232,39746.6206597222,2008-10-25,14:53:45
39.924663,116.336038,0,-214,39746.6206712963,2008-10-25,14:53:46
