# Supplementary material for: A location privacy protection method based on blockchain and threshold cryptography
Source: PLoS One. 2025 Jun 4;20(6):e0324551. doi: 10.1371/journal.pone.0324551 (PMC12136415; doi:10.1371/journal.pone.0324551)
Supplement: S1 File — (ZIP) [file pone.0324551.s001.zip › Data/002/Trajectory/20081026024152.plt]

Geolife trajectory
WGS 84
Altitude is in Feet
Reserved 3
0,2,255,My Track,0,0,2,8421376
0
39.926367,116.336141,0,492,39747.1124074074,2008-10-26,02:41:52
39.926274,116.336182,0,492,39747.1124305556,2008-10-26,02:41:54
39.926283,116.336054,0,492,39747.1124537037,2008-10-26,02:41:56
39.926138,116.335756,0,787,39747.1124884259,2008-10-26,02:41:59
39.926041,116.335753,0,781,39747.1125347222,2008-10-26,02:42:03
39.926004,116.335638,0,779,39747.1125925926,2008-10-26,02:42:08
39.926031,116.335625,0,780,39747.112650463,2008-10-26,02:42:13
39.926073,116.33563,0,785,39747.1127083333,2008-10-26,02:42:18
39.926146,116.335622,0,790,39747.1127662037,2008-10-26,02:42:23
39.926224,116.335631,0,794,39747.1128240741,2008-10-26,02:42:28
39.926295,116.335648,0,803,39747.1128819444,2008-10-26,02:42:33
39.926338,116.33568,0,809,39747.1129398148,2008-10-26,02:42:38
39.926396,116.335731,0,814,39747.1129976852,2008-10-26,02:42:43
39.926453,116.3358,0,821,39747.1130555556,2008-10-26,02:42:48
39.9265,116.335863,0,828,39747.1131134259,2008-10-26,02:42:53
39.92659,116.335902,0,835,39747.1131712963,2008-10-26,02:42:58
39.92664,116.335945,0,842,39747.1132291667,2008-10-26,02:43:03
39.926655,116.336013,0,850,39747.113287037,2008-10-26,02:43:08
39.92668,116.336054,0,857,39747.1133449074,2008-10-26,02:43:13
39.926704,116.336092,0,863,39747.1134027778,2008-10-26,02:43:18
39.926783,116.336138,0,871,39747.1134606482,2008-10-26,02:43:23
39.926852,116.33619,0,879,39747.1135185185,2008-10-26,02:43:28
39.926925,116.336272,0,888,39747.1135763889,2008-10-26,02:43:33
39.926956,116.336343,0,895,39747.1136342593,2008-10-26,02:43:38
39.926991,116.336414,0,899,39747.1136921296,2008-10-26,02:43:43
39.926957,116.336496,0,901,39747.11375,2008-10-26,02:43:48
39.926945,116.336584,0,902,39747.1138078704,2008-10-26,02:43:53
39.926915,116.336706,0,901,39747.1138425926,2008-10-26,02:43:56
39.926897,116.336785,0,902,39747.113900463,2008-10-26,02:44:01
39.926888,116.336823,0,903,39747.1139583333,2008-10-26,02:44:06
39.926936,116.336832,0,906,39747.1140162037,2008-10-26,02:44:11
39.926961,116.336846,0,909,39747.1140740741,2008-10-26,02:44:16
39.926974,116.336891,0,910,39747.1141319444,2008-10-26,02:44:21
39.927014,116.336875,0,911,39747.1141898148,2008-10-26,02:44:26
39.927054,116.336869,0,913,39747.1142476852,2008-10-26,02:44:31
39.927115,116.336859,0,916,39747.1143055556,2008-10-26,02:44:36
39.927165,116.336847,0,916,39747.1143634259,2008-10-26,02:44:41
39.927198,116.336856,0,916,39747.1144212963,2008-10-26,02:44:46
39.927273,116.336862,0,914,39747.1144791667,2008-10-26,02:44:51
39.927337,116.336876,0,916,39747.114537037,2008-10-26,02:44:56
39.927317,116.336899,0,906,39747.1145949074,2008-10-26,02:45:01
39.927364,116.336904,0,912,39747.1146527778,2008-10-26,02:45:06
39.927388,116.336905,0,913,39747.1147106481,2008-10-26,02:45:11
39.927324,116.336961,0,906,39747.1147685185,2008-10-26,02:45:16
39.927269,116.336973,0,890,39747.1148263889,2008-10-26,02:45:21
39.927269,116.336973,0,890,39747.114837963,2008-10-26,02:45:22
39.927268,116.336969,0,856,39747.1148611111,2008-10-26,02:45:24
39.927365,116.337056,0,811,39747.1149189815,2008-10-26,02:45:29
39.927407,116.33705,0,795,39747.1149768519,2008-10-26,02:45:34
39.927412,116.337076,0,789,39747.1150347222,2008-10-26,02:45:39
39.927445,116.337186,0,774,39747.1150810185,2008-10-26,02:45:43
39.927453,116.337277,0,741,39747.1151273148,2008-10-26,02:45:47
39.927453,116.337277,0,741,39747.115162037,2008-10-26,02:45:50
39.927459,116.337277,0,740,39747.1151851852,2008-10-26,02:45:52
39.92746,116.337318,0,748,39747.1152430556,2008-10-26,02:45:57
39.927467,116.337333,0,737,39747.1153009259,2008-10-26,02:46:02
39.927482,116.337316,0,736,39747.1153587963,2008-10-26,02:46:07
39.927521,116.337314,0,730,39747.1154166667,2008-10-26,02:46:12
39.927556,116.337331,0,725,39747.115474537,2008-10-26,02:46:17
39.927592,116.337336,0,718,39747.1155324074,2008-10-26,02:46:22
39.927622,116.337325,0,716,39747.1155902778,2008-10-26,02:46:27
39.927699,116.337303,0,715,39747.1156481481,2008-10-26,02:46:32
39.927836,116.337277,0,715,39747.1156944444,2008-10-26,02:46:36
39.927919,116.337323,0,716,39747.1157060185,2008-10-26,02:46:37
39.928065,116.337338,0,716,39747.1157291667,2008-10-26,02:46:39
39.928182,116.337345,0,717,39747.1157407407,2008-10-26,02:46:40
39.928285,116.337345,0,718,39747.1157523148,2008-10-26,02:46:41
39.928372,116.337409,0,716,39747.1157638889,2008-10-26,02:46:42
39.928453,116.33749,0,712,39747.115775463,2008-10-26,02:46:43
39.928599,116.337528,0,710,39747.1157986111,2008-10-26,02:46:45
39.928749,116.33756,0,708,39747.1158217593,2008-10-26,02:46:47
39.928905,116.337592,0,705,39747.1158449074,2008-10-26,02:46:49
39.929065,116.337628,0,701,39747.1158680556,2008-10-26,02:46:51
39.929211,116.337695,0,698,39747.1158912037,2008-10-26,02:46:53
39.929325,116.337751,0,696,39747.1159143519,2008-10-26,02:46:55
39.929409,116.337792,0,692,39747.1159375,2008-10-26,02:46:57
39.929498,116.337914,0,679,39747.1159722222,2008-10-26,02:47:00
39.92957,116.337911,0,677,39747.1160300926,2008-10-26,02:47:05
39.929584,116.33791,0,674,39747.116087963,2008-10-26,02:47:10
39.929584,116.33791,0,674,39747.1161226852,2008-10-26,02:47:13
39.929577,116.337906,0,672,39747.1161458333,2008-10-26,02:47:15
39.929586,116.33792,0,671,39747.1162037037,2008-10-26,02:47:20
39.929586,116.33792,0,671,39747.1162384259,2008-10-26,02:47:23
39.929586,116.337924,0,671,39747.1162615741,2008-10-26,02:47:25
39.929614,116.337915,0,669,39747.1163194444,2008-10-26,02:47:30
39.929709,116.337902,0,664,39747.1163657407,2008-10-26,02:47:34
39.929832,116.337939,0,651,39747.1163888889,2008-10-26,02:47:36
39.929923,116.33792,0,642,39747.116412037,2008-10-26,02:47:38
39.930041,116.337895,0,631,39747.1164351852,2008-10-26,02:47:40
39.930137,116.337902,0,621,39747.1164583333,2008-10-26,02:47:42
39.930229,116.337875,0,612,39747.1164814815,2008-10-26,02:47:44
39.930338,116.33786,0,604,39747.1165046296,2008-10-26,02:47:46
39.930453,116.337853,0,596,39747.1165277778,2008-10-26,02:47:48
39.930601,116.337833,0,586,39747.1165509259,2008-10-26,02:47:50
39.930766,116.33782,0,577,39747.1165740741,2008-10-26,02:47:52
39.930927,116.337832,0,570,39747.1165972222,2008-10-26,02:47:54
39.931081,116.337856,0,564,39747.1166203704,2008-10-26,02:47:56
39.931171,116.337852,0,556,39747.1166319444,2008-10-26,02:47:57
39.93134,116.337855,0,546,39747.1166550926,2008-10-26,02:47:59
39.931489,116.337865,0,530,39747.1166782407,2008-10-26,02:48:01
39.931615,116.337873,0,518,39747.1167013889,2008-10-26,02:48:03
39.931704,116.337866,0,508,39747.116724537,2008-10-26,02:48:05
39.931795,116.337854,0,488,39747.1167592593,2008-10-26,02:48:08
39.931888,116.337849,0,463,39747.1167939815,2008-10-26,02:48:11
39.931994,116.337833,0,439,39747.1168171296,2008-10-26,02:48:13
39.932068,116.337811,0,411,39747.1168402778,2008-10-26,02:48:15
39.932061,116.337876,0,381,39747.1168981481,2008-10-26,02:48:20
39.932068,116.337895,0,374,39747.1169560185,2008-10-26,02:48:25
39.932088,116.337865,0,357,39747.1170138889,2008-10-26,02:48:30
39.932131,116.337956,0,333,39747.1170717593,2008-10-26,02:48:35
39.932238,116.337983,0,317,39747.1171180556,2008-10-26,02:48:39
39.932331,116.337979,0,311,39747.1171412037,2008-10-26,02:48:41
39.932445,116.337968,0,305,39747.1171643519,2008-10-26,02:48:43
39.932573,116.337957,0,299,39747.1171875,2008-10-26,02:48:45
39.932657,116.338013,0,294,39747.1171990741,2008-10-26,02:48:46
39.932821,116.338038,0,291,39747.1172222222,2008-10-26,02:48:48
39.932998,116.338047,0,285,39747.1172453704,2008-10-26,02:48:50
39.933095,116.338047,0,282,39747.1172569444,2008-10-26,02:48:51
39.933193,116.338052,0,282,39747.1172685185,2008-10-26,02:48:52
39.933294,116.338062,0,283,39747.1172800926,2008-10-26,02:48:53
39.933397,116.338076,0,283,39747.1172916667,2008-10-26,02:48:54
39.933501,116.33809,0,283,39747.1173032407,2008-10-26,02:48:55
39.933605,116.338105,0,283,39747.1173148148,2008-10-26,02:48:56
39.933713,116.338122,0,283,39747.1173263889,2008-10-26,02:48:57
39.933837,116.338127,0,274,39747.117337963,2008-10-26,02:48:58
39.933953,116.338145,0,268,39747.117349537,2008-10-26,02:48:59
39.934066,116.338147,0,264,39747.1173611111,2008-10-26,02:49:00
39.934183,116.338147,0,258,39747.1173726852,2008-10-26,02:49:01
39.934304,116.338131,0,251,39747.1173842593,2008-10-26,02:49:02
39.934417,116.338118,0,243,39747.1173958333,2008-10-26,02:49:03
39.934555,116.33809,0,228,39747.1174074074,2008-10-26,02:49:04
39.934671,116.338079,0,220,39747.1174189815,2008-10-26,02:49:05
39.934777,116.338074,0,217,39747.1174305556,2008-10-26,02:49:06
39.934878,116.338067,0,213,39747.1174421296,2008-10-26,02:49:07
39.934971,116.338055,0,210,39747.1174537037,2008-10-26,02:49:08
39.935132,116.338035,0,201,39747.1174768518,2008-10-26,02:49:10
39.93526,116.338028,0,190,39747.1175,2008-10-26,02:49:12
39.935352,116.338042,0,183,39747.1175231481,2008-10-26,02:49:14
39.935445,116.338046,0,168,39747.1175462963,2008-10-26,02:49:16
39.935539,116.338045,0,150,39747.1175694444,2008-10-26,02:49:18
39.93558,116.338055,0,136,39747.1176273148,2008-10-26,02:49:23
39.935603,116.338056,0,121,39747.1176851852,2008-10-26,02:49:28
39.935684,116.338035,0,118,39747.1177430556,2008-10-26,02:49:33
39.935741,116.338028,0,107,39747.1178009259,2008-10-26,02:49:38
39.935815,116.338007,0,103,39747.1178587963,2008-10-26,02:49:43
39.935904,116.338014,0,116,39747.1179166667,2008-10-26,02:49:48
39.935908,116.338034,0,111,39747.117974537,2008-10-26,02:49:53
39.935904,116.337998,0,118,39747.1180324074,2008-10-26,02:49:58
39.935916,116.338043,0,115,39747.1180902778,2008-10-26,02:50:03
39.935943,116.338117,0,115,39747.1181481481,2008-10-26,02:50:08
39.936014,116.33814,0,124,39747.1182060185,2008-10-26,02:50:13
39.93606,116.338131,0,122,39747.1182638889,2008-10-26,02:50:18
39.93608,116.338173,0,125,39747.1183217593,2008-10-26,02:50:23
39.936127,116.338212,0,125,39747.1183796296,2008-10-26,02:50:28
39.936217,116.338184,0,128,39747.1184375,2008-10-26,02:50:33
39.936303,116.338123,0,130,39747.1184953704,2008-10-26,02:50:38
39.936377,116.338076,0,133,39747.1185532407,2008-10-26,02:50:43
39.936472,116.33804,0,134,39747.1186111111,2008-10-26,02:50:48
39.936562,116.338022,0,140,39747.1186689815,2008-10-26,02:50:53
39.936643,116.338028,0,142,39747.1187268518,2008-10-26,02:50:58
39.936721,116.338051,0,142,39747.1187847222,2008-10-26,02:51:03
39.93681,116.338044,0,143,39747.1188425926,2008-10-26,02:51:08
39.936867,116.338051,0,140,39747.118900463,2008-10-26,02:51:13
39.936937,116.338092,0,137,39747.1189583333,2008-10-26,02:51:18
39.937028,116.338126,0,140,39747.1190162037,2008-10-26,02:51:23
39.9371,116.338149,0,145,39747.1190740741,2008-10-26,02:51:28
39.937186,116.338186,0,143,39747.1191319444,2008-10-26,02:51:33
39.937253,116.338212,0,149,39747.1191898148,2008-10-26,02:51:38
39.937318,116.338212,0,141,39747.1192476852,2008-10-26,02:51:43
39.937382,116.338242,0,130,39747.1193055556,2008-10-26,02:51:48
39.937418,116.338297,0,125,39747.1193634259,2008-10-26,02:51:53
39.937438,116.338302,0,123,39747.1194212963,2008-10-26,02:51:58
39.937471,116.338327,0,125,39747.1194791667,2008-10-26,02:52:03
39.937486,116.338308,0,124,39747.119537037,2008-10-26,02:52:08
39.937516,116.338271,0,124,39747.1195949074,2008-10-26,02:52:13
39.937554,116.338187,0,122,39747.1196527778,2008-10-26,02:52:18
39.937563,116.338106,0,124,39747.1197106481,2008-10-26,02:52:23
39.937603,116.338008,0,130,39747.1197685185,2008-10-26,02:52:28
39.937645,116.337945,0,134,39747.1198263889,2008-10-26,02:52:33
39.937693,116.337864,0,138,39747.1198842593,2008-10-26,02:52:38
39.93771,116.337794,0,146,39747.1199421296,2008-10-26,02:52:43
39.937725,116.337779,0,144,39747.12,2008-10-26,02:52:48
39.937758,116.337761,0,146,39747.1200578704,2008-10-26,02:52:53
39.937741,116.337722,0,150,39747.1201157407,2008-10-26,02:52:58
39.937732,116.337685,0,154,39747.1201736111,2008-10-26,02:53:03
39.937728,116.33762,0,159,39747.1202314815,2008-10-26,02:53:08
39.937746,116.337572,0,163,39747.1202893518,2008-10-26,02:53:13
39.93775,116.337561,0,163,39747.1203472222,2008-10-26,02:53:18
39.93775,116.337561,0,163,39747.1203819444,2008-10-26,02:53:21
39.937754,116.337563,0,165,39747.1204050926,2008-10-26,02:53:23
39.937763,116.337558,0,166,39747.120462963,2008-10-26,02:53:28
39.937802,116.337548,0,165,39747.1205208333,2008-10-26,02:53:33
39.937835,116.337566,0,164,39747.1205787037,2008-10-26,02:53:38
39.937854,116.337581,0,162,39747.1206365741,2008-10-26,02:53:43
39.937845,116.337596,0,161,39747.1206944444,2008-10-26,02:53:48
39.937845,116.337596,0,161,39747.1207291667,2008-10-26,02:53:51
39.937842,116.337601,0,161,39747.1207523148,2008-10-26,02:53:53
39.937746,116.337565,0,158,39747.120787037,2008-10-26,02:53:56
39.937702,116.337536,0,157,39747.1208449074,2008-10-26,02:54:01
39.93765,116.337581,0,153,39747.1209027778,2008-10-26,02:54:06
39.937589,116.337582,0,150,39747.1209606482,2008-10-26,02:54:11
39.937536,116.337574,0,148,39747.1210185185,2008-10-26,02:54:16
39.937452,116.337536,0,146,39747.1210763889,2008-10-26,02:54:21
39.937416,116.337501,0,142,39747.1211342593,2008-10-26,02:54:26
39.937384,116.337461,0,141,39747.1211921296,2008-10-26,02:54:31
39.937314,116.337442,0,140,39747.12125,2008-10-26,02:54:36
39.93726,116.337434,0,140,39747.1213078704,2008-10-26,02:54:41
39.937186,116.337454,0,139,39747.1213657407,2008-10-26,02:54:46
39.937175,116.337465,0,137,39747.1214236111,2008-10-26,02:54:51
39.937172,116.337487,0,134,39747.1214814815,2008-10-26,02:54:56
39.937172,116.337487,0,134,39747.1215162037,2008-10-26,02:54:59
39.937166,116.337483,0,133,39747.1215393519,2008-10-26,02:55:01
39.937068,116.337473,0,133,39747.1215972222,2008-10-26,02:55:06
39.936997,116.33746,0,134,39747.1216550926,2008-10-26,02:55:11
39.936946,116.337515,0,137,39747.121712963,2008-10-26,02:55:16
39.936879,116.337577,0,142,39747.1217708333,2008-10-26,02:55:21
39.936867,116.337577,0,142,39747.1218287037,2008-10-26,02:55:26
39.936821,116.337617,0,142,39747.1218865741,2008-10-26,02:55:31
39.936758,116.337651,0,142,39747.1219444444,2008-10-26,02:55:36
39.936661,116.337705,0,141,39747.1219907407,2008-10-26,02:55:40
39.936647,116.337726,0,137,39747.1220486111,2008-10-26,02:55:45
39.936552,116.337785,0,139,39747.1221064815,2008-10-26,02:55:50
39.936458,116.337803,0,141,39747.1221643519,2008-10-26,02:55:55
39.936452,116.337841,0,141,39747.1222222222,2008-10-26,02:56:00
39.936461,116.337873,0,137,39747.1222800926,2008-10-26,02:56:05
39.936474,116.337855,0,137,39747.122337963,2008-10-26,02:56:10
39.936474,116.337855,0,137,39747.1223726852,2008-10-26,02:56:13
39.936482,116.337857,0,138,39747.1223958333,2008-10-26,02:56:15
39.936484,116.337848,0,138,39747.1224537037,2008-10-26,02:56:20
39.93642,116.337853,0,133,39747.1225115741,2008-10-26,02:56:25
39.936355,116.337885,0,134,39747.1225694444,2008-10-26,02:56:30
39.936306,116.337842,0,132,39747.1226273148,2008-10-26,02:56:35
39.936251,116.337881,0,133,39747.1226851852,2008-10-26,02:56:40
39.936222,116.337886,0,126,39747.1227430556,2008-10-26,02:56:45
39.936207,116.337885,0,127,39747.1228009259,2008-10-26,02:56:50
39.936179,116.337872,0,128,39747.1228587963,2008-10-26,02:56:55
39.936158,116.337886,0,129,39747.1229166667,2008-10-26,02:57:00
39.936068,116.337872,0,132,39747.122974537,2008-10-26,02:57:05
39.936002,116.337846,0,134,39747.1230324074,2008-10-26,02:57:10
39.935954,116.337814,0,135,39747.1230902778,2008-10-26,02:57:15
39.935921,116.337763,0,136,39747.1231481481,2008-10-26,02:57:20
39.935923,116.337689,0,136,39747.1232060185,2008-10-26,02:57:25
39.935932,116.337604,0,136,39747.1232638889,2008-10-26,02:57:30
39.935924,116.337474,0,138,39747.1233101852,2008-10-26,02:57:34
39.935938,116.337436,0,140,39747.1233680556,2008-10-26,02:57:39
39.935956,116.337406,0,139,39747.1234259259,2008-10-26,02:57:44
39.93595,116.337311,0,142,39747.1234837963,2008-10-26,02:57:49
39.93594,116.337187,0,146,39747.1235416667,2008-10-26,02:57:54
39.93595,116.337153,0,147,39747.123599537,2008-10-26,02:57:59
39.93588,116.337117,0,151,39747.1236574074,2008-10-26,02:58:04
39.935853,116.337072,0,154,39747.1237152778,2008-10-26,02:58:09
39.935891,116.337004,0,152,39747.1237731481,2008-10-26,02:58:14
39.935905,116.336926,0,151,39747.1238310185,2008-10-26,02:58:19
39.935891,116.336828,0,150,39747.1238888889,2008-10-26,02:58:24
39.935877,116.336752,0,152,39747.1239467593,2008-10-26,02:58:29
39.935866,116.336734,0,150,39747.1240046296,2008-10-26,02:58:34
39.93578,116.33678,0,153,39747.1240625,2008-10-26,02:58:39
39.935721,116.336831,0,155,39747.1241203704,2008-10-26,02:58:44
39.935678,116.336867,0,158,39747.1241782407,2008-10-26,02:58:49
39.93562,116.336906,0,158,39747.1242361111,2008-10-26,02:58:54
39.935582,116.336937,0,158,39747.1242939815,2008-10-26,02:58:59
39.935525,116.336947,0,158,39747.1243518519,2008-10-26,02:59:04
39.935486,116.33697,0,160,39747.1244097222,2008-10-26,02:59:09
39.935471,116.336964,0,160,39747.1244675926,2008-10-26,02:59:14
39.935461,116.336968,0,159,39747.124525463,2008-10-26,02:59:19
39.935461,116.336968,0,159,39747.1245601852,2008-10-26,02:59:22
39.935455,116.336969,0,157,39747.1245833333,2008-10-26,02:59:24
39.935439,116.336966,0,156,39747.1246412037,2008-10-26,02:59:29
39.935412,116.336914,0,155,39747.1246990741,2008-10-26,02:59:34
39.935412,116.336914,0,155,39747.1247337963,2008-10-26,02:59:37
39.93541,116.336909,0,154,39747.1247569444,2008-10-26,02:59:39
39.935411,116.336893,0,147,39747.1248148148,2008-10-26,02:59:44
39.9354,116.336891,0,145,39747.1248726852,2008-10-26,02:59:49
39.935383,116.336868,0,146,39747.1249305556,2008-10-26,02:59:54
39.935376,116.336856,0,147,39747.1249884259,2008-10-26,02:59:59
39.935376,116.336856,0,147,39747.1250231481,2008-10-26,03:00:02
39.935373,116.336852,0,147,39747.1250462963,2008-10-26,03:00:04
39.935401,116.336811,0,147,39747.1251041667,2008-10-26,03:00:09
39.935366,116.336821,0,148,39747.125162037,2008-10-26,03:00:14
39.935334,116.336855,0,148,39747.1252199074,2008-10-26,03:00:19
39.935236,116.336926,0,149,39747.1252662037,2008-10-26,03:00:23
39.935121,116.337017,0,149,39747.1253009259,2008-10-26,03:00:26
39.935014,116.337135,0,150,39747.1253240741,2008-10-26,03:00:28
39.934892,116.337227,0,150,39747.1253472222,2008-10-26,03:00:30
39.934743,116.337291,0,151,39747.1253703704,2008-10-26,03:00:32
39.934571,116.337342,0,151,39747.1253935185,2008-10-26,03:00:34
39.934476,116.337361,0,151,39747.1254050926,2008-10-26,03:00:35
39.934379,116.337371,0,152,39747.1254166667,2008-10-26,03:00:36
39.934274,116.337382,0,152,39747.1254282407,2008-10-26,03:00:37
39.934166,116.337389,0,152,39747.1254398148,2008-10-26,03:00:38
39.934062,116.337398,0,152,39747.1254513889,2008-10-26,03:00:39
39.933962,116.337406,0,152,39747.125462963,2008-10-26,03:00:40
39.93386,116.337426,0,152,39747.125474537,2008-10-26,03:00:41
39.933767,116.337447,0,152,39747.1254861111,2008-10-26,03:00:42
39.933678,116.337466,0,152,39747.1254976852,2008-10-26,03:00:43
39.933517,116.337508,0,153,39747.1255208333,2008-10-26,03:00:45
39.933422,116.337549,0,154,39747.1255439815,2008-10-26,03:00:47
39.933303,116.337584,0,155,39747.1255902778,2008-10-26,03:00:51
39.933211,116.337589,0,157,39747.1256134259,2008-10-26,03:00:53
39.933113,116.337587,0,158,39747.1256365741,2008-10-26,03:00:55
39.933017,116.337588,0,159,39747.1256597222,2008-10-26,03:00:57
39.932881,116.337595,0,161,39747.1256828704,2008-10-26,03:00:59
39.932729,116.337575,0,162,39747.1257060185,2008-10-26,03:01:01
39.932566,116.337549,0,164,39747.1257291667,2008-10-26,03:01:03
39.932407,116.337519,0,166,39747.1257523148,2008-10-26,03:01:05
39.93223,116.337487,0,168,39747.125775463,2008-10-26,03:01:07
39.93214,116.337478,0,168,39747.125787037,2008-10-26,03:01:08
39.931984,116.337466,0,170,39747.1258101852,2008-10-26,03:01:10
39.931849,116.337476,0,172,39747.1258333333,2008-10-26,03:01:12
39.93174,116.337498,0,174,39747.1258564815,2008-10-26,03:01:14
39.931645,116.337537,0,176,39747.1258796296,2008-10-26,03:01:16
39.931554,116.337592,0,178,39747.1259143518,2008-10-26,03:01:19
39.93149,116.33764,0,183,39747.1259722222,2008-10-26,03:01:24
39.931386,116.337644,0,186,39747.1260069444,2008-10-26,03:01:27
39.931288,116.337638,0,189,39747.1260300926,2008-10-26,03:01:29
39.931191,116.337659,0,191,39747.1260532407,2008-10-26,03:01:31
39.931101,116.337736,0,192,39747.1260763889,2008-10-26,03:01:33
39.931005,116.337779,0,194,39747.126099537,2008-10-26,03:01:35
39.930908,116.337797,0,197,39747.1261226852,2008-10-26,03:01:37
39.930805,116.337807,0,199,39747.1261458333,2008-10-26,03:01:39
39.930703,116.337808,0,202,39747.1261689815,2008-10-26,03:01:41
39.930593,116.337809,0,205,39747.1261921296,2008-10-26,03:01:43
39.930474,116.3378,0,208,39747.1262152778,2008-10-26,03:01:45
39.930311,116.337791,0,211,39747.1262384259,2008-10-26,03:01:47
39.93022,116.337785,0,212,39747.12625,2008-10-26,03:01:48
39.930124,116.337779,0,214,39747.1262615741,2008-10-26,03:01:49
39.930025,116.337781,0,215,39747.1262731481,2008-10-26,03:01:50
39.929924,116.337786,0,217,39747.1262847222,2008-10-26,03:01:51
39.929809,116.337795,0,218,39747.1262962963,2008-10-26,03:01:52
39.929695,116.337803,0,220,39747.1263078704,2008-10-26,03:01:53
39.929583,116.337811,0,221,39747.1263194444,2008-10-26,03:01:54
39.929465,116.337815,0,223,39747.1263310185,2008-10-26,03:01:55
39.92935,116.337815,0,224,39747.1263425926,2008-10-26,03:01:56
39.929239,116.337819,0,226,39747.1263541667,2008-10-26,03:01:57
39.929131,116.337822,0,227,39747.1263657407,2008-10-26,03:01:58
39.929023,116.337823,0,228,39747.1263773148,2008-10-26,03:01:59
39.928914,116.337822,0,230,39747.1263888889,2008-10-26,03:02:00
39.928811,116.337824,0,231,39747.126400463,2008-10-26,03:02:01
39.92871,116.337823,0,233,39747.126412037,2008-10-26,03:02:02
39.928605,116.337826,0,234,39747.1264236111,2008-10-26,03:02:03
39.928504,116.337827,0,236,39747.1264351852,2008-10-26,03:02:04
39.928403,116.337834,0,238,39747.1264467593,2008-10-26,03:02:05
39.928301,116.337844,0,239,39747.1264583333,2008-10-26,03:02:06
39.928205,116.337837,0,241,39747.1264699074,2008-10-26,03:02:07
39.928112,116.337829,0,242,39747.1264814815,2008-10-26,03:02:08
39.928018,116.337828,0,243,39747.1264930556,2008-10-26,03:02:09
39.927924,116.337828,0,245,39747.1265046296,2008-10-26,03:02:10
39.927762,116.337837,0,247,39747.1265277778,2008-10-26,03:02:12
39.927645,116.337839,0,250,39747.1265509259,2008-10-26,03:02:14
39.927557,116.337856,0,255,39747.1265856481,2008-10-26,03:02:17
39.927516,116.337883,0,263,39747.1266435185,2008-10-26,03:02:22
39.927516,116.337883,0,263,39747.1266782407,2008-10-26,03:02:25
39.927524,116.337875,0,275,39747.1267013889,2008-10-26,03:02:27
39.927529,116.337858,0,289,39747.1267592593,2008-10-26,03:02:32
39.927458,116.33787,0,301,39747.1268171296,2008-10-26,03:02:37
39.927347,116.337827,0,312,39747.126875,2008-10-26,03:02:42
39.927228,116.337788,0,319,39747.1269097222,2008-10-26,03:02:45
39.927104,116.337796,0,326,39747.1269444444,2008-10-26,03:02:48
39.92696,116.3378,0,331,39747.1269675926,2008-10-26,03:02:50
39.926824,116.337804,0,333,39747.1269791667,2008-10-26,03:02:51
39.926727,116.337803,0,335,39747.1269907407,2008-10-26,03:02:52
39.926572,116.3378,0,340,39747.1270138889,2008-10-26,03:02:54
39.926487,116.337852,0,342,39747.127025463,2008-10-26,03:02:55
39.926336,116.337877,0,341,39747.1270486111,2008-10-26,03:02:57
39.926163,116.337894,0,344,39747.1270717593,2008-10-26,03:02:59
39.926045,116.337903,0,346,39747.1270833333,2008-10-26,03:03:00
39.925932,116.337906,0,349,39747.1270949074,2008-10-26,03:03:01
39.925819,116.337907,0,351,39747.1271064815,2008-10-26,03:03:02
39.925716,116.337903,0,354,39747.1271180556,2008-10-26,03:03:03
39.925599,116.33791,0,354,39747.1271296296,2008-10-26,03:03:04
39.92548,116.337919,0,354,39747.1271412037,2008-10-26,03:03:05
39.925343,116.337934,0,357,39747.1271527778,2008-10-26,03:03:06
39.925207,116.337942,0,359,39747.1271643518,2008-10-26,03:03:07
39.92507,116.337948,0,362,39747.1271759259,2008-10-26,03:03:08
39.924933,116.337949,0,364,39747.1271875,2008-10-26,03:03:09
39.92481,116.337948,0,367,39747.1271990741,2008-10-26,03:03:10
39.92468,116.337952,0,369,39747.1272106481,2008-10-26,03:03:11
39.924563,116.33796,0,372,39747.1272222222,2008-10-26,03:03:12
39.924455,116.337976,0,374,39747.1272337963,2008-10-26,03:03:13
39.924348,116.337992,0,377,39747.1272453704,2008-10-26,03:03:14
39.924246,116.337992,0,374,39747.1272569444,2008-10-26,03:03:15
39.924148,116.337987,0,374,39747.1272685185,2008-10-26,03:03:16
39.924052,116.337979,0,374,39747.1272800926,2008-10-26,03:03:17
39.923959,116.337969,0,374,39747.1272916667,2008-10-26,03:03:18
39.923868,116.337959,0,374,39747.1273032407,2008-10-26,03:03:19
39.923767,116.337955,0,376,39747.1273148148,2008-10-26,03:03:20
39.923663,116.337969,0,378,39747.1273263889,2008-10-26,03:03:21
39.923565,116.337977,0,379,39747.127337963,2008-10-26,03:03:22
39.923466,116.33799,0,381,39747.127349537,2008-10-26,03:03:23
39.923367,116.337995,0,383,39747.1273611111,2008-10-26,03:03:24
39.923277,116.338003,0,385,39747.1273726852,2008-10-26,03:03:25
39.923177,116.338055,0,387,39747.1273842593,2008-10-26,03:03:26
39.923064,116.338077,0,389,39747.1273958333,2008-10-26,03:03:27
39.922936,116.338116,0,390,39747.1274074074,2008-10-26,03:03:28
39.922842,116.338132,0,392,39747.1274189815,2008-10-26,03:03:29
39.922749,116.338174,0,394,39747.1274305556,2008-10-26,03:03:30
39.922577,116.338207,0,399,39747.1274537037,2008-10-26,03:03:32
39.922423,116.338256,0,403,39747.1274768518,2008-10-26,03:03:34
39.922305,116.338286,0,407,39747.1275,2008-10-26,03:03:36
39.92222,116.338336,0,412,39747.1275231481,2008-10-26,03:03:38
39.922141,116.338395,0,416,39747.1275462963,2008-10-26,03:03:40
39.922053,116.338471,0,422,39747.1275810185,2008-10-26,03:03:43
39.922017,116.338477,0,429,39747.1276388889,2008-10-26,03:03:48
39.922017,116.338477,0,429,39747.1276736111,2008-10-26,03:03:51
39.922024,116.338471,0,441,39747.1276967593,2008-10-26,03:03:53
39.922001,116.338506,0,453,39747.1277546296,2008-10-26,03:03:58
39.922018,116.338456,0,464,39747.1278125,2008-10-26,03:04:03
39.922054,116.338433,0,467,39747.1278703704,2008-10-26,03:04:08
39.922077,116.338439,0,459,39747.1279282407,2008-10-26,03:04:13
39.922058,116.338474,0,452,39747.1279861111,2008-10-26,03:04:18
39.922049,116.33849,0,446,39747.1280439815,2008-10-26,03:04:23
39.921991,116.338496,0,444,39747.1281018518,2008-10-26,03:04:28
39.921939,116.338607,0,437,39747.1281365741,2008-10-26,03:04:31
39.921938,116.338634,0,432,39747.1281944444,2008-10-26,03:04:36
39.921988,116.338597,0,428,39747.1282523148,2008-10-26,03:04:41
39.922005,116.3386,0,426,39747.1283101852,2008-10-26,03:04:46
39.922069,116.338555,0,425,39747.1283680556,2008-10-26,03:04:51
39.922098,116.338595,0,423,39747.1284259259,2008-10-26,03:04:56
39.92201,116.338675,0,417,39747.1284837963,2008-10-26,03:05:01
39.921941,116.338763,0,416,39747.1285069444,2008-10-26,03:05:03
39.921864,116.338896,0,416,39747.1285300926,2008-10-26,03:05:05
39.921804,116.339057,0,417,39747.1285532407,2008-10-26,03:05:07
39.921758,116.339258,0,419,39747.1285763889,2008-10-26,03:05:09
39.921734,116.339373,0,420,39747.128587963,2008-10-26,03:05:10
39.921693,116.339592,0,423,39747.1286111111,2008-10-26,03:05:12
39.92166,116.339801,0,426,39747.1286342593,2008-10-26,03:05:14
39.921645,116.339972,0,429,39747.1286574074,2008-10-26,03:05:16
39.921651,116.34011,0,431,39747.1286805556,2008-10-26,03:05:18
39.921734,116.340187,0,433,39747.1287268519,2008-10-26,03:05:22
39.921801,116.340281,0,435,39747.1287731482,2008-10-26,03:05:26
39.921801,116.340416,0,436,39747.1288078704,2008-10-26,03:05:29
39.9218,116.340545,0,437,39747.1288310185,2008-10-26,03:05:31
39.921788,116.340694,0,440,39747.1288541667,2008-10-26,03:05:33
39.921756,116.340865,0,443,39747.1288773148,2008-10-26,03:05:35
39.921737,116.34105,0,446,39747.128900463,2008-10-26,03:05:37
39.92172,116.341193,0,447,39747.128912037,2008-10-26,03:05:38
39.921707,116.341335,0,448,39747.1289236111,2008-10-26,03:05:39
39.921695,116.341474,0,450,39747.1289351852,2008-10-26,03:05:40
39.921687,116.341662,0,450,39747.1289467593,2008-10-26,03:05:41
39.92168,116.341835,0,451,39747.1289583333,2008-10-26,03:05:42
39.921663,116.342007,0,452,39747.1289699074,2008-10-26,03:05:43
39.921642,116.342169,0,453,39747.1289814815,2008-10-26,03:05:44
39.921625,116.34233,0,453,39747.1289930556,2008-10-26,03:05:45
39.921609,116.342495,0,453,39747.1290046296,2008-10-26,03:05:46
39.9216,116.342655,0,452,39747.1290162037,2008-10-26,03:05:47
39.921577,116.342819,0,452,39747.1290277778,2008-10-26,03:05:48
39.921547,116.342983,0,452,39747.1290393519,2008-10-26,03:05:49
39.921511,116.343153,0,452,39747.1290509259,2008-10-26,03:05:50
39.921483,116.343321,0,450,39747.1290625,2008-10-26,03:05:51
39.921453,116.343492,0,450,39747.1290740741,2008-10-26,03:05:52
39.921423,116.343661,0,449,39747.1290856482,2008-10-26,03:05:53
39.921359,116.343825,0,446,39747.1290972222,2008-10-26,03:05:54
39.921304,116.343986,0,444,39747.1291087963,2008-10-26,03:05:55
39.92128,116.344146,0,443,39747.1291203704,2008-10-26,03:05:56
39.921265,116.344301,0,442,39747.1291319444,2008-10-26,03:05:57
39.921252,116.344449,0,441,39747.1291435185,2008-10-26,03:05:58
39.921244,116.344601,0,439,39747.1291550926,2008-10-26,03:05:59
39.92122,116.344739,0,438,39747.1291666667,2008-10-26,03:06:00
39.921191,116.344868,0,437,39747.1291782407,2008-10-26,03:06:01
39.921178,116.344986,0,436,39747.1291898148,2008-10-26,03:06:02
39.921133,116.345182,0,432,39747.129212963,2008-10-26,03:06:04
39.921102,116.345327,0,428,39747.1292361111,2008-10-26,03:06:06
39.921109,116.345445,0,413,39747.1292708333,2008-10-26,03:06:09
39.9212,116.345519,0,396,39747.1293171296,2008-10-26,03:06:13
39.921259,116.345634,0,387,39747.1293287037,2008-10-26,03:06:14
39.92138,116.345759,0,389,39747.1293634259,2008-10-26,03:06:17
39.921475,116.345777,0,384,39747.129375,2008-10-26,03:06:18
39.921544,116.345921,0,388,39747.1293981481,2008-10-26,03:06:20
39.921651,116.346098,0,393,39747.1294212963,2008-10-26,03:06:22
39.921706,116.346192,0,393,39747.1294328704,2008-10-26,03:06:23
39.921802,116.346235,0,386,39747.1294444444,2008-10-26,03:06:24
39.921883,116.346319,0,377,39747.1294560185,2008-10-26,03:06:25
39.921907,116.346434,0,377,39747.1294675926,2008-10-26,03:06:26
39.921924,116.34655,0,378,39747.1294791667,2008-10-26,03:06:27
39.921986,116.346774,0,372,39747.1295023148,2008-10-26,03:06:29
39.921999,116.346897,0,370,39747.1295138889,2008-10-26,03:06:30
39.922033,116.347118,0,360,39747.129537037,2008-10-26,03:06:32
39.922012,116.347304,0,339,39747.1295601852,2008-10-26,03:06:34
39.922005,116.347429,0,329,39747.1295833333,2008-10-26,03:06:36
39.92198,116.347515,0,315,39747.1296412037,2008-10-26,03:06:41
39.921978,116.347505,0,312,39747.1296990741,2008-10-26,03:06:46
39.921984,116.347471,0,313,39747.1297569444,2008-10-26,03:06:51
39.92198,116.347448,0,315,39747.1298148148,2008-10-26,03:06:56
39.921969,116.347459,0,315,39747.1298726852,2008-10-26,03:07:01
39.921912,116.34739,0,315,39747.1299305556,2008-10-26,03:07:06
39.9219,116.347294,0,311,39747.1299884259,2008-10-26,03:07:11
39.921863,116.347219,0,310,39747.1300462963,2008-10-26,03:07:16
39.921856,116.34716,0,310,39747.1301041667,2008-10-26,03:07:21
39.921856,116.34716,0,310,39747.1301388889,2008-10-26,03:07:24
39.921857,116.347155,0,309,39747.130162037,2008-10-26,03:07:26
39.921842,116.347145,0,307,39747.1302199074,2008-10-26,03:07:31
39.92181,116.34715,0,303,39747.1302777778,2008-10-26,03:07:36
39.921814,116.347114,0,303,39747.1303356481,2008-10-26,03:07:41
39.92179,116.347043,0,299,39747.1303935185,2008-10-26,03:07:46
39.921757,116.347032,0,294,39747.1304513889,2008-10-26,03:07:51
39.921781,116.346984,0,291,39747.1305092593,2008-10-26,03:07:56
39.921811,116.346934,0,290,39747.1305671296,2008-10-26,03:08:01
39.921858,116.346905,0,291,39747.130625,2008-10-26,03:08:06
39.921896,116.34691,0,295,39747.1306828704,2008-10-26,03:08:11
39.921896,116.34691,0,295,39747.1307175926,2008-10-26,03:08:14
39.921903,116.346918,0,295,39747.1307407407,2008-10-26,03:08:16
39.92188,116.346931,0,295,39747.1307986111,2008-10-26,03:08:21
39.921788,116.346969,0,293,39747.1308564815,2008-10-26,03:08:26
39.921712,116.347034,0,290,39747.1309027778,2008-10-26,03:08:30
39.921617,116.347087,0,288,39747.1309375,2008-10-26,03:08:33
39.921505,116.347133,0,286,39747.1309722222,2008-10-26,03:08:36
39.921409,116.347172,0,284,39747.1310300926,2008-10-26,03:08:41
39.921403,116.347108,0,283,39747.131087963,2008-10-26,03:08:46
39.921398,116.34709,0,283,39747.1311458333,2008-10-26,03:08:51
39.921398,116.34709,0,283,39747.1311805556,2008-10-26,03:08:54
39.921396,116.34709,0,282,39747.1312037037,2008-10-26,03:08:56
39.921343,116.347116,0,281,39747.1312615741,2008-10-26,03:09:01
39.92131,116.347096,0,280,39747.1313194444,2008-10-26,03:09:06
39.921296,116.347058,0,278,39747.1313773148,2008-10-26,03:09:11
39.921399,116.346972,0,276,39747.1314236111,2008-10-26,03:09:15
39.921439,116.346843,0,279,39747.1314814815,2008-10-26,03:09:20
39.921448,116.346776,0,281,39747.1315393519,2008-10-26,03:09:25
39.921486,116.34676,0,285,39747.1315972222,2008-10-26,03:09:30
39.92146,116.346781,0,289,39747.1316550926,2008-10-26,03:09:35
39.921358,116.346763,0,290,39747.131712963,2008-10-26,03:09:40
39.921244,116.346818,0,290,39747.1317592593,2008-10-26,03:09:44
39.921198,116.346832,0,293,39747.1318171296,2008-10-26,03:09:49
39.921145,116.346836,0,295,39747.131875,2008-10-26,03:09:54
39.921145,116.346836,0,295,39747.1319097222,2008-10-26,03:09:57
39.921144,116.346838,0,296,39747.1319328704,2008-10-26,03:09:59
39.921133,116.346876,0,295,39747.1319907407,2008-10-26,03:10:04
39.921082,116.347013,0,293,39747.1320486111,2008-10-26,03:10:09
39.921015,116.347113,0,292,39747.1320949074,2008-10-26,03:10:13
39.920951,116.347136,0,291,39747.1321527778,2008-10-26,03:10:18
39.920893,116.34713,0,289,39747.1322106481,2008-10-26,03:10:23
39.920859,116.347132,0,290,39747.1322685185,2008-10-26,03:10:28
39.920847,116.347137,0,289,39747.1323263889,2008-10-26,03:10:33
39.92086,116.347112,0,289,39747.1323842593,2008-10-26,03:10:38
39.92092,116.347035,0,290,39747.1324421296,2008-10-26,03:10:43
39.921044,116.346984,0,294,39747.1324768519,2008-10-26,03:10:46
39.921137,116.346981,0,298,39747.1325347222,2008-10-26,03:10:51
39.921197,116.346948,0,302,39747.1325925926,2008-10-26,03:10:56
39.921243,116.346943,0,309,39747.132650463,2008-10-26,03:11:01
39.921226,116.34695,0,311,39747.1327083333,2008-10-26,03:11:06
39.921291,116.346948,0,312,39747.1327662037,2008-10-26,03:11:11
39.921256,116.346995,0,308,39747.1328240741,2008-10-26,03:11:16
39.921211,116.34704,0,304,39747.1328819444,2008-10-26,03:11:21
39.921207,116.34711,0,297,39747.1329398148,2008-10-26,03:11:26
39.921188,116.347149,0,290,39747.1329976852,2008-10-26,03:11:31
39.921189,116.347198,0,284,39747.1330555556,2008-10-26,03:11:36
39.92116,116.347267,0,284,39747.1331134259,2008-10-26,03:11:41
39.921154,116.347314,0,281,39747.1331712963,2008-10-26,03:11:46
39.921132,116.347341,0,275,39747.1332291667,2008-10-26,03:11:51
39.921101,116.347368,0,260,39747.133287037,2008-10-26,03:11:56
39.921092,116.347418,0,260,39747.1333449074,2008-10-26,03:12:01
39.921085,116.347475,0,260,39747.1334027778,2008-10-26,03:12:06
39.921084,116.347498,0,260,39747.1334606481,2008-10-26,03:12:11
39.921088,116.347482,0,260,39747.1335185185,2008-10-26,03:12:16
39.922673,116.347935,0,433,39747.1337152778,2008-10-26,03:12:33
39.922598,116.347863,0,384,39747.1337268518,2008-10-26,03:12:34
39.906291,116.20616,0,209,39747.1571759259,2008-10-26,03:46:20
39.906277,116.205951,0,317,39747.1571875,2008-10-26,03:46:21
39.906315,116.206062,0,306,39747.1572337963,2008-10-26,03:46:25
39.906292,116.206094,0,310,39747.1572916667,2008-10-26,03:46:30
39.906336,116.206224,0,262,39747.1573148148,2008-10-26,03:46:32
39.906381,116.206313,0,249,39747.1573611111,2008-10-26,03:46:36
39.906396,116.206388,0,242,39747.1574189815,2008-10-26,03:46:41
39.906422,116.206459,0,235,39747.1574768518,2008-10-26,03:46:46
39.906427,116.206542,0,225,39747.1575347222,2008-10-26,03:46:51
39.906337,116.206609,0,222,39747.1575694444,2008-10-26,03:46:54
39.906316,116.206685,0,209,39747.1576273148,2008-10-26,03:46:59
39.906325,116.206786,0,206,39747.1576851852,2008-10-26,03:47:04
39.906343,116.206809,0,200,39747.1577430556,2008-10-26,03:47:09
39.906374,116.206873,0,193,39747.1578009259,2008-10-26,03:47:14
39.906402,116.206949,0,185,39747.1578587963,2008-10-26,03:47:19
39.90639,116.207049,0,182,39747.1579166667,2008-10-26,03:47:24
39.906375,116.207102,0,177,39747.157974537,2008-10-26,03:47:29
39.906364,116.207188,0,180,39747.1580324074,2008-10-26,03:47:34
39.906371,116.207255,0,177,39747.1580902778,2008-10-26,03:47:39
39.906372,116.207343,0,173,39747.1581481481,2008-10-26,03:47:44
39.906406,116.207454,0,170,39747.1581944444,2008-10-26,03:47:48
39.90641,116.207543,0,174,39747.1582523148,2008-10-26,03:47:53
39.906426,116.20763,0,177,39747.1583101852,2008-10-26,03:47:58
39.906426,116.20771,0,177,39747.1583680556,2008-10-26,03:48:03
39.906431,116.207787,0,181,39747.1584259259,2008-10-26,03:48:08
39.906445,116.207855,0,184,39747.1584837963,2008-10-26,03:48:13
39.906431,116.207861,0,187,39747.1585416667,2008-10-26,03:48:18
39.906418,116.207859,0,187,39747.158599537,2008-10-26,03:48:23
39.906405,116.207845,0,186,39747.1586574074,2008-10-26,03:48:28
39.906405,116.207845,0,186,39747.1586921296,2008-10-26,03:48:31
39.906413,116.207849,0,189,39747.1587152778,2008-10-26,03:48:33
39.90643,116.207868,0,191,39747.1587731481,2008-10-26,03:48:38
39.90644,116.207883,0,195,39747.1588310185,2008-10-26,03:48:43
39.906438,116.207893,0,194,39747.1588888889,2008-10-26,03:48:48
39.906435,116.207905,0,193,39747.1589467593,2008-10-26,03:48:53
39.906437,116.207914,0,193,39747.1590046296,2008-10-26,03:48:58
39.906388,116.207924,0,194,39747.1590625,2008-10-26,03:49:03
39.906309,116.207958,0,193,39747.1591203704,2008-10-26,03:49:08
39.906291,116.207991,0,195,39747.1591782407,2008-10-26,03:49:13
39.906242,116.207988,0,195,39747.1592361111,2008-10-26,03:49:18
39.906155,116.208043,0,197,39747.1592939815,2008-10-26,03:49:23
39.906078,116.208005,0,199,39747.1593518518,2008-10-26,03:49:28
39.906062,116.207989,0,199,39747.1594097222,2008-10-26,03:49:33
39.90603,116.208007,0,208,39747.1594675926,2008-10-26,03:49:38
39.906052,116.207992,0,213,39747.159525463,2008-10-26,03:49:43
39.906026,116.207981,0,215,39747.1595833333,2008-10-26,03:49:48
39.905979,116.20797,0,215,39747.1596412037,2008-10-26,03:49:53
39.905961,116.207965,0,216,39747.1596990741,2008-10-26,03:49:58
39.905962,116.207905,0,217,39747.1597569444,2008-10-26,03:50:03
39.906008,116.207835,0,219,39747.1598148148,2008-10-26,03:50:08
39.90603,116.207705,0,218,39747.1598726852,2008-10-26,03:50:13
39.90603,116.207583,0,219,39747.1599305556,2008-10-26,03:50:18
39.906006,116.207488,0,217,39747.1599884259,2008-10-26,03:50:23
39.906002,116.207399,0,217,39747.1600462963,2008-10-26,03:50:28
39.906006,116.207342,0,216,39747.1601041667,2008-10-26,03:50:33
39.906052,116.207029,0,221,39747.1620717593,2008-10-26,03:53:23
39.906089,116.206994,0,223,39747.1621296296,2008-10-26,03:53:28
39.906116,116.206973,0,225,39747.1621875,2008-10-26,03:53:33
39.906116,116.206973,0,225,39747.1622222222,2008-10-26,03:53:36
39.906117,116.206981,0,227,39747.1622453704,2008-10-26,03:53:38
39.906102,116.206982,0,229,39747.1623032407,2008-10-26,03:53:43
39.906095,116.206993,0,229,39747.1623611111,2008-10-26,03:53:48
39.906091,116.206964,0,231,39747.1624189815,2008-10-26,03:53:53
39.906081,116.206948,0,231,39747.1624768519,2008-10-26,03:53:58
39.906084,116.206919,0,232,39747.1625347222,2008-10-26,03:54:03
39.906134,116.206901,0,235,39747.1625925926,2008-10-26,03:54:08
39.906094,116.206834,0,234,39747.162650463,2008-10-26,03:54:13
39.906086,116.206862,0,233,39747.1627083333,2008-10-26,03:54:18
39.906095,116.206879,0,234,39747.1627662037,2008-10-26,03:54:23
39.906082,116.20687,0,234,39747.1628240741,2008-10-26,03:54:28
39.906118,116.20687,0,233,39747.1628819444,2008-10-26,03:54:33
39.906118,116.20687,0,233,39747.1629166667,2008-10-26,03:54:36
39.906121,116.206862,0,234,39747.1629398148,2008-10-26,03:54:38
39.906181,116.206907,0,242,39747.1629976852,2008-10-26,03:54:43
39.906179,116.206859,0,243,39747.1630555556,2008-10-26,03:54:48
39.906142,116.206828,0,242,39747.1631134259,2008-10-26,03:54:53
39.906157,116.206808,0,246,39747.1631712963,2008-10-26,03:54:58
39.906142,116.206776,0,248,39747.1632291667,2008-10-26,03:55:03
39.90613,116.206745,0,250,39747.163287037,2008-10-26,03:55:08
39.906101,116.206737,0,251,39747.1633449074,2008-10-26,03:55:13
39.906149,116.206854,0,253,39747.1633796296,2008-10-26,03:55:16
39.906174,116.206887,0,252,39747.1634375,2008-10-26,03:55:21
39.906175,116.206859,0,253,39747.1634953704,2008-10-26,03:55:26
39.906175,116.206859,0,253,39747.1635300926,2008-10-26,03:55:29
39.906178,116.206861,0,252,39747.1635532407,2008-10-26,03:55:31
39.906165,116.206851,0,253,39747.1636111111,2008-10-26,03:55:36
39.906165,116.206851,0,253,39747.1636458333,2008-10-26,03:55:39
39.906158,116.206855,0,253,39747.1636689815,2008-10-26,03:55:41
39.906183,116.206927,0,253,39747.1637268519,2008-10-26,03:55:46
39.906181,116.206968,0,253,39747.1637847222,2008-10-26,03:55:51
39.90619,116.206994,0,253,39747.1638425926,2008-10-26,03:55:56
39.906178,116.207023,0,251,39747.163900463,2008-10-26,03:56:01
39.906156,116.207056,0,252,39747.1639583333,2008-10-26,03:56:06
39.90616,116.207043,0,253,39747.1640162037,2008-10-26,03:56:11
39.906146,116.206993,0,256,39747.1640740741,2008-10-26,03:56:16
39.90612,116.206936,0,257,39747.1641319444,2008-10-26,03:56:21
39.90612,116.207192,0,221,39747.1732986111,2008-10-26,04:09:33
39.906144,116.20735,0,220,39747.1733333333,2008-10-26,04:09:36
39.90617,116.207511,0,218,39747.1733564815,2008-10-26,04:09:38
39.906201,116.20769,0,218,39747.1733796296,2008-10-26,04:09:40
39.906205,116.207833,0,218,39747.1734027778,2008-10-26,04:09:42
39.90618,116.208009,0,218,39747.1734259259,2008-10-26,04:09:44
39.906168,116.208203,0,219,39747.1734490741,2008-10-26,04:09:46
39.906154,116.208425,0,220,39747.1734722222,2008-10-26,04:09:48
39.906143,116.208647,0,221,39747.1734953704,2008-10-26,04:09:50
39.90613,116.208763,0,222,39747.1735069444,2008-10-26,04:09:51
39.906121,116.208883,0,222,39747.1735185185,2008-10-26,04:09:52
39.906114,116.209001,0,223,39747.1735300926,2008-10-26,04:09:53
39.906113,116.209233,0,225,39747.1735532407,2008-10-26,04:09:55
39.906106,116.209359,0,225,39747.1735648148,2008-10-26,04:09:56
39.906101,116.209483,0,226,39747.1735763889,2008-10-26,04:09:57
39.9061,116.209618,0,227,39747.173587963,2008-10-26,04:09:58
39.906096,116.209735,0,228,39747.173599537,2008-10-26,04:09:59
39.906088,116.209853,0,229,39747.1736111111,2008-10-26,04:10:00
39.906077,116.209976,0,230,39747.1736226852,2008-10-26,04:10:01
39.906064,116.210094,0,231,39747.1736342593,2008-10-26,04:10:02
39.906053,116.21021,0,232,39747.1736458333,2008-10-26,04:10:03
39.906043,116.210439,0,234,39747.1736689815,2008-10-26,04:10:05
39.906033,116.210674,0,236,39747.1736921296,2008-10-26,04:10:07
39.906024,116.2108,0,237,39747.1737037037,2008-10-26,04:10:08
39.906012,116.210928,0,239,39747.1737152778,2008-10-26,04:10:09
39.905999,116.211061,0,240,39747.1737268518,2008-10-26,04:10:10
39.905986,116.211191,0,241,39747.1737384259,2008-10-26,04:10:11
39.905969,116.211317,0,242,39747.17375,2008-10-26,04:10:12
39.905957,116.211448,0,243,39747.1737615741,2008-10-26,04:10:13
39.905948,116.211578,0,244,39747.1737731481,2008-10-26,04:10:14
39.905943,116.211701,0,245,39747.1737847222,2008-10-26,04:10:15
39.905941,116.211827,0,246,39747.1737962963,2008-10-26,04:10:16
39.905935,116.211952,0,247,39747.1738078704,2008-10-26,04:10:17
39.90593,116.212081,0,248,39747.1738194444,2008-10-26,04:10:18
39.905972,116.212201,0,250,39747.1738310185,2008-10-26,04:10:19
39.906003,116.212324,0,251,39747.1738425926,2008-10-26,04:10:20
39.906005,116.212457,0,252,39747.1738541667,2008-10-26,04:10:21
39.906009,116.212586,0,252,39747.1738657407,2008-10-26,04:10:22
39.906016,116.212715,0,253,39747.1738773148,2008-10-26,04:10:23
39.906084,116.21283,0,255,39747.1738888889,2008-10-26,04:10:24
39.906138,116.212947,0,256,39747.173900463,2008-10-26,04:10:25
39.906175,116.213057,0,258,39747.173912037,2008-10-26,04:10:26
39.906228,116.213256,0,260,39747.1739351852,2008-10-26,04:10:28
39.906271,116.213438,0,262,39747.1739583333,2008-10-26,04:10:30
39.906324,116.213568,0,264,39747.1739814815,2008-10-26,04:10:32
39.906361,116.213679,0,267,39747.1740046296,2008-10-26,04:10:34
39.906339,116.213813,0,270,39747.1740277778,2008-10-26,04:10:36
39.906316,116.213958,0,274,39747.1740625,2008-10-26,04:10:39
39.906284,116.214087,0,279,39747.1741203704,2008-10-26,04:10:44
39.906245,116.214232,0,284,39747.1741666667,2008-10-26,04:10:48
39.906218,116.214368,0,288,39747.1742013889,2008-10-26,04:10:51
39.906198,116.214502,0,293,39747.174224537,2008-10-26,04:10:53
39.906185,116.214635,0,297,39747.1742476852,2008-10-26,04:10:55
39.906159,116.214759,0,301,39747.1742708333,2008-10-26,04:10:57
39.906143,116.214882,0,303,39747.1742939815,2008-10-26,04:10:59
39.906099,116.214966,0,305,39747.1743518518,2008-10-26,04:11:04
39.906049,116.214975,0,306,39747.1744097222,2008-10-26,04:11:09
39.905892,116.215,0,307,39747.1744444444,2008-10-26,04:11:12
39.905782,116.215041,0,306,39747.1744560185,2008-10-26,04:11:13
39.905678,116.215068,0,311,39747.1744791667,2008-10-26,04:11:15
39.90558,116.215061,0,315,39747.1745023148,2008-10-26,04:11:17
39.905487,116.215029,0,318,39747.174525463,2008-10-26,04:11:19
39.905365,116.215013,0,318,39747.1745486111,2008-10-26,04:11:21
39.90522,116.215058,0,320,39747.1745717593,2008-10-26,04:11:23
39.905076,116.215117,0,322,39747.1745949074,2008-10-26,04:11:25
39.904939,116.215178,0,322,39747.1746180556,2008-10-26,04:11:27
39.904764,116.215233,0,322,39747.1746412037,2008-10-26,04:11:29
39.904605,116.215277,0,324,39747.1746643518,2008-10-26,04:11:31
39.904452,116.215352,0,328,39747.1746875,2008-10-26,04:11:33
39.904263,116.21546,0,325,39747.1747106481,2008-10-26,04:11:35
39.904172,116.215495,0,326,39747.1747222222,2008-10-26,04:11:36
39.904033,116.215516,0,333,39747.1747453704,2008-10-26,04:11:38
39.903938,116.215526,0,341,39747.1747685185,2008-10-26,04:11:40
39.903917,116.215535,0,350,39747.1748263889,2008-10-26,04:11:45
39.903909,116.215558,0,369,39747.1748842593,2008-10-26,04:11:50
39.90393,116.21556,0,384,39747.1749421296,2008-10-26,04:11:55
39.90393,116.21556,0,384,39747.1749768518,2008-10-26,04:11:58
39.903937,116.215566,0,397,39747.175,2008-10-26,04:12:00
39.90393,116.215599,0,412,39747.1750578704,2008-10-26,04:12:05
39.903955,116.215594,0,420,39747.1751157407,2008-10-26,04:12:10
39.904002,116.215573,0,429,39747.1751736111,2008-10-26,04:12:15
39.904025,116.215561,0,440,39747.1752314815,2008-10-26,04:12:20
39.903951,116.215509,0,449,39747.1752893519,2008-10-26,04:12:25
39.903869,116.215455,0,448,39747.1753125,2008-10-26,04:12:27
39.903724,116.215454,0,448,39747.1753472222,2008-10-26,04:12:30
39.903603,116.215486,0,445,39747.1753703704,2008-10-26,04:12:32
39.903492,116.215471,0,444,39747.1753935185,2008-10-26,04:12:34
39.903376,116.215479,0,440,39747.1754166667,2008-10-26,04:12:36
39.903247,116.215474,0,438,39747.1754398148,2008-10-26,04:12:38
39.903099,116.215474,0,436,39747.175462963,2008-10-26,04:12:40
39.902957,116.215456,0,433,39747.1754861111,2008-10-26,04:12:42
39.902849,116.215439,0,431,39747.1755092593,2008-10-26,04:12:44
39.902743,116.215434,0,428,39747.1755324074,2008-10-26,04:12:46
39.902667,116.215362,0,424,39747.1755787037,2008-10-26,04:12:50
39.902639,116.215304,0,421,39747.1756365741,2008-10-26,04:12:55
39.902656,116.215279,0,419,39747.1756944444,2008-10-26,04:13:00
39.902651,116.215263,0,421,39747.1757523148,2008-10-26,04:13:05
39.902651,116.215263,0,421,39747.175787037,2008-10-26,04:13:08
39.902651,116.215255,0,421,39747.1758101852,2008-10-26,04:13:10
39.902651,116.215236,0,421,39747.1758680556,2008-10-26,04:13:15
39.902654,116.215225,0,420,39747.1759259259,2008-10-26,04:13:20
39.902664,116.215218,0,420,39747.1759837963,2008-10-26,04:13:25
39.902675,116.215227,0,420,39747.1760416667,2008-10-26,04:13:30
39.902676,116.215249,0,419,39747.176099537,2008-10-26,04:13:35
39.902584,116.215263,0,411,39747.1761458333,2008-10-26,04:13:39
39.902495,116.215284,0,405,39747.1761689815,2008-10-26,04:13:41
39.902376,116.215293,0,395,39747.1762037037,2008-10-26,04:13:44
39.902271,116.215265,0,387,39747.1762384259,2008-10-26,04:13:47
39.902184,116.215241,0,381,39747.1762615741,2008-10-26,04:13:49
39.902083,116.215219,0,375,39747.1762847222,2008-10-26,04:13:51
39.901969,116.215192,0,368,39747.1763078704,2008-10-26,04:13:53
39.90183,116.21518,0,365,39747.1763310185,2008-10-26,04:13:55
39.901687,116.215174,0,362,39747.1763541667,2008-10-26,04:13:57
39.90154,116.215163,0,359,39747.1763773148,2008-10-26,04:13:59
39.901381,116.215175,0,356,39747.176400463,2008-10-26,04:14:01
39.90123,116.215188,0,353,39747.1764236111,2008-10-26,04:14:03
39.901096,116.215195,0,352,39747.1764467593,2008-10-26,04:14:05
39.900968,116.21519,0,352,39747.1764699074,2008-10-26,04:14:07
39.900839,116.215207,0,352,39747.1764930556,2008-10-26,04:14:09
39.900724,116.215172,0,351,39747.1765162037,2008-10-26,04:14:11
39.900604,116.215149,0,350,39747.1765393519,2008-10-26,04:14:13
39.900485,116.215136,0,350,39747.1765625,2008-10-26,04:14:15
39.900372,116.215114,0,349,39747.1765856481,2008-10-26,04:14:17
39.900259,116.215117,0,348,39747.1766087963,2008-10-26,04:14:19
39.900162,116.215143,0,337,39747.1766435185,2008-10-26,04:14:22
39.900054,116.21512,0,323,39747.1766782407,2008-10-26,04:14:25
39.899995,116.214979,0,310,39747.176712963,2008-10-26,04:14:28
39.900012,116.214843,0,294,39747.1767361111,2008-10-26,04:14:30
39.900014,116.214708,0,282,39747.1767592593,2008-10-26,04:14:32
39.900023,116.214548,0,264,39747.1767824074,2008-10-26,04:14:34
39.900022,116.214385,0,251,39747.1768055556,2008-10-26,04:14:36
39.900007,116.214231,0,241,39747.1768287037,2008-10-26,04:14:38
39.899995,116.21406,0,233,39747.1768518519,2008-10-26,04:14:40
39.899969,116.213893,0,224,39747.176875,2008-10-26,04:14:42
39.899969,116.213715,0,216,39747.1768981481,2008-10-26,04:14:44
39.899965,116.213563,0,210,39747.1769212963,2008-10-26,04:14:46
39.899971,116.213435,0,203,39747.1769444444,2008-10-26,04:14:48
39.89998,116.21335,0,183,39747.1770023148,2008-10-26,04:14:53
39.899987,116.213338,0,164,39747.1770601852,2008-10-26,04:14:58
39.899997,116.213307,0,145,39747.1771180556,2008-10-26,04:15:03
39.900008,116.213277,0,128,39747.1771759259,2008-10-26,04:15:08
39.899928,116.213188,0,112,39747.1772337963,2008-10-26,04:15:13
39.899841,116.213109,0,104,39747.1772685185,2008-10-26,04:15:16
39.899762,116.21305,0,98,39747.1772916667,2008-10-26,04:15:18
39.899686,116.212974,0,93,39747.1773148148,2008-10-26,04:15:20
39.899602,116.212876,0,87,39747.177337963,2008-10-26,04:15:22
39.899506,116.212767,0,81,39747.1773611111,2008-10-26,04:15:24
39.899414,116.212655,0,76,39747.1773842593,2008-10-26,04:15:26
39.899307,116.212541,0,70,39747.1774074074,2008-10-26,04:15:28
39.899204,116.21241,0,65,39747.1774305556,2008-10-26,04:15:30
39.899093,116.212276,0,60,39747.1774537037,2008-10-26,04:15:32
39.898985,116.212138,0,54,39747.1774768519,2008-10-26,04:15:34
39.89889,116.211993,0,49,39747.1775,2008-10-26,04:15:36
39.898795,116.21184,0,45,39747.1775231481,2008-10-26,04:15:38
39.898709,116.211666,0,40,39747.1775462963,2008-10-26,04:15:40
39.898611,116.211492,0,35,39747.1775694444,2008-10-26,04:15:42
39.898514,116.211321,0,32,39747.1775925926,2008-10-26,04:15:44
39.898418,116.211141,0,31,39747.1776157407,2008-10-26,04:15:46
39.898363,116.211048,0,32,39747.1776273148,2008-10-26,04:15:47
39.898333,116.210883,0,31,39747.177650463,2008-10-26,04:15:49
39.898295,116.210734,0,31,39747.1776736111,2008-10-26,04:15:51
39.898249,116.210632,0,30,39747.1776967593,2008-10-26,04:15:53
39.898192,116.210528,0,33,39747.1777314815,2008-10-26,04:15:56
39.898156,116.210418,0,35,39747.1777546296,2008-10-26,04:15:58
39.89813,116.210304,0,36,39747.1777777778,2008-10-26,04:16:00
39.898143,116.210229,0,61,39747.1778356481,2008-10-26,04:16:05
39.898061,116.210209,0,79,39747.1778819444,2008-10-26,04:16:09
39.89794,116.210233,0,102,39747.1779166667,2008-10-26,04:16:12
39.897851,116.21022,0,109,39747.1779398148,2008-10-26,04:16:14
39.89776,116.210221,0,117,39747.177962963,2008-10-26,04:16:16
39.897652,116.210218,0,124,39747.1779976852,2008-10-26,04:16:19
39.897593,116.210252,0,125,39747.1780555556,2008-10-26,04:16:24
39.897594,116.210263,0,127,39747.1781134259,2008-10-26,04:16:29
39.897594,116.210263,0,127,39747.1781481481,2008-10-26,04:16:32
39.897602,116.210268,0,129,39747.1781712963,2008-10-26,04:16:34
39.897571,116.21029,0,131,39747.1782291667,2008-10-26,04:16:39
39.897472,116.21028,0,137,39747.1782638889,2008-10-26,04:16:42
39.897376,116.210211,0,141,39747.178275463,2008-10-26,04:16:43
39.897346,116.210133,0,156,39747.1783333333,2008-10-26,04:16:48
39.897308,116.210106,0,166,39747.1783912037,2008-10-26,04:16:53
39.897248,116.210104,0,177,39747.1784490741,2008-10-26,04:16:58
39.897153,116.210144,0,196,39747.1785069444,2008-10-26,04:17:03
39.897095,116.210152,0,210,39747.1785648148,2008-10-26,04:17:08
39.897086,116.210106,0,223,39747.1786226852,2008-10-26,04:17:13
39.897099,116.210079,0,228,39747.1786805556,2008-10-26,04:17:18
39.897138,116.209978,0,233,39747.1787384259,2008-10-26,04:17:23
39.89718,116.209892,0,241,39747.1787962963,2008-10-26,04:17:28
39.8972,116.209784,0,249,39747.1788541667,2008-10-26,04:17:33
39.897197,116.209701,0,256,39747.178912037,2008-10-26,04:17:38
39.897238,116.20958,0,261,39747.1789699074,2008-10-26,04:17:43
39.897217,116.209516,0,267,39747.1790277778,2008-10-26,04:17:48
39.897192,116.209469,0,268,39747.1790856481,2008-10-26,04:17:53
39.897192,116.209469,0,268,39747.1791203704,2008-10-26,04:17:56
39.897189,116.209463,0,269,39747.1791435185,2008-10-26,04:17:58
39.897186,116.209449,0,269,39747.1792013889,2008-10-26,04:18:03
39.897143,116.209366,0,270,39747.1792592593,2008-10-26,04:18:08
39.897094,116.209254,0,270,39747.1793171296,2008-10-26,04:18:13
39.897056,116.209162,0,269,39747.179375,2008-10-26,04:18:18
39.897072,116.20906,0,269,39747.1794328704,2008-10-26,04:18:23
39.897077,116.208958,0,268,39747.1794907407,2008-10-26,04:18:28
39.897136,116.208825,0,269,39747.179525463,2008-10-26,04:18:31
39.897167,116.208703,0,270,39747.1795833333,2008-10-26,04:18:36
39.897179,116.208614,0,269,39747.1796412037,2008-10-26,04:18:41
39.897147,116.208516,0,271,39747.1796990741,2008-10-26,04:18:46
39.897113,116.20848,0,271,39747.1797569444,2008-10-26,04:18:51
39.897088,116.208471,0,271,39747.1798148148,2008-10-26,04:18:56
39.897053,116.208454,0,271,39747.1798726852,2008-10-26,04:19:01
39.89702,116.208437,0,271,39747.1799305556,2008-10-26,04:19:06
39.896993,116.208447,0,272,39747.1799884259,2008-10-26,04:19:11
39.896966,116.208434,0,272,39747.1800462963,2008-10-26,04:19:16
39.896951,116.208391,0,273,39747.1801041667,2008-10-26,04:19:21
39.896967,116.208324,0,273,39747.180162037,2008-10-26,04:19:26
39.897187,116.208107,0,237,39747.180474537,2008-10-26,04:19:53
39.897236,116.20822,0,251,39747.1805208333,2008-10-26,04:19:57
39.897204,116.208293,0,272,39747.1805787037,2008-10-26,04:20:02
39.897191,116.208343,0,273,39747.1806365741,2008-10-26,04:20:07
39.89743,116.208411,0,83,39747.1807986111,2008-10-26,04:20:21
39.8975,116.208447,0,109,39747.1808333333,2008-10-26,04:20:24
39.897654,116.208466,0,202,39747.1808564815,2008-10-26,04:20:26
39.897708,116.208474,0,236,39747.1808680556,2008-10-26,04:20:27
39.897624,116.208426,0,261,39747.1808912037,2008-10-26,04:20:29
39.897481,116.208408,0,257,39747.1809143518,2008-10-26,04:20:31
39.89735,116.208375,0,255,39747.1809375,2008-10-26,04:20:33
39.897266,116.208291,0,254,39747.1809837963,2008-10-26,04:20:37
39.89722,116.208235,0,253,39747.1810416667,2008-10-26,04:20:42
39.897177,116.20818,0,254,39747.181099537,2008-10-26,04:20:47
39.897133,116.208124,0,254,39747.1811574074,2008-10-26,04:20:52
39.90939,116.208032,0,63,39747.1853819444,2008-10-26,04:26:57
39.897247,116.208023,0,-267,39747.1854861111,2008-10-26,04:27:06
39.897142,116.208023,0,-282,39747.1855092593,2008-10-26,04:27:08
39.897322,116.208155,0,-133,39747.1855208333,2008-10-26,04:27:09
39.897322,116.208155,0,-133,39747.1855439815,2008-10-26,04:27:11
39.897318,116.208148,0,-90,39747.1855671296,2008-10-26,04:27:13
39.897449,116.20819,0,-5,39747.185625,2008-10-26,04:27:18
39.89752,116.208224,0,36,39747.1856481481,2008-10-26,04:27:20
39.897557,116.208271,0,85,39747.1856828704,2008-10-26,04:27:23
39.897632,116.208279,0,129,39747.1857175926,2008-10-26,04:27:26
39.897523,116.208275,0,130,39747.1857291667,2008-10-26,04:27:27
39.897422,116.208249,0,145,39747.1857638889,2008-10-26,04:27:30
39.8974,116.208244,0,180,39747.1858217593,2008-10-26,04:27:35
39.89741,116.208245,0,215,39747.1858564815,2008-10-26,04:27:38
39.89739,116.208253,0,251,39747.1859143519,2008-10-26,04:27:43
39.897336,116.208266,0,251,39747.1859722222,2008-10-26,04:27:48
39.897253,116.208291,0,251,39747.1860300926,2008-10-26,04:27:53
39.897165,116.208317,0,253,39747.1860763889,2008-10-26,04:27:57
39.897067,116.208346,0,255,39747.1861342593,2008-10-26,04:28:02
39.896963,116.208371,0,255,39747.1861689815,2008-10-26,04:28:05
39.896902,116.208341,0,252,39747.1862268519,2008-10-26,04:28:10
39.896864,116.20831,0,249,39747.1862847222,2008-10-26,04:28:15
39.896752,116.208314,0,246,39747.1863310185,2008-10-26,04:28:19
39.896685,116.208297,0,242,39747.1863888889,2008-10-26,04:28:24
39.896678,116.208276,0,233,39747.1864467593,2008-10-26,04:28:29
39.896707,116.208276,0,225,39747.1865046296,2008-10-26,04:28:34
39.896687,116.208279,0,218,39747.1865625,2008-10-26,04:28:39
39.896629,116.208294,0,213,39747.1866203704,2008-10-26,04:28:44
39.896583,116.208301,0,226,39747.1866782407,2008-10-26,04:28:49
39.896473,116.208312,0,229,39747.186724537,2008-10-26,04:28:53
39.89638,116.208318,0,229,39747.1867592593,2008-10-26,04:28:56
39.896273,116.208331,0,230,39747.1868055556,2008-10-26,04:29:00
39.896182,116.208341,0,232,39747.1868402778,2008-10-26,04:29:03
39.896064,116.208346,0,235,39747.186875,2008-10-26,04:29:06
39.89597,116.208344,0,236,39747.1868981481,2008-10-26,04:29:08
39.895875,116.208344,0,238,39747.1869212963,2008-10-26,04:29:10
39.895778,116.208339,0,239,39747.1869444444,2008-10-26,04:29:12
39.895668,116.208337,0,239,39747.1869675926,2008-10-26,04:29:14
39.895571,116.208321,0,239,39747.1869907407,2008-10-26,04:29:16
39.895463,116.208328,0,240,39747.1870138889,2008-10-26,04:29:18
39.895367,116.208334,0,240,39747.187037037,2008-10-26,04:29:20
39.897207,116.208373,0,259,39747.1871180556,2008-10-26,04:29:27
39.897216,116.208388,0,259,39747.1871759259,2008-10-26,04:29:32
39.897216,116.208388,0,259,39747.1872106481,2008-10-26,04:29:35
39.897208,116.208388,0,259,39747.1872337963,2008-10-26,04:29:37
39.897202,116.20835,0,257,39747.1872916667,2008-10-26,04:29:42
39.897146,116.208318,0,256,39747.187349537,2008-10-26,04:29:47
39.897042,116.208306,0,256,39747.1873958333,2008-10-26,04:29:51
39.89699,116.208318,0,252,39747.1874537037,2008-10-26,04:29:56
39.896947,116.208334,0,244,39747.1875115741,2008-10-26,04:30:01
39.896836,116.208343,0,236,39747.1875694444,2008-10-26,04:30:06
39.896734,116.208351,0,233,39747.1876157407,2008-10-26,04:30:10
39.896634,116.208316,0,230,39747.1876736111,2008-10-26,04:30:15
39.896598,116.208297,0,225,39747.1877314815,2008-10-26,04:30:20
39.896537,116.208294,0,221,39747.1877893518,2008-10-26,04:30:25
39.896518,116.208299,0,217,39747.1878472222,2008-10-26,04:30:30
39.896496,116.208286,0,212,39747.1879050926,2008-10-26,04:30:35
39.896572,116.208288,0,209,39747.187962963,2008-10-26,04:30:40
39.896549,116.208286,0,204,39747.1880208333,2008-10-26,04:30:45
39.896455,116.208283,0,199,39747.1880787037,2008-10-26,04:30:50
39.896415,116.208273,0,196,39747.1881365741,2008-10-26,04:30:55
39.896433,116.208274,0,190,39747.1881944444,2008-10-26,04:31:00
39.8966,116.208286,0,183,39747.1882523148,2008-10-26,04:31:05
39.896718,116.208282,0,180,39747.188275463,2008-10-26,04:31:07
39.896762,116.208282,0,173,39747.1883333333,2008-10-26,04:31:12
39.896706,116.208272,0,169,39747.1883912037,2008-10-26,04:31:17
39.896719,116.208256,0,163,39747.1884490741,2008-10-26,04:31:22
39.896728,116.208236,0,154,39747.1885069444,2008-10-26,04:31:27
39.896748,116.208236,0,144,39747.1885648148,2008-10-26,04:31:32
39.896754,116.208251,0,133,39747.1886226852,2008-10-26,04:31:37
39.896754,116.208251,0,133,39747.1886574074,2008-10-26,04:31:40
39.896762,116.208259,0,123,39747.1886805556,2008-10-26,04:31:42
39.896766,116.208247,0,116,39747.1887384259,2008-10-26,04:31:47
39.896756,116.208246,0,110,39747.1887962963,2008-10-26,04:31:52
39.896724,116.208217,0,100,39747.1888541667,2008-10-26,04:31:57
39.896697,116.208203,0,92,39747.188912037,2008-10-26,04:32:02
39.896626,116.208197,0,81,39747.1889699074,2008-10-26,04:32:07
39.896519,116.2082,0,75,39747.1890046296,2008-10-26,04:32:10
39.896411,116.208202,0,67,39747.1890509259,2008-10-26,04:32:14
39.896411,116.208202,0,67,39747.1890856481,2008-10-26,04:32:17
39.896403,116.208198,0,55,39747.1891087963,2008-10-26,04:32:19
39.896328,116.208202,0,41,39747.1891666667,2008-10-26,04:32:24
39.896343,116.208218,0,26,39747.189224537,2008-10-26,04:32:29
39.896405,116.208232,0,13,39747.1892824074,2008-10-26,04:32:34
39.896393,116.208245,0,0,39747.1893402778,2008-10-26,04:32:39
39.896377,116.208258,0,-15,39747.1893981481,2008-10-26,04:32:44
39.896424,116.20822,0,-31,39747.1894560185,2008-10-26,04:32:49
39.896406,116.208206,0,-48,39747.1895138889,2008-10-26,04:32:54
39.89633,116.208228,0,-65,39747.1895717593,2008-10-26,04:32:59
39.896323,116.208179,0,-75,39747.1896296296,2008-10-26,04:33:04
39.896227,116.208163,0,-89,39747.1896875,2008-10-26,04:33:09
39.89615,116.208119,0,-103,39747.1897453704,2008-10-26,04:33:14
39.896067,116.208109,0,-115,39747.1897916667,2008-10-26,04:33:18
39.895963,116.208109,0,-129,39747.189849537,2008-10-26,04:33:23
39.895853,116.208089,0,-139,39747.1898958333,2008-10-26,04:33:27
39.895759,116.208089,0,-147,39747.1899305556,2008-10-26,04:33:30
39.895655,116.208079,0,-158,39747.1899884259,2008-10-26,04:33:35
39.895563,116.208086,0,-159,39747.1900231481,2008-10-26,04:33:38
39.895465,116.208084,0,-171,39747.1900694444,2008-10-26,04:33:42
39.895389,116.208089,0,-185,39747.1901273148,2008-10-26,04:33:47
39.895282,116.208083,0,-195,39747.1901736111,2008-10-26,04:33:51
39.895224,116.208051,0,-209,39747.1902314815,2008-10-26,04:33:56
39.895159,116.208046,0,-222,39747.1902893518,2008-10-26,04:34:01
39.895099,116.208037,0,-235,39747.1903472222,2008-10-26,04:34:06
39.895179,116.208033,0,-246,39747.1904050926,2008-10-26,04:34:11
39.895269,116.208029,0,-258,39747.190462963,2008-10-26,04:34:16
39.89536,116.208022,0,-263,39747.1904861111,2008-10-26,04:34:18
39.895484,116.208012,0,-270,39747.1905208333,2008-10-26,04:34:21
39.895578,116.208015,0,-279,39747.1905555556,2008-10-26,04:34:24
39.895674,116.208025,0,-290,39747.1906018518,2008-10-26,04:34:28
39.895787,116.208022,0,-299,39747.1906365741,2008-10-26,04:34:31
39.89589,116.208015,0,-314,39747.1906944444,2008-10-26,04:34:36
39.89602,116.20799,0,-325,39747.1907407407,2008-10-26,04:34:40
39.896133,116.207974,0,-335,39747.190775463,2008-10-26,04:34:43
39.896133,116.207974,0,-335,39747.1908101852,2008-10-26,04:34:46
39.896137,116.207977,0,-352,39747.1908333333,2008-10-26,04:34:48
39.896107,116.20797,0,-368,39747.1908912037,2008-10-26,04:34:53
39.896081,116.207967,0,-384,39747.1909490741,2008-10-26,04:34:58
39.896106,116.207983,0,-388,39747.1910069444,2008-10-26,04:35:03
39.896175,116.207958,0,-389,39747.1910648148,2008-10-26,04:35:08
39.896268,116.207946,0,-388,39747.1911226852,2008-10-26,04:35:13
39.89634,116.207933,0,-376,39747.1911805556,2008-10-26,04:35:18
39.896354,116.207934,0,-374,39747.1912384259,2008-10-26,04:35:23
39.896345,116.207931,0,-371,39747.1912962963,2008-10-26,04:35:28
39.896345,116.207931,0,-371,39747.1913310185,2008-10-26,04:35:31
39.896349,116.207939,0,-367,39747.1913541667,2008-10-26,04:35:33
39.896324,116.20797,0,-362,39747.191412037,2008-10-26,04:35:38
39.896314,116.208002,0,-354,39747.1914699074,2008-10-26,04:35:43
39.896326,116.208008,0,-348,39747.1915277778,2008-10-26,04:35:48
39.896336,116.207987,0,-345,39747.1915856482,2008-10-26,04:35:53
39.896316,116.207965,0,-343,39747.1916435185,2008-10-26,04:35:58
39.896315,116.207975,0,-339,39747.1917013889,2008-10-26,04:36:03
39.896312,116.207951,0,-336,39747.1917592593,2008-10-26,04:36:08
39.896267,116.207948,0,-334,39747.1918171296,2008-10-26,04:36:13
39.896239,116.207973,0,-333,39747.191875,2008-10-26,04:36:18
39.896229,116.207982,0,-331,39747.1919328704,2008-10-26,04:36:23
39.896179,116.207991,0,-331,39747.1919907407,2008-10-26,04:36:28
39.896073,116.208,0,-330,39747.1920486111,2008-10-26,04:36:33
39.895976,116.207988,0,-327,39747.1920949074,2008-10-26,04:36:37
39.895861,116.208009,0,-323,39747.1921296296,2008-10-26,04:36:40
39.895743,116.208004,0,-319,39747.1921759259,2008-10-26,04:36:44
39.895625,116.208003,0,-315,39747.1922106481,2008-10-26,04:36:47
39.895517,116.208011,0,-313,39747.1922453704,2008-10-26,04:36:50
39.895401,116.208013,0,-312,39747.1922800926,2008-10-26,04:36:53
39.895707,116.208011,0,-308,39747.1923148148,2008-10-26,04:36:56
39.895966,116.207997,0,-307,39747.1923263889,2008-10-26,04:36:57
39.8961,116.207991,0,-305,39747.192337963,2008-10-26,04:36:58
39.8962,116.20798,0,-304,39747.192349537,2008-10-26,04:36:59
39.89629,116.207983,0,-303,39747.1923726852,2008-10-26,04:37:01
39.896328,116.207978,0,-305,39747.1924305556,2008-10-26,04:37:06
39.896301,116.207978,0,-307,39747.1924884259,2008-10-26,04:37:11
39.896276,116.20797,0,-310,39747.1925462963,2008-10-26,04:37:16
39.896249,116.20796,0,-312,39747.1926041667,2008-10-26,04:37:21
39.896266,116.207969,0,-311,39747.192662037,2008-10-26,04:37:26
39.896266,116.207969,0,-311,39747.1926967593,2008-10-26,04:37:29
39.896258,116.207974,0,-313,39747.1927199074,2008-10-26,04:37:31
39.896272,116.207984,0,-314,39747.1927777778,2008-10-26,04:37:36
39.896279,116.207996,0,-315,39747.1928356481,2008-10-26,04:37:41
39.896275,116.207994,0,-315,39747.1928935185,2008-10-26,04:37:46
39.896275,116.207994,0,-315,39747.1929282407,2008-10-26,04:37:49
39.896268,116.207991,0,-315,39747.1929513889,2008-10-26,04:37:51
39.896283,116.207978,0,-315,39747.1930092593,2008-10-26,04:37:56
39.896264,116.207971,0,-315,39747.1930671296,2008-10-26,04:38:01
39.896242,116.207937,0,-313,39747.193125,2008-10-26,04:38:06
39.896248,116.20792,0,-307,39747.1931828704,2008-10-26,04:38:11
39.896243,116.207935,0,-302,39747.1932407407,2008-10-26,04:38:16
39.89628,116.207931,0,-300,39747.1932986111,2008-10-26,04:38:21
39.896302,116.207927,0,-298,39747.1933564815,2008-10-26,04:38:26
39.896302,116.207927,0,-298,39747.1933912037,2008-10-26,04:38:29
39.896304,116.207932,0,-297,39747.1934143519,2008-10-26,04:38:31
39.896231,116.207953,0,-295,39747.1934722222,2008-10-26,04:38:36
39.89617,116.207968,0,-295,39747.1935300926,2008-10-26,04:38:41
39.896203,116.207978,0,-295,39747.193587963,2008-10-26,04:38:46
39.896225,116.207964,0,-295,39747.1936458333,2008-10-26,04:38:51
39.896262,116.207969,0,-296,39747.1937037037,2008-10-26,04:38:56
39.896192,116.207968,0,-296,39747.1937615741,2008-10-26,04:39:01
39.896126,116.207946,0,-295,39747.1938194444,2008-10-26,04:39:06
39.896025,116.207953,0,-294,39747.1938773148,2008-10-26,04:39:11
39.895941,116.207986,0,-293,39747.1939351852,2008-10-26,04:39:16
39.895999,116.207971,0,-293,39747.1939930556,2008-10-26,04:39:21
39.896089,116.207957,0,-294,39747.1940162037,2008-10-26,04:39:23
39.896194,116.20795,0,-294,39747.1940393519,2008-10-26,04:39:25
39.896307,116.207944,0,-295,39747.1940625,2008-10-26,04:39:27
39.896414,116.207943,0,-296,39747.1940972222,2008-10-26,04:39:30
39.896487,116.207925,0,-297,39747.1941550926,2008-10-26,04:39:35
39.896582,116.207918,0,-290,39747.194212963,2008-10-26,04:39:40
39.896534,116.207901,0,-288,39747.1942708333,2008-10-26,04:39:45
39.896425,116.2079,0,-282,39747.1943055556,2008-10-26,04:39:48
39.896324,116.207902,0,-276,39747.1943402778,2008-10-26,04:39:51
39.896223,116.207892,0,-266,39747.1943981481,2008-10-26,04:39:56
39.89613,116.207903,0,-258,39747.1944444444,2008-10-26,04:40:00
39.896035,116.207923,0,-249,39747.1944907407,2008-10-26,04:40:04
39.895926,116.207968,0,-240,39747.194537037,2008-10-26,04:40:08
39.895812,116.208007,0,-233,39747.1945717593,2008-10-26,04:40:11
39.895697,116.208039,0,-227,39747.1946064815,2008-10-26,04:40:14
39.895601,116.20806,0,-223,39747.1946296296,2008-10-26,04:40:16
39.895502,116.208072,0,-219,39747.1946527778,2008-10-26,04:40:18
39.895372,116.208084,0,-216,39747.1946875,2008-10-26,04:40:21
39.895276,116.208091,0,-213,39747.1947106481,2008-10-26,04:40:23
39.895169,116.208102,0,-211,39747.1947337963,2008-10-26,04:40:25
39.895035,116.208101,0,-209,39747.1947685185,2008-10-26,04:40:28
39.894919,116.208104,0,-208,39747.1947916667,2008-10-26,04:40:30
39.894807,116.208114,0,-207,39747.1948148148,2008-10-26,04:40:32
39.894704,116.208124,0,-206,39747.194837963,2008-10-26,04:40:34
39.894688,116.208167,0,-176,39747.194849537,2008-10-26,04:40:35
39.89457,116.208179,0,-176,39747.1948842593,2008-10-26,04:40:38
39.894447,116.208192,0,-176,39747.1949189815,2008-10-26,04:40:41
39.894312,116.208196,0,-175,39747.1949537037,2008-10-26,04:40:44
39.894202,116.208196,0,-174,39747.1949768519,2008-10-26,04:40:46
39.894139,116.208239,0,-145,39747.195,2008-10-26,04:40:48
39.894047,116.208243,0,-145,39747.1950231481,2008-10-26,04:40:50
39.893967,116.208267,0,-128,39747.1950462963,2008-10-26,04:40:52
39.893857,116.208298,0,-108,39747.1950810185,2008-10-26,04:40:55
39.893759,116.20831,0,-109,39747.1951041667,2008-10-26,04:40:57
39.893651,116.208317,0,-108,39747.1951273148,2008-10-26,04:40:59
39.893561,116.208339,0,-93,39747.195150463,2008-10-26,04:41:01
39.893639,116.208359,0,-68,39747.1951736111,2008-10-26,04:41:03
39.89372,116.20837,0,-41,39747.1952083333,2008-10-26,04:41:06
39.894914,116.208331,0,-2,39747.1952546296,2008-10-26,04:41:10
39.895512,116.208319,0,8,39747.1952662037,2008-10-26,04:41:11
39.895886,116.20829,0,15,39747.1952777778,2008-10-26,04:41:12
39.89607,116.208264,0,25,39747.1953009259,2008-10-26,04:41:14
39.896178,116.208256,0,38,39747.1953472222,2008-10-26,04:41:18
39.896269,116.208259,0,49,39747.1953703704,2008-10-26,04:41:20
39.896358,116.208266,0,59,39747.1953935185,2008-10-26,04:41:22
39.896449,116.20827,0,68,39747.1954166667,2008-10-26,04:41:24
39.896449,116.20827,0,68,39747.1954513889,2008-10-26,04:41:27
39.89645,116.208266,0,85,39747.195474537,2008-10-26,04:41:29
39.896425,116.208281,0,93,39747.1955324074,2008-10-26,04:41:34
39.896406,116.208281,0,101,39747.1955902778,2008-10-26,04:41:39
39.896406,116.208281,0,101,39747.195625,2008-10-26,04:41:42
39.8964,116.208287,0,106,39747.1956481481,2008-10-26,04:41:44
39.896381,116.208313,0,107,39747.1957060185,2008-10-26,04:41:49
39.896341,116.208305,0,117,39747.1957638889,2008-10-26,04:41:54
39.896319,116.20829,0,125,39747.1958217593,2008-10-26,04:41:59
39.896319,116.20829,0,125,39747.1958564815,2008-10-26,04:42:02
39.896311,116.208288,0,126,39747.1958796296,2008-10-26,04:42:04
39.89625,116.208292,0,129,39747.1959375,2008-10-26,04:42:09
39.896158,116.208313,0,134,39747.1959953704,2008-10-26,04:42:14
39.896334,116.208297,0,139,39747.1960300926,2008-10-26,04:42:17
39.896328,116.208312,0,145,39747.196087963,2008-10-26,04:42:22
39.896327,116.208327,0,147,39747.1961458333,2008-10-26,04:42:27
39.896453,116.208335,0,151,39747.1961921296,2008-10-26,04:42:31
39.896597,116.208335,0,152,39747.1962152778,2008-10-26,04:42:33
39.896693,116.208343,0,152,39747.19625,2008-10-26,04:42:36
39.896749,116.208362,0,151,39747.1963078704,2008-10-26,04:42:41
39.896769,116.208362,0,152,39747.1963657407,2008-10-26,04:42:46
39.896807,116.208378,0,150,39747.1964236111,2008-10-26,04:42:51
39.8969,116.208386,0,152,39747.1964814815,2008-10-26,04:42:56
39.896983,116.208388,0,153,39747.1965393518,2008-10-26,04:43:01
39.897019,116.208402,0,155,39747.1965972222,2008-10-26,04:43:06
39.897019,116.208402,0,155,39747.1966319444,2008-10-26,04:43:09
39.897012,116.208396,0,158,39747.1966550926,2008-10-26,04:43:11
39.896993,116.208411,0,159,39747.196712963,2008-10-26,04:43:16
39.89698,116.208413,0,156,39747.1967708333,2008-10-26,04:43:21
39.896969,116.208402,0,153,39747.1968287037,2008-10-26,04:43:26
39.896923,116.208351,0,152,39747.1968865741,2008-10-26,04:43:31
39.89699,116.208304,0,152,39747.1969444444,2008-10-26,04:43:36
39.897046,116.208265,0,149,39747.1970023148,2008-10-26,04:43:41
39.897069,116.208265,0,151,39747.1970601852,2008-10-26,04:43:46
39.897059,116.208265,0,151,39747.1971180556,2008-10-26,04:43:51
39.897049,116.208265,0,152,39747.1971759259,2008-10-26,04:43:56
39.897044,116.208267,0,152,39747.1972337963,2008-10-26,04:44:01
39.897044,116.208267,0,152,39747.1972685185,2008-10-26,04:44:04
39.897045,116.208273,0,152,39747.1972916667,2008-10-26,04:44:06
39.897044,116.208288,0,152,39747.197349537,2008-10-26,04:44:11
39.89701,116.208333,0,152,39747.1974074074,2008-10-26,04:44:16
39.896946,116.208384,0,153,39747.1974652778,2008-10-26,04:44:21
39.896862,116.208399,0,149,39747.1975231481,2008-10-26,04:44:26
39.896788,116.208391,0,149,39747.1975810185,2008-10-26,04:44:31
39.896718,116.208368,0,149,39747.1976388889,2008-10-26,04:44:36
39.896685,116.208371,0,147,39747.1976967593,2008-10-26,04:44:41
39.896682,116.208362,0,144,39747.1977546296,2008-10-26,04:44:46
39.896627,116.20836,0,143,39747.1978125,2008-10-26,04:44:51
39.896598,116.20837,0,142,39747.1978703704,2008-10-26,04:44:56
39.896598,116.20837,0,142,39747.1979050926,2008-10-26,04:44:59
39.896597,116.208376,0,140,39747.1979282407,2008-10-26,04:45:01
39.896607,116.208377,0,137,39747.1979861111,2008-10-26,04:45:06
39.896493,116.208351,0,137,39747.1980324074,2008-10-26,04:45:10
39.896434,116.208364,0,137,39747.1980902778,2008-10-26,04:45:15
39.896526,116.208398,0,136,39747.1981365741,2008-10-26,04:45:19
39.896628,116.208418,0,136,39747.1981597222,2008-10-26,04:45:21
39.896692,116.208423,0,137,39747.1982175926,2008-10-26,04:45:26
39.896785,116.208426,0,137,39747.1982638889,2008-10-26,04:45:30
39.896914,116.208431,0,139,39747.1982986111,2008-10-26,04:45:33
39.897016,116.208445,0,140,39747.1983449074,2008-10-26,04:45:37
39.897052,116.208444,0,140,39747.1984027778,2008-10-26,04:45:42
39.897023,116.208424,0,138,39747.1984606481,2008-10-26,04:45:47
39.896976,116.208344,0,138,39747.1985185185,2008-10-26,04:45:52
39.896925,116.208309,0,138,39747.1985763889,2008-10-26,04:45:57
39.89691,116.208306,0,138,39747.1986342593,2008-10-26,04:46:02
39.89692,116.208322,0,139,39747.1986921296,2008-10-26,04:46:07
39.896932,116.208333,0,139,39747.19875,2008-10-26,04:46:12
39.896938,116.2083,0,139,39747.1988078704,2008-10-26,04:46:17
39.897058,116.20829,0,135,39747.1988541667,2008-10-26,04:46:21
39.896933,116.208139,0,155,39747.2029513889,2008-10-26,04:52:15
39.896805,116.20803,0,155,39747.202974537,2008-10-26,04:52:17
39.896699,116.207941,0,156,39747.2029976852,2008-10-26,04:52:19
39.896594,116.207853,0,156,39747.2030208333,2008-10-26,04:52:21
39.896489,116.207774,0,156,39747.2030439815,2008-10-26,04:52:23
39.89731,116.20823,0,157,39747.2034027778,2008-10-26,04:52:54
39.897348,116.208282,0,170,39747.2034606481,2008-10-26,04:52:59
39.897332,116.208347,0,173,39747.2035185185,2008-10-26,04:53:04
39.897293,116.208357,0,172,39747.2035763889,2008-10-26,04:53:09
39.897292,116.208317,0,172,39747.2036342593,2008-10-26,04:53:14
39.897274,116.208357,0,161,39747.2036921296,2008-10-26,04:53:19
39.89724,116.208371,0,158,39747.20375,2008-10-26,04:53:24
39.897171,116.208338,0,161,39747.2038078704,2008-10-26,04:53:29
39.897115,116.208288,0,163,39747.2038657407,2008-10-26,04:53:34
39.897107,116.208249,0,170,39747.2039236111,2008-10-26,04:53:39
39.897081,116.208228,0,167,39747.2039814815,2008-10-26,04:53:44
39.89705,116.208235,0,168,39747.2040393518,2008-10-26,04:53:49
39.897029,116.20822,0,162,39747.2040972222,2008-10-26,04:53:54
39.897006,116.208208,0,161,39747.2041550926,2008-10-26,04:53:59
39.896993,116.20821,0,160,39747.204212963,2008-10-26,04:54:04
39.896979,116.208232,0,158,39747.2042708333,2008-10-26,04:54:09
39.896985,116.208266,0,158,39747.2043287037,2008-10-26,04:54:14
39.89699,116.208283,0,156,39747.2043865741,2008-10-26,04:54:19
39.897019,116.208297,0,156,39747.2044444444,2008-10-26,04:54:24
39.897019,116.208297,0,156,39747.2044791667,2008-10-26,04:54:27
39.897014,116.2083,0,156,39747.2045023148,2008-10-26,04:54:29
39.896968,116.208338,0,157,39747.2045601852,2008-10-26,04:54:34
39.896949,116.208358,0,157,39747.2046180556,2008-10-26,04:54:39
39.896949,116.208358,0,157,39747.2046527778,2008-10-26,04:54:42
39.896954,116.208364,0,158,39747.2046759259,2008-10-26,04:54:44
39.896968,116.208376,0,159,39747.2047337963,2008-10-26,04:54:49
39.896943,116.208387,0,161,39747.2047916667,2008-10-26,04:54:54
39.896917,116.208387,0,163,39747.204849537,2008-10-26,04:54:59
39.896895,116.208367,0,163,39747.2049074074,2008-10-26,04:55:04
39.896882,116.208358,0,166,39747.2049652778,2008-10-26,04:55:09
39.896921,116.208356,0,166,39747.2050231481,2008-10-26,04:55:14
39.896946,116.208354,0,167,39747.2050810185,2008-10-26,04:55:19
39.896971,116.20832,0,171,39747.2051388889,2008-10-26,04:55:24
39.896962,116.20831,0,170,39747.2051967593,2008-10-26,04:55:29
39.896964,116.208293,0,168,39747.2052546296,2008-10-26,04:55:34
39.896947,116.208308,0,161,39747.2053125,2008-10-26,04:55:39
39.896923,116.208311,0,157,39747.2053703704,2008-10-26,04:55:44
39.896994,116.2083,0,154,39747.2054282407,2008-10-26,04:55:49
39.897095,116.208303,0,152,39747.205474537,2008-10-26,04:55:53
39.897179,116.208302,0,157,39747.2055324074,2008-10-26,04:55:58
39.897228,116.208284,0,169,39747.2055902778,2008-10-26,04:56:03
39.897272,116.208289,0,191,39747.2056481481,2008-10-26,04:56:08
39.897272,116.208289,0,191,39747.2056828704,2008-10-26,04:56:11
39.897264,116.208296,0,202,39747.2057060185,2008-10-26,04:56:13
39.897224,116.208312,0,209,39747.2057638889,2008-10-26,04:56:18
39.897235,116.208304,0,213,39747.2058217593,2008-10-26,04:56:23
39.897287,116.208283,0,217,39747.2058796296,2008-10-26,04:56:28
39.897293,116.208304,0,222,39747.2059375,2008-10-26,04:56:33
39.897246,116.208266,0,226,39747.2059953704,2008-10-26,04:56:38
39.897361,116.208265,0,226,39747.2060532407,2008-10-26,04:56:43
39.89748,116.208292,0,226,39747.206099537,2008-10-26,04:56:47
39.897589,116.2083,0,227,39747.2061574074,2008-10-26,04:56:52
39.897614,116.208306,0,230,39747.2062152778,2008-10-26,04:56:57
39.897663,116.208331,0,237,39747.2062731481,2008-10-26,04:57:02
39.897537,116.208329,0,252,39747.2063310185,2008-10-26,04:57:07
39.897638,116.208336,0,262,39747.2063888889,2008-10-26,04:57:12
39.897728,116.208341,0,262,39747.2064236111,2008-10-26,04:57:15
39.897755,116.208336,0,260,39747.2064814815,2008-10-26,04:57:20
39.897772,116.208334,0,262,39747.2065393519,2008-10-26,04:57:25
39.89775,116.208285,0,261,39747.2065972222,2008-10-26,04:57:30
39.897642,116.20827,0,263,39747.2066435185,2008-10-26,04:57:34
39.897631,116.208277,0,273,39747.2067013889,2008-10-26,04:57:39
39.897534,116.208275,0,272,39747.2067592593,2008-10-26,04:57:44
39.897477,116.208284,0,273,39747.2068171296,2008-10-26,04:57:49
39.897473,116.208296,0,272,39747.206875,2008-10-26,04:57:54
39.897429,116.208321,0,266,39747.2069328704,2008-10-26,04:57:59
39.89738,116.208335,0,254,39747.2069907407,2008-10-26,04:58:04
39.897307,116.20834,0,246,39747.2070486111,2008-10-26,04:58:09
39.897237,116.208321,0,235,39747.2071064815,2008-10-26,04:58:14
39.897196,116.208323,0,221,39747.2071643519,2008-10-26,04:58:19
39.897165,116.2083,0,207,39747.2072222222,2008-10-26,04:58:24
39.897145,116.208292,0,201,39747.2072800926,2008-10-26,04:58:29
39.897114,116.208285,0,197,39747.207337963,2008-10-26,04:58:34
39.897114,116.208285,0,197,39747.2073726852,2008-10-26,04:58:37
39.897107,116.208285,0,194,39747.2073958333,2008-10-26,04:58:39
39.89712,116.20828,0,194,39747.2074537037,2008-10-26,04:58:44
39.897176,116.208252,0,194,39747.2075115741,2008-10-26,04:58:49
39.897219,116.208238,0,198,39747.2075694444,2008-10-26,04:58:54
39.897249,116.208242,0,203,39747.2076273148,2008-10-26,04:58:59
39.897276,116.208257,0,209,39747.2076851852,2008-10-26,04:59:04
39.897353,116.208275,0,206,39747.2077430556,2008-10-26,04:59:09
39.897381,116.208304,0,214,39747.2078009259,2008-10-26,04:59:14
39.897453,116.208277,0,214,39747.2078587963,2008-10-26,04:59:19
39.897477,116.20829,0,223,39747.2079166667,2008-10-26,04:59:24
39.897458,116.208291,0,232,39747.207974537,2008-10-26,04:59:29
39.897442,116.208259,0,232,39747.2080324074,2008-10-26,04:59:34
39.897468,116.208246,0,231,39747.2080902778,2008-10-26,04:59:39
39.897511,116.208249,0,231,39747.2081481481,2008-10-26,04:59:44
39.897486,116.208239,0,229,39747.2082060185,2008-10-26,04:59:49
39.897455,116.208238,0,230,39747.2082638889,2008-10-26,04:59:54
39.897392,116.208256,0,225,39747.2083217593,2008-10-26,04:59:59
39.897342,116.208281,0,222,39747.2083796296,2008-10-26,05:00:04
39.89732,116.208278,0,223,39747.2084375,2008-10-26,05:00:09
39.897303,116.208256,0,223,39747.2084953704,2008-10-26,05:00:14
39.897274,116.208219,0,224,39747.2085532407,2008-10-26,05:00:19
39.897235,116.208213,0,225,39747.2086111111,2008-10-26,05:00:24
39.897235,116.208213,0,225,39747.2086458333,2008-10-26,05:00:27
39.897227,116.208219,0,226,39747.2086689815,2008-10-26,05:00:29
39.897204,116.208204,0,228,39747.2087268519,2008-10-26,05:00:34
39.89715,116.208186,0,226,39747.2087847222,2008-10-26,05:00:39
39.897134,116.20817,0,220,39747.2088425926,2008-10-26,05:00:44
39.897134,116.208152,0,219,39747.208900463,2008-10-26,05:00:49
39.897104,116.208162,0,219,39747.2089583333,2008-10-26,05:00:54
39.897062,116.208146,0,220,39747.2090162037,2008-10-26,05:00:59
39.896995,116.208126,0,220,39747.2090740741,2008-10-26,05:01:04
39.897021,116.208179,0,215,39747.2091319444,2008-10-26,05:01:09
39.897079,116.20819,0,212,39747.2091898148,2008-10-26,05:01:14
39.897027,116.208193,0,210,39747.2092476852,2008-10-26,05:01:19
39.897052,116.208195,0,207,39747.2093055556,2008-10-26,05:01:24
39.89706,116.208217,0,204,39747.2093634259,2008-10-26,05:01:29
39.897041,116.20822,0,203,39747.2094212963,2008-10-26,05:01:34
39.897036,116.208243,0,203,39747.2094791667,2008-10-26,05:01:39
39.897072,116.208241,0,201,39747.209537037,2008-10-26,05:01:44
39.897072,116.208241,0,201,39747.2095717593,2008-10-26,05:01:47
39.897066,116.208245,0,201,39747.2095949074,2008-10-26,05:01:49
39.896661,116.208265,0,206,39747.2096643519,2008-10-26,05:01:55
39.896628,116.208234,0,204,39747.2097222222,2008-10-26,05:02:00
39.896614,116.20824,0,203,39747.2097800926,2008-10-26,05:02:05
39.897309,116.208276,0,174,39747.2098726852,2008-10-26,05:02:13
39.89734,116.208296,0,185,39747.2099305556,2008-10-26,05:02:18
39.897254,116.208317,0,149,39747.2099652778,2008-10-26,05:02:21
39.897198,116.208324,0,114,39747.2099768519,2008-10-26,05:02:22
39.897173,116.208353,0,131,39747.2100347222,2008-10-26,05:02:27
39.89713,116.208358,0,139,39747.2100925926,2008-10-26,05:02:32
39.897063,116.208355,0,142,39747.210150463,2008-10-26,05:02:37
39.897012,116.208366,0,142,39747.2102083333,2008-10-26,05:02:42
39.896986,116.208333,0,142,39747.2102662037,2008-10-26,05:02:47
39.896917,116.208314,0,142,39747.2103240741,2008-10-26,05:02:52
39.896969,116.208281,0,143,39747.2103819444,2008-10-26,05:02:57
39.897026,116.208268,0,146,39747.2104398148,2008-10-26,05:03:02
39.897074,116.208284,0,152,39747.2104976852,2008-10-26,05:03:07
39.897126,116.208281,0,154,39747.2105555556,2008-10-26,05:03:12
39.897129,116.208249,0,156,39747.2106134259,2008-10-26,05:03:17
39.89711,116.208246,0,158,39747.2106712963,2008-10-26,05:03:22
39.897086,116.20826,0,161,39747.2107291667,2008-10-26,05:03:27
39.897086,116.20826,0,161,39747.2107638889,2008-10-26,05:03:30
39.897087,116.208266,0,162,39747.210787037,2008-10-26,05:03:32
39.897076,116.20827,0,161,39747.2108449074,2008-10-26,05:03:37
39.89704,116.208252,0,164,39747.2109027778,2008-10-26,05:03:42
39.89703,116.208259,0,166,39747.2109606481,2008-10-26,05:03:47
39.896974,116.208265,0,168,39747.2110185185,2008-10-26,05:03:52
39.896935,116.208292,0,168,39747.2110763889,2008-10-26,05:03:57
39.896947,116.208284,0,168,39747.2111342593,2008-10-26,05:04:02
39.89702,116.208281,0,167,39747.2111921296,2008-10-26,05:04:07
39.897059,116.208264,0,168,39747.21125,2008-10-26,05:04:12
39.897059,116.208264,0,168,39747.2112847222,2008-10-26,05:04:15
39.897065,116.20826,0,167,39747.2113078704,2008-10-26,05:04:17
39.897055,116.208249,0,167,39747.2113657407,2008-10-26,05:04:22
39.897081,116.208245,0,170,39747.2114236111,2008-10-26,05:04:27
39.896989,116.208258,0,172,39747.2114814815,2008-10-26,05:04:32
39.896876,116.208236,0,173,39747.2115393518,2008-10-26,05:04:37
39.896782,116.208215,0,171,39747.2115856481,2008-10-26,05:04:41
39.896736,116.208212,0,169,39747.2116435185,2008-10-26,05:04:46
39.896718,116.208194,0,166,39747.2117013889,2008-10-26,05:04:51
39.896727,116.20818,0,164,39747.2117592593,2008-10-26,05:04:56
39.896744,116.208168,0,162,39747.2118171296,2008-10-26,05:05:01
39.89677,116.208165,0,162,39747.211875,2008-10-26,05:05:06
39.896786,116.208161,0,163,39747.2119328704,2008-10-26,05:05:11
39.896799,116.208167,0,165,39747.2119907407,2008-10-26,05:05:16
39.896799,116.208167,0,165,39747.212025463,2008-10-26,05:05:19
39.896802,116.208164,0,165,39747.2120486111,2008-10-26,05:05:21
39.896831,116.208175,0,165,39747.2121064815,2008-10-26,05:05:26
39.896929,116.208189,0,166,39747.2121643518,2008-10-26,05:05:31
39.896902,116.208185,0,167,39747.2122222222,2008-10-26,05:05:36
39.896863,116.2082,0,167,39747.2122800926,2008-10-26,05:05:41
39.896931,116.208198,0,168,39747.212337963,2008-10-26,05:05:46
39.896942,116.2082,0,168,39747.2123958333,2008-10-26,05:05:51
39.896884,116.208232,0,168,39747.2124537037,2008-10-26,05:05:56
39.896884,116.208232,0,168,39747.2124884259,2008-10-26,05:05:59
39.896876,116.208227,0,168,39747.2125115741,2008-10-26,05:06:01
39.896886,116.208221,0,168,39747.2125694444,2008-10-26,05:06:06
39.89692,116.208196,0,168,39747.2126273148,2008-10-26,05:06:11
39.896935,116.208187,0,168,39747.2126851852,2008-10-26,05:06:16
39.896978,116.208174,0,168,39747.2127430556,2008-10-26,05:06:21
39.897014,116.208195,0,169,39747.2128009259,2008-10-26,05:06:26
39.897031,116.208193,0,169,39747.2128587963,2008-10-26,05:06:31
39.89705,116.208233,0,170,39747.2129166667,2008-10-26,05:06:36
39.897075,116.208272,0,171,39747.212974537,2008-10-26,05:06:41
39.897101,116.208284,0,172,39747.2130324074,2008-10-26,05:06:46
39.897123,116.208296,0,172,39747.2130902778,2008-10-26,05:06:51
39.897143,116.208307,0,171,39747.2131481481,2008-10-26,05:06:56
39.897134,116.208279,0,171,39747.2132060185,2008-10-26,05:07:01
39.897117,116.208281,0,171,39747.2132638889,2008-10-26,05:07:06
39.897059,116.208289,0,172,39747.2133217593,2008-10-26,05:07:11
39.896999,116.208294,0,173,39747.2133796296,2008-10-26,05:07:16
39.896968,116.208292,0,175,39747.2134375,2008-10-26,05:07:21
39.896919,116.208304,0,178,39747.2134953704,2008-10-26,05:07:26
39.896886,116.208299,0,182,39747.2135532407,2008-10-26,05:07:31
39.896894,116.208285,0,186,39747.2136111111,2008-10-26,05:07:36
39.896925,116.208283,0,188,39747.2136689815,2008-10-26,05:07:41
39.896967,116.208307,0,189,39747.2137268518,2008-10-26,05:07:46
39.897016,116.208313,0,190,39747.2137847222,2008-10-26,05:07:51
39.897016,116.208313,0,190,39747.2138194444,2008-10-26,05:07:54
39.89701,116.208313,0,191,39747.2138425926,2008-10-26,05:07:56
39.897002,116.208302,0,191,39747.213900463,2008-10-26,05:08:01
39.897039,116.208331,0,190,39747.2139583333,2008-10-26,05:08:06
39.89705,116.208338,0,190,39747.2140162037,2008-10-26,05:08:11
39.89706,116.208339,0,191,39747.2140740741,2008-10-26,05:08:16
39.897015,116.20833,0,191,39747.2141319444,2008-10-26,05:08:21
39.896986,116.208304,0,192,39747.2141898148,2008-10-26,05:08:26
39.896906,116.208295,0,194,39747.2142476852,2008-10-26,05:08:31
39.896888,116.208298,0,193,39747.2143055556,2008-10-26,05:08:36
39.896903,116.208272,0,197,39747.2143634259,2008-10-26,05:08:41
39.89681,116.208256,0,198,39747.2144097222,2008-10-26,05:08:45
39.896711,116.208248,0,200,39747.2144675926,2008-10-26,05:08:50
39.896657,116.208212,0,200,39747.214525463,2008-10-26,05:08:55
39.896657,116.208212,0,200,39747.2145601852,2008-10-26,05:08:58
39.896657,116.208217,0,201,39747.2145833333,2008-10-26,05:09:00
39.896735,116.208221,0,202,39747.2146412037,2008-10-26,05:09:05
39.896806,116.208225,0,205,39747.2146990741,2008-10-26,05:09:10
39.896873,116.208254,0,207,39747.2147569444,2008-10-26,05:09:15
39.896925,116.208284,0,209,39747.2148148148,2008-10-26,05:09:20
39.896997,116.208302,0,208,39747.2148726852,2008-10-26,05:09:25
39.897019,116.208322,0,210,39747.2149305556,2008-10-26,05:09:30
39.897042,116.208325,0,211,39747.2149884259,2008-10-26,05:09:35
39.897035,116.208334,0,212,39747.2150462963,2008-10-26,05:09:40
39.896994,116.2083,0,215,39747.2151041667,2008-10-26,05:09:45
39.896947,116.208293,0,217,39747.215162037,2008-10-26,05:09:50
39.896977,116.208301,0,216,39747.2152199074,2008-10-26,05:09:55
39.896992,116.20829,0,215,39747.2152777778,2008-10-26,05:10:00
39.897016,116.20827,0,215,39747.2153356481,2008-10-26,05:10:05
39.897019,116.20825,0,215,39747.2153935185,2008-10-26,05:10:10
39.897019,116.20825,0,215,39747.2154282407,2008-10-26,05:10:13
39.897019,116.208249,0,214,39747.2154513889,2008-10-26,05:10:15
39.897043,116.208279,0,214,39747.2155092593,2008-10-26,05:10:20
39.897138,116.208297,0,213,39747.2155555556,2008-10-26,05:10:24
39.89721,116.208303,0,215,39747.2156134259,2008-10-26,05:10:29
39.897312,116.208323,0,218,39747.2156597222,2008-10-26,05:10:33
39.897361,116.208333,0,221,39747.2157175926,2008-10-26,05:10:38
39.897329,116.208316,0,218,39747.215775463,2008-10-26,05:10:43
39.897318,116.208299,0,217,39747.2158333333,2008-10-26,05:10:48
39.89735,116.208299,0,215,39747.2158912037,2008-10-26,05:10:53
39.897312,116.208283,0,211,39747.2159490741,2008-10-26,05:10:58
39.897276,116.208272,0,209,39747.2160069444,2008-10-26,05:11:03
39.897212,116.208286,0,205,39747.2160648148,2008-10-26,05:11:08
39.897113,116.20829,0,201,39747.2161226852,2008-10-26,05:11:13
39.897048,116.208293,0,193,39747.2161805556,2008-10-26,05:11:18
39.897015,116.208295,0,173,39747.2162384259,2008-10-26,05:11:23
39.897045,116.208344,0,156,39747.2162962963,2008-10-26,05:11:28
39.89706,116.208331,0,150,39747.2163541667,2008-10-26,05:11:33
39.897024,116.208338,0,147,39747.216412037,2008-10-26,05:11:38
39.896973,116.208346,0,140,39747.2164699074,2008-10-26,05:11:43
39.896856,116.208358,0,133,39747.2165277778,2008-10-26,05:11:48
39.896714,116.208362,0,129,39747.2165625,2008-10-26,05:11:51
39.896624,116.208364,0,126,39747.2165856481,2008-10-26,05:11:53
39.896504,116.208372,0,123,39747.2166203704,2008-10-26,05:11:56
39.896394,116.208377,0,120,39747.2166550926,2008-10-26,05:11:59
39.896301,116.20839,0,117,39747.2166898148,2008-10-26,05:12:02
39.89618,116.208393,0,114,39747.216724537,2008-10-26,05:12:05
39.896062,116.208381,0,111,39747.2167592593,2008-10-26,05:12:08
39.895977,116.20835,0,104,39747.2168055556,2008-10-26,05:12:12
39.895934,116.208308,0,95,39747.2168634259,2008-10-26,05:12:17
39.896023,116.208297,0,85,39747.2169212963,2008-10-26,05:12:22
39.896176,116.208313,0,72,39747.2169791667,2008-10-26,05:12:27
39.896319,116.208322,0,65,39747.2170138889,2008-10-26,05:12:30
39.896418,116.208319,0,58,39747.2170717593,2008-10-26,05:12:35
39.896428,116.208336,0,55,39747.2171296296,2008-10-26,05:12:40
39.896397,116.208348,0,51,39747.2171875,2008-10-26,05:12:45
39.896447,116.208349,0,52,39747.2172453704,2008-10-26,05:12:50
39.896506,116.208326,0,55,39747.2173032407,2008-10-26,05:12:55
39.896528,116.208323,0,56,39747.2173611111,2008-10-26,05:13:00
39.896602,116.208361,0,55,39747.2174189815,2008-10-26,05:13:05
39.896644,116.208392,0,54,39747.2174768519,2008-10-26,05:13:10
39.896679,116.208404,0,54,39747.2175347222,2008-10-26,05:13:15
39.896687,116.208387,0,54,39747.2175925926,2008-10-26,05:13:20
39.896656,116.20837,0,54,39747.217650463,2008-10-26,05:13:25
39.896609,116.208353,0,55,39747.2177083333,2008-10-26,05:13:30
39.896512,116.208348,0,55,39747.2177662037,2008-10-26,05:13:35
39.896412,116.208329,0,56,39747.2178240741,2008-10-26,05:13:40
39.896355,116.208307,0,56,39747.2178819444,2008-10-26,05:13:45
39.896366,116.208324,0,56,39747.2179398148,2008-10-26,05:13:50
39.896266,116.208337,0,57,39747.2179976852,2008-10-26,05:13:55
39.896162,116.208325,0,58,39747.2180555556,2008-10-26,05:14:00
39.896061,116.208336,0,59,39747.2180902778,2008-10-26,05:14:03
39.896,116.208343,0,60,39747.2181481481,2008-10-26,05:14:08
39.895958,116.20832,0,62,39747.2182060185,2008-10-26,05:14:13
39.895958,116.20832,0,62,39747.2182407407,2008-10-26,05:14:16
39.895951,116.208312,0,66,39747.2182638889,2008-10-26,05:14:18
39.895991,116.208308,0,69,39747.2183217593,2008-10-26,05:14:23
39.896043,116.208322,0,74,39747.2183796296,2008-10-26,05:14:28
39.896031,116.208322,0,78,39747.2184375,2008-10-26,05:14:33
39.895974,116.208316,0,82,39747.2184953704,2008-10-26,05:14:38
39.895963,116.208323,0,86,39747.2185532407,2008-10-26,05:14:43
39.895992,116.208329,0,93,39747.2186111111,2008-10-26,05:14:48
39.896041,116.208326,0,103,39747.2186689815,2008-10-26,05:14:53
39.896132,116.208321,0,112,39747.2187268519,2008-10-26,05:14:58
39.896187,116.208336,0,116,39747.2187847222,2008-10-26,05:15:03
39.896188,116.208353,0,124,39747.2188425926,2008-10-26,05:15:08
39.896223,116.208319,0,133,39747.218900463,2008-10-26,05:15:13
39.896277,116.208284,0,137,39747.2189583333,2008-10-26,05:15:18
39.896286,116.208314,0,137,39747.2190162037,2008-10-26,05:15:23
39.896357,116.208366,0,137,39747.2190740741,2008-10-26,05:15:28
39.896357,116.208366,0,137,39747.2191087963,2008-10-26,05:15:31
39.89636,116.20836,0,141,39747.2191319444,2008-10-26,05:15:33
39.896344,116.208346,0,145,39747.2191898148,2008-10-26,05:15:38
39.896322,116.208329,0,149,39747.2192476852,2008-10-26,05:15:43
39.896269,116.208318,0,150,39747.2193055556,2008-10-26,05:15:48
39.896269,116.208318,0,150,39747.2193402778,2008-10-26,05:15:51
39.896268,116.208311,0,151,39747.2193634259,2008-10-26,05:15:53
39.8963,116.208296,0,151,39747.2194212963,2008-10-26,05:15:58
39.897132,116.208278,0,175,39747.220462963,2008-10-26,05:17:28
39.89721,116.208289,0,178,39747.2205208333,2008-10-26,05:17:33
39.897205,116.2083,0,217,39747.2205555556,2008-10-26,05:17:36
39.897205,116.2083,0,217,39747.2205902778,2008-10-26,05:17:39
39.897199,116.208293,0,215,39747.2206134259,2008-10-26,05:17:41
39.897175,116.208399,0,211,39747.2206712963,2008-10-26,05:17:46
39.89718,116.208465,0,209,39747.2207291667,2008-10-26,05:17:51
39.897154,116.208487,0,216,39747.220787037,2008-10-26,05:17:56
39.897132,116.208494,0,215,39747.2208449074,2008-10-26,05:18:01
39.897107,116.208504,0,215,39747.2209027778,2008-10-26,05:18:06
39.897109,116.208513,0,216,39747.2209606481,2008-10-26,05:18:11
39.897128,116.208579,0,210,39747.2210185185,2008-10-26,05:18:16
39.897128,116.208579,0,210,39747.2210532407,2008-10-26,05:18:19
39.897131,116.208587,0,214,39747.2210763889,2008-10-26,05:18:21
39.897118,116.208583,0,216,39747.2211342593,2008-10-26,05:18:26
39.897157,116.20859,0,219,39747.2211921296,2008-10-26,05:18:31
39.897182,116.208555,0,218,39747.22125,2008-10-26,05:18:36
39.897209,116.208531,0,215,39747.2213078704,2008-10-26,05:18:41
39.897221,116.208558,0,216,39747.2213657407,2008-10-26,05:18:46
39.897256,116.2086,0,216,39747.2214236111,2008-10-26,05:18:51
39.897302,116.208586,0,213,39747.2214814815,2008-10-26,05:18:56
39.897306,116.208537,0,217,39747.2215393518,2008-10-26,05:19:01
39.897333,116.208524,0,223,39747.2215972222,2008-10-26,05:19:06
39.897375,116.208573,0,230,39747.2216550926,2008-10-26,05:19:11
39.897422,116.208593,0,232,39747.221712963,2008-10-26,05:19:16
39.897419,116.208644,0,233,39747.2217708333,2008-10-26,05:19:21
39.897393,116.208694,0,235,39747.2218287037,2008-10-26,05:19:26
39.897422,116.208701,0,233,39747.2218865741,2008-10-26,05:19:31
39.897458,116.208665,0,231,39747.2219444444,2008-10-26,05:19:36
39.89749,116.208686,0,230,39747.2220023148,2008-10-26,05:19:41
39.89751,116.208666,0,230,39747.2220601852,2008-10-26,05:19:46
39.89745,116.20861,0,231,39747.2221180556,2008-10-26,05:19:51
39.897461,116.208598,0,233,39747.2221759259,2008-10-26,05:19:56
39.89753,116.208535,0,235,39747.2222337963,2008-10-26,05:20:01
39.89758,116.20853,0,237,39747.2222916667,2008-10-26,05:20:06
39.897626,116.208535,0,238,39747.222349537,2008-10-26,05:20:11
39.897743,116.20845,0,237,39747.2224074074,2008-10-26,05:20:16
39.897811,116.208515,0,237,39747.2224652778,2008-10-26,05:20:21
39.897888,116.208629,0,237,39747.2225231482,2008-10-26,05:20:26
39.897966,116.208741,0,235,39747.2225578704,2008-10-26,05:20:29
39.89803,116.208816,0,234,39747.2226157407,2008-10-26,05:20:34
39.898048,116.208836,0,233,39747.2226736111,2008-10-26,05:20:39
39.898078,116.20885,0,233,39747.2227314815,2008-10-26,05:20:44
39.898106,116.208855,0,233,39747.2227893519,2008-10-26,05:20:49
39.898172,116.208869,0,236,39747.2228472222,2008-10-26,05:20:54
39.898217,116.208854,0,236,39747.2229050926,2008-10-26,05:20:59
39.898263,116.208864,0,238,39747.222962963,2008-10-26,05:21:04
39.898338,116.208777,0,234,39747.2230092593,2008-10-26,05:21:08
39.898354,116.208718,0,237,39747.2230671296,2008-10-26,05:21:13
39.898387,116.208703,0,237,39747.223125,2008-10-26,05:21:18
39.898414,116.208715,0,236,39747.2231828704,2008-10-26,05:21:23
39.898469,116.208777,0,232,39747.2232407407,2008-10-26,05:21:28
39.898511,116.208809,0,230,39747.2232986111,2008-10-26,05:21:33
39.898566,116.208753,0,231,39747.2233564815,2008-10-26,05:21:38
39.898641,116.208666,0,233,39747.2234143519,2008-10-26,05:21:43
39.898729,116.208603,0,233,39747.2234606481,2008-10-26,05:21:47
39.898761,116.208538,0,235,39747.2235185185,2008-10-26,05:21:52
39.898762,116.208457,0,240,39747.2235763889,2008-10-26,05:21:57
39.898777,116.208409,0,242,39747.2236342593,2008-10-26,05:22:02
39.898794,116.208287,0,246,39747.2236805556,2008-10-26,05:22:06
39.89879,116.208269,0,247,39747.2237384259,2008-10-26,05:22:11
39.898854,116.208214,0,248,39747.2237962963,2008-10-26,05:22:16
39.898912,116.208159,0,249,39747.2238541667,2008-10-26,05:22:21
39.898938,116.208111,0,250,39747.223912037,2008-10-26,05:22:26
39.898992,116.208062,0,249,39747.2239699074,2008-10-26,05:22:31
39.899013,116.208054,0,249,39747.2240277778,2008-10-26,05:22:36
39.899056,116.208042,0,249,39747.2240856481,2008-10-26,05:22:41
39.899072,116.208023,0,250,39747.2241435185,2008-10-26,05:22:46
39.899114,116.20799,0,249,39747.2242013889,2008-10-26,05:22:51
39.899145,116.208015,0,249,39747.2242592593,2008-10-26,05:22:56
39.899193,116.20805,0,248,39747.2243171296,2008-10-26,05:23:01
39.899276,116.208132,0,246,39747.2243518519,2008-10-26,05:23:04
39.899336,116.208182,0,247,39747.2244097222,2008-10-26,05:23:09
39.89939,116.208209,0,245,39747.2244675926,2008-10-26,05:23:14
39.899434,116.208219,0,250,39747.224525463,2008-10-26,05:23:19
39.899503,116.208148,0,252,39747.2245833333,2008-10-26,05:23:24
39.899545,116.208068,0,253,39747.2246412037,2008-10-26,05:23:29
39.899558,116.208062,0,251,39747.2246990741,2008-10-26,05:23:34
39.899595,116.208096,0,254,39747.2247569444,2008-10-26,05:23:39
39.899683,116.208174,0,250,39747.2248032407,2008-10-26,05:23:43
39.89975,116.208257,0,259,39747.224837963,2008-10-26,05:23:46
39.89979,116.20827,0,261,39747.2248958333,2008-10-26,05:23:51
39.899859,116.208337,0,272,39747.2249537037,2008-10-26,05:23:56
39.89991,116.208361,0,267,39747.2250115741,2008-10-26,05:24:01
39.899971,116.208375,0,271,39747.2250694444,2008-10-26,05:24:06
39.900037,116.208379,0,266,39747.2251273148,2008-10-26,05:24:11
39.900054,116.208377,0,247,39747.2251851852,2008-10-26,05:24:16
39.900057,116.208331,0,237,39747.2252430556,2008-10-26,05:24:21
39.900067,116.208282,0,235,39747.2253009259,2008-10-26,05:24:26
39.900103,116.208212,0,230,39747.2253587963,2008-10-26,05:24:31
39.900122,116.208149,0,227,39747.2254166667,2008-10-26,05:24:36
39.900142,116.208132,0,224,39747.225474537,2008-10-26,05:24:41
39.90017,116.208128,0,223,39747.2255324074,2008-10-26,05:24:46
39.900197,116.208132,0,225,39747.2255902778,2008-10-26,05:24:51
39.900247,116.208131,0,226,39747.2256481481,2008-10-26,05:24:56
39.900299,116.208121,0,224,39747.2257060185,2008-10-26,05:25:01
39.900331,116.208125,0,221,39747.2257638889,2008-10-26,05:25:06
39.900368,116.208105,0,219,39747.2258217593,2008-10-26,05:25:11
39.900403,116.208103,0,218,39747.2258796296,2008-10-26,05:25:16
39.900475,116.208136,0,217,39747.2259375,2008-10-26,05:25:21
39.90055,116.20815,0,214,39747.2259953704,2008-10-26,05:25:26
39.900616,116.208151,0,215,39747.2260532407,2008-10-26,05:25:31
39.900662,116.208157,0,215,39747.2261111111,2008-10-26,05:25:36
39.900689,116.208139,0,206,39747.2261689815,2008-10-26,05:25:41
39.900727,116.208134,0,201,39747.2262268519,2008-10-26,05:25:46
39.900765,116.208139,0,200,39747.2262847222,2008-10-26,05:25:51
39.900816,116.208145,0,198,39747.2263425926,2008-10-26,05:25:56
39.900876,116.208154,0,193,39747.226400463,2008-10-26,05:26:01
39.90093,116.208114,0,191,39747.2264583333,2008-10-26,05:26:06
39.901006,116.208181,0,186,39747.2265162037,2008-10-26,05:26:11
39.901083,116.208245,0,188,39747.2265625,2008-10-26,05:26:15
39.901142,116.208212,0,194,39747.2266203704,2008-10-26,05:26:20
39.901177,116.2082,0,194,39747.2266782407,2008-10-26,05:26:25
39.901222,116.208196,0,194,39747.2267361111,2008-10-26,05:26:30
39.901264,116.208152,0,196,39747.2267939815,2008-10-26,05:26:35
39.901335,116.208176,0,229,39747.2268518518,2008-10-26,05:26:40
39.901396,116.208213,0,237,39747.2269097222,2008-10-26,05:26:45
39.901473,116.208251,0,256,39747.2269675926,2008-10-26,05:26:50
39.901538,116.208339,0,269,39747.2270138889,2008-10-26,05:26:54
39.901579,116.208342,0,275,39747.2270717593,2008-10-26,05:26:59
39.901622,116.2083,0,275,39747.2271296296,2008-10-26,05:27:04
39.901655,116.208277,0,275,39747.2271875,2008-10-26,05:27:09
39.901707,116.208328,0,271,39747.2272453704,2008-10-26,05:27:14
39.901796,116.20836,0,271,39747.2273032407,2008-10-26,05:27:19
39.901856,116.208392,0,272,39747.2273611111,2008-10-26,05:27:24
39.901878,116.208432,0,262,39747.2274189815,2008-10-26,05:27:29
39.901901,116.208436,0,256,39747.2274768518,2008-10-26,05:27:34
39.901867,116.208353,0,240,39747.2275347222,2008-10-26,05:27:39
39.901878,116.208326,0,244,39747.2275925926,2008-10-26,05:27:44
39.901872,116.208339,0,245,39747.227650463,2008-10-26,05:27:49
39.90185,116.208341,0,244,39747.2277083333,2008-10-26,05:27:54
39.90187,116.208304,0,244,39747.2277662037,2008-10-26,05:27:59
39.9019,116.208345,0,247,39747.2278240741,2008-10-26,05:28:04
39.901935,116.208291,0,249,39747.2278819444,2008-10-26,05:28:09
39.902016,116.20824,0,244,39747.2279398148,2008-10-26,05:28:14
39.902106,116.208197,0,232,39747.2279976852,2008-10-26,05:28:19
39.902167,116.208177,0,225,39747.2280555556,2008-10-26,05:28:24
39.902222,116.208206,0,213,39747.2281134259,2008-10-26,05:28:29
39.902282,116.208281,0,212,39747.2281712963,2008-10-26,05:28:34
39.90234,116.208369,0,215,39747.2282291667,2008-10-26,05:28:39
39.902394,116.208361,0,211,39747.228287037,2008-10-26,05:28:44
39.902475,116.208392,0,204,39747.2283449074,2008-10-26,05:28:49
39.90255,116.208405,0,193,39747.2284027778,2008-10-26,05:28:54
39.90263,116.208429,0,191,39747.2284606481,2008-10-26,05:28:59
39.902689,116.208477,0,210,39747.2285185185,2008-10-26,05:29:04
39.902723,116.208551,0,228,39747.2285763889,2008-10-26,05:29:09
39.902748,116.208589,0,231,39747.2286342593,2008-10-26,05:29:14
39.902757,116.208637,0,234,39747.2286921296,2008-10-26,05:29:19
39.902784,116.208691,0,240,39747.22875,2008-10-26,05:29:24
39.902807,116.208757,0,244,39747.2288078704,2008-10-26,05:29:29
39.902818,116.208836,0,253,39747.2288657407,2008-10-26,05:29:34
39.90283,116.208868,0,257,39747.2289236111,2008-10-26,05:29:39
39.902842,116.208912,0,260,39747.2289814815,2008-10-26,05:29:44
39.902842,116.208912,0,260,39747.2290162037,2008-10-26,05:29:47
39.902848,116.208915,0,264,39747.2290393518,2008-10-26,05:29:49
39.902836,116.208945,0,266,39747.2290972222,2008-10-26,05:29:54
39.90282,116.208973,0,268,39747.2291550926,2008-10-26,05:29:59
39.902851,116.209047,0,270,39747.229212963,2008-10-26,05:30:04
39.902865,116.209104,0,272,39747.2292708333,2008-10-26,05:30:09
39.902859,116.209214,0,274,39747.2293287037,2008-10-26,05:30:14
39.902852,116.209281,0,276,39747.2293865741,2008-10-26,05:30:19
39.90284,116.209302,0,278,39747.2294444444,2008-10-26,05:30:24
39.902828,116.209345,0,280,39747.2295023148,2008-10-26,05:30:29
39.902819,116.209408,0,281,39747.2295601852,2008-10-26,05:30:34
39.902756,116.209509,0,280,39747.2296064815,2008-10-26,05:30:38
39.90272,116.209627,0,280,39747.2296412037,2008-10-26,05:30:41
39.902695,116.209674,0,283,39747.2296990741,2008-10-26,05:30:46
39.902706,116.209748,0,285,39747.2297569444,2008-10-26,05:30:51
39.90274,116.209852,0,287,39747.2298148148,2008-10-26,05:30:56
39.902778,116.209971,0,288,39747.2298611111,2008-10-26,05:31:00
39.902784,116.210034,0,290,39747.2299189815,2008-10-26,05:31:05
39.902781,116.210085,0,293,39747.2299768519,2008-10-26,05:31:10
39.902793,116.210148,0,296,39747.2300347222,2008-10-26,05:31:15
39.90281,116.210191,0,299,39747.2300925926,2008-10-26,05:31:20
39.902832,116.210249,0,302,39747.230150463,2008-10-26,05:31:25
39.902839,116.210285,0,305,39747.2302083333,2008-10-26,05:31:30
39.90282,116.210323,0,308,39747.2302662037,2008-10-26,05:31:35
39.902823,116.210351,0,309,39747.2303240741,2008-10-26,05:31:40
39.902823,116.210365,0,310,39747.2303819444,2008-10-26,05:31:45
39.902798,116.210392,0,311,39747.2304398148,2008-10-26,05:31:50
39.902753,116.21045,0,311,39747.2304976852,2008-10-26,05:31:55
39.902732,116.210527,0,312,39747.2305555556,2008-10-26,05:32:00
39.90274,116.210635,0,312,39747.2306134259,2008-10-26,05:32:05
39.902767,116.210751,0,312,39747.2306481482,2008-10-26,05:32:08
39.902788,116.210841,0,312,39747.2307060185,2008-10-26,05:32:13
39.902786,116.210927,0,313,39747.2307638889,2008-10-26,05:32:18
39.902782,116.211016,0,313,39747.2308217593,2008-10-26,05:32:23
39.90279,116.211096,0,314,39747.2308796296,2008-10-26,05:32:28
39.9028,116.211177,0,315,39747.2309375,2008-10-26,05:32:33
39.902809,116.211278,0,316,39747.2309953704,2008-10-26,05:32:38
39.902812,116.211386,0,317,39747.2310532407,2008-10-26,05:32:43
39.9028,116.211514,0,316,39747.2311111111,2008-10-26,05:32:48
39.902799,116.211566,0,316,39747.2311689815,2008-10-26,05:32:53
39.90283,116.211254,0,184,39747.2341435185,2008-10-26,05:37:10
39.902812,116.211047,0,180,39747.2341666667,2008-10-26,05:37:12
39.902808,116.210928,0,178,39747.2341782407,2008-10-26,05:37:13
39.90278,116.210674,0,176,39747.2342013889,2008-10-26,05:37:15
39.90279,116.210539,0,176,39747.234212963,2008-10-26,05:37:16
39.902777,116.210387,0,175,39747.234224537,2008-10-26,05:37:17
39.902772,116.210255,0,175,39747.2342361111,2008-10-26,05:37:18
39.902767,116.210126,0,174,39747.2342476852,2008-10-26,05:37:19
39.902756,116.21,0,173,39747.2342592593,2008-10-26,05:37:20
39.902742,116.209869,0,173,39747.2342708333,2008-10-26,05:37:21
39.902736,116.209731,0,172,39747.2342824074,2008-10-26,05:37:22
39.902763,116.209563,0,173,39747.2342939815,2008-10-26,05:37:23
39.902766,116.209405,0,173,39747.2343055556,2008-10-26,05:37:24
39.902767,116.209249,0,174,39747.2343171296,2008-10-26,05:37:25
39.902771,116.209097,0,174,39747.2343287037,2008-10-26,05:37:26
39.902772,116.208956,0,174,39747.2343402778,2008-10-26,05:37:27
39.902773,116.208825,0,174,39747.2343518519,2008-10-26,05:37:28
39.902764,116.208695,0,175,39747.2343634259,2008-10-26,05:37:29
39.902758,116.208498,0,173,39747.2343865741,2008-10-26,05:37:31
39.90271,116.208413,0,161,39747.2344444444,2008-10-26,05:37:36
39.902694,116.208439,0,147,39747.2345023148,2008-10-26,05:37:41
39.902696,116.208445,0,143,39747.2345601852,2008-10-26,05:37:46
39.902699,116.208448,0,139,39747.2346180556,2008-10-26,05:37:51
39.902703,116.208454,0,136,39747.2346759259,2008-10-26,05:37:56
39.902703,116.20845,0,133,39747.2347337963,2008-10-26,05:38:01
39.902704,116.208443,0,130,39747.2347916667,2008-10-26,05:38:06
39.902704,116.208443,0,130,39747.2348263889,2008-10-26,05:38:09
39.902705,116.208441,0,127,39747.234849537,2008-10-26,05:38:11
39.902714,116.208446,0,125,39747.2349074074,2008-10-26,05:38:16
39.90272,116.208445,0,122,39747.2349652778,2008-10-26,05:38:21
39.90272,116.208445,0,122,39747.235,2008-10-26,05:38:24
39.90272,116.208444,0,120,39747.2350231481,2008-10-26,05:38:26
39.902733,116.208278,0,120,39747.2350810185,2008-10-26,05:38:31
39.902723,116.208125,0,122,39747.2351041667,2008-10-26,05:38:33
39.902733,116.207949,0,123,39747.2351273148,2008-10-26,05:38:35
39.902738,116.207731,0,125,39747.235150463,2008-10-26,05:38:37
39.902722,116.207496,0,133,39747.2351736111,2008-10-26,05:38:39
39.902729,116.207376,0,137,39747.2351851852,2008-10-26,05:38:40
39.902727,116.207242,0,141,39747.2351967593,2008-10-26,05:38:41
39.902711,116.207117,0,146,39747.2352083333,2008-10-26,05:38:42
39.902687,116.206997,0,149,39747.2352199074,2008-10-26,05:38:43
39.902686,116.206871,0,151,39747.2352314815,2008-10-26,05:38:44
39.902683,116.206744,0,154,39747.2352430556,2008-10-26,05:38:45
39.902679,116.206617,0,157,39747.2352546296,2008-10-26,05:38:46
39.902674,116.206486,0,160,39747.2352662037,2008-10-26,05:38:47
39.902632,116.206372,0,159,39747.2352777778,2008-10-26,05:38:48
39.902626,116.206248,0,160,39747.2352893518,2008-10-26,05:38:49
39.902628,116.206128,0,162,39747.2353009259,2008-10-26,05:38:50
39.902632,116.205893,0,165,39747.2353240741,2008-10-26,05:38:52
39.902628,116.205701,0,169,39747.2353472222,2008-10-26,05:38:54
39.902631,116.205526,0,171,39747.2353703704,2008-10-26,05:38:56
39.902638,116.205354,0,174,39747.2353935185,2008-10-26,05:38:58
39.902634,116.205197,0,177,39747.2354166667,2008-10-26,05:39:00
39.902626,116.205054,0,181,39747.2354398148,2008-10-26,05:39:02
39.902619,116.204927,0,184,39747.235462963,2008-10-26,05:39:04
39.902636,116.204789,0,191,39747.2355092593,2008-10-26,05:39:08
39.90274,116.204716,0,196,39747.2355439815,2008-10-26,05:39:11
39.902833,116.204678,0,198,39747.2355671296,2008-10-26,05:39:13
39.902945,116.204669,0,201,39747.2355902778,2008-10-26,05:39:15
39.90307,116.204666,0,204,39747.2356134259,2008-10-26,05:39:17
39.903205,116.204669,0,206,39747.2356365741,2008-10-26,05:39:19
39.903358,116.204668,0,208,39747.2356597222,2008-10-26,05:39:21
39.903448,116.204662,0,208,39747.2356712963,2008-10-26,05:39:22
39.903623,116.204639,0,210,39747.2356944444,2008-10-26,05:39:24
39.903801,116.204597,0,211,39747.2357175926,2008-10-26,05:39:26
39.903893,116.204586,0,212,39747.2357291667,2008-10-26,05:39:27
39.903995,116.204587,0,214,39747.2357407407,2008-10-26,05:39:28
39.904166,116.204576,0,216,39747.2357638889,2008-10-26,05:39:30
39.904366,116.20457,0,217,39747.235787037,2008-10-26,05:39:32
39.90446,116.204589,0,218,39747.2357986111,2008-10-26,05:39:33
39.904551,116.204588,0,220,39747.2358101852,2008-10-26,05:39:34
39.904643,116.204582,0,221,39747.2358217593,2008-10-26,05:39:35
39.904738,116.204564,0,223,39747.2358333333,2008-10-26,05:39:36
39.904833,116.204543,0,226,39747.2358449074,2008-10-26,05:39:37
39.904925,116.204531,0,229,39747.2358564815,2008-10-26,05:39:38
39.905015,116.204516,0,230,39747.2358680556,2008-10-26,05:39:39
39.905191,116.204499,0,235,39747.2358912037,2008-10-26,05:39:41
39.905285,116.204496,0,237,39747.2359027778,2008-10-26,05:39:42
39.905424,116.204466,0,242,39747.2359259259,2008-10-26,05:39:44
39.905539,116.20443,0,245,39747.2359490741,2008-10-26,05:39:46
39.905639,116.204419,0,247,39747.2359722222,2008-10-26,05:39:48
39.905747,116.20443,0,254,39747.2360069444,2008-10-26,05:39:51
39.905779,116.204409,0,266,39747.2360648148,2008-10-26,05:39:56
39.90576,116.204392,0,276,39747.2361226852,2008-10-26,05:40:01
39.905769,116.204408,0,287,39747.2361805556,2008-10-26,05:40:06
39.905767,116.204394,0,297,39747.2362384259,2008-10-26,05:40:11
39.905767,116.204394,0,297,39747.2362731481,2008-10-26,05:40:14
39.905767,116.204396,0,299,39747.2362962963,2008-10-26,05:40:16
39.905766,116.20441,0,300,39747.2363541667,2008-10-26,05:40:21
39.905766,116.20441,0,300,39747.2363888889,2008-10-26,05:40:24
39.905761,116.204417,0,300,39747.236412037,2008-10-26,05:40:26
39.90574,116.204367,0,300,39747.2364699074,2008-10-26,05:40:31
39.90573,116.204306,0,300,39747.2365277778,2008-10-26,05:40:36
39.905821,116.204265,0,300,39747.2365740741,2008-10-26,05:40:40
39.905938,116.204244,0,300,39747.2366087963,2008-10-26,05:40:43
39.906053,116.204229,0,301,39747.2366435185,2008-10-26,05:40:46
39.906139,116.204177,0,301,39747.2366782407,2008-10-26,05:40:49
39.90621,116.204085,0,301,39747.236724537,2008-10-26,05:40:53
39.906206,116.203921,0,302,39747.2367708333,2008-10-26,05:40:57
39.906205,116.203773,0,303,39747.2367939815,2008-10-26,05:40:59
39.906199,116.203588,0,303,39747.2368171296,2008-10-26,05:41:01
39.906202,116.203463,0,304,39747.2368287037,2008-10-26,05:41:02
39.906229,116.203215,0,305,39747.2368518518,2008-10-26,05:41:04
39.906249,116.203095,0,305,39747.2368634259,2008-10-26,05:41:05
39.90627,116.202978,0,306,39747.236875,2008-10-26,05:41:06
39.906284,116.202859,0,306,39747.2368865741,2008-10-26,05:41:07
39.906288,116.202719,0,307,39747.2368981481,2008-10-26,05:41:08
39.906291,116.202575,0,308,39747.2369097222,2008-10-26,05:41:09
39.906254,116.202459,0,308,39747.2369212963,2008-10-26,05:41:10
39.906228,116.202334,0,308,39747.2369328704,2008-10-26,05:41:11
39.906223,116.202193,0,309,39747.2369444444,2008-10-26,05:41:12
39.906211,116.202054,0,310,39747.2369560185,2008-10-26,05:41:13
39.906212,116.201916,0,310,39747.2369675926,2008-10-26,05:41:14
39.906216,116.201787,0,311,39747.2369791667,2008-10-26,05:41:15
39.906209,116.201567,0,313,39747.2370023148,2008-10-26,05:41:17
39.906214,116.201386,0,315,39747.237025463,2008-10-26,05:41:19
39.906221,116.201261,0,317,39747.2370486111,2008-10-26,05:41:21
39.906275,116.201167,0,322,39747.2371064815,2008-10-26,05:41:26
39.906269,116.201184,0,326,39747.2371643518,2008-10-26,05:41:31
39.906221,116.201115,0,330,39747.2372222222,2008-10-26,05:41:36
39.906187,116.20098,0,333,39747.2372569444,2008-10-26,05:41:39
39.906161,116.200786,0,334,39747.2372800926,2008-10-26,05:41:41
39.906145,116.200541,0,337,39747.2373032407,2008-10-26,05:41:43
39.906151,116.200393,0,338,39747.2373148148,2008-10-26,05:41:44
39.906152,116.200255,0,339,39747.2373263889,2008-10-26,05:41:45
39.906151,116.20012,0,340,39747.237337963,2008-10-26,05:41:46
39.906153,116.199972,0,341,39747.237349537,2008-10-26,05:41:47
39.906155,116.199812,0,342,39747.2373611111,2008-10-26,05:41:48
39.90615,116.199635,0,343,39747.2373726852,2008-10-26,05:41:49
39.906147,116.199461,0,344,39747.2373842593,2008-10-26,05:41:50
39.906142,116.199292,0,345,39747.2373958333,2008-10-26,05:41:51
39.906136,116.199118,0,346,39747.2374074074,2008-10-26,05:41:52
39.906133,116.198945,0,348,39747.2374189815,2008-10-26,05:41:53
39.906133,116.198772,0,349,39747.2374305556,2008-10-26,05:41:54
39.906132,116.198595,0,350,39747.2374421296,2008-10-26,05:41:55
39.906132,116.198423,0,351,39747.2374537037,2008-10-26,05:41:56
39.906132,116.198247,0,352,39747.2374652778,2008-10-26,05:41:57
39.906133,116.198074,0,353,39747.2374768518,2008-10-26,05:41:58
39.906137,116.197902,0,354,39747.2374884259,2008-10-26,05:41:59
39.906144,116.197739,0,355,39747.2375,2008-10-26,05:42:00
39.906148,116.197581,0,356,39747.2375115741,2008-10-26,05:42:01
39.906152,116.197429,0,357,39747.2375231481,2008-10-26,05:42:02
39.906154,116.197281,0,358,39747.2375347222,2008-10-26,05:42:03
39.906161,116.197139,0,359,39747.2375462963,2008-10-26,05:42:04
39.906166,116.196998,0,360,39747.2375578704,2008-10-26,05:42:05
39.906168,116.196854,0,361,39747.2375694444,2008-10-26,05:42:06
39.906174,116.196713,0,362,39747.2375810185,2008-10-26,05:42:07
39.90618,116.196578,0,363,39747.2375925926,2008-10-26,05:42:08
39.906183,116.196444,0,364,39747.2376041667,2008-10-26,05:42:09
39.906183,116.196308,0,365,39747.2376157407,2008-10-26,05:42:10
39.906174,116.196176,0,366,39747.2376273148,2008-10-26,05:42:11
39.906142,116.196061,0,366,39747.2376388889,2008-10-26,05:42:12
39.90613,116.195939,0,366,39747.237650463,2008-10-26,05:42:13
39.906125,116.195817,0,367,39747.237662037,2008-10-26,05:42:14
39.906127,116.195688,0,368,39747.2376736111,2008-10-26,05:42:15
39.906124,116.195563,0,369,39747.2376851852,2008-10-26,05:42:16
39.906129,116.195431,0,370,39747.2376967593,2008-10-26,05:42:17
39.906134,116.195295,0,372,39747.2377083333,2008-10-26,05:42:18
39.906138,116.195155,0,373,39747.2377199074,2008-10-26,05:42:19
39.906143,116.19501,0,374,39747.2377314815,2008-10-26,05:42:20
39.906143,116.194868,0,375,39747.2377430556,2008-10-26,05:42:21
39.906143,116.194722,0,376,39747.2377546296,2008-10-26,05:42:22
39.906133,116.194578,0,377,39747.2377662037,2008-10-26,05:42:23
39.906128,116.194432,0,378,39747.2377777778,2008-10-26,05:42:24
39.906126,116.194289,0,379,39747.2377893519,2008-10-26,05:42:25
39.906124,116.194147,0,380,39747.2378009259,2008-10-26,05:42:26
39.906121,116.194013,0,381,39747.2378125,2008-10-26,05:42:27
39.906112,116.19389,0,381,39747.2378240741,2008-10-26,05:42:28
39.906111,116.193769,0,382,39747.2378356481,2008-10-26,05:42:29
39.906112,116.19365,0,383,39747.2378472222,2008-10-26,05:42:30
39.906112,116.193437,0,385,39747.2378703704,2008-10-26,05:42:32
39.906108,116.193256,0,386,39747.2378935185,2008-10-26,05:42:34
39.90612,116.193111,0,387,39747.2379166667,2008-10-26,05:42:36
39.906155,116.192967,0,390,39747.2379513889,2008-10-26,05:42:39
39.906193,116.192909,0,394,39747.2380092593,2008-10-26,05:42:44
39.906246,116.192911,0,402,39747.2380671296,2008-10-26,05:42:49
39.906238,116.192898,0,402,39747.238125,2008-10-26,05:42:54
39.90618,116.193122,0,364,39747.2381712963,2008-10-26,05:42:58
39.906146,116.193238,0,331,39747.2381944444,2008-10-26,05:43:00
39.906135,116.193248,0,323,39747.2382523148,2008-10-26,05:43:05
39.906136,116.193255,0,323,39747.2383101852,2008-10-26,05:43:10
39.906136,116.193254,0,323,39747.2383680556,2008-10-26,05:43:15
39.906136,116.193254,0,323,39747.2384027778,2008-10-26,05:43:18
39.906137,116.193259,0,322,39747.2384259259,2008-10-26,05:43:20
39.906115,116.193209,0,310,39747.2384837963,2008-10-26,05:43:25
39.906117,116.193045,0,298,39747.2385300926,2008-10-26,05:43:29
39.906128,116.192902,0,295,39747.2385532407,2008-10-26,05:43:31
39.906144,116.192714,0,292,39747.2385763889,2008-10-26,05:43:33
39.906151,116.192534,0,291,39747.238599537,2008-10-26,05:43:35
39.906165,116.192314,0,289,39747.2386226852,2008-10-26,05:43:37
39.906182,116.192086,0,288,39747.2386458333,2008-10-26,05:43:39
39.9062,116.19186,0,286,39747.2386689815,2008-10-26,05:43:41
39.906214,116.191648,0,283,39747.2386921296,2008-10-26,05:43:43
39.906229,116.191473,0,280,39747.2387152778,2008-10-26,05:43:45
39.906252,116.191343,0,275,39747.2387384259,2008-10-26,05:43:47
39.906259,116.191212,0,271,39747.2387731481,2008-10-26,05:43:50
39.906259,116.191212,0,271,39747.2388078704,2008-10-26,05:43:53
39.906261,116.19121,0,269,39747.2388310185,2008-10-26,05:43:55
39.906263,116.19123,0,267,39747.2388888889,2008-10-26,05:44:00
39.906205,116.191238,0,266,39747.2389467593,2008-10-26,05:44:05
39.906099,116.191167,0,266,39747.2390046296,2008-10-26,05:44:10
39.906077,116.191011,0,266,39747.2390277778,2008-10-26,05:44:12
39.90607,116.190844,0,267,39747.2390509259,2008-10-26,05:44:14
39.906032,116.190618,0,267,39747.2390740741,2008-10-26,05:44:16
39.906003,116.190385,0,269,39747.2390972222,2008-10-26,05:44:18
39.905994,116.190246,0,269,39747.2391087963,2008-10-26,05:44:19
39.906003,116.190096,0,270,39747.2391203704,2008-10-26,05:44:20
39.906002,116.189949,0,270,39747.2391319444,2008-10-26,05:44:21
39.906004,116.189802,0,271,39747.2391435185,2008-10-26,05:44:22
39.906026,116.189646,0,271,39747.2391550926,2008-10-26,05:44:23
39.906032,116.189503,0,272,39747.2391666667,2008-10-26,05:44:24
39.906035,116.189363,0,273,39747.2391782407,2008-10-26,05:44:25
39.906042,116.18922,0,274,39747.2391898148,2008-10-26,05:44:26
39.90605,116.189083,0,275,39747.2392013889,2008-10-26,05:44:27
39.906063,116.188954,0,276,39747.239212963,2008-10-26,05:44:28
39.906093,116.188767,0,275,39747.239224537,2008-10-26,05:44:29
39.906121,116.188592,0,275,39747.2392361111,2008-10-26,05:44:30
39.906133,116.188452,0,275,39747.2392476852,2008-10-26,05:44:31
39.906097,116.188261,0,273,39747.2392708333,2008-10-26,05:44:33
39.906096,116.188065,0,272,39747.2392939815,2008-10-26,05:44:35
39.906106,116.187944,0,272,39747.2393055556,2008-10-26,05:44:36
39.906105,116.187729,0,272,39747.2393287037,2008-10-26,05:44:38
39.906105,116.187503,0,273,39747.2393518519,2008-10-26,05:44:40
39.906095,116.187385,0,273,39747.2393634259,2008-10-26,05:44:41
39.906086,116.187263,0,273,39747.239375,2008-10-26,05:44:42
39.906072,116.187142,0,274,39747.2393865741,2008-10-26,05:44:43
39.906065,116.187005,0,275,39747.2393981481,2008-10-26,05:44:44
39.906068,116.186864,0,276,39747.2394097222,2008-10-26,05:44:45
39.906073,116.186726,0,277,39747.2394212963,2008-10-26,05:44:46
39.906077,116.186559,0,278,39747.2394328704,2008-10-26,05:44:47
39.906089,116.18639,0,278,39747.2394444444,2008-10-26,05:44:48
39.906089,116.186244,0,280,39747.2394560185,2008-10-26,05:44:49
39.906101,116.186101,0,281,39747.2394675926,2008-10-26,05:44:50
39.906105,116.185984,0,281,39747.2394791667,2008-10-26,05:44:51
39.906111,116.185857,0,282,39747.2394907407,2008-10-26,05:44:52
39.906123,116.185732,0,282,39747.2395023148,2008-10-26,05:44:53
39.906133,116.185525,0,279,39747.239525463,2008-10-26,05:44:55
39.906135,116.185323,0,272,39747.2395486111,2008-10-26,05:44:57
39.906127,116.185174,0,271,39747.2395717593,2008-10-26,05:44:59
39.906132,116.185008,0,271,39747.2396064815,2008-10-26,05:45:02
39.906113,116.184869,0,271,39747.2396412037,2008-10-26,05:45:05
39.906111,116.184712,0,271,39747.2396759259,2008-10-26,05:45:08
39.906143,116.184564,0,273,39747.2396990741,2008-10-26,05:45:10
39.906163,116.184412,0,275,39747.2397222222,2008-10-26,05:45:12
39.906175,116.18427,0,277,39747.2397453704,2008-10-26,05:45:14
39.906203,116.184154,0,278,39747.2397685185,2008-10-26,05:45:16
39.906247,116.184067,0,276,39747.2398263889,2008-10-26,05:45:21
39.906251,116.184081,0,276,39747.2398842593,2008-10-26,05:45:26
39.906257,116.184107,0,278,39747.2399421296,2008-10-26,05:45:31
39.906263,116.184107,0,279,39747.24,2008-10-26,05:45:36
39.906263,116.184107,0,279,39747.2400347222,2008-10-26,05:45:39
39.906257,116.18411,0,281,39747.2400578704,2008-10-26,05:45:41
39.906254,116.184123,0,282,39747.2401157407,2008-10-26,05:45:46
39.906251,116.184102,0,282,39747.2401736111,2008-10-26,05:45:51
39.906297,116.184101,0,279,39747.2402314815,2008-10-26,05:45:56
39.906275,116.184049,0,281,39747.2402893519,2008-10-26,05:46:01
39.90627,116.184056,0,286,39747.2403472222,2008-10-26,05:46:06
39.906275,116.184051,0,287,39747.2404050926,2008-10-26,05:46:11
39.906275,116.184051,0,287,39747.2404398148,2008-10-26,05:46:14
39.906275,116.18405,0,288,39747.240462963,2008-10-26,05:46:16
39.90625,116.183939,0,290,39747.2405208333,2008-10-26,05:46:21
39.90626,116.183783,0,293,39747.2405555556,2008-10-26,05:46:24
39.906268,116.18363,0,295,39747.2405787037,2008-10-26,05:46:26
39.906251,116.183468,0,295,39747.2406018519,2008-10-26,05:46:28
39.906227,116.183299,0,295,39747.240625,2008-10-26,05:46:30
39.906202,116.183129,0,295,39747.2406481481,2008-10-26,05:46:32
39.906192,116.182969,0,295,39747.2406712963,2008-10-26,05:46:34
39.906185,116.182797,0,295,39747.2406944444,2008-10-26,05:46:36
39.90618,116.182597,0,294,39747.2407175926,2008-10-26,05:46:38
39.906162,116.182429,0,293,39747.2407407407,2008-10-26,05:46:40
39.906167,116.182232,0,293,39747.2407638889,2008-10-26,05:46:42
39.906155,116.182029,0,294,39747.240787037,2008-10-26,05:46:44
39.906137,116.1818,0,294,39747.2408101852,2008-10-26,05:46:46
39.906132,116.181675,0,295,39747.2408217593,2008-10-26,05:46:47
39.906129,116.18155,0,295,39747.2408333333,2008-10-26,05:46:48
39.906126,116.181424,0,295,39747.2408449074,2008-10-26,05:46:49
39.906121,116.181297,0,296,39747.2408564815,2008-10-26,05:46:50
39.906117,116.181172,0,296,39747.2408680556,2008-10-26,05:46:51
39.906112,116.181051,0,297,39747.2408796296,2008-10-26,05:46:52
39.90611,116.180934,0,297,39747.2408912037,2008-10-26,05:46:53
39.90612,116.180807,0,297,39747.2409027778,2008-10-26,05:46:54
39.906113,116.180671,0,296,39747.2409143519,2008-10-26,05:46:55
39.906157,116.180491,0,293,39747.2409259259,2008-10-26,05:46:56
39.906139,116.180362,0,284,39747.2409490741,2008-10-26,05:46:58
39.906243,116.180288,0,279,39747.2409837963,2008-10-26,05:47:01
39.906343,116.180274,0,275,39747.2410069444,2008-10-26,05:47:03
39.906489,116.180274,0,275,39747.2410300926,2008-10-26,05:47:05
39.906591,116.180278,0,277,39747.2410416667,2008-10-26,05:47:06
39.906761,116.180269,0,276,39747.2410648148,2008-10-26,05:47:08
39.906851,116.180274,0,275,39747.2410763889,2008-10-26,05:47:09
39.907033,116.180302,0,277,39747.241099537,2008-10-26,05:47:11
39.907207,116.180292,0,283,39747.2411226852,2008-10-26,05:47:13
39.9073,116.180286,0,285,39747.2411342593,2008-10-26,05:47:14
39.907392,116.180279,0,288,39747.2411458333,2008-10-26,05:47:15
39.907501,116.18027,0,290,39747.2411574074,2008-10-26,05:47:16
39.907598,116.180275,0,293,39747.2411689815,2008-10-26,05:47:17
39.907694,116.18028,0,296,39747.2411805556,2008-10-26,05:47:18
39.907793,116.180292,0,298,39747.2411921296,2008-10-26,05:47:19
39.907893,116.180301,0,300,39747.2412037037,2008-10-26,05:47:20
39.907991,116.180305,0,304,39747.2412152778,2008-10-26,05:47:21
39.90809,116.180323,0,306,39747.2412268519,2008-10-26,05:47:22
39.908191,116.180332,0,308,39747.2412384259,2008-10-26,05:47:23
39.908282,116.180345,0,308,39747.24125,2008-10-26,05:47:24
39.908378,116.180351,0,310,39747.2412615741,2008-10-26,05:47:25
39.908476,116.180362,0,312,39747.2412731481,2008-10-26,05:47:26
39.908578,116.180377,0,314,39747.2412847222,2008-10-26,05:47:27
39.908683,116.180382,0,313,39747.2412962963,2008-10-26,05:47:28
39.908783,116.180402,0,317,39747.2413078704,2008-10-26,05:47:29
39.908886,116.180426,0,322,39747.2413194444,2008-10-26,05:47:30
39.908998,116.180443,0,326,39747.2413310185,2008-10-26,05:47:31
39.909107,116.180463,0,329,39747.2413425926,2008-10-26,05:47:32
39.909204,116.180483,0,332,39747.2413541667,2008-10-26,05:47:33
39.909302,116.180498,0,334,39747.2413657407,2008-10-26,05:47:34
39.909469,116.180534,0,339,39747.2413888889,2008-10-26,05:47:36
39.90961,116.180591,0,348,39747.241412037,2008-10-26,05:47:38
39.909732,116.180594,0,335,39747.2414351852,2008-10-26,05:47:40
39.909877,116.180586,0,325,39747.2414583333,2008-10-26,05:47:42
39.910032,116.180585,0,315,39747.2414814815,2008-10-26,05:47:44
39.91019,116.180582,0,307,39747.2415046296,2008-10-26,05:47:46
39.910331,116.180586,0,294,39747.2415277778,2008-10-26,05:47:48
39.910477,116.180589,0,283,39747.2415509259,2008-10-26,05:47:50
39.91065,116.180563,0,255,39747.2415740741,2008-10-26,05:47:52
39.910739,116.180565,0,246,39747.2415856481,2008-10-26,05:47:53
39.91085,116.180573,0,232,39747.2416087963,2008-10-26,05:47:55
39.910917,116.180611,0,230,39747.2416666667,2008-10-26,05:48:00
39.910917,116.180611,0,230,39747.2417013889,2008-10-26,05:48:03
39.910917,116.180612,0,233,39747.241724537,2008-10-26,05:48:05
39.910916,116.180581,0,233,39747.2417824074,2008-10-26,05:48:10
39.910916,116.180562,0,233,39747.2418402778,2008-10-26,05:48:15
39.910914,116.180537,0,233,39747.2418981481,2008-10-26,05:48:20
39.910914,116.180537,0,233,39747.2419328704,2008-10-26,05:48:23
39.910919,116.180529,0,224,39747.2419560185,2008-10-26,05:48:25
39.910948,116.180489,0,223,39747.2420138889,2008-10-26,05:48:30
39.911039,116.180521,0,218,39747.242037037,2008-10-26,05:48:32
39.911141,116.18051,0,218,39747.2420601852,2008-10-26,05:48:34
39.911274,116.180504,0,218,39747.2420833333,2008-10-26,05:48:36
39.91143,116.180511,0,218,39747.2421064815,2008-10-26,05:48:38
39.91161,116.180504,0,219,39747.2421296296,2008-10-26,05:48:40
39.911782,116.180523,0,218,39747.2421527778,2008-10-26,05:48:42
39.911945,116.180512,0,220,39747.2421759259,2008-10-26,05:48:44
39.912109,116.180478,0,222,39747.2421990741,2008-10-26,05:48:46
39.912281,116.180422,0,223,39747.2422222222,2008-10-26,05:48:48
39.912378,116.18038,0,224,39747.2422337963,2008-10-26,05:48:49
39.912507,116.180331,0,217,39747.2422569444,2008-10-26,05:48:51
39.912667,116.180292,0,218,39747.2422800926,2008-10-26,05:48:53
39.912828,116.180282,0,219,39747.2423032407,2008-10-26,05:48:55
39.912989,116.180309,0,222,39747.2423263889,2008-10-26,05:48:57
39.913144,116.180341,0,224,39747.242349537,2008-10-26,05:48:59
39.913307,116.180367,0,227,39747.2423726852,2008-10-26,05:49:01
39.91345,116.180373,0,231,39747.2423958333,2008-10-26,05:49:03
39.913554,116.180368,0,237,39747.2424189815,2008-10-26,05:49:05
39.913629,116.180369,0,258,39747.2424768518,2008-10-26,05:49:10
39.913648,116.18038,0,276,39747.2425347222,2008-10-26,05:49:15
39.913643,116.180351,0,284,39747.2425925926,2008-10-26,05:49:20
39.913707,116.180356,0,287,39747.242650463,2008-10-26,05:49:25
39.913803,116.180343,0,283,39747.2426736111,2008-10-26,05:49:27
39.913905,116.180344,0,277,39747.2426967593,2008-10-26,05:49:29
39.914028,116.180361,0,268,39747.2427199074,2008-10-26,05:49:31
39.914184,116.180366,0,263,39747.2427430556,2008-10-26,05:49:33
39.914356,116.180365,0,258,39747.2427662037,2008-10-26,05:49:35
39.914524,116.18037,0,258,39747.2427893518,2008-10-26,05:49:37
39.914675,116.180379,0,258,39747.2428125,2008-10-26,05:49:39
39.914797,116.180383,0,259,39747.2428356481,2008-10-26,05:49:41
39.914869,116.180443,0,263,39747.2428935185,2008-10-26,05:49:46
39.914877,116.180467,0,265,39747.2429513889,2008-10-26,05:49:51
39.914877,116.180467,0,265,39747.2429861111,2008-10-26,05:49:54
39.914874,116.180469,0,265,39747.2430092593,2008-10-26,05:49:56
39.914886,116.180468,0,265,39747.2430671296,2008-10-26,05:50:01
39.914988,116.180426,0,265,39747.2431018518,2008-10-26,05:50:04
39.915082,116.180408,0,262,39747.243125,2008-10-26,05:50:06
39.9152,116.180414,0,255,39747.2431481481,2008-10-26,05:50:08
39.915333,116.180423,0,254,39747.2431712963,2008-10-26,05:50:10
39.915477,116.180397,0,250,39747.2431944444,2008-10-26,05:50:12
39.915638,116.180389,0,240,39747.2432175926,2008-10-26,05:50:14
39.915811,116.180352,0,232,39747.2432407407,2008-10-26,05:50:16
39.91591,116.180344,0,227,39747.2432523148,2008-10-26,05:50:17
39.916016,116.180336,0,224,39747.2432638889,2008-10-26,05:50:18
39.916123,116.180323,0,223,39747.243275463,2008-10-26,05:50:19
39.916229,116.180313,0,223,39747.243287037,2008-10-26,05:50:20
39.91633,116.180306,0,223,39747.2432986111,2008-10-26,05:50:21
39.916426,116.180296,0,222,39747.2433101852,2008-10-26,05:50:22
39.91652,116.180299,0,221,39747.2433217593,2008-10-26,05:50:23
39.916612,116.180308,0,219,39747.2433333333,2008-10-26,05:50:24
39.916788,116.180325,0,219,39747.2433564815,2008-10-26,05:50:26
39.916878,116.180321,0,219,39747.2433680556,2008-10-26,05:50:27
39.917053,116.180326,0,221,39747.2433912037,2008-10-26,05:50:29
39.917207,116.18033,0,222,39747.2434143518,2008-10-26,05:50:31
39.917373,116.180326,0,208,39747.2434375,2008-10-26,05:50:33
39.917462,116.180331,0,199,39747.2434490741,2008-10-26,05:50:34
39.917634,116.180329,0,193,39747.2434722222,2008-10-26,05:50:36
39.917727,116.180326,0,190,39747.2434837963,2008-10-26,05:50:37
39.917903,116.180322,0,187,39747.2435069444,2008-10-26,05:50:39
39.917996,116.180319,0,185,39747.2435185185,2008-10-26,05:50:40
39.918088,116.180326,0,182,39747.2435300926,2008-10-26,05:50:41
39.918182,116.180331,0,179,39747.2435416667,2008-10-26,05:50:42
39.918277,116.180337,0,176,39747.2435532407,2008-10-26,05:50:43
39.918369,116.18034,0,174,39747.2435648148,2008-10-26,05:50:44
39.91846,116.180346,0,173,39747.2435763889,2008-10-26,05:50:45
39.918551,116.18035,0,172,39747.243587963,2008-10-26,05:50:46
39.918643,116.180351,0,171,39747.243599537,2008-10-26,05:50:47
39.91874,116.180356,0,166,39747.2436111111,2008-10-26,05:50:48
39.918837,116.180365,0,161,39747.2436226852,2008-10-26,05:50:49
39.918927,116.180353,0,157,39747.2436342593,2008-10-26,05:50:50
39.919029,116.180351,0,152,39747.2436458333,2008-10-26,05:50:51
39.919127,116.180354,0,149,39747.2436574074,2008-10-26,05:50:52
39.919223,116.180362,0,142,39747.2436689815,2008-10-26,05:50:53
39.919407,116.180365,0,139,39747.2436921296,2008-10-26,05:50:55
39.919583,116.180366,0,138,39747.2437152778,2008-10-26,05:50:57
39.919745,116.180366,0,137,39747.2437384259,2008-10-26,05:50:59
39.919897,116.180357,0,129,39747.2437615741,2008-10-26,05:51:01
39.920031,116.180372,0,127,39747.2437847222,2008-10-26,05:51:03
39.920181,116.180377,0,126,39747.2438078704,2008-10-26,05:51:05
39.920343,116.180365,0,129,39747.2438310185,2008-10-26,05:51:07
39.920505,116.180362,0,128,39747.2438541667,2008-10-26,05:51:09
39.920634,116.180384,0,135,39747.2438773148,2008-10-26,05:51:11
39.920736,116.180403,0,144,39747.243900463,2008-10-26,05:51:13
39.920798,116.180398,0,169,39747.2439583333,2008-10-26,05:51:18
39.920796,116.180397,0,170,39747.2440162037,2008-10-26,05:51:23
39.920796,116.180397,0,170,39747.2440509259,2008-10-26,05:51:26
39.920796,116.180396,0,171,39747.2440740741,2008-10-26,05:51:28
39.920884,116.180371,0,179,39747.2441087963,2008-10-26,05:51:31
39.92098,116.180367,0,173,39747.2441319444,2008-10-26,05:51:33
39.921075,116.180354,0,173,39747.2441550926,2008-10-26,05:51:35
39.921185,116.18035,0,172,39747.2441782407,2008-10-26,05:51:37
39.921305,116.180365,0,170,39747.2442013889,2008-10-26,05:51:39
39.921441,116.18037,0,171,39747.244224537,2008-10-26,05:51:41
39.921577,116.180381,0,172,39747.2442476852,2008-10-26,05:51:43
39.921735,116.180381,0,171,39747.2442708333,2008-10-26,05:51:45
39.921912,116.18039,0,163,39747.2442939815,2008-10-26,05:51:47
39.922005,116.180388,0,162,39747.2443055556,2008-10-26,05:51:48
39.922174,116.180398,0,158,39747.2443287037,2008-10-26,05:51:50
39.922355,116.180379,0,157,39747.2443518518,2008-10-26,05:51:52
39.922493,116.180375,0,159,39747.244375,2008-10-26,05:51:54
39.922604,116.180382,0,164,39747.2443981481,2008-10-26,05:51:56
39.922721,116.180366,0,172,39747.2444328704,2008-10-26,05:51:59
39.922805,116.180413,0,177,39747.2444907407,2008-10-26,05:52:04
39.922802,116.180445,0,188,39747.2445486111,2008-10-26,05:52:09
39.922793,116.180446,0,189,39747.2446064815,2008-10-26,05:52:14
39.922793,116.180446,0,189,39747.2446412037,2008-10-26,05:52:17
39.922792,116.180447,0,190,39747.2446643518,2008-10-26,05:52:19
39.922919,116.180455,0,191,39747.2447222222,2008-10-26,05:52:24
39.92303,116.180458,0,193,39747.2447453704,2008-10-26,05:52:26
39.923145,116.180465,0,194,39747.2447685185,2008-10-26,05:52:28
39.923269,116.180455,0,196,39747.2447916667,2008-10-26,05:52:30
39.923368,116.180446,0,192,39747.2448148148,2008-10-26,05:52:32
39.923471,116.180462,0,195,39747.244849537,2008-10-26,05:52:35
39.923583,116.180443,0,192,39747.2448842593,2008-10-26,05:52:38
39.923683,116.180435,0,186,39747.2449074074,2008-10-26,05:52:40
39.923811,116.180436,0,183,39747.2449305556,2008-10-26,05:52:42
39.923976,116.180426,0,173,39747.2449537037,2008-10-26,05:52:44
39.924163,116.18041,0,171,39747.2449768518,2008-10-26,05:52:46
39.924255,116.180396,0,170,39747.2449884259,2008-10-26,05:52:47
39.924347,116.180377,0,168,39747.245,2008-10-26,05:52:48
39.924439,116.180354,0,167,39747.2450115741,2008-10-26,05:52:49
39.924529,116.180324,0,166,39747.2450231481,2008-10-26,05:52:50
39.924634,116.18029,0,164,39747.2450347222,2008-10-26,05:52:51
39.924725,116.180222,0,164,39747.2450462963,2008-10-26,05:52:52
39.924825,116.180177,0,163,39747.2450578704,2008-10-26,05:52:53
39.924929,116.180125,0,163,39747.2450694444,2008-10-26,05:52:54
39.925032,116.180087,0,163,39747.2450810185,2008-10-26,05:52:55
39.925132,116.180048,0,165,39747.2450925926,2008-10-26,05:52:56
39.925231,116.180008,0,164,39747.2451041667,2008-10-26,05:52:57
39.925324,116.179968,0,163,39747.2451157407,2008-10-26,05:52:58
39.925411,116.179934,0,164,39747.2451273148,2008-10-26,05:52:59
39.925559,116.179881,0,164,39747.245150463,2008-10-26,05:53:01
39.925669,116.179835,0,163,39747.2451736111,2008-10-26,05:53:03
39.925729,116.179803,0,161,39747.2452314815,2008-10-26,05:53:08
39.925727,116.179795,0,165,39747.2452893518,2008-10-26,05:53:13
39.925725,116.179795,0,163,39747.2453472222,2008-10-26,05:53:18
39.925719,116.179795,0,162,39747.2454050926,2008-10-26,05:53:23
39.925716,116.179794,0,162,39747.245462963,2008-10-26,05:53:28
39.925717,116.179793,0,162,39747.2455208333,2008-10-26,05:53:33
39.925723,116.179793,0,162,39747.2455787037,2008-10-26,05:53:38
39.925723,116.179793,0,162,39747.2456134259,2008-10-26,05:53:41
39.925726,116.179792,0,162,39747.2456365741,2008-10-26,05:53:43
39.925746,116.179782,0,163,39747.2456944444,2008-10-26,05:53:48
39.925817,116.179745,0,165,39747.2457523148,2008-10-26,05:53:53
39.925935,116.179707,0,161,39747.2457986111,2008-10-26,05:53:57
39.926021,116.179675,0,160,39747.2458333333,2008-10-26,05:54:00
39.926125,116.179618,0,154,39747.2458680556,2008-10-26,05:54:03
39.926222,116.179583,0,153,39747.2458912037,2008-10-26,05:54:05
39.926316,116.179557,0,149,39747.2459143519,2008-10-26,05:54:07
39.926436,116.179491,0,144,39747.2459490741,2008-10-26,05:54:10
39.926535,116.17945,0,142,39747.2459722222,2008-10-26,05:54:12
39.926654,116.179402,0,141,39747.2459953704,2008-10-26,05:54:14
39.926786,116.179362,0,141,39747.2460185185,2008-10-26,05:54:16
39.926918,116.179302,0,144,39747.2460416667,2008-10-26,05:54:18
39.927025,116.17925,0,147,39747.2460648148,2008-10-26,05:54:20
39.927083,116.17924,0,148,39747.2461226852,2008-10-26,05:54:25
39.927078,116.179249,0,147,39747.2461805556,2008-10-26,05:54:30
39.927078,116.179249,0,147,39747.2462152778,2008-10-26,05:54:33
39.927084,116.179249,0,147,39747.2462384259,2008-10-26,05:54:35
39.927102,116.179266,0,147,39747.2462962963,2008-10-26,05:54:40
39.927207,116.179222,0,146,39747.2463541667,2008-10-26,05:54:45
39.927298,116.179175,0,146,39747.2463888889,2008-10-26,05:54:48
39.927381,116.179121,0,147,39747.2464236111,2008-10-26,05:54:51
39.927487,116.179066,0,146,39747.2464699074,2008-10-26,05:54:55
39.927568,116.179006,0,148,39747.2465046296,2008-10-26,05:54:58
39.927649,116.178932,0,145,39747.2465509259,2008-10-26,05:55:02
39.927689,116.178909,0,145,39747.2466087963,2008-10-26,05:55:07
39.927686,116.178908,0,143,39747.2466666667,2008-10-26,05:55:12
39.92768,116.17891,0,143,39747.246724537,2008-10-26,05:55:17
39.92768,116.17891,0,143,39747.2467592593,2008-10-26,05:55:20
39.927681,116.178909,0,143,39747.2467824074,2008-10-26,05:55:22
39.927692,116.178904,0,143,39747.2468402778,2008-10-26,05:55:27
39.927768,116.178887,0,142,39747.2468981481,2008-10-26,05:55:32
39.927875,116.178861,0,145,39747.2469560185,2008-10-26,05:55:37
39.927978,116.178816,0,144,39747.2469907407,2008-10-26,05:55:40
39.928062,116.178772,0,140,39747.2470138889,2008-10-26,05:55:42
39.928184,116.178733,0,143,39747.2470486111,2008-10-26,05:55:45
39.928308,116.178705,0,142,39747.2470833333,2008-10-26,05:55:48
39.928415,116.178656,0,144,39747.2471064815,2008-10-26,05:55:50
39.928518,116.178621,0,146,39747.2471296296,2008-10-26,05:55:52
39.928619,116.178586,0,148,39747.2471527778,2008-10-26,05:55:54
39.928717,116.178527,0,148,39747.2471759259,2008-10-26,05:55:56
39.928811,116.178501,0,149,39747.2471990741,2008-10-26,05:55:58
39.9289,116.178472,0,150,39747.2472222222,2008-10-26,05:56:00
39.929028,116.178419,0,161,39747.2472569444,2008-10-26,05:56:03
39.929131,116.178394,0,161,39747.2472800926,2008-10-26,05:56:05
39.929237,116.178346,0,164,39747.2473032407,2008-10-26,05:56:07
39.929354,116.17832,0,163,39747.2473263889,2008-10-26,05:56:09
39.929453,116.178267,0,156,39747.2473611111,2008-10-26,05:56:12
39.929521,116.178177,0,153,39747.2473958333,2008-10-26,05:56:15
39.929548,116.178058,0,153,39747.2474305556,2008-10-26,05:56:18
39.929526,116.177942,0,150,39747.2474768519,2008-10-26,05:56:22
39.929496,116.17785,0,146,39747.2475347222,2008-10-26,05:56:27
39.929481,116.177813,0,141,39747.2475925926,2008-10-26,05:56:32
39.929461,116.177776,0,133,39747.247650463,2008-10-26,05:56:37
39.929437,116.177809,0,133,39747.2477083333,2008-10-26,05:56:42
39.929494,116.177794,0,138,39747.2477662037,2008-10-26,05:56:47
39.929508,116.177752,0,144,39747.2478240741,2008-10-26,05:56:52
39.929685,116.177696,0,126,39747.2478472222,2008-10-26,05:56:54
39.929786,116.177748,0,125,39747.2478703704,2008-10-26,05:56:56
39.929878,116.177807,0,121,39747.2479050926,2008-10-26,05:56:59
39.929972,116.177798,0,123,39747.247962963,2008-10-26,05:57:04
39.93008,116.17774,0,124,39747.2479976852,2008-10-26,05:57:07
39.930184,116.177647,0,121,39747.2480324074,2008-10-26,05:57:10
39.930292,116.177596,0,120,39747.2480555556,2008-10-26,05:57:12
39.930409,116.177557,0,119,39747.2480787037,2008-10-26,05:57:14
39.930544,116.177547,0,129,39747.2481018519,2008-10-26,05:57:16
39.93069,116.177506,0,131,39747.248125,2008-10-26,05:57:18
39.930821,116.17748,0,138,39747.2481481481,2008-10-26,05:57:20
39.930959,116.177438,0,139,39747.2481712963,2008-10-26,05:57:22
39.931096,116.177399,0,140,39747.2481944444,2008-10-26,05:57:24
39.931226,116.177377,0,144,39747.2482175926,2008-10-26,05:57:26
39.931351,116.177351,0,143,39747.2482407407,2008-10-26,05:57:28
39.931475,116.177324,0,151,39747.2482638889,2008-10-26,05:57:30
39.931602,116.177279,0,153,39747.248287037,2008-10-26,05:57:32
39.931722,116.177245,0,157,39747.2483101852,2008-10-26,05:57:34
39.931842,116.177226,0,167,39747.2483333333,2008-10-26,05:57:36
39.931967,116.177214,0,175,39747.2483564815,2008-10-26,05:57:38
39.932097,116.177188,0,180,39747.2483796296,2008-10-26,05:57:40
39.932238,116.177169,0,186,39747.2484027778,2008-10-26,05:57:42
39.932356,116.177142,0,192,39747.2484259259,2008-10-26,05:57:44
39.932455,116.17714,0,191,39747.2484490741,2008-10-26,05:57:46
39.932548,116.177128,0,192,39747.2484837963,2008-10-26,05:57:49
39.932571,116.177095,0,198,39747.2485416667,2008-10-26,05:57:54
39.932566,116.177096,0,193,39747.248599537,2008-10-26,05:57:59
39.932566,116.177096,0,193,39747.2486342593,2008-10-26,05:58:02
39.932568,116.1771,0,195,39747.2486574074,2008-10-26,05:58:04
39.932654,116.177199,0,186,39747.2486921296,2008-10-26,05:58:07
39.932755,116.177247,0,185,39747.2487268519,2008-10-26,05:58:10
39.932863,116.177273,0,179,39747.2487615741,2008-10-26,05:58:13
39.932952,116.177306,0,173,39747.2487962963,2008-10-26,05:58:16
39.933005,116.177399,0,169,39747.2488425926,2008-10-26,05:58:20
39.933028,116.177516,0,167,39747.2488657407,2008-10-26,05:58:22
39.933038,116.177657,0,165,39747.2488888889,2008-10-26,05:58:24
39.93304,116.177809,0,163,39747.248912037,2008-10-26,05:58:26
39.933047,116.177999,0,162,39747.2489351852,2008-10-26,05:58:28
39.933063,116.178207,0,157,39747.2489583333,2008-10-26,05:58:30
39.933081,116.178432,0,154,39747.2489814815,2008-10-26,05:58:32
39.933108,116.178646,0,153,39747.2490046296,2008-10-26,05:58:34
39.933109,116.178876,0,150,39747.2490277778,2008-10-26,05:58:36
39.933109,116.178994,0,149,39747.2490393519,2008-10-26,05:58:37
39.933101,116.179118,0,148,39747.2490509259,2008-10-26,05:58:38
39.9331,116.179241,0,146,39747.2490625,2008-10-26,05:58:39
39.933101,116.179364,0,145,39747.2490740741,2008-10-26,05:58:40
39.933082,116.179501,0,142,39747.2490856481,2008-10-26,05:58:41
39.933071,116.179734,0,139,39747.2491087963,2008-10-26,05:58:43
39.933102,116.179945,0,138,39747.2491319444,2008-10-26,05:58:45
39.933122,116.180146,0,138,39747.2491550926,2008-10-26,05:58:47
39.933152,116.18033,0,139,39747.2491782407,2008-10-26,05:58:49
39.933184,116.180467,0,141,39747.2492013889,2008-10-26,05:58:51
39.933242,116.180496,0,135,39747.2492592593,2008-10-26,05:58:56
39.933252,116.180493,0,141,39747.2493171296,2008-10-26,05:59:01
39.933161,116.180468,0,137,39747.2493634259,2008-10-26,05:59:05
39.933114,116.180462,0,138,39747.2494212963,2008-10-26,05:59:10
39.933137,116.180487,0,131,39747.2494791667,2008-10-26,05:59:15
39.93314,116.180594,0,130,39747.249537037,2008-10-26,05:59:20
39.933157,116.180712,0,130,39747.2495601852,2008-10-26,05:59:22
39.933187,116.180864,0,130,39747.2495833333,2008-10-26,05:59:24
39.933189,116.181049,0,128,39747.2496064815,2008-10-26,05:59:26
39.933206,116.181253,0,126,39747.2496296296,2008-10-26,05:59:28
39.933233,116.181439,0,125,39747.2496412037,2008-10-26,05:59:29
39.933242,116.181578,0,122,39747.2496527778,2008-10-26,05:59:30
39.933274,116.181691,0,119,39747.2496643519,2008-10-26,05:59:31
39.933336,116.18191,0,113,39747.2496875,2008-10-26,05:59:33
39.933407,116.182081,0,106,39747.2497106481,2008-10-26,05:59:35
39.933429,116.182232,0,103,39747.2497337963,2008-10-26,05:59:37
39.933424,116.182409,0,101,39747.2497569444,2008-10-26,05:59:39
39.933421,116.182589,0,95,39747.2497800926,2008-10-26,05:59:41
39.933416,116.182761,0,89,39747.2498032407,2008-10-26,05:59:43
39.933414,116.182947,0,84,39747.2498263889,2008-10-26,05:59:45
39.933413,116.183147,0,81,39747.249849537,2008-10-26,05:59:47
39.933398,116.183367,0,77,39747.2498726852,2008-10-26,05:59:49
39.933395,116.183595,0,73,39747.2498958333,2008-10-26,05:59:51
39.933398,116.183831,0,71,39747.2499189815,2008-10-26,05:59:53
39.933413,116.184071,0,70,39747.2499421296,2008-10-26,05:59:55
39.933418,116.184287,0,67,39747.2499652778,2008-10-26,05:59:57
39.933411,116.184496,0,64,39747.2499884259,2008-10-26,05:59:59
39.933413,116.184613,0,61,39747.25,2008-10-26,06:00:00
39.933418,116.184811,0,57,39747.2500231481,2008-10-26,06:00:02
39.933432,116.18499,0,54,39747.2500462963,2008-10-26,06:00:04
39.93344,116.185167,0,51,39747.2500694444,2008-10-26,06:00:06
39.933438,116.185332,0,48,39747.2500925926,2008-10-26,06:00:08
39.933438,116.185493,0,45,39747.2501157407,2008-10-26,06:00:10
39.933443,116.18566,0,42,39747.2501388889,2008-10-26,06:00:12
39.93347,116.185832,0,39,39747.250162037,2008-10-26,06:00:14
39.933502,116.186006,0,38,39747.2501851852,2008-10-26,06:00:16
39.933512,116.186188,0,36,39747.2502083333,2008-10-26,06:00:18
39.93352,116.186367,0,35,39747.2502314815,2008-10-26,06:00:20
39.933526,116.186538,0,34,39747.2502546296,2008-10-26,06:00:22
39.933527,116.186699,0,35,39747.2502777778,2008-10-26,06:00:24
39.933535,116.186867,0,34,39747.2503009259,2008-10-26,06:00:26
39.93353,116.187047,0,34,39747.2503240741,2008-10-26,06:00:28
39.933517,116.187223,0,33,39747.2503472222,2008-10-26,06:00:30
39.933519,116.187389,0,32,39747.2503703704,2008-10-26,06:00:32
39.933482,116.187571,0,29,39747.2503935185,2008-10-26,06:00:34
39.933487,116.187757,0,29,39747.2504166667,2008-10-26,06:00:36
39.933487,116.187958,0,28,39747.2504398148,2008-10-26,06:00:38
39.933489,116.18815,0,27,39747.250462963,2008-10-26,06:00:40
39.933498,116.188349,0,26,39747.2504861111,2008-10-26,06:00:42
39.93349,116.188553,0,26,39747.2505092593,2008-10-26,06:00:44
39.933477,116.188739,0,26,39747.2505324074,2008-10-26,06:00:46
39.933477,116.188882,0,27,39747.2505555556,2008-10-26,06:00:48
39.93348,116.188987,0,27,39747.2506134259,2008-10-26,06:00:53
39.933463,116.188947,0,31,39747.2506712963,2008-10-26,06:00:58
39.933406,116.188932,0,43,39747.2507291667,2008-10-26,06:01:03
39.933348,116.189054,0,60,39747.2507638889,2008-10-26,06:01:06
39.933365,116.189204,0,65,39747.250787037,2008-10-26,06:01:08
39.933386,116.189382,0,70,39747.2508101852,2008-10-26,06:01:10
39.933384,116.189599,0,73,39747.2508333333,2008-10-26,06:01:12
39.933378,116.189727,0,74,39747.2508449074,2008-10-26,06:01:13
39.933353,116.189864,0,75,39747.2508564815,2008-10-26,06:01:14
39.933354,116.189988,0,77,39747.2508680556,2008-10-26,06:01:15
39.933367,116.190116,0,77,39747.2508796296,2008-10-26,06:01:16
39.933374,116.19025,0,78,39747.2508912037,2008-10-26,06:01:17
39.933375,116.19039,0,79,39747.2509027778,2008-10-26,06:01:18
39.933375,116.19053,0,79,39747.2509143518,2008-10-26,06:01:19
39.933377,116.190672,0,79,39747.2509259259,2008-10-26,06:01:20
39.933369,116.190816,0,80,39747.2509375,2008-10-26,06:01:21
39.933362,116.190962,0,80,39747.2509490741,2008-10-26,06:01:22
39.933368,116.191105,0,80,39747.2509606481,2008-10-26,06:01:23
39.933385,116.191236,0,81,39747.2509722222,2008-10-26,06:01:24
39.933388,116.191389,0,80,39747.2509837963,2008-10-26,06:01:25
39.93338,116.191539,0,81,39747.2509953704,2008-10-26,06:01:26
39.933382,116.191677,0,85,39747.2510069444,2008-10-26,06:01:27
39.933382,116.191811,0,86,39747.2510185185,2008-10-26,06:01:28
39.933384,116.191942,0,88,39747.2510300926,2008-10-26,06:01:29
39.933391,116.192067,0,89,39747.2510416667,2008-10-26,06:01:30
39.93339,116.192194,0,90,39747.2510532407,2008-10-26,06:01:31
39.933387,116.192322,0,90,39747.2510648148,2008-10-26,06:01:32
39.933389,116.192439,0,91,39747.2510763889,2008-10-26,06:01:33
39.933388,116.19256,0,93,39747.251087963,2008-10-26,06:01:34
39.933383,116.192679,0,93,39747.251099537,2008-10-26,06:01:35
39.933386,116.192891,0,97,39747.2511226852,2008-10-26,06:01:37
39.933379,116.193049,0,104,39747.2511458333,2008-10-26,06:01:39
39.933386,116.19318,0,106,39747.2511689815,2008-10-26,06:01:41
39.933421,116.193217,0,124,39747.2512268518,2008-10-26,06:01:46
39.933402,116.193188,0,127,39747.2512847222,2008-10-26,06:01:51
39.933391,116.193186,0,130,39747.2513425926,2008-10-26,06:01:56
39.933383,116.193151,0,134,39747.251400463,2008-10-26,06:02:01
39.933382,116.193127,0,140,39747.2514583333,2008-10-26,06:02:06
39.933382,116.193127,0,140,39747.2514930556,2008-10-26,06:02:09
39.933374,116.19312,0,145,39747.2515162037,2008-10-26,06:02:11
39.933356,116.193163,0,149,39747.2515740741,2008-10-26,06:02:16
39.933363,116.193288,0,149,39747.2516087963,2008-10-26,06:02:19
39.933399,116.193459,0,156,39747.2516435185,2008-10-26,06:02:22
39.933506,116.193568,0,162,39747.2516782407,2008-10-26,06:02:25
39.933619,116.193605,0,165,39747.2517013889,2008-10-26,06:02:27
39.933758,116.193609,0,163,39747.251724537,2008-10-26,06:02:29
39.933903,116.193597,0,164,39747.2517476852,2008-10-26,06:02:31
39.934055,116.193589,0,166,39747.2517708333,2008-10-26,06:02:33
39.934214,116.193603,0,173,39747.2517939815,2008-10-26,06:02:35
39.934379,116.193607,0,172,39747.2518171296,2008-10-26,06:02:37
39.934537,116.193607,0,170,39747.2518402778,2008-10-26,06:02:39
39.934678,116.193588,0,171,39747.2518634259,2008-10-26,06:02:41
39.9348,116.193586,0,178,39747.2518865741,2008-10-26,06:02:43
39.934895,116.193572,0,191,39747.2519212963,2008-10-26,06:02:46
39.934893,116.193544,0,185,39747.2519791667,2008-10-26,06:02:51
39.934893,116.193544,0,185,39747.2520138889,2008-10-26,06:02:54
39.93489,116.193543,0,188,39747.252037037,2008-10-26,06:02:56
39.934978,116.193557,0,186,39747.2520949074,2008-10-26,06:03:01
39.93507,116.193562,0,184,39747.2521180556,2008-10-26,06:03:03
39.935184,116.193569,0,174,39747.2521412037,2008-10-26,06:03:05
39.935338,116.19355,0,167,39747.2521643518,2008-10-26,06:03:07
39.935497,116.193537,0,160,39747.2521875,2008-10-26,06:03:09
39.935593,116.193527,0,154,39747.2521990741,2008-10-26,06:03:10
39.935772,116.193532,0,146,39747.2522222222,2008-10-26,06:03:12
39.935863,116.193538,0,141,39747.2522337963,2008-10-26,06:03:13
39.935955,116.193542,0,134,39747.2522453704,2008-10-26,06:03:14
39.936053,116.193551,0,129,39747.2522569444,2008-10-26,06:03:15
39.936153,116.193555,0,125,39747.2522685185,2008-10-26,06:03:16
39.936251,116.193562,0,123,39747.2522800926,2008-10-26,06:03:17
39.936341,116.193569,0,121,39747.2522916667,2008-10-26,06:03:18
39.936436,116.193575,0,118,39747.2523032407,2008-10-26,06:03:19
39.936526,116.193581,0,115,39747.2523148148,2008-10-26,06:03:20
39.936622,116.193591,0,112,39747.2523263889,2008-10-26,06:03:21
39.936794,116.19361,0,112,39747.252349537,2008-10-26,06:03:23
39.936887,116.193613,0,111,39747.2523611111,2008-10-26,06:03:24
39.936978,116.193627,0,115,39747.2523726852,2008-10-26,06:03:25
39.937071,116.193632,0,115,39747.2523842593,2008-10-26,06:03:26
39.937168,116.193636,0,113,39747.2523958333,2008-10-26,06:03:27
39.937264,116.19365,0,115,39747.2524074074,2008-10-26,06:03:28
39.937369,116.193658,0,113,39747.2524189815,2008-10-26,06:03:29
39.937468,116.193675,0,115,39747.2524305556,2008-10-26,06:03:30
39.937564,116.193687,0,115,39747.2524421296,2008-10-26,06:03:31
39.937665,116.193698,0,115,39747.2524537037,2008-10-26,06:03:32
39.937766,116.193713,0,116,39747.2524652778,2008-10-26,06:03:33
39.937858,116.193733,0,117,39747.2524768518,2008-10-26,06:03:34
39.937951,116.193745,0,117,39747.2524884259,2008-10-26,06:03:35
39.938047,116.193749,0,118,39747.2525,2008-10-26,06:03:36
39.938214,116.19376,0,120,39747.2525231481,2008-10-26,06:03:38
39.938352,116.193791,0,129,39747.2525462963,2008-10-26,06:03:40
39.938496,116.193812,0,128,39747.2525694444,2008-10-26,06:03:42
39.938634,116.19383,0,129,39747.2525925926,2008-10-26,06:03:44
39.938789,116.193851,0,129,39747.2526157407,2008-10-26,06:03:46
39.938934,116.193867,0,134,39747.2526388889,2008-10-26,06:03:48
39.9391,116.193901,0,141,39747.252662037,2008-10-26,06:03:50
39.939261,116.19394,0,142,39747.2526851852,2008-10-26,06:03:52
39.93942,116.193981,0,139,39747.2527083333,2008-10-26,06:03:54
39.939571,116.19403,0,137,39747.2527314815,2008-10-26,06:03:56
39.939719,116.19408,0,137,39747.2527546296,2008-10-26,06:03:58
39.939888,116.194117,0,134,39747.2527777778,2008-10-26,06:04:00
39.940058,116.194151,0,128,39747.2528009259,2008-10-26,06:04:02
39.94023,116.194186,0,127,39747.2528240741,2008-10-26,06:04:04
39.940327,116.194213,0,128,39747.2528356481,2008-10-26,06:04:05
39.940418,116.194232,0,130,39747.2528472222,2008-10-26,06:04:06
39.940511,116.194249,0,132,39747.2528587963,2008-10-26,06:04:07
39.940686,116.194277,0,137,39747.2528819444,2008-10-26,06:04:09
39.940776,116.194286,0,138,39747.2528935185,2008-10-26,06:04:10
39.940854,116.194334,0,164,39747.2529050926,2008-10-26,06:04:11
39.941003,116.194365,0,185,39747.2529282407,2008-10-26,06:04:13
39.941152,116.194361,0,184,39747.2529513889,2008-10-26,06:04:15
39.94127,116.194366,0,187,39747.252974537,2008-10-26,06:04:17
39.941377,116.194368,0,190,39747.2529976852,2008-10-26,06:04:19
39.941483,116.194348,0,186,39747.2530208333,2008-10-26,06:04:21
39.941585,116.194309,0,179,39747.2530439815,2008-10-26,06:04:23
39.941695,116.194264,0,164,39747.2530671296,2008-10-26,06:04:25
39.941794,116.194249,0,162,39747.2530902778,2008-10-26,06:04:27
39.941887,116.194264,0,170,39747.2531134259,2008-10-26,06:04:29
39.941989,116.194314,0,189,39747.2531481481,2008-10-26,06:04:32
39.942104,116.194307,0,178,39747.2531828704,2008-10-26,06:04:35
39.942149,116.194274,0,172,39747.2532407407,2008-10-26,06:04:40
39.942153,116.194238,0,161,39747.2532986111,2008-10-26,06:04:45
39.942158,116.194237,0,156,39747.2533564815,2008-10-26,06:04:50
39.942161,116.194238,0,152,39747.2534143519,2008-10-26,06:04:55
39.942159,116.194238,0,150,39747.2534722222,2008-10-26,06:05:00
39.942157,116.194241,0,150,39747.2535300926,2008-10-26,06:05:05
39.942157,116.194241,0,150,39747.2535648148,2008-10-26,06:05:08
39.942154,116.194243,0,150,39747.253587963,2008-10-26,06:05:10
39.94217,116.194246,0,150,39747.2536458333,2008-10-26,06:05:15
39.942187,116.194275,0,149,39747.2537037037,2008-10-26,06:05:20
39.942192,116.194315,0,149,39747.2537615741,2008-10-26,06:05:25
39.942182,116.194324,0,149,39747.2538194444,2008-10-26,06:05:30
39.942327,116.194479,0,153,39747.2538657407,2008-10-26,06:05:34
39.942458,116.194545,0,158,39747.2538888889,2008-10-26,06:05:36
39.942586,116.194528,0,161,39747.253912037,2008-10-26,06:05:38
39.942707,116.19449,0,166,39747.2539351852,2008-10-26,06:05:40
39.942829,116.194444,0,168,39747.2539583333,2008-10-26,06:05:42
39.942953,116.194415,0,169,39747.2539814815,2008-10-26,06:05:44
39.943082,116.194379,0,173,39747.2540046296,2008-10-26,06:05:46
39.943212,116.194351,0,177,39747.2540277778,2008-10-26,06:05:48
39.943339,116.19433,0,179,39747.2540509259,2008-10-26,06:05:50
39.943462,116.194321,0,181,39747.2540740741,2008-10-26,06:05:52
39.94358,116.194311,0,190,39747.2540972222,2008-10-26,06:05:54
39.943696,116.194293,0,196,39747.2541203704,2008-10-26,06:05:56
39.943804,116.19426,0,206,39747.2541435185,2008-10-26,06:05:58
39.943926,116.194256,0,213,39747.2541666667,2008-10-26,06:06:00
39.944025,116.19426,0,222,39747.2541898148,2008-10-26,06:06:02
39.944126,116.19426,0,229,39747.254224537,2008-10-26,06:06:05
39.94414,116.194184,0,218,39747.2542824074,2008-10-26,06:06:10
39.94414,116.194184,0,218,39747.2543171296,2008-10-26,06:06:13
39.944148,116.194183,0,225,39747.2543402778,2008-10-26,06:06:15
39.944238,116.194159,0,228,39747.254375,2008-10-26,06:06:18
39.944339,116.194172,0,245,39747.2544097222,2008-10-26,06:06:21
39.944427,116.194192,0,265,39747.2544444444,2008-10-26,06:06:24
39.944537,116.194187,0,268,39747.2544791667,2008-10-26,06:06:27
39.944608,116.194215,0,297,39747.2545023148,2008-10-26,06:06:29
39.94474,116.1942,0,304,39747.254537037,2008-10-26,06:06:32
39.944845,116.194181,0,303,39747.2545601852,2008-10-26,06:06:34
39.944954,116.194149,0,311,39747.2545833333,2008-10-26,06:06:36
39.945057,116.194098,0,311,39747.2546064815,2008-10-26,06:06:38
39.945165,116.194044,0,308,39747.2546296296,2008-10-26,06:06:40
39.945274,116.193969,0,297,39747.2546527778,2008-10-26,06:06:42
39.945396,116.193893,0,296,39747.2546759259,2008-10-26,06:06:44
39.94552,116.193796,0,295,39747.2546990741,2008-10-26,06:06:46
39.945639,116.193702,0,290,39747.2547222222,2008-10-26,06:06:48
39.945763,116.193594,0,283,39747.2547453704,2008-10-26,06:06:50
39.945881,116.193511,0,281,39747.2547685185,2008-10-26,06:06:52
39.945996,116.193428,0,275,39747.2547916667,2008-10-26,06:06:54
39.94612,116.193324,0,262,39747.2548148148,2008-10-26,06:06:56
39.946246,116.193223,0,250,39747.254837963,2008-10-26,06:06:58
39.946364,116.193128,0,246,39747.2548611111,2008-10-26,06:07:00
39.946465,116.193033,0,245,39747.2548842593,2008-10-26,06:07:02
39.946564,116.192963,0,240,39747.2549189815,2008-10-26,06:07:05
39.946596,116.19292,0,220,39747.2549768519,2008-10-26,06:07:10
39.946612,116.192908,0,222,39747.2550347222,2008-10-26,06:07:15
39.94669,116.19284,0,216,39747.2550925926,2008-10-26,06:07:20
39.946749,116.192725,0,203,39747.2551273148,2008-10-26,06:07:23
39.94675,116.192606,0,197,39747.255162037,2008-10-26,06:07:26
39.946759,116.192434,0,192,39747.2552083333,2008-10-26,06:07:30
39.946759,116.192308,0,188,39747.2552314815,2008-10-26,06:07:32
39.94677,116.192163,0,186,39747.2552546296,2008-10-26,06:07:34
39.946793,116.191997,0,186,39747.2552777778,2008-10-26,06:07:36
39.94679,116.19184,0,183,39747.2553009259,2008-10-26,06:07:38
39.946794,116.191702,0,181,39747.2553240741,2008-10-26,06:07:40
39.946796,116.191588,0,176,39747.2553819444,2008-10-26,06:07:45
39.946786,116.191585,0,178,39747.2554398148,2008-10-26,06:07:50
39.946786,116.191585,0,178,39747.255474537,2008-10-26,06:07:53
39.946786,116.191586,0,177,39747.2554976852,2008-10-26,06:07:55
39.946795,116.191578,0,177,39747.2555555556,2008-10-26,06:08:00
39.946823,116.191482,0,179,39747.2556134259,2008-10-26,06:08:05
39.94683,116.191362,0,175,39747.2556365741,2008-10-26,06:08:07
39.946825,116.191195,0,173,39747.2556712963,2008-10-26,06:08:10
39.946832,116.191024,0,171,39747.2557060185,2008-10-26,06:08:13
39.946853,116.190874,0,168,39747.2557291667,2008-10-26,06:08:15
39.946872,116.190713,0,166,39747.2557523148,2008-10-26,06:08:17
39.946877,116.190534,0,163,39747.255775463,2008-10-26,06:08:19
39.946878,116.19034,0,160,39747.2557986111,2008-10-26,06:08:21
39.94688,116.190147,0,158,39747.2558217593,2008-10-26,06:08:23
39.946846,116.19003,0,160,39747.2558333333,2008-10-26,06:08:24
39.946812,116.189914,0,162,39747.2558449074,2008-10-26,06:08:25
39.946779,116.18969,0,160,39747.2558680556,2008-10-26,06:08:27
39.946773,116.189573,0,159,39747.2558796296,2008-10-26,06:08:28
39.946772,116.189454,0,160,39747.2558912037,2008-10-26,06:08:29
39.946758,116.189238,0,161,39747.2559143519,2008-10-26,06:08:31
39.946758,116.189019,0,164,39747.2559375,2008-10-26,06:08:33
39.946763,116.188805,0,166,39747.2559606481,2008-10-26,06:08:35
39.946776,116.188578,0,168,39747.2559837963,2008-10-26,06:08:37
39.946784,116.188359,0,170,39747.2560069444,2008-10-26,06:08:39
39.946785,116.188141,0,176,39747.2560300926,2008-10-26,06:08:41
39.946768,116.187938,0,183,39747.2560532407,2008-10-26,06:08:43
39.946779,116.187781,0,188,39747.2560763889,2008-10-26,06:08:45
39.946774,116.187621,0,194,39747.256099537,2008-10-26,06:08:47
39.946785,116.187501,0,197,39747.2561226852,2008-10-26,06:08:49
39.946785,116.187407,0,212,39747.2561805556,2008-10-26,06:08:54
39.946746,116.187265,0,208,39747.2562268519,2008-10-26,06:08:58
39.946729,116.18714,0,206,39747.2562615741,2008-10-26,06:09:01
39.946756,116.186976,0,209,39747.2562962963,2008-10-26,06:09:04
39.94676,116.186837,0,211,39747.2563310185,2008-10-26,06:09:07
39.946756,116.186717,0,212,39747.2563657407,2008-10-26,06:09:10
39.946767,116.186567,0,213,39747.256412037,2008-10-26,06:09:14
39.946781,116.186446,0,214,39747.2564583333,2008-10-26,06:09:18
39.946772,116.186445,0,209,39747.2565162037,2008-10-26,06:09:23
39.946772,116.186445,0,209,39747.2565509259,2008-10-26,06:09:26
39.946769,116.186446,0,209,39747.2565740741,2008-10-26,06:09:28
39.94676,116.186453,0,209,39747.2566319444,2008-10-26,06:09:33
39.946748,116.186462,0,209,39747.2566898148,2008-10-26,06:09:38
39.946745,116.186465,0,209,39747.2567476852,2008-10-26,06:09:43
39.946744,116.186465,0,209,39747.2568055556,2008-10-26,06:09:48
39.946741,116.186467,0,209,39747.2568634259,2008-10-26,06:09:53
39.946741,116.186467,0,209,39747.2568981481,2008-10-26,06:09:56
39.946735,116.18647,0,210,39747.2569212963,2008-10-26,06:09:58
39.946721,116.186372,0,210,39747.2569791667,2008-10-26,06:10:03
39.946712,116.186219,0,211,39747.2570138889,2008-10-26,06:10:06
39.946698,116.186095,0,213,39747.257037037,2008-10-26,06:10:08
39.946701,116.185958,0,212,39747.2570601852,2008-10-26,06:10:10
39.946701,116.185842,0,205,39747.2570833333,2008-10-26,06:10:12
39.946692,116.185719,0,198,39747.2571296296,2008-10-26,06:10:16
39.946736,116.185556,0,194,39747.2571759259,2008-10-26,06:10:20
39.946821,116.185457,0,180,39747.2572106481,2008-10-26,06:10:23
39.946936,116.185406,0,175,39747.2572453704,2008-10-26,06:10:26
39.947048,116.185381,0,171,39747.2572685185,2008-10-26,06:10:28
39.947148,116.18534,0,170,39747.2572916667,2008-10-26,06:10:30
39.947282,116.185309,0,166,39747.2573148148,2008-10-26,06:10:32
39.947407,116.18528,0,162,39747.257337963,2008-10-26,06:10:34
39.947527,116.185239,0,161,39747.2573611111,2008-10-26,06:10:36
39.947639,116.185205,0,165,39747.2573842593,2008-10-26,06:10:38
39.947734,116.18518,0,163,39747.2574074074,2008-10-26,06:10:40
39.947823,116.185149,0,166,39747.2574305556,2008-10-26,06:10:42
39.947941,116.185115,0,165,39747.2574652778,2008-10-26,06:10:45
39.947983,116.185095,0,166,39747.2575231481,2008-10-26,06:10:50
39.947989,116.185067,0,170,39747.2575810185,2008-10-26,06:10:55
39.948096,116.185061,0,168,39747.2576388889,2008-10-26,06:11:00
39.948213,116.185053,0,172,39747.2576736111,2008-10-26,06:11:03
39.9483,116.185022,0,174,39747.2576967593,2008-10-26,06:11:05
39.948399,116.184979,0,176,39747.2577199074,2008-10-26,06:11:07
39.94852,116.184928,0,180,39747.2577430556,2008-10-26,06:11:09
39.948623,116.184842,0,183,39747.2577662037,2008-10-26,06:11:11
39.948738,116.184776,0,183,39747.2577893519,2008-10-26,06:11:13
39.948846,116.184694,0,182,39747.2578125,2008-10-26,06:11:15
39.948965,116.18463,0,175,39747.2578356481,2008-10-26,06:11:17
39.94908,116.18458,0,172,39747.2578587963,2008-10-26,06:11:19
39.949184,116.184536,0,169,39747.2578819444,2008-10-26,06:11:21
39.949282,116.184479,0,169,39747.2579050926,2008-10-26,06:11:23
39.949392,116.184415,0,170,39747.2579282407,2008-10-26,06:11:25
39.94951,116.184357,0,174,39747.2579513889,2008-10-26,06:11:27
39.949638,116.184273,0,187,39747.257974537,2008-10-26,06:11:29
39.94977,116.184197,0,196,39747.2579976852,2008-10-26,06:11:31
39.949927,116.184109,0,197,39747.2580208333,2008-10-26,06:11:33
39.950025,116.184042,0,191,39747.2580324074,2008-10-26,06:11:34
39.95019,116.183951,0,196,39747.2580555556,2008-10-26,06:11:36
39.95036,116.183868,0,194,39747.2580787037,2008-10-26,06:11:38
39.950447,116.183818,0,193,39747.2580902778,2008-10-26,06:11:39
39.950536,116.183762,0,190,39747.2581018518,2008-10-26,06:11:40
39.950633,116.183696,0,185,39747.2581134259,2008-10-26,06:11:41
39.950726,116.183634,0,181,39747.258125,2008-10-26,06:11:42
39.950807,116.183578,0,179,39747.2581365741,2008-10-26,06:11:43
39.950965,116.183486,0,179,39747.2581597222,2008-10-26,06:11:45
39.951104,116.183368,0,174,39747.2581828704,2008-10-26,06:11:47
39.951253,116.183276,0,169,39747.2582060185,2008-10-26,06:11:49
39.951393,116.183182,0,165,39747.2582291667,2008-10-26,06:11:51
39.951524,116.183084,0,162,39747.2582523148,2008-10-26,06:11:53
39.951673,116.182974,0,158,39747.258275463,2008-10-26,06:11:55
39.951813,116.182888,0,166,39747.2582986111,2008-10-26,06:11:57
39.951945,116.182808,0,176,39747.2583217593,2008-10-26,06:11:59
39.95208,116.182705,0,172,39747.2583449074,2008-10-26,06:12:01
39.952207,116.18261,0,180,39747.2583680556,2008-10-26,06:12:03
39.952342,116.182518,0,180,39747.2583912037,2008-10-26,06:12:05
39.952468,116.182429,0,181,39747.2584143518,2008-10-26,06:12:07
39.952577,116.182341,0,181,39747.2584375,2008-10-26,06:12:09
39.952674,116.182282,0,184,39747.2584606481,2008-10-26,06:12:11
39.952753,116.182219,0,187,39747.2584837963,2008-10-26,06:12:13
39.952848,116.18213,0,194,39747.2585185185,2008-10-26,06:12:16
39.952916,116.182051,0,200,39747.2585416667,2008-10-26,06:12:18
39.952995,116.181922,0,201,39747.2585763889,2008-10-26,06:12:21
39.953057,116.181814,0,212,39747.2586342593,2008-10-26,06:12:26
39.953044,116.181778,0,207,39747.2586921296,2008-10-26,06:12:31
39.953044,116.181778,0,207,39747.2587268518,2008-10-26,06:12:34
39.953043,116.181778,0,210,39747.25875,2008-10-26,06:12:36
39.95299,116.181679,0,216,39747.2587962963,2008-10-26,06:12:40
39.953008,116.181711,0,222,39747.2588541667,2008-10-26,06:12:45
39.953027,116.181756,0,219,39747.258912037,2008-10-26,06:12:50
39.953036,116.181767,0,205,39747.2589699074,2008-10-26,06:12:55
39.953017,116.181789,0,216,39747.2590277778,2008-10-26,06:13:00
39.953017,116.181789,0,216,39747.2590625,2008-10-26,06:13:03
39.95301,116.181787,0,213,39747.2590856481,2008-10-26,06:13:05
39.952997,116.181799,0,216,39747.2591435185,2008-10-26,06:13:10
39.953016,116.181781,0,213,39747.2592013889,2008-10-26,06:13:15
39.953033,116.181733,0,211,39747.2592592593,2008-10-26,06:13:20
39.953055,116.181691,0,207,39747.2593171296,2008-10-26,06:13:25
39.953064,116.181642,0,204,39747.259375,2008-10-26,06:13:30
39.953087,116.181579,0,201,39747.2594328704,2008-10-26,06:13:35
39.953097,116.181513,0,199,39747.2594907407,2008-10-26,06:13:40
39.95312,116.181445,0,197,39747.2595486111,2008-10-26,06:13:45
39.953153,116.181386,0,198,39747.2596064815,2008-10-26,06:13:50
39.953151,116.18132,0,197,39747.2596643518,2008-10-26,06:13:55
39.953146,116.181237,0,196,39747.2597222222,2008-10-26,06:14:00
39.953171,116.181189,0,197,39747.2597800926,2008-10-26,06:14:05
39.953191,116.181149,0,195,39747.259837963,2008-10-26,06:14:10
39.953203,116.1811,0,194,39747.2598958333,2008-10-26,06:14:15
39.953211,116.181042,0,193,39747.2599537037,2008-10-26,06:14:20
39.953249,116.181004,0,194,39747.2600115741,2008-10-26,06:14:25
39.953259,116.180961,0,190,39747.2600694444,2008-10-26,06:14:30
39.953282,116.180898,0,188,39747.2601273148,2008-10-26,06:14:35
39.953271,116.18084,0,190,39747.2601851852,2008-10-26,06:14:40
39.953277,116.180784,0,189,39747.2602430556,2008-10-26,06:14:45
39.953279,116.180727,0,187,39747.2603009259,2008-10-26,06:14:50
39.953278,116.180686,0,189,39747.2603587963,2008-10-26,06:14:55
39.953271,116.180631,0,193,39747.2604166667,2008-10-26,06:15:00
39.95329,116.180575,0,195,39747.260474537,2008-10-26,06:15:05
39.953312,116.180548,0,198,39747.2605324074,2008-10-26,06:15:10
39.953336,116.180515,0,199,39747.2605902778,2008-10-26,06:15:15
39.953342,116.18048,0,199,39747.2606481481,2008-10-26,06:15:20
39.953367,116.180458,0,203,39747.2607060185,2008-10-26,06:15:25
39.95338,116.180445,0,204,39747.2607638889,2008-10-26,06:15:30
39.953399,116.18044,0,206,39747.2608217593,2008-10-26,06:15:35
39.953365,116.180385,0,209,39747.2608796296,2008-10-26,06:15:40
39.953373,116.180337,0,210,39747.2609375,2008-10-26,06:15:45
39.953376,116.180286,0,209,39747.2609953704,2008-10-26,06:15:50
39.953389,116.180246,0,210,39747.2610532407,2008-10-26,06:15:55
39.953412,116.180178,0,210,39747.2611111111,2008-10-26,06:16:00
39.953428,116.180136,0,217,39747.2611689815,2008-10-26,06:16:05
39.953457,116.180119,0,216,39747.2612268519,2008-10-26,06:16:10
39.953497,116.180129,0,219,39747.2612847222,2008-10-26,06:16:15
39.95354,116.180109,0,220,39747.2613425926,2008-10-26,06:16:20
39.953564,116.180067,0,220,39747.261400463,2008-10-26,06:16:25
39.953611,116.180061,0,220,39747.2614583333,2008-10-26,06:16:30
39.953626,116.180045,0,218,39747.2615162037,2008-10-26,06:16:35
39.953635,116.180032,0,215,39747.2615740741,2008-10-26,06:16:40
39.953633,116.180018,0,217,39747.2616319444,2008-10-26,06:16:45
39.953631,116.180007,0,218,39747.2616898148,2008-10-26,06:16:50
39.953708,116.179983,0,221,39747.2617476852,2008-10-26,06:16:55
39.953725,116.179977,0,222,39747.2618055556,2008-10-26,06:17:00
39.953776,116.17997,0,223,39747.2618634259,2008-10-26,06:17:05
39.953819,116.179966,0,225,39747.2619212963,2008-10-26,06:17:10
39.953859,116.179937,0,230,39747.2619791667,2008-10-26,06:17:15
39.95387,116.179942,0,234,39747.262037037,2008-10-26,06:17:20
39.953907,116.179945,0,236,39747.2620949074,2008-10-26,06:17:25
39.953942,116.179971,0,233,39747.2621527778,2008-10-26,06:17:30
39.953974,116.179981,0,231,39747.2622106481,2008-10-26,06:17:35
39.953977,116.179994,0,228,39747.2622685185,2008-10-26,06:17:40
39.953982,116.179987,0,229,39747.2623263889,2008-10-26,06:17:45
39.953979,116.179982,0,229,39747.2623842593,2008-10-26,06:17:50
39.953979,116.179982,0,229,39747.2624189815,2008-10-26,06:17:53
39.953975,116.179986,0,230,39747.2624421296,2008-10-26,06:17:55
39.953954,116.179967,0,230,39747.2625,2008-10-26,06:18:00
39.953949,116.179968,0,229,39747.2625578704,2008-10-26,06:18:05
39.953946,116.179972,0,230,39747.2626157407,2008-10-26,06:18:10
39.953946,116.179973,0,230,39747.2626736111,2008-10-26,06:18:15
39.953949,116.179972,0,230,39747.2627314815,2008-10-26,06:18:20
39.953952,116.179971,0,230,39747.2627893519,2008-10-26,06:18:25
39.953952,116.179971,0,231,39747.2628472222,2008-10-26,06:18:30
39.953952,116.179971,0,231,39747.2628819444,2008-10-26,06:18:33
39.953952,116.179971,0,231,39747.2629050926,2008-10-26,06:18:35
39.953979,116.179968,0,232,39747.262962963,2008-10-26,06:18:40
39.954014,116.179962,0,235,39747.2630208333,2008-10-26,06:18:45
39.954035,116.179971,0,236,39747.2630787037,2008-10-26,06:18:50
39.954079,116.179949,0,230,39747.2631365741,2008-10-26,06:18:55
39.9541,116.179949,0,225,39747.2631944444,2008-10-26,06:19:00
39.954119,116.179917,0,220,39747.2632523148,2008-10-26,06:19:05
39.954154,116.179891,0,216,39747.2633101852,2008-10-26,06:19:10
39.954184,116.179891,0,216,39747.2633680556,2008-10-26,06:19:15
39.954206,116.179882,0,213,39747.2634259259,2008-10-26,06:19:20
39.954253,116.179876,0,215,39747.2634837963,2008-10-26,06:19:25
39.954297,116.179877,0,218,39747.2635416667,2008-10-26,06:19:30
39.954334,116.179853,0,221,39747.263599537,2008-10-26,06:19:35
39.954348,116.179834,0,221,39747.2636574074,2008-10-26,06:19:40
39.954368,116.17981,0,227,39747.2637152778,2008-10-26,06:19:45
39.954417,116.179828,0,228,39747.2637731481,2008-10-26,06:19:50
39.954446,116.179811,0,228,39747.2638310185,2008-10-26,06:19:55
39.954482,116.179806,0,234,39747.2638888889,2008-10-26,06:20:00
39.954515,116.179805,0,239,39747.2639467593,2008-10-26,06:20:05
39.95456,116.179808,0,232,39747.2640046296,2008-10-26,06:20:10
39.954599,116.1798,0,234,39747.2640625,2008-10-26,06:20:15
39.954629,116.179786,0,236,39747.2641203704,2008-10-26,06:20:20
39.954653,116.179787,0,243,39747.2641782407,2008-10-26,06:20:25
39.954687,116.179784,0,245,39747.2642361111,2008-10-26,06:20:30
39.954721,116.179755,0,250,39747.2642939815,2008-10-26,06:20:35
39.954758,116.179725,0,252,39747.2643518519,2008-10-26,06:20:40
39.954776,116.179678,0,254,39747.2644097222,2008-10-26,06:20:45
39.954794,116.179656,0,257,39747.2644675926,2008-10-26,06:20:50
39.954801,116.179622,0,258,39747.264525463,2008-10-26,06:20:55
39.954839,116.179593,0,252,39747.2645833333,2008-10-26,06:21:00
39.954881,116.179558,0,245,39747.2646412037,2008-10-26,06:21:05
39.954899,116.179511,0,237,39747.2646990741,2008-10-26,06:21:10
39.954905,116.179463,0,232,39747.2647569444,2008-10-26,06:21:15
39.954915,116.179414,0,227,39747.2648148148,2008-10-26,06:21:20
39.954919,116.17936,0,226,39747.2648726852,2008-10-26,06:21:25
39.954934,116.179316,0,224,39747.2649305556,2008-10-26,06:21:30
39.954945,116.179275,0,221,39747.2649884259,2008-10-26,06:21:35
39.954952,116.179236,0,219,39747.2650462963,2008-10-26,06:21:40
39.954964,116.179191,0,218,39747.2651041667,2008-10-26,06:21:45
39.954973,116.179153,0,213,39747.265162037,2008-10-26,06:21:50
39.954977,116.179111,0,212,39747.2652199074,2008-10-26,06:21:55
39.954983,116.179061,0,211,39747.2652777778,2008-10-26,06:22:00
39.954988,116.179,0,210,39747.2653356481,2008-10-26,06:22:05
39.954998,116.178969,0,211,39747.2653935185,2008-10-26,06:22:10
39.955001,116.178951,0,210,39747.2654513889,2008-10-26,06:22:15
39.955017,116.178918,0,210,39747.2655092593,2008-10-26,06:22:20
39.955041,116.178879,0,216,39747.2655671296,2008-10-26,06:22:25
39.955053,116.178831,0,218,39747.265625,2008-10-26,06:22:30
39.955085,116.178778,0,222,39747.2656828704,2008-10-26,06:22:35
39.955089,116.178739,0,231,39747.2657407407,2008-10-26,06:22:40
39.955086,116.178703,0,230,39747.2657986111,2008-10-26,06:22:45
39.955084,116.178668,0,230,39747.2658564815,2008-10-26,06:22:50
39.955083,116.178632,0,229,39747.2659143518,2008-10-26,06:22:55
39.955081,116.178586,0,228,39747.2659722222,2008-10-26,06:23:00
39.955087,116.17854,0,230,39747.2660300926,2008-10-26,06:23:05
39.955087,116.178499,0,233,39747.266087963,2008-10-26,06:23:10
39.955078,116.178445,0,231,39747.2661458333,2008-10-26,06:23:15
39.955106,116.178428,0,238,39747.2662037037,2008-10-26,06:23:20
39.955115,116.178427,0,244,39747.2662615741,2008-10-26,06:23:25
39.955124,116.178371,0,246,39747.2663194444,2008-10-26,06:23:30
39.955138,116.178317,0,246,39747.2663773148,2008-10-26,06:23:35
39.955125,116.178262,0,245,39747.2664351852,2008-10-26,06:23:40
39.955138,116.178238,0,244,39747.2664930556,2008-10-26,06:23:45
39.955121,116.178202,0,244,39747.2665509259,2008-10-26,06:23:50
39.955128,116.178152,0,246,39747.2666087963,2008-10-26,06:23:55
39.955131,116.178136,0,249,39747.2666666667,2008-10-26,06:24:00
39.955131,116.178136,0,249,39747.2667013889,2008-10-26,06:24:03
39.955127,116.178133,0,247,39747.266724537,2008-10-26,06:24:05
39.955124,116.178097,0,248,39747.2667824074,2008-10-26,06:24:10
39.955145,116.178047,0,247,39747.2668402778,2008-10-26,06:24:15
39.955159,116.178011,0,247,39747.2668981481,2008-10-26,06:24:20
39.955157,116.177971,0,249,39747.2669560185,2008-10-26,06:24:25
39.955157,116.177954,0,249,39747.2670138889,2008-10-26,06:24:30
39.955165,116.177926,0,250,39747.2670717593,2008-10-26,06:24:35
39.955187,116.177881,0,255,39747.2671296296,2008-10-26,06:24:40
39.95522,116.177858,0,259,39747.2671875,2008-10-26,06:24:45
39.955234,116.177803,0,260,39747.2672453704,2008-10-26,06:24:50
39.955259,116.177765,0,262,39747.2673032407,2008-10-26,06:24:55
39.95526,116.177754,0,261,39747.2673611111,2008-10-26,06:25:00
39.955255,116.177754,0,261,39747.2674189815,2008-10-26,06:25:05
39.955255,116.177754,0,261,39747.2674537037,2008-10-26,06:25:08
39.955253,116.177754,0,262,39747.2674768518,2008-10-26,06:25:10
39.955267,116.177744,0,261,39747.2675347222,2008-10-26,06:25:15
39.955295,116.177718,0,264,39747.2675925926,2008-10-26,06:25:20
39.955338,116.177687,0,264,39747.267650463,2008-10-26,06:25:25
39.955371,116.177669,0,264,39747.2677083333,2008-10-26,06:25:30
39.955378,116.177642,0,267,39747.2677662037,2008-10-26,06:25:35
39.95539,116.177622,0,264,39747.2678240741,2008-10-26,06:25:40
39.955385,116.177612,0,262,39747.2678819444,2008-10-26,06:25:45
39.955382,116.177586,0,270,39747.2679398148,2008-10-26,06:25:50
39.955393,116.17757,0,275,39747.2679976852,2008-10-26,06:25:55
39.955383,116.177558,0,283,39747.2680555556,2008-10-26,06:26:00
39.955388,116.177535,0,290,39747.2681134259,2008-10-26,06:26:05
39.955402,116.177513,0,295,39747.2681712963,2008-10-26,06:26:10
39.955425,116.177495,0,298,39747.2682291667,2008-10-26,06:26:15
39.955427,116.177479,0,299,39747.268287037,2008-10-26,06:26:20
39.955421,116.177477,0,300,39747.2683449074,2008-10-26,06:26:25
39.955421,116.177477,0,300,39747.2683796296,2008-10-26,06:26:28
39.955419,116.177477,0,300,39747.2684027778,2008-10-26,06:26:30
39.955416,116.177451,0,301,39747.2684606481,2008-10-26,06:26:35
39.955429,116.177415,0,302,39747.2685185185,2008-10-26,06:26:40
39.955468,116.177409,0,305,39747.2685763889,2008-10-26,06:26:45
39.955493,116.177413,0,306,39747.2686342593,2008-10-26,06:26:50
39.95552,116.177399,0,308,39747.2686921296,2008-10-26,06:26:55
39.955537,116.177382,0,310,39747.26875,2008-10-26,06:27:00
39.955541,116.177362,0,310,39747.2688078704,2008-10-26,06:27:05
39.955534,116.177329,0,311,39747.2688657407,2008-10-26,06:27:10
39.955547,116.177308,0,312,39747.2689236111,2008-10-26,06:27:15
39.95556,116.177308,0,313,39747.2689814815,2008-10-26,06:27:20
39.955585,116.177291,0,313,39747.2690393519,2008-10-26,06:27:25
39.955597,116.177268,0,313,39747.2690972222,2008-10-26,06:27:30
39.955617,116.177266,0,313,39747.2691550926,2008-10-26,06:27:35
39.955629,116.177258,0,313,39747.269212963,2008-10-26,06:27:40
39.955639,116.177254,0,313,39747.2692708333,2008-10-26,06:27:45
39.95563,116.177221,0,314,39747.2693287037,2008-10-26,06:27:50
39.955613,116.177162,0,315,39747.2693865741,2008-10-26,06:27:55
39.95564,116.177114,0,317,39747.2694444444,2008-10-26,06:28:00
39.955674,116.177068,0,318,39747.2695023148,2008-10-26,06:28:05
39.955722,116.177039,0,319,39747.2695601852,2008-10-26,06:28:10
39.955754,116.176991,0,320,39747.2696180556,2008-10-26,06:28:15
39.955774,116.176951,0,320,39747.2696759259,2008-10-26,06:28:20
39.955787,116.176901,0,319,39747.2697337963,2008-10-26,06:28:25
39.955813,116.176848,0,319,39747.2697916667,2008-10-26,06:28:30
39.955807,116.176835,0,316,39747.269849537,2008-10-26,06:28:35
39.955827,116.176818,0,318,39747.2699074074,2008-10-26,06:28:40
39.955816,116.176812,0,317,39747.2699652778,2008-10-26,06:28:45
39.955816,116.176812,0,317,39747.27,2008-10-26,06:28:48
39.955818,116.176804,0,317,39747.2700231481,2008-10-26,06:28:50
39.955829,116.176808,0,316,39747.2700810185,2008-10-26,06:28:55
39.955829,116.176808,0,316,39747.2701157407,2008-10-26,06:28:58
39.955828,116.176808,0,315,39747.2701388889,2008-10-26,06:29:00
39.955812,116.176818,0,315,39747.2701967593,2008-10-26,06:29:05
39.955795,116.176817,0,317,39747.2702546296,2008-10-26,06:29:10
39.955784,116.17681,0,315,39747.2703125,2008-10-26,06:29:15
39.955792,116.176757,0,316,39747.2703703704,2008-10-26,06:29:20
39.955816,116.176713,0,319,39747.2704282407,2008-10-26,06:29:25
39.955836,116.176678,0,320,39747.2704861111,2008-10-26,06:29:30
39.955883,116.176648,0,323,39747.2705439815,2008-10-26,06:29:35
39.955907,116.176618,0,325,39747.2706018519,2008-10-26,06:29:40
39.955934,116.17658,0,326,39747.2706597222,2008-10-26,06:29:45
39.956195,116.176567,0,359,39747.2756944444,2008-10-26,06:37:00
39.956227,116.176595,0,365,39747.2757523148,2008-10-26,06:37:05
39.956237,116.176594,0,362,39747.2758101852,2008-10-26,06:37:10
39.956236,116.176595,0,362,39747.2758680556,2008-10-26,06:37:15
39.956236,116.176595,0,362,39747.2759027778,2008-10-26,06:37:18
39.956238,116.176594,0,361,39747.2759259259,2008-10-26,06:37:20
39.956253,116.176575,0,353,39747.2759837963,2008-10-26,06:37:25
39.956256,116.176611,0,356,39747.2760416667,2008-10-26,06:37:30
39.956255,116.176612,0,356,39747.276099537,2008-10-26,06:37:35
39.956255,116.176612,0,357,39747.2761574074,2008-10-26,06:37:40
39.956253,116.176613,0,357,39747.2762152778,2008-10-26,06:37:45
39.956253,116.176613,0,357,39747.2762731481,2008-10-26,06:37:50
39.956253,116.176613,0,357,39747.2763078704,2008-10-26,06:37:53
39.956252,116.176614,0,357,39747.2763310185,2008-10-26,06:37:55
39.956242,116.17661,0,359,39747.2763888889,2008-10-26,06:38:00
39.95621,116.176584,0,357,39747.2764467593,2008-10-26,06:38:05
39.956192,116.176565,0,355,39747.2765046296,2008-10-26,06:38:10
39.95617,116.176541,0,351,39747.2765625,2008-10-26,06:38:15
39.956158,116.176494,0,348,39747.2766203704,2008-10-26,06:38:20
39.956139,116.176455,0,346,39747.2766782407,2008-10-26,06:38:25
39.956142,116.176445,0,347,39747.2767361111,2008-10-26,06:38:30
39.956127,116.176438,0,345,39747.2767939815,2008-10-26,06:38:35
39.956115,116.176424,0,344,39747.2768518519,2008-10-26,06:38:40
39.956106,116.176429,0,344,39747.2769097222,2008-10-26,06:38:45
39.956106,116.176429,0,344,39747.2769444444,2008-10-26,06:38:48
39.956113,116.176423,0,345,39747.2769675926,2008-10-26,06:38:50
39.956128,116.176426,0,345,39747.277025463,2008-10-26,06:38:55
39.956143,116.17642,0,346,39747.2770833333,2008-10-26,06:39:00
39.956182,116.17639,0,346,39747.2771412037,2008-10-26,06:39:05
39.956193,116.176379,0,349,39747.2771990741,2008-10-26,06:39:10
39.956214,116.176366,0,352,39747.2772569444,2008-10-26,06:39:15
39.956219,116.176428,0,365,39747.2773148148,2008-10-26,06:39:20
39.956231,116.176408,0,365,39747.2773726852,2008-10-26,06:39:25
39.956238,116.176368,0,380,39747.2774305556,2008-10-26,06:39:30
39.95625,116.176377,0,387,39747.2774884259,2008-10-26,06:39:35
39.956274,116.176427,0,387,39747.2775462963,2008-10-26,06:39:40
39.956273,116.176448,0,383,39747.2776041667,2008-10-26,06:39:45
39.956268,116.176461,0,381,39747.277662037,2008-10-26,06:39:50
39.956268,116.176461,0,381,39747.2777199074,2008-10-26,06:39:55
39.956268,116.176461,0,381,39747.2777546296,2008-10-26,06:39:58
39.956265,116.176461,0,382,39747.2777777778,2008-10-26,06:40:00
39.956257,116.176472,0,382,39747.2778356481,2008-10-26,06:40:05
39.956257,116.176495,0,381,39747.2778935185,2008-10-26,06:40:10
39.956257,116.176495,0,381,39747.2779282407,2008-10-26,06:40:13
39.956255,116.176502,0,382,39747.2779513889,2008-10-26,06:40:15
39.956284,116.176467,0,388,39747.2780092593,2008-10-26,06:40:20
39.956281,116.176459,0,389,39747.2780671296,2008-10-26,06:40:25
39.956281,116.176459,0,389,39747.2781018519,2008-10-26,06:40:28
39.956278,116.176461,0,388,39747.278125,2008-10-26,06:40:30
39.956285,116.176473,0,389,39747.2781828704,2008-10-26,06:40:35
39.956317,116.176549,0,395,39747.2782407407,2008-10-26,06:40:40
39.956317,116.176549,0,395,39747.278275463,2008-10-26,06:40:43
39.956319,116.176554,0,396,39747.2782986111,2008-10-26,06:40:45
39.956356,116.176631,0,370,39747.2783333333,2008-10-26,06:40:48
39.956349,116.176624,0,372,39747.2783912037,2008-10-26,06:40:53
39.956353,116.176617,0,362,39747.2784490741,2008-10-26,06:40:58
39.956354,116.176617,0,361,39747.2785069444,2008-10-26,06:41:03
39.956355,116.176616,0,360,39747.2785648148,2008-10-26,06:41:08
39.956355,116.176616,0,360,39747.2786226852,2008-10-26,06:41:13
39.956354,116.176615,0,361,39747.2786805556,2008-10-26,06:41:18
39.956353,116.176615,0,361,39747.2787384259,2008-10-26,06:41:23
39.956353,116.176614,0,361,39747.2787962963,2008-10-26,06:41:28
39.956351,116.176612,0,362,39747.2788541667,2008-10-26,06:41:33
39.95635,116.176612,0,362,39747.278912037,2008-10-26,06:41:38
39.95635,116.176611,0,362,39747.2789699074,2008-10-26,06:41:43
39.95635,116.17661,0,362,39747.2790277778,2008-10-26,06:41:48
39.95635,116.17661,0,362,39747.2790856481,2008-10-26,06:41:53
39.956349,116.17661,0,363,39747.2791435185,2008-10-26,06:41:58
39.956349,116.17661,0,363,39747.2792013889,2008-10-26,06:42:03
39.956349,116.17661,0,363,39747.2792592593,2008-10-26,06:42:08
39.956349,116.17661,0,363,39747.2793171296,2008-10-26,06:42:13
39.956349,116.17661,0,364,39747.279375,2008-10-26,06:42:18
39.956349,116.17661,0,364,39747.2794328704,2008-10-26,06:42:23
39.95635,116.17661,0,364,39747.2794907407,2008-10-26,06:42:28
39.95635,116.176611,0,364,39747.2795486111,2008-10-26,06:42:33
39.956349,116.176611,0,364,39747.2796064815,2008-10-26,06:42:38
39.956349,116.17661,0,364,39747.2796643519,2008-10-26,06:42:43
39.956349,116.17661,0,365,39747.2797222222,2008-10-26,06:42:48
39.956349,116.17661,0,365,39747.2797569444,2008-10-26,06:42:51
39.956355,116.176616,0,367,39747.2797800926,2008-10-26,06:42:53
39.956362,116.176631,0,377,39747.279837963,2008-10-26,06:42:58
39.956389,116.176663,0,379,39747.2798958333,2008-10-26,06:43:03
39.956431,116.176689,0,382,39747.2799537037,2008-10-26,06:43:08
39.956472,116.176718,0,388,39747.2800115741,2008-10-26,06:43:13
39.956488,116.176727,0,385,39747.2800694444,2008-10-26,06:43:18
39.9565,116.176718,0,387,39747.2801273148,2008-10-26,06:43:23
39.9565,116.176718,0,387,39747.280162037,2008-10-26,06:43:26
39.956496,116.176719,0,387,39747.2801851852,2008-10-26,06:43:28
39.956511,116.176723,0,389,39747.2802430556,2008-10-26,06:43:33
39.956528,116.176656,0,389,39747.2803009259,2008-10-26,06:43:38
39.956528,116.176656,0,389,39747.2803356481,2008-10-26,06:43:41
39.956536,116.17665,0,398,39747.2803587963,2008-10-26,06:43:43
39.956542,116.176666,0,401,39747.2804166667,2008-10-26,06:43:48
39.956542,116.176666,0,401,39747.2804513889,2008-10-26,06:43:51
39.956542,116.176667,0,402,39747.280474537,2008-10-26,06:43:53
39.956557,116.176663,0,404,39747.2805324074,2008-10-26,06:43:58
39.956526,116.176634,0,407,39747.2805902778,2008-10-26,06:44:03
39.956529,116.176651,0,409,39747.2806481481,2008-10-26,06:44:08
39.956529,116.176651,0,409,39747.2806828704,2008-10-26,06:44:11
39.956521,116.176659,0,408,39747.2807060185,2008-10-26,06:44:13
39.956504,116.176673,0,410,39747.2807638889,2008-10-26,06:44:18
39.956504,116.176673,0,410,39747.2807986111,2008-10-26,06:44:21
39.956496,116.176672,0,412,39747.2808217593,2008-10-26,06:44:23
39.956501,116.176652,0,412,39747.2808796296,2008-10-26,06:44:28
39.95649,116.176605,0,412,39747.2809375,2008-10-26,06:44:33
39.956493,116.176577,0,411,39747.2809953704,2008-10-26,06:44:38
39.95647,116.176558,0,410,39747.2810532407,2008-10-26,06:44:43
39.95647,116.176558,0,410,39747.281087963,2008-10-26,06:44:46
39.956463,116.176556,0,411,39747.2811111111,2008-10-26,06:44:48
39.956431,116.176559,0,411,39747.2811689815,2008-10-26,06:44:53
39.956383,116.176553,0,413,39747.2812268519,2008-10-26,06:44:58
39.956353,116.176526,0,415,39747.2812847222,2008-10-26,06:45:03
39.956328,116.176509,0,414,39747.2813425926,2008-10-26,06:45:08
39.956293,116.176492,0,419,39747.281400463,2008-10-26,06:45:13
39.956275,116.176471,0,419,39747.2814583333,2008-10-26,06:45:18
39.956258,116.176452,0,420,39747.2815162037,2008-10-26,06:45:23
39.956234,116.17645,0,419,39747.2815740741,2008-10-26,06:45:28
39.956213,116.176443,0,419,39747.2816319444,2008-10-26,06:45:33
39.956186,116.176442,0,420,39747.2816898148,2008-10-26,06:45:38
39.956186,116.176442,0,420,39747.281724537,2008-10-26,06:45:41
39.956183,116.17644,0,419,39747.2817476852,2008-10-26,06:45:43
39.956159,116.176454,0,420,39747.2818055556,2008-10-26,06:45:48
39.956137,116.176474,0,419,39747.2818634259,2008-10-26,06:45:53
39.95612,116.176495,0,419,39747.2819212963,2008-10-26,06:45:58
39.9561,116.17652,0,418,39747.2819791667,2008-10-26,06:46:03
39.956051,116.176543,0,417,39747.282037037,2008-10-26,06:46:08
39.95601,116.176582,0,417,39747.2820949074,2008-10-26,06:46:13
39.955982,116.176618,0,418,39747.2821527778,2008-10-26,06:46:18
39.955953,116.176646,0,418,39747.2822106481,2008-10-26,06:46:23
39.955933,116.176664,0,418,39747.2822685185,2008-10-26,06:46:28
39.955958,116.176643,0,419,39747.2823263889,2008-10-26,06:46:33
39.955989,116.176631,0,416,39747.2823842593,2008-10-26,06:46:38
39.956012,116.176623,0,413,39747.2824421296,2008-10-26,06:46:43
39.956021,116.176624,0,413,39747.2825,2008-10-26,06:46:48
39.956021,116.176624,0,413,39747.2825347222,2008-10-26,06:46:51
39.956027,116.176626,0,414,39747.2825578704,2008-10-26,06:46:53
39.956039,116.176623,0,415,39747.2826157407,2008-10-26,06:46:58
39.956049,116.176629,0,413,39747.2826736111,2008-10-26,06:47:03
39.956083,116.176651,0,409,39747.2827314815,2008-10-26,06:47:08
39.956113,116.1767,0,404,39747.2827893518,2008-10-26,06:47:13
39.956155,116.176714,0,402,39747.2828472222,2008-10-26,06:47:18
39.956193,116.17674,0,398,39747.2829050926,2008-10-26,06:47:23
39.956214,116.176782,0,396,39747.282962963,2008-10-26,06:47:28
39.956222,116.17682,0,396,39747.2830208333,2008-10-26,06:47:33
39.956212,116.176835,0,395,39747.2830787037,2008-10-26,06:47:38
39.956208,116.176824,0,394,39747.2831365741,2008-10-26,06:47:43
39.956215,116.176821,0,394,39747.2831944444,2008-10-26,06:47:48
39.956215,116.176821,0,394,39747.2832291667,2008-10-26,06:47:51
39.956209,116.176823,0,393,39747.2832523148,2008-10-26,06:47:53
39.956201,116.176871,0,392,39747.2833101852,2008-10-26,06:47:58
39.956201,116.176871,0,392,39747.2833449074,2008-10-26,06:48:01
39.956202,116.176871,0,390,39747.2833680556,2008-10-26,06:48:03
39.956211,116.176923,0,390,39747.2834259259,2008-10-26,06:48:08
39.956178,116.176985,0,392,39747.2834837963,2008-10-26,06:48:13
39.956157,116.177025,0,392,39747.2835416667,2008-10-26,06:48:18
39.956125,116.177069,0,392,39747.283599537,2008-10-26,06:48:23
39.956066,116.177134,0,395,39747.2836574074,2008-10-26,06:48:28
39.956047,116.177177,0,393,39747.2837152778,2008-10-26,06:48:33
39.956051,116.177215,0,395,39747.2837731481,2008-10-26,06:48:38
39.956023,116.177238,0,395,39747.2838310185,2008-10-26,06:48:43
39.956031,116.177215,0,394,39747.2838888889,2008-10-26,06:48:48
39.956029,116.177216,0,394,39747.2839467593,2008-10-26,06:48:53
39.956029,116.177217,0,394,39747.2840046296,2008-10-26,06:48:58
39.956034,116.177216,0,395,39747.2840625,2008-10-26,06:49:03
39.956034,116.177217,0,395,39747.2841203704,2008-10-26,06:49:08
39.956029,116.177219,0,395,39747.2841782407,2008-10-26,06:49:13
39.956033,116.177218,0,395,39747.2842361111,2008-10-26,06:49:18
39.956038,116.177217,0,395,39747.2842939815,2008-10-26,06:49:23
39.95604,116.177217,0,395,39747.2843518518,2008-10-26,06:49:28
39.956045,116.177215,0,395,39747.2844097222,2008-10-26,06:49:33
39.956043,116.177216,0,395,39747.2844675926,2008-10-26,06:49:38
39.956043,116.177216,0,395,39747.2845023148,2008-10-26,06:49:41
39.956038,116.177218,0,395,39747.284525463,2008-10-26,06:49:43
39.956039,116.177181,0,394,39747.2845833333,2008-10-26,06:49:48
39.956048,116.177178,0,394,39747.2846412037,2008-10-26,06:49:53
39.956045,116.177206,0,393,39747.2846990741,2008-10-26,06:49:58
39.956045,116.177206,0,393,39747.2847337963,2008-10-26,06:50:01
39.956048,116.177206,0,392,39747.2847569444,2008-10-26,06:50:03
39.956045,116.177191,0,391,39747.2848148148,2008-10-26,06:50:08
39.956001,116.177163,0,388,39747.2848726852,2008-10-26,06:50:13
39.955984,116.177135,0,387,39747.2849305556,2008-10-26,06:50:18
39.955947,116.177177,0,390,39747.2849884259,2008-10-26,06:50:23
39.955913,116.17722,0,393,39747.2850462963,2008-10-26,06:50:28
39.955892,116.177225,0,395,39747.2851041667,2008-10-26,06:50:33
39.955858,116.177231,0,395,39747.285162037,2008-10-26,06:50:38
39.955834,116.177264,0,396,39747.2852199074,2008-10-26,06:50:43
39.955839,116.177254,0,397,39747.2852777778,2008-10-26,06:50:48
39.955839,116.177254,0,397,39747.2853125,2008-10-26,06:50:51
39.955836,116.177255,0,397,39747.2853356482,2008-10-26,06:50:53
39.955801,116.177282,0,401,39747.2853935185,2008-10-26,06:50:58
39.955801,116.177282,0,401,39747.2854282407,2008-10-26,06:51:01
39.955805,116.177275,0,402,39747.2854513889,2008-10-26,06:51:03
39.9558,116.177243,0,399,39747.2855092593,2008-10-26,06:51:08
39.955808,116.177254,0,400,39747.2855671296,2008-10-26,06:51:13
39.95577,116.177299,0,400,39747.285625,2008-10-26,06:51:18
39.955743,116.177352,0,402,39747.2856828704,2008-10-26,06:51:23
39.95574,116.177376,0,397,39747.2857407407,2008-10-26,06:51:28
39.955738,116.177382,0,396,39747.2857986111,2008-10-26,06:51:33
39.955738,116.177382,0,396,39747.2858333333,2008-10-26,06:51:36
39.955741,116.177384,0,395,39747.2858564815,2008-10-26,06:51:38
39.955783,116.177395,0,394,39747.2859143519,2008-10-26,06:51:43
39.955798,116.177419,0,394,39747.2859722222,2008-10-26,06:51:48
39.955835,116.177412,0,391,39747.2860300926,2008-10-26,06:51:53
39.955858,116.177401,0,387,39747.286087963,2008-10-26,06:51:58
39.955897,116.177395,0,382,39747.2861458333,2008-10-26,06:52:03
39.955937,116.177396,0,379,39747.2862037037,2008-10-26,06:52:08
39.955947,116.177397,0,376,39747.2862615741,2008-10-26,06:52:13
39.955968,116.177413,0,373,39747.2863194444,2008-10-26,06:52:18
39.955972,116.177417,0,374,39747.2863773148,2008-10-26,06:52:23
39.955976,116.177416,0,374,39747.2864351852,2008-10-26,06:52:28
39.955973,116.177416,0,375,39747.2864930556,2008-10-26,06:52:33
39.955969,116.177417,0,375,39747.2865509259,2008-10-26,06:52:38
39.955969,116.177417,0,376,39747.2866087963,2008-10-26,06:52:43
39.955971,116.177417,0,376,39747.2866666667,2008-10-26,06:52:48
39.955973,116.177417,0,376,39747.286724537,2008-10-26,06:52:53
39.955979,116.177417,0,376,39747.2867824074,2008-10-26,06:52:58
39.955982,116.177417,0,377,39747.2868402778,2008-10-26,06:53:03
39.955982,116.177417,0,377,39747.286875,2008-10-26,06:53:06
39.95598,116.177418,0,377,39747.2868981481,2008-10-26,06:53:08
39.955968,116.177411,0,381,39747.2869560185,2008-10-26,06:53:13
39.955981,116.177422,0,381,39747.2870138889,2008-10-26,06:53:18
39.955981,116.177422,0,381,39747.2870486111,2008-10-26,06:53:21
39.955984,116.177427,0,378,39747.2870717593,2008-10-26,06:53:23
39.956012,116.17742,0,375,39747.2871296296,2008-10-26,06:53:28
39.956049,116.177408,0,373,39747.2871875,2008-10-26,06:53:33
39.956096,116.177405,0,372,39747.2872453704,2008-10-26,06:53:38
39.956134,116.177407,0,367,39747.2873032407,2008-10-26,06:53:43
39.956184,116.177402,0,364,39747.2873611111,2008-10-26,06:53:48
39.956217,116.177381,0,362,39747.2874189815,2008-10-26,06:53:53
39.956248,116.177374,0,360,39747.2874768519,2008-10-26,06:53:58
39.956281,116.177359,0,361,39747.2875347222,2008-10-26,06:54:03
39.956349,116.177327,0,360,39747.2875925926,2008-10-26,06:54:08
39.956376,116.177338,0,359,39747.287650463,2008-10-26,06:54:13
39.956402,116.177327,0,357,39747.2877083333,2008-10-26,06:54:18
39.956442,116.177329,0,355,39747.2877662037,2008-10-26,06:54:23
39.956466,116.177318,0,354,39747.2878240741,2008-10-26,06:54:28
39.956481,116.177312,0,352,39747.2878819444,2008-10-26,06:54:33
39.95648,116.177294,0,352,39747.2879398148,2008-10-26,06:54:38
39.956492,116.177289,0,353,39747.2879976852,2008-10-26,06:54:43
39.956489,116.177289,0,352,39747.2880555556,2008-10-26,06:54:48
39.956482,116.177292,0,352,39747.2881134259,2008-10-26,06:54:53
39.956483,116.177291,0,352,39747.2881712963,2008-10-26,06:54:58
39.956485,116.177291,0,352,39747.2882291667,2008-10-26,06:55:03
39.956485,116.177291,0,352,39747.2882638889,2008-10-26,06:55:06
39.956481,116.177295,0,354,39747.288287037,2008-10-26,06:55:08
39.956466,116.177292,0,359,39747.2883449074,2008-10-26,06:55:13
39.956473,116.177258,0,359,39747.2884027778,2008-10-26,06:55:18
39.956475,116.177225,0,361,39747.2884606481,2008-10-26,06:55:23
39.956472,116.177216,0,361,39747.2885185185,2008-10-26,06:55:28
39.95647,116.177212,0,361,39747.2885763889,2008-10-26,06:55:33
39.956468,116.177211,0,362,39747.2886342593,2008-10-26,06:55:38
39.956468,116.177211,0,362,39747.2886689815,2008-10-26,06:55:41
39.956465,116.177209,0,362,39747.2886921296,2008-10-26,06:55:43
39.956466,116.1772,0,363,39747.28875,2008-10-26,06:55:48
39.956483,116.177206,0,364,39747.2888078704,2008-10-26,06:55:53
39.956508,116.177246,0,363,39747.2888657407,2008-10-26,06:55:58
39.956545,116.177242,0,364,39747.2889236111,2008-10-26,06:56:03
39.956592,116.17723,0,366,39747.2889814815,2008-10-26,06:56:08
39.956625,116.177209,0,367,39747.2890393519,2008-10-26,06:56:13
39.956664,116.177191,0,369,39747.2890972222,2008-10-26,06:56:18
39.956694,116.17715,0,370,39747.2891550926,2008-10-26,06:56:23
39.956729,116.177108,0,369,39747.289212963,2008-10-26,06:56:28
39.956739,116.1771,0,371,39747.2892708333,2008-10-26,06:56:33
39.956771,116.177083,0,374,39747.2893287037,2008-10-26,06:56:38
39.956795,116.177069,0,375,39747.2893865741,2008-10-26,06:56:43
39.956818,116.177051,0,376,39747.2894444444,2008-10-26,06:56:48
39.956844,116.177042,0,377,39747.2895023148,2008-10-26,06:56:53
39.956883,116.177044,0,378,39747.2895601852,2008-10-26,06:56:58
39.956911,116.177047,0,380,39747.2896180556,2008-10-26,06:57:03
39.95699,116.177041,0,382,39747.2896759259,2008-10-26,06:57:08
39.957033,116.177025,0,383,39747.2897337963,2008-10-26,06:57:13
39.957082,116.177055,0,386,39747.2897916667,2008-10-26,06:57:18
39.95713,116.177079,0,387,39747.289849537,2008-10-26,06:57:23
39.957143,116.177082,0,390,39747.2899074074,2008-10-26,06:57:28
39.957153,116.177077,0,388,39747.2899652778,2008-10-26,06:57:33
39.957173,116.177051,0,388,39747.2900231481,2008-10-26,06:57:38
39.957195,116.177055,0,391,39747.2900810185,2008-10-26,06:57:43
39.957403,116.176844,0,410,39747.2930324074,2008-10-26,07:01:58
39.957423,116.176814,0,411,39747.2930902778,2008-10-26,07:02:03
39.957442,116.176756,0,411,39747.2931481482,2008-10-26,07:02:08
39.957459,116.176719,0,411,39747.2932060185,2008-10-26,07:02:13
39.957474,116.176682,0,412,39747.2932638889,2008-10-26,07:02:18
39.957483,116.176629,0,413,39747.2933217593,2008-10-26,07:02:23
39.957499,116.176585,0,413,39747.2933796296,2008-10-26,07:02:28
39.957485,116.176542,0,415,39747.2934375,2008-10-26,07:02:33
39.957478,116.176488,0,416,39747.2934953704,2008-10-26,07:02:38
39.957485,116.176465,0,415,39747.2935532407,2008-10-26,07:02:43
39.957492,116.176419,0,417,39747.2936111111,2008-10-26,07:02:48
39.957478,116.176394,0,417,39747.2936689815,2008-10-26,07:02:53
39.957481,116.17637,0,420,39747.2937268519,2008-10-26,07:02:58
39.957539,116.176312,0,420,39747.2937847222,2008-10-26,07:03:03
39.957546,116.176285,0,424,39747.2938425926,2008-10-26,07:03:08
39.957549,116.176249,0,427,39747.293900463,2008-10-26,07:03:13
39.957552,116.176214,0,427,39747.2939583333,2008-10-26,07:03:18
39.957568,116.1762,0,427,39747.2940162037,2008-10-26,07:03:23
39.957578,116.176204,0,428,39747.2940740741,2008-10-26,07:03:28
39.957573,116.176213,0,428,39747.2941319444,2008-10-26,07:03:33
39.957572,116.176214,0,428,39747.2941898148,2008-10-26,07:03:38
39.957569,116.176214,0,428,39747.2942476852,2008-10-26,07:03:43
39.957569,116.176214,0,428,39747.2942824074,2008-10-26,07:03:46
39.957562,116.176216,0,428,39747.2943055556,2008-10-26,07:03:48
39.957552,116.176219,0,428,39747.2943634259,2008-10-26,07:03:53
39.957552,116.176219,0,428,39747.2944212963,2008-10-26,07:03:58
39.957552,116.176219,0,428,39747.2944560185,2008-10-26,07:04:01
39.957556,116.176217,0,428,39747.2944791667,2008-10-26,07:04:03
39.957593,116.17618,0,428,39747.294537037,2008-10-26,07:04:08
39.957589,116.176206,0,427,39747.2945949074,2008-10-26,07:04:13
39.957589,116.176219,0,427,39747.2946527778,2008-10-26,07:04:18
39.957586,116.17622,0,427,39747.2947106481,2008-10-26,07:04:23
39.957583,116.17622,0,427,39747.2947685185,2008-10-26,07:04:28
39.957579,116.176222,0,427,39747.2948263889,2008-10-26,07:04:33
39.957574,116.176225,0,427,39747.2948842593,2008-10-26,07:04:38
39.957578,116.176226,0,427,39747.2949421296,2008-10-26,07:04:43
39.957575,116.176228,0,427,39747.295,2008-10-26,07:04:48
39.957575,116.176228,0,427,39747.2950347222,2008-10-26,07:04:51
39.957568,116.176232,0,427,39747.2950578704,2008-10-26,07:04:53
39.957558,116.176237,0,427,39747.2951157407,2008-10-26,07:04:58
39.957558,116.176237,0,427,39747.295150463,2008-10-26,07:05:01
39.957555,116.176239,0,427,39747.2951736111,2008-10-26,07:05:03
39.957604,116.176214,0,427,39747.2952314815,2008-10-26,07:05:08
39.957587,116.17609,0,427,39747.2952893519,2008-10-26,07:05:13
39.957495,116.176036,0,432,39747.2953240741,2008-10-26,07:05:16
39.957396,116.175986,0,437,39747.2953819444,2008-10-26,07:05:21
39.957335,116.175949,0,438,39747.2954398148,2008-10-26,07:05:26
39.957415,116.175987,0,440,39747.2954976852,2008-10-26,07:05:31
39.957476,116.175992,0,444,39747.2955555556,2008-10-26,07:05:36
39.957502,116.175992,0,444,39747.2956134259,2008-10-26,07:05:41
39.95752,116.175987,0,444,39747.2956712963,2008-10-26,07:05:46
39.957503,116.175979,0,444,39747.2957291667,2008-10-26,07:05:51
39.957541,116.175995,0,443,39747.295787037,2008-10-26,07:05:56
39.957556,116.175997,0,441,39747.2958449074,2008-10-26,07:06:01
39.957556,116.175997,0,441,39747.2958796296,2008-10-26,07:06:04
39.957558,116.175999,0,441,39747.2959027778,2008-10-26,07:06:06
39.957558,116.176028,0,443,39747.2959606481,2008-10-26,07:06:11
39.957821,116.175966,0,492,39747.3008796296,2008-10-26,07:13:16
39.957827,116.175986,0,496,39747.3009375,2008-10-26,07:13:21
39.957837,116.175985,0,498,39747.3009953704,2008-10-26,07:13:26
39.957842,116.175991,0,500,39747.3010532407,2008-10-26,07:13:31
39.957841,116.175999,0,502,39747.3011111111,2008-10-26,07:13:36
39.957836,116.175997,0,504,39747.3011689815,2008-10-26,07:13:41
39.957836,116.175997,0,504,39747.3012037037,2008-10-26,07:13:44
39.957828,116.175993,0,506,39747.3012268519,2008-10-26,07:13:46
39.957819,116.175985,0,508,39747.3012847222,2008-10-26,07:13:51
39.957801,116.175969,0,510,39747.3013425926,2008-10-26,07:13:56
39.957817,116.175962,0,512,39747.301400463,2008-10-26,07:14:01
39.957807,116.175964,0,514,39747.3014583333,2008-10-26,07:14:06
39.957801,116.175962,0,516,39747.3015162037,2008-10-26,07:14:11
39.957795,116.175967,0,518,39747.3015740741,2008-10-26,07:14:16
39.957791,116.175971,0,519,39747.3016319444,2008-10-26,07:14:21
39.957789,116.175972,0,521,39747.3016898148,2008-10-26,07:14:26
39.957786,116.17597,0,523,39747.3017476852,2008-10-26,07:14:31
39.957786,116.17597,0,523,39747.3017824074,2008-10-26,07:14:34
39.957782,116.175962,0,525,39747.3018055556,2008-10-26,07:14:36
39.957767,116.175938,0,528,39747.3018634259,2008-10-26,07:14:41
39.957756,116.175921,0,530,39747.3019212963,2008-10-26,07:14:46
39.957756,116.175921,0,530,39747.3019560185,2008-10-26,07:14:49
39.957757,116.175925,0,532,39747.3019791667,2008-10-26,07:14:51
39.957728,116.175998,0,533,39747.302037037,2008-10-26,07:14:56
39.957672,116.176075,0,523,39747.3020949074,2008-10-26,07:15:01
39.95762,116.17613,0,515,39747.3021527778,2008-10-26,07:15:06
39.957593,116.176222,0,503,39747.3022106481,2008-10-26,07:15:11
39.95757,116.176314,0,488,39747.3022685185,2008-10-26,07:15:16
39.95755,116.176341,0,475,39747.3023263889,2008-10-26,07:15:21
39.957558,116.176378,0,467,39747.3023842593,2008-10-26,07:15:26
39.957512,116.176315,0,464,39747.3024421296,2008-10-26,07:15:31
39.957498,116.176272,0,459,39747.3025,2008-10-26,07:15:36
39.957484,116.176277,0,452,39747.3025578704,2008-10-26,07:15:41
39.95749,116.176265,0,443,39747.3026157407,2008-10-26,07:15:46
39.957459,116.17629,0,439,39747.3026736111,2008-10-26,07:15:51
39.957407,116.176311,0,438,39747.3027314815,2008-10-26,07:15:56
39.957379,116.176286,0,436,39747.3027893519,2008-10-26,07:16:01
39.957376,116.176266,0,434,39747.3028472222,2008-10-26,07:16:06
39.957352,116.176261,0,437,39747.3029050926,2008-10-26,07:16:11
39.957322,116.176231,0,436,39747.302962963,2008-10-26,07:16:16
39.957339,116.176209,0,435,39747.3030208333,2008-10-26,07:16:21
39.957346,116.176171,0,434,39747.3030787037,2008-10-26,07:16:26
39.957335,116.176135,0,433,39747.3031365741,2008-10-26,07:16:31
39.957346,116.176113,0,432,39747.3031944444,2008-10-26,07:16:36
39.957346,116.176045,0,430,39747.3032523148,2008-10-26,07:16:41
39.957348,116.175994,0,429,39747.3033101852,2008-10-26,07:16:46
39.957352,116.175944,0,429,39747.3033680556,2008-10-26,07:16:51
39.957348,116.175905,0,429,39747.3034259259,2008-10-26,07:16:56
39.957342,116.175909,0,430,39747.3034837963,2008-10-26,07:17:01
39.957342,116.175909,0,430,39747.3035185185,2008-10-26,07:17:04
39.95735,116.175906,0,430,39747.3035416667,2008-10-26,07:17:06
39.957359,116.17588,0,430,39747.303599537,2008-10-26,07:17:11
39.957364,116.175849,0,429,39747.3036574074,2008-10-26,07:17:16
39.957382,116.175825,0,431,39747.3037152778,2008-10-26,07:17:21
39.957408,116.175785,0,432,39747.3037731481,2008-10-26,07:17:26
39.957426,116.175734,0,434,39747.3038310185,2008-10-26,07:17:31
39.957449,116.175673,0,434,39747.3038888889,2008-10-26,07:17:36
39.957466,116.175627,0,435,39747.3039467593,2008-10-26,07:17:41
39.957491,116.175587,0,435,39747.3040046296,2008-10-26,07:17:46
39.957514,116.175573,0,436,39747.3040625,2008-10-26,07:17:51
39.95755,116.175526,0,436,39747.3041203704,2008-10-26,07:17:56
39.957573,116.175474,0,438,39747.3041782407,2008-10-26,07:18:01
39.957559,116.175456,0,441,39747.3042361111,2008-10-26,07:18:06
39.957566,116.175448,0,444,39747.3042939815,2008-10-26,07:18:11
39.95757,116.175456,0,446,39747.3043518519,2008-10-26,07:18:16
39.95757,116.175456,0,446,39747.3043865741,2008-10-26,07:18:19
39.957562,116.175458,0,449,39747.3044097222,2008-10-26,07:18:21
39.957576,116.175457,0,448,39747.3044675926,2008-10-26,07:18:26
39.957568,116.175461,0,448,39747.304525463,2008-10-26,07:18:31
39.957568,116.175461,0,448,39747.3045601852,2008-10-26,07:18:34
39.95756,116.175462,0,448,39747.3045833333,2008-10-26,07:18:36
39.957538,116.175443,0,450,39747.3046412037,2008-10-26,07:18:41
39.957543,116.175402,0,451,39747.3046990741,2008-10-26,07:18:46
39.957546,116.175352,0,451,39747.3047569444,2008-10-26,07:18:51
39.957556,116.175341,0,452,39747.3048148148,2008-10-26,07:18:56
39.957524,116.175346,0,454,39747.3048726852,2008-10-26,07:19:01
39.957524,116.175346,0,454,39747.3049074074,2008-10-26,07:19:04
39.957516,116.175348,0,455,39747.3049305556,2008-10-26,07:19:06
39.95754,116.175329,0,455,39747.3049884259,2008-10-26,07:19:11
39.957573,116.175312,0,456,39747.3050462963,2008-10-26,07:19:16
39.957604,116.175258,0,455,39747.3051041667,2008-10-26,07:19:21
39.957625,116.175254,0,455,39747.305162037,2008-10-26,07:19:26
39.957646,116.175237,0,454,39747.3052199074,2008-10-26,07:19:31
39.957681,116.175248,0,453,39747.3052777778,2008-10-26,07:19:36
39.957737,116.175251,0,453,39747.3053356481,2008-10-26,07:19:41
39.957788,116.175251,0,453,39747.3053935185,2008-10-26,07:19:46
39.957794,116.175233,0,453,39747.3054513889,2008-10-26,07:19:51
39.957807,116.175227,0,452,39747.3055092593,2008-10-26,07:19:56
39.957799,116.175218,0,449,39747.3055671296,2008-10-26,07:20:01
39.957799,116.175214,0,448,39747.305625,2008-10-26,07:20:06
39.957799,116.175214,0,448,39747.3056828704,2008-10-26,07:20:11
39.957799,116.175214,0,448,39747.3057175926,2008-10-26,07:20:14
39.957799,116.175213,0,449,39747.3057407407,2008-10-26,07:20:16
39.957824,116.175215,0,451,39747.3057986111,2008-10-26,07:20:21
39.957844,116.175249,0,452,39747.3058564815,2008-10-26,07:20:26
39.957884,116.175225,0,453,39747.3059143518,2008-10-26,07:20:31
39.957906,116.175224,0,454,39747.3059722222,2008-10-26,07:20:36
39.957906,116.175214,0,455,39747.3060300926,2008-10-26,07:20:41
39.957912,116.175209,0,456,39747.306087963,2008-10-26,07:20:46
39.957912,116.175209,0,456,39747.3061226852,2008-10-26,07:20:49
39.957909,116.175211,0,457,39747.3061458333,2008-10-26,07:20:51
39.957894,116.175243,0,457,39747.3062037037,2008-10-26,07:20:56
39.957863,116.175246,0,459,39747.3062615741,2008-10-26,07:21:01
39.957823,116.17524,0,459,39747.3063194444,2008-10-26,07:21:06
39.957811,116.175249,0,461,39747.3063773148,2008-10-26,07:21:11
39.957799,116.175256,0,462,39747.3064351852,2008-10-26,07:21:16
39.957748,116.175267,0,465,39747.3064930556,2008-10-26,07:21:21
39.957692,116.175288,0,465,39747.3065509259,2008-10-26,07:21:26
39.957665,116.1753,0,466,39747.3066087963,2008-10-26,07:21:31
39.957629,116.175302,0,468,39747.3066666667,2008-10-26,07:21:36
39.957607,116.175295,0,468,39747.306724537,2008-10-26,07:21:41
39.957591,116.17527,0,471,39747.3067824074,2008-10-26,07:21:46
39.95757,116.175266,0,471,39747.3068402778,2008-10-26,07:21:51
39.957558,116.175256,0,472,39747.3068981481,2008-10-26,07:21:56
39.957557,116.175213,0,475,39747.3069560185,2008-10-26,07:22:01
39.95756,116.175188,0,477,39747.3070138889,2008-10-26,07:22:06
39.957555,116.175159,0,479,39747.3070717593,2008-10-26,07:22:11
39.957542,116.175124,0,480,39747.3071296296,2008-10-26,07:22:16
39.957516,116.175085,0,481,39747.3071875,2008-10-26,07:22:21
39.957492,116.175077,0,482,39747.3072453704,2008-10-26,07:22:26
39.957533,116.174982,0,483,39747.3073032407,2008-10-26,07:22:31
39.95752,116.174941,0,485,39747.3073611111,2008-10-26,07:22:36
39.957538,116.174925,0,486,39747.3074189815,2008-10-26,07:22:41
39.957554,116.174914,0,487,39747.3074768518,2008-10-26,07:22:46
39.957551,116.174907,0,488,39747.3075347222,2008-10-26,07:22:51
39.957551,116.174906,0,488,39747.3075925926,2008-10-26,07:22:56
39.957551,116.174906,0,488,39747.3076273148,2008-10-26,07:22:59
39.957557,116.174903,0,488,39747.307650463,2008-10-26,07:23:01
39.957565,116.174917,0,488,39747.3077083333,2008-10-26,07:23:06
39.957523,116.174885,0,488,39747.3077662037,2008-10-26,07:23:11
39.957466,116.174859,0,489,39747.3078240741,2008-10-26,07:23:16
39.957465,116.174827,0,491,39747.3078819444,2008-10-26,07:23:21
39.957457,116.174815,0,491,39747.3079398148,2008-10-26,07:23:26
39.957444,116.174789,0,492,39747.3079976852,2008-10-26,07:23:31
39.957438,116.17479,0,492,39747.3080555556,2008-10-26,07:23:36
39.957438,116.17479,0,492,39747.3080902778,2008-10-26,07:23:39
39.957435,116.174788,0,492,39747.3081134259,2008-10-26,07:23:41
39.957445,116.174764,0,492,39747.3081712963,2008-10-26,07:23:46
39.957453,116.174744,0,491,39747.3082291667,2008-10-26,07:23:51
39.957481,116.174718,0,491,39747.308287037,2008-10-26,07:23:56
39.957488,116.174703,0,491,39747.3083449074,2008-10-26,07:24:01
39.957524,116.174699,0,491,39747.3084027778,2008-10-26,07:24:06
39.95755,116.174704,0,490,39747.3084606482,2008-10-26,07:24:11
39.957569,116.174686,0,490,39747.3085185185,2008-10-26,07:24:16
39.95754,116.174654,0,490,39747.3085763889,2008-10-26,07:24:21
39.95754,116.174655,0,490,39747.3086342593,2008-10-26,07:24:26
39.95754,116.174655,0,490,39747.3086689815,2008-10-26,07:24:29
39.957539,116.174656,0,490,39747.3086921296,2008-10-26,07:24:31
39.957536,116.174633,0,491,39747.30875,2008-10-26,07:24:36
39.957542,116.174624,0,492,39747.3088078704,2008-10-26,07:24:41
39.957522,116.174629,0,493,39747.3088657407,2008-10-26,07:24:46
39.957522,116.174629,0,493,39747.308900463,2008-10-26,07:24:49
39.957524,116.174627,0,493,39747.3089236111,2008-10-26,07:24:51
39.957507,116.174567,0,493,39747.3089814815,2008-10-26,07:24:56
39.957471,116.174498,0,493,39747.3090393519,2008-10-26,07:25:01
39.95746,116.174465,0,493,39747.3090972222,2008-10-26,07:25:06
39.957464,116.174445,0,493,39747.3091550926,2008-10-26,07:25:11
39.957453,116.174435,0,494,39747.309212963,2008-10-26,07:25:16
39.957419,116.174425,0,496,39747.3092708333,2008-10-26,07:25:21
39.957404,116.174406,0,496,39747.3093287037,2008-10-26,07:25:26
39.957404,116.174406,0,496,39747.3093634259,2008-10-26,07:25:29
39.957397,116.174403,0,497,39747.3093865741,2008-10-26,07:25:31
39.957373,116.174409,0,499,39747.3094444444,2008-10-26,07:25:36
39.957355,116.174396,0,501,39747.3095023148,2008-10-26,07:25:41
39.957341,116.174399,0,502,39747.3095601852,2008-10-26,07:25:46
39.95731,116.174382,0,504,39747.3096180556,2008-10-26,07:25:51
39.957311,116.174371,0,506,39747.3096759259,2008-10-26,07:25:56
39.957284,116.174356,0,508,39747.3097337963,2008-10-26,07:26:01
39.957244,116.174366,0,510,39747.3097916667,2008-10-26,07:26:06
39.95721,116.174386,0,513,39747.309849537,2008-10-26,07:26:11
39.957175,116.174402,0,517,39747.3099074074,2008-10-26,07:26:16
39.957139,116.174416,0,522,39747.3099652778,2008-10-26,07:26:21
39.957079,116.174419,0,526,39747.3100231481,2008-10-26,07:26:26
39.957032,116.174426,0,530,39747.3100810185,2008-10-26,07:26:31
39.957005,116.174421,0,533,39747.3101388889,2008-10-26,07:26:36
39.956986,116.174379,0,537,39747.3101967593,2008-10-26,07:26:41
39.956977,116.174364,0,541,39747.3102546296,2008-10-26,07:26:46
39.956938,116.174361,0,543,39747.3103125,2008-10-26,07:26:51
39.956911,116.174353,0,545,39747.3103703704,2008-10-26,07:26:56
39.956895,116.174345,0,546,39747.3104282407,2008-10-26,07:27:01
39.956875,116.174332,0,547,39747.3104861111,2008-10-26,07:27:06
39.956909,116.174311,0,541,39747.3105439815,2008-10-26,07:27:11
39.956934,116.174261,0,536,39747.3106018519,2008-10-26,07:27:16
39.956961,116.174222,0,531,39747.3106597222,2008-10-26,07:27:21
39.956988,116.174183,0,526,39747.3107175926,2008-10-26,07:27:26
39.957006,116.174167,0,526,39747.310775463,2008-10-26,07:27:31
39.957013,116.174166,0,521,39747.3108333333,2008-10-26,07:27:36
39.957015,116.174165,0,519,39747.3108912037,2008-10-26,07:27:41
39.957015,116.174165,0,519,39747.3109259259,2008-10-26,07:27:44
39.957014,116.174165,0,519,39747.3109490741,2008-10-26,07:27:46
39.957004,116.174167,0,520,39747.3110069444,2008-10-26,07:27:51
39.957009,116.174173,0,526,39747.3110648148,2008-10-26,07:27:56
39.957009,116.174173,0,526,39747.311099537,2008-10-26,07:27:59
39.957016,116.174165,0,528,39747.3111226852,2008-10-26,07:28:01
39.956999,116.174161,0,529,39747.3111805556,2008-10-26,07:28:06
39.956999,116.174158,0,531,39747.3112384259,2008-10-26,07:28:11
39.956999,116.174158,0,531,39747.3112731481,2008-10-26,07:28:14
39.957005,116.174157,0,532,39747.3112962963,2008-10-26,07:28:16
39.956981,116.174156,0,535,39747.3113541667,2008-10-26,07:28:21
39.95695,116.174153,0,536,39747.311412037,2008-10-26,07:28:26
39.95692,116.174149,0,537,39747.3114699074,2008-10-26,07:28:31
39.956911,116.174142,0,537,39747.3115277778,2008-10-26,07:28:36
39.957144,116.174243,0,576,39747.3268981481,2008-10-26,07:50:44
39.957172,116.17424,0,577,39747.3269560185,2008-10-26,07:50:49
39.957199,116.174252,0,578,39747.3270138889,2008-10-26,07:50:54
39.957226,116.174256,0,580,39747.3270717593,2008-10-26,07:50:59
39.95726,116.174231,0,583,39747.3271296296,2008-10-26,07:51:04
39.95726,116.174231,0,583,39747.3271643519,2008-10-26,07:51:07
39.957253,116.174233,0,586,39747.3271875,2008-10-26,07:51:09
39.957254,116.174209,0,591,39747.3272453704,2008-10-26,07:51:14
39.957266,116.174208,0,595,39747.3273032407,2008-10-26,07:51:19
39.957285,116.174185,0,601,39747.3273611111,2008-10-26,07:51:24
39.957293,116.174176,0,605,39747.3274189815,2008-10-26,07:51:29
39.957315,116.174153,0,607,39747.3274768519,2008-10-26,07:51:34
39.957323,116.174133,0,611,39747.3275347222,2008-10-26,07:51:39
39.957333,116.174112,0,610,39747.3275925926,2008-10-26,07:51:44
39.957336,116.174103,0,616,39747.327650463,2008-10-26,07:51:49
39.957345,116.174101,0,621,39747.3277083333,2008-10-26,07:51:54
39.957351,116.174067,0,622,39747.3277662037,2008-10-26,07:51:59
39.957371,116.174045,0,627,39747.3278240741,2008-10-26,07:52:04
39.95739,116.174002,0,630,39747.3278819444,2008-10-26,07:52:09
39.957413,116.173969,0,631,39747.3279398148,2008-10-26,07:52:14
39.957411,116.173964,0,629,39747.3279976852,2008-10-26,07:52:19
39.957411,116.173964,0,629,39747.3280324074,2008-10-26,07:52:22
39.957404,116.173963,0,630,39747.3280555556,2008-10-26,07:52:24
39.957402,116.173936,0,628,39747.3281134259,2008-10-26,07:52:29
39.957392,116.173882,0,627,39747.3281712963,2008-10-26,07:52:34
39.957402,116.173864,0,626,39747.3282291667,2008-10-26,07:52:39
39.957395,116.173855,0,626,39747.328287037,2008-10-26,07:52:44
39.957396,116.173836,0,625,39747.3283449074,2008-10-26,07:52:49
39.957407,116.173809,0,624,39747.3284027778,2008-10-26,07:52:54
39.957413,116.173793,0,624,39747.3284606481,2008-10-26,07:52:59
39.957397,116.17376,0,623,39747.3285185185,2008-10-26,07:53:04
39.957376,116.173742,0,623,39747.3285763889,2008-10-26,07:53:09
39.957365,116.173712,0,623,39747.3286342593,2008-10-26,07:53:14
39.957363,116.173678,0,622,39747.3286921296,2008-10-26,07:53:19
39.957347,116.173643,0,622,39747.32875,2008-10-26,07:53:24
39.957366,116.173611,0,622,39747.3288078704,2008-10-26,07:53:29
39.957367,116.173608,0,622,39747.3288657407,2008-10-26,07:53:34
39.95736,116.173608,0,622,39747.3289236111,2008-10-26,07:53:39
39.957357,116.173607,0,622,39747.3289814815,2008-10-26,07:53:44
39.95735,116.173605,0,622,39747.3290393518,2008-10-26,07:53:49
39.957348,116.173605,0,622,39747.3290972222,2008-10-26,07:53:54
39.957341,116.173604,0,623,39747.3291550926,2008-10-26,07:53:59
39.957341,116.173604,0,623,39747.3291898148,2008-10-26,07:54:02
39.957339,116.173604,0,623,39747.329212963,2008-10-26,07:54:04
39.957304,116.173622,0,623,39747.3292708333,2008-10-26,07:54:09
39.957289,116.173643,0,624,39747.3293287037,2008-10-26,07:54:14
39.957283,116.173643,0,624,39747.3293865741,2008-10-26,07:54:19
39.957277,116.173643,0,624,39747.3294444444,2008-10-26,07:54:24
39.957277,116.173643,0,624,39747.3294791667,2008-10-26,07:54:27
39.957273,116.173645,0,624,39747.3295023148,2008-10-26,07:54:29
39.957262,116.173646,0,624,39747.3295601852,2008-10-26,07:54:34
39.95726,116.173647,0,624,39747.3296180556,2008-10-26,07:54:39
39.957258,116.173648,0,624,39747.3296759259,2008-10-26,07:54:44
39.957258,116.173648,0,624,39747.3297106481,2008-10-26,07:54:47
39.957257,116.173649,0,625,39747.3297337963,2008-10-26,07:54:49
39.957279,116.173587,0,625,39747.3297916667,2008-10-26,07:54:54
39.957339,116.173586,0,626,39747.329849537,2008-10-26,07:54:59
39.957342,116.173553,0,626,39747.3299074074,2008-10-26,07:55:04
39.957343,116.173549,0,624,39747.3299652778,2008-10-26,07:55:09
39.957339,116.173548,0,624,39747.3300231481,2008-10-26,07:55:14
39.957339,116.173548,0,624,39747.3300578704,2008-10-26,07:55:17
39.95734,116.173546,0,624,39747.3300810185,2008-10-26,07:55:19
39.957343,116.173503,0,626,39747.3301388889,2008-10-26,07:55:24
39.957332,116.173482,0,626,39747.3301967593,2008-10-26,07:55:29
39.957366,116.173402,0,629,39747.3302546296,2008-10-26,07:55:34
39.957377,116.173368,0,630,39747.3303125,2008-10-26,07:55:39
39.957374,116.173341,0,631,39747.3303703704,2008-10-26,07:55:44
39.957369,116.173329,0,633,39747.3304282407,2008-10-26,07:55:49
39.957369,116.173329,0,633,39747.330462963,2008-10-26,07:55:52
39.957369,116.173326,0,634,39747.3304861111,2008-10-26,07:55:54
39.957386,116.173294,0,633,39747.3305439815,2008-10-26,07:55:59
39.95742,116.173254,0,637,39747.3306018518,2008-10-26,07:56:04
39.957442,116.173245,0,638,39747.3306597222,2008-10-26,07:56:09
39.957479,116.173216,0,637,39747.3307175926,2008-10-26,07:56:14
39.957482,116.173188,0,638,39747.330775463,2008-10-26,07:56:19
39.957508,116.173183,0,639,39747.3308333333,2008-10-26,07:56:24
39.957524,116.173151,0,639,39747.3308912037,2008-10-26,07:56:29
39.957517,116.173141,0,640,39747.3309490741,2008-10-26,07:56:34
39.957537,116.173127,0,640,39747.3310069444,2008-10-26,07:56:39
39.957553,116.173112,0,641,39747.3310648148,2008-10-26,07:56:44
39.957596,116.173085,0,643,39747.3311226852,2008-10-26,07:56:49
39.957584,116.173092,0,645,39747.3311805556,2008-10-26,07:56:54
39.957651,116.173052,0,645,39747.3312384259,2008-10-26,07:56:59
39.957666,116.173032,0,647,39747.3312962963,2008-10-26,07:57:04
39.957701,116.17301,0,648,39747.3313541667,2008-10-26,07:57:09
39.957736,116.172951,0,650,39747.331412037,2008-10-26,07:57:14
39.957743,116.172961,0,649,39747.3314699074,2008-10-26,07:57:19
39.957764,116.172963,0,651,39747.3315277778,2008-10-26,07:57:24
39.957798,116.172948,0,657,39747.3315856481,2008-10-26,07:57:29
39.957818,116.172932,0,661,39747.3316435185,2008-10-26,07:57:34
39.957844,116.172927,0,665,39747.3317013889,2008-10-26,07:57:39
39.957882,116.172922,0,666,39747.3317592593,2008-10-26,07:57:44
39.957882,116.172922,0,666,39747.3317939815,2008-10-26,07:57:47
39.957887,116.172923,0,663,39747.3318171296,2008-10-26,07:57:49
39.957909,116.172906,0,662,39747.331875,2008-10-26,07:57:54
39.957957,116.172892,0,661,39747.3319328704,2008-10-26,07:57:59
39.957957,116.172892,0,661,39747.3319675926,2008-10-26,07:58:02
39.957964,116.172892,0,661,39747.3319907407,2008-10-26,07:58:04
39.95799,116.172905,0,660,39747.3320486111,2008-10-26,07:58:09
39.958008,116.172922,0,657,39747.3321064815,2008-10-26,07:58:14
39.958042,116.172935,0,654,39747.3321643519,2008-10-26,07:58:19
39.958098,116.172936,0,654,39747.3322222222,2008-10-26,07:58:24
39.95813,116.172947,0,651,39747.3322800926,2008-10-26,07:58:29
39.95815,116.172991,0,654,39747.332337963,2008-10-26,07:58:34
39.958148,116.173014,0,650,39747.3323958333,2008-10-26,07:58:39
39.958176,116.173016,0,651,39747.3324537037,2008-10-26,07:58:44
39.958223,116.173027,0,652,39747.3325115741,2008-10-26,07:58:49
39.958255,116.173007,0,653,39747.3325694444,2008-10-26,07:58:54
39.958286,116.172998,0,653,39747.3326273148,2008-10-26,07:58:59
39.958323,116.173006,0,653,39747.3326851852,2008-10-26,07:59:04
39.95835,116.173014,0,654,39747.3327430556,2008-10-26,07:59:09
39.958373,116.173016,0,656,39747.3328009259,2008-10-26,07:59:14
39.958379,116.173027,0,665,39747.3328587963,2008-10-26,07:59:19
39.958437,116.173026,0,669,39747.3329166667,2008-10-26,07:59:24
39.958457,116.173047,0,671,39747.332974537,2008-10-26,07:59:29
39.958499,116.173058,0,672,39747.3330324074,2008-10-26,07:59:34
39.9585,116.173141,0,674,39747.3330902778,2008-10-26,07:59:39
39.958547,116.173139,0,675,39747.3331481481,2008-10-26,07:59:44
39.958572,116.17313,0,677,39747.3332060185,2008-10-26,07:59:49
39.958589,116.173146,0,678,39747.3332638889,2008-10-26,07:59:54
39.95858,116.173155,0,679,39747.3333217593,2008-10-26,07:59:59
39.958598,116.173182,0,677,39747.3333796296,2008-10-26,08:00:04
39.95858,116.173169,0,676,39747.3334375,2008-10-26,08:00:09
39.958573,116.173173,0,676,39747.3334953704,2008-10-26,08:00:14
39.958573,116.173173,0,676,39747.3335300926,2008-10-26,08:00:17
39.958576,116.173174,0,676,39747.3335532407,2008-10-26,08:00:19
39.958596,116.173196,0,677,39747.3336111111,2008-10-26,08:00:24
39.95862,116.173204,0,678,39747.3336689815,2008-10-26,08:00:29
39.95864,116.173231,0,679,39747.3337268519,2008-10-26,08:00:34
39.958624,116.173241,0,681,39747.3337847222,2008-10-26,08:00:39
39.958594,116.173248,0,683,39747.3338425926,2008-10-26,08:00:44
39.958594,116.173248,0,683,39747.3338773148,2008-10-26,08:00:47
39.958592,116.173249,0,683,39747.333900463,2008-10-26,08:00:49
39.958591,116.173236,0,684,39747.3339583333,2008-10-26,08:00:54
39.958575,116.173251,0,685,39747.3340162037,2008-10-26,08:00:59
39.95857,116.173251,0,685,39747.3340740741,2008-10-26,08:01:04
39.958572,116.173253,0,685,39747.3341319444,2008-10-26,08:01:09
39.958578,116.173255,0,685,39747.3341898148,2008-10-26,08:01:14
39.958584,116.173256,0,686,39747.3342476852,2008-10-26,08:01:19
39.958583,116.173262,0,688,39747.3343055556,2008-10-26,08:01:24
39.958583,116.173262,0,688,39747.3343402778,2008-10-26,08:01:27
39.958586,116.173263,0,689,39747.3343634259,2008-10-26,08:01:29
39.958567,116.173252,0,688,39747.3344212963,2008-10-26,08:01:34
39.958557,116.17326,0,689,39747.3344791667,2008-10-26,08:01:39
39.958549,116.17326,0,688,39747.334537037,2008-10-26,08:01:44
39.958541,116.17326,0,688,39747.3345949074,2008-10-26,08:01:49
39.958541,116.17326,0,688,39747.3346296296,2008-10-26,08:01:52
39.958541,116.173262,0,688,39747.3346527778,2008-10-26,08:01:54
39.958552,116.173256,0,688,39747.3347106481,2008-10-26,08:01:59
39.95856,116.173271,0,689,39747.3347685185,2008-10-26,08:02:04
39.958558,116.173284,0,689,39747.3348263889,2008-10-26,08:02:09
39.958558,116.173284,0,689,39747.3348611111,2008-10-26,08:02:12
39.958559,116.17328,0,688,39747.3348842593,2008-10-26,08:02:14
39.95855,116.173279,0,688,39747.3349421296,2008-10-26,08:02:19
39.958557,116.173291,0,688,39747.335,2008-10-26,08:02:24
39.958576,116.173317,0,689,39747.3350578704,2008-10-26,08:02:29
39.958577,116.173348,0,690,39747.3351157407,2008-10-26,08:02:34
39.9586,116.173361,0,693,39747.3351736111,2008-10-26,08:02:39
39.958597,116.173373,0,696,39747.3352314815,2008-10-26,08:02:44
39.958609,116.173402,0,701,39747.3352893519,2008-10-26,08:02:49
39.958623,116.173372,0,703,39747.3353472222,2008-10-26,08:02:54
39.958633,116.17336,0,706,39747.3354050926,2008-10-26,08:02:59
39.958606,116.173354,0,710,39747.335462963,2008-10-26,08:03:04
39.958595,116.173366,0,713,39747.3355208333,2008-10-26,08:03:09
39.958594,116.173365,0,714,39747.3355787037,2008-10-26,08:03:14
39.958595,116.173364,0,714,39747.3356365741,2008-10-26,08:03:19
39.95859,116.173363,0,714,39747.3356944444,2008-10-26,08:03:24
39.95859,116.173363,0,714,39747.3357291667,2008-10-26,08:03:27
39.958591,116.173364,0,714,39747.3357523148,2008-10-26,08:03:29
39.958591,116.173333,0,713,39747.3358101852,2008-10-26,08:03:34
39.958591,116.173323,0,710,39747.3358680556,2008-10-26,08:03:39
39.95859,116.173246,0,704,39747.3359259259,2008-10-26,08:03:44
39.958596,116.173224,0,703,39747.3359837963,2008-10-26,08:03:49
39.958603,116.17319,0,701,39747.3360416667,2008-10-26,08:03:54
39.958608,116.173163,0,699,39747.336099537,2008-10-26,08:03:59
39.958608,116.173163,0,699,39747.3361342593,2008-10-26,08:04:02
39.958603,116.173155,0,697,39747.3361574074,2008-10-26,08:04:04
39.958601,116.173165,0,696,39747.3362152778,2008-10-26,08:04:09
39.958601,116.173165,0,696,39747.33625,2008-10-26,08:04:12
39.958606,116.173171,0,695,39747.3362731481,2008-10-26,08:04:14
39.958608,116.173182,0,694,39747.3363310185,2008-10-26,08:04:19
39.958601,116.173199,0,693,39747.3363888889,2008-10-26,08:04:24
39.958594,116.173216,0,692,39747.3364467593,2008-10-26,08:04:29
39.958584,116.173248,0,692,39747.3365046296,2008-10-26,08:04:34
39.958576,116.173296,0,692,39747.3365625,2008-10-26,08:04:39
39.95858,116.173325,0,692,39747.3366203704,2008-10-26,08:04:44
39.958587,116.173334,0,692,39747.3366782407,2008-10-26,08:04:49
39.958587,116.173334,0,692,39747.336712963,2008-10-26,08:04:52
39.958592,116.173337,0,692,39747.3367361111,2008-10-26,08:04:54
39.958593,116.173347,0,691,39747.3367939815,2008-10-26,08:04:59
39.958592,116.173351,0,691,39747.3368518518,2008-10-26,08:05:04
39.958592,116.173351,0,691,39747.3368865741,2008-10-26,08:05:07
39.958592,116.17335,0,690,39747.3369097222,2008-10-26,08:05:09
39.958591,116.173339,0,690,39747.3369675926,2008-10-26,08:05:14
39.958588,116.173327,0,689,39747.337025463,2008-10-26,08:05:19
39.958588,116.173327,0,689,39747.3370601852,2008-10-26,08:05:22
39.958584,116.173325,0,689,39747.3370833333,2008-10-26,08:05:24
39.958622,116.173274,0,684,39747.3371412037,2008-10-26,08:05:29
39.958653,116.173235,0,681,39747.3371990741,2008-10-26,08:05:34
39.958625,116.173226,0,678,39747.3372569444,2008-10-26,08:05:39
39.958648,116.173188,0,677,39747.3373148148,2008-10-26,08:05:44
39.958687,116.173159,0,678,39747.3373726852,2008-10-26,08:05:49
39.958714,116.173145,0,677,39747.3374305556,2008-10-26,08:05:54
39.958748,116.173125,0,677,39747.3374884259,2008-10-26,08:05:59
39.958801,116.173091,0,679,39747.3375462963,2008-10-26,08:06:04
39.958841,116.173042,0,678,39747.3376041667,2008-10-26,08:06:09
39.958857,116.173027,0,678,39747.337662037,2008-10-26,08:06:14
39.958868,116.172973,0,678,39747.3377199074,2008-10-26,08:06:19
39.958883,116.172967,0,677,39747.3377777778,2008-10-26,08:06:24
39.958896,116.172933,0,677,39747.3378356481,2008-10-26,08:06:29
39.958915,116.172929,0,678,39747.3378935185,2008-10-26,08:06:34
39.958928,116.172925,0,679,39747.3379513889,2008-10-26,08:06:39
39.95892,116.172923,0,678,39747.3380092593,2008-10-26,08:06:44
39.958921,116.172922,0,678,39747.3380671296,2008-10-26,08:06:49
39.958926,116.172921,0,677,39747.338125,2008-10-26,08:06:54
39.95893,116.172921,0,677,39747.3381828704,2008-10-26,08:06:59
39.958933,116.172921,0,677,39747.3382407407,2008-10-26,08:07:04
39.958933,116.172921,0,677,39747.338275463,2008-10-26,08:07:07
39.958934,116.172919,0,677,39747.3382986111,2008-10-26,08:07:09
39.958919,116.172911,0,680,39747.3383564815,2008-10-26,08:07:14
39.958917,116.172886,0,687,39747.3384143518,2008-10-26,08:07:19
39.958903,116.172865,0,690,39747.3384722222,2008-10-26,08:07:24
39.95892,116.172816,0,696,39747.3385300926,2008-10-26,08:07:29
39.958901,116.172781,0,700,39747.338587963,2008-10-26,08:07:34
39.958919,116.172735,0,705,39747.3386458333,2008-10-26,08:07:39
39.958932,116.172709,0,710,39747.3387037037,2008-10-26,08:07:44
39.958935,116.17269,0,713,39747.3387615741,2008-10-26,08:07:49
39.95895,116.172666,0,715,39747.3388194444,2008-10-26,08:07:54
39.958992,116.172604,0,719,39747.3388773148,2008-10-26,08:07:59
39.959005,116.172555,0,722,39747.3389351852,2008-10-26,08:08:04
39.959029,116.172549,0,726,39747.3389930556,2008-10-26,08:08:09
39.959065,116.172501,0,732,39747.3390509259,2008-10-26,08:08:14
39.959094,116.17249,0,737,39747.3391087963,2008-10-26,08:08:19
39.959106,116.17246,0,742,39747.3391666667,2008-10-26,08:08:24
39.959121,116.172462,0,747,39747.339224537,2008-10-26,08:08:29
39.95915,116.172441,0,751,39747.3392824074,2008-10-26,08:08:34
39.959194,116.172435,0,755,39747.3393402778,2008-10-26,08:08:39
39.959231,116.172423,0,760,39747.3393981481,2008-10-26,08:08:44
39.95926,116.172422,0,765,39747.3394560185,2008-10-26,08:08:49
39.959277,116.172407,0,771,39747.3395138889,2008-10-26,08:08:54
39.959309,116.172425,0,776,39747.3395717593,2008-10-26,08:08:59
39.959384,116.172412,0,781,39747.3396296296,2008-10-26,08:09:04
39.959423,116.172379,0,786,39747.3396875,2008-10-26,08:09:09
39.959423,116.172379,0,786,39747.3397222222,2008-10-26,08:09:12
39.959428,116.172383,0,792,39747.3397453704,2008-10-26,08:09:14
39.959452,116.172383,0,796,39747.3398032407,2008-10-26,08:09:19
39.95947,116.172363,0,800,39747.3398611111,2008-10-26,08:09:24
39.959507,116.172365,0,805,39747.3399189815,2008-10-26,08:09:29
39.959558,116.172365,0,810,39747.3399768519,2008-10-26,08:09:34
39.959575,116.172374,0,817,39747.3400347222,2008-10-26,08:09:39
39.959603,116.172378,0,822,39747.3400925926,2008-10-26,08:09:44
39.959625,116.17238,0,829,39747.340150463,2008-10-26,08:09:49
39.959652,116.17239,0,835,39747.3402083333,2008-10-26,08:09:54
39.959678,116.172375,0,831,39747.3402662037,2008-10-26,08:09:59
39.959699,116.172388,0,833,39747.3403240741,2008-10-26,08:10:04
39.959794,116.172317,0,843,39747.3403819444,2008-10-26,08:10:09
39.95982,116.172283,0,847,39747.3404398148,2008-10-26,08:10:14
39.95981,116.172307,0,847,39747.3404976852,2008-10-26,08:10:19
39.959845,116.172301,0,848,39747.3405555556,2008-10-26,08:10:24
39.959863,116.172297,0,854,39747.3406134259,2008-10-26,08:10:29
39.95985,116.17228,0,854,39747.3406712963,2008-10-26,08:10:34
39.95985,116.17228,0,854,39747.3407060185,2008-10-26,08:10:37
39.959858,116.172279,0,853,39747.3407291667,2008-10-26,08:10:39
39.959875,116.172236,0,850,39747.340787037,2008-10-26,08:10:44
39.959887,116.172238,0,854,39747.3408449074,2008-10-26,08:10:49
39.959888,116.172226,0,855,39747.3409027778,2008-10-26,08:10:54
39.959895,116.17222,0,858,39747.3409606481,2008-10-26,08:10:59
39.959895,116.17222,0,858,39747.3409953704,2008-10-26,08:11:02
39.959902,116.172214,0,861,39747.3410185185,2008-10-26,08:11:04
39.95995,116.172176,0,866,39747.3410763889,2008-10-26,08:11:09
39.959968,116.172168,0,869,39747.3411342593,2008-10-26,08:11:14
39.960004,116.172144,0,872,39747.3411921296,2008-10-26,08:11:19
39.960025,116.172134,0,877,39747.34125,2008-10-26,08:11:24
39.960059,116.172114,0,877,39747.3413078704,2008-10-26,08:11:29
39.960121,116.172137,0,874,39747.3413657407,2008-10-26,08:11:34
39.96015,116.172158,0,872,39747.3414236111,2008-10-26,08:11:39
39.960188,116.172173,0,871,39747.3414814815,2008-10-26,08:11:44
39.960225,116.172192,0,868,39747.3415393519,2008-10-26,08:11:49
39.960238,116.172206,0,870,39747.3415972222,2008-10-26,08:11:54
39.960262,116.172228,0,871,39747.3416550926,2008-10-26,08:11:59
39.960286,116.172281,0,868,39747.341712963,2008-10-26,08:12:04
39.960296,116.172322,0,870,39747.3417708333,2008-10-26,08:12:09
39.9603,116.172366,0,871,39747.3418287037,2008-10-26,08:12:14
39.960307,116.172402,0,867,39747.3418865741,2008-10-26,08:12:19
39.960364,116.172404,0,864,39747.3419444444,2008-10-26,08:12:24
39.960404,116.172416,0,861,39747.3420023148,2008-10-26,08:12:29
39.960439,116.172428,0,859,39747.3420601852,2008-10-26,08:12:34
39.960441,116.172474,0,859,39747.3421180556,2008-10-26,08:12:39
39.960472,116.172499,0,858,39747.3421759259,2008-10-26,08:12:44
39.960467,116.172499,0,859,39747.3422337963,2008-10-26,08:12:49
39.960467,116.172499,0,859,39747.3422685185,2008-10-26,08:12:52
39.960466,116.172499,0,859,39747.3422916667,2008-10-26,08:12:54
39.960453,116.172512,0,858,39747.342349537,2008-10-26,08:12:59
39.960469,116.172508,0,855,39747.3424074074,2008-10-26,08:13:04
39.960484,116.172497,0,853,39747.3424652778,2008-10-26,08:13:09
39.960485,116.172495,0,849,39747.3425231481,2008-10-26,08:13:14
39.960485,116.172495,0,849,39747.3425578704,2008-10-26,08:13:17
39.960719,116.172646,0,856,39747.3466319444,2008-10-26,08:19:09
39.960739,116.172659,0,858,39747.3466898148,2008-10-26,08:19:14
39.960757,116.172668,0,855,39747.3467476852,2008-10-26,08:19:19
39.960782,116.172698,0,847,39747.3468055556,2008-10-26,08:19:24
39.960821,116.172707,0,850,39747.3468634259,2008-10-26,08:19:29
39.960838,116.172718,0,851,39747.3469212963,2008-10-26,08:19:34
39.960855,116.172693,0,853,39747.3469791667,2008-10-26,08:19:39
39.960855,116.172693,0,853,39747.3470138889,2008-10-26,08:19:42
39.96086,116.172701,0,857,39747.347037037,2008-10-26,08:19:44
39.960861,116.172679,0,859,39747.3470949074,2008-10-26,08:19:49
39.960852,116.172695,0,861,39747.3471527778,2008-10-26,08:19:54
39.960852,116.172695,0,861,39747.3471875,2008-10-26,08:19:57
39.96085,116.172701,0,863,39747.3472106481,2008-10-26,08:19:59
39.960859,116.172709,0,858,39747.3472685185,2008-10-26,08:20:04
39.960859,116.172709,0,858,39747.3473032407,2008-10-26,08:20:07
39.960851,116.172714,0,858,39747.3473263889,2008-10-26,08:20:09
39.960845,116.172686,0,857,39747.3473842593,2008-10-26,08:20:14
39.960861,116.172666,0,855,39747.3474421296,2008-10-26,08:20:19
39.960868,116.172636,0,853,39747.3475,2008-10-26,08:20:24
39.960856,116.172618,0,852,39747.3475578704,2008-10-26,08:20:29
39.960844,116.172617,0,852,39747.3476157407,2008-10-26,08:20:34
39.960829,116.172604,0,852,39747.3476736111,2008-10-26,08:20:39
39.960812,116.172558,0,850,39747.3477314815,2008-10-26,08:20:44
39.960792,116.172551,0,849,39747.3477893519,2008-10-26,08:20:49
39.96076,116.172536,0,849,39747.3478472222,2008-10-26,08:20:54
39.960724,116.172543,0,848,39747.3479050926,2008-10-26,08:20:59
39.960708,116.172531,0,849,39747.347962963,2008-10-26,08:21:04
39.960685,116.172511,0,849,39747.3480208333,2008-10-26,08:21:09
39.960694,116.172475,0,849,39747.3480787037,2008-10-26,08:21:14
39.960686,116.172456,0,850,39747.3481365741,2008-10-26,08:21:19
39.960683,116.172455,0,850,39747.3481944444,2008-10-26,08:21:24
39.960683,116.172455,0,850,39747.3482291667,2008-10-26,08:21:27
39.960681,116.172456,0,850,39747.3482523148,2008-10-26,08:21:29
39.960674,116.172434,0,850,39747.3483101852,2008-10-26,08:21:34
39.960651,116.172422,0,851,39747.3483680556,2008-10-26,08:21:39
39.960642,116.172432,0,852,39747.3484259259,2008-10-26,08:21:44
39.960658,116.172434,0,851,39747.3484837963,2008-10-26,08:21:49
39.960696,116.17245,0,847,39747.3485416667,2008-10-26,08:21:54
39.960691,116.17246,0,840,39747.348599537,2008-10-26,08:21:59
39.960674,116.172457,0,834,39747.3486574074,2008-10-26,08:22:04
39.960641,116.172488,0,830,39747.3487152778,2008-10-26,08:22:09
39.960642,116.17247,0,829,39747.3487731481,2008-10-26,08:22:14
39.960642,116.172468,0,829,39747.3488310185,2008-10-26,08:22:19
39.960637,116.172466,0,829,39747.3488888889,2008-10-26,08:22:24
39.960633,116.172465,0,829,39747.3489467593,2008-10-26,08:22:29
39.960632,116.172464,0,830,39747.3490046296,2008-10-26,08:22:34
39.960632,116.172464,0,830,39747.3490393519,2008-10-26,08:22:37
39.960636,116.172464,0,830,39747.3490625,2008-10-26,08:22:39
39.960645,116.172463,0,830,39747.3491203704,2008-10-26,08:22:44
39.960652,116.172462,0,830,39747.3491782407,2008-10-26,08:22:49
39.960652,116.172461,0,830,39747.3492361111,2008-10-26,08:22:54
39.960652,116.17246,0,830,39747.3492939815,2008-10-26,08:22:59
39.960652,116.172459,0,831,39747.3493518519,2008-10-26,08:23:04
39.960651,116.172457,0,832,39747.3494097222,2008-10-26,08:23:09
39.960652,116.172456,0,833,39747.3494675926,2008-10-26,08:23:14
39.960652,116.172455,0,834,39747.349525463,2008-10-26,08:23:19
39.96065,116.172453,0,835,39747.3495833333,2008-10-26,08:23:24
39.960651,116.172452,0,835,39747.3496412037,2008-10-26,08:23:29
39.960651,116.172451,0,836,39747.3496990741,2008-10-26,08:23:34
39.960648,116.172451,0,837,39747.3497569444,2008-10-26,08:23:39
39.960648,116.17245,0,837,39747.3498148148,2008-10-26,08:23:44
39.96065,116.17245,0,837,39747.3498726852,2008-10-26,08:23:49
39.960649,116.17245,0,837,39747.3499305556,2008-10-26,08:23:54
39.960649,116.17245,0,837,39747.3499884259,2008-10-26,08:23:59
39.960649,116.172449,0,838,39747.3500462963,2008-10-26,08:24:04
39.960649,116.172449,0,838,39747.3501041667,2008-10-26,08:24:09
39.960649,116.172448,0,838,39747.350162037,2008-10-26,08:24:14
39.960649,116.172447,0,838,39747.3502199074,2008-10-26,08:24:19
39.96065,116.172446,0,838,39747.3502777778,2008-10-26,08:24:24
39.960649,116.172446,0,838,39747.3503356481,2008-10-26,08:24:29
39.960649,116.172445,0,838,39747.3503935185,2008-10-26,08:24:34
39.960649,116.172445,0,838,39747.3504513889,2008-10-26,08:24:39
39.960648,116.172445,0,838,39747.3505092593,2008-10-26,08:24:44
39.960648,116.172444,0,839,39747.3505671296,2008-10-26,08:24:49
39.960648,116.172443,0,839,39747.350625,2008-10-26,08:24:54
39.960648,116.172442,0,839,39747.3506828704,2008-10-26,08:24:59
39.960647,116.172441,0,839,39747.3507407407,2008-10-26,08:25:04
39.960647,116.17244,0,839,39747.3507986111,2008-10-26,08:25:09
39.960647,116.172439,0,839,39747.3508564815,2008-10-26,08:25:14
39.960646,116.172438,0,839,39747.3509143519,2008-10-26,08:25:19
39.960646,116.172437,0,839,39747.3509722222,2008-10-26,08:25:24
39.960645,116.172437,0,839,39747.3510300926,2008-10-26,08:25:29
39.960645,116.172436,0,839,39747.351087963,2008-10-26,08:25:34
39.960806,116.17218,0,987,39747.3624884259,2008-10-26,08:41:59
39.96085,116.17213,0,985,39747.3625462963,2008-10-26,08:42:04
39.960909,116.172063,0,982,39747.3626041667,2008-10-26,08:42:09
39.960949,116.172069,0,979,39747.362662037,2008-10-26,08:42:14
39.960947,116.172069,0,979,39747.3627199074,2008-10-26,08:42:19
39.960947,116.172069,0,979,39747.3627546296,2008-10-26,08:42:22
39.96095,116.172068,0,979,39747.3627777778,2008-10-26,08:42:24
39.960975,116.172022,0,978,39747.3628356481,2008-10-26,08:42:29
39.961001,116.17198,0,976,39747.3628935185,2008-10-26,08:42:34
39.961021,116.171949,0,974,39747.3629513889,2008-10-26,08:42:39
39.961024,116.171936,0,973,39747.3630092593,2008-10-26,08:42:44
39.961033,116.171929,0,972,39747.3630671296,2008-10-26,08:42:49
39.961033,116.171929,0,972,39747.3631018519,2008-10-26,08:42:52
39.961029,116.171928,0,970,39747.363125,2008-10-26,08:42:54
39.961034,116.171953,0,968,39747.3631828704,2008-10-26,08:42:59
39.961039,116.171955,0,968,39747.3632407407,2008-10-26,08:43:04
39.961039,116.171955,0,968,39747.363275463,2008-10-26,08:43:07
39.961047,116.171957,0,968,39747.3632986111,2008-10-26,08:43:09
39.961041,116.171978,0,967,39747.3633564815,2008-10-26,08:43:14
39.961044,116.172021,0,963,39747.3634143519,2008-10-26,08:43:19
39.961017,116.172016,0,957,39747.3634722222,2008-10-26,08:43:24
39.961016,116.172017,0,957,39747.3635300926,2008-10-26,08:43:29
39.961016,116.172017,0,957,39747.3635648148,2008-10-26,08:43:32
39.961011,116.172016,0,957,39747.363587963,2008-10-26,08:43:34
39.960989,116.172024,0,955,39747.3636458333,2008-10-26,08:43:39
39.960979,116.172007,0,952,39747.3637037037,2008-10-26,08:43:44
39.960979,116.172007,0,952,39747.3637384259,2008-10-26,08:43:47
39.960975,116.172005,0,952,39747.3637615741,2008-10-26,08:43:49
39.960989,116.17202,0,953,39747.3638194444,2008-10-26,08:43:54
39.960989,116.17202,0,953,39747.3638541667,2008-10-26,08:43:57
39.960988,116.172019,0,953,39747.3638773148,2008-10-26,08:43:59
39.960967,116.171998,0,953,39747.3639351852,2008-10-26,08:44:04
39.960997,116.171927,0,948,39747.3639930556,2008-10-26,08:44:09
39.960967,116.171926,0,940,39747.3640509259,2008-10-26,08:44:14
39.96093,116.171971,0,933,39747.3641087963,2008-10-26,08:44:19
39.960903,116.172016,0,931,39747.3641666667,2008-10-26,08:44:24
39.960903,116.172016,0,931,39747.3642013889,2008-10-26,08:44:27
39.960901,116.172017,0,930,39747.364224537,2008-10-26,08:44:29
39.960883,116.172114,0,929,39747.3642824074,2008-10-26,08:44:34
39.960893,116.172118,0,930,39747.3643402778,2008-10-26,08:44:39
39.960897,116.172147,0,932,39747.3643981481,2008-10-26,08:44:44
39.96087,116.172191,0,934,39747.3644560185,2008-10-26,08:44:49
39.96086,116.172225,0,932,39747.3645138889,2008-10-26,08:44:54
39.960848,116.172231,0,932,39747.3645717593,2008-10-26,08:44:59
39.960848,116.172231,0,932,39747.3646064815,2008-10-26,08:45:02
39.960847,116.172233,0,932,39747.3646296296,2008-10-26,08:45:04
39.960855,116.172248,0,931,39747.3646875,2008-10-26,08:45:09
39.960859,116.172249,0,931,39747.3647453704,2008-10-26,08:45:14
39.960859,116.172251,0,932,39747.3648032407,2008-10-26,08:45:19
39.960859,116.172251,0,932,39747.364837963,2008-10-26,08:45:22
39.960857,116.172255,0,932,39747.3648611111,2008-10-26,08:45:24
39.960845,116.17229,0,930,39747.3649189815,2008-10-26,08:45:29
39.960836,116.172338,0,927,39747.3649768519,2008-10-26,08:45:34
39.960826,116.172358,0,924,39747.3650347222,2008-10-26,08:45:39
39.960796,116.172392,0,917,39747.3650925926,2008-10-26,08:45:44
39.960777,116.1724,0,911,39747.365150463,2008-10-26,08:45:49
39.960776,116.172401,0,908,39747.3652083333,2008-10-26,08:45:54
39.960776,116.172401,0,908,39747.3652430556,2008-10-26,08:45:57
39.960778,116.172407,0,907,39747.3652662037,2008-10-26,08:45:59
39.960708,116.172501,0,903,39747.3653240741,2008-10-26,08:46:04
39.960708,116.172501,0,903,39747.3653587963,2008-10-26,08:46:07
39.96071,116.1725,0,902,39747.3653819444,2008-10-26,08:46:09
39.960735,116.172528,0,899,39747.3654398148,2008-10-26,08:46:14
39.960745,116.172553,0,894,39747.3654976852,2008-10-26,08:46:19
39.960745,116.172553,0,894,39747.3655324074,2008-10-26,08:46:22
39.960751,116.172555,0,892,39747.3655555556,2008-10-26,08:46:24
39.960771,116.172581,0,890,39747.3656134259,2008-10-26,08:46:29
39.960782,116.172627,0,887,39747.3656712963,2008-10-26,08:46:34
39.9608,116.172666,0,886,39747.3657291667,2008-10-26,08:46:39
39.960837,116.172712,0,882,39747.365787037,2008-10-26,08:46:44
39.960845,116.172756,0,882,39747.3658449074,2008-10-26,08:46:49
39.960854,116.172827,0,884,39747.3659027778,2008-10-26,08:46:54
39.960836,116.172872,0,886,39747.3659606481,2008-10-26,08:46:59
39.960826,116.172879,0,890,39747.3660185185,2008-10-26,08:47:04
39.960805,116.172891,0,888,39747.3660763889,2008-10-26,08:47:09
39.960805,116.172891,0,888,39747.3661111111,2008-10-26,08:47:12
39.960811,116.172893,0,888,39747.3661342593,2008-10-26,08:47:14
39.960771,116.172907,0,888,39747.3661921296,2008-10-26,08:47:19
39.960729,116.172901,0,888,39747.36625,2008-10-26,08:47:24
39.960692,116.172879,0,887,39747.3663078704,2008-10-26,08:47:29
39.960664,116.172874,0,884,39747.3663657407,2008-10-26,08:47:34
39.960664,116.172874,0,884,39747.366400463,2008-10-26,08:47:37
39.960656,116.17287,0,884,39747.3664236111,2008-10-26,08:47:39
39.960651,116.172859,0,883,39747.3664814815,2008-10-26,08:47:44
39.960642,116.172824,0,882,39747.3665393519,2008-10-26,08:47:49
39.960633,116.172803,0,880,39747.3665972222,2008-10-26,08:47:54
39.960623,116.172746,0,877,39747.3666550926,2008-10-26,08:47:59
39.960606,116.17274,0,876,39747.366712963,2008-10-26,08:48:04
39.960567,116.172739,0,876,39747.3667708333,2008-10-26,08:48:09
39.960545,116.172715,0,875,39747.3668287037,2008-10-26,08:48:14
39.960527,116.172723,0,874,39747.3668865741,2008-10-26,08:48:19
39.960503,116.172719,0,873,39747.3669444444,2008-10-26,08:48:24
39.960466,116.172731,0,872,39747.3670023148,2008-10-26,08:48:29
39.960422,116.172744,0,868,39747.3670601852,2008-10-26,08:48:34
39.960404,116.172754,0,867,39747.3671180556,2008-10-26,08:48:39
39.960372,116.172765,0,866,39747.3671759259,2008-10-26,08:48:44
39.960348,116.172733,0,865,39747.3672337963,2008-10-26,08:48:49
39.960318,116.172697,0,861,39747.3672916667,2008-10-26,08:48:54
39.960284,116.172663,0,858,39747.367349537,2008-10-26,08:48:59
39.960283,116.172573,0,848,39747.3674074074,2008-10-26,08:49:04
39.96026,116.172545,0,842,39747.3674652778,2008-10-26,08:49:09
39.960226,116.172501,0,841,39747.3675231481,2008-10-26,08:49:14
39.960207,116.172473,0,838,39747.3675810185,2008-10-26,08:49:19
39.960209,116.172394,0,833,39747.3676388889,2008-10-26,08:49:24
39.960192,116.172356,0,831,39747.3676967593,2008-10-26,08:49:29
39.960198,116.172311,0,829,39747.3677546296,2008-10-26,08:49:34
39.960172,116.172295,0,826,39747.3678125,2008-10-26,08:49:39
39.960126,116.172294,0,823,39747.3678703704,2008-10-26,08:49:44
39.960091,116.172278,0,821,39747.3679282407,2008-10-26,08:49:49
39.960072,116.172273,0,819,39747.3679861111,2008-10-26,08:49:54
39.960044,116.172254,0,818,39747.3680439815,2008-10-26,08:49:59
39.960007,116.172291,0,818,39747.3681018518,2008-10-26,08:50:04
39.959978,116.172328,0,817,39747.3681597222,2008-10-26,08:50:09
39.959946,116.172341,0,816,39747.3682175926,2008-10-26,08:50:14
39.959908,116.172343,0,815,39747.368275463,2008-10-26,08:50:19
39.959872,116.172342,0,814,39747.3683333333,2008-10-26,08:50:24
39.959872,116.172342,0,814,39747.3683680556,2008-10-26,08:50:27
39.959866,116.172343,0,813,39747.3683912037,2008-10-26,08:50:29
39.959843,116.172339,0,813,39747.3684490741,2008-10-26,08:50:34
39.959798,116.172359,0,811,39747.3685069444,2008-10-26,08:50:39
39.959774,116.172371,0,810,39747.3685648148,2008-10-26,08:50:44
39.959747,116.172402,0,808,39747.3686226852,2008-10-26,08:50:49
39.959729,116.172441,0,805,39747.3686805556,2008-10-26,08:50:54
39.959715,116.172495,0,803,39747.3687384259,2008-10-26,08:50:59
39.959687,116.172498,0,802,39747.3687962963,2008-10-26,08:51:04
39.959675,116.172492,0,800,39747.3688541667,2008-10-26,08:51:09
39.959636,116.172501,0,798,39747.368912037,2008-10-26,08:51:14
39.959599,116.17251,0,798,39747.3689699074,2008-10-26,08:51:19
39.959556,116.172523,0,797,39747.3690277778,2008-10-26,08:51:24
39.959524,116.17254,0,797,39747.3690856481,2008-10-26,08:51:29
39.959495,116.172564,0,797,39747.3691435185,2008-10-26,08:51:34
39.959456,116.172581,0,796,39747.3692013889,2008-10-26,08:51:39
39.959417,116.172592,0,796,39747.3692592593,2008-10-26,08:51:44
39.959394,116.172598,0,795,39747.3693171296,2008-10-26,08:51:49
39.959374,116.172588,0,796,39747.369375,2008-10-26,08:51:54
39.959349,116.172614,0,795,39747.3694328704,2008-10-26,08:51:59
39.959311,116.172636,0,795,39747.3694907407,2008-10-26,08:52:04
39.959266,116.172661,0,793,39747.3695486111,2008-10-26,08:52:09
39.95923,116.172678,0,793,39747.3696064815,2008-10-26,08:52:14
39.959184,116.172693,0,791,39747.3696643518,2008-10-26,08:52:19
39.959158,116.172709,0,792,39747.3697222222,2008-10-26,08:52:24
39.959132,116.172721,0,792,39747.3697800926,2008-10-26,08:52:29
39.959101,116.172737,0,792,39747.369837963,2008-10-26,08:52:34
39.959086,116.172749,0,793,39747.3698958333,2008-10-26,08:52:39
39.95905,116.172787,0,792,39747.3699537037,2008-10-26,08:52:44
39.959042,116.172798,0,790,39747.3700115741,2008-10-26,08:52:49
39.959031,116.172817,0,788,39747.3700694444,2008-10-26,08:52:54
39.959025,116.172802,0,788,39747.3701273148,2008-10-26,08:52:59
39.958993,116.172777,0,780,39747.3701851852,2008-10-26,08:53:04
39.958964,116.172785,0,771,39747.3702430556,2008-10-26,08:53:09
39.958944,116.172797,0,767,39747.3703009259,2008-10-26,08:53:14
39.958929,116.172783,0,760,39747.3703587963,2008-10-26,08:53:19
39.958894,116.172812,0,755,39747.3704166667,2008-10-26,08:53:24
39.958879,116.172836,0,751,39747.370474537,2008-10-26,08:53:29
39.958909,116.17283,0,747,39747.3705324074,2008-10-26,08:53:34
39.958886,116.172869,0,743,39747.3705902778,2008-10-26,08:53:39
39.958881,116.1729,0,741,39747.3706481481,2008-10-26,08:53:44
39.958861,116.172937,0,738,39747.3707060185,2008-10-26,08:53:49
39.95885,116.172949,0,738,39747.3707638889,2008-10-26,08:53:54
39.958828,116.172993,0,737,39747.3708217593,2008-10-26,08:53:59
39.958825,116.173028,0,736,39747.3708796296,2008-10-26,08:54:04
39.958797,116.173074,0,735,39747.3709375,2008-10-26,08:54:09
39.958793,116.17312,0,733,39747.3709953704,2008-10-26,08:54:14
39.958792,116.173177,0,731,39747.3710532407,2008-10-26,08:54:19
39.958771,116.173206,0,728,39747.3711111111,2008-10-26,08:54:24
39.958729,116.173232,0,727,39747.3711689815,2008-10-26,08:54:29
39.958707,116.173269,0,727,39747.3712268519,2008-10-26,08:54:34
39.958668,116.173293,0,727,39747.3712847222,2008-10-26,08:54:39
39.95864,116.173303,0,727,39747.3713425926,2008-10-26,08:54:44
39.958612,116.173314,0,728,39747.371400463,2008-10-26,08:54:49
39.95858,116.17335,0,729,39747.3714583333,2008-10-26,08:54:54
39.958543,116.173377,0,728,39747.3715162037,2008-10-26,08:54:59
39.958527,116.173376,0,730,39747.3715740741,2008-10-26,08:55:04
39.958513,116.173371,0,730,39747.3716319444,2008-10-26,08:55:09
39.958487,116.17341,0,730,39747.3716898148,2008-10-26,08:55:14
39.958475,116.173402,0,729,39747.3717476852,2008-10-26,08:55:19
39.958451,116.1734,0,728,39747.3718055556,2008-10-26,08:55:24
39.95843,116.173404,0,727,39747.3718634259,2008-10-26,08:55:29
39.958411,116.173398,0,725,39747.3719212963,2008-10-26,08:55:34
39.9584,116.173346,0,721,39747.3719791667,2008-10-26,08:55:39
39.958395,116.173268,0,714,39747.372037037,2008-10-26,08:55:44
39.958379,116.173256,0,710,39747.3720949074,2008-10-26,08:55:49
39.958379,116.173256,0,710,39747.3721296296,2008-10-26,08:55:52
39.958379,116.173251,0,710,39747.3721527778,2008-10-26,08:55:54
39.958367,116.173225,0,708,39747.3722106481,2008-10-26,08:55:59
39.958331,116.173206,0,706,39747.3722685185,2008-10-26,08:56:04
39.9583,116.173213,0,704,39747.3723263889,2008-10-26,08:56:09
39.958263,116.173212,0,701,39747.3723842593,2008-10-26,08:56:14
39.958223,116.173214,0,700,39747.3724421296,2008-10-26,08:56:19
39.958185,116.173218,0,700,39747.3725,2008-10-26,08:56:24
39.958145,116.17322,0,699,39747.3725578704,2008-10-26,08:56:29
39.9581,116.173203,0,695,39747.3726157407,2008-10-26,08:56:34
39.958089,116.173207,0,693,39747.3726736111,2008-10-26,08:56:39
39.958068,116.173189,0,691,39747.3727314815,2008-10-26,08:56:44
39.958033,116.173175,0,690,39747.3727893519,2008-10-26,08:56:49
39.958006,116.173159,0,689,39747.3728472222,2008-10-26,08:56:54
39.957976,116.173141,0,688,39747.3729050926,2008-10-26,08:56:59
39.957929,116.173125,0,687,39747.372962963,2008-10-26,08:57:04
39.957899,116.173094,0,684,39747.3730208333,2008-10-26,08:57:09
39.957865,116.173083,0,682,39747.3730787037,2008-10-26,08:57:14
39.957824,116.173085,0,680,39747.3731365741,2008-10-26,08:57:19
39.957794,116.173083,0,680,39747.3731944444,2008-10-26,08:57:24
39.957764,116.173095,0,680,39747.3732523148,2008-10-26,08:57:29
39.957732,116.173126,0,679,39747.3733101852,2008-10-26,08:57:34
39.957685,116.173165,0,678,39747.3733680556,2008-10-26,08:57:39
39.957651,116.173198,0,679,39747.3734259259,2008-10-26,08:57:44
39.957626,116.173231,0,679,39747.3734837963,2008-10-26,08:57:49
39.957597,116.173264,0,678,39747.3735416667,2008-10-26,08:57:54
39.957563,116.173279,0,677,39747.373599537,2008-10-26,08:57:59
39.957528,116.173332,0,678,39747.3736574074,2008-10-26,08:58:04
39.957478,116.173391,0,676,39747.3737152778,2008-10-26,08:58:09
39.957474,116.173377,0,676,39747.3737731481,2008-10-26,08:58:14
39.957444,116.173396,0,674,39747.3738310185,2008-10-26,08:58:19
39.957423,116.17341,0,672,39747.3738888889,2008-10-26,08:58:24
39.957372,116.173451,0,671,39747.3739467593,2008-10-26,08:58:29
39.957322,116.173452,0,669,39747.3740046296,2008-10-26,08:58:34
39.957306,116.173377,0,662,39747.3740625,2008-10-26,08:58:39
39.957301,116.173327,0,661,39747.3741203704,2008-10-26,08:58:44
39.957301,116.173327,0,661,39747.3741550926,2008-10-26,08:58:47
39.957308,116.173324,0,659,39747.3741782407,2008-10-26,08:58:49
39.957297,116.173323,0,657,39747.3742361111,2008-10-26,08:58:54
39.957242,116.17336,0,653,39747.3742939815,2008-10-26,08:58:59
39.957224,116.173376,0,651,39747.3743518519,2008-10-26,08:59:04
39.957234,116.173348,0,652,39747.3744097222,2008-10-26,08:59:09
39.957301,116.173176,0,652,39747.3744444444,2008-10-26,08:59:12
39.957405,116.173216,0,652,39747.3744907407,2008-10-26,08:59:16
39.957398,116.173233,0,653,39747.3745486111,2008-10-26,08:59:21
39.957398,116.173233,0,653,39747.3745833333,2008-10-26,08:59:24
39.957404,116.17324,0,653,39747.3746064815,2008-10-26,08:59:26
39.957408,116.17325,0,652,39747.3746643519,2008-10-26,08:59:31
39.957409,116.173251,0,652,39747.3747222222,2008-10-26,08:59:36
39.957404,116.17325,0,652,39747.3747800926,2008-10-26,08:59:41
39.9574,116.173251,0,652,39747.374837963,2008-10-26,08:59:46
39.957404,116.17325,0,652,39747.3748958333,2008-10-26,08:59:51
39.957407,116.173248,0,652,39747.3749537037,2008-10-26,08:59:56
39.957407,116.173246,0,652,39747.3750115741,2008-10-26,09:00:01
39.957407,116.173246,0,652,39747.3750462963,2008-10-26,09:00:04
39.9574,116.173244,0,652,39747.3750694444,2008-10-26,09:00:06
39.95739,116.173244,0,652,39747.3751273148,2008-10-26,09:00:11
39.957349,116.17326,0,652,39747.3751851852,2008-10-26,09:00:16
39.957307,116.173273,0,652,39747.3752430556,2008-10-26,09:00:21
39.95726,116.173286,0,651,39747.3753009259,2008-10-26,09:00:26
39.957219,116.173295,0,651,39747.3753587963,2008-10-26,09:00:31
39.957201,116.173293,0,651,39747.3754166667,2008-10-26,09:00:36
39.957201,116.173293,0,651,39747.3754513889,2008-10-26,09:00:39
39.9572,116.173292,0,651,39747.375474537,2008-10-26,09:00:41
39.957168,116.17325,0,651,39747.3755324074,2008-10-26,09:00:46
39.957125,116.17336,0,652,39747.3755787037,2008-10-26,09:00:50
39.957149,116.173399,0,654,39747.3756365741,2008-10-26,09:00:55
39.957195,116.17339,0,657,39747.3756944444,2008-10-26,09:01:00
39.957285,116.17328,0,659,39747.3757407407,2008-10-26,09:01:04
39.957319,116.173124,0,657,39747.3757638889,2008-10-26,09:01:06
39.957319,116.173124,0,657,39747.3757986111,2008-10-26,09:01:09
39.95732,116.173129,0,657,39747.3758217593,2008-10-26,09:01:11
39.957293,116.173137,0,657,39747.3758796296,2008-10-26,09:01:16
39.957308,116.173159,0,659,39747.3759375,2008-10-26,09:01:21
39.95732,116.17316,0,658,39747.3759953704,2008-10-26,09:01:26
39.957321,116.173196,0,652,39747.3760532407,2008-10-26,09:01:31
39.957308,116.173221,0,648,39747.3761111111,2008-10-26,09:01:36
39.957285,116.173277,0,646,39747.3761689815,2008-10-26,09:01:41
39.957283,116.173275,0,646,39747.3762268518,2008-10-26,09:01:46
39.957283,116.173275,0,646,39747.3762615741,2008-10-26,09:01:49
39.957277,116.173276,0,646,39747.3762847222,2008-10-26,09:01:51
39.957268,116.173286,0,640,39747.3763425926,2008-10-26,09:01:56
39.957268,116.173286,0,640,39747.3763773148,2008-10-26,09:01:59
39.957268,116.173294,0,637,39747.376400463,2008-10-26,09:02:01
39.957291,116.173318,0,636,39747.3764583333,2008-10-26,09:02:06
39.957281,116.173329,0,635,39747.3765162037,2008-10-26,09:02:11
39.957281,116.173329,0,635,39747.3765509259,2008-10-26,09:02:14
39.957274,116.173334,0,634,39747.3765740741,2008-10-26,09:02:16
39.957273,116.17328,0,637,39747.3766319444,2008-10-26,09:02:21
39.95727,116.173279,0,638,39747.3766898148,2008-10-26,09:02:26
39.95727,116.173279,0,638,39747.376724537,2008-10-26,09:02:29
39.957277,116.17328,0,638,39747.3767476852,2008-10-26,09:02:31
39.95734,116.173299,0,638,39747.3768055556,2008-10-26,09:02:36
39.957379,116.173353,0,636,39747.3768634259,2008-10-26,09:02:41
39.957379,116.17343,0,633,39747.3769212963,2008-10-26,09:02:46
39.95736,116.17351,0,633,39747.3769791667,2008-10-26,09:02:51
39.95737,116.173546,0,631,39747.377037037,2008-10-26,09:02:56
39.95737,116.173613,0,631,39747.3770949074,2008-10-26,09:03:01
39.957384,116.173652,0,629,39747.3771527778,2008-10-26,09:03:06
39.957385,116.173697,0,628,39747.3772106481,2008-10-26,09:03:11
39.957387,116.173751,0,628,39747.3772685185,2008-10-26,09:03:16
39.957393,116.173825,0,629,39747.3773263889,2008-10-26,09:03:21
39.957398,116.173863,0,632,39747.3773842593,2008-10-26,09:03:26
39.957404,116.173894,0,635,39747.3774421296,2008-10-26,09:03:31
39.957413,116.173947,0,640,39747.3775,2008-10-26,09:03:36
39.957435,116.173983,0,642,39747.3775578704,2008-10-26,09:03:41
39.957435,116.173983,0,642,39747.3775925926,2008-10-26,09:03:44
39.957434,116.173988,0,643,39747.3776157407,2008-10-26,09:03:46
39.957414,116.174002,0,643,39747.3776736111,2008-10-26,09:03:51
39.957407,116.174066,0,640,39747.3777314815,2008-10-26,09:03:56
39.957369,116.174119,0,638,39747.3777893518,2008-10-26,09:04:01
39.957361,116.174162,0,636,39747.3778472222,2008-10-26,09:04:06
39.957347,116.174221,0,633,39747.3779050926,2008-10-26,09:04:11
39.957342,116.174231,0,633,39747.377962963,2008-10-26,09:04:16
39.957334,116.174251,0,633,39747.3780208333,2008-10-26,09:04:21
39.957333,116.174264,0,633,39747.3780787037,2008-10-26,09:04:26
39.957306,116.17431,0,631,39747.3781365741,2008-10-26,09:04:31
39.957271,116.174362,0,630,39747.3781944444,2008-10-26,09:04:36
39.957253,116.174387,0,628,39747.3782523148,2008-10-26,09:04:41
39.957221,116.174438,0,626,39747.3783101852,2008-10-26,09:04:46
39.957197,116.174466,0,626,39747.3783680556,2008-10-26,09:04:51
39.957221,116.174462,0,620,39747.3784259259,2008-10-26,09:04:56
39.957236,116.174472,0,615,39747.3784837963,2008-10-26,09:05:01
39.957259,116.174446,0,612,39747.3785416667,2008-10-26,09:05:06
39.957317,116.174403,0,609,39747.378599537,2008-10-26,09:05:11
39.957389,116.174397,0,605,39747.3786574074,2008-10-26,09:05:16
39.957411,116.174393,0,603,39747.3787152778,2008-10-26,09:05:21
39.957472,116.174373,0,600,39747.3787731482,2008-10-26,09:05:26
39.957492,116.174412,0,592,39747.3788310185,2008-10-26,09:05:31
39.957482,116.174441,0,586,39747.3788888889,2008-10-26,09:05:36
39.957512,116.174444,0,580,39747.3789467593,2008-10-26,09:05:41
39.957541,116.174463,0,573,39747.3790046296,2008-10-26,09:05:46
39.957565,116.174461,0,572,39747.3790625,2008-10-26,09:05:51
39.957578,116.174481,0,565,39747.3791203704,2008-10-26,09:05:56
39.957569,116.174511,0,560,39747.3791782407,2008-10-26,09:06:01
39.957575,116.174557,0,554,39747.3792361111,2008-10-26,09:06:06
39.957541,116.174605,0,550,39747.3792939815,2008-10-26,09:06:11
39.957505,116.174621,0,548,39747.3793518519,2008-10-26,09:06:16
39.957509,116.17465,0,545,39747.3794097222,2008-10-26,09:06:21
39.957532,116.174666,0,544,39747.3794675926,2008-10-26,09:06:26
39.957558,116.174701,0,541,39747.379525463,2008-10-26,09:06:31
39.957592,116.174733,0,538,39747.3795833333,2008-10-26,09:06:36
39.957569,116.174765,0,535,39747.3796412037,2008-10-26,09:06:41
39.957518,116.174789,0,530,39747.3796990741,2008-10-26,09:06:46
39.957484,116.174793,0,530,39747.3797569444,2008-10-26,09:06:51
39.957483,116.17479,0,530,39747.3798148148,2008-10-26,09:06:56
39.957483,116.17479,0,530,39747.379849537,2008-10-26,09:06:59
39.957481,116.174789,0,530,39747.3798726852,2008-10-26,09:07:01
39.957449,116.174781,0,527,39747.3799305556,2008-10-26,09:07:06
39.95745,116.17479,0,522,39747.3799884259,2008-10-26,09:07:11
39.957473,116.174794,0,516,39747.3800462963,2008-10-26,09:07:16
39.957487,116.174808,0,512,39747.3801041667,2008-10-26,09:07:21
39.957508,116.174827,0,508,39747.380162037,2008-10-26,09:07:26
39.957513,116.174875,0,504,39747.3802199074,2008-10-26,09:07:31
39.957507,116.1749,0,503,39747.3802777778,2008-10-26,09:07:36
39.957526,116.17494,0,500,39747.3803356481,2008-10-26,09:07:41
39.957545,116.174972,0,497,39747.3803935185,2008-10-26,09:07:46
39.957547,116.174986,0,496,39747.3804513889,2008-10-26,09:07:51
39.957519,116.175054,0,494,39747.3805092593,2008-10-26,09:07:56
39.957505,116.175125,0,494,39747.3805671296,2008-10-26,09:08:01
39.957496,116.175168,0,494,39747.380625,2008-10-26,09:08:06
39.957552,116.175216,0,489,39747.3806828704,2008-10-26,09:08:11
39.957589,116.175241,0,484,39747.3807407407,2008-10-26,09:08:16
39.957623,116.175275,0,481,39747.3807986111,2008-10-26,09:08:21
39.957612,116.175266,0,479,39747.3808564815,2008-10-26,09:08:26
39.957597,116.175265,0,477,39747.3809143519,2008-10-26,09:08:31
39.957563,116.175303,0,475,39747.3809722222,2008-10-26,09:08:36
39.957581,116.175367,0,475,39747.3810300926,2008-10-26,09:08:41
39.957608,116.17539,0,471,39747.381087963,2008-10-26,09:08:46
39.957632,116.175394,0,468,39747.3811458333,2008-10-26,09:08:51
39.957656,116.175441,0,463,39747.3812037037,2008-10-26,09:08:56
39.95767,116.175467,0,461,39747.3812615741,2008-10-26,09:09:01
39.957672,116.175461,0,459,39747.3813194444,2008-10-26,09:09:06
39.95767,116.175463,0,459,39747.3813773148,2008-10-26,09:09:11
39.95767,116.175463,0,459,39747.381412037,2008-10-26,09:09:14
39.957667,116.175463,0,459,39747.3814351852,2008-10-26,09:09:16
39.957579,116.175562,0,455,39747.3814814815,2008-10-26,09:09:20
39.957515,116.175626,0,454,39747.3815393519,2008-10-26,09:09:25
39.957485,116.175654,0,453,39747.3815972222,2008-10-26,09:09:30
39.957413,116.17574,0,452,39747.3816435185,2008-10-26,09:09:34
39.957389,116.175814,0,453,39747.3817013889,2008-10-26,09:09:39
39.957389,116.175838,0,451,39747.3817592593,2008-10-26,09:09:44
39.957405,116.17588,0,449,39747.3818171296,2008-10-26,09:09:49
39.95739,116.175923,0,448,39747.381875,2008-10-26,09:09:54
39.957396,116.175993,0,445,39747.3819328704,2008-10-26,09:09:59
39.957382,116.176071,0,442,39747.3819907407,2008-10-26,09:10:04
39.95739,116.176162,0,437,39747.3820486111,2008-10-26,09:10:09
39.957396,116.176204,0,431,39747.3821064815,2008-10-26,09:10:14
39.957429,116.176261,0,424,39747.3821643519,2008-10-26,09:10:19
39.957468,116.176288,0,418,39747.3822222222,2008-10-26,09:10:24
39.957518,116.176325,0,416,39747.3822800926,2008-10-26,09:10:29
39.957515,116.176372,0,407,39747.382337963,2008-10-26,09:10:34
39.957497,116.176436,0,406,39747.3823958333,2008-10-26,09:10:39
39.957492,116.176487,0,404,39747.3824537037,2008-10-26,09:10:44
39.9575,116.176556,0,402,39747.3825115741,2008-10-26,09:10:49
39.957492,116.176615,0,400,39747.3825694444,2008-10-26,09:10:54
39.957483,116.17667,0,396,39747.3826273148,2008-10-26,09:10:59
39.957454,116.17674,0,394,39747.3826851852,2008-10-26,09:11:04
39.957445,116.176788,0,394,39747.3827430556,2008-10-26,09:11:09
39.957428,116.176832,0,393,39747.3828009259,2008-10-26,09:11:14
39.957403,116.176888,0,393,39747.3828587963,2008-10-26,09:11:19
39.957394,116.176916,0,391,39747.3829166667,2008-10-26,09:11:24
39.957373,116.176949,0,391,39747.382974537,2008-10-26,09:11:29
39.957353,116.177,0,390,39747.3830324074,2008-10-26,09:11:34
39.95732,116.177036,0,390,39747.3830902778,2008-10-26,09:11:39
39.957304,116.177087,0,389,39747.3831481481,2008-10-26,09:11:44
39.957272,116.177115,0,389,39747.3832060185,2008-10-26,09:11:49
39.957224,116.177139,0,389,39747.3832638889,2008-10-26,09:11:54
39.957177,116.177151,0,388,39747.3833217593,2008-10-26,09:11:59
39.95714,116.177133,0,386,39747.3833796296,2008-10-26,09:12:04
39.957092,116.177114,0,381,39747.3834375,2008-10-26,09:12:09
39.957043,116.177097,0,381,39747.3834953704,2008-10-26,09:12:14
39.957005,116.177077,0,380,39747.3835532407,2008-10-26,09:12:19
39.956953,116.177099,0,382,39747.3836111111,2008-10-26,09:12:24
39.956919,116.177094,0,383,39747.3836689815,2008-10-26,09:12:29
39.956872,116.177093,0,383,39747.3837268518,2008-10-26,09:12:34
39.956821,116.177115,0,385,39747.3837847222,2008-10-26,09:12:39
39.956784,116.17711,0,386,39747.3838425926,2008-10-26,09:12:44
39.956769,116.177109,0,387,39747.383900463,2008-10-26,09:12:49
39.956735,116.177175,0,388,39747.3839583333,2008-10-26,09:12:54
39.956705,116.177193,0,389,39747.3840162037,2008-10-26,09:12:59
39.956694,116.17719,0,387,39747.3840740741,2008-10-26,09:13:04
39.956675,116.1772,0,385,39747.3841319444,2008-10-26,09:13:09
39.956667,116.17721,0,385,39747.3841898148,2008-10-26,09:13:14
39.95664,116.17722,0,383,39747.3842476852,2008-10-26,09:13:19
39.95664,116.17722,0,383,39747.3842824074,2008-10-26,09:13:22
39.956638,116.177219,0,383,39747.3843055556,2008-10-26,09:13:24
39.956606,116.177227,0,380,39747.3843634259,2008-10-26,09:13:29
39.956576,116.177246,0,381,39747.3844212963,2008-10-26,09:13:34
39.956563,116.177262,0,380,39747.3844791667,2008-10-26,09:13:39
39.956533,116.1773,0,381,39747.384537037,2008-10-26,09:13:44
39.956506,116.177318,0,379,39747.3845949074,2008-10-26,09:13:49
39.956474,116.177351,0,378,39747.3846527778,2008-10-26,09:13:54
39.95644,116.177383,0,378,39747.3847106481,2008-10-26,09:13:59
39.95639,116.177427,0,379,39747.3847685185,2008-10-26,09:14:04
39.956345,116.17744,0,382,39747.3848263889,2008-10-26,09:14:09
39.956324,116.17745,0,384,39747.3848842593,2008-10-26,09:14:14
39.956312,116.177474,0,386,39747.3849421296,2008-10-26,09:14:19
39.956292,116.177443,0,387,39747.385,2008-10-26,09:14:24
39.956258,116.177456,0,392,39747.3850578704,2008-10-26,09:14:29
39.95623,116.177442,0,394,39747.3851157407,2008-10-26,09:14:34
39.956174,116.17747,0,396,39747.3851736111,2008-10-26,09:14:39
39.956149,116.177498,0,398,39747.3852314815,2008-10-26,09:14:44
39.95612,116.177498,0,399,39747.3852893518,2008-10-26,09:14:49
39.956128,116.177473,0,395,39747.3853472222,2008-10-26,09:14:54
39.956102,116.177449,0,393,39747.3854050926,2008-10-26,09:14:59
39.956076,116.177451,0,390,39747.385462963,2008-10-26,09:15:04
39.956048,116.17745,0,389,39747.3855208333,2008-10-26,09:15:09
39.95603,116.177408,0,390,39747.3855787037,2008-10-26,09:15:14
39.956021,116.177356,0,391,39747.3856365741,2008-10-26,09:15:19
39.95598,116.17736,0,393,39747.3856944444,2008-10-26,09:15:24
39.955955,116.177359,0,392,39747.3857523148,2008-10-26,09:15:29
39.95591,116.177357,0,389,39747.3858101852,2008-10-26,09:15:34
39.955866,116.177361,0,390,39747.3858680556,2008-10-26,09:15:39
39.955821,116.177376,0,391,39747.3859259259,2008-10-26,09:15:44
39.955752,116.177464,0,389,39747.3859722222,2008-10-26,09:15:48
39.955694,116.177507,0,391,39747.3860300926,2008-10-26,09:15:53
39.955676,116.177511,0,390,39747.386087963,2008-10-26,09:15:58
39.955651,116.177524,0,390,39747.3861458333,2008-10-26,09:16:03
39.955618,116.177574,0,392,39747.3862037037,2008-10-26,09:16:08
39.955615,116.177597,0,392,39747.3862615741,2008-10-26,09:16:13
39.95558,116.177633,0,391,39747.3863194444,2008-10-26,09:16:18
39.955546,116.177672,0,388,39747.3863773148,2008-10-26,09:16:23
39.955531,116.177689,0,387,39747.3864351852,2008-10-26,09:16:28
39.955494,116.177749,0,386,39747.3864930556,2008-10-26,09:16:33
39.955479,116.177765,0,384,39747.3865509259,2008-10-26,09:16:38
39.955447,116.177796,0,382,39747.3866087963,2008-10-26,09:16:43
39.955422,116.177817,0,384,39747.3866666667,2008-10-26,09:16:48
39.955393,116.177868,0,385,39747.386724537,2008-10-26,09:16:53
39.955366,116.177893,0,382,39747.3867824074,2008-10-26,09:16:58
39.955362,116.17792,0,379,39747.3868402778,2008-10-26,09:17:03
39.955335,116.177938,0,377,39747.3868981482,2008-10-26,09:17:08
39.95532,116.177975,0,376,39747.3869560185,2008-10-26,09:17:13
39.95531,116.17799,0,374,39747.3870138889,2008-10-26,09:17:18
39.955271,116.178006,0,372,39747.3870717593,2008-10-26,09:17:23
39.955261,116.178031,0,372,39747.3871296296,2008-10-26,09:17:28
39.955247,116.178031,0,371,39747.3871875,2008-10-26,09:17:33
39.95521,116.178083,0,370,39747.3872453704,2008-10-26,09:17:38
39.955183,116.178089,0,364,39747.3873032407,2008-10-26,09:17:43
39.955172,116.178098,0,363,39747.3873611111,2008-10-26,09:17:48
39.955162,116.178115,0,363,39747.3874189815,2008-10-26,09:17:53
39.955144,116.178153,0,363,39747.3874768519,2008-10-26,09:17:58
39.955135,116.178198,0,361,39747.3875347222,2008-10-26,09:18:03
39.955107,116.178235,0,360,39747.3875925926,2008-10-26,09:18:08
39.955104,116.178289,0,358,39747.387650463,2008-10-26,09:18:13
39.955101,116.178332,0,359,39747.3877083333,2008-10-26,09:18:18
39.955069,116.178392,0,358,39747.3877662037,2008-10-26,09:18:23
39.955056,116.17846,0,357,39747.3878240741,2008-10-26,09:18:28
39.955055,116.178514,0,358,39747.3878819444,2008-10-26,09:18:33
39.955055,116.178566,0,358,39747.3879398148,2008-10-26,09:18:38
39.955062,116.178597,0,358,39747.3879976852,2008-10-26,09:18:43
39.95504,116.178641,0,357,39747.3880555556,2008-10-26,09:18:48
39.955042,116.178724,0,354,39747.3881134259,2008-10-26,09:18:53
39.955066,116.17879,0,348,39747.3881712963,2008-10-26,09:18:58
39.955037,116.178871,0,344,39747.3882291667,2008-10-26,09:19:03
39.955028,116.178927,0,343,39747.388287037,2008-10-26,09:19:08
39.95501,116.179013,0,343,39747.3883449074,2008-10-26,09:19:13
39.954991,116.179091,0,340,39747.3884027778,2008-10-26,09:19:18
39.954992,116.179148,0,339,39747.3884606481,2008-10-26,09:19:23
39.954984,116.179222,0,338,39747.3885185185,2008-10-26,09:19:28
39.954951,116.179275,0,337,39747.3885763889,2008-10-26,09:19:33
39.954942,116.179344,0,330,39747.3886342593,2008-10-26,09:19:38
39.954976,116.179378,0,319,39747.3886921296,2008-10-26,09:19:43
39.954962,116.179454,0,314,39747.38875,2008-10-26,09:19:48
39.954949,116.179454,0,306,39747.3888078704,2008-10-26,09:19:53
39.954934,116.179487,0,300,39747.3888657407,2008-10-26,09:19:58
39.954898,116.179528,0,297,39747.3889236111,2008-10-26,09:20:03
39.954888,116.179577,0,294,39747.3889814815,2008-10-26,09:20:08
39.954869,116.179616,0,287,39747.3890393519,2008-10-26,09:20:13
39.95485,116.179657,0,282,39747.3890972222,2008-10-26,09:20:18
39.954805,116.179695,0,277,39747.3891550926,2008-10-26,09:20:23
39.954775,116.179727,0,274,39747.389212963,2008-10-26,09:20:28
39.95475,116.179738,0,272,39747.3892708333,2008-10-26,09:20:33
39.954721,116.179729,0,269,39747.3893287037,2008-10-26,09:20:38
39.954692,116.179716,0,267,39747.3893865741,2008-10-26,09:20:43
39.954678,116.179708,0,265,39747.3894444444,2008-10-26,09:20:48
39.954658,116.179727,0,264,39747.3895023148,2008-10-26,09:20:53
39.954642,116.17973,0,264,39747.3895601852,2008-10-26,09:20:58
39.954652,116.179747,0,262,39747.3896180556,2008-10-26,09:21:03
39.954646,116.179739,0,261,39747.3896759259,2008-10-26,09:21:08
39.954646,116.179739,0,261,39747.3897106481,2008-10-26,09:21:11
39.954644,116.179741,0,259,39747.3897337963,2008-10-26,09:21:13
39.95462,116.179731,0,258,39747.3897916667,2008-10-26,09:21:18
39.954602,116.179734,0,257,39747.389849537,2008-10-26,09:21:23
39.954582,116.179744,0,257,39747.3899074074,2008-10-26,09:21:28
39.954551,116.179739,0,257,39747.3899652778,2008-10-26,09:21:33
39.954517,116.179742,0,256,39747.3900231481,2008-10-26,09:21:38
39.954493,116.179727,0,254,39747.3900810185,2008-10-26,09:21:43
39.954465,116.179734,0,253,39747.3901388889,2008-10-26,09:21:48
39.954424,116.179768,0,253,39747.3901967593,2008-10-26,09:21:53
39.954395,116.179754,0,252,39747.3902546296,2008-10-26,09:21:58
39.954358,116.179788,0,250,39747.3903125,2008-10-26,09:22:03
39.954322,116.179783,0,248,39747.3903703704,2008-10-26,09:22:08
39.95429,116.179798,0,248,39747.3904282407,2008-10-26,09:22:13
39.954258,116.179809,0,248,39747.3904861111,2008-10-26,09:22:18
39.954216,116.179843,0,246,39747.3905439815,2008-10-26,09:22:23
39.954151,116.179884,0,245,39747.3906018519,2008-10-26,09:22:28
39.954106,116.17988,0,244,39747.3906597222,2008-10-26,09:22:33
39.954054,116.179871,0,243,39747.3907175926,2008-10-26,09:22:38
39.954025,116.179878,0,241,39747.390775463,2008-10-26,09:22:43
39.953965,116.17993,0,241,39747.3908333333,2008-10-26,09:22:48
39.953925,116.179931,0,240,39747.3908912037,2008-10-26,09:22:53
39.953866,116.17994,0,238,39747.3909490741,2008-10-26,09:22:58
39.953823,116.179925,0,238,39747.3910069444,2008-10-26,09:23:03
39.953784,116.179915,0,238,39747.3910648148,2008-10-26,09:23:08
39.953755,116.179893,0,235,39747.3911226852,2008-10-26,09:23:13
39.953735,116.179898,0,235,39747.3911805556,2008-10-26,09:23:18
39.953692,116.179924,0,235,39747.3912384259,2008-10-26,09:23:23
39.953661,116.179978,0,234,39747.3912962963,2008-10-26,09:23:28
39.953628,116.179987,0,235,39747.3913541667,2008-10-26,09:23:33
39.953586,116.180028,0,237,39747.391412037,2008-10-26,09:23:38
39.953558,116.180074,0,237,39747.3914699074,2008-10-26,09:23:43
39.953534,116.180094,0,237,39747.3915277778,2008-10-26,09:23:48
39.953506,116.180133,0,238,39747.3915856481,2008-10-26,09:23:53
39.953471,116.180164,0,239,39747.3916435185,2008-10-26,09:23:58
39.953424,116.180197,0,239,39747.3917013889,2008-10-26,09:24:03
39.953409,116.180213,0,240,39747.3917592593,2008-10-26,09:24:08
39.953388,116.180233,0,240,39747.3918171296,2008-10-26,09:24:13
39.953373,116.180273,0,240,39747.391875,2008-10-26,09:24:18
39.953359,116.180318,0,241,39747.3919328704,2008-10-26,09:24:23
39.953312,116.180389,0,241,39747.3919907407,2008-10-26,09:24:28
39.953265,116.180397,0,243,39747.3920486111,2008-10-26,09:24:33
39.95323,116.180437,0,245,39747.3921064815,2008-10-26,09:24:38
39.953207,116.180467,0,248,39747.3921643518,2008-10-26,09:24:43
39.953207,116.180467,0,248,39747.3921990741,2008-10-26,09:24:46
39.953202,116.18047,0,250,39747.3922222222,2008-10-26,09:24:48
39.953215,116.18049,0,253,39747.3922800926,2008-10-26,09:24:53
39.953198,116.180539,0,255,39747.392337963,2008-10-26,09:24:58
39.953163,116.180602,0,256,39747.3923958333,2008-10-26,09:25:03
39.953151,116.180668,0,257,39747.3924537037,2008-10-26,09:25:08
39.953126,116.180735,0,259,39747.3925115741,2008-10-26,09:25:13
39.953112,116.180788,0,263,39747.3925694444,2008-10-26,09:25:18
39.953074,116.180828,0,264,39747.3926273148,2008-10-26,09:25:23
39.953059,116.180851,0,266,39747.3926851852,2008-10-26,09:25:28
39.953026,116.180857,0,268,39747.3927430556,2008-10-26,09:25:33
39.952991,116.180871,0,270,39747.3928009259,2008-10-26,09:25:38
39.952991,116.180871,0,270,39747.3928356481,2008-10-26,09:25:41
39.952987,116.180873,0,271,39747.3928587963,2008-10-26,09:25:43
39.952975,116.180875,0,271,39747.3929166667,2008-10-26,09:25:48
39.952945,116.180885,0,272,39747.392974537,2008-10-26,09:25:53
39.952902,116.180898,0,273,39747.3930324074,2008-10-26,09:25:58
39.952864,116.180905,0,273,39747.3930902778,2008-10-26,09:26:03
39.952864,116.180905,0,273,39747.393125,2008-10-26,09:26:06
39.95286,116.180899,0,274,39747.3931481481,2008-10-26,09:26:08
39.95284,116.180899,0,273,39747.3932060185,2008-10-26,09:26:13
39.952803,116.180889,0,275,39747.3932638889,2008-10-26,09:26:18
39.952773,116.18088,0,277,39747.3933217593,2008-10-26,09:26:23
39.952725,116.180891,0,277,39747.3933796296,2008-10-26,09:26:28
39.952683,116.18092,0,280,39747.3934375,2008-10-26,09:26:33
39.952649,116.180943,0,284,39747.3934953704,2008-10-26,09:26:38
39.952654,116.180944,0,284,39747.3935532407,2008-10-26,09:26:43
39.952655,116.180944,0,284,39747.3936111111,2008-10-26,09:26:48
39.952654,116.180944,0,284,39747.3936689815,2008-10-26,09:26:53
39.952653,116.180945,0,284,39747.3937268518,2008-10-26,09:26:58
39.952654,116.180945,0,284,39747.3937847222,2008-10-26,09:27:03
39.952654,116.180945,0,284,39747.3938425926,2008-10-26,09:27:08
39.952654,116.180945,0,284,39747.393900463,2008-10-26,09:27:13
39.952654,116.180945,0,284,39747.3939583333,2008-10-26,09:27:18
39.952654,116.180945,0,284,39747.3940162037,2008-10-26,09:27:23
39.952654,116.180946,0,284,39747.3940740741,2008-10-26,09:27:28
39.952654,116.180946,0,284,39747.3941319444,2008-10-26,09:27:33
39.952654,116.180946,0,284,39747.3941898148,2008-10-26,09:27:38
39.952654,116.180946,0,284,39747.394224537,2008-10-26,09:27:41
39.952654,116.180946,0,284,39747.3942476852,2008-10-26,09:27:43
39.952625,116.18096,0,284,39747.3943055556,2008-10-26,09:27:48
39.952598,116.18098,0,285,39747.3943634259,2008-10-26,09:27:53
39.952554,116.180991,0,284,39747.3944212963,2008-10-26,09:27:58
39.952532,116.180992,0,282,39747.3944791667,2008-10-26,09:28:03
39.952532,116.180992,0,282,39747.3945138889,2008-10-26,09:28:06
39.952527,116.180995,0,280,39747.394537037,2008-10-26,09:28:08
39.952517,116.180997,0,279,39747.3945949074,2008-10-26,09:28:13
39.952516,116.180996,0,279,39747.3946527778,2008-10-26,09:28:18
39.952513,116.180993,0,278,39747.3947106482,2008-10-26,09:28:23
39.952508,116.180985,0,278,39747.3947685185,2008-10-26,09:28:28
39.95251,116.180981,0,278,39747.3948263889,2008-10-26,09:28:33
39.952511,116.18098,0,278,39747.3948842593,2008-10-26,09:28:38
39.952511,116.18098,0,278,39747.3949189815,2008-10-26,09:28:41
39.952511,116.180979,0,278,39747.3949421296,2008-10-26,09:28:43
39.952489,116.180967,0,279,39747.395,2008-10-26,09:28:48
39.952445,116.181012,0,278,39747.3950578704,2008-10-26,09:28:53
39.95241,116.181059,0,279,39747.3951157407,2008-10-26,09:28:58
39.952372,116.181086,0,278,39747.3951736111,2008-10-26,09:29:03
39.952354,116.181117,0,279,39747.3952314815,2008-10-26,09:29:08
39.952325,116.181145,0,279,39747.3952893519,2008-10-26,09:29:13
39.952284,116.181154,0,279,39747.3953472222,2008-10-26,09:29:18
39.952237,116.181135,0,280,39747.3954050926,2008-10-26,09:29:23
39.952216,116.181121,0,281,39747.395462963,2008-10-26,09:29:28
39.952211,116.181131,0,282,39747.3955208333,2008-10-26,09:29:33
39.952185,116.181117,0,282,39747.3955787037,2008-10-26,09:29:38
39.952154,116.181117,0,282,39747.3956365741,2008-10-26,09:29:43
39.952112,116.181126,0,281,39747.3956944444,2008-10-26,09:29:48
39.952069,116.181125,0,281,39747.3957523148,2008-10-26,09:29:53
39.952025,116.181129,0,280,39747.3958101852,2008-10-26,09:29:58
39.951974,116.181134,0,279,39747.3958680556,2008-10-26,09:30:03
39.95192,116.181204,0,279,39747.3959259259,2008-10-26,09:30:08
39.951882,116.18124,0,277,39747.3959837963,2008-10-26,09:30:13
39.951839,116.181294,0,276,39747.3960416667,2008-10-26,09:30:18
39.951805,116.181331,0,275,39747.396099537,2008-10-26,09:30:23
39.951772,116.18136,0,276,39747.3961574074,2008-10-26,09:30:28
39.951729,116.181368,0,276,39747.3962152778,2008-10-26,09:30:33
39.951703,116.181383,0,274,39747.3962731481,2008-10-26,09:30:38
39.95166,116.181411,0,274,39747.3963310185,2008-10-26,09:30:43
39.9516,116.181437,0,270,39747.3963888889,2008-10-26,09:30:48
39.951591,116.181435,0,271,39747.3964467593,2008-10-26,09:30:53
39.951573,116.181448,0,271,39747.3965046296,2008-10-26,09:30:58
39.951515,116.181498,0,271,39747.3965625,2008-10-26,09:31:03
39.951281,116.181551,0,251,39747.4003819444,2008-10-26,09:36:33
39.95121,116.181626,0,250,39747.4004282407,2008-10-26,09:36:37
39.951127,116.181705,0,251,39747.400462963,2008-10-26,09:36:40
39.951056,116.181779,0,252,39747.4004861111,2008-10-26,09:36:42
39.950944,116.181874,0,252,39747.4005208333,2008-10-26,09:36:45
39.950851,116.181976,0,254,39747.4005555556,2008-10-26,09:36:48
39.950816,116.182117,0,254,39747.4006018518,2008-10-26,09:36:52
39.950851,116.18226,0,256,39747.4006365741,2008-10-26,09:36:55
39.950903,116.182416,0,258,39747.4006712963,2008-10-26,09:36:58
39.950957,116.182546,0,260,39747.4007060185,2008-10-26,09:37:01
39.951007,116.182668,0,262,39747.4007407407,2008-10-26,09:37:04
39.951067,116.182805,0,265,39747.400775463,2008-10-26,09:37:07
39.951116,116.18291,0,266,39747.4007986111,2008-10-26,09:37:09
39.951168,116.183048,0,267,39747.4008333333,2008-10-26,09:37:12
39.951191,116.183175,0,273,39747.4008796296,2008-10-26,09:37:16
39.951134,116.183247,0,277,39747.4009375,2008-10-26,09:37:21
39.951046,116.183308,0,282,39747.4009606481,2008-10-26,09:37:23
39.950934,116.183365,0,288,39747.4009837963,2008-10-26,09:37:25
39.950802,116.183453,0,291,39747.4010069444,2008-10-26,09:37:27
39.950662,116.183521,0,295,39747.4010300926,2008-10-26,09:37:29
39.950531,116.18359,0,304,39747.4010532407,2008-10-26,09:37:31
39.950394,116.183693,0,305,39747.4010763889,2008-10-26,09:37:33
39.95033,116.183794,0,295,39747.401087963,2008-10-26,09:37:34
39.9502,116.183889,0,288,39747.4011111111,2008-10-26,09:37:36
39.950076,116.183997,0,282,39747.4011342593,2008-10-26,09:37:38
39.949944,116.184092,0,280,39747.4011574074,2008-10-26,09:37:40
39.949822,116.184186,0,278,39747.4011805556,2008-10-26,09:37:42
39.949693,116.184259,0,277,39747.4012037037,2008-10-26,09:37:44
39.949556,116.184356,0,272,39747.4012268518,2008-10-26,09:37:46
39.94939,116.184425,0,267,39747.40125,2008-10-26,09:37:48
39.949296,116.184468,0,262,39747.4012615741,2008-10-26,09:37:49
39.949146,116.184563,0,255,39747.4012847222,2008-10-26,09:37:51
39.949009,116.184652,0,251,39747.4013078704,2008-10-26,09:37:53
39.948867,116.18473,0,248,39747.4013310185,2008-10-26,09:37:55
39.948713,116.184792,0,248,39747.4013541667,2008-10-26,09:37:57
39.948559,116.184849,0,248,39747.4013773148,2008-10-26,09:37:59
39.94841,116.18489,0,251,39747.401400463,2008-10-26,09:38:01
39.948272,116.184918,0,253,39747.4014236111,2008-10-26,09:38:03
39.948157,116.184971,0,258,39747.4014467593,2008-10-26,09:38:05
39.948055,116.184982,0,261,39747.4014699074,2008-10-26,09:38:07
39.947938,116.184988,0,264,39747.4015046296,2008-10-26,09:38:10
39.947845,116.185,0,263,39747.4015509259,2008-10-26,09:38:14
39.947815,116.185057,0,265,39747.4016087963,2008-10-26,09:38:19
39.947806,116.185067,0,266,39747.4016666667,2008-10-26,09:38:24
39.947791,116.185066,0,266,39747.401724537,2008-10-26,09:38:29
39.947771,116.185065,0,267,39747.4017824074,2008-10-26,09:38:34
39.947749,116.185081,0,267,39747.4018402778,2008-10-26,09:38:39
39.947671,116.185075,0,265,39747.4018981481,2008-10-26,09:38:44
39.947606,116.185123,0,267,39747.4019560185,2008-10-26,09:38:49
39.94754,116.18513,0,272,39747.4020138889,2008-10-26,09:38:54
39.947518,116.185138,0,271,39747.4020717593,2008-10-26,09:38:59
39.947454,116.185155,0,268,39747.4021296296,2008-10-26,09:39:04
39.947325,116.185188,0,266,39747.4021643519,2008-10-26,09:39:07
39.947231,116.185216,0,264,39747.4021875,2008-10-26,09:39:09
39.947104,116.185244,0,261,39747.4022222222,2008-10-26,09:39:12
39.946996,116.185259,0,260,39747.4022569444,2008-10-26,09:39:15
39.94692,116.185271,0,255,39747.4023148148,2008-10-26,09:39:20
39.946925,116.185266,0,253,39747.4023726852,2008-10-26,09:39:25
39.946931,116.185261,0,252,39747.4024305556,2008-10-26,09:39:30
39.946936,116.185256,0,252,39747.4024884259,2008-10-26,09:39:35
39.94694,116.185254,0,253,39747.4025462963,2008-10-26,09:39:40
39.946938,116.185256,0,253,39747.4026041667,2008-10-26,09:39:45
39.946936,116.185257,0,253,39747.402662037,2008-10-26,09:39:50
39.946936,116.185257,0,253,39747.4026967593,2008-10-26,09:39:53
39.946935,116.185259,0,253,39747.4027199074,2008-10-26,09:39:55
39.946926,116.185264,0,253,39747.4027777778,2008-10-26,09:40:00
39.946926,116.185264,0,253,39747.4028125,2008-10-26,09:40:03
39.946918,116.185269,0,253,39747.4028356481,2008-10-26,09:40:05
39.946906,116.185275,0,253,39747.4028935185,2008-10-26,09:40:10
39.946907,116.185275,0,253,39747.4029513889,2008-10-26,09:40:15
39.946907,116.185275,0,253,39747.4029861111,2008-10-26,09:40:18
39.946909,116.185274,0,253,39747.4030092593,2008-10-26,09:40:20
39.946871,116.185308,0,253,39747.4030671296,2008-10-26,09:40:25
39.946806,116.18541,0,251,39747.403125,2008-10-26,09:40:30
39.94676,116.185547,0,254,39747.4031597222,2008-10-26,09:40:33
39.946722,116.185673,0,255,39747.4031828704,2008-10-26,09:40:35
39.94671,116.18583,0,255,39747.4032060185,2008-10-26,09:40:37
39.946711,116.186007,0,257,39747.4032291667,2008-10-26,09:40:39
39.946721,116.186233,0,259,39747.4032523148,2008-10-26,09:40:41
39.946732,116.186364,0,258,39747.4032638889,2008-10-26,09:40:42
39.946734,116.18649,0,258,39747.403275463,2008-10-26,09:40:43
39.946731,116.186612,0,259,39747.403287037,2008-10-26,09:40:44
39.946729,116.186736,0,259,39747.4032986111,2008-10-26,09:40:45
39.946727,116.186857,0,259,39747.4033101852,2008-10-26,09:40:46
39.94673,116.18698,0,260,39747.4033217593,2008-10-26,09:40:47
39.946729,116.187101,0,259,39747.4033333333,2008-10-26,09:40:48
39.946722,116.187219,0,258,39747.4033449074,2008-10-26,09:40:49
39.946722,116.187454,0,255,39747.4033680556,2008-10-26,09:40:51
39.946723,116.187571,0,253,39747.4033796296,2008-10-26,09:40:52
39.946723,116.187802,0,248,39747.4034027778,2008-10-26,09:40:54
39.946725,116.187924,0,243,39747.4034143519,2008-10-26,09:40:55
39.946726,116.188044,0,237,39747.4034259259,2008-10-26,09:40:56
39.946735,116.188278,0,232,39747.4034490741,2008-10-26,09:40:58
39.946737,116.188398,0,230,39747.4034606481,2008-10-26,09:40:59
39.946736,116.188516,0,228,39747.4034722222,2008-10-26,09:41:00
39.946738,116.188748,0,224,39747.4034953704,2008-10-26,09:41:02
39.946738,116.188983,0,221,39747.4035185185,2008-10-26,09:41:04
39.946734,116.189104,0,220,39747.4035300926,2008-10-26,09:41:05
39.946728,116.189227,0,220,39747.4035416667,2008-10-26,09:41:06
39.946725,116.189352,0,219,39747.4035532407,2008-10-26,09:41:07
39.946723,116.189477,0,218,39747.4035648148,2008-10-26,09:41:08
39.946724,116.189602,0,217,39747.4035763889,2008-10-26,09:41:09
39.946719,116.189729,0,216,39747.403587963,2008-10-26,09:41:10
39.946715,116.189859,0,215,39747.403599537,2008-10-26,09:41:11
39.946714,116.189989,0,215,39747.4036111111,2008-10-26,09:41:12
39.94672,116.190119,0,214,39747.4036226852,2008-10-26,09:41:13
39.946723,116.190251,0,214,39747.4036342593,2008-10-26,09:41:14
39.946722,116.190388,0,213,39747.4036458333,2008-10-26,09:41:15
39.946716,116.190531,0,210,39747.4036574074,2008-10-26,09:41:16
39.946713,116.190664,0,209,39747.4036689815,2008-10-26,09:41:17
39.946709,116.190799,0,206,39747.4036805556,2008-10-26,09:41:18
39.946706,116.190929,0,207,39747.4036921296,2008-10-26,09:41:19
39.946713,116.191141,0,208,39747.4037152778,2008-10-26,09:41:21
39.946716,116.191302,0,208,39747.4037384259,2008-10-26,09:41:23
39.946697,116.191426,0,210,39747.4037731481,2008-10-26,09:41:26
39.946662,116.191416,0,225,39747.4038310185,2008-10-26,09:41:31
39.946662,116.191416,0,225,39747.4038657407,2008-10-26,09:41:34
39.946664,116.191415,0,226,39747.4038888889,2008-10-26,09:41:36
39.946675,116.191428,0,225,39747.4039467593,2008-10-26,09:41:41
39.946699,116.191595,0,223,39747.4039930556,2008-10-26,09:41:45
39.946708,116.191741,0,223,39747.4040162037,2008-10-26,09:41:47
39.946719,116.191913,0,222,39747.4040393519,2008-10-26,09:41:49
39.94673,116.192086,0,221,39747.4040625,2008-10-26,09:41:51
39.946746,116.192256,0,217,39747.4040856481,2008-10-26,09:41:53
39.946763,116.19241,0,213,39747.4041087963,2008-10-26,09:41:55
39.946766,116.192544,0,208,39747.4041319444,2008-10-26,09:41:57
39.946729,116.192711,0,212,39747.4041666667,2008-10-26,09:42:00
39.946671,116.192808,0,216,39747.4041898148,2008-10-26,09:42:02
39.946569,116.192891,0,219,39747.404212963,2008-10-26,09:42:04
39.946461,116.192969,0,222,39747.4042361111,2008-10-26,09:42:06
39.946328,116.193057,0,225,39747.4042592593,2008-10-26,09:42:08
39.946191,116.193143,0,224,39747.4042824074,2008-10-26,09:42:10
39.946065,116.193241,0,227,39747.4043055556,2008-10-26,09:42:12
39.94593,116.19334,0,224,39747.4043287037,2008-10-26,09:42:14
39.94578,116.193446,0,226,39747.4043518519,2008-10-26,09:42:16
39.945633,116.193564,0,225,39747.404375,2008-10-26,09:42:18
39.945555,116.193626,0,226,39747.4043865741,2008-10-26,09:42:19
39.945411,116.193746,0,224,39747.4044097222,2008-10-26,09:42:21
39.945282,116.193848,0,224,39747.4044328704,2008-10-26,09:42:23
39.945156,116.193926,0,215,39747.4044560185,2008-10-26,09:42:25
39.945028,116.193984,0,211,39747.4044791667,2008-10-26,09:42:27
39.944912,116.194024,0,208,39747.4045023148,2008-10-26,09:42:29
39.944795,116.194063,0,206,39747.404525463,2008-10-26,09:42:31
39.944679,116.194089,0,204,39747.4045486111,2008-10-26,09:42:33
39.944559,116.194097,0,206,39747.4045717593,2008-10-26,09:42:35
39.944442,116.194107,0,206,39747.4045949074,2008-10-26,09:42:37
39.944318,116.194116,0,203,39747.4046296296,2008-10-26,09:42:40
39.944211,116.194103,0,205,39747.4046643519,2008-10-26,09:42:43
39.944103,116.194101,0,210,39747.4046990741,2008-10-26,09:42:46
39.94397,116.194103,0,215,39747.4047337963,2008-10-26,09:42:49
39.943862,116.194102,0,219,39747.4047569444,2008-10-26,09:42:51
39.943743,116.194119,0,212,39747.4047800926,2008-10-26,09:42:53
39.943622,116.194123,0,212,39747.4048032407,2008-10-26,09:42:55
39.943506,116.194125,0,212,39747.4048263889,2008-10-26,09:42:57
39.943405,116.194139,0,211,39747.404849537,2008-10-26,09:42:59
39.943307,116.194142,0,205,39747.4048726852,2008-10-26,09:43:01
39.943186,116.194146,0,201,39747.4049074074,2008-10-26,09:43:04
39.943095,116.194134,0,197,39747.4049537037,2008-10-26,09:43:08
39.943089,116.194117,0,196,39747.4050115741,2008-10-26,09:43:13
39.943093,116.194115,0,197,39747.4050694444,2008-10-26,09:43:18
39.943093,116.194115,0,197,39747.4051041667,2008-10-26,09:43:21
39.943089,116.194114,0,197,39747.4051273148,2008-10-26,09:43:23
39.942978,116.194132,0,200,39747.4051736111,2008-10-26,09:43:27
39.942888,116.194139,0,201,39747.4051967593,2008-10-26,09:43:29
39.942768,116.194143,0,205,39747.4052199074,2008-10-26,09:43:31
39.942644,116.194148,0,207,39747.4052430556,2008-10-26,09:43:33
39.9425,116.194157,0,209,39747.4052662037,2008-10-26,09:43:35
39.942369,116.194158,0,220,39747.4052893519,2008-10-26,09:43:37
39.942241,116.194181,0,233,39747.4053125,2008-10-26,09:43:39
39.942103,116.194187,0,240,39747.4053356481,2008-10-26,09:43:41
39.941958,116.194196,0,242,39747.4053587963,2008-10-26,09:43:43
39.941866,116.19421,0,246,39747.4053703704,2008-10-26,09:43:44
39.94171,116.194215,0,250,39747.4053935185,2008-10-26,09:43:46
39.941542,116.194242,0,246,39747.4054166667,2008-10-26,09:43:48
39.941389,116.19424,0,248,39747.4054398148,2008-10-26,09:43:50
39.941267,116.19424,0,253,39747.405462963,2008-10-26,09:43:52
39.941178,116.194235,0,244,39747.4054861111,2008-10-26,09:43:54
39.941104,116.194172,0,226,39747.4055092593,2008-10-26,09:43:56
39.941072,116.194119,0,204,39747.4055671296,2008-10-26,09:44:01
39.941051,116.194122,0,207,39747.405625,2008-10-26,09:44:06
39.940943,116.19415,0,210,39747.4056712963,2008-10-26,09:44:10
39.940826,116.194158,0,216,39747.4057060185,2008-10-26,09:44:13
39.940717,116.194183,0,225,39747.4057407407,2008-10-26,09:44:16
39.940601,116.194214,0,227,39747.405775463,2008-10-26,09:44:19
39.940477,116.194214,0,229,39747.4058101852,2008-10-26,09:44:22
39.940349,116.194208,0,232,39747.4058449074,2008-10-26,09:44:25
39.940258,116.19416,0,232,39747.4058796296,2008-10-26,09:44:28
39.94021,116.194157,0,216,39747.4059375,2008-10-26,09:44:33
39.940134,116.194124,0,209,39747.4059953704,2008-10-26,09:44:38
39.940013,116.194099,0,210,39747.4060300926,2008-10-26,09:44:41
39.939896,116.194064,0,214,39747.4060648148,2008-10-26,09:44:44
39.939791,116.194025,0,205,39747.4061111111,2008-10-26,09:44:48
39.939695,116.193994,0,202,39747.4061574074,2008-10-26,09:44:52
39.93957,116.193958,0,200,39747.4061921296,2008-10-26,09:44:55
39.939471,116.193937,0,195,39747.4062152778,2008-10-26,09:44:57
39.939369,116.193907,0,191,39747.4062384259,2008-10-26,09:44:59
39.939253,116.193873,0,189,39747.4062615741,2008-10-26,09:45:01
39.939126,116.193841,0,186,39747.4062847222,2008-10-26,09:45:03
39.938988,116.193811,0,181,39747.4063078704,2008-10-26,09:45:05
39.93883,116.193777,0,184,39747.4063310185,2008-10-26,09:45:07
39.938661,116.193745,0,187,39747.4063541667,2008-10-26,09:45:09
39.938494,116.193722,0,184,39747.4063773148,2008-10-26,09:45:11
39.938331,116.193704,0,187,39747.406400463,2008-10-26,09:45:13
39.938176,116.193684,0,185,39747.4064236111,2008-10-26,09:45:15
39.938032,116.19367,0,184,39747.4064467593,2008-10-26,09:45:17
39.937882,116.19366,0,179,39747.4064699074,2008-10-26,09:45:19
39.937724,116.193645,0,175,39747.4064930556,2008-10-26,09:45:21
39.937562,116.193635,0,174,39747.4065162037,2008-10-26,09:45:23
39.9374,116.193622,0,172,39747.4065393518,2008-10-26,09:45:25
39.937234,116.193607,0,173,39747.4065625,2008-10-26,09:45:27
39.937071,116.1936,0,175,39747.4065856481,2008-10-26,09:45:29
39.93689,116.193579,0,176,39747.4066087963,2008-10-26,09:45:31
39.936796,116.193573,0,175,39747.4066203704,2008-10-26,09:45:32
39.9367,116.193562,0,175,39747.4066319444,2008-10-26,09:45:33
39.9366,116.193553,0,174,39747.4066435185,2008-10-26,09:45:34
39.936502,116.193542,0,170,39747.4066550926,2008-10-26,09:45:35
39.936405,116.193532,0,168,39747.4066666667,2008-10-26,09:45:36
39.936311,116.193523,0,169,39747.4066782407,2008-10-26,09:45:37
39.936219,116.19351,0,170,39747.4066898148,2008-10-26,09:45:38
39.936051,116.193492,0,173,39747.406712963,2008-10-26,09:45:40
39.935961,116.193489,0,169,39747.406724537,2008-10-26,09:45:41
39.935809,116.19348,0,169,39747.4067476852,2008-10-26,09:45:43
39.935655,116.193472,0,172,39747.4067708333,2008-10-26,09:45:45
39.935517,116.193476,0,171,39747.4067939815,2008-10-26,09:45:47
39.935378,116.193475,0,170,39747.4068171296,2008-10-26,09:45:49
39.935244,116.193477,0,168,39747.4068402778,2008-10-26,09:45:51
39.935117,116.193476,0,169,39747.4068634259,2008-10-26,09:45:53
39.935001,116.193484,0,166,39747.4068865741,2008-10-26,09:45:55
39.934898,116.193503,0,164,39747.4069097222,2008-10-26,09:45:57
39.934802,116.193499,0,165,39747.4069328704,2008-10-26,09:45:59
39.934703,116.193498,0,170,39747.4069791667,2008-10-26,09:46:03
39.934702,116.193474,0,176,39747.407037037,2008-10-26,09:46:08
39.934702,116.193474,0,176,39747.4070717593,2008-10-26,09:46:11
39.934702,116.193474,0,177,39747.4070949074,2008-10-26,09:46:13
39.934666,116.193521,0,180,39747.4071527778,2008-10-26,09:46:18
39.934612,116.193562,0,183,39747.4072106481,2008-10-26,09:46:23
39.934522,116.193624,0,192,39747.4072685185,2008-10-26,09:46:28
39.934407,116.193615,0,196,39747.4073032407,2008-10-26,09:46:31
39.934303,116.193589,0,197,39747.4073263889,2008-10-26,09:46:33
39.934196,116.193589,0,199,39747.407349537,2008-10-26,09:46:35
39.934071,116.193603,0,203,39747.4073726852,2008-10-26,09:46:37
39.933911,116.193605,0,205,39747.4073958333,2008-10-26,09:46:39
39.93375,116.193611,0,206,39747.4074189815,2008-10-26,09:46:41
39.933605,116.193611,0,208,39747.4074421296,2008-10-26,09:46:43
39.9335,116.193618,0,209,39747.4074652778,2008-10-26,09:46:45
39.933412,116.193572,0,206,39747.4075,2008-10-26,09:46:48
39.933339,116.193429,0,210,39747.4075347222,2008-10-26,09:46:51
39.933307,116.193278,0,214,39747.4075578704,2008-10-26,09:46:53
39.93329,116.193096,0,217,39747.4075810185,2008-10-26,09:46:55
39.93328,116.192895,0,220,39747.4076041667,2008-10-26,09:46:57
39.933259,116.192668,0,223,39747.4076273148,2008-10-26,09:46:59
39.933259,116.192545,0,224,39747.4076388889,2008-10-26,09:47:00
39.93326,116.19242,0,225,39747.407650463,2008-10-26,09:47:01
39.933257,116.192293,0,226,39747.407662037,2008-10-26,09:47:02
39.933253,116.192169,0,226,39747.4076736111,2008-10-26,09:47:03
39.933253,116.192049,0,227,39747.4076851852,2008-10-26,09:47:04
39.933254,116.191931,0,227,39747.4076967593,2008-10-26,09:47:05
39.933248,116.191811,0,228,39747.4077083333,2008-10-26,09:47:06
39.93324,116.191688,0,228,39747.4077199074,2008-10-26,09:47:07
39.933231,116.191565,0,229,39747.4077314815,2008-10-26,09:47:08
39.933221,116.191442,0,230,39747.4077430556,2008-10-26,09:47:09
39.933215,116.191316,0,230,39747.4077546296,2008-10-26,09:47:10
39.933214,116.191185,0,230,39747.4077662037,2008-10-26,09:47:11
39.93322,116.191036,0,229,39747.4077777778,2008-10-26,09:47:12
39.933238,116.19087,0,226,39747.4077893518,2008-10-26,09:47:13
39.933241,116.190719,0,226,39747.4078009259,2008-10-26,09:47:14
39.933247,116.190566,0,223,39747.4078125,2008-10-26,09:47:15
39.933245,116.190441,0,222,39747.4078240741,2008-10-26,09:47:16
39.933228,116.190239,0,221,39747.4078472222,2008-10-26,09:47:18
39.933217,116.190054,0,220,39747.4078703704,2008-10-26,09:47:20
39.933205,116.189882,0,219,39747.4078935185,2008-10-26,09:47:22
39.933192,116.189698,0,218,39747.4079166667,2008-10-26,09:47:24
39.93319,116.18951,0,218,39747.4079398148,2008-10-26,09:47:26
39.93321,116.189363,0,217,39747.407962963,2008-10-26,09:47:28
39.933258,116.189246,0,217,39747.4079976852,2008-10-26,09:47:31
39.93334,116.189264,0,217,39747.4080555556,2008-10-26,09:47:36
39.933347,116.189198,0,219,39747.4081134259,2008-10-26,09:47:41
39.933357,116.189066,0,222,39747.4081481481,2008-10-26,09:47:44
39.933361,116.188898,0,225,39747.4081828704,2008-10-26,09:47:47
39.933364,116.188755,0,229,39747.4082060185,2008-10-26,09:47:49
39.933346,116.188598,0,232,39747.4082291667,2008-10-26,09:47:51
39.933315,116.188398,0,234,39747.4082523148,2008-10-26,09:47:53
39.933305,116.188182,0,236,39747.408275463,2008-10-26,09:47:55
39.93328,116.187962,0,240,39747.4082986111,2008-10-26,09:47:57
39.933258,116.187833,0,241,39747.4083101852,2008-10-26,09:47:58
39.933257,116.18771,0,243,39747.4083217593,2008-10-26,09:47:59
39.933255,116.187579,0,244,39747.4083333333,2008-10-26,09:48:00
39.933249,116.187448,0,245,39747.4083449074,2008-10-26,09:48:01
39.933265,116.187312,0,248,39747.4083564815,2008-10-26,09:48:02
39.933261,116.187172,0,249,39747.4083680556,2008-10-26,09:48:03
39.93326,116.187023,0,250,39747.4083796296,2008-10-26,09:48:04
39.933274,116.18686,0,250,39747.4083912037,2008-10-26,09:48:05
39.933282,116.186699,0,251,39747.4084027778,2008-10-26,09:48:06
39.933291,116.186538,0,252,39747.4084143518,2008-10-26,09:48:07
39.9333,116.186381,0,252,39747.4084259259,2008-10-26,09:48:08
39.933296,116.186208,0,253,39747.4084375,2008-10-26,09:48:09
39.933307,116.186046,0,253,39747.4084490741,2008-10-26,09:48:10
39.933314,116.185885,0,253,39747.4084606481,2008-10-26,09:48:11
39.933323,116.18573,0,254,39747.4084722222,2008-10-26,09:48:12
39.933335,116.185583,0,255,39747.4084837963,2008-10-26,09:48:13
39.933336,116.18545,0,257,39747.4084953704,2008-10-26,09:48:14
39.933338,116.185321,0,258,39747.4085069444,2008-10-26,09:48:15
39.933355,116.1851,0,261,39747.4085300926,2008-10-26,09:48:17
39.933366,116.184889,0,263,39747.4085532407,2008-10-26,09:48:19
39.933363,116.184674,0,266,39747.4085763889,2008-10-26,09:48:21
39.933335,116.18447,0,269,39747.408599537,2008-10-26,09:48:23
39.933305,116.184278,0,270,39747.4086226852,2008-10-26,09:48:25
39.933289,116.184072,0,273,39747.4086458333,2008-10-26,09:48:27
39.933297,116.183856,0,277,39747.4086689815,2008-10-26,09:48:29
39.933298,116.183644,0,281,39747.4086921296,2008-10-26,09:48:31
39.933291,116.183438,0,285,39747.4087152778,2008-10-26,09:48:33
39.933282,116.18323,0,289,39747.4087384259,2008-10-26,09:48:35
39.933274,116.183025,0,292,39747.4087615741,2008-10-26,09:48:37
39.933274,116.182832,0,296,39747.4087847222,2008-10-26,09:48:39
39.933269,116.182648,0,300,39747.4088078704,2008-10-26,09:48:41
39.93327,116.182464,0,304,39747.4088310185,2008-10-26,09:48:43
39.933272,116.182273,0,308,39747.4088541667,2008-10-26,09:48:45
39.933269,116.182074,0,312,39747.4088773148,2008-10-26,09:48:47
39.93325,116.181852,0,317,39747.408900463,2008-10-26,09:48:49
39.933238,116.18173,0,319,39747.408912037,2008-10-26,09:48:50
39.933226,116.181613,0,321,39747.4089236111,2008-10-26,09:48:51
39.933216,116.181496,0,322,39747.4089351852,2008-10-26,09:48:52
39.933201,116.181278,0,325,39747.4089583333,2008-10-26,09:48:54
39.933186,116.181096,0,328,39747.4089814815,2008-10-26,09:48:56
39.933173,116.180966,0,331,39747.4090046296,2008-10-26,09:48:58
39.93319,116.180884,0,339,39747.4090625,2008-10-26,09:49:03
39.933204,116.180912,0,352,39747.4091203704,2008-10-26,09:49:08
39.933199,116.180944,0,367,39747.4091782407,2008-10-26,09:49:13
39.933222,116.180944,0,383,39747.4092361111,2008-10-26,09:49:18
39.933241,116.180969,0,386,39747.4092939815,2008-10-26,09:49:23
39.933249,116.180959,0,374,39747.4093518518,2008-10-26,09:49:28
39.933215,116.180831,0,364,39747.4093865741,2008-10-26,09:49:31
39.933218,116.18067,0,355,39747.4094097222,2008-10-26,09:49:33
39.93319,116.180523,0,353,39747.4094328704,2008-10-26,09:49:35
39.93315,116.18037,0,353,39747.4094560185,2008-10-26,09:49:37
39.933132,116.180184,0,351,39747.4094791667,2008-10-26,09:49:39
39.933062,116.179993,0,354,39747.4095023148,2008-10-26,09:49:41
39.93301,116.179778,0,355,39747.409525463,2008-10-26,09:49:43
39.933011,116.179653,0,353,39747.409537037,2008-10-26,09:49:44
39.933011,116.179529,0,352,39747.4095486111,2008-10-26,09:49:45
39.93301,116.179405,0,351,39747.4095601852,2008-10-26,09:49:46
39.933021,116.179279,0,349,39747.4095717593,2008-10-26,09:49:47
39.933023,116.179157,0,348,39747.4095833333,2008-10-26,09:49:48
39.933048,116.179022,0,344,39747.4095949074,2008-10-26,09:49:49
39.933048,116.178894,0,342,39747.4096064815,2008-10-26,09:49:50
39.933048,116.178765,0,340,39747.4096180556,2008-10-26,09:49:51
39.933045,116.178638,0,338,39747.4096296296,2008-10-26,09:49:52
39.933043,116.178511,0,335,39747.4096412037,2008-10-26,09:49:53
39.933044,116.178386,0,334,39747.4096527778,2008-10-26,09:49:54
39.933046,116.178264,0,332,39747.4096643519,2008-10-26,09:49:55
39.93305,116.178144,0,331,39747.4096759259,2008-10-26,09:49:56
39.933046,116.178018,0,330,39747.4096875,2008-10-26,09:49:57
39.933038,116.177898,0,328,39747.4096990741,2008-10-26,09:49:58
39.933018,116.177686,0,325,39747.4097222222,2008-10-26,09:50:00
39.932984,116.177496,0,323,39747.4097453704,2008-10-26,09:50:02
39.932976,116.177353,0,316,39747.4097685185,2008-10-26,09:50:04
39.932988,116.177221,0,305,39747.4098032407,2008-10-26,09:50:07
39.932913,116.177132,0,284,39747.4098611111,2008-10-26,09:50:12
39.932817,116.177089,0,277,39747.4098958333,2008-10-26,09:50:15
39.932714,116.177062,0,272,39747.4099305556,2008-10-26,09:50:18
39.932607,116.177077,0,265,39747.4099768519,2008-10-26,09:50:22
39.932563,116.177124,0,257,39747.4100347222,2008-10-26,09:50:27
39.932539,116.177122,0,254,39747.4100925926,2008-10-26,09:50:32
39.932526,116.177123,0,251,39747.410150463,2008-10-26,09:50:37
39.932526,116.177123,0,251,39747.4101851852,2008-10-26,09:50:40
39.932518,116.177123,0,250,39747.4102083333,2008-10-26,09:50:42
39.932466,116.177092,0,247,39747.4102662037,2008-10-26,09:50:47
39.93236,116.177069,0,247,39747.4103125,2008-10-26,09:50:51
39.932255,116.1771,0,257,39747.4103703704,2008-10-26,09:50:56
39.932151,116.177112,0,260,39747.4104282407,2008-10-26,09:51:01
39.932052,116.177122,0,260,39747.410474537,2008-10-26,09:51:05
39.931949,116.177175,0,248,39747.4105208333,2008-10-26,09:51:09
39.93185,116.177171,0,241,39747.4105439815,2008-10-26,09:51:11
39.931742,116.17718,0,237,39747.4105671296,2008-10-26,09:51:13
39.931635,116.1772,0,230,39747.4105902778,2008-10-26,09:51:15
39.93153,116.177214,0,226,39747.4106134259,2008-10-26,09:51:17
39.93143,116.177254,0,227,39747.4106365741,2008-10-26,09:51:19
39.931315,116.177316,0,233,39747.4106597222,2008-10-26,09:51:21
39.931201,116.177369,0,230,39747.4106828704,2008-10-26,09:51:23
39.931099,116.177413,0,224,39747.4107060185,2008-10-26,09:51:25
39.930998,116.177465,0,219,39747.4107291667,2008-10-26,09:51:27
39.930884,116.177527,0,219,39747.4107523148,2008-10-26,09:51:29
39.930774,116.177598,0,222,39747.410775463,2008-10-26,09:51:31
39.930645,116.17765,0,217,39747.4107986111,2008-10-26,09:51:33
39.930504,116.177706,0,219,39747.4108217593,2008-10-26,09:51:35
39.930343,116.177756,0,218,39747.4108449074,2008-10-26,09:51:37
39.930199,116.177821,0,218,39747.4108680556,2008-10-26,09:51:39
39.930062,116.177912,0,215,39747.4108912037,2008-10-26,09:51:41
39.929953,116.177961,0,217,39747.4109143519,2008-10-26,09:51:43
39.929834,116.177989,0,220,39747.4109375,2008-10-26,09:51:45
39.929731,116.178022,0,226,39747.4109606481,2008-10-26,09:51:47
39.929635,116.178051,0,229,39747.4110069444,2008-10-26,09:51:51
39.929572,116.17806,0,232,39747.4110648148,2008-10-26,09:51:56
39.929572,116.17806,0,232,39747.411099537,2008-10-26,09:51:59
39.929566,116.178061,0,234,39747.4111226852,2008-10-26,09:52:01
39.929537,116.178096,0,240,39747.4111805556,2008-10-26,09:52:06
39.929442,116.17816,0,242,39747.4112268519,2008-10-26,09:52:10
39.929353,116.178215,0,245,39747.4112615741,2008-10-26,09:52:13
39.929225,116.178281,0,246,39747.4112962963,2008-10-26,09:52:16
39.929107,116.178346,0,247,39747.4113194444,2008-10-26,09:52:18
39.928976,116.178373,0,242,39747.4113425926,2008-10-26,09:52:20
39.928856,116.17841,0,239,39747.4113657407,2008-10-26,09:52:22
39.92874,116.178444,0,238,39747.4113888889,2008-10-26,09:52:24
39.928648,116.178473,0,236,39747.411412037,2008-10-26,09:52:26
39.928561,116.178509,0,228,39747.4114351852,2008-10-26,09:52:28
39.928481,116.17855,0,216,39747.4114930556,2008-10-26,09:52:33
39.928541,116.178585,0,213,39747.4115509259,2008-10-26,09:52:38
39.928557,116.178568,0,214,39747.4116087963,2008-10-26,09:52:43
39.928557,116.178568,0,214,39747.4116435185,2008-10-26,09:52:46
39.928562,116.178573,0,215,39747.4116666667,2008-10-26,09:52:48
39.928474,116.178638,0,218,39747.411724537,2008-10-26,09:52:53
39.92839,116.178677,0,223,39747.4117476852,2008-10-26,09:52:55
39.928284,116.178709,0,227,39747.4117708333,2008-10-26,09:52:57
39.92816,116.17876,0,232,39747.4117939815,2008-10-26,09:52:59
39.928039,116.178788,0,234,39747.4118171296,2008-10-26,09:53:01
39.927931,116.178804,0,233,39747.4118402778,2008-10-26,09:53:03
39.927833,116.178823,0,231,39747.4118634259,2008-10-26,09:53:05
39.927745,116.178797,0,230,39747.4119097222,2008-10-26,09:53:09
39.927721,116.178786,0,230,39747.4119675926,2008-10-26,09:53:14
39.927717,116.178786,0,230,39747.412025463,2008-10-26,09:53:19
39.927713,116.178786,0,229,39747.4120833333,2008-10-26,09:53:24
39.927715,116.178788,0,229,39747.4121412037,2008-10-26,09:53:29
39.927715,116.178788,0,229,39747.4121759259,2008-10-26,09:53:32
39.927714,116.178789,0,229,39747.4121990741,2008-10-26,09:53:34
39.9277,116.178792,0,230,39747.4122569444,2008-10-26,09:53:39
39.927621,116.178842,0,227,39747.4123148148,2008-10-26,09:53:44
39.927513,116.178884,0,225,39747.4123611111,2008-10-26,09:53:48
39.927394,116.178928,0,220,39747.4123958333,2008-10-26,09:53:51
39.9273,116.178963,0,221,39747.4124189815,2008-10-26,09:53:53
39.92719,116.179023,0,222,39747.4124537037,2008-10-26,09:53:56
39.927082,116.179068,0,220,39747.4124884259,2008-10-26,09:53:59
39.926961,116.179116,0,219,39747.4125231481,2008-10-26,09:54:02
39.926868,116.17915,0,214,39747.4125578704,2008-10-26,09:54:05
39.926839,116.179155,0,208,39747.4126157407,2008-10-26,09:54:10
39.926839,116.179155,0,208,39747.412650463,2008-10-26,09:54:13
39.926841,116.179154,0,206,39747.4126736111,2008-10-26,09:54:15
39.926831,116.179155,0,204,39747.4127314815,2008-10-26,09:54:20
39.926824,116.179156,0,203,39747.4127893519,2008-10-26,09:54:25
39.926824,116.179156,0,203,39747.4128240741,2008-10-26,09:54:28
39.926818,116.179157,0,203,39747.4128472222,2008-10-26,09:54:30
39.926734,116.179209,0,201,39747.4128935185,2008-10-26,09:54:34
39.926599,116.179273,0,200,39747.4129282407,2008-10-26,09:54:37
39.92651,116.179328,0,199,39747.4129513889,2008-10-26,09:54:39
39.926392,116.179402,0,205,39747.4129861111,2008-10-26,09:54:42
39.926285,116.17946,0,212,39747.4130208333,2008-10-26,09:54:45
39.926177,116.179511,0,212,39747.4130555556,2008-10-26,09:54:48
39.926063,116.179561,0,210,39747.4130902778,2008-10-26,09:54:51
39.925943,116.179631,0,206,39747.413125,2008-10-26,09:54:54
39.925854,116.179695,0,204,39747.4131481481,2008-10-26,09:54:56
39.925734,116.17974,0,203,39747.4131712963,2008-10-26,09:54:58
39.925601,116.179793,0,209,39747.4131944444,2008-10-26,09:55:00
39.925464,116.17985,0,212,39747.4132175926,2008-10-26,09:55:02
39.925324,116.17991,0,216,39747.4132407407,2008-10-26,09:55:04
39.925193,116.179976,0,214,39747.4132638889,2008-10-26,09:55:06
39.925069,116.180029,0,215,39747.413287037,2008-10-26,09:55:08
39.92495,116.18007,0,212,39747.4133101852,2008-10-26,09:55:10
39.924845,116.180101,0,209,39747.4133333333,2008-10-26,09:55:12
39.924749,116.180133,0,207,39747.4133564815,2008-10-26,09:55:14
39.924654,116.180151,0,206,39747.4133796296,2008-10-26,09:55:16
39.924564,116.180175,0,205,39747.4134027778,2008-10-26,09:55:18
39.924435,116.18022,0,203,39747.4134375,2008-10-26,09:55:21
39.924343,116.180241,0,199,39747.4134606481,2008-10-26,09:55:23
39.924257,116.180282,0,194,39747.4134837963,2008-10-26,09:55:25
39.924139,116.180328,0,196,39747.4135185185,2008-10-26,09:55:28
39.924032,116.180344,0,201,39747.4135532407,2008-10-26,09:55:31
39.92396,116.180294,0,206,39747.4136111111,2008-10-26,09:55:36
39.923916,116.180268,0,212,39747.4136689815,2008-10-26,09:55:41
39.923905,116.180266,0,213,39747.4137268519,2008-10-26,09:55:46
39.923911,116.180267,0,214,39747.4137847222,2008-10-26,09:55:51
39.923911,116.180267,0,214,39747.4138194444,2008-10-26,09:55:54
39.923917,116.180268,0,215,39747.4138425926,2008-10-26,09:55:56
39.923928,116.180267,0,217,39747.413900463,2008-10-26,09:56:01
39.923932,116.180268,0,220,39747.4139583333,2008-10-26,09:56:06
39.923927,116.180269,0,220,39747.4140162037,2008-10-26,09:56:11
39.923923,116.18027,0,220,39747.4140740741,2008-10-26,09:56:16
39.923921,116.180271,0,220,39747.4141319444,2008-10-26,09:56:21
39.923923,116.180271,0,221,39747.4141898148,2008-10-26,09:56:26
39.923923,116.180271,0,221,39747.414224537,2008-10-26,09:56:29
39.923922,116.180271,0,221,39747.4142476852,2008-10-26,09:56:31
39.923827,116.180283,0,220,39747.4143055556,2008-10-26,09:56:36
39.923732,116.180281,0,219,39747.4143287037,2008-10-26,09:56:38
39.923637,116.1803,0,218,39747.4143518518,2008-10-26,09:56:40
39.923543,116.180313,0,219,39747.414375,2008-10-26,09:56:42
39.92344,116.180312,0,217,39747.4143981481,2008-10-26,09:56:44
39.923328,116.180321,0,214,39747.4144212963,2008-10-26,09:56:46
39.923201,116.180328,0,206,39747.4144444444,2008-10-26,09:56:48
39.923049,116.180331,0,206,39747.4144675926,2008-10-26,09:56:50
39.922919,116.180337,0,205,39747.4144907407,2008-10-26,09:56:52
39.922795,116.180346,0,206,39747.4145138889,2008-10-26,09:56:54
39.922684,116.180355,0,203,39747.414537037,2008-10-26,09:56:56
39.922572,116.180363,0,202,39747.4145601852,2008-10-26,09:56:58
39.922469,116.180363,0,204,39747.4145833333,2008-10-26,09:57:00
39.922362,116.180371,0,203,39747.4146064815,2008-10-26,09:57:02
39.922244,116.18037,0,198,39747.4146296296,2008-10-26,09:57:04
39.922106,116.180367,0,192,39747.4146527778,2008-10-26,09:57:06
39.92196,116.180363,0,191,39747.4146759259,2008-10-26,09:57:08
39.921819,116.180358,0,185,39747.4146990741,2008-10-26,09:57:10
39.921685,116.180348,0,186,39747.4147222222,2008-10-26,09:57:12
39.921565,116.180337,0,187,39747.4147453704,2008-10-26,09:57:14
39.921449,116.180318,0,183,39747.4147685185,2008-10-26,09:57:16
39.921337,116.180314,0,182,39747.4147916667,2008-10-26,09:57:18
39.921231,116.180315,0,184,39747.4148148148,2008-10-26,09:57:20
39.921108,116.180301,0,181,39747.414837963,2008-10-26,09:57:22
39.920989,116.180296,0,179,39747.4148611111,2008-10-26,09:57:24
39.920854,116.180288,0,178,39747.4148842593,2008-10-26,09:57:26
39.920701,116.180277,0,177,39747.4149074074,2008-10-26,09:57:28
39.920549,116.18027,0,176,39747.4149305556,2008-10-26,09:57:30
39.920407,116.180268,0,175,39747.4149537037,2008-10-26,09:57:32
39.920278,116.18028,0,175,39747.4149768518,2008-10-26,09:57:34
39.920161,116.180277,0,175,39747.4150115741,2008-10-26,09:57:37
39.92007,116.180271,0,187,39747.4150578704,2008-10-26,09:57:41
39.920032,116.180267,0,183,39747.4151157407,2008-10-26,09:57:46
39.920021,116.180267,0,181,39747.4151736111,2008-10-26,09:57:51
39.920021,116.180267,0,181,39747.4152083333,2008-10-26,09:57:54
39.920016,116.180267,0,181,39747.4152314815,2008-10-26,09:57:56
39.919948,116.180299,0,182,39747.4152893518,2008-10-26,09:58:01
39.919822,116.18032,0,187,39747.4153356481,2008-10-26,09:58:05
39.919731,116.180336,0,191,39747.4153587963,2008-10-26,09:58:07
39.919621,116.180363,0,195,39747.4153819444,2008-10-26,09:58:09
39.919481,116.18038,0,200,39747.4154050926,2008-10-26,09:58:11
39.919339,116.180411,0,203,39747.4154282407,2008-10-26,09:58:13
39.919193,116.18041,0,207,39747.4154513889,2008-10-26,09:58:15
39.919102,116.180407,0,210,39747.415462963,2008-10-26,09:58:16
39.918921,116.180409,0,217,39747.4154861111,2008-10-26,09:58:18
39.918829,116.180413,0,216,39747.4154976852,2008-10-26,09:58:19
39.918733,116.180415,0,217,39747.4155092593,2008-10-26,09:58:20
39.918633,116.180417,0,218,39747.4155208333,2008-10-26,09:58:21
39.918537,116.180419,0,218,39747.4155324074,2008-10-26,09:58:22
39.918439,116.180419,0,219,39747.4155439815,2008-10-26,09:58:23
39.918339,116.180418,0,217,39747.4155555556,2008-10-26,09:58:24
39.918243,116.18042,0,220,39747.4155671296,2008-10-26,09:58:25
39.91815,116.180424,0,223,39747.4155787037,2008-10-26,09:58:26
39.918059,116.180418,0,226,39747.4155902778,2008-10-26,09:58:27
39.91789,116.180408,0,225,39747.4156134259,2008-10-26,09:58:29
39.917731,116.180406,0,221,39747.4156365741,2008-10-26,09:58:31
39.917571,116.18041,0,221,39747.4156597222,2008-10-26,09:58:33
39.917406,116.180417,0,223,39747.4156828704,2008-10-26,09:58:35
39.917247,116.180407,0,221,39747.4157060185,2008-10-26,09:58:37
39.917083,116.180397,0,219,39747.4157291667,2008-10-26,09:58:39
39.916938,116.180374,0,211,39747.4157523148,2008-10-26,09:58:41
39.916779,116.180374,0,213,39747.415775463,2008-10-26,09:58:43
39.916622,116.18037,0,213,39747.4157986111,2008-10-26,09:58:45
39.916465,116.180369,0,211,39747.4158217593,2008-10-26,09:58:47
39.916297,116.180369,0,211,39747.4158449074,2008-10-26,09:58:49
39.916116,116.180368,0,210,39747.4158680556,2008-10-26,09:58:51
39.91594,116.180374,0,209,39747.4158912037,2008-10-26,09:58:53
39.915777,116.180384,0,211,39747.4159143518,2008-10-26,09:58:55
39.915639,116.180408,0,210,39747.4159375,2008-10-26,09:58:57
39.915504,116.180417,0,211,39747.4159606481,2008-10-26,09:58:59
39.915369,116.180419,0,212,39747.4159837963,2008-10-26,09:59:01
39.915246,116.180428,0,211,39747.4160069444,2008-10-26,09:59:03
39.915139,116.180426,0,203,39747.4160300926,2008-10-26,09:59:05
39.91504,116.180431,0,204,39747.4160532407,2008-10-26,09:59:07
39.914947,116.180424,0,207,39747.4160763889,2008-10-26,09:59:09
39.914853,116.180437,0,211,39747.416099537,2008-10-26,09:59:11
39.91476,116.18045,0,213,39747.4161458333,2008-10-26,09:59:15
39.91476,116.18046,0,217,39747.4162037037,2008-10-26,09:59:20
39.91476,116.18046,0,217,39747.4162384259,2008-10-26,09:59:23
39.914762,116.18046,0,222,39747.4162615741,2008-10-26,09:59:25
39.91475,116.180457,0,225,39747.4163194444,2008-10-26,09:59:30
39.914628,116.180425,0,230,39747.4163657407,2008-10-26,09:59:34
39.914524,116.180405,0,237,39747.416400463,2008-10-26,09:59:37
39.914407,116.180425,0,239,39747.4164467593,2008-10-26,09:59:41
39.914305,116.180407,0,236,39747.4164930556,2008-10-26,09:59:45
39.914215,116.180398,0,230,39747.4165393518,2008-10-26,09:59:49
39.914141,116.180453,0,224,39747.4165972222,2008-10-26,09:59:54
39.914148,116.180453,0,221,39747.4166550926,2008-10-26,09:59:59
39.914148,116.180453,0,221,39747.4166898148,2008-10-26,10:00:02
39.914155,116.180453,0,217,39747.416712963,2008-10-26,10:00:04
39.914178,116.180449,0,212,39747.4167708333,2008-10-26,10:00:09
39.914105,116.18045,0,216,39747.4168287037,2008-10-26,10:00:14
39.914002,116.18043,0,220,39747.4168518518,2008-10-26,10:00:16
39.913879,116.180456,0,224,39747.416875,2008-10-26,10:00:18
39.913746,116.180455,0,224,39747.4168981481,2008-10-26,10:00:20
39.913577,116.180445,0,221,39747.4169212963,2008-10-26,10:00:22
39.913486,116.180439,0,220,39747.4169328704,2008-10-26,10:00:23
39.913393,116.180432,0,219,39747.4169444444,2008-10-26,10:00:24
39.913217,116.18044,0,218,39747.4169675926,2008-10-26,10:00:26
39.913126,116.180438,0,218,39747.4169791667,2008-10-26,10:00:27
39.912945,116.180439,0,219,39747.4170023148,2008-10-26,10:00:29
39.912845,116.18045,0,219,39747.4170138889,2008-10-26,10:00:30
39.912745,116.18045,0,219,39747.417025463,2008-10-26,10:00:31
39.912644,116.180449,0,216,39747.417037037,2008-10-26,10:00:32
39.912537,116.180452,0,217,39747.4170486111,2008-10-26,10:00:33
39.912429,116.180453,0,216,39747.4170601852,2008-10-26,10:00:34
39.91232,116.180458,0,217,39747.4170717593,2008-10-26,10:00:35
39.912204,116.180468,0,220,39747.4170833333,2008-10-26,10:00:36
39.912075,116.180465,0,226,39747.4170949074,2008-10-26,10:00:37
39.911954,116.180462,0,229,39747.4171064815,2008-10-26,10:00:38
39.911829,116.18047,0,231,39747.4171180556,2008-10-26,10:00:39
39.911718,116.180469,0,229,39747.4171296296,2008-10-26,10:00:40
39.9116,116.180465,0,230,39747.4171412037,2008-10-26,10:00:41
39.91148,116.180464,0,229,39747.4171527778,2008-10-26,10:00:42
39.911365,116.180459,0,228,39747.4171643518,2008-10-26,10:00:43
39.91126,116.180458,0,229,39747.4171759259,2008-10-26,10:00:44
39.911102,116.180451,0,226,39747.4171990741,2008-10-26,10:00:46
39.910994,116.180449,0,217,39747.4172222222,2008-10-26,10:00:48
39.910906,116.180453,0,208,39747.4172685185,2008-10-26,10:00:52
39.910904,116.180466,0,204,39747.4173263889,2008-10-26,10:00:57
39.910902,116.180466,0,203,39747.4173842593,2008-10-26,10:01:02
39.910903,116.180468,0,203,39747.4174421296,2008-10-26,10:01:07
39.910903,116.180468,0,203,39747.4174768519,2008-10-26,10:01:10
39.910901,116.180469,0,203,39747.4175,2008-10-26,10:01:12
39.910856,116.180477,0,201,39747.4175578704,2008-10-26,10:01:17
39.910735,116.180477,0,199,39747.4176041667,2008-10-26,10:01:21
39.910618,116.180495,0,201,39747.4176388889,2008-10-26,10:01:24
39.910491,116.180508,0,202,39747.4176736111,2008-10-26,10:01:27
39.910364,116.180523,0,202,39747.4176967593,2008-10-26,10:01:29
39.91022,116.180534,0,207,39747.4177199074,2008-10-26,10:01:31
39.910072,116.180526,0,211,39747.4177430556,2008-10-26,10:01:33
39.909918,116.180523,0,213,39747.4177662037,2008-10-26,10:01:35
39.909778,116.180525,0,215,39747.4177893519,2008-10-26,10:01:37
39.909611,116.180529,0,216,39747.4178125,2008-10-26,10:01:39
39.909435,116.180525,0,219,39747.4178356482,2008-10-26,10:01:41
39.909337,116.18052,0,221,39747.4178472222,2008-10-26,10:01:42
39.909236,116.18052,0,222,39747.4178587963,2008-10-26,10:01:43
39.909131,116.180517,0,225,39747.4178703704,2008-10-26,10:01:44
39.909027,116.180519,0,227,39747.4178819444,2008-10-26,10:01:45
39.908916,116.180516,0,230,39747.4178935185,2008-10-26,10:01:46
39.908803,116.18052,0,232,39747.4179050926,2008-10-26,10:01:47
39.90868,116.180517,0,234,39747.4179166667,2008-10-26,10:01:48
39.908556,116.180513,0,236,39747.4179282407,2008-10-26,10:01:49
39.908401,116.180477,0,241,39747.4179398148,2008-10-26,10:01:50
39.908289,116.18049,0,240,39747.4179513889,2008-10-26,10:01:51
39.908171,116.180488,0,241,39747.417962963,2008-10-26,10:01:52
39.908054,116.180485,0,242,39747.417974537,2008-10-26,10:01:53
39.907939,116.18048,0,244,39747.4179861111,2008-10-26,10:01:54
39.90783,116.180474,0,247,39747.4179976852,2008-10-26,10:01:55
39.907726,116.180472,0,250,39747.4180092593,2008-10-26,10:01:56
39.907602,116.180485,0,246,39747.4180208333,2008-10-26,10:01:57
39.907493,116.180483,0,246,39747.4180324074,2008-10-26,10:01:58
39.907309,116.18051,0,245,39747.4180555556,2008-10-26,10:02:00
39.907141,116.180514,0,246,39747.4180787037,2008-10-26,10:02:02
39.907021,116.180524,0,247,39747.4181018519,2008-10-26,10:02:04
39.906917,116.180528,0,252,39747.418125,2008-10-26,10:02:06
39.90682,116.180553,0,252,39747.4181597222,2008-10-26,10:02:09
39.906781,116.180583,0,258,39747.4182175926,2008-10-26,10:02:14
39.906781,116.180583,0,258,39747.4182523148,2008-10-26,10:02:17
39.906785,116.180584,0,258,39747.418275463,2008-10-26,10:02:19
39.906769,116.180587,0,259,39747.4183333333,2008-10-26,10:02:24
39.906653,116.180583,0,257,39747.4183796296,2008-10-26,10:02:28
39.906552,116.180584,0,257,39747.4184027778,2008-10-26,10:02:30
39.906418,116.180572,0,257,39747.4184259259,2008-10-26,10:02:32
39.906307,116.180579,0,255,39747.4184490741,2008-10-26,10:02:34
39.906211,116.180622,0,254,39747.4184722222,2008-10-26,10:02:36
39.906119,116.180698,0,253,39747.4184953704,2008-10-26,10:02:38
39.906062,116.180822,0,253,39747.4185185185,2008-10-26,10:02:40
39.906023,116.180952,0,252,39747.4185416667,2008-10-26,10:02:42
39.906016,116.18111,0,252,39747.4185648148,2008-10-26,10:02:44
39.906014,116.181308,0,251,39747.418587963,2008-10-26,10:02:46
39.906016,116.181525,0,251,39747.4186111111,2008-10-26,10:02:48
39.906021,116.181757,0,250,39747.4186342593,2008-10-26,10:02:50
39.906026,116.181999,0,249,39747.4186574074,2008-10-26,10:02:52
39.906037,116.182123,0,249,39747.4186689815,2008-10-26,10:02:53
39.906036,116.182254,0,249,39747.4186805556,2008-10-26,10:02:54
39.906061,116.182383,0,249,39747.4186921296,2008-10-26,10:02:55
39.906104,116.182513,0,249,39747.4187037037,2008-10-26,10:02:56
39.906134,116.182653,0,249,39747.4187152778,2008-10-26,10:02:57
39.906152,116.182783,0,250,39747.4187268519,2008-10-26,10:02:58
39.906166,116.182914,0,250,39747.4187384259,2008-10-26,10:02:59
39.906185,116.183039,0,251,39747.41875,2008-10-26,10:03:00
39.906199,116.183161,0,251,39747.4187615741,2008-10-26,10:03:01
39.906204,116.183391,0,252,39747.4187847222,2008-10-26,10:03:03
39.906221,116.183613,0,253,39747.4188078704,2008-10-26,10:03:05
39.906221,116.183823,0,254,39747.4188310185,2008-10-26,10:03:07
39.906232,116.184008,0,255,39747.4188541667,2008-10-26,10:03:09
39.906247,116.184175,0,256,39747.4188773148,2008-10-26,10:03:11
39.906244,116.184312,0,257,39747.418900463,2008-10-26,10:03:13
39.906213,116.184437,0,259,39747.4189351852,2008-10-26,10:03:16
39.906115,116.184499,0,264,39747.4189814815,2008-10-26,10:03:20
39.906052,116.184488,0,270,39747.4190393519,2008-10-26,10:03:25
39.905995,116.18447,0,276,39747.4190972222,2008-10-26,10:03:30
39.905974,116.184462,0,277,39747.4191550926,2008-10-26,10:03:35
39.905974,116.184462,0,277,39747.4191898148,2008-10-26,10:03:38
39.90598,116.184463,0,280,39747.419212963,2008-10-26,10:03:40
39.905997,116.184607,0,282,39747.4192476852,2008-10-26,10:03:43
39.905995,116.184732,0,283,39747.4192708333,2008-10-26,10:03:45
39.905995,116.184877,0,283,39747.4192939815,2008-10-26,10:03:47
39.905993,116.185071,0,284,39747.4193171296,2008-10-26,10:03:49
39.906008,116.185293,0,284,39747.4193402778,2008-10-26,10:03:51
39.906029,116.185518,0,283,39747.4193634259,2008-10-26,10:03:53
39.906039,116.185636,0,283,39747.419375,2008-10-26,10:03:54
39.906052,116.185761,0,284,39747.4193865741,2008-10-26,10:03:55
39.906064,116.185889,0,283,39747.4193981481,2008-10-26,10:03:56
39.906095,116.186038,0,283,39747.4194097222,2008-10-26,10:03:57
39.906112,116.186184,0,284,39747.4194212963,2008-10-26,10:03:58
39.906116,116.186337,0,284,39747.4194328704,2008-10-26,10:03:59
39.906121,116.186489,0,284,39747.4194444444,2008-10-26,10:04:00
39.906122,116.186639,0,284,39747.4194560185,2008-10-26,10:04:01
39.906121,116.186781,0,285,39747.4194675926,2008-10-26,10:04:02
39.906116,116.186915,0,285,39747.4194791667,2008-10-26,10:04:03
39.906108,116.187038,0,285,39747.4194907407,2008-10-26,10:04:04
39.906081,116.187238,0,285,39747.4195138889,2008-10-26,10:04:06
39.906068,116.187395,0,285,39747.419537037,2008-10-26,10:04:08
39.906065,116.187514,0,285,39747.4195601852,2008-10-26,10:04:10
39.906046,116.187656,0,285,39747.4196064815,2008-10-26,10:04:14
39.906033,116.187697,0,289,39747.4196643519,2008-10-26,10:04:19
39.90602,116.187696,0,294,39747.4197222222,2008-10-26,10:04:24
39.905985,116.187682,0,297,39747.4197800926,2008-10-26,10:04:29
39.905943,116.187643,0,296,39747.419837963,2008-10-26,10:04:34
39.905935,116.187631,0,291,39747.4198958333,2008-10-26,10:04:39
39.905937,116.187752,0,288,39747.4199537037,2008-10-26,10:04:44
39.905925,116.187869,0,284,39747.4199768519,2008-10-26,10:04:46
39.905952,116.188006,0,282,39747.42,2008-10-26,10:04:48
39.905982,116.188207,0,280,39747.4200231481,2008-10-26,10:04:50
39.90599,116.188428,0,277,39747.4200462963,2008-10-26,10:04:52
39.906005,116.188663,0,271,39747.4200694444,2008-10-26,10:04:54
39.906023,116.188793,0,269,39747.4200810185,2008-10-26,10:04:55
39.906045,116.188926,0,266,39747.4200925926,2008-10-26,10:04:56
39.906059,116.189059,0,263,39747.4201041667,2008-10-26,10:04:57
39.906067,116.189192,0,260,39747.4201157407,2008-10-26,10:04:58
39.906068,116.18933,0,257,39747.4201273148,2008-10-26,10:04:59
39.90606,116.189469,0,254,39747.4201388889,2008-10-26,10:05:00
39.906078,116.189685,0,248,39747.420162037,2008-10-26,10:05:02
39.90609,116.189854,0,242,39747.4201851852,2008-10-26,10:05:04
39.906083,116.190003,0,234,39747.4202199074,2008-10-26,10:05:07
39.906049,116.19004,0,224,39747.4202777778,2008-10-26,10:05:12
39.906029,116.190031,0,215,39747.4203356481,2008-10-26,10:05:17
39.90603,116.189993,0,209,39747.4203935185,2008-10-26,10:05:22
39.906029,116.189984,0,208,39747.4204513889,2008-10-26,10:05:27
39.906019,116.189962,0,205,39747.4205092593,2008-10-26,10:05:32
39.905978,116.190026,0,205,39747.4205671296,2008-10-26,10:05:37
39.905921,116.190148,0,204,39747.4206018519,2008-10-26,10:05:40
39.905893,116.190326,0,203,39747.4206365741,2008-10-26,10:05:43
39.905889,116.190504,0,202,39747.4206597222,2008-10-26,10:05:45
39.905907,116.190711,0,202,39747.4206828704,2008-10-26,10:05:47
39.905936,116.190925,0,204,39747.4207060185,2008-10-26,10:05:49
39.905967,116.191138,0,207,39747.4207291667,2008-10-26,10:05:51
39.90598,116.191343,0,209,39747.4207523148,2008-10-26,10:05:53
39.905997,116.191547,0,213,39747.420775463,2008-10-26,10:05:55
39.906008,116.191742,0,216,39747.4207986111,2008-10-26,10:05:57
39.906019,116.191906,0,219,39747.4208217593,2008-10-26,10:05:59
39.906028,116.192051,0,222,39747.4208449074,2008-10-26,10:06:01
39.906057,116.192201,0,225,39747.4208796296,2008-10-26,10:06:04
39.906072,116.192322,0,229,39747.4209259259,2008-10-26,10:06:08
39.906073,116.1924,0,233,39747.4209837963,2008-10-26,10:06:13
39.906053,116.192403,0,237,39747.4210416667,2008-10-26,10:06:18
39.90603,116.192419,0,240,39747.421099537,2008-10-26,10:06:23
39.90602,116.192533,0,240,39747.4211574074,2008-10-26,10:06:28
39.906032,116.192671,0,242,39747.4211921296,2008-10-26,10:06:31
39.906064,116.192833,0,242,39747.4212268519,2008-10-26,10:06:34
39.906087,116.192967,0,242,39747.42125,2008-10-26,10:06:36
39.906105,116.193136,0,240,39747.4212731481,2008-10-26,10:06:38
39.906146,116.193352,0,237,39747.4212962963,2008-10-26,10:06:40
39.90617,116.193475,0,235,39747.4213078704,2008-10-26,10:06:41
39.906161,116.193633,0,236,39747.4213194444,2008-10-26,10:06:42
39.906161,116.19377,0,239,39747.4213310185,2008-10-26,10:06:43
39.906154,116.193929,0,241,39747.4213425926,2008-10-26,10:06:44
39.906154,116.194068,0,243,39747.4213541667,2008-10-26,10:06:45
39.906158,116.194218,0,245,39747.4213657407,2008-10-26,10:06:46
39.906149,116.194377,0,240,39747.4213773148,2008-10-26,10:06:47
39.906151,116.194534,0,230,39747.4213888889,2008-10-26,10:06:48
39.906141,116.194691,0,225,39747.421400463,2008-10-26,10:06:49
39.906144,116.19485,0,219,39747.421412037,2008-10-26,10:06:50
39.906148,116.195011,0,219,39747.4214236111,2008-10-26,10:06:51
39.90615,116.195181,0,221,39747.4214351852,2008-10-26,10:06:52
39.906156,116.195358,0,221,39747.4214467593,2008-10-26,10:06:53
39.906159,116.195547,0,222,39747.4214583333,2008-10-26,10:06:54
39.906161,116.195739,0,226,39747.4214699074,2008-10-26,10:06:55
39.90617,116.195927,0,227,39747.4214814815,2008-10-26,10:06:56
39.906169,116.196115,0,225,39747.4214930556,2008-10-26,10:06:57
39.906169,116.1963,0,224,39747.4215046296,2008-10-26,10:06:58
39.906172,116.196489,0,222,39747.4215162037,2008-10-26,10:06:59
39.906174,116.196679,0,223,39747.4215277778,2008-10-26,10:07:00
39.906175,116.196857,0,219,39747.4215393519,2008-10-26,10:07:01
39.906177,116.19704,0,218,39747.4215509259,2008-10-26,10:07:02
39.906183,116.197225,0,225,39747.4215625,2008-10-26,10:07:03
39.906188,116.197395,0,227,39747.4215740741,2008-10-26,10:07:04
39.906191,116.197574,0,229,39747.4215856481,2008-10-26,10:07:05
39.906193,116.197755,0,230,39747.4215972222,2008-10-26,10:07:06
39.906193,116.197938,0,231,39747.4216087963,2008-10-26,10:07:07
39.906194,116.198127,0,233,39747.4216203704,2008-10-26,10:07:08
39.90619,116.198314,0,235,39747.4216319444,2008-10-26,10:07:09
39.906185,116.198502,0,239,39747.4216435185,2008-10-26,10:07:10
39.906185,116.198688,0,241,39747.4216550926,2008-10-26,10:07:11
39.906182,116.198871,0,244,39747.4216666667,2008-10-26,10:07:12
39.906177,116.199051,0,246,39747.4216782407,2008-10-26,10:07:13
39.906175,116.199231,0,250,39747.4216898148,2008-10-26,10:07:14
39.906174,116.199407,0,251,39747.4217013889,2008-10-26,10:07:15
39.906174,116.199584,0,253,39747.421712963,2008-10-26,10:07:16
39.906167,116.199766,0,256,39747.421724537,2008-10-26,10:07:17
39.906167,116.199947,0,259,39747.4217361111,2008-10-26,10:07:18
39.906162,116.200118,0,262,39747.4217476852,2008-10-26,10:07:19
39.906161,116.200294,0,266,39747.4217592593,2008-10-26,10:07:20
39.906162,116.200477,0,269,39747.4217708333,2008-10-26,10:07:21
39.906164,116.20065,0,271,39747.4217824074,2008-10-26,10:07:22
39.906164,116.200833,0,272,39747.4217939815,2008-10-26,10:07:23
39.906164,116.201004,0,274,39747.4218055556,2008-10-26,10:07:24
39.906167,116.201184,0,273,39747.4218171296,2008-10-26,10:07:25
39.90617,116.201364,0,273,39747.4218287037,2008-10-26,10:07:26
39.906165,116.201543,0,273,39747.4218402778,2008-10-26,10:07:27
39.906163,116.201722,0,274,39747.4218518519,2008-10-26,10:07:28
39.906159,116.2019,0,275,39747.4218634259,2008-10-26,10:07:29
39.90615,116.202073,0,273,39747.421875,2008-10-26,10:07:30
39.906143,116.202246,0,273,39747.4218865741,2008-10-26,10:07:31
39.906133,116.202417,0,273,39747.4218981481,2008-10-26,10:07:32
39.906129,116.202581,0,273,39747.4219097222,2008-10-26,10:07:33
39.906127,116.202738,0,272,39747.4219212963,2008-10-26,10:07:34
39.906126,116.202892,0,272,39747.4219328704,2008-10-26,10:07:35
39.906117,116.203035,0,272,39747.4219444444,2008-10-26,10:07:36
39.90611,116.203169,0,271,39747.4219560185,2008-10-26,10:07:37
39.906106,116.203294,0,269,39747.4219675926,2008-10-26,10:07:38
39.9061,116.203504,0,268,39747.4219907407,2008-10-26,10:07:40
39.906088,116.203644,0,264,39747.4220138889,2008-10-26,10:07:42
39.906076,116.203642,0,255,39747.4220717593,2008-10-26,10:07:47
39.906059,116.203627,0,250,39747.4221296296,2008-10-26,10:07:52
39.906073,116.203678,0,246,39747.4221875,2008-10-26,10:07:57
39.90608,116.203815,0,244,39747.4222222222,2008-10-26,10:08:00
39.906082,116.20398,0,243,39747.4222569444,2008-10-26,10:08:03
39.906099,116.204116,0,241,39747.4222800926,2008-10-26,10:08:05
39.906104,116.20425,0,239,39747.4223032407,2008-10-26,10:08:07
39.906102,116.204383,0,236,39747.4223263889,2008-10-26,10:08:09
39.906094,116.204501,0,228,39747.4223726852,2008-10-26,10:08:13
39.906084,116.204506,0,229,39747.4224305556,2008-10-26,10:08:18
39.90605,116.204579,0,227,39747.4224884259,2008-10-26,10:08:23
39.905946,116.204652,0,226,39747.4225347222,2008-10-26,10:08:27
39.905821,116.20467,0,219,39747.4225694444,2008-10-26,10:08:30
39.905699,116.204684,0,218,39747.4225925926,2008-10-26,10:08:32
39.905543,116.204692,0,218,39747.4226157407,2008-10-26,10:08:34
39.905355,116.204702,0,215,39747.4226388889,2008-10-26,10:08:36
39.905251,116.204697,0,216,39747.422650463,2008-10-26,10:08:37
39.90515,116.204694,0,217,39747.422662037,2008-10-26,10:08:38
39.905038,116.204695,0,217,39747.4226736111,2008-10-26,10:08:39
39.904925,116.204695,0,217,39747.4226851852,2008-10-26,10:08:40
39.904798,116.20469,0,219,39747.4226967593,2008-10-26,10:08:41
39.904674,116.204685,0,222,39747.4227083333,2008-10-26,10:08:42
39.904557,116.204688,0,223,39747.4227199074,2008-10-26,10:08:43
39.90444,116.204686,0,225,39747.4227314815,2008-10-26,10:08:44
39.904327,116.204682,0,227,39747.4227430556,2008-10-26,10:08:45
39.90422,116.204678,0,231,39747.4227546296,2008-10-26,10:08:46
39.90412,116.204673,0,232,39747.4227662037,2008-10-26,10:08:47
39.904028,116.204666,0,237,39747.4227777778,2008-10-26,10:08:48
39.903858,116.204641,0,247,39747.4228009259,2008-10-26,10:08:50
39.903722,116.204624,0,253,39747.4228240741,2008-10-26,10:08:52
39.903593,116.204615,0,259,39747.4228472222,2008-10-26,10:08:54
39.903477,116.204616,0,262,39747.4228703704,2008-10-26,10:08:56
39.903374,116.204614,0,265,39747.4228935185,2008-10-26,10:08:58
39.903252,116.204606,0,272,39747.4229166667,2008-10-26,10:09:00
39.903144,116.204601,0,276,39747.4229398148,2008-10-26,10:09:02
39.903038,116.204599,0,280,39747.422962963,2008-10-26,10:09:04
39.902928,116.204597,0,286,39747.4229861111,2008-10-26,10:09:06
39.902815,116.204595,0,283,39747.4230092593,2008-10-26,10:09:08
39.902716,116.2046,0,277,39747.4230324074,2008-10-26,10:09:10
39.902649,116.204663,0,257,39747.4230555556,2008-10-26,10:09:12
39.902597,116.204786,0,244,39747.4230902778,2008-10-26,10:09:15
39.902573,116.204909,0,242,39747.4231134259,2008-10-26,10:09:17
39.902588,116.205113,0,232,39747.4231365741,2008-10-26,10:09:19
39.902584,116.205359,0,230,39747.4231597222,2008-10-26,10:09:21
39.902576,116.205485,0,230,39747.4231712963,2008-10-26,10:09:22
39.902581,116.205605,0,228,39747.4231828704,2008-10-26,10:09:23
39.902588,116.20573,0,227,39747.4231944444,2008-10-26,10:09:24
39.902595,116.205861,0,228,39747.4232060185,2008-10-26,10:09:25
39.9026,116.205991,0,228,39747.4232175926,2008-10-26,10:09:26
39.902594,116.206127,0,228,39747.4232291667,2008-10-26,10:09:27
39.902607,116.206276,0,233,39747.4232407407,2008-10-26,10:09:28
39.902607,116.206418,0,235,39747.4232523148,2008-10-26,10:09:29
39.902621,116.206569,0,237,39747.4232638889,2008-10-26,10:09:30
39.90263,116.206716,0,238,39747.423275463,2008-10-26,10:09:31
39.902644,116.206857,0,240,39747.423287037,2008-10-26,10:09:32
39.902643,116.207003,0,241,39747.4232986111,2008-10-26,10:09:33
39.902649,116.207145,0,241,39747.4233101852,2008-10-26,10:09:34
39.902653,116.207289,0,241,39747.4233217593,2008-10-26,10:09:35
39.902657,116.207427,0,241,39747.4233333333,2008-10-26,10:09:36
39.90266,116.20756,0,241,39747.4233449074,2008-10-26,10:09:37
39.902656,116.207697,0,241,39747.4233564815,2008-10-26,10:09:38
39.902646,116.207822,0,241,39747.4233680556,2008-10-26,10:09:39
39.902631,116.208028,0,242,39747.4233912037,2008-10-26,10:09:41
39.902616,116.208171,0,241,39747.4234143518,2008-10-26,10:09:43
39.902642,116.208273,0,247,39747.4234722222,2008-10-26,10:09:48
39.902636,116.208273,0,241,39747.4235300926,2008-10-26,10:09:53
39.902636,116.208266,0,240,39747.423587963,2008-10-26,10:09:58
39.902637,116.20826,0,240,39747.4236458333,2008-10-26,10:10:03
39.902638,116.208254,0,239,39747.4237037037,2008-10-26,10:10:08
39.902638,116.208254,0,239,39747.4237384259,2008-10-26,10:10:11
39.902638,116.208255,0,238,39747.4237615741,2008-10-26,10:10:13
39.902637,116.208268,0,238,39747.4238194444,2008-10-26,10:10:18
39.902636,116.208396,0,241,39747.4238657407,2008-10-26,10:10:22
39.902634,116.208556,0,238,39747.423900463,2008-10-26,10:10:25
39.902634,116.20869,0,236,39747.4239236111,2008-10-26,10:10:27
39.902636,116.208854,0,233,39747.4239467593,2008-10-26,10:10:29
39.902645,116.209054,0,232,39747.4239699074,2008-10-26,10:10:31
39.902645,116.209276,0,232,39747.4239930556,2008-10-26,10:10:33
39.902637,116.209498,0,230,39747.4240162037,2008-10-26,10:10:35
39.902629,116.209692,0,230,39747.4240393518,2008-10-26,10:10:37
39.902617,116.209828,0,231,39747.4240625,2008-10-26,10:10:39
39.902603,116.209871,0,234,39747.4241203704,2008-10-26,10:10:44
39.902603,116.209871,0,234,39747.4241550926,2008-10-26,10:10:47
39.902602,116.209871,0,234,39747.4241782407,2008-10-26,10:10:49
39.902599,116.209884,0,234,39747.4242361111,2008-10-26,10:10:54
39.902597,116.209895,0,234,39747.4242939815,2008-10-26,10:10:59
39.902594,116.209904,0,235,39747.4243518518,2008-10-26,10:11:04
39.90258,116.209883,0,236,39747.4244097222,2008-10-26,10:11:09
39.902519,116.20984,0,239,39747.4244675926,2008-10-26,10:11:14
39.902476,116.209775,0,238,39747.424525463,2008-10-26,10:11:19
39.902451,116.209702,0,236,39747.4245833333,2008-10-26,10:11:24
39.902455,116.209623,0,234,39747.4246412037,2008-10-26,10:11:29
39.902438,116.209537,0,226,39747.4246990741,2008-10-26,10:11:34
39.90245,116.209472,0,220,39747.4247569444,2008-10-26,10:11:39
39.902461,116.209402,0,219,39747.4248148148,2008-10-26,10:11:44
39.902455,116.209332,0,216,39747.4248726852,2008-10-26,10:11:49
39.902449,116.20928,0,209,39747.4249305556,2008-10-26,10:11:54
39.90243,116.20921,0,207,39747.4249884259,2008-10-26,10:11:59
39.902418,116.209151,0,201,39747.4250462963,2008-10-26,10:12:04
39.902414,116.209076,0,198,39747.4251041667,2008-10-26,10:12:09
39.90241,116.209006,0,196,39747.425162037,2008-10-26,10:12:14
39.902402,116.208935,0,198,39747.4252199074,2008-10-26,10:12:19
39.902397,116.208859,0,195,39747.4252777778,2008-10-26,10:12:24
39.902397,116.208793,0,195,39747.4253356481,2008-10-26,10:12:29
39.902417,116.208737,0,191,39747.4253935185,2008-10-26,10:12:34
39.90243,116.208671,0,188,39747.4254513889,2008-10-26,10:12:39
39.902415,116.208601,0,177,39747.4255092593,2008-10-26,10:12:44
39.902354,116.208564,0,170,39747.4255671296,2008-10-26,10:12:49
39.902308,116.208569,0,164,39747.425625,2008-10-26,10:12:54
39.902298,116.208569,0,163,39747.4256828704,2008-10-26,10:12:59
39.902245,116.208559,0,165,39747.4257407407,2008-10-26,10:13:04
39.902194,116.208535,0,167,39747.4257986111,2008-10-26,10:13:09
39.90216,116.208514,0,169,39747.4258564815,2008-10-26,10:13:14
39.902132,116.208508,0,165,39747.4259143519,2008-10-26,10:13:19
39.902077,116.208499,0,165,39747.4259722222,2008-10-26,10:13:24
39.902024,116.208497,0,161,39747.4260300926,2008-10-26,10:13:29
39.901959,116.208496,0,161,39747.426087963,2008-10-26,10:13:34
39.901926,116.208505,0,158,39747.4261458333,2008-10-26,10:13:39
39.901857,116.208482,0,159,39747.4262037037,2008-10-26,10:13:44
39.901799,116.208506,0,161,39747.4262615741,2008-10-26,10:13:49
39.901738,116.208509,0,163,39747.4263194444,2008-10-26,10:13:54
39.901671,116.208527,0,161,39747.4263773148,2008-10-26,10:13:59
39.901603,116.208546,0,162,39747.4264351852,2008-10-26,10:14:04
39.901536,116.208549,0,170,39747.4264930556,2008-10-26,10:14:09
39.901498,116.20856,0,174,39747.4265509259,2008-10-26,10:14:14
39.90144,116.208555,0,178,39747.4266087963,2008-10-26,10:14:19
39.901391,116.208552,0,181,39747.4266666667,2008-10-26,10:14:24
39.90136,116.208541,0,181,39747.426724537,2008-10-26,10:14:29
39.901341,116.208538,0,182,39747.4267824074,2008-10-26,10:14:34
39.901296,116.208558,0,183,39747.4268402778,2008-10-26,10:14:39
39.901292,116.208549,0,183,39747.4268981481,2008-10-26,10:14:44
39.90122,116.208564,0,187,39747.4269560185,2008-10-26,10:14:49
39.901127,116.208566,0,190,39747.4270138889,2008-10-26,10:14:54
39.901081,116.208582,0,191,39747.4270717593,2008-10-26,10:14:59
39.90104,116.208566,0,194,39747.4271296296,2008-10-26,10:15:04
39.901038,116.208557,0,194,39747.4271875,2008-10-26,10:15:09
39.900973,116.208525,0,195,39747.4272453704,2008-10-26,10:15:14
39.900966,116.208525,0,195,39747.4273032407,2008-10-26,10:15:19
39.900966,116.208525,0,195,39747.427337963,2008-10-26,10:15:22
39.900964,116.208522,0,195,39747.4273611111,2008-10-26,10:15:24
39.900891,116.208544,0,196,39747.4274189815,2008-10-26,10:15:29
39.900866,116.208544,0,197,39747.4274768519,2008-10-26,10:15:34
39.900818,116.208568,0,195,39747.4275347222,2008-10-26,10:15:39
39.900712,116.208578,0,193,39747.4275925926,2008-10-26,10:15:44
39.900616,116.208584,0,192,39747.4276388889,2008-10-26,10:15:48
39.900563,116.20859,0,191,39747.4276967593,2008-10-26,10:15:53
39.900482,116.208603,0,191,39747.4277546296,2008-10-26,10:15:58
39.900391,116.208594,0,191,39747.4278125,2008-10-26,10:16:03
39.900342,116.208588,0,191,39747.4278703704,2008-10-26,10:16:08
39.900342,116.208588,0,191,39747.4279050926,2008-10-26,10:16:11
39.90034,116.208595,0,191,39747.4279282407,2008-10-26,10:16:13
39.900274,116.208553,0,193,39747.4279861111,2008-10-26,10:16:18
39.900243,116.208616,0,194,39747.4280439815,2008-10-26,10:16:23
39.900219,116.208626,0,194,39747.4281018519,2008-10-26,10:16:28
39.900182,116.20862,0,195,39747.4281597222,2008-10-26,10:16:33
39.900138,116.208617,0,195,39747.4282175926,2008-10-26,10:16:38
39.900071,116.208618,0,196,39747.428275463,2008-10-26,10:16:43
39.900005,116.208603,0,196,39747.4283333333,2008-10-26,10:16:48
39.899969,116.208573,0,196,39747.4283912037,2008-10-26,10:16:53
39.899884,116.2086,0,198,39747.4284490741,2008-10-26,10:16:58
39.899876,116.208607,0,198,39747.4285069444,2008-10-26,10:17:03
39.899875,116.208612,0,198,39747.4285648148,2008-10-26,10:17:08
39.899875,116.208612,0,198,39747.428599537,2008-10-26,10:17:11
39.89987,116.20861,0,198,39747.4286226852,2008-10-26,10:17:13
39.899798,116.208577,0,197,39747.4286805556,2008-10-26,10:17:18
39.899709,116.208585,0,199,39747.4287384259,2008-10-26,10:17:23
39.899606,116.208584,0,200,39747.4287962963,2008-10-26,10:17:28
39.899513,116.208586,0,205,39747.4288425926,2008-10-26,10:17:32
39.899441,116.208528,0,206,39747.428900463,2008-10-26,10:17:37
39.899428,116.20846,0,203,39747.4289583333,2008-10-26,10:17:42
39.899379,116.208389,0,199,39747.4290162037,2008-10-26,10:17:47
39.899357,116.208328,0,194,39747.4290740741,2008-10-26,10:17:52
39.899357,116.208247,0,191,39747.4291319444,2008-10-26,10:17:57
39.899348,116.208178,0,186,39747.4291898148,2008-10-26,10:18:02
39.899341,116.208084,0,181,39747.4292476852,2008-10-26,10:18:07
39.899289,116.208001,0,179,39747.4293055556,2008-10-26,10:18:12
39.899254,116.207908,0,177,39747.4293634259,2008-10-26,10:18:17
39.899199,116.207817,0,173,39747.4294212963,2008-10-26,10:18:22
39.899173,116.207727,0,168,39747.4294791667,2008-10-26,10:18:27
39.899155,116.207639,0,167,39747.429537037,2008-10-26,10:18:32
39.899123,116.207553,0,167,39747.4295949074,2008-10-26,10:18:37
39.899109,116.207494,0,163,39747.4296527778,2008-10-26,10:18:42
39.899093,116.207408,0,162,39747.4297106481,2008-10-26,10:18:47
39.899081,116.207323,0,156,39747.4297685185,2008-10-26,10:18:52
39.899106,116.207245,0,157,39747.4298263889,2008-10-26,10:18:57
39.899132,116.207161,0,153,39747.4298842593,2008-10-26,10:19:02
39.899115,116.207079,0,152,39747.4299421296,2008-10-26,10:19:07
39.899143,116.207004,0,145,39747.43,2008-10-26,10:19:12
39.899176,116.206922,0,137,39747.4300578704,2008-10-26,10:19:17
39.899202,116.206844,0,142,39747.4301157407,2008-10-26,10:19:22
39.899214,116.206775,0,145,39747.4301736111,2008-10-26,10:19:27
39.899183,116.206731,0,150,39747.4302314815,2008-10-26,10:19:32
39.899179,116.206673,0,152,39747.4302893518,2008-10-26,10:19:37
39.899169,116.206608,0,159,39747.4303472222,2008-10-26,10:19:42
39.899185,116.206527,0,167,39747.4304050926,2008-10-26,10:19:47
39.899189,116.206464,0,168,39747.430462963,2008-10-26,10:19:52
39.899159,116.206389,0,166,39747.4305208333,2008-10-26,10:19:57
39.899127,116.206296,0,166,39747.4305787037,2008-10-26,10:20:02
39.89913,116.206208,0,162,39747.4306365741,2008-10-26,10:20:07
39.899113,116.206133,0,158,39747.4306944444,2008-10-26,10:20:12
39.899092,116.206043,0,153,39747.4307523148,2008-10-26,10:20:17
39.899086,116.205968,0,153,39747.4308101852,2008-10-26,10:20:22
39.899094,116.205881,0,146,39747.4308680556,2008-10-26,10:20:27
39.899105,116.205818,0,140,39747.4309259259,2008-10-26,10:20:32
39.899121,116.205745,0,130,39747.4309837963,2008-10-26,10:20:37
39.899137,116.205681,0,129,39747.4310416667,2008-10-26,10:20:42
39.899167,116.205637,0,127,39747.431099537,2008-10-26,10:20:47
39.899177,116.205569,0,120,39747.4311574074,2008-10-26,10:20:52
39.899201,116.20552,0,118,39747.4312152778,2008-10-26,10:20:57
39.899207,116.205464,0,116,39747.4312731481,2008-10-26,10:21:02
39.899201,116.205416,0,112,39747.4313310185,2008-10-26,10:21:07
39.899233,116.205352,0,118,39747.4313888889,2008-10-26,10:21:12
39.899254,116.205329,0,119,39747.4314467593,2008-10-26,10:21:17
39.899284,116.205321,0,122,39747.4315046296,2008-10-26,10:21:22
39.899316,116.205328,0,125,39747.4315625,2008-10-26,10:21:27
39.899305,116.205252,0,126,39747.4316203704,2008-10-26,10:21:32
39.899351,116.205204,0,127,39747.4316782407,2008-10-26,10:21:37
39.899404,116.20518,0,126,39747.4317361111,2008-10-26,10:21:42
39.899444,116.205162,0,126,39747.4317939815,2008-10-26,10:21:47
39.899459,116.205154,0,127,39747.4318518518,2008-10-26,10:21:52
39.899718,116.205228,0,141,39747.4339814815,2008-10-26,10:24:56
39.899804,116.205262,0,140,39747.4340393519,2008-10-26,10:25:01
39.899866,116.205268,0,141,39747.4340972222,2008-10-26,10:25:06
39.899868,116.205278,0,142,39747.4341550926,2008-10-26,10:25:11
39.89987,116.205285,0,142,39747.434212963,2008-10-26,10:25:16
39.899872,116.205278,0,142,39747.4342708333,2008-10-26,10:25:21
39.899872,116.205273,0,142,39747.4343287037,2008-10-26,10:25:26
39.899874,116.205268,0,142,39747.4343865741,2008-10-26,10:25:31
39.899874,116.20526,0,142,39747.4344444444,2008-10-26,10:25:36
39.899875,116.205254,0,142,39747.4345023148,2008-10-26,10:25:41
39.899877,116.20525,0,142,39747.4345601852,2008-10-26,10:25:46
39.899877,116.20525,0,142,39747.4345949074,2008-10-26,10:25:49
39.899879,116.205253,0,142,39747.4346180556,2008-10-26,10:25:51
39.899881,116.205262,0,143,39747.4346759259,2008-10-26,10:25:56
39.899883,116.205262,0,143,39747.4347337963,2008-10-26,10:26:01
39.899883,116.205262,0,143,39747.4347685185,2008-10-26,10:26:04
39.899884,116.20526,0,143,39747.4347916667,2008-10-26,10:26:06
39.899946,116.205281,0,146,39747.434849537,2008-10-26,10:26:11
39.900027,116.205239,0,151,39747.4349074074,2008-10-26,10:26:16
39.900104,116.205275,0,158,39747.4349652778,2008-10-26,10:26:21
39.900161,116.205328,0,161,39747.4350231481,2008-10-26,10:26:26
39.900161,116.205328,0,161,39747.4350578704,2008-10-26,10:26:29
39.900158,116.205327,0,160,39747.4350810185,2008-10-26,10:26:31
39.900151,116.205311,0,161,39747.4351388889,2008-10-26,10:26:36
39.900154,116.2053,0,162,39747.4351967593,2008-10-26,10:26:41
39.900146,116.205277,0,162,39747.4352546296,2008-10-26,10:26:46
39.900147,116.205246,0,163,39747.4353125,2008-10-26,10:26:51
39.900147,116.205249,0,164,39747.4353703704,2008-10-26,10:26:56
39.900148,116.20525,0,164,39747.4354282407,2008-10-26,10:27:01
39.900148,116.20525,0,164,39747.435462963,2008-10-26,10:27:04
39.900149,116.205244,0,165,39747.4354861111,2008-10-26,10:27:06
39.900151,116.205231,0,166,39747.4355439815,2008-10-26,10:27:11
39.900151,116.205231,0,166,39747.4355787037,2008-10-26,10:27:14
39.900154,116.205223,0,166,39747.4356018519,2008-10-26,10:27:16
39.900158,116.205233,0,166,39747.4356597222,2008-10-26,10:27:21
39.900159,116.205234,0,166,39747.4357175926,2008-10-26,10:27:26
39.900159,116.205233,0,166,39747.435775463,2008-10-26,10:27:31
39.900159,116.205233,0,166,39747.4358333333,2008-10-26,10:27:36
39.900157,116.205238,0,166,39747.4358912037,2008-10-26,10:27:41
39.900157,116.205238,0,166,39747.4359259259,2008-10-26,10:27:44
39.900155,116.20524,0,166,39747.4359490741,2008-10-26,10:27:46
39.900136,116.205234,0,166,39747.4360069444,2008-10-26,10:27:51
39.900089,116.205234,0,165,39747.4360648148,2008-10-26,10:27:56
39.900076,116.205231,0,165,39747.4361226852,2008-10-26,10:28:01
39.900076,116.205231,0,165,39747.4361574074,2008-10-26,10:28:04
39.900075,116.205235,0,165,39747.4361805556,2008-10-26,10:28:06
39.900073,116.205245,0,164,39747.4362384259,2008-10-26,10:28:11
39.900073,116.205244,0,164,39747.4362962963,2008-10-26,10:28:16
39.900073,116.205244,0,164,39747.4363310185,2008-10-26,10:28:19
39.900073,116.205238,0,165,39747.4363541667,2008-10-26,10:28:21
39.899578,116.205145,0,170,39747.436412037,2008-10-26,10:28:26
39.899421,116.205058,0,170,39747.4364236111,2008-10-26,10:28:27
39.899314,116.204992,0,170,39747.4364351852,2008-10-26,10:28:28
39.899202,116.204884,0,170,39747.4364583333,2008-10-26,10:28:30
39.899231,116.204897,0,178,39747.4365162037,2008-10-26,10:28:35
39.899327,116.204947,0,183,39747.4365509259,2008-10-26,10:28:38
39.899366,116.20498,0,185,39747.4366087963,2008-10-26,10:28:43
39.899427,116.205036,0,187,39747.4366666667,2008-10-26,10:28:48
39.899454,116.205058,0,187,39747.436724537,2008-10-26,10:28:53
39.899567,116.205138,0,190,39747.4367592593,2008-10-26,10:28:56
39.899677,116.205172,0,190,39747.4367824074,2008-10-26,10:28:58
39.899781,116.205228,0,187,39747.4368171296,2008-10-26,10:29:01
39.899882,116.20524,0,192,39747.4368518519,2008-10-26,10:29:04
39.899977,116.205261,0,196,39747.4368865741,2008-10-26,10:29:07
39.899977,116.205261,0,196,39747.4369212963,2008-10-26,10:29:10
39.899978,116.205265,0,194,39747.4369444444,2008-10-26,10:29:12
39.899981,116.205278,0,194,39747.4370023148,2008-10-26,10:29:17
39.900011,116.205262,0,201,39747.4370601852,2008-10-26,10:29:22
39.900013,116.20525,0,201,39747.4371180556,2008-10-26,10:29:27
39.900016,116.205246,0,201,39747.4371759259,2008-10-26,10:29:32
39.900016,116.205246,0,201,39747.4372106481,2008-10-26,10:29:35
39.900017,116.205241,0,201,39747.4372337963,2008-10-26,10:29:37
39.900017,116.205232,0,201,39747.4372916667,2008-10-26,10:29:42
39.900018,116.205227,0,200,39747.437349537,2008-10-26,10:29:47
39.90002,116.20522,0,200,39747.4374074074,2008-10-26,10:29:52
39.900018,116.205225,0,200,39747.4374652778,2008-10-26,10:29:57
39.900016,116.20522,0,200,39747.4375231481,2008-10-26,10:30:02
39.900015,116.205213,0,200,39747.4375810185,2008-10-26,10:30:07
39.900013,116.205207,0,200,39747.4376388889,2008-10-26,10:30:12
39.900012,116.205204,0,200,39747.4376967593,2008-10-26,10:30:17
39.900012,116.205198,0,200,39747.4377546296,2008-10-26,10:30:22
39.900011,116.205195,0,200,39747.4378125,2008-10-26,10:30:27
39.90001,116.205192,0,200,39747.4378703704,2008-10-26,10:30:32
39.900009,116.205197,0,200,39747.4379282407,2008-10-26,10:30:37
39.900009,116.205197,0,200,39747.437962963,2008-10-26,10:30:40
39.900009,116.205199,0,201,39747.4379861111,2008-10-26,10:30:42
39.899976,116.20521,0,199,39747.4380439815,2008-10-26,10:30:47
39.899924,116.205213,0,198,39747.4381018518,2008-10-26,10:30:52
39.899892,116.205245,0,198,39747.4381597222,2008-10-26,10:30:57
39.899851,116.205251,0,198,39747.4382175926,2008-10-26,10:31:02
39.899832,116.205255,0,201,39747.438275463,2008-10-26,10:31:07
39.899823,116.205244,0,200,39747.4383333333,2008-10-26,10:31:12
39.8998,116.205232,0,200,39747.4383912037,2008-10-26,10:31:17
39.899771,116.205221,0,200,39747.4384490741,2008-10-26,10:31:22
39.89974,116.205206,0,200,39747.4385069444,2008-10-26,10:31:27
39.899728,116.205203,0,200,39747.4385648148,2008-10-26,10:31:32
39.899686,116.205197,0,200,39747.4386226852,2008-10-26,10:31:37
39.899589,116.205209,0,201,39747.4386805556,2008-10-26,10:31:42
39.899561,116.205197,0,201,39747.4387384259,2008-10-26,10:31:47
39.89949,116.205273,0,197,39747.4387962963,2008-10-26,10:31:52
39.899434,116.205255,0,197,39747.4388541667,2008-10-26,10:31:57
39.899376,116.205214,0,196,39747.438912037,2008-10-26,10:32:02
39.899342,116.205193,0,196,39747.4389699074,2008-10-26,10:32:07
39.899261,116.205196,0,196,39747.4390277778,2008-10-26,10:32:12
39.899243,116.205301,0,196,39747.4390856481,2008-10-26,10:32:17
39.89926,116.205287,0,198,39747.4391435185,2008-10-26,10:32:22
39.899227,116.205257,0,199,39747.4392013889,2008-10-26,10:32:27
39.899204,116.205265,0,199,39747.4392592593,2008-10-26,10:32:32
39.899199,116.205278,0,197,39747.4393171296,2008-10-26,10:32:37
39.899212,116.205347,0,199,39747.439375,2008-10-26,10:32:42
39.899222,116.205379,0,201,39747.4394328704,2008-10-26,10:32:47
39.899192,116.205433,0,206,39747.4394907407,2008-10-26,10:32:52
39.89918,116.205479,0,207,39747.4395486111,2008-10-26,10:32:57
39.899157,116.20554,0,205,39747.4396064815,2008-10-26,10:33:02
39.899173,116.205607,0,210,39747.4396643518,2008-10-26,10:33:07
39.899166,116.205682,0,211,39747.4397222222,2008-10-26,10:33:12
39.89916,116.205757,0,211,39747.4397800926,2008-10-26,10:33:17
39.89918,116.205833,0,211,39747.439837963,2008-10-26,10:33:22
39.899198,116.205925,0,208,39747.4398958333,2008-10-26,10:33:27
39.899193,116.206005,0,206,39747.4399537037,2008-10-26,10:33:32
39.899211,116.206073,0,204,39747.4400115741,2008-10-26,10:33:37
39.899195,116.206143,0,200,39747.4400694444,2008-10-26,10:33:42
39.899176,116.20621,0,200,39747.4401273148,2008-10-26,10:33:47
39.89917,116.206267,0,200,39747.4401851852,2008-10-26,10:33:52
39.899165,116.206338,0,200,39747.4402430556,2008-10-26,10:33:57
39.899159,116.20639,0,198,39747.4403009259,2008-10-26,10:34:02
39.89915,116.206478,0,194,39747.4403587963,2008-10-26,10:34:07
39.899157,116.206557,0,185,39747.4404166667,2008-10-26,10:34:12
39.89916,116.206617,0,176,39747.440474537,2008-10-26,10:34:17
39.899129,116.20666,0,172,39747.4405324074,2008-10-26,10:34:22
39.899078,116.206653,0,168,39747.4405902778,2008-10-26,10:34:27
39.89904,116.206677,0,165,39747.4406481481,2008-10-26,10:34:32
39.89896,116.206709,0,164,39747.4407060185,2008-10-26,10:34:37
39.898891,116.206748,0,163,39747.4407638889,2008-10-26,10:34:42
39.898814,116.206768,0,161,39747.4408217593,2008-10-26,10:34:47
39.898727,116.206765,0,161,39747.4408796296,2008-10-26,10:34:52
39.898634,116.206732,0,163,39747.4409259259,2008-10-26,10:34:56
39.898563,116.206723,0,166,39747.4409837963,2008-10-26,10:35:01
39.898554,116.206728,0,166,39747.4410416667,2008-10-26,10:35:06
39.898547,116.206738,0,169,39747.441099537,2008-10-26,10:35:11
39.898521,116.20673,0,170,39747.4411574074,2008-10-26,10:35:16
39.89849,116.20674,0,171,39747.4412152778,2008-10-26,10:35:21
39.898421,116.206749,0,172,39747.4412731482,2008-10-26,10:35:26
39.898353,116.206772,0,173,39747.4413310185,2008-10-26,10:35:31
39.898284,116.206799,0,174,39747.4413888889,2008-10-26,10:35:36
39.898206,116.206814,0,176,39747.4414467593,2008-10-26,10:35:41
39.898114,116.206834,0,178,39747.4415046296,2008-10-26,10:35:46
39.898057,116.206893,0,179,39747.4415625,2008-10-26,10:35:51
39.898003,116.206928,0,179,39747.4416203704,2008-10-26,10:35:56
39.89798,116.206956,0,183,39747.4416782407,2008-10-26,10:36:01
39.89794,116.206975,0,188,39747.4417361111,2008-10-26,10:36:06
39.897897,116.206994,0,196,39747.4417939815,2008-10-26,10:36:11
39.897861,116.207009,0,199,39747.4418518519,2008-10-26,10:36:16
39.897816,116.206991,0,199,39747.4419097222,2008-10-26,10:36:21
39.897756,116.207,0,200,39747.4419675926,2008-10-26,10:36:26
39.897698,116.207003,0,198,39747.442025463,2008-10-26,10:36:31
39.89765,116.207025,0,196,39747.4420833333,2008-10-26,10:36:36
39.8976,116.207068,0,195,39747.4421412037,2008-10-26,10:36:41
39.897538,116.207082,0,187,39747.4421990741,2008-10-26,10:36:46
39.897479,116.20712,0,185,39747.4422569444,2008-10-26,10:36:51
39.897439,116.20716,0,185,39747.4423148148,2008-10-26,10:36:56
39.897398,116.207213,0,185,39747.4423726852,2008-10-26,10:37:01
39.897355,116.207253,0,182,39747.4424305556,2008-10-26,10:37:06
39.897321,116.207305,0,179,39747.4424884259,2008-10-26,10:37:11
39.897305,116.207362,0,176,39747.4425462963,2008-10-26,10:37:16
39.897261,116.207434,0,172,39747.4426041667,2008-10-26,10:37:21
39.897251,116.207492,0,168,39747.442662037,2008-10-26,10:37:26
39.897208,116.207546,0,165,39747.4427199074,2008-10-26,10:37:31
39.897189,116.2076,0,163,39747.4427777778,2008-10-26,10:37:36
39.897148,116.207676,0,166,39747.4428356481,2008-10-26,10:37:41
39.897119,116.207734,0,163,39747.4428935185,2008-10-26,10:37:46
39.897098,116.207798,0,158,39747.4429513889,2008-10-26,10:37:51
39.897077,116.207865,0,154,39747.4430092593,2008-10-26,10:37:56
39.897067,116.207942,0,153,39747.4430671296,2008-10-26,10:38:01
39.897049,116.208017,0,151,39747.443125,2008-10-26,10:38:06
39.897018,116.208079,0,148,39747.4431828704,2008-10-26,10:38:11
39.896987,116.208149,0,149,39747.4432407407,2008-10-26,10:38:16
39.896971,116.208196,0,144,39747.4432986111,2008-10-26,10:38:21
39.896947,116.208263,0,139,39747.4433564815,2008-10-26,10:38:26
39.896869,116.208299,0,135,39747.4434143519,2008-10-26,10:38:31
39.896783,116.208279,0,125,39747.4434722222,2008-10-26,10:38:36
39.896702,116.208269,0,114,39747.4435300926,2008-10-26,10:38:41
39.896619,116.208237,0,104,39747.4435763889,2008-10-26,10:38:45
39.896522,116.208228,0,91,39747.4436342593,2008-10-26,10:38:50
39.896495,116.208281,0,77,39747.4436921296,2008-10-26,10:38:55
39.896533,116.208342,0,62,39747.44375,2008-10-26,10:39:00
39.896544,116.208369,0,47,39747.4438078704,2008-10-26,10:39:05
39.896522,116.208299,0,33,39747.4438657407,2008-10-26,10:39:10
39.896517,116.208278,0,18,39747.4439236111,2008-10-26,10:39:15
39.896506,116.208265,0,4,39747.4439814815,2008-10-26,10:39:20
39.896575,116.20827,0,-10,39747.4440393519,2008-10-26,10:39:25
39.896667,116.20828,0,-17,39747.4440972222,2008-10-26,10:39:30
39.896677,116.208283,0,-20,39747.4441550926,2008-10-26,10:39:35
39.896797,116.2083,0,26,39747.4454976852,2008-10-26,10:41:31
39.896946,116.208287,0,14,39747.4455092593,2008-10-26,10:41:32
39.896808,116.208358,0,4,39747.4455439815,2008-10-26,10:41:35
39.896676,116.208374,0,4,39747.4455555556,2008-10-26,10:41:36
39.896445,116.208418,0,-2,39747.4455671296,2008-10-26,10:41:37
39.896347,116.208443,0,-5,39747.4455787037,2008-10-26,10:41:38
39.896199,116.208459,0,-7,39747.4455902778,2008-10-26,10:41:39
39.896042,116.20846,0,-9,39747.4456018518,2008-10-26,10:41:40
39.896251,116.208435,0,-6,39747.4456134259,2008-10-26,10:41:41
39.896507,116.208418,0,-4,39747.445625,2008-10-26,10:41:42
39.896618,116.208416,0,0,39747.4456481481,2008-10-26,10:41:44
39.896733,116.20842,0,5,39747.4456712963,2008-10-26,10:41:46
39.896821,116.208401,0,11,39747.4457060185,2008-10-26,10:41:49
39.896907,116.208396,0,21,39747.4457638889,2008-10-26,10:41:54
39.896996,116.208388,0,33,39747.4458217593,2008-10-26,10:41:59
39.897044,116.208376,0,40,39747.4458796296,2008-10-26,10:42:04
39.897056,116.208364,0,43,39747.4459375,2008-10-26,10:42:09
39.897068,116.208358,0,45,39747.4459953704,2008-10-26,10:42:14
39.897042,116.208355,0,47,39747.4460532407,2008-10-26,10:42:19
39.896976,116.208356,0,49,39747.4461111111,2008-10-26,10:42:24
39.896883,116.208337,0,50,39747.4461689815,2008-10-26,10:42:29
39.896799,116.208304,0,52,39747.4462268518,2008-10-26,10:42:34
39.896767,116.208285,0,54,39747.4462847222,2008-10-26,10:42:39
39.896807,116.208277,0,55,39747.4463425926,2008-10-26,10:42:44
39.895871,116.208468,0,76,39747.4500694444,2008-10-26,10:48:06
39.896408,116.208413,0,102,39747.4500925926,2008-10-26,10:48:08
39.896567,116.208395,0,112,39747.4501041667,2008-10-26,10:48:09
39.896444,116.208423,0,112,39747.4501157407,2008-10-26,10:48:10
39.896887,116.208411,0,153,39747.4501388889,2008-10-26,10:48:12
39.897046,116.208408,0,158,39747.450162037,2008-10-26,10:48:14
39.89717,116.208407,0,165,39747.4501851852,2008-10-26,10:48:16
39.897262,116.20841,0,162,39747.4502430556,2008-10-26,10:48:21
39.897304,116.208397,0,151,39747.4503009259,2008-10-26,10:48:26
39.897359,116.208398,0,149,39747.4503587963,2008-10-26,10:48:31
39.897455,116.208406,0,150,39747.4504050926,2008-10-26,10:48:35
39.897496,116.208396,0,136,39747.450462963,2008-10-26,10:48:40
39.89749,116.208333,0,129,39747.4505208333,2008-10-26,10:48:45
39.897458,116.208288,0,137,39747.4505787037,2008-10-26,10:48:50
39.897391,116.208294,0,145,39747.4506365741,2008-10-26,10:48:55
39.897305,116.208318,0,162,39747.4506944444,2008-10-26,10:49:00
39.897217,116.208319,0,170,39747.4507291667,2008-10-26,10:49:03
39.897179,116.208314,0,181,39747.450787037,2008-10-26,10:49:08
39.897179,116.208314,0,181,39747.4508217593,2008-10-26,10:49:11
39.897177,116.208313,0,184,39747.4508449074,2008-10-26,10:49:13
39.897304,116.208307,0,187,39747.4508912037,2008-10-26,10:49:17
39.897368,116.208308,0,188,39747.4509490741,2008-10-26,10:49:22
39.897368,116.208308,0,188,39747.4509837963,2008-10-26,10:49:25
39.897365,116.208309,0,186,39747.4510069444,2008-10-26,10:49:27
39.89734,116.208296,0,186,39747.4510648148,2008-10-26,10:49:32
39.897338,116.208266,0,178,39747.4511226852,2008-10-26,10:49:37
39.897349,116.208253,0,173,39747.4511805556,2008-10-26,10:49:42
39.897278,116.208249,0,171,39747.4512384259,2008-10-26,10:49:47
39.897168,116.208261,0,171,39747.4512847222,2008-10-26,10:49:51
39.897077,116.208289,0,169,39747.4513310185,2008-10-26,10:49:55
39.896996,116.208321,0,172,39747.4513888889,2008-10-26,10:50:00
39.896902,116.208321,0,176,39747.4514351852,2008-10-26,10:50:04
39.896818,116.208286,0,178,39747.4514930556,2008-10-26,10:50:09
39.896818,116.208286,0,178,39747.4515277778,2008-10-26,10:50:12
39.896817,116.20829,0,184,39747.4515509259,2008-10-26,10:50:14
39.896873,116.208302,0,188,39747.4516087963,2008-10-26,10:50:19
39.896978,116.208287,0,192,39747.4516550926,2008-10-26,10:50:23
39.8971,116.208309,0,197,39747.4517013889,2008-10-26,10:50:27
39.897201,116.208314,0,199,39747.4517361111,2008-10-26,10:50:30
39.897292,116.208305,0,199,39747.4517824074,2008-10-26,10:50:34
39.8974,116.208317,0,199,39747.4518171296,2008-10-26,10:50:37
39.897489,116.208327,0,196,39747.451875,2008-10-26,10:50:42
39.897531,116.208326,0,198,39747.4519328704,2008-10-26,10:50:47
39.897625,116.208326,0,203,39747.4519907407,2008-10-26,10:50:52
39.897643,116.20832,0,205,39747.4520486111,2008-10-26,10:50:57
39.897532,116.208323,0,203,39747.4521064815,2008-10-26,10:51:02
39.897422,116.208336,0,205,39747.4521527778,2008-10-26,10:51:06
39.89733,116.208333,0,204,39747.4522106481,2008-10-26,10:51:11
39.897232,116.208321,0,204,39747.4522569444,2008-10-26,10:51:15
39.89712,116.20831,0,204,39747.4522800926,2008-10-26,10:51:17
39.896999,116.208316,0,205,39747.4523032407,2008-10-26,10:51:19
39.896904,116.20833,0,206,39747.4523263889,2008-10-26,10:51:21
39.896826,116.208323,0,205,39747.4523842593,2008-10-26,10:51:26
39.896941,116.208312,0,214,39747.4524305556,2008-10-26,10:51:30
39.897036,116.208314,0,208,39747.4524768519,2008-10-26,10:51:34
39.897002,116.208314,0,177,39747.4525347222,2008-10-26,10:51:39
39.896897,116.208341,0,166,39747.4525810185,2008-10-26,10:51:43
39.896826,116.208337,0,147,39747.4526388889,2008-10-26,10:51:48
39.896778,116.208353,0,127,39747.4526967593,2008-10-26,10:51:53
39.896743,116.208359,0,114,39747.4527546296,2008-10-26,10:51:58
39.896743,116.208359,0,114,39747.4527893519,2008-10-26,10:52:01
39.896743,116.208355,0,92,39747.4528125,2008-10-26,10:52:03
39.896705,116.208339,0,77,39747.4528703704,2008-10-26,10:52:08
39.89674,116.208334,0,69,39747.4529282407,2008-10-26,10:52:13
39.896838,116.20831,0,68,39747.452974537,2008-10-26,10:52:17
39.896929,116.208288,0,74,39747.4530324074,2008-10-26,10:52:22
39.896993,116.208293,0,87,39747.4530902778,2008-10-26,10:52:27
39.897083,116.208284,0,104,39747.4531365741,2008-10-26,10:52:31
39.897157,116.208265,0,128,39747.4531828704,2008-10-26,10:52:35
39.897227,116.208258,0,152,39747.4532407407,2008-10-26,10:52:40
39.897303,116.208254,0,174,39747.4532986111,2008-10-26,10:52:45
39.897353,116.208254,0,203,39747.4533564815,2008-10-26,10:52:50
39.897353,116.208254,0,203,39747.4533912037,2008-10-26,10:52:53
39.897355,116.208247,0,205,39747.4534143518,2008-10-26,10:52:55
39.897315,116.208231,0,211,39747.4534722222,2008-10-26,10:53:00
39.897287,116.208219,0,217,39747.4535300926,2008-10-26,10:53:05
39.897298,116.208237,0,220,39747.453587963,2008-10-26,10:53:10
39.897299,116.208268,0,222,39747.4536458333,2008-10-26,10:53:15
39.897299,116.208268,0,222,39747.4536805556,2008-10-26,10:53:18
39.8973,116.208267,0,222,39747.4537037037,2008-10-26,10:53:20
39.89732,116.208293,0,222,39747.4537615741,2008-10-26,10:53:25
39.897247,116.208319,0,226,39747.4538194444,2008-10-26,10:53:30
39.897179,116.208345,0,229,39747.4538773148,2008-10-26,10:53:35
39.897193,116.208341,0,232,39747.4539351852,2008-10-26,10:53:40
39.897283,116.208365,0,230,39747.4539930556,2008-10-26,10:53:45
39.897326,116.208436,0,229,39747.4540509259,2008-10-26,10:53:50
39.897371,116.208493,0,228,39747.4541087963,2008-10-26,10:53:55
39.897332,116.208542,0,225,39747.4541666667,2008-10-26,10:54:00
39.897352,116.208595,0,224,39747.454224537,2008-10-26,10:54:05
39.897312,116.208646,0,219,39747.4542824074,2008-10-26,10:54:10
39.897302,116.208649,0,211,39747.4543402778,2008-10-26,10:54:15
39.897288,116.208631,0,202,39747.4543981481,2008-10-26,10:54:20
39.897282,116.208575,0,192,39747.4544560185,2008-10-26,10:54:25
39.897289,116.208517,0,184,39747.4545138889,2008-10-26,10:54:30
39.89725,116.208476,0,174,39747.4545717593,2008-10-26,10:54:35
39.897194,116.208441,0,161,39747.4546296296,2008-10-26,10:54:40
39.897155,116.208409,0,152,39747.4546875,2008-10-26,10:54:45
39.897115,116.208371,0,136,39747.4547453704,2008-10-26,10:54:50
39.897139,116.208344,0,126,39747.4548032407,2008-10-26,10:54:55
39.897091,116.208327,0,118,39747.4548611111,2008-10-26,10:55:00
39.897011,116.208311,0,109,39747.4549189815,2008-10-26,10:55:05
39.896936,116.208276,0,99,39747.4549768518,2008-10-26,10:55:10
39.896886,116.208293,0,88,39747.4550347222,2008-10-26,10:55:15
39.896867,116.208323,0,78,39747.4550925926,2008-10-26,10:55:20
39.896821,116.208325,0,65,39747.455150463,2008-10-26,10:55:25
39.896762,116.208314,0,54,39747.4552083333,2008-10-26,10:55:30
39.896694,116.208296,0,42,39747.4552662037,2008-10-26,10:55:35
39.896619,116.208284,0,31,39747.4553240741,2008-10-26,10:55:40
39.896528,116.208264,0,22,39747.4553819444,2008-10-26,10:55:45
39.896467,116.208276,0,16,39747.4554398148,2008-10-26,10:55:50
39.896447,116.208293,0,8,39747.4554976852,2008-10-26,10:55:55
39.896399,116.208308,0,-2,39747.4555555556,2008-10-26,10:56:00
39.896326,116.208323,0,-13,39747.4556134259,2008-10-26,10:56:05
39.896279,116.208379,0,-23,39747.4556712963,2008-10-26,10:56:10
39.896204,116.20845,0,-35,39747.4557291667,2008-10-26,10:56:15
39.896152,116.2085,0,-49,39747.455787037,2008-10-26,10:56:20
39.896106,116.208562,0,-62,39747.4558449074,2008-10-26,10:56:25
39.896043,116.20862,0,-78,39747.4559027778,2008-10-26,10:56:30
39.896042,116.208683,0,-85,39747.4559606481,2008-10-26,10:56:35
39.896037,116.208698,0,-96,39747.4560185185,2008-10-26,10:56:40
39.896015,116.20868,0,-107,39747.4560763889,2008-10-26,10:56:45
39.895993,116.208593,0,-115,39747.4561342593,2008-10-26,10:56:50
39.895946,116.20853,0,-123,39747.4561921296,2008-10-26,10:56:55
39.895877,116.208535,0,-129,39747.45625,2008-10-26,10:57:00
39.895884,116.20857,0,-135,39747.4563078704,2008-10-26,10:57:05
39.895846,116.208577,0,-141,39747.4563657407,2008-10-26,10:57:10
39.895857,116.208548,0,-140,39747.4564236111,2008-10-26,10:57:15
39.895801,116.20855,0,-139,39747.4564814815,2008-10-26,10:57:20
39.895764,116.208552,0,-142,39747.4565393519,2008-10-26,10:57:25
39.895745,116.208541,0,-146,39747.4565972222,2008-10-26,10:57:30
39.895728,116.208558,0,-147,39747.4566550926,2008-10-26,10:57:35
39.895723,116.208581,0,-148,39747.456712963,2008-10-26,10:57:40
39.89566,116.208605,0,-146,39747.4567708333,2008-10-26,10:57:45
39.895596,116.208624,0,-147,39747.4568287037,2008-10-26,10:57:50
39.895541,116.208655,0,-152,39747.4568865741,2008-10-26,10:57:55
39.895456,116.208682,0,-159,39747.4569444444,2008-10-26,10:58:00
39.895363,116.208714,0,-165,39747.4569907407,2008-10-26,10:58:04
39.895287,116.208719,0,-169,39747.4570486111,2008-10-26,10:58:09
39.895257,116.208717,0,-175,39747.4571064815,2008-10-26,10:58:14
39.895264,116.208739,0,-180,39747.4571643519,2008-10-26,10:58:19
39.895288,116.208764,0,-185,39747.4572222222,2008-10-26,10:58:24
39.895243,116.208713,0,-192,39747.4572800926,2008-10-26,10:58:29
39.895153,116.208687,0,-195,39747.4573148148,2008-10-26,10:58:32
39.895052,116.208648,0,-201,39747.4573611111,2008-10-26,10:58:36
39.894977,116.208609,0,-217,39747.4574189815,2008-10-26,10:58:41
39.894868,116.208599,0,-225,39747.4574537037,2008-10-26,10:58:44
39.894772,116.20859,0,-235,39747.4574884259,2008-10-26,10:58:47
39.894716,116.208555,0,-253,39747.4575462963,2008-10-26,10:58:52
39.894718,116.208569,0,-260,39747.4576041667,2008-10-26,10:58:57
39.894797,116.208568,0,-264,39747.457662037,2008-10-26,10:59:02
39.894804,116.208538,0,-267,39747.4577199074,2008-10-26,10:59:07
39.894928,116.2085,0,-264,39747.4577546296,2008-10-26,10:59:10
39.895015,116.208474,0,-260,39747.4577662037,2008-10-26,10:59:11
39.895206,116.208424,0,-252,39747.4577893519,2008-10-26,10:59:13
39.895306,116.208401,0,-247,39747.4578009259,2008-10-26,10:59:14
39.895473,116.208368,0,-240,39747.4578240741,2008-10-26,10:59:16
39.89558,116.208345,0,-236,39747.4578356481,2008-10-26,10:59:17
39.895676,116.208325,0,-232,39747.4578472222,2008-10-26,10:59:18
39.895853,116.208299,0,-222,39747.4578703704,2008-10-26,10:59:20
39.896006,116.208283,0,-215,39747.4578935185,2008-10-26,10:59:22
39.896128,116.208262,0,-206,39747.4579166667,2008-10-26,10:59:24
39.896259,116.208246,0,-195,39747.4579513889,2008-10-26,10:59:27
39.89636,116.20823,0,-182,39747.457974537,2008-10-26,10:59:29
39.896423,116.208224,0,-175,39747.4580324074,2008-10-26,10:59:34
39.896499,116.208199,0,-161,39747.4580902778,2008-10-26,10:59:39
39.8966,116.208177,0,-148,39747.4581481481,2008-10-26,10:59:44
39.896627,116.208171,0,-145,39747.4582060185,2008-10-26,10:59:49
39.896654,116.20819,0,-131,39747.4582638889,2008-10-26,10:59:54
39.896654,116.20819,0,-131,39747.4582986111,2008-10-26,10:59:57
39.896657,116.208192,0,-131,39747.4583217593,2008-10-26,10:59:59
39.896622,116.208247,0,-119,39747.4583796296,2008-10-26,11:00:04
39.896564,116.20832,0,-109,39747.4584375,2008-10-26,11:00:09
39.896468,116.208345,0,-101,39747.4584837963,2008-10-26,11:00:13
39.89636,116.20836,0,-94,39747.4585300926,2008-10-26,11:00:17
39.896258,116.208376,0,-90,39747.4585648148,2008-10-26,11:00:20
39.896171,116.208403,0,-84,39747.4586111111,2008-10-26,11:00:24
39.896068,116.20843,0,-80,39747.4586689815,2008-10-26,11:00:29
39.895962,116.208462,0,-78,39747.4587268519,2008-10-26,11:00:34
39.896141,116.208442,0,-70,39747.4587384259,2008-10-26,11:00:35
39.896224,116.208422,0,-61,39747.4587962963,2008-10-26,11:00:40
39.896189,116.208409,0,-56,39747.4588541667,2008-10-26,11:00:45
39.896193,116.208399,0,-51,39747.458912037,2008-10-26,11:00:50
39.896289,116.208374,0,-42,39747.4589699074,2008-10-26,11:00:55
39.896394,116.208366,0,-30,39747.4590162037,2008-10-26,11:00:59
39.896387,116.208382,0,-25,39747.4590740741,2008-10-26,11:01:04
39.896353,116.208398,0,-26,39747.4591319444,2008-10-26,11:01:09
39.896415,116.208388,0,-15,39747.4591898148,2008-10-26,11:01:14
39.896517,116.208368,0,-3,39747.459212963,2008-10-26,11:01:16
39.896571,116.208357,0,0,39747.4592708333,2008-10-26,11:01:21
39.896617,116.208347,0,0,39747.4593287037,2008-10-26,11:01:26
39.896725,116.208329,0,7,39747.4593634259,2008-10-26,11:01:29
39.896793,116.2083,0,13,39747.4594212963,2008-10-26,11:01:34
39.896801,116.208301,0,11,39747.4594791667,2008-10-26,11:01:39
39.896793,116.208301,0,10,39747.459537037,2008-10-26,11:01:44
39.896791,116.208301,0,11,39747.4595949074,2008-10-26,11:01:49
39.896793,116.208301,0,11,39747.4596527778,2008-10-26,11:01:54
39.896791,116.208301,0,12,39747.4597106481,2008-10-26,11:01:59
39.896791,116.208301,0,12,39747.4597453704,2008-10-26,11:02:02
39.896787,116.208301,0,12,39747.4597685185,2008-10-26,11:02:04
39.89676,116.208308,0,15,39747.4598263889,2008-10-26,11:02:09
39.896651,116.208315,0,25,39747.4598842593,2008-10-26,11:02:14
39.896573,116.20831,0,32,39747.4599421296,2008-10-26,11:02:19
39.896534,116.208325,0,36,39747.46,2008-10-26,11:02:24
39.896547,116.208324,0,37,39747.4600578704,2008-10-26,11:02:29
39.896529,116.208319,0,39,39747.4601157407,2008-10-26,11:02:34
39.89647,116.208343,0,40,39747.4601736111,2008-10-26,11:02:39
39.896468,116.208355,0,41,39747.4602314815,2008-10-26,11:02:44
39.896479,116.208383,0,43,39747.4602893519,2008-10-26,11:02:49
39.896518,116.208395,0,45,39747.4603472222,2008-10-26,11:02:54
39.896597,116.208413,0,46,39747.4604050926,2008-10-26,11:02:59
39.896663,116.208428,0,47,39747.460462963,2008-10-26,11:03:04
39.896677,116.208434,0,48,39747.4605208333,2008-10-26,11:03:09
39.896643,116.208408,0,50,39747.4605787037,2008-10-26,11:03:14
39.896661,116.208365,0,52,39747.4606365741,2008-10-26,11:03:19
39.896656,116.208345,0,52,39747.4606944444,2008-10-26,11:03:24
39.896667,116.208351,0,54,39747.4607523148,2008-10-26,11:03:29
39.896658,116.208396,0,55,39747.4608101852,2008-10-26,11:03:34
39.896616,116.20845,0,58,39747.4608680556,2008-10-26,11:03:39
39.8966,116.208478,0,59,39747.4609259259,2008-10-26,11:03:44
39.896621,116.208532,0,61,39747.4609837963,2008-10-26,11:03:49
39.896606,116.208594,0,63,39747.4610416667,2008-10-26,11:03:54
39.896615,116.20868,0,64,39747.461099537,2008-10-26,11:03:59
39.896585,116.208721,0,65,39747.4611574074,2008-10-26,11:04:04
39.896573,116.208744,0,66,39747.4612152778,2008-10-26,11:04:09
39.896583,116.208738,0,66,39747.4612731481,2008-10-26,11:04:14
39.896566,116.208756,0,66,39747.4613310185,2008-10-26,11:04:19
39.89653,116.208717,0,66,39747.4613888889,2008-10-26,11:04:24
39.896532,116.208645,0,64,39747.4614467593,2008-10-26,11:04:29
39.896532,116.208645,0,64,39747.4614814815,2008-10-26,11:04:32
39.896525,116.208641,0,63,39747.4615046296,2008-10-26,11:04:34
39.896572,116.208693,0,64,39747.4615625,2008-10-26,11:04:39
39.896634,116.208559,0,71,39747.4616087963,2008-10-26,11:04:43
39.896674,116.208495,0,76,39747.4616666667,2008-10-26,11:04:48
39.896674,116.208495,0,76,39747.4617013889,2008-10-26,11:04:51
39.89668,116.208493,0,76,39747.461724537,2008-10-26,11:04:53
39.896689,116.208491,0,76,39747.4617824074,2008-10-26,11:04:58
39.896701,116.208487,0,76,39747.4618402778,2008-10-26,11:05:03
39.896815,116.208425,0,85,39747.461875,2008-10-26,11:05:06
39.896902,116.20838,0,91,39747.4619097222,2008-10-26,11:05:09
39.896961,116.208347,0,97,39747.4619675926,2008-10-26,11:05:14
39.896944,116.208309,0,102,39747.462025463,2008-10-26,11:05:19
39.896917,116.208243,0,116,39747.4620833333,2008-10-26,11:05:24
39.896888,116.208245,0,121,39747.4621412037,2008-10-26,11:05:29
39.896888,116.208233,0,128,39747.4621990741,2008-10-26,11:05:34
39.89688,116.208242,0,129,39747.4622569444,2008-10-26,11:05:39
39.896908,116.208234,0,130,39747.4623148148,2008-10-26,11:05:44
39.896919,116.208234,0,131,39747.4623726852,2008-10-26,11:05:49
39.896919,116.208234,0,131,39747.4624074074,2008-10-26,11:05:52
39.896923,116.208235,0,132,39747.4624305556,2008-10-26,11:05:54
39.896916,116.208244,0,133,39747.4624884259,2008-10-26,11:05:59
39.896911,116.208264,0,132,39747.4625462963,2008-10-26,11:06:04
39.896911,116.208264,0,132,39747.4625810185,2008-10-26,11:06:07
39.896907,116.208264,0,133,39747.4626041667,2008-10-26,11:06:09
39.896913,116.208287,0,135,39747.462662037,2008-10-26,11:06:14
39.896899,116.208285,0,135,39747.4627199074,2008-10-26,11:06:19
39.896809,116.208284,0,134,39747.4627777778,2008-10-26,11:06:24
39.896775,116.208279,0,133,39747.4628356481,2008-10-26,11:06:29
39.896785,116.208329,0,132,39747.4628935185,2008-10-26,11:06:34
39.896883,116.208416,0,132,39747.4629513889,2008-10-26,11:06:39
39.896968,116.208515,0,132,39747.4630092593,2008-10-26,11:06:44
39.896959,116.208635,0,132,39747.4630671296,2008-10-26,11:06:49
39.896966,116.208768,0,132,39747.4631134259,2008-10-26,11:06:53
39.89706,116.208847,0,133,39747.4631712963,2008-10-26,11:06:58
39.897132,116.208783,0,135,39747.4632291667,2008-10-26,11:07:03
39.89721,116.208699,0,133,39747.463275463,2008-10-26,11:07:07
39.897163,116.208588,0,129,39747.4633333333,2008-10-26,11:07:12
39.897062,116.208506,0,127,39747.4633796296,2008-10-26,11:07:16
39.896956,116.208466,0,125,39747.4634143518,2008-10-26,11:07:19
39.896847,116.208435,0,125,39747.4634606481,2008-10-26,11:07:23
39.896831,116.20837,0,124,39747.4635185185,2008-10-26,11:07:28
39.896826,116.208345,0,123,39747.4635763889,2008-10-26,11:07:33
39.896884,116.208357,0,122,39747.4636342593,2008-10-26,11:07:38
39.896941,116.208382,0,121,39747.4636921296,2008-10-26,11:07:43
39.896993,116.208387,0,129,39747.46375,2008-10-26,11:07:48
39.897054,116.208368,0,146,39747.4638078704,2008-10-26,11:07:53
39.897055,116.208368,0,146,39747.4638657407,2008-10-26,11:07:58
39.897055,116.208368,0,146,39747.463900463,2008-10-26,11:08:01
39.897061,116.208368,0,146,39747.4639236111,2008-10-26,11:08:03
39.897119,116.208344,0,150,39747.4639814815,2008-10-26,11:08:08
39.896922,116.208177,0,194,39747.4708101852,2008-10-26,11:17:58
39.896871,116.208197,0,195,39747.4708680556,2008-10-26,11:18:03
39.896882,116.208194,0,195,39747.4709259259,2008-10-26,11:18:08
39.896909,116.208213,0,195,39747.4709837963,2008-10-26,11:18:13
39.896919,116.208213,0,194,39747.4710416667,2008-10-26,11:18:18
39.896939,116.208208,0,194,39747.471099537,2008-10-26,11:18:23
39.896939,116.208208,0,194,39747.4711342593,2008-10-26,11:18:26
39.896942,116.208209,0,194,39747.4711574074,2008-10-26,11:18:28
39.896999,116.20823,0,194,39747.4712152778,2008-10-26,11:18:33
39.897086,116.208273,0,196,39747.4712731481,2008-10-26,11:18:38
39.897126,116.208298,0,196,39747.4713310185,2008-10-26,11:18:43
39.897082,116.208278,0,197,39747.4713888889,2008-10-26,11:18:48
39.89708,116.208236,0,199,39747.4714467593,2008-10-26,11:18:53
39.89708,116.208236,0,199,39747.4714814815,2008-10-26,11:18:56
39.897084,116.208241,0,201,39747.4715046296,2008-10-26,11:18:58
39.897061,116.208233,0,202,39747.4715625,2008-10-26,11:19:03
39.897092,116.208241,0,202,39747.4716203704,2008-10-26,11:19:08
39.897113,116.208226,0,202,39747.4716782407,2008-10-26,11:19:13
39.897109,116.20821,0,203,39747.4717361111,2008-10-26,11:19:18
39.897061,116.208211,0,204,39747.4717939815,2008-10-26,11:19:23
39.897056,116.20821,0,205,39747.4718518518,2008-10-26,11:19:28
39.897056,116.20821,0,205,39747.4718865741,2008-10-26,11:19:31
39.897059,116.20821,0,205,39747.4719097222,2008-10-26,11:19:33
39.897045,116.208219,0,205,39747.4719675926,2008-10-26,11:19:38
39.897046,116.208242,0,208,39747.472025463,2008-10-26,11:19:43
39.897047,116.208226,0,211,39747.4720833333,2008-10-26,11:19:48
39.897016,116.208193,0,213,39747.4721412037,2008-10-26,11:19:53
39.897035,116.208175,0,213,39747.4721990741,2008-10-26,11:19:58
39.897054,116.208182,0,215,39747.4722569444,2008-10-26,11:20:03
39.897048,116.208163,0,215,39747.4723148148,2008-10-26,11:20:08
39.897137,116.208174,0,215,39747.4723726852,2008-10-26,11:20:13
39.897078,116.208205,0,215,39747.4724305556,2008-10-26,11:20:18
39.897094,116.208214,0,216,39747.4724884259,2008-10-26,11:20:23
39.897107,116.208219,0,216,39747.4725462963,2008-10-26,11:20:28
39.897107,116.208219,0,216,39747.4725810185,2008-10-26,11:20:31
39.897108,116.208211,0,220,39747.4726041667,2008-10-26,11:20:33
39.897088,116.20821,0,222,39747.472662037,2008-10-26,11:20:38
39.897044,116.208207,0,223,39747.4727199074,2008-10-26,11:20:43
39.897044,116.208207,0,223,39747.4727546296,2008-10-26,11:20:46
39.89704,116.208199,0,224,39747.4727777778,2008-10-26,11:20:48
39.897073,116.208199,0,227,39747.4728356482,2008-10-26,11:20:53
39.897061,116.208205,0,229,39747.4728935185,2008-10-26,11:20:58
39.897072,116.208194,0,231,39747.4729513889,2008-10-26,11:21:03
39.896978,116.208216,0,230,39747.4729976852,2008-10-26,11:21:07
39.896937,116.208241,0,226,39747.4730555556,2008-10-26,11:21:12
39.896909,116.208262,0,216,39747.4731134259,2008-10-26,11:21:17
39.896859,116.208285,0,204,39747.4731712963,2008-10-26,11:21:22
39.896904,116.208277,0,200,39747.4732291667,2008-10-26,11:21:27
39.896983,116.20826,0,197,39747.473287037,2008-10-26,11:21:32
39.897034,116.208246,0,195,39747.4733449074,2008-10-26,11:21:37
39.897064,116.208249,0,192,39747.4734027778,2008-10-26,11:21:42
39.897164,116.208238,0,192,39747.4734490741,2008-10-26,11:21:46
39.897249,116.208223,0,192,39747.4735069444,2008-10-26,11:21:51
39.897266,116.208229,0,195,39747.4735648148,2008-10-26,11:21:56
39.897189,116.208261,0,200,39747.4736226852,2008-10-26,11:22:01
39.897189,116.208261,0,200,39747.4736574074,2008-10-26,11:22:04
39.897182,116.208257,0,204,39747.4736805556,2008-10-26,11:22:06
39.897169,116.208253,0,206,39747.4737384259,2008-10-26,11:22:11
39.897162,116.208284,0,201,39747.4737962963,2008-10-26,11:22:16
39.897119,116.208317,0,199,39747.4738541667,2008-10-26,11:22:21
39.897107,116.208321,0,199,39747.473912037,2008-10-26,11:22:26
39.897098,116.208322,0,199,39747.4739699074,2008-10-26,11:22:31
39.897077,116.208367,0,200,39747.4740277778,2008-10-26,11:22:36
39.897059,116.208383,0,200,39747.4740856481,2008-10-26,11:22:41
39.897065,116.208369,0,202,39747.4741435185,2008-10-26,11:22:46
39.897053,116.208368,0,201,39747.4742013889,2008-10-26,11:22:51
39.897033,116.208333,0,202,39747.4742592593,2008-10-26,11:22:56
39.89705,116.208324,0,203,39747.4743171296,2008-10-26,11:23:01
39.897067,116.208297,0,202,39747.474375,2008-10-26,11:23:06
39.897065,116.208295,0,202,39747.4744328704,2008-10-26,11:23:11
39.897065,116.208295,0,202,39747.4744675926,2008-10-26,11:23:14
39.897057,116.208294,0,202,39747.4744907407,2008-10-26,11:23:16
39.897068,116.208292,0,202,39747.4745486111,2008-10-26,11:23:21
39.897087,116.208283,0,202,39747.4746064815,2008-10-26,11:23:26
39.897127,116.208238,0,204,39747.4746643519,2008-10-26,11:23:31
39.897144,116.208211,0,207,39747.4747222222,2008-10-26,11:23:36
39.897144,116.208211,0,207,39747.4747569444,2008-10-26,11:23:39
39.897146,116.20821,0,208,39747.4747800926,2008-10-26,11:23:41
39.897179,116.208204,0,211,39747.474837963,2008-10-26,11:23:46
39.897132,116.208216,0,210,39747.4748958333,2008-10-26,11:23:51
39.897117,116.208219,0,213,39747.4749537037,2008-10-26,11:23:56
39.897089,116.208241,0,218,39747.4750115741,2008-10-26,11:24:01
39.897029,116.20825,0,220,39747.4750694444,2008-10-26,11:24:06
39.897027,116.20824,0,220,39747.4751273148,2008-10-26,11:24:11
39.896938,116.208242,0,221,39747.4751851852,2008-10-26,11:24:16
39.896874,116.208243,0,222,39747.4752430556,2008-10-26,11:24:21
39.896883,116.208258,0,220,39747.4753009259,2008-10-26,11:24:26
39.896853,116.208306,0,220,39747.4753587963,2008-10-26,11:24:31
39.896898,116.208324,0,218,39747.4754166667,2008-10-26,11:24:36
39.896919,116.208331,0,216,39747.475474537,2008-10-26,11:24:41
39.89691,116.208341,0,214,39747.4755324074,2008-10-26,11:24:46
39.89693,116.208347,0,212,39747.4755902778,2008-10-26,11:24:51
39.896933,116.208347,0,212,39747.4756481481,2008-10-26,11:24:56
39.896928,116.208347,0,211,39747.4757060185,2008-10-26,11:25:01
39.896931,116.208347,0,212,39747.4757638889,2008-10-26,11:25:06
39.896931,116.208348,0,212,39747.4758217593,2008-10-26,11:25:11
39.896931,116.208348,0,212,39747.4758564815,2008-10-26,11:25:14
39.896933,116.208349,0,211,39747.4758796296,2008-10-26,11:25:16
39.896948,116.20837,0,212,39747.4759375,2008-10-26,11:25:21
39.897008,116.208358,0,213,39747.4759953704,2008-10-26,11:25:26
39.897045,116.208332,0,214,39747.4760532407,2008-10-26,11:25:31
39.897075,116.208331,0,214,39747.4761111111,2008-10-26,11:25:36
39.897122,116.208337,0,214,39747.4761689815,2008-10-26,11:25:41
39.897122,116.208337,0,214,39747.4762037037,2008-10-26,11:25:44
39.897117,116.20833,0,215,39747.4762268519,2008-10-26,11:25:46
39.897077,116.208292,0,215,39747.4762847222,2008-10-26,11:25:51
39.897099,116.208228,0,217,39747.4763425926,2008-10-26,11:25:56
39.89708,116.208195,0,218,39747.476400463,2008-10-26,11:26:01
39.897097,116.208199,0,219,39747.4764583333,2008-10-26,11:26:06
39.897054,116.20823,0,218,39747.4765162037,2008-10-26,11:26:11
39.897012,116.208254,0,218,39747.4765740741,2008-10-26,11:26:16
39.897034,116.208244,0,219,39747.4766319444,2008-10-26,11:26:21
39.897021,116.208249,0,219,39747.4766898148,2008-10-26,11:26:26
39.897021,116.208249,0,219,39747.476724537,2008-10-26,11:26:29
39.897021,116.208246,0,219,39747.4767476852,2008-10-26,11:26:31
39.897003,116.20824,0,219,39747.4768055556,2008-10-26,11:26:36
39.896947,116.208274,0,218,39747.4768634259,2008-10-26,11:26:41
39.896963,116.208271,0,218,39747.4769212963,2008-10-26,11:26:46
39.896968,116.208283,0,219,39747.4769791667,2008-10-26,11:26:51
39.89699,116.208285,0,218,39747.477037037,2008-10-26,11:26:56
39.89699,116.208285,0,218,39747.4770717593,2008-10-26,11:26:59
39.896998,116.208285,0,218,39747.4770949074,2008-10-26,11:27:01
39.897007,116.208285,0,218,39747.4771527778,2008-10-26,11:27:06
39.897031,116.208279,0,218,39747.4772106481,2008-10-26,11:27:11
39.897031,116.208279,0,218,39747.4772453704,2008-10-26,11:27:14
39.897038,116.208276,0,218,39747.4772685185,2008-10-26,11:27:16
39.897027,116.208296,0,218,39747.4773263889,2008-10-26,11:27:21
39.897025,116.208286,0,217,39747.4773842593,2008-10-26,11:27:26
39.897025,116.208286,0,217,39747.4774189815,2008-10-26,11:27:29
39.897022,116.20828,0,216,39747.4774421296,2008-10-26,11:27:31
39.897037,116.208267,0,214,39747.4775,2008-10-26,11:27:36
39.89707,116.208242,0,211,39747.4775578704,2008-10-26,11:27:41
39.897107,116.208249,0,210,39747.4776157407,2008-10-26,11:27:46
39.897123,116.20825,0,209,39747.4776736111,2008-10-26,11:27:51
39.897124,116.208249,0,208,39747.4777314815,2008-10-26,11:27:56
39.897128,116.208248,0,208,39747.4777893518,2008-10-26,11:28:01
39.897128,116.208248,0,208,39747.4778240741,2008-10-26,11:28:04
39.897121,116.208246,0,208,39747.4778472222,2008-10-26,11:28:06
39.897149,116.208242,0,208,39747.4779050926,2008-10-26,11:28:11
39.897188,116.208211,0,207,39747.477962963,2008-10-26,11:28:16
39.897124,116.208242,0,208,39747.4780208333,2008-10-26,11:28:21
39.897047,116.208286,0,208,39747.4780787037,2008-10-26,11:28:26
39.897042,116.208287,0,208,39747.4781365741,2008-10-26,11:28:31
39.897041,116.208287,0,208,39747.4781944444,2008-10-26,11:28:36
39.897041,116.208287,0,208,39747.4782291667,2008-10-26,11:28:39
39.897036,116.208287,0,208,39747.4782523148,2008-10-26,11:28:41
39.89707,116.208276,0,207,39747.4783101852,2008-10-26,11:28:46
39.897136,116.208267,0,207,39747.4783680556,2008-10-26,11:28:51
39.89715,116.208289,0,207,39747.4784259259,2008-10-26,11:28:56
39.897127,116.208311,0,208,39747.4784837963,2008-10-26,11:29:01
39.897163,116.208329,0,210,39747.4785416667,2008-10-26,11:29:06
39.897206,116.208401,0,212,39747.478599537,2008-10-26,11:29:11
39.897208,116.20852,0,211,39747.4786342593,2008-10-26,11:29:14
39.897161,116.208647,0,208,39747.4786689815,2008-10-26,11:29:17
39.897091,116.208728,0,202,39747.4787037037,2008-10-26,11:29:20
39.896996,116.208798,0,198,39747.4787384259,2008-10-26,11:29:23
39.896858,116.208785,0,190,39747.4787847222,2008-10-26,11:29:27
39.896764,116.208751,0,188,39747.4788078704,2008-10-26,11:29:29
39.896669,116.208681,0,185,39747.4788310185,2008-10-26,11:29:31
39.896585,116.208626,0,183,39747.4788541667,2008-10-26,11:29:33
39.896489,116.208597,0,179,39747.4788888889,2008-10-26,11:29:36
39.896376,116.208561,0,175,39747.4789236111,2008-10-26,11:29:39
39.897528,116.208409,0,167,39747.4790509259,2008-10-26,11:29:50
39.897436,116.208424,0,167,39747.4790625,2008-10-26,11:29:51
39.897284,116.208431,0,165,39747.4790972222,2008-10-26,11:29:54
39.897159,116.208446,0,165,39747.4791087963,2008-10-26,11:29:55
39.896971,116.208496,0,60,39747.4791203704,2008-10-26,11:29:56
39.896992,116.208482,0,120,39747.4791319444,2008-10-26,11:29:57
39.896924,116.208533,0,58,39747.4791550926,2008-10-26,11:29:59
39.896901,116.208567,0,7,39747.4791666667,2008-10-26,11:30:00
39.896867,116.208539,0,-25,39747.4792013889,2008-10-26,11:30:03
39.8969,116.208453,0,21,39747.479212963,2008-10-26,11:30:04
39.896805,116.208429,0,-10,39747.4792476852,2008-10-26,11:30:07
39.896788,116.208443,0,-26,39747.4793055556,2008-10-26,11:30:12
39.896888,116.208436,0,-6,39747.4793402778,2008-10-26,11:30:15
39.896939,116.208453,0,-11,39747.4793981481,2008-10-26,11:30:20
39.89692,116.208497,0,-33,39747.4794560185,2008-10-26,11:30:25
39.89698,116.208533,0,-45,39747.4795138889,2008-10-26,11:30:30
39.897078,116.20849,0,9,39747.479525463,2008-10-26,11:30:31
39.897135,116.208443,0,57,39747.4795486111,2008-10-26,11:30:33
39.897173,116.2084,0,95,39747.4795717593,2008-10-26,11:30:35
39.89716,116.208418,0,86,39747.4796296296,2008-10-26,11:30:40
39.89712,116.208417,0,79,39747.4796875,2008-10-26,11:30:45
39.897074,116.208414,0,79,39747.4797453704,2008-10-26,11:30:50
39.897052,116.208412,0,74,39747.4798032407,2008-10-26,11:30:55
39.897038,116.208425,0,71,39747.4798611111,2008-10-26,11:31:00
39.897024,116.208418,0,67,39747.4799189815,2008-10-26,11:31:05
39.896993,116.208437,0,68,39747.4799768519,2008-10-26,11:31:10
39.896977,116.208441,0,70,39747.4800347222,2008-10-26,11:31:15
39.897023,116.208477,0,71,39747.4800925926,2008-10-26,11:31:20
39.897024,116.208499,0,73,39747.480150463,2008-10-26,11:31:25
39.897061,116.20849,0,74,39747.4802083333,2008-10-26,11:31:30
39.897075,116.208462,0,80,39747.4802662037,2008-10-26,11:31:35
39.896987,116.208432,0,82,39747.4803240741,2008-10-26,11:31:40
39.896952,116.208399,0,82,39747.4803819444,2008-10-26,11:31:45
39.896932,116.208384,0,87,39747.4804398148,2008-10-26,11:31:50
39.896883,116.20837,0,86,39747.4804976852,2008-10-26,11:31:55
