# Supplementary material for: A location privacy protection method based on blockchain and threshold cryptography
Source: PLoS One. 2025 Jun 4;20(6):e0324551. doi: 10.1371/journal.pone.0324551 (PMC12136415; doi:10.1371/journal.pone.0324551)
Supplement: S1 File — (ZIP) [file pone.0324551.s001.zip › Data/002/Trajectory/20081026233830.plt]

Geolife trajectory
WGS 84
Altitude is in Feet
Reserved 3
0,2,255,My Track,0,0,2,8421376
0
39.896074,116.210894,0,492,39747.9850694444,2008-10-26,23:38:30
39.896144,116.210729,0,492,39747.9850810185,2008-10-26,23:38:31
39.896118,116.210907,0,492,39747.9851041667,2008-10-26,23:38:33
39.896106,116.211144,0,492,39747.9851157407,2008-10-26,23:38:34
39.896319,116.210233,0,176,39747.9851851852,2008-10-26,23:38:40
39.896352,116.210298,0,148,39747.9852083333,2008-10-26,23:38:42
39.896315,116.210359,0,147,39747.9852662037,2008-10-26,23:38:47
39.896283,116.210395,0,152,39747.9853240741,2008-10-26,23:38:52
39.896271,116.210409,0,158,39747.9853819444,2008-10-26,23:38:57
39.896252,116.210425,0,164,39747.9854398148,2008-10-26,23:39:02
39.896252,116.210425,0,164,39747.985474537,2008-10-26,23:39:05
39.896255,116.210428,0,165,39747.9854976852,2008-10-26,23:39:07
39.896241,116.210446,0,166,39747.9855555556,2008-10-26,23:39:12
39.896214,116.21045,0,168,39747.9856134259,2008-10-26,23:39:17
39.89641,116.210276,0,198,39747.9888541667,2008-10-26,23:43:57
39.896425,116.210225,0,199,39747.988912037,2008-10-26,23:44:02
39.896431,116.210212,0,199,39747.9889699074,2008-10-26,23:44:07
39.896453,116.210195,0,200,39747.9890277778,2008-10-26,23:44:12
39.896523,116.21013,0,200,39747.9890856481,2008-10-26,23:44:17
39.896581,116.210147,0,200,39747.9891435185,2008-10-26,23:44:22
39.896635,116.210115,0,201,39747.9892013889,2008-10-26,23:44:27
39.896755,116.210109,0,202,39747.9892476852,2008-10-26,23:44:31
39.896851,116.210099,0,202,39747.9892824074,2008-10-26,23:44:34
39.896958,116.210109,0,203,39747.9893171296,2008-10-26,23:44:37
39.897059,116.210129,0,203,39747.9893518519,2008-10-26,23:44:40
39.897121,116.210167,0,202,39747.9894097222,2008-10-26,23:44:45
39.897139,116.210224,0,199,39747.9894675926,2008-10-26,23:44:50
39.897238,116.210229,0,197,39747.989525463,2008-10-26,23:44:55
39.89735,116.210243,0,196,39747.9895601852,2008-10-26,23:44:58
39.897443,116.210235,0,196,39747.9895833333,2008-10-26,23:45:00
39.897555,116.210247,0,193,39747.9896064815,2008-10-26,23:45:02
39.897668,116.210263,0,190,39747.9896527778,2008-10-26,23:45:06
39.897758,116.210348,0,187,39747.9896875,2008-10-26,23:45:09
39.897865,116.210457,0,184,39747.9897222222,2008-10-26,23:45:12
39.89793,116.210561,0,183,39747.9897453704,2008-10-26,23:45:14
39.897951,116.210679,0,182,39747.9897685185,2008-10-26,23:45:16
39.898003,116.210848,0,179,39747.9897916667,2008-10-26,23:45:18
39.898036,116.210997,0,178,39747.9898148148,2008-10-26,23:45:20
39.898082,116.211159,0,178,39747.989837963,2008-10-26,23:45:22
39.898126,116.211278,0,177,39747.989849537,2008-10-26,23:45:23
39.898205,116.211432,0,176,39747.9898726852,2008-10-26,23:45:25
39.89829,116.211589,0,176,39747.9898958333,2008-10-26,23:45:27
39.898354,116.211706,0,175,39747.9899074074,2008-10-26,23:45:28
39.898479,116.211853,0,175,39747.9899305556,2008-10-26,23:45:30
39.89857,116.211991,0,176,39747.9899537037,2008-10-26,23:45:32
39.898637,116.212123,0,177,39747.9899768519,2008-10-26,23:45:34
39.898711,116.212275,0,177,39747.99,2008-10-26,23:45:36
39.898904,116.212344,0,176,39747.9900231481,2008-10-26,23:45:38
39.899041,116.212495,0,173,39747.9900462963,2008-10-26,23:45:40
39.899133,116.212645,0,173,39747.9900694444,2008-10-26,23:45:42
39.899206,116.212779,0,175,39747.9900925926,2008-10-26,23:45:44
39.899279,116.212884,0,178,39747.9901157407,2008-10-26,23:45:46
39.899336,116.212954,0,180,39747.9901736111,2008-10-26,23:45:51
39.899348,116.212977,0,180,39747.9902314815,2008-10-26,23:45:56
39.899348,116.212977,0,180,39747.9902662037,2008-10-26,23:45:59
39.899353,116.212973,0,180,39747.9902893519,2008-10-26,23:46:01
39.899364,116.212963,0,181,39747.9903472222,2008-10-26,23:46:06
39.899369,116.212945,0,182,39747.9904050926,2008-10-26,23:46:11
39.899375,116.212934,0,183,39747.990462963,2008-10-26,23:46:16
39.899503,116.212947,0,182,39747.9905208333,2008-10-26,23:46:21
39.899603,116.212991,0,184,39747.9905671296,2008-10-26,23:46:25
39.899686,116.213027,0,192,39747.990625,2008-10-26,23:46:30
39.899768,116.21315,0,197,39747.9906712963,2008-10-26,23:46:34
39.899823,116.21325,0,201,39747.9906944444,2008-10-26,23:46:36
39.899868,116.213378,0,205,39747.9907291667,2008-10-26,23:46:39
39.899955,116.213527,0,210,39747.9907638889,2008-10-26,23:46:42
39.900016,116.213691,0,211,39747.990787037,2008-10-26,23:46:44
39.900054,116.213815,0,212,39747.9908101852,2008-10-26,23:46:46
39.900085,116.213932,0,214,39747.9908333333,2008-10-26,23:46:48
39.900095,116.214054,0,214,39747.9908449074,2008-10-26,23:46:49
39.900135,116.214214,0,212,39747.9908564815,2008-10-26,23:46:50
39.900175,116.214454,0,211,39747.9908796296,2008-10-26,23:46:52
39.900193,116.214627,0,211,39747.9909027778,2008-10-26,23:46:54
39.900204,116.214754,0,213,39747.9909259259,2008-10-26,23:46:56
39.900236,116.214884,0,215,39747.9909606481,2008-10-26,23:46:59
39.900317,116.214883,0,220,39747.9910185185,2008-10-26,23:47:04
39.900365,116.214816,0,227,39747.9910763889,2008-10-26,23:47:09
39.900468,116.21484,0,233,39747.9911226852,2008-10-26,23:47:13
39.900558,116.214899,0,237,39747.9911689815,2008-10-26,23:47:17
39.90068,116.214967,0,238,39747.9911921296,2008-10-26,23:47:19
39.900824,116.214998,0,242,39747.9912152778,2008-10-26,23:47:21
39.900979,116.215008,0,243,39747.9912384259,2008-10-26,23:47:23
39.901167,116.215038,0,241,39747.9912615741,2008-10-26,23:47:25
39.901334,116.215044,0,242,39747.9912847222,2008-10-26,23:47:27
39.901495,116.215047,0,242,39747.9913078704,2008-10-26,23:47:29
39.901659,116.215025,0,239,39747.9913310185,2008-10-26,23:47:31
39.901878,116.215021,0,235,39747.9913541667,2008-10-26,23:47:33
39.901988,116.215024,0,233,39747.9913657407,2008-10-26,23:47:34
39.9021,116.21503,0,230,39747.9913888889,2008-10-26,23:47:36
39.90221,116.215021,0,230,39747.9914236111,2008-10-26,23:47:39
39.902289,116.214991,0,236,39747.9914814815,2008-10-26,23:47:44
39.902308,116.214981,0,235,39747.9915393519,2008-10-26,23:47:49
39.902317,116.214963,0,234,39747.9915972222,2008-10-26,23:47:54
39.902326,116.214946,0,233,39747.9916550926,2008-10-26,23:47:59
39.902335,116.214926,0,232,39747.991712963,2008-10-26,23:48:04
39.902381,116.214917,0,232,39747.9917708333,2008-10-26,23:48:09
39.902489,116.214934,0,235,39747.9918171296,2008-10-26,23:48:13
39.902611,116.214968,0,238,39747.9918518519,2008-10-26,23:48:16
39.9027,116.214987,0,241,39747.991875,2008-10-26,23:48:18
39.902804,116.215006,0,242,39747.9918981481,2008-10-26,23:48:20
39.902912,116.215027,0,240,39747.9919212963,2008-10-26,23:48:22
39.903024,116.215042,0,234,39747.9919444444,2008-10-26,23:48:24
39.903137,116.215051,0,233,39747.9919675926,2008-10-26,23:48:26
39.903266,116.21505,0,234,39747.9919907407,2008-10-26,23:48:28
39.903398,116.215034,0,236,39747.9920138889,2008-10-26,23:48:30
39.903527,116.215025,0,232,39747.992037037,2008-10-26,23:48:32
39.90364,116.21503,0,233,39747.9920601852,2008-10-26,23:48:34
39.903743,116.215048,0,232,39747.9920833333,2008-10-26,23:48:36
39.903831,116.215064,0,214,39747.9921296296,2008-10-26,23:48:40
39.903831,116.215064,0,214,39747.9921643519,2008-10-26,23:48:43
39.903835,116.215072,0,216,39747.9921875,2008-10-26,23:48:45
39.903842,116.215062,0,216,39747.9922453704,2008-10-26,23:48:50
39.903849,116.215049,0,214,39747.9923032407,2008-10-26,23:48:55
39.903834,116.215006,0,213,39747.9923611111,2008-10-26,23:49:00
39.903845,116.214985,0,215,39747.9924189815,2008-10-26,23:49:05
39.903855,116.214965,0,215,39747.9924768518,2008-10-26,23:49:10
39.90392,116.214987,0,214,39747.9925347222,2008-10-26,23:49:15
39.904018,116.214998,0,214,39747.9925810185,2008-10-26,23:49:19
39.904123,116.215051,0,214,39747.9926273148,2008-10-26,23:49:23
39.904229,116.215082,0,213,39747.992662037,2008-10-26,23:49:26
39.904327,116.215103,0,210,39747.9926967593,2008-10-26,23:49:29
39.904461,116.215115,0,206,39747.9927314815,2008-10-26,23:49:32
39.904551,116.215119,0,204,39747.9927546296,2008-10-26,23:49:34
39.904686,116.215126,0,199,39747.9927893518,2008-10-26,23:49:37
39.904798,116.215111,0,194,39747.9928125,2008-10-26,23:49:39
39.90491,116.215124,0,193,39747.9928356481,2008-10-26,23:49:41
39.905029,116.215141,0,187,39747.9928587963,2008-10-26,23:49:43
39.905134,116.215153,0,187,39747.9928819444,2008-10-26,23:49:45
39.905246,116.215173,0,188,39747.9929050926,2008-10-26,23:49:47
39.905352,116.215196,0,191,39747.9929282407,2008-10-26,23:49:49
39.905475,116.215155,0,188,39747.9929513889,2008-10-26,23:49:51
39.905575,116.215112,0,187,39747.992974537,2008-10-26,23:49:53
39.905709,116.215112,0,187,39747.9930092593,2008-10-26,23:49:56
39.905814,116.215093,0,198,39747.9930671296,2008-10-26,23:50:01
39.90589,116.215067,0,190,39747.993125,2008-10-26,23:50:06
39.905883,116.214965,0,204,39747.9931828704,2008-10-26,23:50:11
39.90589,116.21492,0,206,39747.9932407407,2008-10-26,23:50:16
39.905905,116.214875,0,207,39747.9932986111,2008-10-26,23:50:21
39.905932,116.214783,0,217,39747.9933564815,2008-10-26,23:50:26
39.905952,116.214728,0,223,39747.9934143518,2008-10-26,23:50:31
39.905988,116.21473,0,211,39747.9934722222,2008-10-26,23:50:36
39.905948,116.214851,0,207,39747.9935069444,2008-10-26,23:50:39
39.905933,116.21489,0,205,39747.9935648148,2008-10-26,23:50:44
39.905926,116.214877,0,211,39747.9936226852,2008-10-26,23:50:49
39.905962,116.214852,0,216,39747.9936805556,2008-10-26,23:50:54
39.906016,116.21487,0,221,39747.9937384259,2008-10-26,23:50:59
39.906102,116.21477,0,225,39747.9937962963,2008-10-26,23:51:04
39.906162,116.214645,0,228,39747.9938310185,2008-10-26,23:51:07
39.906205,116.214506,0,232,39747.9938773148,2008-10-26,23:51:11
39.906215,116.214386,0,235,39747.993912037,2008-10-26,23:51:14
39.90624,116.214243,0,237,39747.9939467593,2008-10-26,23:51:17
39.906232,116.214071,0,240,39747.9939814815,2008-10-26,23:51:20
39.906207,116.213932,0,241,39747.9940046296,2008-10-26,23:51:22
39.9062,116.213778,0,243,39747.9940277778,2008-10-26,23:51:24
39.90621,116.213622,0,244,39747.9940509259,2008-10-26,23:51:26
39.906162,116.2091,0,320,39747.9950578704,2008-10-26,23:52:53
39.906316,116.208562,0,323,39747.9950694444,2008-10-26,23:52:54
39.900411,116.385438,0,155,39748.027025463,2008-10-27,00:38:55
39.900354,116.385407,0,139,39748.0270833333,2008-10-27,00:39:00
39.900309,116.385443,0,152,39748.0271412037,2008-10-27,00:39:05
39.900263,116.385449,0,160,39748.0271990741,2008-10-27,00:39:10
39.900208,116.385464,0,174,39748.0272569444,2008-10-27,00:39:15
39.900141,116.385475,0,181,39748.0273148148,2008-10-27,00:39:20
39.900086,116.385492,0,182,39748.0273726852,2008-10-27,00:39:25
39.900009,116.385504,0,182,39748.0274305556,2008-10-27,00:39:30
39.899987,116.385506,0,181,39748.0274884259,2008-10-27,00:39:35
39.899934,116.385535,0,185,39748.0275462963,2008-10-27,00:39:40
39.899849,116.385555,0,181,39748.0276041667,2008-10-27,00:39:45
39.899793,116.385507,0,178,39748.027662037,2008-10-27,00:39:50
39.899748,116.38551,0,178,39748.0277199074,2008-10-27,00:39:55
39.899694,116.385516,0,172,39748.0277777778,2008-10-27,00:40:00
39.899616,116.385526,0,171,39748.0278356481,2008-10-27,00:40:05
39.899546,116.385496,0,173,39748.0278935185,2008-10-27,00:40:10
39.899456,116.385488,0,175,39748.0279513889,2008-10-27,00:40:15
39.899371,116.3855,0,173,39748.0280092593,2008-10-27,00:40:20
39.899288,116.385479,0,168,39748.0280671296,2008-10-27,00:40:25
39.899274,116.3856,0,176,39748.0281018519,2008-10-27,00:40:28
39.899284,116.385668,0,184,39748.0281597222,2008-10-27,00:40:33
39.899284,116.385717,0,190,39748.0282175926,2008-10-27,00:40:38
39.899271,116.385753,0,196,39748.028275463,2008-10-27,00:40:43
39.899178,116.385773,0,206,39748.0283333333,2008-10-27,00:40:48
39.899141,116.385767,0,207,39748.0283912037,2008-10-27,00:40:53
39.899124,116.385748,0,208,39748.0284490741,2008-10-27,00:40:58
39.899124,116.385748,0,208,39748.0284837963,2008-10-27,00:41:01
39.899129,116.385748,0,202,39748.0285069444,2008-10-27,00:41:03
39.89914,116.385756,0,198,39748.0285648148,2008-10-27,00:41:08
39.899157,116.385779,0,195,39748.0286226852,2008-10-27,00:41:13
39.899138,116.385814,0,192,39748.0286805556,2008-10-27,00:41:18
39.899098,116.385826,0,187,39748.0287384259,2008-10-27,00:41:23
39.899103,116.385805,0,190,39748.0287962963,2008-10-27,00:41:28
39.899077,116.385779,0,190,39748.0288541667,2008-10-27,00:41:33
39.899077,116.385779,0,190,39748.0288888889,2008-10-27,00:41:36
39.899073,116.385773,0,190,39748.028912037,2008-10-27,00:41:38
39.899062,116.385769,0,190,39748.0289699074,2008-10-27,00:41:43
39.899051,116.385754,0,191,39748.0290277778,2008-10-27,00:41:48
39.899041,116.385757,0,191,39748.0290856481,2008-10-27,00:41:53
39.899028,116.385759,0,190,39748.0291435185,2008-10-27,00:41:58
39.898967,116.385759,0,190,39748.0292013889,2008-10-27,00:42:03
39.8989,116.3858,0,189,39748.0292592593,2008-10-27,00:42:08
39.898811,116.385839,0,180,39748.0293171296,2008-10-27,00:42:13
39.89873,116.385796,0,177,39748.029375,2008-10-27,00:42:18
39.898658,116.385786,0,172,39748.0294328704,2008-10-27,00:42:23
39.898613,116.385793,0,168,39748.0294907407,2008-10-27,00:42:28
39.898566,116.385708,0,162,39748.0295486111,2008-10-27,00:42:33
39.898514,116.385662,0,155,39748.0296064815,2008-10-27,00:42:38
39.898445,116.385747,0,152,39748.0296643519,2008-10-27,00:42:43
39.898415,116.385747,0,150,39748.0297222222,2008-10-27,00:42:48
39.898412,116.385741,0,150,39748.0297800926,2008-10-27,00:42:53
39.898416,116.385733,0,149,39748.029837963,2008-10-27,00:42:58
39.898423,116.385731,0,149,39748.0298958333,2008-10-27,00:43:03
39.898423,116.385731,0,149,39748.0299305556,2008-10-27,00:43:06
39.898429,116.385736,0,148,39748.0299537037,2008-10-27,00:43:08
39.898431,116.385748,0,148,39748.0300115741,2008-10-27,00:43:13
39.898424,116.38579,0,147,39748.0300694444,2008-10-27,00:43:18
39.898408,116.385817,0,147,39748.0301273148,2008-10-27,00:43:23
39.898393,116.385808,0,146,39748.0301851852,2008-10-27,00:43:28
39.898368,116.385771,0,146,39748.0302430556,2008-10-27,00:43:33
39.89836,116.385765,0,147,39748.0303009259,2008-10-27,00:43:38
39.898355,116.385759,0,147,39748.0303587963,2008-10-27,00:43:43
39.898355,116.38576,0,147,39748.0304166667,2008-10-27,00:43:48
39.898355,116.38576,0,147,39748.0304513889,2008-10-27,00:43:51
39.898362,116.385767,0,147,39748.030474537,2008-10-27,00:43:53
39.898367,116.385779,0,147,39748.0305324074,2008-10-27,00:43:58
39.898371,116.385793,0,148,39748.0305902778,2008-10-27,00:44:03
39.898385,116.38584,0,147,39748.0306481481,2008-10-27,00:44:08
39.898405,116.385839,0,147,39748.0307060185,2008-10-27,00:44:13
39.898385,116.385826,0,147,39748.0307638889,2008-10-27,00:44:18
39.898355,116.385841,0,146,39748.0308217593,2008-10-27,00:44:23
39.898355,116.385841,0,146,39748.0308564815,2008-10-27,00:44:26
39.898351,116.38584,0,146,39748.0308796296,2008-10-27,00:44:28
39.898309,116.385834,0,147,39748.0309375,2008-10-27,00:44:33
39.898294,116.385816,0,150,39748.0309953704,2008-10-27,00:44:38
39.898287,116.385787,0,152,39748.0310532407,2008-10-27,00:44:43
39.898281,116.385786,0,153,39748.0311111111,2008-10-27,00:44:48
39.898276,116.385782,0,153,39748.0311689815,2008-10-27,00:44:53
39.898269,116.385789,0,153,39748.0312268519,2008-10-27,00:44:58
39.898263,116.385797,0,154,39748.0312847222,2008-10-27,00:45:03
39.898258,116.385796,0,154,39748.0313425926,2008-10-27,00:45:08
39.898257,116.385801,0,154,39748.031400463,2008-10-27,00:45:13
39.898255,116.385808,0,154,39748.0314583333,2008-10-27,00:45:18
39.898255,116.385808,0,154,39748.0314930556,2008-10-27,00:45:21
39.898255,116.38581,0,154,39748.0315162037,2008-10-27,00:45:23
39.898304,116.385781,0,155,39748.0315740741,2008-10-27,00:45:28
39.8984,116.385706,0,157,39748.0316203704,2008-10-27,00:45:32
39.898511,116.385745,0,155,39748.0316666667,2008-10-27,00:45:36
39.898596,116.385798,0,149,39748.0317013889,2008-10-27,00:45:39
39.898696,116.385832,0,152,39748.0317592593,2008-10-27,00:45:44
39.898755,116.385804,0,154,39748.0318171296,2008-10-27,00:45:49
39.898785,116.385757,0,152,39748.031875,2008-10-27,00:45:54
39.898816,116.385725,0,152,39748.0319328704,2008-10-27,00:45:59
39.898792,116.385693,0,156,39748.0319907407,2008-10-27,00:46:04
39.898776,116.385649,0,157,39748.0320486111,2008-10-27,00:46:09
39.89876,116.385609,0,162,39748.0321064815,2008-10-27,00:46:14
39.89876,116.385609,0,162,39748.0321412037,2008-10-27,00:46:17
39.898764,116.385608,0,166,39748.0321643518,2008-10-27,00:46:19
39.898782,116.3856,0,168,39748.0322222222,2008-10-27,00:46:24
39.89879,116.385591,0,174,39748.0322800926,2008-10-27,00:46:29
39.898784,116.385602,0,175,39748.032337963,2008-10-27,00:46:34
39.898785,116.385613,0,175,39748.0323958333,2008-10-27,00:46:39
39.898783,116.385615,0,175,39748.0324537037,2008-10-27,00:46:44
39.898783,116.385615,0,175,39748.0324884259,2008-10-27,00:46:47
39.898783,116.38562,0,175,39748.0325115741,2008-10-27,00:46:49
39.898782,116.385649,0,175,39748.0325694444,2008-10-27,00:46:54
39.898773,116.385682,0,175,39748.0326273148,2008-10-27,00:46:59
39.898764,116.385696,0,175,39748.0326851852,2008-10-27,00:47:04
39.898784,116.385693,0,174,39748.0327430556,2008-10-27,00:47:09
39.898804,116.38565,0,171,39748.0328009259,2008-10-27,00:47:14
39.898833,116.385562,0,173,39748.0328587963,2008-10-27,00:47:19
39.898845,116.38557,0,173,39748.0329166667,2008-10-27,00:47:24
39.898854,116.385584,0,174,39748.032974537,2008-10-27,00:47:29
39.89887,116.385528,0,178,39748.0330324074,2008-10-27,00:47:34
39.898917,116.385488,0,185,39748.0330902778,2008-10-27,00:47:39
39.899001,116.385428,0,188,39748.0331481481,2008-10-27,00:47:44
39.899079,116.38542,0,201,39748.0332060185,2008-10-27,00:47:49
39.899105,116.385411,0,216,39748.0332638889,2008-10-27,00:47:54
39.899139,116.385372,0,220,39748.0333217593,2008-10-27,00:47:59
39.8992,116.385332,0,231,39748.0333796296,2008-10-27,00:48:04
39.899293,116.385377,0,230,39748.0334375,2008-10-27,00:48:09
39.899407,116.38541,0,225,39748.0334953704,2008-10-27,00:48:14
39.899514,116.385414,0,219,39748.0335416667,2008-10-27,00:48:18
39.899611,116.385355,0,212,39748.033587963,2008-10-27,00:48:22
39.899695,116.385269,0,202,39748.0336342593,2008-10-27,00:48:26
39.899765,116.385254,0,187,39748.0336921296,2008-10-27,00:48:31
39.899816,116.385258,0,174,39748.03375,2008-10-27,00:48:36
39.89987,116.385251,0,172,39748.0338078704,2008-10-27,00:48:41
39.899937,116.385236,0,165,39748.0338657407,2008-10-27,00:48:46
39.899976,116.385236,0,160,39748.0339236111,2008-10-27,00:48:51
39.900079,116.385213,0,160,39748.0339814815,2008-10-27,00:48:56
39.900137,116.385223,0,155,39748.0340393518,2008-10-27,00:49:01
39.900205,116.385244,0,153,39748.0340972222,2008-10-27,00:49:06
39.900269,116.385246,0,150,39748.0341550926,2008-10-27,00:49:11
39.900295,116.385302,0,154,39748.034212963,2008-10-27,00:49:16
39.900341,116.385406,0,155,39748.0342708333,2008-10-27,00:49:21
39.900379,116.385586,0,158,39748.0343055556,2008-10-27,00:49:24
39.90037,116.385712,0,155,39748.0343518518,2008-10-27,00:49:28
39.900396,116.385837,0,152,39748.0344097222,2008-10-27,00:49:33
39.900464,116.385935,0,151,39748.0344444444,2008-10-27,00:49:36
39.900499,116.386068,0,149,39748.0344907407,2008-10-27,00:49:40
39.900524,116.386199,0,146,39748.034537037,2008-10-27,00:49:44
39.900517,116.3863,0,139,39748.0345949074,2008-10-27,00:49:49
39.900539,116.386398,0,131,39748.0346527778,2008-10-27,00:49:54
39.900567,116.386517,0,122,39748.0347106481,2008-10-27,00:49:59
39.900559,116.386562,0,115,39748.0347685185,2008-10-27,00:50:04
39.900609,116.386654,0,115,39748.0348263889,2008-10-27,00:50:09
39.900582,116.386782,0,118,39748.0348842593,2008-10-27,00:50:14
39.900598,116.386813,0,107,39748.0349421296,2008-10-27,00:50:19
39.900656,116.386843,0,92,39748.035,2008-10-27,00:50:24
39.900748,116.38679,0,85,39748.0350578704,2008-10-27,00:50:29
39.900837,116.386737,0,82,39748.0350925926,2008-10-27,00:50:32
39.900923,116.38669,0,78,39748.0351273148,2008-10-27,00:50:35
39.902422,116.384849,0,17,39748.0361458333,2008-10-27,00:52:03
39.90229,116.385386,0,158,39748.0361574074,2008-10-27,00:52:04
39.901078,116.386394,0,96,39748.03625,2008-10-27,00:52:12
39.901125,116.386317,0,91,39748.0363078704,2008-10-27,00:52:17
39.901105,116.386331,0,91,39748.0363657407,2008-10-27,00:52:22
39.901056,116.386352,0,90,39748.0364236111,2008-10-27,00:52:27
39.901033,116.386383,0,90,39748.0364814815,2008-10-27,00:52:32
39.901002,116.386413,0,91,39748.0365393519,2008-10-27,00:52:37
39.900976,116.386402,0,91,39748.0365972222,2008-10-27,00:52:42
39.900965,116.386398,0,92,39748.0366550926,2008-10-27,00:52:47
39.900974,116.386415,0,92,39748.036712963,2008-10-27,00:52:52
39.900966,116.386377,0,92,39748.0367708333,2008-10-27,00:52:57
39.900974,116.386364,0,92,39748.0368287037,2008-10-27,00:53:02
39.900974,116.386364,0,92,39748.0368634259,2008-10-27,00:53:05
39.900977,116.386358,0,91,39748.0368865741,2008-10-27,00:53:07
39.900987,116.386382,0,91,39748.0369444444,2008-10-27,00:53:12
39.901011,116.386384,0,89,39748.0370023148,2008-10-27,00:53:17
39.901013,116.386353,0,88,39748.0370601852,2008-10-27,00:53:22
39.901017,116.386373,0,87,39748.0371180556,2008-10-27,00:53:27
39.901019,116.3864,0,86,39748.0371759259,2008-10-27,00:53:32
39.901026,116.386386,0,84,39748.0372337963,2008-10-27,00:53:37
39.90101,116.386378,0,83,39748.0372916667,2008-10-27,00:53:42
39.901002,116.386358,0,82,39748.037349537,2008-10-27,00:53:47
39.901013,116.386364,0,80,39748.0374074074,2008-10-27,00:53:52
39.901034,116.386397,0,78,39748.0374652778,2008-10-27,00:53:57
39.901044,116.38642,0,76,39748.0375231481,2008-10-27,00:54:02
39.901055,116.386431,0,74,39748.0375810185,2008-10-27,00:54:07
39.901086,116.386455,0,73,39748.0376388889,2008-10-27,00:54:12
39.900592,116.386034,0,-35,39748.03875,2008-10-27,00:55:48
39.900726,116.386105,0,-56,39748.0387615741,2008-10-27,00:55:49
39.900859,116.38611,0,-78,39748.0387847222,2008-10-27,00:55:51
39.900872,116.386226,0,-2,39748.0388078704,2008-10-27,00:55:53
39.900869,116.386293,0,40,39748.0388194444,2008-10-27,00:55:54
39.90088,116.386352,0,74,39748.0388425926,2008-10-27,00:55:56
39.900923,116.386355,0,83,39748.038900463,2008-10-27,00:56:01
39.900957,116.386424,0,79,39748.0389583333,2008-10-27,00:56:06
39.900915,116.386425,0,72,39748.0390162037,2008-10-27,00:56:11
39.900873,116.386407,0,65,39748.0390740741,2008-10-27,00:56:16
39.900826,116.386371,0,59,39748.0391319444,2008-10-27,00:56:21
39.900814,116.38636,0,48,39748.0391898148,2008-10-27,00:56:26
39.900826,116.386424,0,36,39748.0392476852,2008-10-27,00:56:31
39.900839,116.386417,0,23,39748.0393055556,2008-10-27,00:56:36
39.900858,116.386337,0,16,39748.0393634259,2008-10-27,00:56:41
39.900907,116.38625,0,7,39748.0394212963,2008-10-27,00:56:46
39.900981,116.386168,0,0,39748.0394675926,2008-10-27,00:56:50
39.901017,116.386086,0,-10,39748.039525463,2008-10-27,00:56:55
39.901041,116.385997,0,-19,39748.0395833333,2008-10-27,00:57:00
39.90106,116.385985,0,-29,39748.0396412037,2008-10-27,00:57:05
39.901108,116.385965,0,-38,39748.0396990741,2008-10-27,00:57:10
39.901135,116.385971,0,-49,39748.0397569444,2008-10-27,00:57:15
39.90111,116.385956,0,-60,39748.0398148148,2008-10-27,00:57:20
39.901135,116.385933,0,-72,39748.0398726852,2008-10-27,00:57:25
39.901139,116.385963,0,-84,39748.0399305556,2008-10-27,00:57:30
39.901163,116.386,0,-92,39748.0399884259,2008-10-27,00:57:35
39.901185,116.386019,0,-99,39748.0400462963,2008-10-27,00:57:40
39.901185,116.386019,0,-99,39748.0400810185,2008-10-27,00:57:43
39.90119,116.386014,0,-107,39748.0401041667,2008-10-27,00:57:45
39.9012,116.386024,0,-116,39748.040162037,2008-10-27,00:57:50
39.901182,116.386055,0,-124,39748.0402199074,2008-10-27,00:57:55
39.901157,116.386158,0,-127,39748.0402777778,2008-10-27,00:58:00
39.901129,116.386287,0,-133,39748.0403356481,2008-10-27,00:58:05
39.901119,116.386356,0,-140,39748.0403935185,2008-10-27,00:58:10
39.901087,116.38642,0,-148,39748.0404513889,2008-10-27,00:58:15
39.901082,116.386532,0,-159,39748.0404976852,2008-10-27,00:58:19
39.901083,116.386618,0,-174,39748.0405555556,2008-10-27,00:58:24
39.901083,116.386637,0,-189,39748.0406134259,2008-10-27,00:58:29
39.9011,116.386598,0,-199,39748.0406712963,2008-10-27,00:58:34
39.901123,116.386593,0,-199,39748.0407291667,2008-10-27,00:58:39
39.901145,116.386645,0,-200,39748.040787037,2008-10-27,00:58:44
39.901143,116.386695,0,-200,39748.0408449074,2008-10-27,00:58:49
39.901152,116.386757,0,-199,39748.0409027778,2008-10-27,00:58:54
39.901205,116.386878,0,-198,39748.0409606481,2008-10-27,00:58:59
39.901244,116.387079,0,-184,39748.0411342593,2008-10-27,00:59:14
39.901228,116.387076,0,-179,39748.04125,2008-10-27,00:59:24
39.901228,116.387076,0,-179,39748.0412847222,2008-10-27,00:59:27
39.901232,116.387084,0,-179,39748.0413078704,2008-10-27,00:59:29
39.9012,116.386997,0,-172,39748.0413657407,2008-10-27,00:59:34
39.901146,116.38697,0,-163,39748.0414236111,2008-10-27,00:59:39
39.901115,116.386844,0,-156,39748.0414583333,2008-10-27,00:59:42
39.901071,116.386817,0,-147,39748.0415162037,2008-10-27,00:59:47
39.901035,116.386804,0,-139,39748.0415740741,2008-10-27,00:59:52
39.901002,116.38678,0,-132,39748.0416319444,2008-10-27,00:59:57
39.901002,116.38678,0,-132,39748.0416666667,2008-10-27,01:00:00
39.900996,116.38678,0,-125,39748.0416898148,2008-10-27,01:00:02
39.900982,116.386767,0,-120,39748.0417476852,2008-10-27,01:00:07
39.900985,116.386739,0,-116,39748.0418055556,2008-10-27,01:00:12
39.900994,116.386729,0,-108,39748.0418634259,2008-10-27,01:00:17
39.901006,116.386582,0,-101,39748.0418865741,2008-10-27,01:00:19
39.901037,116.386464,0,-93,39748.0419212963,2008-10-27,01:00:22
39.901083,116.386369,0,-81,39748.0419675926,2008-10-27,01:00:26
39.901155,116.386293,0,-75,39748.042025463,2008-10-27,01:00:31
39.90117,116.386215,0,-77,39748.0420833333,2008-10-27,01:00:36
39.901168,116.386168,0,-82,39748.0421412037,2008-10-27,01:00:41
39.901165,116.386149,0,-87,39748.0421990741,2008-10-27,01:00:46
39.901176,116.386125,0,-90,39748.0422569444,2008-10-27,01:00:51
39.901213,116.386067,0,-90,39748.0423148148,2008-10-27,01:00:56
39.901277,116.386051,0,-88,39748.0423726852,2008-10-27,01:01:01
39.90133,116.385983,0,-87,39748.0424305556,2008-10-27,01:01:06
39.901371,116.385929,0,-86,39748.0424884259,2008-10-27,01:01:11
39.901409,116.385937,0,-85,39748.0425462963,2008-10-27,01:01:16
39.901459,116.385946,0,-84,39748.0426041667,2008-10-27,01:01:21
39.901514,116.385929,0,-83,39748.042662037,2008-10-27,01:01:26
39.901504,116.386031,0,-83,39748.0427199074,2008-10-27,01:01:31
39.901505,116.386106,0,-83,39748.0427777778,2008-10-27,01:01:36
39.901474,116.386087,0,-84,39748.0428356482,2008-10-27,01:01:41
39.901457,116.386015,0,-85,39748.0428935185,2008-10-27,01:01:46
39.901439,116.385932,0,-86,39748.0429513889,2008-10-27,01:01:51
39.901449,116.385865,0,-89,39748.0430092593,2008-10-27,01:01:56
39.90142,116.385821,0,-91,39748.0430671296,2008-10-27,01:02:01
39.901424,116.385789,0,-93,39748.043125,2008-10-27,01:02:06
39.901483,116.385732,0,-95,39748.0431828704,2008-10-27,01:02:11
39.901514,116.385699,0,-97,39748.0432407407,2008-10-27,01:02:16
39.901382,116.385801,0,-102,39748.0432986111,2008-10-27,01:02:21
39.901294,116.385858,0,-104,39748.0433217593,2008-10-27,01:02:23
39.901225,116.385859,0,-108,39748.0433796296,2008-10-27,01:02:28
39.9012,116.385871,0,-111,39748.0434375,2008-10-27,01:02:33
39.901188,116.385856,0,-113,39748.0434953704,2008-10-27,01:02:38
39.901157,116.385831,0,-116,39748.0435532407,2008-10-27,01:02:43
39.901129,116.385879,0,-118,39748.0436111111,2008-10-27,01:02:48
39.901122,116.385903,0,-119,39748.0436689815,2008-10-27,01:02:53
39.901128,116.385952,0,-121,39748.0437268519,2008-10-27,01:02:58
39.901141,116.38597,0,-121,39748.0437847222,2008-10-27,01:03:03
39.901167,116.386057,0,-121,39748.0438425926,2008-10-27,01:03:08
39.901107,116.386197,0,-110,39748.0438888889,2008-10-27,01:03:12
39.90104,116.386249,0,-104,39748.0439467593,2008-10-27,01:03:17
39.901003,116.386117,0,-101,39748.0440046296,2008-10-27,01:03:22
39.900935,116.38604,0,-91,39748.0440625,2008-10-27,01:03:27
39.900863,116.386107,0,-74,39748.0440972222,2008-10-27,01:03:30
39.900797,116.386158,0,-56,39748.0441319444,2008-10-27,01:03:33
39.900767,116.386096,0,-41,39748.0441898148,2008-10-27,01:03:38
39.900748,116.386047,0,-33,39748.0442476852,2008-10-27,01:03:43
39.900737,116.386094,0,-28,39748.0443055556,2008-10-27,01:03:48
39.900722,116.386123,0,-29,39748.0443634259,2008-10-27,01:03:53
39.900711,116.38622,0,-24,39748.0444212963,2008-10-27,01:03:58
39.900708,116.386277,0,-23,39748.0444791667,2008-10-27,01:04:03
39.900682,116.386297,0,-20,39748.044537037,2008-10-27,01:04:08
39.900633,116.386258,0,-17,39748.0445949074,2008-10-27,01:04:13
39.900549,116.386168,0,-13,39748.0446527778,2008-10-27,01:04:18
39.900527,116.386026,0,-19,39748.0446990741,2008-10-27,01:04:22
39.900524,116.385909,0,-23,39748.0447337963,2008-10-27,01:04:25
39.900566,116.385763,0,-27,39748.0447800926,2008-10-27,01:04:29
39.900727,116.385594,0,37,39748.0450578704,2008-10-27,01:04:53
39.900757,116.385667,0,12,39748.0450810185,2008-10-27,01:04:55
39.900924,116.385506,0,-192,39748.0451041667,2008-10-27,01:04:57
39.900897,116.38558,0,-161,39748.0451273148,2008-10-27,01:04:59
39.900912,116.385714,0,-182,39748.045162037,2008-10-27,01:05:02
39.900966,116.385802,0,-205,39748.0451967593,2008-10-27,01:05:05
39.901019,116.385822,0,-237,39748.0452199074,2008-10-27,01:05:07
39.901053,116.385873,0,-244,39748.0452777778,2008-10-27,01:05:12
39.901036,116.385904,0,-229,39748.0453356481,2008-10-27,01:05:17
39.901036,116.385904,0,-229,39748.0453703704,2008-10-27,01:05:20
39.901038,116.3859,0,-229,39748.0453935185,2008-10-27,01:05:22
39.901023,116.385865,0,-228,39748.0454513889,2008-10-27,01:05:27
39.901012,116.385821,0,-224,39748.0455092593,2008-10-27,01:05:32
39.901013,116.385774,0,-221,39748.0455671296,2008-10-27,01:05:37
39.901016,116.385754,0,-172,39748.0456134259,2008-10-27,01:05:41
39.900996,116.385715,0,-141,39748.0456712963,2008-10-27,01:05:46
39.90097,116.385728,0,-113,39748.0457291667,2008-10-27,01:05:51
39.900951,116.385762,0,-96,39748.045787037,2008-10-27,01:05:56
39.90091,116.385814,0,-88,39748.0458449074,2008-10-27,01:06:01
39.900908,116.385845,0,-79,39748.0459027778,2008-10-27,01:06:06
39.900899,116.385917,0,-67,39748.0459606481,2008-10-27,01:06:11
39.900894,116.386007,0,-79,39748.0460185185,2008-10-27,01:06:16
39.90092,116.386074,0,-88,39748.0460763889,2008-10-27,01:06:21
39.900964,116.386134,0,-93,39748.0461342593,2008-10-27,01:06:26
39.900981,116.386165,0,-98,39748.0461921296,2008-10-27,01:06:31
39.900975,116.386199,0,-102,39748.04625,2008-10-27,01:06:36
39.90098,116.386244,0,-105,39748.0463078704,2008-10-27,01:06:41
39.901157,116.385222,0,-112,39748.0481134259,2008-10-27,01:09:17
39.90112,116.385406,0,-115,39748.0481597222,2008-10-27,01:09:21
39.90111,116.385575,0,-115,39748.0481828704,2008-10-27,01:09:23
39.901121,116.385638,0,-121,39748.0482407407,2008-10-27,01:09:28
39.901134,116.385597,0,-131,39748.0486458333,2008-10-27,01:10:03
39.90113,116.385625,0,-131,39748.0487037037,2008-10-27,01:10:08
39.901096,116.385644,0,-131,39748.0487615741,2008-10-27,01:10:13
39.901106,116.38566,0,-131,39748.0488194444,2008-10-27,01:10:18
39.901074,116.385845,0,-132,39748.0488310185,2008-10-27,01:10:19
39.901043,116.38601,0,-132,39748.0488541667,2008-10-27,01:10:21
39.901035,116.386151,0,-132,39748.048900463,2008-10-27,01:10:25
39.901016,116.38628,0,-132,39748.0489583333,2008-10-27,01:10:30
39.901016,116.38628,0,-132,39748.0489930556,2008-10-27,01:10:33
39.901009,116.386274,0,-133,39748.0490162037,2008-10-27,01:10:35
39.900989,116.386252,0,-133,39748.0490740741,2008-10-27,01:10:40
39.900955,116.386252,0,-133,39748.0491319444,2008-10-27,01:10:45
39.900969,116.38619,0,-132,39748.0491898148,2008-10-27,01:10:50
39.901003,116.386134,0,-131,39748.0492476852,2008-10-27,01:10:55
39.901003,116.386134,0,-131,39748.0492824074,2008-10-27,01:10:58
39.901002,116.386127,0,-131,39748.0493055556,2008-10-27,01:11:00
39.900966,116.386101,0,-130,39748.0493634259,2008-10-27,01:11:05
39.900934,116.386095,0,-128,39748.0494212963,2008-10-27,01:11:10
39.900927,116.386106,0,-128,39748.0494791667,2008-10-27,01:11:15
39.900916,116.386099,0,-129,39748.049537037,2008-10-27,01:11:20
39.900935,116.386098,0,-128,39748.0495949074,2008-10-27,01:11:25
39.900956,116.386075,0,-129,39748.0496527778,2008-10-27,01:11:30
39.900976,116.38603,0,-128,39748.0497106481,2008-10-27,01:11:35
39.900996,116.385999,0,-128,39748.0497685185,2008-10-27,01:11:40
39.901014,116.386001,0,-130,39748.0498263889,2008-10-27,01:11:45
39.901024,116.38601,0,-131,39748.0498842593,2008-10-27,01:11:50
39.900998,116.386029,0,-130,39748.0499421296,2008-10-27,01:11:55
39.901018,116.38606,0,-131,39748.05,2008-10-27,01:12:00
39.901006,116.386052,0,-129,39748.0500578704,2008-10-27,01:12:05
39.901011,116.38603,0,-128,39748.0501157407,2008-10-27,01:12:10
39.900992,116.386049,0,-128,39748.0501736111,2008-10-27,01:12:15
39.901012,116.386055,0,-128,39748.0502314815,2008-10-27,01:12:20
39.901003,116.386127,0,-127,39748.0502893519,2008-10-27,01:12:25
39.900979,116.386231,0,-128,39748.0503472222,2008-10-27,01:12:30
39.900935,116.386295,0,-129,39748.0504050926,2008-10-27,01:12:35
39.90091,116.386326,0,-130,39748.050462963,2008-10-27,01:12:40
39.900873,116.386357,0,-128,39748.0505208333,2008-10-27,01:12:45
39.900832,116.386297,0,-124,39748.0505787037,2008-10-27,01:12:50
39.900841,116.386172,0,-118,39748.0506365741,2008-10-27,01:12:55
39.900873,116.386095,0,-111,39748.0506944444,2008-10-27,01:13:00
39.900902,116.386064,0,-105,39748.0507523148,2008-10-27,01:13:05
39.900868,116.386033,0,-100,39748.0508101852,2008-10-27,01:13:10
39.900836,116.385986,0,-96,39748.0508680556,2008-10-27,01:13:15
39.900866,116.385953,0,-94,39748.0509259259,2008-10-27,01:13:20
39.90087,116.386099,0,-91,39748.0509722222,2008-10-27,01:13:24
39.900874,116.386246,0,-88,39748.0509953704,2008-10-27,01:13:26
39.900851,116.386408,0,-87,39748.0510185185,2008-10-27,01:13:28
39.900832,116.386558,0,-86,39748.0510416667,2008-10-27,01:13:30
39.90081,116.386714,0,-86,39748.0510648148,2008-10-27,01:13:32
39.90079,116.386842,0,-85,39748.051087963,2008-10-27,01:13:34
39.900759,116.387003,0,-86,39748.0511226852,2008-10-27,01:13:37
39.900753,116.38712,0,-87,39748.0511458333,2008-10-27,01:13:39
39.900742,116.387244,0,-90,39748.0511805556,2008-10-27,01:13:42
39.900734,116.387377,0,-91,39748.0512037037,2008-10-27,01:13:44
39.900711,116.38751,0,-93,39748.0512268519,2008-10-27,01:13:46
39.900692,116.387636,0,-95,39748.0512615741,2008-10-27,01:13:49
39.900677,116.387679,0,-100,39748.0513194444,2008-10-27,01:13:54
39.900676,116.387646,0,-103,39748.0513773148,2008-10-27,01:13:59
39.900727,116.387549,0,-107,39748.0514351852,2008-10-27,01:14:04
39.900744,116.387395,0,-108,39748.0514699074,2008-10-27,01:14:07
39.900789,116.387241,0,-109,39748.0514930556,2008-10-27,01:14:09
39.900794,116.387225,0,-103,39748.0515509259,2008-10-27,01:14:14
39.900794,116.387225,0,-103,39748.0515856481,2008-10-27,01:14:17
39.900794,116.387233,0,-104,39748.0516087963,2008-10-27,01:14:19
