# Supplementary material for: A location privacy protection method based on blockchain and threshold cryptography
Source: PLoS One. 2025 Jun 4;20(6):e0324551. doi: 10.1371/journal.pone.0324551 (PMC12136415; doi:10.1371/journal.pone.0324551)
Supplement: S1 File — (ZIP) [file pone.0324551.s001.zip › Data/002/Trajectory/20081027103804.plt]

Geolife trajectory
WGS 84
Altitude is in Feet
Reserved 3
0,2,255,My Track,0,0,2,8421376
0
39.900271,116.38561,0,76,39748.4431018519,2008-10-27,10:38:04
39.900343,116.385579,0,97,39748.443125,2008-10-27,10:38:06
39.900382,116.385625,0,101,39748.4431828704,2008-10-27,10:38:11
39.900391,116.385637,0,95,39748.4432407407,2008-10-27,10:38:16
39.900433,116.38564,0,95,39748.4432986111,2008-10-27,10:38:21
39.900492,116.385655,0,96,39748.4433564815,2008-10-27,10:38:26
39.900532,116.385695,0,97,39748.4434143519,2008-10-27,10:38:31
39.900533,116.385721,0,98,39748.4434722222,2008-10-27,10:38:36
39.900515,116.385752,0,99,39748.4435300926,2008-10-27,10:38:41
39.900493,116.385755,0,99,39748.443587963,2008-10-27,10:38:46
39.900452,116.385714,0,99,39748.4436458333,2008-10-27,10:38:51
39.900384,116.385705,0,99,39748.4437037037,2008-10-27,10:38:56
39.900269,116.385745,0,99,39748.44375,2008-10-27,10:39:00
39.900182,116.385783,0,99,39748.4437962963,2008-10-27,10:39:04
39.900107,116.385803,0,100,39748.4438541667,2008-10-27,10:39:09
39.900022,116.385818,0,100,39748.443912037,2008-10-27,10:39:14
39.899981,116.3858,0,101,39748.4439699074,2008-10-27,10:39:19
39.899951,116.385792,0,102,39748.4440277778,2008-10-27,10:39:24
39.899926,116.385756,0,102,39748.4440856481,2008-10-27,10:39:29
39.899906,116.385747,0,102,39748.4441435185,2008-10-27,10:39:34
39.899841,116.385798,0,105,39748.4442013889,2008-10-27,10:39:39
39.899752,116.385848,0,106,39748.4442361111,2008-10-27,10:39:42
39.899666,116.385896,0,105,39748.4442708333,2008-10-27,10:39:45
39.899562,116.385942,0,105,39748.4443171296,2008-10-27,10:39:49
39.899464,116.385972,0,106,39748.4443518519,2008-10-27,10:39:52
39.899366,116.386001,0,108,39748.4443981481,2008-10-27,10:39:56
39.899265,116.386027,0,114,39748.4444560185,2008-10-27,10:40:01
39.899152,116.386107,0,115,39748.4444675926,2008-10-27,10:40:02
39.899142,116.386047,0,116,39748.444525463,2008-10-27,10:40:07
39.899142,116.386047,0,116,39748.4445601852,2008-10-27,10:40:10
39.899139,116.386047,0,116,39748.4445833333,2008-10-27,10:40:12
39.899068,116.386011,0,117,39748.4446412037,2008-10-27,10:40:17
39.89898,116.386006,0,120,39748.4446990741,2008-10-27,10:40:22
39.89891,116.386014,0,121,39748.4447569444,2008-10-27,10:40:27
39.898854,116.386027,0,121,39748.4448148148,2008-10-27,10:40:32
39.89881,116.386027,0,121,39748.4448726852,2008-10-27,10:40:37
39.898782,116.385999,0,121,39748.4449305556,2008-10-27,10:40:42
39.898741,116.386005,0,121,39748.4449884259,2008-10-27,10:40:47
39.898646,116.385866,0,126,39748.4450347222,2008-10-27,10:40:51
39.898582,116.385834,0,129,39748.4450925926,2008-10-27,10:40:56
39.898477,116.385801,0,132,39748.445150463,2008-10-27,10:41:01
39.89842,116.385804,0,132,39748.4452083333,2008-10-27,10:41:06
39.898354,116.385792,0,133,39748.4452662037,2008-10-27,10:41:11
39.898358,116.385681,0,135,39748.4453240741,2008-10-27,10:41:16
39.898365,116.385502,0,142,39748.4453587963,2008-10-27,10:41:19
39.898314,116.385447,0,146,39748.4454166667,2008-10-27,10:41:24
39.898282,116.385372,0,151,39748.445474537,2008-10-27,10:41:29
39.898296,116.385279,0,158,39748.4455324074,2008-10-27,10:41:34
39.898285,116.385211,0,164,39748.4455902778,2008-10-27,10:41:39
39.898287,116.385122,0,169,39748.4456481481,2008-10-27,10:41:44
39.898298,116.385033,0,175,39748.4457060185,2008-10-27,10:41:49
39.898325,116.384939,0,181,39748.4457638889,2008-10-27,10:41:54
39.898364,116.384843,0,187,39748.4458217593,2008-10-27,10:41:59
39.898344,116.384756,0,192,39748.4458796296,2008-10-27,10:42:04
39.898361,116.384653,0,199,39748.4459375,2008-10-27,10:42:09
39.898367,116.38453,0,206,39748.4459953704,2008-10-27,10:42:14
39.89837,116.384451,0,213,39748.4460532407,2008-10-27,10:42:19
39.898403,116.384371,0,222,39748.4461111111,2008-10-27,10:42:24
39.898384,116.384316,0,229,39748.4461689815,2008-10-27,10:42:29
39.898299,116.384294,0,236,39748.4462268518,2008-10-27,10:42:34
39.898192,116.384249,0,240,39748.4462731481,2008-10-27,10:42:38
39.898125,116.384232,0,246,39748.4463310185,2008-10-27,10:42:43
39.898087,116.384258,0,249,39748.4463888889,2008-10-27,10:42:48
39.898075,116.384277,0,249,39748.4464467593,2008-10-27,10:42:53
39.898053,116.384271,0,247,39748.4465046296,2008-10-27,10:42:58
39.897968,116.384254,0,246,39748.4465625,2008-10-27,10:43:03
39.897897,116.384281,0,247,39748.4466203704,2008-10-27,10:43:08
39.897828,116.384269,0,245,39748.4466782407,2008-10-27,10:43:13
39.897807,116.384254,0,243,39748.4467361111,2008-10-27,10:43:18
39.897757,116.384241,0,243,39748.4467939815,2008-10-27,10:43:23
39.897678,116.38426,0,244,39748.4468518518,2008-10-27,10:43:28
39.897674,116.384204,0,237,39748.4469097222,2008-10-27,10:43:33
39.897737,116.38416,0,218,39748.4469675926,2008-10-27,10:43:38
39.89774,116.384097,0,206,39748.447025463,2008-10-27,10:43:43
39.897726,116.384019,0,196,39748.4470833333,2008-10-27,10:43:48
39.897771,116.383966,0,181,39748.4471412037,2008-10-27,10:43:53
39.897789,116.383885,0,171,39748.4471990741,2008-10-27,10:43:58
39.897777,116.383807,0,173,39748.4472569444,2008-10-27,10:44:03
39.897769,116.383719,0,170,39748.4473148148,2008-10-27,10:44:08
39.897774,116.383646,0,171,39748.4473726852,2008-10-27,10:44:13
39.897779,116.383574,0,172,39748.4474305556,2008-10-27,10:44:18
39.897786,116.383504,0,174,39748.4474884259,2008-10-27,10:44:23
39.897761,116.383403,0,177,39748.4475462963,2008-10-27,10:44:28
39.89778,116.383313,0,179,39748.4476041667,2008-10-27,10:44:33
39.897759,116.383159,0,178,39748.447662037,2008-10-27,10:44:38
39.897718,116.383113,0,176,39748.4477199074,2008-10-27,10:44:43
39.897697,116.382999,0,176,39748.4477777778,2008-10-27,10:44:48
39.897689,116.382917,0,178,39748.4478356481,2008-10-27,10:44:53
39.89769,116.382835,0,176,39748.4478935185,2008-10-27,10:44:58
39.897725,116.382766,0,175,39748.4479513889,2008-10-27,10:45:03
39.897756,116.38271,0,174,39748.4480092593,2008-10-27,10:45:08
39.897748,116.382621,0,173,39748.4480671296,2008-10-27,10:45:13
39.897746,116.382573,0,173,39748.448125,2008-10-27,10:45:18
39.897728,116.38248,0,176,39748.4481828704,2008-10-27,10:45:23
39.897757,116.382365,0,178,39748.4482407407,2008-10-27,10:45:28
39.897781,116.382242,0,177,39748.4482986111,2008-10-27,10:45:33
39.897829,116.382172,0,179,39748.4483564815,2008-10-27,10:45:38
39.897858,116.382108,0,181,39748.4484143518,2008-10-27,10:45:43
39.897866,116.38203,0,183,39748.4484722222,2008-10-27,10:45:48
39.897861,116.38193,0,182,39748.4485300926,2008-10-27,10:45:53
39.897849,116.381827,0,178,39748.448587963,2008-10-27,10:45:58
39.897867,116.381743,0,176,39748.4486458333,2008-10-27,10:46:03
39.897841,116.381636,0,172,39748.4487037037,2008-10-27,10:46:08
39.897815,116.381526,0,168,39748.4487615741,2008-10-27,10:46:13
39.89778,116.381416,0,165,39748.4488194444,2008-10-27,10:46:18
39.897728,116.381348,0,167,39748.4488773148,2008-10-27,10:46:23
39.897712,116.381271,0,168,39748.4489351852,2008-10-27,10:46:28
39.897729,116.381191,0,168,39748.4489930556,2008-10-27,10:46:33
39.897728,116.381098,0,168,39748.4490509259,2008-10-27,10:46:38
39.897742,116.38101,0,165,39748.4491087963,2008-10-27,10:46:43
39.897757,116.38095,0,165,39748.4491666667,2008-10-27,10:46:48
39.897757,116.380869,0,166,39748.449224537,2008-10-27,10:46:53
39.897748,116.380776,0,168,39748.4492824074,2008-10-27,10:46:58
39.897761,116.380716,0,167,39748.4493402778,2008-10-27,10:47:03
39.897775,116.38066,0,170,39748.4493981482,2008-10-27,10:47:08
39.897775,116.380642,0,170,39748.4494560185,2008-10-27,10:47:13
39.897775,116.380642,0,170,39748.4494907407,2008-10-27,10:47:16
39.897775,116.380649,0,170,39748.4495138889,2008-10-27,10:47:18
39.897775,116.380638,0,171,39748.4495717593,2008-10-27,10:47:23
39.897771,116.38061,0,171,39748.4496296296,2008-10-27,10:47:28
39.897798,116.380542,0,169,39748.4496875,2008-10-27,10:47:33
39.897779,116.380435,0,170,39748.4497453704,2008-10-27,10:47:38
39.897774,116.380348,0,168,39748.4498032407,2008-10-27,10:47:43
39.897787,116.38031,0,165,39748.4498611111,2008-10-27,10:47:48
39.897803,116.380265,0,164,39748.4499189815,2008-10-27,10:47:53
39.89779,116.380172,0,162,39748.4499768519,2008-10-27,10:47:58
39.897749,116.38008,0,158,39748.4500347222,2008-10-27,10:48:03
39.897741,116.380035,0,157,39748.4500925926,2008-10-27,10:48:08
39.897807,116.379975,0,158,39748.450150463,2008-10-27,10:48:13
39.897805,116.379905,0,157,39748.4502083333,2008-10-27,10:48:18
39.897833,116.379873,0,157,39748.4502662037,2008-10-27,10:48:23
39.89783,116.379825,0,156,39748.4503240741,2008-10-27,10:48:28
39.897868,116.379767,0,156,39748.4503819444,2008-10-27,10:48:33
39.897912,116.379711,0,156,39748.4504398148,2008-10-27,10:48:38
39.897925,116.379638,0,156,39748.4504976852,2008-10-27,10:48:43
39.897967,116.379594,0,155,39748.4505555556,2008-10-27,10:48:48
39.898028,116.379511,0,155,39748.4506134259,2008-10-27,10:48:53
39.898016,116.379484,0,155,39748.4506712963,2008-10-27,10:48:58
39.898,116.379468,0,154,39748.4507291667,2008-10-27,10:49:03
39.898003,116.379438,0,154,39748.450787037,2008-10-27,10:49:08
39.898007,116.379389,0,153,39748.4508449074,2008-10-27,10:49:13
39.897978,116.37934,0,153,39748.4509027778,2008-10-27,10:49:18
39.897913,116.379304,0,153,39748.4509606481,2008-10-27,10:49:23
39.897923,116.379239,0,153,39748.4510185185,2008-10-27,10:49:28
39.89793,116.3792,0,153,39748.4510763889,2008-10-27,10:49:33
39.897932,116.379117,0,152,39748.4511342593,2008-10-27,10:49:38
39.89792,116.378971,0,152,39748.4511921296,2008-10-27,10:49:43
39.897842,116.378845,0,152,39748.4512384259,2008-10-27,10:49:47
39.897732,116.378717,0,148,39748.4512731481,2008-10-27,10:49:50
39.897647,116.37861,0,150,39748.4513078704,2008-10-27,10:49:53
39.897623,116.378514,0,148,39748.4513657407,2008-10-27,10:49:58
39.89756,116.378427,0,146,39748.451412037,2008-10-27,10:50:02
39.897555,116.378385,0,146,39748.4514699074,2008-10-27,10:50:07
39.897515,116.378287,0,146,39748.4515277778,2008-10-27,10:50:12
39.897452,116.378254,0,146,39748.4515856481,2008-10-27,10:50:17
39.89738,116.378258,0,146,39748.4516435185,2008-10-27,10:50:22
39.897346,116.378252,0,147,39748.4517013889,2008-10-27,10:50:27
39.897342,116.37825,0,146,39748.4517592593,2008-10-27,10:50:32
39.897342,116.37825,0,146,39748.4517939815,2008-10-27,10:50:35
39.897334,116.378247,0,146,39748.4518171296,2008-10-27,10:50:37
39.897324,116.378252,0,146,39748.451875,2008-10-27,10:50:42
39.897315,116.378294,0,145,39748.4519328704,2008-10-27,10:50:47
39.897288,116.378286,0,145,39748.4519907407,2008-10-27,10:50:52
39.897285,116.378297,0,144,39748.4520486111,2008-10-27,10:50:57
39.897285,116.378297,0,144,39748.4520833333,2008-10-27,10:51:00
39.897281,116.378304,0,144,39748.4521064815,2008-10-27,10:51:02
39.89718,116.378319,0,144,39748.4521643519,2008-10-27,10:51:07
39.897113,116.378229,0,144,39748.4521875,2008-10-27,10:51:09
39.897101,116.378222,0,143,39748.4522453704,2008-10-27,10:51:14
39.897319,116.378148,0,139,39748.4545833333,2008-10-27,10:54:36
39.897411,116.378119,0,138,39748.4546064815,2008-10-27,10:54:38
39.897512,116.378105,0,136,39748.4546296296,2008-10-27,10:54:40
39.897611,116.378088,0,133,39748.4546527778,2008-10-27,10:54:42
39.897727,116.37807,0,130,39748.4546875,2008-10-27,10:54:45
39.897764,116.378048,0,126,39748.4547453704,2008-10-27,10:54:50
39.89777,116.378049,0,124,39748.4548032407,2008-10-27,10:54:55
39.89777,116.378049,0,124,39748.454837963,2008-10-27,10:54:58
39.897772,116.378041,0,125,39748.4548611111,2008-10-27,10:55:00
39.897782,116.37803,0,125,39748.4549189815,2008-10-27,10:55:05
39.897786,116.378017,0,125,39748.4549768518,2008-10-27,10:55:10
39.897786,116.378012,0,125,39748.4550347222,2008-10-27,10:55:15
39.897786,116.378012,0,125,39748.4550694444,2008-10-27,10:55:18
39.897794,116.378004,0,126,39748.4550925926,2008-10-27,10:55:20
39.897826,116.378008,0,125,39748.455150463,2008-10-27,10:55:25
39.897913,116.378071,0,125,39748.4551851852,2008-10-27,10:55:28
39.898031,116.378092,0,125,39748.4552199074,2008-10-27,10:55:31
39.898136,116.378048,0,116,39748.4552430556,2008-10-27,10:55:33
39.898253,116.377998,0,104,39748.4552662037,2008-10-27,10:55:35
39.898341,116.377951,0,100,39748.4552893518,2008-10-27,10:55:37
39.898447,116.377926,0,100,39748.4553240741,2008-10-27,10:55:40
39.898574,116.377909,0,95,39748.4553587963,2008-10-27,10:55:43
39.898684,116.377851,0,98,39748.4553935185,2008-10-27,10:55:46
39.898773,116.377762,0,98,39748.4554282407,2008-10-27,10:55:49
39.898821,116.37766,0,98,39748.4554513889,2008-10-27,10:55:51
39.898849,116.377532,0,97,39748.455474537,2008-10-27,10:55:53
39.898852,116.377374,0,94,39748.4554976852,2008-10-27,10:55:55
39.898843,116.377202,0,92,39748.4555208333,2008-10-27,10:55:57
39.898825,116.377029,0,88,39748.4555439815,2008-10-27,10:55:59
39.898814,116.376867,0,85,39748.4555671296,2008-10-27,10:56:01
39.898808,116.376723,0,82,39748.4555902778,2008-10-27,10:56:03
39.898802,116.376594,0,81,39748.4556134259,2008-10-27,10:56:05
39.898792,116.376424,0,78,39748.4556481481,2008-10-27,10:56:08
39.898777,116.376275,0,75,39748.4556828704,2008-10-27,10:56:11
39.898768,116.376125,0,74,39748.4557175926,2008-10-27,10:56:14
39.898756,116.375965,0,71,39748.4557523148,2008-10-27,10:56:17
39.898752,116.375838,0,72,39748.455775463,2008-10-27,10:56:19
39.898751,116.375697,0,74,39748.4557986111,2008-10-27,10:56:21
39.898744,116.375542,0,75,39748.4558217593,2008-10-27,10:56:23
39.898746,116.375374,0,76,39748.4558449074,2008-10-27,10:56:25
39.898755,116.375191,0,78,39748.4558680556,2008-10-27,10:56:27
39.898754,116.375002,0,78,39748.4558912037,2008-10-27,10:56:29
39.898747,116.374808,0,79,39748.4559143518,2008-10-27,10:56:31
39.89874,116.374603,0,80,39748.4559375,2008-10-27,10:56:33
39.898727,116.374385,0,83,39748.4559606481,2008-10-27,10:56:35
39.898708,116.374156,0,83,39748.4559837963,2008-10-27,10:56:37
39.898695,116.373924,0,83,39748.4560069444,2008-10-27,10:56:39
39.898679,116.373803,0,82,39748.4560185185,2008-10-27,10:56:40
39.898673,116.373679,0,82,39748.4560300926,2008-10-27,10:56:41
39.898664,116.373554,0,82,39748.4560416667,2008-10-27,10:56:42
39.898667,116.373426,0,84,39748.4560532407,2008-10-27,10:56:43
39.898656,116.373301,0,83,39748.4560648148,2008-10-27,10:56:44
39.898648,116.373175,0,83,39748.4560763889,2008-10-27,10:56:45
39.898641,116.373051,0,82,39748.456087963,2008-10-27,10:56:46
39.898635,116.372931,0,82,39748.456099537,2008-10-27,10:56:47
39.898632,116.37281,0,81,39748.4561111111,2008-10-27,10:56:48
39.898624,116.372587,0,80,39748.4561342593,2008-10-27,10:56:50
39.898618,116.372367,0,78,39748.4561574074,2008-10-27,10:56:52
39.898605,116.372169,0,78,39748.4561805556,2008-10-27,10:56:54
39.898582,116.371971,0,80,39748.4562037037,2008-10-27,10:56:56
39.89858,116.371797,0,78,39748.4562268518,2008-10-27,10:56:58
39.898582,116.37164,0,76,39748.45625,2008-10-27,10:57:00
39.898582,116.371518,0,74,39748.4562731481,2008-10-27,10:57:02
39.8986,116.371407,0,71,39748.4563310185,2008-10-27,10:57:07
39.898615,116.371303,0,70,39748.4563888889,2008-10-27,10:57:12
39.898635,116.371263,0,72,39748.4564467593,2008-10-27,10:57:17
39.898648,116.371262,0,69,39748.4565046296,2008-10-27,10:57:22
39.898627,116.371128,0,69,39748.4565625,2008-10-27,10:57:27
39.89861,116.370959,0,71,39748.4565972222,2008-10-27,10:57:30
39.89861,116.370795,0,71,39748.4566319444,2008-10-27,10:57:33
39.898636,116.370642,0,77,39748.4566666667,2008-10-27,10:57:36
39.89869,116.370486,0,84,39748.4567013889,2008-10-27,10:57:39
39.898699,116.370351,0,89,39748.456724537,2008-10-27,10:57:41
39.8987,116.370211,0,92,39748.4567476852,2008-10-27,10:57:43
39.898704,116.370037,0,97,39748.4567708333,2008-10-27,10:57:45
39.89872,116.369846,0,101,39748.4567939815,2008-10-27,10:57:47
39.898723,116.36963,0,106,39748.4568171296,2008-10-27,10:57:49
39.898722,116.369505,0,107,39748.4568287037,2008-10-27,10:57:50
39.898732,116.369283,0,107,39748.4568518519,2008-10-27,10:57:52
39.898722,116.369078,0,104,39748.456875,2008-10-27,10:57:54
39.898717,116.368882,0,104,39748.4568981482,2008-10-27,10:57:56
39.898721,116.368719,0,104,39748.4569212963,2008-10-27,10:57:58
39.898736,116.36859,0,103,39748.4569444444,2008-10-27,10:58:00
39.898744,116.368449,0,105,39748.4569791667,2008-10-27,10:58:03
39.898743,116.368325,0,110,39748.457037037,2008-10-27,10:58:08
39.898777,116.368215,0,120,39748.4570833333,2008-10-27,10:58:12
39.89889,116.368171,0,132,39748.4571296296,2008-10-27,10:58:16
39.89898,116.368168,0,136,39748.4571527778,2008-10-27,10:58:18
39.899081,116.368155,0,139,39748.4571759259,2008-10-27,10:58:20
39.89919,116.368133,0,142,39748.4571990741,2008-10-27,10:58:22
39.899304,116.368121,0,143,39748.4572222222,2008-10-27,10:58:24
39.899432,116.36811,0,142,39748.4572453704,2008-10-27,10:58:26
39.899585,116.36812,0,140,39748.4572685185,2008-10-27,10:58:28
39.899742,116.368119,0,141,39748.4572916667,2008-10-27,10:58:30
39.899832,116.368118,0,140,39748.4573032407,2008-10-27,10:58:31
39.900017,116.368111,0,142,39748.4573263889,2008-10-27,10:58:33
39.90011,116.368108,0,142,39748.457337963,2008-10-27,10:58:34
39.900202,116.368106,0,142,39748.457349537,2008-10-27,10:58:35
39.900381,116.368107,0,144,39748.4573726852,2008-10-27,10:58:37
39.900555,116.368097,0,143,39748.4573958333,2008-10-27,10:58:39
39.900649,116.368097,0,138,39748.4574074074,2008-10-27,10:58:40
39.900744,116.368105,0,136,39748.4574189815,2008-10-27,10:58:41
39.900842,116.368103,0,134,39748.4574305556,2008-10-27,10:58:42
39.900934,116.3681,0,136,39748.4574421296,2008-10-27,10:58:43
39.901028,116.368103,0,135,39748.4574537037,2008-10-27,10:58:44
39.901123,116.368104,0,133,39748.4574652778,2008-10-27,10:58:45
39.90122,116.368111,0,132,39748.4574768519,2008-10-27,10:58:46
39.901397,116.368126,0,130,39748.4575,2008-10-27,10:58:48
39.901564,116.368132,0,122,39748.4575231481,2008-10-27,10:58:50
39.901728,116.368117,0,123,39748.4575462963,2008-10-27,10:58:52
39.901874,116.36812,0,114,39748.4575694444,2008-10-27,10:58:54
39.902007,116.368106,0,117,39748.4575925926,2008-10-27,10:58:56
39.902123,116.368125,0,116,39748.4576157407,2008-10-27,10:58:58
39.902226,116.368134,0,116,39748.4576388889,2008-10-27,10:59:00
39.902312,116.368114,0,127,39748.457662037,2008-10-27,10:59:02
39.902418,116.368083,0,134,39748.4576967593,2008-10-27,10:59:05
39.902529,116.368095,0,126,39748.4577430556,2008-10-27,10:59:09
39.902579,116.368101,0,103,39748.4578009259,2008-10-27,10:59:14
39.902564,116.368066,0,105,39748.4578587963,2008-10-27,10:59:19
39.902562,116.368072,0,105,39748.4579166667,2008-10-27,10:59:24
39.902562,116.368072,0,105,39748.4579513889,2008-10-27,10:59:27
39.902562,116.368075,0,104,39748.457974537,2008-10-27,10:59:29
39.902672,116.368065,0,107,39748.4580324074,2008-10-27,10:59:34
39.902825,116.368051,0,111,39748.4580671296,2008-10-27,10:59:37
39.902975,116.368054,0,112,39748.4580902778,2008-10-27,10:59:39
39.903137,116.368051,0,114,39748.4581134259,2008-10-27,10:59:41
39.903288,116.368059,0,113,39748.4581365741,2008-10-27,10:59:43
39.903445,116.368074,0,119,39748.4581597222,2008-10-27,10:59:45
39.903581,116.368074,0,123,39748.4581828704,2008-10-27,10:59:47
39.903707,116.368067,0,126,39748.4582060185,2008-10-27,10:59:49
39.903826,116.368044,0,137,39748.4582291667,2008-10-27,10:59:51
39.903943,116.36804,0,141,39748.4582523148,2008-10-27,10:59:53
39.904029,116.368023,0,159,39748.458275463,2008-10-27,10:59:55
39.904132,116.368063,0,163,39748.4583101852,2008-10-27,10:59:58
39.904232,116.368074,0,165,39748.4583449074,2008-10-27,11:00:01
39.904298,116.368075,0,173,39748.4584027778,2008-10-27,11:00:06
39.904287,116.368089,0,178,39748.4584606481,2008-10-27,11:00:11
39.904287,116.368089,0,178,39748.4584722222,2008-10-27,11:00:12
39.904293,116.368097,0,213,39748.4584953704,2008-10-27,11:00:14
39.90434,116.368114,0,228,39748.4585532407,2008-10-27,11:00:19
39.90434,116.368114,0,228,39748.458587963,2008-10-27,11:00:22
39.904339,116.368117,0,230,39748.4586111111,2008-10-27,11:00:24
39.904338,116.368104,0,233,39748.4586689815,2008-10-27,11:00:29
39.904416,116.367707,0,256,39748.4586921296,2008-10-27,11:00:31
39.904284,116.367708,0,281,39748.4587152778,2008-10-27,11:00:33
39.904273,116.36768,0,317,39748.45875,2008-10-27,11:00:36
39.904402,116.367733,0,318,39748.4587615741,2008-10-27,11:00:37
39.9045,116.367712,0,332,39748.4587847222,2008-10-27,11:00:39
39.904624,116.367708,0,340,39748.4588194444,2008-10-27,11:00:42
39.904727,116.367684,0,337,39748.4588541667,2008-10-27,11:00:45
39.904839,116.367657,0,322,39748.4588888889,2008-10-27,11:00:48
39.904957,116.367693,0,308,39748.458912037,2008-10-27,11:00:50
39.905096,116.36776,0,288,39748.4589351852,2008-10-27,11:00:52
39.905225,116.36784,0,269,39748.4589583333,2008-10-27,11:00:54
39.905342,116.367927,0,240,39748.4589814815,2008-10-27,11:00:56
39.905414,116.367987,0,219,39748.4590277778,2008-10-27,11:01:00
39.905404,116.367989,0,215,39748.4590856481,2008-10-27,11:01:05
39.905407,116.36799,0,213,39748.4591435185,2008-10-27,11:01:10
39.905407,116.36799,0,213,39748.4591782407,2008-10-27,11:01:13
39.90541,116.36799,0,211,39748.4592013889,2008-10-27,11:01:15
39.905425,116.367989,0,209,39748.4592592593,2008-10-27,11:01:20
39.905435,116.367988,0,207,39748.4593171296,2008-10-27,11:01:25
39.905436,116.367988,0,205,39748.459375,2008-10-27,11:01:30
39.90544,116.367989,0,203,39748.4594328704,2008-10-27,11:01:35
39.905447,116.367988,0,201,39748.4594907407,2008-10-27,11:01:40
39.905447,116.367988,0,201,39748.459525463,2008-10-27,11:01:43
39.905451,116.367988,0,197,39748.4595486111,2008-10-27,11:01:45
39.905465,116.367986,0,194,39748.4596064815,2008-10-27,11:01:50
39.905479,116.367984,0,190,39748.4596643519,2008-10-27,11:01:55
39.905492,116.367983,0,183,39748.4597222222,2008-10-27,11:02:00
39.905506,116.367981,0,175,39748.4597800926,2008-10-27,11:02:05
39.905517,116.36798,0,167,39748.459837963,2008-10-27,11:02:10
39.905524,116.367979,0,159,39748.4598958333,2008-10-27,11:02:15
39.905524,116.367979,0,159,39748.4599305556,2008-10-27,11:02:18
39.905532,116.367978,0,149,39748.4599537037,2008-10-27,11:02:20
39.905586,116.367989,0,141,39748.4600115741,2008-10-27,11:02:25
39.905698,116.368006,0,135,39748.4600462963,2008-10-27,11:02:28
39.905799,116.368011,0,131,39748.4600694444,2008-10-27,11:02:30
39.905916,116.368004,0,131,39748.4600925926,2008-10-27,11:02:32
39.906041,116.368,0,129,39748.4601157407,2008-10-27,11:02:34
39.906173,116.367993,0,121,39748.4601388889,2008-10-27,11:02:36
39.906293,116.367979,0,117,39748.460162037,2008-10-27,11:02:38
39.906388,116.367972,0,122,39748.4601851852,2008-10-27,11:02:40
39.906483,116.367979,0,130,39748.4602083333,2008-10-27,11:02:42
39.906577,116.368002,0,139,39748.4602314815,2008-10-27,11:02:44
39.906685,116.368016,0,156,39748.4602662037,2008-10-27,11:02:47
39.906714,116.368065,0,188,39748.4603125,2008-10-27,11:02:51
39.906804,116.367992,0,186,39748.4603472222,2008-10-27,11:02:54
39.906903,116.367969,0,194,39748.4603819444,2008-10-27,11:02:57
39.907029,116.367976,0,211,39748.4604166667,2008-10-27,11:03:00
39.907153,116.367978,0,218,39748.4604513889,2008-10-27,11:03:03
39.907262,116.367978,0,219,39748.4604861111,2008-10-27,11:03:06
39.907349,116.367945,0,212,39748.4605324074,2008-10-27,11:03:10
39.907386,116.36791,0,226,39748.4605902778,2008-10-27,11:03:15
39.907356,116.367874,0,255,39748.460625,2008-10-27,11:03:18
39.907293,116.367849,0,289,39748.4606597222,2008-10-27,11:03:21
39.907344,116.367868,0,316,39748.4607060185,2008-10-27,11:03:25
39.907364,116.36802,0,329,39748.4607523148,2008-10-27,11:03:29
39.907359,116.368158,0,342,39748.460775463,2008-10-27,11:03:31
39.907371,116.368366,0,353,39748.4607986111,2008-10-27,11:03:33
39.907357,116.368526,0,361,39748.4608217593,2008-10-27,11:03:35
39.907347,116.368658,0,370,39748.4608449074,2008-10-27,11:03:37
39.907334,116.368805,0,381,39748.4608680556,2008-10-27,11:03:39
39.907328,116.368952,0,390,39748.4608912037,2008-10-27,11:03:41
39.907326,116.369086,0,399,39748.4609143519,2008-10-27,11:03:43
39.907388,116.36933,0,403,39748.4609375,2008-10-27,11:03:45
39.907442,116.369461,0,404,39748.4609490741,2008-10-27,11:03:46
39.907466,116.36958,0,404,39748.4609606481,2008-10-27,11:03:47
39.907472,116.369729,0,398,39748.4609837963,2008-10-27,11:03:49
39.907537,116.369797,0,391,39748.4610416667,2008-10-27,11:03:54
39.907554,116.369796,0,400,39748.461099537,2008-10-27,11:03:59
39.907572,116.369795,0,408,39748.4611574074,2008-10-27,11:04:04
39.907588,116.369793,0,413,39748.4612152778,2008-10-27,11:04:09
39.907588,116.369793,0,413,39748.46125,2008-10-27,11:04:12
39.907594,116.369793,0,415,39748.4612731481,2008-10-27,11:04:14
39.907624,116.369833,0,400,39748.4613310185,2008-10-27,11:04:19
39.907602,116.369944,0,366,39748.4613657407,2008-10-27,11:04:22
39.907538,116.370063,0,341,39748.461400463,2008-10-27,11:04:25
39.907454,116.370109,0,322,39748.4614351852,2008-10-27,11:04:28
39.907328,116.370098,0,304,39748.4614699074,2008-10-27,11:04:31
39.907222,116.370087,0,284,39748.4614930556,2008-10-27,11:04:33
39.907091,116.370082,0,256,39748.4615162037,2008-10-27,11:04:35
39.907015,116.370077,0,237,39748.4615277778,2008-10-27,11:04:36
39.906865,116.370089,0,223,39748.4615509259,2008-10-27,11:04:38
39.906724,116.370083,0,194,39748.4615740741,2008-10-27,11:04:40
39.90659,116.370086,0,178,39748.4615972222,2008-10-27,11:04:42
39.906462,116.370086,0,162,39748.4616203704,2008-10-27,11:04:44
39.906358,116.370075,0,150,39748.4616435185,2008-10-27,11:04:46
39.906267,116.370071,0,139,39748.4616666667,2008-10-27,11:04:48
39.906149,116.370065,0,129,39748.4617013889,2008-10-27,11:04:51
39.906062,116.369996,0,122,39748.4617361111,2008-10-27,11:04:54
39.906007,116.369894,0,118,39748.4617592593,2008-10-27,11:04:56
39.90598,116.369724,0,117,39748.4617824074,2008-10-27,11:04:58
39.905954,116.369543,0,117,39748.4618055556,2008-10-27,11:05:00
39.905958,116.369371,0,116,39748.4618287037,2008-10-27,11:05:02
39.905945,116.369179,0,114,39748.4618518518,2008-10-27,11:05:04
39.905956,116.369034,0,115,39748.461875,2008-10-27,11:05:06
39.905957,116.368903,0,108,39748.4618981481,2008-10-27,11:05:08
39.905962,116.368743,0,98,39748.4619328704,2008-10-27,11:05:11
39.905954,116.368614,0,93,39748.4619675926,2008-10-27,11:05:14
39.90596,116.36849,0,85,39748.4620138889,2008-10-27,11:05:18
39.905998,116.368383,0,77,39748.4620601852,2008-10-27,11:05:22
39.905989,116.368305,0,68,39748.4621180556,2008-10-27,11:05:27
39.905962,116.368272,0,63,39748.4621759259,2008-10-27,11:05:32
39.905962,116.368272,0,63,39748.4622106481,2008-10-27,11:05:35
39.905969,116.368271,0,54,39748.4622337963,2008-10-27,11:05:37
39.906052,116.368255,0,52,39748.4622916667,2008-10-27,11:05:42
39.906093,116.368241,0,58,39748.462349537,2008-10-27,11:05:47
39.90609,116.368215,0,68,39748.4624074074,2008-10-27,11:05:52
39.906086,116.368099,0,80,39748.4624652778,2008-10-27,11:05:57
39.906069,116.367967,0,89,39748.4625,2008-10-27,11:06:00
39.906062,116.367838,0,94,39748.4625231481,2008-10-27,11:06:02
39.906043,116.367671,0,100,39748.4625462963,2008-10-27,11:06:04
39.906024,116.367486,0,105,39748.4625694444,2008-10-27,11:06:06
39.90603,116.367284,0,109,39748.4625925926,2008-10-27,11:06:08
39.906032,116.367078,0,113,39748.4626157407,2008-10-27,11:06:10
39.906028,116.366867,0,116,39748.4626388889,2008-10-27,11:06:12
39.906026,116.366645,0,118,39748.462662037,2008-10-27,11:06:14
39.906017,116.366423,0,120,39748.4626851852,2008-10-27,11:06:16
39.906017,116.366183,0,121,39748.4627083333,2008-10-27,11:06:18
39.906017,116.366056,0,122,39748.4627199074,2008-10-27,11:06:19
39.906018,116.365933,0,122,39748.4627314815,2008-10-27,11:06:20
39.906019,116.365813,0,123,39748.4627430556,2008-10-27,11:06:21
39.906023,116.365585,0,123,39748.4627662037,2008-10-27,11:06:23
39.906036,116.365366,0,122,39748.4627893518,2008-10-27,11:06:25
39.906038,116.365169,0,122,39748.4628125,2008-10-27,11:06:27
39.906037,116.364969,0,121,39748.4628356481,2008-10-27,11:06:29
39.90603,116.364766,0,118,39748.4628587963,2008-10-27,11:06:31
39.906027,116.364547,0,117,39748.4628819444,2008-10-27,11:06:33
39.906023,116.36443,0,117,39748.4628935185,2008-10-27,11:06:34
39.906019,116.364312,0,117,39748.4629050926,2008-10-27,11:06:35
39.906014,116.364194,0,116,39748.4629166667,2008-10-27,11:06:36
39.906012,116.364074,0,115,39748.4629282407,2008-10-27,11:06:37
39.906009,116.363951,0,115,39748.4629398148,2008-10-27,11:06:38
39.906009,116.363824,0,114,39748.4629513889,2008-10-27,11:06:39
39.906009,116.363695,0,114,39748.462962963,2008-10-27,11:06:40
39.90601,116.363563,0,114,39748.462974537,2008-10-27,11:06:41
39.906011,116.36343,0,114,39748.4629861111,2008-10-27,11:06:42
39.906016,116.363298,0,112,39748.4629976852,2008-10-27,11:06:43
39.906016,116.363163,0,111,39748.4630092593,2008-10-27,11:06:44
39.906008,116.363026,0,110,39748.4630208333,2008-10-27,11:06:45
39.905999,116.362893,0,110,39748.4630324074,2008-10-27,11:06:46
39.905993,116.362761,0,110,39748.4630439815,2008-10-27,11:06:47
39.905984,116.362629,0,109,39748.4630555556,2008-10-27,11:06:48
39.90598,116.362505,0,109,39748.4630671296,2008-10-27,11:06:49
39.905982,116.362388,0,109,39748.4630787037,2008-10-27,11:06:50
39.905986,116.362162,0,107,39748.4631018518,2008-10-27,11:06:52
39.905993,116.361948,0,107,39748.463125,2008-10-27,11:06:54
39.905996,116.361747,0,108,39748.4631481481,2008-10-27,11:06:56
39.905998,116.361563,0,106,39748.4631712963,2008-10-27,11:06:58
39.905997,116.361409,0,103,39748.4631944444,2008-10-27,11:07:00
39.906004,116.361255,0,101,39748.4632175926,2008-10-27,11:07:02
39.906013,116.361094,0,98,39748.4632407407,2008-10-27,11:07:04
39.906027,116.360908,0,94,39748.4632638889,2008-10-27,11:07:06
39.906035,116.360718,0,91,39748.463287037,2008-10-27,11:07:08
39.906035,116.360518,0,91,39748.4633101852,2008-10-27,11:07:10
39.906041,116.36029,0,91,39748.4633333333,2008-10-27,11:07:12
39.906046,116.360173,0,90,39748.4633449074,2008-10-27,11:07:13
39.90605,116.360054,0,90,39748.4633564815,2008-10-27,11:07:14
39.906047,116.359931,0,91,39748.4633680556,2008-10-27,11:07:15
39.906048,116.359802,0,92,39748.4633796296,2008-10-27,11:07:16
39.90605,116.359675,0,92,39748.4633912037,2008-10-27,11:07:17
39.906053,116.359548,0,93,39748.4634027778,2008-10-27,11:07:18
39.906052,116.359417,0,94,39748.4634143518,2008-10-27,11:07:19
39.906062,116.359293,0,94,39748.4634259259,2008-10-27,11:07:20
39.906081,116.359176,0,93,39748.4634375,2008-10-27,11:07:21
39.906083,116.359053,0,92,39748.4634490741,2008-10-27,11:07:22
39.906076,116.358929,0,91,39748.4634606481,2008-10-27,11:07:23
39.906082,116.35881,0,91,39748.4634722222,2008-10-27,11:07:24
39.906087,116.358586,0,89,39748.4634953704,2008-10-27,11:07:26
39.906083,116.358379,0,88,39748.4635185185,2008-10-27,11:07:28
39.906094,116.358192,0,87,39748.4635416667,2008-10-27,11:07:30
39.906105,116.358056,0,84,39748.4635648148,2008-10-27,11:07:32
39.906128,116.357959,0,75,39748.4636226852,2008-10-27,11:07:37
39.90618,116.35797,0,61,39748.4636805556,2008-10-27,11:07:42
39.906187,116.357948,0,58,39748.4637384259,2008-10-27,11:07:47
39.906172,116.357785,0,52,39748.4637847222,2008-10-27,11:07:51
39.906163,116.357652,0,51,39748.4638078704,2008-10-27,11:07:53
39.906164,116.357493,0,52,39748.4638310185,2008-10-27,11:07:55
39.906158,116.357319,0,56,39748.4638541667,2008-10-27,11:07:57
39.906159,116.35712,0,58,39748.4638773148,2008-10-27,11:07:59
39.906156,116.356921,0,62,39748.463900463,2008-10-27,11:08:01
39.906155,116.35671,0,67,39748.4639236111,2008-10-27,11:08:03
39.906156,116.356498,0,71,39748.4639467593,2008-10-27,11:08:05
39.906145,116.356261,0,80,39748.4639699074,2008-10-27,11:08:07
39.906141,116.356144,0,83,39748.4639814815,2008-10-27,11:08:08
39.90612,116.356017,0,86,39748.4639930556,2008-10-27,11:08:09
39.906107,116.355894,0,90,39748.4640046296,2008-10-27,11:08:10
39.906096,116.35577,0,91,39748.4640162037,2008-10-27,11:08:11
39.90609,116.355644,0,93,39748.4640277778,2008-10-27,11:08:12
39.906085,116.355515,0,94,39748.4640393518,2008-10-27,11:08:13
39.906079,116.355384,0,95,39748.4640509259,2008-10-27,11:08:14
39.906076,116.355251,0,97,39748.4640625,2008-10-27,11:08:15
39.906076,116.355117,0,99,39748.4640740741,2008-10-27,11:08:16
39.906073,116.354984,0,100,39748.4640856481,2008-10-27,11:08:17
39.906068,116.354853,0,101,39748.4640972222,2008-10-27,11:08:18
39.906063,116.354725,0,102,39748.4641087963,2008-10-27,11:08:19
39.906062,116.354601,0,102,39748.4641203704,2008-10-27,11:08:20
39.90606,116.354369,0,102,39748.4641435185,2008-10-27,11:08:22
39.906065,116.354152,0,103,39748.4641666667,2008-10-27,11:08:24
39.906063,116.353954,0,103,39748.4641898148,2008-10-27,11:08:26
39.906048,116.353767,0,105,39748.464212963,2008-10-27,11:08:28
39.906039,116.353595,0,105,39748.4642361111,2008-10-27,11:08:30
39.906036,116.353433,0,105,39748.4642592593,2008-10-27,11:08:32
39.906026,116.353267,0,113,39748.4642824074,2008-10-27,11:08:34
39.906016,116.353104,0,124,39748.4643055556,2008-10-27,11:08:36
39.906014,116.352931,0,128,39748.4643287037,2008-10-27,11:08:38
39.906013,116.35276,0,134,39748.4643518519,2008-10-27,11:08:40
39.906011,116.352592,0,139,39748.464375,2008-10-27,11:08:42
39.906009,116.352429,0,144,39748.4643981481,2008-10-27,11:08:44
39.906014,116.352285,0,147,39748.4644212963,2008-10-27,11:08:46
39.906029,116.352138,0,153,39748.4644560185,2008-10-27,11:08:49
39.906034,116.352131,0,160,39748.4645138889,2008-10-27,11:08:54
39.906031,116.352132,0,169,39748.4645717593,2008-10-27,11:08:59
39.906037,116.352131,0,171,39748.4646296296,2008-10-27,11:09:04
39.906037,116.352131,0,171,39748.4646643519,2008-10-27,11:09:07
39.906044,116.352131,0,171,39748.4646875,2008-10-27,11:09:09
39.906041,116.352055,0,169,39748.4647453704,2008-10-27,11:09:14
39.906041,116.351913,0,168,39748.4647800926,2008-10-27,11:09:17
39.906042,116.351778,0,168,39748.4648032407,2008-10-27,11:09:19
39.906043,116.351628,0,169,39748.4648263889,2008-10-27,11:09:21
39.906044,116.351474,0,169,39748.464849537,2008-10-27,11:09:23
39.906046,116.351298,0,170,39748.4648726852,2008-10-27,11:09:25
39.906048,116.35112,0,167,39748.4648958333,2008-10-27,11:09:27
39.906049,116.350938,0,165,39748.4649189815,2008-10-27,11:09:29
39.906048,116.350752,0,165,39748.4649421296,2008-10-27,11:09:31
39.906036,116.350553,0,164,39748.4649652778,2008-10-27,11:09:33
39.906027,116.350343,0,166,39748.4649884259,2008-10-27,11:09:35
39.906016,116.350127,0,168,39748.4650115741,2008-10-27,11:09:37
39.906011,116.349919,0,167,39748.4650347222,2008-10-27,11:09:39
39.905998,116.34971,0,165,39748.4650578704,2008-10-27,11:09:41
39.905987,116.349485,0,160,39748.4650810185,2008-10-27,11:09:43
39.905984,116.349367,0,159,39748.4650925926,2008-10-27,11:09:44
39.905979,116.349136,0,158,39748.4651157407,2008-10-27,11:09:46
39.905972,116.348913,0,157,39748.4651388889,2008-10-27,11:09:48
39.905969,116.348694,0,156,39748.465162037,2008-10-27,11:09:50
39.905967,116.348472,0,157,39748.4651851852,2008-10-27,11:09:52
39.905968,116.348252,0,146,39748.4652083333,2008-10-27,11:09:54
39.905962,116.348049,0,147,39748.4652314815,2008-10-27,11:09:56
39.905965,116.347847,0,148,39748.4652546296,2008-10-27,11:09:58
39.905987,116.347648,0,150,39748.4652777778,2008-10-27,11:10:00
39.906002,116.347463,0,151,39748.4653009259,2008-10-27,11:10:02
39.906001,116.347294,0,154,39748.4653240741,2008-10-27,11:10:04
39.905997,116.347137,0,155,39748.4653472222,2008-10-27,11:10:06
39.905994,116.346988,0,158,39748.4653703704,2008-10-27,11:10:08
39.905993,116.346861,0,158,39748.4653935185,2008-10-27,11:10:10
39.906008,116.346711,0,159,39748.4654282407,2008-10-27,11:10:13
39.906008,116.346589,0,160,39748.465474537,2008-10-27,11:10:17
39.906081,116.346493,0,159,39748.4655324074,2008-10-27,11:10:22
39.906196,116.346445,0,155,39748.4655671296,2008-10-27,11:10:25
39.906292,116.346433,0,155,39748.4655902778,2008-10-27,11:10:27
39.906401,116.346433,0,155,39748.4656134259,2008-10-27,11:10:29
39.906513,116.346428,0,159,39748.4656365741,2008-10-27,11:10:31
39.90663,116.346421,0,160,39748.4656597222,2008-10-27,11:10:33
39.906737,116.346415,0,161,39748.4656828704,2008-10-27,11:10:35
39.906833,116.346404,0,162,39748.4657060185,2008-10-27,11:10:37
39.90693,116.346413,0,168,39748.4657407407,2008-10-27,11:10:40
39.907048,116.346395,0,194,39748.465775463,2008-10-27,11:10:43
39.907157,116.346367,0,202,39748.4657986111,2008-10-27,11:10:45
39.907252,116.346327,0,199,39748.4658217593,2008-10-27,11:10:47
39.907289,116.346233,0,208,39748.4658796296,2008-10-27,11:10:52
39.907337,116.346233,0,229,39748.4659375,2008-10-27,11:10:57
39.907418,116.34631,0,241,39748.4659953704,2008-10-27,11:11:02
39.907444,116.346329,0,263,39748.4660532407,2008-10-27,11:11:07
39.907444,116.346329,0,263,39748.466087963,2008-10-27,11:11:10
39.907448,116.346323,0,284,39748.4661111111,2008-10-27,11:11:12
39.907434,116.346292,0,299,39748.4661689815,2008-10-27,11:11:17
39.907434,116.346265,0,312,39748.4662268519,2008-10-27,11:11:22
39.907488,116.34626,0,314,39748.4662847222,2008-10-27,11:11:27
39.907587,116.346222,0,319,39748.4663425926,2008-10-27,11:11:32
39.907706,116.346189,0,322,39748.4663773148,2008-10-27,11:11:35
39.907831,116.346197,0,324,39748.466400463,2008-10-27,11:11:37
39.907973,116.346196,0,326,39748.4664236111,2008-10-27,11:11:39
39.90812,116.346191,0,328,39748.4664467593,2008-10-27,11:11:41
39.908266,116.346185,0,331,39748.4664699074,2008-10-27,11:11:43
39.911334,116.346606,0,161,39748.4668981481,2008-10-27,11:12:20
39.911438,116.346613,0,159,39748.4669097222,2008-10-27,11:12:21
39.911584,116.346635,0,161,39748.4669328704,2008-10-27,11:12:23
39.91169,116.346622,0,161,39748.4669560185,2008-10-27,11:12:25
39.911743,116.346665,0,160,39748.4670138889,2008-10-27,11:12:30
39.911773,116.346692,0,158,39748.4670717593,2008-10-27,11:12:35
39.911773,116.346692,0,158,39748.4671064815,2008-10-27,11:12:38
39.911781,116.346689,0,156,39748.4671296296,2008-10-27,11:12:40
39.911803,116.346685,0,152,39748.4671875,2008-10-27,11:12:45
39.91183,116.346698,0,150,39748.4672453704,2008-10-27,11:12:50
39.911935,116.346718,0,149,39748.4672800926,2008-10-27,11:12:53
39.912039,116.34668,0,148,39748.4673148148,2008-10-27,11:12:56
39.912149,116.346658,0,147,39748.467349537,2008-10-27,11:12:59
39.912193,116.346683,0,142,39748.4674074074,2008-10-27,11:13:04
39.9122,116.346688,0,140,39748.4674652778,2008-10-27,11:13:09
39.9122,116.346688,0,140,39748.4675,2008-10-27,11:13:12
39.912208,116.346694,0,137,39748.4675231481,2008-10-27,11:13:14
39.912241,116.346687,0,133,39748.4675810185,2008-10-27,11:13:19
39.912258,116.346679,0,130,39748.4676388889,2008-10-27,11:13:24
39.912284,116.346676,0,128,39748.4676967593,2008-10-27,11:13:29
39.912296,116.346679,0,126,39748.4677546296,2008-10-27,11:13:34
39.912412,116.346714,0,119,39748.4678125,2008-10-27,11:13:39
39.912528,116.346752,0,116,39748.4678472222,2008-10-27,11:13:42
39.91262,116.34679,0,116,39748.4678703704,2008-10-27,11:13:44
39.912724,116.346818,0,119,39748.4678935185,2008-10-27,11:13:46
39.91282,116.346867,0,124,39748.4679166667,2008-10-27,11:13:48
39.91295,116.346896,0,127,39748.4679398148,2008-10-27,11:13:50
39.913085,116.346918,0,130,39748.467962963,2008-10-27,11:13:52
39.913221,116.346934,0,132,39748.4679861111,2008-10-27,11:13:54
39.913344,116.346958,0,131,39748.4680092593,2008-10-27,11:13:56
39.913452,116.346998,0,130,39748.4680324074,2008-10-27,11:13:58
39.91354,116.347031,0,133,39748.4680555556,2008-10-27,11:14:00
39.913644,116.347055,0,138,39748.4680787037,2008-10-27,11:14:02
39.913757,116.347083,0,141,39748.4681018519,2008-10-27,11:14:04
39.913871,116.347118,0,146,39748.468125,2008-10-27,11:14:06
39.913985,116.347147,0,150,39748.4681481481,2008-10-27,11:14:08
39.914114,116.347174,0,154,39748.4681712963,2008-10-27,11:14:10
39.914271,116.347201,0,156,39748.4681944444,2008-10-27,11:14:12
39.914365,116.347208,0,157,39748.4682060185,2008-10-27,11:14:13
39.914545,116.347221,0,158,39748.4682291667,2008-10-27,11:14:15
39.914637,116.347232,0,160,39748.4682407407,2008-10-27,11:14:16
39.91473,116.347244,0,161,39748.4682523148,2008-10-27,11:14:17
39.914826,116.347254,0,164,39748.4682638889,2008-10-27,11:14:18
39.91492,116.347264,0,165,39748.468275463,2008-10-27,11:14:19
39.915013,116.347271,0,166,39748.468287037,2008-10-27,11:14:20
39.915192,116.34729,0,173,39748.4683101852,2008-10-27,11:14:22
39.915362,116.347299,0,170,39748.4683333333,2008-10-27,11:14:24
39.915505,116.347329,0,178,39748.4683564815,2008-10-27,11:14:26
39.915672,116.347344,0,187,39748.4683796296,2008-10-27,11:14:28
39.915823,116.347352,0,182,39748.4683912037,2008-10-27,11:14:29
39.915944,116.347375,0,187,39748.4684027778,2008-10-27,11:14:30
39.916087,116.347395,0,183,39748.4684259259,2008-10-27,11:14:32
39.916211,116.347379,0,191,39748.4684490741,2008-10-27,11:14:34
39.916311,116.347359,0,216,39748.4684837963,2008-10-27,11:14:37
39.916375,116.347321,0,239,39748.4685300926,2008-10-27,11:14:41
39.916412,116.34731,0,250,39748.468587963,2008-10-27,11:14:46
39.916403,116.347326,0,265,39748.4686458333,2008-10-27,11:14:51
39.916429,116.34731,0,275,39748.4687037037,2008-10-27,11:14:56
39.916442,116.347289,0,284,39748.4687615741,2008-10-27,11:15:01
39.916452,116.347288,0,290,39748.4688194444,2008-10-27,11:15:06
39.916421,116.347262,0,294,39748.4688773148,2008-10-27,11:15:11
39.916348,116.347236,0,296,39748.4689351852,2008-10-27,11:15:16
39.916468,116.347211,0,297,39748.4689814815,2008-10-27,11:15:20
39.916586,116.347213,0,295,39748.4690162037,2008-10-27,11:15:23
39.916722,116.347229,0,294,39748.4690509259,2008-10-27,11:15:26
39.91682,116.347241,0,295,39748.4690740741,2008-10-27,11:15:28
39.91692,116.34725,0,296,39748.4690972222,2008-10-27,11:15:30
39.917042,116.347213,0,298,39748.4691319444,2008-10-27,11:15:33
39.917158,116.347193,0,290,39748.4691666667,2008-10-27,11:15:36
39.917251,116.347144,0,281,39748.4691898148,2008-10-27,11:15:38
39.917352,116.347049,0,270,39748.469212963,2008-10-27,11:15:40
39.917393,116.346911,0,264,39748.4692361111,2008-10-27,11:15:42
39.917407,116.346763,0,253,39748.4692592593,2008-10-27,11:15:44
39.917398,116.346575,0,251,39748.4692824074,2008-10-27,11:15:46
39.917389,116.346371,0,250,39748.4693055556,2008-10-27,11:15:48
39.917365,116.346157,0,249,39748.4693287037,2008-10-27,11:15:50
39.917353,116.346032,0,250,39748.4693402778,2008-10-27,11:15:51
39.917338,116.345907,0,250,39748.4693518518,2008-10-27,11:15:52
39.917325,116.345784,0,251,39748.4693634259,2008-10-27,11:15:53
39.917314,116.345659,0,253,39748.469375,2008-10-27,11:15:54
39.917304,116.345537,0,255,39748.4693865741,2008-10-27,11:15:55
39.917294,116.345413,0,256,39748.4693981481,2008-10-27,11:15:56
39.917289,116.345289,0,257,39748.4694097222,2008-10-27,11:15:57
39.917286,116.345168,0,258,39748.4694212963,2008-10-27,11:15:58
39.91727,116.344953,0,259,39748.4694444444,2008-10-27,11:16:00
39.917266,116.344727,0,259,39748.4694675926,2008-10-27,11:16:02
39.917267,116.344602,0,257,39748.4694791667,2008-10-27,11:16:03
39.917271,116.34448,0,256,39748.4694907407,2008-10-27,11:16:04
39.917282,116.344252,0,252,39748.4695138889,2008-10-27,11:16:06
39.917291,116.344132,0,251,39748.469525463,2008-10-27,11:16:07
39.917303,116.343909,0,243,39748.4695486111,2008-10-27,11:16:09
39.917296,116.343699,0,235,39748.4695717593,2008-10-27,11:16:11
39.917295,116.343488,0,231,39748.4695949074,2008-10-27,11:16:13
39.917292,116.343303,0,224,39748.4696180556,2008-10-27,11:16:15
39.91727,116.343129,0,214,39748.4696412037,2008-10-27,11:16:17
39.917269,116.342963,0,203,39748.4696643518,2008-10-27,11:16:19
39.917291,116.342804,0,195,39748.4696875,2008-10-27,11:16:21
39.917285,116.342653,0,191,39748.4697106481,2008-10-27,11:16:23
39.917253,116.342509,0,185,39748.4697337963,2008-10-27,11:16:25
39.917235,116.342336,0,178,39748.4697569444,2008-10-27,11:16:27
39.917221,116.342156,0,169,39748.4697800926,2008-10-27,11:16:29
39.917199,116.341961,0,165,39748.4698032407,2008-10-27,11:16:31
39.917171,116.341753,0,161,39748.4698263889,2008-10-27,11:16:33
39.917171,116.341534,0,162,39748.469849537,2008-10-27,11:16:35
39.917165,116.341313,0,158,39748.4698726852,2008-10-27,11:16:37
39.917169,116.341085,0,155,39748.4698958333,2008-10-27,11:16:39
39.917175,116.340853,0,154,39748.4699189815,2008-10-27,11:16:41
39.917184,116.340736,0,155,39748.4699305556,2008-10-27,11:16:42
39.917192,116.340511,0,156,39748.4699537037,2008-10-27,11:16:44
39.917189,116.340298,0,157,39748.4699768518,2008-10-27,11:16:46
39.917192,116.340094,0,154,39748.47,2008-10-27,11:16:48
39.917204,116.33991,0,150,39748.4700231481,2008-10-27,11:16:50
39.917217,116.339731,0,145,39748.4700462963,2008-10-27,11:16:52
39.917211,116.339609,0,142,39748.4700694444,2008-10-27,11:16:54
39.917171,116.339587,0,134,39748.4701273148,2008-10-27,11:16:59
39.917156,116.339617,0,133,39748.4701851852,2008-10-27,11:17:04
39.917124,116.339639,0,128,39748.4702430556,2008-10-27,11:17:09
39.917128,116.339513,0,120,39748.4703009259,2008-10-27,11:17:14
39.917119,116.339352,0,118,39748.4703356481,2008-10-27,11:17:17
39.917116,116.339222,0,119,39748.4703587963,2008-10-27,11:17:19
39.917115,116.339095,0,121,39748.4703819444,2008-10-27,11:17:21
39.917136,116.338936,0,123,39748.4704166667,2008-10-27,11:17:24
39.917204,116.338859,0,123,39748.4704398148,2008-10-27,11:17:26
39.917308,116.33881,0,128,39748.470462963,2008-10-27,11:17:28
39.917436,116.338785,0,132,39748.4704861111,2008-10-27,11:17:30
39.917581,116.338764,0,136,39748.4705092593,2008-10-27,11:17:32
39.917746,116.338748,0,135,39748.4705324074,2008-10-27,11:17:34
39.917925,116.33874,0,135,39748.4705555556,2008-10-27,11:17:36
39.918017,116.338742,0,135,39748.4705671296,2008-10-27,11:17:37
39.918193,116.338738,0,138,39748.4705902778,2008-10-27,11:17:39
39.91837,116.338743,0,137,39748.4706134259,2008-10-27,11:17:41
39.918462,116.33874,0,141,39748.470625,2008-10-27,11:17:42
39.918558,116.338733,0,146,39748.4706365741,2008-10-27,11:17:43
39.918652,116.338725,0,150,39748.4706481481,2008-10-27,11:17:44
39.918745,116.338717,0,153,39748.4706597222,2008-10-27,11:17:45
39.918851,116.338709,0,152,39748.4706712963,2008-10-27,11:17:46
39.918949,116.338707,0,150,39748.4706828704,2008-10-27,11:17:47
39.919049,116.338702,0,151,39748.4706944444,2008-10-27,11:17:48
39.919148,116.338697,0,155,39748.4707060185,2008-10-27,11:17:49
39.919244,116.338693,0,158,39748.4707175926,2008-10-27,11:17:50
39.919337,116.338693,0,160,39748.4707291667,2008-10-27,11:17:51
39.91943,116.338688,0,164,39748.4707407407,2008-10-27,11:17:52
39.919521,116.338684,0,166,39748.4707523148,2008-10-27,11:17:53
39.919688,116.338677,0,177,39748.470775463,2008-10-27,11:17:55
39.919848,116.338674,0,189,39748.4707986111,2008-10-27,11:17:57
39.919996,116.338647,0,188,39748.4708217593,2008-10-27,11:17:59
39.920137,116.338624,0,194,39748.4708449074,2008-10-27,11:18:01
39.920274,116.338605,0,198,39748.4708680556,2008-10-27,11:18:03
39.920397,116.338583,0,199,39748.4708912037,2008-10-27,11:18:05
39.920507,116.338572,0,197,39748.4709143518,2008-10-27,11:18:07
39.920609,116.338567,0,192,39748.4709375,2008-10-27,11:18:09
39.920713,116.33857,0,183,39748.4709606481,2008-10-27,11:18:11
39.920802,116.338555,0,167,39748.4709837963,2008-10-27,11:18:13
39.920862,116.338549,0,135,39748.4710300926,2008-10-27,11:18:17
39.92088,116.338547,0,121,39748.471087963,2008-10-27,11:18:22
39.920904,116.338532,0,115,39748.4711458333,2008-10-27,11:18:27
39.92104,116.338532,0,114,39748.4711921296,2008-10-27,11:18:31
39.921159,116.338526,0,114,39748.4712268518,2008-10-27,11:18:34
39.921264,116.33849,0,116,39748.4712615741,2008-10-27,11:18:37
39.92136,116.338464,0,120,39748.4712962963,2008-10-27,11:18:40
39.921452,116.338439,0,125,39748.4713425926,2008-10-27,11:18:44
39.92156,116.338433,0,124,39748.471400463,2008-10-27,11:18:49
39.921663,116.338423,0,149,39748.4714467593,2008-10-27,11:18:53
39.921771,116.338379,0,155,39748.4714814815,2008-10-27,11:18:56
39.921861,116.33836,0,157,39748.4715046296,2008-10-27,11:18:58
39.921962,116.338357,0,166,39748.4715277778,2008-10-27,11:19:00
39.922096,116.338355,0,150,39748.4715509259,2008-10-27,11:19:02
39.922229,116.338342,0,151,39748.4715740741,2008-10-27,11:19:04
39.922364,116.338328,0,156,39748.4715972222,2008-10-27,11:19:06
39.922509,116.338307,0,157,39748.4716203704,2008-10-27,11:19:08
39.922673,116.338289,0,157,39748.4716435185,2008-10-27,11:19:10
39.92285,116.338272,0,157,39748.4716666667,2008-10-27,11:19:12
39.92294,116.338263,0,160,39748.4716782407,2008-10-27,11:19:13
39.923109,116.338248,0,170,39748.4717013889,2008-10-27,11:19:15
39.92327,116.338222,0,176,39748.471724537,2008-10-27,11:19:17
39.92343,116.338199,0,183,39748.4717476852,2008-10-27,11:19:19
39.923599,116.338172,0,183,39748.4717708333,2008-10-27,11:19:21
39.923764,116.338146,0,183,39748.4717939815,2008-10-27,11:19:23
39.923927,116.338128,0,183,39748.4718171296,2008-10-27,11:19:25
39.924091,116.338107,0,181,39748.4718402778,2008-10-27,11:19:27
39.924258,116.338086,0,185,39748.4718634259,2008-10-27,11:19:29
39.924459,116.338079,0,177,39748.4718865741,2008-10-27,11:19:31
39.924577,116.33807,0,165,39748.4718981481,2008-10-27,11:19:32
39.924677,116.338056,0,160,39748.4719097222,2008-10-27,11:19:33
39.924784,116.338043,0,156,39748.4719212963,2008-10-27,11:19:34
39.924961,116.338017,0,162,39748.4719444444,2008-10-27,11:19:36
39.925054,116.338008,0,160,39748.4719560185,2008-10-27,11:19:37
39.925154,116.337994,0,154,39748.4719675926,2008-10-27,11:19:38
39.925327,116.337974,0,156,39748.4719907407,2008-10-27,11:19:40
39.925477,116.33797,0,151,39748.4720138889,2008-10-27,11:19:42
39.925609,116.337959,0,148,39748.472037037,2008-10-27,11:19:44
39.925748,116.337944,0,145,39748.4720601852,2008-10-27,11:19:46
39.925859,116.33795,0,137,39748.4720833333,2008-10-27,11:19:48
39.925973,116.337936,0,132,39748.4721064815,2008-10-27,11:19:50
39.926061,116.337929,0,114,39748.4721296296,2008-10-27,11:19:52
39.926187,116.337913,0,119,39748.4721643519,2008-10-27,11:19:55
39.9263,116.337903,0,115,39748.4721990741,2008-10-27,11:19:58
39.926351,116.337902,0,122,39748.4722569444,2008-10-27,11:20:03
39.926315,116.337897,0,119,39748.4723148148,2008-10-27,11:20:08
39.926305,116.33783,0,109,39748.4723726852,2008-10-27,11:20:13
39.926416,116.337837,0,113,39748.4724074074,2008-10-27,11:20:16
39.926509,116.337828,0,119,39748.4724305556,2008-10-27,11:20:18
39.92662,116.337828,0,122,39748.4724537037,2008-10-27,11:20:20
39.92675,116.33782,0,127,39748.4724768519,2008-10-27,11:20:22
39.926881,116.337801,0,131,39748.4725,2008-10-27,11:20:24
39.92701,116.337784,0,132,39748.4725231482,2008-10-27,11:20:26
39.927141,116.337769,0,130,39748.4725462963,2008-10-27,11:20:28
39.927263,116.33776,0,126,39748.4725694444,2008-10-27,11:20:30
39.927387,116.337758,0,122,39748.4725925926,2008-10-27,11:20:32
39.927521,116.337759,0,118,39748.4726157407,2008-10-27,11:20:34
39.927675,116.337774,0,110,39748.4726388889,2008-10-27,11:20:36
39.927811,116.337776,0,106,39748.472662037,2008-10-27,11:20:38
39.927919,116.337786,0,106,39748.4726851852,2008-10-27,11:20:40
39.928013,116.337775,0,116,39748.4727314815,2008-10-27,11:20:44
39.928075,116.337824,0,81,39748.4727546296,2008-10-27,11:20:46
39.928001,116.337919,0,87,39748.4727777778,2008-10-27,11:20:48
39.927964,116.337859,0,77,39748.4728356482,2008-10-27,11:20:53
39.927953,116.337806,0,57,39748.4728935185,2008-10-27,11:20:58
39.927915,116.337789,0,51,39748.4729513889,2008-10-27,11:21:03
39.927844,116.337911,0,55,39748.472974537,2008-10-27,11:21:05
39.927789,116.338013,0,52,39748.4730092593,2008-10-27,11:21:08
39.927741,116.338076,0,73,39748.4730671296,2008-10-27,11:21:13
39.927701,116.338097,0,96,39748.473125,2008-10-27,11:21:18
39.927633,116.338132,0,117,39748.4731828704,2008-10-27,11:21:23
39.927541,116.338103,0,139,39748.4732175926,2008-10-27,11:21:26
39.927457,116.338102,0,159,39748.4732638889,2008-10-27,11:21:30
39.927398,116.338058,0,177,39748.4733217593,2008-10-27,11:21:35
39.92733,116.338046,0,183,39748.4733796296,2008-10-27,11:21:40
39.927276,116.338012,0,189,39748.4734375,2008-10-27,11:21:45
39.927213,116.338029,0,192,39748.4734953704,2008-10-27,11:21:50
39.927144,116.338053,0,196,39748.4735532407,2008-10-27,11:21:55
39.927097,116.338045,0,199,39748.4736111111,2008-10-27,11:22:00
39.92703,116.338064,0,203,39748.4736689815,2008-10-27,11:22:05
39.926978,116.338078,0,206,39748.4737268519,2008-10-27,11:22:10
39.926885,116.338036,0,214,39748.4737847222,2008-10-27,11:22:15
39.92682,116.337991,0,216,39748.4738425926,2008-10-27,11:22:20
39.926755,116.337886,0,215,39748.473900463,2008-10-27,11:22:25
39.926716,116.337733,0,215,39748.4739351852,2008-10-27,11:22:28
39.926693,116.33762,0,198,39748.4739814815,2008-10-27,11:22:32
39.926704,116.337495,0,185,39748.4740277778,2008-10-27,11:22:36
39.92671,116.337374,0,178,39748.4740856481,2008-10-27,11:22:41
39.926704,116.337277,0,171,39748.4741435185,2008-10-27,11:22:46
39.926697,116.337209,0,166,39748.4742013889,2008-10-27,11:22:51
39.926681,116.337113,0,161,39748.4742592593,2008-10-27,11:22:56
39.926683,116.337052,0,156,39748.4743171296,2008-10-27,11:23:01
39.926705,116.336966,0,151,39748.474375,2008-10-27,11:23:06
39.926725,116.336874,0,146,39748.4744328704,2008-10-27,11:23:11
39.926738,116.336746,0,143,39748.4744907407,2008-10-27,11:23:16
39.926736,116.336635,0,139,39748.4745486111,2008-10-27,11:23:21
39.926801,116.336562,0,139,39748.4746064815,2008-10-27,11:23:26
39.926872,116.336458,0,140,39748.4746527778,2008-10-27,11:23:30
39.92686,116.336381,0,132,39748.4747106481,2008-10-27,11:23:35
39.92684,116.336322,0,133,39748.4747685185,2008-10-27,11:23:40
39.926822,116.33624,0,134,39748.4748263889,2008-10-27,11:23:45
39.926812,116.336136,0,134,39748.4748842593,2008-10-27,11:23:50
39.926773,116.336044,0,134,39748.4749421296,2008-10-27,11:23:55
39.926746,116.335969,0,133,39748.475,2008-10-27,11:24:00
39.926707,116.335892,0,134,39748.4750578704,2008-10-27,11:24:05
39.926721,116.335794,0,131,39748.4751157407,2008-10-27,11:24:10
39.926704,116.335701,0,129,39748.4751736111,2008-10-27,11:24:15
39.926682,116.335587,0,129,39748.4752314815,2008-10-27,11:24:20
39.926628,116.335497,0,128,39748.4752893519,2008-10-27,11:24:25
39.926678,116.3354,0,124,39748.4753472222,2008-10-27,11:24:30
39.926706,116.335288,0,124,39748.4753935185,2008-10-27,11:24:34
39.926726,116.335175,0,119,39748.4754513889,2008-10-27,11:24:39
39.926729,116.335084,0,119,39748.4755092593,2008-10-27,11:24:44
39.926712,116.334935,0,128,39748.4755555556,2008-10-27,11:24:48
39.926706,116.334837,0,129,39748.4756134259,2008-10-27,11:24:53
39.926706,116.334743,0,132,39748.4756712963,2008-10-27,11:24:58
39.926715,116.334648,0,136,39748.4757291667,2008-10-27,11:25:03
39.926695,116.33458,0,135,39748.475787037,2008-10-27,11:25:08
39.926716,116.334552,0,133,39748.4758449074,2008-10-27,11:25:13
39.926708,116.334482,0,131,39748.4759027778,2008-10-27,11:25:18
39.926681,116.334376,0,132,39748.4759606481,2008-10-27,11:25:23
39.926731,116.334285,0,131,39748.4760185185,2008-10-27,11:25:28
39.926769,116.334207,0,130,39748.4760763889,2008-10-27,11:25:33
39.926784,116.334112,0,135,39748.4761342593,2008-10-27,11:25:38
39.926769,116.334025,0,142,39748.4761921296,2008-10-27,11:25:43
39.926761,116.333964,0,145,39748.47625,2008-10-27,11:25:48
39.926736,116.33389,0,148,39748.4763078704,2008-10-27,11:25:53
39.926737,116.333827,0,153,39748.4763657407,2008-10-27,11:25:58
39.926708,116.333714,0,158,39748.4764236111,2008-10-27,11:26:03
39.926727,116.333629,0,165,39748.4764814815,2008-10-27,11:26:08
39.926737,116.333582,0,167,39748.4765393519,2008-10-27,11:26:13
39.926748,116.333562,0,169,39748.4765972222,2008-10-27,11:26:18
39.926754,116.333531,0,170,39748.4766550926,2008-10-27,11:26:23
39.926759,116.333459,0,170,39748.476712963,2008-10-27,11:26:28
39.926774,116.333351,0,171,39748.4767708333,2008-10-27,11:26:33
39.926782,116.333272,0,170,39748.4768287037,2008-10-27,11:26:38
39.926761,116.333187,0,159,39748.4768865741,2008-10-27,11:26:43
39.926767,116.333109,0,155,39748.4769444444,2008-10-27,11:26:48
39.926757,116.333041,0,157,39748.4770023148,2008-10-27,11:26:53
39.926728,116.333034,0,159,39748.4770601852,2008-10-27,11:26:58
39.926672,116.333054,0,159,39748.4771180556,2008-10-27,11:27:03
39.926591,116.333053,0,162,39748.4771759259,2008-10-27,11:27:08
39.926492,116.333058,0,167,39748.4772337963,2008-10-27,11:27:13
39.926393,116.333054,0,171,39748.4772916667,2008-10-27,11:27:18
39.926339,116.333052,0,171,39748.477349537,2008-10-27,11:27:23
39.926277,116.333069,0,172,39748.4774074074,2008-10-27,11:27:28
39.926232,116.333065,0,172,39748.4774652778,2008-10-27,11:27:33
39.926188,116.333044,0,175,39748.4775231481,2008-10-27,11:27:38
39.926175,116.333032,0,175,39748.4775810185,2008-10-27,11:27:43
39.92613,116.333012,0,176,39748.4776388889,2008-10-27,11:27:48
39.926058,116.333011,0,175,39748.4776967593,2008-10-27,11:27:53
39.926028,116.333011,0,174,39748.4777546296,2008-10-27,11:27:58
39.925969,116.332994,0,174,39748.4778125,2008-10-27,11:28:03
39.925871,116.332979,0,174,39748.4778703704,2008-10-27,11:28:08
39.925764,116.332968,0,172,39748.4779050926,2008-10-27,11:28:11
39.925664,116.333038,0,169,39748.4779282407,2008-10-27,11:28:13
39.925579,116.333014,0,175,39748.4779861111,2008-10-27,11:28:18
39.925528,116.333004,0,181,39748.4780439815,2008-10-27,11:28:23
39.925528,116.333004,0,181,39748.4780787037,2008-10-27,11:28:26
39.925529,116.333002,0,182,39748.4781018518,2008-10-27,11:28:28
39.925487,116.332981,0,179,39748.4781597222,2008-10-27,11:28:33
39.92543,116.332964,0,178,39748.4782175926,2008-10-27,11:28:38
39.925394,116.332968,0,176,39748.478275463,2008-10-27,11:28:43
39.92538,116.332964,0,173,39748.4783333333,2008-10-27,11:28:48
39.92538,116.332964,0,173,39748.4783680556,2008-10-27,11:28:51
39.925387,116.332963,0,173,39748.4783912037,2008-10-27,11:28:53
39.925398,116.332961,0,173,39748.4784490741,2008-10-27,11:28:58
39.925422,116.332941,0,173,39748.4785069444,2008-10-27,11:29:03
39.925472,116.332917,0,173,39748.4785648148,2008-10-27,11:29:08
39.925525,116.332882,0,173,39748.4786226852,2008-10-27,11:29:13
39.925524,116.332909,0,179,39748.4786805556,2008-10-27,11:29:18
39.925502,116.332929,0,181,39748.4787384259,2008-10-27,11:29:23
39.925479,116.332982,0,174,39748.4787962963,2008-10-27,11:29:28
39.925435,116.333024,0,176,39748.4788541667,2008-10-27,11:29:33
39.92542,116.333073,0,178,39748.478912037,2008-10-27,11:29:38
39.92542,116.333073,0,178,39748.4789467593,2008-10-27,11:29:41
39.92542,116.333078,0,178,39748.4789699074,2008-10-27,11:29:43
39.925486,116.333049,0,180,39748.4790277778,2008-10-27,11:29:48
39.92552,116.333059,0,182,39748.4790856481,2008-10-27,11:29:53
39.925532,116.33303,0,191,39748.4791435185,2008-10-27,11:29:58
39.925552,116.333057,0,191,39748.4792013889,2008-10-27,11:30:03
39.925541,116.333115,0,190,39748.4792592593,2008-10-27,11:30:08
39.925513,116.333159,0,190,39748.4793171296,2008-10-27,11:30:13
39.925513,116.333239,0,189,39748.479375,2008-10-27,11:30:18
39.925522,116.333369,0,189,39748.4794328704,2008-10-27,11:30:23
39.925531,116.333441,0,188,39748.4794907407,2008-10-27,11:30:28
39.925543,116.333496,0,186,39748.4795486111,2008-10-27,11:30:33
39.925555,116.333547,0,184,39748.4796064815,2008-10-27,11:30:38
39.925558,116.333604,0,182,39748.4796643518,2008-10-27,11:30:43
39.925554,116.333674,0,181,39748.4797222222,2008-10-27,11:30:48
39.925539,116.333722,0,180,39748.4797800926,2008-10-27,11:30:53
39.925534,116.333801,0,180,39748.479837963,2008-10-27,11:30:58
39.925557,116.333876,0,182,39748.4798958333,2008-10-27,11:31:03
39.925563,116.333948,0,183,39748.4799537037,2008-10-27,11:31:08
39.925589,116.334042,0,185,39748.4800115741,2008-10-27,11:31:13
39.92559,116.334139,0,186,39748.4800694444,2008-10-27,11:31:18
39.925589,116.334217,0,186,39748.4801273148,2008-10-27,11:31:23
39.925576,116.334298,0,187,39748.4801851852,2008-10-27,11:31:28
39.925572,116.334346,0,186,39748.4802430556,2008-10-27,11:31:33
39.925572,116.334346,0,186,39748.4802777778,2008-10-27,11:31:36
39.925567,116.33435,0,186,39748.4803009259,2008-10-27,11:31:38
39.925555,116.334449,0,187,39748.4803587963,2008-10-27,11:31:43
39.925511,116.334579,0,186,39748.4804050926,2008-10-27,11:31:47
39.925472,116.334686,0,183,39748.4804398148,2008-10-27,11:31:50
39.925481,116.334808,0,180,39748.4804976852,2008-10-27,11:31:55
39.925567,116.334897,0,174,39748.4805439815,2008-10-27,11:31:59
39.925605,116.334974,0,172,39748.4806018519,2008-10-27,11:32:04
39.925708,116.335057,0,173,39748.4806597222,2008-10-27,11:32:09
39.925692,116.335166,0,169,39748.4807175926,2008-10-27,11:32:14
39.92572,116.335262,0,160,39748.480775463,2008-10-27,11:32:19
39.925763,116.335319,0,152,39748.4808333333,2008-10-27,11:32:24
39.925745,116.335401,0,145,39748.4808912037,2008-10-27,11:32:29
39.925775,116.335499,0,141,39748.4809490741,2008-10-27,11:32:34
39.925821,116.33558,0,137,39748.4810069444,2008-10-27,11:32:39
39.92582,116.33568,0,136,39748.4810648148,2008-10-27,11:32:44
39.92579,116.335806,0,142,39748.4811226852,2008-10-27,11:32:49
39.925827,116.335874,0,139,39748.4811805556,2008-10-27,11:32:54
39.925848,116.335897,0,141,39748.4812384259,2008-10-27,11:32:59
39.925909,116.335891,0,142,39748.4812962963,2008-10-27,11:33:04
39.925996,116.335881,0,146,39748.4813541667,2008-10-27,11:33:09
39.926005,116.335918,0,148,39748.481412037,2008-10-27,11:33:14
39.926003,116.335928,0,148,39748.4814699074,2008-10-27,11:33:19
39.926039,116.335919,0,158,39748.4815277778,2008-10-27,11:33:24
39.926073,116.335872,0,166,39748.4815856481,2008-10-27,11:33:29
39.926073,116.335872,0,166,39748.4816203704,2008-10-27,11:33:32
39.92608,116.335865,0,168,39748.4816435185,2008-10-27,11:33:34
39.926104,116.335873,0,169,39748.4817013889,2008-10-27,11:33:39
39.926174,116.335913,0,168,39748.4817592593,2008-10-27,11:33:44
39.926319,116.336005,0,158,39748.4817939815,2008-10-27,11:33:47
39.926404,116.336051,0,153,39748.4818287037,2008-10-27,11:33:50
39.926498,116.336039,0,149,39748.481875,2008-10-27,11:33:54
39.926595,116.336047,0,151,39748.4819328704,2008-10-27,11:33:59
39.926668,116.335976,0,146,39748.4819907407,2008-10-27,11:34:04
39.92671,116.335977,0,147,39748.4820486111,2008-10-27,11:34:09
39.926725,116.336028,0,148,39748.4821064815,2008-10-27,11:34:14
39.926769,116.336088,0,145,39748.4821643519,2008-10-27,11:34:19
39.92681,116.336162,0,151,39748.4822222222,2008-10-27,11:34:24
39.926901,116.336197,0,164,39748.4822685185,2008-10-27,11:34:28
39.926882,116.336274,0,162,39748.4823263889,2008-10-27,11:34:33
39.926919,116.336349,0,159,39748.4823842593,2008-10-27,11:34:38
39.926951,116.336409,0,159,39748.4824421296,2008-10-27,11:34:43
39.926931,116.336412,0,161,39748.4825,2008-10-27,11:34:48
39.926914,116.336422,0,162,39748.4825578704,2008-10-27,11:34:53
39.926831,116.336425,0,163,39748.4826157407,2008-10-27,11:34:58
39.92671,116.336483,0,160,39748.482650463,2008-10-27,11:35:01
39.926587,116.33655,0,157,39748.4826967593,2008-10-27,11:35:05
39.926494,116.336639,0,157,39748.4827546296,2008-10-27,11:35:10
39.926394,116.336675,0,157,39748.4828009259,2008-10-27,11:35:14
39.926306,116.336721,0,161,39748.4828472222,2008-10-27,11:35:18
39.926342,116.336834,0,166,39748.4828935185,2008-10-27,11:35:22
39.926353,116.336929,0,170,39748.4829513889,2008-10-27,11:35:27
39.926372,116.336976,0,173,39748.4830092593,2008-10-27,11:35:32
39.926366,116.337009,0,178,39748.4830671296,2008-10-27,11:35:37
39.926381,116.337023,0,181,39748.483125,2008-10-27,11:35:42
39.926387,116.337056,0,183,39748.4831828704,2008-10-27,11:35:47
39.926389,116.337098,0,184,39748.4832407407,2008-10-27,11:35:52
39.926397,116.337109,0,186,39748.4832986111,2008-10-27,11:35:57
39.926281,116.337156,0,228,39748.4888773148,2008-10-27,11:43:59
39.926281,116.338109,0,251,39748.488912037,2008-10-27,11:44:02
39.926315,116.338245,0,265,39748.4889236111,2008-10-27,11:44:03
39.926324,116.338227,0,273,39748.4889814815,2008-10-27,11:44:08
39.926361,116.338203,0,292,39748.4890393519,2008-10-27,11:44:13
39.926422,116.338227,0,307,39748.4890972222,2008-10-27,11:44:18
39.926456,116.338184,0,324,39748.4891550926,2008-10-27,11:44:23
39.92647,116.338154,0,329,39748.489212963,2008-10-27,11:44:28
39.926469,116.338152,0,329,39748.4892708333,2008-10-27,11:44:33
39.926469,116.338152,0,329,39748.4893055556,2008-10-27,11:44:36
39.926475,116.338144,0,329,39748.4893287037,2008-10-27,11:44:38
39.926466,116.338092,0,318,39748.4893865741,2008-10-27,11:44:43
39.926443,116.337986,0,305,39748.4894328704,2008-10-27,11:44:47
39.926429,116.337855,0,301,39748.4894560185,2008-10-27,11:44:49
39.926413,116.337652,0,298,39748.4894791667,2008-10-27,11:44:51
39.926373,116.337548,0,293,39748.4895138889,2008-10-27,11:44:54
39.926346,116.337405,0,288,39748.4895601852,2008-10-27,11:44:58
39.926311,116.337276,0,286,39748.4895833333,2008-10-27,11:45:00
39.926292,116.33713,0,280,39748.4896180556,2008-10-27,11:45:03
39.926262,116.337009,0,273,39748.4896643519,2008-10-27,11:45:07
39.926247,116.336891,0,268,39748.4896990741,2008-10-27,11:45:10
39.926199,116.336902,0,260,39748.4897569444,2008-10-27,11:45:15
39.92612,116.336853,0,251,39748.4898148148,2008-10-27,11:45:20
39.926149,116.336786,0,243,39748.4898726852,2008-10-27,11:45:25
39.926171,116.336896,0,235,39748.4899189815,2008-10-27,11:45:29
39.926184,116.337012,0,229,39748.4899537037,2008-10-27,11:45:32
39.926202,116.33717,0,220,39748.4900115741,2008-10-27,11:45:37
39.926174,116.337209,0,212,39748.4900694444,2008-10-27,11:45:42
39.926144,116.337292,0,206,39748.4901273148,2008-10-27,11:45:47
39.926092,116.337282,0,200,39748.4901851852,2008-10-27,11:45:52
39.926092,116.337328,0,196,39748.4902430556,2008-10-27,11:45:57
39.926069,116.337177,0,194,39748.4902777778,2008-10-27,11:46:00
39.926076,116.337059,0,192,39748.4903125,2008-10-27,11:46:03
39.926075,116.336961,0,189,39748.4903703704,2008-10-27,11:46:08
39.92603,116.336974,0,186,39748.4904282407,2008-10-27,11:46:13
39.926027,116.336932,0,183,39748.4904861111,2008-10-27,11:46:18
39.926022,116.33696,0,180,39748.4905439815,2008-10-27,11:46:23
39.925999,116.336948,0,176,39748.4906018519,2008-10-27,11:46:28
39.926027,116.33704,0,173,39748.4906597222,2008-10-27,11:46:33
39.926,116.336966,0,171,39748.4907175926,2008-10-27,11:46:38
39.925981,116.336877,0,168,39748.490775463,2008-10-27,11:46:43
39.925989,116.336743,0,165,39748.4908333333,2008-10-27,11:46:48
39.926054,116.336655,0,163,39748.4908912037,2008-10-27,11:46:53
39.926028,116.336794,0,162,39748.4909259259,2008-10-27,11:46:56
39.926022,116.336938,0,161,39748.4909490741,2008-10-27,11:46:58
39.926009,116.337107,0,159,39748.4909837963,2008-10-27,11:47:01
39.925992,116.337235,0,156,39748.4910300926,2008-10-27,11:47:05
39.925986,116.337308,0,156,39748.491087963,2008-10-27,11:47:10
39.925986,116.337308,0,156,39748.4911226852,2008-10-27,11:47:13
39.925979,116.337315,0,157,39748.4911458333,2008-10-27,11:47:15
39.925963,116.33723,0,158,39748.4912037037,2008-10-27,11:47:20
39.925993,116.33724,0,157,39748.4912615741,2008-10-27,11:47:25
39.926025,116.337267,0,158,39748.4913194444,2008-10-27,11:47:30
39.926026,116.337356,0,158,39748.4913773148,2008-10-27,11:47:35
39.926025,116.33744,0,161,39748.4914351852,2008-10-27,11:47:40
39.926034,116.33743,0,163,39748.4914930556,2008-10-27,11:47:45
39.926025,116.337374,0,165,39748.4915509259,2008-10-27,11:47:50
39.925992,116.337304,0,167,39748.4916087963,2008-10-27,11:47:55
39.925953,116.337195,0,168,39748.4916435185,2008-10-27,11:47:58
39.925954,116.337077,0,169,39748.4916782407,2008-10-27,11:48:01
39.925941,116.33703,0,170,39748.4917361111,2008-10-27,11:48:06
39.925959,116.337047,0,171,39748.4917939815,2008-10-27,11:48:11
39.925967,116.337081,0,172,39748.4918518519,2008-10-27,11:48:16
39.92597,116.336952,0,173,39748.4918865741,2008-10-27,11:48:19
39.925962,116.336821,0,173,39748.4919097222,2008-10-27,11:48:21
39.92598,116.336782,0,174,39748.4919675926,2008-10-27,11:48:26
39.92599,116.336732,0,175,39748.492025463,2008-10-27,11:48:31
39.925998,116.336782,0,175,39748.4920833333,2008-10-27,11:48:36
39.926013,116.336811,0,176,39748.4921412037,2008-10-27,11:48:41
39.926028,116.336835,0,177,39748.4921990741,2008-10-27,11:48:46
39.926035,116.336762,0,177,39748.4922569444,2008-10-27,11:48:51
39.926035,116.336825,0,179,39748.4923148148,2008-10-27,11:48:56
39.926037,116.336901,0,180,39748.4923726852,2008-10-27,11:49:01
39.926073,116.336815,0,180,39748.4924305556,2008-10-27,11:49:06
39.926111,116.336759,0,181,39748.4924884259,2008-10-27,11:49:11
39.926165,116.336653,0,182,39748.4925462963,2008-10-27,11:49:16
39.926215,116.336596,0,182,39748.4926041667,2008-10-27,11:49:21
39.926236,116.33671,0,183,39748.492650463,2008-10-27,11:49:25
39.926237,116.336682,0,183,39748.4927083333,2008-10-27,11:49:30
39.926221,116.336686,0,184,39748.4927662037,2008-10-27,11:49:35
39.926209,116.336653,0,186,39748.4928240741,2008-10-27,11:49:40
39.926143,116.336632,0,188,39748.4928819444,2008-10-27,11:49:45
39.926051,116.336703,0,189,39748.4929398148,2008-10-27,11:49:50
39.926007,116.336811,0,189,39748.4929976852,2008-10-27,11:49:55
39.925957,116.336982,0,189,39748.4930324074,2008-10-27,11:49:58
39.925957,116.337005,0,189,39748.4930902778,2008-10-27,11:50:03
39.925942,116.337047,0,188,39748.4931481481,2008-10-27,11:50:08
39.92597,116.337131,0,187,39748.4932060185,2008-10-27,11:50:13
39.925971,116.337254,0,187,39748.4932407407,2008-10-27,11:50:16
39.925953,116.337383,0,187,39748.493287037,2008-10-27,11:50:20
39.925979,116.337527,0,187,39748.4933333333,2008-10-27,11:50:24
39.925942,116.337636,0,187,39748.4933912037,2008-10-27,11:50:29
39.925928,116.337766,0,187,39748.4934259259,2008-10-27,11:50:32
39.92592,116.33786,0,187,39748.4934837963,2008-10-27,11:50:37
39.925937,116.337962,0,186,39748.4935416667,2008-10-27,11:50:42
39.925917,116.337922,0,186,39748.493599537,2008-10-27,11:50:47
39.925909,116.337886,0,186,39748.4936574074,2008-10-27,11:50:52
39.925958,116.337816,0,185,39748.4937152778,2008-10-27,11:50:57
39.925963,116.337734,0,190,39748.4937731481,2008-10-27,11:51:02
39.926026,116.337621,0,190,39748.4938194444,2008-10-27,11:51:06
39.926112,116.337553,0,189,39748.4938657407,2008-10-27,11:51:10
39.926117,116.337466,0,189,39748.4939236111,2008-10-27,11:51:15
39.92613,116.337531,0,188,39748.4939814815,2008-10-27,11:51:20
39.926092,116.337436,0,188,39748.4940393518,2008-10-27,11:51:25
39.926108,116.337309,0,188,39748.4940856481,2008-10-27,11:51:29
39.926084,116.337193,0,187,39748.4941435185,2008-10-27,11:51:34
39.926064,116.337188,0,187,39748.4942013889,2008-10-27,11:51:39
39.926064,116.337188,0,187,39748.4942361111,2008-10-27,11:51:42
39.926058,116.337193,0,185,39748.4942592593,2008-10-27,11:51:44
39.926042,116.337168,0,183,39748.4943171296,2008-10-27,11:51:49
39.926056,116.337102,0,180,39748.494375,2008-10-27,11:51:54
39.92605,116.33704,0,176,39748.4944328704,2008-10-27,11:51:59
39.926023,116.336964,0,172,39748.4944907407,2008-10-27,11:52:04
39.926004,116.336897,0,167,39748.4945486111,2008-10-27,11:52:09
39.925966,116.336851,0,164,39748.4946064815,2008-10-27,11:52:14
39.925928,116.336787,0,160,39748.4946643518,2008-10-27,11:52:19
39.925059,116.321998,0,-36,39748.497662037,2008-10-27,11:56:38
39.925076,116.322241,0,-37,39748.4976736111,2008-10-27,11:56:39
39.926128,116.334672,0,-78,39748.4976851852,2008-10-27,11:56:40
39.926192,116.335297,0,-16,39748.4976967593,2008-10-27,11:56:41
39.926165,116.335699,0,30,39748.4977083333,2008-10-27,11:56:42
39.926142,116.335896,0,64,39748.4977199074,2008-10-27,11:56:43
39.926163,116.336073,0,84,39748.4977546296,2008-10-27,11:56:46
39.926198,116.336223,0,96,39748.4977662037,2008-10-27,11:56:47
39.926201,116.336375,0,115,39748.4977893519,2008-10-27,11:56:49
39.926154,116.336493,0,134,39748.4978240741,2008-10-27,11:56:52
39.926243,116.336517,0,152,39748.4978819444,2008-10-27,11:56:57
39.926274,116.336651,0,160,39748.4979282407,2008-10-27,11:57:01
39.926292,116.336609,0,167,39748.4979861111,2008-10-27,11:57:06
39.926242,116.3367,0,172,39748.4980439815,2008-10-27,11:57:11
39.926189,116.336812,0,174,39748.4980902778,2008-10-27,11:57:15
39.926179,116.336847,0,177,39748.4981481481,2008-10-27,11:57:20
39.926179,116.336863,0,178,39748.4982060185,2008-10-27,11:57:25
39.926126,116.336895,0,179,39748.4982638889,2008-10-27,11:57:30
39.926085,116.336893,0,181,39748.4983217593,2008-10-27,11:57:35
39.926098,116.336829,0,182,39748.4983796296,2008-10-27,11:57:40
39.926053,116.336854,0,182,39748.4984375,2008-10-27,11:57:45
39.925988,116.336894,0,181,39748.4984953704,2008-10-27,11:57:50
39.92595,116.336887,0,181,39748.4985532407,2008-10-27,11:57:55
39.925968,116.336906,0,179,39748.4986111111,2008-10-27,11:58:00
39.925996,116.336916,0,179,39748.4986689815,2008-10-27,11:58:05
39.926035,116.336944,0,176,39748.4987268519,2008-10-27,11:58:10
39.926108,116.336927,0,173,39748.4987847222,2008-10-27,11:58:15
39.926188,116.336889,0,170,39748.4988425926,2008-10-27,11:58:20
39.926172,116.336879,0,169,39748.498900463,2008-10-27,11:58:25
39.926098,116.336894,0,169,39748.4989583333,2008-10-27,11:58:30
39.926115,116.336908,0,169,39748.4990162037,2008-10-27,11:58:35
39.926113,116.336911,0,169,39748.4990740741,2008-10-27,11:58:40
39.926113,116.336911,0,169,39748.4991087963,2008-10-27,11:58:43
39.926111,116.336915,0,169,39748.4991319444,2008-10-27,11:58:45
39.926089,116.336972,0,167,39748.4991898148,2008-10-27,11:58:50
39.926121,116.337,0,167,39748.4992476852,2008-10-27,11:58:55
39.926147,116.337034,0,167,39748.4993055556,2008-10-27,11:59:00
39.926185,116.33708,0,169,39748.4993634259,2008-10-27,11:59:05
39.926229,116.337112,0,171,39748.4994212963,2008-10-27,11:59:10
39.926204,116.337157,0,172,39748.4994791667,2008-10-27,11:59:15
39.926194,116.337164,0,173,39748.499537037,2008-10-27,11:59:20
39.926143,116.337167,0,174,39748.4995949074,2008-10-27,11:59:25
39.926117,116.337192,0,175,39748.4996527778,2008-10-27,11:59:30
39.926103,116.337168,0,177,39748.4997106481,2008-10-27,11:59:35
39.926139,116.337083,0,179,39748.4997685185,2008-10-27,11:59:40
39.926189,116.337028,0,178,39748.4998263889,2008-10-27,11:59:45
39.926186,116.337041,0,178,39748.4998842593,2008-10-27,11:59:50
39.926164,116.337059,0,177,39748.4999421296,2008-10-27,11:59:55
39.926164,116.337059,0,177,39748.4999768519,2008-10-27,11:59:58
39.926156,116.337061,0,177,39748.5,2008-10-27,12:00:00
39.926116,116.337077,0,178,39748.5000578704,2008-10-27,12:00:05
39.926116,116.337065,0,179,39748.5001157407,2008-10-27,12:00:10
39.926124,116.337082,0,179,39748.5001736111,2008-10-27,12:00:15
39.926086,116.337055,0,179,39748.5002314815,2008-10-27,12:00:20
39.926094,116.337001,0,177,39748.5002893518,2008-10-27,12:00:25
39.926091,116.336903,0,175,39748.5003472222,2008-10-27,12:00:30
39.926146,116.336844,0,172,39748.5004050926,2008-10-27,12:00:35
39.92615,116.33686,0,168,39748.500462963,2008-10-27,12:00:40
39.926189,116.336805,0,164,39748.5005208333,2008-10-27,12:00:45
39.926185,116.336767,0,160,39748.5005787037,2008-10-27,12:00:50
39.926134,116.336781,0,157,39748.5006365741,2008-10-27,12:00:55
39.92615,116.336768,0,154,39748.5006944444,2008-10-27,12:01:00
39.92615,116.336768,0,154,39748.5007291667,2008-10-27,12:01:03
39.926143,116.336776,0,150,39748.5007523148,2008-10-27,12:01:05
39.926059,116.336718,0,146,39748.5008101852,2008-10-27,12:01:10
39.926085,116.336641,0,142,39748.5008680556,2008-10-27,12:01:15
39.92608,116.336553,0,137,39748.5009259259,2008-10-27,12:01:20
39.926116,116.336543,0,132,39748.5009837963,2008-10-27,12:01:25
39.926131,116.336585,0,127,39748.5010416667,2008-10-27,12:01:30
39.926122,116.336641,0,124,39748.501099537,2008-10-27,12:01:35
39.926154,116.336644,0,121,39748.5011574074,2008-10-27,12:01:40
39.926137,116.336686,0,119,39748.5012152778,2008-10-27,12:01:45
39.926108,116.33667,0,119,39748.5012731481,2008-10-27,12:01:50
39.926043,116.336725,0,122,39748.5013310185,2008-10-27,12:01:55
39.926015,116.33678,0,123,39748.5013888889,2008-10-27,12:02:00
39.925912,116.33682,0,124,39748.5014467593,2008-10-27,12:02:05
39.925911,116.336797,0,125,39748.5015046296,2008-10-27,12:02:10
39.925945,116.336785,0,122,39748.5015625,2008-10-27,12:02:15
39.925988,116.336778,0,124,39748.5016203704,2008-10-27,12:02:20
39.926053,116.336802,0,124,39748.5016782407,2008-10-27,12:02:25
39.926075,116.336832,0,127,39748.5017361111,2008-10-27,12:02:30
39.926128,116.336815,0,132,39748.5017939815,2008-10-27,12:02:35
39.926134,116.336811,0,135,39748.5018518518,2008-10-27,12:02:40
39.926134,116.336811,0,135,39748.5018865741,2008-10-27,12:02:43
39.926131,116.336812,0,136,39748.5019097222,2008-10-27,12:02:45
39.926089,116.336836,0,139,39748.5019675926,2008-10-27,12:02:50
39.92602,116.336881,0,142,39748.502025463,2008-10-27,12:02:55
39.926022,116.33686,0,144,39748.5020833333,2008-10-27,12:03:00
39.926067,116.336893,0,147,39748.5021412037,2008-10-27,12:03:05
39.926071,116.336919,0,150,39748.5021990741,2008-10-27,12:03:10
39.926069,116.33695,0,152,39748.5022569444,2008-10-27,12:03:15
39.926109,116.336918,0,154,39748.5023148148,2008-10-27,12:03:20
39.926118,116.336926,0,156,39748.5023726852,2008-10-27,12:03:25
39.9261,116.336922,0,157,39748.5024305556,2008-10-27,12:03:30
39.926097,116.336923,0,157,39748.5024884259,2008-10-27,12:03:35
39.926097,116.336923,0,157,39748.5025231481,2008-10-27,12:03:38
39.926097,116.336921,0,158,39748.5025462963,2008-10-27,12:03:40
39.926106,116.336912,0,159,39748.5026041667,2008-10-27,12:03:45
39.926106,116.336912,0,159,39748.5026388889,2008-10-27,12:03:48
39.926113,116.336907,0,158,39748.502662037,2008-10-27,12:03:50
39.926217,116.336948,0,158,39748.5027199074,2008-10-27,12:03:55
39.926202,116.336985,0,159,39748.5027777778,2008-10-27,12:04:00
39.926216,116.336959,0,162,39748.5028356481,2008-10-27,12:04:05
39.926152,116.33704,0,165,39748.5028935185,2008-10-27,12:04:10
39.926126,116.337018,0,165,39748.5029513889,2008-10-27,12:04:15
39.926044,116.336956,0,168,39748.5030092593,2008-10-27,12:04:20
39.926044,116.336956,0,168,39748.5030439815,2008-10-27,12:04:23
39.926037,116.336959,0,170,39748.5030671296,2008-10-27,12:04:25
39.926076,116.336954,0,170,39748.503125,2008-10-27,12:04:30
39.926118,116.337003,0,170,39748.5031828704,2008-10-27,12:04:35
39.926169,116.337014,0,170,39748.5032407407,2008-10-27,12:04:40
39.926169,116.337047,0,171,39748.5032986111,2008-10-27,12:04:45
39.926151,116.337061,0,172,39748.5033564815,2008-10-27,12:04:50
39.926109,116.337021,0,174,39748.5034143519,2008-10-27,12:04:55
39.926079,116.33697,0,176,39748.5034722222,2008-10-27,12:05:00
39.926017,116.3369,0,176,39748.5035300926,2008-10-27,12:05:05
39.925959,116.336906,0,176,39748.503587963,2008-10-27,12:05:10
39.926011,116.336913,0,174,39748.5036458333,2008-10-27,12:05:15
39.926092,116.337012,0,173,39748.5037037037,2008-10-27,12:05:20
39.926104,116.337055,0,175,39748.5037615741,2008-10-27,12:05:25
39.926134,116.337092,0,175,39748.5038194444,2008-10-27,12:05:30
39.926158,116.337059,0,176,39748.5038773148,2008-10-27,12:05:35
39.926154,116.33706,0,176,39748.5039351852,2008-10-27,12:05:40
39.926154,116.33706,0,176,39748.5039699074,2008-10-27,12:05:43
39.926155,116.33706,0,176,39748.5039930556,2008-10-27,12:05:45
39.926109,116.336986,0,179,39748.5040509259,2008-10-27,12:05:50
39.926095,116.336998,0,179,39748.5041087963,2008-10-27,12:05:55
39.926085,116.337019,0,178,39748.5041666667,2008-10-27,12:06:00
39.926125,116.337067,0,177,39748.504224537,2008-10-27,12:06:05
39.926115,116.337097,0,177,39748.5042824074,2008-10-27,12:06:10
39.926145,116.337171,0,177,39748.5043402778,2008-10-27,12:06:15
39.926193,116.337235,0,176,39748.5043981481,2008-10-27,12:06:20
39.926206,116.337239,0,178,39748.5044560185,2008-10-27,12:06:25
39.926185,116.337257,0,182,39748.5045138889,2008-10-27,12:06:30
39.92615,116.337187,0,187,39748.5045717593,2008-10-27,12:06:35
39.926129,116.337187,0,192,39748.5046296296,2008-10-27,12:06:40
39.926059,116.337182,0,195,39748.5046875,2008-10-27,12:06:45
39.92607,116.337249,0,197,39748.5047453704,2008-10-27,12:06:50
39.926229,116.337508,0,242,39748.5075231481,2008-10-27,12:10:50
39.926282,116.337523,0,242,39748.5075810185,2008-10-27,12:10:55
39.926266,116.337563,0,242,39748.5076388889,2008-10-27,12:11:00
39.926222,116.337632,0,243,39748.5076967593,2008-10-27,12:11:05
39.926187,116.337603,0,246,39748.5077546296,2008-10-27,12:11:10
39.926175,116.33757,0,248,39748.5078125,2008-10-27,12:11:15
39.926208,116.337568,0,253,39748.5078703704,2008-10-27,12:11:20
39.926209,116.337554,0,256,39748.5079282407,2008-10-27,12:11:25
39.926186,116.337649,0,257,39748.5079861111,2008-10-27,12:11:30
39.926135,116.3377,0,258,39748.5080439815,2008-10-27,12:11:35
39.926138,116.337744,0,261,39748.5081018518,2008-10-27,12:11:40
39.926119,116.337775,0,265,39748.5081597222,2008-10-27,12:11:45
39.926109,116.337803,0,271,39748.5082175926,2008-10-27,12:11:50
39.926105,116.337864,0,276,39748.508275463,2008-10-27,12:11:55
39.9261,116.33788,0,281,39748.5083333333,2008-10-27,12:12:00
39.926122,116.337902,0,283,39748.5083912037,2008-10-27,12:12:05
39.926145,116.337892,0,276,39748.5084490741,2008-10-27,12:12:10
39.926186,116.337913,0,268,39748.5085069444,2008-10-27,12:12:15
39.926171,116.337913,0,261,39748.5085648148,2008-10-27,12:12:20
39.926192,116.337839,0,259,39748.5086226852,2008-10-27,12:12:25
39.926157,116.337798,0,257,39748.5086805556,2008-10-27,12:12:30
39.926187,116.337781,0,258,39748.5087384259,2008-10-27,12:12:35
39.926166,116.337691,0,263,39748.5087962963,2008-10-27,12:12:40
39.926152,116.337653,0,269,39748.5088541667,2008-10-27,12:12:45
39.926126,116.337692,0,271,39748.508912037,2008-10-27,12:12:50
39.926124,116.33774,0,274,39748.5089699074,2008-10-27,12:12:55
39.926137,116.33777,0,274,39748.5090277778,2008-10-27,12:13:00
39.926184,116.337846,0,276,39748.5090856481,2008-10-27,12:13:05
39.926215,116.33791,0,276,39748.5091435185,2008-10-27,12:13:10
39.926234,116.337914,0,274,39748.5092013889,2008-10-27,12:13:15
39.926254,116.337913,0,270,39748.5092592593,2008-10-27,12:13:20
39.926206,116.337875,0,272,39748.5093171296,2008-10-27,12:13:25
39.926163,116.337904,0,275,39748.509375,2008-10-27,12:13:30
39.926167,116.337934,0,280,39748.5094328704,2008-10-27,12:13:35
39.926214,116.337975,0,285,39748.5094907407,2008-10-27,12:13:40
39.926292,116.338065,0,287,39748.509537037,2008-10-27,12:13:44
39.92636,116.338157,0,290,39748.5095833333,2008-10-27,12:13:48
39.926427,116.338256,0,293,39748.5096296296,2008-10-27,12:13:52
39.926413,116.338333,0,292,39748.5096875,2008-10-27,12:13:57
39.926395,116.338406,0,297,39748.5097453704,2008-10-27,12:14:02
39.926379,116.338453,0,305,39748.5098032407,2008-10-27,12:14:07
39.926322,116.33842,0,313,39748.5098611111,2008-10-27,12:14:12
39.926275,116.338366,0,319,39748.5099189815,2008-10-27,12:14:17
39.926282,116.338383,0,321,39748.5099768518,2008-10-27,12:14:22
39.926321,116.338358,0,324,39748.5100347222,2008-10-27,12:14:27
39.926375,116.338334,0,322,39748.5100925926,2008-10-27,12:14:32
39.926394,116.338344,0,320,39748.510150463,2008-10-27,12:14:37
39.926389,116.338365,0,320,39748.5102083333,2008-10-27,12:14:42
39.926376,116.338388,0,324,39748.5102662037,2008-10-27,12:14:47
39.926384,116.338454,0,324,39748.5103240741,2008-10-27,12:14:52
39.926364,116.338437,0,323,39748.5103819444,2008-10-27,12:14:57
39.926321,116.338432,0,324,39748.5104398148,2008-10-27,12:15:02
39.926283,116.338351,0,325,39748.5104976852,2008-10-27,12:15:07
39.926322,116.338382,0,325,39748.5105555556,2008-10-27,12:15:12
39.926345,116.338341,0,321,39748.5106134259,2008-10-27,12:15:17
39.926357,116.338324,0,314,39748.5106712963,2008-10-27,12:15:22
39.926319,116.338306,0,310,39748.5107291667,2008-10-27,12:15:27
39.926346,116.338331,0,305,39748.510787037,2008-10-27,12:15:32
39.926351,116.338351,0,300,39748.5108449074,2008-10-27,12:15:37
39.926387,116.338355,0,297,39748.5109027778,2008-10-27,12:15:42
39.926395,116.338311,0,294,39748.5109606481,2008-10-27,12:15:47
39.926383,116.33826,0,294,39748.5110185185,2008-10-27,12:15:52
39.926348,116.338182,0,294,39748.5110763889,2008-10-27,12:15:57
39.926335,116.338185,0,294,39748.5111342593,2008-10-27,12:16:02
39.926334,116.3382,0,293,39748.5111921296,2008-10-27,12:16:07
39.926346,116.338308,0,290,39748.51125,2008-10-27,12:16:12
39.926353,116.338333,0,286,39748.5113078704,2008-10-27,12:16:17
39.926353,116.338333,0,286,39748.5113425926,2008-10-27,12:16:20
39.92636,116.338328,0,283,39748.5113657407,2008-10-27,12:16:22
39.926395,116.338307,0,278,39748.5114236111,2008-10-27,12:16:27
39.926423,116.338306,0,273,39748.5114814815,2008-10-27,12:16:32
39.926455,116.338406,0,271,39748.5115393519,2008-10-27,12:16:37
39.926523,116.338423,0,267,39748.5115972222,2008-10-27,12:16:42
39.926574,116.338439,0,262,39748.5116550926,2008-10-27,12:16:47
39.926615,116.338469,0,256,39748.511712963,2008-10-27,12:16:52
39.926593,116.338446,0,249,39748.5117708333,2008-10-27,12:16:57
39.926595,116.338486,0,240,39748.5118287037,2008-10-27,12:17:02
39.926621,116.338533,0,234,39748.5118865741,2008-10-27,12:17:07
39.926621,116.338533,0,234,39748.5119212963,2008-10-27,12:17:10
39.926617,116.338529,0,228,39748.5119444444,2008-10-27,12:17:12
39.926595,116.33856,0,223,39748.5120023148,2008-10-27,12:17:17
39.926516,116.338524,0,216,39748.5120601852,2008-10-27,12:17:22
39.926537,116.338391,0,213,39748.5121180556,2008-10-27,12:17:27
39.926511,116.338248,0,214,39748.5121643519,2008-10-27,12:17:31
39.926501,116.338164,0,218,39748.5122222222,2008-10-27,12:17:36
39.926499,116.338113,0,221,39748.5122800926,2008-10-27,12:17:41
39.926464,116.338158,0,220,39748.512337963,2008-10-27,12:17:46
39.926449,116.338186,0,220,39748.5123958333,2008-10-27,12:17:51
39.926457,116.338248,0,218,39748.5124537037,2008-10-27,12:17:56
39.9265,116.338247,0,219,39748.5125115741,2008-10-27,12:18:01
39.92653,116.338249,0,220,39748.5125694444,2008-10-27,12:18:06
39.92651,116.338229,0,219,39748.5126273148,2008-10-27,12:18:11
39.926518,116.338134,0,217,39748.5126851852,2008-10-27,12:18:16
39.926491,116.338115,0,214,39748.5127430556,2008-10-27,12:18:21
39.926502,116.338132,0,211,39748.5128009259,2008-10-27,12:18:26
39.926522,116.338185,0,210,39748.5128587963,2008-10-27,12:18:31
39.926543,116.338208,0,209,39748.5129166667,2008-10-27,12:18:36
39.926513,116.338171,0,208,39748.512974537,2008-10-27,12:18:41
39.926539,116.338112,0,208,39748.5130324074,2008-10-27,12:18:46
39.926529,116.338071,0,206,39748.5130902778,2008-10-27,12:18:51
39.926485,116.338148,0,209,39748.5131481481,2008-10-27,12:18:56
39.926461,116.338123,0,210,39748.5132060185,2008-10-27,12:19:01
39.926435,116.338061,0,205,39748.5132638889,2008-10-27,12:19:06
39.926383,116.337971,0,200,39748.5133217593,2008-10-27,12:19:11
39.926361,116.337869,0,199,39748.5133796296,2008-10-27,12:19:16
39.926351,116.337768,0,198,39748.5134375,2008-10-27,12:19:21
39.926331,116.33764,0,199,39748.5134953704,2008-10-27,12:19:26
39.926309,116.337538,0,197,39748.5135532407,2008-10-27,12:19:31
39.926313,116.337487,0,195,39748.5136111111,2008-10-27,12:19:36
39.92626,116.337394,0,193,39748.5136689815,2008-10-27,12:19:41
39.926236,116.337323,0,183,39748.5137268519,2008-10-27,12:19:46
39.926213,116.337257,0,177,39748.5137847222,2008-10-27,12:19:51
39.926192,116.337224,0,174,39748.5138425926,2008-10-27,12:19:56
39.926172,116.337241,0,173,39748.513900463,2008-10-27,12:20:01
39.926144,116.337268,0,173,39748.5139583333,2008-10-27,12:20:06
39.926131,116.337275,0,177,39748.5140162037,2008-10-27,12:20:11
39.926141,116.337274,0,175,39748.5140740741,2008-10-27,12:20:16
39.926141,116.337274,0,175,39748.5141087963,2008-10-27,12:20:19
39.926142,116.337274,0,174,39748.5141319444,2008-10-27,12:20:21
39.926155,116.337305,0,173,39748.5141898148,2008-10-27,12:20:26
39.926198,116.337337,0,174,39748.5142476852,2008-10-27,12:20:31
39.926243,116.337407,0,179,39748.5143055556,2008-10-27,12:20:36
39.926301,116.337467,0,181,39748.5143634259,2008-10-27,12:20:41
39.926322,116.337481,0,182,39748.5144212963,2008-10-27,12:20:46
39.926323,116.337468,0,188,39748.5144791667,2008-10-27,12:20:51
39.926328,116.33748,0,191,39748.514537037,2008-10-27,12:20:56
39.926319,116.33745,0,197,39748.5145949074,2008-10-27,12:21:01
39.926304,116.337426,0,197,39748.5146527778,2008-10-27,12:21:06
39.92629,116.337411,0,195,39748.5147106481,2008-10-27,12:21:11
39.92632,116.337357,0,189,39748.5147685185,2008-10-27,12:21:16
39.926268,116.337321,0,186,39748.5148263889,2008-10-27,12:21:21
39.926216,116.337294,0,176,39748.5148842593,2008-10-27,12:21:26
39.926239,116.337268,0,165,39748.5149421296,2008-10-27,12:21:31
39.926204,116.337279,0,161,39748.515,2008-10-27,12:21:36
39.926216,116.337278,0,154,39748.5150578704,2008-10-27,12:21:41
39.926192,116.337238,0,146,39748.5151157407,2008-10-27,12:21:46
39.926193,116.337215,0,143,39748.5151736111,2008-10-27,12:21:51
39.926175,116.337116,0,134,39748.5152314815,2008-10-27,12:21:56
39.926161,116.337031,0,121,39748.5152893519,2008-10-27,12:22:01
39.926221,116.336958,0,107,39748.5153472222,2008-10-27,12:22:06
39.926241,116.336903,0,94,39748.5154050926,2008-10-27,12:22:11
39.926206,116.336904,0,89,39748.515462963,2008-10-27,12:22:16
39.926145,116.336932,0,83,39748.5155208333,2008-10-27,12:22:21
39.926091,116.336912,0,79,39748.5155787037,2008-10-27,12:22:26
39.926074,116.336874,0,75,39748.5156365741,2008-10-27,12:22:31
39.926115,116.336852,0,76,39748.5156944444,2008-10-27,12:22:36
39.926137,116.336879,0,72,39748.5157523148,2008-10-27,12:22:41
39.926123,116.336886,0,67,39748.5158101852,2008-10-27,12:22:46
39.92614,116.336888,0,61,39748.5158680556,2008-10-27,12:22:51
39.926155,116.336897,0,59,39748.5159259259,2008-10-27,12:22:56
39.926169,116.336892,0,56,39748.5159837963,2008-10-27,12:23:01
39.9262,116.336903,0,57,39748.5160416667,2008-10-27,12:23:06
39.926238,116.336909,0,63,39748.516099537,2008-10-27,12:23:11
39.926216,116.336957,0,67,39748.5161574074,2008-10-27,12:23:16
39.926164,116.337008,0,67,39748.5162152778,2008-10-27,12:23:21
39.926141,116.337044,0,60,39748.5162731481,2008-10-27,12:23:26
39.926074,116.336982,0,51,39748.5163310185,2008-10-27,12:23:31
39.926056,116.336969,0,54,39748.5163888889,2008-10-27,12:23:36
39.926077,116.336972,0,61,39748.5164467593,2008-10-27,12:23:41
39.926096,116.336983,0,62,39748.5165046296,2008-10-27,12:23:46
39.926058,116.336928,0,68,39748.5165625,2008-10-27,12:23:51
39.926044,116.33692,0,68,39748.5166203704,2008-10-27,12:23:56
39.926053,116.336865,0,72,39748.5166782407,2008-10-27,12:24:01
39.926044,116.336781,0,75,39748.5167361111,2008-10-27,12:24:06
39.926037,116.336793,0,75,39748.5167939815,2008-10-27,12:24:11
39.926045,116.336763,0,76,39748.5168518518,2008-10-27,12:24:16
39.92604,116.336694,0,79,39748.5169097222,2008-10-27,12:24:21
39.92604,116.336649,0,84,39748.5169675926,2008-10-27,12:24:26
39.92603,116.336681,0,88,39748.517025463,2008-10-27,12:24:31
39.926019,116.336757,0,93,39748.5170833333,2008-10-27,12:24:36
39.926018,116.336843,0,98,39748.5171412037,2008-10-27,12:24:41
39.926022,116.336939,0,104,39748.5171990741,2008-10-27,12:24:46
39.926049,116.336975,0,113,39748.5172569444,2008-10-27,12:24:51
39.926076,116.337028,0,122,39748.5173148148,2008-10-27,12:24:56
39.926009,116.337069,0,129,39748.5173726852,2008-10-27,12:25:01
39.926221,116.337197,0,169,39748.523275463,2008-10-27,12:33:31
39.926244,116.337253,0,175,39748.5233333333,2008-10-27,12:33:36
39.92624,116.33733,0,178,39748.5233912037,2008-10-27,12:33:41
39.926227,116.337338,0,183,39748.5234490741,2008-10-27,12:33:46
39.926242,116.337329,0,185,39748.5235069444,2008-10-27,12:33:51
39.926253,116.337322,0,187,39748.5235648148,2008-10-27,12:33:56
39.926229,116.337313,0,188,39748.5236226852,2008-10-27,12:34:01
39.926232,116.337302,0,189,39748.5236805556,2008-10-27,12:34:06
39.926263,116.337284,0,191,39748.5237384259,2008-10-27,12:34:11
39.92628,116.3372,0,196,39748.5237962963,2008-10-27,12:34:16
39.926249,116.337189,0,196,39748.5238541667,2008-10-27,12:34:21
39.926224,116.337187,0,194,39748.523912037,2008-10-27,12:34:26
39.926204,116.337195,0,194,39748.5239699074,2008-10-27,12:34:31
39.926181,116.337218,0,196,39748.5240277778,2008-10-27,12:34:36
39.926174,116.337212,0,196,39748.5240856481,2008-10-27,12:34:41
39.926177,116.337214,0,196,39748.5241435185,2008-10-27,12:34:46
39.926177,116.337214,0,196,39748.5241782407,2008-10-27,12:34:49
39.926184,116.337214,0,196,39748.5242013889,2008-10-27,12:34:51
39.926193,116.337215,0,197,39748.5242592593,2008-10-27,12:34:56
39.926262,116.337228,0,199,39748.5243171296,2008-10-27,12:35:01
39.926294,116.337241,0,199,39748.524375,2008-10-27,12:35:06
39.926268,116.337233,0,202,39748.5244328704,2008-10-27,12:35:11
39.926271,116.337234,0,203,39748.5244907407,2008-10-27,12:35:16
39.926271,116.337234,0,203,39748.524525463,2008-10-27,12:35:19
39.926276,116.337233,0,203,39748.5245486111,2008-10-27,12:35:21
39.926277,116.337248,0,205,39748.5246064815,2008-10-27,12:35:26
39.926274,116.337265,0,203,39748.5246643518,2008-10-27,12:35:31
39.92627,116.337254,0,202,39748.5247222222,2008-10-27,12:35:36
39.926256,116.337234,0,204,39748.5247800926,2008-10-27,12:35:41
39.926273,116.337265,0,205,39748.524837963,2008-10-27,12:35:46
39.926295,116.33731,0,206,39748.5248958333,2008-10-27,12:35:51
39.92631,116.337316,0,206,39748.5249537037,2008-10-27,12:35:56
39.926291,116.337298,0,202,39748.5250115741,2008-10-27,12:36:01
39.926304,116.337288,0,202,39748.5250694444,2008-10-27,12:36:06
39.926282,116.337262,0,202,39748.5251273148,2008-10-27,12:36:11
39.926272,116.337262,0,203,39748.5251851852,2008-10-27,12:36:16
39.926267,116.337261,0,203,39748.5252430556,2008-10-27,12:36:21
39.926267,116.337261,0,203,39748.5252777778,2008-10-27,12:36:24
39.926263,116.337259,0,203,39748.5253009259,2008-10-27,12:36:26
39.926217,116.337264,0,203,39748.5253587963,2008-10-27,12:36:31
39.926195,116.337267,0,204,39748.5254166667,2008-10-27,12:36:36
39.926191,116.337269,0,203,39748.525474537,2008-10-27,12:36:41
39.926199,116.337269,0,203,39748.5255324074,2008-10-27,12:36:46
39.926204,116.33727,0,203,39748.5255902778,2008-10-27,12:36:51
39.926204,116.33727,0,203,39748.525625,2008-10-27,12:36:54
39.926206,116.337274,0,203,39748.5256481481,2008-10-27,12:36:56
39.926216,116.337278,0,203,39748.5257060185,2008-10-27,12:37:01
39.926219,116.33728,0,204,39748.5257638889,2008-10-27,12:37:06
39.926218,116.337284,0,204,39748.5258217593,2008-10-27,12:37:11
39.926218,116.337284,0,204,39748.5258564815,2008-10-27,12:37:14
39.926219,116.337284,0,204,39748.5258796296,2008-10-27,12:37:16
39.926197,116.337251,0,204,39748.5259375,2008-10-27,12:37:21
39.926189,116.337228,0,205,39748.5259953704,2008-10-27,12:37:26
39.926186,116.337229,0,205,39748.5260532407,2008-10-27,12:37:31
39.926186,116.337229,0,205,39748.526087963,2008-10-27,12:37:34
39.926183,116.337232,0,205,39748.5261111111,2008-10-27,12:37:36
39.926173,116.337235,0,205,39748.5261689815,2008-10-27,12:37:41
39.92617,116.337236,0,205,39748.5262268518,2008-10-27,12:37:46
39.926167,116.337237,0,205,39748.5262847222,2008-10-27,12:37:51
39.926162,116.337237,0,205,39748.5263425926,2008-10-27,12:37:56
39.926162,116.337237,0,205,39748.5263773148,2008-10-27,12:37:59
39.926154,116.337237,0,205,39748.526400463,2008-10-27,12:38:01
39.926153,116.337257,0,206,39748.5264583333,2008-10-27,12:38:06
39.92615,116.337248,0,207,39748.5265162037,2008-10-27,12:38:11
39.926157,116.337263,0,208,39748.5265740741,2008-10-27,12:38:16
39.926171,116.337272,0,208,39748.5266319444,2008-10-27,12:38:21
39.926178,116.337294,0,206,39748.5266898148,2008-10-27,12:38:26
39.926186,116.337345,0,205,39748.5267476852,2008-10-27,12:38:31
39.926182,116.337352,0,205,39748.5268055556,2008-10-27,12:38:36
39.926182,116.337352,0,205,39748.5268634259,2008-10-27,12:38:41
39.926184,116.337353,0,205,39748.5269212963,2008-10-27,12:38:46
39.926185,116.337352,0,205,39748.5269791667,2008-10-27,12:38:51
39.926189,116.337351,0,205,39748.527037037,2008-10-27,12:38:56
39.926195,116.337352,0,205,39748.5270949074,2008-10-27,12:39:01
39.926199,116.337351,0,205,39748.5271527778,2008-10-27,12:39:06
39.926197,116.337351,0,206,39748.5272106482,2008-10-27,12:39:11
39.926197,116.337349,0,206,39748.5272685185,2008-10-27,12:39:16
39.9262,116.337348,0,206,39748.5273263889,2008-10-27,12:39:21
39.926202,116.33735,0,206,39748.5273842593,2008-10-27,12:39:26
39.926207,116.33735,0,206,39748.5274421296,2008-10-27,12:39:31
39.926207,116.33735,0,206,39748.5275,2008-10-27,12:39:36
39.926213,116.33735,0,206,39748.5275578704,2008-10-27,12:39:41
39.926217,116.337351,0,206,39748.5276157407,2008-10-27,12:39:46
39.926217,116.337351,0,206,39748.527650463,2008-10-27,12:39:49
39.92621,116.337353,0,206,39748.5276736111,2008-10-27,12:39:51
39.926199,116.337373,0,206,39748.5277314815,2008-10-27,12:39:56
39.926217,116.337365,0,207,39748.5277893519,2008-10-27,12:40:01
39.92621,116.33734,0,208,39748.5278472222,2008-10-27,12:40:06
39.926215,116.33734,0,208,39748.5279050926,2008-10-27,12:40:11
39.926215,116.33734,0,208,39748.5279398148,2008-10-27,12:40:14
39.926214,116.337339,0,207,39748.527962963,2008-10-27,12:40:16
39.92625,116.337345,0,206,39748.5280208333,2008-10-27,12:40:21
39.926298,116.337348,0,207,39748.5280787037,2008-10-27,12:40:26
39.926259,116.337329,0,210,39748.5281365741,2008-10-27,12:40:31
39.92625,116.337319,0,209,39748.5281944444,2008-10-27,12:40:36
39.92623,116.337313,0,210,39748.5282523148,2008-10-27,12:40:41
39.926224,116.337337,0,210,39748.5283101852,2008-10-27,12:40:46
39.92623,116.337336,0,210,39748.5283680556,2008-10-27,12:40:51
39.926237,116.337337,0,210,39748.5284259259,2008-10-27,12:40:56
39.926239,116.337337,0,210,39748.5284837963,2008-10-27,12:41:01
39.926234,116.337338,0,210,39748.5285416667,2008-10-27,12:41:06
39.926237,116.337338,0,210,39748.528599537,2008-10-27,12:41:11
39.926234,116.337337,0,210,39748.5286574074,2008-10-27,12:41:16
39.926234,116.337337,0,210,39748.5286921296,2008-10-27,12:41:19
39.926231,116.337336,0,210,39748.5287152778,2008-10-27,12:41:21
39.926189,116.337295,0,210,39748.5287731481,2008-10-27,12:41:26
39.92615,116.337271,0,209,39748.5288310185,2008-10-27,12:41:31
39.92615,116.337271,0,209,39748.5288657407,2008-10-27,12:41:34
39.926143,116.337272,0,208,39748.5288888889,2008-10-27,12:41:36
39.926134,116.337272,0,208,39748.5289467593,2008-10-27,12:41:41
39.926151,116.337287,0,210,39748.5290046296,2008-10-27,12:41:46
39.926157,116.337287,0,210,39748.5290625,2008-10-27,12:41:51
39.926164,116.337282,0,210,39748.5291203704,2008-10-27,12:41:56
39.926172,116.337277,0,213,39748.5291782407,2008-10-27,12:42:01
39.926174,116.337278,0,213,39748.5292361111,2008-10-27,12:42:06
39.926181,116.33728,0,213,39748.5292939815,2008-10-27,12:42:11
39.926181,116.33728,0,213,39748.5293287037,2008-10-27,12:42:14
39.926189,116.337281,0,213,39748.5293518519,2008-10-27,12:42:16
39.92618,116.337303,0,213,39748.5294097222,2008-10-27,12:42:21
39.926179,116.337339,0,213,39748.5294675926,2008-10-27,12:42:26
39.926178,116.337343,0,213,39748.529525463,2008-10-27,12:42:31
39.926175,116.337347,0,213,39748.5295833333,2008-10-27,12:42:36
39.926175,116.337347,0,213,39748.5296180556,2008-10-27,12:42:39
39.92617,116.337352,0,213,39748.5296412037,2008-10-27,12:42:41
39.926161,116.337358,0,213,39748.5296990741,2008-10-27,12:42:46
39.926154,116.337372,0,213,39748.5297569444,2008-10-27,12:42:51
39.926164,116.337383,0,213,39748.5298148148,2008-10-27,12:42:56
39.926303,116.337459,0,214,39748.529837963,2008-10-27,12:42:58
39.926398,116.337528,0,214,39748.5298726852,2008-10-27,12:43:01
39.92645,116.33764,0,214,39748.5299189815,2008-10-27,12:43:05
39.926482,116.337753,0,213,39748.5299768519,2008-10-27,12:43:10
39.926469,116.337895,0,213,39748.5300347222,2008-10-27,12:43:15
39.926461,116.337978,0,213,39748.5300925926,2008-10-27,12:43:20
39.926463,116.338035,0,213,39748.530150463,2008-10-27,12:43:25
39.926443,116.338048,0,211,39748.5302083333,2008-10-27,12:43:30
39.926443,116.338048,0,211,39748.5302430556,2008-10-27,12:43:33
39.926437,116.338048,0,211,39748.5302662037,2008-10-27,12:43:35
39.926428,116.338047,0,212,39748.5303240741,2008-10-27,12:43:40
39.926393,116.337919,0,213,39748.5303819444,2008-10-27,12:43:45
39.92639,116.337914,0,213,39748.5304398148,2008-10-27,12:43:50
39.92639,116.337914,0,213,39748.530474537,2008-10-27,12:43:53
39.926387,116.337907,0,213,39748.5304976852,2008-10-27,12:43:55
39.92638,116.337887,0,213,39748.5305555556,2008-10-27,12:44:00
39.926363,116.337758,0,212,39748.5306134259,2008-10-27,12:44:05
39.926309,116.337645,0,212,39748.5306597222,2008-10-27,12:44:09
39.926231,116.337579,0,211,39748.5307175926,2008-10-27,12:44:14
39.926243,116.337485,0,210,39748.530775463,2008-10-27,12:44:19
39.926194,116.337414,0,210,39748.5308333333,2008-10-27,12:44:24
39.926164,116.337433,0,212,39748.5308912037,2008-10-27,12:44:29
39.926159,116.337483,0,213,39748.5309490741,2008-10-27,12:44:34
39.926159,116.337483,0,213,39748.5309837963,2008-10-27,12:44:37
39.926163,116.337481,0,213,39748.5310069444,2008-10-27,12:44:39
39.92618,116.337461,0,213,39748.5310648148,2008-10-27,12:44:44
39.926198,116.33742,0,211,39748.5311226852,2008-10-27,12:44:49
39.926209,116.337383,0,212,39748.5311805556,2008-10-27,12:44:54
39.926213,116.337382,0,212,39748.5312384259,2008-10-27,12:44:59
39.926213,116.337382,0,212,39748.5312731481,2008-10-27,12:45:02
39.926212,116.337381,0,212,39748.5312962963,2008-10-27,12:45:04
39.926161,116.337338,0,213,39748.5313541667,2008-10-27,12:45:09
39.926108,116.337287,0,214,39748.531412037,2008-10-27,12:45:14
39.926107,116.337242,0,214,39748.5314699074,2008-10-27,12:45:19
39.926239,116.33749,0,214,39748.5333217593,2008-10-27,12:47:59
39.926271,116.337559,0,214,39748.5333796296,2008-10-27,12:48:04
39.926292,116.337639,0,214,39748.5334375,2008-10-27,12:48:09
39.926279,116.337674,0,214,39748.5334953704,2008-10-27,12:48:14
39.926261,116.337694,0,213,39748.5335532407,2008-10-27,12:48:19
39.926254,116.337681,0,213,39748.5336111111,2008-10-27,12:48:24
39.926254,116.337681,0,213,39748.5336458333,2008-10-27,12:48:27
39.926258,116.337688,0,213,39748.5336689815,2008-10-27,12:48:29
39.926246,116.337686,0,214,39748.5337268518,2008-10-27,12:48:34
39.926246,116.337686,0,214,39748.5337615741,2008-10-27,12:48:37
39.926245,116.33768,0,214,39748.5337847222,2008-10-27,12:48:39
39.926247,116.337648,0,215,39748.5338425926,2008-10-27,12:48:44
39.926229,116.337607,0,214,39748.533900463,2008-10-27,12:48:49
39.926229,116.337607,0,214,39748.5339351852,2008-10-27,12:48:52
39.926234,116.337605,0,215,39748.5339583333,2008-10-27,12:48:54
39.926234,116.337588,0,214,39748.5340162037,2008-10-27,12:48:59
39.926234,116.337588,0,214,39748.5340509259,2008-10-27,12:49:02
39.926231,116.337587,0,215,39748.5340740741,2008-10-27,12:49:04
39.926204,116.337573,0,214,39748.5341319444,2008-10-27,12:49:09
39.926173,116.337514,0,214,39748.5341898148,2008-10-27,12:49:14
39.926176,116.33749,0,214,39748.5342476852,2008-10-27,12:49:19
39.926172,116.337488,0,214,39748.5343055556,2008-10-27,12:49:24
39.926167,116.337485,0,214,39748.5343634259,2008-10-27,12:49:29
39.926167,116.337481,0,214,39748.5344212963,2008-10-27,12:49:34
39.926167,116.337477,0,214,39748.5344791667,2008-10-27,12:49:39
39.926167,116.337477,0,214,39748.5345138889,2008-10-27,12:49:42
39.926159,116.337474,0,214,39748.534537037,2008-10-27,12:49:44
39.926169,116.337391,0,214,39748.5345949074,2008-10-27,12:49:49
39.926156,116.337341,0,213,39748.5346527778,2008-10-27,12:49:54
39.926123,116.337275,0,211,39748.5347106481,2008-10-27,12:49:59
39.926128,116.337302,0,211,39748.5347685185,2008-10-27,12:50:04
39.926128,116.337302,0,211,39748.5348032407,2008-10-27,12:50:07
39.926124,116.33731,0,211,39748.5348263889,2008-10-27,12:50:09
39.92611,116.337307,0,210,39748.5348842593,2008-10-27,12:50:14
39.926095,116.337309,0,210,39748.5349421296,2008-10-27,12:50:19
39.926095,116.337309,0,210,39748.5349768519,2008-10-27,12:50:22
39.926103,116.337313,0,210,39748.535,2008-10-27,12:50:24
39.926112,116.337312,0,210,39748.5350578704,2008-10-27,12:50:29
39.926112,116.337298,0,209,39748.5351157407,2008-10-27,12:50:34
39.926111,116.3373,0,209,39748.5351736111,2008-10-27,12:50:39
39.926115,116.337299,0,209,39748.5352314815,2008-10-27,12:50:44
39.926351,116.337466,0,250,39748.5455902778,2008-10-27,13:05:39
39.926345,116.337529,0,250,39748.5456481481,2008-10-27,13:05:44
39.926315,116.337564,0,250,39748.5457060185,2008-10-27,13:05:49
39.926308,116.337625,0,252,39748.5457638889,2008-10-27,13:05:54
39.926281,116.337611,0,250,39748.5458217593,2008-10-27,13:05:59
39.926287,116.337568,0,249,39748.5458796296,2008-10-27,13:06:04
39.926311,116.337567,0,248,39748.5459375,2008-10-27,13:06:09
39.926313,116.337566,0,248,39748.5459953704,2008-10-27,13:06:14
39.926307,116.337566,0,248,39748.5460532407,2008-10-27,13:06:19
39.926306,116.337566,0,248,39748.5461111111,2008-10-27,13:06:24
39.926301,116.337563,0,248,39748.5461689815,2008-10-27,13:06:29
39.926298,116.337562,0,248,39748.5462268519,2008-10-27,13:06:34
39.926291,116.337561,0,248,39748.5462847222,2008-10-27,13:06:39
39.926287,116.337559,0,248,39748.5463425926,2008-10-27,13:06:44
39.926287,116.337559,0,248,39748.5463773148,2008-10-27,13:06:47
39.926282,116.337557,0,248,39748.546400463,2008-10-27,13:06:49
39.926287,116.337512,0,254,39748.5464583333,2008-10-27,13:06:54
39.926291,116.337511,0,254,39748.5465162037,2008-10-27,13:06:59
39.926291,116.337511,0,254,39748.5465509259,2008-10-27,13:07:02
39.926293,116.337511,0,254,39748.5465740741,2008-10-27,13:07:04
39.926283,116.337512,0,254,39748.5466319444,2008-10-27,13:07:09
39.926277,116.337515,0,254,39748.5466898148,2008-10-27,13:07:14
39.926275,116.337515,0,254,39748.5467476852,2008-10-27,13:07:19
39.926275,116.337515,0,254,39748.5467824074,2008-10-27,13:07:22
39.926272,116.337517,0,254,39748.5468055556,2008-10-27,13:07:24
39.926253,116.337565,0,254,39748.5468634259,2008-10-27,13:07:29
39.926257,116.337589,0,255,39748.5469212963,2008-10-27,13:07:34
39.926261,116.337589,0,255,39748.5469791667,2008-10-27,13:07:39
39.926264,116.337589,0,255,39748.547037037,2008-10-27,13:07:44
39.926264,116.337589,0,255,39748.5470717593,2008-10-27,13:07:47
39.926259,116.337587,0,255,39748.5470949074,2008-10-27,13:07:49
39.92625,116.337587,0,255,39748.5471527778,2008-10-27,13:07:54
39.926252,116.337587,0,255,39748.5472106481,2008-10-27,13:07:59
39.926247,116.337586,0,255,39748.5472685185,2008-10-27,13:08:04
39.926247,116.337586,0,255,39748.5473032407,2008-10-27,13:08:07
39.926239,116.337585,0,255,39748.5473263889,2008-10-27,13:08:09
39.926221,116.337571,0,256,39748.5473842593,2008-10-27,13:08:14
39.92621,116.337591,0,258,39748.5474421296,2008-10-27,13:08:19
39.92621,116.337591,0,258,39748.5474768518,2008-10-27,13:08:22
39.926206,116.337587,0,260,39748.5475,2008-10-27,13:08:24
39.926197,116.337587,0,261,39748.5475578704,2008-10-27,13:08:29
39.926187,116.337587,0,261,39748.5476157407,2008-10-27,13:08:34
39.926181,116.337586,0,261,39748.5476736111,2008-10-27,13:08:39
39.926176,116.337585,0,261,39748.5477314815,2008-10-27,13:08:44
39.926173,116.337585,0,261,39748.5477893518,2008-10-27,13:08:49
39.926173,116.337585,0,261,39748.5478240741,2008-10-27,13:08:52
39.926177,116.337588,0,261,39748.5478472222,2008-10-27,13:08:54
39.926187,116.33759,0,260,39748.5479050926,2008-10-27,13:08:59
39.926187,116.33759,0,260,39748.5479398148,2008-10-27,13:09:02
39.926192,116.337592,0,260,39748.547962963,2008-10-27,13:09:04
39.926208,116.33761,0,262,39748.5480208333,2008-10-27,13:09:09
39.926227,116.337609,0,262,39748.5480787037,2008-10-27,13:09:14
39.926231,116.337634,0,265,39748.5481365741,2008-10-27,13:09:19
39.926235,116.337634,0,266,39748.5481944444,2008-10-27,13:09:24
39.926238,116.337635,0,266,39748.5482523148,2008-10-27,13:09:29
39.926231,116.337636,0,266,39748.5483101852,2008-10-27,13:09:34
39.92623,116.337637,0,267,39748.5483680556,2008-10-27,13:09:39
39.926228,116.337637,0,267,39748.5484259259,2008-10-27,13:09:44
39.926228,116.337636,0,267,39748.5484837963,2008-10-27,13:09:49
39.926235,116.337633,0,267,39748.5485416667,2008-10-27,13:09:54
39.926242,116.337629,0,267,39748.548599537,2008-10-27,13:09:59
39.926241,116.337625,0,267,39748.5486574074,2008-10-27,13:10:04
39.926238,116.337622,0,267,39748.5487152778,2008-10-27,13:10:09
39.926232,116.33762,0,267,39748.5487731481,2008-10-27,13:10:14
39.926232,116.337619,0,267,39748.5488310185,2008-10-27,13:10:19
39.926232,116.337619,0,267,39748.5488657407,2008-10-27,13:10:22
39.926239,116.337618,0,267,39748.5488888889,2008-10-27,13:10:24
39.926248,116.337618,0,267,39748.5489467593,2008-10-27,13:10:29
39.926248,116.337618,0,267,39748.5489814815,2008-10-27,13:10:32
39.926247,116.337625,0,267,39748.5490046296,2008-10-27,13:10:34
39.926247,116.3377,0,265,39748.5490625,2008-10-27,13:10:39
39.926253,116.337787,0,263,39748.5491203704,2008-10-27,13:10:44
39.926267,116.337841,0,263,39748.5491782407,2008-10-27,13:10:49
39.926267,116.337841,0,263,39748.549212963,2008-10-27,13:10:52
39.926265,116.337844,0,264,39748.5492361111,2008-10-27,13:10:54
39.926252,116.33783,0,265,39748.5492939815,2008-10-27,13:10:59
39.926252,116.33783,0,265,39748.5493287037,2008-10-27,13:11:02
39.926252,116.337829,0,265,39748.5493518518,2008-10-27,13:11:04
39.926262,116.337804,0,265,39748.5494097222,2008-10-27,13:11:09
39.926275,116.337722,0,266,39748.5494675926,2008-10-27,13:11:14
39.926252,116.337661,0,266,39748.549525463,2008-10-27,13:11:19
39.926262,116.3376,0,265,39748.5495833333,2008-10-27,13:11:24
39.926293,116.337537,0,265,39748.5496412037,2008-10-27,13:11:29
39.926301,116.337484,0,266,39748.5496990741,2008-10-27,13:11:34
39.926273,116.337477,0,267,39748.5497569444,2008-10-27,13:11:39
39.926264,116.337475,0,267,39748.5498148148,2008-10-27,13:11:44
39.926274,116.337472,0,267,39748.5498726852,2008-10-27,13:11:49
39.926255,116.3375,0,267,39748.5499305556,2008-10-27,13:11:54
39.926257,116.337514,0,267,39748.5499884259,2008-10-27,13:11:59
39.926258,116.337529,0,267,39748.5500462963,2008-10-27,13:12:04
39.926258,116.337531,0,267,39748.5501041667,2008-10-27,13:12:09
39.926252,116.337534,0,267,39748.550162037,2008-10-27,13:12:14
39.926244,116.337537,0,267,39748.5502199074,2008-10-27,13:12:19
39.926248,116.337539,0,267,39748.5502777778,2008-10-27,13:12:24
39.926252,116.337541,0,267,39748.5503356481,2008-10-27,13:12:29
39.926249,116.337542,0,267,39748.5503935185,2008-10-27,13:12:34
39.92625,116.337543,0,267,39748.5504513889,2008-10-27,13:12:39
39.926253,116.337543,0,267,39748.5505092593,2008-10-27,13:12:44
39.926252,116.337543,0,267,39748.5505671296,2008-10-27,13:12:49
39.926252,116.337542,0,267,39748.550625,2008-10-27,13:12:54
39.926245,116.337541,0,267,39748.5506828704,2008-10-27,13:12:59
39.926239,116.337541,0,267,39748.5507407407,2008-10-27,13:13:04
39.926236,116.337541,0,267,39748.5507986111,2008-10-27,13:13:09
39.926237,116.337543,0,267,39748.5508564815,2008-10-27,13:13:14
39.926238,116.337545,0,267,39748.5509143519,2008-10-27,13:13:19
39.926233,116.337546,0,267,39748.5509722222,2008-10-27,13:13:24
39.926234,116.337546,0,267,39748.5510300926,2008-10-27,13:13:29
39.926234,116.337547,0,267,39748.551087963,2008-10-27,13:13:34
39.92624,116.337548,0,267,39748.5511458333,2008-10-27,13:13:39
39.926248,116.337546,0,268,39748.5512037037,2008-10-27,13:13:44
39.926248,116.337546,0,268,39748.5512384259,2008-10-27,13:13:47
39.926253,116.337545,0,268,39748.5512615741,2008-10-27,13:13:49
39.926264,116.337553,0,268,39748.5513194444,2008-10-27,13:13:54
39.926256,116.337535,0,270,39748.5513773148,2008-10-27,13:13:59
39.926268,116.337511,0,271,39748.5514351852,2008-10-27,13:14:04
39.926261,116.33751,0,279,39748.5514930556,2008-10-27,13:14:09
39.92626,116.337511,0,283,39748.5515509259,2008-10-27,13:14:14
39.92626,116.337511,0,283,39748.5515856481,2008-10-27,13:14:17
39.926262,116.337503,0,287,39748.5516087963,2008-10-27,13:14:19
39.926299,116.337562,0,298,39748.5516666667,2008-10-27,13:14:24
39.92633,116.337611,0,312,39748.551724537,2008-10-27,13:14:29
39.926348,116.337727,0,316,39748.5517708333,2008-10-27,13:14:33
39.926355,116.337788,0,316,39748.5518287037,2008-10-27,13:14:38
39.926357,116.337788,0,317,39748.5518865741,2008-10-27,13:14:43
39.926359,116.337792,0,318,39748.5519444444,2008-10-27,13:14:48
39.926359,116.337792,0,318,39748.5519791667,2008-10-27,13:14:51
39.926361,116.337795,0,318,39748.5520023148,2008-10-27,13:14:53
39.926314,116.337782,0,310,39748.5520601852,2008-10-27,13:14:58
39.926314,116.337792,0,310,39748.5521180556,2008-10-27,13:15:03
39.926308,116.337793,0,310,39748.5521759259,2008-10-27,13:15:08
39.926315,116.337794,0,310,39748.5522337963,2008-10-27,13:15:13
39.926316,116.337794,0,310,39748.5522916667,2008-10-27,13:15:18
39.926312,116.337793,0,310,39748.552349537,2008-10-27,13:15:23
39.926315,116.337792,0,310,39748.5524074074,2008-10-27,13:15:28
39.92631,116.337792,0,310,39748.5524652778,2008-10-27,13:15:33
39.926308,116.33779,0,310,39748.5525231481,2008-10-27,13:15:38
39.926313,116.337791,0,310,39748.5525810185,2008-10-27,13:15:43
39.926313,116.337791,0,310,39748.5526157407,2008-10-27,13:15:46
39.926309,116.337794,0,310,39748.5526388889,2008-10-27,13:15:48
39.926299,116.337797,0,310,39748.5526967593,2008-10-27,13:15:53
39.926272,116.337783,0,310,39748.5527546296,2008-10-27,13:15:58
39.926274,116.337776,0,311,39748.5528125,2008-10-27,13:16:03
39.926274,116.337776,0,311,39748.5528472222,2008-10-27,13:16:06
39.92627,116.337778,0,311,39748.5528703704,2008-10-27,13:16:08
39.926261,116.33778,0,311,39748.5529282407,2008-10-27,13:16:13
39.926268,116.337764,0,310,39748.5529861111,2008-10-27,13:16:18
39.926283,116.337785,0,312,39748.5530439815,2008-10-27,13:16:23
39.926296,116.337806,0,311,39748.5531018519,2008-10-27,13:16:28
39.926296,116.337785,0,313,39748.5531597222,2008-10-27,13:16:33
39.926301,116.337784,0,318,39748.5532175926,2008-10-27,13:16:38
39.926301,116.337784,0,320,39748.553275463,2008-10-27,13:16:43
39.926305,116.337784,0,321,39748.5533333333,2008-10-27,13:16:48
39.926303,116.337786,0,322,39748.5533912037,2008-10-27,13:16:53
39.926307,116.337786,0,322,39748.5534490741,2008-10-27,13:16:58
39.926307,116.337786,0,322,39748.5534837963,2008-10-27,13:17:01
39.92631,116.337788,0,322,39748.5535069444,2008-10-27,13:17:03
39.926315,116.337802,0,322,39748.5535648148,2008-10-27,13:17:08
39.926322,116.337876,0,324,39748.5536226852,2008-10-27,13:17:13
39.926322,116.337876,0,324,39748.5536574074,2008-10-27,13:17:16
39.926325,116.337878,0,323,39748.5536805556,2008-10-27,13:17:18
39.926334,116.33788,0,324,39748.5537384259,2008-10-27,13:17:23
39.926344,116.337966,0,326,39748.5537962963,2008-10-27,13:17:28
39.926353,116.338017,0,332,39748.5538541667,2008-10-27,13:17:33
39.926371,116.338038,0,338,39748.553912037,2008-10-27,13:17:38
39.926358,116.33801,0,343,39748.5539699074,2008-10-27,13:17:43
39.92636,116.338007,0,343,39748.5540277778,2008-10-27,13:17:48
39.926362,116.338003,0,343,39748.5540856481,2008-10-27,13:17:53
39.926362,116.338003,0,343,39748.5541203704,2008-10-27,13:17:56
39.926359,116.338002,0,346,39748.5541435185,2008-10-27,13:17:58
39.926364,116.337991,0,352,39748.5542013889,2008-10-27,13:18:03
39.926347,116.337974,0,354,39748.5542592593,2008-10-27,13:18:08
39.926345,116.337969,0,354,39748.5543171296,2008-10-27,13:18:13
39.926351,116.33797,0,354,39748.554375,2008-10-27,13:18:18
39.926356,116.337971,0,354,39748.5544328704,2008-10-27,13:18:23
39.926355,116.337973,0,353,39748.5544907407,2008-10-27,13:18:28
39.92636,116.337974,0,353,39748.5545486111,2008-10-27,13:18:33
39.926362,116.337973,0,353,39748.5546064815,2008-10-27,13:18:38
39.926357,116.337974,0,353,39748.5546643519,2008-10-27,13:18:43
39.926357,116.337974,0,353,39748.5546990741,2008-10-27,13:18:46
39.926351,116.337975,0,353,39748.5547222222,2008-10-27,13:18:48
39.926361,116.337975,0,353,39748.5547800926,2008-10-27,13:18:53
39.92635,116.337972,0,356,39748.554837963,2008-10-27,13:18:58
39.926366,116.337936,0,358,39748.5548958333,2008-10-27,13:19:03
39.926391,116.337896,0,362,39748.5549537037,2008-10-27,13:19:08
39.926385,116.337945,0,362,39748.5550115741,2008-10-27,13:19:13
39.926414,116.337972,0,363,39748.5550694444,2008-10-27,13:19:18
39.926429,116.337935,0,364,39748.5551273148,2008-10-27,13:19:23
39.926432,116.33797,0,365,39748.5551851852,2008-10-27,13:19:28
39.926431,116.337999,0,368,39748.5552430556,2008-10-27,13:19:33
39.926441,116.338044,0,368,39748.5553009259,2008-10-27,13:19:38
39.926441,116.338096,0,366,39748.5553587963,2008-10-27,13:19:43
39.926486,116.338113,0,366,39748.5554166667,2008-10-27,13:19:48
39.926508,116.338119,0,366,39748.555474537,2008-10-27,13:19:53
39.926524,116.338119,0,369,39748.5555324074,2008-10-27,13:19:58
39.926508,116.338111,0,369,39748.5555902778,2008-10-27,13:20:03
39.926473,116.338115,0,368,39748.5556481481,2008-10-27,13:20:08
39.926442,116.338123,0,370,39748.5557060185,2008-10-27,13:20:13
39.926407,116.338071,0,370,39748.5557638889,2008-10-27,13:20:18
39.926378,116.338055,0,370,39748.5558217593,2008-10-27,13:20:23
39.926345,116.338013,0,373,39748.5558796296,2008-10-27,13:20:28
39.92635,116.338018,0,377,39748.5559375,2008-10-27,13:20:33
39.92635,116.338018,0,377,39748.5559722222,2008-10-27,13:20:36
39.926355,116.338018,0,377,39748.5559953704,2008-10-27,13:20:38
39.926346,116.338028,0,377,39748.5560532407,2008-10-27,13:20:43
39.926391,116.33804,0,378,39748.5561111111,2008-10-27,13:20:48
39.9264,116.338059,0,378,39748.5561689815,2008-10-27,13:20:53
39.926402,116.338046,0,377,39748.5562268518,2008-10-27,13:20:58
39.926401,116.338049,0,376,39748.5562847222,2008-10-27,13:21:03
39.926401,116.338049,0,376,39748.5563194444,2008-10-27,13:21:06
39.926403,116.338052,0,376,39748.5563425926,2008-10-27,13:21:08
39.92641,116.338064,0,377,39748.556400463,2008-10-27,13:21:13
39.926343,116.337833,0,346,39748.5600462963,2008-10-27,13:26:28
39.926355,116.337708,0,345,39748.5600925926,2008-10-27,13:26:32
39.926358,116.337554,0,342,39748.5601388889,2008-10-27,13:26:36
39.926368,116.337514,0,335,39748.5601967593,2008-10-27,13:26:41
39.926376,116.33747,0,319,39748.5602546296,2008-10-27,13:26:46
39.926404,116.337419,0,297,39748.5603125,2008-10-27,13:26:51
39.926379,116.337377,0,271,39748.5603703704,2008-10-27,13:26:56
39.926333,116.337386,0,244,39748.5604282407,2008-10-27,13:27:01
39.926284,116.33733,0,227,39748.5604861111,2008-10-27,13:27:06
39.92628,116.337319,0,218,39748.5605439815,2008-10-27,13:27:11
39.926278,116.337305,0,216,39748.5606018519,2008-10-27,13:27:16
39.926272,116.337353,0,211,39748.5606597222,2008-10-27,13:27:21
39.926255,116.337362,0,207,39748.5607175926,2008-10-27,13:27:26
39.926249,116.337339,0,204,39748.560775463,2008-10-27,13:27:31
39.926256,116.337302,0,205,39748.5608333333,2008-10-27,13:27:36
39.926238,116.337242,0,205,39748.5608912037,2008-10-27,13:27:41
39.926189,116.337239,0,211,39748.5609490741,2008-10-27,13:27:46
39.926195,116.337174,0,212,39748.5610069444,2008-10-27,13:27:51
39.926202,116.337127,0,209,39748.5610648148,2008-10-27,13:27:56
39.926202,116.337127,0,209,39748.561099537,2008-10-27,13:27:59
39.9262,116.337129,0,207,39748.5611226852,2008-10-27,13:28:01
39.926174,116.337091,0,202,39748.5611805556,2008-10-27,13:28:06
39.926168,116.337074,0,201,39748.5612384259,2008-10-27,13:28:11
39.926168,116.337074,0,201,39748.5612731481,2008-10-27,13:28:14
39.926168,116.337067,0,202,39748.5612962963,2008-10-27,13:28:16
39.926196,116.337053,0,204,39748.5613541667,2008-10-27,13:28:21
39.926188,116.337007,0,204,39748.561412037,2008-10-27,13:28:26
39.92617,116.336995,0,202,39748.5614699074,2008-10-27,13:28:31
39.926172,116.336995,0,202,39748.5615277778,2008-10-27,13:28:36
39.926172,116.336995,0,202,39748.5615625,2008-10-27,13:28:39
39.926178,116.336994,0,201,39748.5615856481,2008-10-27,13:28:41
39.92615,116.337041,0,198,39748.5616435185,2008-10-27,13:28:46
39.926139,116.337111,0,196,39748.5617013889,2008-10-27,13:28:51
39.926148,116.337145,0,190,39748.5617592593,2008-10-27,13:28:56
39.926155,116.337156,0,188,39748.5618171296,2008-10-27,13:29:01
39.926158,116.337155,0,188,39748.561875,2008-10-27,13:29:06
39.926158,116.337155,0,188,39748.5619097222,2008-10-27,13:29:09
39.926162,116.337155,0,188,39748.5619328704,2008-10-27,13:29:11
39.926178,116.337091,0,186,39748.5619907407,2008-10-27,13:29:16
39.926188,116.337143,0,189,39748.5620486111,2008-10-27,13:29:21
39.92619,116.337144,0,189,39748.5621064815,2008-10-27,13:29:26
39.92619,116.337144,0,189,39748.5621412037,2008-10-27,13:29:29
39.926191,116.337141,0,190,39748.5621643519,2008-10-27,13:29:31
39.926167,116.337165,0,192,39748.5622222222,2008-10-27,13:29:36
39.926149,116.337164,0,194,39748.5622800926,2008-10-27,13:29:41
39.926149,116.337164,0,194,39748.5623148148,2008-10-27,13:29:44
39.92615,116.337162,0,195,39748.562337963,2008-10-27,13:29:46
39.926157,116.337201,0,191,39748.5623958333,2008-10-27,13:29:51
39.926157,116.337201,0,191,39748.5624305556,2008-10-27,13:29:54
39.926162,116.337199,0,189,39748.5624537037,2008-10-27,13:29:56
39.926201,116.337255,0,192,39748.5625115741,2008-10-27,13:30:01
39.926201,116.337255,0,192,39748.5625462963,2008-10-27,13:30:04
39.926208,116.337261,0,190,39748.5625694444,2008-10-27,13:30:06
39.926209,116.337205,0,190,39748.5626273148,2008-10-27,13:30:11
39.926199,116.337178,0,190,39748.5626851852,2008-10-27,13:30:16
39.926202,116.337177,0,190,39748.5627430556,2008-10-27,13:30:21
39.926202,116.337177,0,190,39748.5627777778,2008-10-27,13:30:24
39.926206,116.337176,0,190,39748.5628009259,2008-10-27,13:30:26
39.926212,116.337163,0,189,39748.5628587963,2008-10-27,13:30:31
39.926183,116.337104,0,184,39748.5629166667,2008-10-27,13:30:36
39.926183,116.337104,0,184,39748.5629513889,2008-10-27,13:30:39
39.926191,116.337102,0,184,39748.562974537,2008-10-27,13:30:41
39.926197,116.337093,0,182,39748.5630324074,2008-10-27,13:30:46
39.926197,116.337093,0,182,39748.5630671296,2008-10-27,13:30:49
39.926201,116.337089,0,180,39748.5630902778,2008-10-27,13:30:51
39.926193,116.337105,0,181,39748.5631481481,2008-10-27,13:30:56
39.926183,116.33711,0,182,39748.5632060185,2008-10-27,13:31:01
39.926179,116.33711,0,181,39748.5632638889,2008-10-27,13:31:06
39.926185,116.337107,0,181,39748.5633217593,2008-10-27,13:31:11
39.926183,116.337105,0,181,39748.5633796296,2008-10-27,13:31:16
39.926183,116.337105,0,181,39748.5634143518,2008-10-27,13:31:19
39.926186,116.337103,0,181,39748.5634375,2008-10-27,13:31:21
39.926189,116.337088,0,177,39748.5634953704,2008-10-27,13:31:26
39.926272,116.336774,0,109,39748.5695717593,2008-10-27,13:40:11
39.926314,116.336672,0,102,39748.5696180556,2008-10-27,13:40:15
39.926311,116.336604,0,95,39748.5696759259,2008-10-27,13:40:20
39.926268,116.336595,0,92,39748.5697337963,2008-10-27,13:40:25
39.926228,116.336568,0,88,39748.5697916667,2008-10-27,13:40:30
39.926192,116.336541,0,82,39748.569849537,2008-10-27,13:40:35
39.926173,116.336486,0,76,39748.5699074074,2008-10-27,13:40:40
39.926161,116.336465,0,65,39748.5699652778,2008-10-27,13:40:45
39.926168,116.33644,0,58,39748.5700231481,2008-10-27,13:40:50
39.926153,116.336432,0,55,39748.5700810185,2008-10-27,13:40:55
39.926181,116.336442,0,50,39748.5701388889,2008-10-27,13:41:00
39.926164,116.336476,0,50,39748.5701967593,2008-10-27,13:41:05
39.926149,116.336486,0,53,39748.5702546296,2008-10-27,13:41:10
39.926149,116.336486,0,53,39748.5702893519,2008-10-27,13:41:13
39.926141,116.336492,0,48,39748.5703125,2008-10-27,13:41:15
39.926105,116.33651,0,52,39748.5703703704,2008-10-27,13:41:20
39.926096,116.336494,0,59,39748.5704282407,2008-10-27,13:41:25
39.926095,116.336481,0,64,39748.5704861111,2008-10-27,13:41:30
39.926106,116.336476,0,65,39748.5705439815,2008-10-27,13:41:35
39.926111,116.336487,0,70,39748.5706018518,2008-10-27,13:41:40
39.926099,116.336507,0,67,39748.5706597222,2008-10-27,13:41:45
39.926122,116.336513,0,63,39748.5707175926,2008-10-27,13:41:50
39.926144,116.336543,0,66,39748.570775463,2008-10-27,13:41:55
39.926167,116.336591,0,70,39748.5708333333,2008-10-27,13:42:00
39.92616,116.336644,0,71,39748.5708912037,2008-10-27,13:42:05
39.926131,116.336643,0,75,39748.5709490741,2008-10-27,13:42:10
39.926134,116.336652,0,74,39748.5710069444,2008-10-27,13:42:15
39.926134,116.336652,0,74,39748.5710416667,2008-10-27,13:42:18
39.926139,116.33665,0,73,39748.5710648148,2008-10-27,13:42:20
39.926148,116.336634,0,75,39748.5711226852,2008-10-27,13:42:25
39.926143,116.336669,0,78,39748.5711805556,2008-10-27,13:42:30
39.926147,116.336682,0,77,39748.5712384259,2008-10-27,13:42:35
39.926153,116.336682,0,78,39748.5712962963,2008-10-27,13:42:40
39.926158,116.336682,0,79,39748.5713541667,2008-10-27,13:42:45
39.926161,116.336682,0,80,39748.571412037,2008-10-27,13:42:50
39.926162,116.336681,0,81,39748.5714699074,2008-10-27,13:42:55
39.926162,116.336681,0,81,39748.5715046296,2008-10-27,13:42:58
39.926167,116.336681,0,82,39748.5715277778,2008-10-27,13:43:00
39.926176,116.33668,0,83,39748.5715856481,2008-10-27,13:43:05
39.926186,116.336678,0,86,39748.5716435185,2008-10-27,13:43:10
39.926186,116.336678,0,86,39748.5716782407,2008-10-27,13:43:13
39.926192,116.336677,0,89,39748.5717013889,2008-10-27,13:43:15
39.926201,116.336675,0,93,39748.5717592593,2008-10-27,13:43:20
39.926201,116.336675,0,93,39748.5717939815,2008-10-27,13:43:23
39.926194,116.336673,0,96,39748.5718171296,2008-10-27,13:43:25
39.926213,116.336663,0,100,39748.571875,2008-10-27,13:43:30
39.926229,116.336694,0,109,39748.5719328704,2008-10-27,13:43:35
39.926235,116.336654,0,113,39748.5719907407,2008-10-27,13:43:40
39.92626,116.336685,0,113,39748.5720486111,2008-10-27,13:43:45
39.92626,116.336685,0,113,39748.5720833333,2008-10-27,13:43:48
39.926262,116.336685,0,116,39748.5721064815,2008-10-27,13:43:50
39.926237,116.33674,0,121,39748.5721643518,2008-10-27,13:43:55
39.926193,116.336824,0,126,39748.5722222222,2008-10-27,13:44:00
39.926166,116.336921,0,132,39748.5722800926,2008-10-27,13:44:05
39.926132,116.337002,0,141,39748.572337963,2008-10-27,13:44:10
39.92611,116.337046,0,151,39748.5723958333,2008-10-27,13:44:15
39.926138,116.337062,0,167,39748.5724537037,2008-10-27,13:44:20
39.9262,116.33712,0,180,39748.5725115741,2008-10-27,13:44:25
39.926261,116.337105,0,191,39748.5725694444,2008-10-27,13:44:30
39.926324,116.33707,0,204,39748.5726273148,2008-10-27,13:44:35
39.926344,116.337025,0,209,39748.5726851852,2008-10-27,13:44:40
39.926342,116.337062,0,215,39748.5727430556,2008-10-27,13:44:45
39.926342,116.337062,0,215,39748.5727777778,2008-10-27,13:44:48
39.926346,116.337065,0,222,39748.5728009259,2008-10-27,13:44:50
39.92634,116.337147,0,221,39748.5728587963,2008-10-27,13:44:55
39.92636,116.337155,0,218,39748.5729166667,2008-10-27,13:45:00
39.926413,116.337098,0,219,39748.572974537,2008-10-27,13:45:05
39.926427,116.337058,0,214,39748.5730324074,2008-10-27,13:45:10
39.926413,116.337023,0,207,39748.5730902778,2008-10-27,13:45:15
39.926401,116.336949,0,201,39748.5731481481,2008-10-27,13:45:20
39.926399,116.336904,0,192,39748.5732060185,2008-10-27,13:45:25
39.926354,116.336856,0,188,39748.5732638889,2008-10-27,13:45:30
39.926327,116.336891,0,190,39748.5733217593,2008-10-27,13:45:35
39.926327,116.336891,0,190,39748.5733564815,2008-10-27,13:45:38
39.926324,116.336895,0,189,39748.5733796296,2008-10-27,13:45:40
39.926295,116.336981,0,190,39748.5734375,2008-10-27,13:45:45
39.926248,116.337028,0,191,39748.5734953704,2008-10-27,13:45:50
39.926245,116.337028,0,191,39748.5735532407,2008-10-27,13:45:55
39.92625,116.337026,0,191,39748.5736111111,2008-10-27,13:46:00
39.926258,116.337025,0,190,39748.5736689815,2008-10-27,13:46:05
39.926262,116.337023,0,190,39748.5737268519,2008-10-27,13:46:10
39.926267,116.33702,0,189,39748.5737847222,2008-10-27,13:46:15
39.926271,116.337018,0,189,39748.5738425926,2008-10-27,13:46:20
39.926267,116.337017,0,189,39748.573900463,2008-10-27,13:46:25
39.926267,116.337017,0,189,39748.5739351852,2008-10-27,13:46:28
39.926259,116.337018,0,189,39748.5739583333,2008-10-27,13:46:30
39.92625,116.337018,0,189,39748.5740162037,2008-10-27,13:46:35
39.926226,116.337041,0,190,39748.5740740741,2008-10-27,13:46:40
39.926224,116.337041,0,190,39748.5741319444,2008-10-27,13:46:45
39.926229,116.337041,0,190,39748.5741898148,2008-10-27,13:46:50
39.926228,116.337041,0,191,39748.5742476852,2008-10-27,13:46:55
39.926227,116.337041,0,191,39748.5743055556,2008-10-27,13:47:00
39.926228,116.337041,0,191,39748.5743634259,2008-10-27,13:47:05
39.926236,116.337041,0,191,39748.5744212963,2008-10-27,13:47:10
39.926241,116.337042,0,192,39748.5744791667,2008-10-27,13:47:15
39.926242,116.337042,0,193,39748.574537037,2008-10-27,13:47:20
39.926239,116.337043,0,194,39748.5745949074,2008-10-27,13:47:25
39.926236,116.337044,0,194,39748.5746527778,2008-10-27,13:47:30
39.926236,116.337044,0,194,39748.5746875,2008-10-27,13:47:33
39.926234,116.337044,0,195,39748.5747106481,2008-10-27,13:47:35
39.926225,116.337045,0,195,39748.5747685185,2008-10-27,13:47:40
39.926211,116.337069,0,196,39748.5748263889,2008-10-27,13:47:45
39.926215,116.337126,0,199,39748.5748842593,2008-10-27,13:47:50
39.926217,116.337127,0,199,39748.5749421296,2008-10-27,13:47:55
39.926217,116.337127,0,199,39748.5749768519,2008-10-27,13:47:58
39.926214,116.33713,0,199,39748.575,2008-10-27,13:48:00
39.926205,116.337133,0,200,39748.5750578704,2008-10-27,13:48:05
39.926199,116.337134,0,200,39748.5751157407,2008-10-27,13:48:10
39.926195,116.337134,0,200,39748.5751736111,2008-10-27,13:48:15
39.926194,116.337134,0,200,39748.5752314815,2008-10-27,13:48:20
39.926194,116.337134,0,200,39748.5752662037,2008-10-27,13:48:23
39.926192,116.337134,0,200,39748.5752893519,2008-10-27,13:48:25
39.926182,116.337134,0,200,39748.5753472222,2008-10-27,13:48:30
39.926182,116.337134,0,200,39748.5753819444,2008-10-27,13:48:33
39.926182,116.337135,0,200,39748.5754050926,2008-10-27,13:48:35
39.926194,116.337184,0,204,39748.575462963,2008-10-27,13:48:40
39.926219,116.33727,0,205,39748.5755208333,2008-10-27,13:48:45
39.926246,116.337317,0,205,39748.5755787037,2008-10-27,13:48:50
39.92627,116.33735,0,206,39748.5756365741,2008-10-27,13:48:55
39.926244,116.337397,0,207,39748.5756944444,2008-10-27,13:49:00
39.926162,116.337729,0,246,39748.6033564815,2008-10-27,14:28:50
39.926145,116.337725,0,246,39748.6034143518,2008-10-27,14:28:55
39.926124,116.337765,0,244,39748.6034722222,2008-10-27,14:29:00
39.92612,116.337766,0,244,39748.6035300926,2008-10-27,14:29:05
39.926115,116.337765,0,244,39748.603587963,2008-10-27,14:29:10
39.926108,116.337763,0,244,39748.6036458333,2008-10-27,14:29:15
39.926102,116.337764,0,244,39748.6037037037,2008-10-27,14:29:20
39.926103,116.337763,0,244,39748.6037615741,2008-10-27,14:29:25
39.926106,116.337763,0,244,39748.6038194444,2008-10-27,14:29:30
39.926107,116.337763,0,243,39748.6038773148,2008-10-27,14:29:35
39.926099,116.337763,0,243,39748.6039351852,2008-10-27,14:29:40
39.926099,116.337763,0,243,39748.6039699074,2008-10-27,14:29:43
39.926091,116.337762,0,243,39748.6039930556,2008-10-27,14:29:45
39.92608,116.337761,0,243,39748.6040509259,2008-10-27,14:29:50
39.926052,116.337671,0,243,39748.6041087963,2008-10-27,14:29:55
39.926043,116.33767,0,243,39748.6041666667,2008-10-27,14:30:00
39.926043,116.33767,0,243,39748.6042013889,2008-10-27,14:30:03
39.926036,116.337667,0,243,39748.604224537,2008-10-27,14:30:05
39.926038,116.337585,0,243,39748.6042824074,2008-10-27,14:30:10
39.926038,116.337585,0,243,39748.6043171296,2008-10-27,14:30:13
39.926046,116.337583,0,243,39748.6043402778,2008-10-27,14:30:15
39.926104,116.337568,0,242,39748.6044560185,2008-10-27,14:30:25
39.926141,116.337577,0,241,39748.6045138889,2008-10-27,14:30:30
39.926146,116.337623,0,238,39748.6045717593,2008-10-27,14:30:35
39.926161,116.337623,0,237,39748.6046296296,2008-10-27,14:30:40
39.92615,116.337665,0,236,39748.6046875,2008-10-27,14:30:45
39.926156,116.337645,0,235,39748.6047453704,2008-10-27,14:30:50
39.926149,116.337604,0,235,39748.6048032407,2008-10-27,14:30:55
39.926155,116.337604,0,236,39748.6048611111,2008-10-27,14:31:00
39.92616,116.337604,0,237,39748.6049189815,2008-10-27,14:31:05
39.926164,116.337604,0,238,39748.6049768519,2008-10-27,14:31:10
39.926171,116.337603,0,238,39748.6050347222,2008-10-27,14:31:15
39.926177,116.337601,0,239,39748.6050925926,2008-10-27,14:31:20
39.926183,116.3376,0,241,39748.605150463,2008-10-27,14:31:25
39.926184,116.337601,0,241,39748.6052083333,2008-10-27,14:31:30
39.926177,116.337603,0,241,39748.6052662037,2008-10-27,14:31:35
39.926171,116.337605,0,241,39748.6053240741,2008-10-27,14:31:40
39.926171,116.337605,0,241,39748.6053587963,2008-10-27,14:31:43
39.926172,116.337608,0,239,39748.6053819444,2008-10-27,14:31:45
39.926191,116.337659,0,235,39748.6054398148,2008-10-27,14:31:50
39.926189,116.337677,0,234,39748.6054976852,2008-10-27,14:31:55
39.926192,116.33768,0,234,39748.6055555556,2008-10-27,14:32:00
39.926192,116.33768,0,234,39748.6055902778,2008-10-27,14:32:03
39.926191,116.337681,0,233,39748.6056134259,2008-10-27,14:32:05
39.926182,116.337682,0,233,39748.6056712963,2008-10-27,14:32:10
39.926182,116.337682,0,233,39748.6057060185,2008-10-27,14:32:13
39.926178,116.337679,0,236,39748.6057291667,2008-10-27,14:32:15
39.926159,116.33766,0,236,39748.605787037,2008-10-27,14:32:20
39.926159,116.337641,0,236,39748.6058449074,2008-10-27,14:32:25
39.926162,116.337704,0,235,39748.6059027778,2008-10-27,14:32:30
39.926152,116.33773,0,234,39748.6059606481,2008-10-27,14:32:35
39.926161,116.337729,0,234,39748.6060185185,2008-10-27,14:32:40
39.926176,116.337704,0,235,39748.6060763889,2008-10-27,14:32:45
39.926234,116.337633,0,239,39748.6061921296,2008-10-27,14:32:55
39.926252,116.337644,0,238,39748.6063078704,2008-10-27,14:33:05
39.92625,116.337657,0,239,39748.6063657407,2008-10-27,14:33:10
39.926253,116.337657,0,239,39748.6064236111,2008-10-27,14:33:15
39.926246,116.337658,0,239,39748.6064814815,2008-10-27,14:33:20
39.926239,116.337661,0,239,39748.6065393519,2008-10-27,14:33:25
39.92624,116.337662,0,239,39748.6065972222,2008-10-27,14:33:30
39.92624,116.337662,0,239,39748.6066319444,2008-10-27,14:33:33
39.926245,116.337665,0,239,39748.6066550926,2008-10-27,14:33:35
39.926241,116.337676,0,239,39748.606712963,2008-10-27,14:33:40
39.926244,116.337676,0,239,39748.6067708333,2008-10-27,14:33:45
39.926243,116.337677,0,240,39748.6068287037,2008-10-27,14:33:50
39.926243,116.337677,0,240,39748.6068634259,2008-10-27,14:33:53
39.926235,116.337677,0,240,39748.6068865741,2008-10-27,14:33:55
39.926219,116.337603,0,240,39748.6069444444,2008-10-27,14:34:00
39.926243,116.337575,0,241,39748.6070023148,2008-10-27,14:34:05
39.926245,116.337573,0,241,39748.6070601852,2008-10-27,14:34:10
39.926245,116.337573,0,241,39748.6070949074,2008-10-27,14:34:13
39.92624,116.337571,0,241,39748.6071180556,2008-10-27,14:34:15
39.926227,116.337598,0,241,39748.6071759259,2008-10-27,14:34:20
39.926226,116.337675,0,239,39748.6072337963,2008-10-27,14:34:25
39.926221,116.33768,0,238,39748.6072916667,2008-10-27,14:34:30
39.926221,116.33768,0,238,39748.6073263889,2008-10-27,14:34:33
39.926227,116.337686,0,239,39748.607349537,2008-10-27,14:34:35
39.926207,116.338025,0,241,39748.6074652778,2008-10-27,14:34:45
39.926207,116.338025,0,241,39748.6075,2008-10-27,14:34:48
39.92621,116.338022,0,241,39748.6075231481,2008-10-27,14:34:50
39.926149,116.33768,0,241,39748.6075810185,2008-10-27,14:34:55
39.926178,116.337583,0,238,39748.6076388889,2008-10-27,14:35:00
39.926174,116.337582,0,238,39748.6076967593,2008-10-27,14:35:05
39.926178,116.337582,0,238,39748.6077546296,2008-10-27,14:35:10
39.926181,116.337582,0,238,39748.6078125,2008-10-27,14:35:15
39.926181,116.337582,0,238,39748.6078472222,2008-10-27,14:35:18
39.926189,116.337584,0,237,39748.6078703704,2008-10-27,14:35:20
39.926237,116.337659,0,238,39748.6079282407,2008-10-27,14:35:25
39.926239,116.33774,0,241,39748.6079861111,2008-10-27,14:35:30
39.926249,116.337739,0,241,39748.6080439815,2008-10-27,14:35:35
39.926249,116.337739,0,241,39748.6080787037,2008-10-27,14:35:38
39.92625,116.337737,0,243,39748.6081018519,2008-10-27,14:35:40
39.926202,116.337658,0,243,39748.6081597222,2008-10-27,14:35:45
39.926195,116.33761,0,246,39748.6082175926,2008-10-27,14:35:50
39.926216,116.337524,0,246,39748.608275463,2008-10-27,14:35:55
39.926216,116.337524,0,246,39748.6083101852,2008-10-27,14:35:58
39.926223,116.337517,0,245,39748.6083333333,2008-10-27,14:36:00
39.926208,116.337553,0,244,39748.6083912037,2008-10-27,14:36:05
39.926217,116.337582,0,240,39748.6084490741,2008-10-27,14:36:10
39.926217,116.337582,0,240,39748.6084837963,2008-10-27,14:36:13
39.926219,116.337588,0,240,39748.6085069444,2008-10-27,14:36:15
39.926223,116.337629,0,239,39748.6085648148,2008-10-27,14:36:20
39.926224,116.337634,0,238,39748.6086226852,2008-10-27,14:36:25
39.926224,116.337634,0,238,39748.6086805556,2008-10-27,14:36:30
39.926219,116.337633,0,238,39748.6087384259,2008-10-27,14:36:35
39.926219,116.337633,0,238,39748.6087731481,2008-10-27,14:36:38
39.926212,116.337631,0,239,39748.6087962963,2008-10-27,14:36:40
39.926195,116.337623,0,239,39748.6088541667,2008-10-27,14:36:45
39.926182,116.337652,0,238,39748.608912037,2008-10-27,14:36:50
39.926165,116.33768,0,237,39748.6089699074,2008-10-27,14:36:55
39.926163,116.337659,0,237,39748.6090277778,2008-10-27,14:37:00
39.92619,116.337653,0,236,39748.6090856481,2008-10-27,14:37:05
39.926206,116.337667,0,236,39748.6091435185,2008-10-27,14:37:10
39.926218,116.337664,0,237,39748.609375,2008-10-27,14:37:30
39.926218,116.337664,0,237,39748.6094097222,2008-10-27,14:37:33
39.926226,116.337663,0,237,39748.6094328704,2008-10-27,14:37:35
39.926212,116.337615,0,237,39748.6094907407,2008-10-27,14:37:40
39.926229,116.337549,0,238,39748.6095486111,2008-10-27,14:37:45
39.926229,116.337549,0,238,39748.6095833333,2008-10-27,14:37:48
39.926222,116.337548,0,238,39748.6096064815,2008-10-27,14:37:50
39.927046,116.33472,0,259,39748.609837963,2008-10-27,14:38:10
39.92701,116.334727,0,247,39748.6099537037,2008-10-27,14:38:20
39.926936,116.335071,0,246,39748.6099768518,2008-10-27,14:38:22
39.926902,116.335271,0,245,39748.6099884259,2008-10-27,14:38:23
39.926879,116.335416,0,244,39748.61,2008-10-27,14:38:24
39.926852,116.335562,0,244,39748.6100115741,2008-10-27,14:38:25
39.926754,116.335557,0,243,39748.6100462963,2008-10-27,14:38:28
39.926683,116.335717,0,243,39748.6100810185,2008-10-27,14:38:31
39.926664,116.335856,0,243,39748.6100925926,2008-10-27,14:38:32
39.92665,116.335988,0,242,39748.6101041667,2008-10-27,14:38:33
39.926638,116.336109,0,242,39748.6101157407,2008-10-27,14:38:34
39.926641,116.336298,0,242,39748.6101388889,2008-10-27,14:38:36
39.926642,116.336499,0,242,39748.610162037,2008-10-27,14:38:38
39.926657,116.336654,0,243,39748.6101851852,2008-10-27,14:38:40
39.926679,116.336804,0,243,39748.6102083333,2008-10-27,14:38:42
39.926706,116.33693,0,244,39748.6102314815,2008-10-27,14:38:44
39.926724,116.337052,0,244,39748.6102546296,2008-10-27,14:38:46
39.926782,116.337171,0,247,39748.6103125,2008-10-27,14:38:51
39.92682,116.337322,0,250,39748.6103587963,2008-10-27,14:38:55
39.926815,116.337448,0,251,39748.6103819444,2008-10-27,14:38:57
39.926835,116.337503,0,257,39748.6104398148,2008-10-27,14:39:02
39.926829,116.337447,0,265,39748.6104976852,2008-10-27,14:39:07
39.926789,116.33757,0,271,39748.6105439815,2008-10-27,14:39:11
39.926772,116.337659,0,281,39748.6106018518,2008-10-27,14:39:16
39.92677,116.337793,0,287,39748.6106481481,2008-10-27,14:39:20
39.926767,116.33792,0,294,39748.6106944444,2008-10-27,14:39:24
39.926757,116.338068,0,297,39748.6107291667,2008-10-27,14:39:27
39.926723,116.338224,0,301,39748.6107638889,2008-10-27,14:39:30
39.926679,116.338387,0,307,39748.6107986111,2008-10-27,14:39:33
39.926632,116.338492,0,318,39748.6108449074,2008-10-27,14:39:37
39.926612,116.338438,0,327,39748.6109027778,2008-10-27,14:39:42
39.926598,116.338359,0,332,39748.6109606481,2008-10-27,14:39:47
39.926552,116.338286,0,344,39748.6110185185,2008-10-27,14:39:52
39.926525,116.338241,0,342,39748.6110763889,2008-10-27,14:39:57
39.926485,116.338218,0,340,39748.6111342593,2008-10-27,14:40:02
39.926447,116.338121,0,326,39748.6111921296,2008-10-27,14:40:07
39.926465,116.338006,0,315,39748.6112384259,2008-10-27,14:40:11
39.926501,116.337868,0,306,39748.6112731481,2008-10-27,14:40:14
39.926462,116.337766,0,296,39748.6113194444,2008-10-27,14:40:18
39.926403,116.337683,0,284,39748.6113773148,2008-10-27,14:40:23
39.92631,116.337711,0,273,39748.6114351852,2008-10-27,14:40:28
39.92623,116.337794,0,266,39748.6114699074,2008-10-27,14:40:31
39.926167,116.337886,0,259,39748.6115046296,2008-10-27,14:40:34
39.926121,116.337964,0,245,39748.6115625,2008-10-27,14:40:39
39.926137,116.337896,0,231,39748.6116203704,2008-10-27,14:40:44
39.926105,116.337775,0,225,39748.6116666667,2008-10-27,14:40:48
39.926101,116.337653,0,218,39748.611712963,2008-10-27,14:40:52
39.926059,116.337563,0,210,39748.6117708333,2008-10-27,14:40:57
39.926075,116.337464,0,201,39748.6118287037,2008-10-27,14:41:02
39.926169,116.337317,0,202,39748.6118518518,2008-10-27,14:41:04
39.926211,116.337174,0,195,39748.6118981481,2008-10-27,14:41:08
39.92622,116.337056,0,192,39748.6119328704,2008-10-27,14:41:11
39.92619,116.336894,0,187,39748.6119791667,2008-10-27,14:41:15
39.926161,116.336783,0,181,39748.6120138889,2008-10-27,14:41:18
39.926106,116.336665,0,176,39748.6120601852,2008-10-27,14:41:22
39.926068,116.336588,0,172,39748.6121180556,2008-10-27,14:41:27
39.925987,116.336636,0,170,39748.6121759259,2008-10-27,14:41:32
39.925944,116.336673,0,167,39748.6122337963,2008-10-27,14:41:37
39.925866,116.336695,0,163,39748.6122916667,2008-10-27,14:41:42
39.925866,116.336695,0,163,39748.6123263889,2008-10-27,14:41:45
39.925858,116.336691,0,160,39748.612349537,2008-10-27,14:41:47
39.925912,116.336654,0,154,39748.6124074074,2008-10-27,14:41:52
39.925981,116.336592,0,151,39748.6124652778,2008-10-27,14:41:57
39.925981,116.336592,0,151,39748.6125,2008-10-27,14:42:00
39.925983,116.336592,0,148,39748.6125231481,2008-10-27,14:42:02
39.92603,116.33646,0,153,39748.6125810185,2008-10-27,14:42:07
39.926076,116.336358,0,157,39748.6126157407,2008-10-27,14:42:10
39.926114,116.336249,0,160,39748.612650463,2008-10-27,14:42:13
39.926134,116.336146,0,163,39748.6127083333,2008-10-27,14:42:18
39.926136,116.336098,0,163,39748.6127662037,2008-10-27,14:42:23
39.92616,116.335972,0,163,39748.6128240741,2008-10-27,14:42:28
39.926187,116.336011,0,160,39748.6128819444,2008-10-27,14:42:33
39.926171,116.336161,0,156,39748.6129398148,2008-10-27,14:42:38
39.926118,116.33627,0,155,39748.612974537,2008-10-27,14:42:41
39.926084,116.336419,0,154,39748.6129976852,2008-10-27,14:42:43
39.926059,116.336464,0,155,39748.6130555556,2008-10-27,14:42:48
39.926096,116.33641,0,158,39748.6131134259,2008-10-27,14:42:53
39.9261,116.336353,0,162,39748.6131712963,2008-10-27,14:42:58
39.926075,116.336307,0,167,39748.6132291667,2008-10-27,14:43:03
39.926076,116.336169,0,173,39748.613275463,2008-10-27,14:43:07
39.926086,116.336049,0,175,39748.6132986111,2008-10-27,14:43:09
39.926094,116.335926,0,178,39748.6133217593,2008-10-27,14:43:11
39.926122,116.335757,0,182,39748.6133564815,2008-10-27,14:43:14
39.926133,116.335618,0,185,39748.6133912037,2008-10-27,14:43:17
39.926134,116.335488,0,188,39748.6134259259,2008-10-27,14:43:20
39.92614,116.335348,0,190,39748.6134606482,2008-10-27,14:43:23
39.926156,116.335557,0,192,39748.6134837963,2008-10-27,14:43:25
39.926165,116.335732,0,193,39748.6134953704,2008-10-27,14:43:26
39.926174,116.335886,0,195,39748.6135069444,2008-10-27,14:43:27
39.92619,116.335797,0,193,39748.6135648148,2008-10-27,14:43:32
39.926184,116.335976,0,194,39748.6136226852,2008-10-27,14:43:37
39.926167,116.33588,0,195,39748.6136805556,2008-10-27,14:43:42
39.926174,116.336096,0,199,39748.6137037037,2008-10-27,14:43:44
39.926178,116.336255,0,201,39748.6137152778,2008-10-27,14:43:45
39.926183,116.336451,0,206,39748.6137384259,2008-10-27,14:43:47
39.9262,116.336614,0,212,39748.6137615741,2008-10-27,14:43:49
39.926219,116.33675,0,217,39748.6137847222,2008-10-27,14:43:51
39.926239,116.336904,0,221,39748.6138078704,2008-10-27,14:43:53
39.926262,116.33707,0,227,39748.6138310185,2008-10-27,14:43:55
39.926286,116.337288,0,232,39748.6138541667,2008-10-27,14:43:57
39.926307,116.337511,0,236,39748.6138773148,2008-10-27,14:43:59
39.926319,116.33763,0,240,39748.613900463,2008-10-27,14:44:01
39.926338,116.337759,0,243,39748.6139467593,2008-10-27,14:44:05
39.926318,116.337784,0,236,39748.6140046296,2008-10-27,14:44:10
39.926287,116.337875,0,227,39748.6140625,2008-10-27,14:44:15
39.926283,116.337892,0,222,39748.6141203704,2008-10-27,14:44:20
39.926243,116.337865,0,219,39748.6141782407,2008-10-27,14:44:25
39.92625,116.337837,0,218,39748.6142361111,2008-10-27,14:44:30
39.926227,116.337654,0,215,39748.6142939815,2008-10-27,14:44:35
39.926218,116.337535,0,210,39748.6143287037,2008-10-27,14:44:38
39.926213,116.337402,0,205,39748.6143634259,2008-10-27,14:44:41
39.926218,116.337285,0,201,39748.6144097222,2008-10-27,14:44:45
39.926202,116.337227,0,192,39748.6144675926,2008-10-27,14:44:50
39.926202,116.337227,0,192,39748.6145023148,2008-10-27,14:44:53
39.926204,116.337228,0,183,39748.614525463,2008-10-27,14:44:55
39.926252,116.337186,0,176,39748.6145833333,2008-10-27,14:45:00
39.926293,116.337157,0,172,39748.6146412037,2008-10-27,14:45:05
39.926356,116.337054,0,168,39748.6146990741,2008-10-27,14:45:10
39.926391,116.336932,0,164,39748.6147453704,2008-10-27,14:45:14
39.926437,116.336844,0,159,39748.6148032407,2008-10-27,14:45:19
39.926456,116.33681,0,156,39748.6148611111,2008-10-27,14:45:24
39.926435,116.336869,0,155,39748.6149189815,2008-10-27,14:45:29
39.926396,116.336974,0,154,39748.6149768519,2008-10-27,14:45:34
39.926385,116.336963,0,157,39748.6150347222,2008-10-27,14:45:39
39.926395,116.336917,0,159,39748.6150925926,2008-10-27,14:45:44
39.926409,116.336941,0,159,39748.615150463,2008-10-27,14:45:49
39.926454,116.336961,0,157,39748.6152083333,2008-10-27,14:45:54
39.926375,116.336993,0,157,39748.6152662037,2008-10-27,14:45:59
39.926276,116.337056,0,157,39748.6153125,2008-10-27,14:46:03
39.926172,116.33708,0,159,39748.6153703704,2008-10-27,14:46:08
39.92607,116.337152,0,161,39748.6154282407,2008-10-27,14:46:13
39.926031,116.337174,0,163,39748.6154861111,2008-10-27,14:46:18
39.926051,116.337181,0,164,39748.6155439815,2008-10-27,14:46:23
39.926054,116.3372,0,164,39748.6156018519,2008-10-27,14:46:28
39.926037,116.337142,0,166,39748.6156597222,2008-10-27,14:46:33
39.926042,116.337118,0,166,39748.6157175926,2008-10-27,14:46:38
39.926018,116.337068,0,167,39748.615775463,2008-10-27,14:46:43
39.925977,116.337141,0,168,39748.6158333333,2008-10-27,14:46:48
39.926006,116.337199,0,169,39748.6158912037,2008-10-27,14:46:53
39.92602,116.337214,0,169,39748.6159490741,2008-10-27,14:46:58
