# Supplementary material for: A location privacy protection method based on blockchain and threshold cryptography
Source: PLoS One. 2025 Jun 4;20(6):e0324551. doi: 10.1371/journal.pone.0324551 (PMC12136415; doi:10.1371/journal.pone.0324551)
Supplement: S1 File — (ZIP) [file pone.0324551.s001.zip › Data/002/Trajectory/20081028002304.plt]

Geolife trajectory
WGS 84
Altitude is in Feet
Reserved 3
0,2,255,My Track,0,0,2,8421376
0
39.922313,116.338434,0,491,39749.0160185185,2008-10-28,00:23:04
39.92232,116.338437,0,453,39749.0160416667,2008-10-28,00:23:06
39.922394,116.338481,0,402,39749.0160532407,2008-10-28,00:23:07
39.922455,116.338569,0,306,39749.0160648148,2008-10-28,00:23:08
39.922483,116.338621,0,284,39749.0161226852,2008-10-28,00:23:13
39.922449,116.338649,0,285,39749.0161805556,2008-10-28,00:23:18
39.922397,116.33856,0,271,39749.0162152778,2008-10-28,00:23:21
39.922351,116.33856,0,267,39749.0162731481,2008-10-28,00:23:26
39.9223,116.33843,0,245,39749.0163194444,2008-10-28,00:23:30
39.922273,116.338358,0,227,39749.0163773148,2008-10-28,00:23:35
39.922266,116.338354,0,229,39749.0164351852,2008-10-28,00:23:40
39.922266,116.338354,0,229,39749.0164699074,2008-10-28,00:23:43
39.92226,116.338346,0,228,39749.0164930556,2008-10-28,00:23:45
39.922174,116.338357,0,209,39749.0165393518,2008-10-28,00:23:49
39.922075,116.338463,0,209,39749.0165740741,2008-10-28,00:23:52
39.922011,116.338567,0,202,39749.0165972222,2008-10-28,00:23:54
39.921957,116.338673,0,201,39749.0166203704,2008-10-28,00:23:56
39.921927,116.338808,0,202,39749.0166550926,2008-10-28,00:23:59
39.921947,116.338945,0,200,39749.0166898148,2008-10-28,00:24:02
39.921948,116.339094,0,202,39749.016712963,2008-10-28,00:24:04
39.921999,116.339252,0,198,39749.0167361111,2008-10-28,00:24:06
39.922122,116.339412,0,195,39749.0167592593,2008-10-28,00:24:08
39.922162,116.339601,0,195,39749.0167824074,2008-10-28,00:24:10
39.922189,116.339728,0,196,39749.0168055556,2008-10-28,00:24:12
39.922232,116.33982,0,200,39749.0168634259,2008-10-28,00:24:17
39.922234,116.339833,0,204,39749.0169212963,2008-10-28,00:24:22
39.922223,116.339891,0,211,39749.0169791667,2008-10-28,00:24:27
39.92223,116.339925,0,216,39749.017037037,2008-10-28,00:24:32
39.922246,116.339949,0,219,39749.0170949074,2008-10-28,00:24:37
39.9223,116.339947,0,220,39749.0171527778,2008-10-28,00:24:42
39.922304,116.340078,0,220,39749.0172106481,2008-10-28,00:24:47
39.922327,116.340201,0,220,39749.0172453704,2008-10-28,00:24:50
39.922307,116.340368,0,221,39749.0172800926,2008-10-28,00:24:53
39.922258,116.340539,0,222,39749.0173148148,2008-10-28,00:24:56
39.922214,116.340658,0,221,39749.0173263889,2008-10-28,00:24:57
39.922188,116.340853,0,220,39749.017349537,2008-10-28,00:24:59
39.92217,116.340968,0,219,39749.0173611111,2008-10-28,00:25:00
39.922153,116.341177,0,218,39749.0173842593,2008-10-28,00:25:02
39.922124,116.341412,0,215,39749.0174074074,2008-10-28,00:25:04
39.922127,116.341643,0,214,39749.0174305556,2008-10-28,00:25:06
39.922128,116.341865,0,213,39749.0174537037,2008-10-28,00:25:08
39.922131,116.341989,0,213,39749.0174652778,2008-10-28,00:25:09
39.922125,116.342222,0,214,39749.0174884259,2008-10-28,00:25:11
39.922127,116.342357,0,213,39749.0175,2008-10-28,00:25:12
39.922129,116.342476,0,214,39749.0175115741,2008-10-28,00:25:13
39.922129,116.342603,0,214,39749.0175231481,2008-10-28,00:25:14
39.922132,116.342721,0,214,39749.0175347222,2008-10-28,00:25:15
39.922127,116.342938,0,216,39749.0175578704,2008-10-28,00:25:17
39.922119,116.343153,0,217,39749.0175810185,2008-10-28,00:25:19
39.922114,116.343362,0,218,39749.0176041667,2008-10-28,00:25:21
39.922139,116.34357,0,219,39749.0176273148,2008-10-28,00:25:23
39.922168,116.343747,0,221,39749.017650463,2008-10-28,00:25:25
39.922184,116.343897,0,224,39749.0176851852,2008-10-28,00:25:28
39.922299,116.344075,0,229,39749.0177430556,2008-10-28,00:25:33
39.922376,116.344137,0,230,39749.0177546296,2008-10-28,00:25:34
39.92242,116.344267,0,232,39749.0177893518,2008-10-28,00:25:37
39.922424,116.34441,0,235,39749.0178240741,2008-10-28,00:25:40
39.922423,116.344518,0,241,39749.0178819444,2008-10-28,00:25:45
39.922488,116.344504,0,248,39749.0179398148,2008-10-28,00:25:50
39.922479,116.344501,0,255,39749.0179976852,2008-10-28,00:25:55
39.92247,116.344538,0,260,39749.0180555556,2008-10-28,00:26:00
39.922465,116.344559,0,265,39749.0181134259,2008-10-28,00:26:05
39.922497,116.344811,0,266,39749.0181712963,2008-10-28,00:26:10
39.922418,116.344871,0,268,39749.0181828704,2008-10-28,00:26:11
39.922461,116.3451,0,266,39749.0182060185,2008-10-28,00:26:13
39.922476,116.345242,0,265,39749.0182175926,2008-10-28,00:26:14
39.922507,116.34541,0,266,39749.0182523148,2008-10-28,00:26:17
39.92249,116.345543,0,267,39749.018275463,2008-10-28,00:26:19
39.922478,116.345689,0,268,39749.0182986111,2008-10-28,00:26:21
39.922482,116.345859,0,272,39749.0183333333,2008-10-28,00:26:24
39.922496,116.345984,0,275,39749.0183564815,2008-10-28,00:26:26
39.92251,116.346109,0,278,39749.0183796296,2008-10-28,00:26:28
39.922509,116.346229,0,282,39749.0184143518,2008-10-28,00:26:31
39.922521,116.346295,0,288,39749.0184722222,2008-10-28,00:26:36
39.922543,116.346321,0,294,39749.0185300926,2008-10-28,00:26:41
39.922576,116.346346,0,299,39749.018587963,2008-10-28,00:26:46
39.922602,116.346355,0,307,39749.0186458333,2008-10-28,00:26:51
39.922615,116.346359,0,315,39749.0187037037,2008-10-28,00:26:56
39.922629,116.346354,0,320,39749.0187615741,2008-10-28,00:27:01
39.922644,116.346347,0,325,39749.0188194444,2008-10-28,00:27:06
39.922651,116.346359,0,328,39749.0188773148,2008-10-28,00:27:11
39.922647,116.346379,0,329,39749.0189351852,2008-10-28,00:27:16
39.922635,116.346399,0,330,39749.0189930556,2008-10-28,00:27:21
39.922631,116.346429,0,331,39749.0190509259,2008-10-28,00:27:26
39.921995,116.346719,0,335,39749.0190972222,2008-10-28,00:27:30
39.922008,116.346835,0,336,39749.0191203704,2008-10-28,00:27:32
39.922015,116.346937,0,337,39749.0191782407,2008-10-28,00:27:37
39.921984,116.347026,0,337,39749.0192361111,2008-10-28,00:27:42
39.921971,116.347168,0,336,39749.0192824074,2008-10-28,00:27:46
39.922007,116.347287,0,335,39749.0193055556,2008-10-28,00:27:48
39.922043,116.347433,0,333,39749.0193287037,2008-10-28,00:27:50
39.922105,116.347658,0,330,39749.0193634259,2008-10-28,00:27:53
39.922174,116.347878,0,311,39749.0193981482,2008-10-28,00:27:56
39.92222,116.347978,0,306,39749.0194444444,2008-10-28,00:28:00
39.922231,116.348012,0,301,39749.0195023148,2008-10-28,00:28:05
39.922169,116.348103,0,290,39749.0195601852,2008-10-28,00:28:10
39.922115,116.348194,0,283,39749.0196064815,2008-10-28,00:28:14
39.922031,116.348306,0,280,39749.0196296296,2008-10-28,00:28:16
39.921993,116.348411,0,274,39749.0196527778,2008-10-28,00:28:18
39.921965,116.348542,0,270,39749.0196875,2008-10-28,00:28:21
39.92192,116.348589,0,267,39749.0197453704,2008-10-28,00:28:26
39.92191,116.348628,0,266,39749.0198032407,2008-10-28,00:28:31
39.921948,116.348692,0,266,39749.0198611111,2008-10-28,00:28:36
39.921916,116.348736,0,265,39749.0199189815,2008-10-28,00:28:41
39.921828,116.348758,0,264,39749.0199768519,2008-10-28,00:28:46
39.921789,116.348781,0,263,39749.0200347222,2008-10-28,00:28:51
39.898975,116.379024,0,52,39749.0296412037,2008-10-28,00:42:41
39.899034,116.379052,0,87,39749.0296527778,2008-10-28,00:42:42
39.899012,116.379069,0,171,39749.0296643519,2008-10-28,00:42:43
39.899062,116.379111,0,143,39749.0296759259,2008-10-28,00:42:44
39.899146,116.379106,0,98,39749.0296990741,2008-10-28,00:42:46
39.899036,116.379119,0,123,39749.0297337963,2008-10-28,00:42:49
39.899035,116.379154,0,134,39749.0297916667,2008-10-28,00:42:54
39.899065,116.379209,0,132,39749.029849537,2008-10-28,00:42:59
39.899092,116.379251,0,128,39749.0299074074,2008-10-28,00:43:04
39.899089,116.379302,0,132,39749.0299652778,2008-10-28,00:43:09
39.899097,116.379368,0,133,39749.0300231481,2008-10-28,00:43:14
39.899124,116.379471,0,129,39749.0300810185,2008-10-28,00:43:19
39.899128,116.379569,0,126,39749.0301388889,2008-10-28,00:43:24
39.899108,116.379673,0,123,39749.0301967593,2008-10-28,00:43:29
39.899105,116.379756,0,120,39749.0302546296,2008-10-28,00:43:34
39.899094,116.379857,0,118,39749.0303125,2008-10-28,00:43:39
39.899091,116.379936,0,117,39749.0303703704,2008-10-28,00:43:44
39.899117,116.380026,0,112,39749.0304282407,2008-10-28,00:43:49
39.899144,116.380142,0,105,39749.0304861111,2008-10-28,00:43:54
39.899152,116.380219,0,95,39749.0305439815,2008-10-28,00:43:59
39.89915,116.380324,0,86,39749.0306018519,2008-10-28,00:44:04
39.899165,116.380419,0,75,39749.0306597222,2008-10-28,00:44:09
39.899191,116.380514,0,67,39749.0307175926,2008-10-28,00:44:14
39.899197,116.380599,0,57,39749.030775463,2008-10-28,00:44:19
39.899247,116.380721,0,50,39749.0308333333,2008-10-28,00:44:24
39.899265,116.380808,0,44,39749.0308912037,2008-10-28,00:44:29
39.899272,116.380895,0,44,39749.0309490741,2008-10-28,00:44:34
39.899284,116.380968,0,39,39749.0310069444,2008-10-28,00:44:39
39.899281,116.381041,0,34,39749.0310648148,2008-10-28,00:44:44
39.899277,116.381136,0,30,39749.0311226852,2008-10-28,00:44:49
39.899273,116.381207,0,23,39749.0311805556,2008-10-28,00:44:54
39.899297,116.38129,0,22,39749.0312384259,2008-10-28,00:44:59
39.899332,116.381391,0,24,39749.0312962963,2008-10-28,00:45:04
39.899337,116.381463,0,18,39749.0313541667,2008-10-28,00:45:09
39.899359,116.381563,0,14,39749.031412037,2008-10-28,00:45:14
39.899342,116.381653,0,8,39749.0314699074,2008-10-28,00:45:19
39.899394,116.381764,0,8,39749.0315277778,2008-10-28,00:45:24
39.899392,116.381879,0,4,39749.0315856481,2008-10-28,00:45:29
39.899391,116.381982,0,7,39749.0316435185,2008-10-28,00:45:34
39.899423,116.382096,0,7,39749.0317013889,2008-10-28,00:45:39
39.899396,116.382172,0,10,39749.0317592593,2008-10-28,00:45:44
39.899385,116.382247,0,12,39749.0318171296,2008-10-28,00:45:49
39.899381,116.382324,0,20,39749.031875,2008-10-28,00:45:54
39.899364,116.382413,0,25,39749.0319328704,2008-10-28,00:45:59
39.899333,116.382497,0,32,39749.0319907407,2008-10-28,00:46:04
39.899333,116.382585,0,28,39749.0320486111,2008-10-28,00:46:09
39.89934,116.382676,0,22,39749.0321064815,2008-10-28,00:46:14
39.899385,116.382772,0,16,39749.0321643518,2008-10-28,00:46:19
39.899403,116.382859,0,14,39749.0322222222,2008-10-28,00:46:24
39.899427,116.382961,0,11,39749.0322800926,2008-10-28,00:46:29
39.899466,116.383067,0,7,39749.0323263889,2008-10-28,00:46:33
39.899421,116.383145,0,14,39749.0323842593,2008-10-28,00:46:38
39.89944,116.383249,0,15,39749.0324421296,2008-10-28,00:46:43
39.89947,116.383338,0,8,39749.0325,2008-10-28,00:46:48
39.899456,116.38342,0,11,39749.0325578704,2008-10-28,00:46:53
39.89948,116.383501,0,7,39749.0326157407,2008-10-28,00:46:58
39.899514,116.383604,0,0,39749.0326736111,2008-10-28,00:47:03
39.899521,116.383698,0,0,39749.0327314815,2008-10-28,00:47:08
39.899512,116.38377,0,-2,39749.0327893518,2008-10-28,00:47:13
39.899515,116.383878,0,9,39749.0328472222,2008-10-28,00:47:18
39.89951,116.383969,0,9,39749.0329050926,2008-10-28,00:47:23
39.899509,116.384023,0,6,39749.032962963,2008-10-28,00:47:28
39.89952,116.384094,0,9,39749.0330208333,2008-10-28,00:47:33
39.899572,116.384202,0,13,39749.0330787037,2008-10-28,00:47:38
39.899554,116.384282,0,21,39749.0331365741,2008-10-28,00:47:43
39.899562,116.384396,0,20,39749.0331944444,2008-10-28,00:47:48
39.899559,116.384506,0,19,39749.0332523148,2008-10-28,00:47:53
39.899549,116.384586,0,14,39749.0333101852,2008-10-28,00:47:58
39.899549,116.384665,0,11,39749.0333680556,2008-10-28,00:48:03
39.899561,116.384763,0,7,39749.0334259259,2008-10-28,00:48:08
39.899567,116.384862,0,1,39749.0334837963,2008-10-28,00:48:13
39.899574,116.384944,0,-4,39749.0335416667,2008-10-28,00:48:18
39.899573,116.385028,0,-9,39749.033599537,2008-10-28,00:48:23
39.899566,116.385114,0,-16,39749.0336574074,2008-10-28,00:48:28
39.899606,116.385192,0,-20,39749.0337152778,2008-10-28,00:48:33
39.899628,116.385261,0,-27,39749.0337731481,2008-10-28,00:48:38
39.899622,116.385354,0,-37,39749.0338310185,2008-10-28,00:48:43
39.899496,116.385339,0,-35,39749.0338657407,2008-10-28,00:48:46
39.899499,116.385366,0,-37,39749.0339236111,2008-10-28,00:48:51
39.899547,116.385436,0,-16,39749.0339699074,2008-10-28,00:48:55
39.899593,116.385512,0,3,39749.0340277778,2008-10-28,00:49:00
39.899615,116.385575,0,8,39749.0340856481,2008-10-28,00:49:05
39.899622,116.385505,0,15,39749.0341435185,2008-10-28,00:49:10
39.899656,116.385513,0,16,39749.0342013889,2008-10-28,00:49:15
39.899662,116.385486,0,23,39749.0342592593,2008-10-28,00:49:20
39.899742,116.385424,0,25,39749.0343171296,2008-10-28,00:49:25
39.899784,116.385326,0,32,39749.034375,2008-10-28,00:49:30
39.899847,116.385299,0,40,39749.0344328704,2008-10-28,00:49:35
39.899911,116.385264,0,47,39749.0344907407,2008-10-28,00:49:40
39.899959,116.385247,0,53,39749.0345486111,2008-10-28,00:49:45
39.900006,116.385219,0,66,39749.0346064815,2008-10-28,00:49:50
39.900065,116.385231,0,76,39749.0346643519,2008-10-28,00:49:55
39.900137,116.385222,0,84,39749.0347222222,2008-10-28,00:50:00
39.900214,116.385222,0,91,39749.0347800926,2008-10-28,00:50:05
39.900275,116.385224,0,96,39749.034837963,2008-10-28,00:50:10
39.900318,116.385241,0,104,39749.0348958333,2008-10-28,00:50:15
39.900359,116.385409,0,109,39749.0349305556,2008-10-28,00:50:18
39.900381,116.385544,0,111,39749.0349537037,2008-10-28,00:50:20
39.900391,116.385675,0,114,39749.035,2008-10-28,00:50:24
39.900391,116.385773,0,109,39749.0350578704,2008-10-28,00:50:29
39.900389,116.385896,0,109,39749.0351157407,2008-10-28,00:50:34
39.900416,116.385957,0,109,39749.0351736111,2008-10-28,00:50:39
39.900429,116.38605,0,105,39749.0352314815,2008-10-28,00:50:44
39.900467,116.386176,0,101,39749.0352893519,2008-10-28,00:50:49
39.900503,116.386281,0,93,39749.0353472222,2008-10-28,00:50:54
39.900523,116.386355,0,84,39749.0354050926,2008-10-28,00:50:59
39.900539,116.386451,0,78,39749.035462963,2008-10-28,00:51:04
39.90052,116.386518,0,74,39749.0355208333,2008-10-28,00:51:09
39.900515,116.386593,0,65,39749.0355787037,2008-10-28,00:51:14
39.900557,116.386652,0,60,39749.0356365741,2008-10-28,00:51:19
39.900572,116.386732,0,51,39749.0356944444,2008-10-28,00:51:24
39.900623,116.386748,0,46,39749.0357523148,2008-10-28,00:51:29
39.900654,116.38674,0,40,39749.0358101852,2008-10-28,00:51:34
39.900688,116.386757,0,34,39749.0358680556,2008-10-28,00:51:39
39.900728,116.386779,0,26,39749.0359259259,2008-10-28,00:51:44
39.901299,116.38615,0,-242,39749.0364814815,2008-10-28,00:52:32
39.901312,116.386043,0,-273,39749.0365162037,2008-10-28,00:52:35
39.901299,116.386024,0,-249,39749.0365740741,2008-10-28,00:52:40
39.901294,116.386028,0,-248,39749.0366319444,2008-10-28,00:52:45
39.901286,116.386031,0,-248,39749.0366898148,2008-10-28,00:52:50
39.901278,116.386034,0,-248,39749.0367476852,2008-10-28,00:52:55
39.901278,116.386034,0,-248,39749.0367824074,2008-10-28,00:52:58
39.901272,116.386041,0,-246,39749.0368055556,2008-10-28,00:53:00
39.901174,116.386196,0,-114,39749.0368402778,2008-10-28,00:53:03
39.901052,116.386296,0,-50,39749.0368518519,2008-10-28,00:53:04
39.901057,116.386345,0,-17,39749.0368634259,2008-10-28,00:53:05
39.900948,116.386354,0,14,39749.0368865741,2008-10-28,00:53:07
39.900932,116.386488,0,33,39749.0369212963,2008-10-28,00:53:10
39.89897,116.3818,0,5,39749.1759606482,2008-10-28,04:13:23
39.898962,116.381933,0,14,39749.1759722222,2008-10-28,04:13:24
39.89906,116.381891,0,26,39749.1759837963,2008-10-28,04:13:25
39.899108,116.381912,0,66,39749.1759953704,2008-10-28,04:13:26
39.899134,116.381961,0,84,39749.1760532407,2008-10-28,04:13:31
39.899097,116.38204,0,86,39749.1761111111,2008-10-28,04:13:36
39.899084,116.382101,0,87,39749.1761689815,2008-10-28,04:13:41
39.8991,116.382174,0,86,39749.1762268519,2008-10-28,04:13:46
39.8991,116.382244,0,80,39749.1762847222,2008-10-28,04:13:51
39.89907,116.382304,0,81,39749.1763425926,2008-10-28,04:13:56
39.899054,116.382374,0,81,39749.176400463,2008-10-28,04:14:01
39.899055,116.382435,0,78,39749.1764583333,2008-10-28,04:14:06
39.899058,116.382504,0,76,39749.1765162037,2008-10-28,04:14:11
39.899069,116.382558,0,73,39749.1765740741,2008-10-28,04:14:16
39.899057,116.382625,0,77,39749.1766319444,2008-10-28,04:14:21
39.899059,116.382713,0,72,39749.1766898148,2008-10-28,04:14:26
39.899073,116.382776,0,71,39749.1767476852,2008-10-28,04:14:31
39.899042,116.382879,0,76,39749.1768055556,2008-10-28,04:14:36
39.899024,116.382928,0,76,39749.1768634259,2008-10-28,04:14:41
39.899008,116.383005,0,74,39749.1769212963,2008-10-28,04:14:46
39.899025,116.383118,0,83,39749.1769791667,2008-10-28,04:14:51
39.899034,116.383217,0,85,39749.177037037,2008-10-28,04:14:56
39.89904,116.383295,0,85,39749.1770949074,2008-10-28,04:15:01
39.899037,116.383377,0,94,39749.1771527778,2008-10-28,04:15:06
39.899054,116.383445,0,97,39749.1772106481,2008-10-28,04:15:11
39.899092,116.383513,0,100,39749.1772685185,2008-10-28,04:15:16
39.899102,116.38358,0,100,39749.1773263889,2008-10-28,04:15:21
39.899119,116.383647,0,99,39749.1773842593,2008-10-28,04:15:26
39.899133,116.38371,0,100,39749.1774421296,2008-10-28,04:15:31
39.899129,116.383767,0,97,39749.1775,2008-10-28,04:15:36
39.899113,116.383875,0,94,39749.1775578704,2008-10-28,04:15:41
39.899083,116.383962,0,92,39749.1776157407,2008-10-28,04:15:46
39.899049,116.384031,0,90,39749.1776736111,2008-10-28,04:15:51
39.899052,116.384113,0,89,39749.1777314815,2008-10-28,04:15:56
39.899059,116.384209,0,90,39749.1777893519,2008-10-28,04:16:01
39.899038,116.384286,0,90,39749.1778472222,2008-10-28,04:16:06
39.899025,116.384374,0,88,39749.1779050926,2008-10-28,04:16:11
39.899013,116.384472,0,87,39749.177962963,2008-10-28,04:16:16
39.899099,116.384584,0,82,39749.1780208333,2008-10-28,04:16:21
39.899122,116.384674,0,74,39749.1780787037,2008-10-28,04:16:26
39.899111,116.384745,0,69,39749.1781365741,2008-10-28,04:16:31
39.899147,116.384819,0,66,39749.1781944444,2008-10-28,04:16:36
39.89916,116.384896,0,62,39749.1782523148,2008-10-28,04:16:41
39.899192,116.384998,0,60,39749.1783101852,2008-10-28,04:16:46
39.899205,116.38506,0,56,39749.1783680556,2008-10-28,04:16:51
39.899217,116.385163,0,51,39749.1784259259,2008-10-28,04:16:56
39.899249,116.38522,0,48,39749.1784837963,2008-10-28,04:17:01
39.899275,116.385263,0,53,39749.1785416667,2008-10-28,04:17:06
39.899335,116.38529,0,53,39749.178599537,2008-10-28,04:17:11
39.899394,116.3853,0,55,39749.1786574074,2008-10-28,04:17:16
39.899435,116.38527,0,50,39749.1787152778,2008-10-28,04:17:21
39.899476,116.385267,0,48,39749.1787731481,2008-10-28,04:17:26
39.899542,116.385235,0,41,39749.1788310185,2008-10-28,04:17:31
39.8996,116.385185,0,40,39749.1788888889,2008-10-28,04:17:36
39.89963,116.385206,0,33,39749.1789467593,2008-10-28,04:17:41
39.899663,116.385216,0,33,39749.1790046296,2008-10-28,04:17:46
39.899669,116.385297,0,31,39749.1790625,2008-10-28,04:17:51
39.899741,116.385266,0,40,39749.1791203704,2008-10-28,04:17:56
39.899752,116.385275,0,49,39749.1791782407,2008-10-28,04:18:01
39.899804,116.385277,0,51,39749.1792361111,2008-10-28,04:18:06
39.899858,116.385239,0,52,39749.1792939815,2008-10-28,04:18:11
39.899866,116.385277,0,56,39749.1793518519,2008-10-28,04:18:16
39.89991,116.385258,0,56,39749.1794097222,2008-10-28,04:18:21
39.899947,116.385279,0,54,39749.1794675926,2008-10-28,04:18:26
39.89994,116.385337,0,56,39749.179525463,2008-10-28,04:18:31
39.899975,116.385317,0,50,39749.1795833333,2008-10-28,04:18:36
39.900002,116.385395,0,50,39749.1796412037,2008-10-28,04:18:41
39.900096,116.385498,0,56,39749.1796990741,2008-10-28,04:18:46
39.900201,116.385532,0,60,39749.1797337963,2008-10-28,04:18:49
39.900217,116.385592,0,58,39749.1797916667,2008-10-28,04:18:54
39.900228,116.385672,0,56,39749.179849537,2008-10-28,04:18:59
39.900224,116.385731,0,54,39749.1799074074,2008-10-28,04:19:04
39.900212,116.385783,0,53,39749.1799652778,2008-10-28,04:19:09
39.900244,116.385829,0,53,39749.1800231481,2008-10-28,04:19:14
39.90025,116.385898,0,55,39749.1800810185,2008-10-28,04:19:19
39.900226,116.385997,0,55,39749.1801388889,2008-10-28,04:19:24
39.900222,116.386055,0,54,39749.1801967593,2008-10-28,04:19:29
39.900213,116.386108,0,53,39749.1802546296,2008-10-28,04:19:34
39.900234,116.386176,0,53,39749.1803125,2008-10-28,04:19:39
39.900271,116.3863,0,54,39749.1803587963,2008-10-28,04:19:43
39.90028,116.386358,0,53,39749.1804166667,2008-10-28,04:19:48
39.90031,116.386446,0,52,39749.180474537,2008-10-28,04:19:53
39.900301,116.386508,0,51,39749.1805324074,2008-10-28,04:19:58
39.900298,116.386571,0,51,39749.1805902778,2008-10-28,04:20:03
39.900285,116.386619,0,49,39749.1806481481,2008-10-28,04:20:08
39.900281,116.38669,0,48,39749.1807060185,2008-10-28,04:20:13
39.900326,116.386797,0,49,39749.1807638889,2008-10-28,04:20:18
39.90034,116.386804,0,50,39749.1808217593,2008-10-28,04:20:23
39.90034,116.386804,0,50,39749.1808564815,2008-10-28,04:20:26
39.900336,116.386797,0,52,39749.1808796296,2008-10-28,04:20:28
39.900348,116.386798,0,51,39749.1809375,2008-10-28,04:20:33
39.900332,116.386812,0,50,39749.1809953704,2008-10-28,04:20:38
39.900332,116.386812,0,50,39749.1810300926,2008-10-28,04:20:41
39.900336,116.386804,0,49,39749.1810532407,2008-10-28,04:20:43
