# Supplementary material for: A location privacy protection method based on blockchain and threshold cryptography
Source: PLoS One. 2025 Jun 4;20(6):e0324551. doi: 10.1371/journal.pone.0324551 (PMC12136415; doi:10.1371/journal.pone.0324551)
Supplement: S1 File — (ZIP) [file pone.0324551.s001.zip › Data/002/Trajectory/20081028102158.plt]

Geolife trajectory
WGS 84
Altitude is in Feet
Reserved 3
0,2,255,My Track,0,0,2,8421376
0
39.900958,116.383344,0,352,39749.4319212963,2008-10-28,10:21:58
39.900224,116.383061,0,0,39749.4319444444,2008-10-28,10:22:00
39.899799,116.382878,0,-202,39749.4319560185,2008-10-28,10:22:01
39.900194,116.383013,0,10,39749.4319675926,2008-10-28,10:22:02
39.900065,116.382974,0,-58,39749.4319791667,2008-10-28,10:22:03
39.900134,116.383003,0,-25,39749.4319907407,2008-10-28,10:22:04
39.900208,116.383046,0,0,39749.4320138889,2008-10-28,10:22:06
39.900267,116.383075,0,31,39749.432037037,2008-10-28,10:22:08
39.900295,116.383071,0,35,39749.4320949074,2008-10-28,10:22:13
39.900343,116.383032,0,42,39749.4321527778,2008-10-28,10:22:18
39.900408,116.382958,0,44,39749.4322106481,2008-10-28,10:22:23
39.900444,116.382876,0,49,39749.4322685185,2008-10-28,10:22:28
39.900461,116.382794,0,53,39749.4323263889,2008-10-28,10:22:33
39.900527,116.382732,0,58,39749.4323842593,2008-10-28,10:22:38
39.900587,116.382715,0,64,39749.4324421296,2008-10-28,10:22:43
39.900603,116.382657,0,70,39749.4325,2008-10-28,10:22:48
39.900566,116.382582,0,78,39749.4325578704,2008-10-28,10:22:53
39.900586,116.38249,0,85,39749.4326157407,2008-10-28,10:22:58
39.900589,116.382448,0,89,39749.4326736111,2008-10-28,10:23:03
39.900629,116.38238,0,93,39749.4327314815,2008-10-28,10:23:08
39.900643,116.382312,0,97,39749.4327893518,2008-10-28,10:23:13
39.900606,116.382231,0,103,39749.4328472222,2008-10-28,10:23:18
39.900617,116.382144,0,109,39749.4329050926,2008-10-28,10:23:23
39.900617,116.382095,0,115,39749.432962963,2008-10-28,10:23:28
39.900664,116.382031,0,123,39749.4330208333,2008-10-28,10:23:33
39.900709,116.381951,0,130,39749.4330787037,2008-10-28,10:23:38
39.90071,116.381881,0,136,39749.4331365741,2008-10-28,10:23:43
39.90068,116.381852,0,142,39749.4331944444,2008-10-28,10:23:48
39.900638,116.381866,0,148,39749.4332523148,2008-10-28,10:23:53
39.900582,116.381872,0,150,39749.4333101852,2008-10-28,10:23:58
39.90054,116.381862,0,152,39749.4333680556,2008-10-28,10:24:03
39.900476,116.381878,0,150,39749.4334259259,2008-10-28,10:24:08
39.900408,116.381919,0,149,39749.4334837963,2008-10-28,10:24:13
39.900371,116.381952,0,150,39749.4335416667,2008-10-28,10:24:18
39.900334,116.381975,0,147,39749.433599537,2008-10-28,10:24:23
39.900274,116.381986,0,145,39749.4336574074,2008-10-28,10:24:28
39.900201,116.381971,0,145,39749.4337152778,2008-10-28,10:24:33
39.900125,116.381953,0,145,39749.4337731482,2008-10-28,10:24:38
39.90005,116.381968,0,146,39749.4338310185,2008-10-28,10:24:43
39.899989,116.381993,0,148,39749.4338888889,2008-10-28,10:24:48
39.899941,116.382013,0,149,39749.4339467593,2008-10-28,10:24:53
39.899887,116.382039,0,152,39749.4340046296,2008-10-28,10:24:58
39.899837,116.382068,0,152,39749.4340625,2008-10-28,10:25:03
39.899789,116.382093,0,152,39749.4341203704,2008-10-28,10:25:08
39.899721,116.382124,0,153,39749.4341782407,2008-10-28,10:25:13
39.899696,116.382132,0,153,39749.4342361111,2008-10-28,10:25:18
39.899672,116.382138,0,153,39749.4342939815,2008-10-28,10:25:23
39.899632,116.382147,0,153,39749.4343518519,2008-10-28,10:25:28
39.899567,116.382146,0,153,39749.4344097222,2008-10-28,10:25:33
39.899482,116.382119,0,155,39749.4344675926,2008-10-28,10:25:38
39.899509,116.382007,0,158,39749.4345023148,2008-10-28,10:25:41
39.899428,116.381917,0,160,39749.4345138889,2008-10-28,10:25:42
39.899422,116.381856,0,163,39749.4345717593,2008-10-28,10:25:47
39.899383,116.381795,0,164,39749.4346296296,2008-10-28,10:25:52
39.899347,116.381725,0,165,39749.4346875,2008-10-28,10:25:57
39.899331,116.381645,0,166,39749.4347453704,2008-10-28,10:26:02
39.899313,116.381574,0,168,39749.4348032407,2008-10-28,10:26:07
39.899324,116.381486,0,170,39749.4348611111,2008-10-28,10:26:12
39.899288,116.381386,0,172,39749.4349189815,2008-10-28,10:26:17
39.899286,116.381336,0,173,39749.4349768519,2008-10-28,10:26:22
39.89927,116.38123,0,177,39749.4350347222,2008-10-28,10:26:27
39.899233,116.381123,0,180,39749.4350810185,2008-10-28,10:26:31
39.899251,116.381029,0,181,39749.4351388889,2008-10-28,10:26:36
39.899268,116.380961,0,183,39749.4351967593,2008-10-28,10:26:41
39.89927,116.380893,0,185,39749.4352546296,2008-10-28,10:26:46
39.899304,116.380817,0,187,39749.4353125,2008-10-28,10:26:51
39.899319,116.380735,0,190,39749.4353703704,2008-10-28,10:26:56
39.899338,116.380633,0,192,39749.4354282407,2008-10-28,10:27:01
39.899331,116.380544,0,195,39749.4354861111,2008-10-28,10:27:06
39.89931,116.380488,0,198,39749.4355439815,2008-10-28,10:27:11
39.899298,116.38042,0,200,39749.4356018519,2008-10-28,10:27:16
39.899274,116.380352,0,201,39749.4356597222,2008-10-28,10:27:21
39.899265,116.380273,0,202,39749.4357175926,2008-10-28,10:27:26
39.899298,116.380171,0,204,39749.435775463,2008-10-28,10:27:31
39.899303,116.380081,0,206,39749.4358333333,2008-10-28,10:27:36
39.899299,116.380009,0,209,39749.4358912037,2008-10-28,10:27:41
39.899291,116.379877,0,211,39749.4359490741,2008-10-28,10:27:46
39.899221,116.3798,0,213,39749.4359722222,2008-10-28,10:27:48
39.899208,116.379716,0,213,39749.4360300926,2008-10-28,10:27:53
39.899197,116.379626,0,213,39749.436087963,2008-10-28,10:27:58
39.899189,116.379572,0,212,39749.4361458333,2008-10-28,10:28:03
39.89916,116.379553,0,211,39749.4362037037,2008-10-28,10:28:08
39.89916,116.379553,0,211,39749.4362384259,2008-10-28,10:28:11
39.899156,116.379545,0,208,39749.4362615741,2008-10-28,10:28:13
39.899152,116.379513,0,205,39749.4363194444,2008-10-28,10:28:18
39.899128,116.379476,0,203,39749.4363773148,2008-10-28,10:28:23
39.899118,116.379438,0,201,39749.4364351852,2008-10-28,10:28:28
39.898909,116.379635,0,131,39749.4417361111,2008-10-28,10:36:06
39.898902,116.379673,0,131,39749.4417939815,2008-10-28,10:36:11
39.898868,116.379686,0,131,39749.4418518519,2008-10-28,10:36:16
39.898868,116.379686,0,131,39749.4418865741,2008-10-28,10:36:19
39.898862,116.37968,0,131,39749.4419097222,2008-10-28,10:36:21
39.898826,116.379704,0,131,39749.4419675926,2008-10-28,10:36:26
39.898826,116.379704,0,131,39749.4420023148,2008-10-28,10:36:29
39.898823,116.379707,0,131,39749.442025463,2008-10-28,10:36:31
39.89887,116.379727,0,132,39749.4420833333,2008-10-28,10:36:36
39.898885,116.379722,0,135,39749.4421412037,2008-10-28,10:36:41
39.898904,116.379731,0,135,39749.4421990741,2008-10-28,10:36:46
39.898904,116.379731,0,135,39749.4422337963,2008-10-28,10:36:49
39.898912,116.379737,0,135,39749.4422569444,2008-10-28,10:36:51
39.898941,116.379614,0,137,39749.4423148148,2008-10-28,10:36:56
39.898937,116.379557,0,131,39749.4423726852,2008-10-28,10:37:01
39.89893,116.379556,0,131,39749.4424305556,2008-10-28,10:37:06
39.898934,116.379557,0,131,39749.4424884259,2008-10-28,10:37:11
39.898934,116.379557,0,131,39749.4425231481,2008-10-28,10:37:14
39.898931,116.37955,0,131,39749.4425462963,2008-10-28,10:37:16
39.898942,116.379545,0,131,39749.4426041667,2008-10-28,10:37:21
39.898926,116.379553,0,130,39749.442662037,2008-10-28,10:37:26
39.898938,116.379566,0,130,39749.4427199074,2008-10-28,10:37:31
39.898963,116.379588,0,130,39749.4427777778,2008-10-28,10:37:36
39.898971,116.37959,0,129,39749.4428356481,2008-10-28,10:37:41
39.898971,116.37959,0,129,39749.4428703704,2008-10-28,10:37:44
39.89897,116.379593,0,129,39749.4428935185,2008-10-28,10:37:46
39.898953,116.379542,0,129,39749.4429513889,2008-10-28,10:37:51
39.89897,116.379442,0,130,39749.4430092593,2008-10-28,10:37:56
39.898981,116.379413,0,128,39749.4430671296,2008-10-28,10:38:01
39.898981,116.379413,0,128,39749.4431018519,2008-10-28,10:38:04
39.898982,116.379418,0,131,39749.443125,2008-10-28,10:38:06
39.898952,116.379378,0,125,39749.4431828704,2008-10-28,10:38:11
39.898958,116.37937,0,125,39749.4432407407,2008-10-28,10:38:16
39.898958,116.37937,0,125,39749.443275463,2008-10-28,10:38:19
39.898952,116.379365,0,125,39749.4432986111,2008-10-28,10:38:21
39.898948,116.379356,0,126,39749.4433564815,2008-10-28,10:38:26
39.898948,116.379356,0,126,39749.4433912037,2008-10-28,10:38:29
39.898953,116.379361,0,126,39749.4434143519,2008-10-28,10:38:31
39.898918,116.379348,0,127,39749.4434722222,2008-10-28,10:38:36
39.898918,116.379348,0,127,39749.4435069444,2008-10-28,10:38:39
39.898916,116.379356,0,126,39749.4435300926,2008-10-28,10:38:41
39.898918,116.379346,0,127,39749.443587963,2008-10-28,10:38:46
39.898935,116.379309,0,127,39749.4436458333,2008-10-28,10:38:51
39.898905,116.379295,0,125,39749.4437037037,2008-10-28,10:38:56
39.898898,116.3793,0,125,39749.4437615741,2008-10-28,10:39:01
39.898898,116.3793,0,125,39749.4437962963,2008-10-28,10:39:04
39.898897,116.379303,0,125,39749.4438194444,2008-10-28,10:39:06
39.898868,116.379296,0,126,39749.4438773148,2008-10-28,10:39:11
39.898865,116.379299,0,126,39749.4439351852,2008-10-28,10:39:16
39.898869,116.379304,0,126,39749.4439930556,2008-10-28,10:39:21
39.898869,116.379304,0,126,39749.4440277778,2008-10-28,10:39:24
39.898868,116.379299,0,126,39749.4440509259,2008-10-28,10:39:26
39.898882,116.379295,0,127,39749.4441087963,2008-10-28,10:39:31
39.898874,116.379289,0,126,39749.4441666667,2008-10-28,10:39:36
39.898879,116.379286,0,126,39749.444224537,2008-10-28,10:39:41
39.898883,116.379289,0,126,39749.4442824074,2008-10-28,10:39:46
39.898876,116.379294,0,126,39749.4443402778,2008-10-28,10:39:51
39.898874,116.379299,0,126,39749.4443981481,2008-10-28,10:39:56
39.898871,116.379303,0,126,39749.4444560185,2008-10-28,10:40:01
39.898873,116.379308,0,125,39749.4445138889,2008-10-28,10:40:06
39.898879,116.379313,0,124,39749.4445717593,2008-10-28,10:40:11
39.898882,116.379308,0,125,39749.4446296296,2008-10-28,10:40:16
39.898882,116.379308,0,125,39749.4446643519,2008-10-28,10:40:19
39.898882,116.379304,0,125,39749.4446875,2008-10-28,10:40:21
39.89889,116.379332,0,125,39749.4447453704,2008-10-28,10:40:26
39.898871,116.379316,0,125,39749.4448032407,2008-10-28,10:40:31
39.898871,116.379316,0,125,39749.444837963,2008-10-28,10:40:34
39.898866,116.379318,0,125,39749.4448611111,2008-10-28,10:40:36
39.898851,116.379289,0,126,39749.4449189815,2008-10-28,10:40:41
39.898851,116.379142,0,126,39749.4449652778,2008-10-28,10:40:45
39.898839,116.378995,0,125,39749.445,2008-10-28,10:40:48
39.898822,116.378844,0,126,39749.4450347222,2008-10-28,10:40:51
39.898796,116.378719,0,128,39749.4450694444,2008-10-28,10:40:54
39.898781,116.378607,0,130,39749.4451273148,2008-10-28,10:40:59
39.898797,116.378615,0,133,39749.4451851852,2008-10-28,10:41:04
39.898801,116.378631,0,134,39749.4452430556,2008-10-28,10:41:09
39.898787,116.378642,0,135,39749.4453009259,2008-10-28,10:41:14
39.898778,116.378643,0,135,39749.4453587963,2008-10-28,10:41:19
39.898778,116.378643,0,135,39749.4453935185,2008-10-28,10:41:22
39.89877,116.378642,0,136,39749.4454166667,2008-10-28,10:41:24
39.898757,116.378642,0,136,39749.445474537,2008-10-28,10:41:29
39.898758,116.378658,0,136,39749.4455324074,2008-10-28,10:41:34
39.898793,116.378621,0,136,39749.4455902778,2008-10-28,10:41:39
39.898812,116.378469,0,136,39749.4456365741,2008-10-28,10:41:43
39.898805,116.378302,0,136,39749.4456712963,2008-10-28,10:41:46
39.898791,116.37816,0,136,39749.4456944444,2008-10-28,10:41:48
39.898778,116.378006,0,137,39749.4457175926,2008-10-28,10:41:50
39.898769,116.377844,0,138,39749.4457407407,2008-10-28,10:41:52
39.898767,116.377674,0,138,39749.4457638889,2008-10-28,10:41:54
39.898756,116.37748,0,138,39749.445787037,2008-10-28,10:41:56
39.898736,116.377279,0,139,39749.4458101852,2008-10-28,10:41:58
39.898718,116.37709,0,139,39749.4458333333,2008-10-28,10:42:00
39.898708,116.376908,0,141,39749.4458564815,2008-10-28,10:42:02
39.898719,116.376736,0,144,39749.4458796296,2008-10-28,10:42:04
39.898718,116.37657,0,147,39749.4459027778,2008-10-28,10:42:06
39.898721,116.376419,0,150,39749.4459259259,2008-10-28,10:42:08
39.898727,116.376251,0,156,39749.4459490741,2008-10-28,10:42:10
39.898754,116.376097,0,159,39749.4459722222,2008-10-28,10:42:12
39.898767,116.375959,0,161,39749.4459953704,2008-10-28,10:42:14
39.898779,116.375816,0,162,39749.4460185185,2008-10-28,10:42:16
39.898784,116.375654,0,164,39749.4460416667,2008-10-28,10:42:18
39.898787,116.375445,0,165,39749.4460648148,2008-10-28,10:42:20
39.898787,116.375323,0,165,39749.4460763889,2008-10-28,10:42:21
39.898786,116.37518,0,165,39749.446087963,2008-10-28,10:42:22
39.898745,116.375035,0,166,39749.446099537,2008-10-28,10:42:23
39.898734,116.374906,0,167,39749.4461111111,2008-10-28,10:42:24
39.898722,116.37477,0,168,39749.4461226852,2008-10-28,10:42:25
39.898712,116.374636,0,168,39749.4461342593,2008-10-28,10:42:26
39.898706,116.374499,0,169,39749.4461458333,2008-10-28,10:42:27
39.898704,116.374354,0,169,39749.4461574074,2008-10-28,10:42:28
39.8987,116.374203,0,170,39749.4461689815,2008-10-28,10:42:29
39.898698,116.374047,0,170,39749.4461805556,2008-10-28,10:42:30
39.898698,116.373887,0,170,39749.4461921296,2008-10-28,10:42:31
39.8987,116.373725,0,171,39749.4462037037,2008-10-28,10:42:32
39.898701,116.373564,0,171,39749.4462152778,2008-10-28,10:42:33
39.898708,116.373403,0,171,39749.4462268518,2008-10-28,10:42:34
39.898715,116.373236,0,171,39749.4462384259,2008-10-28,10:42:35
39.898718,116.373066,0,171,39749.44625,2008-10-28,10:42:36
39.89871,116.372897,0,170,39749.4462615741,2008-10-28,10:42:37
39.898695,116.372714,0,171,39749.4462731481,2008-10-28,10:42:38
39.898684,116.372541,0,171,39749.4462847222,2008-10-28,10:42:39
39.898681,116.372373,0,171,39749.4462962963,2008-10-28,10:42:40
39.898659,116.372209,0,171,39749.4463078704,2008-10-28,10:42:41
39.898647,116.372049,0,171,39749.4463194444,2008-10-28,10:42:42
39.898643,116.371888,0,172,39749.4463310185,2008-10-28,10:42:43
39.898632,116.371736,0,172,39749.4463425926,2008-10-28,10:42:44
39.898625,116.371579,0,172,39749.4463541667,2008-10-28,10:42:45
39.898614,116.371446,0,173,39749.4463657407,2008-10-28,10:42:46
39.898595,116.371331,0,178,39749.4463773148,2008-10-28,10:42:47
39.898583,116.371137,0,185,39749.446400463,2008-10-28,10:42:49
39.898577,116.371002,0,190,39749.4464236111,2008-10-28,10:42:51
39.898599,116.370875,0,196,39749.4464699074,2008-10-28,10:42:55
39.898586,116.370889,0,195,39749.4465277778,2008-10-28,10:43:00
39.898574,116.370891,0,197,39749.4465856481,2008-10-28,10:43:05
39.898576,116.370812,0,199,39749.4466435185,2008-10-28,10:43:10
39.898583,116.370663,0,200,39749.4466782407,2008-10-28,10:43:13
39.89857,116.370515,0,199,39749.446712963,2008-10-28,10:43:16
39.898548,116.370347,0,196,39749.4467476852,2008-10-28,10:43:19
39.898537,116.370195,0,194,39749.4467824074,2008-10-28,10:43:22
39.898528,116.370069,0,193,39749.4468171296,2008-10-28,10:43:25
39.898509,116.369951,0,193,39749.4468518518,2008-10-28,10:43:28
39.898498,116.369857,0,195,39749.4469097222,2008-10-28,10:43:33
39.898498,116.369857,0,195,39749.4469444444,2008-10-28,10:43:36
39.898493,116.36985,0,198,39749.4469675926,2008-10-28,10:43:38
39.898484,116.369827,0,199,39749.447025463,2008-10-28,10:43:43
39.898493,116.369665,0,198,39749.4470717593,2008-10-28,10:43:47
39.898463,116.369519,0,196,39749.4471064815,2008-10-28,10:43:50
39.898469,116.369353,0,195,39749.4471296296,2008-10-28,10:43:52
39.898476,116.369215,0,195,39749.4471527778,2008-10-28,10:43:54
39.898478,116.369073,0,194,39749.4471759259,2008-10-28,10:43:56
39.898483,116.368921,0,193,39749.4471990741,2008-10-28,10:43:58
39.898489,116.368768,0,192,39749.4472222222,2008-10-28,10:44:00
39.898483,116.368598,0,192,39749.4472453704,2008-10-28,10:44:02
39.898477,116.368421,0,191,39749.4472685185,2008-10-28,10:44:04
39.898468,116.368243,0,191,39749.4472916667,2008-10-28,10:44:06
39.898469,116.368059,0,190,39749.4473148148,2008-10-28,10:44:08
39.898464,116.367891,0,189,39749.447337963,2008-10-28,10:44:10
39.898463,116.367748,0,188,39749.4473611111,2008-10-28,10:44:12
39.898474,116.367617,0,188,39749.4473842593,2008-10-28,10:44:14
39.898484,116.36749,0,187,39749.4474074074,2008-10-28,10:44:16
39.898486,116.367338,0,185,39749.4474305556,2008-10-28,10:44:18
39.89847,116.367185,0,183,39749.4474537037,2008-10-28,10:44:20
39.898448,116.367012,0,182,39749.4474768518,2008-10-28,10:44:22
39.898434,116.366832,0,181,39749.4475,2008-10-28,10:44:24
39.898428,116.366632,0,179,39749.4475231481,2008-10-28,10:44:26
39.89842,116.366411,0,176,39749.4475462963,2008-10-28,10:44:28
39.898423,116.366292,0,174,39749.4475578704,2008-10-28,10:44:29
39.898419,116.366173,0,173,39749.4475694444,2008-10-28,10:44:30
39.898423,116.366044,0,170,39749.4475810185,2008-10-28,10:44:31
39.898422,116.365915,0,169,39749.4475925926,2008-10-28,10:44:32
39.898415,116.365785,0,167,39749.4476041667,2008-10-28,10:44:33
39.898414,116.365651,0,166,39749.4476157407,2008-10-28,10:44:34
39.898411,116.36552,0,164,39749.4476273148,2008-10-28,10:44:35
39.898412,116.365392,0,162,39749.4476388889,2008-10-28,10:44:36
39.898405,116.365267,0,160,39749.447650463,2008-10-28,10:44:37
39.898405,116.365131,0,158,39749.447662037,2008-10-28,10:44:38
39.898399,116.365009,0,156,39749.4476736111,2008-10-28,10:44:39
39.898397,116.36489,0,154,39749.4476851852,2008-10-28,10:44:40
39.898401,116.364772,0,151,39749.4476967593,2008-10-28,10:44:41
39.898402,116.364652,0,148,39749.4477083333,2008-10-28,10:44:42
39.898403,116.364531,0,146,39749.4477199074,2008-10-28,10:44:43
39.898405,116.364411,0,143,39749.4477314815,2008-10-28,10:44:44
39.898399,116.364295,0,140,39749.4477430556,2008-10-28,10:44:45
39.8984,116.364176,0,137,39749.4477546296,2008-10-28,10:44:46
39.898399,116.364053,0,134,39749.4477662037,2008-10-28,10:44:47
39.898395,116.363927,0,131,39749.4477777778,2008-10-28,10:44:48
39.898395,116.3638,0,127,39749.4477893518,2008-10-28,10:44:49
39.898404,116.363669,0,124,39749.4478009259,2008-10-28,10:44:50
39.898404,116.363543,0,121,39749.4478125,2008-10-28,10:44:51
39.898401,116.363418,0,118,39749.4478240741,2008-10-28,10:44:52
39.8984,116.363292,0,115,39749.4478356481,2008-10-28,10:44:53
39.8984,116.363168,0,112,39749.4478472222,2008-10-28,10:44:54
39.89839,116.363053,0,109,39749.4478587963,2008-10-28,10:44:55
39.898383,116.362929,0,105,39749.4478703704,2008-10-28,10:44:56
39.898359,116.362721,0,99,39749.4478935185,2008-10-28,10:44:58
39.898338,116.362548,0,92,39749.4479166667,2008-10-28,10:45:00
39.898323,116.362415,0,87,39749.4479398148,2008-10-28,10:45:02
39.898301,116.362273,0,84,39749.447962963,2008-10-28,10:45:04
39.898274,116.362119,0,78,39749.4479861111,2008-10-28,10:45:06
39.89827,116.361977,0,74,39749.4480092593,2008-10-28,10:45:08
39.898278,116.361834,0,68,39749.4480324074,2008-10-28,10:45:10
39.898283,116.36168,0,62,39749.4480555556,2008-10-28,10:45:12
39.898269,116.361517,0,57,39749.4480787037,2008-10-28,10:45:14
39.898262,116.361354,0,54,39749.4481018518,2008-10-28,10:45:16
39.898268,116.361177,0,49,39749.448125,2008-10-28,10:45:18
39.898262,116.361006,0,43,39749.4481481481,2008-10-28,10:45:20
39.898242,116.360831,0,35,39749.4481712963,2008-10-28,10:45:22
39.898241,116.360663,0,29,39749.4481944444,2008-10-28,10:45:24
39.898235,116.360503,0,24,39749.4482175926,2008-10-28,10:45:26
39.898231,116.360368,0,22,39749.4482407407,2008-10-28,10:45:28
39.89822,116.360212,0,16,39749.4482638889,2008-10-28,10:45:30
39.898226,116.360015,0,11,39749.448287037,2008-10-28,10:45:32
39.898221,116.359832,0,10,39749.4483101852,2008-10-28,10:45:34
39.898229,116.359645,0,9,39749.4483333333,2008-10-28,10:45:36
39.898209,116.359441,0,10,39749.4483564815,2008-10-28,10:45:38
39.898194,116.359235,0,8,39749.4483796296,2008-10-28,10:45:40
39.898183,116.359022,0,7,39749.4484027778,2008-10-28,10:45:42
39.898174,116.358821,0,6,39749.4484259259,2008-10-28,10:45:44
39.898175,116.358666,0,3,39749.4484490741,2008-10-28,10:45:46
39.898192,116.358541,0,0,39749.4484722222,2008-10-28,10:45:48
39.898205,116.358425,0,0,39749.4484953704,2008-10-28,10:45:50
39.89823,116.358288,0,-3,39749.4485300926,2008-10-28,10:45:53
39.898193,116.358172,0,-3,39749.4485648148,2008-10-28,10:45:56
39.898182,116.358039,0,-3,39749.4486226852,2008-10-28,10:46:01
39.898182,116.357914,0,-1,39749.4486805556,2008-10-28,10:46:06
39.898185,116.357821,0,-2,39749.4487384259,2008-10-28,10:46:11
39.898175,116.357801,0,4,39749.4487962963,2008-10-28,10:46:16
39.898175,116.357801,0,4,39749.4488310185,2008-10-28,10:46:19
39.898176,116.357803,0,-3,39749.4488541667,2008-10-28,10:46:21
39.898194,116.3578,0,-8,39749.448912037,2008-10-28,10:46:26
39.898206,116.357806,0,-13,39749.4489699074,2008-10-28,10:46:31
39.898203,116.357807,0,-15,39749.4490277778,2008-10-28,10:46:36
39.898203,116.357807,0,-15,39749.4490625,2008-10-28,10:46:39
39.898207,116.357803,0,-15,39749.4490856482,2008-10-28,10:46:41
39.898222,116.357801,0,-16,39749.4491435185,2008-10-28,10:46:46
39.898222,116.357801,0,-16,39749.4491782407,2008-10-28,10:46:49
39.89823,116.357798,0,-16,39749.4492013889,2008-10-28,10:46:51
39.89824,116.357789,0,-15,39749.4492592593,2008-10-28,10:46:56
39.89825,116.357774,0,-15,39749.4493171296,2008-10-28,10:47:01
39.898236,116.357687,0,-14,39749.449375,2008-10-28,10:47:06
39.89818,116.357565,0,-12,39749.4493981482,2008-10-28,10:47:08
39.898153,116.35741,0,-11,39749.4494212963,2008-10-28,10:47:10
39.898129,116.357249,0,-9,39749.4494444444,2008-10-28,10:47:12
39.898102,116.357092,0,-7,39749.4494675926,2008-10-28,10:47:14
39.898076,116.356914,0,-4,39749.4494907407,2008-10-28,10:47:16
39.898079,116.356744,0,1,39749.4495138889,2008-10-28,10:47:18
39.898077,116.356575,0,2,39749.449537037,2008-10-28,10:47:20
39.898075,116.356418,0,8,39749.4495601852,2008-10-28,10:47:22
39.898073,116.356258,0,16,39749.4495833333,2008-10-28,10:47:24
39.898064,116.356082,0,22,39749.4496064815,2008-10-28,10:47:26
39.898056,116.355938,0,33,39749.4496296296,2008-10-28,10:47:28
39.898048,116.355812,0,46,39749.4496527778,2008-10-28,10:47:30
39.898027,116.355675,0,60,39749.4496759259,2008-10-28,10:47:32
39.898017,116.355536,0,73,39749.4496990741,2008-10-28,10:47:34
39.898013,116.355412,0,83,39749.4497222222,2008-10-28,10:47:36
39.898024,116.355299,0,93,39749.4497453704,2008-10-28,10:47:38
39.898064,116.355191,0,110,39749.4497916667,2008-10-28,10:47:42
39.898058,116.355169,0,113,39749.449849537,2008-10-28,10:47:47
39.898058,116.355169,0,113,39749.4498842593,2008-10-28,10:47:50
39.898051,116.355167,0,119,39749.4499074074,2008-10-28,10:47:52
39.898052,116.355157,0,121,39749.4499652778,2008-10-28,10:47:57
39.898068,116.355134,0,122,39749.4500231481,2008-10-28,10:48:02
39.89808,116.355005,0,125,39749.4500578704,2008-10-28,10:48:05
39.898082,116.35487,0,125,39749.4500810185,2008-10-28,10:48:07
39.89809,116.354706,0,128,39749.4501041667,2008-10-28,10:48:09
39.89812,116.354574,0,117,39749.4501273148,2008-10-28,10:48:11
39.898126,116.354401,0,114,39749.450150463,2008-10-28,10:48:13
39.898147,116.354204,0,108,39749.4501736111,2008-10-28,10:48:15
39.898166,116.354089,0,107,39749.4501851852,2008-10-28,10:48:16
39.898207,116.353893,0,101,39749.4502083333,2008-10-28,10:48:18
39.898259,116.353677,0,98,39749.4502314815,2008-10-28,10:48:20
39.898302,116.353574,0,98,39749.4502430556,2008-10-28,10:48:21
39.898353,116.353463,0,98,39749.4502546296,2008-10-28,10:48:22
39.8984,116.353356,0,97,39749.4502662037,2008-10-28,10:48:23
39.898455,116.353246,0,97,39749.4502777778,2008-10-28,10:48:24
39.89851,116.353143,0,95,39749.4502893519,2008-10-28,10:48:25
39.898557,116.353042,0,94,39749.4503009259,2008-10-28,10:48:26
39.898615,116.352937,0,93,39749.4503125,2008-10-28,10:48:27
39.89867,116.352834,0,91,39749.4503240741,2008-10-28,10:48:28
39.898728,116.352732,0,90,39749.4503356481,2008-10-28,10:48:29
39.89879,116.352632,0,88,39749.4503472222,2008-10-28,10:48:30
39.898871,116.352512,0,87,39749.4503587963,2008-10-28,10:48:31
39.898937,116.352423,0,88,39749.4503703704,2008-10-28,10:48:32
39.899011,116.352317,0,94,39749.4503819444,2008-10-28,10:48:33
39.899084,116.352224,0,93,39749.4503935185,2008-10-28,10:48:34
39.899161,116.352134,0,92,39749.4504050926,2008-10-28,10:48:35
39.899238,116.352046,0,91,39749.4504166667,2008-10-28,10:48:36
39.899318,116.351958,0,90,39749.4504282407,2008-10-28,10:48:37
39.899404,116.351855,0,91,39749.4504398148,2008-10-28,10:48:38
39.899479,116.35176,0,90,39749.4504513889,2008-10-28,10:48:39
39.899556,116.351674,0,90,39749.450462963,2008-10-28,10:48:40
39.899634,116.3516,0,90,39749.450474537,2008-10-28,10:48:41
39.899708,116.351525,0,90,39749.4504861111,2008-10-28,10:48:42
39.89978,116.351454,0,89,39749.4504976852,2008-10-28,10:48:43
39.899855,116.35139,0,89,39749.4505092593,2008-10-28,10:48:44
39.900013,116.351281,0,89,39749.4505324074,2008-10-28,10:48:46
39.900097,116.351226,0,89,39749.4505439815,2008-10-28,10:48:47
39.900257,116.351118,0,92,39749.4505671296,2008-10-28,10:48:49
39.900353,116.35105,0,92,39749.4505787037,2008-10-28,10:48:50
39.900438,116.350995,0,91,39749.4505902778,2008-10-28,10:48:51
39.900524,116.350949,0,91,39749.4506018519,2008-10-28,10:48:52
39.900608,116.350901,0,91,39749.4506134259,2008-10-28,10:48:53
39.900694,116.350858,0,91,39749.450625,2008-10-28,10:48:54
39.900855,116.35079,0,93,39749.4506481481,2008-10-28,10:48:56
39.90105,116.35073,0,95,39749.4506712963,2008-10-28,10:48:58
39.90114,116.350705,0,96,39749.4506828704,2008-10-28,10:48:59
39.901236,116.350685,0,96,39749.4506944444,2008-10-28,10:49:00
39.901328,116.350673,0,97,39749.4507060185,2008-10-28,10:49:01
39.901497,116.350653,0,97,39749.4507291667,2008-10-28,10:49:03
39.901668,116.350633,0,97,39749.4507523148,2008-10-28,10:49:05
39.901837,116.350605,0,97,39749.450775463,2008-10-28,10:49:07
39.902001,116.350584,0,96,39749.4507986111,2008-10-28,10:49:09
39.902163,116.350572,0,95,39749.4508217593,2008-10-28,10:49:11
39.90232,116.350566,0,95,39749.4508449074,2008-10-28,10:49:13
39.902464,116.350558,0,93,39749.4508680556,2008-10-28,10:49:15
39.902568,116.350518,0,92,39749.4508912037,2008-10-28,10:49:17
39.902682,116.350512,0,88,39749.4509143519,2008-10-28,10:49:19
39.902684,116.350445,0,83,39749.4509722222,2008-10-28,10:49:24
39.902679,116.350438,0,87,39749.4510300926,2008-10-28,10:49:29
39.902679,116.350438,0,87,39749.4510648148,2008-10-28,10:49:32
39.90268,116.350435,0,87,39749.451087963,2008-10-28,10:49:34
39.902689,116.350421,0,88,39749.4511458333,2008-10-28,10:49:39
39.902699,116.350412,0,88,39749.4512037037,2008-10-28,10:49:44
39.90279,116.350408,0,113,39749.4512384259,2008-10-28,10:49:47
39.902903,116.350369,0,126,39749.4512615741,2008-10-28,10:49:49
39.903036,116.350332,0,141,39749.4512847222,2008-10-28,10:49:51
39.903172,116.350289,0,168,39749.4513078704,2008-10-28,10:49:53
39.903319,116.35032,0,177,39749.4513310185,2008-10-28,10:49:55
39.903419,116.350347,0,170,39749.4513425926,2008-10-28,10:49:56
39.903597,116.35035,0,173,39749.4513657407,2008-10-28,10:49:58
39.903688,116.350349,0,175,39749.4513773148,2008-10-28,10:49:59
39.903784,116.35035,0,181,39749.4513888889,2008-10-28,10:50:00
39.903891,116.350341,0,183,39749.451400463,2008-10-28,10:50:01
39.904011,116.350339,0,178,39749.451412037,2008-10-28,10:50:02
39.904116,116.350335,0,178,39749.4514236111,2008-10-28,10:50:03
39.904218,116.350331,0,177,39749.4514351852,2008-10-28,10:50:04
39.904318,116.350332,0,178,39749.4514467593,2008-10-28,10:50:05
39.904418,116.350324,0,173,39749.4514583333,2008-10-28,10:50:06
39.904527,116.350316,0,171,39749.4514699074,2008-10-28,10:50:07
39.904633,116.350313,0,168,39749.4514814815,2008-10-28,10:50:08
39.904739,116.350312,0,166,39749.4514930556,2008-10-28,10:50:09
39.904853,116.350302,0,162,39749.4515046296,2008-10-28,10:50:10
39.904975,116.350296,0,158,39749.4515162037,2008-10-28,10:50:11
39.905099,116.350291,0,154,39749.4515277778,2008-10-28,10:50:12
39.905233,116.350295,0,149,39749.4515393519,2008-10-28,10:50:13
39.905362,116.350291,0,151,39749.4515509259,2008-10-28,10:50:14
39.905502,116.350292,0,153,39749.4515625,2008-10-28,10:50:15
39.905644,116.350288,0,152,39749.4515740741,2008-10-28,10:50:16
39.905783,116.350285,0,151,39749.4515856481,2008-10-28,10:50:17
39.905924,116.350282,0,149,39749.4515972222,2008-10-28,10:50:18
39.906066,116.350277,0,148,39749.4516087963,2008-10-28,10:50:19
39.906215,116.350271,0,146,39749.4516203704,2008-10-28,10:50:20
39.906371,116.35027,0,144,39749.4516319444,2008-10-28,10:50:21
39.906504,116.350266,0,143,39749.4516435185,2008-10-28,10:50:22
39.906644,116.350263,0,141,39749.4516550926,2008-10-28,10:50:23
39.906773,116.35026,0,141,39749.4516666667,2008-10-28,10:50:24
39.906902,116.350249,0,142,39749.4516782407,2008-10-28,10:50:25
39.90704,116.350256,0,141,39749.4516898148,2008-10-28,10:50:26
39.907147,116.350255,0,143,39749.4517013889,2008-10-28,10:50:27
39.907268,116.350262,0,144,39749.451712963,2008-10-28,10:50:28
39.90738,116.350277,0,143,39749.451724537,2008-10-28,10:50:29
39.907484,116.350295,0,144,39749.4517361111,2008-10-28,10:50:30
39.907585,116.350301,0,144,39749.4517476852,2008-10-28,10:50:31
39.907689,116.350304,0,146,39749.4517592593,2008-10-28,10:50:32
39.907872,116.350309,0,149,39749.4517824074,2008-10-28,10:50:34
39.907974,116.350319,0,153,39749.4517939815,2008-10-28,10:50:35
39.908075,116.350322,0,152,39749.4518055556,2008-10-28,10:50:36
39.908182,116.350318,0,151,39749.4518171296,2008-10-28,10:50:37
39.908284,116.350326,0,151,39749.4518287037,2008-10-28,10:50:38
39.908384,116.350329,0,151,39749.4518402778,2008-10-28,10:50:39
39.90848,116.350337,0,154,39749.4518518519,2008-10-28,10:50:40
39.90858,116.350345,0,157,39749.4518634259,2008-10-28,10:50:41
39.908678,116.350352,0,160,39749.451875,2008-10-28,10:50:42
39.908775,116.350354,0,159,39749.4518865741,2008-10-28,10:50:43
39.908872,116.35035,0,156,39749.4518981481,2008-10-28,10:50:44
39.908969,116.350359,0,156,39749.4519097222,2008-10-28,10:50:45
39.909065,116.35037,0,156,39749.4519212963,2008-10-28,10:50:46
39.909155,116.350374,0,156,39749.4519328704,2008-10-28,10:50:47
39.909327,116.350395,0,153,39749.4519560185,2008-10-28,10:50:49
39.909482,116.350407,0,153,39749.4519791667,2008-10-28,10:50:51
39.909631,116.350426,0,154,39749.4520023148,2008-10-28,10:50:53
39.909749,116.350435,0,159,39749.452025463,2008-10-28,10:50:55
39.909805,116.350458,0,164,39749.4520833333,2008-10-28,10:51:00
39.909812,116.350463,0,164,39749.4521412037,2008-10-28,10:51:05
39.909815,116.350464,0,165,39749.4521990741,2008-10-28,10:51:10
39.909815,116.350464,0,165,39749.4522337963,2008-10-28,10:51:13
39.909815,116.350465,0,165,39749.4522569444,2008-10-28,10:51:15
39.909839,116.350461,0,165,39749.4523148148,2008-10-28,10:51:20
39.909929,116.350467,0,165,39749.452349537,2008-10-28,10:51:23
39.910023,116.350456,0,165,39749.4523726852,2008-10-28,10:51:25
39.910139,116.350459,0,164,39749.4523958333,2008-10-28,10:51:27
39.910274,116.350471,0,164,39749.4524189815,2008-10-28,10:51:29
39.91042,116.350478,0,165,39749.4524421296,2008-10-28,10:51:31
39.910592,116.350476,0,166,39749.4524652778,2008-10-28,10:51:33
39.910684,116.350477,0,166,39749.4524768519,2008-10-28,10:51:34
39.910779,116.350476,0,167,39749.4524884259,2008-10-28,10:51:35
39.910873,116.350478,0,167,39749.4525,2008-10-28,10:51:36
39.910973,116.35048,0,168,39749.4525115741,2008-10-28,10:51:37
39.911067,116.35048,0,169,39749.4525231481,2008-10-28,10:51:38
39.911157,116.350475,0,172,39749.4525347222,2008-10-28,10:51:39
39.911252,116.350471,0,174,39749.4525462963,2008-10-28,10:51:40
39.911349,116.350465,0,176,39749.4525578704,2008-10-28,10:51:41
39.91153,116.35046,0,176,39749.4525810185,2008-10-28,10:51:43
39.911621,116.350459,0,177,39749.4525925926,2008-10-28,10:51:44
39.911797,116.350456,0,179,39749.4526157407,2008-10-28,10:51:46
39.911975,116.350436,0,184,39749.4526388889,2008-10-28,10:51:48
39.912151,116.350423,0,185,39749.452662037,2008-10-28,10:51:50
39.912322,116.350421,0,189,39749.4526851852,2008-10-28,10:51:52
39.912414,116.350419,0,192,39749.4526967593,2008-10-28,10:51:53
39.912506,116.350418,0,189,39749.4527083333,2008-10-28,10:51:54
39.912601,116.350416,0,193,39749.4527199074,2008-10-28,10:51:55
39.912693,116.350414,0,190,39749.4527314815,2008-10-28,10:51:56
39.912784,116.350415,0,186,39749.4527430556,2008-10-28,10:51:57
39.912877,116.350416,0,186,39749.4527546296,2008-10-28,10:51:58
39.91297,116.350416,0,185,39749.4527662037,2008-10-28,10:51:59
39.91316,116.350417,0,182,39749.4527893519,2008-10-28,10:52:01
39.913258,116.350411,0,184,39749.4528009259,2008-10-28,10:52:02
39.913362,116.350413,0,186,39749.4528125,2008-10-28,10:52:03
39.913461,116.350416,0,186,39749.4528240741,2008-10-28,10:52:04
39.913554,116.350411,0,188,39749.4528356481,2008-10-28,10:52:05
39.913657,116.350405,0,190,39749.4528472222,2008-10-28,10:52:06
39.913763,116.35041,0,192,39749.4528587963,2008-10-28,10:52:07
39.913865,116.350399,0,192,39749.4528703704,2008-10-28,10:52:08
39.913965,116.350379,0,191,39749.4528819444,2008-10-28,10:52:09
39.914081,116.35037,0,193,39749.4528935185,2008-10-28,10:52:10
39.914186,116.350363,0,192,39749.4529050926,2008-10-28,10:52:11
39.914288,116.350357,0,191,39749.4529166667,2008-10-28,10:52:12
39.914399,116.350354,0,190,39749.4529282407,2008-10-28,10:52:13
39.91451,116.350351,0,190,39749.4529398148,2008-10-28,10:52:14
39.914625,116.350352,0,189,39749.4529513889,2008-10-28,10:52:15
39.914741,116.35035,0,189,39749.452962963,2008-10-28,10:52:16
39.914859,116.350354,0,187,39749.452974537,2008-10-28,10:52:17
39.914977,116.350353,0,188,39749.4529861111,2008-10-28,10:52:18
39.9151,116.350356,0,187,39749.4529976852,2008-10-28,10:52:19
39.915217,116.350364,0,189,39749.4530092593,2008-10-28,10:52:20
39.915353,116.350365,0,187,39749.4530208333,2008-10-28,10:52:21
39.915465,116.350357,0,187,39749.4530324074,2008-10-28,10:52:22
39.915593,116.350355,0,181,39749.4530439815,2008-10-28,10:52:23
39.915702,116.350351,0,177,39749.4530555556,2008-10-28,10:52:24
39.915822,116.350346,0,177,39749.4530671296,2008-10-28,10:52:25
39.915935,116.350344,0,175,39749.4530787037,2008-10-28,10:52:26
39.916047,116.350338,0,177,39749.4530902778,2008-10-28,10:52:27
39.916162,116.350333,0,179,39749.4531018519,2008-10-28,10:52:28
39.916268,116.350332,0,180,39749.4531134259,2008-10-28,10:52:29
39.916378,116.350329,0,181,39749.453125,2008-10-28,10:52:30
39.916494,116.350323,0,183,39749.4531365741,2008-10-28,10:52:31
39.916607,116.350318,0,184,39749.4531481481,2008-10-28,10:52:32
39.916705,116.350311,0,185,39749.4531597222,2008-10-28,10:52:33
39.91681,116.350308,0,185,39749.4531712963,2008-10-28,10:52:34
39.91691,116.350304,0,186,39749.4531828704,2008-10-28,10:52:35
39.917015,116.350308,0,186,39749.4531944444,2008-10-28,10:52:36
39.917111,116.350311,0,186,39749.4532060185,2008-10-28,10:52:37
39.917218,116.350321,0,184,39749.4532175926,2008-10-28,10:52:38
39.917311,116.350321,0,184,39749.4532291667,2008-10-28,10:52:39
39.91741,116.350315,0,184,39749.4532407407,2008-10-28,10:52:40
39.917501,116.350289,0,188,39749.4532523148,2008-10-28,10:52:41
39.917603,116.350261,0,189,39749.4532638889,2008-10-28,10:52:42
39.917698,116.350238,0,193,39749.453275463,2008-10-28,10:52:43
39.917802,116.350242,0,184,39749.453287037,2008-10-28,10:52:44
39.917898,116.350241,0,181,39749.4532986111,2008-10-28,10:52:45
39.918011,116.350238,0,178,39749.4533101852,2008-10-28,10:52:46
39.918112,116.350228,0,174,39749.4533217593,2008-10-28,10:52:47
39.918216,116.350217,0,176,39749.4533333333,2008-10-28,10:52:48
39.918318,116.3502,0,178,39749.4533449074,2008-10-28,10:52:49
39.91841,116.350169,0,192,39749.4533564815,2008-10-28,10:52:50
39.918519,116.350176,0,189,39749.4533680556,2008-10-28,10:52:51
39.918632,116.350177,0,188,39749.4533796296,2008-10-28,10:52:52
39.918739,116.350167,0,192,39749.4533912037,2008-10-28,10:52:53
39.918855,116.35016,0,191,39749.4534027778,2008-10-28,10:52:54
39.918967,116.350149,0,193,39749.4534143518,2008-10-28,10:52:55
39.919079,116.350136,0,198,39749.4534259259,2008-10-28,10:52:56
39.919184,116.350129,0,204,39749.4534375,2008-10-28,10:52:57
39.919287,116.35012,0,204,39749.4534490741,2008-10-28,10:52:58
39.919381,116.350108,0,211,39749.4534606481,2008-10-28,10:52:59
39.919486,116.350112,0,205,39749.4534722222,2008-10-28,10:53:00
39.919581,116.350106,0,206,39749.4534837963,2008-10-28,10:53:01
39.919731,116.350089,0,210,39749.4535069444,2008-10-28,10:53:03
39.919836,116.350068,0,216,39749.4535300926,2008-10-28,10:53:05
39.91992,116.350049,0,228,39749.4535532407,2008-10-28,10:53:07
39.920005,116.350036,0,258,39749.4535763889,2008-10-28,10:53:09
39.920096,116.349965,0,271,39749.453599537,2008-10-28,10:53:11
39.920263,116.349928,0,264,39749.4536226852,2008-10-28,10:53:13
39.920455,116.349917,0,277,39749.4536458333,2008-10-28,10:53:15
39.920597,116.349946,0,272,39749.4536574074,2008-10-28,10:53:16
39.920698,116.349975,0,270,39749.4536689815,2008-10-28,10:53:17
39.920805,116.349994,0,265,39749.4536805556,2008-10-28,10:53:18
39.920909,116.350001,0,269,39749.4536921296,2008-10-28,10:53:19
39.921014,116.35,0,270,39749.4537037037,2008-10-28,10:53:20
39.921117,116.35,0,272,39749.4537152778,2008-10-28,10:53:21
39.921221,116.349999,0,274,39749.4537268518,2008-10-28,10:53:22
39.92133,116.349983,0,278,39749.4537384259,2008-10-28,10:53:23
39.921442,116.349958,0,281,39749.45375,2008-10-28,10:53:24
39.921565,116.349934,0,283,39749.4537615741,2008-10-28,10:53:25
39.921683,116.349916,0,286,39749.4537731481,2008-10-28,10:53:26
39.921811,116.349904,0,289,39749.4537847222,2008-10-28,10:53:27
39.921926,116.34989,0,294,39749.4537962963,2008-10-28,10:53:28
39.92204,116.349883,0,300,39749.4538078704,2008-10-28,10:53:29
39.922156,116.349877,0,305,39749.4538194444,2008-10-28,10:53:30
39.922265,116.349869,0,309,39749.4538310185,2008-10-28,10:53:31
39.922376,116.34987,0,315,39749.4538425926,2008-10-28,10:53:32
39.92249,116.349869,0,321,39749.4538541667,2008-10-28,10:53:33
39.922591,116.349882,0,330,39749.4538657407,2008-10-28,10:53:34
39.92273,116.349927,0,334,39749.4538773148,2008-10-28,10:53:35
39.922861,116.349949,0,338,39749.4538888889,2008-10-28,10:53:36
39.922975,116.349964,0,346,39749.453900463,2008-10-28,10:53:37
39.923094,116.34998,0,353,39749.453912037,2008-10-28,10:53:38
39.923231,116.350018,0,354,39749.4539236111,2008-10-28,10:53:39
39.923499,116.35013,0,353,39749.4539467593,2008-10-28,10:53:41
39.92365,116.350192,0,347,39749.4539583333,2008-10-28,10:53:42
39.923745,116.350207,0,350,39749.4539699074,2008-10-28,10:53:43
39.923836,116.35021,0,354,39749.4539814815,2008-10-28,10:53:44
39.924006,116.350213,0,360,39749.4540046296,2008-10-28,10:53:46
39.924159,116.350204,0,362,39749.4540277778,2008-10-28,10:53:48
39.924288,116.350193,0,359,39749.4540509259,2008-10-28,10:53:50
39.924404,116.350179,0,348,39749.4540740741,2008-10-28,10:53:52
39.924495,116.350166,0,337,39749.4540972222,2008-10-28,10:53:54
39.92458,116.350157,0,327,39749.4541203704,2008-10-28,10:53:56
39.924688,116.350152,0,311,39749.4541550926,2008-10-28,10:53:59
39.924753,116.350167,0,276,39749.4541898148,2008-10-28,10:54:02
39.924704,116.350201,0,259,39749.4542476852,2008-10-28,10:54:07
39.924698,116.350226,0,256,39749.4543055556,2008-10-28,10:54:12
39.924707,116.350226,0,253,39749.4543634259,2008-10-28,10:54:17
39.92473,116.350214,0,250,39749.4544212963,2008-10-28,10:54:22
39.92475,116.350189,0,247,39749.4544791667,2008-10-28,10:54:27
39.924767,116.350164,0,244,39749.454537037,2008-10-28,10:54:32
39.924856,116.349956,0,274,39749.4551388889,2008-10-28,10:55:24
39.925099,116.350227,0,217,39749.455150463,2008-10-28,10:55:25
39.924834,116.34974,0,89,39749.455162037,2008-10-28,10:55:26
39.924897,116.34967,0,121,39749.4551736111,2008-10-28,10:55:27
39.924894,116.349786,0,203,39749.4551851852,2008-10-28,10:55:28
39.924903,116.349857,0,229,39749.4551967593,2008-10-28,10:55:29
39.924929,116.350026,0,244,39749.4552314815,2008-10-28,10:55:32
39.924982,116.350069,0,243,39749.4552893518,2008-10-28,10:55:37
39.925038,116.349983,0,234,39749.4553472222,2008-10-28,10:55:42
39.925085,116.349786,0,222,39749.4553703704,2008-10-28,10:55:44
39.925115,116.349628,0,209,39749.4553819444,2008-10-28,10:55:45
39.925161,116.349556,0,201,39749.4554398148,2008-10-28,10:55:50
39.925211,116.349518,0,192,39749.4554976852,2008-10-28,10:55:55
39.925269,116.349515,0,184,39749.4555555556,2008-10-28,10:56:00
39.925314,116.349516,0,170,39749.4556134259,2008-10-28,10:56:05
39.92537,116.349514,0,164,39749.4556712963,2008-10-28,10:56:10
39.925432,116.349515,0,154,39749.4557291667,2008-10-28,10:56:15
39.925489,116.349513,0,143,39749.455787037,2008-10-28,10:56:20
39.925532,116.349508,0,133,39749.4558449074,2008-10-28,10:56:25
39.925599,116.349492,0,124,39749.4559027778,2008-10-28,10:56:30
39.925662,116.349485,0,118,39749.4559606481,2008-10-28,10:56:35
39.925749,116.349465,0,107,39749.4560185185,2008-10-28,10:56:40
39.925788,116.349455,0,101,39749.4560763889,2008-10-28,10:56:45
39.92586,116.349426,0,99,39749.4561342593,2008-10-28,10:56:50
39.925904,116.349417,0,95,39749.4561921296,2008-10-28,10:56:55
39.925973,116.349419,0,87,39749.45625,2008-10-28,10:57:00
39.926006,116.349422,0,75,39749.4563078704,2008-10-28,10:57:05
39.926053,116.34939,0,66,39749.4563657407,2008-10-28,10:57:10
39.926114,116.349373,0,63,39749.4564236111,2008-10-28,10:57:15
39.926157,116.349408,0,65,39749.4564814815,2008-10-28,10:57:20
39.92616,116.349418,0,62,39749.4565393519,2008-10-28,10:57:25
39.926212,116.349428,0,61,39749.4565972222,2008-10-28,10:57:30
39.926265,116.349338,0,57,39749.4566550926,2008-10-28,10:57:35
39.926308,116.349343,0,54,39749.456712963,2008-10-28,10:57:40
39.926399,116.349337,0,49,39749.4567708333,2008-10-28,10:57:45
39.926477,116.349313,0,46,39749.4568287037,2008-10-28,10:57:50
39.926541,116.34939,0,55,39749.4568865741,2008-10-28,10:57:55
39.926568,116.349423,0,63,39749.4569444444,2008-10-28,10:58:00
39.926632,116.349413,0,66,39749.4570023148,2008-10-28,10:58:05
39.926668,116.34934,0,70,39749.4570601852,2008-10-28,10:58:10
39.926632,116.349247,0,86,39749.4571180556,2008-10-28,10:58:15
39.926616,116.349209,0,96,39749.4571759259,2008-10-28,10:58:20
39.926659,116.349143,0,108,39749.4572337963,2008-10-28,10:58:25
39.926619,116.349046,0,121,39749.4572916667,2008-10-28,10:58:30
39.92662,116.348977,0,126,39749.457349537,2008-10-28,10:58:35
39.9266,116.348879,0,132,39749.4574074074,2008-10-28,10:58:40
39.926675,116.348851,0,135,39749.4574652778,2008-10-28,10:58:45
39.92673,116.348774,0,138,39749.4575231481,2008-10-28,10:58:50
39.926793,116.348692,0,143,39749.4575810185,2008-10-28,10:58:55
39.926866,116.348616,0,148,39749.4576388889,2008-10-28,10:59:00
39.926874,116.348515,0,155,39749.4576967593,2008-10-28,10:59:05
39.926864,116.348437,0,158,39749.4577546296,2008-10-28,10:59:10
39.926869,116.348319,0,169,39749.4578125,2008-10-28,10:59:15
39.926893,116.348225,0,174,39749.4578703704,2008-10-28,10:59:20
39.926851,116.348143,0,167,39749.4579282407,2008-10-28,10:59:25
39.926897,116.348063,0,166,39749.4579861111,2008-10-28,10:59:30
39.926921,116.347978,0,166,39749.4580439815,2008-10-28,10:59:35
39.926953,116.347878,0,167,39749.4581018519,2008-10-28,10:59:40
39.92698,116.347786,0,169,39749.4581597222,2008-10-28,10:59:45
39.92694,116.34772,0,164,39749.4582175926,2008-10-28,10:59:50
39.926884,116.347673,0,158,39749.458275463,2008-10-28,10:59:55
39.926856,116.347623,0,149,39749.4583333333,2008-10-28,11:00:00
39.926875,116.347527,0,147,39749.4583912037,2008-10-28,11:00:05
39.926807,116.34747,0,137,39749.4584490741,2008-10-28,11:00:10
39.926794,116.347444,0,136,39749.4585069444,2008-10-28,11:00:15
39.926771,116.347407,0,135,39749.4585648148,2008-10-28,11:00:20
39.926762,116.347372,0,135,39749.4586226852,2008-10-28,11:00:25
39.926769,116.347276,0,134,39749.4586805556,2008-10-28,11:00:30
39.926752,116.347108,0,134,39749.4587268519,2008-10-28,11:00:34
39.926697,116.347008,0,130,39749.4587731481,2008-10-28,11:00:38
39.926677,116.346921,0,130,39749.4588310185,2008-10-28,11:00:43
39.926691,116.346866,0,130,39749.4588888889,2008-10-28,11:00:48
39.926691,116.346778,0,131,39749.4589467593,2008-10-28,11:00:53
39.926702,116.346691,0,132,39749.4590046296,2008-10-28,11:00:58
39.926735,116.346576,0,133,39749.4590625,2008-10-28,11:01:03
39.926747,116.346512,0,134,39749.4591203704,2008-10-28,11:01:08
39.926768,116.346456,0,132,39749.4591782407,2008-10-28,11:01:13
39.926784,116.346357,0,132,39749.4592361111,2008-10-28,11:01:18
39.926771,116.346292,0,134,39749.4592939815,2008-10-28,11:01:23
39.926761,116.346184,0,130,39749.4593518519,2008-10-28,11:01:28
39.926731,116.346098,0,123,39749.4594097222,2008-10-28,11:01:33
39.926706,116.34603,0,112,39749.4594675926,2008-10-28,11:01:38
39.926684,116.345958,0,105,39749.459525463,2008-10-28,11:01:43
39.926684,116.345919,0,108,39749.4595833333,2008-10-28,11:01:48
39.926756,116.345833,0,109,39749.4596180556,2008-10-28,11:01:51
39.92677,116.345719,0,112,39749.4596759259,2008-10-28,11:01:56
39.926818,116.345636,0,110,39749.4597337963,2008-10-28,11:02:01
39.926846,116.345535,0,104,39749.4597916667,2008-10-28,11:02:06
39.926861,116.345446,0,105,39749.459849537,2008-10-28,11:02:11
39.926916,116.345345,0,106,39749.4599074074,2008-10-28,11:02:16
39.926981,116.34525,0,117,39749.4599652778,2008-10-28,11:02:21
39.927066,116.345202,0,115,39749.4599884259,2008-10-28,11:02:23
39.9271,116.345128,0,110,39749.4600462963,2008-10-28,11:02:28
39.92709,116.345051,0,107,39749.4601041667,2008-10-28,11:02:33
39.927072,116.34497,0,101,39749.460162037,2008-10-28,11:02:38
39.92707,116.344916,0,96,39749.4602199074,2008-10-28,11:02:43
39.927103,116.344824,0,96,39749.4602777778,2008-10-28,11:02:48
39.927072,116.344738,0,94,39749.4603356481,2008-10-28,11:02:53
39.927036,116.344688,0,90,39749.4603935185,2008-10-28,11:02:58
39.927029,116.344622,0,84,39749.4604513889,2008-10-28,11:03:03
39.927086,116.344541,0,78,39749.4605092593,2008-10-28,11:03:08
39.927081,116.344436,0,77,39749.4605671296,2008-10-28,11:03:13
39.927072,116.344361,0,76,39749.460625,2008-10-28,11:03:18
39.927018,116.344283,0,77,39749.4606828704,2008-10-28,11:03:23
39.927019,116.344197,0,79,39749.4607407407,2008-10-28,11:03:28
39.927052,116.344104,0,79,39749.4607986111,2008-10-28,11:03:33
39.927029,116.343997,0,78,39749.4608564815,2008-10-28,11:03:38
39.927041,116.343966,0,75,39749.4609143519,2008-10-28,11:03:43
39.927051,116.343955,0,72,39749.4609722222,2008-10-28,11:03:48
39.927031,116.343923,0,70,39749.4610300926,2008-10-28,11:03:53
39.927,116.343886,0,69,39749.461087963,2008-10-28,11:03:58
39.926966,116.343828,0,69,39749.4611458333,2008-10-28,11:04:03
39.926892,116.343762,0,72,39749.4611921296,2008-10-28,11:04:07
39.926888,116.343696,0,71,39749.46125,2008-10-28,11:04:12
39.92684,116.343615,0,73,39749.4613078704,2008-10-28,11:04:17
39.92678,116.343501,0,74,39749.4613425926,2008-10-28,11:04:20
39.926765,116.343376,0,77,39749.4613888889,2008-10-28,11:04:24
39.926748,116.343236,0,81,39749.4614236111,2008-10-28,11:04:27
39.92677,116.343159,0,83,39749.4614814815,2008-10-28,11:04:32
39.926764,116.343108,0,86,39749.4615393518,2008-10-28,11:04:37
39.926715,116.342982,0,90,39749.4615972222,2008-10-28,11:04:42
39.926705,116.342932,0,91,39749.4616550926,2008-10-28,11:04:47
39.926747,116.342865,0,92,39749.461712963,2008-10-28,11:04:52
39.926775,116.342797,0,94,39749.4617708333,2008-10-28,11:04:57
39.926746,116.342699,0,98,39749.4618287037,2008-10-28,11:05:02
39.926715,116.342621,0,102,39749.4618865741,2008-10-28,11:05:07
39.926683,116.342541,0,105,39749.4619444444,2008-10-28,11:05:12
39.926646,116.342487,0,108,39749.4620023148,2008-10-28,11:05:17
39.926683,116.342433,0,114,39749.4620601852,2008-10-28,11:05:22
39.926715,116.342416,0,121,39749.4621180556,2008-10-28,11:05:27
39.926717,116.34236,0,127,39749.4621759259,2008-10-28,11:05:32
39.92671,116.342301,0,132,39749.4622337963,2008-10-28,11:05:37
39.926708,116.342216,0,131,39749.4622916667,2008-10-28,11:05:42
39.926704,116.342145,0,132,39749.462349537,2008-10-28,11:05:47
39.926726,116.342052,0,131,39749.4624074074,2008-10-28,11:05:52
39.926762,116.341971,0,126,39749.4624652778,2008-10-28,11:05:57
39.926782,116.341873,0,130,39749.4625231481,2008-10-28,11:06:02
39.926787,116.341776,0,127,39749.4625810185,2008-10-28,11:06:07
39.926765,116.341694,0,126,39749.4626388889,2008-10-28,11:06:12
39.926762,116.341606,0,124,39749.4626967593,2008-10-28,11:06:17
39.926791,116.341533,0,129,39749.4627546296,2008-10-28,11:06:22
39.926789,116.341451,0,133,39749.4628125,2008-10-28,11:06:27
39.926819,116.341373,0,131,39749.4628703704,2008-10-28,11:06:32
39.926816,116.341305,0,132,39749.4629282407,2008-10-28,11:06:37
39.926787,116.341227,0,131,39749.4629861111,2008-10-28,11:06:42
39.926753,116.341117,0,135,39749.4630439815,2008-10-28,11:06:47
39.926755,116.341018,0,135,39749.4631018518,2008-10-28,11:06:52
39.926751,116.340937,0,133,39749.4631597222,2008-10-28,11:06:57
39.926741,116.340883,0,125,39749.4632175926,2008-10-28,11:07:02
39.926755,116.340787,0,122,39749.463275463,2008-10-28,11:07:07
39.926765,116.340718,0,119,39749.4633333333,2008-10-28,11:07:12
39.926733,116.340625,0,120,39749.4633912037,2008-10-28,11:07:17
39.926723,116.340583,0,115,39749.4634490741,2008-10-28,11:07:22
39.926739,116.340485,0,113,39749.4635069444,2008-10-28,11:07:27
39.92671,116.340373,0,114,39749.4635648148,2008-10-28,11:07:32
39.926755,116.340315,0,112,39749.4636226852,2008-10-28,11:07:37
39.926782,116.340243,0,111,39749.4636805556,2008-10-28,11:07:42
39.926784,116.34017,0,107,39749.4637384259,2008-10-28,11:07:47
39.926762,116.340093,0,105,39749.4637962963,2008-10-28,11:07:52
39.926778,116.340031,0,111,39749.4638541667,2008-10-28,11:07:57
39.92675,116.339942,0,119,39749.463912037,2008-10-28,11:08:02
39.926787,116.339891,0,122,39749.4639699074,2008-10-28,11:08:07
39.926814,116.339819,0,120,39749.4640277778,2008-10-28,11:08:12
39.926797,116.339743,0,122,39749.4640856481,2008-10-28,11:08:17
39.926791,116.339681,0,121,39749.4641435185,2008-10-28,11:08:22
39.926795,116.339632,0,119,39749.4642013889,2008-10-28,11:08:27
39.926787,116.339565,0,116,39749.4642592593,2008-10-28,11:08:32
39.926798,116.339524,0,114,39749.4643171296,2008-10-28,11:08:37
39.926798,116.339511,0,113,39749.464375,2008-10-28,11:08:42
39.926795,116.339507,0,113,39749.4644328704,2008-10-28,11:08:47
39.926795,116.339504,0,113,39749.4644907407,2008-10-28,11:08:52
39.926796,116.3395,0,113,39749.4645486111,2008-10-28,11:08:57
39.926796,116.3395,0,113,39749.4645833333,2008-10-28,11:09:00
39.926793,116.339496,0,113,39749.4646064815,2008-10-28,11:09:02
39.926783,116.339327,0,113,39749.4646412037,2008-10-28,11:09:05
39.926808,116.33918,0,113,39749.4646759259,2008-10-28,11:09:08
39.926755,116.339048,0,114,39749.4647222222,2008-10-28,11:09:12
39.926731,116.338968,0,113,39749.4647800926,2008-10-28,11:09:17
39.926717,116.338907,0,113,39749.464837963,2008-10-28,11:09:22
39.926721,116.338774,0,114,39749.4648958333,2008-10-28,11:09:27
39.926778,116.33869,0,116,39749.4649537037,2008-10-28,11:09:32
39.926758,116.338627,0,116,39749.4650115741,2008-10-28,11:09:37
39.926752,116.338555,0,118,39749.4650694444,2008-10-28,11:09:42
39.926749,116.338491,0,119,39749.4651273148,2008-10-28,11:09:47
39.926738,116.338408,0,119,39749.4651851852,2008-10-28,11:09:52
39.926739,116.338391,0,120,39749.4652430556,2008-10-28,11:09:57
39.926741,116.33834,0,121,39749.4653009259,2008-10-28,11:10:02
39.926727,116.338235,0,122,39749.4653587963,2008-10-28,11:10:07
39.926747,116.338153,0,122,39749.4654166667,2008-10-28,11:10:12
39.926772,116.338061,0,124,39749.465474537,2008-10-28,11:10:17
39.926759,116.338018,0,127,39749.4655324074,2008-10-28,11:10:22
39.926762,116.338,0,128,39749.4655902778,2008-10-28,11:10:27
39.926731,116.337971,0,130,39749.4656481481,2008-10-28,11:10:32
39.926707,116.337854,0,134,39749.4657060185,2008-10-28,11:10:37
39.926713,116.337796,0,138,39749.4657638889,2008-10-28,11:10:42
39.926711,116.337734,0,143,39749.4658217593,2008-10-28,11:10:47
39.926696,116.337672,0,147,39749.4658796296,2008-10-28,11:10:52
39.92669,116.337589,0,152,39749.4659375,2008-10-28,11:10:57
39.926685,116.337525,0,156,39749.4659953704,2008-10-28,11:11:02
39.926648,116.337404,0,159,39749.4660300926,2008-10-28,11:11:05
39.926649,116.337354,0,167,39749.466087963,2008-10-28,11:11:10
39.926662,116.337295,0,175,39749.4661458333,2008-10-28,11:11:15
39.926672,116.337251,0,175,39749.4662037037,2008-10-28,11:11:20
39.926705,116.337182,0,181,39749.4662615741,2008-10-28,11:11:25
39.926705,116.337115,0,187,39749.4663194444,2008-10-28,11:11:30
39.926703,116.337056,0,193,39749.4663773148,2008-10-28,11:11:35
39.926672,116.336993,0,181,39749.4664351852,2008-10-28,11:11:40
39.926681,116.33693,0,180,39749.4664930556,2008-10-28,11:11:45
39.926705,116.336858,0,181,39749.4665509259,2008-10-28,11:11:50
39.926769,116.336788,0,184,39749.4666087963,2008-10-28,11:11:55
39.92676,116.336695,0,184,39749.4666666667,2008-10-28,11:12:00
39.926781,116.336609,0,185,39749.466724537,2008-10-28,11:12:05
39.926827,116.336497,0,187,39749.4667824074,2008-10-28,11:12:10
39.92683,116.33644,0,186,39749.4668402778,2008-10-28,11:12:15
39.926838,116.336367,0,185,39749.4668981481,2008-10-28,11:12:20
39.926813,116.336296,0,189,39749.4669560185,2008-10-28,11:12:25
39.926798,116.336189,0,192,39749.4670138889,2008-10-28,11:12:30
39.926787,116.33611,0,188,39749.4670717593,2008-10-28,11:12:35
39.926803,116.336035,0,191,39749.4671296296,2008-10-28,11:12:40
39.926799,116.335968,0,195,39749.4671875,2008-10-28,11:12:45
39.926795,116.335915,0,197,39749.4672453704,2008-10-28,11:12:50
39.926803,116.335906,0,200,39749.4673032407,2008-10-28,11:12:55
39.926806,116.335896,0,204,39749.4673611111,2008-10-28,11:13:00
39.926823,116.335895,0,208,39749.4674189815,2008-10-28,11:13:05
39.926848,116.33591,0,213,39749.4674768519,2008-10-28,11:13:10
39.926889,116.335938,0,217,39749.4675347222,2008-10-28,11:13:15
39.926893,116.335966,0,221,39749.4675925926,2008-10-28,11:13:20
39.926874,116.335958,0,224,39749.467650463,2008-10-28,11:13:25
39.926854,116.335954,0,228,39749.4677083333,2008-10-28,11:13:30
39.926821,116.335949,0,232,39749.4677662037,2008-10-28,11:13:35
39.926821,116.335949,0,232,39749.4678009259,2008-10-28,11:13:38
39.926813,116.335951,0,237,39749.4678240741,2008-10-28,11:13:40
39.926756,116.33596,0,238,39749.4678819444,2008-10-28,11:13:45
39.926669,116.335967,0,239,39749.4679398148,2008-10-28,11:13:50
39.926621,116.335987,0,240,39749.4679976852,2008-10-28,11:13:55
39.926587,116.336067,0,240,39749.4680555556,2008-10-28,11:14:00
39.926581,116.336151,0,239,39749.4681134259,2008-10-28,11:14:05
39.926571,116.336164,0,240,39749.4681712963,2008-10-28,11:14:10
39.926571,116.336164,0,240,39749.4682060185,2008-10-28,11:14:13
39.926572,116.336165,0,240,39749.4682291667,2008-10-28,11:14:15
39.926582,116.336166,0,240,39749.468287037,2008-10-28,11:14:20
39.926586,116.336165,0,240,39749.4683449074,2008-10-28,11:14:25
39.926586,116.336165,0,240,39749.4683796296,2008-10-28,11:14:28
39.926593,116.336165,0,240,39749.4684027778,2008-10-28,11:14:30
39.926673,116.336128,0,240,39749.4684606481,2008-10-28,11:14:35
39.926774,116.336095,0,239,39749.4684953704,2008-10-28,11:14:38
39.926892,116.336023,0,237,39749.4685185185,2008-10-28,11:14:40
39.926973,116.33593,0,232,39749.4685416667,2008-10-28,11:14:42
39.926903,116.335836,0,217,39749.468587963,2008-10-28,11:14:46
39.926806,116.335839,0,213,39749.468599537,2008-10-28,11:14:47
39.926843,116.335782,0,197,39749.4686574074,2008-10-28,11:14:52
39.926901,116.335772,0,195,39749.4687152778,2008-10-28,11:14:57
39.926925,116.335843,0,181,39749.4687731481,2008-10-28,11:15:02
39.926903,116.335867,0,181,39749.4688310185,2008-10-28,11:15:07
39.92686,116.335885,0,179,39749.4688888889,2008-10-28,11:15:12
39.926712,116.335941,0,170,39749.4689236111,2008-10-28,11:15:15
39.926602,116.335974,0,165,39749.4689814815,2008-10-28,11:15:20
39.926533,116.335994,0,164,39749.4690393518,2008-10-28,11:15:25
39.926468,116.336039,0,163,39749.4690972222,2008-10-28,11:15:30
39.926427,116.336082,0,162,39749.4691550926,2008-10-28,11:15:35
39.926428,116.336148,0,161,39749.469212963,2008-10-28,11:15:40
39.926423,116.336133,0,158,39749.4692708333,2008-10-28,11:15:45
39.92638,116.336133,0,157,39749.4693287037,2008-10-28,11:15:50
39.926275,116.336116,0,154,39749.4693634259,2008-10-28,11:15:53
39.926175,116.336099,0,153,39749.4693981481,2008-10-28,11:15:56
39.92608,116.336066,0,152,39749.4694212963,2008-10-28,11:15:58
39.926059,116.336082,0,151,39749.4694791667,2008-10-28,11:16:03
39.926012,116.336111,0,150,39749.469537037,2008-10-28,11:16:08
39.925947,116.336134,0,148,39749.4695949074,2008-10-28,11:16:13
39.925872,116.336045,0,147,39749.4696527778,2008-10-28,11:16:18
39.925826,116.335943,0,148,39749.4697106481,2008-10-28,11:16:23
39.925791,116.335867,0,149,39749.4697685185,2008-10-28,11:16:28
39.925776,116.335792,0,147,39749.4698263889,2008-10-28,11:16:33
39.92576,116.335695,0,146,39749.4698842593,2008-10-28,11:16:38
39.92573,116.335625,0,147,39749.4699421296,2008-10-28,11:16:43
39.925677,116.335545,0,148,39749.47,2008-10-28,11:16:48
39.925659,116.335479,0,148,39749.4700578704,2008-10-28,11:16:53
39.925687,116.335352,0,147,39749.4701157407,2008-10-28,11:16:58
39.925682,116.33528,0,149,39749.4701736111,2008-10-28,11:17:03
39.925644,116.335209,0,150,39749.4702314815,2008-10-28,11:17:08
39.925617,116.335114,0,153,39749.4702893518,2008-10-28,11:17:13
39.925603,116.335041,0,154,39749.4703472222,2008-10-28,11:17:18
39.925603,116.334983,0,154,39749.4704050926,2008-10-28,11:17:23
39.925602,116.334873,0,154,39749.470462963,2008-10-28,11:17:28
39.925602,116.334805,0,155,39749.4705208333,2008-10-28,11:17:33
39.925577,116.334704,0,156,39749.4705787037,2008-10-28,11:17:38
39.925569,116.334613,0,159,39749.4706365741,2008-10-28,11:17:43
39.925572,116.334521,0,162,39749.4706944444,2008-10-28,11:17:48
39.925565,116.334421,0,165,39749.4707523148,2008-10-28,11:17:53
39.925567,116.334312,0,167,39749.4708101852,2008-10-28,11:17:58
39.925571,116.334197,0,170,39749.4708680556,2008-10-28,11:18:03
39.9256,116.334133,0,174,39749.4709259259,2008-10-28,11:18:08
39.925581,116.33407,0,177,39749.4709837963,2008-10-28,11:18:13
39.925559,116.333993,0,177,39749.4710416667,2008-10-28,11:18:18
39.925571,116.333887,0,178,39749.471099537,2008-10-28,11:18:23
39.925559,116.333807,0,180,39749.4711574074,2008-10-28,11:18:28
39.925537,116.333725,0,180,39749.4712152778,2008-10-28,11:18:33
39.925527,116.333619,0,175,39749.4712731481,2008-10-28,11:18:38
39.925527,116.333533,0,176,39749.4713310185,2008-10-28,11:18:43
39.925511,116.33348,0,177,39749.4713888889,2008-10-28,11:18:48
39.925506,116.3334,0,178,39749.4714467593,2008-10-28,11:18:53
39.925529,116.333329,0,179,39749.4715046296,2008-10-28,11:18:58
39.925487,116.333235,0,183,39749.4715625,2008-10-28,11:19:03
39.92546,116.333172,0,187,39749.4716203704,2008-10-28,11:19:08
39.925487,116.333105,0,190,39749.4716782407,2008-10-28,11:19:13
39.925487,116.333105,0,190,39749.471712963,2008-10-28,11:19:16
39.925491,116.333105,0,192,39749.4717361111,2008-10-28,11:19:18
39.925491,116.333041,0,191,39749.4717939815,2008-10-28,11:19:23
39.925471,116.333005,0,189,39749.4718518518,2008-10-28,11:19:28
39.92546,116.332999,0,190,39749.4719097222,2008-10-28,11:19:33
39.925455,116.332999,0,190,39749.4719675926,2008-10-28,11:19:38
39.925455,116.332999,0,190,39749.4720023148,2008-10-28,11:19:41
39.92546,116.332997,0,190,39749.472025463,2008-10-28,11:19:43
39.925443,116.332991,0,189,39749.4720833333,2008-10-28,11:19:48
39.925445,116.332991,0,189,39749.4721412037,2008-10-28,11:19:53
39.925445,116.332991,0,189,39749.4721759259,2008-10-28,11:19:56
39.925438,116.332991,0,189,39749.4721990741,2008-10-28,11:19:58
39.925353,116.332976,0,188,39749.4722569444,2008-10-28,11:20:03
39.925288,116.332971,0,186,39749.4723148148,2008-10-28,11:20:08
39.925245,116.332974,0,185,39749.4723726852,2008-10-28,11:20:13
39.9252,116.33298,0,183,39749.4724305556,2008-10-28,11:20:18
39.92518,116.332968,0,182,39749.4724884259,2008-10-28,11:20:23
39.92518,116.332968,0,182,39749.4725231482,2008-10-28,11:20:26
39.925184,116.332965,0,182,39749.4725462963,2008-10-28,11:20:28
39.925187,116.332956,0,181,39749.4726041667,2008-10-28,11:20:33
39.925172,116.332952,0,179,39749.472662037,2008-10-28,11:20:38
39.925177,116.332963,0,178,39749.4727199074,2008-10-28,11:20:43
39.925177,116.332963,0,178,39749.4727546296,2008-10-28,11:20:46
39.925173,116.332964,0,178,39749.4727777778,2008-10-28,11:20:48
39.92517,116.332973,0,176,39749.4728356482,2008-10-28,11:20:53
39.925164,116.332972,0,176,39749.4728935185,2008-10-28,11:20:58
39.925164,116.332972,0,176,39749.4729282407,2008-10-28,11:21:01
39.925156,116.332971,0,176,39749.4729513889,2008-10-28,11:21:03
39.924084,116.332925,0,180,39749.4731481481,2008-10-28,11:21:20
39.924084,116.332925,0,180,39749.4731828704,2008-10-28,11:21:23
39.924089,116.33292,0,185,39749.4732060185,2008-10-28,11:21:25
39.924215,116.33293,0,194,39749.4732523148,2008-10-28,11:21:29
39.924308,116.332947,0,195,39749.4732638889,2008-10-28,11:21:30
39.924541,116.332963,0,194,39749.4734027778,2008-10-28,11:21:42
39.92457,116.333018,0,194,39749.4734606481,2008-10-28,11:21:47
39.924524,116.333122,0,192,39749.4735069444,2008-10-28,11:21:51
39.924481,116.333191,0,190,39749.4735648148,2008-10-28,11:21:56
39.924569,116.33323,0,188,39749.4736226852,2008-10-28,11:22:01
39.92464,116.33328,0,187,39749.4736805556,2008-10-28,11:22:06
39.924767,116.333296,0,186,39749.4737152778,2008-10-28,11:22:09
39.924893,116.333307,0,186,39749.4737384259,2008-10-28,11:22:11
39.92499,116.333331,0,186,39749.4737847222,2008-10-28,11:22:15
39.925088,116.333342,0,185,39749.4738310185,2008-10-28,11:22:19
39.925173,116.333385,0,185,39749.4738888889,2008-10-28,11:22:24
39.924346,116.333061,0,493,39749.4774305556,2008-10-28,11:27:30
39.924179,116.333039,0,523,39749.4774421296,2008-10-28,11:27:31
39.924518,116.333066,0,372,39749.4774537037,2008-10-28,11:27:32
39.924702,116.333087,0,287,39749.4774652778,2008-10-28,11:27:33
39.9248,116.333093,0,241,39749.4774768518,2008-10-28,11:27:34
39.924891,116.3331,0,204,39749.4775,2008-10-28,11:27:36
39.924979,116.333097,0,191,39749.4775462963,2008-10-28,11:27:40
39.925072,116.333095,0,182,39749.4775810185,2008-10-28,11:27:43
39.925153,116.333097,0,173,39749.4776388889,2008-10-28,11:27:48
39.925218,116.333074,0,174,39749.4776967593,2008-10-28,11:27:53
39.925235,116.33307,0,176,39749.4777546296,2008-10-28,11:27:58
39.925235,116.33307,0,176,39749.4777893518,2008-10-28,11:28:01
39.925239,116.333068,0,177,39749.4778125,2008-10-28,11:28:03
39.925131,116.333012,0,163,39749.4778587963,2008-10-28,11:28:07
39.925064,116.332919,0,150,39749.4779050926,2008-10-28,11:28:11
39.925068,116.332873,0,143,39749.477962963,2008-10-28,11:28:16
39.925078,116.33286,0,144,39749.4780208333,2008-10-28,11:28:21
39.925086,116.33281,0,146,39749.4780787037,2008-10-28,11:28:26
39.925081,116.332723,0,147,39749.4781365741,2008-10-28,11:28:31
39.92507,116.332679,0,152,39749.4781944444,2008-10-28,11:28:36
39.925094,116.332641,0,153,39749.4782523148,2008-10-28,11:28:41
39.925014,116.332631,0,153,39749.4783101852,2008-10-28,11:28:46
39.924947,116.33264,0,153,39749.4783680556,2008-10-28,11:28:51
39.924856,116.332619,0,149,39749.4784259259,2008-10-28,11:28:56
39.924751,116.332649,0,147,39749.4784722222,2008-10-28,11:29:00
39.924654,116.332688,0,146,39749.4785069444,2008-10-28,11:29:03
39.92457,116.332731,0,148,39749.4785300926,2008-10-28,11:29:05
39.924481,116.3328,0,149,39749.4785763889,2008-10-28,11:29:09
39.924596,116.332787,0,146,39749.478599537,2008-10-28,11:29:11
39.92458,116.332807,0,146,39749.4786574074,2008-10-28,11:29:16
39.92458,116.332807,0,146,39749.4786921296,2008-10-28,11:29:19
39.924575,116.332806,0,144,39749.4787152778,2008-10-28,11:29:21
39.924559,116.332804,0,144,39749.4787731481,2008-10-28,11:29:26
39.924559,116.332804,0,144,39749.4788078704,2008-10-28,11:29:29
39.924565,116.332797,0,144,39749.4788310185,2008-10-28,11:29:31
39.924585,116.332774,0,145,39749.4788888889,2008-10-28,11:29:36
39.924686,116.332807,0,147,39749.4789351852,2008-10-28,11:29:40
39.924818,116.332851,0,148,39749.4789699074,2008-10-28,11:29:43
39.924908,116.332882,0,151,39749.4789930556,2008-10-28,11:29:45
39.92499,116.332937,0,149,39749.4790277778,2008-10-28,11:29:48
39.92506,116.33301,0,146,39749.4790856481,2008-10-28,11:29:53
39.925119,116.333053,0,142,39749.4791435185,2008-10-28,11:29:58
39.92516,116.333063,0,137,39749.4792013889,2008-10-28,11:30:03
39.925213,116.333059,0,133,39749.4792592593,2008-10-28,11:30:08
39.925242,116.333001,0,131,39749.4793171296,2008-10-28,11:30:13
39.925245,116.332926,0,128,39749.479375,2008-10-28,11:30:18
39.925107,116.332942,0,109,39749.4793981481,2008-10-28,11:30:20
39.925142,116.332913,0,110,39749.4794560185,2008-10-28,11:30:25
39.925193,116.3329,0,94,39749.4795138889,2008-10-28,11:30:30
39.925215,116.332941,0,73,39749.4795717593,2008-10-28,11:30:35
39.925285,116.332982,0,56,39749.4796296296,2008-10-28,11:30:40
39.925324,116.333021,0,43,39749.4796875,2008-10-28,11:30:45
39.925377,116.333037,0,32,39749.4797453704,2008-10-28,11:30:50
39.925422,116.33303,0,20,39749.4798032407,2008-10-28,11:30:55
39.925491,116.333006,0,10,39749.4798611111,2008-10-28,11:31:00
39.92552,116.332983,0,31,39749.4799189815,2008-10-28,11:31:05
39.925529,116.332949,0,41,39749.4799768519,2008-10-28,11:31:10
39.925484,116.3329,0,52,39749.4800347222,2008-10-28,11:31:15
39.925378,116.332895,0,66,39749.4800810185,2008-10-28,11:31:19
39.925292,116.332873,0,78,39749.4801157407,2008-10-28,11:31:22
39.925182,116.332842,0,90,39749.480162037,2008-10-28,11:31:26
39.925087,116.33285,0,104,39749.4802199074,2008-10-28,11:31:31
39.925041,116.332857,0,119,39749.4802777778,2008-10-28,11:31:36
39.924971,116.332924,0,127,39749.4803240741,2008-10-28,11:31:40
39.924937,116.333002,0,133,39749.4803819444,2008-10-28,11:31:45
39.924923,116.333025,0,138,39749.4804398148,2008-10-28,11:31:50
39.924917,116.33304,0,140,39749.4804976852,2008-10-28,11:31:55
39.924953,116.333058,0,143,39749.4805555556,2008-10-28,11:32:00
39.925039,116.333064,0,143,39749.4806134259,2008-10-28,11:32:05
39.925136,116.333056,0,145,39749.4806712963,2008-10-28,11:32:10
39.925219,116.333056,0,148,39749.4807291667,2008-10-28,11:32:15
39.925247,116.333008,0,147,39749.480787037,2008-10-28,11:32:20
39.925271,116.332929,0,143,39749.4808449074,2008-10-28,11:32:25
39.925278,116.332852,0,138,39749.4809027778,2008-10-28,11:32:30
39.92533,116.332792,0,132,39749.4809606481,2008-10-28,11:32:35
39.925417,116.332715,0,126,39749.4810069444,2008-10-28,11:32:39
39.925506,116.332667,0,122,39749.4810416667,2008-10-28,11:32:42
39.925604,116.332658,0,118,39749.481087963,2008-10-28,11:32:46
39.925684,116.3327,0,112,39749.4811458333,2008-10-28,11:32:51
39.925744,116.332798,0,98,39749.4812037037,2008-10-28,11:32:56
39.925811,116.33288,0,86,39749.48125,2008-10-28,11:33:00
39.925818,116.332984,0,71,39749.4813078704,2008-10-28,11:33:05
39.925816,116.333003,0,69,39749.4813657407,2008-10-28,11:33:10
39.925803,116.333024,0,72,39749.4814236111,2008-10-28,11:33:15
39.925709,116.333089,0,79,39749.4814583333,2008-10-28,11:33:18
39.925604,116.333116,0,77,39749.4815162037,2008-10-28,11:33:23
39.925566,116.33309,0,70,39749.4815740741,2008-10-28,11:33:28
39.925556,116.333021,0,64,39749.4816319444,2008-10-28,11:33:33
39.925568,116.332934,0,65,39749.4816898148,2008-10-28,11:33:38
39.925568,116.332864,0,77,39749.4817476852,2008-10-28,11:33:43
39.92555,116.332896,0,95,39749.4818055556,2008-10-28,11:33:48
39.925573,116.33292,0,107,39749.4818634259,2008-10-28,11:33:53
39.925632,116.332923,0,113,39749.4819212963,2008-10-28,11:33:58
39.925632,116.332923,0,113,39749.4819560185,2008-10-28,11:34:01
39.925636,116.332924,0,121,39749.4819791667,2008-10-28,11:34:03
39.925581,116.332915,0,130,39749.482037037,2008-10-28,11:34:08
39.925595,116.332914,0,131,39749.4820949074,2008-10-28,11:34:13
39.925611,116.332906,0,134,39749.4821527778,2008-10-28,11:34:18
39.925661,116.332885,0,141,39749.4822106481,2008-10-28,11:34:23
39.925703,116.332871,0,147,39749.4822685185,2008-10-28,11:34:28
39.925726,116.332882,0,153,39749.4823263889,2008-10-28,11:34:33
39.925791,116.332946,0,162,39749.4823842593,2008-10-28,11:34:38
39.925903,116.332975,0,166,39749.4824305556,2008-10-28,11:34:42
39.925996,116.332963,0,172,39749.4824768519,2008-10-28,11:34:46
39.926004,116.332959,0,177,39749.4825347222,2008-10-28,11:34:51
39.926011,116.332959,0,182,39749.4825925926,2008-10-28,11:34:56
39.926011,116.332959,0,182,39749.4826273148,2008-10-28,11:34:59
39.926018,116.332959,0,188,39749.482650463,2008-10-28,11:35:01
39.926113,116.332941,0,192,39749.4827083333,2008-10-28,11:35:06
39.926157,116.332966,0,195,39749.4827662037,2008-10-28,11:35:11
39.926199,116.333015,0,204,39749.4828240741,2008-10-28,11:35:16
39.926277,116.333071,0,206,39749.4828819444,2008-10-28,11:35:21
39.926378,116.333068,0,195,39749.4829282407,2008-10-28,11:35:25
39.926433,116.33311,0,198,39749.4829861111,2008-10-28,11:35:30
39.926485,116.333107,0,200,39749.4830439815,2008-10-28,11:35:35
39.926556,116.333094,0,197,39749.4831018519,2008-10-28,11:35:40
39.926597,116.333132,0,201,39749.4831597222,2008-10-28,11:35:45
39.926667,116.333176,0,198,39749.4832175926,2008-10-28,11:35:50
39.926718,116.333202,0,195,39749.483275463,2008-10-28,11:35:55
39.926796,116.333245,0,194,39749.4833333333,2008-10-28,11:36:00
39.926847,116.333257,0,187,39749.4833912037,2008-10-28,11:36:05
39.926816,116.3333,0,187,39749.4834490741,2008-10-28,11:36:10
39.92684,116.333338,0,187,39749.4835069444,2008-10-28,11:36:15
39.926877,116.333367,0,188,39749.4835648148,2008-10-28,11:36:20
39.926903,116.333386,0,189,39749.4836226852,2008-10-28,11:36:25
39.926938,116.333398,0,188,39749.4836805556,2008-10-28,11:36:30
39.926972,116.333405,0,187,39749.4837384259,2008-10-28,11:36:35
39.926958,116.333406,0,185,39749.4837962963,2008-10-28,11:36:40
39.926941,116.333407,0,183,39749.4838541667,2008-10-28,11:36:45
39.9268,116.333496,0,214,39749.5070717593,2008-10-28,12:10:11
39.926831,116.333679,0,284,39749.5070833333,2008-10-28,12:10:12
39.926805,116.333566,0,274,39749.5071064815,2008-10-28,12:10:14
39.926897,116.333602,0,273,39749.5071527778,2008-10-28,12:10:18
39.926944,116.333636,0,269,39749.5072106481,2008-10-28,12:10:23
39.926964,116.333655,0,266,39749.5072685185,2008-10-28,12:10:28
39.926965,116.333687,0,265,39749.5073263889,2008-10-28,12:10:33
39.926965,116.333718,0,265,39749.5073842593,2008-10-28,12:10:38
39.926998,116.333746,0,263,39749.5074421296,2008-10-28,12:10:43
39.92697,116.333775,0,262,39749.5075,2008-10-28,12:10:48
39.926966,116.333797,0,260,39749.5075578704,2008-10-28,12:10:53
39.926889,116.333865,0,259,39749.5075925926,2008-10-28,12:10:56
39.926883,116.333928,0,257,39749.507650463,2008-10-28,12:11:01
39.926902,116.334003,0,255,39749.5077083333,2008-10-28,12:11:06
39.926932,116.334053,0,254,39749.5077662037,2008-10-28,12:11:11
39.926915,116.334108,0,251,39749.5078240741,2008-10-28,12:11:16
39.92694,116.334189,0,250,39749.5078819444,2008-10-28,12:11:21
39.927011,116.334271,0,248,39749.5079398148,2008-10-28,12:11:26
39.927044,116.334361,0,246,39749.5079976852,2008-10-28,12:11:31
39.927023,116.334488,0,244,39749.5080555556,2008-10-28,12:11:36
39.927015,116.334578,0,240,39749.5081134259,2008-10-28,12:11:41
39.927009,116.334664,0,238,39749.5081712963,2008-10-28,12:11:46
39.927005,116.33476,0,236,39749.5082291667,2008-10-28,12:11:51
39.927045,116.334843,0,233,39749.508287037,2008-10-28,12:11:56
39.927036,116.334963,0,232,39749.5083449074,2008-10-28,12:12:01
39.927019,116.33503,0,230,39749.5084027778,2008-10-28,12:12:06
39.927065,116.3351,0,228,39749.5084606481,2008-10-28,12:12:11
39.927063,116.335143,0,225,39749.5085185185,2008-10-28,12:12:16
39.927091,116.335189,0,222,39749.5085763889,2008-10-28,12:12:21
39.927103,116.335248,0,220,39749.5086342593,2008-10-28,12:12:26
39.927096,116.335334,0,218,39749.5086921296,2008-10-28,12:12:31
39.927114,116.335432,0,215,39749.50875,2008-10-28,12:12:36
39.927092,116.335549,0,213,39749.5088078704,2008-10-28,12:12:41
39.927044,116.335632,0,211,39749.5088657407,2008-10-28,12:12:46
39.927053,116.335699,0,208,39749.5089236111,2008-10-28,12:12:51
39.927033,116.335776,0,206,39749.5089814815,2008-10-28,12:12:56
39.927018,116.335824,0,203,39749.5090393518,2008-10-28,12:13:01
39.926963,116.335897,0,200,39749.5090972222,2008-10-28,12:13:06
39.926949,116.335958,0,197,39749.5091550926,2008-10-28,12:13:11
39.926952,116.336045,0,194,39749.509212963,2008-10-28,12:13:16
39.926914,116.336151,0,191,39749.5092592593,2008-10-28,12:13:20
39.926936,116.336249,0,186,39749.5093171296,2008-10-28,12:13:25
39.926912,116.336308,0,185,39749.509375,2008-10-28,12:13:30
39.926835,116.336375,0,185,39749.5094212963,2008-10-28,12:13:34
39.926777,116.336399,0,183,39749.5094791667,2008-10-28,12:13:39
39.926741,116.33641,0,179,39749.509537037,2008-10-28,12:13:44
39.926786,116.336437,0,180,39749.5095949074,2008-10-28,12:13:49
39.926783,116.336446,0,176,39749.5096527778,2008-10-28,12:13:54
39.926838,116.33649,0,176,39749.5097106481,2008-10-28,12:13:59
39.926871,116.336487,0,176,39749.5097685185,2008-10-28,12:14:04
39.926895,116.336508,0,178,39749.5098263889,2008-10-28,12:14:09
39.926854,116.33652,0,182,39749.5098842593,2008-10-28,12:14:14
39.926712,116.336481,0,186,39749.5099074074,2008-10-28,12:14:16
39.926702,116.336458,0,190,39749.5099652778,2008-10-28,12:14:21
39.926712,116.33646,0,192,39749.5100231481,2008-10-28,12:14:26
39.926717,116.336494,0,194,39749.5100810185,2008-10-28,12:14:31
39.926767,116.336535,0,195,39749.5101388889,2008-10-28,12:14:36
39.926811,116.336515,0,196,39749.5101967593,2008-10-28,12:14:41
39.926844,116.336505,0,198,39749.5102546296,2008-10-28,12:14:46
39.926868,116.33652,0,199,39749.5103125,2008-10-28,12:14:51
39.926882,116.336532,0,200,39749.5103703704,2008-10-28,12:14:56
39.926863,116.336501,0,201,39749.5104282407,2008-10-28,12:15:01
39.926858,116.336471,0,204,39749.5104861111,2008-10-28,12:15:06
39.926854,116.336439,0,206,39749.5105439815,2008-10-28,12:15:11
39.926806,116.336501,0,207,39749.5106018518,2008-10-28,12:15:16
39.926724,116.336574,0,207,39749.5106365741,2008-10-28,12:15:19
39.926648,116.336637,0,207,39749.5106712963,2008-10-28,12:15:22
39.92663,116.336653,0,207,39749.5107291667,2008-10-28,12:15:27
39.928117,116.330449,0,-73,39749.5127662037,2008-10-28,12:18:23
39.926501,116.338061,0,404,39749.5128009259,2008-10-28,12:18:26
39.926546,116.338151,0,448,39749.5128125,2008-10-28,12:18:27
39.926539,116.338118,0,405,39749.5128587963,2008-10-28,12:18:31
39.926539,116.338118,0,405,39749.5128935185,2008-10-28,12:18:34
39.926545,116.33811,0,397,39749.5129166667,2008-10-28,12:18:36
39.926554,116.33811,0,399,39749.512974537,2008-10-28,12:18:41
39.926564,116.338112,0,400,39749.5130324074,2008-10-28,12:18:46
39.92657,116.338113,0,399,39749.5130902778,2008-10-28,12:18:51
39.92657,116.338113,0,399,39749.513125,2008-10-28,12:18:54
39.926569,116.338116,0,398,39749.5131481481,2008-10-28,12:18:56
39.926559,116.338117,0,397,39749.5132060185,2008-10-28,12:19:01
39.926512,116.338133,0,394,39749.5132638889,2008-10-28,12:19:06
39.926494,116.338135,0,393,39749.5133217593,2008-10-28,12:19:11
39.926488,116.338135,0,392,39749.5133796296,2008-10-28,12:19:16
39.926487,116.338136,0,392,39749.5134375,2008-10-28,12:19:21
39.926487,116.338136,0,392,39749.5134722222,2008-10-28,12:19:24
39.926494,116.338138,0,391,39749.5134953704,2008-10-28,12:19:26
39.926543,116.338205,0,386,39749.5135532407,2008-10-28,12:19:31
39.926564,116.338201,0,381,39749.5136111111,2008-10-28,12:19:36
39.926564,116.338201,0,381,39749.5136458333,2008-10-28,12:19:39
39.926558,116.338202,0,380,39749.5136689815,2008-10-28,12:19:41
39.926522,116.338203,0,373,39749.5137268519,2008-10-28,12:19:46
39.926472,116.338216,0,365,39749.5137847222,2008-10-28,12:19:51
39.926462,116.33819,0,351,39749.5138425926,2008-10-28,12:19:56
39.926459,116.338152,0,340,39749.513900463,2008-10-28,12:20:01
39.926448,116.338149,0,334,39749.5139583333,2008-10-28,12:20:06
39.926428,116.338121,0,333,39749.5140162037,2008-10-28,12:20:11
39.926448,116.338138,0,330,39749.5140740741,2008-10-28,12:20:16
39.926428,116.338104,0,328,39749.5141319444,2008-10-28,12:20:21
39.926401,116.338052,0,326,39749.5141898148,2008-10-28,12:20:26
39.92636,116.337981,0,327,39749.5142476852,2008-10-28,12:20:31
39.926342,116.337962,0,323,39749.5143055556,2008-10-28,12:20:36
39.926336,116.337915,0,320,39749.5143634259,2008-10-28,12:20:41
39.926383,116.337922,0,316,39749.5144212963,2008-10-28,12:20:46
39.926444,116.33789,0,311,39749.5144791667,2008-10-28,12:20:51
39.926444,116.337771,0,306,39749.514537037,2008-10-28,12:20:56
39.926406,116.337753,0,300,39749.5145949074,2008-10-28,12:21:01
39.926342,116.337743,0,295,39749.5146527778,2008-10-28,12:21:06
39.926272,116.337694,0,289,39749.5147106481,2008-10-28,12:21:11
39.926238,116.337635,0,282,39749.5147685185,2008-10-28,12:21:16
39.926228,116.337582,0,272,39749.5148263889,2008-10-28,12:21:21
39.926267,116.33751,0,258,39749.5148842593,2008-10-28,12:21:26
39.926293,116.337461,0,242,39749.5149421296,2008-10-28,12:21:31
39.926308,116.33738,0,231,39749.515,2008-10-28,12:21:36
39.926291,116.337364,0,214,39749.5150578704,2008-10-28,12:21:41
39.926261,116.337344,0,203,39749.5151157407,2008-10-28,12:21:46
39.926202,116.337281,0,195,39749.5151736111,2008-10-28,12:21:51
39.926167,116.337242,0,194,39749.5152314815,2008-10-28,12:21:56
39.926126,116.337125,0,183,39749.5152893519,2008-10-28,12:22:01
39.926102,116.337035,0,164,39749.5153472222,2008-10-28,12:22:06
39.926083,116.336944,0,143,39749.5153935185,2008-10-28,12:22:10
39.926086,116.336866,0,119,39749.5154513889,2008-10-28,12:22:15
39.926065,116.336841,0,106,39749.5155092593,2008-10-28,12:22:20
39.926065,116.336841,0,106,39749.5155439815,2008-10-28,12:22:23
39.926057,116.336843,0,102,39749.5155671296,2008-10-28,12:22:25
39.926008,116.3368,0,109,39749.515625,2008-10-28,12:22:30
39.925995,116.336742,0,110,39749.5156828704,2008-10-28,12:22:35
39.925972,116.336723,0,116,39749.5157407407,2008-10-28,12:22:40
39.92596,116.336734,0,113,39749.5157986111,2008-10-28,12:22:45
39.925964,116.336668,0,101,39749.5158564815,2008-10-28,12:22:50
39.925984,116.336656,0,94,39749.5159143518,2008-10-28,12:22:55
39.926006,116.336688,0,85,39749.5159722222,2008-10-28,12:23:00
39.925964,116.33673,0,84,39749.5160300926,2008-10-28,12:23:05
39.925934,116.336771,0,82,39749.516087963,2008-10-28,12:23:10
39.925926,116.336845,0,90,39749.5161458333,2008-10-28,12:23:15
39.925933,116.336892,0,95,39749.5162037037,2008-10-28,12:23:20
39.925942,116.336838,0,93,39749.5162615741,2008-10-28,12:23:25
39.925978,116.33679,0,83,39749.5163194444,2008-10-28,12:23:30
39.925985,116.33675,0,79,39749.5163773148,2008-10-28,12:23:35
39.926026,116.336744,0,71,39749.5164351852,2008-10-28,12:23:40
39.926022,116.336683,0,68,39749.5164930556,2008-10-28,12:23:45
39.926023,116.336616,0,60,39749.5165509259,2008-10-28,12:23:50
39.926009,116.336513,0,61,39749.5166087963,2008-10-28,12:23:55
39.925975,116.336506,0,63,39749.5166666667,2008-10-28,12:24:00
39.925938,116.336484,0,63,39749.516724537,2008-10-28,12:24:05
39.925964,116.336427,0,56,39749.5167824074,2008-10-28,12:24:10
39.92597,116.336336,0,56,39749.5168402778,2008-10-28,12:24:15
39.925947,116.336348,0,48,39749.5168981481,2008-10-28,12:24:20
39.925923,116.336276,0,38,39749.5169560185,2008-10-28,12:24:25
39.925885,116.336159,0,38,39749.5170138889,2008-10-28,12:24:30
39.925851,116.336123,0,50,39749.5170717593,2008-10-28,12:24:35
39.925823,116.336108,0,58,39749.5171296296,2008-10-28,12:24:40
39.925817,116.336172,0,61,39749.5171875,2008-10-28,12:24:45
39.92584,116.336269,0,53,39749.5172453704,2008-10-28,12:24:50
39.925895,116.336318,0,52,39749.5173032407,2008-10-28,12:24:55
39.9259,116.336333,0,40,39749.5173611111,2008-10-28,12:25:00
39.92593,116.336298,0,29,39749.5174189815,2008-10-28,12:25:05
39.92594,116.336281,0,24,39749.5174768518,2008-10-28,12:25:10
39.925922,116.336187,0,15,39749.5175347222,2008-10-28,12:25:15
39.925865,116.336092,0,12,39749.5175810185,2008-10-28,12:25:19
39.925871,116.336216,0,24,39749.5176388889,2008-10-28,12:25:24
39.925855,116.336273,0,33,39749.5176967593,2008-10-28,12:25:29
39.925892,116.336327,0,36,39749.5177546296,2008-10-28,12:25:34
39.925904,116.336327,0,32,39749.5178125,2008-10-28,12:25:39
39.925884,116.336305,0,32,39749.5178703704,2008-10-28,12:25:44
39.925909,116.336417,0,40,39749.5179166667,2008-10-28,12:25:48
39.925887,116.336414,0,44,39749.517974537,2008-10-28,12:25:53
39.925839,116.336328,0,42,39749.5180324074,2008-10-28,12:25:58
39.925813,116.336387,0,49,39749.5180902778,2008-10-28,12:26:03
39.92578,116.336316,0,48,39749.5181481481,2008-10-28,12:26:08
39.925822,116.336357,0,50,39749.5182060185,2008-10-28,12:26:13
39.925865,116.336427,0,51,39749.5182638889,2008-10-28,12:26:18
39.925914,116.336492,0,51,39749.5183217593,2008-10-28,12:26:23
39.925921,116.336513,0,47,39749.5183796296,2008-10-28,12:26:28
39.925921,116.336579,0,50,39749.5184375,2008-10-28,12:26:33
39.925921,116.336579,0,50,39749.5184722222,2008-10-28,12:26:36
39.925917,116.336586,0,52,39749.5184953704,2008-10-28,12:26:38
39.925923,116.336613,0,52,39749.5185532407,2008-10-28,12:26:43
39.925917,116.33656,0,62,39749.5186111111,2008-10-28,12:26:48
39.925945,116.336548,0,70,39749.5186689815,2008-10-28,12:26:53
39.925959,116.336578,0,76,39749.5187268518,2008-10-28,12:26:58
39.925969,116.33667,0,84,39749.5187847222,2008-10-28,12:27:03
39.925963,116.336712,0,87,39749.5188425926,2008-10-28,12:27:08
39.926037,116.337041,0,132,39749.5213888889,2008-10-28,12:30:48
39.926048,116.337082,0,136,39749.5214467593,2008-10-28,12:30:53
39.926045,116.337095,0,136,39749.5215046296,2008-10-28,12:30:58
39.926048,116.337096,0,136,39749.5215625,2008-10-28,12:31:03
39.926044,116.337097,0,136,39749.5216203704,2008-10-28,12:31:08
39.926049,116.337098,0,136,39749.5216782407,2008-10-28,12:31:13
39.926052,116.3371,0,135,39749.5217361111,2008-10-28,12:31:18
39.926056,116.3371,0,135,39749.5217939815,2008-10-28,12:31:23
39.926056,116.3371,0,135,39749.5218287037,2008-10-28,12:31:26
39.926058,116.3371,0,136,39749.5218518519,2008-10-28,12:31:28
39.926047,116.337098,0,136,39749.5219097222,2008-10-28,12:31:33
39.926039,116.337097,0,136,39749.5219675926,2008-10-28,12:31:38
39.926042,116.337096,0,135,39749.522025463,2008-10-28,12:31:43
39.926042,116.337096,0,135,39749.5220833333,2008-10-28,12:31:48
39.926047,116.337096,0,135,39749.5221412037,2008-10-28,12:31:53
39.926055,116.337097,0,134,39749.5221990741,2008-10-28,12:31:58
39.926055,116.337099,0,134,39749.5222569444,2008-10-28,12:32:03
39.926049,116.3371,0,134,39749.5223148148,2008-10-28,12:32:08
39.926051,116.337101,0,134,39749.5223726852,2008-10-28,12:32:13
39.926052,116.337101,0,135,39749.5224305556,2008-10-28,12:32:18
39.926052,116.337101,0,135,39749.5224652778,2008-10-28,12:32:21
39.926052,116.337102,0,135,39749.5224884259,2008-10-28,12:32:23
39.926103,116.337115,0,134,39749.5225462963,2008-10-28,12:32:28
39.926119,116.337115,0,134,39749.5226041667,2008-10-28,12:32:33
39.926122,116.337116,0,134,39749.522662037,2008-10-28,12:32:38
39.926123,116.337116,0,134,39749.5227199074,2008-10-28,12:32:43
39.926124,116.337116,0,134,39749.5227777778,2008-10-28,12:32:48
39.92612,116.337115,0,134,39749.5228356481,2008-10-28,12:32:53
39.926114,116.337112,0,134,39749.5228935185,2008-10-28,12:32:58
39.926114,116.337112,0,134,39749.5229282407,2008-10-28,12:33:01
39.926108,116.337111,0,134,39749.5229513889,2008-10-28,12:33:03
39.926099,116.337108,0,134,39749.5230092593,2008-10-28,12:33:08
39.926101,116.337098,0,132,39749.5230671296,2008-10-28,12:33:13
39.926092,116.337097,0,132,39749.523125,2008-10-28,12:33:18
39.926094,116.337097,0,131,39749.5231828704,2008-10-28,12:33:23
39.926094,116.337097,0,131,39749.5232175926,2008-10-28,12:33:26
39.926091,116.337097,0,131,39749.5232407407,2008-10-28,12:33:28
39.926078,116.337074,0,131,39749.5232986111,2008-10-28,12:33:33
39.926078,116.337074,0,131,39749.5233333333,2008-10-28,12:33:36
39.926075,116.337075,0,132,39749.5233564815,2008-10-28,12:33:38
39.926059,116.337094,0,131,39749.5234143519,2008-10-28,12:33:43
39.926047,116.33709,0,130,39749.5234722222,2008-10-28,12:33:48
39.926065,116.337108,0,128,39749.5235300926,2008-10-28,12:33:53
39.926069,116.337108,0,128,39749.523587963,2008-10-28,12:33:58
39.92607,116.337109,0,128,39749.5236458333,2008-10-28,12:34:03
39.926065,116.33711,0,127,39749.5237037037,2008-10-28,12:34:08
39.926071,116.337112,0,127,39749.5237615741,2008-10-28,12:34:13
39.926075,116.337114,0,128,39749.5238194444,2008-10-28,12:34:18
39.926076,116.337114,0,128,39749.5238773148,2008-10-28,12:34:23
39.926078,116.337115,0,127,39749.5239351852,2008-10-28,12:34:28
39.926078,116.337116,0,127,39749.5239930556,2008-10-28,12:34:33
39.926135,116.336858,0,111,39749.5350462963,2008-10-28,12:50:28
39.926147,116.336775,0,112,39749.5351041667,2008-10-28,12:50:33
39.926151,116.336755,0,113,39749.535162037,2008-10-28,12:50:38
39.926156,116.336762,0,114,39749.5352199074,2008-10-28,12:50:43
39.926156,116.336762,0,114,39749.5352777778,2008-10-28,12:50:48
39.92615,116.336763,0,114,39749.5353356482,2008-10-28,12:50:53
39.926143,116.336763,0,114,39749.5353935185,2008-10-28,12:50:58
39.926142,116.336766,0,114,39749.5354513889,2008-10-28,12:51:03
39.926142,116.33677,0,114,39749.5355092593,2008-10-28,12:51:08
39.926142,116.33677,0,114,39749.5355439815,2008-10-28,12:51:11
39.926144,116.336773,0,115,39749.5355671296,2008-10-28,12:51:13
39.926135,116.33685,0,115,39749.535625,2008-10-28,12:51:18
39.92616,116.336944,0,122,39749.5356828704,2008-10-28,12:51:23
39.926159,116.336958,0,124,39749.5357407407,2008-10-28,12:51:28
39.92617,116.336975,0,127,39749.5357986111,2008-10-28,12:51:33
39.926175,116.336993,0,127,39749.5358564815,2008-10-28,12:51:38
39.926139,116.336988,0,119,39749.5359143519,2008-10-28,12:51:43
39.926144,116.336956,0,111,39749.5359722222,2008-10-28,12:51:48
39.926128,116.336985,0,104,39749.5360300926,2008-10-28,12:51:53
39.926135,116.337,0,102,39749.536087963,2008-10-28,12:51:58
39.926161,116.337017,0,102,39749.5361458333,2008-10-28,12:52:03
39.926138,116.336991,0,98,39749.5362037037,2008-10-28,12:52:08
39.926143,116.336991,0,97,39749.5362615741,2008-10-28,12:52:13
39.926143,116.336991,0,97,39749.5362962963,2008-10-28,12:52:16
39.926142,116.33699,0,97,39749.5363194444,2008-10-28,12:52:18
39.926119,116.336955,0,94,39749.5363773148,2008-10-28,12:52:23
39.926117,116.336946,0,96,39749.5364351852,2008-10-28,12:52:28
39.926121,116.336944,0,96,39749.5364930556,2008-10-28,12:52:33
39.926121,116.336944,0,96,39749.5365277778,2008-10-28,12:52:36
39.926127,116.336941,0,96,39749.5365509259,2008-10-28,12:52:38
39.926129,116.336894,0,96,39749.5366087963,2008-10-28,12:52:43
39.926129,116.336894,0,96,39749.5366435185,2008-10-28,12:52:46
39.926137,116.336892,0,96,39749.5366666667,2008-10-28,12:52:48
39.92611,116.33686,0,95,39749.536724537,2008-10-28,12:52:53
39.926103,116.336825,0,96,39749.5367824074,2008-10-28,12:52:58
39.926101,116.336824,0,95,39749.5368402778,2008-10-28,12:53:03
39.926101,116.336824,0,95,39749.536875,2008-10-28,12:53:06
39.926094,116.336824,0,95,39749.5368981481,2008-10-28,12:53:08
39.92606,116.336885,0,94,39749.5369560185,2008-10-28,12:53:13
39.926038,116.336906,0,94,39749.5370138889,2008-10-28,12:53:18
39.926029,116.336905,0,94,39749.5370717593,2008-10-28,12:53:23
39.926029,116.336904,0,94,39749.5371296296,2008-10-28,12:53:28
39.926028,116.336904,0,94,39749.5371875,2008-10-28,12:53:33
39.926028,116.336904,0,94,39749.5372222222,2008-10-28,12:53:36
39.926036,116.336907,0,94,39749.5372453704,2008-10-28,12:53:38
39.926065,116.336915,0,99,39749.5373032407,2008-10-28,12:53:43
39.926083,116.336904,0,106,39749.5373611111,2008-10-28,12:53:48
39.926083,116.336904,0,106,39749.5373958333,2008-10-28,12:53:51
39.926089,116.336903,0,107,39749.5374189815,2008-10-28,12:53:53
39.926132,116.336918,0,110,39749.5374768519,2008-10-28,12:53:58
39.926184,116.336931,0,117,39749.5375347222,2008-10-28,12:54:03
39.926202,116.336961,0,121,39749.5375925926,2008-10-28,12:54:08
39.926195,116.336988,0,124,39749.537650463,2008-10-28,12:54:13
39.926195,116.336988,0,124,39749.5376851852,2008-10-28,12:54:16
39.926188,116.33699,0,125,39749.5377083333,2008-10-28,12:54:18
39.926171,116.336978,0,127,39749.5377662037,2008-10-28,12:54:23
39.926125,116.336986,0,138,39749.5378240741,2008-10-28,12:54:28
39.926105,116.337053,0,145,39749.5378819444,2008-10-28,12:54:33
39.926112,116.337069,0,150,39749.5379398148,2008-10-28,12:54:38
39.92616,116.33707,0,153,39749.5379976852,2008-10-28,12:54:43
39.926204,116.337041,0,159,39749.5380555556,2008-10-28,12:54:48
39.926218,116.337032,0,160,39749.5381134259,2008-10-28,12:54:53
39.926226,116.337031,0,160,39749.5381712963,2008-10-28,12:54:58
39.926226,116.337031,0,160,39749.5382060185,2008-10-28,12:55:01
39.926226,116.33703,0,160,39749.5382291667,2008-10-28,12:55:03
39.926189,116.337065,0,160,39749.538287037,2008-10-28,12:55:08
39.926111,116.337137,0,160,39749.5383449074,2008-10-28,12:55:13
39.926097,116.337241,0,161,39749.5384027778,2008-10-28,12:55:18
39.926106,116.337269,0,163,39749.5384606481,2008-10-28,12:55:23
39.926123,116.337283,0,166,39749.5385185185,2008-10-28,12:55:28
39.926148,116.337269,0,170,39749.5385763889,2008-10-28,12:55:33
39.92618,116.33729,0,174,39749.5386342593,2008-10-28,12:55:38
39.926166,116.337274,0,172,39749.5386921296,2008-10-28,12:55:43
39.926129,116.337321,0,169,39749.53875,2008-10-28,12:55:48
39.926151,116.337313,0,170,39749.5388078704,2008-10-28,12:55:53
39.926204,116.33729,0,170,39749.5388657407,2008-10-28,12:55:58
39.926208,116.337261,0,170,39749.5389236111,2008-10-28,12:56:03
39.926211,116.337245,0,171,39749.5389814815,2008-10-28,12:56:08
39.926211,116.337245,0,171,39749.5390162037,2008-10-28,12:56:11
39.926211,116.337248,0,174,39749.5390393519,2008-10-28,12:56:13
39.926196,116.337268,0,181,39749.5390972222,2008-10-28,12:56:18
39.926204,116.337269,0,182,39749.5391550926,2008-10-28,12:56:23
39.926203,116.337268,0,183,39749.539212963,2008-10-28,12:56:28
39.926203,116.337267,0,183,39749.5392708333,2008-10-28,12:56:33
39.926204,116.337266,0,184,39749.5393287037,2008-10-28,12:56:38
39.9262,116.337265,0,184,39749.5393865741,2008-10-28,12:56:43
39.926196,116.337263,0,184,39749.5394444444,2008-10-28,12:56:48
39.926192,116.33726,0,184,39749.5395023148,2008-10-28,12:56:53
39.926198,116.337257,0,184,39749.5395601852,2008-10-28,12:56:58
39.926198,116.337257,0,184,39749.5395949074,2008-10-28,12:57:01
39.926204,116.337256,0,183,39749.5396180556,2008-10-28,12:57:03
39.926216,116.337253,0,183,39749.5396759259,2008-10-28,12:57:08
39.926242,116.337198,0,183,39749.5397337963,2008-10-28,12:57:13
39.926226,116.337168,0,182,39749.5397916667,2008-10-28,12:57:18
39.926203,116.337167,0,180,39749.539849537,2008-10-28,12:57:23
39.9262,116.337167,0,179,39749.5399074074,2008-10-28,12:57:28
39.926204,116.337166,0,179,39749.5399652778,2008-10-28,12:57:33
39.926204,116.337166,0,179,39749.54,2008-10-28,12:57:36
39.926208,116.337166,0,179,39749.5400231481,2008-10-28,12:57:38
39.92621,116.337178,0,179,39749.5400810185,2008-10-28,12:57:43
39.926238,116.337164,0,177,39749.5401388889,2008-10-28,12:57:48
39.926224,116.337208,0,174,39749.5401967593,2008-10-28,12:57:53
39.926223,116.337208,0,174,39749.5402546296,2008-10-28,12:57:58
39.926215,116.337209,0,175,39749.5403125,2008-10-28,12:58:03
39.926215,116.337209,0,175,39749.5403472222,2008-10-28,12:58:06
39.926215,116.33721,0,174,39749.5403703704,2008-10-28,12:58:08
39.926239,116.337251,0,175,39749.5404282407,2008-10-28,12:58:13
39.92622,116.337288,0,178,39749.5404861111,2008-10-28,12:58:18
39.926179,116.337311,0,183,39749.5405439815,2008-10-28,12:58:23
39.926189,116.337327,0,184,39749.5406018518,2008-10-28,12:58:28
39.926168,116.337346,0,187,39749.5406597222,2008-10-28,12:58:33
39.926181,116.337391,0,190,39749.5407175926,2008-10-28,12:58:38
39.926186,116.337429,0,196,39749.540775463,2008-10-28,12:58:43
39.926198,116.337443,0,207,39749.5408333333,2008-10-28,12:58:48
39.926202,116.337466,0,208,39749.5408912037,2008-10-28,12:58:53
39.926234,116.337471,0,205,39749.5409490741,2008-10-28,12:58:58
39.926268,116.337505,0,205,39749.5410069444,2008-10-28,12:59:03
39.926265,116.337496,0,203,39749.5410648148,2008-10-28,12:59:08
39.926247,116.337434,0,195,39749.5411226852,2008-10-28,12:59:13
39.926208,116.337387,0,194,39749.5411805556,2008-10-28,12:59:18
39.926169,116.337311,0,194,39749.5412384259,2008-10-28,12:59:23
39.926103,116.337229,0,186,39749.5412962963,2008-10-28,12:59:28
39.926142,116.337287,0,206,39749.5413541667,2008-10-28,12:59:33
39.926142,116.337287,0,206,39749.5413888889,2008-10-28,12:59:36
39.926149,116.337286,0,206,39749.541412037,2008-10-28,12:59:38
39.926139,116.337271,0,208,39749.5414699074,2008-10-28,12:59:43
39.926139,116.337271,0,208,39749.5415046296,2008-10-28,12:59:46
39.926143,116.337268,0,219,39749.5415277778,2008-10-28,12:59:48
39.926176,116.337283,0,222,39749.5415856481,2008-10-28,12:59:53
39.9262,116.337306,0,223,39749.5416435185,2008-10-28,12:59:58
39.9262,116.337306,0,223,39749.5416782407,2008-10-28,13:00:01
39.926206,116.337307,0,223,39749.5417013889,2008-10-28,13:00:03
39.926227,116.337349,0,228,39749.5417592593,2008-10-28,13:00:08
39.926212,116.337355,0,234,39749.5418171296,2008-10-28,13:00:13
39.926212,116.337355,0,234,39749.541875,2008-10-28,13:00:18
39.926212,116.337355,0,234,39749.5419097222,2008-10-28,13:00:21
39.926214,116.337356,0,234,39749.5419328704,2008-10-28,13:00:23
39.926224,116.337357,0,234,39749.5419907407,2008-10-28,13:00:28
39.926227,116.337357,0,234,39749.5420486111,2008-10-28,13:00:33
39.926227,116.337357,0,234,39749.5420833333,2008-10-28,13:00:36
39.92623,116.337357,0,234,39749.5421064815,2008-10-28,13:00:38
39.926239,116.337358,0,233,39749.5421643518,2008-10-28,13:00:43
39.926244,116.337357,0,233,39749.5422222222,2008-10-28,13:00:48
39.926241,116.337355,0,233,39749.5422800926,2008-10-28,13:00:53
39.926241,116.337355,0,233,39749.5423148148,2008-10-28,13:00:56
39.926233,116.337355,0,233,39749.542337963,2008-10-28,13:00:58
39.926227,116.33738,0,235,39749.5423958333,2008-10-28,13:01:03
39.926223,116.337381,0,236,39749.5424537037,2008-10-28,13:01:08
39.926218,116.337383,0,236,39749.5425115741,2008-10-28,13:01:13
39.926222,116.337385,0,236,39749.5425694444,2008-10-28,13:01:18
39.926222,116.337385,0,236,39749.5426041667,2008-10-28,13:01:21
39.926226,116.337386,0,236,39749.5426273148,2008-10-28,13:01:23
39.926235,116.337388,0,236,39749.5426851852,2008-10-28,13:01:28
39.926241,116.337391,0,235,39749.5427430556,2008-10-28,13:01:33
39.926241,116.337391,0,235,39749.5427777778,2008-10-28,13:01:36
39.926238,116.337391,0,235,39749.5428009259,2008-10-28,13:01:38
39.926227,116.337411,0,236,39749.5428587963,2008-10-28,13:01:43
39.926244,116.337426,0,237,39749.5429166667,2008-10-28,13:01:48
39.926251,116.337427,0,237,39749.542974537,2008-10-28,13:01:53
39.926253,116.337428,0,238,39749.5430324074,2008-10-28,13:01:58
39.926255,116.337429,0,238,39749.5430902778,2008-10-28,13:02:03
39.92625,116.337429,0,238,39749.5431481482,2008-10-28,13:02:08
39.92625,116.337429,0,238,39749.5431828704,2008-10-28,13:02:11
39.926243,116.337431,0,238,39749.5432060185,2008-10-28,13:02:13
39.926245,116.337498,0,239,39749.5432638889,2008-10-28,13:02:18
39.926246,116.337496,0,239,39749.5433217593,2008-10-28,13:02:23
39.92625,116.337494,0,239,39749.5433796296,2008-10-28,13:02:28
39.926248,116.337493,0,239,39749.5434375,2008-10-28,13:02:33
39.926248,116.337493,0,239,39749.5434722222,2008-10-28,13:02:36
39.926243,116.337492,0,239,39749.5434953704,2008-10-28,13:02:38
39.926223,116.337481,0,239,39749.5435532407,2008-10-28,13:02:43
39.926228,116.337433,0,237,39749.5436111111,2008-10-28,13:02:48
39.92623,116.33743,0,237,39749.5436689815,2008-10-28,13:02:53
39.926238,116.337431,0,236,39749.5437268519,2008-10-28,13:02:58
39.926238,116.337431,0,236,39749.5437615741,2008-10-28,13:03:01
39.926245,116.337433,0,235,39749.5437847222,2008-10-28,13:03:03
39.926256,116.337435,0,235,39749.5438425926,2008-10-28,13:03:08
39.926306,116.337426,0,236,39749.543900463,2008-10-28,13:03:13
39.926276,116.337389,0,233,39749.5439583333,2008-10-28,13:03:18
39.926286,116.337363,0,233,39749.5440162037,2008-10-28,13:03:23
39.926288,116.337361,0,233,39749.5440740741,2008-10-28,13:03:28
39.926286,116.337362,0,233,39749.5441319444,2008-10-28,13:03:33
39.926281,116.337363,0,233,39749.5441898148,2008-10-28,13:03:38
39.926281,116.337361,0,233,39749.5442476852,2008-10-28,13:03:43
39.926281,116.337361,0,233,39749.5442824074,2008-10-28,13:03:46
39.926278,116.337358,0,233,39749.5443055556,2008-10-28,13:03:48
39.926269,116.337355,0,233,39749.5443634259,2008-10-28,13:03:53
39.926256,116.337333,0,234,39749.5444212963,2008-10-28,13:03:58
39.926255,116.337355,0,234,39749.5444791667,2008-10-28,13:04:03
39.926255,116.337355,0,234,39749.5445138889,2008-10-28,13:04:06
39.926261,116.337354,0,234,39749.544537037,2008-10-28,13:04:08
39.926271,116.337353,0,234,39749.5445949074,2008-10-28,13:04:13
39.926285,116.337359,0,234,39749.5446527778,2008-10-28,13:04:18
39.926285,116.337423,0,235,39749.5447106481,2008-10-28,13:04:23
39.926268,116.33746,0,232,39749.5447685185,2008-10-28,13:04:28
39.926266,116.33746,0,232,39749.5448263889,2008-10-28,13:04:33
39.926272,116.337461,0,232,39749.5448842593,2008-10-28,13:04:38
39.926278,116.337462,0,233,39749.5449421296,2008-10-28,13:04:43
39.926278,116.337463,0,233,39749.545,2008-10-28,13:04:48
39.926284,116.337465,0,233,39749.5450578704,2008-10-28,13:04:53
39.926283,116.337465,0,234,39749.5451157407,2008-10-28,13:04:58
39.926279,116.337463,0,234,39749.5451736111,2008-10-28,13:05:03
39.926276,116.337461,0,234,39749.5452314815,2008-10-28,13:05:08
39.926276,116.337461,0,234,39749.5452662037,2008-10-28,13:05:11
39.926279,116.337461,0,234,39749.5452893519,2008-10-28,13:05:13
39.926311,116.337483,0,236,39749.5453472222,2008-10-28,13:05:18
39.926302,116.3375,0,240,39749.5454050926,2008-10-28,13:05:23
39.926311,116.337499,0,240,39749.545462963,2008-10-28,13:05:28
39.926291,116.337471,0,239,39749.5455208333,2008-10-28,13:05:33
39.92629,116.337469,0,239,39749.5455787037,2008-10-28,13:05:38
39.926283,116.337467,0,240,39749.5456365741,2008-10-28,13:05:43
39.92628,116.337466,0,239,39749.5456944444,2008-10-28,13:05:48
39.926276,116.337464,0,239,39749.5457523148,2008-10-28,13:05:53
39.926279,116.337461,0,239,39749.5458101852,2008-10-28,13:05:58
39.926286,116.33746,0,239,39749.5458680556,2008-10-28,13:06:03
39.92629,116.337462,0,239,39749.5459259259,2008-10-28,13:06:08
39.926288,116.337465,0,238,39749.5459837963,2008-10-28,13:06:13
39.92629,116.337465,0,238,39749.5460416667,2008-10-28,13:06:18
39.92629,116.337468,0,238,39749.546099537,2008-10-28,13:06:23
39.926285,116.33747,0,238,39749.5461574074,2008-10-28,13:06:28
39.926287,116.33747,0,238,39749.5462152778,2008-10-28,13:06:33
39.926207,116.337149,0,196,39749.5586458333,2008-10-28,13:24:27
39.926175,116.337136,0,190,39749.5587037037,2008-10-28,13:24:32
39.926184,116.337156,0,187,39749.5587615741,2008-10-28,13:24:37
39.926184,116.337156,0,187,39749.5587962963,2008-10-28,13:24:40
39.92619,116.33716,0,187,39749.5588194444,2008-10-28,13:24:42
39.926195,116.337206,0,186,39749.5588773148,2008-10-28,13:24:47
39.926202,116.337226,0,186,39749.5589351852,2008-10-28,13:24:52
39.926209,116.337171,0,185,39749.5589930556,2008-10-28,13:24:57
39.926233,116.337105,0,184,39749.5590509259,2008-10-28,13:25:02
39.926225,116.337078,0,182,39749.5591087963,2008-10-28,13:25:07
39.926237,116.337113,0,177,39749.5591666667,2008-10-28,13:25:12
39.926252,116.337075,0,173,39749.559224537,2008-10-28,13:25:17
39.926255,116.337061,0,172,39749.5592824074,2008-10-28,13:25:22
39.926258,116.337094,0,171,39749.5593402778,2008-10-28,13:25:27
39.926254,116.337144,0,170,39749.5593981481,2008-10-28,13:25:32
39.926245,116.337211,0,167,39749.5594560185,2008-10-28,13:25:37
39.926224,116.337276,0,167,39749.5595138889,2008-10-28,13:25:42
39.926216,116.337265,0,167,39749.5595717593,2008-10-28,13:25:47
39.926216,116.337265,0,167,39749.5596064815,2008-10-28,13:25:50
39.926223,116.337261,0,167,39749.5596296296,2008-10-28,13:25:52
39.926253,116.33713,0,168,39749.5596759259,2008-10-28,13:25:56
39.92626,116.337011,0,166,39749.5597337963,2008-10-28,13:26:01
39.92634,116.337041,0,167,39749.5597916667,2008-10-28,13:26:06
39.926383,116.337025,0,169,39749.559849537,2008-10-28,13:26:11
39.926412,116.337004,0,170,39749.5599074074,2008-10-28,13:26:16
39.926423,116.336945,0,170,39749.5599652778,2008-10-28,13:26:21
39.926416,116.336935,0,169,39749.5600231481,2008-10-28,13:26:26
39.926345,116.33702,0,165,39749.5600810185,2008-10-28,13:26:31
39.926325,116.337041,0,163,39749.5601388889,2008-10-28,13:26:36
39.926331,116.337045,0,163,39749.5601967593,2008-10-28,13:26:41
39.926332,116.337047,0,163,39749.5602546296,2008-10-28,13:26:46
39.926332,116.337047,0,163,39749.5602893519,2008-10-28,13:26:49
39.926324,116.337049,0,163,39749.5603125,2008-10-28,13:26:51
39.926299,116.337077,0,164,39749.5603703704,2008-10-28,13:26:56
39.926289,116.33707,0,165,39749.5604282407,2008-10-28,13:27:01
39.926316,116.337107,0,167,39749.5604861111,2008-10-28,13:27:06
39.926317,116.337145,0,168,39749.5605439815,2008-10-28,13:27:11
39.926334,116.3372,0,169,39749.5606018519,2008-10-28,13:27:16
39.926335,116.33722,0,167,39749.5606597222,2008-10-28,13:27:21
39.926279,116.337248,0,169,39749.5607175926,2008-10-28,13:27:26
39.926279,116.337248,0,169,39749.5607523148,2008-10-28,13:27:29
39.926284,116.337248,0,168,39749.560775463,2008-10-28,13:27:31
39.926324,116.337251,0,169,39749.5608333333,2008-10-28,13:27:36
39.926285,116.337252,0,171,39749.5608912037,2008-10-28,13:27:41
39.926272,116.337243,0,171,39749.5609490741,2008-10-28,13:27:46
39.926272,116.337242,0,171,39749.5610069444,2008-10-28,13:27:51
39.926266,116.33724,0,171,39749.5610648148,2008-10-28,13:27:56
39.926266,116.33724,0,171,39749.561099537,2008-10-28,13:27:59
39.92626,116.337239,0,171,39749.5611226852,2008-10-28,13:28:01
39.92622,116.33723,0,177,39749.5611805556,2008-10-28,13:28:06
39.926222,116.33723,0,177,39749.5612384259,2008-10-28,13:28:11
39.926227,116.337231,0,177,39749.5612962963,2008-10-28,13:28:16
39.926227,116.337231,0,177,39749.5613310185,2008-10-28,13:28:19
39.92623,116.337232,0,177,39749.5613541667,2008-10-28,13:28:21
39.92623,116.33722,0,172,39749.561412037,2008-10-28,13:28:26
39.926239,116.337218,0,172,39749.5614699074,2008-10-28,13:28:31
39.926247,116.337193,0,173,39749.5615277778,2008-10-28,13:28:36
39.926272,116.337191,0,174,39749.5615856481,2008-10-28,13:28:41
39.926288,116.337167,0,172,39749.5616435185,2008-10-28,13:28:46
39.926312,116.337158,0,165,39749.5617013889,2008-10-28,13:28:51
39.92631,116.337181,0,161,39749.5617592593,2008-10-28,13:28:56
39.92629,116.337109,0,155,39749.5618171296,2008-10-28,13:29:01
39.926267,116.337075,0,153,39749.561875,2008-10-28,13:29:06
39.926267,116.337075,0,153,39749.5619097222,2008-10-28,13:29:09
39.926268,116.337071,0,153,39749.5619328704,2008-10-28,13:29:11
39.926269,116.337004,0,157,39749.5619907407,2008-10-28,13:29:16
39.926243,116.336883,0,154,39749.562025463,2008-10-28,13:29:19
39.926234,116.33683,0,152,39749.5620833333,2008-10-28,13:29:24
39.926234,116.33683,0,152,39749.5621180556,2008-10-28,13:29:27
39.926232,116.336824,0,151,39749.5621412037,2008-10-28,13:29:29
39.926233,116.336804,0,145,39749.5621990741,2008-10-28,13:29:34
39.926217,116.336766,0,143,39749.5622569444,2008-10-28,13:29:39
39.926228,116.33674,0,141,39749.5623148148,2008-10-28,13:29:44
39.926205,116.336811,0,141,39749.5623726852,2008-10-28,13:29:49
39.926195,116.336827,0,143,39749.5624305556,2008-10-28,13:29:54
39.926185,116.336893,0,140,39749.5624884259,2008-10-28,13:29:59
39.926203,116.337012,0,138,39749.5625462963,2008-10-28,13:30:04
39.926189,116.337104,0,137,39749.5626041667,2008-10-28,13:30:09
39.926199,116.337149,0,137,39749.562662037,2008-10-28,13:30:14
39.926217,116.337125,0,134,39749.5627199074,2008-10-28,13:30:19
39.926207,116.33703,0,137,39749.5627777778,2008-10-28,13:30:24
39.926216,116.337028,0,142,39749.5628356481,2008-10-28,13:30:29
39.926225,116.337011,0,145,39749.5628935185,2008-10-28,13:30:34
39.92621,116.336964,0,148,39749.5629513889,2008-10-28,13:30:39
39.926194,116.336903,0,149,39749.5630092593,2008-10-28,13:30:44
39.926205,116.336901,0,153,39749.5630671296,2008-10-28,13:30:49
39.926215,116.336902,0,155,39749.563125,2008-10-28,13:30:54
39.926218,116.336904,0,156,39749.5631828704,2008-10-28,13:30:59
39.926218,116.336904,0,156,39749.5632175926,2008-10-28,13:31:02
39.926211,116.336906,0,156,39749.5632407407,2008-10-28,13:31:04
39.926201,116.336908,0,156,39749.5632986111,2008-10-28,13:31:09
39.926165,116.336945,0,151,39749.5633564815,2008-10-28,13:31:14
39.926156,116.33686,0,155,39749.5634143518,2008-10-28,13:31:19
39.926181,116.336846,0,158,39749.5634722222,2008-10-28,13:31:24
39.926223,116.336928,0,154,39749.5635300926,2008-10-28,13:31:29
39.926229,116.337042,0,155,39749.563587963,2008-10-28,13:31:34
39.926202,116.337039,0,151,39749.5636458333,2008-10-28,13:31:39
39.926208,116.337038,0,151,39749.5637037037,2008-10-28,13:31:44
39.926208,116.337038,0,151,39749.5637384259,2008-10-28,13:31:47
39.926215,116.337036,0,151,39749.5637615741,2008-10-28,13:31:49
39.926218,116.336994,0,152,39749.5638194444,2008-10-28,13:31:54
39.926217,116.336885,0,149,39749.5638773148,2008-10-28,13:31:59
39.926225,116.336895,0,150,39749.5639351852,2008-10-28,13:32:04
39.926262,116.336948,0,154,39749.5639930556,2008-10-28,13:32:09
39.926264,116.336914,0,158,39749.5640509259,2008-10-28,13:32:14
39.926273,116.336911,0,159,39749.5641087963,2008-10-28,13:32:19
39.926297,116.336822,0,162,39749.5641666667,2008-10-28,13:32:24
39.92633,116.336858,0,164,39749.564224537,2008-10-28,13:32:29
39.926346,116.336982,0,168,39749.5642708333,2008-10-28,13:32:33
39.926341,116.337063,0,172,39749.5643287037,2008-10-28,13:32:38
39.926337,116.337058,0,172,39749.5643865741,2008-10-28,13:32:43
39.926337,116.337057,0,174,39749.5644444444,2008-10-28,13:32:48
39.926337,116.337057,0,174,39749.5644791667,2008-10-28,13:32:51
39.926332,116.337056,0,174,39749.5645023148,2008-10-28,13:32:53
39.926321,116.337054,0,175,39749.5645601852,2008-10-28,13:32:58
39.926316,116.337043,0,175,39749.5646180556,2008-10-28,13:33:03
39.926314,116.337028,0,174,39749.5646759259,2008-10-28,13:33:08
39.926308,116.337014,0,172,39749.5647337963,2008-10-28,13:33:13
39.926301,116.337004,0,170,39749.5647916667,2008-10-28,13:33:18
39.926302,116.337004,0,170,39749.564849537,2008-10-28,13:33:23
39.926297,116.337004,0,170,39749.5649074074,2008-10-28,13:33:28
39.926295,116.337003,0,170,39749.5649652778,2008-10-28,13:33:33
39.926295,116.337003,0,170,39749.565,2008-10-28,13:33:36
39.926288,116.337004,0,170,39749.5650231481,2008-10-28,13:33:38
39.92623,116.336967,0,166,39749.5650810185,2008-10-28,13:33:43
39.926207,116.336873,0,159,39749.5651388889,2008-10-28,13:33:48
39.926213,116.33682,0,156,39749.5651967593,2008-10-28,13:33:53
39.926203,116.336784,0,152,39749.5652546296,2008-10-28,13:33:58
39.926232,116.336681,0,150,39749.5653125,2008-10-28,13:34:03
39.92623,116.336667,0,145,39749.5653703704,2008-10-28,13:34:08
39.926246,116.336655,0,141,39749.5654282407,2008-10-28,13:34:13
39.926246,116.336655,0,141,39749.565462963,2008-10-28,13:34:16
39.926251,116.336655,0,137,39749.5654861111,2008-10-28,13:34:18
39.926228,116.336663,0,134,39749.5655439815,2008-10-28,13:34:23
39.926232,116.336695,0,133,39749.5656018518,2008-10-28,13:34:28
39.926268,116.336724,0,133,39749.5656597222,2008-10-28,13:34:33
39.926255,116.336804,0,130,39749.5657175926,2008-10-28,13:34:38
39.926244,116.336777,0,128,39749.565775463,2008-10-28,13:34:43
39.926242,116.336777,0,128,39749.5658333333,2008-10-28,13:34:48
39.926242,116.336777,0,128,39749.5658680556,2008-10-28,13:34:51
39.926244,116.336779,0,128,39749.5658912037,2008-10-28,13:34:53
39.926263,116.336814,0,131,39749.5659490741,2008-10-28,13:34:58
39.926285,116.336851,0,137,39749.5660069444,2008-10-28,13:35:03
39.92625,116.336771,0,140,39749.5660648148,2008-10-28,13:35:08
39.926238,116.336692,0,138,39749.5661226852,2008-10-28,13:35:13
39.926227,116.336661,0,132,39749.5661805556,2008-10-28,13:35:18
39.926206,116.336671,0,127,39749.5662384259,2008-10-28,13:35:23
39.926236,116.336725,0,125,39749.5662962963,2008-10-28,13:35:28
39.926251,116.336742,0,123,39749.5663541667,2008-10-28,13:35:33
39.926254,116.336751,0,121,39749.566412037,2008-10-28,13:35:38
39.926254,116.336751,0,121,39749.5664467593,2008-10-28,13:35:41
39.926246,116.336756,0,115,39749.5664699074,2008-10-28,13:35:43
39.926266,116.336723,0,113,39749.5665277778,2008-10-28,13:35:48
39.926296,116.336673,0,113,39749.5665856482,2008-10-28,13:35:53
39.926295,116.336639,0,111,39749.5666435185,2008-10-28,13:35:58
39.926272,116.336587,0,108,39749.5667013889,2008-10-28,13:36:03
39.926263,116.33662,0,110,39749.5667592593,2008-10-28,13:36:08
39.926261,116.336587,0,104,39749.5668171296,2008-10-28,13:36:13
39.926269,116.336487,0,99,39749.566875,2008-10-28,13:36:18
39.926266,116.336408,0,94,39749.5669328704,2008-10-28,13:36:23
39.926274,116.336374,0,88,39749.5669907407,2008-10-28,13:36:28
39.926272,116.336357,0,84,39749.5670486111,2008-10-28,13:36:33
39.926263,116.33638,0,82,39749.5671064815,2008-10-28,13:36:38
39.926229,116.336414,0,82,39749.5671643519,2008-10-28,13:36:43
39.926207,116.336456,0,80,39749.5672222222,2008-10-28,13:36:48
39.926209,116.336523,0,86,39749.5672800926,2008-10-28,13:36:53
39.926234,116.336537,0,94,39749.567337963,2008-10-28,13:36:58
39.926259,116.336516,0,97,39749.5673958333,2008-10-28,13:37:03
39.926265,116.336499,0,96,39749.5674537037,2008-10-28,13:37:08
39.926261,116.336429,0,95,39749.5675115741,2008-10-28,13:37:13
39.92624,116.336442,0,94,39749.5675694444,2008-10-28,13:37:18
39.926201,116.336465,0,92,39749.5676273148,2008-10-28,13:37:23
39.92618,116.336512,0,90,39749.5676851852,2008-10-28,13:37:28
39.926157,116.336547,0,89,39749.5677430556,2008-10-28,13:37:33
39.926119,116.33659,0,87,39749.5678009259,2008-10-28,13:37:38
39.926146,116.336589,0,88,39749.5678587963,2008-10-28,13:37:43
39.926202,116.33659,0,90,39749.5679166667,2008-10-28,13:37:48
39.926214,116.336514,0,92,39749.567974537,2008-10-28,13:37:53
39.926219,116.336505,0,95,39749.5680324074,2008-10-28,13:37:58
39.926233,116.336533,0,98,39749.5680902778,2008-10-28,13:38:03
39.926233,116.336533,0,98,39749.568125,2008-10-28,13:38:06
39.926237,116.336534,0,97,39749.5681481481,2008-10-28,13:38:08
39.926254,116.336584,0,97,39749.5682060185,2008-10-28,13:38:13
39.926246,116.33661,0,90,39749.5682638889,2008-10-28,13:38:18
39.926244,116.336562,0,84,39749.5683217593,2008-10-28,13:38:23
39.926231,116.336545,0,78,39749.5683796296,2008-10-28,13:38:28
39.926237,116.33652,0,74,39749.5684375,2008-10-28,13:38:33
39.926247,116.33649,0,68,39749.5684953704,2008-10-28,13:38:38
39.926277,116.336424,0,65,39749.5685532407,2008-10-28,13:38:43
39.92633,116.336324,0,61,39749.5686111111,2008-10-28,13:38:48
39.926358,116.336282,0,57,39749.5686689815,2008-10-28,13:38:53
39.926332,116.336287,0,49,39749.5687268519,2008-10-28,13:38:58
39.926293,116.336247,0,47,39749.5687847222,2008-10-28,13:39:03
39.926215,116.336186,0,52,39749.5688425926,2008-10-28,13:39:08
39.926215,116.336186,0,52,39749.5688773148,2008-10-28,13:39:11
39.926222,116.336181,0,47,39749.568900463,2008-10-28,13:39:13
39.926196,116.336184,0,48,39749.5689583333,2008-10-28,13:39:18
39.926178,116.336193,0,53,39749.5690162037,2008-10-28,13:39:23
39.926169,116.336307,0,65,39749.5690740741,2008-10-28,13:39:28
39.926157,116.336337,0,76,39749.5691319444,2008-10-28,13:39:33
39.926112,116.336278,0,77,39749.5691898148,2008-10-28,13:39:38
39.926104,116.336363,0,83,39749.5692476852,2008-10-28,13:39:43
39.926168,116.336436,0,90,39749.5693055556,2008-10-28,13:39:48
39.926221,116.336494,0,95,39749.5693634259,2008-10-28,13:39:53
39.926251,116.336543,0,107,39749.5694212963,2008-10-28,13:39:58
39.926269,116.336612,0,115,39749.5694791667,2008-10-28,13:40:03
39.926289,116.336601,0,118,39749.569537037,2008-10-28,13:40:08
39.926293,116.336686,0,121,39749.5695949074,2008-10-28,13:40:13
39.926272,116.336708,0,126,39749.5696527778,2008-10-28,13:40:18
39.926275,116.33671,0,128,39749.5697106481,2008-10-28,13:40:23
39.926275,116.33671,0,128,39749.5697453704,2008-10-28,13:40:26
39.926278,116.336712,0,131,39749.5697685185,2008-10-28,13:40:28
39.926254,116.336778,0,138,39749.5698263889,2008-10-28,13:40:33
39.926265,116.336809,0,140,39749.5698842593,2008-10-28,13:40:38
39.926265,116.336809,0,140,39749.5699189815,2008-10-28,13:40:41
39.926265,116.336813,0,141,39749.5699421296,2008-10-28,13:40:43
39.926274,116.336874,0,149,39749.57,2008-10-28,13:40:48
39.926273,116.336842,0,158,39749.5700578704,2008-10-28,13:40:53
39.926253,116.336831,0,163,39749.5701157407,2008-10-28,13:40:58
39.926231,116.336806,0,162,39749.5701736111,2008-10-28,13:41:03
39.926207,116.336816,0,163,39749.5702314815,2008-10-28,13:41:08
39.926197,116.336861,0,161,39749.5702893519,2008-10-28,13:41:13
39.926208,116.336906,0,162,39749.5703472222,2008-10-28,13:41:18
39.926224,116.336867,0,157,39749.5704050926,2008-10-28,13:41:23
39.92621,116.336854,0,152,39749.570462963,2008-10-28,13:41:28
39.926208,116.336765,0,146,39749.5705208333,2008-10-28,13:41:33
39.926177,116.336767,0,143,39749.5705787037,2008-10-28,13:41:38
39.92616,116.3368,0,144,39749.5706365741,2008-10-28,13:41:43
39.92616,116.3368,0,144,39749.5706712963,2008-10-28,13:41:46
39.926158,116.3368,0,144,39749.5706944444,2008-10-28,13:41:48
39.926152,116.336818,0,147,39749.5707523148,2008-10-28,13:41:53
39.926162,116.336807,0,152,39749.5708101852,2008-10-28,13:41:58
39.926161,116.336847,0,160,39749.5708680556,2008-10-28,13:42:03
39.926158,116.336865,0,166,39749.5709259259,2008-10-28,13:42:08
39.926145,116.3369,0,166,39749.5709837963,2008-10-28,13:42:13
39.926143,116.336905,0,164,39749.5710416667,2008-10-28,13:42:18
39.926141,116.336904,0,163,39749.571099537,2008-10-28,13:42:23
39.926146,116.336902,0,163,39749.5711574074,2008-10-28,13:42:28
39.926147,116.336901,0,163,39749.5712152778,2008-10-28,13:42:33
39.926149,116.336902,0,163,39749.5712731481,2008-10-28,13:42:38
39.926152,116.336903,0,163,39749.5713310185,2008-10-28,13:42:43
39.926152,116.336903,0,163,39749.5713888889,2008-10-28,13:42:48
39.926152,116.3369,0,163,39749.5714467593,2008-10-28,13:42:53
39.926152,116.3369,0,163,39749.5714814815,2008-10-28,13:42:56
39.926158,116.336899,0,163,39749.5715046296,2008-10-28,13:42:58
39.926173,116.336965,0,162,39749.5715625,2008-10-28,13:43:03
39.926182,116.336975,0,161,39749.5716203704,2008-10-28,13:43:08
39.92619,116.336984,0,165,39749.5716782407,2008-10-28,13:43:13
39.926201,116.336994,0,166,39749.5717361111,2008-10-28,13:43:18
39.926204,116.336994,0,167,39749.5717939815,2008-10-28,13:43:23
39.92614,116.337278,0,199,39749.5746180556,2008-10-28,13:47:27
39.926159,116.337395,0,202,39749.5746643519,2008-10-28,13:47:31
39.926164,116.337526,0,218,39749.5747222222,2008-10-28,13:47:36
39.92617,116.337624,0,241,39749.5747800926,2008-10-28,13:47:41
39.926174,116.337618,0,257,39749.574837963,2008-10-28,13:47:46
39.926174,116.337618,0,257,39749.5748726852,2008-10-28,13:47:49
39.926175,116.337617,0,276,39749.5748958333,2008-10-28,13:47:51
39.926194,116.337636,0,287,39749.5749537037,2008-10-28,13:47:56
39.926219,116.337599,0,283,39749.5750115741,2008-10-28,13:48:01
39.926236,116.337543,0,282,39749.5750694444,2008-10-28,13:48:06
39.926256,116.337544,0,280,39749.5751273148,2008-10-28,13:48:11
39.926263,116.337513,0,282,39749.5751851852,2008-10-28,13:48:16
39.926263,116.337513,0,282,39749.5752199074,2008-10-28,13:48:19
39.926261,116.33751,0,286,39749.5752430556,2008-10-28,13:48:21
39.926251,116.337507,0,286,39749.5753009259,2008-10-28,13:48:26
39.926245,116.337508,0,287,39749.5753587963,2008-10-28,13:48:31
39.926245,116.337508,0,287,39749.5753935185,2008-10-28,13:48:34
39.926246,116.337505,0,287,39749.5754166667,2008-10-28,13:48:36
39.926255,116.337502,0,286,39749.575474537,2008-10-28,13:48:41
39.926259,116.337501,0,286,39749.5755324074,2008-10-28,13:48:46
39.926266,116.337503,0,285,39749.5755902778,2008-10-28,13:48:51
39.92627,116.337506,0,283,39749.5756481481,2008-10-28,13:48:56
39.92627,116.337506,0,283,39749.5756828704,2008-10-28,13:48:59
39.926262,116.337509,0,283,39749.5757060185,2008-10-28,13:49:01
39.926252,116.33751,0,283,39749.5757638889,2008-10-28,13:49:06
39.926228,116.337492,0,279,39749.5758217593,2008-10-28,13:49:11
39.926229,116.337494,0,279,39749.5758796296,2008-10-28,13:49:16
39.926229,116.337494,0,279,39749.5759143519,2008-10-28,13:49:19
39.926237,116.337496,0,279,39749.5759375,2008-10-28,13:49:21
39.92626,116.33762,0,278,39749.5759953704,2008-10-28,13:49:26
39.926255,116.337752,0,275,39749.5760532407,2008-10-28,13:49:31
39.926248,116.337795,0,275,39749.5761111111,2008-10-28,13:49:36
39.926248,116.337795,0,275,39749.5761458333,2008-10-28,13:49:39
39.926241,116.337789,0,272,39749.5761689815,2008-10-28,13:49:41
39.926227,116.337763,0,270,39749.5762268519,2008-10-28,13:49:46
39.9262,116.337651,0,269,39749.5762847222,2008-10-28,13:49:51
39.926188,116.337608,0,270,39749.5763425926,2008-10-28,13:49:56
39.926243,116.33757,0,267,39749.576400463,2008-10-28,13:50:01
39.9263,116.337452,0,265,39749.5764583333,2008-10-28,13:50:06
39.926294,116.337401,0,261,39749.5765162037,2008-10-28,13:50:11
39.926223,116.337448,0,260,39749.5765740741,2008-10-28,13:50:16
39.926157,116.337495,0,262,39749.5766319444,2008-10-28,13:50:21
39.926125,116.337552,0,268,39749.5766898148,2008-10-28,13:50:26
39.926154,116.337668,0,276,39749.5767476852,2008-10-28,13:50:31
39.926171,116.337768,0,283,39749.5768055556,2008-10-28,13:50:36
39.926221,116.337752,0,286,39749.5768634259,2008-10-28,13:50:41
39.926247,116.337762,0,291,39749.5769212963,2008-10-28,13:50:46
39.926271,116.337775,0,291,39749.5769791667,2008-10-28,13:50:51
39.926262,116.337767,0,290,39749.577037037,2008-10-28,13:50:56
39.92626,116.337748,0,289,39749.5770949074,2008-10-28,13:51:01
39.926261,116.337736,0,289,39749.5771527778,2008-10-28,13:51:06
39.92627,116.337637,0,289,39749.5772106481,2008-10-28,13:51:11
39.926263,116.337614,0,288,39749.5772685185,2008-10-28,13:51:16
39.926257,116.337533,0,287,39749.5773263889,2008-10-28,13:51:21
39.926259,116.337457,0,286,39749.5773842593,2008-10-28,13:51:26
39.92626,116.337433,0,284,39749.5774421296,2008-10-28,13:51:31
39.926232,116.337471,0,283,39749.5775,2008-10-28,13:51:36
39.926215,116.337446,0,287,39749.5775578704,2008-10-28,13:51:41
39.926209,116.33748,0,291,39749.5776157407,2008-10-28,13:51:46
39.926202,116.337461,0,289,39749.5776736111,2008-10-28,13:51:51
39.926226,116.33748,0,285,39749.5777314815,2008-10-28,13:51:56
39.926236,116.337466,0,281,39749.5777893519,2008-10-28,13:52:01
39.926234,116.337466,0,280,39749.5778472222,2008-10-28,13:52:06
39.926228,116.337466,0,280,39749.5779050926,2008-10-28,13:52:11
39.926228,116.337466,0,280,39749.5779398148,2008-10-28,13:52:14
39.92622,116.337466,0,280,39749.577962963,2008-10-28,13:52:16
39.926232,116.337477,0,279,39749.5780208333,2008-10-28,13:52:21
39.926261,116.337543,0,277,39749.5780787037,2008-10-28,13:52:26
39.926273,116.337636,0,273,39749.5781365741,2008-10-28,13:52:31
39.926273,116.337636,0,273,39749.5781712963,2008-10-28,13:52:34
39.926279,116.337639,0,273,39749.5781944444,2008-10-28,13:52:36
39.926276,116.337649,0,277,39749.5782523148,2008-10-28,13:52:41
39.926268,116.33765,0,277,39749.5783101852,2008-10-28,13:52:46
39.926261,116.33765,0,277,39749.5783680556,2008-10-28,13:52:51
39.92626,116.337647,0,277,39749.5784259259,2008-10-28,13:52:56
39.926266,116.337641,0,277,39749.5784837963,2008-10-28,13:53:01
39.926266,116.337636,0,276,39749.5785416667,2008-10-28,13:53:06
39.926265,116.337633,0,276,39749.578599537,2008-10-28,13:53:11
39.926271,116.337634,0,276,39749.5786574074,2008-10-28,13:53:16
39.926279,116.337638,0,275,39749.5787152778,2008-10-28,13:53:21
39.926279,116.337638,0,275,39749.57875,2008-10-28,13:53:24
39.926276,116.337642,0,275,39749.5787731481,2008-10-28,13:53:26
39.926265,116.337681,0,274,39749.5788310185,2008-10-28,13:53:31
39.926254,116.337688,0,273,39749.5788888889,2008-10-28,13:53:36
39.926255,116.337794,0,274,39749.5789467593,2008-10-28,13:53:41
39.926273,116.337914,0,275,39749.5790046296,2008-10-28,13:53:46
39.926292,116.33797,0,277,39749.5790625,2008-10-28,13:53:51
39.926274,116.337926,0,284,39749.5791203704,2008-10-28,13:53:56
39.926243,116.337894,0,295,39749.5791782407,2008-10-28,13:54:01
39.926207,116.337793,0,301,39749.5792361111,2008-10-28,13:54:06
39.926198,116.337727,0,310,39749.5792939815,2008-10-28,13:54:11
39.92621,116.337707,0,321,39749.5793518518,2008-10-28,13:54:16
39.926204,116.337725,0,332,39749.5794097222,2008-10-28,13:54:21
39.926215,116.337816,0,341,39749.5794675926,2008-10-28,13:54:26
39.926192,116.337896,0,354,39749.579525463,2008-10-28,13:54:31
39.9262,116.338012,0,369,39749.5795833333,2008-10-28,13:54:36
39.926213,116.338048,0,382,39749.5796412037,2008-10-28,13:54:41
39.926256,116.338062,0,392,39749.5796990741,2008-10-28,13:54:46
39.926262,116.338124,0,401,39749.5797569444,2008-10-28,13:54:51
39.926258,116.338218,0,404,39749.5798148148,2008-10-28,13:54:56
39.926277,116.338237,0,408,39749.5798726852,2008-10-28,13:55:01
39.926313,116.338293,0,412,39749.5799305556,2008-10-28,13:55:06
39.926337,116.338351,0,416,39749.5799884259,2008-10-28,13:55:11
39.926347,116.338364,0,423,39749.5800462963,2008-10-28,13:55:16
39.926373,116.338388,0,429,39749.5801041667,2008-10-28,13:55:21
39.926377,116.338448,0,437,39749.580162037,2008-10-28,13:55:26
39.926397,116.338463,0,444,39749.5802199074,2008-10-28,13:55:31
39.926423,116.338427,0,449,39749.5802777778,2008-10-28,13:55:36
39.926398,116.33841,0,457,39749.5803356481,2008-10-28,13:55:41
39.926416,116.338388,0,464,39749.5803935185,2008-10-28,13:55:46
39.926451,116.338312,0,462,39749.5804513889,2008-10-28,13:55:51
39.926454,116.338263,0,465,39749.5805092593,2008-10-28,13:55:56
39.926466,116.338265,0,472,39749.5805671296,2008-10-28,13:56:01
39.926468,116.338269,0,479,39749.580625,2008-10-28,13:56:06
39.926468,116.338269,0,479,39749.5806597222,2008-10-28,13:56:09
39.926462,116.338264,0,476,39749.5806828704,2008-10-28,13:56:11
39.926451,116.33826,0,473,39749.5807407407,2008-10-28,13:56:16
39.926446,116.338258,0,473,39749.5807986111,2008-10-28,13:56:21
39.926446,116.338258,0,473,39749.5808333333,2008-10-28,13:56:24
39.926445,116.338254,0,473,39749.5808564815,2008-10-28,13:56:26
39.92644,116.338242,0,472,39749.5809143518,2008-10-28,13:56:31
39.926396,116.338278,0,464,39749.5809722222,2008-10-28,13:56:36
39.926372,116.338332,0,449,39749.5810300926,2008-10-28,13:56:41
39.926364,116.338302,0,435,39749.581087963,2008-10-28,13:56:46
39.926358,116.338303,0,435,39749.5811458333,2008-10-28,13:56:51
39.926354,116.338303,0,435,39749.5812037037,2008-10-28,13:56:56
39.926354,116.338303,0,435,39749.5812384259,2008-10-28,13:56:59
39.926354,116.338299,0,434,39749.5812615741,2008-10-28,13:57:01
39.926336,116.338227,0,428,39749.5813194444,2008-10-28,13:57:06
39.926348,116.338121,0,415,39749.5813657407,2008-10-28,13:57:10
39.926352,116.337987,0,404,39749.581400463,2008-10-28,13:57:13
39.926313,116.337926,0,390,39749.5814583333,2008-10-28,13:57:18
39.926301,116.3378,0,377,39749.5814930556,2008-10-28,13:57:21
39.926273,116.337687,0,363,39749.5815509259,2008-10-28,13:57:26
39.926294,116.337648,0,355,39749.5816087963,2008-10-28,13:57:31
39.926311,116.337563,0,348,39749.5816666667,2008-10-28,13:57:36
39.926217,116.337376,0,251,39749.5850231481,2008-10-28,14:02:26
39.926195,116.337238,0,249,39749.5850694444,2008-10-28,14:02:30
39.926163,116.337157,0,241,39749.5851273148,2008-10-28,14:02:35
39.926142,116.337165,0,233,39749.5851851852,2008-10-28,14:02:40
39.926189,116.337156,0,219,39749.5852430556,2008-10-28,14:02:45
39.926216,116.337074,0,208,39749.5853009259,2008-10-28,14:02:50
39.926214,116.337054,0,203,39749.5853587963,2008-10-28,14:02:55
39.926184,116.337047,0,201,39749.5854166667,2008-10-28,14:03:00
39.926183,116.336986,0,202,39749.585474537,2008-10-28,14:03:05
39.926168,116.336972,0,200,39749.5855324074,2008-10-28,14:03:10
39.926163,116.336931,0,197,39749.5855902778,2008-10-28,14:03:15
39.926149,116.336988,0,198,39749.5856481481,2008-10-28,14:03:20
39.926112,116.337101,0,198,39749.5856944444,2008-10-28,14:03:24
39.926072,116.337217,0,200,39749.5857523148,2008-10-28,14:03:29
39.926075,116.337314,0,203,39749.5858101852,2008-10-28,14:03:34
39.926099,116.337409,0,206,39749.5858680556,2008-10-28,14:03:39
39.926079,116.337444,0,211,39749.5859259259,2008-10-28,14:03:44
39.92608,116.337465,0,217,39749.5859837963,2008-10-28,14:03:49
39.92608,116.337465,0,217,39749.5860185185,2008-10-28,14:03:52
39.92608,116.33747,0,224,39749.5860416667,2008-10-28,14:03:54
39.9261,116.337445,0,229,39749.586099537,2008-10-28,14:03:59
39.926132,116.33747,0,230,39749.5861574074,2008-10-28,14:04:04
39.926118,116.337546,0,233,39749.5862152778,2008-10-28,14:04:09
39.926151,116.337561,0,239,39749.5862731481,2008-10-28,14:04:14
39.92619,116.337496,0,244,39749.5863310185,2008-10-28,14:04:19
39.926186,116.337466,0,247,39749.5863888889,2008-10-28,14:04:24
39.926185,116.337477,0,251,39749.5864467593,2008-10-28,14:04:29
39.926173,116.33742,0,254,39749.5865046296,2008-10-28,14:04:34
39.926158,116.337433,0,256,39749.5865625,2008-10-28,14:04:39
39.926121,116.33751,0,254,39749.5866203704,2008-10-28,14:04:44
39.926106,116.337592,0,253,39749.5866782407,2008-10-28,14:04:49
39.926096,116.337592,0,253,39749.5867361111,2008-10-28,14:04:54
39.926108,116.337577,0,253,39749.5867939815,2008-10-28,14:04:59
39.926191,116.337513,0,257,39749.5868518518,2008-10-28,14:05:04
39.926254,116.337446,0,262,39749.5869097222,2008-10-28,14:05:09
39.926314,116.337409,0,268,39749.5869675926,2008-10-28,14:05:14
39.926326,116.337417,0,274,39749.587025463,2008-10-28,14:05:19
39.926312,116.337459,0,274,39749.5870833333,2008-10-28,14:05:24
39.926319,116.337475,0,277,39749.5871412037,2008-10-28,14:05:29
39.926318,116.337478,0,280,39749.5871990741,2008-10-28,14:05:34
39.926317,116.337478,0,281,39749.5872569444,2008-10-28,14:05:39
39.926317,116.337478,0,281,39749.5872916667,2008-10-28,14:05:42
39.926323,116.337477,0,281,39749.5873148148,2008-10-28,14:05:44
39.926314,116.337479,0,281,39749.5873726852,2008-10-28,14:05:49
39.926285,116.33749,0,281,39749.5874305556,2008-10-28,14:05:54
39.92625,116.337451,0,272,39749.5874884259,2008-10-28,14:05:59
39.926244,116.337437,0,265,39749.5875462963,2008-10-28,14:06:04
39.926234,116.337451,0,263,39749.5876041667,2008-10-28,14:06:09
39.926234,116.337454,0,263,39749.587662037,2008-10-28,14:06:14
39.926234,116.337454,0,263,39749.5876967593,2008-10-28,14:06:17
39.926236,116.337457,0,262,39749.5877199074,2008-10-28,14:06:19
39.926254,116.33747,0,261,39749.5877777778,2008-10-28,14:06:24
39.926244,116.337473,0,258,39749.5878356481,2008-10-28,14:06:29
39.92623,116.337483,0,256,39749.5878935185,2008-10-28,14:06:34
39.926204,116.337432,0,252,39749.5879513889,2008-10-28,14:06:39
39.926195,116.337416,0,248,39749.5880092593,2008-10-28,14:06:44
39.926217,116.337398,0,246,39749.5880671296,2008-10-28,14:06:49
39.926217,116.337398,0,246,39749.5881018518,2008-10-28,14:06:52
39.926209,116.337393,0,245,39749.588125,2008-10-28,14:06:54
39.926192,116.337346,0,241,39749.5881828704,2008-10-28,14:06:59
39.926175,116.337353,0,240,39749.5882407407,2008-10-28,14:07:04
39.926161,116.337337,0,239,39749.5882986111,2008-10-28,14:07:09
39.926192,116.337295,0,240,39749.5883564815,2008-10-28,14:07:14
39.926195,116.337293,0,239,39749.5884143518,2008-10-28,14:07:19
39.926195,116.337293,0,239,39749.5884490741,2008-10-28,14:07:22
39.926198,116.337294,0,239,39749.5884722222,2008-10-28,14:07:24
39.926214,116.337296,0,241,39749.5885300926,2008-10-28,14:07:29
39.926201,116.337328,0,236,39749.588587963,2008-10-28,14:07:34
39.926212,116.337425,0,231,39749.5886458333,2008-10-28,14:07:39
39.926228,116.337503,0,229,39749.5887037037,2008-10-28,14:07:44
39.92621,116.337588,0,227,39749.5887615741,2008-10-28,14:07:49
39.926218,116.33766,0,229,39749.5888194444,2008-10-28,14:07:54
39.926277,116.337318,0,208,39749.5926967593,2008-10-28,14:13:29
39.926276,116.337316,0,208,39749.5927546296,2008-10-28,14:13:34
39.926268,116.337315,0,207,39749.5928125,2008-10-28,14:13:39
39.926267,116.337314,0,207,39749.5928703704,2008-10-28,14:13:44
39.926267,116.337314,0,207,39749.5929050926,2008-10-28,14:13:47
39.926272,116.337313,0,206,39749.5929282407,2008-10-28,14:13:49
39.92626,116.337282,0,203,39749.5929861111,2008-10-28,14:13:54
39.926243,116.337281,0,202,39749.5930439815,2008-10-28,14:13:59
39.92621,116.337238,0,197,39749.5931018519,2008-10-28,14:14:04
39.926168,116.337134,0,193,39749.5931597222,2008-10-28,14:14:09
39.926166,116.337072,0,187,39749.5932175926,2008-10-28,14:14:14
39.926162,116.337082,0,183,39749.593275463,2008-10-28,14:14:19
39.926165,116.337116,0,182,39749.5933333333,2008-10-28,14:14:24
39.926171,116.337117,0,181,39749.5933912037,2008-10-28,14:14:29
39.926167,116.337117,0,181,39749.5934490741,2008-10-28,14:14:34
39.926164,116.337117,0,181,39749.5935069444,2008-10-28,14:14:39
39.926163,116.33712,0,181,39749.5935648148,2008-10-28,14:14:44
39.926159,116.337123,0,181,39749.5936226852,2008-10-28,14:14:49
39.926153,116.337125,0,181,39749.5936805556,2008-10-28,14:14:54
39.926153,116.337125,0,181,39749.5937152778,2008-10-28,14:14:57
39.926153,116.337126,0,181,39749.5937384259,2008-10-28,14:14:59
39.926195,116.337142,0,182,39749.5937962963,2008-10-28,14:15:04
39.926243,116.337153,0,186,39749.5938541667,2008-10-28,14:15:09
39.926249,116.33715,0,186,39749.593912037,2008-10-28,14:15:14
39.92625,116.33715,0,187,39749.5939699074,2008-10-28,14:15:19
39.926248,116.337151,0,187,39749.5940277778,2008-10-28,14:15:24
39.926251,116.337152,0,187,39749.5940856481,2008-10-28,14:15:29
39.926254,116.337155,0,187,39749.5941435185,2008-10-28,14:15:34
39.926254,116.337155,0,187,39749.5941782407,2008-10-28,14:15:37
39.926248,116.337158,0,187,39749.5942013889,2008-10-28,14:15:39
39.926238,116.337162,0,187,39749.5942592593,2008-10-28,14:15:44
39.926231,116.337166,0,187,39749.5943171296,2008-10-28,14:15:49
39.926226,116.337166,0,187,39749.594375,2008-10-28,14:15:54
39.926226,116.337166,0,187,39749.5944097222,2008-10-28,14:15:57
39.926222,116.337167,0,187,39749.5944328704,2008-10-28,14:15:59
39.926213,116.337161,0,187,39749.5944907407,2008-10-28,14:16:04
39.926237,116.337199,0,186,39749.5945486111,2008-10-28,14:16:09
39.92623,116.337209,0,184,39749.5946064815,2008-10-28,14:16:14
39.926233,116.337208,0,184,39749.5946643518,2008-10-28,14:16:19
39.926235,116.33721,0,184,39749.5947222222,2008-10-28,14:16:24
39.926233,116.337211,0,184,39749.5947800926,2008-10-28,14:16:29
39.926226,116.337212,0,184,39749.594837963,2008-10-28,14:16:34
39.926222,116.337212,0,184,39749.5948958333,2008-10-28,14:16:39
39.926216,116.337211,0,184,39749.5949537037,2008-10-28,14:16:44
39.92621,116.337211,0,184,39749.5950115741,2008-10-28,14:16:49
39.926206,116.337211,0,184,39749.5950694444,2008-10-28,14:16:54
39.926206,116.337211,0,184,39749.5951041667,2008-10-28,14:16:57
39.926205,116.337214,0,184,39749.5951273148,2008-10-28,14:16:59
39.926215,116.337217,0,184,39749.5951851852,2008-10-28,14:17:04
39.926219,116.337272,0,182,39749.5952430556,2008-10-28,14:17:09
39.926222,116.337301,0,180,39749.5953009259,2008-10-28,14:17:14
39.926247,116.337389,0,183,39749.5953587963,2008-10-28,14:17:19
39.92625,116.33739,0,184,39749.5954166667,2008-10-28,14:17:24
39.926248,116.337389,0,184,39749.595474537,2008-10-28,14:17:29
39.926246,116.337388,0,185,39749.5955324074,2008-10-28,14:17:34
39.926246,116.337388,0,185,39749.5955671296,2008-10-28,14:17:37
39.926241,116.337386,0,185,39749.5955902778,2008-10-28,14:17:39
39.92621,116.337333,0,188,39749.5956481481,2008-10-28,14:17:44
39.92619,116.337274,0,192,39749.5957060185,2008-10-28,14:17:49
39.926169,116.337265,0,194,39749.5957638889,2008-10-28,14:17:54
39.926171,116.33722,0,195,39749.5958217593,2008-10-28,14:17:59
39.926182,116.337254,0,195,39749.5958796296,2008-10-28,14:18:04
39.926182,116.337255,0,195,39749.5959375,2008-10-28,14:18:09
39.926182,116.337255,0,195,39749.5959722222,2008-10-28,14:18:12
39.926184,116.337259,0,194,39749.5959953704,2008-10-28,14:18:14
39.92621,116.337287,0,193,39749.5960532407,2008-10-28,14:18:19
39.926226,116.337324,0,192,39749.5961111111,2008-10-28,14:18:24
39.926241,116.337352,0,190,39749.5961689815,2008-10-28,14:18:29
39.926292,116.337314,0,186,39749.5962268518,2008-10-28,14:18:34
39.926302,116.337293,0,184,39749.5962847222,2008-10-28,14:18:39
39.926273,116.337275,0,187,39749.5963425926,2008-10-28,14:18:44
39.926271,116.337218,0,190,39749.596400463,2008-10-28,14:18:49
39.926266,116.337195,0,196,39749.5964583333,2008-10-28,14:18:54
39.926265,116.337195,0,198,39749.5965162037,2008-10-28,14:18:59
39.926265,116.337195,0,198,39749.5965509259,2008-10-28,14:19:02
39.926265,116.337193,0,199,39749.5965740741,2008-10-28,14:19:04
39.926245,116.337229,0,200,39749.5966319444,2008-10-28,14:19:09
39.926406,116.337477,0,221,39749.5998726852,2008-10-28,14:23:49
39.926409,116.337534,0,223,39749.5999305556,2008-10-28,14:23:54
39.926414,116.337557,0,224,39749.5999884259,2008-10-28,14:23:59
39.926393,116.337538,0,225,39749.6000462963,2008-10-28,14:24:04
39.926366,116.337536,0,227,39749.6001041667,2008-10-28,14:24:09
39.926401,116.337467,0,229,39749.600162037,2008-10-28,14:24:14
39.9264,116.337455,0,230,39749.6002199074,2008-10-28,14:24:19
39.9264,116.337455,0,230,39749.6002546296,2008-10-28,14:24:22
39.926392,116.337452,0,230,39749.6002777778,2008-10-28,14:24:24
39.926387,116.337437,0,230,39749.6003356481,2008-10-28,14:24:29
39.926407,116.337491,0,228,39749.6003935185,2008-10-28,14:24:34
39.926405,116.33749,0,228,39749.6004513889,2008-10-28,14:24:39
39.926405,116.33749,0,228,39749.6004861111,2008-10-28,14:24:42
39.926404,116.337488,0,228,39749.6005092593,2008-10-28,14:24:44
39.92638,116.337635,0,226,39749.6005439815,2008-10-28,14:24:47
39.926375,116.337666,0,226,39749.6006018519,2008-10-28,14:24:52
39.926387,116.337648,0,227,39749.6006597222,2008-10-28,14:24:57
39.926385,116.337648,0,226,39749.6007175926,2008-10-28,14:25:02
39.926383,116.337649,0,226,39749.600775463,2008-10-28,14:25:07
39.926383,116.33765,0,226,39749.6008333333,2008-10-28,14:25:12
39.926384,116.337651,0,226,39749.6008912037,2008-10-28,14:25:17
39.926384,116.337651,0,226,39749.6009259259,2008-10-28,14:25:20
39.926392,116.337656,0,227,39749.6009490741,2008-10-28,14:25:22
39.926409,116.33769,0,230,39749.6010069444,2008-10-28,14:25:27
39.926478,116.337683,0,234,39749.6010648148,2008-10-28,14:25:32
39.926505,116.337687,0,236,39749.6011226852,2008-10-28,14:25:37
39.926501,116.337705,0,237,39749.6011805556,2008-10-28,14:25:42
39.926507,116.337698,0,238,39749.6012384259,2008-10-28,14:25:47
39.926507,116.337698,0,238,39749.6012731481,2008-10-28,14:25:50
39.926507,116.337697,0,238,39749.6012962963,2008-10-28,14:25:52
39.926467,116.337718,0,238,39749.6013541667,2008-10-28,14:25:57
39.926433,116.33773,0,237,39749.601412037,2008-10-28,14:26:02
39.926426,116.337733,0,237,39749.6014699074,2008-10-28,14:26:07
39.926426,116.337733,0,237,39749.6015046296,2008-10-28,14:26:10
39.926423,116.33773,0,238,39749.6015277778,2008-10-28,14:26:12
39.925807,116.337147,0,197,39749.6018865741,2008-10-28,14:26:43
39.92573,116.33705,0,196,39749.6019097222,2008-10-28,14:26:45
39.925644,116.336998,0,197,39749.6019328704,2008-10-28,14:26:47
39.925657,116.337032,0,199,39749.6019907407,2008-10-28,14:26:52
39.925677,116.337031,0,198,39749.6020486111,2008-10-28,14:26:57
39.925745,116.337109,0,201,39749.6021064815,2008-10-28,14:27:02
39.925769,116.337144,0,202,39749.6021643518,2008-10-28,14:27:07
39.925767,116.337156,0,202,39749.6022222222,2008-10-28,14:27:12
39.92578,116.337169,0,202,39749.6022800926,2008-10-28,14:27:17
39.925845,116.337218,0,204,39749.602337963,2008-10-28,14:27:22
39.925885,116.33726,0,207,39749.6023958333,2008-10-28,14:27:27
39.925885,116.33726,0,207,39749.6024305556,2008-10-28,14:27:30
39.925881,116.337259,0,208,39749.6024537037,2008-10-28,14:27:32
39.92589,116.337257,0,208,39749.6025115741,2008-10-28,14:27:37
39.925938,116.337257,0,207,39749.6025694444,2008-10-28,14:27:42
39.926017,116.337325,0,218,39749.6026273148,2008-10-28,14:27:47
39.926087,116.337255,0,232,39749.6026851852,2008-10-28,14:27:52
39.926155,116.337286,0,243,39749.6027430556,2008-10-28,14:27:57
39.926219,116.337331,0,247,39749.6028009259,2008-10-28,14:28:02
39.926229,116.337346,0,247,39749.6028587963,2008-10-28,14:28:07
39.926229,116.337347,0,247,39749.6029166667,2008-10-28,14:28:12
39.926227,116.337348,0,247,39749.602974537,2008-10-28,14:28:17
39.92623,116.337349,0,247,39749.6030324074,2008-10-28,14:28:22
39.92623,116.337349,0,247,39749.6030671296,2008-10-28,14:28:25
39.926233,116.337351,0,247,39749.6030902778,2008-10-28,14:28:27
39.926265,116.337355,0,250,39749.6031481481,2008-10-28,14:28:32
39.926304,116.337406,0,257,39749.6032060185,2008-10-28,14:28:37
39.926323,116.337384,0,262,39749.6032638889,2008-10-28,14:28:42
39.926331,116.337421,0,266,39749.6033217593,2008-10-28,14:28:47
39.926331,116.337421,0,266,39749.6033564815,2008-10-28,14:28:50
39.926328,116.337419,0,268,39749.6033796296,2008-10-28,14:28:52
39.92631,116.33745,0,271,39749.6034375,2008-10-28,14:28:57
39.926314,116.337381,0,273,39749.6034953704,2008-10-28,14:29:02
39.926323,116.337337,0,283,39749.6035532407,2008-10-28,14:29:07
39.926302,116.337349,0,289,39749.6036111111,2008-10-28,14:29:12
39.92627,116.337462,0,283,39749.6036689815,2008-10-28,14:29:17
39.926262,116.337478,0,281,39749.6037268518,2008-10-28,14:29:22
39.926272,116.337483,0,281,39749.6037847222,2008-10-28,14:29:27
39.926303,116.337627,0,281,39749.6038310185,2008-10-28,14:29:31
39.926353,116.337719,0,281,39749.6038888889,2008-10-28,14:29:36
39.92636,116.33782,0,281,39749.6039467593,2008-10-28,14:29:41
39.92616,116.337597,0,263,39749.6084490741,2008-10-28,14:36:10
39.926132,116.33762,0,261,39749.6085069444,2008-10-28,14:36:15
39.926117,116.337631,0,259,39749.6085648148,2008-10-28,14:36:20
39.926131,116.337631,0,259,39749.6086226852,2008-10-28,14:36:25
39.926161,116.337628,0,260,39749.6086805556,2008-10-28,14:36:30
39.926185,116.337558,0,262,39749.6087384259,2008-10-28,14:36:35
39.926185,116.337504,0,263,39749.6087962963,2008-10-28,14:36:40
39.926174,116.337525,0,261,39749.6088541667,2008-10-28,14:36:45
39.926169,116.337526,0,261,39749.608912037,2008-10-28,14:36:50
39.926169,116.337528,0,261,39749.6089699074,2008-10-28,14:36:55
39.926168,116.337528,0,261,39749.6090277778,2008-10-28,14:37:00
39.926168,116.337528,0,261,39749.6090625,2008-10-28,14:37:03
39.926172,116.337532,0,261,39749.6090856481,2008-10-28,14:37:05
39.926214,116.337574,0,263,39749.6091435185,2008-10-28,14:37:10
39.926258,116.3376,0,264,39749.6092013889,2008-10-28,14:37:15
39.926266,116.337562,0,266,39749.6092592593,2008-10-28,14:37:20
39.926258,116.337536,0,268,39749.6093171296,2008-10-28,14:37:25
39.926278,116.337555,0,270,39749.609375,2008-10-28,14:37:30
39.926286,116.337573,0,271,39749.6094328704,2008-10-28,14:37:35
39.926294,116.337602,0,270,39749.6094907407,2008-10-28,14:37:40
39.92634,116.337484,0,270,39749.609537037,2008-10-28,14:37:44
39.92639,116.337418,0,270,39749.6095949074,2008-10-28,14:37:49
39.926403,116.337455,0,272,39749.6096527778,2008-10-28,14:37:54
39.926371,116.33751,0,273,39749.6097106481,2008-10-28,14:37:59
39.926333,116.337484,0,273,39749.6097685185,2008-10-28,14:38:04
39.926338,116.337471,0,274,39749.6098263889,2008-10-28,14:38:09
39.926345,116.337473,0,276,39749.6098842593,2008-10-28,14:38:14
39.926346,116.337472,0,277,39749.6099421296,2008-10-28,14:38:19
39.926342,116.337474,0,277,39749.61,2008-10-28,14:38:24
39.926342,116.337474,0,277,39749.6100347222,2008-10-28,14:38:27
39.926349,116.337477,0,276,39749.6100578704,2008-10-28,14:38:29
39.926377,116.337505,0,277,39749.6101157407,2008-10-28,14:38:34
39.926398,116.337445,0,271,39749.6101736111,2008-10-28,14:38:39
39.926411,116.337457,0,271,39749.6102314815,2008-10-28,14:38:44
39.926417,116.33746,0,270,39749.6102893518,2008-10-28,14:38:49
39.92642,116.337464,0,270,39749.6103472222,2008-10-28,14:38:54
39.92642,116.337464,0,270,39749.6103819444,2008-10-28,14:38:57
39.926426,116.337464,0,269,39749.6104050926,2008-10-28,14:38:59
39.926468,116.337526,0,268,39749.610462963,2008-10-28,14:39:04
39.926463,116.337539,0,267,39749.6105208333,2008-10-28,14:39:09
39.926439,116.337525,0,269,39749.6105787037,2008-10-28,14:39:14
39.926353,116.337529,0,267,39749.6106365741,2008-10-28,14:39:19
39.926287,116.337527,0,266,39749.6106944444,2008-10-28,14:39:24
39.926203,116.337439,0,265,39749.6107523148,2008-10-28,14:39:29
39.926183,116.337297,0,265,39749.6108101852,2008-10-28,14:39:34
39.926189,116.337306,0,265,39749.6108680556,2008-10-28,14:39:39
39.926182,116.337245,0,265,39749.6109259259,2008-10-28,14:39:44
39.926164,116.337332,0,264,39749.6109837963,2008-10-28,14:39:49
39.92618,116.337404,0,265,39749.6110416667,2008-10-28,14:39:54
39.926184,116.33743,0,265,39749.611099537,2008-10-28,14:39:59
39.926184,116.33743,0,265,39749.6111342593,2008-10-28,14:40:02
39.926177,116.337434,0,265,39749.6111574074,2008-10-28,14:40:04
39.926141,116.337497,0,265,39749.6112152778,2008-10-28,14:40:09
39.926118,116.337544,0,264,39749.6112731481,2008-10-28,14:40:14
39.926171,116.337523,0,264,39749.6113310185,2008-10-28,14:40:19
39.9262,116.337452,0,263,39749.6113888889,2008-10-28,14:40:24
39.926218,116.337359,0,261,39749.6114467593,2008-10-28,14:40:29
39.926229,116.33735,0,260,39749.6115046296,2008-10-28,14:40:34
39.926242,116.337363,0,261,39749.6115625,2008-10-28,14:40:39
39.926253,116.337363,0,261,39749.6116203704,2008-10-28,14:40:44
39.926289,116.337358,0,261,39749.6116782407,2008-10-28,14:40:49
39.926338,116.337354,0,259,39749.6117361111,2008-10-28,14:40:54
39.926362,116.337289,0,258,39749.6117939815,2008-10-28,14:40:59
39.926373,116.337282,0,257,39749.6118518518,2008-10-28,14:41:04
39.926373,116.337282,0,257,39749.6118865741,2008-10-28,14:41:07
39.926368,116.33728,0,257,39749.6119097222,2008-10-28,14:41:09
39.926371,116.337262,0,259,39749.6119675926,2008-10-28,14:41:14
39.926371,116.33726,0,258,39749.612025463,2008-10-28,14:41:19
39.92637,116.337258,0,258,39749.6120833333,2008-10-28,14:41:24
39.92637,116.337258,0,258,39749.6121180556,2008-10-28,14:41:27
39.926376,116.337257,0,258,39749.6121412037,2008-10-28,14:41:29
39.926419,116.337208,0,254,39749.6121990741,2008-10-28,14:41:34
39.926455,116.337143,0,250,39749.6122569444,2008-10-28,14:41:39
39.926464,116.337162,0,244,39749.6123148148,2008-10-28,14:41:44
39.92643,116.337143,0,237,39749.6123726852,2008-10-28,14:41:49
39.926415,116.337085,0,230,39749.6124305556,2008-10-28,14:41:54
39.92643,116.337096,0,225,39749.6124884259,2008-10-28,14:41:59
39.92643,116.337096,0,225,39749.6125231481,2008-10-28,14:42:02
39.926424,116.3371,0,223,39749.6125462963,2008-10-28,14:42:04
39.926406,116.337119,0,220,39749.6126041667,2008-10-28,14:42:09
39.926416,116.337118,0,216,39749.612662037,2008-10-28,14:42:14
39.926417,116.337106,0,214,39749.6127199074,2008-10-28,14:42:19
39.926401,116.337017,0,212,39749.6127777778,2008-10-28,14:42:24
39.926379,116.33701,0,210,39749.6128356481,2008-10-28,14:42:29
39.926379,116.33701,0,210,39749.6128703704,2008-10-28,14:42:32
39.92638,116.33701,0,209,39749.6128935185,2008-10-28,14:42:34
39.926355,116.337044,0,207,39749.6129513889,2008-10-28,14:42:39
39.926329,116.337057,0,206,39749.6130092593,2008-10-28,14:42:44
39.926344,116.337082,0,205,39749.6130671296,2008-10-28,14:42:49
39.926354,116.337123,0,205,39749.6131828704,2008-10-28,14:42:59
39.92633,116.337232,0,205,39749.6132407407,2008-10-28,14:43:04
39.926306,116.337239,0,207,39749.6132986111,2008-10-28,14:43:09
39.926322,116.337244,0,207,39749.6133564815,2008-10-28,14:43:14
39.926308,116.337251,0,208,39749.6134143519,2008-10-28,14:43:19
39.926286,116.337269,0,208,39749.6134722222,2008-10-28,14:43:24
39.926272,116.337329,0,208,39749.6135300926,2008-10-28,14:43:29
39.926284,116.337372,0,208,39749.613587963,2008-10-28,14:43:34
39.926285,116.337352,0,208,39749.6136458333,2008-10-28,14:43:39
39.926274,116.337367,0,208,39749.6137037037,2008-10-28,14:43:44
39.92622,116.337406,0,207,39749.6137615741,2008-10-28,14:43:49
39.926172,116.337458,0,207,39749.6138194444,2008-10-28,14:43:54
39.926144,116.337381,0,207,39749.6138773148,2008-10-28,14:43:59
39.926088,116.3374,0,207,39749.6139351852,2008-10-28,14:44:04
39.925993,116.337439,0,207,39749.6139930556,2008-10-28,14:44:09
39.925918,116.337517,0,207,39749.6140509259,2008-10-28,14:44:14
39.925914,116.337563,0,206,39749.6141087963,2008-10-28,14:44:19
39.925923,116.337559,0,206,39749.6141666667,2008-10-28,14:44:24
39.925981,116.337625,0,204,39749.614224537,2008-10-28,14:44:29
