# Supplementary material for: A location privacy protection method based on blockchain and threshold cryptography
Source: PLoS One. 2025 Jun 4;20(6):e0324551. doi: 10.1371/journal.pone.0324551 (PMC12136415; doi:10.1371/journal.pone.0324551)
Supplement: S1 File — (ZIP) [file pone.0324551.s001.zip › Data/002/Trajectory/20081029001905.plt]

Geolife trajectory
WGS 84
Altitude is in Feet
Reserved 3
0,2,255,My Track,0,0,2,8421376
0
39.922578,116.338747,0,492,39750.0132523148,2008-10-29,00:19:05
39.922623,116.338628,0,492,39750.0132986111,2008-10-29,00:19:09
39.922613,116.338661,0,492,39750.0133564815,2008-10-29,00:19:14
39.922612,116.33867,0,492,39750.0134143519,2008-10-29,00:19:19
39.922597,116.338678,0,492,39750.0134722222,2008-10-29,00:19:24
39.922786,116.338366,0,455,39750.0135300926,2008-10-29,00:19:29
39.922804,116.338325,0,454,39750.013587963,2008-10-29,00:19:34
39.922818,116.338321,0,454,39750.0136458333,2008-10-29,00:19:39
39.922813,116.338318,0,454,39750.0137037037,2008-10-29,00:19:44
39.922813,116.338318,0,454,39750.0137384259,2008-10-29,00:19:47
39.922814,116.338314,0,454,39750.0137615741,2008-10-29,00:19:49
39.922803,116.338316,0,454,39750.0138194444,2008-10-29,00:19:54
39.922766,116.338327,0,454,39750.0138773148,2008-10-29,00:19:59
39.922732,116.338299,0,454,39750.0139351852,2008-10-29,00:20:04
39.922719,116.338238,0,454,39750.0139930556,2008-10-29,00:20:09
39.922686,116.338175,0,454,39750.0140509259,2008-10-29,00:20:14
39.922685,116.338103,0,454,39750.0141087963,2008-10-29,00:20:19
39.922657,116.338016,0,455,39750.0141666667,2008-10-29,00:20:24
39.922587,116.337966,0,455,39750.014224537,2008-10-29,00:20:29
39.9225,116.337976,0,456,39750.0142824074,2008-10-29,00:20:34
39.922358,116.337994,0,457,39750.0143171296,2008-10-29,00:20:37
39.922303,116.338032,0,459,39750.014375,2008-10-29,00:20:42
39.922319,116.338043,0,462,39750.0144328704,2008-10-29,00:20:47
39.922319,116.338043,0,462,39750.0144675926,2008-10-29,00:20:50
39.922321,116.338037,0,464,39750.0144907407,2008-10-29,00:20:52
39.922335,116.338061,0,464,39750.0145486111,2008-10-29,00:20:57
39.922312,116.338072,0,466,39750.0146064815,2008-10-29,00:21:02
39.922302,116.338093,0,467,39750.0146643519,2008-10-29,00:21:07
39.92228,116.33814,0,468,39750.0147222222,2008-10-29,00:21:12
39.922267,116.338174,0,469,39750.0147800926,2008-10-29,00:21:17
39.922245,116.3382,0,469,39750.014837963,2008-10-29,00:21:22
39.922226,116.33821,0,469,39750.0148958333,2008-10-29,00:21:27
39.922215,116.338204,0,469,39750.0149537037,2008-10-29,00:21:32
39.92222,116.338187,0,468,39750.0150115741,2008-10-29,00:21:37
39.922238,116.338154,0,468,39750.0150694444,2008-10-29,00:21:42
39.922259,116.338121,0,467,39750.0151273148,2008-10-29,00:21:47
39.92222,116.338075,0,466,39750.0151851852,2008-10-29,00:21:52
39.922158,116.337984,0,465,39750.0152314815,2008-10-29,00:21:56
39.92207,116.337949,0,466,39750.0152893519,2008-10-29,00:22:01
39.922022,116.33792,0,469,39750.0153472222,2008-10-29,00:22:06
39.921988,116.337893,0,471,39750.0154050926,2008-10-29,00:22:11
39.921998,116.337889,0,473,39750.015462963,2008-10-29,00:22:16
39.921977,116.337891,0,474,39750.0155208333,2008-10-29,00:22:21
39.92193,116.337891,0,476,39750.0155787037,2008-10-29,00:22:26
39.921868,116.337979,0,478,39750.0156365741,2008-10-29,00:22:31
39.921801,116.338059,0,480,39750.0156712963,2008-10-29,00:22:34
39.921774,116.338193,0,483,39750.0157060185,2008-10-29,00:22:37
39.921796,116.338341,0,487,39750.0157523148,2008-10-29,00:22:41
39.921829,116.338485,0,491,39750.015787037,2008-10-29,00:22:44
39.921831,116.338628,0,493,39750.0158101852,2008-10-29,00:22:46
39.921827,116.338758,0,494,39750.0158333333,2008-10-29,00:22:48
39.921833,116.33889,0,496,39750.0158680556,2008-10-29,00:22:51
39.921884,116.338918,0,499,39750.0159259259,2008-10-29,00:22:56
39.921907,116.338889,0,507,39750.0159837963,2008-10-29,00:23:01
39.92198,116.338994,0,512,39750.0160300926,2008-10-29,00:23:05
39.921981,116.339132,0,516,39750.0160648148,2008-10-29,00:23:08
39.922013,116.339254,0,520,39750.016099537,2008-10-29,00:23:11
39.92201,116.339396,0,524,39750.0161226852,2008-10-29,00:23:13
39.921981,116.33959,0,527,39750.0161458333,2008-10-29,00:23:15
39.921962,116.339767,0,531,39750.0161689815,2008-10-29,00:23:17
39.921953,116.339925,0,534,39750.0161921296,2008-10-29,00:23:19
39.92192,116.34009,0,536,39750.0162152778,2008-10-29,00:23:21
39.921868,116.34027,0,539,39750.0162384259,2008-10-29,00:23:23
39.921846,116.340468,0,540,39750.0162615741,2008-10-29,00:23:25
39.921838,116.340661,0,542,39750.0162847222,2008-10-29,00:23:27
39.92183,116.340815,0,542,39750.0163078704,2008-10-29,00:23:29
39.921823,116.340991,0,542,39750.0163310185,2008-10-29,00:23:31
39.92182,116.341132,0,541,39750.0163541667,2008-10-29,00:23:33
39.921818,116.34129,0,538,39750.0163773148,2008-10-29,00:23:35
39.92187,116.341414,0,538,39750.016400463,2008-10-29,00:23:37
39.92188,116.341584,0,537,39750.0164236111,2008-10-29,00:23:39
39.921852,116.341734,0,535,39750.0164467593,2008-10-29,00:23:41
39.921852,116.341862,0,534,39750.0164583333,2008-10-29,00:23:42
39.921854,116.342002,0,533,39750.0164699074,2008-10-29,00:23:43
39.921853,116.342138,0,532,39750.0164814815,2008-10-29,00:23:44
39.921845,116.342267,0,531,39750.0164930556,2008-10-29,00:23:45
39.921823,116.342438,0,530,39750.0165046296,2008-10-29,00:23:46
39.921871,116.342654,0,529,39750.0165162037,2008-10-29,00:23:47
39.921865,116.342866,0,528,39750.0165393518,2008-10-29,00:23:49
39.921876,116.343088,0,527,39750.0165625,2008-10-29,00:23:51
39.921871,116.343245,0,526,39750.0165856481,2008-10-29,00:23:53
39.921891,116.343392,0,527,39750.0166087963,2008-10-29,00:23:55
39.921935,116.343538,0,529,39750.0166319444,2008-10-29,00:23:57
39.921959,116.343603,0,535,39750.0166898148,2008-10-29,00:24:02
39.921981,116.343664,0,538,39750.0167476852,2008-10-29,00:24:07
39.921991,116.343805,0,537,39750.0167939815,2008-10-29,00:24:11
39.922005,116.34396,0,535,39750.0168402778,2008-10-29,00:24:15
39.922052,116.344086,0,531,39750.016875,2008-10-29,00:24:18
39.922114,116.344176,0,526,39750.0169212963,2008-10-29,00:24:22
39.922177,116.344288,0,522,39750.0169560185,2008-10-29,00:24:25
39.92222,116.344436,0,514,39750.0169907407,2008-10-29,00:24:28
39.92221,116.344605,0,516,39750.017025463,2008-10-29,00:24:31
39.922219,116.344733,0,517,39750.0170486111,2008-10-29,00:24:33
39.922236,116.34488,0,516,39750.0170717593,2008-10-29,00:24:35
39.922232,116.345036,0,513,39750.0170949074,2008-10-29,00:24:37
39.922238,116.345195,0,510,39750.0171180556,2008-10-29,00:24:39
39.922242,116.345371,0,508,39750.0171412037,2008-10-29,00:24:41
39.92224,116.345545,0,506,39750.0171643518,2008-10-29,00:24:43
39.922232,116.345712,0,504,39750.0171875,2008-10-29,00:24:45
39.922218,116.345846,0,503,39750.0172106481,2008-10-29,00:24:47
39.922163,116.345941,0,506,39750.0172222222,2008-10-29,00:24:48
39.922149,116.346067,0,502,39750.0172569444,2008-10-29,00:24:51
39.922123,116.346132,0,497,39750.0173148148,2008-10-29,00:24:56
39.922126,116.346148,0,493,39750.0173726852,2008-10-29,00:25:01
39.92212,116.346171,0,492,39750.0174305556,2008-10-29,00:25:06
39.922103,116.346183,0,492,39750.0174884259,2008-10-29,00:25:11
39.922103,116.346183,0,492,39750.0175231481,2008-10-29,00:25:14
39.922097,116.346191,0,492,39750.0175462963,2008-10-29,00:25:16
39.9221,116.346208,0,492,39750.0176041667,2008-10-29,00:25:21
39.922104,116.346224,0,492,39750.017662037,2008-10-29,00:25:26
39.922085,116.346226,0,492,39750.0177199074,2008-10-29,00:25:31
39.922062,116.346228,0,493,39750.0177777778,2008-10-29,00:25:36
39.922061,116.346251,0,494,39750.0178356481,2008-10-29,00:25:41
39.92206,116.346288,0,494,39750.0178935185,2008-10-29,00:25:46
39.922068,116.346331,0,495,39750.0179513889,2008-10-29,00:25:51
39.922075,116.346366,0,495,39750.0180092593,2008-10-29,00:25:56
39.922075,116.346366,0,495,39750.0180439815,2008-10-29,00:25:59
39.922072,116.346374,0,496,39750.0180671296,2008-10-29,00:26:01
39.922064,116.34634,0,496,39750.018125,2008-10-29,00:26:06
39.922093,116.346333,0,496,39750.0181828704,2008-10-29,00:26:11
39.922128,116.346448,0,493,39750.0182291667,2008-10-29,00:26:15
39.922179,116.346566,0,491,39750.018275463,2008-10-29,00:26:19
39.922196,116.346698,0,487,39750.0183217593,2008-10-29,00:26:23
39.92219,116.346797,0,483,39750.0183796296,2008-10-29,00:26:28
39.922212,116.346955,0,472,39750.0184375,2008-10-29,00:26:33
39.922252,116.347042,0,465,39750.0184953704,2008-10-29,00:26:38
39.922266,116.347181,0,458,39750.0185532407,2008-10-29,00:26:43
39.922296,116.347291,0,454,39750.018599537,2008-10-29,00:26:47
39.922326,116.347357,0,447,39750.0186574074,2008-10-29,00:26:52
39.922349,116.347392,0,442,39750.0187152778,2008-10-29,00:26:57
39.922407,116.34745,0,436,39750.0187731481,2008-10-29,00:27:02
39.922469,116.347483,0,430,39750.0188310185,2008-10-29,00:27:07
39.922229,116.347987,0,407,39750.0188888889,2008-10-29,00:27:12
39.922283,116.348097,0,404,39750.018900463,2008-10-29,00:27:13
39.922434,116.348177,0,403,39750.0189236111,2008-10-29,00:27:15
39.922594,116.348244,0,401,39750.0189467593,2008-10-29,00:27:17
39.922722,116.348293,0,399,39750.0189699074,2008-10-29,00:27:19
39.922826,116.348347,0,398,39750.0189930556,2008-10-29,00:27:21
39.922912,116.348403,0,397,39750.0190162037,2008-10-29,00:27:23
39.923018,116.348476,0,396,39750.0190509259,2008-10-29,00:27:26
39.923033,116.34858,0,397,39750.0191087963,2008-10-29,00:27:31
39.923094,116.348702,0,396,39750.0191666667,2008-10-29,00:27:36
39.923138,116.348798,0,397,39750.019224537,2008-10-29,00:27:41
39.92317,116.348862,0,399,39750.0192824074,2008-10-29,00:27:46
39.899358,116.379471,0,532,39750.0281018519,2008-10-29,00:40:28
39.899271,116.379271,0,529,39750.028125,2008-10-29,00:40:30
39.899154,116.379215,0,527,39750.0281712963,2008-10-29,00:40:34
39.899122,116.379331,0,525,39750.0282291667,2008-10-29,00:40:39
39.899091,116.379444,0,522,39750.028287037,2008-10-29,00:40:44
39.89907,116.379515,0,520,39750.0283449074,2008-10-29,00:40:49
39.899045,116.379606,0,517,39750.0284027778,2008-10-29,00:40:54
39.899031,116.3797,0,515,39750.0284606481,2008-10-29,00:40:59
39.899013,116.379796,0,512,39750.0285185185,2008-10-29,00:41:04
39.899011,116.379886,0,510,39750.0285763889,2008-10-29,00:41:09
39.899016,116.379996,0,507,39750.0286342593,2008-10-29,00:41:14
39.899014,116.380089,0,504,39750.0286921296,2008-10-29,00:41:19
39.899033,116.380236,0,502,39750.02875,2008-10-29,00:41:24
39.899045,116.380303,0,499,39750.0288078704,2008-10-29,00:41:29
39.899039,116.380382,0,497,39750.0288657407,2008-10-29,00:41:34
39.899024,116.380456,0,494,39750.0289236111,2008-10-29,00:41:39
39.89901,116.380522,0,491,39750.0289814815,2008-10-29,00:41:44
39.898976,116.380584,0,488,39750.0290393519,2008-10-29,00:41:49
39.898963,116.38073,0,486,39750.0290856481,2008-10-29,00:41:53
39.898994,116.380829,0,483,39750.0291435185,2008-10-29,00:41:58
39.898994,116.380901,0,480,39750.0292013889,2008-10-29,00:42:03
39.898995,116.380992,0,477,39750.0292592593,2008-10-29,00:42:08
39.899006,116.381084,0,474,39750.0293171296,2008-10-29,00:42:13
39.899014,116.381207,0,471,39750.029375,2008-10-29,00:42:18
39.899007,116.381304,0,467,39750.0294328704,2008-10-29,00:42:23
39.899018,116.381384,0,464,39750.0294907407,2008-10-29,00:42:28
39.899016,116.381457,0,460,39750.0295486111,2008-10-29,00:42:33
39.898979,116.381484,0,456,39750.0296064815,2008-10-29,00:42:38
39.898923,116.381465,0,450,39750.0296643519,2008-10-29,00:42:43
39.898913,116.381538,0,444,39750.0297222222,2008-10-29,00:42:48
39.898954,116.381592,0,438,39750.0297800926,2008-10-29,00:42:53
39.898984,116.381614,0,431,39750.029837963,2008-10-29,00:42:58
39.899037,116.38167,0,426,39750.0298958333,2008-10-29,00:43:03
39.899101,116.38166,0,420,39750.0299537037,2008-10-29,00:43:08
39.899186,116.381654,0,414,39750.0300115741,2008-10-29,00:43:13
39.899235,116.381757,0,408,39750.0300694444,2008-10-29,00:43:18
39.899225,116.381851,0,401,39750.0301273148,2008-10-29,00:43:23
39.899336,116.381872,0,395,39750.0301851852,2008-10-29,00:43:28
39.899441,116.381876,0,390,39750.0302314815,2008-10-29,00:43:32
39.899498,116.381834,0,381,39750.0302893519,2008-10-29,00:43:37
39.899553,116.38181,0,374,39750.0303472222,2008-10-29,00:43:42
39.899614,116.381756,0,366,39750.0304050926,2008-10-29,00:43:47
39.899634,116.381668,0,354,39750.030462963,2008-10-29,00:43:52
39.899687,116.381661,0,345,39750.0305208333,2008-10-29,00:43:57
39.899771,116.381677,0,336,39750.0305787037,2008-10-29,00:44:02
39.899843,116.38174,0,328,39750.0306365741,2008-10-29,00:44:07
39.899937,116.381756,0,320,39750.0306944444,2008-10-29,00:44:12
39.900027,116.381775,0,312,39750.0307291667,2008-10-29,00:44:15
39.900092,116.381754,0,305,39750.030787037,2008-10-29,00:44:20
39.900171,116.381768,0,296,39750.0308449074,2008-10-29,00:44:25
39.900209,116.381739,0,286,39750.0309027778,2008-10-29,00:44:30
39.900297,116.381737,0,275,39750.0309606481,2008-10-29,00:44:35
39.900357,116.38176,0,265,39750.0310185185,2008-10-29,00:44:40
39.900421,116.381853,0,251,39750.0310763889,2008-10-29,00:44:45
39.900456,116.381938,0,237,39750.0311342593,2008-10-29,00:44:50
39.900478,116.382038,0,223,39750.0311921296,2008-10-29,00:44:55
39.900515,116.382138,0,210,39750.03125,2008-10-29,00:45:00
39.900591,116.382223,0,199,39750.0313078704,2008-10-29,00:45:05
39.900681,116.382274,0,186,39750.0313425926,2008-10-29,00:45:08
39.90072,116.382359,0,175,39750.031400463,2008-10-29,00:45:13
39.90075,116.38242,0,166,39750.0314583333,2008-10-29,00:45:18
39.900769,116.382481,0,158,39750.0315162037,2008-10-29,00:45:23
39.900785,116.382541,0,151,39750.0315740741,2008-10-29,00:45:28
39.900783,116.382609,0,146,39750.0316319444,2008-10-29,00:45:33
39.900793,116.382661,0,142,39750.0316898148,2008-10-29,00:45:38
39.900803,116.382731,0,139,39750.0317476852,2008-10-29,00:45:43
39.900786,116.382836,0,134,39750.0318055556,2008-10-29,00:45:48
39.900796,116.38293,0,128,39750.0318634259,2008-10-29,00:45:53
39.900795,116.383022,0,123,39750.0319212963,2008-10-29,00:45:58
39.900811,116.383145,0,116,39750.0319791667,2008-10-29,00:46:03
39.900779,116.383246,0,111,39750.032037037,2008-10-29,00:46:08
39.900779,116.383319,0,107,39750.0320949074,2008-10-29,00:46:13
39.900784,116.383418,0,101,39750.0321527778,2008-10-29,00:46:18
39.900806,116.383514,0,97,39750.0322106481,2008-10-29,00:46:23
39.900815,116.38356,0,91,39750.0322685185,2008-10-29,00:46:28
39.900811,116.383615,0,85,39750.0323263889,2008-10-29,00:46:33
39.900828,116.383704,0,82,39750.0323842593,2008-10-29,00:46:38
39.900812,116.383774,0,76,39750.0324421296,2008-10-29,00:46:43
39.900795,116.383925,0,75,39750.0324884259,2008-10-29,00:46:47
39.900774,116.384073,0,74,39750.0325115741,2008-10-29,00:46:49
39.900799,116.384198,0,72,39750.0325578704,2008-10-29,00:46:53
39.90075,116.384231,0,71,39750.0326157407,2008-10-29,00:46:58
39.900696,116.384342,0,69,39750.0326736111,2008-10-29,00:47:03
39.900699,116.38444,0,67,39750.0327314815,2008-10-29,00:47:08
39.900681,116.384528,0,63,39750.0327893518,2008-10-29,00:47:13
39.900665,116.384584,0,57,39750.0328472222,2008-10-29,00:47:18
39.900677,116.384647,0,52,39750.0329050926,2008-10-29,00:47:23
39.900694,116.384711,0,47,39750.032962963,2008-10-29,00:47:28
39.900682,116.3848,0,43,39750.0330208333,2008-10-29,00:47:33
39.90068,116.384883,0,38,39750.0330787037,2008-10-29,00:47:38
39.900665,116.384988,0,32,39750.0331365741,2008-10-29,00:47:43
39.900642,116.385068,0,27,39750.0331944444,2008-10-29,00:47:48
39.90062,116.385177,0,24,39750.0332523148,2008-10-29,00:47:53
39.900595,116.385228,0,20,39750.0333101852,2008-10-29,00:47:58
39.900596,116.385295,0,16,39750.0333680556,2008-10-29,00:48:03
39.900605,116.385388,0,13,39750.0334259259,2008-10-29,00:48:08
39.900553,116.385431,0,12,39750.0334837963,2008-10-29,00:48:13
39.900588,116.385538,0,11,39750.0335416667,2008-10-29,00:48:18
39.900617,116.385613,0,7,39750.033599537,2008-10-29,00:48:23
39.900631,116.385681,0,5,39750.0336574074,2008-10-29,00:48:28
39.90065,116.385754,0,2,39750.0337152778,2008-10-29,00:48:33
39.900637,116.385856,0,0,39750.0337731481,2008-10-29,00:48:38
39.900668,116.38596,0,-4,39750.0338310185,2008-10-29,00:48:43
39.900681,116.386055,0,-8,39750.0338888889,2008-10-29,00:48:48
39.90071,116.386131,0,-13,39750.0339467593,2008-10-29,00:48:53
39.900744,116.386192,0,-16,39750.0340046296,2008-10-29,00:48:58
39.900698,116.386285,0,-19,39750.0340625,2008-10-29,00:49:03
39.900672,116.386423,0,-21,39750.0341087963,2008-10-29,00:49:07
39.900631,116.386529,0,-24,39750.0341666667,2008-10-29,00:49:12
39.900651,116.386622,0,-26,39750.034224537,2008-10-29,00:49:17
39.900661,116.38671,0,-29,39750.0342824074,2008-10-29,00:49:22
39.900661,116.38671,0,-29,39750.0343171296,2008-10-29,00:49:25
39.900659,116.386715,0,-32,39750.0343402778,2008-10-29,00:49:27
39.900636,116.386748,0,-34,39750.0343981481,2008-10-29,00:49:32
39.900602,116.386792,0,-37,39750.0344560185,2008-10-29,00:49:37
39.900573,116.386812,0,-40,39750.0345138889,2008-10-29,00:49:42
39.90052,116.386238,0,-38,39750.0351967593,2008-10-29,00:50:41
39.900661,116.386139,0,-40,39750.0352083333,2008-10-29,00:50:42
39.900733,116.386054,0,-42,39750.0352199074,2008-10-29,00:50:43
39.900825,116.386085,0,-43,39750.0352314815,2008-10-29,00:50:44
39.900841,116.386096,0,-42,39750.0352893519,2008-10-29,00:50:49
39.900999,116.386188,0,-99,39750.0353935185,2008-10-29,00:50:58
39.900939,116.386259,0,1,39750.0354050926,2008-10-29,00:50:59
39.900919,116.386279,0,45,39750.0354166667,2008-10-29,00:51:00
39.900897,116.386292,0,78,39750.0354282407,2008-10-29,00:51:01
39.900869,116.386292,0,113,39750.035462963,2008-10-29,00:51:04
39.900803,116.386309,0,129,39750.0355208333,2008-10-29,00:51:09
39.900796,116.386402,0,139,39750.0355787037,2008-10-29,00:51:14
39.900773,116.386421,0,145,39750.0356365741,2008-10-29,00:51:19
39.900735,116.381003,0,347,39750.1558217593,2008-10-29,03:44:23
39.900582,116.381196,0,121,39750.1559027778,2008-10-29,03:44:30
39.900621,116.381076,0,119,39750.1559606481,2008-10-29,03:44:35
39.900678,116.380961,0,115,39750.1560069444,2008-10-29,03:44:39
39.900633,116.380928,0,116,39750.1560648148,2008-10-29,03:44:44
39.900635,116.380869,0,128,39750.1561226852,2008-10-29,03:44:49
39.900644,116.380835,0,133,39750.1561805556,2008-10-29,03:44:54
39.900631,116.380808,0,139,39750.1562384259,2008-10-29,03:44:59
39.900617,116.380762,0,143,39750.1562962963,2008-10-29,03:45:04
39.900625,116.380692,0,146,39750.1563541667,2008-10-29,03:45:09
39.900637,116.380629,0,149,39750.156412037,2008-10-29,03:45:14
39.900629,116.380565,0,153,39750.1564699074,2008-10-29,03:45:19
39.900619,116.380487,0,156,39750.1565277778,2008-10-29,03:45:24
39.900612,116.380416,0,160,39750.1565856481,2008-10-29,03:45:29
39.900593,116.380364,0,163,39750.1566435185,2008-10-29,03:45:34
39.900584,116.380322,0,167,39750.1567013889,2008-10-29,03:45:39
39.900577,116.380276,0,170,39750.1567592593,2008-10-29,03:45:44
39.900587,116.380206,0,173,39750.1568171296,2008-10-29,03:45:49
39.900598,116.380127,0,176,39750.156875,2008-10-29,03:45:54
39.900627,116.380035,0,176,39750.1569328704,2008-10-29,03:45:59
39.900628,116.379974,0,179,39750.1569907407,2008-10-29,03:46:04
39.900631,116.379893,0,181,39750.1570486111,2008-10-29,03:46:09
39.900648,116.37982,0,184,39750.1571064815,2008-10-29,03:46:14
39.900664,116.37977,0,186,39750.1571643518,2008-10-29,03:46:19
39.900662,116.379702,0,190,39750.1572222222,2008-10-29,03:46:24
39.900669,116.379649,0,193,39750.1572800926,2008-10-29,03:46:29
39.900686,116.379575,0,196,39750.157337963,2008-10-29,03:46:34
39.900696,116.379515,0,198,39750.1573958333,2008-10-29,03:46:39
39.900628,116.379432,0,195,39750.1574537037,2008-10-29,03:46:44
39.900633,116.37934,0,196,39750.1575115741,2008-10-29,03:46:49
39.90062,116.379273,0,197,39750.1575694444,2008-10-29,03:46:54
39.900603,116.379204,0,200,39750.1576273148,2008-10-29,03:46:59
39.900598,116.379139,0,202,39750.1576851852,2008-10-29,03:47:04
39.900592,116.379098,0,204,39750.1577430556,2008-10-29,03:47:09
39.900652,116.379011,0,202,39750.1578009259,2008-10-29,03:47:14
39.900645,116.378957,0,204,39750.1578587963,2008-10-29,03:47:19
39.900633,116.378889,0,207,39750.1579166667,2008-10-29,03:47:24
39.900631,116.378811,0,208,39750.157974537,2008-10-29,03:47:29
39.900625,116.378751,0,209,39750.1580324074,2008-10-29,03:47:34
39.900591,116.378697,0,208,39750.1580902778,2008-10-29,03:47:39
39.900592,116.378632,0,210,39750.1581481481,2008-10-29,03:47:44
39.90058,116.37857,0,212,39750.1582060185,2008-10-29,03:47:49
39.900561,116.378465,0,210,39750.1582638889,2008-10-29,03:47:54
39.90058,116.378378,0,206,39750.1583217593,2008-10-29,03:47:59
39.900613,116.378323,0,204,39750.1583796296,2008-10-29,03:48:04
39.900619,116.378243,0,206,39750.1584375,2008-10-29,03:48:09
39.900612,116.378155,0,208,39750.1584953704,2008-10-29,03:48:14
39.900529,116.37809,0,206,39750.1585416667,2008-10-29,03:48:18
39.90048,116.37802,0,202,39750.158599537,2008-10-29,03:48:23
39.900468,116.377996,0,198,39750.1586574074,2008-10-29,03:48:28
39.900463,116.377946,0,195,39750.1587152778,2008-10-29,03:48:33
39.900425,116.377874,0,188,39750.1587731481,2008-10-29,03:48:38
39.900368,116.377826,0,186,39750.1588310185,2008-10-29,03:48:43
39.90031,116.37781,0,186,39750.1588888889,2008-10-29,03:48:48
39.900248,116.377827,0,186,39750.1589467593,2008-10-29,03:48:53
39.90018,116.377866,0,186,39750.1590046296,2008-10-29,03:48:58
39.900117,116.377871,0,186,39750.1590625,2008-10-29,03:49:03
39.900075,116.377857,0,187,39750.1591203704,2008-10-29,03:49:08
39.900048,116.377837,0,185,39750.1591782407,2008-10-29,03:49:13
39.900031,116.377835,0,184,39750.1592361111,2008-10-29,03:49:18
39.900026,116.377812,0,184,39750.1592939815,2008-10-29,03:49:23
39.900025,116.377795,0,184,39750.1593518518,2008-10-29,03:49:28
39.900029,116.377786,0,184,39750.1594097222,2008-10-29,03:49:33
39.900014,116.377769,0,184,39750.1594675926,2008-10-29,03:49:38
39.899988,116.377729,0,184,39750.159525463,2008-10-29,03:49:43
39.899978,116.3777,0,184,39750.1595833333,2008-10-29,03:49:48
39.899991,116.37768,0,183,39750.1596412037,2008-10-29,03:49:53
39.899991,116.377658,0,182,39750.1596990741,2008-10-29,03:49:58
39.899994,116.377634,0,182,39750.1597569444,2008-10-29,03:50:03
39.900003,116.377655,0,182,39750.1598148148,2008-10-29,03:50:08
39.900003,116.377655,0,182,39750.159849537,2008-10-29,03:50:11
39.900003,116.37765,0,182,39750.1598726852,2008-10-29,03:50:13
39.900001,116.377578,0,181,39750.1599305556,2008-10-29,03:50:18
39.899995,116.377557,0,181,39750.1599884259,2008-10-29,03:50:23
39.899982,116.377561,0,181,39750.1600462963,2008-10-29,03:50:28
39.899971,116.377585,0,180,39750.1601041667,2008-10-29,03:50:33
39.899968,116.3776,0,180,39750.160162037,2008-10-29,03:50:38
39.899982,116.377613,0,180,39750.1602199074,2008-10-29,03:50:43
39.900004,116.377605,0,180,39750.1602777778,2008-10-29,03:50:48
39.900004,116.377605,0,180,39750.1603125,2008-10-29,03:50:51
39.90001,116.377601,0,180,39750.1603356482,2008-10-29,03:50:53
39.900016,116.377659,0,180,39750.1603935185,2008-10-29,03:50:58
39.900004,116.377657,0,181,39750.1604513889,2008-10-29,03:51:03
39.900004,116.377657,0,181,39750.1604861111,2008-10-29,03:51:06
39.900007,116.377655,0,182,39750.1605092593,2008-10-29,03:51:08
39.900005,116.377666,0,182,39750.1605671296,2008-10-29,03:51:13
39.900007,116.377708,0,182,39750.160625,2008-10-29,03:51:18
39.900022,116.377757,0,182,39750.1606828704,2008-10-29,03:51:23
39.900041,116.377815,0,182,39750.1607407407,2008-10-29,03:51:28
39.900044,116.37784,0,182,39750.1607986111,2008-10-29,03:51:33
39.900044,116.37784,0,182,39750.1608333333,2008-10-29,03:51:36
39.900037,116.377837,0,183,39750.1608564815,2008-10-29,03:51:38
39.900031,116.377779,0,183,39750.1609143519,2008-10-29,03:51:43
39.900039,116.377695,0,184,39750.1609722222,2008-10-29,03:51:48
39.900064,116.377623,0,185,39750.1610300926,2008-10-29,03:51:53
39.90009,116.377564,0,186,39750.161087963,2008-10-29,03:51:58
39.900106,116.377531,0,188,39750.1611458333,2008-10-29,03:52:03
39.900099,116.377497,0,189,39750.1612037037,2008-10-29,03:52:08
39.90008,116.377431,0,190,39750.1612615741,2008-10-29,03:52:13
39.900108,116.377775,0,163,39750.1717939815,2008-10-29,04:07:23
39.900147,116.377805,0,157,39750.1718518519,2008-10-29,04:07:28
39.900198,116.377844,0,154,39750.1719097222,2008-10-29,04:07:33
39.900235,116.377909,0,150,39750.1719675926,2008-10-29,04:07:38
39.900235,116.377928,0,144,39750.172025463,2008-10-29,04:07:43
39.900243,116.377944,0,141,39750.1720833333,2008-10-29,04:07:48
39.900227,116.377993,0,142,39750.1721412037,2008-10-29,04:07:53
39.900236,116.377985,0,137,39750.1721990741,2008-10-29,04:07:58
39.90023,116.377987,0,136,39750.1722569444,2008-10-29,04:08:03
39.900233,116.377983,0,135,39750.1723148148,2008-10-29,04:08:08
39.900233,116.377983,0,135,39750.172349537,2008-10-29,04:08:11
39.900237,116.377976,0,135,39750.1723726852,2008-10-29,04:08:13
39.900229,116.377923,0,134,39750.1724305556,2008-10-29,04:08:18
39.900248,116.377893,0,133,39750.1724884259,2008-10-29,04:08:23
39.900233,116.377857,0,130,39750.1725462963,2008-10-29,04:08:28
39.900228,116.37784,0,130,39750.1726041667,2008-10-29,04:08:33
39.900228,116.377826,0,130,39750.172662037,2008-10-29,04:08:38
39.900237,116.37779,0,129,39750.1727199074,2008-10-29,04:08:43
39.900251,116.377787,0,127,39750.1727777778,2008-10-29,04:08:48
39.900261,116.37777,0,126,39750.1728356481,2008-10-29,04:08:53
39.900261,116.37777,0,126,39750.1728703704,2008-10-29,04:08:56
39.900266,116.377762,0,126,39750.1728935185,2008-10-29,04:08:58
39.900247,116.37773,0,125,39750.1729513889,2008-10-29,04:09:03
39.900242,116.377709,0,122,39750.1730092593,2008-10-29,04:09:08
39.900236,116.377714,0,122,39750.1730671296,2008-10-29,04:09:13
39.900239,116.37771,0,122,39750.173125,2008-10-29,04:09:18
39.900239,116.37771,0,122,39750.1731597222,2008-10-29,04:09:21
39.900243,116.377703,0,122,39750.1731828704,2008-10-29,04:09:23
39.900236,116.377689,0,121,39750.1732407407,2008-10-29,04:09:28
39.900236,116.377689,0,121,39750.173275463,2008-10-29,04:09:31
39.900242,116.377685,0,120,39750.1732986111,2008-10-29,04:09:33
39.900229,116.377685,0,120,39750.1733564815,2008-10-29,04:09:38
39.900212,116.377704,0,119,39750.1734143518,2008-10-29,04:09:43
39.900199,116.377694,0,118,39750.1734722222,2008-10-29,04:09:48
39.900197,116.377685,0,118,39750.1735300926,2008-10-29,04:09:53
39.900183,116.377665,0,118,39750.173587963,2008-10-29,04:09:58
39.900174,116.377649,0,116,39750.1736458333,2008-10-29,04:10:03
39.900174,116.377649,0,116,39750.1736805556,2008-10-29,04:10:06
39.900179,116.377654,0,111,39750.1737037037,2008-10-29,04:10:08
39.900188,116.377676,0,105,39750.1737615741,2008-10-29,04:10:13
39.900194,116.377722,0,103,39750.1738194444,2008-10-29,04:10:18
39.900203,116.377744,0,102,39750.1738773148,2008-10-29,04:10:23
39.900188,116.377735,0,100,39750.1739351852,2008-10-29,04:10:28
39.900195,116.377734,0,98,39750.1739930556,2008-10-29,04:10:33
39.900189,116.377739,0,98,39750.1740509259,2008-10-29,04:10:38
39.900189,116.377739,0,98,39750.1740856481,2008-10-29,04:10:41
39.900192,116.377743,0,98,39750.1741087963,2008-10-29,04:10:43
39.900206,116.377747,0,97,39750.1741666667,2008-10-29,04:10:48
39.900201,116.377736,0,97,39750.174224537,2008-10-29,04:10:53
39.900176,116.377718,0,97,39750.1742824074,2008-10-29,04:10:58
39.900175,116.377695,0,97,39750.1743402778,2008-10-29,04:11:03
39.900166,116.377667,0,96,39750.1743981481,2008-10-29,04:11:08
39.900166,116.377667,0,96,39750.1744328704,2008-10-29,04:11:11
39.900163,116.377674,0,94,39750.1744560185,2008-10-29,04:11:13
39.900172,116.377668,0,94,39750.1745138889,2008-10-29,04:11:18
39.900168,116.377651,0,92,39750.1745717593,2008-10-29,04:11:23
39.900158,116.377654,0,92,39750.1746296296,2008-10-29,04:11:28
39.900158,116.377654,0,92,39750.1746643518,2008-10-29,04:11:31
39.900161,116.377649,0,91,39750.1746875,2008-10-29,04:11:33
39.900144,116.377638,0,92,39750.1747453704,2008-10-29,04:11:38
39.900154,116.37762,0,91,39750.1748032407,2008-10-29,04:11:43
39.900154,116.37762,0,91,39750.174837963,2008-10-29,04:11:46
39.900159,116.377618,0,91,39750.1748611111,2008-10-29,04:11:48
39.900194,116.377649,0,92,39750.1749189815,2008-10-29,04:11:53
39.900217,116.377664,0,91,39750.1749768518,2008-10-29,04:11:58
39.900217,116.377664,0,91,39750.1750115741,2008-10-29,04:12:01
39.900223,116.377659,0,91,39750.1750347222,2008-10-29,04:12:03
39.900217,116.377647,0,91,39750.1750925926,2008-10-29,04:12:08
39.900196,116.377649,0,91,39750.175150463,2008-10-29,04:12:13
39.90018,116.377651,0,92,39750.1752083333,2008-10-29,04:12:18
39.90018,116.377651,0,92,39750.1752430556,2008-10-29,04:12:21
39.900184,116.377654,0,91,39750.1752662037,2008-10-29,04:12:23
39.900188,116.377641,0,91,39750.1753240741,2008-10-29,04:12:28
39.900188,116.377641,0,91,39750.1753587963,2008-10-29,04:12:31
39.900182,116.377643,0,91,39750.1753819444,2008-10-29,04:12:33
39.900213,116.377639,0,90,39750.1754398148,2008-10-29,04:12:38
39.900277,116.377665,0,89,39750.1754976852,2008-10-29,04:12:43
39.900331,116.377692,0,91,39750.1755555556,2008-10-29,04:12:48
39.900398,116.37778,0,92,39750.1755902778,2008-10-29,04:12:51
39.900443,116.377903,0,91,39750.175625,2008-10-29,04:12:54
39.900481,116.378014,0,90,39750.1756828704,2008-10-29,04:12:59
39.900478,116.37808,0,89,39750.1757407407,2008-10-29,04:13:04
39.900471,116.37817,0,88,39750.1757986111,2008-10-29,04:13:09
39.900503,116.378231,0,87,39750.1758564815,2008-10-29,04:13:14
39.900516,116.3783,0,85,39750.1759143519,2008-10-29,04:13:19
39.900515,116.378372,0,84,39750.1759722222,2008-10-29,04:13:24
39.900527,116.37841,0,83,39750.1760300926,2008-10-29,04:13:29
39.90052,116.378496,0,81,39750.176087963,2008-10-29,04:13:34
39.900525,116.378569,0,79,39750.1761458333,2008-10-29,04:13:39
39.900524,116.37863,0,77,39750.1762037037,2008-10-29,04:13:44
39.900517,116.378723,0,75,39750.1762615741,2008-10-29,04:13:49
39.900547,116.378779,0,74,39750.1763194444,2008-10-29,04:13:54
39.900547,116.378882,0,72,39750.1763773148,2008-10-29,04:13:59
39.900567,116.378943,0,71,39750.1764351852,2008-10-29,04:14:04
39.900568,116.378992,0,69,39750.1764930556,2008-10-29,04:14:09
39.900566,116.37905,0,67,39750.1765509259,2008-10-29,04:14:14
39.900585,116.379099,0,64,39750.1766087963,2008-10-29,04:14:19
39.900591,116.379198,0,62,39750.1766666667,2008-10-29,04:14:24
39.900595,116.379255,0,60,39750.176724537,2008-10-29,04:14:29
39.900586,116.379325,0,58,39750.1767824074,2008-10-29,04:14:34
39.900554,116.379412,0,55,39750.1768402778,2008-10-29,04:14:39
39.900551,116.379472,0,52,39750.1768981481,2008-10-29,04:14:44
39.900563,116.379531,0,49,39750.1769560185,2008-10-29,04:14:49
39.900576,116.379604,0,46,39750.1770138889,2008-10-29,04:14:54
39.900583,116.379661,0,43,39750.1770717593,2008-10-29,04:14:59
39.900581,116.37972,0,39,39750.1771296296,2008-10-29,04:15:04
39.900585,116.379801,0,37,39750.1771875,2008-10-29,04:15:09
39.900576,116.379878,0,35,39750.1772453704,2008-10-29,04:15:14
39.900576,116.37995,0,34,39750.1773032407,2008-10-29,04:15:19
39.900573,116.380009,0,32,39750.1773611111,2008-10-29,04:15:24
39.900584,116.38006,0,30,39750.1774189815,2008-10-29,04:15:29
39.900605,116.380165,0,29,39750.1774768519,2008-10-29,04:15:34
39.900607,116.380239,0,27,39750.1775347222,2008-10-29,04:15:39
39.900613,116.380302,0,26,39750.1775925926,2008-10-29,04:15:44
39.90058,116.380376,0,24,39750.177650463,2008-10-29,04:15:49
39.90059,116.380447,0,20,39750.1777083333,2008-10-29,04:15:54
39.900589,116.380508,0,17,39750.1777662037,2008-10-29,04:15:59
39.90061,116.380563,0,14,39750.1778240741,2008-10-29,04:16:04
39.900612,116.380651,0,11,39750.1778819444,2008-10-29,04:16:09
39.900636,116.380709,0,10,39750.1779398148,2008-10-29,04:16:14
39.900646,116.380777,0,6,39750.1779976852,2008-10-29,04:16:19
39.900642,116.380843,0,3,39750.1780555556,2008-10-29,04:16:24
39.900638,116.380925,0,0,39750.1781134259,2008-10-29,04:16:29
39.90064,116.381003,0,-3,39750.1781712963,2008-10-29,04:16:34
39.900646,116.381072,0,-8,39750.1782291667,2008-10-29,04:16:39
39.900643,116.381146,0,-12,39750.178287037,2008-10-29,04:16:44
39.90064,116.381182,0,-17,39750.1783449074,2008-10-29,04:16:49
39.900638,116.381242,0,-22,39750.1784027778,2008-10-29,04:16:54
39.900639,116.381328,0,-27,39750.1784606481,2008-10-29,04:16:59
39.90066,116.381336,0,-32,39750.1785185185,2008-10-29,04:17:04
39.900641,116.381395,0,-28,39750.1785763889,2008-10-29,04:17:09
39.900599,116.381497,0,-27,39750.1786342593,2008-10-29,04:17:14
39.900608,116.381543,0,-28,39750.1786921296,2008-10-29,04:17:19
39.900607,116.381638,0,-26,39750.17875,2008-10-29,04:17:24
39.900593,116.381744,0,-24,39750.1788078704,2008-10-29,04:17:29
39.900587,116.381826,0,-20,39750.1788657407,2008-10-29,04:17:34
39.900627,116.381911,0,-17,39750.1789236111,2008-10-29,04:17:39
39.900645,116.381984,0,-15,39750.1789814815,2008-10-29,04:17:44
39.900633,116.382054,0,-16,39750.1790393519,2008-10-29,04:17:49
39.900625,116.382119,0,-12,39750.1790972222,2008-10-29,04:17:54
39.900629,116.382183,0,-15,39750.1791550926,2008-10-29,04:17:59
39.900648,116.382246,0,-14,39750.179212963,2008-10-29,04:18:04
39.900692,116.382324,0,-13,39750.1792708333,2008-10-29,04:18:09
39.900707,116.382401,0,-14,39750.1793287037,2008-10-29,04:18:14
39.900686,116.382501,0,-15,39750.1793865741,2008-10-29,04:18:19
39.900674,116.382586,0,-16,39750.1794444444,2008-10-29,04:18:24
39.900677,116.382658,0,-18,39750.1795023148,2008-10-29,04:18:29
39.900661,116.382723,0,-19,39750.1795601852,2008-10-29,04:18:34
39.900648,116.382793,0,-20,39750.1796180556,2008-10-29,04:18:39
39.900617,116.38286,0,-22,39750.1796759259,2008-10-29,04:18:44
39.900602,116.382941,0,-25,39750.1797337963,2008-10-29,04:18:49
39.9006,116.383005,0,-27,39750.1797916667,2008-10-29,04:18:54
39.900584,116.383063,0,-30,39750.179849537,2008-10-29,04:18:59
39.900577,116.383101,0,-32,39750.1799074074,2008-10-29,04:19:04
39.900569,116.383188,0,-33,39750.1799652778,2008-10-29,04:19:09
39.900538,116.38329,0,-34,39750.1800231481,2008-10-29,04:19:14
39.90054,116.383359,0,-36,39750.1800810185,2008-10-29,04:19:19
39.900519,116.38342,0,-37,39750.1801388889,2008-10-29,04:19:24
39.900507,116.383471,0,-39,39750.1801967593,2008-10-29,04:19:29
39.90052,116.383518,0,-40,39750.1802546296,2008-10-29,04:19:34
39.90054,116.38355,0,-41,39750.1803125,2008-10-29,04:19:39
39.900524,116.383574,0,-43,39750.1803703704,2008-10-29,04:19:44
39.90049,116.383638,0,-44,39750.1804282407,2008-10-29,04:19:49
39.900496,116.383675,0,-44,39750.1804861111,2008-10-29,04:19:54
39.900482,116.383744,0,-45,39750.1805439815,2008-10-29,04:19:59
39.900462,116.383802,0,-47,39750.1806018518,2008-10-29,04:20:04
39.900467,116.383885,0,-46,39750.1806597222,2008-10-29,04:20:09
39.900503,116.383963,0,-48,39750.1807175926,2008-10-29,04:20:14
39.900513,116.384031,0,-50,39750.180775463,2008-10-29,04:20:19
39.900507,116.384089,0,-53,39750.1808333333,2008-10-29,04:20:24
39.900507,116.384182,0,-49,39750.1808912037,2008-10-29,04:20:29
39.900506,116.384253,0,-51,39750.1809490741,2008-10-29,04:20:34
39.900482,116.384353,0,-51,39750.1810069444,2008-10-29,04:20:39
39.900467,116.384411,0,-52,39750.1810648148,2008-10-29,04:20:44
39.900453,116.38447,0,-50,39750.1811226852,2008-10-29,04:20:49
39.900449,116.384538,0,-50,39750.1811805556,2008-10-29,04:20:54
39.900449,116.384593,0,-53,39750.1812384259,2008-10-29,04:20:59
39.900429,116.38464,0,-48,39750.1812962963,2008-10-29,04:21:04
39.900456,116.384699,0,-47,39750.1813541667,2008-10-29,04:21:09
39.900462,116.384781,0,-46,39750.181412037,2008-10-29,04:21:14
39.900426,116.38487,0,-47,39750.1814699074,2008-10-29,04:21:19
39.900433,116.384932,0,-49,39750.1815277778,2008-10-29,04:21:24
39.900442,116.385022,0,-50,39750.1815856481,2008-10-29,04:21:29
39.900448,116.385093,0,-52,39750.1816435185,2008-10-29,04:21:34
39.900426,116.385186,0,-50,39750.1817013889,2008-10-29,04:21:39
39.900454,116.385248,0,-52,39750.1817592593,2008-10-29,04:21:44
39.900467,116.385266,0,-55,39750.1818171296,2008-10-29,04:21:49
39.900459,116.385292,0,-56,39750.181875,2008-10-29,04:21:54
39.900456,116.385305,0,-53,39750.1819328704,2008-10-29,04:21:59
39.900456,116.385324,0,-54,39750.1819907407,2008-10-29,04:22:04
39.900481,116.385436,0,-53,39750.1820486111,2008-10-29,04:22:09
39.900474,116.385453,0,-54,39750.1821064815,2008-10-29,04:22:14
39.900474,116.385495,0,-54,39750.1821643518,2008-10-29,04:22:19
39.900465,116.385565,0,-55,39750.1822222222,2008-10-29,04:22:24
39.900438,116.38565,0,-56,39750.1822800926,2008-10-29,04:22:29
39.900417,116.385694,0,-56,39750.182337963,2008-10-29,04:22:34
39.900415,116.385724,0,-56,39750.1823958333,2008-10-29,04:22:39
39.900386,116.385792,0,-55,39750.1824537037,2008-10-29,04:22:44
39.900367,116.385822,0,-55,39750.1825115741,2008-10-29,04:22:49
39.900376,116.385872,0,-55,39750.1825694444,2008-10-29,04:22:54
39.90038,116.385968,0,-54,39750.1826273148,2008-10-29,04:22:59
39.900412,116.386048,0,-54,39750.1826851852,2008-10-29,04:23:04
39.900451,116.386132,0,-53,39750.1827430556,2008-10-29,04:23:09
39.900472,116.386216,0,-53,39750.1828009259,2008-10-29,04:23:14
39.900506,116.386292,0,-53,39750.1828587963,2008-10-29,04:23:19
39.900507,116.386331,0,-53,39750.1829166667,2008-10-29,04:23:24
39.90055,116.386324,0,-52,39750.182974537,2008-10-29,04:23:29
39.900509,116.386365,0,-51,39750.1830324074,2008-10-29,04:23:34
39.900498,116.386388,0,-50,39750.1830902778,2008-10-29,04:23:39
39.900491,116.386439,0,-50,39750.1831481481,2008-10-29,04:23:44
39.900492,116.386475,0,-50,39750.1832060185,2008-10-29,04:23:49
39.900047,116.385373,0,89,39750.4090162037,2008-10-29,09:48:59
39.899993,116.385601,0,55,39750.4090277778,2008-10-29,09:49:00
39.900068,116.385586,0,97,39750.4090393518,2008-10-29,09:49:01
39.900094,116.385476,0,113,39750.4090740741,2008-10-29,09:49:04
39.900098,116.385454,0,117,39750.4091319444,2008-10-29,09:49:09
39.900069,116.385469,0,117,39750.4091898148,2008-10-29,09:49:14
39.900031,116.385481,0,117,39750.4092476852,2008-10-29,09:49:19
39.899986,116.385501,0,118,39750.4093055556,2008-10-29,09:49:24
39.899921,116.385501,0,118,39750.4093634259,2008-10-29,09:49:29
39.899829,116.385495,0,118,39750.4094212963,2008-10-29,09:49:34
39.899772,116.385448,0,119,39750.4094791667,2008-10-29,09:49:39
39.899718,116.385377,0,119,39750.409537037,2008-10-29,09:49:44
39.899663,116.385396,0,120,39750.4095949074,2008-10-29,09:49:49
39.899603,116.385401,0,121,39750.4096527778,2008-10-29,09:49:54
39.899522,116.385409,0,122,39750.4097106481,2008-10-29,09:49:59
39.899436,116.385448,0,123,39750.4097569444,2008-10-29,09:50:03
39.899392,116.385415,0,123,39750.4098148148,2008-10-29,09:50:08
39.899369,116.385296,0,124,39750.409849537,2008-10-29,09:50:11
39.899369,116.385296,0,124,39750.4098842593,2008-10-29,09:50:14
39.899368,116.385293,0,126,39750.4099074074,2008-10-29,09:50:16
39.899353,116.385279,0,128,39750.4099652778,2008-10-29,09:50:21
39.89935,116.385211,0,129,39750.4100231482,2008-10-29,09:50:26
39.899285,116.385255,0,130,39750.4100810185,2008-10-29,09:50:31
39.899258,116.385259,0,132,39750.4101388889,2008-10-29,09:50:36
39.899269,116.38524,0,132,39750.4101967593,2008-10-29,09:50:41
39.899298,116.385187,0,133,39750.4102546296,2008-10-29,09:50:46
39.899305,116.385102,0,134,39750.4103125,2008-10-29,09:50:51
39.8993,116.385011,0,135,39750.4103703704,2008-10-29,09:50:56
39.899294,116.384946,0,137,39750.4104282407,2008-10-29,09:51:01
39.899271,116.384888,0,138,39750.4104861111,2008-10-29,09:51:06
39.899223,116.384785,0,140,39750.4105439815,2008-10-29,09:51:11
39.89919,116.384734,0,143,39750.4106018519,2008-10-29,09:51:16
39.899159,116.384704,0,146,39750.4106597222,2008-10-29,09:51:21
39.8991,116.384657,0,149,39750.4107175926,2008-10-29,09:51:26
39.89905,116.3846,0,152,39750.410775463,2008-10-29,09:51:31
39.898998,116.384566,0,154,39750.4108333333,2008-10-29,09:51:36
39.898975,116.384624,0,172,39750.4108912037,2008-10-29,09:51:41
39.898959,116.384567,0,175,39750.4109490741,2008-10-29,09:51:46
39.898929,116.384487,0,179,39750.4110069444,2008-10-29,09:51:51
39.898913,116.384418,0,183,39750.4110648148,2008-10-29,09:51:56
39.898884,116.384327,0,188,39750.4111226852,2008-10-29,09:52:01
39.898868,116.384272,0,192,39750.4111805556,2008-10-29,09:52:06
39.898855,116.384235,0,196,39750.4112384259,2008-10-29,09:52:11
39.898855,116.384247,0,199,39750.4112962963,2008-10-29,09:52:16
39.898857,116.384202,0,200,39750.4113541667,2008-10-29,09:52:21
39.898781,116.384133,0,200,39750.4113888889,2008-10-29,09:52:24
39.898747,116.384077,0,203,39750.4114467593,2008-10-29,09:52:29
39.898714,116.384043,0,205,39750.4115046296,2008-10-29,09:52:34
39.898677,116.384004,0,208,39750.4115625,2008-10-29,09:52:39
39.898631,116.383925,0,211,39750.4116203704,2008-10-29,09:52:44
39.898582,116.383891,0,213,39750.4116782407,2008-10-29,09:52:49
39.89852,116.383859,0,215,39750.4117361111,2008-10-29,09:52:54
39.89846,116.383816,0,217,39750.4117939815,2008-10-29,09:52:59
39.898383,116.383716,0,218,39750.4118518519,2008-10-29,09:53:04
39.898367,116.383627,0,219,39750.4119097222,2008-10-29,09:53:09
39.898378,116.383572,0,219,39750.4119675926,2008-10-29,09:53:14
39.898389,116.383521,0,219,39750.412025463,2008-10-29,09:53:19
39.898351,116.383463,0,220,39750.4120833333,2008-10-29,09:53:24
39.89838,116.383355,0,219,39750.4121412037,2008-10-29,09:53:29
39.898314,116.383275,0,220,39750.4121990741,2008-10-29,09:53:34
39.898378,116.383192,0,220,39750.4122569444,2008-10-29,09:53:39
39.898364,116.383074,0,219,39750.4123148148,2008-10-29,09:53:44
39.898292,116.382966,0,221,39750.4123611111,2008-10-29,09:53:48
39.898191,116.383016,0,225,39750.4124074074,2008-10-29,09:53:52
39.898226,116.382969,0,223,39750.4124652778,2008-10-29,09:53:57
39.898201,116.382952,0,223,39750.4125231481,2008-10-29,09:54:02
39.898217,116.382962,0,226,39750.4125810185,2008-10-29,09:54:07
39.898265,116.382847,0,227,39750.4126157407,2008-10-29,09:54:10
39.898329,116.382775,0,229,39750.4126736111,2008-10-29,09:54:15
39.89836,116.382765,0,231,39750.4127314815,2008-10-29,09:54:20
39.89838,116.382652,0,233,39750.4127893519,2008-10-29,09:54:25
39.898441,116.382653,0,232,39750.4128472222,2008-10-29,09:54:30
39.898519,116.382625,0,231,39750.4129050926,2008-10-29,09:54:35
39.898606,116.382578,0,230,39750.4129398148,2008-10-29,09:54:38
39.898606,116.382535,0,229,39750.4129976852,2008-10-29,09:54:43
39.898621,116.382535,0,228,39750.4130555556,2008-10-29,09:54:48
39.898596,116.382484,0,224,39750.4131134259,2008-10-29,09:54:53
39.898605,116.382453,0,225,39750.4131712963,2008-10-29,09:54:58
39.898637,116.382445,0,224,39750.4132291667,2008-10-29,09:55:03
39.89863,116.38242,0,223,39750.413287037,2008-10-29,09:55:08
39.898621,116.382395,0,223,39750.4133449074,2008-10-29,09:55:13
39.898649,116.382374,0,221,39750.4134027778,2008-10-29,09:55:18
39.898687,116.38235,0,212,39750.4134606481,2008-10-29,09:55:23
39.898687,116.38235,0,212,39750.4134953704,2008-10-29,09:55:26
39.898689,116.382351,0,212,39750.4135185185,2008-10-29,09:55:28
39.898688,116.382361,0,212,39750.4135763889,2008-10-29,09:55:33
39.898683,116.382345,0,211,39750.4136342593,2008-10-29,09:55:38
39.898689,116.38232,0,211,39750.4136921296,2008-10-29,09:55:43
39.898689,116.38232,0,211,39750.4137268519,2008-10-29,09:55:46
39.898691,116.382326,0,211,39750.41375,2008-10-29,09:55:48
39.898691,116.382317,0,211,39750.4138078704,2008-10-29,09:55:53
39.898687,116.382308,0,211,39750.4138657407,2008-10-29,09:55:58
39.898606,116.382265,0,202,39750.4139236111,2008-10-29,09:56:03
39.898573,116.382237,0,198,39750.4139814815,2008-10-29,09:56:08
39.898572,116.38221,0,196,39750.4140393519,2008-10-29,09:56:13
39.898565,116.382213,0,195,39750.4140972222,2008-10-29,09:56:18
39.898565,116.382213,0,195,39750.4141319444,2008-10-29,09:56:21
39.898567,116.382205,0,195,39750.4141550926,2008-10-29,09:56:23
39.898565,116.382192,0,194,39750.414212963,2008-10-29,09:56:28
39.898563,116.382213,0,192,39750.4142708333,2008-10-29,09:56:33
39.898571,116.382228,0,187,39750.4143287037,2008-10-29,09:56:38
39.898572,116.382235,0,186,39750.4143865741,2008-10-29,09:56:43
39.898572,116.382235,0,186,39750.4144212963,2008-10-29,09:56:46
39.898568,116.382231,0,186,39750.4144444444,2008-10-29,09:56:48
39.898587,116.382178,0,179,39750.4145023148,2008-10-29,09:56:53
39.898575,116.382144,0,173,39750.4145601852,2008-10-29,09:56:58
39.898555,116.382149,0,174,39750.4146180556,2008-10-29,09:57:03
39.898578,116.382151,0,169,39750.4146759259,2008-10-29,09:57:08
39.898596,116.382095,0,166,39750.4147337963,2008-10-29,09:57:13
39.898627,116.382065,0,163,39750.4147916667,2008-10-29,09:57:18
39.898586,116.38205,0,160,39750.414849537,2008-10-29,09:57:23
39.898575,116.382005,0,153,39750.4149074074,2008-10-29,09:57:28
39.898537,116.381975,0,152,39750.4149652778,2008-10-29,09:57:33
39.898508,116.381907,0,151,39750.4150231481,2008-10-29,09:57:38
39.898469,116.381839,0,152,39750.4150810185,2008-10-29,09:57:43
39.898409,116.381733,0,151,39750.4151388889,2008-10-29,09:57:48
39.89834,116.381657,0,151,39750.4151967593,2008-10-29,09:57:53
39.898354,116.381572,0,151,39750.4152546296,2008-10-29,09:57:58
39.898335,116.381469,0,151,39750.4153125,2008-10-29,09:58:03
39.898363,116.381377,0,151,39750.4153703704,2008-10-29,09:58:08
39.898349,116.381297,0,150,39750.4154282407,2008-10-29,09:58:13
39.898373,116.381235,0,150,39750.4154861111,2008-10-29,09:58:18
39.898401,116.381125,0,150,39750.4155439815,2008-10-29,09:58:23
39.898396,116.381078,0,150,39750.4156018518,2008-10-29,09:58:28
39.898421,116.380966,0,151,39750.4156597222,2008-10-29,09:58:33
39.898389,116.380869,0,150,39750.4157175926,2008-10-29,09:58:38
39.898356,116.38075,0,151,39750.415775463,2008-10-29,09:58:43
39.898368,116.380694,0,151,39750.4158333333,2008-10-29,09:58:48
39.898345,116.380615,0,151,39750.4158912037,2008-10-29,09:58:53
39.89836,116.38058,0,151,39750.4159490741,2008-10-29,09:58:58
39.898359,116.380506,0,152,39750.4160069444,2008-10-29,09:59:03
39.898361,116.380438,0,151,39750.4160648148,2008-10-29,09:59:08
39.898346,116.38032,0,152,39750.4161226852,2008-10-29,09:59:13
39.898336,116.380241,0,152,39750.4161805556,2008-10-29,09:59:18
39.898317,116.380181,0,152,39750.4162384259,2008-10-29,09:59:23
39.898265,116.380083,0,151,39750.4162962963,2008-10-29,09:59:28
39.898267,116.379996,0,151,39750.4163541667,2008-10-29,09:59:33
39.898253,116.379909,0,151,39750.416412037,2008-10-29,09:59:38
39.898233,116.379816,0,151,39750.4164699074,2008-10-29,09:59:43
39.898227,116.379694,0,151,39750.4165277778,2008-10-29,09:59:48
39.898203,116.379618,0,151,39750.4165856481,2008-10-29,09:59:53
39.898144,116.37955,0,152,39750.4166435185,2008-10-29,09:59:58
39.898239,116.379528,0,152,39750.4166898148,2008-10-29,10:00:02
39.898292,116.379495,0,153,39750.4167476852,2008-10-29,10:00:07
39.898281,116.379444,0,154,39750.4168055556,2008-10-29,10:00:12
39.898285,116.379397,0,154,39750.4168634259,2008-10-29,10:00:17
39.898281,116.379266,0,155,39750.4169097222,2008-10-29,10:00:21
39.898289,116.379177,0,155,39750.4169675926,2008-10-29,10:00:26
39.8983,116.379123,0,155,39750.417025463,2008-10-29,10:00:31
39.898282,116.379072,0,155,39750.4170833333,2008-10-29,10:00:36
39.898284,116.379018,0,155,39750.4171412037,2008-10-29,10:00:41
39.898339,116.378923,0,156,39750.4171990741,2008-10-29,10:00:46
39.898368,116.378868,0,157,39750.4172569444,2008-10-29,10:00:51
39.898387,116.378809,0,157,39750.4173148148,2008-10-29,10:00:56
39.898425,116.378683,0,159,39750.417337963,2008-10-29,10:00:58
39.898535,116.378558,0,161,39750.4173611111,2008-10-29,10:01:00
39.898587,116.378512,0,163,39750.4174189815,2008-10-29,10:01:05
39.899011,116.37789,0,164,39750.4174305556,2008-10-29,10:01:06
39.899104,116.377846,0,166,39750.4174652778,2008-10-29,10:01:09
39.899029,116.377752,0,166,39750.4174768519,2008-10-29,10:01:10
39.89888,116.377706,0,167,39750.4175231481,2008-10-29,10:01:14
39.898769,116.377655,0,167,39750.4175694444,2008-10-29,10:01:18
39.898692,116.377584,0,165,39750.4175925926,2008-10-29,10:01:20
39.898601,116.377621,0,165,39750.4176273148,2008-10-29,10:01:23
39.898513,116.377576,0,163,39750.4176736111,2008-10-29,10:01:27
39.898443,116.377533,0,162,39750.4177314815,2008-10-29,10:01:32
39.898369,116.377535,0,162,39750.4177893519,2008-10-29,10:01:37
39.898287,116.377581,0,163,39750.4178472222,2008-10-29,10:01:42
39.898227,116.377567,0,162,39750.4179050926,2008-10-29,10:01:47
39.898168,116.377516,0,157,39750.417962963,2008-10-29,10:01:52
39.8981,116.377491,0,154,39750.4180208333,2008-10-29,10:01:57
39.898054,116.377459,0,152,39750.4180787037,2008-10-29,10:02:02
39.89801,116.377418,0,151,39750.4181365741,2008-10-29,10:02:07
39.897938,116.377367,0,150,39750.4181944444,2008-10-29,10:02:12
39.89786,116.377328,0,151,39750.4182523148,2008-10-29,10:02:17
39.897773,116.377484,0,147,39750.4182986111,2008-10-29,10:02:21
39.897729,116.377605,0,145,39750.4183217593,2008-10-29,10:02:23
39.897669,116.377706,0,143,39750.4183564815,2008-10-29,10:02:26
39.897598,116.377728,0,140,39750.4184143519,2008-10-29,10:02:31
39.897527,116.377744,0,139,39750.4184722222,2008-10-29,10:02:36
39.897431,116.377768,0,143,39750.4185069444,2008-10-29,10:02:39
39.897364,116.37779,0,147,39750.4185648148,2008-10-29,10:02:44
39.897325,116.377823,0,147,39750.4186226852,2008-10-29,10:02:49
39.897318,116.377829,0,147,39750.4186805556,2008-10-29,10:02:54
39.897318,116.377832,0,147,39750.4187384259,2008-10-29,10:02:59
39.897318,116.377825,0,147,39750.4187962963,2008-10-29,10:03:04
39.897322,116.377829,0,147,39750.4188541667,2008-10-29,10:03:09
39.897321,116.377837,0,147,39750.418912037,2008-10-29,10:03:14
39.897313,116.377835,0,147,39750.4189699074,2008-10-29,10:03:19
39.897309,116.377834,0,147,39750.4190277778,2008-10-29,10:03:24
39.897309,116.377834,0,147,39750.4190625,2008-10-29,10:03:27
39.897305,116.377835,0,147,39750.4190856481,2008-10-29,10:03:29
39.89728,116.377812,0,148,39750.4191435185,2008-10-29,10:03:34
39.897268,116.377804,0,149,39750.4192013889,2008-10-29,10:03:39
39.897267,116.377817,0,149,39750.4192592593,2008-10-29,10:03:44
39.897192,116.377805,0,150,39750.4193171296,2008-10-29,10:03:49
39.897137,116.37777,0,151,39750.419375,2008-10-29,10:03:54
39.897103,116.37774,0,151,39750.4194328704,2008-10-29,10:03:59
39.897056,116.377727,0,154,39750.4194907407,2008-10-29,10:04:04
39.897056,116.377727,0,154,39750.419525463,2008-10-29,10:04:07
39.89705,116.377729,0,155,39750.4195486111,2008-10-29,10:04:09
39.89705,116.377738,0,155,39750.4196064815,2008-10-29,10:04:14
39.897054,116.377747,0,155,39750.4196643519,2008-10-29,10:04:19
39.89705,116.377749,0,155,39750.4197222222,2008-10-29,10:04:24
39.89705,116.377749,0,155,39750.4197569444,2008-10-29,10:04:27
39.897045,116.377741,0,155,39750.4197800926,2008-10-29,10:04:29
39.897034,116.377732,0,155,39750.419837963,2008-10-29,10:04:34
39.897028,116.377726,0,155,39750.4198958333,2008-10-29,10:04:39
39.897026,116.377718,0,155,39750.4199537037,2008-10-29,10:04:44
39.897026,116.377718,0,155,39750.4199884259,2008-10-29,10:04:47
39.897027,116.377719,0,155,39750.4200115741,2008-10-29,10:04:49
39.89704,116.377761,0,157,39750.4200694444,2008-10-29,10:04:54
39.897045,116.377777,0,157,39750.4201273148,2008-10-29,10:04:59
39.897045,116.377785,0,157,39750.4201851852,2008-10-29,10:05:04
39.897045,116.377785,0,157,39750.4202199074,2008-10-29,10:05:07
39.897042,116.377785,0,156,39750.4202430556,2008-10-29,10:05:09
39.897054,116.377807,0,157,39750.4203009259,2008-10-29,10:05:14
39.897154,116.377803,0,158,39750.4203587963,2008-10-29,10:05:19
39.897276,116.377784,0,157,39750.4203935185,2008-10-29,10:05:22
39.897403,116.377782,0,157,39750.4204166667,2008-10-29,10:05:24
39.897538,116.377774,0,158,39750.4204398148,2008-10-29,10:05:26
39.897698,116.377809,0,157,39750.420462963,2008-10-29,10:05:28
39.897826,116.377754,0,157,39750.4204861111,2008-10-29,10:05:30
39.897962,116.377778,0,158,39750.4205092593,2008-10-29,10:05:32
39.898059,116.377767,0,159,39750.4205324074,2008-10-29,10:05:34
39.898167,116.377883,0,156,39750.4205555556,2008-10-29,10:05:36
39.898211,116.377909,0,156,39750.4206134259,2008-10-29,10:05:41
39.898211,116.377909,0,156,39750.4206481481,2008-10-29,10:05:44
39.898219,116.377904,0,155,39750.4206712963,2008-10-29,10:05:46
39.898224,116.377892,0,155,39750.4207291667,2008-10-29,10:05:51
39.898224,116.377892,0,155,39750.4207638889,2008-10-29,10:05:54
39.898231,116.377887,0,154,39750.420787037,2008-10-29,10:05:56
39.898246,116.377887,0,154,39750.4208449074,2008-10-29,10:06:01
39.898253,116.377891,0,153,39750.4209027778,2008-10-29,10:06:06
39.898253,116.377891,0,153,39750.4209375,2008-10-29,10:06:09
39.898257,116.377898,0,153,39750.4209606481,2008-10-29,10:06:11
39.898267,116.37791,0,153,39750.4210185185,2008-10-29,10:06:16
39.898283,116.377915,0,153,39750.4210763889,2008-10-29,10:06:21
39.898281,116.377929,0,153,39750.4211342593,2008-10-29,10:06:26
39.898275,116.377935,0,153,39750.4211921296,2008-10-29,10:06:31
39.898275,116.377931,0,153,39750.42125,2008-10-29,10:06:36
39.898275,116.377931,0,153,39750.4212847222,2008-10-29,10:06:39
39.898278,116.377925,0,153,39750.4213078704,2008-10-29,10:06:41
39.898289,116.377925,0,153,39750.4213657407,2008-10-29,10:06:46
39.898298,116.377925,0,153,39750.4214236111,2008-10-29,10:06:51
39.898294,116.377929,0,152,39750.4214814815,2008-10-29,10:06:56
39.898288,116.377931,0,152,39750.4215393519,2008-10-29,10:07:01
39.898288,116.377931,0,152,39750.4215740741,2008-10-29,10:07:04
39.898287,116.377935,0,152,39750.4215972222,2008-10-29,10:07:06
39.898294,116.377947,0,152,39750.4216550926,2008-10-29,10:07:11
39.898304,116.377941,0,152,39750.421712963,2008-10-29,10:07:16
39.898399,116.37793,0,152,39750.4217708333,2008-10-29,10:07:21
39.898526,116.377915,0,150,39750.4218055556,2008-10-29,10:07:24
39.898619,116.377837,0,148,39750.4218402778,2008-10-29,10:07:27
39.898698,116.377757,0,147,39750.4218634259,2008-10-29,10:07:29
39.898757,116.377636,0,147,39750.4218865741,2008-10-29,10:07:31
39.898782,116.377502,0,148,39750.4219097222,2008-10-29,10:07:33
39.898802,116.377324,0,146,39750.4219328704,2008-10-29,10:07:35
39.8988,116.377141,0,146,39750.4219560185,2008-10-29,10:07:37
39.898798,116.37695,0,144,39750.4219791667,2008-10-29,10:07:39
39.898787,116.376735,0,143,39750.4220023148,2008-10-29,10:07:41
39.898761,116.376504,0,142,39750.422025463,2008-10-29,10:07:43
39.898751,116.376384,0,142,39750.422037037,2008-10-29,10:07:44
39.898737,116.376255,0,142,39750.4220486111,2008-10-29,10:07:45
39.89872,116.376128,0,142,39750.4220601852,2008-10-29,10:07:46
39.898723,116.376,0,142,39750.4220717593,2008-10-29,10:07:47
39.898709,116.375877,0,142,39750.4220833333,2008-10-29,10:07:48
39.898683,116.375733,0,143,39750.4220949074,2008-10-29,10:07:49
39.898657,116.375578,0,143,39750.4221064815,2008-10-29,10:07:50
39.898637,116.375447,0,144,39750.4221180556,2008-10-29,10:07:51
39.898622,116.375313,0,143,39750.4221296296,2008-10-29,10:07:52
39.898604,116.375176,0,143,39750.4221412037,2008-10-29,10:07:53
39.89859,116.375034,0,143,39750.4221527778,2008-10-29,10:07:54
39.898566,116.374887,0,142,39750.4221643518,2008-10-29,10:07:55
39.898543,116.37474,0,142,39750.4221759259,2008-10-29,10:07:56
39.89853,116.374604,0,140,39750.4221875,2008-10-29,10:07:57
39.898524,116.374463,0,140,39750.4221990741,2008-10-29,10:07:58
39.898508,116.374322,0,140,39750.4222106481,2008-10-29,10:07:59
39.898497,116.37418,0,139,39750.4222222222,2008-10-29,10:08:00
39.898488,116.374038,0,139,39750.4222337963,2008-10-29,10:08:01
39.89848,116.373895,0,138,39750.4222453704,2008-10-29,10:08:02
39.898483,116.373755,0,136,39750.4222569444,2008-10-29,10:08:03
39.898493,116.373625,0,136,39750.4222685185,2008-10-29,10:08:04
39.898499,116.373394,0,132,39750.4222916667,2008-10-29,10:08:06
39.898494,116.373265,0,131,39750.4223032407,2008-10-29,10:08:07
39.898481,116.373139,0,130,39750.4223148148,2008-10-29,10:08:08
39.898468,116.373021,0,129,39750.4223263889,2008-10-29,10:08:09
39.898449,116.372791,0,126,39750.422349537,2008-10-29,10:08:11
39.898448,116.372567,0,125,39750.4223726852,2008-10-29,10:08:13
39.898438,116.372348,0,123,39750.4223958333,2008-10-29,10:08:15
39.898457,116.372167,0,122,39750.4224189815,2008-10-29,10:08:17
39.89843,116.372049,0,128,39750.4224421296,2008-10-29,10:08:19
39.898377,116.371957,0,140,39750.4225,2008-10-29,10:08:24
39.898404,116.372,0,147,39750.4225578704,2008-10-29,10:08:29
39.898419,116.372008,0,149,39750.4226157407,2008-10-29,10:08:34
39.898435,116.37201,0,150,39750.4226736111,2008-10-29,10:08:39
39.898455,116.371995,0,151,39750.4227314815,2008-10-29,10:08:44
39.898455,116.371995,0,151,39750.4227662037,2008-10-29,10:08:47
39.898461,116.371992,0,151,39750.4227893518,2008-10-29,10:08:49
39.898451,116.372001,0,151,39750.4228472222,2008-10-29,10:08:54
39.898439,116.372011,0,151,39750.4229050926,2008-10-29,10:08:59
39.898431,116.37201,0,151,39750.422962963,2008-10-29,10:09:04
39.898431,116.37201,0,151,39750.4229976852,2008-10-29,10:09:07
39.898437,116.372017,0,150,39750.4230208333,2008-10-29,10:09:09
39.898449,116.372022,0,150,39750.4230787037,2008-10-29,10:09:14
39.898465,116.372024,0,150,39750.4231365741,2008-10-29,10:09:19
39.898481,116.372032,0,150,39750.4231944444,2008-10-29,10:09:24
39.898492,116.372041,0,150,39750.4232523148,2008-10-29,10:09:29
39.898492,116.372041,0,150,39750.423287037,2008-10-29,10:09:32
39.898495,116.372039,0,150,39750.4233101852,2008-10-29,10:09:34
39.89848,116.372036,0,149,39750.4233680556,2008-10-29,10:09:39
39.898464,116.372034,0,150,39750.4234259259,2008-10-29,10:09:44
39.89848,116.372046,0,150,39750.4234837963,2008-10-29,10:09:49
39.898498,116.372052,0,151,39750.4235416667,2008-10-29,10:09:54
39.898521,116.372071,0,150,39750.423599537,2008-10-29,10:09:59
39.898583,116.372113,0,148,39750.4236574074,2008-10-29,10:10:04
39.898659,116.372126,0,145,39750.4237152778,2008-10-29,10:10:09
39.898708,116.372135,0,144,39750.4237731481,2008-10-29,10:10:14
39.898734,116.372149,0,141,39750.4238310185,2008-10-29,10:10:19
39.898761,116.372142,0,142,39750.4238888889,2008-10-29,10:10:24
39.8987,116.372045,0,141,39750.4239351852,2008-10-29,10:10:28
39.898665,116.371927,0,141,39750.4239699074,2008-10-29,10:10:31
39.898642,116.371782,0,142,39750.4240046296,2008-10-29,10:10:34
39.898618,116.371656,0,143,39750.4240277778,2008-10-29,10:10:36
39.898612,116.371518,0,143,39750.4240509259,2008-10-29,10:10:38
39.898606,116.371389,0,144,39750.4240740741,2008-10-29,10:10:40
39.898583,116.371273,0,146,39750.4240972222,2008-10-29,10:10:42
39.8986,116.371148,0,148,39750.4241319444,2008-10-29,10:10:45
39.898614,116.371119,0,152,39750.4241898148,2008-10-29,10:10:50
39.898593,116.371136,0,154,39750.4242476852,2008-10-29,10:10:55
39.898656,116.371166,0,156,39750.4243055556,2008-10-29,10:11:00
39.898644,116.371013,0,145,39750.4243634259,2008-10-29,10:11:05
39.898609,116.370924,0,132,39750.4244212963,2008-10-29,10:11:10
39.898558,116.370916,0,121,39750.4244791667,2008-10-29,10:11:15
39.898538,116.370907,0,118,39750.424537037,2008-10-29,10:11:20
39.898512,116.37093,0,113,39750.4245949074,2008-10-29,10:11:25
39.898483,116.370909,0,112,39750.4246527778,2008-10-29,10:11:30
39.898506,116.370921,0,112,39750.4247106481,2008-10-29,10:11:35
39.898551,116.37091,0,109,39750.4247685185,2008-10-29,10:11:40
39.89853,116.370901,0,108,39750.4248263889,2008-10-29,10:11:45
39.89853,116.370901,0,108,39750.4248611111,2008-10-29,10:11:48
39.898537,116.370903,0,108,39750.4248842593,2008-10-29,10:11:50
39.89857,116.37091,0,107,39750.4249421296,2008-10-29,10:11:55
39.89857,116.37091,0,107,39750.4249768518,2008-10-29,10:11:58
39.898574,116.370916,0,107,39750.425,2008-10-29,10:12:00
39.898562,116.370905,0,108,39750.4250578704,2008-10-29,10:12:05
39.898562,116.370905,0,108,39750.4250925926,2008-10-29,10:12:08
39.898559,116.370898,0,109,39750.4251157407,2008-10-29,10:12:10
39.898513,116.370896,0,114,39750.4251736111,2008-10-29,10:12:15
39.898429,116.370874,0,117,39750.4252314815,2008-10-29,10:12:20
39.898409,116.370864,0,122,39750.4252893519,2008-10-29,10:12:25
39.8984,116.37087,0,124,39750.4253472222,2008-10-29,10:12:30
39.898389,116.370864,0,125,39750.4254050926,2008-10-29,10:12:35
39.898412,116.370885,0,125,39750.425462963,2008-10-29,10:12:40
39.898425,116.370908,0,127,39750.4255208333,2008-10-29,10:12:45
39.898466,116.370803,0,125,39750.4255787037,2008-10-29,10:12:50
39.898466,116.370678,0,135,39750.4256365741,2008-10-29,10:12:55
39.89856,116.37057,0,136,39750.4256712963,2008-10-29,10:12:58
39.898544,116.370385,0,137,39750.4257060185,2008-10-29,10:13:01
39.898531,116.370224,0,142,39750.4257291667,2008-10-29,10:13:03
39.89853,116.370047,0,143,39750.4257523148,2008-10-29,10:13:05
39.898516,116.369852,0,141,39750.425775463,2008-10-29,10:13:07
39.898534,116.369664,0,140,39750.4257986111,2008-10-29,10:13:09
39.898542,116.369474,0,137,39750.4258217593,2008-10-29,10:13:11
39.898516,116.369257,0,133,39750.4258333333,2008-10-29,10:13:12
39.898517,116.369079,0,125,39750.4258680556,2008-10-29,10:13:15
39.898547,116.368902,0,119,39750.4258912037,2008-10-29,10:13:17
39.898567,116.368744,0,115,39750.4259143519,2008-10-29,10:13:19
39.898578,116.368596,0,114,39750.4259375,2008-10-29,10:13:21
39.898588,116.36847,0,114,39750.4259606482,2008-10-29,10:13:23
39.898588,116.368328,0,128,39750.4259953704,2008-10-29,10:13:26
39.898662,116.368213,0,125,39750.4260300926,2008-10-29,10:13:29
39.898759,116.368182,0,124,39750.4260532407,2008-10-29,10:13:31
39.898878,116.368174,0,126,39750.4260763889,2008-10-29,10:13:33
39.899013,116.368177,0,128,39750.426099537,2008-10-29,10:13:35
39.899137,116.368171,0,126,39750.4261226852,2008-10-29,10:13:37
39.899273,116.368177,0,123,39750.4261458333,2008-10-29,10:13:39
39.899409,116.368175,0,120,39750.4261689815,2008-10-29,10:13:41
39.899553,116.368167,0,119,39750.4261921296,2008-10-29,10:13:43
39.899696,116.368171,0,122,39750.4262152778,2008-10-29,10:13:45
39.899834,116.368169,0,125,39750.4262384259,2008-10-29,10:13:47
39.899979,116.368172,0,126,39750.4262615741,2008-10-29,10:13:49
39.90012,116.368165,0,127,39750.4262847222,2008-10-29,10:13:51
39.900273,116.368155,0,124,39750.4263078704,2008-10-29,10:13:53
39.900443,116.368148,0,128,39750.4263310185,2008-10-29,10:13:55
39.900539,116.368145,0,127,39750.4263425926,2008-10-29,10:13:56
39.90071,116.368142,0,127,39750.4263657407,2008-10-29,10:13:58
39.900799,116.368125,0,128,39750.4263773148,2008-10-29,10:13:59
39.900908,116.368136,0,132,39750.4263888889,2008-10-29,10:14:00
39.901064,116.3681,0,131,39750.426412037,2008-10-29,10:14:02
39.901226,116.368081,0,136,39750.4264351852,2008-10-29,10:14:04
39.901318,116.368074,0,139,39750.4264467593,2008-10-29,10:14:05
39.901475,116.368029,0,148,39750.4264699074,2008-10-29,10:14:07
39.90163,116.368008,0,156,39750.4264930556,2008-10-29,10:14:09
39.901774,116.367979,0,164,39750.4265162037,2008-10-29,10:14:11
39.901959,116.367962,0,170,39750.4265393519,2008-10-29,10:14:13
39.902054,116.367949,0,173,39750.4265509259,2008-10-29,10:14:14
39.902148,116.367942,0,177,39750.4265625,2008-10-29,10:14:15
39.902263,116.367958,0,176,39750.4265740741,2008-10-29,10:14:16
39.90236,116.367963,0,177,39750.4265856481,2008-10-29,10:14:17
39.90247,116.367974,0,175,39750.4265972222,2008-10-29,10:14:18
39.902573,116.367977,0,174,39750.4266087963,2008-10-29,10:14:19
39.902733,116.367985,0,176,39750.4266319444,2008-10-29,10:14:21
39.902905,116.367967,0,190,39750.4266550926,2008-10-29,10:14:23
39.903058,116.367954,0,204,39750.4266782407,2008-10-29,10:14:25
39.903188,116.368002,0,192,39750.4266898148,2008-10-29,10:14:26
39.903325,116.367974,0,209,39750.426712963,2008-10-29,10:14:28
39.90347,116.367931,0,229,39750.4267361111,2008-10-29,10:14:30
39.903504,116.36782,0,274,39750.4267476852,2008-10-29,10:14:31
39.903525,116.36772,0,313,39750.4267592593,2008-10-29,10:14:32
39.903664,116.367711,0,324,39750.4267824074,2008-10-29,10:14:34
39.903803,116.367715,0,329,39750.4268055556,2008-10-29,10:14:36
39.90393,116.367714,0,339,39750.4268402778,2008-10-29,10:14:39
39.90404,116.367735,0,359,39750.426875,2008-10-29,10:14:42
39.90412,116.367735,0,392,39750.4268981481,2008-10-29,10:14:44
39.904167,116.367714,0,435,39750.4269212963,2008-10-29,10:14:46
39.904276,116.367689,0,455,39750.4269560185,2008-10-29,10:14:49
39.904372,116.367654,0,475,39750.4269907407,2008-10-29,10:14:52
39.904433,116.36762,0,500,39750.427037037,2008-10-29,10:14:56
39.904487,116.367512,0,497,39750.4270949074,2008-10-29,10:15:01
39.904487,116.367512,0,497,39750.4271296296,2008-10-29,10:15:04
39.904492,116.367504,0,506,39750.4271527778,2008-10-29,10:15:06
39.904508,116.36748,0,511,39750.4272106481,2008-10-29,10:15:11
39.904638,116.367467,0,528,39750.4272685185,2008-10-29,10:15:16
39.904732,116.36745,0,533,39750.4272916667,2008-10-29,10:15:18
39.904857,116.367469,0,539,39750.4273263889,2008-10-29,10:15:21
39.904961,116.367432,0,542,39750.4273611111,2008-10-29,10:15:24
39.905092,116.367515,0,545,39750.4273842593,2008-10-29,10:15:26
39.905238,116.367555,0,547,39750.4274189815,2008-10-29,10:15:29
39.905327,116.3676,0,553,39750.4274421296,2008-10-29,10:15:31
39.905387,116.367678,0,558,39750.4275,2008-10-29,10:15:36
39.905397,116.367691,0,564,39750.4275578704,2008-10-29,10:15:41
39.905397,116.367691,0,564,39750.4275925926,2008-10-29,10:15:44
39.905396,116.367692,0,565,39750.4276157407,2008-10-29,10:15:46
39.905384,116.367684,0,565,39750.4276736111,2008-10-29,10:15:51
39.905384,116.367684,0,565,39750.4277083333,2008-10-29,10:15:54
39.905384,116.367683,0,565,39750.4277314815,2008-10-29,10:15:56
39.905396,116.367684,0,565,39750.4277893519,2008-10-29,10:16:01
39.905408,116.367687,0,566,39750.4278472222,2008-10-29,10:16:06
39.90542,116.367705,0,567,39750.4279050926,2008-10-29,10:16:11
39.905427,116.367713,0,567,39750.427962963,2008-10-29,10:16:16
39.905427,116.367713,0,567,39750.4279976852,2008-10-29,10:16:19
39.90543,116.367715,0,568,39750.4280208333,2008-10-29,10:16:21
39.90543,116.367724,0,568,39750.4280787037,2008-10-29,10:16:26
39.905447,116.367736,0,568,39750.4281365741,2008-10-29,10:16:31
39.905466,116.367752,0,568,39750.4281944444,2008-10-29,10:16:36
39.905481,116.367757,0,568,39750.4282523148,2008-10-29,10:16:41
39.905572,116.367793,0,567,39750.4283101852,2008-10-29,10:16:46
39.905662,116.367825,0,566,39750.4283333333,2008-10-29,10:16:48
39.905761,116.36784,0,565,39750.4283564815,2008-10-29,10:16:50
39.905862,116.367856,0,559,39750.4283796296,2008-10-29,10:16:52
39.905993,116.367878,0,558,39750.4284027778,2008-10-29,10:16:54
39.906118,116.36789,0,557,39750.4284259259,2008-10-29,10:16:56
39.906265,116.367922,0,557,39750.4284490741,2008-10-29,10:16:58
39.906422,116.367964,0,555,39750.4284722222,2008-10-29,10:17:00
39.906549,116.367996,0,560,39750.4284953704,2008-10-29,10:17:02
39.906669,116.368036,0,566,39750.4285185185,2008-10-29,10:17:04
39.90676,116.368061,0,545,39750.4285532407,2008-10-29,10:17:07
39.906858,116.368066,0,540,39750.428599537,2008-10-29,10:17:11
39.906938,116.368053,0,555,39750.4286574074,2008-10-29,10:17:16
39.907054,116.368062,0,576,39750.4286805556,2008-10-29,10:17:18
39.907149,116.368085,0,593,39750.4287037037,2008-10-29,10:17:20
39.907262,116.368101,0,602,39750.4287268519,2008-10-29,10:17:22
39.907401,116.36811,0,607,39750.42875,2008-10-29,10:17:24
39.907547,116.368136,0,611,39750.4287731481,2008-10-29,10:17:26
39.907662,116.368153,0,602,39750.4288078704,2008-10-29,10:17:29
39.907714,116.368121,0,575,39750.4288541667,2008-10-29,10:17:33
39.907662,116.368135,0,556,39750.428912037,2008-10-29,10:17:38
39.9076,116.368228,0,553,39750.4289467593,2008-10-29,10:17:41
39.907544,116.368393,0,557,39750.4289814815,2008-10-29,10:17:44
39.907421,116.368497,0,531,39750.4290046296,2008-10-29,10:17:46
39.907376,116.36861,0,538,39750.4290277778,2008-10-29,10:17:48
39.907322,116.368733,0,518,39750.4290509259,2008-10-29,10:17:50
39.907325,116.368891,0,519,39750.4290856481,2008-10-29,10:17:53
39.907344,116.368993,0,510,39750.4291435185,2008-10-29,10:17:58
39.907358,116.36901,0,511,39750.4292013889,2008-10-29,10:18:03
39.907366,116.369015,0,513,39750.4292592593,2008-10-29,10:18:08
39.907366,116.369015,0,513,39750.4292939815,2008-10-29,10:18:11
39.907366,116.369023,0,514,39750.4293171296,2008-10-29,10:18:13
39.907365,116.36905,0,514,39750.429375,2008-10-29,10:18:18
39.907377,116.369075,0,515,39750.4294328704,2008-10-29,10:18:23
39.907396,116.369106,0,515,39750.4294907407,2008-10-29,10:18:28
39.907483,116.369248,0,485,39750.4295486111,2008-10-29,10:18:33
39.907554,116.369332,0,455,39750.4295717593,2008-10-29,10:18:35
39.907639,116.369414,0,438,39750.4295949074,2008-10-29,10:18:37
39.907693,116.369489,0,422,39750.4296180556,2008-10-29,10:18:39
39.90773,116.369583,0,405,39750.4296643519,2008-10-29,10:18:43
39.907728,116.369666,0,387,39750.4297222222,2008-10-29,10:18:48
39.90773,116.369651,0,370,39750.4297800926,2008-10-29,10:18:53
39.907697,116.369771,0,356,39750.4298263889,2008-10-29,10:18:57
39.907699,116.36986,0,342,39750.4298842593,2008-10-29,10:19:02
39.907716,116.36987,0,334,39750.4299421296,2008-10-29,10:19:07
39.907719,116.369872,0,334,39750.43,2008-10-29,10:19:12
39.907719,116.369872,0,334,39750.4300347222,2008-10-29,10:19:15
39.907713,116.369874,0,333,39750.4300578704,2008-10-29,10:19:17
39.907708,116.369865,0,332,39750.4301157407,2008-10-29,10:19:22
39.907704,116.369856,0,332,39750.4301736111,2008-10-29,10:19:27
39.9077,116.369864,0,328,39750.4302314815,2008-10-29,10:19:32
39.907705,116.369863,0,328,39750.4302893518,2008-10-29,10:19:37
39.907705,116.369863,0,328,39750.4303240741,2008-10-29,10:19:40
39.9077,116.369865,0,328,39750.4303472222,2008-10-29,10:19:42
39.907712,116.369944,0,325,39750.4304050926,2008-10-29,10:19:47
39.907674,116.370051,0,322,39750.430462963,2008-10-29,10:19:52
39.907575,116.370084,0,310,39750.4305208333,2008-10-29,10:19:57
39.907479,116.370092,0,298,39750.4305787037,2008-10-29,10:20:02
39.907377,116.370115,0,292,39750.4306365741,2008-10-29,10:20:07
39.907303,116.370113,0,293,39750.4306944444,2008-10-29,10:20:12
39.90726,116.370094,0,293,39750.4307523148,2008-10-29,10:20:17
39.907281,116.370068,0,291,39750.4308101852,2008-10-29,10:20:22
39.907251,116.370031,0,283,39750.4308680556,2008-10-29,10:20:27
39.907263,116.370062,0,276,39750.4309259259,2008-10-29,10:20:32
39.907248,116.370097,0,279,39750.4309837963,2008-10-29,10:20:37
39.907206,116.37011,0,281,39750.4310416667,2008-10-29,10:20:42
39.907117,116.37015,0,283,39750.431099537,2008-10-29,10:20:47
39.907021,116.370215,0,285,39750.4311574074,2008-10-29,10:20:52
39.906961,116.370284,0,288,39750.4312152778,2008-10-29,10:20:57
39.906969,116.370192,0,290,39750.4312731481,2008-10-29,10:21:02
39.906946,116.370063,0,293,39750.4313310185,2008-10-29,10:21:07
39.906856,116.370021,0,296,39750.4313773148,2008-10-29,10:21:11
39.906754,116.369977,0,299,39750.4314351852,2008-10-29,10:21:16
39.906635,116.36998,0,300,39750.4314699074,2008-10-29,10:21:19
39.906528,116.370007,0,301,39750.4314930556,2008-10-29,10:21:21
39.906433,116.370024,0,302,39750.4315162037,2008-10-29,10:21:23
39.906334,116.370048,0,303,39750.4315393518,2008-10-29,10:21:25
39.906226,116.370017,0,306,39750.4315740741,2008-10-29,10:21:28
39.906185,116.369961,0,310,39750.4316319444,2008-10-29,10:21:33
39.906177,116.369942,0,315,39750.4316898148,2008-10-29,10:21:38
39.906092,116.36988,0,317,39750.431724537,2008-10-29,10:21:41
39.905955,116.369762,0,299,39750.4317592593,2008-10-29,10:21:44
39.905865,116.369701,0,300,39750.4318171296,2008-10-29,10:21:49
39.905779,116.369606,0,303,39750.4318634259,2008-10-29,10:21:53
39.905696,116.369523,0,305,39750.4319212963,2008-10-29,10:21:58
39.905784,116.369595,0,291,39750.4319791667,2008-10-29,10:22:03
39.905847,116.369666,0,268,39750.4320138889,2008-10-29,10:22:06
39.905947,116.369717,0,247,39750.4320601852,2008-10-29,10:22:10
39.905971,116.36971,0,215,39750.4321180556,2008-10-29,10:22:15
39.905928,116.369597,0,196,39750.4321759259,2008-10-29,10:22:20
39.90591,116.369459,0,187,39750.4322106481,2008-10-29,10:22:23
39.905888,116.369291,0,180,39750.4322453704,2008-10-29,10:22:26
39.905893,116.369148,0,172,39750.4322685185,2008-10-29,10:22:28
39.905886,116.368984,0,165,39750.4322916667,2008-10-29,10:22:30
39.905888,116.368816,0,163,39750.4323148148,2008-10-29,10:22:32
39.905899,116.368635,0,162,39750.432337963,2008-10-29,10:22:34
39.905909,116.36844,0,160,39750.4323611111,2008-10-29,10:22:36
39.905914,116.368239,0,159,39750.4323842593,2008-10-29,10:22:38
39.905919,116.368043,0,158,39750.4324074074,2008-10-29,10:22:40
39.905923,116.367853,0,157,39750.4324305556,2008-10-29,10:22:42
39.90592,116.367675,0,156,39750.4324537037,2008-10-29,10:22:44
39.905921,116.367513,0,154,39750.4324768518,2008-10-29,10:22:46
39.905917,116.367362,0,152,39750.4325,2008-10-29,10:22:48
39.905907,116.367211,0,151,39750.4325231481,2008-10-29,10:22:50
39.905897,116.367048,0,149,39750.4325462963,2008-10-29,10:22:52
39.905888,116.366876,0,148,39750.4325694444,2008-10-29,10:22:54
39.905887,116.366698,0,147,39750.4325925926,2008-10-29,10:22:56
39.90588,116.366518,0,146,39750.4326157407,2008-10-29,10:22:58
39.905883,116.366347,0,145,39750.4326388889,2008-10-29,10:23:00
39.905883,116.366182,0,143,39750.432662037,2008-10-29,10:23:02
39.905895,116.366023,0,142,39750.4326851852,2008-10-29,10:23:04
39.905904,116.365853,0,141,39750.4327083333,2008-10-29,10:23:06
39.905916,116.365679,0,139,39750.4327314815,2008-10-29,10:23:08
39.905931,116.365519,0,138,39750.4327546296,2008-10-29,10:23:10
39.905951,116.365385,0,138,39750.4327777778,2008-10-29,10:23:12
39.905943,116.365232,0,140,39750.4328009259,2008-10-29,10:23:14
39.905925,116.365074,0,142,39750.4328240741,2008-10-29,10:23:16
39.905895,116.364927,0,144,39750.4328472222,2008-10-29,10:23:18
39.905857,116.364772,0,146,39750.4328703704,2008-10-29,10:23:20
39.905809,116.364522,0,146,39750.4328935185,2008-10-29,10:23:22
39.90584,116.364394,0,147,39750.4329050926,2008-10-29,10:23:23
39.905871,116.364276,0,148,39750.4329166667,2008-10-29,10:23:24
39.905877,116.364151,0,147,39750.4329282407,2008-10-29,10:23:25
39.905849,116.364022,0,146,39750.4329398148,2008-10-29,10:23:26
39.905839,116.363896,0,147,39750.4329513889,2008-10-29,10:23:27
39.905838,116.363776,0,150,39750.432962963,2008-10-29,10:23:28
39.905836,116.363645,0,153,39750.432974537,2008-10-29,10:23:29
39.905884,116.36352,0,150,39750.4329861111,2008-10-29,10:23:30
39.905896,116.363391,0,150,39750.4329976852,2008-10-29,10:23:31
39.905926,116.363259,0,150,39750.4330092593,2008-10-29,10:23:32
39.905917,116.363121,0,150,39750.4330208333,2008-10-29,10:23:33
39.905917,116.362992,0,150,39750.4330324074,2008-10-29,10:23:34
39.905916,116.362864,0,149,39750.4330439815,2008-10-29,10:23:35
39.905922,116.362746,0,150,39750.4330555556,2008-10-29,10:23:36
39.905927,116.362628,0,151,39750.4330671296,2008-10-29,10:23:37
39.905927,116.362508,0,152,39750.4330787037,2008-10-29,10:23:38
39.905921,116.362391,0,151,39750.4330902778,2008-10-29,10:23:39
39.905919,116.362168,0,152,39750.4331134259,2008-10-29,10:23:41
39.905926,116.361939,0,154,39750.4331365741,2008-10-29,10:23:43
39.90593,116.361723,0,156,39750.4331597222,2008-10-29,10:23:45
39.905934,116.361506,0,155,39750.4331828704,2008-10-29,10:23:47
39.905939,116.361294,0,154,39750.4332060185,2008-10-29,10:23:49
39.905935,116.361078,0,153,39750.4332291667,2008-10-29,10:23:51
39.905946,116.360959,0,152,39750.4332407407,2008-10-29,10:23:52
39.90594,116.360842,0,150,39750.4332523148,2008-10-29,10:23:53
39.905936,116.360612,0,149,39750.433275463,2008-10-29,10:23:55
39.905939,116.36038,0,145,39750.4332986111,2008-10-29,10:23:57
39.905943,116.360261,0,143,39750.4333101852,2008-10-29,10:23:58
39.905944,116.36002,0,142,39750.4333333333,2008-10-29,10:24:00
39.905953,116.359814,0,141,39750.4333564815,2008-10-29,10:24:02
39.905952,116.359621,0,140,39750.4333796296,2008-10-29,10:24:04
39.905952,116.359422,0,136,39750.4334027778,2008-10-29,10:24:06
39.90598,116.359216,0,134,39750.4334259259,2008-10-29,10:24:08
39.905993,116.359027,0,137,39750.4334490741,2008-10-29,10:24:10
39.906013,116.358828,0,140,39750.4334722222,2008-10-29,10:24:12
39.906015,116.358621,0,143,39750.4334953704,2008-10-29,10:24:14
39.90601,116.358422,0,146,39750.4335185185,2008-10-29,10:24:16
39.906003,116.358246,0,149,39750.4335416667,2008-10-29,10:24:18
39.906,116.358121,0,153,39750.4335648148,2008-10-29,10:24:20
39.905991,116.358066,0,169,39750.4336226852,2008-10-29,10:24:25
39.905985,116.358052,0,174,39750.4336805556,2008-10-29,10:24:30
39.905986,116.358021,0,175,39750.4337384259,2008-10-29,10:24:35
39.905993,116.357903,0,169,39750.4337731482,2008-10-29,10:24:38
39.905985,116.357753,0,168,39750.4338078704,2008-10-29,10:24:41
39.905982,116.357625,0,173,39750.4338425926,2008-10-29,10:24:44
39.906,116.357509,0,178,39750.4338888889,2008-10-29,10:24:48
39.906015,116.357468,0,182,39750.4339467593,2008-10-29,10:24:53
39.906013,116.357462,0,186,39750.4340046296,2008-10-29,10:24:58
39.906013,116.357462,0,186,39750.4340393519,2008-10-29,10:25:01
39.906018,116.357456,0,186,39750.4340625,2008-10-29,10:25:03
39.905999,116.357446,0,187,39750.4341203704,2008-10-29,10:25:08
39.905999,116.357446,0,187,39750.4341550926,2008-10-29,10:25:11
39.905991,116.357448,0,187,39750.4341782407,2008-10-29,10:25:13
39.905978,116.357431,0,187,39750.4342361111,2008-10-29,10:25:18
39.905975,116.357406,0,188,39750.4342939815,2008-10-29,10:25:23
39.905971,116.357384,0,189,39750.4343518519,2008-10-29,10:25:28
39.905952,116.357351,0,190,39750.4344097222,2008-10-29,10:25:33
39.905914,116.357285,0,192,39750.4344675926,2008-10-29,10:25:38
39.905908,116.35716,0,193,39750.4345023148,2008-10-29,10:25:41
39.905917,116.356974,0,194,39750.434537037,2008-10-29,10:25:44
39.905932,116.356839,0,194,39750.4345601852,2008-10-29,10:25:46
39.905953,116.356691,0,193,39750.4345833333,2008-10-29,10:25:48
39.905969,116.356521,0,194,39750.4346064815,2008-10-29,10:25:50
39.90597,116.356322,0,193,39750.4346296296,2008-10-29,10:25:52
39.905968,116.356127,0,193,39750.4346527778,2008-10-29,10:25:54
39.905942,116.355925,0,193,39750.4346759259,2008-10-29,10:25:56
39.905932,116.3558,0,193,39750.4346875,2008-10-29,10:25:57
39.90592,116.355575,0,194,39750.4347106481,2008-10-29,10:25:59
39.905916,116.355455,0,195,39750.4347222222,2008-10-29,10:26:00
39.90591,116.35523,0,195,39750.4347453704,2008-10-29,10:26:02
39.905911,116.355109,0,195,39750.4347569444,2008-10-29,10:26:03
39.905901,116.354882,0,195,39750.4347800926,2008-10-29,10:26:05
39.905898,116.354663,0,195,39750.4348032407,2008-10-29,10:26:07
39.905899,116.354484,0,196,39750.4348263889,2008-10-29,10:26:09
39.905896,116.354326,0,196,39750.434849537,2008-10-29,10:26:11
39.905888,116.354165,0,196,39750.4348726852,2008-10-29,10:26:13
39.905868,116.354001,0,197,39750.4348958333,2008-10-29,10:26:15
39.905849,116.353795,0,197,39750.4349189815,2008-10-29,10:26:17
39.905859,116.353665,0,197,39750.4349305556,2008-10-29,10:26:18
39.90587,116.353536,0,197,39750.4349421296,2008-10-29,10:26:19
39.9059,116.353324,0,196,39750.4349652778,2008-10-29,10:26:21
39.905915,116.353079,0,196,39750.4349884259,2008-10-29,10:26:23
39.905926,116.352851,0,196,39750.4350115741,2008-10-29,10:26:25
39.905943,116.352622,0,197,39750.4350347222,2008-10-29,10:26:27
39.905944,116.352488,0,197,39750.4350462963,2008-10-29,10:26:28
39.905938,116.352313,0,198,39750.4350694444,2008-10-29,10:26:30
39.905927,116.352182,0,201,39750.4351041667,2008-10-29,10:26:33
39.905962,116.352161,0,205,39750.435162037,2008-10-29,10:26:38
39.905961,116.352154,0,207,39750.4352199074,2008-10-29,10:26:43
39.905964,116.352154,0,207,39750.4352777778,2008-10-29,10:26:48
39.905964,116.352154,0,207,39750.4353125,2008-10-29,10:26:51
39.905971,116.352154,0,208,39750.4353356481,2008-10-29,10:26:53
39.905971,116.352141,0,208,39750.4353935185,2008-10-29,10:26:58
39.905961,116.35212,0,208,39750.4354513889,2008-10-29,10:27:03
39.905949,116.351997,0,202,39750.4354976852,2008-10-29,10:27:07
39.905957,116.351881,0,200,39750.4355555556,2008-10-29,10:27:12
39.905927,116.351785,0,199,39750.4356134259,2008-10-29,10:27:17
39.905908,116.35169,0,193,39750.4356712963,2008-10-29,10:27:22
39.905876,116.351575,0,187,39750.4357175926,2008-10-29,10:27:26
39.905852,116.351423,0,179,39750.4357638889,2008-10-29,10:27:30
39.905846,116.351265,0,178,39750.4357986111,2008-10-29,10:27:33
39.905839,116.351113,0,173,39750.4358333333,2008-10-29,10:27:36
39.905842,116.350957,0,170,39750.4358680556,2008-10-29,10:27:39
39.905865,116.350838,0,167,39750.4359027778,2008-10-29,10:27:42
39.905892,116.350732,0,160,39750.4359606481,2008-10-29,10:27:47
39.905871,116.350642,0,154,39750.4360185185,2008-10-29,10:27:52
39.90586,116.350521,0,147,39750.4360532407,2008-10-29,10:27:55
39.905881,116.3504,0,139,39750.4360763889,2008-10-29,10:27:57
39.905894,116.35025,0,136,39750.4361111111,2008-10-29,10:28:00
39.905894,116.350086,0,130,39750.4361458333,2008-10-29,10:28:03
39.905903,116.349956,0,128,39750.4361689815,2008-10-29,10:28:05
39.905903,116.349814,0,122,39750.4361921296,2008-10-29,10:28:07
39.905901,116.349655,0,120,39750.4362152778,2008-10-29,10:28:09
39.905896,116.349489,0,118,39750.4362384259,2008-10-29,10:28:11
39.905896,116.349304,0,112,39750.4362615741,2008-10-29,10:28:13
39.905893,116.349087,0,108,39750.4362847222,2008-10-29,10:28:15
39.905889,116.34897,0,104,39750.4362962963,2008-10-29,10:28:16
39.905892,116.348853,0,101,39750.4363078704,2008-10-29,10:28:17
39.905893,116.348732,0,99,39750.4363194444,2008-10-29,10:28:18
39.905895,116.348609,0,98,39750.4363310185,2008-10-29,10:28:19
39.905894,116.348481,0,97,39750.4363425926,2008-10-29,10:28:20
39.905898,116.348357,0,97,39750.4363541667,2008-10-29,10:28:21
39.905902,116.348225,0,96,39750.4363657407,2008-10-29,10:28:22
39.905904,116.348099,0,96,39750.4363773148,2008-10-29,10:28:23
39.905907,116.34798,0,96,39750.4363888889,2008-10-29,10:28:24
39.905911,116.34786,0,96,39750.436400463,2008-10-29,10:28:25
39.90592,116.347743,0,96,39750.436412037,2008-10-29,10:28:26
39.90594,116.347509,0,92,39750.4364351852,2008-10-29,10:28:28
39.905947,116.347392,0,94,39750.4364467593,2008-10-29,10:28:29
39.905947,116.347163,0,96,39750.4364699074,2008-10-29,10:28:31
39.905958,116.346953,0,99,39750.4364930556,2008-10-29,10:28:33
39.905968,116.346767,0,108,39750.4365162037,2008-10-29,10:28:35
39.905993,116.346633,0,112,39750.4365393519,2008-10-29,10:28:37
39.906038,116.346522,0,122,39750.4365625,2008-10-29,10:28:39
39.906136,116.346423,0,141,39750.4365856481,2008-10-29,10:28:41
39.906241,116.346387,0,157,39750.4366203704,2008-10-29,10:28:44
39.906336,116.346387,0,172,39750.4366550926,2008-10-29,10:28:47
39.906427,116.34636,0,179,39750.4366782407,2008-10-29,10:28:49
39.906508,116.346325,0,196,39750.4367013889,2008-10-29,10:28:51
39.90661,116.346323,0,205,39750.436724537,2008-10-29,10:28:53
39.906702,116.346325,0,212,39750.4367476852,2008-10-29,10:28:55
39.906814,116.346316,0,220,39750.4367824074,2008-10-29,10:28:58
39.906888,116.346296,0,242,39750.4368171296,2008-10-29,10:29:01
39.906964,116.346325,0,259,39750.4368634259,2008-10-29,10:29:05
39.907051,116.346388,0,268,39750.4368981481,2008-10-29,10:29:08
39.907094,116.346419,0,286,39750.4369560185,2008-10-29,10:29:13
39.907089,116.346406,0,297,39750.4370138889,2008-10-29,10:29:18
39.907098,116.346413,0,303,39750.4370717593,2008-10-29,10:29:23
39.907116,116.346404,0,305,39750.4371296296,2008-10-29,10:29:28
39.907228,116.346407,0,310,39750.4371643519,2008-10-29,10:29:31
39.907323,116.346387,0,320,39750.4371875,2008-10-29,10:29:33
39.907432,116.346418,0,331,39750.4372453704,2008-10-29,10:29:38
39.907542,116.346447,0,344,39750.4372916667,2008-10-29,10:29:42
39.90767,116.346388,0,342,39750.4373263889,2008-10-29,10:29:45
39.907792,116.346305,0,324,39750.437337963,2008-10-29,10:29:46
39.907905,116.346255,0,312,39750.4373611111,2008-10-29,10:29:48
39.908023,116.346212,0,313,39750.4373958333,2008-10-29,10:29:51
39.908124,116.346202,0,318,39750.4374189815,2008-10-29,10:29:53
39.908245,116.346227,0,323,39750.4374421296,2008-10-29,10:29:55
39.908372,116.346254,0,326,39750.4374652778,2008-10-29,10:29:57
39.908505,116.346293,0,326,39750.4374884259,2008-10-29,10:29:59
39.908626,116.346328,0,324,39750.4375115741,2008-10-29,10:30:01
39.908748,116.346358,0,321,39750.4375347222,2008-10-29,10:30:03
39.908863,116.346372,0,319,39750.4375578704,2008-10-29,10:30:05
39.90898,116.346383,0,318,39750.4375810185,2008-10-29,10:30:07
39.909106,116.346389,0,317,39750.4376041667,2008-10-29,10:30:09
39.909197,116.346388,0,314,39750.4376273148,2008-10-29,10:30:11
39.909306,116.346379,0,313,39750.437650463,2008-10-29,10:30:13
39.909484,116.34633,0,288,39750.4376736111,2008-10-29,10:30:15
39.909573,116.346315,0,281,39750.4376967593,2008-10-29,10:30:17
39.909691,116.346325,0,278,39750.4377199074,2008-10-29,10:30:19
39.909821,116.346345,0,275,39750.4377430556,2008-10-29,10:30:21
39.909979,116.346366,0,269,39750.4377662037,2008-10-29,10:30:23
39.910165,116.346374,0,266,39750.4377893518,2008-10-29,10:30:25
39.910337,116.346385,0,268,39750.4378125,2008-10-29,10:30:27
39.910428,116.34639,0,268,39750.4378240741,2008-10-29,10:30:28
39.91053,116.346436,0,261,39750.4378356481,2008-10-29,10:30:29
39.910623,116.346448,0,258,39750.4378472222,2008-10-29,10:30:30
39.910744,116.346463,0,256,39750.4378587963,2008-10-29,10:30:31
39.910843,116.346473,0,257,39750.4378703704,2008-10-29,10:30:32
39.911024,116.346485,0,254,39750.4378935185,2008-10-29,10:30:34
39.911173,116.346479,0,255,39750.4379166667,2008-10-29,10:30:36
39.91127,116.346459,0,265,39750.4379398148,2008-10-29,10:30:38
39.91138,116.346464,0,274,39750.437962963,2008-10-29,10:30:40
39.911473,116.346412,0,279,39750.4380092593,2008-10-29,10:30:44
39.911534,116.346394,0,253,39750.4380439815,2008-10-29,10:30:47
39.911556,116.346402,0,239,39750.4381018518,2008-10-29,10:30:52
39.911568,116.346399,0,240,39750.4381597222,2008-10-29,10:30:57
39.911663,116.346403,0,234,39750.4382060185,2008-10-29,10:31:01
39.911762,116.346396,0,233,39750.4382638889,2008-10-29,10:31:06
39.911868,116.346413,0,231,39750.438287037,2008-10-29,10:31:08
39.911965,116.346442,0,232,39750.4383101852,2008-10-29,10:31:10
39.912072,116.346475,0,231,39750.4383333333,2008-10-29,10:31:12
39.912183,116.346513,0,222,39750.4383564815,2008-10-29,10:31:14
39.912265,116.346567,0,219,39750.4383912037,2008-10-29,10:31:17
39.912279,116.346607,0,213,39750.4384490741,2008-10-29,10:31:22
39.912279,116.346634,0,213,39750.4385069444,2008-10-29,10:31:27
39.91228,116.346662,0,212,39750.4385648148,2008-10-29,10:31:32
39.912281,116.346677,0,211,39750.4386226852,2008-10-29,10:31:37
39.91228,116.346695,0,210,39750.4386805556,2008-10-29,10:31:42
39.912273,116.346707,0,209,39750.4387384259,2008-10-29,10:31:47
39.912265,116.346713,0,208,39750.4387962963,2008-10-29,10:31:52
39.912265,116.346713,0,208,39750.4388310185,2008-10-29,10:31:55
39.912265,116.346716,0,208,39750.4388541667,2008-10-29,10:31:57
39.912272,116.346725,0,208,39750.438912037,2008-10-29,10:32:02
39.912303,116.346738,0,208,39750.4389699074,2008-10-29,10:32:07
39.912332,116.346759,0,207,39750.4390277778,2008-10-29,10:32:12
39.912345,116.346775,0,207,39750.4390856481,2008-10-29,10:32:17
39.912391,116.346793,0,205,39750.4391435185,2008-10-29,10:32:22
39.912493,116.346828,0,201,39750.4391782407,2008-10-29,10:32:25
39.91263,116.346847,0,198,39750.439212963,2008-10-29,10:32:28
39.912744,116.346851,0,196,39750.4392361111,2008-10-29,10:32:30
39.912843,116.346862,0,194,39750.4392592593,2008-10-29,10:32:32
39.912957,116.346892,0,190,39750.4392824074,2008-10-29,10:32:34
39.913086,116.346893,0,188,39750.4393055556,2008-10-29,10:32:36
39.913216,116.346913,0,187,39750.4393287037,2008-10-29,10:32:38
39.913372,116.346946,0,187,39750.4393518518,2008-10-29,10:32:40
39.913466,116.346969,0,188,39750.4393634259,2008-10-29,10:32:41
39.913636,116.347008,0,187,39750.4393865741,2008-10-29,10:32:43
39.91379,116.347045,0,183,39750.4394097222,2008-10-29,10:32:45
39.913928,116.347087,0,182,39750.4394328704,2008-10-29,10:32:47
39.914054,116.347129,0,179,39750.4394560185,2008-10-29,10:32:49
39.914146,116.347159,0,173,39750.4394791667,2008-10-29,10:32:51
39.914265,116.347188,0,178,39750.4395138889,2008-10-29,10:32:54
39.91436,116.347194,0,174,39750.439537037,2008-10-29,10:32:56
39.914462,116.347198,0,173,39750.4395601852,2008-10-29,10:32:58
39.914572,116.347216,0,171,39750.4395833333,2008-10-29,10:33:00
39.914693,116.347234,0,167,39750.4396064815,2008-10-29,10:33:02
39.914829,116.347256,0,161,39750.4396296296,2008-10-29,10:33:04
39.914972,116.347251,0,162,39750.4396527778,2008-10-29,10:33:06
39.915124,116.347263,0,152,39750.4396759259,2008-10-29,10:33:08
39.915277,116.347256,0,149,39750.4396990741,2008-10-29,10:33:10
39.915434,116.347241,0,150,39750.4397222222,2008-10-29,10:33:12
39.915635,116.347232,0,150,39750.4397453704,2008-10-29,10:33:14
39.915738,116.34723,0,159,39750.4397569444,2008-10-29,10:33:15
39.915835,116.347232,0,163,39750.4397685185,2008-10-29,10:33:16
39.915933,116.347232,0,161,39750.4397800926,2008-10-29,10:33:17
39.916099,116.347236,0,164,39750.4398032407,2008-10-29,10:33:19
39.916221,116.34722,0,172,39750.4398263889,2008-10-29,10:33:21
39.916336,116.347227,0,175,39750.439849537,2008-10-29,10:33:23
39.91645,116.347253,0,167,39750.4398842593,2008-10-29,10:33:26
39.916508,116.347253,0,164,39750.4399421296,2008-10-29,10:33:31
39.916496,116.347205,0,171,39750.44,2008-10-29,10:33:36
39.916515,116.347196,0,177,39750.4400578704,2008-10-29,10:33:41
39.916516,116.347159,0,180,39750.4401157407,2008-10-29,10:33:46
39.916536,116.347159,0,181,39750.4401736111,2008-10-29,10:33:51
39.916561,116.347152,0,185,39750.4402314815,2008-10-29,10:33:56
39.91659,116.347148,0,189,39750.4402893518,2008-10-29,10:34:01
39.916622,116.347147,0,193,39750.4403472222,2008-10-29,10:34:06
39.916656,116.347146,0,197,39750.4404050926,2008-10-29,10:34:11
39.916669,116.347174,0,201,39750.440462963,2008-10-29,10:34:16
39.916674,116.347201,0,204,39750.4405208333,2008-10-29,10:34:21
39.916674,116.347201,0,204,39750.4405555556,2008-10-29,10:34:24
39.916679,116.347205,0,207,39750.4405787037,2008-10-29,10:34:26
39.91668,116.347216,0,208,39750.4406365741,2008-10-29,10:34:31
39.916682,116.347236,0,209,39750.4406944444,2008-10-29,10:34:36
39.916686,116.347248,0,209,39750.4407523148,2008-10-29,10:34:41
39.916689,116.347259,0,208,39750.4408101852,2008-10-29,10:34:46
39.916686,116.347261,0,208,39750.4408680556,2008-10-29,10:34:51
39.916686,116.347261,0,208,39750.4409027778,2008-10-29,10:34:54
39.916678,116.347258,0,208,39750.4409259259,2008-10-29,10:34:56
39.916724,116.347226,0,208,39750.4409837963,2008-10-29,10:35:01
39.916849,116.347215,0,211,39750.4410300926,2008-10-29,10:35:05
39.916954,116.34719,0,211,39750.4410648148,2008-10-29,10:35:08
39.917052,116.347146,0,208,39750.4411111111,2008-10-29,10:35:12
39.917061,116.347038,0,216,39750.4411689815,2008-10-29,10:35:17
39.917098,116.346911,0,221,39750.4412152778,2008-10-29,10:35:21
39.91711,116.346794,0,225,39750.4412384259,2008-10-29,10:35:23
39.917182,116.34667,0,231,39750.4412615741,2008-10-29,10:35:25
39.917087,116.346515,0,225,39750.4412847222,2008-10-29,10:35:27
39.91702,116.346341,0,220,39750.4413078704,2008-10-29,10:35:29
39.91701,116.346137,0,218,39750.4413310185,2008-10-29,10:35:31
39.917018,116.346019,0,214,39750.4413425926,2008-10-29,10:35:32
39.917005,116.345814,0,209,39750.4413657407,2008-10-29,10:35:34
39.916999,116.345696,0,206,39750.4413773148,2008-10-29,10:35:35
39.916995,116.345576,0,203,39750.4413888889,2008-10-29,10:35:36
39.916985,116.345453,0,201,39750.441400463,2008-10-29,10:35:37
39.916982,116.345333,0,201,39750.441412037,2008-10-29,10:35:38
39.91698,116.345096,0,201,39750.4414351852,2008-10-29,10:35:40
39.916975,116.344866,0,198,39750.4414583333,2008-10-29,10:35:42
39.916986,116.344748,0,194,39750.4414699074,2008-10-29,10:35:43
39.917034,116.344603,0,187,39750.4414814815,2008-10-29,10:35:44
39.917073,116.344475,0,183,39750.4414930556,2008-10-29,10:35:45
39.917081,116.344355,0,185,39750.4415046296,2008-10-29,10:35:46
39.917086,116.34413,0,188,39750.4415277778,2008-10-29,10:35:48
39.917084,116.343919,0,183,39750.4415509259,2008-10-29,10:35:50
39.917087,116.34371,0,186,39750.4415740741,2008-10-29,10:35:52
39.917085,116.343501,0,192,39750.4415972222,2008-10-29,10:35:54
39.917085,116.343309,0,194,39750.4416203704,2008-10-29,10:35:56
39.917087,116.343124,0,194,39750.4416435185,2008-10-29,10:35:58
39.917084,116.34293,0,198,39750.4416666667,2008-10-29,10:36:00
39.91709,116.342726,0,197,39750.4416898148,2008-10-29,10:36:02
39.917111,116.342512,0,201,39750.441712963,2008-10-29,10:36:04
39.917122,116.342289,0,200,39750.4417361111,2008-10-29,10:36:06
39.917117,116.342054,0,203,39750.4417592593,2008-10-29,10:36:08
39.917117,116.341928,0,204,39750.4417708333,2008-10-29,10:36:09
39.917119,116.341801,0,207,39750.4417824074,2008-10-29,10:36:10
39.917121,116.341682,0,205,39750.4417939815,2008-10-29,10:36:11
39.917123,116.34156,0,207,39750.4418055556,2008-10-29,10:36:12
39.917129,116.341438,0,210,39750.4418171296,2008-10-29,10:36:13
39.917133,116.341319,0,213,39750.4418287037,2008-10-29,10:36:14
39.917134,116.341092,0,220,39750.4418518519,2008-10-29,10:36:16
39.917133,116.340889,0,223,39750.441875,2008-10-29,10:36:18
39.917121,116.340685,0,224,39750.4418981481,2008-10-29,10:36:20
39.917111,116.340478,0,225,39750.4419212963,2008-10-29,10:36:22
39.917115,116.340305,0,227,39750.4419444444,2008-10-29,10:36:24
39.917087,116.340122,0,230,39750.4419675926,2008-10-29,10:36:26
39.917091,116.33998,0,237,39750.4419907407,2008-10-29,10:36:28
39.917133,116.339848,0,252,39750.442025463,2008-10-29,10:36:31
39.917145,116.339752,0,265,39750.4420833333,2008-10-29,10:36:36
39.917165,116.339754,0,273,39750.4421412037,2008-10-29,10:36:41
39.917179,116.339762,0,280,39750.4421990741,2008-10-29,10:36:46
39.917186,116.339722,0,285,39750.4422569444,2008-10-29,10:36:51
39.917167,116.339602,0,283,39750.4423032407,2008-10-29,10:36:55
39.917141,116.339468,0,283,39750.442349537,2008-10-29,10:36:59
39.917059,116.339377,0,258,39750.4423611111,2008-10-29,10:37:00
39.917017,116.339243,0,246,39750.4423958333,2008-10-29,10:37:03
39.916984,116.339139,0,233,39750.4424305556,2008-10-29,10:37:06
39.916987,116.338996,0,231,39750.4424884259,2008-10-29,10:37:11
39.917051,116.338906,0,240,39750.4425,2008-10-29,10:37:12
39.917135,116.338794,0,246,39750.4425231481,2008-10-29,10:37:14
39.917212,116.338733,0,235,39750.4425462963,2008-10-29,10:37:16
39.917302,116.338674,0,226,39750.4425810185,2008-10-29,10:37:19
39.917429,116.338639,0,217,39750.4426157407,2008-10-29,10:37:22
39.917548,116.338571,0,226,39750.442650463,2008-10-29,10:37:25
39.917651,116.338548,0,229,39750.4426736111,2008-10-29,10:37:27
39.917772,116.338522,0,237,39750.4426967593,2008-10-29,10:37:29
39.917914,116.338493,0,231,39750.4427199074,2008-10-29,10:37:31
39.918019,116.338433,0,239,39750.4427430556,2008-10-29,10:37:33
39.918168,116.338404,0,242,39750.4427662037,2008-10-29,10:37:35
39.918336,116.338386,0,243,39750.4427893519,2008-10-29,10:37:37
39.918432,116.338373,0,243,39750.4428009259,2008-10-29,10:37:38
39.918527,116.33836,0,240,39750.4428125,2008-10-29,10:37:39
39.918647,116.338343,0,237,39750.4428240741,2008-10-29,10:37:40
39.918753,116.338333,0,235,39750.4428356481,2008-10-29,10:37:41
39.918844,116.338331,0,236,39750.4428472222,2008-10-29,10:37:42
39.918943,116.338333,0,235,39750.4428587963,2008-10-29,10:37:43
39.919126,116.338331,0,236,39750.4428819444,2008-10-29,10:37:45
39.91931,116.338333,0,240,39750.4429050926,2008-10-29,10:37:47
39.919411,116.338321,0,243,39750.4429166667,2008-10-29,10:37:48
39.919509,116.338321,0,246,39750.4429282407,2008-10-29,10:37:49
39.919602,116.338324,0,246,39750.4429398148,2008-10-29,10:37:50
39.919795,116.33831,0,246,39750.442962963,2008-10-29,10:37:52
39.919887,116.338316,0,246,39750.442974537,2008-10-29,10:37:53
39.920059,116.338313,0,250,39750.4429976852,2008-10-29,10:37:55
39.920216,116.33829,0,247,39750.4430208333,2008-10-29,10:37:57
39.920349,116.338275,0,249,39750.4430439815,2008-10-29,10:37:59
39.92046,116.33824,0,246,39750.4430671296,2008-10-29,10:38:01
39.920551,116.338208,0,243,39750.4431018519,2008-10-29,10:38:04
39.920622,116.338221,0,263,39750.4431597222,2008-10-29,10:38:09
39.920628,116.338215,0,264,39750.4432175926,2008-10-29,10:38:14
39.920628,116.338215,0,264,39750.4432523148,2008-10-29,10:38:17
39.920633,116.338216,0,266,39750.443275463,2008-10-29,10:38:19
39.920738,116.338223,0,282,39750.4433333333,2008-10-29,10:38:24
39.920868,116.338232,0,296,39750.4433680556,2008-10-29,10:38:27
39.920977,116.338244,0,302,39750.4433912037,2008-10-29,10:38:29
39.921087,116.338237,0,304,39750.4434259259,2008-10-29,10:38:32
39.921138,116.338218,0,301,39750.4434837963,2008-10-29,10:38:37
39.921138,116.338218,0,301,39750.4435185185,2008-10-29,10:38:40
39.921145,116.338219,0,304,39750.4435416667,2008-10-29,10:38:42
39.92116,116.338221,0,305,39750.443599537,2008-10-29,10:38:47
39.921182,116.33822,0,307,39750.4436574074,2008-10-29,10:38:52
39.921197,116.338215,0,308,39750.4437152778,2008-10-29,10:38:57
39.921208,116.338214,0,308,39750.4437731481,2008-10-29,10:39:02
39.921222,116.338222,0,308,39750.4438310185,2008-10-29,10:39:07
39.921232,116.338227,0,309,39750.4438888889,2008-10-29,10:39:12
39.921247,116.338229,0,309,39750.4439467593,2008-10-29,10:39:17
39.921347,116.33816,0,304,39750.4439814815,2008-10-29,10:39:20
39.92146,116.338108,0,298,39750.4440046296,2008-10-29,10:39:22
39.921564,116.338105,0,296,39750.4440277778,2008-10-29,10:39:24
39.9217,116.338125,0,295,39750.4440509259,2008-10-29,10:39:26
39.92184,116.338092,0,295,39750.4440740741,2008-10-29,10:39:28
39.921957,116.338105,0,300,39750.4440972222,2008-10-29,10:39:30
39.922055,116.338085,0,308,39750.4441203704,2008-10-29,10:39:32
39.922168,116.338087,0,311,39750.4441435185,2008-10-29,10:39:34
39.922288,116.33808,0,316,39750.4441666667,2008-10-29,10:39:36
39.922403,116.338081,0,321,39750.4441898148,2008-10-29,10:39:38
39.9225,116.338068,0,329,39750.444212963,2008-10-29,10:39:40
39.92259,116.338055,0,323,39750.444224537,2008-10-29,10:39:41
39.922724,116.338058,0,324,39750.4442476852,2008-10-29,10:39:43
39.922883,116.338058,0,329,39750.4442708333,2008-10-29,10:39:45
39.923027,116.338053,0,324,39750.4442939815,2008-10-29,10:39:47
39.923118,116.338031,0,330,39750.4443171296,2008-10-29,10:39:49
39.92322,116.338031,0,326,39750.4443402778,2008-10-29,10:39:51
39.923313,116.338005,0,328,39750.4443634259,2008-10-29,10:39:53
39.923407,116.337989,0,342,39750.4443981481,2008-10-29,10:39:56
39.92345,116.33796,0,350,39750.4444560185,2008-10-29,10:40:01
39.923471,116.337946,0,354,39750.4445138889,2008-10-29,10:40:06
39.923495,116.337934,0,359,39750.4445717593,2008-10-29,10:40:11
39.923516,116.33792,0,363,39750.4446296296,2008-10-29,10:40:16
39.923607,116.337957,0,360,39750.4446759259,2008-10-29,10:40:20
39.923705,116.337964,0,358,39750.4447106481,2008-10-29,10:40:23
39.923838,116.337923,0,350,39750.4447337963,2008-10-29,10:40:25
39.923937,116.337879,0,346,39750.4447569444,2008-10-29,10:40:27
39.924031,116.337849,0,342,39750.4447800926,2008-10-29,10:40:29
39.92419,116.337834,0,336,39750.4448032407,2008-10-29,10:40:31
39.924366,116.337824,0,329,39750.4448263889,2008-10-29,10:40:33
39.924542,116.3378,0,323,39750.444849537,2008-10-29,10:40:35
39.924638,116.337791,0,322,39750.4448611111,2008-10-29,10:40:36
39.924764,116.33778,0,323,39750.4448842593,2008-10-29,10:40:38
39.924859,116.33777,0,321,39750.4448958333,2008-10-29,10:40:39
39.924981,116.337756,0,318,39750.4449074074,2008-10-29,10:40:40
39.925082,116.337751,0,315,39750.4449189815,2008-10-29,10:40:41
39.925174,116.33774,0,314,39750.4449305556,2008-10-29,10:40:42
39.925278,116.337731,0,314,39750.4449421296,2008-10-29,10:40:43
39.925388,116.337726,0,314,39750.4449537037,2008-10-29,10:40:44
39.925562,116.337714,0,312,39750.4449768519,2008-10-29,10:40:46
39.925652,116.337706,0,309,39750.4449884259,2008-10-29,10:40:47
39.925773,116.337675,0,307,39750.4450115741,2008-10-29,10:40:49
39.925917,116.337664,0,300,39750.4450347222,2008-10-29,10:40:51
39.92603,116.337664,0,287,39750.4450578704,2008-10-29,10:40:53
39.926132,116.337627,0,291,39750.4450810185,2008-10-29,10:40:55
39.92624,116.33761,0,291,39750.4451041667,2008-10-29,10:40:57
39.926318,116.337631,0,301,39750.445162037,2008-10-29,10:41:02
39.926318,116.337631,0,301,39750.4451967593,2008-10-29,10:41:05
39.926314,116.337629,0,304,39750.4452199074,2008-10-29,10:41:07
39.926431,116.337638,0,305,39750.4452777778,2008-10-29,10:41:12
39.926574,116.337672,0,285,39750.4453125,2008-10-29,10:41:15
39.926688,116.337668,0,273,39750.4453356481,2008-10-29,10:41:17
39.926799,116.337662,0,265,39750.4453587963,2008-10-29,10:41:19
39.926915,116.337666,0,255,39750.4453819444,2008-10-29,10:41:21
39.927083,116.337722,0,237,39750.4454050926,2008-10-29,10:41:23
39.927167,116.33775,0,227,39750.4454166667,2008-10-29,10:41:24
39.927297,116.337776,0,214,39750.4454398148,2008-10-29,10:41:26
39.927423,116.337782,0,204,39750.445462963,2008-10-29,10:41:28
39.927556,116.337783,0,194,39750.4454861111,2008-10-29,10:41:30
39.927687,116.337775,0,186,39750.4455092593,2008-10-29,10:41:32
39.927812,116.337772,0,179,39750.4455324074,2008-10-29,10:41:34
39.927918,116.337781,0,174,39750.4455555556,2008-10-29,10:41:36
39.927963,116.337794,0,150,39750.4456134259,2008-10-29,10:41:41
39.92798,116.337807,0,134,39750.4456712963,2008-10-29,10:41:46
39.927993,116.337812,0,129,39750.4457291667,2008-10-29,10:41:51
39.927991,116.337833,0,128,39750.445787037,2008-10-29,10:41:56
39.92797,116.337859,0,128,39750.4458449074,2008-10-29,10:42:01
39.927937,116.337873,0,127,39750.4459027778,2008-10-29,10:42:06
39.927904,116.33786,0,126,39750.4459606481,2008-10-29,10:42:11
39.927887,116.337861,0,125,39750.4460185185,2008-10-29,10:42:16
39.927852,116.337863,0,125,39750.4460763889,2008-10-29,10:42:21
39.927826,116.337861,0,124,39750.4461342593,2008-10-29,10:42:26
39.927798,116.337851,0,124,39750.4461921296,2008-10-29,10:42:31
39.927738,116.337882,0,124,39750.44625,2008-10-29,10:42:36
39.927636,116.337958,0,125,39750.4462847222,2008-10-29,10:42:39
39.927563,116.337988,0,128,39750.4463425926,2008-10-29,10:42:44
39.927496,116.338001,0,133,39750.446400463,2008-10-29,10:42:49
39.927403,116.338,0,139,39750.4464583333,2008-10-29,10:42:54
39.927316,116.337997,0,144,39750.4465162037,2008-10-29,10:42:59
39.927282,116.337995,0,150,39750.4465740741,2008-10-29,10:43:04
39.927183,116.337988,0,154,39750.4466087963,2008-10-29,10:43:07
39.927105,116.337959,0,158,39750.4466666667,2008-10-29,10:43:12
39.927057,116.337927,0,162,39750.446724537,2008-10-29,10:43:17
39.927055,116.337878,0,164,39750.4467824074,2008-10-29,10:43:22
39.927062,116.337833,0,165,39750.4468402778,2008-10-29,10:43:27
39.927078,116.337799,0,165,39750.4468981481,2008-10-29,10:43:32
39.927091,116.337797,0,164,39750.4469560185,2008-10-29,10:43:37
39.927099,116.337784,0,163,39750.4470138889,2008-10-29,10:43:42
39.926659,116.338111,0,122,39750.4488310185,2008-10-29,10:46:19
39.926744,116.338161,0,121,39750.4488425926,2008-10-29,10:46:20
39.926765,116.338118,0,112,39750.448900463,2008-10-29,10:46:25
39.926797,116.33813,0,120,39750.4489583333,2008-10-29,10:46:30
39.9268,116.338117,0,129,39750.4490162037,2008-10-29,10:46:35
39.926889,116.338169,0,147,39750.4490740741,2008-10-29,10:46:40
39.926972,116.338205,0,161,39750.4491203704,2008-10-29,10:46:44
39.927008,116.338196,0,183,39750.4491782407,2008-10-29,10:46:49
39.927024,116.33816,0,197,39750.4492361111,2008-10-29,10:46:54
39.927026,116.338138,0,213,39750.4492939815,2008-10-29,10:46:59
39.927018,116.33812,0,223,39750.4493518519,2008-10-29,10:47:04
39.926978,116.338118,0,229,39750.4494097222,2008-10-29,10:47:09
39.926927,116.338109,0,231,39750.4494675926,2008-10-29,10:47:14
39.926877,116.338074,0,234,39750.449525463,2008-10-29,10:47:19
39.926861,116.338022,0,242,39750.4495833333,2008-10-29,10:47:24
39.926835,116.338037,0,247,39750.4496412037,2008-10-29,10:47:29
39.926826,116.338055,0,237,39750.4496990741,2008-10-29,10:47:34
39.92682,116.338087,0,233,39750.4497569444,2008-10-29,10:47:39
39.926828,116.338113,0,231,39750.4498148148,2008-10-29,10:47:44
39.926838,116.338113,0,231,39750.4498726852,2008-10-29,10:47:49
39.926885,116.338115,0,228,39750.4499305556,2008-10-29,10:47:54
39.926986,116.338129,0,223,39750.4499768519,2008-10-29,10:47:58
39.925923,116.337719,0,1208,39750.4632638889,2008-10-29,11:07:06
39.92685,116.338286,0,304,39750.463287037,2008-10-29,11:07:08
39.926919,116.338277,0,276,39750.4632986111,2008-10-29,11:07:09
39.926971,116.338292,0,218,39750.4633101852,2008-10-29,11:07:10
39.926872,116.338171,0,296,39750.4633333333,2008-10-29,11:07:12
39.926834,116.338082,0,329,39750.4633680556,2008-10-29,11:07:15
39.926799,116.337969,0,342,39750.4634027778,2008-10-29,11:07:18
39.926808,116.33795,0,346,39750.4634606481,2008-10-29,11:07:23
39.92676,116.337909,0,359,39750.4635185185,2008-10-29,11:07:28
39.926732,116.337787,0,350,39750.4635648148,2008-10-29,11:07:32
39.926723,116.33769,0,356,39750.4636226852,2008-10-29,11:07:37
39.926713,116.337657,0,359,39750.4636805556,2008-10-29,11:07:42
39.926674,116.337593,0,372,39750.4637384259,2008-10-29,11:07:47
39.926637,116.33749,0,387,39750.4637731481,2008-10-29,11:07:50
39.926646,116.337444,0,384,39750.4638310185,2008-10-29,11:07:55
39.926649,116.337434,0,383,39750.4638888889,2008-10-29,11:08:00
39.926647,116.337335,0,389,39750.4639467593,2008-10-29,11:08:05
39.926645,116.337255,0,393,39750.4640046296,2008-10-29,11:08:10
39.926647,116.33716,0,382,39750.4640625,2008-10-29,11:08:15
39.926677,116.337083,0,368,39750.4641203704,2008-10-29,11:08:20
39.926678,116.337011,0,362,39750.4641782407,2008-10-29,11:08:25
39.926684,116.336926,0,349,39750.4642361111,2008-10-29,11:08:30
39.926689,116.336842,0,339,39750.4642939815,2008-10-29,11:08:35
39.926677,116.336762,0,335,39750.4643518519,2008-10-29,11:08:40
39.926654,116.33671,0,333,39750.4644097222,2008-10-29,11:08:45
39.926682,116.336733,0,335,39750.4644675926,2008-10-29,11:08:50
39.926686,116.336757,0,343,39750.464525463,2008-10-29,11:08:55
39.92668,116.336787,0,349,39750.4645833333,2008-10-29,11:09:00
39.926696,116.336779,0,341,39750.4646412037,2008-10-29,11:09:05
39.926723,116.336752,0,312,39750.4646990741,2008-10-29,11:09:10
39.926791,116.336679,0,293,39750.4647453704,2008-10-29,11:09:14
39.926822,116.336629,0,279,39750.4648032407,2008-10-29,11:09:19
39.926824,116.336617,0,265,39750.4648611111,2008-10-29,11:09:24
39.926834,116.336616,0,258,39750.4649189815,2008-10-29,11:09:29
39.926781,116.336623,0,250,39750.4649768519,2008-10-29,11:09:34
39.926718,116.336655,0,245,39750.4650347222,2008-10-29,11:09:39
39.926646,116.336668,0,236,39750.4650925926,2008-10-29,11:09:44
39.926565,116.336705,0,232,39750.465150463,2008-10-29,11:09:49
39.926502,116.336794,0,228,39750.4652083333,2008-10-29,11:09:54
39.926459,116.336797,0,225,39750.4652662037,2008-10-29,11:09:59
39.926392,116.336804,0,223,39750.4653240741,2008-10-29,11:10:04
39.926331,116.336724,0,220,39750.4653819444,2008-10-29,11:10:09
39.926343,116.33675,0,220,39750.4654398148,2008-10-29,11:10:14
39.926365,116.336794,0,218,39750.4654976852,2008-10-29,11:10:19
39.926366,116.336829,0,207,39750.4655555556,2008-10-29,11:10:24
39.926438,116.336838,0,204,39750.4656134259,2008-10-29,11:10:29
39.926453,116.33687,0,204,39750.4656712963,2008-10-29,11:10:34
39.926459,116.336861,0,203,39750.4657291667,2008-10-29,11:10:39
39.926439,116.336886,0,203,39750.465787037,2008-10-29,11:10:44
39.926445,116.336882,0,201,39750.4658449074,2008-10-29,11:10:49
39.926442,116.33689,0,200,39750.4659027778,2008-10-29,11:10:54
39.926442,116.33689,0,200,39750.4659375,2008-10-29,11:10:57
39.926444,116.336895,0,200,39750.4659606481,2008-10-29,11:10:59
39.926454,116.336956,0,201,39750.4660185185,2008-10-29,11:11:04
39.926394,116.337021,0,196,39750.4660763889,2008-10-29,11:11:09
39.926387,116.337033,0,194,39750.4661342593,2008-10-29,11:11:14
39.9264,116.337032,0,194,39750.4661921296,2008-10-29,11:11:19
39.926148,116.336896,0,144,39750.4687268519,2008-10-29,11:14:58
39.926102,116.337024,0,145,39750.4687384259,2008-10-29,11:14:59
39.92617,116.337096,0,169,39750.46875,2008-10-29,11:15:00
39.926191,116.337079,0,192,39750.4688078704,2008-10-29,11:15:05
39.926217,116.336972,0,193,39750.4688657407,2008-10-29,11:15:10
39.926244,116.33699,0,193,39750.4689236111,2008-10-29,11:15:15
39.926267,116.337049,0,193,39750.4689814815,2008-10-29,11:15:20
39.92628,116.337203,0,192,39750.4690393518,2008-10-29,11:15:25
39.926287,116.337344,0,192,39750.4690856481,2008-10-29,11:15:29
39.926253,116.33746,0,192,39750.4691203704,2008-10-29,11:15:32
39.926211,116.337643,0,192,39750.4691550926,2008-10-29,11:15:35
39.926194,116.337777,0,192,39750.4691898148,2008-10-29,11:15:38
39.926264,116.337817,0,192,39750.4692476852,2008-10-29,11:15:43
39.926266,116.337739,0,191,39750.4693055556,2008-10-29,11:15:48
39.926223,116.337688,0,191,39750.4693634259,2008-10-29,11:15:53
