# Supplementary material for: A location privacy protection method based on blockchain and threshold cryptography
Source: PLoS One. 2025 Jun 4;20(6):e0324551. doi: 10.1371/journal.pone.0324551 (PMC12136415; doi:10.1371/journal.pone.0324551)
Supplement: S1 File — (ZIP) [file pone.0324551.s001.zip › Data/002/Trajectory/20081030001234.plt]

Geolife trajectory
WGS 84
Altitude is in Feet
Reserved 3
0,2,255,My Track,0,0,2,8421376
0
39.928254,116.338054,0,418,39751.0087268518,2008-10-30,00:12:34
39.928131,116.337964,0,405,39751.00875,2008-10-30,00:12:36
39.928208,116.338026,0,414,39751.0088078704,2008-10-30,00:12:41
39.928195,116.338031,0,420,39751.0088657407,2008-10-30,00:12:46
39.928164,116.338045,0,422,39751.0089236111,2008-10-30,00:12:51
39.928164,116.338045,0,422,39751.0089583333,2008-10-30,00:12:54
39.928164,116.338047,0,423,39751.0089814815,2008-10-30,00:12:56
39.928198,116.338,0,422,39751.0090393518,2008-10-30,00:13:01
39.928207,116.337965,0,422,39751.0090972222,2008-10-30,00:13:06
39.928213,116.337881,0,421,39751.0091550926,2008-10-30,00:13:11
39.928192,116.337853,0,421,39751.009212963,2008-10-30,00:13:16
39.928186,116.337834,0,421,39751.0092708333,2008-10-30,00:13:21
39.928182,116.337821,0,421,39751.0093287037,2008-10-30,00:13:26
39.928169,116.337816,0,421,39751.0093865741,2008-10-30,00:13:31
39.928124,116.337816,0,421,39751.0094444444,2008-10-30,00:13:36
39.928105,116.33785,0,421,39751.0095023148,2008-10-30,00:13:41
39.928097,116.337881,0,421,39751.0095601852,2008-10-30,00:13:46
39.928101,116.33791,0,421,39751.0096180556,2008-10-30,00:13:51
39.928088,116.337869,0,421,39751.0096759259,2008-10-30,00:13:56
39.928093,116.337851,0,420,39751.0097337963,2008-10-30,00:14:01
39.928072,116.337793,0,420,39751.0097916667,2008-10-30,00:14:06
39.928069,116.337764,0,420,39751.009849537,2008-10-30,00:14:11
39.928007,116.337636,0,419,39751.0098958333,2008-10-30,00:14:15
39.927922,116.337496,0,419,39751.0099074074,2008-10-30,00:14:16
39.927833,116.337437,0,418,39751.0099421296,2008-10-30,00:14:19
39.927775,116.33745,0,417,39751.01,2008-10-30,00:14:24
39.927775,116.33745,0,417,39751.0100347222,2008-10-30,00:14:27
39.927783,116.337446,0,417,39751.0100578704,2008-10-30,00:14:29
39.927755,116.337477,0,417,39751.0101157407,2008-10-30,00:14:34
39.927732,116.337444,0,416,39751.0101736111,2008-10-30,00:14:39
39.927663,116.337396,0,416,39751.0102314815,2008-10-30,00:14:44
39.927663,116.337396,0,416,39751.0102662037,2008-10-30,00:14:47
39.927663,116.337391,0,416,39751.0102893518,2008-10-30,00:14:49
39.927644,116.337415,0,416,39751.0103472222,2008-10-30,00:14:54
39.927621,116.337446,0,416,39751.0104050926,2008-10-30,00:14:59
39.927625,116.337452,0,415,39751.010462963,2008-10-30,00:15:04
39.927626,116.337456,0,414,39751.0105208333,2008-10-30,00:15:09
39.927626,116.337456,0,414,39751.0105555556,2008-10-30,00:15:12
39.927623,116.337463,0,414,39751.0105787037,2008-10-30,00:15:14
39.927614,116.337469,0,414,39751.0106365741,2008-10-30,00:15:19
39.927605,116.337466,0,414,39751.0106944444,2008-10-30,00:15:24
39.927546,116.337513,0,414,39751.0107523148,2008-10-30,00:15:29
39.927501,116.337542,0,414,39751.0108101852,2008-10-30,00:15:34
39.927451,116.337499,0,413,39751.0108680556,2008-10-30,00:15:39
39.927375,116.337428,0,412,39751.0109143518,2008-10-30,00:15:43
39.927368,116.337427,0,412,39751.0109722222,2008-10-30,00:15:48
39.927368,116.337427,0,412,39751.0110069444,2008-10-30,00:15:51
39.927368,116.337426,0,410,39751.0110300926,2008-10-30,00:15:53
39.927386,116.337426,0,409,39751.011087963,2008-10-30,00:15:58
39.927386,116.337426,0,409,39751.0111226852,2008-10-30,00:16:01
39.927383,116.337422,0,409,39751.0111458333,2008-10-30,00:16:03
39.927407,116.33742,0,409,39751.0112037037,2008-10-30,00:16:08
39.927465,116.33743,0,408,39751.0112615741,2008-10-30,00:16:13
39.927494,116.337449,0,407,39751.0113194444,2008-10-30,00:16:18
39.927499,116.337454,0,407,39751.0113773148,2008-10-30,00:16:23
39.927499,116.337454,0,407,39751.011412037,2008-10-30,00:16:26
39.927492,116.337456,0,407,39751.0114351852,2008-10-30,00:16:28
39.927399,116.337507,0,407,39751.0115509259,2008-10-30,00:16:38
39.927293,116.337549,0,407,39751.0116087963,2008-10-30,00:16:43
39.927244,116.337548,0,408,39751.0116666667,2008-10-30,00:16:48
39.927244,116.337548,0,408,39751.0117592593,2008-10-30,00:16:56
39.927243,116.33755,0,408,39751.0117824074,2008-10-30,00:16:58
39.92716,116.337605,0,407,39751.0120717593,2008-10-30,00:17:23
39.927025,116.337627,0,406,39751.0121064815,2008-10-30,00:17:26
39.926927,116.337644,0,405,39751.0121296296,2008-10-30,00:17:28
39.926835,116.337675,0,405,39751.0121527778,2008-10-30,00:17:30
39.926741,116.337707,0,403,39751.0122106481,2008-10-30,00:17:35
39.926625,116.337741,0,401,39751.0122453704,2008-10-30,00:17:38
39.926458,116.337773,0,400,39751.0122685185,2008-10-30,00:17:40
39.926368,116.337783,0,400,39751.0122800926,2008-10-30,00:17:41
39.926275,116.33779,0,399,39751.0122916667,2008-10-30,00:17:42
39.926182,116.337795,0,399,39751.0123032407,2008-10-30,00:17:43
39.926085,116.337797,0,399,39751.0123148148,2008-10-30,00:17:44
39.925987,116.337802,0,399,39751.0123263889,2008-10-30,00:17:45
39.925888,116.33781,0,398,39751.012337963,2008-10-30,00:17:46
39.92579,116.337818,0,398,39751.012349537,2008-10-30,00:17:47
39.925691,116.33782,0,398,39751.0123611111,2008-10-30,00:17:48
39.925592,116.337826,0,398,39751.0123726852,2008-10-30,00:17:49
39.925494,116.337842,0,398,39751.0123842593,2008-10-30,00:17:50
39.925395,116.337859,0,398,39751.0123958333,2008-10-30,00:17:51
39.925297,116.337878,0,398,39751.0124074074,2008-10-30,00:17:52
39.925203,116.337889,0,398,39751.0124189815,2008-10-30,00:17:53
39.92511,116.3379,0,398,39751.0124305556,2008-10-30,00:17:54
39.924939,116.337926,0,397,39751.0124537037,2008-10-30,00:17:56
39.92479,116.337955,0,397,39751.0124768519,2008-10-30,00:17:58
39.924669,116.337947,0,397,39751.0125,2008-10-30,00:18:00
39.92457,116.337943,0,397,39751.0125231481,2008-10-30,00:18:02
39.924467,116.337976,0,398,39751.0125694444,2008-10-30,00:18:06
39.924339,116.337972,0,398,39751.0126157407,2008-10-30,00:18:10
39.924285,116.33801,0,399,39751.0126736111,2008-10-30,00:18:15
39.924212,116.338078,0,394,39751.0127199074,2008-10-30,00:18:19
39.93305,116.333966,0,438,39751.0132060185,2008-10-30,00:19:01
39.924588,116.351618,0,416,39751.0178472222,2008-10-30,00:25:42
39.922483,116.348619,0,380,39751.0180787037,2008-10-30,00:26:02
39.922541,116.348685,0,397,39751.0181134259,2008-10-30,00:26:05
39.922573,116.348778,0,398,39751.0181712963,2008-10-30,00:26:10
39.922631,116.348898,0,392,39751.0182175926,2008-10-30,00:26:14
39.922692,116.348996,0,386,39751.0182638889,2008-10-30,00:26:18
39.922722,116.349066,0,383,39751.0183217593,2008-10-30,00:26:23
39.922723,116.3491,0,382,39751.0183796296,2008-10-30,00:26:28
39.922729,116.349123,0,381,39751.0184953704,2008-10-30,00:26:38
39.899183,116.379163,0,284,39751.0283912037,2008-10-30,00:40:53
39.899193,116.379173,0,189,39751.0284027778,2008-10-30,00:40:54
39.899033,116.379037,0,245,39751.0284259259,2008-10-30,00:40:56
39.898978,116.378979,0,301,39751.0284375,2008-10-30,00:40:57
39.898925,116.378949,0,331,39751.0284606481,2008-10-30,00:40:59
39.89897,116.378948,0,322,39751.0285185185,2008-10-30,00:41:04
39.899012,116.37901,0,290,39751.0285532407,2008-10-30,00:41:07
39.899004,116.379154,0,266,39751.028599537,2008-10-30,00:41:11
39.89902,116.379239,0,239,39751.0286458333,2008-10-30,00:41:15
39.899035,116.379338,0,215,39751.0287037037,2008-10-30,00:41:20
39.899047,116.379447,0,197,39751.0287384259,2008-10-30,00:41:23
39.89908,116.379549,0,178,39751.0287847222,2008-10-30,00:41:27
39.899088,116.37966,0,166,39751.0288425926,2008-10-30,00:41:32
39.899114,116.379734,0,156,39751.028900463,2008-10-30,00:41:37
39.899124,116.379799,0,135,39751.0289583333,2008-10-30,00:41:42
39.8991,116.379861,0,132,39751.0290162037,2008-10-30,00:41:47
39.899079,116.379914,0,129,39751.0290740741,2008-10-30,00:41:52
39.899067,116.380002,0,123,39751.0291319444,2008-10-30,00:41:57
39.899074,116.380103,0,112,39751.0291898148,2008-10-30,00:42:02
39.899036,116.380178,0,111,39751.0292476852,2008-10-30,00:42:07
39.899015,116.380276,0,110,39751.0293055556,2008-10-30,00:42:12
39.899034,116.380368,0,106,39751.0293634259,2008-10-30,00:42:17
39.899061,116.380451,0,101,39751.0294212963,2008-10-30,00:42:22
39.899058,116.380523,0,96,39751.0294791667,2008-10-30,00:42:27
39.899056,116.380616,0,89,39751.029537037,2008-10-30,00:42:32
39.899034,116.380711,0,85,39751.0295949074,2008-10-30,00:42:37
39.899041,116.380791,0,80,39751.0296527778,2008-10-30,00:42:42
39.899081,116.380875,0,76,39751.0297106481,2008-10-30,00:42:47
39.899107,116.380943,0,72,39751.0297685185,2008-10-30,00:42:52
39.899088,116.381022,0,71,39751.0298263889,2008-10-30,00:42:57
39.899042,116.3811,0,69,39751.0298842593,2008-10-30,00:43:02
39.899027,116.381185,0,66,39751.0299421296,2008-10-30,00:43:07
39.899039,116.381278,0,62,39751.03,2008-10-30,00:43:12
39.899053,116.381376,0,60,39751.0300578704,2008-10-30,00:43:17
39.899077,116.381473,0,59,39751.0301157407,2008-10-30,00:43:22
39.89905,116.381591,0,57,39751.0301736111,2008-10-30,00:43:27
39.899049,116.381697,0,51,39751.0302314815,2008-10-30,00:43:32
39.899064,116.381767,0,48,39751.0302893519,2008-10-30,00:43:37
39.899085,116.381837,0,46,39751.0303472222,2008-10-30,00:43:42
39.899102,116.381967,0,43,39751.0304050926,2008-10-30,00:43:47
39.899081,116.382064,0,42,39751.030462963,2008-10-30,00:43:52
39.899035,116.382152,0,39,39751.0305208333,2008-10-30,00:43:57
39.899027,116.382238,0,37,39751.0305787037,2008-10-30,00:44:02
39.899031,116.382319,0,33,39751.0306365741,2008-10-30,00:44:07
39.89903,116.382387,0,30,39751.0306944444,2008-10-30,00:44:12
39.899091,116.382485,0,30,39751.0307523148,2008-10-30,00:44:17
39.89917,116.382573,0,30,39751.0308101852,2008-10-30,00:44:22
39.899249,116.382649,0,31,39751.0308564815,2008-10-30,00:44:26
39.899218,116.382722,0,32,39751.0309143519,2008-10-30,00:44:31
39.899261,116.382853,0,35,39751.0309722222,2008-10-30,00:44:36
39.899343,116.382911,0,36,39751.0310185185,2008-10-30,00:44:40
39.899385,116.383023,0,36,39751.0310648148,2008-10-30,00:44:44
39.899368,116.383133,0,38,39751.0311226852,2008-10-30,00:44:49
39.89934,116.383208,0,38,39751.0311805556,2008-10-30,00:44:54
39.899333,116.383345,0,40,39751.0312384259,2008-10-30,00:44:59
39.899333,116.383478,0,41,39751.0312962963,2008-10-30,00:45:04
39.899368,116.383578,0,40,39751.0313541667,2008-10-30,00:45:09
39.899387,116.38366,0,40,39751.031412037,2008-10-30,00:45:14
39.899377,116.383746,0,39,39751.0314699074,2008-10-30,00:45:19
39.899376,116.383813,0,38,39751.0315277778,2008-10-30,00:45:24
39.899389,116.383886,0,37,39751.0315856481,2008-10-30,00:45:29
39.899414,116.384006,0,37,39751.0316435185,2008-10-30,00:45:34
39.899419,116.384101,0,36,39751.0317013889,2008-10-30,00:45:39
39.899441,116.384178,0,36,39751.0317592593,2008-10-30,00:45:44
39.899448,116.384255,0,35,39751.0318171296,2008-10-30,00:45:49
39.899457,116.384331,0,34,39751.031875,2008-10-30,00:45:54
39.899462,116.384411,0,32,39751.0319328704,2008-10-30,00:45:59
39.899451,116.384545,0,31,39751.0319907407,2008-10-30,00:46:04
39.899447,116.384641,0,29,39751.0320486111,2008-10-30,00:46:09
39.899439,116.384712,0,28,39751.0321064815,2008-10-30,00:46:14
39.899436,116.384792,0,26,39751.0321643518,2008-10-30,00:46:19
39.899441,116.384863,0,24,39751.0322222222,2008-10-30,00:46:24
39.899459,116.384926,0,21,39751.0322800926,2008-10-30,00:46:29
39.899476,116.384981,0,19,39751.032337963,2008-10-30,00:46:34
39.899492,116.385055,0,17,39751.0323958333,2008-10-30,00:46:39
39.899517,116.385129,0,14,39751.0324537037,2008-10-30,00:46:44
39.899559,116.385213,0,12,39751.0325115741,2008-10-30,00:46:49
39.899579,116.385315,0,10,39751.0325694444,2008-10-30,00:46:54
39.899593,116.385422,0,8,39751.0326273148,2008-10-30,00:46:59
39.899601,116.385497,0,6,39751.0326851852,2008-10-30,00:47:04
39.899573,116.385577,0,6,39751.0327430556,2008-10-30,00:47:09
39.899596,116.385621,0,6,39751.0328009259,2008-10-30,00:47:14
39.899647,116.385663,0,6,39751.0328587963,2008-10-30,00:47:19
39.899705,116.385652,0,5,39751.0329166667,2008-10-30,00:47:24
39.899784,116.385601,0,5,39751.032974537,2008-10-30,00:47:29
39.899869,116.385551,0,4,39751.0330324074,2008-10-30,00:47:34
39.899926,116.385524,0,4,39751.0330902778,2008-10-30,00:47:39
39.900004,116.385506,0,5,39751.0331481481,2008-10-30,00:47:44
39.900097,116.385517,0,10,39751.0332060185,2008-10-30,00:47:49
39.900208,116.385499,0,15,39751.0332638889,2008-10-30,00:47:54
39.900311,116.385468,0,18,39751.0333101852,2008-10-30,00:47:58
39.900411,116.385453,0,23,39751.0333680556,2008-10-30,00:48:03
39.900479,116.385433,0,25,39751.0334259259,2008-10-30,00:48:08
39.900564,116.385342,0,24,39751.0334606481,2008-10-30,00:48:11
39.900634,116.385371,0,26,39751.0335185185,2008-10-30,00:48:16
39.900649,116.385387,0,34,39751.0335763889,2008-10-30,00:48:21
39.900503,116.385477,0,55,39751.033599537,2008-10-30,00:48:23
39.900535,116.385514,0,74,39751.0336574074,2008-10-30,00:48:28
39.900612,116.385496,0,80,39751.0337152778,2008-10-30,00:48:33
39.900633,116.385624,0,77,39751.03375,2008-10-30,00:48:36
39.900642,116.385749,0,75,39751.0337962963,2008-10-30,00:48:40
39.900652,116.385867,0,73,39751.0338541667,2008-10-30,00:48:45
39.900631,116.385954,0,75,39751.033912037,2008-10-30,00:48:50
39.900624,116.38604,0,76,39751.0339699074,2008-10-30,00:48:55
39.900619,116.386128,0,78,39751.0340277778,2008-10-30,00:49:00
39.900606,116.386221,0,78,39751.0340856481,2008-10-30,00:49:05
39.900612,116.386296,0,79,39751.0341435185,2008-10-30,00:49:10
39.900607,116.386355,0,80,39751.0342013889,2008-10-30,00:49:15
39.900602,116.386452,0,81,39751.0342592593,2008-10-30,00:49:20
39.900596,116.386501,0,80,39751.0343171296,2008-10-30,00:49:25
39.900601,116.386588,0,78,39751.034375,2008-10-30,00:49:30
39.900595,116.38666,0,76,39751.0344328704,2008-10-30,00:49:35
39.899399,116.385417,0,18,39751.1496412037,2008-10-30,03:35:29
39.899045,116.385561,0,188,39751.1496527778,2008-10-30,03:35:30
39.899012,116.385445,0,192,39751.1496875,2008-10-30,03:35:33
39.899053,116.38537,0,166,39751.1497222222,2008-10-30,03:35:36
39.899066,116.385261,0,155,39751.1497800926,2008-10-30,03:35:41
39.899068,116.385236,0,151,39751.149837963,2008-10-30,03:35:46
39.899073,116.385189,0,153,39751.1498958333,2008-10-30,03:35:51
39.899084,116.385119,0,152,39751.1499537037,2008-10-30,03:35:56
39.899128,116.385034,0,152,39751.1500115741,2008-10-30,03:36:01
39.899114,116.384989,0,156,39751.1500694444,2008-10-30,03:36:06
39.899099,116.384943,0,160,39751.1501273148,2008-10-30,03:36:11
39.899066,116.384901,0,165,39751.1501851852,2008-10-30,03:36:16
39.899072,116.384769,0,165,39751.1502314815,2008-10-30,03:36:20
39.899097,116.384645,0,168,39751.1502893518,2008-10-30,03:36:25
39.899099,116.384599,0,176,39751.1503472222,2008-10-30,03:36:30
39.899081,116.384555,0,184,39751.1504050926,2008-10-30,03:36:35
39.899074,116.384505,0,190,39751.150462963,2008-10-30,03:36:40
39.899103,116.384469,0,192,39751.1505208333,2008-10-30,03:36:45
39.899139,116.384343,0,189,39751.1505787037,2008-10-30,03:36:50
39.899144,116.384265,0,188,39751.1506365741,2008-10-30,03:36:55
39.899192,116.384165,0,188,39751.1506944444,2008-10-30,03:37:00
39.899208,116.384065,0,187,39751.1507523148,2008-10-30,03:37:05
39.899175,116.384016,0,190,39751.1508101852,2008-10-30,03:37:10
39.899098,116.383983,0,196,39751.1508680556,2008-10-30,03:37:15
39.899143,116.383902,0,198,39751.1509259259,2008-10-30,03:37:20
39.899194,116.383825,0,202,39751.1509837963,2008-10-30,03:37:25
39.899269,116.383734,0,203,39751.1510300926,2008-10-30,03:37:29
39.899213,116.383713,0,206,39751.151087963,2008-10-30,03:37:34
39.899203,116.383639,0,209,39751.1511458333,2008-10-30,03:37:39
39.899195,116.383542,0,209,39751.1512037037,2008-10-30,03:37:44
39.899121,116.383509,0,212,39751.1512615741,2008-10-30,03:37:49
39.899076,116.383478,0,215,39751.1513194444,2008-10-30,03:37:54
39.899076,116.383412,0,217,39751.1513773148,2008-10-30,03:37:59
39.899068,116.383348,0,218,39751.1514351852,2008-10-30,03:38:04
39.899048,116.383296,0,221,39751.1514930556,2008-10-30,03:38:09
39.899009,116.383227,0,225,39751.1515509259,2008-10-30,03:38:14
39.899002,116.383133,0,226,39751.1516087963,2008-10-30,03:38:19
39.898985,116.383048,0,228,39751.1516666667,2008-10-30,03:38:24
39.898997,116.382963,0,228,39751.151724537,2008-10-30,03:38:29
39.899014,116.382825,0,226,39751.1517824074,2008-10-30,03:38:34
39.898994,116.382751,0,228,39751.1518402778,2008-10-30,03:38:39
39.898984,116.382654,0,228,39751.1518981481,2008-10-30,03:38:44
39.898988,116.382542,0,230,39751.1519560185,2008-10-30,03:38:49
39.898984,116.382468,0,231,39751.1520138889,2008-10-30,03:38:54
39.89898,116.382392,0,233,39751.1520717593,2008-10-30,03:38:59
39.898996,116.38227,0,234,39751.1521296296,2008-10-30,03:39:04
39.898995,116.382167,0,235,39751.1521875,2008-10-30,03:39:09
39.89899,116.382076,0,237,39751.1522453704,2008-10-30,03:39:14
39.898974,116.381993,0,236,39751.1523032407,2008-10-30,03:39:19
39.898965,116.381912,0,237,39751.1523611111,2008-10-30,03:39:24
39.898985,116.381823,0,237,39751.1524189815,2008-10-30,03:39:29
39.898971,116.381776,0,237,39751.1524768519,2008-10-30,03:39:34
39.898962,116.381781,0,240,39751.1525347222,2008-10-30,03:39:39
39.898962,116.381781,0,240,39751.1525694444,2008-10-30,03:39:42
39.898966,116.381781,0,240,39751.1525925926,2008-10-30,03:39:44
39.898962,116.381707,0,234,39751.152650463,2008-10-30,03:39:49
39.899012,116.381587,0,227,39751.1527083333,2008-10-30,03:39:54
39.899032,116.38145,0,221,39751.1527662037,2008-10-30,03:39:59
39.899036,116.381353,0,216,39751.1528240741,2008-10-30,03:40:04
39.899025,116.381283,0,211,39751.1528819444,2008-10-30,03:40:09
39.899021,116.3812,0,209,39751.1529398148,2008-10-30,03:40:14
39.89902,116.38113,0,205,39751.1529976852,2008-10-30,03:40:19
39.899014,116.381067,0,203,39751.1530555556,2008-10-30,03:40:24
39.899014,116.380988,0,201,39751.1531134259,2008-10-30,03:40:29
39.898984,116.380921,0,198,39751.1531712963,2008-10-30,03:40:34
39.899006,116.380817,0,195,39751.1532291667,2008-10-30,03:40:39
39.899001,116.380717,0,193,39751.153287037,2008-10-30,03:40:44
39.898986,116.380656,0,191,39751.1533449074,2008-10-30,03:40:49
39.899006,116.380553,0,188,39751.1534027778,2008-10-30,03:40:54
39.899002,116.380456,0,185,39751.1534606481,2008-10-30,03:40:59
39.898984,116.380373,0,182,39751.1535185185,2008-10-30,03:41:04
39.898958,116.380335,0,179,39751.1535763889,2008-10-30,03:41:09
39.898974,116.380294,0,176,39751.1536342593,2008-10-30,03:41:14
39.898967,116.380234,0,175,39751.1536921296,2008-10-30,03:41:19
39.898953,116.380155,0,175,39751.15375,2008-10-30,03:41:24
39.898934,116.380118,0,175,39751.1538078704,2008-10-30,03:41:29
39.898942,116.380033,0,174,39751.1538657407,2008-10-30,03:41:34
39.898943,116.379963,0,171,39751.1539236111,2008-10-30,03:41:39
39.898939,116.379872,0,170,39751.1539814815,2008-10-30,03:41:44
39.898931,116.37978,0,169,39751.1540393519,2008-10-30,03:41:49
39.898939,116.3797,0,167,39751.1540972222,2008-10-30,03:41:54
39.898962,116.379603,0,165,39751.1541550926,2008-10-30,03:41:59
39.898975,116.379519,0,163,39751.154212963,2008-10-30,03:42:04
39.899017,116.379446,0,159,39751.1542708333,2008-10-30,03:42:09
39.899041,116.379394,0,158,39751.1543287037,2008-10-30,03:42:14
39.899048,116.379306,0,160,39751.1543865741,2008-10-30,03:42:19
39.899057,116.379273,0,162,39751.1544444444,2008-10-30,03:42:24
39.899066,116.379281,0,163,39751.1545023148,2008-10-30,03:42:29
39.899084,116.379315,0,164,39751.1545601852,2008-10-30,03:42:34
39.899039,116.379353,0,165,39751.1546180556,2008-10-30,03:42:39
39.898991,116.379379,0,166,39751.1546759259,2008-10-30,03:42:44
39.899015,116.3794,0,167,39751.1547337963,2008-10-30,03:42:49
39.899028,116.37939,0,167,39751.1547916667,2008-10-30,03:42:54
39.899008,116.379343,0,167,39751.154849537,2008-10-30,03:42:59
39.899008,116.379343,0,167,39751.1548842593,2008-10-30,03:43:02
39.89901,116.379335,0,167,39751.1549074074,2008-10-30,03:43:04
39.898996,116.379324,0,168,39751.1549652778,2008-10-30,03:43:09
39.899007,116.379295,0,168,39751.1550231481,2008-10-30,03:43:14
39.899003,116.379317,0,167,39751.1550810185,2008-10-30,03:43:19
39.899021,116.379335,0,168,39751.1551388889,2008-10-30,03:43:24
39.899017,116.379369,0,169,39751.1551967593,2008-10-30,03:43:29
39.899017,116.379369,0,169,39751.1552314815,2008-10-30,03:43:32
39.89901,116.37937,0,170,39751.1552546296,2008-10-30,03:43:34
39.899018,116.379354,0,170,39751.1553125,2008-10-30,03:43:39
39.899016,116.379306,0,170,39751.1553703704,2008-10-30,03:43:44
39.899001,116.379285,0,170,39751.1554282407,2008-10-30,03:43:49
39.89939,116.379039,0,164,39751.1555671296,2008-10-30,03:44:01
39.899307,116.379069,0,172,39751.155625,2008-10-30,03:44:06
39.899237,116.379129,0,165,39751.1556828704,2008-10-30,03:44:11
39.899181,116.379148,0,135,39751.1557175926,2008-10-30,03:44:14
39.899163,116.379172,0,146,39751.155775463,2008-10-30,03:44:19
39.899179,116.379228,0,171,39751.1558333333,2008-10-30,03:44:24
39.899178,116.379262,0,178,39751.1558912037,2008-10-30,03:44:29
39.899069,116.378977,0,125,39751.1598263889,2008-10-30,03:50:09
39.899049,116.378937,0,130,39751.1598842593,2008-10-30,03:50:14
39.899032,116.378941,0,137,39751.1599421296,2008-10-30,03:50:19
39.899011,116.378964,0,139,39751.16,2008-10-30,03:50:24
39.898958,116.378987,0,144,39751.1600578704,2008-10-30,03:50:29
39.898932,116.379012,0,148,39751.1601157407,2008-10-30,03:50:34
39.898913,116.379054,0,152,39751.1601736111,2008-10-30,03:50:39
39.898895,116.379073,0,156,39751.1602314815,2008-10-30,03:50:44
39.898885,116.379082,0,160,39751.1602893519,2008-10-30,03:50:49
39.898874,116.379095,0,164,39751.1603472222,2008-10-30,03:50:54
39.898871,116.379104,0,167,39751.1604050926,2008-10-30,03:50:59
39.898878,116.379138,0,171,39751.160462963,2008-10-30,03:51:04
39.898865,116.379183,0,176,39751.1605208333,2008-10-30,03:51:09
39.898847,116.379234,0,180,39751.1605787037,2008-10-30,03:51:14
39.898872,116.379211,0,183,39751.1606365741,2008-10-30,03:51:19
39.898845,116.37928,0,187,39751.1606944444,2008-10-30,03:51:24
39.898845,116.37928,0,187,39751.1607291667,2008-10-30,03:51:27
39.898851,116.379273,0,191,39751.1607523148,2008-10-30,03:51:29
39.898828,116.379273,0,196,39751.1608101852,2008-10-30,03:51:34
39.898812,116.379247,0,200,39751.1608680556,2008-10-30,03:51:39
39.898818,116.379153,0,203,39751.1609259259,2008-10-30,03:51:44
39.898807,116.379128,0,207,39751.1609837963,2008-10-30,03:51:49
39.898798,116.379088,0,211,39751.1610416667,2008-10-30,03:51:54
39.898769,116.379042,0,216,39751.161099537,2008-10-30,03:51:59
39.898749,116.379119,0,223,39751.1611574074,2008-10-30,03:52:04
39.898757,116.379135,0,229,39751.1612152778,2008-10-30,03:52:09
39.898756,116.37912,0,236,39751.1612731481,2008-10-30,03:52:14
39.898745,116.379096,0,244,39751.1613310185,2008-10-30,03:52:19
39.898762,116.379075,0,251,39751.1613888889,2008-10-30,03:52:24
39.898811,116.379133,0,251,39751.1614467593,2008-10-30,03:52:29
39.898821,116.379054,0,258,39751.1615046296,2008-10-30,03:52:34
39.898848,116.378986,0,263,39751.1615625,2008-10-30,03:52:39
39.898861,116.378968,0,265,39751.1616203704,2008-10-30,03:52:44
39.898862,116.378955,0,263,39751.1616782407,2008-10-30,03:52:49
39.898882,116.378924,0,262,39751.1617361111,2008-10-30,03:52:54
39.898901,116.378923,0,261,39751.1617939815,2008-10-30,03:52:59
39.898901,116.378923,0,261,39751.1618287037,2008-10-30,03:53:02
39.898897,116.378918,0,262,39751.1618518519,2008-10-30,03:53:04
39.898905,116.378967,0,258,39751.1619097222,2008-10-30,03:53:09
39.898905,116.378967,0,258,39751.1619444444,2008-10-30,03:53:12
39.898903,116.378972,0,258,39751.1619675926,2008-10-30,03:53:14
39.898913,116.378998,0,256,39751.162025463,2008-10-30,03:53:19
39.898974,116.379023,0,249,39751.1620833333,2008-10-30,03:53:24
39.898974,116.379023,0,249,39751.1621180556,2008-10-30,03:53:27
39.898977,116.379018,0,249,39751.1621412037,2008-10-30,03:53:29
39.899013,116.379031,0,243,39751.1621990741,2008-10-30,03:53:34
39.899022,116.379039,0,241,39751.1622569444,2008-10-30,03:53:39
39.899039,116.379022,0,242,39751.1623148148,2008-10-30,03:53:44
39.899034,116.379028,0,242,39751.1623726852,2008-10-30,03:53:49
39.899034,116.379028,0,242,39751.1624074074,2008-10-30,03:53:52
39.899027,116.379023,0,242,39751.1624305556,2008-10-30,03:53:54
39.899012,116.378996,0,241,39751.1624884259,2008-10-30,03:53:59
39.899031,116.379004,0,238,39751.1625462963,2008-10-30,03:54:04
39.899033,116.379026,0,234,39751.1626041667,2008-10-30,03:54:09
39.899039,116.379017,0,234,39751.162662037,2008-10-30,03:54:14
39.899052,116.379015,0,233,39751.1627199074,2008-10-30,03:54:19
39.899059,116.378994,0,232,39751.1627777778,2008-10-30,03:54:24
39.899059,116.378994,0,232,39751.1628125,2008-10-30,03:54:27
39.899056,116.378989,0,232,39751.1628356481,2008-10-30,03:54:29
39.899055,116.379002,0,232,39751.1628935185,2008-10-30,03:54:34
39.89906,116.379057,0,229,39751.1629513889,2008-10-30,03:54:39
39.899049,116.379122,0,224,39751.1630092593,2008-10-30,03:54:44
39.899037,116.379128,0,224,39751.1630671296,2008-10-30,03:54:49
39.899046,116.379129,0,224,39751.163125,2008-10-30,03:54:54
39.899046,116.379129,0,224,39751.1631597222,2008-10-30,03:54:57
39.899046,116.379135,0,224,39751.1631828704,2008-10-30,03:54:59
39.89909,116.379144,0,224,39751.1632407407,2008-10-30,03:55:04
39.899145,116.379219,0,220,39751.1632986111,2008-10-30,03:55:09
39.899213,116.379283,0,216,39751.1633564815,2008-10-30,03:55:14
39.899274,116.379261,0,217,39751.1634143519,2008-10-30,03:55:19
39.899333,116.379355,0,213,39751.1634722222,2008-10-30,03:55:24
39.89933,116.37942,0,205,39751.1635300926,2008-10-30,03:55:29
39.899254,116.379458,0,202,39751.163587963,2008-10-30,03:55:34
39.899235,116.379462,0,198,39751.1636458333,2008-10-30,03:55:39
39.899197,116.379458,0,198,39751.1637037037,2008-10-30,03:55:44
39.899186,116.379412,0,198,39751.1637615741,2008-10-30,03:55:49
39.899173,116.379362,0,198,39751.1638194444,2008-10-30,03:55:54
39.899088,116.379371,0,198,39751.1638773148,2008-10-30,03:55:59
39.898998,116.379406,0,198,39751.1639236111,2008-10-30,03:56:03
39.89892,116.379438,0,199,39751.1639814815,2008-10-30,03:56:08
39.898886,116.379462,0,200,39751.1640393519,2008-10-30,03:56:13
39.898855,116.379502,0,201,39751.1640972222,2008-10-30,03:56:18
39.898866,116.379509,0,199,39751.1641550926,2008-10-30,03:56:23
39.898873,116.37951,0,198,39751.164212963,2008-10-30,03:56:28
39.89888,116.379507,0,196,39751.1642708333,2008-10-30,03:56:33
39.89888,116.379507,0,196,39751.1643055556,2008-10-30,03:56:36
39.898886,116.379508,0,195,39751.1643287037,2008-10-30,03:56:38
39.898908,116.379495,0,195,39751.1643865741,2008-10-30,03:56:43
39.898923,116.37948,0,196,39751.1644444444,2008-10-30,03:56:48
39.898929,116.379489,0,198,39751.1645023148,2008-10-30,03:56:53
39.898941,116.379481,0,197,39751.1645601852,2008-10-30,03:56:58
39.89897,116.379413,0,191,39751.1646180556,2008-10-30,03:57:03
39.898995,116.379396,0,188,39751.1646759259,2008-10-30,03:57:08
39.899043,116.379401,0,188,39751.1647337963,2008-10-30,03:57:13
39.899046,116.379385,0,188,39751.1647916667,2008-10-30,03:57:18
39.89906,116.379426,0,184,39751.164849537,2008-10-30,03:57:23
39.899056,116.379518,0,180,39751.1649074074,2008-10-30,03:57:28
39.899046,116.379605,0,176,39751.1649652778,2008-10-30,03:57:33
39.899103,116.37965,0,170,39751.1650231481,2008-10-30,03:57:38
39.899096,116.37973,0,163,39751.1650810185,2008-10-30,03:57:43
39.899093,116.379823,0,158,39751.1651388889,2008-10-30,03:57:48
39.899087,116.379884,0,155,39751.1651967593,2008-10-30,03:57:53
39.899089,116.379966,0,152,39751.1652546296,2008-10-30,03:57:58
39.899085,116.380033,0,151,39751.1653125,2008-10-30,03:58:03
39.899074,116.380099,0,147,39751.1653703704,2008-10-30,03:58:08
39.899071,116.380162,0,145,39751.1654282407,2008-10-30,03:58:13
39.899074,116.380247,0,142,39751.1654861111,2008-10-30,03:58:18
39.89908,116.380317,0,140,39751.1655439815,2008-10-30,03:58:23
39.899095,116.380373,0,138,39751.1656018518,2008-10-30,03:58:28
39.899098,116.380453,0,137,39751.1656597222,2008-10-30,03:58:33
39.899093,116.380532,0,136,39751.1657175926,2008-10-30,03:58:38
39.899096,116.380592,0,135,39751.165775463,2008-10-30,03:58:43
39.899105,116.380663,0,135,39751.1658333333,2008-10-30,03:58:48
39.899136,116.38078,0,128,39751.1658912037,2008-10-30,03:58:53
39.899158,116.380833,0,124,39751.1659490741,2008-10-30,03:58:58
39.899143,116.380885,0,124,39751.1660069444,2008-10-30,03:59:03
39.899148,116.380953,0,119,39751.1660648148,2008-10-30,03:59:08
39.899137,116.381011,0,116,39751.1661226852,2008-10-30,03:59:13
39.899139,116.381094,0,114,39751.1661805556,2008-10-30,03:59:18
39.899151,116.381163,0,112,39751.1662384259,2008-10-30,03:59:23
39.899142,116.381252,0,110,39751.1662962963,2008-10-30,03:59:28
39.899143,116.381348,0,110,39751.1663541667,2008-10-30,03:59:33
39.899142,116.381439,0,109,39751.166412037,2008-10-30,03:59:38
39.899123,116.381477,0,110,39751.1664699074,2008-10-30,03:59:43
39.8991,116.381518,0,109,39751.1665277778,2008-10-30,03:59:48
39.899087,116.381547,0,109,39751.1665856481,2008-10-30,03:59:53
39.899087,116.381547,0,109,39751.1666203704,2008-10-30,03:59:56
39.899089,116.381546,0,109,39751.1666435185,2008-10-30,03:59:58
39.899077,116.381553,0,109,39751.1667013889,2008-10-30,04:00:03
39.899076,116.381556,0,109,39751.1667592593,2008-10-30,04:00:08
39.899076,116.381556,0,109,39751.1667939815,2008-10-30,04:00:11
39.89908,116.381557,0,109,39751.1668171296,2008-10-30,04:00:13
39.899082,116.381624,0,108,39751.166875,2008-10-30,04:00:18
39.899102,116.381676,0,110,39751.1669328704,2008-10-30,04:00:23
39.899153,116.381691,0,111,39751.1669907407,2008-10-30,04:00:28
39.899082,116.381767,0,116,39751.167025463,2008-10-30,04:00:31
39.89909,116.381816,0,124,39751.1670833333,2008-10-30,04:00:36
39.898711,116.381983,0,150,39751.1671064815,2008-10-30,04:00:38
39.898792,116.38199,0,190,39751.1671296296,2008-10-30,04:00:40
39.898745,116.382056,0,211,39751.1671527778,2008-10-30,04:00:42
39.898766,116.382159,0,232,39751.1672106481,2008-10-30,04:00:47
39.898791,116.382263,0,240,39751.1672685185,2008-10-30,04:00:52
39.898775,116.382304,0,244,39751.1673263889,2008-10-30,04:00:57
39.898857,116.382252,0,249,39751.1673726852,2008-10-30,04:01:01
39.898892,116.382214,0,248,39751.1674305556,2008-10-30,04:01:06
39.898911,116.382204,0,243,39751.1674884259,2008-10-30,04:01:11
39.898907,116.382204,0,245,39751.1675462963,2008-10-30,04:01:16
39.898907,116.382204,0,245,39751.1675810185,2008-10-30,04:01:19
39.898899,116.3822,0,245,39751.1676041667,2008-10-30,04:01:21
39.898905,116.382176,0,235,39751.167662037,2008-10-30,04:01:26
39.8989,116.382102,0,225,39751.1677199074,2008-10-30,04:01:31
39.898913,116.381982,0,205,39751.1677777778,2008-10-30,04:01:36
39.898948,116.381896,0,193,39751.1678356482,2008-10-30,04:01:41
39.898963,116.381855,0,182,39751.1678935185,2008-10-30,04:01:46
39.898968,116.381845,0,171,39751.1679513889,2008-10-30,04:01:51
39.898974,116.381821,0,165,39751.1680092593,2008-10-30,04:01:56
39.898988,116.381787,0,156,39751.1680671296,2008-10-30,04:02:01
39.899007,116.381727,0,157,39751.168125,2008-10-30,04:02:06
39.899037,116.381675,0,157,39751.1681828704,2008-10-30,04:02:11
39.899048,116.381659,0,158,39751.1682407407,2008-10-30,04:02:16
39.899052,116.381646,0,158,39751.1682986111,2008-10-30,04:02:21
39.899047,116.381653,0,155,39751.1683564815,2008-10-30,04:02:26
39.899053,116.381653,0,154,39751.1684143519,2008-10-30,04:02:31
39.899053,116.381653,0,154,39751.1684490741,2008-10-30,04:02:34
39.899048,116.381653,0,154,39751.1684722222,2008-10-30,04:02:36
39.899033,116.381699,0,151,39751.1685300926,2008-10-30,04:02:41
39.899027,116.381694,0,149,39751.168587963,2008-10-30,04:02:46
39.899031,116.381686,0,147,39751.1686458333,2008-10-30,04:02:51
39.899031,116.381686,0,147,39751.1686805556,2008-10-30,04:02:54
39.899027,116.381683,0,147,39751.1687037037,2008-10-30,04:02:56
39.899031,116.381671,0,147,39751.1687615741,2008-10-30,04:03:01
39.899055,116.381607,0,145,39751.1688194444,2008-10-30,04:03:06
39.899075,116.381597,0,144,39751.1688773148,2008-10-30,04:03:11
39.899083,116.381629,0,142,39751.1689351852,2008-10-30,04:03:16
39.899118,116.381646,0,141,39751.1689930556,2008-10-30,04:03:21
39.899147,116.381688,0,140,39751.1690509259,2008-10-30,04:03:26
39.899176,116.381723,0,140,39751.1691087963,2008-10-30,04:03:31
39.899223,116.381755,0,140,39751.1691666667,2008-10-30,04:03:36
39.899264,116.381813,0,139,39751.169224537,2008-10-30,04:03:41
39.899326,116.381838,0,138,39751.1692824074,2008-10-30,04:03:46
39.899401,116.381854,0,138,39751.1693402778,2008-10-30,04:03:51
39.899454,116.381859,0,138,39751.1693981481,2008-10-30,04:03:56
39.899534,116.38187,0,122,39751.1694560185,2008-10-30,04:04:01
39.899591,116.381882,0,120,39751.1695138889,2008-10-30,04:04:06
39.899661,116.381879,0,114,39751.1695717593,2008-10-30,04:04:11
39.899752,116.381852,0,120,39751.1696296296,2008-10-30,04:04:16
39.899822,116.381861,0,113,39751.1696875,2008-10-30,04:04:21
39.899884,116.381836,0,117,39751.1697453704,2008-10-30,04:04:26
39.899958,116.381824,0,116,39751.1698032407,2008-10-30,04:04:31
39.900007,116.381828,0,113,39751.1698611111,2008-10-30,04:04:36
39.900076,116.381861,0,111,39751.1699189815,2008-10-30,04:04:41
39.900144,116.381869,0,113,39751.1699768519,2008-10-30,04:04:46
39.900222,116.381869,0,103,39751.1700347222,2008-10-30,04:04:51
39.900303,116.381842,0,98,39751.1700925926,2008-10-30,04:04:56
39.900414,116.381801,0,96,39751.170150463,2008-10-30,04:05:01
39.900488,116.381802,0,97,39751.1702083333,2008-10-30,04:05:06
39.900544,116.381824,0,79,39751.1702662037,2008-10-30,04:05:11
39.900595,116.381866,0,76,39751.1703240741,2008-10-30,04:05:16
39.900633,116.381936,0,78,39751.1703819444,2008-10-30,04:05:21
39.900638,116.382012,0,78,39751.1704398148,2008-10-30,04:05:26
39.90068,116.382132,0,91,39751.1704861111,2008-10-30,04:05:30
39.900718,116.382243,0,92,39751.1705439815,2008-10-30,04:05:35
39.90075,116.382323,0,87,39751.1706018519,2008-10-30,04:05:40
39.900764,116.382464,0,101,39751.1706597222,2008-10-30,04:05:45
39.900781,116.382552,0,106,39751.1707175926,2008-10-30,04:05:50
39.900786,116.382584,0,111,39751.170775463,2008-10-30,04:05:55
39.900774,116.382637,0,112,39751.1708333333,2008-10-30,04:06:00
39.900695,116.382728,0,115,39751.1708680556,2008-10-30,04:06:03
39.900672,116.382848,0,120,39751.1709259259,2008-10-30,04:06:08
39.900662,116.382936,0,122,39751.1709837963,2008-10-30,04:06:13
39.90066,116.383008,0,120,39751.1710416667,2008-10-30,04:06:18
39.90065,116.383074,0,117,39751.171099537,2008-10-30,04:06:23
39.900659,116.383123,0,116,39751.1711574074,2008-10-30,04:06:28
39.900655,116.383213,0,114,39751.1712152778,2008-10-30,04:06:33
39.900643,116.38329,0,114,39751.1712731481,2008-10-30,04:06:38
39.900618,116.383353,0,113,39751.1713310185,2008-10-30,04:06:43
39.900626,116.383393,0,113,39751.1713888889,2008-10-30,04:06:48
39.900611,116.38346,0,112,39751.1714467593,2008-10-30,04:06:53
39.90059,116.383495,0,110,39751.1715046296,2008-10-30,04:06:58
39.900584,116.383546,0,107,39751.1715625,2008-10-30,04:07:03
39.900553,116.38361,0,106,39751.1716203704,2008-10-30,04:07:08
39.900543,116.383705,0,104,39751.1716782407,2008-10-30,04:07:13
39.900538,116.383788,0,102,39751.1717361111,2008-10-30,04:07:18
39.900535,116.383878,0,99,39751.1717939815,2008-10-30,04:07:23
39.900578,116.383982,0,96,39751.1718171296,2008-10-30,04:07:25
39.900589,116.38404,0,91,39751.171875,2008-10-30,04:07:30
39.900593,116.384072,0,90,39751.1719328704,2008-10-30,04:07:35
39.90061,116.384141,0,88,39751.1719907407,2008-10-30,04:07:40
39.90066,116.38417,0,88,39751.1720486111,2008-10-30,04:07:45
39.900695,116.384236,0,91,39751.1721064815,2008-10-30,04:07:50
39.900627,116.384345,0,89,39751.1721412037,2008-10-30,04:07:53
39.900587,116.384453,0,88,39751.1721875,2008-10-30,04:07:57
39.900624,116.384459,0,86,39751.1722453704,2008-10-30,04:08:02
39.900607,116.384556,0,81,39751.1723032407,2008-10-30,04:08:07
39.90062,116.384643,0,81,39751.1723611111,2008-10-30,04:08:12
39.90062,116.384714,0,79,39751.1724189815,2008-10-30,04:08:17
39.900654,116.384767,0,75,39751.1724768518,2008-10-30,04:08:22
39.90069,116.384824,0,71,39751.1725347222,2008-10-30,04:08:27
39.900703,116.384872,0,66,39751.1725925926,2008-10-30,04:08:32
39.900697,116.384937,0,61,39751.172650463,2008-10-30,04:08:37
39.900646,116.384992,0,55,39751.1727083333,2008-10-30,04:08:42
39.900646,116.385053,0,51,39751.1727662037,2008-10-30,04:08:47
39.900664,116.385166,0,47,39751.1728240741,2008-10-30,04:08:52
39.900669,116.385203,0,43,39751.1728819444,2008-10-30,04:08:57
39.900676,116.385193,0,39,39751.1729398148,2008-10-30,04:09:02
39.900657,116.385163,0,37,39751.1729976852,2008-10-30,04:09:07
39.900636,116.385124,0,33,39751.1730555556,2008-10-30,04:09:12
39.900597,116.385124,0,30,39751.1731134259,2008-10-30,04:09:17
39.900628,116.385142,0,29,39751.1731712963,2008-10-30,04:09:22
39.900658,116.385138,0,25,39751.1732291667,2008-10-30,04:09:27
39.900649,116.38527,0,30,39751.1732523148,2008-10-30,04:09:29
39.900657,116.385289,0,26,39751.1733101852,2008-10-30,04:09:34
39.900669,116.385378,0,25,39751.1733680556,2008-10-30,04:09:39
39.900718,116.385481,0,25,39751.1734143518,2008-10-30,04:09:43
39.900734,116.385666,0,25,39751.1734606481,2008-10-30,04:09:47
39.90075,116.385853,0,26,39751.1734722222,2008-10-30,04:09:48
39.900758,116.38611,0,28,39751.1734837963,2008-10-30,04:09:49
39.900757,116.386259,0,26,39751.1735416667,2008-10-30,04:09:54
39.900758,116.386418,0,27,39751.1735648148,2008-10-30,04:09:56
39.900776,116.386513,0,24,39751.1736226852,2008-10-30,04:10:01
39.900802,116.386584,0,21,39751.1736805556,2008-10-30,04:10:06
