# Supplementary material for: A location privacy protection method based on blockchain and threshold cryptography
Source: PLoS One. 2025 Jun 4;20(6):e0324551. doi: 10.1371/journal.pone.0324551 (PMC12136415; doi:10.1371/journal.pone.0324551)
Supplement: S1 File — (ZIP) [file pone.0324551.s001.zip › Data/002/Trajectory/20081030102229.plt]

Geolife trajectory
WGS 84
Altitude is in Feet
Reserved 3
0,2,255,My Track,0,0,2,8421376
0
39.900367,116.386162,0,111,39751.4322800926,2008-10-30,10:22:29
39.900321,116.38611,0,110,39751.432337963,2008-10-30,10:22:34
39.900347,116.386061,0,107,39751.4323958333,2008-10-30,10:22:39
39.900454,116.385983,0,106,39751.4324537037,2008-10-30,10:22:44
39.900543,116.38591,0,107,39751.4324884259,2008-10-30,10:22:47
39.900642,116.385662,0,105,39751.4325231481,2008-10-30,10:22:50
39.900492,116.385599,0,109,39751.4325347222,2008-10-30,10:22:51
39.900425,116.385412,0,105,39751.4325462963,2008-10-30,10:22:52
39.900313,116.385314,0,119,39751.4325694444,2008-10-30,10:22:54
39.900186,116.385235,0,131,39751.4325925926,2008-10-30,10:22:56
39.900193,116.385282,0,155,39751.432650463,2008-10-30,10:23:01
39.900155,116.385258,0,161,39751.4327083333,2008-10-30,10:23:06
39.900055,116.385277,0,167,39751.4327662037,2008-10-30,10:23:11
39.899985,116.385298,0,173,39751.4328240741,2008-10-30,10:23:16
39.899867,116.385271,0,176,39751.4328819444,2008-10-30,10:23:21
39.899753,116.385272,0,177,39751.4329050926,2008-10-30,10:23:23
39.899675,116.385343,0,177,39751.4329513889,2008-10-30,10:23:27
39.899637,116.385317,0,181,39751.4330092593,2008-10-30,10:23:32
39.899532,116.385311,0,185,39751.4330671296,2008-10-30,10:23:37
39.899429,116.385335,0,189,39751.433125,2008-10-30,10:23:42
39.899164,116.385404,0,197,39751.4331712963,2008-10-30,10:23:46
39.899197,116.385636,0,195,39751.4331944444,2008-10-30,10:23:48
39.899248,116.385745,0,200,39751.4332407407,2008-10-30,10:23:52
39.899245,116.385773,0,206,39751.4332986111,2008-10-30,10:23:57
39.899215,116.3858,0,212,39751.4333564815,2008-10-30,10:24:02
39.899189,116.385807,0,217,39751.4334143519,2008-10-30,10:24:07
39.899171,116.385819,0,223,39751.4334722222,2008-10-30,10:24:12
39.899132,116.385856,0,228,39751.4335300926,2008-10-30,10:24:17
39.899056,116.385942,0,231,39751.433587963,2008-10-30,10:24:22
39.898986,116.385955,0,237,39751.4336458333,2008-10-30,10:24:27
39.898927,116.385948,0,238,39751.4337037037,2008-10-30,10:24:32
39.898828,116.385916,0,240,39751.43375,2008-10-30,10:24:36
39.89878,116.385899,0,240,39751.4338078704,2008-10-30,10:24:41
39.898728,116.385902,0,243,39751.4338657407,2008-10-30,10:24:46
39.898658,116.385824,0,245,39751.4339236111,2008-10-30,10:24:51
39.898622,116.385701,0,247,39751.4339467593,2008-10-30,10:24:53
39.898611,116.385574,0,249,39751.4340046296,2008-10-30,10:24:58
39.8986,116.385455,0,251,39751.4340625,2008-10-30,10:25:03
39.898592,116.385336,0,251,39751.4341203704,2008-10-30,10:25:08
39.898605,116.385248,0,254,39751.4341782407,2008-10-30,10:25:13
39.898579,116.385179,0,250,39751.4342361111,2008-10-30,10:25:18
39.898594,116.385084,0,253,39751.4342939815,2008-10-30,10:25:23
39.898607,116.385011,0,260,39751.4343518519,2008-10-30,10:25:28
39.898596,116.384909,0,265,39751.4344097222,2008-10-30,10:25:33
39.898578,116.384812,0,272,39751.4344675926,2008-10-30,10:25:38
39.898528,116.38471,0,273,39751.4345023148,2008-10-30,10:25:41
39.898491,116.384588,0,279,39751.4345601852,2008-10-30,10:25:46
39.898511,116.38448,0,286,39751.4346180556,2008-10-30,10:25:51
39.898495,116.384447,0,290,39751.4346759259,2008-10-30,10:25:56
39.898405,116.384447,0,288,39751.4347337963,2008-10-30,10:26:01
39.898306,116.384446,0,288,39751.4347916667,2008-10-30,10:26:06
39.898263,116.384477,0,292,39751.434849537,2008-10-30,10:26:11
39.898165,116.38446,0,296,39751.4349074074,2008-10-30,10:26:16
39.898097,116.384464,0,290,39751.4349652778,2008-10-30,10:26:21
39.898024,116.384473,0,287,39751.4350231481,2008-10-30,10:26:26
39.897952,116.384438,0,282,39751.4350810185,2008-10-30,10:26:31
39.897937,116.384404,0,276,39751.4351388889,2008-10-30,10:26:36
39.897868,116.384346,0,280,39751.4351967593,2008-10-30,10:26:41
39.897855,116.384297,0,278,39751.4352546296,2008-10-30,10:26:46
39.897877,116.384216,0,281,39751.4353125,2008-10-30,10:26:51
39.897886,116.384136,0,281,39751.4353703704,2008-10-30,10:26:56
39.8979,116.38405,0,285,39751.4354282407,2008-10-30,10:27:01
39.897887,116.383958,0,287,39751.4354861111,2008-10-30,10:27:06
39.897861,116.383842,0,289,39751.4355439815,2008-10-30,10:27:11
39.897814,116.383739,0,290,39751.4356018519,2008-10-30,10:27:16
39.897834,116.383655,0,294,39751.4356597222,2008-10-30,10:27:21
39.897815,116.383625,0,291,39751.4357175926,2008-10-30,10:27:26
39.897815,116.383625,0,291,39751.4357523148,2008-10-30,10:27:29
39.89782,116.383625,0,291,39751.435775463,2008-10-30,10:27:31
39.897796,116.383606,0,289,39751.4358333333,2008-10-30,10:27:36
39.897462,116.383267,0,275,39751.4358912037,2008-10-30,10:27:41
39.897686,116.383458,0,226,39751.4383796296,2008-10-30,10:31:16
39.897687,116.383464,0,226,39751.4384375,2008-10-30,10:31:21
39.897683,116.383457,0,223,39751.4384953704,2008-10-30,10:31:26
39.897685,116.383453,0,224,39751.4385532407,2008-10-30,10:31:31
39.897685,116.383453,0,224,39751.438587963,2008-10-30,10:31:34
39.897677,116.383455,0,224,39751.4386111111,2008-10-30,10:31:36
39.897635,116.38345,0,221,39751.4386689815,2008-10-30,10:31:41
39.897619,116.383465,0,215,39751.4387268518,2008-10-30,10:31:46
39.897558,116.383458,0,212,39751.4387847222,2008-10-30,10:31:51
39.897487,116.383448,0,209,39751.4388425926,2008-10-30,10:31:56
39.897464,116.383418,0,209,39751.438900463,2008-10-30,10:32:01
39.897485,116.383419,0,209,39751.4389583333,2008-10-30,10:32:06
39.897524,116.383426,0,209,39751.4390162037,2008-10-30,10:32:11
39.897553,116.383419,0,207,39751.4390740741,2008-10-30,10:32:16
39.897563,116.383414,0,208,39751.4391319444,2008-10-30,10:32:21
39.89752,116.383382,0,207,39751.4391898148,2008-10-30,10:32:26
39.89752,116.383382,0,207,39751.439224537,2008-10-30,10:32:29
39.897518,116.383383,0,207,39751.4392476852,2008-10-30,10:32:31
39.897539,116.383395,0,207,39751.4393055556,2008-10-30,10:32:36
39.897548,116.383404,0,206,39751.4393634259,2008-10-30,10:32:41
39.897567,116.383411,0,204,39751.4394212963,2008-10-30,10:32:46
39.897571,116.383388,0,201,39751.4394791667,2008-10-30,10:32:51
39.897571,116.383388,0,201,39751.4395138889,2008-10-30,10:32:54
39.89757,116.383389,0,198,39751.439537037,2008-10-30,10:32:56
39.8976,116.383399,0,195,39751.4395949074,2008-10-30,10:33:01
39.897634,116.38341,0,190,39751.4396527778,2008-10-30,10:33:06
39.89763,116.38342,0,188,39751.4397106481,2008-10-30,10:33:11
39.897618,116.383421,0,187,39751.4397685185,2008-10-30,10:33:16
39.89761,116.383418,0,186,39751.4398263889,2008-10-30,10:33:21
39.897607,116.383421,0,186,39751.4398842593,2008-10-30,10:33:26
39.897607,116.383421,0,186,39751.4399189815,2008-10-30,10:33:29
39.897615,116.383423,0,186,39751.4399421296,2008-10-30,10:33:31
39.897631,116.383418,0,185,39751.44,2008-10-30,10:33:36
39.897643,116.383409,0,186,39751.4400578704,2008-10-30,10:33:41
39.897635,116.383409,0,184,39751.4401157407,2008-10-30,10:33:46
39.89763,116.383405,0,184,39751.4401736111,2008-10-30,10:33:51
39.897626,116.383397,0,185,39751.4402314815,2008-10-30,10:33:56
39.897626,116.383397,0,185,39751.4402662037,2008-10-30,10:33:59
39.89762,116.383404,0,184,39751.4402893518,2008-10-30,10:34:01
39.897608,116.38342,0,182,39751.4403472222,2008-10-30,10:34:06
39.897596,116.383421,0,182,39751.4404050926,2008-10-30,10:34:11
39.897596,116.383432,0,181,39751.440462963,2008-10-30,10:34:16
39.897609,116.383439,0,181,39751.4405208333,2008-10-30,10:34:21
39.897626,116.38345,0,180,39751.4405787037,2008-10-30,10:34:26
39.897626,116.38345,0,180,39751.4406134259,2008-10-30,10:34:29
39.897619,116.383442,0,179,39751.4406365741,2008-10-30,10:34:31
39.897631,116.383446,0,181,39751.4406944444,2008-10-30,10:34:36
39.897623,116.383448,0,180,39751.4407523148,2008-10-30,10:34:41
39.897628,116.383443,0,181,39751.4408101852,2008-10-30,10:34:46
39.897629,116.383437,0,180,39751.4408680556,2008-10-30,10:34:51
39.897633,116.383439,0,180,39751.4409259259,2008-10-30,10:34:56
39.897633,116.383439,0,180,39751.4409606481,2008-10-30,10:34:59
39.897632,116.383445,0,180,39751.4409837963,2008-10-30,10:35:01
39.897623,116.383442,0,180,39751.4410416667,2008-10-30,10:35:06
39.897623,116.383442,0,180,39751.4410763889,2008-10-30,10:35:09
39.897622,116.383439,0,180,39751.441099537,2008-10-30,10:35:11
39.897656,116.383455,0,178,39751.4411574074,2008-10-30,10:35:16
39.89768,116.383458,0,178,39751.4412152778,2008-10-30,10:35:21
39.897707,116.38345,0,177,39751.4412731482,2008-10-30,10:35:26
39.89775,116.383453,0,177,39751.4413310185,2008-10-30,10:35:31
39.897809,116.383478,0,176,39751.4413888889,2008-10-30,10:35:36
39.897853,116.383526,0,175,39751.4414467593,2008-10-30,10:35:41
39.897878,116.383544,0,175,39751.4415046296,2008-10-30,10:35:46
39.897886,116.383529,0,177,39751.4415625,2008-10-30,10:35:51
39.897868,116.38352,0,177,39751.4416203704,2008-10-30,10:35:56
39.897849,116.383509,0,178,39751.4416782407,2008-10-30,10:36:01
39.897837,116.383506,0,178,39751.4417361111,2008-10-30,10:36:06
39.897813,116.383491,0,179,39751.4417939815,2008-10-30,10:36:11
39.897815,116.383487,0,179,39751.4418518519,2008-10-30,10:36:16
39.897815,116.383487,0,179,39751.4418865741,2008-10-30,10:36:19
39.89782,116.383479,0,179,39751.4419097222,2008-10-30,10:36:21
39.897824,116.383454,0,178,39751.4419675926,2008-10-30,10:36:26
39.897838,116.383435,0,176,39751.442025463,2008-10-30,10:36:31
39.897874,116.383433,0,175,39751.4420833333,2008-10-30,10:36:36
39.897918,116.383416,0,171,39751.4421412037,2008-10-30,10:36:41
39.897891,116.383407,0,169,39751.4421990741,2008-10-30,10:36:46
39.89781,116.383425,0,166,39751.4422569444,2008-10-30,10:36:51
39.897735,116.383445,0,166,39751.4423148148,2008-10-30,10:36:56
39.897693,116.383483,0,170,39751.4423726852,2008-10-30,10:37:01
39.8976,116.383461,0,175,39751.4424189815,2008-10-30,10:37:05
39.897623,116.383158,0,160,39751.4456597222,2008-10-30,10:41:45
39.897608,116.383069,0,156,39751.4457175926,2008-10-30,10:41:50
39.897595,116.38301,0,155,39751.445775463,2008-10-30,10:41:55
39.897579,116.382917,0,150,39751.4458333333,2008-10-30,10:42:00
39.897573,116.382822,0,142,39751.4458912037,2008-10-30,10:42:05
39.897542,116.382748,0,141,39751.4459490741,2008-10-30,10:42:10
39.897549,116.382665,0,140,39751.4460069444,2008-10-30,10:42:15
39.897558,116.382595,0,140,39751.4460648148,2008-10-30,10:42:20
39.897559,116.382536,0,135,39751.4461226852,2008-10-30,10:42:25
39.897504,116.382452,0,137,39751.4461805556,2008-10-30,10:42:30
39.897518,116.382356,0,136,39751.4462384259,2008-10-30,10:42:35
39.897556,116.382262,0,133,39751.4462962963,2008-10-30,10:42:40
39.89758,116.382199,0,134,39751.4463541667,2008-10-30,10:42:45
39.897598,116.382133,0,131,39751.446412037,2008-10-30,10:42:50
39.897642,116.382042,0,131,39751.4464699074,2008-10-30,10:42:55
39.897653,116.381976,0,134,39751.4465277778,2008-10-30,10:43:00
39.897652,116.381929,0,135,39751.4465856481,2008-10-30,10:43:05
39.89763,116.381822,0,135,39751.4466435185,2008-10-30,10:43:10
39.897608,116.381738,0,137,39751.4467013889,2008-10-30,10:43:15
39.897602,116.381606,0,137,39751.4467592593,2008-10-30,10:43:20
39.897572,116.381513,0,131,39751.4468171296,2008-10-30,10:43:25
39.89756,116.381445,0,131,39751.446875,2008-10-30,10:43:30
39.897573,116.381392,0,134,39751.4469328704,2008-10-30,10:43:35
39.897569,116.381316,0,135,39751.4469907407,2008-10-30,10:43:40
39.897595,116.381252,0,136,39751.4470486111,2008-10-30,10:43:45
39.897619,116.381149,0,139,39751.4471064815,2008-10-30,10:43:50
39.897634,116.381041,0,137,39751.4471643518,2008-10-30,10:43:55
39.897624,116.38095,0,137,39751.4472222222,2008-10-30,10:44:00
39.89762,116.380866,0,138,39751.4472800926,2008-10-30,10:44:05
39.897615,116.380816,0,138,39751.447337963,2008-10-30,10:44:10
39.897611,116.380754,0,139,39751.4473958333,2008-10-30,10:44:15
39.897576,116.380696,0,138,39751.4474537037,2008-10-30,10:44:20
39.89756,116.380639,0,139,39751.4475115741,2008-10-30,10:44:25
39.897539,116.380582,0,138,39751.4475694444,2008-10-30,10:44:30
39.89753,116.380519,0,138,39751.4476273148,2008-10-30,10:44:35
39.897549,116.380471,0,141,39751.4476851852,2008-10-30,10:44:40
39.897573,116.380424,0,142,39751.4477430556,2008-10-30,10:44:45
39.897575,116.380406,0,143,39751.4478009259,2008-10-30,10:44:50
39.897578,116.380406,0,143,39751.4478587963,2008-10-30,10:44:55
39.897577,116.380404,0,143,39751.4479166667,2008-10-30,10:45:00
39.897569,116.380407,0,143,39751.447974537,2008-10-30,10:45:05
39.897563,116.380407,0,143,39751.4480324074,2008-10-30,10:45:10
39.89756,116.380408,0,143,39751.4480902778,2008-10-30,10:45:15
39.897555,116.38041,0,143,39751.4481481481,2008-10-30,10:45:20
39.897555,116.38041,0,143,39751.4481828704,2008-10-30,10:45:23
39.897557,116.380408,0,143,39751.4482060185,2008-10-30,10:45:25
39.897563,116.38042,0,143,39751.4482638889,2008-10-30,10:45:30
39.897569,116.380435,0,143,39751.4483217593,2008-10-30,10:45:35
39.897531,116.380422,0,144,39751.4483796296,2008-10-30,10:45:40
39.897522,116.380385,0,143,39751.4484375,2008-10-30,10:45:45
39.897515,116.38033,0,143,39751.4484953704,2008-10-30,10:45:50
39.897514,116.380254,0,143,39751.4485532407,2008-10-30,10:45:55
39.897522,116.380155,0,141,39751.4486111111,2008-10-30,10:46:00
39.897549,116.380086,0,139,39751.4486689815,2008-10-30,10:46:05
39.89757,116.380035,0,140,39751.4487268519,2008-10-30,10:46:10
39.897577,116.380008,0,134,39751.4487847222,2008-10-30,10:46:15
39.89757,116.379946,0,134,39751.4488425926,2008-10-30,10:46:20
39.897528,116.379838,0,129,39751.448900463,2008-10-30,10:46:25
39.897531,116.379787,0,130,39751.4489583333,2008-10-30,10:46:30
39.897559,116.379732,0,130,39751.4490162037,2008-10-30,10:46:35
39.897571,116.379708,0,130,39751.4490740741,2008-10-30,10:46:40
39.897537,116.379658,0,129,39751.4491319444,2008-10-30,10:46:45
39.897555,116.379622,0,130,39751.4491898148,2008-10-30,10:46:50
39.897577,116.379533,0,132,39751.4492476852,2008-10-30,10:46:55
39.897571,116.379457,0,134,39751.4493055556,2008-10-30,10:47:00
39.897584,116.379402,0,135,39751.4493634259,2008-10-30,10:47:05
39.897582,116.379349,0,135,39751.4494212963,2008-10-30,10:47:10
39.897575,116.379266,0,136,39751.4494791667,2008-10-30,10:47:15
39.897526,116.379204,0,137,39751.449537037,2008-10-30,10:47:20
39.897525,116.379108,0,139,39751.4495949074,2008-10-30,10:47:25
39.897508,116.379059,0,141,39751.4496527778,2008-10-30,10:47:30
39.897548,116.378966,0,140,39751.4497106481,2008-10-30,10:47:35
39.89754,116.378896,0,141,39751.4497685185,2008-10-30,10:47:40
39.897503,116.378838,0,141,39751.4498263889,2008-10-30,10:47:45
39.897514,116.378733,0,141,39751.4498842593,2008-10-30,10:47:50
39.897549,116.378626,0,141,39751.4499421296,2008-10-30,10:47:55
39.897527,116.37857,0,141,39751.45,2008-10-30,10:48:00
39.89754,116.378497,0,140,39751.4500578704,2008-10-30,10:48:05
39.897546,116.378429,0,136,39751.4501157407,2008-10-30,10:48:10
39.897552,116.378377,0,135,39751.4501736111,2008-10-30,10:48:15
39.897475,116.378304,0,138,39751.4502199074,2008-10-30,10:48:19
39.897402,116.378279,0,139,39751.4502777778,2008-10-30,10:48:24
39.897347,116.378295,0,141,39751.4503356481,2008-10-30,10:48:29
39.897306,116.378279,0,142,39751.4503935185,2008-10-30,10:48:34
39.897287,116.378293,0,144,39751.4504513889,2008-10-30,10:48:39
39.897501,116.378134,0,135,39751.4528009259,2008-10-30,10:52:02
39.897632,116.378112,0,134,39751.4528240741,2008-10-30,10:52:04
39.897751,116.378133,0,131,39751.4528356481,2008-10-30,10:52:05
39.897882,116.378148,0,127,39751.4528472222,2008-10-30,10:52:06
39.898037,116.378139,0,125,39751.4528703704,2008-10-30,10:52:08
39.898184,116.378141,0,122,39751.4528935185,2008-10-30,10:52:10
39.898317,116.378115,0,120,39751.4529166667,2008-10-30,10:52:12
39.898428,116.3781,0,118,39751.4529398148,2008-10-30,10:52:14
39.898539,116.378108,0,115,39751.452962963,2008-10-30,10:52:16
39.898657,116.378092,0,112,39751.4529976852,2008-10-30,10:52:19
39.898744,116.378061,0,126,39751.4530555556,2008-10-30,10:52:24
39.898828,116.377961,0,131,39751.4531134259,2008-10-30,10:52:29
39.898825,116.377843,0,133,39751.4531365741,2008-10-30,10:52:31
39.898802,116.377646,0,134,39751.4531597222,2008-10-30,10:52:33
39.898805,116.377465,0,136,39751.4531828704,2008-10-30,10:52:35
39.898797,116.377281,0,141,39751.4532060185,2008-10-30,10:52:37
39.89879,116.377107,0,143,39751.4532291667,2008-10-30,10:52:39
39.898795,116.376945,0,146,39751.4532523148,2008-10-30,10:52:41
39.898787,116.376788,0,150,39751.453275463,2008-10-30,10:52:43
39.898785,116.376615,0,153,39751.4532986111,2008-10-30,10:52:45
39.898783,116.376445,0,156,39751.4533217593,2008-10-30,10:52:47
39.898783,116.376269,0,160,39751.4533449074,2008-10-30,10:52:49
39.898773,116.376091,0,164,39751.4533680556,2008-10-30,10:52:51
39.898773,116.375925,0,168,39751.4533912037,2008-10-30,10:52:53
39.898761,116.375788,0,171,39751.4534143518,2008-10-30,10:52:55
39.898768,116.375661,0,175,39751.4534490741,2008-10-30,10:52:58
39.898765,116.375596,0,178,39751.4535069444,2008-10-30,10:53:03
39.898754,116.375607,0,181,39751.4535648148,2008-10-30,10:53:08
39.898743,116.375533,0,181,39751.4536226852,2008-10-30,10:53:13
39.898723,116.375364,0,181,39751.4536574074,2008-10-30,10:53:16
39.898692,116.375207,0,182,39751.4536805556,2008-10-30,10:53:18
39.898706,116.375036,0,182,39751.4537037037,2008-10-30,10:53:20
39.898719,116.374852,0,179,39751.4537268518,2008-10-30,10:53:22
39.89871,116.37467,0,179,39751.45375,2008-10-30,10:53:24
39.898721,116.374485,0,177,39751.4537731481,2008-10-30,10:53:26
39.898729,116.374305,0,176,39751.4537962963,2008-10-30,10:53:28
39.898728,116.374134,0,178,39751.4538194444,2008-10-30,10:53:30
39.89872,116.37398,0,177,39751.4538425926,2008-10-30,10:53:32
39.898712,116.373827,0,177,39751.4538657407,2008-10-30,10:53:34
39.898704,116.373691,0,176,39751.4538888889,2008-10-30,10:53:36
39.898697,116.373537,0,175,39751.453912037,2008-10-30,10:53:38
39.898683,116.373366,0,173,39751.4539351852,2008-10-30,10:53:40
39.898674,116.373181,0,171,39751.4539583333,2008-10-30,10:53:42
39.89866,116.372989,0,169,39751.4539814815,2008-10-30,10:53:44
39.898663,116.372807,0,168,39751.4540046296,2008-10-30,10:53:46
39.898661,116.372636,0,168,39751.4540277778,2008-10-30,10:53:48
39.898667,116.372458,0,166,39751.4540509259,2008-10-30,10:53:50
39.898674,116.372278,0,167,39751.4540740741,2008-10-30,10:53:52
39.898681,116.372087,0,168,39751.4540972222,2008-10-30,10:53:54
39.898681,116.371905,0,168,39751.4541203704,2008-10-30,10:53:56
39.898662,116.371729,0,169,39751.4541435185,2008-10-30,10:53:58
39.898643,116.371545,0,169,39751.4541666667,2008-10-30,10:54:00
39.898626,116.371378,0,169,39751.4541898148,2008-10-30,10:54:02
39.898628,116.371252,0,170,39751.454212963,2008-10-30,10:54:04
39.89862,116.371126,0,174,39751.4542592593,2008-10-30,10:54:08
39.8986,116.371129,0,177,39751.4543171296,2008-10-30,10:54:13
39.898595,116.371143,0,178,39751.454375,2008-10-30,10:54:18
39.898556,116.371049,0,179,39751.4544328704,2008-10-30,10:54:23
39.898537,116.370916,0,180,39751.4544675926,2008-10-30,10:54:26
39.898536,116.370786,0,183,39751.4545023148,2008-10-30,10:54:29
39.898562,116.370672,0,184,39751.4545486111,2008-10-30,10:54:33
39.898572,116.370622,0,187,39751.4546064815,2008-10-30,10:54:38
39.898568,116.370475,0,187,39751.4546643518,2008-10-30,10:54:43
39.898563,116.370357,0,188,39751.4546875,2008-10-30,10:54:45
39.898553,116.370216,0,188,39751.4547106481,2008-10-30,10:54:47
39.898552,116.370067,0,189,39751.4547337963,2008-10-30,10:54:49
39.898555,116.369916,0,189,39751.4547569444,2008-10-30,10:54:51
39.898553,116.369749,0,189,39751.4547800926,2008-10-30,10:54:53
39.898552,116.369571,0,187,39751.4548032407,2008-10-30,10:54:55
39.898562,116.369393,0,186,39751.4548263889,2008-10-30,10:54:57
39.898562,116.369222,0,185,39751.454849537,2008-10-30,10:54:59
39.898582,116.369056,0,183,39751.4548726852,2008-10-30,10:55:01
39.898568,116.368922,0,177,39751.4548958333,2008-10-30,10:55:03
39.89856,116.368765,0,169,39751.4549305556,2008-10-30,10:55:06
39.898547,116.368623,0,166,39751.4549652778,2008-10-30,10:55:09
39.898588,116.36849,0,163,39751.455,2008-10-30,10:55:12
39.898707,116.368345,0,153,39751.4550231481,2008-10-30,10:55:14
39.898795,116.368271,0,149,39751.4550462963,2008-10-30,10:55:16
39.898926,116.368224,0,145,39751.4550810185,2008-10-30,10:55:19
39.899033,116.368205,0,141,39751.4551041667,2008-10-30,10:55:21
39.899142,116.368198,0,143,39751.4551273148,2008-10-30,10:55:23
39.899261,116.368194,0,144,39751.455150463,2008-10-30,10:55:25
39.899392,116.368189,0,142,39751.4551736111,2008-10-30,10:55:27
39.899519,116.368183,0,139,39751.4551967593,2008-10-30,10:55:29
39.899646,116.368178,0,132,39751.4552199074,2008-10-30,10:55:31
39.899767,116.368171,0,132,39751.4552430556,2008-10-30,10:55:33
39.899918,116.368162,0,127,39751.4552662037,2008-10-30,10:55:35
39.900057,116.368152,0,133,39751.4552777778,2008-10-30,10:55:36
39.900208,116.368147,0,131,39751.4553009259,2008-10-30,10:55:38
39.900359,116.368143,0,132,39751.4553240741,2008-10-30,10:55:40
39.900521,116.368141,0,131,39751.4553472222,2008-10-30,10:55:42
39.900673,116.368139,0,130,39751.4553703704,2008-10-30,10:55:44
39.900833,116.368142,0,124,39751.4553935185,2008-10-30,10:55:46
39.900979,116.368131,0,118,39751.4554166667,2008-10-30,10:55:48
39.901123,116.368128,0,114,39751.4554398148,2008-10-30,10:55:50
39.901248,116.368113,0,111,39751.455462963,2008-10-30,10:55:52
39.901377,116.368093,0,111,39751.4554861111,2008-10-30,10:55:54
39.901514,116.36808,0,115,39751.4555092593,2008-10-30,10:55:56
39.901671,116.368082,0,119,39751.4555324074,2008-10-30,10:55:58
39.901838,116.368072,0,121,39751.4555555556,2008-10-30,10:56:00
39.90201,116.36806,0,122,39751.4555787037,2008-10-30,10:56:02
39.902099,116.36806,0,126,39751.4555902778,2008-10-30,10:56:03
39.902262,116.368034,0,130,39751.4556134259,2008-10-30,10:56:05
39.90241,116.368018,0,136,39751.4556365741,2008-10-30,10:56:07
39.902541,116.368012,0,135,39751.4556597222,2008-10-30,10:56:09
39.902626,116.368022,0,135,39751.4557175926,2008-10-30,10:56:14
39.902606,116.368033,0,134,39751.455775463,2008-10-30,10:56:19
39.902604,116.368033,0,134,39751.4558333333,2008-10-30,10:56:24
39.902604,116.368033,0,134,39751.4558680556,2008-10-30,10:56:27
39.902603,116.368032,0,134,39751.4558912037,2008-10-30,10:56:29
39.902612,116.368024,0,134,39751.4559490741,2008-10-30,10:56:34
39.902624,116.368013,0,134,39751.4560069444,2008-10-30,10:56:39
39.902635,116.368002,0,135,39751.4560648148,2008-10-30,10:56:44
39.902635,116.368002,0,135,39751.456099537,2008-10-30,10:56:47
39.902635,116.368,0,136,39751.4561226852,2008-10-30,10:56:49
39.902623,116.368011,0,136,39751.4561805556,2008-10-30,10:56:54
39.902704,116.368,0,135,39751.4562384259,2008-10-30,10:56:59
39.902822,116.367986,0,132,39751.4562731481,2008-10-30,10:57:02
39.902972,116.367973,0,130,39751.4563078704,2008-10-30,10:57:05
39.903084,116.367975,0,130,39751.4563310185,2008-10-30,10:57:07
39.903227,116.36798,0,127,39751.4563541667,2008-10-30,10:57:09
39.903368,116.367985,0,126,39751.4563773148,2008-10-30,10:57:11
39.903497,116.367998,0,123,39751.456400463,2008-10-30,10:57:13
39.903605,116.368005,0,122,39751.4564236111,2008-10-30,10:57:15
39.903696,116.368008,0,117,39751.4564583333,2008-10-30,10:57:18
39.903759,116.367966,0,115,39751.4565162037,2008-10-30,10:57:23
39.903807,116.367907,0,115,39751.4565740741,2008-10-30,10:57:28
39.90391,116.367916,0,116,39751.4566319444,2008-10-30,10:57:33
39.90402,116.367892,0,120,39751.4566666667,2008-10-30,10:57:36
39.904131,116.36786,0,126,39751.4567013889,2008-10-30,10:57:39
39.904233,116.367811,0,134,39751.4567361111,2008-10-30,10:57:42
39.90429,116.367687,0,150,39751.4567592593,2008-10-30,10:57:44
39.904382,116.367622,0,150,39751.4567939815,2008-10-30,10:57:47
39.904441,116.367562,0,151,39751.4568518519,2008-10-30,10:57:52
39.904461,116.367538,0,156,39751.4569097222,2008-10-30,10:57:57
39.904488,116.367518,0,161,39751.4569675926,2008-10-30,10:58:02
39.904513,116.367497,0,166,39751.457025463,2008-10-30,10:58:07
39.904615,116.367447,0,174,39751.4570717593,2008-10-30,10:58:11
39.904734,116.367379,0,178,39751.4571064815,2008-10-30,10:58:14
39.904832,116.367314,0,182,39751.4571296296,2008-10-30,10:58:16
39.904933,116.367283,0,185,39751.4571527778,2008-10-30,10:58:18
39.905032,116.367248,0,189,39751.4571759259,2008-10-30,10:58:20
39.905127,116.367218,0,188,39751.4571990741,2008-10-30,10:58:22
39.905243,116.367211,0,193,39751.4572222222,2008-10-30,10:58:24
39.905358,116.367211,0,195,39751.4572453704,2008-10-30,10:58:26
39.905461,116.367221,0,202,39751.4572685185,2008-10-30,10:58:28
39.905571,116.367231,0,209,39751.4572916667,2008-10-30,10:58:30
39.905698,116.367255,0,221,39751.4573263889,2008-10-30,10:58:33
39.905822,116.367245,0,243,39751.4573611111,2008-10-30,10:58:36
39.905929,116.367287,0,253,39751.4573842593,2008-10-30,10:58:38
39.90602,116.367337,0,260,39751.4574074074,2008-10-30,10:58:40
39.90613,116.36741,0,274,39751.4574421296,2008-10-30,10:58:43
39.90621,116.36745,0,289,39751.4574652778,2008-10-30,10:58:45
39.906256,116.367449,0,325,39751.4575115741,2008-10-30,10:58:49
39.906284,116.36748,0,369,39751.4575462963,2008-10-30,10:58:52
39.906322,116.367517,0,399,39751.4575694444,2008-10-30,10:58:54
39.90635,116.36757,0,428,39751.4575925926,2008-10-30,10:58:56
39.906406,116.367606,0,463,39751.4576273148,2008-10-30,10:58:59
39.906466,116.367598,0,501,39751.457662037,2008-10-30,10:59:02
39.906501,116.367608,0,545,39751.4576967593,2008-10-30,10:59:05
39.906557,116.367623,0,582,39751.4577314815,2008-10-30,10:59:08
39.906639,116.367643,0,607,39751.4577546296,2008-10-30,10:59:10
39.906723,116.367667,0,631,39751.4577777778,2008-10-30,10:59:12
39.906825,116.367696,0,653,39751.4578009259,2008-10-30,10:59:14
39.906933,116.367719,0,669,39751.4578240741,2008-10-30,10:59:16
39.907041,116.367738,0,681,39751.4578472222,2008-10-30,10:59:18
39.907145,116.367735,0,676,39751.4578703704,2008-10-30,10:59:20
39.907251,116.367731,0,651,39751.4578935185,2008-10-30,10:59:22
39.907347,116.367718,0,644,39751.4579282407,2008-10-30,10:59:25
39.90737,116.367759,0,633,39751.4579861111,2008-10-30,10:59:30
39.907289,116.367841,0,644,39751.4580324074,2008-10-30,10:59:34
39.907178,116.367871,0,660,39751.4580555556,2008-10-30,10:59:36
39.907073,116.367935,0,678,39751.4580787037,2008-10-30,10:59:38
39.906995,116.367995,0,693,39751.4581018519,2008-10-30,10:59:40
39.906925,116.368092,0,708,39751.4581481481,2008-10-30,10:59:44
39.906897,116.368231,0,729,39751.4581828704,2008-10-30,10:59:47
39.906896,116.368344,0,741,39751.4582175926,2008-10-30,10:59:50
39.90692,116.368478,0,760,39751.458275463,2008-10-30,10:59:55
39.906943,116.368556,0,779,39751.4583333333,2008-10-30,11:00:00
39.90694,116.368569,0,785,39751.4583912037,2008-10-30,11:00:05
39.907009,116.368661,0,783,39751.4584143519,2008-10-30,11:00:07
39.907049,116.368803,0,780,39751.4584490741,2008-10-30,11:00:10
39.907092,116.368928,0,779,39751.4584722222,2008-10-30,11:00:12
39.907116,116.36913,0,774,39751.4585069444,2008-10-30,11:00:15
39.907161,116.369297,0,758,39751.4585300926,2008-10-30,11:00:17
39.907189,116.369417,0,748,39751.4585532407,2008-10-30,11:00:19
39.90726,116.369556,0,719,39751.458587963,2008-10-30,11:00:22
39.907313,116.369643,0,702,39751.4586111111,2008-10-30,11:00:24
39.907352,116.36974,0,682,39751.4586226852,2008-10-30,11:00:25
39.90734,116.369892,0,658,39751.4586458333,2008-10-30,11:00:27
39.907365,116.369969,0,634,39751.4586689815,2008-10-30,11:00:29
39.907365,116.369969,0,634,39751.4587037037,2008-10-30,11:00:32
39.907366,116.369974,0,625,39751.4587268519,2008-10-30,11:00:34
39.907354,116.370029,0,585,39751.4587615741,2008-10-30,11:00:37
39.907305,116.370078,0,558,39751.4588194444,2008-10-30,11:00:42
39.907253,116.370067,0,530,39751.4588657407,2008-10-30,11:00:46
39.907187,116.370052,0,508,39751.458900463,2008-10-30,11:00:49
39.907109,116.370026,0,488,39751.4589467593,2008-10-30,11:00:53
39.906985,116.370049,0,478,39751.4589814815,2008-10-30,11:00:56
39.906888,116.370062,0,472,39751.4590046296,2008-10-30,11:00:58
39.90677,116.370079,0,466,39751.4590277778,2008-10-30,11:01:00
39.906646,116.370103,0,455,39751.4590509259,2008-10-30,11:01:02
39.906522,116.37011,0,443,39751.4590740741,2008-10-30,11:01:04
39.906396,116.370103,0,422,39751.4590972222,2008-10-30,11:01:06
39.906308,116.370101,0,408,39751.4591203704,2008-10-30,11:01:08
39.906203,116.370102,0,390,39751.4591435185,2008-10-30,11:01:10
39.906121,116.370064,0,351,39751.4591782407,2008-10-30,11:01:13
39.906052,116.370014,0,329,39751.459212963,2008-10-30,11:01:16
39.90602,116.369909,0,317,39751.4592476852,2008-10-30,11:01:19
39.90597,116.369757,0,316,39751.4592708333,2008-10-30,11:01:21
39.905936,116.369592,0,313,39751.4592939815,2008-10-30,11:01:23
39.905906,116.369411,0,313,39751.4593171296,2008-10-30,11:01:25
39.905882,116.36923,0,315,39751.4593402778,2008-10-30,11:01:27
39.905861,116.369058,0,318,39751.4593634259,2008-10-30,11:01:29
39.905848,116.368887,0,320,39751.4593865741,2008-10-30,11:01:31
39.905842,116.368738,0,323,39751.4594097222,2008-10-30,11:01:33
39.905839,116.368604,0,325,39751.4594328704,2008-10-30,11:01:35
39.905821,116.368447,0,326,39751.4594675926,2008-10-30,11:01:38
39.905809,116.368316,0,326,39751.4595023148,2008-10-30,11:01:41
39.905804,116.368244,0,326,39751.4595601852,2008-10-30,11:01:46
39.905804,116.368244,0,326,39751.4595949074,2008-10-30,11:01:49
39.905807,116.368249,0,326,39751.4596180556,2008-10-30,11:01:51
39.905823,116.368237,0,327,39751.4596759259,2008-10-30,11:01:56
39.905824,116.368235,0,328,39751.4597337963,2008-10-30,11:02:01
39.905817,116.368238,0,329,39751.4597916667,2008-10-30,11:02:06
39.905809,116.36824,0,330,39751.459849537,2008-10-30,11:02:11
39.905804,116.368242,0,331,39751.4599074074,2008-10-30,11:02:16
39.9058,116.368242,0,332,39751.4599652778,2008-10-30,11:02:21
39.905798,116.368243,0,332,39751.4600231481,2008-10-30,11:02:26
39.905795,116.368243,0,332,39751.4600810185,2008-10-30,11:02:31
39.905788,116.368249,0,332,39751.4601388889,2008-10-30,11:02:36
39.905788,116.368249,0,332,39751.4601736111,2008-10-30,11:02:39
39.905784,116.368244,0,332,39751.4601967593,2008-10-30,11:02:41
39.905743,116.368233,0,334,39751.4602546296,2008-10-30,11:02:46
39.90575,116.368141,0,331,39751.4603125,2008-10-30,11:02:51
39.905727,116.367978,0,331,39751.4603472222,2008-10-30,11:02:54
39.90572,116.36785,0,332,39751.4603703704,2008-10-30,11:02:56
39.905709,116.367731,0,342,39751.4603935185,2008-10-30,11:02:58
39.905685,116.36757,0,353,39751.4604166667,2008-10-30,11:03:00
39.90566,116.367385,0,362,39751.4604398148,2008-10-30,11:03:02
39.905654,116.36718,0,366,39751.460462963,2008-10-30,11:03:04
39.905634,116.366968,0,371,39751.4604861111,2008-10-30,11:03:06
39.905612,116.366775,0,376,39751.4605092593,2008-10-30,11:03:08
39.90558,116.366598,0,387,39751.4605324074,2008-10-30,11:03:10
39.905568,116.366417,0,398,39751.4605555556,2008-10-30,11:03:12
39.905541,116.366217,0,412,39751.4605787037,2008-10-30,11:03:14
39.905518,116.366018,0,425,39751.4606018519,2008-10-30,11:03:16
39.905507,116.365804,0,439,39751.460625,2008-10-30,11:03:18
39.905489,116.365611,0,451,39751.4606481481,2008-10-30,11:03:20
39.905478,116.365412,0,463,39751.4606712963,2008-10-30,11:03:22
39.905473,116.365198,0,475,39751.4606944444,2008-10-30,11:03:24
39.905459,116.364973,0,488,39751.4607175926,2008-10-30,11:03:26
39.905461,116.364851,0,495,39751.4607291667,2008-10-30,11:03:27
39.905457,116.364732,0,501,39751.4607407407,2008-10-30,11:03:28
39.905443,116.364504,0,515,39751.4607638889,2008-10-30,11:03:30
39.905424,116.364383,0,510,39751.460775463,2008-10-30,11:03:31
39.905411,116.364259,0,516,39751.460787037,2008-10-30,11:03:32
39.905393,116.364143,0,522,39751.4607986111,2008-10-30,11:03:33
39.905376,116.363933,0,532,39751.4608217593,2008-10-30,11:03:35
39.905376,116.363817,0,537,39751.4608333333,2008-10-30,11:03:36
39.905374,116.363691,0,543,39751.4608449074,2008-10-30,11:03:37
39.905369,116.363563,0,535,39751.4608564815,2008-10-30,11:03:38
39.905379,116.363426,0,540,39751.4608680556,2008-10-30,11:03:39
39.905392,116.363293,0,543,39751.4608796296,2008-10-30,11:03:40
39.905403,116.363166,0,546,39751.4608912037,2008-10-30,11:03:41
39.905411,116.36304,0,550,39751.4609027778,2008-10-30,11:03:42
39.905416,116.362905,0,552,39751.4609143519,2008-10-30,11:03:43
39.905419,116.362784,0,555,39751.4609259259,2008-10-30,11:03:44
39.905432,116.362557,0,561,39751.4609490741,2008-10-30,11:03:46
39.905456,116.362323,0,566,39751.4609722222,2008-10-30,11:03:48
39.905466,116.362204,0,569,39751.4609837963,2008-10-30,11:03:49
39.905477,116.362078,0,572,39751.4609953704,2008-10-30,11:03:50
39.90549,116.361949,0,574,39751.4610069444,2008-10-30,11:03:51
39.905502,116.36182,0,576,39751.4610185185,2008-10-30,11:03:52
39.905518,116.361689,0,577,39751.4610300926,2008-10-30,11:03:53
39.905534,116.361558,0,579,39751.4610416667,2008-10-30,11:03:54
39.905552,116.361425,0,580,39751.4610532407,2008-10-30,11:03:55
39.905563,116.361302,0,581,39751.4610648148,2008-10-30,11:03:56
39.905584,116.361171,0,580,39751.4610763889,2008-10-30,11:03:57
39.905607,116.361037,0,579,39751.461087963,2008-10-30,11:03:58
39.90563,116.360906,0,578,39751.461099537,2008-10-30,11:03:59
39.905652,116.36078,0,576,39751.4611111111,2008-10-30,11:04:00
39.905672,116.360659,0,574,39751.4611226852,2008-10-30,11:04:01
39.905686,116.360535,0,576,39751.4611342593,2008-10-30,11:04:02
39.905665,116.360422,0,588,39751.4611458333,2008-10-30,11:04:03
39.905636,116.360307,0,601,39751.4611574074,2008-10-30,11:04:04
39.905624,116.36018,0,609,39751.4611689815,2008-10-30,11:04:05
39.905609,116.360053,0,617,39751.4611805556,2008-10-30,11:04:06
39.905608,116.359929,0,621,39751.4611921296,2008-10-30,11:04:07
39.905602,116.359811,0,624,39751.4612037037,2008-10-30,11:04:08
39.905603,116.359689,0,628,39751.4612152778,2008-10-30,11:04:09
39.905606,116.359564,0,630,39751.4612268518,2008-10-30,11:04:10
39.905609,116.35944,0,632,39751.4612384259,2008-10-30,11:04:11
39.905605,116.359316,0,637,39751.46125,2008-10-30,11:04:12
39.905601,116.3592,0,643,39751.4612615741,2008-10-30,11:04:13
39.905595,116.358984,0,652,39751.4612847222,2008-10-30,11:04:15
39.905612,116.358783,0,655,39751.4613078704,2008-10-30,11:04:17
39.905625,116.358576,0,660,39751.4613310185,2008-10-30,11:04:19
39.905632,116.358389,0,665,39751.4613541667,2008-10-30,11:04:21
39.905598,116.358208,0,666,39751.4613773148,2008-10-30,11:04:23
39.905587,116.358061,0,671,39751.461412037,2008-10-30,11:04:26
39.905583,116.35799,0,672,39751.4614699074,2008-10-30,11:04:31
39.905591,116.357925,0,669,39751.4615277778,2008-10-30,11:04:36
39.905537,116.357914,0,657,39751.4615856481,2008-10-30,11:04:41
39.905446,116.357891,0,653,39751.4616435185,2008-10-30,11:04:46
39.905389,116.357855,0,649,39751.4617013889,2008-10-30,11:04:51
39.905359,116.357852,0,648,39751.4617592593,2008-10-30,11:04:56
39.905358,116.357872,0,648,39751.4618171296,2008-10-30,11:05:01
39.90536,116.357871,0,647,39751.461875,2008-10-30,11:05:06
39.905355,116.357875,0,647,39751.4619328704,2008-10-30,11:05:11
39.905354,116.357876,0,647,39751.4619907407,2008-10-30,11:05:16
39.905351,116.357883,0,647,39751.4620486111,2008-10-30,11:05:21
39.905351,116.357883,0,647,39751.4620833333,2008-10-30,11:05:24
39.905358,116.357877,0,647,39751.4621064815,2008-10-30,11:05:26
39.905361,116.357838,0,648,39751.4621643518,2008-10-30,11:05:31
39.905355,116.357777,0,650,39751.4622222222,2008-10-30,11:05:36
39.905331,116.357741,0,660,39751.4622800926,2008-10-30,11:05:41
39.905326,116.357695,0,671,39751.462337963,2008-10-30,11:05:46
39.905319,116.35763,0,676,39751.4623958333,2008-10-30,11:05:51
39.905336,116.357538,0,678,39751.4624537037,2008-10-30,11:05:56
39.905347,116.357455,0,680,39751.4625115741,2008-10-30,11:06:01
39.905342,116.357414,0,679,39751.4625694444,2008-10-30,11:06:06
39.905344,116.357412,0,679,39751.4626273148,2008-10-30,11:06:11
39.905339,116.357417,0,679,39751.4626851852,2008-10-30,11:06:16
39.905339,116.357417,0,679,39751.4627199074,2008-10-30,11:06:19
39.905332,116.357424,0,679,39751.4627430556,2008-10-30,11:06:21
39.905351,116.357332,0,680,39751.4628009259,2008-10-30,11:06:26
39.905348,116.357203,0,682,39751.4628356481,2008-10-30,11:06:29
39.905338,116.357084,0,683,39751.4628587963,2008-10-30,11:06:31
39.905333,116.356932,0,685,39751.4628819444,2008-10-30,11:06:33
39.905335,116.356771,0,687,39751.4629050926,2008-10-30,11:06:35
39.905341,116.356616,0,690,39751.4629282407,2008-10-30,11:06:37
39.90535,116.356457,0,692,39751.4629513889,2008-10-30,11:06:39
39.905353,116.356271,0,696,39751.462974537,2008-10-30,11:06:41
39.905352,116.356073,0,700,39751.4629976852,2008-10-30,11:06:43
39.90533,116.355864,0,702,39751.4630208333,2008-10-30,11:06:45
39.905339,116.355658,0,706,39751.4630439815,2008-10-30,11:06:47
39.905358,116.355458,0,712,39751.4630671296,2008-10-30,11:06:49
39.905363,116.355261,0,717,39751.4630902778,2008-10-30,11:06:51
39.90536,116.355058,0,721,39751.4631134259,2008-10-30,11:06:53
39.905367,116.35483,0,723,39751.4631365741,2008-10-30,11:06:55
39.905376,116.354602,0,725,39751.4631597222,2008-10-30,11:06:57
39.905383,116.354483,0,726,39751.4631712963,2008-10-30,11:06:58
39.905405,116.354257,0,724,39751.4631944444,2008-10-30,11:07:00
39.905416,116.354141,0,724,39751.4632060185,2008-10-30,11:07:01
39.905414,116.354025,0,728,39751.4632175926,2008-10-30,11:07:02
39.905425,116.353803,0,735,39751.4632407407,2008-10-30,11:07:04
39.905465,116.353599,0,737,39751.4632638889,2008-10-30,11:07:06
39.905423,116.353384,0,748,39751.463287037,2008-10-30,11:07:08
39.905422,116.353202,0,752,39751.4633101852,2008-10-30,11:07:10
39.905415,116.353015,0,758,39751.4633333333,2008-10-30,11:07:12
39.905423,116.352854,0,764,39751.4633564815,2008-10-30,11:07:14
39.905418,116.352706,0,773,39751.4633796296,2008-10-30,11:07:16
39.905413,116.352562,0,771,39751.4634027778,2008-10-30,11:07:18
39.905409,116.352439,0,768,39751.4634259259,2008-10-30,11:07:20
39.90542,116.352322,0,758,39751.4634606481,2008-10-30,11:07:23
39.90546,116.352275,0,751,39751.4635185185,2008-10-30,11:07:28
39.905466,116.352268,0,750,39751.4635763889,2008-10-30,11:07:33
39.905469,116.352266,0,750,39751.4636342593,2008-10-30,11:07:38
39.905469,116.352266,0,750,39751.4636689815,2008-10-30,11:07:41
39.905464,116.352271,0,750,39751.4636921296,2008-10-30,11:07:43
39.905486,116.352217,0,749,39751.46375,2008-10-30,11:07:48
39.905506,116.352084,0,742,39751.4637847222,2008-10-30,11:07:51
39.905471,116.351923,0,751,39751.4638194444,2008-10-30,11:07:54
39.905458,116.351799,0,761,39751.4638425926,2008-10-30,11:07:56
39.905446,116.351648,0,767,39751.4638657407,2008-10-30,11:07:58
39.905463,116.351472,0,759,39751.4638888889,2008-10-30,11:08:00
39.905474,116.351319,0,761,39751.463912037,2008-10-30,11:08:02
39.905484,116.351165,0,759,39751.4639351852,2008-10-30,11:08:04
39.905487,116.351007,0,758,39751.4639583333,2008-10-30,11:08:06
39.905487,116.350859,0,760,39751.4639814815,2008-10-30,11:08:08
39.905492,116.350706,0,757,39751.4640046296,2008-10-30,11:08:10
39.905517,116.350552,0,749,39751.4640277778,2008-10-30,11:08:12
39.905526,116.350379,0,746,39751.4640509259,2008-10-30,11:08:14
39.905542,116.350214,0,740,39751.4640740741,2008-10-30,11:08:16
39.905556,116.350055,0,731,39751.4640972222,2008-10-30,11:08:18
39.905579,116.349883,0,723,39751.4641203704,2008-10-30,11:08:20
39.905604,116.349702,0,714,39751.4641435185,2008-10-30,11:08:22
39.905633,116.349495,0,704,39751.4641666667,2008-10-30,11:08:24
39.905651,116.349281,0,695,39751.4641898148,2008-10-30,11:08:26
39.905664,116.349052,0,687,39751.464212963,2008-10-30,11:08:28
39.90568,116.348827,0,680,39751.4642361111,2008-10-30,11:08:30
39.905711,116.348612,0,669,39751.4642592593,2008-10-30,11:08:32
39.905738,116.348395,0,658,39751.4642824074,2008-10-30,11:08:34
39.905746,116.348186,0,648,39751.4643055556,2008-10-30,11:08:36
39.905765,116.347993,0,635,39751.4643287037,2008-10-30,11:08:38
39.90579,116.347802,0,619,39751.4643518519,2008-10-30,11:08:40
39.905834,116.347621,0,603,39751.464375,2008-10-30,11:08:42
39.905864,116.347438,0,589,39751.4643981481,2008-10-30,11:08:44
39.905886,116.347264,0,574,39751.4644212963,2008-10-30,11:08:46
39.905896,116.347103,0,558,39751.4644444444,2008-10-30,11:08:48
39.905911,116.346963,0,540,39751.4644675926,2008-10-30,11:08:50
39.905921,116.34685,0,513,39751.4644907407,2008-10-30,11:08:52
39.905953,116.346739,0,481,39751.4645138889,2008-10-30,11:08:54
39.906007,116.34663,0,441,39751.464537037,2008-10-30,11:08:56
39.906045,116.346563,0,404,39751.4645486111,2008-10-30,11:08:57
39.906123,116.346501,0,385,39751.4645717593,2008-10-30,11:08:59
39.906216,116.346487,0,373,39751.4645949074,2008-10-30,11:09:01
39.906342,116.346486,0,355,39751.4646296296,2008-10-30,11:09:04
39.906465,116.346502,0,352,39751.4646527778,2008-10-30,11:09:06
39.906565,116.346511,0,347,39751.4646759259,2008-10-30,11:09:08
39.906665,116.346509,0,356,39751.4646990741,2008-10-30,11:09:10
39.906798,116.346518,0,374,39751.4647337963,2008-10-30,11:09:13
39.906929,116.346546,0,385,39751.4647569444,2008-10-30,11:09:15
39.90704,116.346551,0,401,39751.4647800926,2008-10-30,11:09:17
39.907116,116.346559,0,425,39751.4648032407,2008-10-30,11:09:19
39.907178,116.346559,0,460,39751.4648263889,2008-10-30,11:09:21
39.907278,116.346568,0,486,39751.4648611111,2008-10-30,11:09:24
39.907324,116.346577,0,466,39751.4649189815,2008-10-30,11:09:29
39.907333,116.346568,0,470,39751.4649768519,2008-10-30,11:09:34
39.907333,116.346568,0,470,39751.4650115741,2008-10-30,11:09:37
39.907338,116.346564,0,472,39751.4650347222,2008-10-30,11:09:39
39.90736,116.346561,0,473,39751.4650925926,2008-10-30,11:09:44
39.907482,116.346572,0,481,39751.465150463,2008-10-30,11:09:49
39.907599,116.346546,0,486,39751.4651736111,2008-10-30,11:09:51
39.907724,116.346505,0,476,39751.4651851852,2008-10-30,11:09:52
39.907832,116.346472,0,470,39751.4651967593,2008-10-30,11:09:53
39.90799,116.346465,0,481,39751.4652199074,2008-10-30,11:09:55
39.908145,116.346457,0,487,39751.4652430556,2008-10-30,11:09:57
39.908291,116.346451,0,489,39751.4652662037,2008-10-30,11:09:59
39.908409,116.346452,0,495,39751.4652893519,2008-10-30,11:10:01
39.908537,116.346456,0,501,39751.4653125,2008-10-30,11:10:03
39.908672,116.34647,0,506,39751.4653356481,2008-10-30,11:10:05
39.908819,116.346513,0,508,39751.4653587963,2008-10-30,11:10:07
39.908951,116.346564,0,510,39751.4653819444,2008-10-30,11:10:09
39.909085,116.346572,0,520,39751.4654050926,2008-10-30,11:10:11
39.909182,116.346567,0,534,39751.4654282407,2008-10-30,11:10:13
39.909286,116.346506,0,555,39751.465462963,2008-10-30,11:10:16
39.909414,116.346441,0,564,39751.4654861111,2008-10-30,11:10:18
39.909571,116.346414,0,574,39751.4655092593,2008-10-30,11:10:20
39.909722,116.346432,0,576,39751.4655324074,2008-10-30,11:10:22
39.909843,116.346443,0,580,39751.4655555556,2008-10-30,11:10:24
39.90999,116.346448,0,590,39751.4655787037,2008-10-30,11:10:26
39.910161,116.346478,0,597,39751.4656018519,2008-10-30,11:10:28
39.910314,116.346501,0,602,39751.465625,2008-10-30,11:10:30
39.910481,116.346517,0,612,39751.4656481481,2008-10-30,11:10:32
39.910576,116.346473,0,585,39751.4656597222,2008-10-30,11:10:33
39.91067,116.346493,0,581,39751.4656712963,2008-10-30,11:10:34
39.910768,116.346538,0,573,39751.4656828704,2008-10-30,11:10:35
39.910915,116.346572,0,570,39751.4657060185,2008-10-30,11:10:37
39.911001,116.34661,0,562,39751.4657175926,2008-10-30,11:10:38
39.911157,116.346641,0,551,39751.4657407407,2008-10-30,11:10:40
39.911284,116.346663,0,543,39751.4657638889,2008-10-30,11:10:42
39.911411,116.346683,0,532,39751.4657986111,2008-10-30,11:10:45
39.911498,116.34667,0,518,39751.4658217593,2008-10-30,11:10:47
39.911547,116.346613,0,485,39751.4658449074,2008-10-30,11:10:49
39.91159,116.346571,0,462,39751.4659027778,2008-10-30,11:10:54
39.911599,116.346554,0,461,39751.4659606481,2008-10-30,11:10:59
39.911615,116.346539,0,462,39751.4660185185,2008-10-30,11:11:04
39.911615,116.346539,0,462,39751.4660532407,2008-10-30,11:11:07
39.911621,116.346534,0,462,39751.4660763889,2008-10-30,11:11:09
39.911695,116.346557,0,449,39751.4661342593,2008-10-30,11:11:14
39.911797,116.346571,0,436,39751.4661689815,2008-10-30,11:11:17
39.911883,116.346574,0,425,39751.4662037037,2008-10-30,11:11:20
39.911942,116.346607,0,401,39751.4662615741,2008-10-30,11:11:25
39.91198,116.346531,0,378,39751.4663194444,2008-10-30,11:11:30
39.912025,116.34649,0,358,39751.4663773148,2008-10-30,11:11:35
39.912058,116.346431,0,345,39751.4664351852,2008-10-30,11:11:40
39.912087,116.346412,0,340,39751.4664930556,2008-10-30,11:11:45
39.91212,116.346409,0,338,39751.4665509259,2008-10-30,11:11:50
39.912167,116.346445,0,332,39751.4666087963,2008-10-30,11:11:55
39.912163,116.346514,0,331,39751.4666666667,2008-10-30,11:12:00
39.912165,116.346542,0,328,39751.466724537,2008-10-30,11:12:05
39.912263,116.346573,0,322,39751.4667824074,2008-10-30,11:12:10
39.912382,116.346581,0,310,39751.4668171296,2008-10-30,11:12:13
39.912485,116.346605,0,300,39751.4668518519,2008-10-30,11:12:16
39.912588,116.346621,0,286,39751.4668865741,2008-10-30,11:12:19
39.912682,116.346677,0,274,39751.4669212963,2008-10-30,11:12:22
39.912813,116.346709,0,267,39751.4669560185,2008-10-30,11:12:25
39.912953,116.346802,0,281,39751.4669791667,2008-10-30,11:12:27
39.913106,116.346871,0,290,39751.4670023148,2008-10-30,11:12:29
39.913222,116.346894,0,283,39751.467025463,2008-10-30,11:12:31
39.913385,116.346865,0,273,39751.4670486111,2008-10-30,11:12:33
39.913529,116.346883,0,262,39751.4670717593,2008-10-30,11:12:35
39.913663,116.346905,0,262,39751.4670949074,2008-10-30,11:12:37
39.913807,116.346932,0,257,39751.4671180556,2008-10-30,11:12:39
39.913954,116.346952,0,255,39751.4671412037,2008-10-30,11:12:41
39.914095,116.346965,0,247,39751.4671643519,2008-10-30,11:12:43
39.914262,116.346967,0,228,39751.4671875,2008-10-30,11:12:45
39.914425,116.346989,0,212,39751.4672106481,2008-10-30,11:12:47
39.914586,116.347021,0,198,39751.4672337963,2008-10-30,11:12:49
39.914758,116.347058,0,187,39751.4672569444,2008-10-30,11:12:51
39.914928,116.347078,0,171,39751.4672800926,2008-10-30,11:12:53
39.915098,116.347094,0,168,39751.4673032407,2008-10-30,11:12:55
39.915258,116.347108,0,158,39751.4673263889,2008-10-30,11:12:57
39.915406,116.347128,0,147,39751.467349537,2008-10-30,11:12:59
39.915541,116.347158,0,146,39751.4673726852,2008-10-30,11:13:01
39.915676,116.34717,0,155,39751.4673958333,2008-10-30,11:13:03
39.9158,116.347165,0,161,39751.4674189815,2008-10-30,11:13:05
39.9159,116.347164,0,167,39751.4674421296,2008-10-30,11:13:07
39.915988,116.347145,0,178,39751.4674768519,2008-10-30,11:13:10
39.916057,116.347183,0,182,39751.4675347222,2008-10-30,11:13:15
39.916063,116.347216,0,184,39751.4675925926,2008-10-30,11:13:20
39.916106,116.347255,0,184,39751.467650463,2008-10-30,11:13:25
39.916156,116.347336,0,186,39751.4677083333,2008-10-30,11:13:30
39.916249,116.347343,0,183,39751.4677662037,2008-10-30,11:13:35
39.916351,116.347308,0,184,39751.4678009259,2008-10-30,11:13:38
39.916446,116.347256,0,184,39751.4678356481,2008-10-30,11:13:41
39.916498,116.347235,0,180,39751.4678935185,2008-10-30,11:13:46
39.916481,116.347191,0,176,39751.4679513889,2008-10-30,11:13:51
39.916509,116.347096,0,173,39751.4680092593,2008-10-30,11:13:56
39.916571,116.347072,0,170,39751.4680671296,2008-10-30,11:14:01
39.916573,116.34711,0,171,39751.468125,2008-10-30,11:14:06
39.916567,116.347128,0,174,39751.4681828704,2008-10-30,11:14:11
39.916561,116.347135,0,174,39751.4682407407,2008-10-30,11:14:16
39.91656,116.347135,0,175,39751.4682986111,2008-10-30,11:14:21
39.916559,116.347138,0,174,39751.4683564815,2008-10-30,11:14:26
39.916559,116.347138,0,174,39751.4683912037,2008-10-30,11:14:29
39.916559,116.34714,0,174,39751.4684143519,2008-10-30,11:14:31
39.916647,116.347165,0,172,39751.4684722222,2008-10-30,11:14:36
39.916721,116.347179,0,172,39751.4685300926,2008-10-30,11:14:41
39.916827,116.347224,0,170,39751.468587963,2008-10-30,11:14:46
39.916936,116.347215,0,166,39751.4686226852,2008-10-30,11:14:49
39.917028,116.347169,0,163,39751.4686574074,2008-10-30,11:14:52
39.917043,116.347067,0,164,39751.4687152778,2008-10-30,11:14:57
39.917036,116.346928,0,168,39751.4687615741,2008-10-30,11:15:01
39.91701,116.346788,0,177,39751.4687962963,2008-10-30,11:15:04
39.916968,116.346639,0,183,39751.4688310185,2008-10-30,11:15:07
39.916938,116.346512,0,189,39751.4688541667,2008-10-30,11:15:09
39.916945,116.34635,0,196,39751.4688773148,2008-10-30,11:15:11
39.916981,116.346179,0,206,39751.468900463,2008-10-30,11:15:13
39.916995,116.346034,0,215,39751.4689236111,2008-10-30,11:15:15
39.916998,116.345904,0,224,39751.4689467593,2008-10-30,11:15:17
39.916979,116.345768,0,235,39751.4689699074,2008-10-30,11:15:19
39.916952,116.345616,0,248,39751.4689930556,2008-10-30,11:15:21
39.916943,116.345467,0,260,39751.4690162037,2008-10-30,11:15:23
39.916946,116.345301,0,270,39751.4690393518,2008-10-30,11:15:25
39.916938,116.345143,0,285,39751.4690625,2008-10-30,11:15:27
39.916918,116.345008,0,301,39751.4690856481,2008-10-30,11:15:29
39.916927,116.344872,0,314,39751.4691087963,2008-10-30,11:15:31
39.916905,116.344725,0,332,39751.4691435185,2008-10-30,11:15:34
39.916876,116.344598,0,347,39751.4691782407,2008-10-30,11:15:37
39.916851,116.344482,0,361,39751.469212963,2008-10-30,11:15:40
39.916842,116.344375,0,376,39751.4692476852,2008-10-30,11:15:43
39.916853,116.344259,0,388,39751.4692824074,2008-10-30,11:15:46
39.916843,116.344127,0,391,39751.4693287037,2008-10-30,11:15:50
39.916839,116.344012,0,394,39751.4693865741,2008-10-30,11:15:55
39.916826,116.343882,0,396,39751.4694444444,2008-10-30,11:16:00
39.916778,116.343753,0,397,39751.4694791667,2008-10-30,11:16:03
39.916744,116.34363,0,398,39751.4695138889,2008-10-30,11:16:06
39.916706,116.343507,0,395,39751.4695486111,2008-10-30,11:16:09
39.916662,116.343401,0,395,39751.4695717593,2008-10-30,11:16:11
39.916626,116.343271,0,393,39751.4695949074,2008-10-30,11:16:13
39.916594,116.343139,0,389,39751.4696180556,2008-10-30,11:16:15
39.916557,116.342996,0,387,39751.4696412037,2008-10-30,11:16:17
39.91651,116.342831,0,386,39751.4696643518,2008-10-30,11:16:19
39.91645,116.342646,0,384,39751.4696875,2008-10-30,11:16:21
39.916416,116.342456,0,382,39751.4697106481,2008-10-30,11:16:23
39.916397,116.342279,0,380,39751.4697337963,2008-10-30,11:16:25
39.91639,116.342103,0,375,39751.4697569444,2008-10-30,11:16:27
39.916379,116.341918,0,372,39751.4697800926,2008-10-30,11:16:29
39.916378,116.341734,0,368,39751.4698032407,2008-10-30,11:16:31
39.916372,116.34155,0,364,39751.4698263889,2008-10-30,11:16:33
39.916369,116.341363,0,362,39751.469849537,2008-10-30,11:16:35
39.916361,116.341209,0,358,39751.4698726852,2008-10-30,11:16:37
39.916369,116.341051,0,357,39751.4698958333,2008-10-30,11:16:39
39.916374,116.340889,0,356,39751.4699189815,2008-10-30,11:16:41
39.916376,116.340743,0,351,39751.4699421296,2008-10-30,11:16:43
39.916403,116.340589,0,346,39751.4699652778,2008-10-30,11:16:45
39.916428,116.340457,0,340,39751.4699884259,2008-10-30,11:16:47
39.916463,116.340312,0,335,39751.4700115741,2008-10-30,11:16:49
39.916529,116.340173,0,342,39751.4700347222,2008-10-30,11:16:51
39.91659,116.340034,0,347,39751.4700694444,2008-10-30,11:16:54
39.916641,116.339942,0,356,39751.4700925926,2008-10-30,11:16:56
39.916696,116.339851,0,364,39751.4701157407,2008-10-30,11:16:58
39.916746,116.339803,0,382,39751.4701736111,2008-10-30,11:17:03
39.916759,116.339783,0,387,39751.4702314815,2008-10-30,11:17:08
39.916797,116.339689,0,389,39751.4702893518,2008-10-30,11:17:13
39.916856,116.339569,0,382,39751.4703356481,2008-10-30,11:17:17
39.916905,116.339499,0,372,39751.4703935185,2008-10-30,11:17:22
39.916957,116.339441,0,369,39751.4704513889,2008-10-30,11:17:27
39.91698,116.339386,0,367,39751.4705092593,2008-10-30,11:17:32
39.917019,116.339373,0,354,39751.4705671296,2008-10-30,11:17:37
39.917006,116.339369,0,352,39751.470625,2008-10-30,11:17:42
39.91699,116.339305,0,345,39751.4706828704,2008-10-30,11:17:47
39.916884,116.339222,0,341,39751.4707291667,2008-10-30,11:17:51
39.916809,116.33915,0,332,39751.4707638889,2008-10-30,11:17:54
39.916831,116.338971,0,325,39751.4708101852,2008-10-30,11:17:58
39.916907,116.338877,0,325,39751.4708333333,2008-10-30,11:18:00
39.917006,116.338819,0,330,39751.4708564815,2008-10-30,11:18:02
39.917109,116.338775,0,332,39751.4708796296,2008-10-30,11:18:04
39.917201,116.338745,0,334,39751.4709027778,2008-10-30,11:18:06
39.917324,116.338679,0,345,39751.4709259259,2008-10-30,11:18:08
39.917435,116.338651,0,352,39751.4709490741,2008-10-30,11:18:10
39.917575,116.33863,0,361,39751.4709722222,2008-10-30,11:18:12
39.917718,116.338625,0,369,39751.4709953704,2008-10-30,11:18:14
39.917875,116.338649,0,371,39751.4710185185,2008-10-30,11:18:16
39.918052,116.338646,0,371,39751.4710416667,2008-10-30,11:18:18
39.918144,116.338654,0,371,39751.4710532407,2008-10-30,11:18:19
39.91832,116.338657,0,372,39751.4710763889,2008-10-30,11:18:21
39.918492,116.338649,0,373,39751.471099537,2008-10-30,11:18:23
39.918674,116.33864,0,365,39751.4711226852,2008-10-30,11:18:25
39.918851,116.338642,0,364,39751.4711458333,2008-10-30,11:18:27
39.918942,116.338639,0,365,39751.4711574074,2008-10-30,11:18:28
39.919121,116.338638,0,368,39751.4711805556,2008-10-30,11:18:30
39.919212,116.338632,0,369,39751.4711921296,2008-10-30,11:18:31
39.9194,116.338621,0,369,39751.4712152778,2008-10-30,11:18:33
39.919495,116.338613,0,370,39751.4712268518,2008-10-30,11:18:34
39.919592,116.338607,0,369,39751.4712384259,2008-10-30,11:18:35
39.919696,116.338613,0,373,39751.47125,2008-10-30,11:18:36
39.919798,116.338614,0,375,39751.4712615741,2008-10-30,11:18:37
39.919889,116.338619,0,378,39751.4712731481,2008-10-30,11:18:38
39.920044,116.338619,0,385,39751.4712962963,2008-10-30,11:18:40
39.920174,116.338608,0,399,39751.4713194444,2008-10-30,11:18:42
39.920292,116.338626,0,421,39751.4713425926,2008-10-30,11:18:44
39.920412,116.338664,0,439,39751.4713657407,2008-10-30,11:18:46
39.920517,116.338677,0,456,39751.4713888889,2008-10-30,11:18:48
39.920605,116.338649,0,469,39751.471412037,2008-10-30,11:18:50
39.920665,116.338582,0,451,39751.4714351852,2008-10-30,11:18:52
39.920716,116.338527,0,407,39751.4714467593,2008-10-30,11:18:53
39.920722,116.338468,0,369,39751.4714699074,2008-10-30,11:18:55
39.920716,116.338448,0,365,39751.4715277778,2008-10-30,11:19:00
39.920716,116.338448,0,365,39751.4715625,2008-10-30,11:19:03
39.920715,116.338448,0,365,39751.4715856481,2008-10-30,11:19:05
39.920787,116.338435,0,357,39751.4716435185,2008-10-30,11:19:10
39.920882,116.338432,0,347,39751.4716666667,2008-10-30,11:19:12
39.920995,116.338441,0,342,39751.4716898148,2008-10-30,11:19:14
39.921111,116.338452,0,339,39751.471712963,2008-10-30,11:19:16
39.921226,116.338446,0,336,39751.4717361111,2008-10-30,11:19:18
39.921342,116.338449,0,335,39751.4717592593,2008-10-30,11:19:20
39.921471,116.33844,0,332,39751.4717824074,2008-10-30,11:19:22
39.921558,116.338404,0,327,39751.4717939815,2008-10-30,11:19:23
39.921721,116.338383,0,325,39751.4718171296,2008-10-30,11:19:25
39.921865,116.33837,0,318,39751.4718402778,2008-10-30,11:19:27
39.922004,116.338378,0,309,39751.4718634259,2008-10-30,11:19:29
39.922132,116.338379,0,303,39751.4718865741,2008-10-30,11:19:31
39.922297,116.338347,0,306,39751.4719097222,2008-10-30,11:19:33
39.922449,116.338316,0,306,39751.4719328704,2008-10-30,11:19:35
39.922591,116.338293,0,316,39751.4719560185,2008-10-30,11:19:37
39.922705,116.338282,0,320,39751.4719791667,2008-10-30,11:19:39
39.922801,116.33828,0,320,39751.4720023148,2008-10-30,11:19:41
39.922912,116.33826,0,319,39751.472025463,2008-10-30,11:19:43
39.922999,116.338231,0,309,39751.472037037,2008-10-30,11:19:44
39.923095,116.338217,0,309,39751.4720486111,2008-10-30,11:19:45
39.923261,116.338198,0,296,39751.4720717593,2008-10-30,11:19:47
39.923428,116.338186,0,288,39751.4720949074,2008-10-30,11:19:49
39.923582,116.338162,0,287,39751.4721180556,2008-10-30,11:19:51
39.923724,116.338129,0,290,39751.4721412037,2008-10-30,11:19:53
39.923873,116.338107,0,291,39751.4721643519,2008-10-30,11:19:55
39.923974,116.338082,0,282,39751.4721759259,2008-10-30,11:19:56
39.924149,116.338039,0,274,39751.4721990741,2008-10-30,11:19:58
39.924241,116.338009,0,269,39751.4722106481,2008-10-30,11:19:59
39.924334,116.337994,0,270,39751.4722222222,2008-10-30,11:20:00
39.924445,116.337985,0,275,39751.4722337963,2008-10-30,11:20:01
39.924558,116.337965,0,276,39751.4722453704,2008-10-30,11:20:02
39.924665,116.337949,0,273,39751.4722569444,2008-10-30,11:20:03
39.924769,116.337936,0,272,39751.4722685185,2008-10-30,11:20:04
39.924894,116.33792,0,263,39751.4722800926,2008-10-30,11:20:05
39.924999,116.337908,0,260,39751.4722916667,2008-10-30,11:20:06
39.925111,116.337897,0,256,39751.4723032407,2008-10-30,11:20:07
39.925214,116.337893,0,255,39751.4723148148,2008-10-30,11:20:08
39.925361,116.337911,0,224,39751.472337963,2008-10-30,11:20:10
39.925547,116.337884,0,210,39751.4723611111,2008-10-30,11:20:12
39.925642,116.33787,0,208,39751.4723726852,2008-10-30,11:20:13
39.925733,116.337858,0,204,39751.4723842593,2008-10-30,11:20:14
39.925899,116.337835,0,199,39751.4724074074,2008-10-30,11:20:16
39.926053,116.337827,0,196,39751.4724305556,2008-10-30,11:20:18
39.926201,116.337821,0,198,39751.4724537037,2008-10-30,11:20:20
39.926341,116.337803,0,197,39751.4724768519,2008-10-30,11:20:22
39.926469,116.337776,0,200,39751.4725,2008-10-30,11:20:24
39.926614,116.337767,0,181,39751.4725347222,2008-10-30,11:20:27
39.926614,116.337815,0,150,39751.4725694444,2008-10-30,11:20:30
39.926616,116.337821,0,155,39751.4726273148,2008-10-30,11:20:35
39.926616,116.337821,0,155,39751.472662037,2008-10-30,11:20:38
39.92662,116.337818,0,154,39751.4726851852,2008-10-30,11:20:40
39.92663,116.337809,0,153,39751.4727430556,2008-10-30,11:20:45
39.92663,116.337809,0,153,39751.4727777778,2008-10-30,11:20:48
39.926635,116.337805,0,153,39751.4728009259,2008-10-30,11:20:50
39.926648,116.337792,0,153,39751.4728587963,2008-10-30,11:20:55
39.926657,116.337782,0,154,39751.4729166667,2008-10-30,11:21:00
39.926657,116.337782,0,154,39751.4729513889,2008-10-30,11:21:03
39.926663,116.337774,0,154,39751.472974537,2008-10-30,11:21:05
39.926677,116.337769,0,154,39751.4730324074,2008-10-30,11:21:10
39.926757,116.337779,0,151,39751.4730902778,2008-10-30,11:21:15
39.926829,116.337686,0,152,39751.4731365741,2008-10-30,11:21:19
39.926927,116.33766,0,149,39751.4731712963,2008-10-30,11:21:22
39.927021,116.33763,0,154,39751.4732175926,2008-10-30,11:21:26
39.927115,116.337546,0,167,39751.4732638889,2008-10-30,11:21:30
39.927234,116.337567,0,175,39751.4732986111,2008-10-30,11:21:33
39.927373,116.337652,0,188,39751.4733217593,2008-10-30,11:21:35
39.927534,116.337641,0,207,39751.4733449074,2008-10-30,11:21:37
39.927702,116.33767,0,207,39751.4733796296,2008-10-30,11:21:40
39.927794,116.337698,0,213,39751.4734143519,2008-10-30,11:21:43
39.927834,116.337694,0,211,39751.4734722222,2008-10-30,11:21:48
39.927919,116.337698,0,211,39751.4735300926,2008-10-30,11:21:53
39.927969,116.33781,0,212,39751.4735763889,2008-10-30,11:21:57
39.927941,116.337837,0,213,39751.4736342593,2008-10-30,11:22:02
39.927848,116.337907,0,216,39751.4736921296,2008-10-30,11:22:07
39.927796,116.337961,0,208,39751.47375,2008-10-30,11:22:12
39.927707,116.338011,0,208,39751.4738078704,2008-10-30,11:22:17
39.927672,116.338036,0,214,39751.4738657407,2008-10-30,11:22:22
39.927616,116.338038,0,219,39751.4739236111,2008-10-30,11:22:27
39.927584,116.338041,0,224,39751.4739814815,2008-10-30,11:22:32
39.927578,116.338032,0,224,39751.4740393519,2008-10-30,11:22:37
39.92755,116.338025,0,229,39751.4740972222,2008-10-30,11:22:42
39.927514,116.338,0,240,39751.4741550926,2008-10-30,11:22:47
39.927514,116.338,0,240,39751.4741898148,2008-10-30,11:22:50
39.927518,116.337997,0,240,39751.474212963,2008-10-30,11:22:52
39.927486,116.337988,0,241,39751.4742708333,2008-10-30,11:22:57
39.927384,116.338001,0,235,39751.4743287037,2008-10-30,11:23:02
39.927299,116.338041,0,227,39751.4743518519,2008-10-30,11:23:04
39.927211,116.33809,0,222,39751.4743981481,2008-10-30,11:23:08
39.92712,116.338108,0,222,39751.4744444444,2008-10-30,11:23:12
39.926992,116.338126,0,225,39751.4745023148,2008-10-30,11:23:17
39.926943,116.338129,0,226,39751.4745601852,2008-10-30,11:23:22
39.926907,116.338082,0,224,39751.4746180556,2008-10-30,11:23:27
39.926853,116.338036,0,223,39751.4746759259,2008-10-30,11:23:32
39.926798,116.338013,0,224,39751.4747337963,2008-10-30,11:23:37
39.92671,116.337981,0,219,39751.4747916667,2008-10-30,11:23:42
39.926681,116.337919,0,216,39751.474849537,2008-10-30,11:23:47
39.926715,116.337878,0,194,39751.4749074074,2008-10-30,11:23:52
39.926706,116.337821,0,184,39751.4749652778,2008-10-30,11:23:57
39.926729,116.337739,0,177,39751.4750231481,2008-10-30,11:24:02
39.926727,116.337646,0,170,39751.4750810185,2008-10-30,11:24:07
39.926696,116.337562,0,167,39751.4751388889,2008-10-30,11:24:12
39.926658,116.337503,0,152,39751.4751967593,2008-10-30,11:24:17
39.926711,116.337437,0,145,39751.4752546296,2008-10-30,11:24:22
39.926735,116.337361,0,143,39751.4753125,2008-10-30,11:24:27
39.926748,116.337295,0,140,39751.4753703704,2008-10-30,11:24:32
39.926762,116.337244,0,137,39751.4754282407,2008-10-30,11:24:37
39.926731,116.337169,0,135,39751.4754861111,2008-10-30,11:24:42
39.926728,116.337069,0,132,39751.4755439815,2008-10-30,11:24:47
39.926747,116.336933,0,128,39751.4756018519,2008-10-30,11:24:52
39.926746,116.336792,0,126,39751.4756597222,2008-10-30,11:24:57
39.926748,116.336675,0,126,39751.4757060185,2008-10-30,11:25:01
39.926717,116.336552,0,132,39751.4757638889,2008-10-30,11:25:06
39.92667,116.336536,0,135,39751.4758217593,2008-10-30,11:25:11
39.926581,116.336567,0,133,39751.4758796296,2008-10-30,11:25:16
39.926527,116.336574,0,135,39751.4759375,2008-10-30,11:25:21
39.926456,116.336656,0,134,39751.4759953704,2008-10-30,11:25:26
39.926401,116.336664,0,133,39751.4760532407,2008-10-30,11:25:31
39.926366,116.336685,0,132,39751.4761111111,2008-10-30,11:25:36
39.926388,116.336752,0,132,39751.4761689815,2008-10-30,11:25:41
39.926466,116.336823,0,135,39751.4762152778,2008-10-30,11:25:45
39.926518,116.336865,0,139,39751.4762731481,2008-10-30,11:25:50
39.926579,116.336885,0,142,39751.4763310185,2008-10-30,11:25:55
39.926537,116.337007,0,155,39751.4763888889,2008-10-30,11:26:00
39.926472,116.337013,0,160,39751.4764467593,2008-10-30,11:26:05
39.926366,116.337039,0,161,39751.4765046296,2008-10-30,11:26:10
39.926275,116.337092,0,152,39751.4765277778,2008-10-30,11:26:12
39.926254,116.337087,0,149,39751.4765856481,2008-10-30,11:26:17
39.926266,116.337108,0,150,39751.4766435185,2008-10-30,11:26:22
39.926266,116.337083,0,150,39751.4767013889,2008-10-30,11:26:27
39.926257,116.337007,0,149,39751.4767592593,2008-10-30,11:26:32
39.92622,116.336886,0,151,39751.4767939815,2008-10-30,11:26:35
39.926262,116.336761,0,150,39751.4768287037,2008-10-30,11:26:38
39.926271,116.336687,0,153,39751.4768865741,2008-10-30,11:26:43
39.926268,116.336625,0,154,39751.4769444444,2008-10-30,11:26:48
39.926277,116.33655,0,154,39751.4770023148,2008-10-30,11:26:53
39.926241,116.33648,0,156,39751.4770601852,2008-10-30,11:26:58
39.926247,116.336463,0,157,39751.4771180556,2008-10-30,11:27:03
39.926252,116.336459,0,157,39751.4771759259,2008-10-30,11:27:08
39.926255,116.336458,0,157,39751.4772337963,2008-10-30,11:27:13
39.926255,116.336458,0,157,39751.4772685185,2008-10-30,11:27:16
39.926257,116.336458,0,157,39751.4772916667,2008-10-30,11:27:18
39.92622,116.336573,0,159,39751.477349537,2008-10-30,11:27:23
39.926259,116.336684,0,161,39751.4774074074,2008-10-30,11:27:28
39.926307,116.336759,0,163,39751.4774652778,2008-10-30,11:27:33
39.926354,116.336803,0,165,39751.4775231481,2008-10-30,11:27:38
39.926328,116.336975,0,169,39751.4775694444,2008-10-30,11:27:42
39.926368,116.336991,0,171,39751.4776273148,2008-10-30,11:27:47
39.926383,116.33704,0,173,39751.4776851852,2008-10-30,11:27:52
39.926383,116.337084,0,174,39751.4777430556,2008-10-30,11:27:57
39.926259,116.337215,0,218,39751.4818518519,2008-10-30,11:33:52
39.926289,116.337052,0,221,39751.4818865741,2008-10-30,11:33:55
39.926308,116.336934,0,230,39751.4819097222,2008-10-30,11:33:57
39.926318,116.336812,0,230,39751.4819328704,2008-10-30,11:33:59
39.926366,116.336706,0,225,39751.4819791667,2008-10-30,11:34:03
39.926396,116.336593,0,228,39751.482037037,2008-10-30,11:34:08
39.926411,116.33647,0,230,39751.4820833333,2008-10-30,11:34:12
39.926399,116.336467,0,232,39751.4821412037,2008-10-30,11:34:17
39.926396,116.336315,0,232,39751.4821875,2008-10-30,11:34:21
39.926409,116.336159,0,226,39751.4822337963,2008-10-30,11:34:25
39.926443,116.336054,0,222,39751.4822916667,2008-10-30,11:34:30
39.92644,116.336036,0,206,39751.482349537,2008-10-30,11:34:35
39.926399,116.336153,0,191,39751.4824074074,2008-10-30,11:34:40
39.926335,116.336209,0,180,39751.4824652778,2008-10-30,11:34:45
39.92624,116.33623,0,173,39751.4825231481,2008-10-30,11:34:50
39.926168,116.33618,0,165,39751.4825810185,2008-10-30,11:34:55
39.926098,116.336151,0,158,39751.4826388889,2008-10-30,11:35:00
39.926139,116.336099,0,150,39751.4826967593,2008-10-30,11:35:05
39.926224,116.336048,0,146,39751.4827314815,2008-10-30,11:35:08
39.926335,116.336115,0,139,39751.4827893519,2008-10-30,11:35:13
39.926341,116.336099,0,133,39751.4828472222,2008-10-30,11:35:18
39.926351,116.336102,0,128,39751.4829050926,2008-10-30,11:35:23
39.926261,116.336163,0,126,39751.4829398148,2008-10-30,11:35:26
39.926169,116.336272,0,123,39751.4829861111,2008-10-30,11:35:30
39.926076,116.336207,0,120,39751.4830439815,2008-10-30,11:35:35
39.926005,116.336139,0,118,39751.4831018519,2008-10-30,11:35:40
39.925994,116.336148,0,114,39751.4831597222,2008-10-30,11:35:45
39.926047,116.336099,0,112,39751.4832175926,2008-10-30,11:35:50
39.926085,116.336145,0,110,39751.483275463,2008-10-30,11:35:55
39.926032,116.336265,0,108,39751.4833333333,2008-10-30,11:36:00
39.926014,116.336354,0,107,39751.4833912037,2008-10-30,11:36:05
39.926071,116.336363,0,106,39751.4834490741,2008-10-30,11:36:10
39.926131,116.336393,0,106,39751.4835069444,2008-10-30,11:36:15
39.926152,116.336532,0,106,39751.4835416667,2008-10-30,11:36:18
39.926145,116.336567,0,107,39751.483599537,2008-10-30,11:36:23
39.925344,116.330381,0,-21,39751.4877199074,2008-10-30,11:42:19
39.925368,116.330543,0,-11,39751.4877314815,2008-10-30,11:42:20
39.925395,116.330699,0,0,39751.4877430556,2008-10-30,11:42:21
39.926505,116.338832,0,400,39751.4877893519,2008-10-30,11:42:25
39.926601,116.33876,0,407,39751.4878472222,2008-10-30,11:42:30
39.926561,116.338798,0,409,39751.4879050926,2008-10-30,11:42:35
39.926638,116.338786,0,412,39751.487962963,2008-10-30,11:42:40
39.926613,116.338798,0,412,39751.4880208333,2008-10-30,11:42:45
39.926591,116.338802,0,415,39751.4880787037,2008-10-30,11:42:50
39.926591,116.338802,0,415,39751.4881134259,2008-10-30,11:42:53
39.926594,116.338795,0,414,39751.4881365741,2008-10-30,11:42:55
39.926513,116.338746,0,417,39751.4881944444,2008-10-30,11:43:00
39.926514,116.338706,0,416,39751.4882523148,2008-10-30,11:43:05
39.926469,116.3387,0,415,39751.4883101852,2008-10-30,11:43:10
39.926511,116.33862,0,413,39751.4883680556,2008-10-30,11:43:15
39.926521,116.33856,0,403,39751.4884259259,2008-10-30,11:43:20
39.926465,116.338515,0,399,39751.4884837963,2008-10-30,11:43:25
39.926428,116.338495,0,390,39751.4885416667,2008-10-30,11:43:30
39.926381,116.338161,0,335,39751.4916087963,2008-10-30,11:47:55
39.926337,116.338152,0,335,39751.4916666667,2008-10-30,11:48:00
39.926339,116.338127,0,335,39751.491724537,2008-10-30,11:48:05
39.926364,116.33811,0,333,39751.4917824074,2008-10-30,11:48:10
39.926307,116.338129,0,330,39751.4918402778,2008-10-30,11:48:15
39.926272,116.338166,0,329,39751.4918981481,2008-10-30,11:48:20
39.926248,116.338215,0,328,39751.4919560185,2008-10-30,11:48:25
39.926211,116.338285,0,329,39751.4920138889,2008-10-30,11:48:30
39.926182,116.338362,0,331,39751.4920717593,2008-10-30,11:48:35
39.926184,116.338422,0,333,39751.4921296296,2008-10-30,11:48:40
39.926281,116.338422,0,334,39751.4921759259,2008-10-30,11:48:44
39.926339,116.338419,0,335,39751.4922337963,2008-10-30,11:48:49
39.92635,116.338444,0,335,39751.4922916667,2008-10-30,11:48:54
39.926384,116.338407,0,337,39751.492349537,2008-10-30,11:48:59
39.926444,116.338303,0,338,39751.4924074074,2008-10-30,11:49:04
39.926449,116.338273,0,338,39751.4924652778,2008-10-30,11:49:09
39.926481,116.338301,0,337,39751.4925231481,2008-10-30,11:49:14
39.926458,116.338324,0,337,39751.4925810185,2008-10-30,11:49:19
39.926442,116.338307,0,338,39751.4926388889,2008-10-30,11:49:24
39.926431,116.338304,0,339,39751.4926967593,2008-10-30,11:49:29
39.926392,116.33829,0,340,39751.4927546296,2008-10-30,11:49:34
39.926423,116.338262,0,340,39751.4928125,2008-10-30,11:49:39
39.926424,116.338256,0,341,39751.4928703704,2008-10-30,11:49:44
39.926422,116.33825,0,341,39751.4929282407,2008-10-30,11:49:49
39.926422,116.33825,0,341,39751.492962963,2008-10-30,11:49:52
39.926419,116.338245,0,341,39751.4929861111,2008-10-30,11:49:54
39.92644,116.338229,0,342,39751.4930439815,2008-10-30,11:49:59
39.926477,116.338219,0,339,39751.4931018518,2008-10-30,11:50:04
39.92646,116.33822,0,340,39751.4931597222,2008-10-30,11:50:09
39.926426,116.338308,0,345,39751.4932175926,2008-10-30,11:50:14
39.926383,116.33831,0,346,39751.493275463,2008-10-30,11:50:19
39.926361,116.338289,0,343,39751.4933333333,2008-10-30,11:50:24
39.926369,116.338257,0,337,39751.4933912037,2008-10-30,11:50:29
39.926402,116.338261,0,332,39751.4934490741,2008-10-30,11:50:34
39.926391,116.338289,0,335,39751.4935069444,2008-10-30,11:50:39
39.926358,116.338307,0,331,39751.4935648148,2008-10-30,11:50:44
39.926335,116.338323,0,330,39751.4936226852,2008-10-30,11:50:49
39.926313,116.338331,0,330,39751.4936805556,2008-10-30,11:50:54
39.926312,116.338317,0,331,39751.4937384259,2008-10-30,11:50:59
39.926293,116.338317,0,330,39751.4937962963,2008-10-30,11:51:04
39.926271,116.338336,0,328,39751.4938541667,2008-10-30,11:51:09
39.926291,116.33834,0,332,39751.493912037,2008-10-30,11:51:14
39.92631,116.338338,0,333,39751.4939699074,2008-10-30,11:51:19
39.92631,116.338338,0,333,39751.4940046296,2008-10-30,11:51:22
39.92631,116.338339,0,332,39751.4940277778,2008-10-30,11:51:24
39.92627,116.338312,0,333,39751.4940856481,2008-10-30,11:51:29
39.926299,116.338281,0,328,39751.4941435185,2008-10-30,11:51:34
39.926253,116.338292,0,326,39751.4942013889,2008-10-30,11:51:39
39.926253,116.338292,0,326,39751.4942361111,2008-10-30,11:51:42
39.926253,116.338291,0,322,39751.4942592593,2008-10-30,11:51:44
39.926229,116.338311,0,323,39751.4943171296,2008-10-30,11:51:49
39.926208,116.338344,0,324,39751.494375,2008-10-30,11:51:54
39.926197,116.338358,0,325,39751.4944328704,2008-10-30,11:51:59
39.926176,116.338371,0,326,39751.4944907407,2008-10-30,11:52:04
39.926158,116.338404,0,324,39751.4945486111,2008-10-30,11:52:09
39.92614,116.338418,0,324,39751.4946064815,2008-10-30,11:52:14
39.926132,116.338448,0,323,39751.4946643518,2008-10-30,11:52:19
39.926132,116.338448,0,323,39751.4946990741,2008-10-30,11:52:22
39.926124,116.338444,0,324,39751.4947222222,2008-10-30,11:52:24
39.926137,116.33842,0,325,39751.4947800926,2008-10-30,11:52:29
39.926181,116.338458,0,328,39751.494837963,2008-10-30,11:52:34
39.926208,116.338481,0,335,39751.4948958333,2008-10-30,11:52:39
39.926253,116.338492,0,337,39751.4949537037,2008-10-30,11:52:44
39.926316,116.338513,0,339,39751.4950115741,2008-10-30,11:52:49
39.926326,116.338539,0,341,39751.4950694444,2008-10-30,11:52:54
39.926342,116.338523,0,341,39751.4951273148,2008-10-30,11:52:59
39.92637,116.338513,0,342,39751.4951851852,2008-10-30,11:53:04
39.926384,116.33852,0,342,39751.4952430556,2008-10-30,11:53:09
39.926362,116.33858,0,343,39751.4953009259,2008-10-30,11:53:14
39.926362,116.33858,0,343,39751.4953356481,2008-10-30,11:53:17
39.926366,116.338582,0,345,39751.4953587963,2008-10-30,11:53:19
39.926422,116.338565,0,344,39751.4954166667,2008-10-30,11:53:24
39.9264,116.33848,0,351,39751.4976157407,2008-10-30,11:56:34
39.926658,116.338774,0,414,39751.4977546296,2008-10-30,11:56:46
39.926598,116.338631,0,398,39751.4977662037,2008-10-30,11:56:47
39.926517,116.338627,0,380,39751.4977893519,2008-10-30,11:56:49
39.926447,116.338538,0,372,39751.4978125,2008-10-30,11:56:51
39.926363,116.338589,0,368,39751.4978356481,2008-10-30,11:56:53
39.926307,116.338638,0,361,39751.4978935185,2008-10-30,11:56:58
39.926307,116.338638,0,361,39751.4979282407,2008-10-30,11:57:01
39.926311,116.338642,0,358,39751.4979513889,2008-10-30,11:57:03
39.926297,116.338713,0,357,39751.4980092593,2008-10-30,11:57:08
39.926312,116.338749,0,355,39751.4980671296,2008-10-30,11:57:13
39.926329,116.338692,0,355,39751.498125,2008-10-30,11:57:18
39.926339,116.338683,0,356,39751.4981828704,2008-10-30,11:57:23
39.926383,116.338675,0,355,39751.4982407407,2008-10-30,11:57:28
39.926411,116.338641,0,356,39751.4982986111,2008-10-30,11:57:33
39.926366,116.338659,0,357,39751.4983564815,2008-10-30,11:57:38
39.926337,116.338668,0,358,39751.4984143519,2008-10-30,11:57:43
39.92634,116.338573,0,358,39751.4984722222,2008-10-30,11:57:48
39.926368,116.338531,0,358,39751.4985300926,2008-10-30,11:57:53
39.926386,116.338523,0,358,39751.498587963,2008-10-30,11:57:58
39.92643,116.338436,0,359,39751.4986458333,2008-10-30,11:58:03
39.926465,116.33825,0,345,39751.4986805556,2008-10-30,11:58:06
39.926512,116.338134,0,340,39751.4987384259,2008-10-30,11:58:11
39.926527,116.338113,0,335,39751.4987962963,2008-10-30,11:58:16
39.926506,116.338133,0,335,39751.4988541667,2008-10-30,11:58:21
39.926441,116.338152,0,339,39751.498912037,2008-10-30,11:58:26
39.926382,116.338182,0,339,39751.4989699074,2008-10-30,11:58:31
39.926365,116.338191,0,332,39751.4990277778,2008-10-30,11:58:36
39.926335,116.338172,0,328,39751.4990856481,2008-10-30,11:58:41
39.926325,116.338172,0,327,39751.4991435185,2008-10-30,11:58:46
39.92632,116.338213,0,325,39751.4992013889,2008-10-30,11:58:51
39.926371,116.338237,0,326,39751.4992592593,2008-10-30,11:58:56
39.926368,116.338262,0,328,39751.4993171296,2008-10-30,11:59:01
39.926359,116.338278,0,331,39751.499375,2008-10-30,11:59:06
39.926361,116.338291,0,333,39751.4994328704,2008-10-30,11:59:11
39.926338,116.338272,0,335,39751.4994907407,2008-10-30,11:59:16
39.926338,116.338272,0,335,39751.499525463,2008-10-30,11:59:19
39.926344,116.338273,0,335,39751.4995486111,2008-10-30,11:59:21
39.926392,116.338281,0,336,39751.4996064815,2008-10-30,11:59:26
39.926411,116.338267,0,336,39751.4996643519,2008-10-30,11:59:31
39.926407,116.338257,0,336,39751.4997222222,2008-10-30,11:59:36
39.926418,116.338259,0,337,39751.4997800926,2008-10-30,11:59:41
39.9264,116.338284,0,337,39751.499837963,2008-10-30,11:59:46
39.926405,116.338307,0,337,39751.4998958333,2008-10-30,11:59:51
39.926377,116.337983,0,325,39751.506087963,2008-10-30,12:08:46
39.926345,116.337934,0,325,39751.5061458333,2008-10-30,12:08:51
39.926282,116.337836,0,324,39751.5062037037,2008-10-30,12:08:56
39.926243,116.337775,0,323,39751.5062615741,2008-10-30,12:09:01
39.926197,116.337722,0,326,39751.5063194444,2008-10-30,12:09:06
39.926181,116.337696,0,325,39751.5063773148,2008-10-30,12:09:11
39.926205,116.337696,0,323,39751.5064351852,2008-10-30,12:09:16
39.926228,116.337737,0,319,39751.5064930556,2008-10-30,12:09:21
39.926228,116.337737,0,319,39751.5065277778,2008-10-30,12:09:24
39.926229,116.337741,0,318,39751.5065509259,2008-10-30,12:09:26
39.926277,116.337817,0,316,39751.5066087963,2008-10-30,12:09:31
39.92632,116.337844,0,314,39751.5066666667,2008-10-30,12:09:36
39.926305,116.337884,0,312,39751.506724537,2008-10-30,12:09:41
39.926298,116.33791,0,312,39751.5067824074,2008-10-30,12:09:46
39.926324,116.337943,0,313,39751.5068402778,2008-10-30,12:09:51
39.926315,116.33792,0,315,39751.5068981481,2008-10-30,12:09:56
39.926346,116.337903,0,316,39751.5069560185,2008-10-30,12:10:01
39.926383,116.337939,0,313,39751.5070138889,2008-10-30,12:10:06
39.926465,116.337978,0,311,39751.5070717593,2008-10-30,12:10:11
39.926493,116.338088,0,310,39751.5071296296,2008-10-30,12:10:16
39.926531,116.33813,0,312,39751.5071875,2008-10-30,12:10:21
39.926507,116.338072,0,316,39751.5072453704,2008-10-30,12:10:26
39.926457,116.338067,0,318,39751.5073032407,2008-10-30,12:10:31
39.926409,116.338053,0,322,39751.5073611111,2008-10-30,12:10:36
39.926429,116.338073,0,329,39751.5074189815,2008-10-30,12:10:41
39.9264,116.338086,0,334,39751.5074768519,2008-10-30,12:10:46
39.926378,116.338089,0,334,39751.5075347222,2008-10-30,12:10:51
39.926411,116.338096,0,336,39751.5075925926,2008-10-30,12:10:56
39.926432,116.338141,0,333,39751.507650463,2008-10-30,12:11:01
39.92646,116.338152,0,333,39751.5077083333,2008-10-30,12:11:06
39.92646,116.338152,0,333,39751.5077430556,2008-10-30,12:11:09
39.926461,116.338145,0,335,39751.5077662037,2008-10-30,12:11:11
39.926441,116.338057,0,338,39751.5078240741,2008-10-30,12:11:16
39.926474,116.338046,0,339,39751.5078819444,2008-10-30,12:11:21
39.926488,116.338061,0,340,39751.5079398148,2008-10-30,12:11:26
39.926439,116.338075,0,340,39751.5079976852,2008-10-30,12:11:31
39.926433,116.33815,0,338,39751.5080555556,2008-10-30,12:11:36
39.926382,116.338238,0,340,39751.5081134259,2008-10-30,12:11:41
39.926397,116.338257,0,340,39751.5081712963,2008-10-30,12:11:46
39.926421,116.338263,0,341,39751.5082291667,2008-10-30,12:11:51
39.926427,116.338305,0,340,39751.508287037,2008-10-30,12:11:56
39.926441,116.338225,0,342,39751.5083449074,2008-10-30,12:12:01
39.926425,116.338257,0,345,39751.5084027778,2008-10-30,12:12:06
39.926447,116.338322,0,350,39751.5084606481,2008-10-30,12:12:11
39.926434,116.338355,0,350,39751.5085185185,2008-10-30,12:12:16
39.926464,116.338369,0,354,39751.5085763889,2008-10-30,12:12:21
39.926506,116.338407,0,352,39751.5086342593,2008-10-30,12:12:26
39.92653,116.338494,0,350,39751.5086921296,2008-10-30,12:12:31
39.92644,116.338474,0,357,39751.5087384259,2008-10-30,12:12:35
39.926353,116.338519,0,362,39751.5087962963,2008-10-30,12:12:40
39.926387,116.338528,0,369,39751.5088541667,2008-10-30,12:12:45
39.926373,116.338499,0,374,39751.508912037,2008-10-30,12:12:50
39.926388,116.338508,0,377,39751.5089699074,2008-10-30,12:12:55
39.926395,116.338527,0,378,39751.5090277778,2008-10-30,12:13:00
39.926413,116.338562,0,376,39751.5090856481,2008-10-30,12:13:05
39.926459,116.338524,0,377,39751.5091435185,2008-10-30,12:13:10
39.92645,116.338537,0,377,39751.5092013889,2008-10-30,12:13:15
39.926447,116.338538,0,377,39751.5092592593,2008-10-30,12:13:20
39.92645,116.338535,0,377,39751.5093171296,2008-10-30,12:13:25
39.926454,116.338533,0,376,39751.509375,2008-10-30,12:13:30
39.926454,116.338533,0,376,39751.5094097222,2008-10-30,12:13:33
39.926462,116.338527,0,376,39751.5094328704,2008-10-30,12:13:35
39.926492,116.33856,0,375,39751.5094907407,2008-10-30,12:13:40
39.926502,116.338601,0,373,39751.5095486111,2008-10-30,12:13:45
39.926502,116.338601,0,373,39751.5095833333,2008-10-30,12:13:48
39.926503,116.338601,0,372,39751.5096064815,2008-10-30,12:13:50
39.926493,116.338602,0,373,39751.5096643518,2008-10-30,12:13:55
39.926481,116.33858,0,374,39751.5097222222,2008-10-30,12:14:00
39.926481,116.33858,0,374,39751.5097569444,2008-10-30,12:14:03
39.926479,116.338582,0,374,39751.5097800926,2008-10-30,12:14:05
39.926459,116.33859,0,374,39751.509837963,2008-10-30,12:14:10
39.926413,116.338483,0,370,39751.5098842593,2008-10-30,12:14:14
39.92639,116.33841,0,367,39751.5099421296,2008-10-30,12:14:19
39.926379,116.338402,0,367,39751.51,2008-10-30,12:14:24
39.926447,116.338317,0,362,39751.5100578704,2008-10-30,12:14:29
39.926431,116.338266,0,356,39751.5101157407,2008-10-30,12:14:34
39.926434,116.338239,0,356,39751.5101736111,2008-10-30,12:14:39
39.926437,116.338234,0,356,39751.5102314815,2008-10-30,12:14:44
39.926437,116.338234,0,356,39751.5102662037,2008-10-30,12:14:47
39.926437,116.338233,0,356,39751.5102893518,2008-10-30,12:14:49
39.926442,116.338224,0,356,39751.5103472222,2008-10-30,12:14:54
39.926468,116.338202,0,354,39751.5104050926,2008-10-30,12:14:59
39.926514,116.338136,0,350,39751.510462963,2008-10-30,12:15:04
39.926517,116.338111,0,348,39751.5105208333,2008-10-30,12:15:09
39.926517,116.338111,0,348,39751.5105555556,2008-10-30,12:15:12
39.926513,116.338109,0,346,39751.5105787037,2008-10-30,12:15:14
39.926504,116.338116,0,345,39751.5106365741,2008-10-30,12:15:19
39.926482,116.33813,0,345,39751.5106944444,2008-10-30,12:15:24
39.926466,116.338139,0,345,39751.5107523148,2008-10-30,12:15:29
39.926465,116.33814,0,345,39751.5108101852,2008-10-30,12:15:34
39.926468,116.33814,0,345,39751.5108680556,2008-10-30,12:15:39
39.926476,116.338134,0,345,39751.5109259259,2008-10-30,12:15:44
39.926481,116.338132,0,345,39751.5109837963,2008-10-30,12:15:49
39.926481,116.338132,0,345,39751.5110185185,2008-10-30,12:15:52
39.926482,116.338133,0,345,39751.5110416667,2008-10-30,12:15:54
39.926416,116.338144,0,344,39751.511099537,2008-10-30,12:15:59
39.926346,116.338164,0,342,39751.5111574074,2008-10-30,12:16:04
39.926346,116.338164,0,342,39751.5111921296,2008-10-30,12:16:07
39.926349,116.338172,0,341,39751.5112152778,2008-10-30,12:16:09
39.926365,116.338169,0,341,39751.5112731481,2008-10-30,12:16:14
39.926376,116.33814,0,342,39751.5113310185,2008-10-30,12:16:19
39.926376,116.33814,0,342,39751.5113657407,2008-10-30,12:16:22
39.92638,116.338132,0,342,39751.5113888889,2008-10-30,12:16:24
39.926405,116.338132,0,339,39751.5114467593,2008-10-30,12:16:29
39.926424,116.338142,0,336,39751.5115046296,2008-10-30,12:16:34
39.926433,116.338135,0,336,39751.5115625,2008-10-30,12:16:39
39.926432,116.338137,0,336,39751.5116203704,2008-10-30,12:16:44
39.926424,116.338144,0,336,39751.5116782407,2008-10-30,12:16:49
39.926424,116.338144,0,336,39751.511712963,2008-10-30,12:16:52
39.926422,116.338144,0,336,39751.5117361111,2008-10-30,12:16:54
39.926426,116.338124,0,337,39751.5117939815,2008-10-30,12:16:59
39.926411,116.33809,0,336,39751.5118518519,2008-10-30,12:17:04
39.926418,116.338081,0,336,39751.5119097222,2008-10-30,12:17:09
39.926418,116.338081,0,336,39751.5119444444,2008-10-30,12:17:12
39.926423,116.338076,0,336,39751.5119675926,2008-10-30,12:17:14
39.926431,116.338045,0,336,39751.512025463,2008-10-30,12:17:19
39.926416,116.338024,0,336,39751.5120833333,2008-10-30,12:17:24
39.926416,116.338024,0,336,39751.5121180556,2008-10-30,12:17:27
39.926424,116.338019,0,336,39751.5121412037,2008-10-30,12:17:29
39.926455,116.337992,0,335,39751.5121990741,2008-10-30,12:17:34
39.926467,116.337952,0,335,39751.5122569444,2008-10-30,12:17:39
39.9265,116.33801,0,333,39751.5123148148,2008-10-30,12:17:44
39.926481,116.338022,0,333,39751.5123726852,2008-10-30,12:17:49
39.926457,116.338315,0,335,39751.5161921296,2008-10-30,12:23:19
39.926546,116.338371,0,335,39751.51625,2008-10-30,12:23:24
39.926569,116.338414,0,335,39751.5163078704,2008-10-30,12:23:29
39.926572,116.338415,0,335,39751.5163657407,2008-10-30,12:23:34
39.926572,116.338415,0,335,39751.516400463,2008-10-30,12:23:37
39.926572,116.338415,0,335,39751.5164236111,2008-10-30,12:23:39
39.926595,116.338404,0,334,39751.5164814815,2008-10-30,12:23:44
39.926621,116.338422,0,333,39751.5165393518,2008-10-30,12:23:49
39.926603,116.338372,0,332,39751.5165972222,2008-10-30,12:23:54
39.926582,116.338325,0,332,39751.5166550926,2008-10-30,12:23:59
39.926577,116.338256,0,331,39751.516712963,2008-10-30,12:24:04
39.926556,116.338155,0,331,39751.5167708333,2008-10-30,12:24:09
39.926504,116.33818,0,330,39751.5168287037,2008-10-30,12:24:14
39.92641,116.338148,0,331,39751.5168865741,2008-10-30,12:24:19
39.926408,116.33821,0,330,39751.5169444444,2008-10-30,12:24:24
39.926412,116.338181,0,327,39751.5170023148,2008-10-30,12:24:29
39.9264,116.338102,0,324,39751.5170601852,2008-10-30,12:24:34
39.926433,116.338051,0,319,39751.5171180556,2008-10-30,12:24:39
39.926438,116.337997,0,312,39751.5171759259,2008-10-30,12:24:44
39.926427,116.337954,0,305,39751.5172337963,2008-10-30,12:24:49
39.926415,116.337886,0,298,39751.5172916667,2008-10-30,12:24:54
39.926386,116.337796,0,292,39751.517349537,2008-10-30,12:24:59
39.926353,116.337716,0,285,39751.5174074074,2008-10-30,12:25:04
39.926317,116.337631,0,279,39751.5174652778,2008-10-30,12:25:09
39.926301,116.337562,0,272,39751.5175231481,2008-10-30,12:25:14
39.926347,116.337513,0,263,39751.5175810185,2008-10-30,12:25:19
39.926359,116.337493,0,254,39751.5176388889,2008-10-30,12:25:24
39.926323,116.33749,0,244,39751.5176967593,2008-10-30,12:25:29
39.926294,116.337481,0,234,39751.5177546296,2008-10-30,12:25:34
39.926264,116.337437,0,228,39751.5178125,2008-10-30,12:25:39
39.926229,116.337431,0,224,39751.5178703704,2008-10-30,12:25:44
39.926217,116.337445,0,223,39751.5179282407,2008-10-30,12:25:49
39.926215,116.337395,0,217,39751.5179861111,2008-10-30,12:25:54
39.926188,116.337354,0,209,39751.5180439815,2008-10-30,12:25:59
39.926196,116.337281,0,200,39751.5181018518,2008-10-30,12:26:04
39.926183,116.337221,0,192,39751.5181597222,2008-10-30,12:26:09
39.926164,116.337185,0,185,39751.5182175926,2008-10-30,12:26:14
39.926137,116.337181,0,179,39751.518275463,2008-10-30,12:26:19
39.926107,116.337158,0,173,39751.5183333333,2008-10-30,12:26:24
39.926064,116.33714,0,166,39751.5183912037,2008-10-30,12:26:29
39.92608,116.337119,0,159,39751.5184490741,2008-10-30,12:26:34
39.926134,116.337185,0,154,39751.5185069444,2008-10-30,12:26:39
39.926175,116.337241,0,150,39751.5185648148,2008-10-30,12:26:44
39.926168,116.337258,0,147,39751.5186226852,2008-10-30,12:26:49
39.92617,116.337258,0,145,39751.5186805556,2008-10-30,12:26:54
39.926166,116.337261,0,145,39751.5187384259,2008-10-30,12:26:59
39.926166,116.337262,0,145,39751.5187962963,2008-10-30,12:27:04
39.926168,116.337259,0,145,39751.5188541667,2008-10-30,12:27:09
39.926172,116.337254,0,145,39751.518912037,2008-10-30,12:27:14
39.926174,116.337252,0,145,39751.5189699074,2008-10-30,12:27:19
39.926171,116.337251,0,145,39751.5190277778,2008-10-30,12:27:24
39.926171,116.337251,0,145,39751.5190625,2008-10-30,12:27:27
39.926165,116.337258,0,144,39751.5190856481,2008-10-30,12:27:29
39.926157,116.337267,0,144,39751.5191435185,2008-10-30,12:27:34
39.926153,116.337272,0,144,39751.5192013889,2008-10-30,12:27:39
39.926153,116.337272,0,144,39751.5192361111,2008-10-30,12:27:42
39.926149,116.337279,0,144,39751.5192592593,2008-10-30,12:27:44
39.926139,116.337307,0,147,39751.5193171296,2008-10-30,12:27:49
39.926124,116.337346,0,153,39751.519375,2008-10-30,12:27:54
39.926099,116.337401,0,161,39751.5194328704,2008-10-30,12:27:59
39.926109,116.337415,0,162,39751.5194907407,2008-10-30,12:28:04
39.926115,116.337412,0,162,39751.5195486111,2008-10-30,12:28:09
39.926115,116.337412,0,162,39751.5195833333,2008-10-30,12:28:12
39.926117,116.337416,0,162,39751.5196064815,2008-10-30,12:28:14
39.926126,116.337413,0,162,39751.5196643519,2008-10-30,12:28:19
39.926172,116.337517,0,165,39751.5197222222,2008-10-30,12:28:24
39.926164,116.337572,0,168,39751.5197800926,2008-10-30,12:28:29
39.926178,116.33759,0,171,39751.519837963,2008-10-30,12:28:34
39.926192,116.337602,0,174,39751.5198958333,2008-10-30,12:28:39
39.926191,116.337601,0,174,39751.5199537037,2008-10-30,12:28:44
39.926195,116.337594,0,174,39751.5200115741,2008-10-30,12:28:49
39.9262,116.337589,0,174,39751.5200694444,2008-10-30,12:28:54
39.926199,116.337589,0,174,39751.5201273148,2008-10-30,12:28:59
39.926198,116.337588,0,174,39751.5201851852,2008-10-30,12:29:04
39.9262,116.337581,0,174,39751.5202430556,2008-10-30,12:29:09
39.926199,116.337578,0,174,39751.5203009259,2008-10-30,12:29:14
39.926204,116.337572,0,174,39751.5203587963,2008-10-30,12:29:19
39.926214,116.337284,0,192,39751.5225347222,2008-10-30,12:32:27
39.926165,116.337192,0,193,39751.5225925926,2008-10-30,12:32:32
39.926147,116.337145,0,193,39751.522650463,2008-10-30,12:32:37
39.92617,116.337114,0,194,39751.5227083333,2008-10-30,12:32:42
39.926232,116.337161,0,193,39751.5227662037,2008-10-30,12:32:47
39.926244,116.337163,0,193,39751.5228240741,2008-10-30,12:32:52
39.926239,116.337174,0,192,39751.5228819444,2008-10-30,12:32:57
39.926204,116.337149,0,191,39751.5229398148,2008-10-30,12:33:02
39.926211,116.337104,0,191,39751.5229976852,2008-10-30,12:33:07
39.926246,116.33714,0,191,39751.5230555556,2008-10-30,12:33:12
39.926277,116.337222,0,191,39751.5231134259,2008-10-30,12:33:17
39.926285,116.337249,0,191,39751.5231712963,2008-10-30,12:33:22
39.926285,116.337249,0,191,39751.5232060185,2008-10-30,12:33:25
39.926282,116.337252,0,191,39751.5232291667,2008-10-30,12:33:27
39.926244,116.337252,0,191,39751.523287037,2008-10-30,12:33:32
39.926201,116.337265,0,192,39751.5233449074,2008-10-30,12:33:37
39.926187,116.337274,0,193,39751.5234027778,2008-10-30,12:33:42
39.926182,116.337279,0,193,39751.5234606481,2008-10-30,12:33:47
39.926174,116.337284,0,193,39751.5235185185,2008-10-30,12:33:52
39.926174,116.337284,0,193,39751.5235532407,2008-10-30,12:33:55
39.926173,116.337283,0,193,39751.5235763889,2008-10-30,12:33:57
39.926172,116.337269,0,192,39751.5236342593,2008-10-30,12:34:02
39.926184,116.337277,0,193,39751.5236921296,2008-10-30,12:34:07
39.926187,116.337273,0,193,39751.52375,2008-10-30,12:34:12
39.926186,116.337274,0,193,39751.5238078704,2008-10-30,12:34:17
39.926187,116.337273,0,194,39751.5238657407,2008-10-30,12:34:22
39.926187,116.337273,0,194,39751.5239236111,2008-10-30,12:34:27
39.926189,116.337272,0,194,39751.5239814815,2008-10-30,12:34:32
39.926181,116.337278,0,194,39751.5240393518,2008-10-30,12:34:37
39.926181,116.337278,0,194,39751.5240740741,2008-10-30,12:34:40
39.926184,116.337286,0,194,39751.5240972222,2008-10-30,12:34:42
39.926215,116.337287,0,194,39751.5241550926,2008-10-30,12:34:47
39.926215,116.337287,0,194,39751.5241898148,2008-10-30,12:34:50
39.92622,116.337281,0,194,39751.524212963,2008-10-30,12:34:52
39.926222,116.337301,0,194,39751.5242708333,2008-10-30,12:34:57
39.926209,116.337277,0,193,39751.5243287037,2008-10-30,12:35:02
39.926202,116.337254,0,193,39751.5243865741,2008-10-30,12:35:07
39.926187,116.337263,0,193,39751.5244444444,2008-10-30,12:35:12
39.926179,116.337266,0,193,39751.5245023148,2008-10-30,12:35:17
39.926178,116.337268,0,193,39751.5245601852,2008-10-30,12:35:22
39.926178,116.337268,0,193,39751.5245949074,2008-10-30,12:35:25
39.926174,116.337275,0,193,39751.5246180556,2008-10-30,12:35:27
39.926171,116.337339,0,193,39751.5246759259,2008-10-30,12:35:32
39.926146,116.337375,0,193,39751.5247337963,2008-10-30,12:35:37
39.926286,116.337097,0,213,39751.5325810185,2008-10-30,12:46:55
39.926334,116.337016,0,212,39751.5326388889,2008-10-30,12:47:00
39.9263,116.336962,0,210,39751.5326967593,2008-10-30,12:47:05
39.92625,116.336986,0,210,39751.5327546296,2008-10-30,12:47:10
39.926241,116.337019,0,206,39751.5328125,2008-10-30,12:47:15
39.926234,116.336994,0,203,39751.5328703704,2008-10-30,12:47:20
39.926217,116.336986,0,201,39751.5329282407,2008-10-30,12:47:25
39.926217,116.336986,0,201,39751.532962963,2008-10-30,12:47:28
39.926214,116.336988,0,202,39751.5329861111,2008-10-30,12:47:30
39.926194,116.336958,0,198,39751.5330439815,2008-10-30,12:47:35
39.926194,116.336958,0,198,39751.5330787037,2008-10-30,12:47:38
39.926188,116.336954,0,199,39751.5331018518,2008-10-30,12:47:40
39.926191,116.336971,0,198,39751.5331597222,2008-10-30,12:47:45
39.926191,116.336971,0,198,39751.5331944444,2008-10-30,12:47:48
39.92619,116.336979,0,199,39751.5332175926,2008-10-30,12:47:50
39.926199,116.336973,0,199,39751.533275463,2008-10-30,12:47:55
39.926199,116.336973,0,199,39751.5333101852,2008-10-30,12:47:58
39.926196,116.336978,0,199,39751.5333333333,2008-10-30,12:48:00
39.926206,116.337026,0,200,39751.5333912037,2008-10-30,12:48:05
39.926207,116.337043,0,200,39751.5334490741,2008-10-30,12:48:10
39.926196,116.337125,0,198,39751.5335069444,2008-10-30,12:48:15
39.926196,116.337125,0,198,39751.5335416667,2008-10-30,12:48:18
39.926192,116.337131,0,198,39751.5335648148,2008-10-30,12:48:20
39.926184,116.33714,0,199,39751.5336226852,2008-10-30,12:48:25
39.926186,116.337138,0,199,39751.5336805556,2008-10-30,12:48:30
39.926181,116.337143,0,199,39751.5337384259,2008-10-30,12:48:35
39.926179,116.337148,0,199,39751.5337962963,2008-10-30,12:48:40
39.926179,116.337148,0,199,39751.5338310185,2008-10-30,12:48:43
39.926173,116.337155,0,199,39751.5338541667,2008-10-30,12:48:45
39.926169,116.337207,0,197,39751.533912037,2008-10-30,12:48:50
39.926178,116.337291,0,198,39751.5339699074,2008-10-30,12:48:55
39.926187,116.337376,0,199,39751.5340277778,2008-10-30,12:49:00
39.926175,116.337406,0,200,39751.5340856481,2008-10-30,12:49:05
39.926199,116.33742,0,201,39751.5341435185,2008-10-30,12:49:10
39.926207,116.337403,0,205,39751.5342013889,2008-10-30,12:49:15
39.926184,116.337385,0,205,39751.5342592593,2008-10-30,12:49:20
39.926186,116.337348,0,207,39751.5343171296,2008-10-30,12:49:25
39.926171,116.337297,0,207,39751.534375,2008-10-30,12:49:30
39.926177,116.337284,0,210,39751.5344328704,2008-10-30,12:49:35
39.92618,116.337282,0,210,39751.5344907407,2008-10-30,12:49:40
39.926181,116.33728,0,210,39751.5345486111,2008-10-30,12:49:45
39.926181,116.337281,0,210,39751.5346064815,2008-10-30,12:49:50
39.926179,116.337282,0,210,39751.5346643519,2008-10-30,12:49:55
39.926179,116.337281,0,210,39751.5347222222,2008-10-30,12:50:00
39.926178,116.337282,0,211,39751.5347800926,2008-10-30,12:50:05
39.926178,116.337282,0,211,39751.5348148148,2008-10-30,12:50:08
39.926182,116.337279,0,211,39751.534837963,2008-10-30,12:50:10
39.92619,116.337269,0,211,39751.5348958333,2008-10-30,12:50:15
39.926189,116.337279,0,211,39751.5349537037,2008-10-30,12:50:20
39.9262,116.337334,0,212,39751.5350115741,2008-10-30,12:50:25
39.926214,116.337398,0,214,39751.5350694444,2008-10-30,12:50:30
39.926214,116.337402,0,214,39751.5351273148,2008-10-30,12:50:35
39.926213,116.337405,0,214,39751.5351851852,2008-10-30,12:50:40
39.926213,116.337405,0,214,39751.5352199074,2008-10-30,12:50:43
39.926208,116.337413,0,215,39751.5352430556,2008-10-30,12:50:45
39.926191,116.337543,0,215,39751.5352893519,2008-10-30,12:50:49
39.926194,116.337634,0,215,39751.5353472222,2008-10-30,12:50:54
39.926208,116.337658,0,216,39751.5354050926,2008-10-30,12:50:59
39.926203,116.33764,0,217,39751.535462963,2008-10-30,12:51:04
39.926218,116.33761,0,218,39751.5355208333,2008-10-30,12:51:09
39.926224,116.337514,0,217,39751.5355787037,2008-10-30,12:51:14
39.92623,116.337462,0,218,39751.5356365741,2008-10-30,12:51:19
39.926226,116.337419,0,218,39751.5356944444,2008-10-30,12:51:24
39.92622,116.337354,0,217,39751.5357523148,2008-10-30,12:51:29
39.926229,116.337298,0,217,39751.5358101852,2008-10-30,12:51:34
39.926252,116.337236,0,218,39751.5358680556,2008-10-30,12:51:39
39.926233,116.337155,0,218,39751.5359259259,2008-10-30,12:51:44
39.926243,116.337077,0,218,39751.5359837963,2008-10-30,12:51:49
39.926253,116.337119,0,219,39751.5360416667,2008-10-30,12:51:54
39.926267,116.337141,0,218,39751.536099537,2008-10-30,12:51:59
39.926285,116.337126,0,218,39751.5361574074,2008-10-30,12:52:04
39.926278,116.337134,0,218,39751.5362152778,2008-10-30,12:52:09
39.926283,116.337141,0,217,39751.5362731481,2008-10-30,12:52:14
39.92628,116.337145,0,217,39751.5363310185,2008-10-30,12:52:19
39.92628,116.337145,0,217,39751.5363657407,2008-10-30,12:52:22
39.926275,116.337152,0,217,39751.5363888889,2008-10-30,12:52:24
39.926266,116.337165,0,217,39751.5364467593,2008-10-30,12:52:29
39.926288,116.337291,0,216,39751.5364930556,2008-10-30,12:52:33
39.926322,116.337363,0,215,39751.5365509259,2008-10-30,12:52:38
39.926338,116.337435,0,215,39751.5366087963,2008-10-30,12:52:43
39.926331,116.337483,0,215,39751.5366666667,2008-10-30,12:52:48
39.926291,116.337527,0,214,39751.536724537,2008-10-30,12:52:53
39.926214,116.337571,0,212,39751.5367824074,2008-10-30,12:52:58
39.926189,116.337554,0,213,39751.5368402778,2008-10-30,12:53:03
39.926193,116.337531,0,213,39751.5368981481,2008-10-30,12:53:08
39.926198,116.337527,0,214,39751.5369560185,2008-10-30,12:53:13
39.926198,116.337527,0,214,39751.5369907407,2008-10-30,12:53:16
39.926197,116.337525,0,214,39751.5370138889,2008-10-30,12:53:18
39.926204,116.337426,0,216,39751.5370717593,2008-10-30,12:53:23
39.926231,116.337419,0,219,39751.5371296296,2008-10-30,12:53:28
39.926231,116.337419,0,219,39751.5371643519,2008-10-30,12:53:31
39.92623,116.337424,0,220,39751.5371875,2008-10-30,12:53:33
39.926267,116.337531,0,219,39751.5372453704,2008-10-30,12:53:38
39.926273,116.337541,0,218,39751.5373032407,2008-10-30,12:53:43
39.926274,116.337542,0,218,39751.5373611111,2008-10-30,12:53:48
39.926275,116.337542,0,218,39751.5374189815,2008-10-30,12:53:53
39.92627,116.337548,0,218,39751.5374768519,2008-10-30,12:53:58
39.926263,116.337554,0,218,39751.5375347222,2008-10-30,12:54:03
39.926261,116.337555,0,218,39751.5375925926,2008-10-30,12:54:08
39.926263,116.337549,0,218,39751.537650463,2008-10-30,12:54:13
39.926263,116.337549,0,218,39751.5376851852,2008-10-30,12:54:16
39.926265,116.337542,0,218,39751.5377083333,2008-10-30,12:54:18
39.926236,116.33747,0,218,39751.5377662037,2008-10-30,12:54:23
39.926187,116.337352,0,219,39751.5378240741,2008-10-30,12:54:28
39.926182,116.337252,0,222,39751.5378819444,2008-10-30,12:54:33
39.926206,116.337231,0,223,39751.5379398148,2008-10-30,12:54:38
39.926187,116.337238,0,224,39751.5379976852,2008-10-30,12:54:43
39.926187,116.337238,0,224,39751.5380324074,2008-10-30,12:54:46
39.926191,116.337234,0,224,39751.5380555556,2008-10-30,12:54:48
39.926202,116.33722,0,224,39751.5381134259,2008-10-30,12:54:53
39.926198,116.33727,0,224,39751.5381712963,2008-10-30,12:54:58
39.926203,116.337265,0,224,39751.5382291667,2008-10-30,12:55:03
39.926203,116.337265,0,224,39751.5382638889,2008-10-30,12:55:06
39.926207,116.337264,0,224,39751.538287037,2008-10-30,12:55:08
39.926209,116.337308,0,224,39751.5383449074,2008-10-30,12:55:13
39.926245,116.337391,0,225,39751.5384027778,2008-10-30,12:55:18
39.926248,116.337529,0,226,39751.5384606481,2008-10-30,12:55:23
39.926246,116.337586,0,225,39751.5385185185,2008-10-30,12:55:28
39.926253,116.337594,0,225,39751.5385763889,2008-10-30,12:55:33
39.926252,116.337597,0,225,39751.5386342593,2008-10-30,12:55:38
39.926253,116.337595,0,225,39751.5386921296,2008-10-30,12:55:43
39.926253,116.337595,0,225,39751.5387268519,2008-10-30,12:55:46
39.926248,116.337596,0,225,39751.53875,2008-10-30,12:55:48
39.926222,116.337478,0,225,39751.5388078704,2008-10-30,12:55:53
39.92621,116.337428,0,226,39751.5388657407,2008-10-30,12:55:58
39.926211,116.337311,0,226,39751.538912037,2008-10-30,12:56:02
39.926193,116.337239,0,227,39751.5389699074,2008-10-30,12:56:07
39.926193,116.337214,0,225,39751.5390277778,2008-10-30,12:56:12
39.926193,116.337168,0,224,39751.5390856481,2008-10-30,12:56:17
39.926193,116.337168,0,224,39751.5391203704,2008-10-30,12:56:20
39.92619,116.337174,0,224,39751.5391435185,2008-10-30,12:56:22
39.926203,116.337218,0,222,39751.5392013889,2008-10-30,12:56:27
39.926225,116.337269,0,221,39751.5392592593,2008-10-30,12:56:32
39.926225,116.337269,0,221,39751.5392939815,2008-10-30,12:56:35
39.926223,116.337275,0,220,39751.5393171296,2008-10-30,12:56:37
39.926206,116.337327,0,220,39751.539375,2008-10-30,12:56:42
39.926185,116.337358,0,219,39751.5394328704,2008-10-30,12:56:47
39.926178,116.337367,0,219,39751.5394907407,2008-10-30,12:56:52
39.926171,116.337406,0,218,39751.5395486111,2008-10-30,12:56:57
39.926193,116.33745,0,217,39751.5396064815,2008-10-30,12:57:02
39.926218,116.337467,0,216,39751.5396643518,2008-10-30,12:57:07
39.92623,116.337468,0,216,39751.5397222222,2008-10-30,12:57:12
39.926242,116.33744,0,216,39751.5397800926,2008-10-30,12:57:17
39.926259,116.337458,0,216,39751.539837963,2008-10-30,12:57:22
39.926266,116.33745,0,216,39751.5398958333,2008-10-30,12:57:27
39.92627,116.337443,0,216,39751.5399537037,2008-10-30,12:57:32
39.92627,116.337443,0,216,39751.5399884259,2008-10-30,12:57:35
39.926274,116.337436,0,216,39751.5400115741,2008-10-30,12:57:37
39.926293,116.337345,0,217,39751.5400694444,2008-10-30,12:57:42
39.926279,116.337239,0,217,39751.5401273148,2008-10-30,12:57:47
39.926219,116.337195,0,216,39751.5401851852,2008-10-30,12:57:52
39.926207,116.337221,0,216,39751.5402430556,2008-10-30,12:57:57
39.926207,116.337221,0,216,39751.5402777778,2008-10-30,12:58:00
39.926213,116.337217,0,216,39751.5403009259,2008-10-30,12:58:02
39.926226,116.337235,0,217,39751.5403587963,2008-10-30,12:58:07
39.926221,116.337268,0,213,39751.5404166667,2008-10-30,12:58:12
39.926219,116.337272,0,213,39751.540474537,2008-10-30,12:58:17
39.926185,116.337578,0,209,39751.5493518518,2008-10-30,13:11:04
39.926203,116.337693,0,207,39751.5494097222,2008-10-30,13:11:09
39.926177,116.337684,0,205,39751.5494675926,2008-10-30,13:11:14
39.92617,116.337669,0,204,39751.549525463,2008-10-30,13:11:19
39.926175,116.337645,0,206,39751.5495833333,2008-10-30,13:11:24
39.926174,116.337596,0,207,39751.5496412037,2008-10-30,13:11:29
39.92618,116.337547,0,207,39751.5496990741,2008-10-30,13:11:34
39.926166,116.337527,0,206,39751.5497569444,2008-10-30,13:11:39
39.926166,116.337527,0,206,39751.5497916667,2008-10-30,13:11:42
39.926169,116.337521,0,205,39751.5498148148,2008-10-30,13:11:44
39.926175,116.337455,0,207,39751.5498726852,2008-10-30,13:11:49
39.926183,116.337456,0,207,39751.5499305556,2008-10-30,13:11:54
39.926183,116.337456,0,207,39751.5499652778,2008-10-30,13:11:57
39.926181,116.337457,0,208,39751.5499884259,2008-10-30,13:11:59
39.926174,116.337437,0,207,39751.5500462963,2008-10-30,13:12:04
39.92616,116.337426,0,205,39751.5501041667,2008-10-30,13:12:09
39.92616,116.337426,0,205,39751.5501388889,2008-10-30,13:12:12
39.926162,116.337428,0,206,39751.550162037,2008-10-30,13:12:14
39.926165,116.337378,0,207,39751.5502199074,2008-10-30,13:12:19
39.92617,116.337372,0,207,39751.5502777778,2008-10-30,13:12:24
39.92617,116.337372,0,207,39751.5503125,2008-10-30,13:12:27
39.926176,116.337366,0,207,39751.5503356481,2008-10-30,13:12:29
39.926163,116.337384,0,207,39751.5503935185,2008-10-30,13:12:34
39.92614,116.337433,0,207,39751.5504513889,2008-10-30,13:12:39
39.926121,116.337424,0,207,39751.5505092593,2008-10-30,13:12:44
39.926123,116.337386,0,209,39751.5505671296,2008-10-30,13:12:49
39.926123,116.337342,0,209,39751.550625,2008-10-30,13:12:54
39.92614,116.337333,0,207,39751.5506828704,2008-10-30,13:12:59
39.926163,116.337341,0,206,39751.5507407407,2008-10-30,13:13:04
39.92615,116.337375,0,205,39751.5507986111,2008-10-30,13:13:09
39.926135,116.337368,0,205,39751.5508564815,2008-10-30,13:13:14
39.926164,116.337356,0,207,39751.5509143519,2008-10-30,13:13:19
39.926147,116.337273,0,207,39751.5509722222,2008-10-30,13:13:24
39.926152,116.337224,0,206,39751.5510300926,2008-10-30,13:13:29
39.926182,116.337173,0,205,39751.551087963,2008-10-30,13:13:34
39.926178,116.337108,0,204,39751.5511458333,2008-10-30,13:13:39
39.926195,116.337099,0,201,39751.5512037037,2008-10-30,13:13:44
39.926185,116.337108,0,201,39751.5512615741,2008-10-30,13:13:49
39.926199,116.337126,0,201,39751.5513194444,2008-10-30,13:13:54
39.926204,116.337127,0,201,39751.5513773148,2008-10-30,13:13:59
39.926204,116.337127,0,201,39751.551412037,2008-10-30,13:14:02
39.926207,116.337128,0,201,39751.5514351852,2008-10-30,13:14:04
39.926193,116.337184,0,201,39751.5514930556,2008-10-30,13:14:09
39.926182,116.3373,0,204,39751.5515509259,2008-10-30,13:14:14
39.926173,116.337326,0,205,39751.5516087963,2008-10-30,13:14:19
39.926153,116.337298,0,205,39751.5516666667,2008-10-30,13:14:24
39.92614,116.337311,0,202,39751.551724537,2008-10-30,13:14:29
39.926155,116.337323,0,199,39751.5517824074,2008-10-30,13:14:34
39.926141,116.337279,0,199,39751.5518402778,2008-10-30,13:14:39
39.926141,116.337279,0,199,39751.551875,2008-10-30,13:14:42
39.926137,116.337283,0,199,39751.5518981481,2008-10-30,13:14:44
39.926134,116.337306,0,197,39751.5519560185,2008-10-30,13:14:49
39.926134,116.337323,0,194,39751.5520138889,2008-10-30,13:14:54
39.926134,116.337323,0,194,39751.5520486111,2008-10-30,13:14:57
39.926126,116.337315,0,192,39751.5520717593,2008-10-30,13:14:59
39.926115,116.337307,0,193,39751.5521296296,2008-10-30,13:15:04
39.926103,116.337277,0,191,39751.5521875,2008-10-30,13:15:09
39.926103,116.337277,0,191,39751.5522222222,2008-10-30,13:15:12
39.926103,116.337279,0,191,39751.5522453704,2008-10-30,13:15:14
39.926114,116.337287,0,192,39751.5523032407,2008-10-30,13:15:19
39.926153,116.337278,0,192,39751.5523611111,2008-10-30,13:15:24
39.926179,116.337254,0,194,39751.5524189815,2008-10-30,13:15:29
39.926157,116.337267,0,195,39751.5524768519,2008-10-30,13:15:34
39.92616,116.337265,0,195,39751.5525347222,2008-10-30,13:15:39
39.926159,116.337265,0,195,39751.5525925926,2008-10-30,13:15:44
39.926161,116.337267,0,195,39751.552650463,2008-10-30,13:15:49
39.926161,116.337267,0,195,39751.5526851852,2008-10-30,13:15:52
39.926154,116.337273,0,196,39751.5527083333,2008-10-30,13:15:54
39.926184,116.337228,0,198,39751.5527662037,2008-10-30,13:15:59
39.926202,116.337176,0,198,39751.5528240741,2008-10-30,13:16:04
39.926198,116.337158,0,197,39751.5528819444,2008-10-30,13:16:09
39.926219,116.337151,0,197,39751.5529398148,2008-10-30,13:16:14
39.926231,116.337143,0,195,39751.5529976852,2008-10-30,13:16:19
39.926259,116.337101,0,193,39751.5530555556,2008-10-30,13:16:24
39.926273,116.337088,0,192,39751.5531134259,2008-10-30,13:16:29
39.92628,116.337136,0,191,39751.5531712963,2008-10-30,13:16:34
39.926297,116.337179,0,189,39751.5532291667,2008-10-30,13:16:39
39.926297,116.33718,0,189,39751.553287037,2008-10-30,13:16:44
39.926297,116.33718,0,189,39751.5533217593,2008-10-30,13:16:47
39.926292,116.337187,0,189,39751.5533449074,2008-10-30,13:16:49
39.92627,116.337235,0,190,39751.5534027778,2008-10-30,13:16:54
39.926264,116.337237,0,191,39751.5534606481,2008-10-30,13:16:59
39.926264,116.337237,0,191,39751.5534953704,2008-10-30,13:17:02
39.926257,116.337241,0,191,39751.5535185185,2008-10-30,13:17:04
39.926246,116.337263,0,191,39751.5535763889,2008-10-30,13:17:09
39.926233,116.337249,0,190,39751.5536342593,2008-10-30,13:17:14
39.926257,116.337204,0,188,39751.5536921296,2008-10-30,13:17:19
39.92624,116.337217,0,186,39751.55375,2008-10-30,13:17:24
39.92624,116.337217,0,186,39751.5537847222,2008-10-30,13:17:27
39.926242,116.337222,0,184,39751.5538078704,2008-10-30,13:17:29
39.926247,116.337342,0,184,39751.5538541667,2008-10-30,13:17:33
39.926234,116.337405,0,185,39751.553912037,2008-10-30,13:17:38
39.926259,116.337423,0,185,39751.5539699074,2008-10-30,13:17:43
39.926266,116.337501,0,187,39751.5540277778,2008-10-30,13:17:48
39.92626,116.337538,0,188,39751.5540856481,2008-10-30,13:17:53
39.926258,116.337584,0,187,39751.5541435185,2008-10-30,13:17:58
39.926243,116.337451,0,187,39751.5541666667,2008-10-30,13:18:00
39.926227,116.33741,0,188,39751.554224537,2008-10-30,13:18:05
39.926235,116.3374,0,188,39751.5542824074,2008-10-30,13:18:10
39.926253,116.337373,0,188,39751.5543402778,2008-10-30,13:18:15
39.926255,116.337369,0,189,39751.5543981481,2008-10-30,13:18:20
39.926261,116.337363,0,189,39751.5544560185,2008-10-30,13:18:25
39.926262,116.337361,0,189,39751.5545138889,2008-10-30,13:18:30
39.926268,116.337356,0,188,39751.5545717593,2008-10-30,13:18:35
39.926268,116.337355,0,188,39751.5546296296,2008-10-30,13:18:40
39.926268,116.337355,0,188,39751.5546643519,2008-10-30,13:18:43
39.926266,116.337354,0,188,39751.5546875,2008-10-30,13:18:45
39.926241,116.337302,0,189,39751.5547453704,2008-10-30,13:18:50
39.926211,116.337164,0,190,39751.5547916667,2008-10-30,13:18:54
39.926181,116.337207,0,190,39751.554849537,2008-10-30,13:18:59
39.926186,116.337281,0,190,39751.5549074074,2008-10-30,13:19:04
39.926192,116.337275,0,189,39751.5549652778,2008-10-30,13:19:09
39.926192,116.337275,0,189,39751.555,2008-10-30,13:19:12
39.92619,116.33728,0,189,39751.5550231481,2008-10-30,13:19:14
39.926191,116.337314,0,190,39751.5550810185,2008-10-30,13:19:19
39.926206,116.337429,0,191,39751.5551388889,2008-10-30,13:19:24
39.926201,116.337443,0,189,39751.5551967593,2008-10-30,13:19:29
39.926194,116.337428,0,185,39751.5552546296,2008-10-30,13:19:34
39.926206,116.337402,0,184,39751.5553125,2008-10-30,13:19:39
39.926196,116.337313,0,180,39751.5553703704,2008-10-30,13:19:44
39.926181,116.337201,0,176,39751.5554282407,2008-10-30,13:19:49
39.926162,116.337149,0,171,39751.5554861111,2008-10-30,13:19:54
39.926147,116.337101,0,169,39751.5555439815,2008-10-30,13:19:59
39.926121,116.33708,0,166,39751.5556018518,2008-10-30,13:20:04
39.926121,116.33708,0,166,39751.5556365741,2008-10-30,13:20:07
39.926119,116.337074,0,162,39751.5556597222,2008-10-30,13:20:09
39.926123,116.337109,0,155,39751.5557175926,2008-10-30,13:20:14
39.926123,116.337106,0,154,39751.555775463,2008-10-30,13:20:19
39.926123,116.337106,0,154,39751.5558101852,2008-10-30,13:20:22
39.926128,116.337104,0,153,39751.5558333333,2008-10-30,13:20:24
39.92615,116.337077,0,155,39751.5558912037,2008-10-30,13:20:29
39.926148,116.337135,0,156,39751.5559490741,2008-10-30,13:20:34
39.92615,116.337208,0,159,39751.5560069444,2008-10-30,13:20:39
39.926174,116.337226,0,162,39751.5560648148,2008-10-30,13:20:44
39.926162,116.337255,0,166,39751.5561226852,2008-10-30,13:20:49
39.926203,116.337324,0,167,39751.5561805556,2008-10-30,13:20:54
39.926196,116.337298,0,169,39751.5562384259,2008-10-30,13:20:59
39.926199,116.337343,0,172,39751.5562962963,2008-10-30,13:21:04
39.926199,116.337287,0,173,39751.5563541667,2008-10-30,13:21:09
39.926203,116.337317,0,173,39751.556412037,2008-10-30,13:21:14
39.926215,116.3374,0,171,39751.5564699074,2008-10-30,13:21:19
39.92621,116.337446,0,173,39751.5565277778,2008-10-30,13:21:24
39.926205,116.337471,0,175,39751.5565856481,2008-10-30,13:21:29
39.926183,116.33746,0,177,39751.5566435185,2008-10-30,13:21:34
39.926183,116.33746,0,177,39751.5566782407,2008-10-30,13:21:37
39.926183,116.33746,0,179,39751.5567013889,2008-10-30,13:21:39
39.926167,116.337536,0,181,39751.5567592593,2008-10-30,13:21:44
39.926129,116.337587,0,183,39751.5568171296,2008-10-30,13:21:49
39.926136,116.337603,0,184,39751.556875,2008-10-30,13:21:54
39.926129,116.337656,0,185,39751.5569328704,2008-10-30,13:21:59
39.926148,116.337647,0,186,39751.5569907407,2008-10-30,13:22:04
39.926143,116.337674,0,188,39751.5570486111,2008-10-30,13:22:09
39.926151,116.33762,0,190,39751.5571064815,2008-10-30,13:22:14
39.926141,116.337624,0,190,39751.5571643518,2008-10-30,13:22:19
39.926141,116.337624,0,190,39751.5571990741,2008-10-30,13:22:22
39.926135,116.33763,0,190,39751.5572222222,2008-10-30,13:22:24
39.926125,116.337546,0,190,39751.5572800926,2008-10-30,13:22:29
39.926154,116.337427,0,189,39751.557337963,2008-10-30,13:22:34
39.926214,116.337476,0,188,39751.5573958333,2008-10-30,13:22:39
39.92624,116.337504,0,186,39751.5574537037,2008-10-30,13:22:44
39.926243,116.337478,0,186,39751.5575115741,2008-10-30,13:22:49
39.926254,116.337419,0,185,39751.5575694444,2008-10-30,13:22:54
39.926257,116.337407,0,185,39751.5576273148,2008-10-30,13:22:59
39.926217,116.33741,0,186,39751.5576851852,2008-10-30,13:23:04
39.926217,116.33741,0,186,39751.5577199074,2008-10-30,13:23:07
39.926223,116.337402,0,186,39751.5577430556,2008-10-30,13:23:09
39.926174,116.337417,0,187,39751.5578009259,2008-10-30,13:23:14
39.926171,116.337419,0,187,39751.5578587963,2008-10-30,13:23:19
39.926171,116.337419,0,187,39751.5578935185,2008-10-30,13:23:22
39.926175,116.337411,0,187,39751.5579166667,2008-10-30,13:23:24
39.926177,116.337423,0,190,39751.557974537,2008-10-30,13:23:29
39.926179,116.337422,0,190,39751.5580324074,2008-10-30,13:23:34
39.926179,116.337422,0,190,39751.5580671296,2008-10-30,13:23:37
39.926179,116.337425,0,190,39751.5580902778,2008-10-30,13:23:39
39.926215,116.33745,0,190,39751.5581481481,2008-10-30,13:23:44
39.926241,116.337414,0,190,39751.5582060185,2008-10-30,13:23:49
39.926248,116.337391,0,191,39751.5582638889,2008-10-30,13:23:54
39.926238,116.337396,0,191,39751.5583217593,2008-10-30,13:23:59
39.926239,116.337395,0,191,39751.5583796296,2008-10-30,13:24:04
39.926061,116.337201,0,170,39751.5612384259,2008-10-30,13:28:11
39.926018,116.337114,0,167,39751.5612962963,2008-10-30,13:28:16
39.926048,116.337058,0,168,39751.5613541667,2008-10-30,13:28:21
39.926098,116.336968,0,164,39751.561412037,2008-10-30,13:28:26
39.926123,116.337032,0,165,39751.5614699074,2008-10-30,13:28:31
39.92614,116.337076,0,162,39751.5615277778,2008-10-30,13:28:36
39.926164,116.337158,0,157,39751.5615856481,2008-10-30,13:28:41
39.926191,116.337247,0,152,39751.5616435185,2008-10-30,13:28:46
39.926175,116.337293,0,151,39751.5617013889,2008-10-30,13:28:51
39.926166,116.337291,0,150,39751.5617592593,2008-10-30,13:28:56
39.926153,116.337256,0,148,39751.5618171296,2008-10-30,13:29:01
39.926147,116.337257,0,150,39751.561875,2008-10-30,13:29:06
39.92614,116.337264,0,150,39751.5619328704,2008-10-30,13:29:11
39.926134,116.33727,0,150,39751.5619907407,2008-10-30,13:29:16
39.926129,116.337275,0,150,39751.5620486111,2008-10-30,13:29:21
39.926128,116.337277,0,150,39751.5621064815,2008-10-30,13:29:26
39.926128,116.337277,0,150,39751.5621412037,2008-10-30,13:29:29
39.926133,116.33727,0,150,39751.5621643519,2008-10-30,13:29:31
39.926144,116.337235,0,151,39751.5622222222,2008-10-30,13:29:36
39.92615,116.337211,0,149,39751.5622800926,2008-10-30,13:29:41
39.926143,116.337179,0,151,39751.562337963,2008-10-30,13:29:46
39.926148,116.33717,0,154,39751.5623958333,2008-10-30,13:29:51
39.926145,116.337159,0,157,39751.5624537037,2008-10-30,13:29:56
39.926143,116.337135,0,157,39751.5625115741,2008-10-30,13:30:01
39.92613,116.337025,0,160,39751.5625694444,2008-10-30,13:30:06
39.926122,116.33694,0,160,39751.5626273148,2008-10-30,13:30:11
39.926102,116.33696,0,162,39751.5626851852,2008-10-30,13:30:16
39.926083,116.337007,0,161,39751.5627430556,2008-10-30,13:30:21
39.926098,116.337022,0,161,39751.5628009259,2008-10-30,13:30:26
39.926134,116.337095,0,161,39751.5628587963,2008-10-30,13:30:31
39.926136,116.337118,0,160,39751.5629166667,2008-10-30,13:30:36
39.926141,116.33719,0,161,39751.562974537,2008-10-30,13:30:41
39.926104,116.337245,0,163,39751.5630324074,2008-10-30,13:30:46
39.926089,116.337244,0,167,39751.5630902778,2008-10-30,13:30:51
39.926086,116.33723,0,170,39751.5631481481,2008-10-30,13:30:56
39.926055,116.337258,0,172,39751.5632060185,2008-10-30,13:31:01
39.926068,116.337322,0,174,39751.5632638889,2008-10-30,13:31:06
39.926087,116.337356,0,174,39751.5633217593,2008-10-30,13:31:11
39.926106,116.3374,0,174,39751.5633796296,2008-10-30,13:31:16
39.926096,116.337399,0,176,39751.5634375,2008-10-30,13:31:21
39.926118,116.337351,0,178,39751.5634953704,2008-10-30,13:31:26
39.926118,116.337335,0,179,39751.5635532407,2008-10-30,13:31:31
39.926091,116.337247,0,180,39751.5636111111,2008-10-30,13:31:36
39.92612,116.337202,0,183,39751.5636689815,2008-10-30,13:31:41
39.926138,116.337148,0,185,39751.5637268518,2008-10-30,13:31:46
39.926152,116.337109,0,185,39751.5637847222,2008-10-30,13:31:51
39.926162,116.337143,0,185,39751.5638425926,2008-10-30,13:31:56
39.926168,116.337214,0,184,39751.563900463,2008-10-30,13:32:01
39.926169,116.337216,0,184,39751.5639583333,2008-10-30,13:32:06
39.926168,116.337216,0,184,39751.5640162037,2008-10-30,13:32:11
39.926168,116.337216,0,184,39751.5640509259,2008-10-30,13:32:14
39.926172,116.337217,0,185,39751.5640740741,2008-10-30,13:32:16
39.926174,116.337276,0,187,39751.5641319444,2008-10-30,13:32:21
39.926173,116.337278,0,187,39751.5641898148,2008-10-30,13:32:26
39.926173,116.337276,0,187,39751.5642476852,2008-10-30,13:32:31
39.926171,116.337277,0,187,39751.5643055556,2008-10-30,13:32:36
39.926169,116.337278,0,187,39751.5643634259,2008-10-30,13:32:41
39.926169,116.337278,0,187,39751.5643981481,2008-10-30,13:32:44
39.92617,116.337279,0,187,39751.5644212963,2008-10-30,13:32:46
39.926177,116.337554,0,257,39751.5671990741,2008-10-30,13:36:46
39.92617,116.337633,0,258,39751.5672569444,2008-10-30,13:36:51
39.926167,116.337615,0,259,39751.5673148148,2008-10-30,13:36:56
39.926152,116.337571,0,261,39751.5673726852,2008-10-30,13:37:01
39.926126,116.33752,0,261,39751.5674305556,2008-10-30,13:37:06
39.926133,116.337456,0,255,39751.5674884259,2008-10-30,13:37:11
39.92616,116.337477,0,247,39751.5675462963,2008-10-30,13:37:16
39.926171,116.337501,0,235,39751.5676041667,2008-10-30,13:37:21
39.926182,116.337486,0,228,39751.567662037,2008-10-30,13:37:26
39.926159,116.337517,0,226,39751.5677199074,2008-10-30,13:37:31
39.926152,116.337549,0,225,39751.5677777778,2008-10-30,13:37:36
39.926152,116.337549,0,225,39751.5678125,2008-10-30,13:37:39
39.926149,116.337552,0,226,39751.5678356481,2008-10-30,13:37:41
39.926168,116.337475,0,226,39751.5678935185,2008-10-30,13:37:46
39.926155,116.337447,0,225,39751.5679513889,2008-10-30,13:37:51
39.926155,116.337447,0,225,39751.5679861111,2008-10-30,13:37:54
39.926158,116.33744,0,225,39751.5680092593,2008-10-30,13:37:56
39.926168,116.337397,0,225,39751.5680671296,2008-10-30,13:38:01
39.926178,116.337278,0,224,39751.5681134259,2008-10-30,13:38:05
39.926201,116.337291,0,223,39751.5681712963,2008-10-30,13:38:10
39.926199,116.337293,0,223,39751.5682291667,2008-10-30,13:38:15
39.926199,116.337293,0,223,39751.5682638889,2008-10-30,13:38:18
39.926201,116.337292,0,222,39751.568287037,2008-10-30,13:38:20
39.926219,116.337286,0,222,39751.5683449074,2008-10-30,13:38:25
39.92623,116.337272,0,221,39751.5684027778,2008-10-30,13:38:30
39.926204,116.33728,0,219,39751.5684606481,2008-10-30,13:38:35
39.926197,116.337276,0,219,39751.5685185185,2008-10-30,13:38:40
39.926197,116.337276,0,219,39751.5685532407,2008-10-30,13:38:43
39.9262,116.33727,0,219,39751.5685763889,2008-10-30,13:38:45
39.926183,116.337304,0,217,39751.5686342593,2008-10-30,13:38:50
39.926164,116.337314,0,216,39751.5686921296,2008-10-30,13:38:55
39.926151,116.337367,0,215,39751.56875,2008-10-30,13:39:00
39.926162,116.337417,0,216,39751.5688078704,2008-10-30,13:39:05
39.926152,116.337439,0,216,39751.5688657407,2008-10-30,13:39:10
39.926168,116.337512,0,213,39751.5689236111,2008-10-30,13:39:15
39.926177,116.337594,0,210,39751.5689814815,2008-10-30,13:39:20
39.92616,116.33762,0,209,39751.5690393519,2008-10-30,13:39:25
39.926156,116.337638,0,210,39751.5690972222,2008-10-30,13:39:30
39.926125,116.337599,0,211,39751.5691550926,2008-10-30,13:39:35
39.9261,116.337469,0,211,39751.569212963,2008-10-30,13:39:40
39.926112,116.337401,0,214,39751.5692708333,2008-10-30,13:39:45
39.926103,116.337311,0,215,39751.5693287037,2008-10-30,13:39:50
39.926107,116.337292,0,215,39751.5693865741,2008-10-30,13:39:55
39.926134,116.337271,0,213,39751.5694444444,2008-10-30,13:40:00
39.926162,116.337375,0,209,39751.5695023148,2008-10-30,13:40:05
39.926178,116.337377,0,206,39751.5695601852,2008-10-30,13:40:10
39.926178,116.337377,0,206,39751.5695949074,2008-10-30,13:40:13
39.926171,116.337378,0,203,39751.5696180556,2008-10-30,13:40:15
39.926151,116.337337,0,202,39751.5696759259,2008-10-30,13:40:20
39.926119,116.337279,0,203,39751.5697337963,2008-10-30,13:40:25
39.926086,116.337193,0,203,39751.5697916667,2008-10-30,13:40:30
39.926072,116.337124,0,203,39751.569849537,2008-10-30,13:40:35
39.926093,116.337093,0,202,39751.5699074074,2008-10-30,13:40:40
39.926119,116.337113,0,202,39751.5699652778,2008-10-30,13:40:45
39.926224,116.337398,0,203,39751.5749884259,2008-10-30,13:47:59
39.926194,116.337482,0,208,39751.5750462963,2008-10-30,13:48:04
39.926199,116.337462,0,211,39751.5751041667,2008-10-30,13:48:09
39.926217,116.337478,0,214,39751.575162037,2008-10-30,13:48:14
39.926208,116.337457,0,216,39751.5752199074,2008-10-30,13:48:19
39.926203,116.337411,0,218,39751.5752777778,2008-10-30,13:48:24
39.926193,116.337335,0,218,39751.5753356481,2008-10-30,13:48:29
39.926171,116.337302,0,220,39751.5753935185,2008-10-30,13:48:34
39.926175,116.337253,0,222,39751.5754513889,2008-10-30,13:48:39
39.92622,116.337286,0,223,39751.5755092593,2008-10-30,13:48:44
39.926226,116.337252,0,225,39751.5755671296,2008-10-30,13:48:49
39.92623,116.337247,0,225,39751.575625,2008-10-30,13:48:54
39.92623,116.337247,0,225,39751.5756597222,2008-10-30,13:48:57
39.926223,116.337252,0,225,39751.5756828704,2008-10-30,13:48:59
39.926201,116.337306,0,224,39751.5757407407,2008-10-30,13:49:04
39.926166,116.337362,0,224,39751.5757986111,2008-10-30,13:49:09
39.926146,116.33733,0,222,39751.5758564815,2008-10-30,13:49:14
39.926167,116.337307,0,223,39751.5759143519,2008-10-30,13:49:19
39.926167,116.337307,0,223,39751.5759490741,2008-10-30,13:49:22
39.926172,116.337299,0,222,39751.5759722222,2008-10-30,13:49:24
39.926174,116.33727,0,222,39751.5760300926,2008-10-30,13:49:29
39.926185,116.337238,0,223,39751.576087963,2008-10-30,13:49:34
39.92619,116.337234,0,223,39751.5761458333,2008-10-30,13:49:39
39.926191,116.337233,0,224,39751.5762037037,2008-10-30,13:49:44
39.926195,116.337231,0,224,39751.5762615741,2008-10-30,13:49:49
39.926197,116.33723,0,224,39751.5763194444,2008-10-30,13:49:54
39.926197,116.33723,0,224,39751.5763541667,2008-10-30,13:49:57
39.926192,116.337237,0,224,39751.5763773148,2008-10-30,13:49:59
39.926179,116.337295,0,223,39751.5764351852,2008-10-30,13:50:04
39.926146,116.337362,0,222,39751.5764930556,2008-10-30,13:50:09
39.926119,116.337323,0,221,39751.5765509259,2008-10-30,13:50:14
39.926101,116.337347,0,220,39751.5766087963,2008-10-30,13:50:19
39.926097,116.337349,0,220,39751.5766666667,2008-10-30,13:50:24
39.926097,116.337349,0,220,39751.5767013889,2008-10-30,13:50:27
39.926101,116.337346,0,220,39751.576724537,2008-10-30,13:50:29
39.92612,116.337294,0,220,39751.5767824074,2008-10-30,13:50:34
39.926161,116.337263,0,219,39751.5768402778,2008-10-30,13:50:39
39.926175,116.337173,0,217,39751.5768981481,2008-10-30,13:50:44
39.926169,116.337186,0,217,39751.5769560185,2008-10-30,13:50:49
39.926145,116.337154,0,216,39751.5770138889,2008-10-30,13:50:54
39.92616,116.337147,0,216,39751.5770717593,2008-10-30,13:50:59
39.926163,116.337182,0,216,39751.5771296296,2008-10-30,13:51:04
39.926148,116.337185,0,215,39751.5771875,2008-10-30,13:51:09
39.926133,116.337197,0,214,39751.5772453704,2008-10-30,13:51:14
39.926126,116.337204,0,214,39751.5773032407,2008-10-30,13:51:19
39.926128,116.337202,0,214,39751.5773611111,2008-10-30,13:51:24
39.92613,116.337202,0,214,39751.5774189815,2008-10-30,13:51:29
39.92613,116.337202,0,214,39751.5774537037,2008-10-30,13:51:32
39.926124,116.337208,0,214,39751.5774768519,2008-10-30,13:51:34
39.926119,116.337287,0,214,39751.5775347222,2008-10-30,13:51:39
39.9261,116.33736,0,214,39751.5775925926,2008-10-30,13:51:44
39.926093,116.337473,0,216,39751.577650463,2008-10-30,13:51:49
39.926115,116.337511,0,217,39751.5777083333,2008-10-30,13:51:54
39.926109,116.337593,0,218,39751.5777662037,2008-10-30,13:51:59
39.926088,116.33761,0,221,39751.5778240741,2008-10-30,13:52:04
39.926091,116.337667,0,225,39751.5778935185,2008-10-30,13:52:10
39.926091,116.337667,0,225,39751.5779282407,2008-10-30,13:52:13
39.926085,116.337659,0,231,39751.5779513889,2008-10-30,13:52:15
39.926088,116.337685,0,235,39751.5780092593,2008-10-30,13:52:20
39.926103,116.337644,0,238,39751.5780671296,2008-10-30,13:52:25
39.926146,116.337546,0,240,39751.578125,2008-10-30,13:52:30
39.926174,116.337416,0,240,39751.5781828704,2008-10-30,13:52:35
39.926193,116.337399,0,241,39751.5782407407,2008-10-30,13:52:40
39.926179,116.337353,0,242,39751.5782986111,2008-10-30,13:52:45
39.926186,116.337312,0,244,39751.5783564815,2008-10-30,13:52:50
39.926188,116.337331,0,245,39751.5784143518,2008-10-30,13:52:55
39.926164,116.337336,0,247,39751.5784722222,2008-10-30,13:53:00
39.926166,116.337302,0,248,39751.5785300926,2008-10-30,13:53:05
39.926191,116.337325,0,249,39751.578587963,2008-10-30,13:53:10
39.926226,116.337333,0,248,39751.5786574074,2008-10-30,13:53:16
39.926226,116.337333,0,248,39751.5786921296,2008-10-30,13:53:19
39.926224,116.337327,0,248,39751.5787152778,2008-10-30,13:53:21
39.92621,116.337328,0,248,39751.5787731481,2008-10-30,13:53:26
39.92621,116.337328,0,248,39751.5788078704,2008-10-30,13:53:29
39.926209,116.337327,0,248,39751.5788310185,2008-10-30,13:53:31
39.926214,116.337318,0,248,39751.5788888889,2008-10-30,13:53:36
39.926214,116.337318,0,248,39751.5789236111,2008-10-30,13:53:39
39.926218,116.337312,0,248,39751.5789467593,2008-10-30,13:53:41
39.926224,116.337302,0,248,39751.5790046296,2008-10-30,13:53:46
39.926228,116.337295,0,248,39751.5790625,2008-10-30,13:53:51
39.926231,116.337291,0,248,39751.5791203704,2008-10-30,13:53:56
39.926224,116.337299,0,248,39751.5791782407,2008-10-30,13:54:01
39.926224,116.337299,0,248,39751.579212963,2008-10-30,13:54:04
39.92623,116.337305,0,247,39751.5792361111,2008-10-30,13:54:06
39.926216,116.337275,0,247,39751.5792939815,2008-10-30,13:54:11
39.926209,116.337283,0,247,39751.5793518518,2008-10-30,13:54:16
39.926206,116.337286,0,247,39751.5794097222,2008-10-30,13:54:21
39.926206,116.337286,0,247,39751.5794444444,2008-10-30,13:54:24
39.926201,116.337293,0,247,39751.5794675926,2008-10-30,13:54:26
39.926204,116.337338,0,247,39751.579525463,2008-10-30,13:54:31
39.92619,116.337345,0,248,39751.5795833333,2008-10-30,13:54:36
39.926186,116.337347,0,248,39751.5796412037,2008-10-30,13:54:41
39.926189,116.337346,0,248,39751.5796990741,2008-10-30,13:54:46
39.92619,116.337347,0,248,39751.5797569444,2008-10-30,13:54:51
39.92619,116.337347,0,248,39751.5797916667,2008-10-30,13:54:54
39.926188,116.337351,0,248,39751.5798148148,2008-10-30,13:54:56
39.926179,116.337357,0,250,39751.5798726852,2008-10-30,13:55:01
39.926189,116.337316,0,253,39751.5799305556,2008-10-30,13:55:06
39.926163,116.337357,0,255,39751.5799884259,2008-10-30,13:55:11
39.926152,116.337491,0,258,39751.5800462963,2008-10-30,13:55:16
39.926167,116.337571,0,258,39751.5801041667,2008-10-30,13:55:21
39.926258,116.337274,0,275,39751.5824768519,2008-10-30,13:58:46
39.926283,116.337154,0,274,39751.5825347222,2008-10-30,13:58:51
39.926297,116.337072,0,272,39751.5825925926,2008-10-30,13:58:56
39.926294,116.336984,0,271,39751.582650463,2008-10-30,13:59:01
39.926316,116.336936,0,271,39751.5827083333,2008-10-30,13:59:06
39.926322,116.336879,0,270,39751.5827662037,2008-10-30,13:59:11
39.926358,116.336909,0,269,39751.5828240741,2008-10-30,13:59:16
39.926366,116.336973,0,267,39751.5828819444,2008-10-30,13:59:21
39.926349,116.337086,0,261,39751.5829398148,2008-10-30,13:59:26
39.926333,116.337116,0,257,39751.5829976852,2008-10-30,13:59:31
39.926313,116.337144,0,257,39751.5830555556,2008-10-30,13:59:36
39.926277,116.337162,0,256,39751.5831134259,2008-10-30,13:59:41
39.926261,116.337189,0,255,39751.5831712963,2008-10-30,13:59:46
39.926234,116.337207,0,254,39751.5832291667,2008-10-30,13:59:51
39.926213,116.337166,0,251,39751.583287037,2008-10-30,13:59:56
39.92622,116.337144,0,250,39751.5833449074,2008-10-30,14:00:01
39.92622,116.337144,0,250,39751.5833796296,2008-10-30,14:00:04
39.926225,116.337137,0,250,39751.5834027778,2008-10-30,14:00:06
39.926211,116.337171,0,249,39751.5834606481,2008-10-30,14:00:11
39.92621,116.337224,0,246,39751.5835185185,2008-10-30,14:00:16
39.92621,116.337226,0,246,39751.5835763889,2008-10-30,14:00:21
39.926209,116.33723,0,246,39751.5836342593,2008-10-30,14:00:26
39.926205,116.337238,0,245,39751.5836921296,2008-10-30,14:00:31
39.926207,116.337235,0,245,39751.58375,2008-10-30,14:00:36
39.92621,116.337233,0,245,39751.5838078704,2008-10-30,14:00:41
39.92621,116.337233,0,245,39751.5838425926,2008-10-30,14:00:44
39.926212,116.337233,0,245,39751.5838657407,2008-10-30,14:00:46
39.926204,116.337245,0,245,39751.5839236111,2008-10-30,14:00:51
39.926171,116.337385,0,245,39751.5839583333,2008-10-30,14:00:54
39.926157,116.337551,0,245,39751.5839930556,2008-10-30,14:00:57
39.926141,116.337685,0,246,39751.5840277778,2008-10-30,14:01:00
39.926116,116.337768,0,246,39751.5840856481,2008-10-30,14:01:05
39.926113,116.337861,0,247,39751.5841435185,2008-10-30,14:01:10
39.926096,116.338009,0,248,39751.5841898148,2008-10-30,14:01:14
39.926082,116.338162,0,250,39751.5842361111,2008-10-30,14:01:18
39.926076,116.338281,0,250,39751.5842708333,2008-10-30,14:01:21
39.926094,116.338342,0,251,39751.5843287037,2008-10-30,14:01:26
39.926147,116.338275,0,251,39751.5843865741,2008-10-30,14:01:31
39.926163,116.338179,0,251,39751.5844444444,2008-10-30,14:01:36
39.926158,116.33816,0,252,39751.5845023148,2008-10-30,14:01:41
39.926128,116.338132,0,251,39751.5845601852,2008-10-30,14:01:46
39.926111,116.338008,0,249,39751.5846180556,2008-10-30,14:01:51
39.926099,116.337999,0,250,39751.5846759259,2008-10-30,14:01:56
39.926099,116.337999,0,250,39751.5847106481,2008-10-30,14:01:59
39.926093,116.338004,0,250,39751.5847337963,2008-10-30,14:02:01
39.926124,116.337942,0,249,39751.5847916667,2008-10-30,14:02:06
39.926123,116.337837,0,248,39751.584849537,2008-10-30,14:02:11
39.926143,116.337739,0,247,39751.5849074074,2008-10-30,14:02:16
39.926162,116.337654,0,246,39751.5849652778,2008-10-30,14:02:21
39.926176,116.337674,0,245,39751.5850231481,2008-10-30,14:02:26
39.926187,116.337712,0,245,39751.5850810185,2008-10-30,14:02:31
39.926191,116.337698,0,245,39751.5851388889,2008-10-30,14:02:36
39.926218,116.337722,0,246,39751.5851967593,2008-10-30,14:02:41
39.926232,116.337806,0,246,39751.5852546296,2008-10-30,14:02:46
39.926216,116.337807,0,246,39751.5853125,2008-10-30,14:02:51
39.926192,116.337817,0,246,39751.5853703704,2008-10-30,14:02:56
39.926178,116.337799,0,246,39751.5854282407,2008-10-30,14:03:01
39.926161,116.337667,0,243,39751.585474537,2008-10-30,14:03:05
39.92617,116.337748,0,241,39751.5855324074,2008-10-30,14:03:10
39.92617,116.337838,0,241,39751.5855902778,2008-10-30,14:03:15
39.92617,116.33774,0,238,39751.5856481481,2008-10-30,14:03:20
39.926171,116.337766,0,239,39751.5857060185,2008-10-30,14:03:25
39.926166,116.337816,0,239,39751.5857638889,2008-10-30,14:03:30
39.926146,116.337866,0,240,39751.5858217593,2008-10-30,14:03:35
39.926141,116.337947,0,241,39751.5858796296,2008-10-30,14:03:40
39.926143,116.33805,0,240,39751.5859375,2008-10-30,14:03:45
39.926115,116.33803,0,241,39751.5859953704,2008-10-30,14:03:50
39.926115,116.33801,0,241,39751.5860532407,2008-10-30,14:03:55
39.926115,116.33801,0,241,39751.586087963,2008-10-30,14:03:58
39.926118,116.338009,0,241,39751.5861111111,2008-10-30,14:04:00
39.926124,116.338075,0,237,39751.5861689815,2008-10-30,14:04:05
39.926124,116.338075,0,237,39751.5862037037,2008-10-30,14:04:08
39.926121,116.338078,0,237,39751.5862268518,2008-10-30,14:04:10
39.926102,116.338098,0,237,39751.5862847222,2008-10-30,14:04:15
39.926149,116.337891,0,244,39751.5864351852,2008-10-30,14:04:28
39.926149,116.337891,0,244,39751.5864699074,2008-10-30,14:04:31
39.92615,116.337889,0,244,39751.5864930556,2008-10-30,14:04:33
39.926144,116.337898,0,240,39751.5865509259,2008-10-30,14:04:38
39.926072,116.337943,0,178,39751.5865740741,2008-10-30,14:04:40
39.926034,116.337901,0,137,39751.5865972222,2008-10-30,14:04:42
39.926008,116.337807,0,99,39751.5866203704,2008-10-30,14:04:44
39.925972,116.337715,0,61,39751.5866782407,2008-10-30,14:04:49
39.925957,116.337607,0,38,39751.5866898148,2008-10-30,14:04:50
39.925937,116.337453,0,10,39751.586712963,2008-10-30,14:04:52
39.925917,116.337337,0,-11,39751.5867361111,2008-10-30,14:04:54
39.925914,116.3373,0,-14,39751.5867939815,2008-10-30,14:04:59
39.92592,116.337288,0,-13,39751.5868518518,2008-10-30,14:05:04
39.925905,116.336765,0,-19,39751.5869097222,2008-10-30,14:05:09
39.925894,116.336786,0,-29,39751.5869675926,2008-10-30,14:05:14
39.925912,116.336815,0,-25,39751.587025463,2008-10-30,14:05:19
39.925939,116.336915,0,-10,39751.5870717593,2008-10-30,14:05:23
39.925963,116.336947,0,11,39751.5871296296,2008-10-30,14:05:28
39.92597,116.336938,0,26,39751.5871875,2008-10-30,14:05:33
39.925977,116.336901,0,36,39751.5872453704,2008-10-30,14:05:38
39.925997,116.336866,0,44,39751.5873032407,2008-10-30,14:05:43
39.925982,116.336891,0,50,39751.5873611111,2008-10-30,14:05:48
39.926008,116.336924,0,74,39751.5874189815,2008-10-30,14:05:53
39.926013,116.336916,0,81,39751.5874768518,2008-10-30,14:05:58
39.926008,116.336921,0,81,39751.5875347222,2008-10-30,14:06:03
39.926008,116.336921,0,81,39751.5875694444,2008-10-30,14:06:06
39.926009,116.336919,0,82,39751.5875925926,2008-10-30,14:06:08
39.926026,116.336863,0,95,39751.587650463,2008-10-30,14:06:13
39.926086,116.336812,0,108,39751.5877083333,2008-10-30,14:06:18
39.926101,116.33684,0,119,39751.5877662037,2008-10-30,14:06:23
39.926103,116.336955,0,127,39751.5878240741,2008-10-30,14:06:28
39.926072,116.337091,0,132,39751.5878587963,2008-10-30,14:06:31
39.926069,116.337222,0,137,39751.5878935185,2008-10-30,14:06:34
39.926057,116.337347,0,140,39751.5879282407,2008-10-30,14:06:37
39.926055,116.337489,0,147,39751.5879861111,2008-10-30,14:06:42
39.926036,116.337668,0,141,39751.5880092593,2008-10-30,14:06:44
39.926003,116.33783,0,136,39751.5880324074,2008-10-30,14:06:46
39.925977,116.338012,0,130,39751.5880555556,2008-10-30,14:06:48
39.925973,116.338176,0,125,39751.5880787037,2008-10-30,14:06:50
39.925989,116.338313,0,130,39751.5881134259,2008-10-30,14:06:53
39.926009,116.338443,0,135,39751.5881481481,2008-10-30,14:06:56
39.926004,116.338559,0,141,39751.5881944444,2008-10-30,14:07:00
39.926027,116.338564,0,148,39751.5882523148,2008-10-30,14:07:05
39.926062,116.338556,0,155,39751.5883101852,2008-10-30,14:07:10
39.926036,116.338454,0,162,39751.5883680556,2008-10-30,14:07:15
39.926031,116.338377,0,168,39751.5884259259,2008-10-30,14:07:20
39.926032,116.338337,0,174,39751.5884837963,2008-10-30,14:07:25
39.926026,116.338285,0,179,39751.5885416667,2008-10-30,14:07:30
39.92602,116.337299,0,184,39751.5888194444,2008-10-30,14:07:54
39.926037,116.337254,0,185,39751.5888773148,2008-10-30,14:07:59
39.926098,116.337307,0,229,39751.5889236111,2008-10-30,14:08:03
39.926173,116.337176,0,214,39751.5889583333,2008-10-30,14:08:06
39.926234,116.337094,0,206,39751.5890162037,2008-10-30,14:08:11
39.926239,116.336981,0,187,39751.5890740741,2008-10-30,14:08:16
39.926217,116.336958,0,179,39751.5891319444,2008-10-30,14:08:21
39.926192,116.33693,0,191,39751.5891898148,2008-10-30,14:08:26
39.926167,116.337046,0,210,39751.5892476852,2008-10-30,14:08:31
39.926154,116.337143,0,214,39751.5893055556,2008-10-30,14:08:36
39.926127,116.337185,0,207,39751.5893634259,2008-10-30,14:08:41
39.926099,116.337189,0,191,39751.5894212963,2008-10-30,14:08:46
39.926085,116.337268,0,181,39751.5894791667,2008-10-30,14:08:51
39.926093,116.337334,0,177,39751.589537037,2008-10-30,14:08:56
39.926093,116.337617,0,219,39751.5975115741,2008-10-30,14:20:25
39.926084,116.337699,0,220,39751.5975694444,2008-10-30,14:20:30
39.926074,116.337704,0,221,39751.5976273148,2008-10-30,14:20:35
39.926105,116.337643,0,221,39751.5976851852,2008-10-30,14:20:40
39.926116,116.337631,0,221,39751.5977430556,2008-10-30,14:20:45
39.926134,116.337502,0,221,39751.5977893519,2008-10-30,14:20:49
39.926134,116.337377,0,220,39751.5978472222,2008-10-30,14:20:54
39.926077,116.337394,0,219,39751.5979050926,2008-10-30,14:20:59
39.926151,116.337448,0,218,39751.597962963,2008-10-30,14:21:04
39.926211,116.337534,0,216,39751.5980208333,2008-10-30,14:21:09
39.92621,116.337545,0,214,39751.5980787037,2008-10-30,14:21:14
39.926186,116.33755,0,212,39751.5981365741,2008-10-30,14:21:19
39.926143,116.33754,0,211,39751.5981944444,2008-10-30,14:21:24
39.926175,116.33752,0,211,39751.5982523148,2008-10-30,14:21:29
39.92619,116.337507,0,212,39751.5983101852,2008-10-30,14:21:34
39.926197,116.337471,0,212,39751.5983680556,2008-10-30,14:21:39
39.926187,116.337408,0,211,39751.5984259259,2008-10-30,14:21:44
39.926206,116.337404,0,211,39751.5984837963,2008-10-30,14:21:49
39.926261,116.337371,0,210,39751.5985416667,2008-10-30,14:21:54
39.926239,116.337435,0,203,39751.598599537,2008-10-30,14:21:59
39.92623,116.337464,0,203,39751.5986574074,2008-10-30,14:22:04
39.926249,116.337528,0,202,39751.5987152778,2008-10-30,14:22:09
39.926275,116.337536,0,202,39751.5987731481,2008-10-30,14:22:14
39.92628,116.337493,0,202,39751.5988310185,2008-10-30,14:22:19
39.926249,116.337467,0,203,39751.5988888889,2008-10-30,14:22:24
39.926247,116.337465,0,203,39751.5989467593,2008-10-30,14:22:29
39.926247,116.337465,0,203,39751.5989814815,2008-10-30,14:22:32
39.926249,116.337458,0,203,39751.5990046296,2008-10-30,14:22:34
39.926253,116.337449,0,203,39751.5990625,2008-10-30,14:22:39
39.926231,116.337321,0,203,39751.5991203704,2008-10-30,14:22:44
39.926229,116.337309,0,200,39751.5991782407,2008-10-30,14:22:49
39.926216,116.337388,0,195,39751.5992361111,2008-10-30,14:22:54
39.92622,116.33736,0,196,39751.5992939815,2008-10-30,14:22:59
39.926222,116.337361,0,196,39751.5993518519,2008-10-30,14:23:04
39.926222,116.337361,0,196,39751.5993865741,2008-10-30,14:23:07
39.926218,116.337368,0,196,39751.5994097222,2008-10-30,14:23:09
39.926218,116.337381,0,197,39751.5994675926,2008-10-30,14:23:14
39.926198,116.3375,0,198,39751.5995138889,2008-10-30,14:23:18
39.926189,116.337535,0,198,39751.5995717593,2008-10-30,14:23:23
39.926215,116.337553,0,199,39751.5996296296,2008-10-30,14:23:28
39.926231,116.337534,0,201,39751.5996875,2008-10-30,14:23:33
39.926259,116.337476,0,201,39751.5997453704,2008-10-30,14:23:38
39.926272,116.337356,0,203,39751.5998032407,2008-10-30,14:23:43
39.926229,116.337399,0,204,39751.5998611111,2008-10-30,14:23:48
39.926214,116.337494,0,201,39751.5999189815,2008-10-30,14:23:53
39.926209,116.337511,0,198,39751.5999768519,2008-10-30,14:23:58
39.926199,116.33759,0,197,39751.6000347222,2008-10-30,14:24:03
39.926162,116.33756,0,197,39751.6000925926,2008-10-30,14:24:08
39.92613,116.337541,0,198,39751.600150463,2008-10-30,14:24:13
39.92613,116.337501,0,198,39751.6002083333,2008-10-30,14:24:18
39.926128,116.337502,0,198,39751.6002662037,2008-10-30,14:24:23
39.926133,116.337498,0,198,39751.6003240741,2008-10-30,14:24:28
39.926133,116.337498,0,198,39751.6003587963,2008-10-30,14:24:31
39.926136,116.337497,0,198,39751.6003819444,2008-10-30,14:24:33
39.926134,116.337597,0,198,39751.6004398148,2008-10-30,14:24:38
39.926154,116.337656,0,198,39751.6004976852,2008-10-30,14:24:43
39.926174,116.337697,0,200,39751.6005555556,2008-10-30,14:24:48
39.926182,116.337829,0,200,39751.6005902778,2008-10-30,14:24:51
39.926213,116.337908,0,198,39751.6006481481,2008-10-30,14:24:56
39.926204,116.337949,0,197,39751.6007060185,2008-10-30,14:25:01
39.926176,116.337982,0,197,39751.6007638889,2008-10-30,14:25:06
39.926191,116.337906,0,197,39751.6008217593,2008-10-30,14:25:11
39.926212,116.337875,0,197,39751.6008796296,2008-10-30,14:25:16
39.926217,116.337871,0,197,39751.6009375,2008-10-30,14:25:21
39.926219,116.337868,0,197,39751.6009953704,2008-10-30,14:25:26
39.926219,116.337868,0,197,39751.6010300926,2008-10-30,14:25:29
39.926224,116.337863,0,197,39751.6010532407,2008-10-30,14:25:31
39.926218,116.33781,0,197,39751.6011111111,2008-10-30,14:25:36
39.926279,116.337767,0,196,39751.6011689815,2008-10-30,14:25:41
39.92631,116.337667,0,196,39751.6012268519,2008-10-30,14:25:46
39.926252,116.337657,0,195,39751.6012847222,2008-10-30,14:25:51
39.926229,116.337654,0,196,39751.6013425926,2008-10-30,14:25:56
39.926253,116.337578,0,198,39751.601400463,2008-10-30,14:26:01
39.926238,116.337512,0,199,39751.6014583333,2008-10-30,14:26:06
39.926228,116.337426,0,200,39751.6015162037,2008-10-30,14:26:11
39.926201,116.337348,0,201,39751.6015740741,2008-10-30,14:26:16
39.926168,116.337327,0,201,39751.6016319444,2008-10-30,14:26:21
39.926149,116.337307,0,201,39751.6016898148,2008-10-30,14:26:26
39.926163,116.337323,0,201,39751.6017476852,2008-10-30,14:26:31
39.926094,116.337328,0,202,39751.6018055556,2008-10-30,14:26:36
39.926098,116.337289,0,202,39751.6018634259,2008-10-30,14:26:41
39.926159,116.337302,0,202,39751.6019212963,2008-10-30,14:26:46
39.926212,116.337405,0,201,39751.6019791667,2008-10-30,14:26:51
39.926259,116.337403,0,202,39751.602037037,2008-10-30,14:26:56
