# Supplementary material for: A location privacy protection method based on blockchain and threshold cryptography
Source: PLoS One. 2025 Jun 4;20(6):e0324551. doi: 10.1371/journal.pone.0324551 (PMC12136415; doi:10.1371/journal.pone.0324551)
Supplement: S1 File — (ZIP) [file pone.0324551.s001.zip › Data/002/Trajectory/20081031000829.plt]

Geolife trajectory
WGS 84
Altitude is in Feet
Reserved 3
0,2,255,My Track,0,0,2,8421376
0
39.926106,116.337191,0,204,39752.0058912037,2008-10-31,00:08:29
39.926127,116.337108,0,168,39752.0059143519,2008-10-31,00:08:31
39.926241,116.337103,0,97,39752.0059259259,2008-10-31,00:08:32
39.926183,116.33718,0,120,39752.0059837963,2008-10-31,00:08:37
39.926231,116.337173,0,137,39752.0060416667,2008-10-31,00:08:42
39.92619,116.33712,0,135,39752.006099537,2008-10-31,00:08:47
39.926114,116.337117,0,146,39752.0061574074,2008-10-31,00:08:52
39.926114,116.337117,0,146,39752.0061921296,2008-10-31,00:08:55
39.926108,116.33711,0,156,39752.0062152778,2008-10-31,00:08:57
39.926078,116.337,0,176,39752.0062731481,2008-10-31,00:09:02
39.926094,116.336978,0,191,39752.0063310185,2008-10-31,00:09:07
39.926102,116.337051,0,222,39752.0063773148,2008-10-31,00:09:11
39.926167,116.337024,0,231,39752.0064351852,2008-10-31,00:09:16
39.926242,116.336996,0,247,39752.0064930556,2008-10-31,00:09:21
39.9263,116.33695,0,259,39752.0065509259,2008-10-31,00:09:26
39.926358,116.336914,0,266,39752.0066087963,2008-10-31,00:09:31
39.92641,116.336909,0,269,39752.0066666667,2008-10-31,00:09:36
39.926461,116.336911,0,272,39752.006724537,2008-10-31,00:09:41
39.926489,116.336945,0,275,39752.0067824074,2008-10-31,00:09:46
39.92677,116.337078,0,279,39752.0067939815,2008-10-31,00:09:47
39.92686,116.337036,0,277,39752.0068287037,2008-10-31,00:09:50
39.926931,116.337108,0,282,39752.0068865741,2008-10-31,00:09:55
39.926943,116.337111,0,286,39752.0069444444,2008-10-31,00:10:00
39.926931,116.337149,0,291,39752.0070023148,2008-10-31,00:10:05
39.926911,116.337179,0,295,39752.0070601852,2008-10-31,00:10:10
39.926903,116.337155,0,291,39752.0071180556,2008-10-31,00:10:15
39.926913,116.337177,0,291,39752.0071759259,2008-10-31,00:10:20
39.926923,116.337228,0,292,39752.0072337963,2008-10-31,00:10:25
39.926993,116.337239,0,282,39752.0072916667,2008-10-31,00:10:30
39.926999,116.33729,0,276,39752.007349537,2008-10-31,00:10:35
39.927029,116.337313,0,271,39752.0074074074,2008-10-31,00:10:40
39.927059,116.337345,0,267,39752.0074652778,2008-10-31,00:10:45
39.927109,116.337351,0,264,39752.0075231481,2008-10-31,00:10:50
39.927165,116.337343,0,262,39752.0075810185,2008-10-31,00:10:55
39.927229,116.337364,0,261,39752.0076388889,2008-10-31,00:11:00
39.927261,116.337432,0,264,39752.0076967593,2008-10-31,00:11:05
39.927302,116.337431,0,261,39752.0077546296,2008-10-31,00:11:10
39.927368,116.337422,0,259,39752.0078125,2008-10-31,00:11:15
39.927396,116.337465,0,262,39752.0078703704,2008-10-31,00:11:20
39.927433,116.337492,0,261,39752.0079282407,2008-10-31,00:11:25
39.927447,116.33755,0,266,39752.0079861111,2008-10-31,00:11:30
39.927456,116.33762,0,274,39752.0080439815,2008-10-31,00:11:35
39.927472,116.337614,0,273,39752.0081018518,2008-10-31,00:11:40
39.927465,116.337611,0,270,39752.0081597222,2008-10-31,00:11:45
39.927465,116.337611,0,270,39752.0081944444,2008-10-31,00:11:48
39.927467,116.337613,0,270,39752.0082175926,2008-10-31,00:11:50
39.927528,116.337705,0,275,39752.0082638889,2008-10-31,00:11:54
39.927557,116.337877,0,284,39752.0082986111,2008-10-31,00:11:57
39.927548,116.337993,0,292,39752.0083564815,2008-10-31,00:12:02
39.927548,116.337991,0,295,39752.0084143518,2008-10-31,00:12:07
39.927548,116.337991,0,295,39752.0084490741,2008-10-31,00:12:10
39.927553,116.337995,0,296,39752.0084722222,2008-10-31,00:12:12
39.927574,116.338004,0,295,39752.0085300926,2008-10-31,00:12:17
39.927577,116.338003,0,295,39752.008587963,2008-10-31,00:12:22
39.927572,116.338002,0,295,39752.0086458333,2008-10-31,00:12:27
39.927572,116.338002,0,295,39752.0086805556,2008-10-31,00:12:30
39.927566,116.338005,0,296,39752.0087037037,2008-10-31,00:12:32
39.927556,116.338004,0,296,39752.0087615741,2008-10-31,00:12:37
39.927569,116.337871,0,294,39752.0088194444,2008-10-31,00:12:42
39.927554,116.337775,0,290,39752.0088773148,2008-10-31,00:12:47
39.927548,116.337756,0,289,39752.0089351852,2008-10-31,00:12:52
39.927535,116.337686,0,288,39752.0089930556,2008-10-31,00:12:57
39.927536,116.337653,0,287,39752.0090509259,2008-10-31,00:13:02
39.927539,116.337598,0,287,39752.0091087963,2008-10-31,00:13:07
39.927537,116.337583,0,287,39752.0091666667,2008-10-31,00:13:12
39.927547,116.337542,0,286,39752.009224537,2008-10-31,00:13:17
39.927549,116.337532,0,286,39752.0092824074,2008-10-31,00:13:22
39.927549,116.337532,0,286,39752.0093171296,2008-10-31,00:13:25
39.92755,116.337527,0,286,39752.0093402778,2008-10-31,00:13:27
39.92759,116.337517,0,290,39752.0093981481,2008-10-31,00:13:32
39.9276,116.337491,0,290,39752.0094560185,2008-10-31,00:13:37
39.927616,116.337493,0,290,39752.0095138889,2008-10-31,00:13:42
39.927606,116.337515,0,291,39752.0095717593,2008-10-31,00:13:47
39.927577,116.337565,0,292,39752.0096296296,2008-10-31,00:13:52
39.927543,116.337579,0,292,39752.0096875,2008-10-31,00:13:57
39.927532,116.337588,0,289,39752.0097453704,2008-10-31,00:14:02
39.927499,116.337584,0,287,39752.0098032407,2008-10-31,00:14:07
39.927486,116.337579,0,288,39752.0098611111,2008-10-31,00:14:12
39.927507,116.337711,0,290,39752.0099189815,2008-10-31,00:14:17
39.927502,116.337834,0,291,39752.0099537037,2008-10-31,00:14:20
39.927485,116.337958,0,292,39752.01,2008-10-31,00:14:24
39.927423,116.338025,0,295,39752.0100578704,2008-10-31,00:14:29
39.927358,116.338049,0,297,39752.0101157407,2008-10-31,00:14:34
39.927281,116.337986,0,301,39752.0101736111,2008-10-31,00:14:39
39.927205,116.337961,0,301,39752.0102314815,2008-10-31,00:14:44
39.927098,116.337933,0,301,39752.0102662037,2008-10-31,00:14:47
39.926981,116.33793,0,301,39752.0103009259,2008-10-31,00:14:50
39.926848,116.337914,0,300,39752.0103356481,2008-10-31,00:14:53
39.926752,116.337906,0,300,39752.0103587963,2008-10-31,00:14:55
39.926661,116.337911,0,301,39752.0103819444,2008-10-31,00:14:57
39.926562,116.337916,0,301,39752.0104050926,2008-10-31,00:14:59
39.926459,116.337929,0,301,39752.0104282407,2008-10-31,00:15:01
39.926345,116.337946,0,302,39752.0104513889,2008-10-31,00:15:03
39.926223,116.337959,0,302,39752.010474537,2008-10-31,00:15:05
39.926095,116.337978,0,303,39752.0104976852,2008-10-31,00:15:07
39.925962,116.338001,0,303,39752.0105208333,2008-10-31,00:15:09
39.925832,116.338047,0,303,39752.0105439815,2008-10-31,00:15:11
39.925683,116.338049,0,304,39752.0105671296,2008-10-31,00:15:13
39.925514,116.33804,0,304,39752.0105902778,2008-10-31,00:15:15
39.925421,116.338035,0,304,39752.0106018518,2008-10-31,00:15:16
39.925325,116.338035,0,305,39752.0106134259,2008-10-31,00:15:17
39.925228,116.338036,0,305,39752.010625,2008-10-31,00:15:18
39.925132,116.338039,0,305,39752.0106365741,2008-10-31,00:15:19
39.925034,116.338044,0,307,39752.0106481481,2008-10-31,00:15:20
39.924934,116.338056,0,308,39752.0106597222,2008-10-31,00:15:21
39.924832,116.338071,0,309,39752.0106712963,2008-10-31,00:15:22
39.924727,116.338089,0,310,39752.0106828704,2008-10-31,00:15:23
39.924623,116.338105,0,311,39752.0106944444,2008-10-31,00:15:24
39.924515,116.338122,0,313,39752.0107060185,2008-10-31,00:15:25
39.924408,116.338138,0,314,39752.0107175926,2008-10-31,00:15:26
39.924302,116.338153,0,315,39752.0107291667,2008-10-31,00:15:27
39.9242,116.338168,0,316,39752.0107407407,2008-10-31,00:15:28
39.924101,116.338177,0,317,39752.0107523148,2008-10-31,00:15:29
39.924009,116.338182,0,318,39752.0107638889,2008-10-31,00:15:30
39.923837,116.33819,0,320,39752.010787037,2008-10-31,00:15:32
39.923686,116.338189,0,321,39752.0108101852,2008-10-31,00:15:34
39.923554,116.338195,0,321,39752.0108333333,2008-10-31,00:15:36
39.923421,116.33818,0,323,39752.0108564815,2008-10-31,00:15:38
39.923312,116.338221,0,327,39752.0108796296,2008-10-31,00:15:40
39.92322,116.338269,0,331,39752.0109027778,2008-10-31,00:15:42
39.923113,116.338286,0,336,39752.0109375,2008-10-31,00:15:45
39.923023,116.338301,0,345,39752.0109953704,2008-10-31,00:15:50
39.922937,116.338372,0,353,39752.0110532407,2008-10-31,00:15:55
39.922889,116.338424,0,361,39752.0111111111,2008-10-31,00:16:00
39.922821,116.33846,0,370,39752.0111689815,2008-10-31,00:16:05
39.922804,116.33842,0,384,39752.0112268519,2008-10-31,00:16:10
39.922799,116.338385,0,400,39752.0112847222,2008-10-31,00:16:15
39.922791,116.33838,0,413,39752.0113425926,2008-10-31,00:16:20
39.922791,116.33838,0,413,39752.0113773148,2008-10-31,00:16:23
39.922789,116.338382,0,416,39752.011400463,2008-10-31,00:16:25
39.922781,116.338346,0,418,39752.0114583333,2008-10-31,00:16:30
39.922786,116.338351,0,419,39752.0115162037,2008-10-31,00:16:35
39.922792,116.338344,0,420,39752.0115740741,2008-10-31,00:16:40
39.922792,116.338344,0,420,39752.0116087963,2008-10-31,00:16:43
39.922786,116.338343,0,420,39752.0116319444,2008-10-31,00:16:45
39.922782,116.338354,0,420,39752.0116898148,2008-10-31,00:16:50
39.922766,116.338377,0,421,39752.0117476852,2008-10-31,00:16:55
39.922752,116.338357,0,423,39752.0118055556,2008-10-31,00:17:00
39.922734,116.338293,0,424,39752.0118634259,2008-10-31,00:17:05
39.922742,116.338236,0,426,39752.0119212963,2008-10-31,00:17:10
39.922716,116.338232,0,428,39752.0119791667,2008-10-31,00:17:15
39.922611,116.338226,0,435,39752.012037037,2008-10-31,00:17:20
39.922525,116.338277,0,445,39752.0120949074,2008-10-31,00:17:25
39.922467,116.338325,0,457,39752.0121527778,2008-10-31,00:17:30
39.922438,116.338386,0,463,39752.0122106481,2008-10-31,00:17:35
39.922449,116.338432,0,459,39752.0122685185,2008-10-31,00:17:40
39.922385,116.338447,0,462,39752.0123263889,2008-10-31,00:17:45
39.922273,116.338438,0,467,39752.0123726852,2008-10-31,00:17:49
39.922178,116.338413,0,480,39752.0124305556,2008-10-31,00:17:54
39.922213,116.338388,0,487,39752.0124884259,2008-10-31,00:17:59
39.922285,116.338361,0,485,39752.0125462963,2008-10-31,00:18:04
39.9223,116.338312,0,484,39752.0126041667,2008-10-31,00:18:09
39.922288,116.338281,0,481,39752.012662037,2008-10-31,00:18:14
39.922284,116.338269,0,477,39752.0127199074,2008-10-31,00:18:19
39.922299,116.33823,0,473,39752.0127777778,2008-10-31,00:18:24
39.922311,116.338223,0,468,39752.0128356481,2008-10-31,00:18:29
39.922299,116.338222,0,465,39752.0128935185,2008-10-31,00:18:34
39.922308,116.338219,0,464,39752.0129513889,2008-10-31,00:18:39
39.922315,116.338262,0,462,39752.0130092593,2008-10-31,00:18:44
39.922314,116.338377,0,461,39752.0130671296,2008-10-31,00:18:49
39.922293,116.338491,0,465,39752.0131018519,2008-10-31,00:18:52
39.922289,116.338544,0,468,39752.0131597222,2008-10-31,00:18:57
39.922289,116.338544,0,468,39752.0131944444,2008-10-31,00:19:00
39.922292,116.338546,0,468,39752.0132175926,2008-10-31,00:19:02
39.922296,116.338558,0,469,39752.013275463,2008-10-31,00:19:07
39.922267,116.338525,0,466,39752.0133333333,2008-10-31,00:19:12
39.922191,116.338462,0,462,39752.0133796296,2008-10-31,00:19:16
39.922088,116.338425,0,460,39752.0134375,2008-10-31,00:19:21
39.922054,116.338425,0,460,39752.0134953704,2008-10-31,00:19:26
39.922047,116.338417,0,459,39752.0135532407,2008-10-31,00:19:31
39.922039,116.338418,0,460,39752.0136111111,2008-10-31,00:19:36
39.922039,116.338418,0,460,39752.0136458333,2008-10-31,00:19:39
39.922037,116.33841,0,460,39752.0136689815,2008-10-31,00:19:41
39.922026,116.338408,0,460,39752.0137268519,2008-10-31,00:19:46
39.92198,116.338482,0,461,39752.0137847222,2008-10-31,00:19:51
39.921931,116.338627,0,465,39752.0138310185,2008-10-31,00:19:55
39.921894,116.338761,0,466,39752.0138657407,2008-10-31,00:19:58
39.921851,116.338916,0,463,39752.013900463,2008-10-31,00:20:01
39.921817,116.339028,0,459,39752.0139236111,2008-10-31,00:20:03
39.921785,116.339146,0,452,39752.0139467593,2008-10-31,00:20:05
39.921785,116.339274,0,447,39752.0139699074,2008-10-31,00:20:07
39.921782,116.339409,0,431,39752.0140046296,2008-10-31,00:20:10
39.921818,116.339515,0,422,39752.0140393519,2008-10-31,00:20:13
39.921864,116.339558,0,398,39752.0140972222,2008-10-31,00:20:18
39.921884,116.339627,0,394,39752.0141550926,2008-10-31,00:20:23
39.921947,116.339743,0,387,39752.0141782407,2008-10-31,00:20:25
39.921998,116.339875,0,381,39752.0142013889,2008-10-31,00:20:27
39.922041,116.340007,0,375,39752.014224537,2008-10-31,00:20:29
39.922079,116.340165,0,371,39752.0142476852,2008-10-31,00:20:31
39.922084,116.340323,0,366,39752.0142708333,2008-10-31,00:20:33
39.922099,116.340509,0,362,39752.0142939815,2008-10-31,00:20:35
39.922114,116.340721,0,357,39752.0143171296,2008-10-31,00:20:37
39.922127,116.340924,0,352,39752.0143402778,2008-10-31,00:20:39
39.922142,116.34112,0,348,39752.0143634259,2008-10-31,00:20:41
39.92216,116.341326,0,344,39752.0143865741,2008-10-31,00:20:43
39.922174,116.341561,0,341,39752.0144097222,2008-10-31,00:20:45
39.92218,116.34168,0,339,39752.0144212963,2008-10-31,00:20:46
39.922178,116.341983,0,327,39752.0144675926,2008-10-31,00:20:50
39.922169,116.342159,0,317,39752.0145023148,2008-10-31,00:20:53
39.922173,116.342282,0,308,39752.014525463,2008-10-31,00:20:55
39.922027,116.342554,0,295,39752.0145717593,2008-10-31,00:20:59
39.921929,116.342662,0,294,39752.0146064815,2008-10-31,00:21:02
39.922035,116.34287,0,289,39752.0146296296,2008-10-31,00:21:04
39.922118,116.342966,0,288,39752.0146412037,2008-10-31,00:21:05
39.922205,116.34306,0,287,39752.0146527778,2008-10-31,00:21:06
39.922259,116.343184,0,287,39752.0146643519,2008-10-31,00:21:07
39.92231,116.343349,0,291,39752.0146875,2008-10-31,00:21:09
39.922354,116.343487,0,293,39752.0146990741,2008-10-31,00:21:10
39.922389,116.343548,0,293,39752.0147569444,2008-10-31,00:21:15
39.922389,116.343582,0,298,39752.0148148148,2008-10-31,00:21:20
39.922406,116.343721,0,297,39752.014837963,2008-10-31,00:21:22
39.922454,116.343873,0,288,39752.0148726852,2008-10-31,00:21:25
39.922501,116.343991,0,280,39752.0148958333,2008-10-31,00:21:27
39.922558,116.344131,0,270,39752.0149189815,2008-10-31,00:21:29
39.92261,116.344235,0,260,39752.0149421296,2008-10-31,00:21:31
39.922625,116.344366,0,246,39752.0149884259,2008-10-31,00:21:35
39.922642,116.344483,0,239,39752.015,2008-10-31,00:21:36
39.92263,116.344601,0,240,39752.0150347222,2008-10-31,00:21:39
39.922589,116.34474,0,241,39752.0150810185,2008-10-31,00:21:43
39.92254,116.34491,0,243,39752.0151157407,2008-10-31,00:21:46
39.922513,116.345059,0,244,39752.0151388889,2008-10-31,00:21:48
39.922532,116.345211,0,241,39752.015150463,2008-10-31,00:21:49
39.92254,116.345349,0,239,39752.015162037,2008-10-31,00:21:50
39.922554,116.345494,0,238,39752.0151736111,2008-10-31,00:21:51
39.92257,116.345637,0,236,39752.0151851852,2008-10-31,00:21:52
39.922566,116.34584,0,237,39752.0152083333,2008-10-31,00:21:54
39.922572,116.346042,0,238,39752.0152314815,2008-10-31,00:21:56
39.922669,116.346333,0,236,39752.0152546296,2008-10-31,00:21:58
39.922701,116.346451,0,235,39752.0152662037,2008-10-31,00:21:59
39.922748,116.346747,0,232,39752.0152893519,2008-10-31,00:22:01
39.922778,116.346871,0,230,39752.0153125,2008-10-31,00:22:03
39.922716,116.347619,0,225,39752.0153819444,2008-10-31,00:22:09
39.922569,116.347784,0,218,39752.0154282407,2008-10-31,00:22:13
39.922177,116.347702,0,214,39752.0154398148,2008-10-31,00:22:14
39.8987,116.379158,0,180,39752.0246064815,2008-10-31,00:35:26
39.898898,116.379077,0,147,39752.0246180556,2008-10-31,00:35:27
39.898984,116.379068,0,132,39752.0246412037,2008-10-31,00:35:29
39.899026,116.37912,0,116,39752.0246990741,2008-10-31,00:35:34
39.899013,116.37919,0,113,39752.0247569444,2008-10-31,00:35:39
39.899079,116.379267,0,91,39752.0248148148,2008-10-31,00:35:44
39.899087,116.379344,0,84,39752.0248726852,2008-10-31,00:35:49
39.899078,116.379436,0,71,39752.0249305556,2008-10-31,00:35:54
39.899084,116.379507,0,68,39752.0249884259,2008-10-31,00:35:59
39.899112,116.379591,0,60,39752.0250462963,2008-10-31,00:36:04
39.899127,116.379657,0,61,39752.0251041667,2008-10-31,00:36:09
39.899125,116.379749,0,59,39752.025162037,2008-10-31,00:36:14
39.899146,116.37985,0,49,39752.0252199074,2008-10-31,00:36:19
39.899202,116.37991,0,42,39752.0252777778,2008-10-31,00:36:24
39.899226,116.379981,0,36,39752.0253356481,2008-10-31,00:36:29
39.899232,116.380086,0,29,39752.0253935185,2008-10-31,00:36:34
39.899231,116.380159,0,25,39752.0254513889,2008-10-31,00:36:39
39.899225,116.380211,0,20,39752.0255092593,2008-10-31,00:36:44
39.899244,116.380258,0,16,39752.0255671296,2008-10-31,00:36:49
39.899233,116.380342,0,11,39752.025625,2008-10-31,00:36:54
39.899264,116.38041,0,10,39752.0256828704,2008-10-31,00:36:59
39.89931,116.380511,0,7,39752.0257291667,2008-10-31,00:37:03
39.89935,116.380552,0,3,39752.025787037,2008-10-31,00:37:08
39.899345,116.380606,0,0,39752.0258449074,2008-10-31,00:37:13
39.899339,116.380663,0,-2,39752.0259027778,2008-10-31,00:37:18
39.899306,116.380752,0,-7,39752.0259606481,2008-10-31,00:37:23
39.899311,116.380803,0,-11,39752.0260185185,2008-10-31,00:37:28
39.899303,116.380859,0,-15,39752.0260763889,2008-10-31,00:37:33
39.899277,116.380929,0,-19,39752.0261342593,2008-10-31,00:37:38
39.899247,116.381016,0,-23,39752.0261921296,2008-10-31,00:37:43
39.899243,116.381078,0,-26,39752.02625,2008-10-31,00:37:48
39.899247,116.381167,0,-31,39752.0263078704,2008-10-31,00:37:53
39.899271,116.381231,0,-35,39752.0263657407,2008-10-31,00:37:58
39.899237,116.381353,0,-40,39752.026412037,2008-10-31,00:38:02
39.899322,116.381436,0,-44,39752.0264699074,2008-10-31,00:38:07
39.899346,116.38148,0,-41,39752.0265277778,2008-10-31,00:38:12
39.899398,116.381501,0,-34,39752.0265856481,2008-10-31,00:38:17
39.899433,116.381478,0,-38,39752.0266435185,2008-10-31,00:38:22
39.899471,116.381415,0,-41,39752.0267013889,2008-10-31,00:38:27
39.899579,116.381435,0,-44,39752.0267476852,2008-10-31,00:38:31
39.899608,116.381501,0,-47,39752.0268055556,2008-10-31,00:38:36
39.899685,116.381577,0,-48,39752.0268518519,2008-10-31,00:38:40
39.899756,116.381627,0,-50,39752.0269097222,2008-10-31,00:38:45
39.899797,116.381623,0,-49,39752.0269675926,2008-10-31,00:38:50
39.899863,116.381653,0,-45,39752.027025463,2008-10-31,00:38:55
39.899939,116.381708,0,-41,39752.0270833333,2008-10-31,00:39:00
39.899989,116.381772,0,-36,39752.0271412037,2008-10-31,00:39:05
39.900051,116.381769,0,-31,39752.0271990741,2008-10-31,00:39:10
39.900116,116.38179,0,-27,39752.0272569444,2008-10-31,00:39:15
39.900186,116.381836,0,-24,39752.0273148148,2008-10-31,00:39:20
39.900245,116.381842,0,-22,39752.0273726852,2008-10-31,00:39:25
39.900287,116.381854,0,-18,39752.0274305556,2008-10-31,00:39:30
39.900362,116.381845,0,-13,39752.0274884259,2008-10-31,00:39:35
39.900434,116.381833,0,-11,39752.0275462963,2008-10-31,00:39:40
39.900503,116.381838,0,-7,39752.0276041667,2008-10-31,00:39:45
39.900558,116.381858,0,-5,39752.027662037,2008-10-31,00:39:50
39.900643,116.381943,0,-1,39752.0277199074,2008-10-31,00:39:55
39.900676,116.382041,0,12,39752.0277777778,2008-10-31,00:40:00
39.900714,116.382151,0,12,39752.0278356481,2008-10-31,00:40:05
39.900722,116.382219,0,14,39752.0278935185,2008-10-31,00:40:10
39.900738,116.382295,0,15,39752.0279513889,2008-10-31,00:40:15
39.900769,116.382363,0,16,39752.0280092593,2008-10-31,00:40:20
39.900802,116.382458,0,16,39752.0280671296,2008-10-31,00:40:25
39.900803,116.382504,0,15,39752.028125,2008-10-31,00:40:30
39.900839,116.382547,0,16,39752.0281828704,2008-10-31,00:40:35
39.900855,116.382638,0,17,39752.0282407407,2008-10-31,00:40:40
39.900878,116.382703,0,16,39752.0282986111,2008-10-31,00:40:45
39.900887,116.38276,0,15,39752.0283564815,2008-10-31,00:40:50
39.900901,116.382831,0,15,39752.0284143519,2008-10-31,00:40:55
39.900892,116.382907,0,19,39752.0284722222,2008-10-31,00:41:00
39.900883,116.382977,0,20,39752.0285300926,2008-10-31,00:41:05
39.900874,116.383049,0,22,39752.028587963,2008-10-31,00:41:10
39.900876,116.383109,0,19,39752.0286458333,2008-10-31,00:41:15
39.900894,116.383177,0,17,39752.0287037037,2008-10-31,00:41:20
39.900899,116.383255,0,15,39752.0287615741,2008-10-31,00:41:25
39.900977,116.38333,0,14,39752.0288194444,2008-10-31,00:41:30
39.900999,116.383355,0,14,39752.0288773148,2008-10-31,00:41:35
39.901045,116.38343,0,14,39752.0289351852,2008-10-31,00:41:40
39.901073,116.383481,0,13,39752.0289930556,2008-10-31,00:41:45
39.901051,116.383601,0,9,39752.0290509259,2008-10-31,00:41:50
39.90109,116.383684,0,8,39752.0291087963,2008-10-31,00:41:55
39.901097,116.383766,0,6,39752.0291666667,2008-10-31,00:42:00
39.90108,116.383857,0,4,39752.029224537,2008-10-31,00:42:05
39.901079,116.38395,0,2,39752.0292824074,2008-10-31,00:42:10
39.901084,116.384024,0,1,39752.0293402778,2008-10-31,00:42:15
39.901065,116.38408,0,0,39752.0293981481,2008-10-31,00:42:20
39.901005,116.38421,0,-3,39752.0294560185,2008-10-31,00:42:25
39.901013,116.384319,0,-5,39752.0295138889,2008-10-31,00:42:30
39.900965,116.38445,0,-8,39752.0295717593,2008-10-31,00:42:35
39.901058,116.384485,0,-8,39752.0295833333,2008-10-31,00:42:36
39.901035,116.384573,0,-11,39752.0296412037,2008-10-31,00:42:41
39.900973,116.384638,0,-15,39752.0296990741,2008-10-31,00:42:46
39.900969,116.384695,0,-17,39752.0297569444,2008-10-31,00:42:51
39.900995,116.384804,0,-20,39752.0298148148,2008-10-31,00:42:56
39.901042,116.384908,0,-21,39752.029849537,2008-10-31,00:42:59
39.901114,116.384939,0,-23,39752.0299074074,2008-10-31,00:43:04
39.901105,116.384967,0,-23,39752.0299652778,2008-10-31,00:43:09
39.901093,116.385008,0,-24,39752.0300231481,2008-10-31,00:43:14
39.901057,116.385084,0,-25,39752.0300810185,2008-10-31,00:43:19
39.901032,116.38516,0,-27,39752.0301388889,2008-10-31,00:43:24
39.901018,116.385285,0,-28,39752.0301851852,2008-10-31,00:43:28
39.900993,116.385399,0,-30,39752.0302430556,2008-10-31,00:43:33
39.900908,116.385454,0,-31,39752.0302546296,2008-10-31,00:43:34
39.900904,116.38553,0,-32,39752.0303125,2008-10-31,00:43:39
39.90092,116.385592,0,-32,39752.0303703704,2008-10-31,00:43:44
39.900957,116.385673,0,-33,39752.0304282407,2008-10-31,00:43:49
39.900989,116.385716,0,-34,39752.0304861111,2008-10-31,00:43:54
39.900913,116.385832,0,-36,39752.0305208333,2008-10-31,00:43:57
39.900926,116.385955,0,-37,39752.0305671296,2008-10-31,00:44:01
39.900849,116.386042,0,-39,39752.0305902778,2008-10-31,00:44:03
39.900779,116.386134,0,-41,39752.0306481481,2008-10-31,00:44:08
39.900742,116.38619,0,-43,39752.0307060185,2008-10-31,00:44:13
39.900734,116.386302,0,-45,39752.0307638889,2008-10-31,00:44:18
39.900753,116.386427,0,-45,39752.0308101852,2008-10-31,00:44:22
39.900692,116.386507,0,-47,39752.0308680556,2008-10-31,00:44:27
39.900693,116.386566,0,-49,39752.0309259259,2008-10-31,00:44:32
39.900652,116.386714,0,-40,39752.0309837963,2008-10-31,00:44:37
39.900619,116.386788,0,-40,39752.0310416667,2008-10-31,00:44:42
39.900601,116.386853,0,-40,39752.031099537,2008-10-31,00:44:47
39.900544,116.38656,0,26,39752.0318634259,2008-10-31,00:45:53
39.900622,116.386465,0,49,39752.031875,2008-10-31,00:45:54
39.900697,116.386344,0,22,39752.0318981481,2008-10-31,00:45:56
39.900754,116.386267,0,-17,39752.0319212963,2008-10-31,00:45:58
39.900799,116.386187,0,-39,39752.0320949074,2008-10-31,00:46:13
39.900855,116.386152,0,-41,39752.0321527778,2008-10-31,00:46:18
39.900884,116.386145,0,-42,39752.0322106481,2008-10-31,00:46:23
39.900931,116.386164,0,-42,39752.0322685185,2008-10-31,00:46:28
39.900977,116.386255,0,-43,39752.0329976852,2008-10-31,00:47:31
39.900977,116.386255,0,-43,39752.0330324074,2008-10-31,00:47:34
39.900972,116.386256,0,-43,39752.0330555556,2008-10-31,00:47:36
39.900934,116.386255,0,-42,39752.0331134259,2008-10-31,00:47:41
39.899629,116.383413,0,-237,39752.1576967593,2008-10-31,03:47:05
39.899716,116.383083,0,-378,39752.1577083333,2008-10-31,03:47:06
39.898999,116.384526,0,221,39752.1577314815,2008-10-31,03:47:08
39.898926,116.384629,0,289,39752.1577430556,2008-10-31,03:47:09
39.898841,116.384812,0,380,39752.1577662037,2008-10-31,03:47:11
39.898761,116.384884,0,419,39752.1578240741,2008-10-31,03:47:16
39.898719,116.384953,0,451,39752.1578472222,2008-10-31,03:47:18
39.898696,116.385019,0,482,39752.1578587963,2008-10-31,03:47:19
39.89861,116.38508,0,516,39752.1578819444,2008-10-31,03:47:21
39.89854,116.385152,0,540,39752.1579050926,2008-10-31,03:47:23
39.898516,116.385221,0,570,39752.1579513889,2008-10-31,03:47:27
39.898449,116.385256,0,592,39752.1580092593,2008-10-31,03:47:32
39.8984,116.385285,0,620,39752.1580555556,2008-10-31,03:47:36
39.898385,116.385254,0,621,39752.1581134259,2008-10-31,03:47:41
39.898401,116.385152,0,599,39752.1581597222,2008-10-31,03:47:45
39.898459,116.385066,0,587,39752.1581944444,2008-10-31,03:47:48
39.898506,116.384961,0,563,39752.1582291667,2008-10-31,03:47:51
39.898544,116.384866,0,541,39752.1582523148,2008-10-31,03:47:53
39.898592,116.384769,0,522,39752.158287037,2008-10-31,03:47:56
39.89865,116.38468,0,501,39752.1583217593,2008-10-31,03:47:59
39.898697,116.38457,0,484,39752.1583564815,2008-10-31,03:48:02
39.898743,116.384464,0,467,39752.1584027778,2008-10-31,03:48:06
39.898856,116.384223,0,378,39752.1584143518,2008-10-31,03:48:07
39.898937,116.384043,0,314,39752.1584259259,2008-10-31,03:48:08
39.898998,116.383905,0,267,39752.1584375,2008-10-31,03:48:09
39.899031,116.383795,0,230,39752.1584490741,2008-10-31,03:48:10
39.899052,116.383689,0,202,39752.1584722222,2008-10-31,03:48:12
39.899072,116.383601,0,181,39752.1584953704,2008-10-31,03:48:14
39.899107,116.383495,0,149,39752.1585185185,2008-10-31,03:48:16
39.899129,116.38342,0,126,39752.1585416667,2008-10-31,03:48:18
39.899151,116.383324,0,104,39752.1585763889,2008-10-31,03:48:21
39.899177,116.38321,0,82,39752.1586226852,2008-10-31,03:48:25
39.899207,116.383113,0,67,39752.1586689815,2008-10-31,03:48:29
39.899229,116.383018,0,52,39752.1587268518,2008-10-31,03:48:34
39.899235,116.382927,0,43,39752.1587847222,2008-10-31,03:48:39
39.899209,116.382844,0,41,39752.1588425926,2008-10-31,03:48:44
39.899207,116.382746,0,38,39752.158900463,2008-10-31,03:48:49
39.899181,116.382697,0,47,39752.1589583333,2008-10-31,03:48:54
39.899138,116.38264,0,54,39752.1590162037,2008-10-31,03:48:59
39.899129,116.382558,0,54,39752.1590740741,2008-10-31,03:49:04
39.899132,116.382499,0,54,39752.1591319444,2008-10-31,03:49:09
39.899127,116.382458,0,55,39752.1591898148,2008-10-31,03:49:14
39.899136,116.382389,0,55,39752.1592476852,2008-10-31,03:49:19
39.899141,116.382298,0,57,39752.1593055556,2008-10-31,03:49:24
39.899103,116.38228,0,66,39752.1593634259,2008-10-31,03:49:29
39.899084,116.382225,0,74,39752.1594212963,2008-10-31,03:49:34
39.899085,116.382161,0,84,39752.1594791667,2008-10-31,03:49:39
39.899074,116.382035,0,92,39752.159537037,2008-10-31,03:49:44
39.899074,116.381978,0,102,39752.1595949074,2008-10-31,03:49:49
39.899068,116.381919,0,107,39752.1596527778,2008-10-31,03:49:54
39.899058,116.38186,0,114,39752.1597106481,2008-10-31,03:49:59
39.899046,116.381792,0,117,39752.1597685185,2008-10-31,03:50:04
39.899065,116.381717,0,112,39752.1598263889,2008-10-31,03:50:09
39.899066,116.381669,0,113,39752.1598842593,2008-10-31,03:50:14
39.899073,116.38161,0,114,39752.1599421296,2008-10-31,03:50:19
39.899063,116.38155,0,115,39752.16,2008-10-31,03:50:24
39.89906,116.381477,0,109,39752.1600578704,2008-10-31,03:50:29
39.899055,116.381413,0,110,39752.1601157407,2008-10-31,03:50:34
39.899059,116.381342,0,112,39752.1601736111,2008-10-31,03:50:39
39.899052,116.381244,0,116,39752.1602314815,2008-10-31,03:50:44
39.899054,116.381179,0,119,39752.1602893519,2008-10-31,03:50:49
39.899056,116.381139,0,119,39752.1603472222,2008-10-31,03:50:54
39.899051,116.381075,0,120,39752.1604050926,2008-10-31,03:50:59
39.899052,116.381006,0,121,39752.160462963,2008-10-31,03:51:04
39.899051,116.380927,0,122,39752.1605208333,2008-10-31,03:51:09
39.899077,116.380851,0,123,39752.1605787037,2008-10-31,03:51:14
39.899075,116.380777,0,124,39752.1606365741,2008-10-31,03:51:19
39.899064,116.380717,0,125,39752.1606944444,2008-10-31,03:51:24
39.899048,116.380627,0,126,39752.1607523148,2008-10-31,03:51:29
39.899032,116.380545,0,127,39752.1608101852,2008-10-31,03:51:34
39.899013,116.380465,0,127,39752.1608680556,2008-10-31,03:51:39
39.899012,116.380404,0,127,39752.1609259259,2008-10-31,03:51:44
39.899012,116.380322,0,128,39752.1609837963,2008-10-31,03:51:49
39.899014,116.380243,0,128,39752.1610416667,2008-10-31,03:51:54
39.899013,116.380173,0,128,39752.161099537,2008-10-31,03:51:59
39.899018,116.380089,0,129,39752.1611574074,2008-10-31,03:52:04
39.898989,116.38,0,131,39752.1612152778,2008-10-31,03:52:09
39.899001,116.379915,0,126,39752.1612731481,2008-10-31,03:52:14
39.899015,116.379857,0,129,39752.1613310185,2008-10-31,03:52:19
39.89903,116.379797,0,132,39752.1613888889,2008-10-31,03:52:24
39.899012,116.379717,0,134,39752.1614467593,2008-10-31,03:52:29
39.899004,116.379653,0,137,39752.1615046296,2008-10-31,03:52:34
39.89901,116.379586,0,140,39752.1615625,2008-10-31,03:52:39
39.899025,116.379528,0,142,39752.1616203704,2008-10-31,03:52:44
39.899036,116.379489,0,145,39752.1616782407,2008-10-31,03:52:49
39.89904,116.379419,0,154,39752.1617361111,2008-10-31,03:52:54
39.899033,116.379429,0,156,39752.1617939815,2008-10-31,03:52:59
39.899028,116.379441,0,156,39752.1618518519,2008-10-31,03:53:04
39.899037,116.379446,0,156,39752.1619097222,2008-10-31,03:53:09
39.89902,116.379424,0,156,39752.1619675926,2008-10-31,03:53:14
39.89902,116.379424,0,156,39752.1620023148,2008-10-31,03:53:17
39.899015,116.379418,0,156,39752.162025463,2008-10-31,03:53:19
39.899016,116.379399,0,156,39752.1620833333,2008-10-31,03:53:24
39.899022,116.379363,0,156,39752.1621412037,2008-10-31,03:53:29
39.899042,116.379344,0,155,39752.1621990741,2008-10-31,03:53:34
39.899061,116.379346,0,155,39752.1622569444,2008-10-31,03:53:39
39.899067,116.379395,0,155,39752.1623148148,2008-10-31,03:53:44
39.899107,116.379411,0,155,39752.1623726852,2008-10-31,03:53:49
39.899121,116.379387,0,155,39752.1624305556,2008-10-31,03:53:54
39.899129,116.379299,0,155,39752.1624884259,2008-10-31,03:53:59
39.899095,116.379195,0,155,39752.1625462963,2008-10-31,03:54:04
39.899076,116.3791,0,155,39752.1626041667,2008-10-31,03:54:09
39.899113,116.379001,0,155,39752.162662037,2008-10-31,03:54:14
39.899135,116.378898,0,155,39752.1627199074,2008-10-31,03:54:19
39.899157,116.378792,0,155,39752.1627777778,2008-10-31,03:54:24
39.899137,116.378711,0,155,39752.1628356481,2008-10-31,03:54:29
39.899056,116.37866,0,155,39752.1628819444,2008-10-31,03:54:33
39.89896,116.378604,0,155,39752.1629398148,2008-10-31,03:54:38
39.898967,116.378706,0,155,39752.1630324074,2008-10-31,03:54:46
39.899032,116.378794,0,155,39752.1630671296,2008-10-31,03:54:49
39.899088,116.378914,0,155,39752.1631134259,2008-10-31,03:54:53
39.899034,116.379022,0,155,39752.1631712963,2008-10-31,03:54:58
39.902815,116.391503,0,106,39752.1691203704,2008-10-31,04:03:32
39.898635,116.379772,0,326,39752.1692361111,2008-10-31,04:03:42
39.898728,116.379555,0,268,39752.1692476852,2008-10-31,04:03:43
39.898792,116.379409,0,234,39752.1692592593,2008-10-31,04:03:44
39.898833,116.379311,0,212,39752.1692708333,2008-10-31,04:03:45
39.898897,116.379166,0,184,39752.1692939815,2008-10-31,04:03:47
39.898932,116.379073,0,160,39752.1693402778,2008-10-31,04:03:51
39.898936,116.379041,0,149,39752.1693981481,2008-10-31,04:03:56
39.898937,116.379007,0,144,39752.1694560185,2008-10-31,04:04:01
39.89898,116.378895,0,142,39752.1695138889,2008-10-31,04:04:06
39.89903,116.37882,0,142,39752.1695717593,2008-10-31,04:04:11
39.899045,116.378819,0,142,39752.1696296296,2008-10-31,04:04:16
39.899077,116.378943,0,140,39752.1696875,2008-10-31,04:04:21
39.89908,116.379062,0,139,39752.1697453704,2008-10-31,04:04:26
39.899089,116.379109,0,138,39752.1698032407,2008-10-31,04:04:31
39.89905,116.379204,0,137,39752.1698611111,2008-10-31,04:04:36
39.899441,116.380903,0,138,39752.1772569444,2008-10-31,04:15:15
39.898738,116.380208,0,151,39752.1772685185,2008-10-31,04:15:16
39.898637,116.380237,0,143,39752.1773032407,2008-10-31,04:15:19
39.898727,116.380058,0,144,39752.1773263889,2008-10-31,04:15:21
39.898808,116.37994,0,149,39752.177349537,2008-10-31,04:15:23
39.898871,116.379853,0,155,39752.1774074074,2008-10-31,04:15:28
39.898925,116.379769,0,154,39752.1774652778,2008-10-31,04:15:33
39.898957,116.379678,0,147,39752.1775231481,2008-10-31,04:15:38
39.898949,116.3796,0,142,39752.1775810185,2008-10-31,04:15:43
39.898967,116.379447,0,141,39752.1776273148,2008-10-31,04:15:47
39.899008,116.37937,0,143,39752.1776851852,2008-10-31,04:15:52
39.899096,116.379402,0,150,39752.1777314815,2008-10-31,04:15:56
39.899088,116.379437,0,144,39752.1777893519,2008-10-31,04:16:01
39.899114,116.37951,0,143,39752.1778472222,2008-10-31,04:16:06
39.899135,116.379565,0,145,39752.1779050926,2008-10-31,04:16:11
39.899166,116.379596,0,147,39752.177962963,2008-10-31,04:16:16
39.899183,116.379625,0,149,39752.1780208333,2008-10-31,04:16:21
39.899194,116.379668,0,152,39752.1780787037,2008-10-31,04:16:26
39.899203,116.379731,0,155,39752.1781365741,2008-10-31,04:16:31
39.899221,116.379792,0,159,39752.1781944444,2008-10-31,04:16:36
39.899248,116.379851,0,163,39752.1782523148,2008-10-31,04:16:41
39.899262,116.37991,0,164,39752.1783101852,2008-10-31,04:16:46
39.899275,116.37996,0,169,39752.1783680556,2008-10-31,04:16:51
39.899283,116.380015,0,172,39752.1784259259,2008-10-31,04:16:56
39.899284,116.380089,0,173,39752.1784837963,2008-10-31,04:17:01
39.89928,116.380175,0,177,39752.1785416667,2008-10-31,04:17:06
39.899278,116.380246,0,180,39752.178599537,2008-10-31,04:17:11
39.899289,116.38034,0,185,39752.1786574074,2008-10-31,04:17:16
39.899313,116.380381,0,188,39752.1787152778,2008-10-31,04:17:21
39.899318,116.380425,0,191,39752.1787731481,2008-10-31,04:17:26
39.899328,116.38048,0,196,39752.1788310185,2008-10-31,04:17:31
39.899346,116.380529,0,199,39752.1788888889,2008-10-31,04:17:36
39.899361,116.38058,0,201,39752.1789467593,2008-10-31,04:17:41
39.899368,116.380643,0,201,39752.1790046296,2008-10-31,04:17:46
39.899388,116.380693,0,203,39752.1790625,2008-10-31,04:17:51
39.89941,116.380747,0,206,39752.1791203704,2008-10-31,04:17:56
39.899434,116.380773,0,209,39752.1791782407,2008-10-31,04:18:01
39.899455,116.380856,0,211,39752.1792361111,2008-10-31,04:18:06
39.899447,116.380944,0,214,39752.1792939815,2008-10-31,04:18:11
39.899454,116.380993,0,217,39752.1793518519,2008-10-31,04:18:16
39.899449,116.381061,0,219,39752.1794097222,2008-10-31,04:18:21
39.899456,116.38112,0,223,39752.1794675926,2008-10-31,04:18:26
39.899449,116.381242,0,226,39752.179525463,2008-10-31,04:18:31
39.899469,116.381325,0,230,39752.1795833333,2008-10-31,04:18:36
39.899489,116.381427,0,236,39752.1796412037,2008-10-31,04:18:41
39.8995,116.381483,0,240,39752.1796990741,2008-10-31,04:18:46
39.899483,116.381543,0,240,39752.1797569444,2008-10-31,04:18:51
39.899482,116.381603,0,243,39752.1798148148,2008-10-31,04:18:56
39.899493,116.381629,0,248,39752.1798726852,2008-10-31,04:19:01
39.899447,116.381763,0,252,39752.1799189815,2008-10-31,04:19:05
39.899459,116.381807,0,256,39752.1799768518,2008-10-31,04:19:10
39.89947,116.381853,0,261,39752.1800347222,2008-10-31,04:19:15
39.899423,116.382014,0,260,39752.1800925926,2008-10-31,04:19:20
39.899431,116.382094,0,258,39752.180150463,2008-10-31,04:19:25
39.89946,116.382131,0,256,39752.1802083333,2008-10-31,04:19:30
39.899475,116.382249,0,254,39752.1802662037,2008-10-31,04:19:35
39.899445,116.382371,0,252,39752.1803125,2008-10-31,04:19:39
39.899402,116.382485,0,254,39752.1803587963,2008-10-31,04:19:43
39.899363,116.38262,0,254,39752.1804166667,2008-10-31,04:19:48
39.899334,116.382683,0,251,39752.180474537,2008-10-31,04:19:53
39.899303,116.382741,0,249,39752.1805324074,2008-10-31,04:19:58
39.899273,116.382776,0,247,39752.1805902778,2008-10-31,04:20:03
39.899294,116.382802,0,245,39752.1806481481,2008-10-31,04:20:08
39.899288,116.382843,0,246,39752.1807060185,2008-10-31,04:20:13
39.89927,116.382921,0,244,39752.1807638889,2008-10-31,04:20:18
39.899276,116.382985,0,245,39752.1808217593,2008-10-31,04:20:23
39.899296,116.383038,0,247,39752.1808796296,2008-10-31,04:20:28
39.899307,116.383077,0,248,39752.1809375,2008-10-31,04:20:33
39.899318,116.383131,0,249,39752.1809953704,2008-10-31,04:20:38
39.899304,116.38317,0,251,39752.1810532407,2008-10-31,04:20:43
39.899305,116.383225,0,253,39752.1811111111,2008-10-31,04:20:48
39.899327,116.383303,0,255,39752.1811689815,2008-10-31,04:20:53
39.899351,116.383373,0,257,39752.1812268518,2008-10-31,04:20:58
39.899354,116.383448,0,258,39752.1812847222,2008-10-31,04:21:03
39.899318,116.38359,0,259,39752.1813425926,2008-10-31,04:21:08
39.899336,116.383652,0,262,39752.181400463,2008-10-31,04:21:13
39.899344,116.383699,0,263,39752.1814583333,2008-10-31,04:21:18
39.899329,116.383759,0,264,39752.1815162037,2008-10-31,04:21:23
39.899317,116.383787,0,264,39752.1815740741,2008-10-31,04:21:28
39.899319,116.383797,0,264,39752.1816319444,2008-10-31,04:21:33
39.899338,116.383827,0,264,39752.1816898148,2008-10-31,04:21:38
39.899332,116.383858,0,265,39752.1817476852,2008-10-31,04:21:43
39.899338,116.383871,0,266,39752.1818055556,2008-10-31,04:21:48
39.899338,116.383905,0,266,39752.1818634259,2008-10-31,04:21:53
39.899323,116.38397,0,267,39752.1819212963,2008-10-31,04:21:58
39.899313,116.384018,0,269,39752.1819791667,2008-10-31,04:22:03
39.899312,116.384091,0,269,39752.182037037,2008-10-31,04:22:08
39.899297,116.384191,0,270,39752.1820949074,2008-10-31,04:22:13
39.899284,116.384247,0,270,39752.1821527778,2008-10-31,04:22:18
39.89933,116.384279,0,270,39752.1822106481,2008-10-31,04:22:23
39.899338,116.384357,0,269,39752.1822685185,2008-10-31,04:22:28
39.899336,116.384461,0,265,39752.1823263889,2008-10-31,04:22:33
39.899331,116.384594,0,264,39752.1823842593,2008-10-31,04:22:38
39.899362,116.38468,0,263,39752.1824421296,2008-10-31,04:22:43
39.899382,116.384777,0,261,39752.1825,2008-10-31,04:22:48
39.899404,116.384858,0,259,39752.1825578704,2008-10-31,04:22:53
39.899397,116.384942,0,257,39752.1826157407,2008-10-31,04:22:58
39.899406,116.385029,0,255,39752.1826736111,2008-10-31,04:23:03
39.8994,116.385119,0,253,39752.1827314815,2008-10-31,04:23:08
39.899398,116.385193,0,251,39752.1827893518,2008-10-31,04:23:13
39.899388,116.385266,0,251,39752.1828472222,2008-10-31,04:23:18
39.899359,116.38534,0,251,39752.1829050926,2008-10-31,04:23:23
39.89933,116.385402,0,250,39752.182962963,2008-10-31,04:23:28
39.899333,116.385451,0,250,39752.1830208333,2008-10-31,04:23:33
39.899336,116.385486,0,249,39752.1830787037,2008-10-31,04:23:38
39.899338,116.385529,0,250,39752.1831365741,2008-10-31,04:23:43
39.899376,116.385541,0,250,39752.1831944444,2008-10-31,04:23:48
39.899395,116.38558,0,249,39752.1832523148,2008-10-31,04:23:53
39.89945,116.385588,0,249,39752.1833101852,2008-10-31,04:23:58
39.89947,116.385577,0,250,39752.1833680556,2008-10-31,04:24:03
39.899527,116.385559,0,250,39752.1834259259,2008-10-31,04:24:08
39.899574,116.385541,0,250,39752.1834837963,2008-10-31,04:24:13
39.899612,116.385506,0,248,39752.1835416667,2008-10-31,04:24:18
39.899661,116.385478,0,246,39752.183599537,2008-10-31,04:24:23
39.899721,116.385455,0,242,39752.1836574074,2008-10-31,04:24:28
39.899764,116.385451,0,238,39752.1837152778,2008-10-31,04:24:33
39.899815,116.385451,0,237,39752.1837731482,2008-10-31,04:24:38
39.899872,116.385416,0,236,39752.1838310185,2008-10-31,04:24:43
39.899948,116.385337,0,235,39752.1838888889,2008-10-31,04:24:48
39.900016,116.385264,0,234,39752.1839467593,2008-10-31,04:24:53
39.900066,116.385255,0,232,39752.1840046296,2008-10-31,04:24:58
39.900107,116.38534,0,233,39752.1840625,2008-10-31,04:25:03
39.900156,116.385391,0,234,39752.1841203704,2008-10-31,04:25:08
39.900195,116.38541,0,231,39752.1841782407,2008-10-31,04:25:13
39.900212,116.385403,0,231,39752.1842361111,2008-10-31,04:25:18
39.900211,116.385431,0,231,39752.1842939815,2008-10-31,04:25:23
39.900233,116.385529,0,232,39752.1843518519,2008-10-31,04:25:28
39.900233,116.385666,0,235,39752.1844097222,2008-10-31,04:25:33
39.90027,116.385702,0,234,39752.1844675926,2008-10-31,04:25:38
39.900319,116.385732,0,238,39752.184525463,2008-10-31,04:25:43
39.900365,116.385732,0,240,39752.1845833333,2008-10-31,04:25:48
39.900385,116.385764,0,237,39752.1846412037,2008-10-31,04:25:53
39.900377,116.3858,0,234,39752.1846990741,2008-10-31,04:25:58
39.900381,116.385821,0,232,39752.1847569444,2008-10-31,04:26:03
39.900403,116.385795,0,228,39752.1848148148,2008-10-31,04:26:08
39.900405,116.385832,0,224,39752.1848726852,2008-10-31,04:26:13
39.900422,116.385876,0,219,39752.1849305556,2008-10-31,04:26:18
39.900419,116.385916,0,214,39752.1849884259,2008-10-31,04:26:23
39.900429,116.385978,0,208,39752.1850462963,2008-10-31,04:26:28
39.90046,116.38604,0,201,39752.1851041667,2008-10-31,04:26:33
39.900449,116.386098,0,192,39752.185162037,2008-10-31,04:26:38
39.900451,116.386164,0,184,39752.1852199074,2008-10-31,04:26:43
39.900462,116.38624,0,176,39752.1852777778,2008-10-31,04:26:48
39.900472,116.386302,0,167,39752.1853356481,2008-10-31,04:26:53
39.900497,116.386363,0,159,39752.1853935185,2008-10-31,04:26:58
39.900504,116.386422,0,151,39752.1854513889,2008-10-31,04:27:03
39.900491,116.386471,0,142,39752.1855092593,2008-10-31,04:27:08
39.900514,116.386474,0,130,39752.1855671296,2008-10-31,04:27:13
39.900535,116.386514,0,116,39752.185625,2008-10-31,04:27:18
39.900549,116.386557,0,102,39752.1856828704,2008-10-31,04:27:23
39.90057,116.386549,0,87,39752.1857407407,2008-10-31,04:27:28
39.900577,116.386609,0,74,39752.1857986111,2008-10-31,04:27:33
39.900603,116.386709,0,65,39752.1858564815,2008-10-31,04:27:38
39.900671,116.386738,0,56,39752.1859143519,2008-10-31,04:27:43
39.900761,116.386715,0,49,39752.1859606481,2008-10-31,04:27:47
