# Supplementary material for: A location privacy protection method based on blockchain and threshold cryptography
Source: PLoS One. 2025 Jun 4;20(6):e0324551. doi: 10.1371/journal.pone.0324551 (PMC12136415; doi:10.1371/journal.pone.0324551)
Supplement: S1 File — (ZIP) [file pone.0324551.s001.zip › Data/002/Trajectory/20081031103459.plt]

Geolife trajectory
WGS 84
Altitude is in Feet
Reserved 3
0,2,255,My Track,0,0,2,8421376
0
39.89925,116.385241,0,492,39752.4409606481,2008-10-31,10:34:59
39.899413,116.385133,0,354,39752.4409953704,2008-10-31,10:35:02
39.899387,116.385171,0,354,39752.4410532407,2008-10-31,10:35:07
39.899319,116.385161,0,353,39752.4411111111,2008-10-31,10:35:12
39.899294,116.385137,0,353,39752.4411689815,2008-10-31,10:35:17
39.899279,116.38513,0,356,39752.4412268519,2008-10-31,10:35:22
39.899234,116.385145,0,360,39752.4412847222,2008-10-31,10:35:27
39.899202,116.385212,0,365,39752.4413425926,2008-10-31,10:35:32
39.899216,116.385334,0,365,39752.4413773148,2008-10-31,10:35:35
39.899241,116.385568,0,365,39752.441400463,2008-10-31,10:35:37
39.89925,116.385691,0,366,39752.4414351852,2008-10-31,10:35:40
39.89926,116.385803,0,364,39752.4414930556,2008-10-31,10:35:45
39.899242,116.385887,0,358,39752.4415509259,2008-10-31,10:35:50
39.899198,116.385955,0,354,39752.4416087963,2008-10-31,10:35:55
39.899217,116.386018,0,352,39752.4416666667,2008-10-31,10:36:00
39.899232,116.386112,0,350,39752.441724537,2008-10-31,10:36:05
39.899241,116.386223,0,349,39752.4417824074,2008-10-31,10:36:10
39.899264,116.386302,0,349,39752.4418402778,2008-10-31,10:36:15
39.899313,116.386369,0,350,39752.4418981481,2008-10-31,10:36:20
39.899308,116.386498,0,350,39752.4419560185,2008-10-31,10:36:25
39.899287,116.386631,0,350,39752.4420023148,2008-10-31,10:36:29
39.899255,116.386728,0,348,39752.4420601852,2008-10-31,10:36:34
39.899236,116.3868,0,350,39752.4421180556,2008-10-31,10:36:39
39.899198,116.386947,0,351,39752.4421759259,2008-10-31,10:36:44
39.899189,116.387101,0,351,39752.4422222222,2008-10-31,10:36:48
39.899212,116.387207,0,352,39752.4422800926,2008-10-31,10:36:53
39.899238,116.387321,0,351,39752.442337963,2008-10-31,10:36:58
39.899265,116.387438,0,351,39752.4423958333,2008-10-31,10:37:03
39.899263,116.387528,0,349,39752.4424537037,2008-10-31,10:37:08
39.899245,116.387611,0,348,39752.4425115741,2008-10-31,10:37:13
39.899238,116.387677,0,349,39752.4425694444,2008-10-31,10:37:18
39.899236,116.387747,0,348,39752.4426273148,2008-10-31,10:37:23
39.899222,116.387781,0,350,39752.4426851852,2008-10-31,10:37:28
39.899199,116.387866,0,350,39752.4427430556,2008-10-31,10:37:33
39.899159,116.387875,0,350,39752.4428009259,2008-10-31,10:37:38
39.899059,116.387552,0,262,39752.445787037,2008-10-31,10:41:56
39.899036,116.387396,0,262,39752.4458101852,2008-10-31,10:41:58
39.899026,116.387238,0,262,39752.4458333333,2008-10-31,10:42:00
39.89902,116.387058,0,262,39752.4458564815,2008-10-31,10:42:02
39.899022,116.386863,0,262,39752.4458796296,2008-10-31,10:42:04
39.899031,116.386685,0,262,39752.4459027778,2008-10-31,10:42:06
39.899051,116.386521,0,262,39752.4459259259,2008-10-31,10:42:08
39.899074,116.38637,0,262,39752.4459490741,2008-10-31,10:42:10
39.899092,116.386207,0,263,39752.4459837963,2008-10-31,10:42:13
39.899045,116.386125,0,264,39752.4460416667,2008-10-31,10:42:18
39.899045,116.386125,0,264,39752.4460763889,2008-10-31,10:42:21
39.899038,116.386131,0,265,39752.446099537,2008-10-31,10:42:23
39.899027,116.386133,0,264,39752.4461574074,2008-10-31,10:42:28
39.899021,116.386134,0,262,39752.4462152778,2008-10-31,10:42:33
39.899021,116.386134,0,262,39752.44625,2008-10-31,10:42:36
39.899019,116.386133,0,262,39752.4462731481,2008-10-31,10:42:38
39.899028,116.386125,0,261,39752.4463310185,2008-10-31,10:42:43
39.899062,116.386008,0,260,39752.4463657407,2008-10-31,10:42:46
39.899075,116.385862,0,260,39752.4463888889,2008-10-31,10:42:48
39.899079,116.385675,0,259,39752.446412037,2008-10-31,10:42:50
39.89908,116.385456,0,258,39752.4464351852,2008-10-31,10:42:52
39.899073,116.385331,0,257,39752.4464467593,2008-10-31,10:42:53
39.89907,116.385203,0,257,39752.4464583333,2008-10-31,10:42:54
39.899069,116.385059,0,256,39752.4464699074,2008-10-31,10:42:55
39.899059,116.38491,0,255,39752.4464814815,2008-10-31,10:42:56
39.899054,116.384758,0,255,39752.4464930556,2008-10-31,10:42:57
39.899054,116.3846,0,254,39752.4465046296,2008-10-31,10:42:58
39.899048,116.384445,0,254,39752.4465162037,2008-10-31,10:42:59
39.89904,116.384285,0,253,39752.4465277778,2008-10-31,10:43:00
39.899033,116.384122,0,253,39752.4465393518,2008-10-31,10:43:01
39.899026,116.383958,0,252,39752.4465509259,2008-10-31,10:43:02
39.899024,116.383791,0,252,39752.4465625,2008-10-31,10:43:03
39.899036,116.383616,0,251,39752.4465740741,2008-10-31,10:43:04
39.89903,116.383434,0,251,39752.4465856481,2008-10-31,10:43:05
39.899023,116.383257,0,251,39752.4465972222,2008-10-31,10:43:06
39.89902,116.383081,0,250,39752.4466087963,2008-10-31,10:43:07
39.899017,116.3829,0,250,39752.4466203704,2008-10-31,10:43:08
39.899017,116.382723,0,249,39752.4466319444,2008-10-31,10:43:09
39.899019,116.382546,0,249,39752.4466435185,2008-10-31,10:43:10
39.899016,116.382369,0,248,39752.4466550926,2008-10-31,10:43:11
39.899007,116.382193,0,248,39752.4466666667,2008-10-31,10:43:12
39.898997,116.382013,0,249,39752.4466782407,2008-10-31,10:43:13
39.898981,116.381837,0,249,39752.4466898148,2008-10-31,10:43:14
39.89898,116.381666,0,250,39752.4467013889,2008-10-31,10:43:15
39.898972,116.381492,0,250,39752.446712963,2008-10-31,10:43:16
39.898968,116.38133,0,250,39752.446724537,2008-10-31,10:43:17
39.898962,116.381177,0,251,39752.4467361111,2008-10-31,10:43:18
39.898952,116.381033,0,252,39752.4467476852,2008-10-31,10:43:19
39.898946,116.380891,0,253,39752.4467592593,2008-10-31,10:43:20
39.898946,116.380757,0,253,39752.4467708333,2008-10-31,10:43:21
39.898944,116.380635,0,254,39752.4467824074,2008-10-31,10:43:22
39.898942,116.380428,0,256,39752.4468055556,2008-10-31,10:43:24
39.898932,116.380266,0,258,39752.4468287037,2008-10-31,10:43:26
39.898926,116.380145,0,261,39752.4468518518,2008-10-31,10:43:28
39.898944,116.380021,0,263,39752.4468981481,2008-10-31,10:43:32
39.898937,116.37991,0,266,39752.4469560185,2008-10-31,10:43:37
39.89891,116.379769,0,265,39752.4470023148,2008-10-31,10:43:41
39.898921,116.379615,0,267,39752.447037037,2008-10-31,10:43:44
39.898915,116.37945,0,268,39752.4470717593,2008-10-31,10:43:47
39.898903,116.379337,0,269,39752.4471296296,2008-10-31,10:43:52
39.898895,116.379324,0,269,39752.4471875,2008-10-31,10:43:57
39.898896,116.379315,0,271,39752.4472453704,2008-10-31,10:44:02
39.898896,116.379315,0,271,39752.4472800926,2008-10-31,10:44:05
39.898895,116.379307,0,271,39752.4473032407,2008-10-31,10:44:07
39.898895,116.379253,0,271,39752.4473611111,2008-10-31,10:44:12
39.898878,116.379119,0,270,39752.4473958333,2008-10-31,10:44:15
39.898851,116.379003,0,269,39752.4474189815,2008-10-31,10:44:17
39.898821,116.378888,0,268,39752.4474421296,2008-10-31,10:44:19
39.898799,116.37873,0,268,39752.4474768518,2008-10-31,10:44:22
39.898823,116.378612,0,268,39752.4475231481,2008-10-31,10:44:26
39.898832,116.378563,0,270,39752.4475810185,2008-10-31,10:44:31
39.898832,116.378561,0,271,39752.4476388889,2008-10-31,10:44:36
39.898832,116.378561,0,271,39752.4476736111,2008-10-31,10:44:39
39.89883,116.378553,0,271,39752.4476967593,2008-10-31,10:44:41
39.898841,116.378565,0,271,39752.4477546296,2008-10-31,10:44:46
39.898852,116.37857,0,271,39752.4478125,2008-10-31,10:44:51
39.898847,116.378574,0,271,39752.4478703704,2008-10-31,10:44:56
39.898841,116.378572,0,272,39752.4479282407,2008-10-31,10:45:01
39.898843,116.378576,0,273,39752.4479861111,2008-10-31,10:45:06
39.898843,116.378576,0,273,39752.4480208333,2008-10-31,10:45:09
39.898847,116.378584,0,273,39752.4480439815,2008-10-31,10:45:11
39.898869,116.37859,0,273,39752.4481018518,2008-10-31,10:45:16
39.898881,116.378459,0,275,39752.4481597222,2008-10-31,10:45:21
39.898905,116.378298,0,276,39752.4481944444,2008-10-31,10:45:24
39.898905,116.378155,0,277,39752.4482175926,2008-10-31,10:45:26
39.898851,116.378056,0,276,39752.4482291667,2008-10-31,10:45:27
39.898794,116.377861,0,277,39752.4482523148,2008-10-31,10:45:29
39.898786,116.377656,0,279,39752.448275463,2008-10-31,10:45:31
39.898777,116.377423,0,280,39752.4482986111,2008-10-31,10:45:33
39.89877,116.377303,0,281,39752.4483101852,2008-10-31,10:45:34
39.898773,116.377169,0,281,39752.4483217593,2008-10-31,10:45:35
39.898762,116.377024,0,282,39752.4483333333,2008-10-31,10:45:36
39.898742,116.376875,0,282,39752.4483449074,2008-10-31,10:45:37
39.898718,116.376726,0,283,39752.4483564815,2008-10-31,10:45:38
39.898705,116.376585,0,283,39752.4483680556,2008-10-31,10:45:39
39.898693,116.376446,0,283,39752.4483796296,2008-10-31,10:45:40
39.898681,116.376312,0,283,39752.4483912037,2008-10-31,10:45:41
39.898674,116.376187,0,282,39752.4484027778,2008-10-31,10:45:42
39.898668,116.376067,0,283,39752.4484143518,2008-10-31,10:45:43
39.898664,116.375855,0,284,39752.4484375,2008-10-31,10:45:45
39.898663,116.375686,0,285,39752.4484606481,2008-10-31,10:45:47
39.898665,116.375532,0,286,39752.4484837963,2008-10-31,10:45:49
39.898655,116.375388,0,287,39752.4485069444,2008-10-31,10:45:51
39.898652,116.375237,0,288,39752.4485300926,2008-10-31,10:45:53
39.898655,116.375073,0,290,39752.4485532407,2008-10-31,10:45:55
39.898666,116.374877,0,291,39752.4485763889,2008-10-31,10:45:57
39.898668,116.374672,0,291,39752.448599537,2008-10-31,10:45:59
39.898668,116.374454,0,292,39752.4486226852,2008-10-31,10:46:01
39.898664,116.374337,0,292,39752.4486342593,2008-10-31,10:46:02
39.898654,116.374215,0,291,39752.4486458333,2008-10-31,10:46:03
39.898653,116.374001,0,292,39752.4486689815,2008-10-31,10:46:05
39.898636,116.373786,0,291,39752.4486921296,2008-10-31,10:46:07
39.898628,116.373577,0,291,39752.4487152778,2008-10-31,10:46:09
39.898618,116.373373,0,291,39752.4487384259,2008-10-31,10:46:11
39.898614,116.373176,0,290,39752.4487615741,2008-10-31,10:46:13
39.898606,116.37299,0,290,39752.4487847222,2008-10-31,10:46:15
39.89861,116.372823,0,289,39752.4488078704,2008-10-31,10:46:17
39.898611,116.372683,0,288,39752.4488310185,2008-10-31,10:46:19
39.898597,116.372556,0,291,39752.4488773148,2008-10-31,10:46:23
39.89859,116.372482,0,294,39752.4489351852,2008-10-31,10:46:28
39.898591,116.372427,0,297,39752.4489930556,2008-10-31,10:46:33
39.898567,116.372276,0,300,39752.4490393519,2008-10-31,10:46:37
39.898538,116.372152,0,302,39752.4490856482,2008-10-31,10:46:41
39.89852,116.372033,0,303,39752.4491435185,2008-10-31,10:46:46
39.898506,116.371912,0,303,39752.4491782407,2008-10-31,10:46:49
39.898503,116.371768,0,304,39752.449212963,2008-10-31,10:46:52
39.898498,116.371632,0,303,39752.4492361111,2008-10-31,10:46:54
39.898523,116.371475,0,302,39752.4492592593,2008-10-31,10:46:56
39.898534,116.371326,0,302,39752.4492824074,2008-10-31,10:46:58
39.898527,116.371197,0,303,39752.4493055556,2008-10-31,10:47:00
39.898527,116.371062,0,305,39752.4493402778,2008-10-31,10:47:03
39.898509,116.371,0,313,39752.4493981482,2008-10-31,10:47:08
39.898515,116.370981,0,320,39752.4494560185,2008-10-31,10:47:13
39.898492,116.370888,0,325,39752.4495138889,2008-10-31,10:47:18
39.898472,116.370805,0,328,39752.4495717593,2008-10-31,10:47:23
39.89843,116.37077,0,332,39752.4496296296,2008-10-31,10:47:28
39.898414,116.370742,0,337,39752.4496875,2008-10-31,10:47:33
39.898425,116.370703,0,345,39752.4497453704,2008-10-31,10:47:38
39.898425,116.370694,0,349,39752.4498032407,2008-10-31,10:47:43
39.898421,116.370682,0,350,39752.4498611111,2008-10-31,10:47:48
39.898417,116.370683,0,350,39752.4499189815,2008-10-31,10:47:53
39.898419,116.370681,0,350,39752.4499768519,2008-10-31,10:47:58
39.898424,116.370683,0,350,39752.4500347222,2008-10-31,10:48:03
39.898424,116.370683,0,350,39752.4500694444,2008-10-31,10:48:06
39.898431,116.37068,0,350,39752.4500925926,2008-10-31,10:48:08
39.898427,116.370644,0,349,39752.450150463,2008-10-31,10:48:13
39.898415,116.370607,0,345,39752.4502083333,2008-10-31,10:48:18
39.898435,116.37061,0,343,39752.4502662037,2008-10-31,10:48:23
39.898462,116.370655,0,342,39752.4503240741,2008-10-31,10:48:28
39.898464,116.370576,0,342,39752.4503819444,2008-10-31,10:48:33
39.898461,116.370443,0,341,39752.4504398148,2008-10-31,10:48:38
39.898493,116.370369,0,340,39752.4504976852,2008-10-31,10:48:43
39.898517,116.370297,0,337,39752.4505555556,2008-10-31,10:48:48
39.89852,116.370231,0,334,39752.4506134259,2008-10-31,10:48:53
39.898506,116.370114,0,330,39752.4506597222,2008-10-31,10:48:57
39.898467,116.369945,0,328,39752.4506944444,2008-10-31,10:49:00
39.89843,116.369796,0,326,39752.4507175926,2008-10-31,10:49:02
39.898391,116.369619,0,325,39752.4507407407,2008-10-31,10:49:04
39.898366,116.369443,0,325,39752.4507638889,2008-10-31,10:49:06
39.898357,116.369268,0,325,39752.450787037,2008-10-31,10:49:08
39.898346,116.369072,0,324,39752.4508101852,2008-10-31,10:49:10
39.89837,116.368891,0,321,39752.4508333333,2008-10-31,10:49:12
39.898384,116.368729,0,320,39752.4508564815,2008-10-31,10:49:14
39.898397,116.368606,0,319,39752.4508796296,2008-10-31,10:49:16
39.898461,116.368536,0,318,39752.4509375,2008-10-31,10:49:21
39.898485,116.368547,0,315,39752.4509953704,2008-10-31,10:49:26
39.898491,116.368556,0,316,39752.4510532407,2008-10-31,10:49:31
39.898503,116.368561,0,316,39752.4511111111,2008-10-31,10:49:36
39.898518,116.36857,0,317,39752.4511689815,2008-10-31,10:49:41
39.898534,116.368579,0,317,39752.4512268519,2008-10-31,10:49:46
39.89855,116.368587,0,317,39752.4512847222,2008-10-31,10:49:51
39.898563,116.368597,0,317,39752.4513425926,2008-10-31,10:49:56
39.898573,116.368598,0,317,39752.451400463,2008-10-31,10:50:01
39.898579,116.368589,0,317,39752.4514583333,2008-10-31,10:50:06
39.898582,116.368582,0,317,39752.4515162037,2008-10-31,10:50:11
39.898582,116.368582,0,317,39752.4515509259,2008-10-31,10:50:14
39.898581,116.368589,0,317,39752.4515740741,2008-10-31,10:50:16
39.898583,116.368605,0,317,39752.4516319444,2008-10-31,10:50:21
39.898583,116.368605,0,317,39752.4516666667,2008-10-31,10:50:24
39.898577,116.368601,0,317,39752.4516898148,2008-10-31,10:50:26
39.898567,116.368588,0,317,39752.4517476852,2008-10-31,10:50:31
39.898553,116.368568,0,317,39752.4518055556,2008-10-31,10:50:36
39.898553,116.368568,0,317,39752.4518402778,2008-10-31,10:50:39
39.898547,116.368568,0,318,39752.4518634259,2008-10-31,10:50:41
39.898546,116.368577,0,318,39752.4519212963,2008-10-31,10:50:46
39.898558,116.368558,0,318,39752.4519791667,2008-10-31,10:50:51
39.898571,116.36854,0,318,39752.452037037,2008-10-31,10:50:56
39.898583,116.368529,0,319,39752.4520949074,2008-10-31,10:51:01
39.898595,116.368541,0,319,39752.4521527778,2008-10-31,10:51:06
39.898583,116.368513,0,317,39752.4522106481,2008-10-31,10:51:11
39.89855,116.368401,0,312,39752.4522453704,2008-10-31,10:51:14
39.898527,116.36827,0,307,39752.4522685185,2008-10-31,10:51:16
39.898498,116.368139,0,302,39752.4522916667,2008-10-31,10:51:18
39.898486,116.368024,0,297,39752.4523148148,2008-10-31,10:51:20
39.898472,116.367907,0,292,39752.452337963,2008-10-31,10:51:22
39.898431,116.367782,0,288,39752.4523611111,2008-10-31,10:51:24
39.898391,116.367634,0,285,39752.4523842593,2008-10-31,10:51:26
39.898351,116.367465,0,283,39752.4524074074,2008-10-31,10:51:28
39.898311,116.367269,0,286,39752.4524305556,2008-10-31,10:51:30
39.898271,116.367047,0,288,39752.4524537037,2008-10-31,10:51:32
39.898244,116.366827,0,291,39752.4524768519,2008-10-31,10:51:34
39.898231,116.366709,0,292,39752.4524884259,2008-10-31,10:51:35
39.898217,116.366586,0,293,39752.4525,2008-10-31,10:51:36
39.898205,116.366465,0,297,39752.4525115741,2008-10-31,10:51:37
39.898213,116.366324,0,299,39752.4525231481,2008-10-31,10:51:38
39.89821,116.366195,0,305,39752.4525347222,2008-10-31,10:51:39
39.898194,116.366061,0,307,39752.4525462963,2008-10-31,10:51:40
39.89821,116.365901,0,306,39752.4525578704,2008-10-31,10:51:41
39.898238,116.365708,0,302,39752.4525694444,2008-10-31,10:51:42
39.898256,116.365565,0,302,39752.4525810185,2008-10-31,10:51:43
39.898248,116.365446,0,304,39752.4525925926,2008-10-31,10:51:44
39.898245,116.365248,0,308,39752.4526157407,2008-10-31,10:51:46
39.898232,116.365109,0,311,39752.4526388889,2008-10-31,10:51:48
39.898234,116.364948,0,314,39752.4526736111,2008-10-31,10:51:51
39.898275,116.364797,0,311,39752.4526967593,2008-10-31,10:51:53
39.898286,116.364622,0,305,39752.4527199074,2008-10-31,10:51:55
39.898263,116.364457,0,306,39752.4527430556,2008-10-31,10:51:57
39.898233,116.364288,0,306,39752.4527662037,2008-10-31,10:51:59
39.898232,116.364067,0,306,39752.4527893519,2008-10-31,10:52:01
39.898216,116.363854,0,306,39752.4528125,2008-10-31,10:52:03
39.898207,116.363666,0,309,39752.4528356481,2008-10-31,10:52:05
39.898203,116.36347,0,311,39752.4528587963,2008-10-31,10:52:07
39.898203,116.363277,0,313,39752.4528819444,2008-10-31,10:52:09
39.898209,116.363079,0,315,39752.4529050926,2008-10-31,10:52:11
39.898204,116.362878,0,318,39752.4529282407,2008-10-31,10:52:13
39.898203,116.36264,0,319,39752.4529513889,2008-10-31,10:52:15
39.898214,116.362521,0,319,39752.452962963,2008-10-31,10:52:16
39.898235,116.362304,0,317,39752.4529861111,2008-10-31,10:52:18
39.898225,116.362094,0,318,39752.4530092593,2008-10-31,10:52:20
39.898213,116.361893,0,320,39752.4530324074,2008-10-31,10:52:22
39.898217,116.36169,0,321,39752.4530555556,2008-10-31,10:52:24
39.898216,116.3615,0,323,39752.4530787037,2008-10-31,10:52:26
39.898211,116.361316,0,325,39752.4531018519,2008-10-31,10:52:28
39.898202,116.361138,0,329,39752.453125,2008-10-31,10:52:30
39.898184,116.360941,0,330,39752.4531481481,2008-10-31,10:52:32
39.898173,116.360764,0,332,39752.4531712963,2008-10-31,10:52:34
39.898173,116.360589,0,334,39752.4531944444,2008-10-31,10:52:36
39.898171,116.360426,0,335,39752.4532175926,2008-10-31,10:52:38
39.898175,116.360281,0,337,39752.4532407407,2008-10-31,10:52:40
39.898174,116.360156,0,340,39752.4532638889,2008-10-31,10:52:42
39.898171,116.359969,0,344,39752.4532986111,2008-10-31,10:52:45
39.898159,116.359821,0,347,39752.4533217593,2008-10-31,10:52:47
39.898153,116.359666,0,351,39752.4533449074,2008-10-31,10:52:49
39.898151,116.359528,0,354,39752.4533680556,2008-10-31,10:52:51
39.898151,116.359401,0,356,39752.4533912037,2008-10-31,10:52:53
39.898164,116.359242,0,363,39752.4534259259,2008-10-31,10:52:56
39.898177,116.3591,0,371,39752.4534606481,2008-10-31,10:52:59
39.898164,116.358961,0,374,39752.4534953704,2008-10-31,10:53:02
39.898166,116.358866,0,373,39752.4535532407,2008-10-31,10:53:07
39.8982,116.358862,0,381,39752.4536111111,2008-10-31,10:53:12
39.898231,116.358864,0,392,39752.4536689815,2008-10-31,10:53:17
39.898249,116.358855,0,402,39752.4537268518,2008-10-31,10:53:22
39.898232,116.358851,0,408,39752.4537847222,2008-10-31,10:53:27
39.898222,116.358845,0,413,39752.4538425926,2008-10-31,10:53:32
39.898222,116.358845,0,413,39752.4538773148,2008-10-31,10:53:35
39.89823,116.35884,0,415,39752.453900463,2008-10-31,10:53:37
39.898231,116.358828,0,416,39752.4539583333,2008-10-31,10:53:42
39.898215,116.358804,0,417,39752.4540162037,2008-10-31,10:53:47
39.898201,116.358786,0,418,39752.4540740741,2008-10-31,10:53:52
39.898195,116.358765,0,419,39752.4541319444,2008-10-31,10:53:57
39.898195,116.358765,0,419,39752.4541666667,2008-10-31,10:54:00
39.89819,116.358758,0,420,39752.4541898148,2008-10-31,10:54:02
39.898182,116.358771,0,421,39752.4542476852,2008-10-31,10:54:07
39.898182,116.358771,0,421,39752.4542824074,2008-10-31,10:54:10
39.898179,116.35877,0,421,39752.4543055556,2008-10-31,10:54:12
39.898167,116.358761,0,421,39752.4543634259,2008-10-31,10:54:17
39.898154,116.358754,0,421,39752.4544212963,2008-10-31,10:54:22
39.898147,116.358729,0,421,39752.4544791667,2008-10-31,10:54:27
39.898086,116.358606,0,423,39752.4545138889,2008-10-31,10:54:30
39.898063,116.358439,0,425,39752.4545486111,2008-10-31,10:54:33
39.898065,116.35828,0,424,39752.4545717593,2008-10-31,10:54:35
39.898048,116.358131,0,424,39752.4545949074,2008-10-31,10:54:37
39.898033,116.357989,0,424,39752.4546180556,2008-10-31,10:54:39
39.898029,116.357862,0,423,39752.4546412037,2008-10-31,10:54:41
39.898028,116.357726,0,423,39752.4546643518,2008-10-31,10:54:43
39.898031,116.357569,0,422,39752.4546875,2008-10-31,10:54:45
39.898044,116.3574,0,420,39752.4547106481,2008-10-31,10:54:47
39.898048,116.357201,0,418,39752.4547337963,2008-10-31,10:54:49
39.898039,116.357025,0,415,39752.4547569444,2008-10-31,10:54:51
39.898028,116.356877,0,413,39752.4547800926,2008-10-31,10:54:53
39.89801,116.356745,0,412,39752.4548032407,2008-10-31,10:54:55
39.898002,116.356618,0,409,39752.4548263889,2008-10-31,10:54:57
39.898009,116.356493,0,405,39752.454849537,2008-10-31,10:54:59
39.897994,116.356368,0,398,39752.4548842593,2008-10-31,10:55:02
39.897997,116.356226,0,392,39752.4549305556,2008-10-31,10:55:06
39.898005,116.356074,0,389,39752.4549652778,2008-10-31,10:55:09
39.898008,116.355947,0,388,39752.4549884259,2008-10-31,10:55:11
39.898013,116.355813,0,389,39752.4550115741,2008-10-31,10:55:13
39.898011,116.355667,0,387,39752.4550347222,2008-10-31,10:55:15
39.898021,116.355522,0,387,39752.4550578704,2008-10-31,10:55:17
39.89801,116.355399,0,382,39752.4550810185,2008-10-31,10:55:19
39.897995,116.355276,0,376,39752.4551273148,2008-10-31,10:55:23
39.897959,116.35522,0,369,39752.4551851852,2008-10-31,10:55:28
39.897926,116.355202,0,371,39752.4552430556,2008-10-31,10:55:33
39.897937,116.35522,0,374,39752.4553009259,2008-10-31,10:55:38
39.897937,116.35522,0,374,39752.4553356481,2008-10-31,10:55:41
39.897942,116.35522,0,376,39752.4553587963,2008-10-31,10:55:43
39.897957,116.355215,0,377,39752.4554166667,2008-10-31,10:55:48
39.897966,116.35506,0,385,39752.455474537,2008-10-31,10:55:53
39.897968,116.354924,0,385,39752.4554976852,2008-10-31,10:55:55
39.897966,116.354773,0,383,39752.4555208333,2008-10-31,10:55:57
39.897978,116.354585,0,378,39752.4555439815,2008-10-31,10:55:59
39.897992,116.354464,0,375,39752.4555555556,2008-10-31,10:56:00
39.89801,116.354348,0,372,39752.4555671296,2008-10-31,10:56:01
39.898023,116.354219,0,369,39752.4555787037,2008-10-31,10:56:02
39.89806,116.35399,0,364,39752.4556018518,2008-10-31,10:56:04
39.898084,116.353866,0,361,39752.4556134259,2008-10-31,10:56:05
39.898113,116.353742,0,359,39752.455625,2008-10-31,10:56:06
39.898159,116.353608,0,355,39752.4556365741,2008-10-31,10:56:07
39.898212,116.353466,0,353,39752.4556481481,2008-10-31,10:56:08
39.898256,116.353337,0,351,39752.4556597222,2008-10-31,10:56:09
39.898296,116.353212,0,350,39752.4556712963,2008-10-31,10:56:10
39.898346,116.353077,0,347,39752.4556828704,2008-10-31,10:56:11
39.898401,116.35293,0,345,39752.4556944444,2008-10-31,10:56:12
39.898463,116.352782,0,342,39752.4557060185,2008-10-31,10:56:13
39.898535,116.352635,0,339,39752.4557175926,2008-10-31,10:56:14
39.898637,116.35246,0,334,39752.4557291667,2008-10-31,10:56:15
39.898758,116.352308,0,328,39752.4557407407,2008-10-31,10:56:16
39.89886,116.352149,0,324,39752.4557523148,2008-10-31,10:56:17
39.898974,116.352034,0,321,39752.4557638889,2008-10-31,10:56:18
39.899082,116.351916,0,319,39752.455775463,2008-10-31,10:56:19
39.899207,116.351808,0,317,39752.455787037,2008-10-31,10:56:20
39.899316,116.351698,0,317,39752.4557986111,2008-10-31,10:56:21
39.899453,116.351586,0,316,39752.4558101852,2008-10-31,10:56:22
39.899574,116.351494,0,317,39752.4558217593,2008-10-31,10:56:23
39.899689,116.351405,0,316,39752.4558333333,2008-10-31,10:56:24
39.899801,116.351311,0,313,39752.4558449074,2008-10-31,10:56:25
39.899914,116.351215,0,308,39752.4558564815,2008-10-31,10:56:26
39.900024,116.351122,0,305,39752.4558680556,2008-10-31,10:56:27
39.900165,116.351016,0,295,39752.4558796296,2008-10-31,10:56:28
39.900262,116.350938,0,294,39752.4558912037,2008-10-31,10:56:29
39.900389,116.35086,0,289,39752.4559027778,2008-10-31,10:56:30
39.900509,116.350787,0,289,39752.4559143518,2008-10-31,10:56:31
39.900618,116.350717,0,287,39752.4559259259,2008-10-31,10:56:32
39.90073,116.350654,0,289,39752.4559375,2008-10-31,10:56:33
39.900837,116.350605,0,286,39752.4559490741,2008-10-31,10:56:34
39.900946,116.350561,0,289,39752.4559606481,2008-10-31,10:56:35
39.901038,116.350511,0,284,39752.4559722222,2008-10-31,10:56:36
39.901136,116.350471,0,279,39752.4559837963,2008-10-31,10:56:37
39.901257,116.350443,0,273,39752.4559953704,2008-10-31,10:56:38
39.901397,116.350445,0,268,39752.4560069444,2008-10-31,10:56:39
39.901542,116.350468,0,257,39752.4560185185,2008-10-31,10:56:40
39.901651,116.350469,0,254,39752.4560300926,2008-10-31,10:56:41
39.901772,116.350472,0,256,39752.4560416667,2008-10-31,10:56:42
39.901896,116.350472,0,256,39752.4560532407,2008-10-31,10:56:43
39.902015,116.350469,0,251,39752.4560648148,2008-10-31,10:56:44
39.902131,116.350468,0,249,39752.4560763889,2008-10-31,10:56:45
39.902244,116.350464,0,249,39752.456087963,2008-10-31,10:56:46
39.902352,116.350458,0,247,39752.456099537,2008-10-31,10:56:47
39.902449,116.350448,0,241,39752.4561111111,2008-10-31,10:56:48
39.902542,116.350449,0,240,39752.4561226852,2008-10-31,10:56:49
39.902671,116.350421,0,242,39752.4561458333,2008-10-31,10:56:51
39.902737,116.350382,0,235,39752.4562037037,2008-10-31,10:56:56
39.902749,116.350342,0,233,39752.4562615741,2008-10-31,10:57:01
39.90275,116.350295,0,231,39752.4563194444,2008-10-31,10:57:06
39.902791,116.350198,0,234,39752.4563773148,2008-10-31,10:57:11
39.902895,116.350113,0,240,39752.4564236111,2008-10-31,10:57:15
39.90299,116.350083,0,251,39752.4564467593,2008-10-31,10:57:17
39.9031,116.350051,0,261,39752.4564699074,2008-10-31,10:57:19
39.903264,116.350027,0,275,39752.4564930556,2008-10-31,10:57:21
39.903355,116.350016,0,282,39752.4565046296,2008-10-31,10:57:22
39.903457,116.350003,0,289,39752.4565162037,2008-10-31,10:57:23
39.903553,116.349994,0,290,39752.4565277778,2008-10-31,10:57:24
39.903661,116.349985,0,293,39752.4565393519,2008-10-31,10:57:25
39.903765,116.349978,0,295,39752.4565509259,2008-10-31,10:57:26
39.903874,116.349984,0,301,39752.4565625,2008-10-31,10:57:27
39.903991,116.349982,0,306,39752.4565740741,2008-10-31,10:57:28
39.904102,116.349979,0,307,39752.4565856481,2008-10-31,10:57:29
39.904211,116.349972,0,306,39752.4565972222,2008-10-31,10:57:30
39.90432,116.349981,0,307,39752.4566087963,2008-10-31,10:57:31
39.904434,116.349986,0,307,39752.4566203704,2008-10-31,10:57:32
39.904547,116.349988,0,305,39752.4566319444,2008-10-31,10:57:33
39.90465,116.349991,0,303,39752.4566435185,2008-10-31,10:57:34
39.904746,116.349996,0,303,39752.4566550926,2008-10-31,10:57:35
39.904837,116.350011,0,300,39752.4566666667,2008-10-31,10:57:36
39.905013,116.350055,0,299,39752.4566898148,2008-10-31,10:57:38
39.905104,116.350069,0,298,39752.4567013889,2008-10-31,10:57:39
39.905196,116.350081,0,291,39752.456712963,2008-10-31,10:57:40
39.905293,116.350102,0,289,39752.456724537,2008-10-31,10:57:41
39.905386,116.350112,0,288,39752.4567361111,2008-10-31,10:57:42
39.905494,116.350117,0,288,39752.4567476852,2008-10-31,10:57:43
39.905621,116.350116,0,286,39752.4567592593,2008-10-31,10:57:44
39.905725,116.350121,0,287,39752.4567708333,2008-10-31,10:57:45
39.905832,116.350132,0,287,39752.4567824074,2008-10-31,10:57:46
39.905943,116.350141,0,288,39752.4567939815,2008-10-31,10:57:47
39.906101,116.350141,0,287,39752.4568055556,2008-10-31,10:57:48
39.906256,116.350143,0,286,39752.4568171296,2008-10-31,10:57:49
39.906411,116.35014,0,285,39752.4568287037,2008-10-31,10:57:50
39.906562,116.350133,0,286,39752.4568402778,2008-10-31,10:57:51
39.906693,116.350134,0,286,39752.4568518519,2008-10-31,10:57:52
39.90683,116.350132,0,288,39752.4568634259,2008-10-31,10:57:53
39.906976,116.350114,0,282,39752.456875,2008-10-31,10:57:54
39.907111,116.35011,0,280,39752.4568865741,2008-10-31,10:57:55
39.907252,116.350105,0,278,39752.4568981482,2008-10-31,10:57:56
39.907385,116.350113,0,271,39752.4569097222,2008-10-31,10:57:57
39.907517,116.350117,0,270,39752.4569212963,2008-10-31,10:57:58
39.907657,116.350108,0,266,39752.4569328704,2008-10-31,10:57:59
39.907795,116.350107,0,265,39752.4569444444,2008-10-31,10:58:00
39.907936,116.350107,0,264,39752.4569560185,2008-10-31,10:58:01
39.908077,116.350111,0,264,39752.4569675926,2008-10-31,10:58:02
39.908219,116.350118,0,264,39752.4569791667,2008-10-31,10:58:03
39.908356,116.350128,0,264,39752.4569907407,2008-10-31,10:58:04
39.908489,116.350138,0,264,39752.4570023148,2008-10-31,10:58:05
39.908619,116.350147,0,264,39752.4570138889,2008-10-31,10:58:06
39.908748,116.350156,0,264,39752.457025463,2008-10-31,10:58:07
39.908871,116.350168,0,264,39752.457037037,2008-10-31,10:58:08
39.908992,116.350183,0,264,39752.4570486111,2008-10-31,10:58:09
39.909114,116.350198,0,264,39752.4570601852,2008-10-31,10:58:10
39.909229,116.350212,0,264,39752.4570717593,2008-10-31,10:58:11
39.909327,116.350235,0,264,39752.4570833333,2008-10-31,10:58:12
39.90942,116.350263,0,265,39752.4570949074,2008-10-31,10:58:13
39.90951,116.350285,0,265,39752.4571064815,2008-10-31,10:58:14
39.909635,116.350335,0,263,39752.4571296296,2008-10-31,10:58:16
39.909722,116.350368,0,251,39752.4571643519,2008-10-31,10:58:19
39.909754,116.35036,0,259,39752.4572222222,2008-10-31,10:58:24
39.909711,116.350385,0,272,39752.4572800926,2008-10-31,10:58:29
39.909741,116.350428,0,280,39752.457337963,2008-10-31,10:58:34
39.909803,116.350437,0,296,39752.4573958333,2008-10-31,10:58:39
39.909876,116.350415,0,310,39752.4574537037,2008-10-31,10:58:44
39.909941,116.350495,0,311,39752.4575115741,2008-10-31,10:58:49
39.909954,116.350615,0,314,39752.4575578704,2008-10-31,10:58:53
39.91,116.350716,0,315,39752.4576157407,2008-10-31,10:58:58
39.910112,116.350725,0,290,39752.457662037,2008-10-31,10:59:02
39.910323,116.350753,0,289,39752.4576851852,2008-10-31,10:59:04
39.910502,116.350747,0,281,39752.4577083333,2008-10-31,10:59:06
39.910593,116.350748,0,279,39752.4577199074,2008-10-31,10:59:07
39.910687,116.350748,0,277,39752.4577314815,2008-10-31,10:59:08
39.910784,116.350748,0,275,39752.4577430556,2008-10-31,10:59:09
39.910886,116.350746,0,272,39752.4577546296,2008-10-31,10:59:10
39.910997,116.350737,0,269,39752.4577662037,2008-10-31,10:59:11
39.911079,116.350708,0,254,39752.4577777778,2008-10-31,10:59:12
39.911177,116.35069,0,245,39752.4577893519,2008-10-31,10:59:13
39.911283,116.350677,0,242,39752.4578009259,2008-10-31,10:59:14
39.911393,116.350663,0,240,39752.4578125,2008-10-31,10:59:15
39.911499,116.350648,0,236,39752.4578240741,2008-10-31,10:59:16
39.911609,116.350636,0,236,39752.4578356481,2008-10-31,10:59:17
39.911721,116.350621,0,236,39752.4578472222,2008-10-31,10:59:18
39.911832,116.350605,0,236,39752.4578587963,2008-10-31,10:59:19
39.911948,116.350587,0,235,39752.4578703704,2008-10-31,10:59:20
39.912061,116.350572,0,233,39752.4578819444,2008-10-31,10:59:21
39.912175,116.350562,0,231,39752.4578935185,2008-10-31,10:59:22
39.912294,116.350555,0,227,39752.4579050926,2008-10-31,10:59:23
39.912413,116.350545,0,225,39752.4579166667,2008-10-31,10:59:24
39.912535,116.350535,0,225,39752.4579282407,2008-10-31,10:59:25
39.912668,116.350524,0,222,39752.4579398148,2008-10-31,10:59:26
39.9128,116.350518,0,221,39752.4579513889,2008-10-31,10:59:27
39.912932,116.350514,0,220,39752.457962963,2008-10-31,10:59:28
39.913069,116.350512,0,220,39752.457974537,2008-10-31,10:59:29
39.913214,116.350507,0,217,39752.4579861111,2008-10-31,10:59:30
39.913367,116.350481,0,212,39752.4579976852,2008-10-31,10:59:31
39.913521,116.350472,0,212,39752.4580092593,2008-10-31,10:59:32
39.913667,116.350481,0,213,39752.4580208333,2008-10-31,10:59:33
39.913826,116.350441,0,205,39752.4580324074,2008-10-31,10:59:34
39.913983,116.350429,0,203,39752.4580439815,2008-10-31,10:59:35
39.914141,116.350426,0,202,39752.4580555556,2008-10-31,10:59:36
39.914317,116.350418,0,204,39752.4580671296,2008-10-31,10:59:37
39.914465,116.350407,0,202,39752.4580787037,2008-10-31,10:59:38
39.914613,116.350402,0,200,39752.4580902778,2008-10-31,10:59:39
39.914767,116.3504,0,198,39752.4581018519,2008-10-31,10:59:40
39.914915,116.350394,0,196,39752.4581134259,2008-10-31,10:59:41
39.915071,116.350391,0,196,39752.458125,2008-10-31,10:59:42
39.915227,116.350382,0,195,39752.4581365741,2008-10-31,10:59:43
39.915382,116.350374,0,195,39752.4581481481,2008-10-31,10:59:44
39.915537,116.350359,0,194,39752.4581597222,2008-10-31,10:59:45
39.915688,116.350352,0,193,39752.4581712963,2008-10-31,10:59:46
39.91585,116.350347,0,192,39752.4581828704,2008-10-31,10:59:47
39.916009,116.350344,0,191,39752.4581944444,2008-10-31,10:59:48
39.916166,116.350338,0,190,39752.4582060185,2008-10-31,10:59:49
39.916321,116.350331,0,190,39752.4582175926,2008-10-31,10:59:50
39.916471,116.350319,0,190,39752.4582291667,2008-10-31,10:59:51
39.916627,116.350305,0,192,39752.4582407407,2008-10-31,10:59:52
39.916789,116.350296,0,192,39752.4582523148,2008-10-31,10:59:53
39.916934,116.350281,0,186,39752.4582638889,2008-10-31,10:59:54
39.91709,116.350265,0,184,39752.458275463,2008-10-31,10:59:55
39.917246,116.350258,0,184,39752.458287037,2008-10-31,10:59:56
39.917401,116.350247,0,185,39752.4582986111,2008-10-31,10:59:57
39.917562,116.350235,0,187,39752.4583101852,2008-10-31,10:59:58
39.917723,116.350245,0,186,39752.4583217593,2008-10-31,10:59:59
39.917885,116.350223,0,189,39752.4583333333,2008-10-31,11:00:00
39.918046,116.350208,0,189,39752.4583449074,2008-10-31,11:00:01
39.918204,116.350195,0,190,39752.4583564815,2008-10-31,11:00:02
39.91837,116.350177,0,190,39752.4583680556,2008-10-31,11:00:03
39.918537,116.350162,0,190,39752.4583796296,2008-10-31,11:00:04
39.918694,116.35016,0,191,39752.4583912037,2008-10-31,11:00:05
39.918841,116.350127,0,200,39752.4584027778,2008-10-31,11:00:06
39.918982,116.350098,0,208,39752.4584143519,2008-10-31,11:00:07
39.919117,116.350053,0,222,39752.4584259259,2008-10-31,11:00:08
39.919242,116.350036,0,227,39752.4584375,2008-10-31,11:00:09
39.919352,116.350016,0,233,39752.4584490741,2008-10-31,11:00:10
39.91946,116.349978,0,242,39752.4584606481,2008-10-31,11:00:11
39.919572,116.349963,0,249,39752.4584722222,2008-10-31,11:00:12
39.919694,116.349927,0,261,39752.4584837963,2008-10-31,11:00:13
39.919796,116.349921,0,269,39752.4584953704,2008-10-31,11:00:14
39.919909,116.349915,0,277,39752.4585069444,2008-10-31,11:00:15
39.92002,116.349901,0,286,39752.4585185185,2008-10-31,11:00:16
39.920138,116.349882,0,290,39752.4585300926,2008-10-31,11:00:17
39.920261,116.34986,0,298,39752.4585416667,2008-10-31,11:00:18
39.920364,116.349842,0,317,39752.4585532407,2008-10-31,11:00:19
39.920476,116.349833,0,329,39752.4585648148,2008-10-31,11:00:20
39.920587,116.349796,0,348,39752.4585763889,2008-10-31,11:00:21
39.920727,116.349781,0,350,39752.458587963,2008-10-31,11:00:22
39.920867,116.34977,0,362,39752.458599537,2008-10-31,11:00:23
39.921008,116.349758,0,365,39752.4586111111,2008-10-31,11:00:24
39.921152,116.34974,0,366,39752.4586226852,2008-10-31,11:00:25
39.921283,116.349727,0,373,39752.4586342593,2008-10-31,11:00:26
39.921407,116.349725,0,377,39752.4586458333,2008-10-31,11:00:27
39.921537,116.349694,0,385,39752.4586574074,2008-10-31,11:00:28
39.921666,116.349686,0,391,39752.4586689815,2008-10-31,11:00:29
39.921788,116.349677,0,397,39752.4586805556,2008-10-31,11:00:30
39.921906,116.349666,0,406,39752.4586921296,2008-10-31,11:00:31
39.922028,116.349658,0,412,39752.4587037037,2008-10-31,11:00:32
39.922156,116.349661,0,416,39752.4587152778,2008-10-31,11:00:33
39.922283,116.349673,0,421,39752.4587268519,2008-10-31,11:00:34
39.922388,116.349695,0,427,39752.4587384259,2008-10-31,11:00:35
39.922516,116.349702,0,432,39752.45875,2008-10-31,11:00:36
39.922648,116.349704,0,437,39752.4587615741,2008-10-31,11:00:37
39.922766,116.349723,0,443,39752.4587731481,2008-10-31,11:00:38
39.922859,116.349734,0,451,39752.4587847222,2008-10-31,11:00:39
39.92297,116.349754,0,456,39752.4587962963,2008-10-31,11:00:40
39.923083,116.349746,0,463,39752.4588078704,2008-10-31,11:00:41
39.923198,116.349726,0,468,39752.4588194444,2008-10-31,11:00:42
39.923307,116.34971,0,471,39752.4588310185,2008-10-31,11:00:43
39.923414,116.349692,0,473,39752.4588425926,2008-10-31,11:00:44
39.923513,116.34969,0,477,39752.4588541667,2008-10-31,11:00:45
39.923608,116.34968,0,477,39752.4588657407,2008-10-31,11:00:46
39.92371,116.349653,0,476,39752.4588773148,2008-10-31,11:00:47
39.923871,116.349653,0,477,39752.458900463,2008-10-31,11:00:49
39.923994,116.349665,0,472,39752.4589236111,2008-10-31,11:00:51
39.924075,116.349673,0,450,39752.4589467593,2008-10-31,11:00:53
39.924097,116.349647,0,420,39752.4590046296,2008-10-31,11:00:58
39.9241,116.349628,0,418,39752.4590625,2008-10-31,11:01:03
39.924097,116.349617,0,419,39752.4591203704,2008-10-31,11:01:08
39.924092,116.349646,0,420,39752.4591782407,2008-10-31,11:01:13
39.924136,116.349704,0,419,39752.4592361111,2008-10-31,11:01:18
39.924178,116.349738,0,417,39752.4592939815,2008-10-31,11:01:23
39.924248,116.349753,0,411,39752.4593518519,2008-10-31,11:01:28
39.924355,116.34978,0,406,39752.4593981481,2008-10-31,11:01:32
39.924432,116.349805,0,398,39752.4594560185,2008-10-31,11:01:37
39.924433,116.349919,0,386,39752.4595023148,2008-10-31,11:01:41
39.924465,116.349958,0,354,39752.4595601852,2008-10-31,11:01:46
39.924491,116.35003,0,332,39752.4596180556,2008-10-31,11:01:51
39.924522,116.350049,0,326,39752.4596759259,2008-10-31,11:01:56
39.924548,116.350049,0,321,39752.4597337963,2008-10-31,11:02:01
39.924578,116.350055,0,316,39752.4597916667,2008-10-31,11:02:06
39.925222,116.350106,0,310,39752.4604398148,2008-10-31,11:03:02
39.924946,116.350376,0,280,39752.4604513889,2008-10-31,11:03:03
39.925024,116.35023,0,273,39752.460462963,2008-10-31,11:03:04
39.924883,116.349998,0,235,39752.4604861111,2008-10-31,11:03:06
39.924922,116.349879,0,236,39752.4604976852,2008-10-31,11:03:07
39.924919,116.349816,0,208,39752.4605092593,2008-10-31,11:03:08
39.92491,116.34969,0,189,39752.4605324074,2008-10-31,11:03:10
39.924931,116.349703,0,186,39752.4605902778,2008-10-31,11:03:15
39.924976,116.349708,0,188,39752.4606481481,2008-10-31,11:03:20
39.925043,116.349612,0,185,39752.4607060185,2008-10-31,11:03:25
39.925052,116.349496,0,186,39752.4607638889,2008-10-31,11:03:30
39.925052,116.349454,0,192,39752.4608217593,2008-10-31,11:03:35
39.925002,116.349417,0,197,39752.4608796296,2008-10-31,11:03:40
39.925088,116.349377,0,194,39752.4609143519,2008-10-31,11:03:43
39.925216,116.3493,0,192,39752.4609490741,2008-10-31,11:03:46
39.925271,116.349285,0,193,39752.4610069444,2008-10-31,11:03:51
39.925317,116.349261,0,194,39752.4610648148,2008-10-31,11:03:56
39.925313,116.349189,0,194,39752.4611226852,2008-10-31,11:04:01
39.925356,116.349089,0,191,39752.4611805556,2008-10-31,11:04:06
39.925394,116.348979,0,186,39752.4612384259,2008-10-31,11:04:11
39.925408,116.348896,0,186,39752.4612962963,2008-10-31,11:04:16
39.925384,116.348786,0,186,39752.4613541667,2008-10-31,11:04:21
39.925376,116.348692,0,186,39752.461412037,2008-10-31,11:04:26
39.925396,116.348604,0,187,39752.4614699074,2008-10-31,11:04:31
39.925427,116.348513,0,188,39752.4615277778,2008-10-31,11:04:36
39.925436,116.348429,0,189,39752.4615856481,2008-10-31,11:04:41
39.925445,116.348286,0,190,39752.4616435185,2008-10-31,11:04:46
39.925453,116.34821,0,191,39752.4617013889,2008-10-31,11:04:51
39.925439,116.348115,0,190,39752.4617592593,2008-10-31,11:04:56
39.925461,116.347969,0,191,39752.4618171296,2008-10-31,11:05:01
39.925558,116.347949,0,190,39752.4618287037,2008-10-31,11:05:02
39.925542,116.347823,0,190,39752.461875,2008-10-31,11:05:06
39.92551,116.347722,0,191,39752.4619328704,2008-10-31,11:05:11
39.925469,116.347613,0,192,39752.4619907407,2008-10-31,11:05:16
39.925446,116.347508,0,194,39752.4620486111,2008-10-31,11:05:21
39.925421,116.347361,0,199,39752.4620949074,2008-10-31,11:05:25
39.925341,116.347262,0,206,39752.4621527778,2008-10-31,11:05:30
39.925287,116.347199,0,210,39752.4622106481,2008-10-31,11:05:35
39.92524,116.347128,0,212,39752.4622685185,2008-10-31,11:05:40
39.925248,116.347077,0,211,39752.4623263889,2008-10-31,11:05:45
39.92528,116.347041,0,206,39752.4623842593,2008-10-31,11:05:50
39.925326,116.346926,0,200,39752.4624421296,2008-10-31,11:05:55
39.925359,116.346805,0,197,39752.4625,2008-10-31,11:06:00
39.925368,116.346698,0,198,39752.4625578704,2008-10-31,11:06:05
39.925382,116.34663,0,197,39752.4626157407,2008-10-31,11:06:10
39.925391,116.346526,0,196,39752.4626736111,2008-10-31,11:06:15
39.925349,116.346413,0,196,39752.4627314815,2008-10-31,11:06:20
39.925365,116.346319,0,195,39752.4627893518,2008-10-31,11:06:25
39.925359,116.346243,0,197,39752.4628472222,2008-10-31,11:06:30
39.925352,116.346211,0,199,39752.4629050926,2008-10-31,11:06:35
39.925352,116.346211,0,199,39752.4629398148,2008-10-31,11:06:38
39.925354,116.346206,0,200,39752.462962963,2008-10-31,11:06:40
39.925437,116.346233,0,206,39752.4634606481,2008-10-31,11:07:23
39.925595,116.345867,0,284,39752.4634722222,2008-10-31,11:07:24
39.9255,116.345939,0,191,39752.4634837963,2008-10-31,11:07:25
39.925454,116.34597,0,161,39752.4634953704,2008-10-31,11:07:26
39.92545,116.345878,0,177,39752.4635532407,2008-10-31,11:07:31
39.925407,116.345785,0,198,39752.4636111111,2008-10-31,11:07:36
39.925402,116.345727,0,203,39752.4636689815,2008-10-31,11:07:41
39.925379,116.345668,0,200,39752.4637268518,2008-10-31,11:07:46
39.9254,116.345593,0,194,39752.4637847222,2008-10-31,11:07:51
39.925404,116.345531,0,181,39752.4638425926,2008-10-31,11:07:56
39.925383,116.345456,0,173,39752.463900463,2008-10-31,11:08:01
39.925414,116.345359,0,167,39752.4639583333,2008-10-31,11:08:06
39.92541,116.345276,0,163,39752.4640162037,2008-10-31,11:08:11
39.925378,116.345196,0,163,39752.4640740741,2008-10-31,11:08:16
39.925361,116.345096,0,142,39752.4641319444,2008-10-31,11:08:21
39.925383,116.344987,0,154,39752.4641898148,2008-10-31,11:08:26
39.925382,116.34491,0,162,39752.4642476852,2008-10-31,11:08:31
39.925369,116.344795,0,168,39752.4643055556,2008-10-31,11:08:36
39.925358,116.34473,0,170,39752.4643634259,2008-10-31,11:08:41
39.925384,116.344666,0,172,39752.4644212963,2008-10-31,11:08:46
39.925415,116.344606,0,174,39752.4644791667,2008-10-31,11:08:51
39.925435,116.344594,0,180,39752.464537037,2008-10-31,11:08:56
39.925486,116.344588,0,179,39752.4645949074,2008-10-31,11:09:01
39.925509,116.344587,0,179,39752.4646527778,2008-10-31,11:09:06
39.925523,116.344575,0,183,39752.4647106482,2008-10-31,11:09:11
39.925533,116.344574,0,184,39752.4647685185,2008-10-31,11:09:16
39.925535,116.344577,0,185,39752.4648263889,2008-10-31,11:09:21
39.925535,116.344577,0,185,39752.4648611111,2008-10-31,11:09:24
39.925537,116.344582,0,185,39752.4648842593,2008-10-31,11:09:26
39.925536,116.3446,0,186,39752.4649421296,2008-10-31,11:09:31
39.925514,116.344567,0,187,39752.465,2008-10-31,11:09:36
39.925487,116.344492,0,185,39752.4650578704,2008-10-31,11:09:41
39.925467,116.344442,0,182,39752.4651157407,2008-10-31,11:09:46
39.925444,116.344399,0,182,39752.4651736111,2008-10-31,11:09:51
39.925433,116.344323,0,175,39752.4652314815,2008-10-31,11:09:56
39.925499,116.344262,0,171,39752.4652893519,2008-10-31,11:10:01
39.925496,116.344199,0,167,39752.4653472222,2008-10-31,11:10:06
39.925508,116.344091,0,165,39752.4654050926,2008-10-31,11:10:11
39.925487,116.344006,0,163,39752.465462963,2008-10-31,11:10:16
39.925449,116.343907,0,157,39752.4655208333,2008-10-31,11:10:21
39.925447,116.34381,0,156,39752.4655787037,2008-10-31,11:10:26
39.925443,116.34372,0,154,39752.4656365741,2008-10-31,11:10:31
39.925447,116.343709,0,153,39752.4656944444,2008-10-31,11:10:36
39.925431,116.343662,0,153,39752.4657523148,2008-10-31,11:10:41
39.925408,116.343603,0,154,39752.4658101852,2008-10-31,11:10:46
39.925447,116.343483,0,155,39752.4658680556,2008-10-31,11:10:51
39.925427,116.343382,0,160,39752.4659259259,2008-10-31,11:10:56
39.925425,116.343279,0,165,39752.4659837963,2008-10-31,11:11:01
39.925451,116.343203,0,168,39752.4660416667,2008-10-31,11:11:06
39.925543,116.343132,0,162,39752.466099537,2008-10-31,11:11:11
39.925565,116.343105,0,146,39752.4661574074,2008-10-31,11:11:16
39.92559,116.343103,0,134,39752.4662152778,2008-10-31,11:11:21
39.925652,116.343077,0,130,39752.4662731481,2008-10-31,11:11:26
39.92571,116.343093,0,124,39752.4663310185,2008-10-31,11:11:31
39.925774,116.343084,0,117,39752.4663888889,2008-10-31,11:11:36
39.925851,116.343082,0,111,39752.4664467593,2008-10-31,11:11:41
39.925895,116.343093,0,105,39752.4665046296,2008-10-31,11:11:46
39.925923,116.343097,0,100,39752.4665625,2008-10-31,11:11:51
39.925935,116.34308,0,95,39752.4666203704,2008-10-31,11:11:56
39.926006,116.343084,0,91,39752.4666782407,2008-10-31,11:12:01
39.926119,116.343036,0,91,39752.4667361111,2008-10-31,11:12:06
39.926197,116.34306,0,90,39752.4667939815,2008-10-31,11:12:11
39.926243,116.343066,0,88,39752.4668518519,2008-10-31,11:12:16
39.926283,116.343131,0,88,39752.4669097222,2008-10-31,11:12:21
39.926388,116.343217,0,90,39752.4669675926,2008-10-31,11:12:26
39.926444,116.343271,0,96,39752.467025463,2008-10-31,11:12:31
39.926533,116.343182,0,96,39752.4670717593,2008-10-31,11:12:35
39.926629,116.343142,0,95,39752.4671064815,2008-10-31,11:12:38
39.926639,116.343064,0,96,39752.4671643519,2008-10-31,11:12:43
39.926658,116.343,0,102,39752.4672222222,2008-10-31,11:12:48
39.926651,116.342906,0,102,39752.4672800926,2008-10-31,11:12:53
39.926643,116.342787,0,105,39752.467337963,2008-10-31,11:12:58
39.926681,116.342676,0,107,39752.4673958333,2008-10-31,11:13:03
39.926653,116.342583,0,111,39752.4674537037,2008-10-31,11:13:08
39.926648,116.342506,0,112,39752.4675115741,2008-10-31,11:13:13
39.926702,116.34241,0,112,39752.4675694444,2008-10-31,11:13:18
39.926714,116.342309,0,114,39752.4676273148,2008-10-31,11:13:23
39.926762,116.342219,0,114,39752.4676851852,2008-10-31,11:13:28
39.926755,116.342113,0,115,39752.4677430556,2008-10-31,11:13:33
39.926754,116.34201,0,118,39752.4678009259,2008-10-31,11:13:38
39.92677,116.34195,0,125,39752.4678587963,2008-10-31,11:13:43
39.926765,116.341886,0,127,39752.4679166667,2008-10-31,11:13:48
39.926768,116.341795,0,129,39752.467974537,2008-10-31,11:13:53
39.926744,116.341732,0,130,39752.4680324074,2008-10-31,11:13:58
39.926721,116.341654,0,131,39752.4680902778,2008-10-31,11:14:03
39.9267,116.341574,0,131,39752.4681481481,2008-10-31,11:14:08
39.926686,116.341469,0,131,39752.4682060185,2008-10-31,11:14:13
39.926686,116.341369,0,132,39752.4682638889,2008-10-31,11:14:18
39.926679,116.341243,0,134,39752.4683217593,2008-10-31,11:14:23
39.926699,116.34116,0,135,39752.4683796296,2008-10-31,11:14:28
39.926715,116.341072,0,137,39752.4684375,2008-10-31,11:14:33
39.926727,116.340981,0,139,39752.4684953704,2008-10-31,11:14:38
39.926764,116.340889,0,142,39752.4685532407,2008-10-31,11:14:43
39.926785,116.340825,0,142,39752.4686111111,2008-10-31,11:14:48
39.926785,116.340736,0,143,39752.4686689815,2008-10-31,11:14:53
39.926745,116.340664,0,144,39752.4687268519,2008-10-31,11:14:58
39.926724,116.340575,0,143,39752.4687847222,2008-10-31,11:15:03
39.926715,116.340469,0,141,39752.4688425926,2008-10-31,11:15:08
39.926718,116.340368,0,140,39752.468900463,2008-10-31,11:15:13
39.926735,116.340276,0,140,39752.4689583333,2008-10-31,11:15:18
39.926773,116.340185,0,140,39752.4690162037,2008-10-31,11:15:23
39.926772,116.340101,0,141,39752.4690740741,2008-10-31,11:15:28
39.92681,116.340039,0,142,39752.4691319444,2008-10-31,11:15:33
39.926825,116.339932,0,143,39752.4691898148,2008-10-31,11:15:38
39.926849,116.339843,0,145,39752.4692476852,2008-10-31,11:15:43
39.926832,116.339745,0,146,39752.4693055556,2008-10-31,11:15:48
39.92682,116.339644,0,149,39752.4693634259,2008-10-31,11:15:53
39.926783,116.339587,0,149,39752.4694212963,2008-10-31,11:15:58
39.926738,116.339508,0,148,39752.4694791667,2008-10-31,11:16:03
39.92673,116.339409,0,147,39752.469537037,2008-10-31,11:16:08
39.92671,116.339314,0,147,39752.4695949074,2008-10-31,11:16:13
39.926724,116.339186,0,145,39752.4696527778,2008-10-31,11:16:18
39.926702,116.33906,0,147,39752.4697106481,2008-10-31,11:16:23
39.926693,116.338974,0,148,39752.4697685185,2008-10-31,11:16:28
39.926702,116.338862,0,148,39752.4698263889,2008-10-31,11:16:33
39.926738,116.338755,0,147,39752.4698842593,2008-10-31,11:16:38
39.926779,116.338677,0,146,39752.4699421296,2008-10-31,11:16:43
39.926782,116.338567,0,147,39752.47,2008-10-31,11:16:48
39.926779,116.338473,0,148,39752.4700578704,2008-10-31,11:16:53
39.926764,116.338376,0,148,39752.4701157407,2008-10-31,11:16:58
39.926758,116.338287,0,151,39752.4701736111,2008-10-31,11:17:03
39.926744,116.338203,0,153,39752.4702314815,2008-10-31,11:17:08
39.926749,116.338115,0,154,39752.4702893518,2008-10-31,11:17:13
39.926816,116.337997,0,161,39752.4703356481,2008-10-31,11:17:17
39.926896,116.337936,0,170,39752.4703819444,2008-10-31,11:17:21
39.926878,116.337917,0,170,39752.4704398148,2008-10-31,11:17:26
39.926836,116.337894,0,168,39752.4704976852,2008-10-31,11:17:31
39.926821,116.337896,0,168,39752.4705555556,2008-10-31,11:17:36
39.926821,116.337896,0,168,39752.4705902778,2008-10-31,11:17:39
39.926818,116.337897,0,167,39752.4706134259,2008-10-31,11:17:41
39.926744,116.337823,0,164,39752.4706712963,2008-10-31,11:17:46
39.926706,116.337756,0,159,39752.4707291667,2008-10-31,11:17:51
39.926691,116.337733,0,152,39752.470787037,2008-10-31,11:17:56
39.926655,116.337636,0,142,39752.4708449074,2008-10-31,11:18:01
39.926591,116.337537,0,143,39752.4708796296,2008-10-31,11:18:04
39.926559,116.337457,0,143,39752.4709375,2008-10-31,11:18:09
39.926597,116.337415,0,137,39752.4709953704,2008-10-31,11:18:14
39.926631,116.337387,0,132,39752.4710532407,2008-10-31,11:18:19
39.926656,116.33732,0,132,39752.4711111111,2008-10-31,11:18:24
39.926686,116.337223,0,129,39752.4711689815,2008-10-31,11:18:29
39.926706,116.337148,0,128,39752.4712268518,2008-10-31,11:18:34
39.926737,116.337044,0,127,39752.4712847222,2008-10-31,11:18:39
39.926752,116.336963,0,126,39752.4713425926,2008-10-31,11:18:44
39.926751,116.336873,0,121,39752.471400463,2008-10-31,11:18:49
39.926702,116.336798,0,120,39752.4714583333,2008-10-31,11:18:54
39.926687,116.336697,0,121,39752.4715162037,2008-10-31,11:18:59
39.926699,116.336629,0,123,39752.4715740741,2008-10-31,11:19:04
39.92669,116.336574,0,130,39752.4716319444,2008-10-31,11:19:09
39.926707,116.336557,0,130,39752.4716898148,2008-10-31,11:19:14
39.926697,116.336544,0,129,39752.4717476852,2008-10-31,11:19:19
39.926583,116.336574,0,125,39752.4718055556,2008-10-31,11:19:24
39.926504,116.336618,0,121,39752.4718634259,2008-10-31,11:19:29
39.926449,116.336642,0,120,39752.4719212963,2008-10-31,11:19:34
39.926375,116.336683,0,119,39752.4719791667,2008-10-31,11:19:39
39.926302,116.336703,0,120,39752.472037037,2008-10-31,11:19:44
39.926327,116.336777,0,124,39752.4720949074,2008-10-31,11:19:49
39.926364,116.336855,0,125,39752.4721527778,2008-10-31,11:19:54
39.926407,116.336887,0,127,39752.4722106481,2008-10-31,11:19:59
39.926424,116.336925,0,128,39752.4722685185,2008-10-31,11:20:04
39.926392,116.33701,0,134,39752.4723263889,2008-10-31,11:20:09
39.926362,116.337052,0,140,39752.4723842593,2008-10-31,11:20:14
39.926387,116.337094,0,141,39752.4724421296,2008-10-31,11:20:19
39.926413,116.337121,0,142,39752.4725,2008-10-31,11:20:24
39.926087,116.336778,0,166,39752.4754282407,2008-10-31,11:24:37
39.926233,116.336922,0,200,39752.4754398148,2008-10-31,11:24:38
39.926237,116.336795,0,198,39752.475462963,2008-10-31,11:24:40
39.926242,116.336856,0,197,39752.4755208333,2008-10-31,11:24:45
39.92627,116.336859,0,198,39752.4755787037,2008-10-31,11:24:50
39.926272,116.33685,0,198,39752.4756365741,2008-10-31,11:24:55
39.926246,116.336887,0,198,39752.4756944444,2008-10-31,11:25:00
39.926225,116.336987,0,195,39752.4757523148,2008-10-31,11:25:05
39.926196,116.337076,0,196,39752.4758101852,2008-10-31,11:25:10
39.926161,116.337236,0,196,39752.4758564815,2008-10-31,11:25:14
39.926149,116.337212,0,196,39752.4759143519,2008-10-31,11:25:19
39.926161,116.337133,0,196,39752.4759722222,2008-10-31,11:25:24
39.926155,116.337066,0,196,39752.4760300926,2008-10-31,11:25:29
39.926197,116.336987,0,196,39752.476087963,2008-10-31,11:25:34
39.926242,116.336913,0,195,39752.4761458333,2008-10-31,11:25:39
39.926256,116.336956,0,195,39752.4762037037,2008-10-31,11:25:44
39.926257,116.336984,0,195,39752.4762615741,2008-10-31,11:25:49
39.926216,116.336948,0,195,39752.4763194444,2008-10-31,11:25:54
39.926176,116.336816,0,195,39752.4763773148,2008-10-31,11:25:59
39.926145,116.336645,0,194,39752.476412037,2008-10-31,11:26:02
39.926107,116.336527,0,194,39752.4764583333,2008-10-31,11:26:06
39.926078,116.336413,0,194,39752.4765162037,2008-10-31,11:26:11
39.926103,116.3363,0,193,39752.4765625,2008-10-31,11:26:15
39.926135,116.336461,0,193,39752.4765856481,2008-10-31,11:26:17
39.926209,116.336722,0,193,39752.4765972222,2008-10-31,11:26:18
39.926313,116.336597,0,192,39752.4766203704,2008-10-31,11:26:20
39.926405,116.336587,0,191,39752.4766666667,2008-10-31,11:26:24
39.926509,116.33663,0,190,39752.476724537,2008-10-31,11:26:29
39.926495,116.336539,0,189,39752.4767824074,2008-10-31,11:26:34
39.926416,116.336601,0,188,39752.4768171296,2008-10-31,11:26:37
39.926351,116.336681,0,187,39752.476875,2008-10-31,11:26:42
39.926276,116.336798,0,186,39752.4768981481,2008-10-31,11:26:44
39.92623,116.336899,0,186,39752.4769212963,2008-10-31,11:26:46
39.926189,116.337009,0,185,39752.4769444444,2008-10-31,11:26:48
39.926083,116.337051,0,185,39752.4770023148,2008-10-31,11:26:53
39.925992,116.337059,0,185,39752.4770486111,2008-10-31,11:26:57
39.926023,116.336977,0,184,39752.4771064815,2008-10-31,11:27:02
39.926072,116.336878,0,184,39752.4771296296,2008-10-31,11:27:04
39.926162,116.336853,0,183,39752.4771759259,2008-10-31,11:27:08
39.926215,116.336742,0,182,39752.4772222222,2008-10-31,11:27:12
39.926259,116.336598,0,181,39752.4772569444,2008-10-31,11:27:15
39.926337,116.336489,0,181,39752.4772916667,2008-10-31,11:27:18
39.926427,116.33642,0,180,39752.477337963,2008-10-31,11:27:22
39.926493,116.336302,0,180,39752.4773842593,2008-10-31,11:27:26
39.926499,116.33624,0,179,39752.4774421296,2008-10-31,11:27:31
39.926465,116.336188,0,180,39752.4775,2008-10-31,11:27:36
39.926053,116.33717,0,149,39752.4924189815,2008-10-31,11:49:05
39.926117,116.337288,0,190,39752.4924305556,2008-10-31,11:49:06
39.926122,116.337175,0,173,39752.4924421296,2008-10-31,11:49:07
39.926148,116.336904,0,133,39752.4924537037,2008-10-31,11:49:08
39.92622,116.337412,0,211,39752.4924652778,2008-10-31,11:49:09
39.926193,116.337184,0,186,39752.4925231481,2008-10-31,11:49:14
39.926235,116.337017,0,177,39752.4925810185,2008-10-31,11:49:19
39.926318,116.337161,0,192,39752.4926157407,2008-10-31,11:49:22
39.926301,116.337144,0,200,39752.4926736111,2008-10-31,11:49:27
39.926243,116.336985,0,186,39752.4927199074,2008-10-31,11:49:31
39.926193,116.336947,0,181,39752.4927777778,2008-10-31,11:49:36
39.926187,116.337094,0,194,39752.4928125,2008-10-31,11:49:39
39.926178,116.337213,0,200,39752.4928356481,2008-10-31,11:49:41
39.926171,116.337324,0,213,39752.4928819444,2008-10-31,11:49:45
39.926158,116.337303,0,217,39752.4929398148,2008-10-31,11:49:50
39.926196,116.337462,0,220,39752.4929861111,2008-10-31,11:49:54
39.926192,116.337389,0,208,39752.4930439815,2008-10-31,11:49:59
39.926182,116.33732,0,202,39752.4931018518,2008-10-31,11:50:04
39.926186,116.33728,0,196,39752.4931597222,2008-10-31,11:50:09
39.92619,116.337158,0,184,39752.4932060185,2008-10-31,11:50:13
39.926165,116.337134,0,185,39752.4932638889,2008-10-31,11:50:18
39.926131,116.337109,0,186,39752.4933217593,2008-10-31,11:50:23
39.926128,116.33721,0,195,39752.4933796296,2008-10-31,11:50:28
39.926148,116.337296,0,199,39752.4934375,2008-10-31,11:50:33
39.926154,116.337407,0,207,39752.4934953704,2008-10-31,11:50:38
39.926164,116.33743,0,207,39752.4935532407,2008-10-31,11:50:43
39.926204,116.337431,0,212,39752.4936111111,2008-10-31,11:50:48
39.92626,116.337495,0,213,39752.4936689815,2008-10-31,11:50:53
39.92626,116.337495,0,213,39752.4937037037,2008-10-31,11:50:56
39.926259,116.337502,0,216,39752.4937268518,2008-10-31,11:50:58
39.926228,116.337523,0,219,39752.4937847222,2008-10-31,11:51:03
39.926193,116.337528,0,224,39752.4938425926,2008-10-31,11:51:08
39.926193,116.337528,0,224,39752.4938773148,2008-10-31,11:51:11
39.926189,116.337526,0,229,39752.493900463,2008-10-31,11:51:13
39.926187,116.337593,0,235,39752.4939583333,2008-10-31,11:51:18
39.926212,116.337654,0,241,39752.4940162037,2008-10-31,11:51:23
39.926247,116.337736,0,241,39752.4940740741,2008-10-31,11:51:28
39.92628,116.337729,0,243,39752.4941319444,2008-10-31,11:51:33
39.926288,116.337823,0,248,39752.4941898148,2008-10-31,11:51:38
39.926293,116.337858,0,254,39752.4942476852,2008-10-31,11:51:43
39.926282,116.337929,0,261,39752.4943055556,2008-10-31,11:51:48
39.926263,116.33793,0,266,39752.4943634259,2008-10-31,11:51:53
39.92627,116.338037,0,271,39752.4944212963,2008-10-31,11:51:58
39.926286,116.338081,0,277,39752.4944791667,2008-10-31,11:52:03
39.926311,116.338113,0,282,39752.494537037,2008-10-31,11:52:08
39.926332,116.338131,0,285,39752.4945949074,2008-10-31,11:52:13
39.926363,116.338114,0,290,39752.4946527778,2008-10-31,11:52:18
39.92639,116.338201,0,300,39752.4947106481,2008-10-31,11:52:23
39.92639,116.338201,0,300,39752.4947453704,2008-10-31,11:52:26
39.926382,116.338203,0,306,39752.4947685185,2008-10-31,11:52:28
39.926412,116.338243,0,313,39752.4948263889,2008-10-31,11:52:33
39.92641,116.338272,0,319,39752.4948842593,2008-10-31,11:52:38
39.926366,116.338314,0,317,39752.4949421296,2008-10-31,11:52:43
39.926359,116.338324,0,317,39752.495,2008-10-31,11:52:48
39.926359,116.338324,0,317,39752.4950347222,2008-10-31,11:52:51
39.926362,116.338325,0,317,39752.4950578704,2008-10-31,11:52:53
39.926409,116.338327,0,317,39752.4951157407,2008-10-31,11:52:58
39.926446,116.338401,0,311,39752.4951736111,2008-10-31,11:53:03
39.926428,116.338391,0,310,39752.4952314815,2008-10-31,11:53:08
39.926352,116.338332,0,308,39752.4952893518,2008-10-31,11:53:13
39.926315,116.338328,0,308,39752.4953472222,2008-10-31,11:53:18
39.926245,116.338227,0,309,39752.4954050926,2008-10-31,11:53:23
39.926192,116.338164,0,310,39752.495462963,2008-10-31,11:53:28
39.926124,116.338067,0,310,39752.4955092593,2008-10-31,11:53:32
39.926091,116.338037,0,311,39752.4955671296,2008-10-31,11:53:37
39.926106,116.338036,0,312,39752.495625,2008-10-31,11:53:42
39.926109,116.338059,0,314,39752.4956828704,2008-10-31,11:53:47
39.926129,116.338141,0,314,39752.4957407407,2008-10-31,11:53:52
39.926139,116.338146,0,314,39752.4957986111,2008-10-31,11:53:57
39.926156,116.338155,0,315,39752.4958564815,2008-10-31,11:54:02
39.926159,116.338177,0,315,39752.4959143519,2008-10-31,11:54:07
39.926119,116.338146,0,315,39752.4959722222,2008-10-31,11:54:12
39.92616,116.338176,0,316,39752.4960300926,2008-10-31,11:54:17
39.926192,116.338236,0,316,39752.496087963,2008-10-31,11:54:22
39.926233,116.338227,0,313,39752.4961458333,2008-10-31,11:54:27
39.926306,116.338336,0,309,39752.4962037037,2008-10-31,11:54:32
39.926365,116.338427,0,306,39752.49625,2008-10-31,11:54:36
39.926371,116.338417,0,304,39752.4963078704,2008-10-31,11:54:41
39.926355,116.338422,0,300,39752.4963657407,2008-10-31,11:54:46
39.926385,116.338402,0,297,39752.4964236111,2008-10-31,11:54:51
39.926355,116.338372,0,295,39752.4964814815,2008-10-31,11:54:56
39.926337,116.338377,0,294,39752.4965393519,2008-10-31,11:55:01
39.926324,116.338336,0,293,39752.4965972222,2008-10-31,11:55:06
39.926343,116.338306,0,291,39752.4966550926,2008-10-31,11:55:11
39.926345,116.338295,0,291,39752.496712963,2008-10-31,11:55:16
39.926352,116.338218,0,288,39752.4967708333,2008-10-31,11:55:21
39.926327,116.338117,0,283,39752.4968287037,2008-10-31,11:55:26
39.926297,116.338049,0,281,39752.4968865741,2008-10-31,11:55:31
39.926274,116.337966,0,281,39752.4969444444,2008-10-31,11:55:36
39.926257,116.337649,0,252,39752.5049768519,2008-10-31,12:07:10
39.926284,116.337566,0,253,39752.5050347222,2008-10-31,12:07:15
39.92628,116.337533,0,252,39752.5050925926,2008-10-31,12:07:20
39.92628,116.337533,0,252,39752.5051273148,2008-10-31,12:07:23
39.926277,116.337525,0,249,39752.505150463,2008-10-31,12:07:25
39.926264,116.337505,0,244,39752.5052083333,2008-10-31,12:07:30
39.92626,116.337482,0,241,39752.5052662037,2008-10-31,12:07:35
39.926249,116.337518,0,238,39752.5053240741,2008-10-31,12:07:40
39.926231,116.33753,0,236,39752.5053819444,2008-10-31,12:07:45
39.926231,116.33753,0,236,39752.5054166667,2008-10-31,12:07:48
39.92623,116.337533,0,235,39752.5054398148,2008-10-31,12:07:50
39.926216,116.337536,0,231,39752.5054976852,2008-10-31,12:07:55
39.926217,116.337543,0,229,39752.5055555556,2008-10-31,12:08:00
39.926217,116.337543,0,229,39752.5055902778,2008-10-31,12:08:03
39.92621,116.337539,0,227,39752.5056134259,2008-10-31,12:08:05
39.926225,116.337548,0,226,39752.5056712963,2008-10-31,12:08:10
39.926237,116.337574,0,225,39752.5057291667,2008-10-31,12:08:15
39.926258,116.337604,0,225,39752.505787037,2008-10-31,12:08:20
39.926263,116.337626,0,224,39752.5058449074,2008-10-31,12:08:25
39.926238,116.337621,0,224,39752.5059027778,2008-10-31,12:08:30
39.926182,116.337569,0,226,39752.5059606481,2008-10-31,12:08:35
39.926185,116.337523,0,227,39752.5060185185,2008-10-31,12:08:40
39.926174,116.337477,0,227,39752.5060763889,2008-10-31,12:08:45
39.926203,116.337448,0,227,39752.5061342593,2008-10-31,12:08:50
39.926204,116.337467,0,225,39752.5061921296,2008-10-31,12:08:55
39.926151,116.337414,0,226,39752.50625,2008-10-31,12:09:00
39.926159,116.337434,0,224,39752.5063078704,2008-10-31,12:09:05
39.926179,116.337438,0,223,39752.5063657407,2008-10-31,12:09:10
39.926164,116.337411,0,221,39752.5064236111,2008-10-31,12:09:15
39.926159,116.337387,0,219,39752.5064814815,2008-10-31,12:09:20
39.926167,116.337397,0,220,39752.5065393519,2008-10-31,12:09:25
39.926179,116.337427,0,222,39752.5065972222,2008-10-31,12:09:30
39.926181,116.337448,0,221,39752.5066550926,2008-10-31,12:09:35
39.926194,116.337439,0,221,39752.506712963,2008-10-31,12:09:40
39.926179,116.337424,0,219,39752.5067708333,2008-10-31,12:09:45
39.926165,116.337411,0,218,39752.5068287037,2008-10-31,12:09:50
39.926164,116.33741,0,217,39752.5068865741,2008-10-31,12:09:55
39.926164,116.33741,0,217,39752.5069212963,2008-10-31,12:09:58
39.92616,116.337408,0,217,39752.5069444444,2008-10-31,12:10:00
39.926151,116.337437,0,217,39752.5070023148,2008-10-31,12:10:05
39.926137,116.337407,0,217,39752.5070601852,2008-10-31,12:10:10
39.926145,116.337394,0,217,39752.5071180556,2008-10-31,12:10:15
39.926146,116.337379,0,217,39752.5071759259,2008-10-31,12:10:20
39.926146,116.337379,0,217,39752.5072106481,2008-10-31,12:10:23
39.92614,116.337386,0,217,39752.5072337963,2008-10-31,12:10:25
39.92614,116.337377,0,217,39752.5072916667,2008-10-31,12:10:30
39.92614,116.337377,0,217,39752.5073263889,2008-10-31,12:10:33
39.926139,116.337379,0,217,39752.507349537,2008-10-31,12:10:35
39.926125,116.337386,0,217,39752.5074074074,2008-10-31,12:10:40
39.926125,116.337386,0,217,39752.5074421296,2008-10-31,12:10:43
39.926118,116.337378,0,217,39752.5074652778,2008-10-31,12:10:45
39.926129,116.337378,0,217,39752.5075231481,2008-10-31,12:10:50
39.92613,116.337393,0,217,39752.5075810185,2008-10-31,12:10:55
39.92613,116.337393,0,217,39752.5076157407,2008-10-31,12:10:58
39.926138,116.33739,0,217,39752.5076388889,2008-10-31,12:11:00
39.926187,116.337407,0,217,39752.5076967593,2008-10-31,12:11:05
39.926187,116.337407,0,217,39752.5077314815,2008-10-31,12:11:08
39.92618,116.337401,0,216,39752.5077546296,2008-10-31,12:11:10
39.926183,116.337435,0,216,39752.5078125,2008-10-31,12:11:15
39.926185,116.33738,0,217,39752.5078703704,2008-10-31,12:11:20
39.926183,116.337398,0,217,39752.5079282407,2008-10-31,12:11:25
39.926184,116.337373,0,219,39752.5079861111,2008-10-31,12:11:30
39.926189,116.337388,0,219,39752.5080439815,2008-10-31,12:11:35
39.926212,116.337409,0,221,39752.5081018518,2008-10-31,12:11:40
39.926198,116.33744,0,220,39752.5081597222,2008-10-31,12:11:45
39.926172,116.337506,0,219,39752.5082175926,2008-10-31,12:11:50
39.92616,116.337562,0,220,39752.508275463,2008-10-31,12:11:55
39.926111,116.33754,0,220,39752.5083333333,2008-10-31,12:12:00
39.9261,116.3375,0,221,39752.5083912037,2008-10-31,12:12:05
39.9261,116.3375,0,221,39752.5084259259,2008-10-31,12:12:08
39.926103,116.337498,0,221,39752.5084490741,2008-10-31,12:12:10
39.926165,116.337528,0,222,39752.5085069444,2008-10-31,12:12:15
39.926254,116.337513,0,225,39752.5085648148,2008-10-31,12:12:20
39.926298,116.337497,0,226,39752.5086226852,2008-10-31,12:12:25
39.926336,116.337529,0,226,39752.5086805556,2008-10-31,12:12:30
39.926354,116.337486,0,225,39752.5087384259,2008-10-31,12:12:35
39.926354,116.337472,0,223,39752.5087962963,2008-10-31,12:12:40
39.926313,116.337468,0,225,39752.5088541667,2008-10-31,12:12:45
39.926325,116.337456,0,227,39752.508912037,2008-10-31,12:12:50
39.926337,116.337434,0,229,39752.5089699074,2008-10-31,12:12:55
39.926372,116.3374,0,230,39752.5090277778,2008-10-31,12:13:00
39.926384,116.337381,0,229,39752.5090856481,2008-10-31,12:13:05
39.926408,116.337386,0,230,39752.5091435185,2008-10-31,12:13:10
39.926408,116.337386,0,230,39752.5091782407,2008-10-31,12:13:13
39.926414,116.337379,0,231,39752.5092013889,2008-10-31,12:13:15
39.926434,116.337364,0,232,39752.5092592593,2008-10-31,12:13:20
39.926401,116.337397,0,233,39752.5093171296,2008-10-31,12:13:25
39.9264,116.337418,0,234,39752.509375,2008-10-31,12:13:30
39.926459,116.337435,0,236,39752.5094328704,2008-10-31,12:13:35
39.926509,116.337479,0,236,39752.5094907407,2008-10-31,12:13:40
39.926454,116.337509,0,235,39752.5095486111,2008-10-31,12:13:45
39.926438,116.337534,0,235,39752.5096064815,2008-10-31,12:13:50
39.92641,116.337523,0,233,39752.5096643518,2008-10-31,12:13:55
39.926356,116.337551,0,230,39752.5097222222,2008-10-31,12:14:00
39.926306,116.337539,0,228,39752.5097800926,2008-10-31,12:14:05
39.926281,116.337539,0,227,39752.509837963,2008-10-31,12:14:10
39.926258,116.337497,0,228,39752.5098958333,2008-10-31,12:14:15
39.926236,116.3375,0,227,39752.5099537037,2008-10-31,12:14:20
39.926217,116.337484,0,227,39752.5100115741,2008-10-31,12:14:25
39.926212,116.337477,0,227,39752.5100694444,2008-10-31,12:14:30
39.926217,116.337478,0,227,39752.5101273148,2008-10-31,12:14:35
39.926217,116.337478,0,227,39752.510162037,2008-10-31,12:14:38
39.926216,116.337486,0,225,39752.5101851852,2008-10-31,12:14:40
39.926196,116.337484,0,224,39752.5102430556,2008-10-31,12:14:45
39.926168,116.337486,0,223,39752.5103009259,2008-10-31,12:14:50
39.926168,116.337499,0,223,39752.5103587963,2008-10-31,12:14:55
39.926182,116.337472,0,225,39752.5104166667,2008-10-31,12:15:00
39.926165,116.33747,0,225,39752.510474537,2008-10-31,12:15:05
39.926155,116.337461,0,223,39752.5105324074,2008-10-31,12:15:10
39.926155,116.337461,0,223,39752.5105671296,2008-10-31,12:15:13
39.926157,116.33746,0,221,39752.5105902778,2008-10-31,12:15:15
39.926148,116.33745,0,221,39752.5106481481,2008-10-31,12:15:20
39.926145,116.337424,0,221,39752.5107060185,2008-10-31,12:15:25
39.926166,116.337426,0,219,39752.5107638889,2008-10-31,12:15:30
39.926166,116.337426,0,219,39752.5107986111,2008-10-31,12:15:33
39.926163,116.337426,0,218,39752.5108217593,2008-10-31,12:15:35
39.926146,116.337443,0,218,39752.5108796296,2008-10-31,12:15:40
39.926146,116.337443,0,218,39752.5109143518,2008-10-31,12:15:43
39.92614,116.337444,0,218,39752.5109375,2008-10-31,12:15:45
39.926143,116.337473,0,217,39752.5109953704,2008-10-31,12:15:50
39.926143,116.337473,0,217,39752.5110300926,2008-10-31,12:15:53
39.926151,116.337478,0,216,39752.5110532407,2008-10-31,12:15:55
39.926169,116.337462,0,216,39752.5111111111,2008-10-31,12:16:00
39.926169,116.337462,0,216,39752.5111458333,2008-10-31,12:16:03
39.926177,116.33746,0,217,39752.5111689815,2008-10-31,12:16:05
39.926198,116.337445,0,217,39752.5112268519,2008-10-31,12:16:10
39.9262,116.337429,0,218,39752.5112847222,2008-10-31,12:16:15
39.9262,116.337429,0,218,39752.5113194444,2008-10-31,12:16:18
39.926197,116.337422,0,218,39752.5113425926,2008-10-31,12:16:20
39.926189,116.337408,0,219,39752.511400463,2008-10-31,12:16:25
39.926192,116.337384,0,219,39752.5114583333,2008-10-31,12:16:30
39.926193,116.337396,0,219,39752.5115162037,2008-10-31,12:16:35
39.926193,116.337396,0,219,39752.5115509259,2008-10-31,12:16:38
39.926186,116.337398,0,219,39752.5115740741,2008-10-31,12:16:40
39.926196,116.337425,0,219,39752.5116319444,2008-10-31,12:16:45
39.926199,116.337455,0,218,39752.5116898148,2008-10-31,12:16:50
39.926199,116.337455,0,218,39752.511724537,2008-10-31,12:16:53
39.926204,116.337456,0,220,39752.5117476852,2008-10-31,12:16:55
39.926205,116.337434,0,223,39752.5118055556,2008-10-31,12:17:00
39.926202,116.337442,0,222,39752.5118634259,2008-10-31,12:17:05
39.926202,116.337442,0,222,39752.5118981482,2008-10-31,12:17:08
39.926206,116.337448,0,222,39752.5119212963,2008-10-31,12:17:10
39.926217,116.337449,0,221,39752.5119791667,2008-10-31,12:17:15
39.926206,116.337447,0,221,39752.512037037,2008-10-31,12:17:20
39.926206,116.337447,0,221,39752.5120717593,2008-10-31,12:17:23
39.926214,116.337449,0,221,39752.5120949074,2008-10-31,12:17:25
39.926216,116.337464,0,222,39752.5121527778,2008-10-31,12:17:30
39.92621,116.337483,0,221,39752.5122106481,2008-10-31,12:17:35
39.92621,116.337483,0,221,39752.5122453704,2008-10-31,12:17:38
39.926203,116.337483,0,222,39752.5122685185,2008-10-31,12:17:40
39.926188,116.337478,0,223,39752.5123263889,2008-10-31,12:17:45
39.926183,116.337493,0,224,39752.5123842593,2008-10-31,12:17:50
39.926171,116.337502,0,225,39752.5124421296,2008-10-31,12:17:55
39.926193,116.33753,0,227,39752.5125,2008-10-31,12:18:00
39.926169,116.337545,0,229,39752.5125578704,2008-10-31,12:18:05
39.926179,116.337533,0,234,39752.5126157407,2008-10-31,12:18:10
39.926173,116.337524,0,237,39752.5126736111,2008-10-31,12:18:15
39.926173,116.337524,0,237,39752.5127083333,2008-10-31,12:18:18
39.926175,116.337522,0,238,39752.5127314815,2008-10-31,12:18:20
39.926198,116.337512,0,240,39752.5127893519,2008-10-31,12:18:25
39.926198,116.337512,0,240,39752.5128240741,2008-10-31,12:18:28
39.926172,116.337165,0,200,39752.5273726852,2008-10-31,12:39:25
39.926226,116.337127,0,199,39752.5274305556,2008-10-31,12:39:30
39.926226,116.337115,0,196,39752.5274884259,2008-10-31,12:39:35
39.92622,116.337133,0,196,39752.5275462963,2008-10-31,12:39:40
39.926237,116.337139,0,194,39752.5276041667,2008-10-31,12:39:45
39.926255,116.337136,0,193,39752.527662037,2008-10-31,12:39:50
39.926261,116.337187,0,193,39752.5277199074,2008-10-31,12:39:55
39.926261,116.337187,0,193,39752.5277546296,2008-10-31,12:39:58
39.926267,116.337189,0,195,39752.5277777778,2008-10-31,12:40:00
39.926271,116.337177,0,195,39752.5278356481,2008-10-31,12:40:05
39.926271,116.337177,0,195,39752.5278703704,2008-10-31,12:40:08
39.926274,116.337169,0,195,39752.5278935185,2008-10-31,12:40:10
39.926239,116.337142,0,195,39752.5279513889,2008-10-31,12:40:15
39.92623,116.337125,0,196,39752.5280092593,2008-10-31,12:40:20
39.926233,116.337158,0,199,39752.5280671296,2008-10-31,12:40:25
39.926234,116.337179,0,199,39752.528125,2008-10-31,12:40:30
39.926234,116.337179,0,199,39752.5281597222,2008-10-31,12:40:33
39.926229,116.337184,0,201,39752.5281828704,2008-10-31,12:40:35
39.92623,116.33721,0,202,39752.5282407407,2008-10-31,12:40:40
39.926225,116.337195,0,202,39752.5282986111,2008-10-31,12:40:45
39.926213,116.3372,0,202,39752.5283564815,2008-10-31,12:40:50
39.926219,116.337232,0,203,39752.5284143519,2008-10-31,12:40:55
39.926227,116.337266,0,203,39752.5284722222,2008-10-31,12:41:00
39.926227,116.337266,0,203,39752.5285069444,2008-10-31,12:41:03
39.926231,116.337267,0,203,39752.5285300926,2008-10-31,12:41:05
39.926236,116.337282,0,202,39752.528587963,2008-10-31,12:41:10
39.926214,116.3373,0,202,39752.5286458333,2008-10-31,12:41:15
39.926242,116.337403,0,203,39752.5287037037,2008-10-31,12:41:20
39.926244,116.337436,0,203,39752.5287615741,2008-10-31,12:41:25
39.926232,116.337436,0,203,39752.5288194444,2008-10-31,12:41:30
39.926232,116.337436,0,203,39752.5288541667,2008-10-31,12:41:33
39.926229,116.337436,0,203,39752.5288773148,2008-10-31,12:41:35
39.92621,116.337471,0,204,39752.5289351852,2008-10-31,12:41:40
39.92621,116.337471,0,204,39752.5289699074,2008-10-31,12:41:43
39.926209,116.337474,0,204,39752.5289930556,2008-10-31,12:41:45
39.926217,116.337529,0,205,39752.5290509259,2008-10-31,12:41:50
39.926219,116.337544,0,205,39752.5291087963,2008-10-31,12:41:55
39.92622,116.33754,0,205,39752.5291666667,2008-10-31,12:42:00
39.92622,116.33754,0,205,39752.5292013889,2008-10-31,12:42:03
39.92622,116.337544,0,206,39752.529224537,2008-10-31,12:42:05
39.92621,116.33752,0,207,39752.5292824074,2008-10-31,12:42:10
39.926192,116.337499,0,210,39752.5293402778,2008-10-31,12:42:15
39.926195,116.337485,0,210,39752.5293981481,2008-10-31,12:42:20
39.926187,116.337444,0,211,39752.5294560185,2008-10-31,12:42:25
39.926212,116.337447,0,213,39752.5295138889,2008-10-31,12:42:30
39.926197,116.337397,0,214,39752.5295717593,2008-10-31,12:42:35
39.926202,116.337342,0,213,39752.5296296296,2008-10-31,12:42:40
39.926182,116.337268,0,213,39752.5296875,2008-10-31,12:42:45
39.926162,116.337238,0,213,39752.5297453704,2008-10-31,12:42:50
39.926162,116.337238,0,213,39752.5297800926,2008-10-31,12:42:53
39.926163,116.337239,0,215,39752.5298032407,2008-10-31,12:42:55
39.926195,116.337228,0,215,39752.5298611111,2008-10-31,12:43:00
39.926188,116.337194,0,214,39752.5299189815,2008-10-31,12:43:05
39.926182,116.337155,0,212,39752.5299768519,2008-10-31,12:43:10
39.926176,116.337118,0,211,39752.5300347222,2008-10-31,12:43:15
39.92619,116.337151,0,212,39752.5300925926,2008-10-31,12:43:20
39.926194,116.337207,0,213,39752.530150463,2008-10-31,12:43:25
39.926174,116.337205,0,213,39752.5302083333,2008-10-31,12:43:30
39.926174,116.337221,0,212,39752.5302662037,2008-10-31,12:43:35
39.926181,116.337314,0,210,39752.5303240741,2008-10-31,12:43:40
39.926197,116.33731,0,210,39752.5303819444,2008-10-31,12:43:45
39.926193,116.337322,0,210,39752.5304398148,2008-10-31,12:43:50
39.926195,116.337331,0,209,39752.5304976852,2008-10-31,12:43:55
39.92616,116.337298,0,210,39752.5305555556,2008-10-31,12:44:00
39.926152,116.337311,0,209,39752.5306134259,2008-10-31,12:44:05
39.926165,116.33733,0,209,39752.5306712963,2008-10-31,12:44:10
39.926166,116.337321,0,209,39752.5307291667,2008-10-31,12:44:15
39.926166,116.337321,0,209,39752.5307638889,2008-10-31,12:44:18
39.92617,116.337329,0,209,39752.530787037,2008-10-31,12:44:20
39.926177,116.33732,0,209,39752.5308449074,2008-10-31,12:44:25
39.926166,116.337305,0,208,39752.5309027778,2008-10-31,12:44:30
39.926173,116.337254,0,209,39752.5309606481,2008-10-31,12:44:35
39.926162,116.337208,0,208,39752.5310185185,2008-10-31,12:44:40
39.926158,116.337238,0,205,39752.5310763889,2008-10-31,12:44:45
39.926178,116.337245,0,204,39752.5311342593,2008-10-31,12:44:50
39.926192,116.337248,0,203,39752.5311921296,2008-10-31,12:44:55
39.926209,116.337262,0,202,39752.53125,2008-10-31,12:45:00
39.926227,116.337263,0,201,39752.5313078704,2008-10-31,12:45:05
39.926231,116.337254,0,201,39752.5313657407,2008-10-31,12:45:10
39.926235,116.337239,0,202,39752.5314236111,2008-10-31,12:45:15
39.926227,116.337229,0,201,39752.5314814815,2008-10-31,12:45:20
39.926227,116.337229,0,201,39752.5315162037,2008-10-31,12:45:23
39.92622,116.337224,0,201,39752.5315393518,2008-10-31,12:45:25
39.926221,116.337209,0,201,39752.5315972222,2008-10-31,12:45:30
39.926225,116.337224,0,198,39752.5316550926,2008-10-31,12:45:35
39.926225,116.337224,0,198,39752.5316898148,2008-10-31,12:45:38
39.926229,116.337221,0,195,39752.531712963,2008-10-31,12:45:40
39.926225,116.337252,0,195,39752.5317708333,2008-10-31,12:45:45
39.92622,116.337263,0,193,39752.5318287037,2008-10-31,12:45:50
39.926219,116.337297,0,190,39752.5318865741,2008-10-31,12:45:55
39.926207,116.337321,0,188,39752.5319444444,2008-10-31,12:46:00
39.926207,116.337321,0,188,39752.5319791667,2008-10-31,12:46:03
39.926201,116.337321,0,187,39752.5320023148,2008-10-31,12:46:05
39.926187,116.33733,0,189,39752.5320601852,2008-10-31,12:46:10
39.926186,116.337336,0,189,39752.5321180556,2008-10-31,12:46:15
39.926186,116.337336,0,189,39752.5321527778,2008-10-31,12:46:18
39.926189,116.337343,0,189,39752.5321759259,2008-10-31,12:46:20
39.926195,116.337327,0,188,39752.5322337963,2008-10-31,12:46:25
39.926219,116.33731,0,188,39752.5322916667,2008-10-31,12:46:30
39.9262,116.337249,0,188,39752.532349537,2008-10-31,12:46:35
39.926192,116.337177,0,188,39752.5324074074,2008-10-31,12:46:40
39.926213,116.337161,0,188,39752.5324652778,2008-10-31,12:46:45
39.926219,116.337174,0,186,39752.5325231481,2008-10-31,12:46:50
39.926218,116.337129,0,185,39752.5325810185,2008-10-31,12:46:55
39.926205,116.337097,0,184,39752.5326388889,2008-10-31,12:47:00
39.926205,116.337097,0,184,39752.5326736111,2008-10-31,12:47:03
39.926197,116.3371,0,183,39752.5326967593,2008-10-31,12:47:05
39.926182,116.337119,0,181,39752.5327546296,2008-10-31,12:47:10
39.926185,116.33713,0,181,39752.5328125,2008-10-31,12:47:15
39.926204,116.337209,0,180,39752.5328703704,2008-10-31,12:47:20
39.926227,116.337285,0,181,39752.5329282407,2008-10-31,12:47:25
39.926202,116.337322,0,180,39752.5329861111,2008-10-31,12:47:30
39.926201,116.33735,0,181,39752.5330439815,2008-10-31,12:47:35
39.926198,116.337332,0,183,39752.5331018518,2008-10-31,12:47:40
39.926219,116.337294,0,185,39752.5331597222,2008-10-31,12:47:45
39.926221,116.337263,0,185,39752.5332175926,2008-10-31,12:47:50
39.926206,116.337239,0,182,39752.533275463,2008-10-31,12:47:55
39.926213,116.337252,0,183,39752.5333333333,2008-10-31,12:48:00
39.926213,116.337252,0,183,39752.5333680556,2008-10-31,12:48:03
39.926216,116.337252,0,182,39752.5333912037,2008-10-31,12:48:05
39.926196,116.337194,0,183,39752.5334490741,2008-10-31,12:48:10
39.926193,116.337181,0,184,39752.5335069444,2008-10-31,12:48:15
39.926179,116.33714,0,185,39752.5335648148,2008-10-31,12:48:20
39.926185,116.337137,0,186,39752.5336226852,2008-10-31,12:48:25
39.926185,116.337131,0,186,39752.5336805556,2008-10-31,12:48:30
39.926185,116.337131,0,186,39752.5337152778,2008-10-31,12:48:33
39.926177,116.337134,0,185,39752.5337384259,2008-10-31,12:48:35
39.926185,116.337143,0,186,39752.5337962963,2008-10-31,12:48:40
39.926192,116.337156,0,187,39752.5338541667,2008-10-31,12:48:45
39.926164,116.337179,0,188,39752.533912037,2008-10-31,12:48:50
39.926127,116.337207,0,187,39752.5339699074,2008-10-31,12:48:55
39.926147,116.337235,0,190,39752.5340277778,2008-10-31,12:49:00
39.926161,116.337234,0,191,39752.5340856481,2008-10-31,12:49:05
39.926177,116.337219,0,190,39752.5341435185,2008-10-31,12:49:10
39.926175,116.337149,0,190,39752.5342013889,2008-10-31,12:49:15
39.92615,116.337106,0,190,39752.5342592593,2008-10-31,12:49:20
39.926145,116.337092,0,191,39752.5343171296,2008-10-31,12:49:25
39.926176,116.337108,0,190,39752.534375,2008-10-31,12:49:30
39.926189,116.337118,0,189,39752.5344328704,2008-10-31,12:49:35
39.926239,116.337118,0,186,39752.5344907407,2008-10-31,12:49:40
39.926248,116.337103,0,184,39752.5345486111,2008-10-31,12:49:45
39.926262,116.337056,0,185,39752.5346064815,2008-10-31,12:49:50
39.926256,116.337005,0,186,39752.5346643519,2008-10-31,12:49:55
39.926243,116.337001,0,184,39752.5347222222,2008-10-31,12:50:00
39.926242,116.337054,0,182,39752.5347800926,2008-10-31,12:50:05
39.926242,116.337054,0,182,39752.5348148148,2008-10-31,12:50:08
39.926247,116.337062,0,182,39752.534837963,2008-10-31,12:50:10
39.926225,116.337066,0,182,39752.5348958333,2008-10-31,12:50:15
39.926216,116.337069,0,183,39752.5349537037,2008-10-31,12:50:20
39.926218,116.33709,0,182,39752.5350115741,2008-10-31,12:50:25
39.926218,116.337051,0,182,39752.5350694444,2008-10-31,12:50:30
39.926216,116.337054,0,183,39752.5351273148,2008-10-31,12:50:35
39.926216,116.337054,0,183,39752.535162037,2008-10-31,12:50:38
39.92622,116.337057,0,183,39752.5351851852,2008-10-31,12:50:40
39.926217,116.337096,0,183,39752.5352430556,2008-10-31,12:50:45
39.926204,116.337122,0,184,39752.5353009259,2008-10-31,12:50:50
39.926211,116.337152,0,185,39752.5353587963,2008-10-31,12:50:55
39.926229,116.337156,0,186,39752.5354166667,2008-10-31,12:51:00
39.926229,116.337156,0,186,39752.5354513889,2008-10-31,12:51:03
39.92623,116.337154,0,186,39752.535474537,2008-10-31,12:51:05
39.926205,116.337133,0,187,39752.5355324074,2008-10-31,12:51:10
39.926219,116.337133,0,187,39752.5355902778,2008-10-31,12:51:15
39.926247,116.337123,0,184,39752.5356481481,2008-10-31,12:51:20
39.926228,116.337124,0,180,39752.5357060185,2008-10-31,12:51:25
39.926225,116.337114,0,178,39752.5357638889,2008-10-31,12:51:30
39.926221,116.337095,0,177,39752.5358217593,2008-10-31,12:51:35
39.926226,116.337118,0,177,39752.5358796296,2008-10-31,12:51:40
39.926208,116.33712,0,177,39752.5359375,2008-10-31,12:51:45
39.926189,116.337177,0,177,39752.5359953704,2008-10-31,12:51:50
39.926189,116.337177,0,177,39752.5360300926,2008-10-31,12:51:53
39.926183,116.337179,0,177,39752.5360532407,2008-10-31,12:51:55
39.926178,116.337188,0,177,39752.5361111111,2008-10-31,12:52:00
39.926164,116.337197,0,175,39752.5361689815,2008-10-31,12:52:05
39.926172,116.337206,0,176,39752.5362268519,2008-10-31,12:52:10
39.926166,116.337202,0,176,39752.5362847222,2008-10-31,12:52:15
39.926164,116.337196,0,176,39752.5363425926,2008-10-31,12:52:20
39.926166,116.337192,0,178,39752.536400463,2008-10-31,12:52:25
39.926166,116.337192,0,178,39752.5364351852,2008-10-31,12:52:28
39.926166,116.337195,0,182,39752.5364583333,2008-10-31,12:52:30
39.926145,116.337193,0,181,39752.5365162037,2008-10-31,12:52:35
39.926176,116.337223,0,183,39752.5365740741,2008-10-31,12:52:40
39.926168,116.3372,0,184,39752.5366319444,2008-10-31,12:52:45
39.926165,116.337147,0,186,39752.5366898148,2008-10-31,12:52:50
39.926165,116.337118,0,189,39752.5367476852,2008-10-31,12:52:55
39.92617,116.337096,0,189,39752.5368055556,2008-10-31,12:53:00
39.926178,116.337044,0,188,39752.5368634259,2008-10-31,12:53:05
39.926156,116.337023,0,188,39752.5369212963,2008-10-31,12:53:10
39.926158,116.337044,0,186,39752.5369791667,2008-10-31,12:53:15
39.926171,116.337102,0,186,39752.537037037,2008-10-31,12:53:20
39.926175,116.33714,0,186,39752.5370949074,2008-10-31,12:53:25
39.926165,116.337119,0,186,39752.5371527778,2008-10-31,12:53:30
39.92617,116.337088,0,187,39752.5372106481,2008-10-31,12:53:35
39.926165,116.337139,0,186,39752.5372685185,2008-10-31,12:53:40
39.926164,116.337138,0,186,39752.5373263889,2008-10-31,12:53:45
39.92616,116.33714,0,186,39752.5373842593,2008-10-31,12:53:50
39.926158,116.337135,0,186,39752.5374421296,2008-10-31,12:53:55
39.926158,116.337135,0,186,39752.5374768519,2008-10-31,12:53:58
39.926156,116.337139,0,186,39752.5375,2008-10-31,12:54:00
39.926145,116.337139,0,186,39752.5375578704,2008-10-31,12:54:05
39.926152,116.337196,0,188,39752.5376157407,2008-10-31,12:54:10
39.926156,116.337211,0,188,39752.5376736111,2008-10-31,12:54:15
39.926142,116.337192,0,188,39752.5377314815,2008-10-31,12:54:20
39.926137,116.33718,0,189,39752.5377893519,2008-10-31,12:54:25
39.926143,116.337171,0,189,39752.5378472222,2008-10-31,12:54:30
39.926143,116.337171,0,189,39752.5378819444,2008-10-31,12:54:33
39.926141,116.337171,0,189,39752.5379050926,2008-10-31,12:54:35
39.926139,116.337162,0,189,39752.537962963,2008-10-31,12:54:40
39.926128,116.33716,0,190,39752.5380208333,2008-10-31,12:54:45
39.926129,116.337177,0,189,39752.5380787037,2008-10-31,12:54:50
39.926132,116.337207,0,190,39752.5381365741,2008-10-31,12:54:55
39.926137,116.337193,0,191,39752.5381944444,2008-10-31,12:55:00
39.926137,116.337193,0,191,39752.5382291667,2008-10-31,12:55:03
39.926139,116.337189,0,191,39752.5382523148,2008-10-31,12:55:05
39.926134,116.337178,0,191,39752.5383101852,2008-10-31,12:55:10
39.926128,116.337199,0,192,39752.5383680556,2008-10-31,12:55:15
39.926128,116.337199,0,192,39752.5384027778,2008-10-31,12:55:18
39.926121,116.337195,0,192,39752.5384259259,2008-10-31,12:55:20
39.926118,116.337182,0,192,39752.5384837963,2008-10-31,12:55:25
39.9261,116.337193,0,191,39752.5385416667,2008-10-31,12:55:30
39.926111,116.337194,0,191,39752.538599537,2008-10-31,12:55:35
39.926119,116.337209,0,192,39752.5386574074,2008-10-31,12:55:40
39.926134,116.337195,0,191,39752.5387152778,2008-10-31,12:55:45
39.926165,116.337172,0,191,39752.5387731481,2008-10-31,12:55:50
39.926165,116.337172,0,191,39752.5388078704,2008-10-31,12:55:53
39.92617,116.337173,0,193,39752.5388310185,2008-10-31,12:55:55
39.926173,116.337123,0,195,39752.5388888889,2008-10-31,12:56:00
39.926175,116.337085,0,196,39752.5389467593,2008-10-31,12:56:05
39.926185,116.337109,0,197,39752.5390046296,2008-10-31,12:56:10
39.926185,116.337086,0,198,39752.5390625,2008-10-31,12:56:15
39.926182,116.337048,0,197,39752.5391203704,2008-10-31,12:56:20
39.926188,116.337033,0,198,39752.5391782407,2008-10-31,12:56:25
39.926176,116.337084,0,198,39752.5392361111,2008-10-31,12:56:30
39.926191,116.337158,0,194,39752.5392939815,2008-10-31,12:56:35
39.92618,116.337238,0,192,39752.5393518518,2008-10-31,12:56:40
39.926192,116.337284,0,191,39752.5394097222,2008-10-31,12:56:45
39.926197,116.337284,0,191,39752.5394675926,2008-10-31,12:56:50
39.926197,116.337284,0,191,39752.5395023148,2008-10-31,12:56:53
39.926201,116.337277,0,191,39752.539525463,2008-10-31,12:56:55
39.926177,116.337245,0,193,39752.5395833333,2008-10-31,12:57:00
39.926175,116.337249,0,193,39752.5396412037,2008-10-31,12:57:05
39.926175,116.337249,0,193,39752.5396759259,2008-10-31,12:57:08
39.926178,116.33725,0,193,39752.5396990741,2008-10-31,12:57:10
39.926205,116.33727,0,195,39752.5397569444,2008-10-31,12:57:15
39.926205,116.33727,0,195,39752.5397916667,2008-10-31,12:57:18
39.926213,116.337265,0,200,39752.5398148148,2008-10-31,12:57:20
39.926187,116.337238,0,205,39752.5398726852,2008-10-31,12:57:25
39.926149,116.33718,0,206,39752.5399305556,2008-10-31,12:57:30
39.926129,116.337164,0,204,39752.5399884259,2008-10-31,12:57:35
39.926111,116.337115,0,204,39752.5400462963,2008-10-31,12:57:40
39.926127,116.337065,0,204,39752.5401041667,2008-10-31,12:57:45
39.926133,116.337031,0,205,39752.540162037,2008-10-31,12:57:50
39.926133,116.337031,0,205,39752.5401967593,2008-10-31,12:57:53
39.926141,116.337039,0,207,39752.5402199074,2008-10-31,12:57:55
39.926145,116.337114,0,206,39752.5402777778,2008-10-31,12:58:00
39.926166,116.337166,0,206,39752.5403356481,2008-10-31,12:58:05
39.92618,116.337197,0,208,39752.5403935185,2008-10-31,12:58:10
39.92617,116.337228,0,208,39752.5404513889,2008-10-31,12:58:15
39.926169,116.337241,0,208,39752.5405092593,2008-10-31,12:58:20
39.926173,116.337249,0,208,39752.5405671296,2008-10-31,12:58:25
39.926173,116.337249,0,208,39752.5406018518,2008-10-31,12:58:28
39.926178,116.337248,0,208,39752.540625,2008-10-31,12:58:30
39.926184,116.337237,0,211,39752.5406828704,2008-10-31,12:58:35
39.926182,116.337186,0,215,39752.5407407407,2008-10-31,12:58:40
39.926174,116.337128,0,216,39752.5407986111,2008-10-31,12:58:45
39.926151,116.33712,0,217,39752.5408564815,2008-10-31,12:58:50
39.926146,116.33713,0,218,39752.5409143518,2008-10-31,12:58:55
39.926179,116.33709,0,219,39752.5409722222,2008-10-31,12:59:00
39.926201,116.337037,0,218,39752.5410300926,2008-10-31,12:59:05
39.926196,116.337083,0,218,39752.541087963,2008-10-31,12:59:10
39.92617,116.337111,0,216,39752.5411458333,2008-10-31,12:59:15
39.926162,116.337178,0,215,39752.5412037037,2008-10-31,12:59:20
39.926162,116.337178,0,215,39752.5412384259,2008-10-31,12:59:23
39.926167,116.33717,0,215,39752.5412615741,2008-10-31,12:59:25
39.92617,116.33718,0,215,39752.5413194444,2008-10-31,12:59:30
39.926157,116.337223,0,214,39752.5413773148,2008-10-31,12:59:35
39.926165,116.337241,0,214,39752.5414351852,2008-10-31,12:59:40
39.926174,116.337237,0,215,39752.5414930556,2008-10-31,12:59:45
39.926165,116.337198,0,217,39752.5415509259,2008-10-31,12:59:50
39.926166,116.337135,0,219,39752.5416087963,2008-10-31,12:59:55
39.926175,116.337127,0,219,39752.5416666667,2008-10-31,13:00:00
39.926175,116.337138,0,218,39752.541724537,2008-10-31,13:00:05
39.926172,116.337127,0,218,39752.5417824074,2008-10-31,13:00:10
39.926173,116.337139,0,218,39752.5418402778,2008-10-31,13:00:15
39.926196,116.33718,0,218,39752.5418981481,2008-10-31,13:00:20
39.926194,116.337216,0,218,39752.5419560185,2008-10-31,13:00:25
39.926204,116.337213,0,218,39752.5420138889,2008-10-31,13:00:30
39.926183,116.337242,0,220,39752.5420717593,2008-10-31,13:00:35
39.926178,116.337272,0,223,39752.5421296296,2008-10-31,13:00:40
39.92622,116.337604,0,271,39752.552025463,2008-10-31,13:14:55
39.926218,116.337632,0,273,39752.5520833333,2008-10-31,13:15:00
39.926199,116.337598,0,273,39752.5521412037,2008-10-31,13:15:05
39.926199,116.337598,0,273,39752.5521759259,2008-10-31,13:15:08
39.926206,116.337594,0,273,39752.5521990741,2008-10-31,13:15:10
39.926207,116.337584,0,276,39752.5522569444,2008-10-31,13:15:15
39.926223,116.337558,0,277,39752.5523148148,2008-10-31,13:15:20
39.926216,116.337547,0,278,39752.5523726852,2008-10-31,13:15:25
39.926218,116.337483,0,276,39752.5524305556,2008-10-31,13:15:30
39.926195,116.337428,0,274,39752.5524884259,2008-10-31,13:15:35
39.926195,116.337428,0,274,39752.5525231481,2008-10-31,13:15:38
39.926189,116.337436,0,274,39752.5525462963,2008-10-31,13:15:40
39.926209,116.337479,0,276,39752.5526041667,2008-10-31,13:15:45
39.926214,116.337515,0,275,39752.552662037,2008-10-31,13:15:50
39.926207,116.337527,0,273,39752.5527199074,2008-10-31,13:15:55
39.926177,116.337588,0,273,39752.5527777778,2008-10-31,13:16:00
39.926148,116.337593,0,274,39752.5528356481,2008-10-31,13:16:05
39.92615,116.337583,0,275,39752.5528935185,2008-10-31,13:16:10
39.926162,116.337549,0,275,39752.5529513889,2008-10-31,13:16:15
39.926198,116.33754,0,276,39752.5530092593,2008-10-31,13:16:20
39.926229,116.33754,0,277,39752.5530671296,2008-10-31,13:16:25
39.926239,116.337493,0,278,39752.553125,2008-10-31,13:16:30
39.926256,116.337515,0,278,39752.5531828704,2008-10-31,13:16:35
39.926275,116.337562,0,278,39752.5532407407,2008-10-31,13:16:40
39.926232,116.337569,0,278,39752.5532986111,2008-10-31,13:16:45
39.926234,116.33755,0,277,39752.5533564815,2008-10-31,13:16:50
39.926207,116.337548,0,276,39752.5534143519,2008-10-31,13:16:55
39.926221,116.337517,0,277,39752.5534722222,2008-10-31,13:17:00
39.926213,116.337526,0,279,39752.5535300926,2008-10-31,13:17:05
39.92621,116.33754,0,279,39752.553587963,2008-10-31,13:17:10
39.926246,116.337537,0,278,39752.5536458333,2008-10-31,13:17:15
39.926262,116.337542,0,276,39752.5537037037,2008-10-31,13:17:20
39.926271,116.337545,0,276,39752.5537615741,2008-10-31,13:17:25
39.926239,116.337513,0,274,39752.5538194444,2008-10-31,13:17:30
39.926234,116.337526,0,273,39752.5538773148,2008-10-31,13:17:35
39.926241,116.337536,0,273,39752.5539351852,2008-10-31,13:17:40
39.926228,116.33758,0,273,39752.5539930556,2008-10-31,13:17:45
39.926202,116.337565,0,272,39752.5540509259,2008-10-31,13:17:50
39.926221,116.33753,0,271,39752.5541087963,2008-10-31,13:17:55
39.926247,116.337491,0,273,39752.5541666667,2008-10-31,13:18:00
39.926275,116.337443,0,272,39752.554224537,2008-10-31,13:18:05
39.926354,116.337409,0,273,39752.5542824074,2008-10-31,13:18:10
39.926354,116.337409,0,273,39752.5543171296,2008-10-31,13:18:13
39.926357,116.337417,0,275,39752.5543402778,2008-10-31,13:18:15
39.926339,116.337424,0,276,39752.5543981481,2008-10-31,13:18:20
39.926333,116.337443,0,276,39752.5544560185,2008-10-31,13:18:25
39.92633,116.337489,0,276,39752.5545138889,2008-10-31,13:18:30
39.926321,116.337572,0,276,39752.5545717593,2008-10-31,13:18:35
39.92628,116.337621,0,275,39752.5546296296,2008-10-31,13:18:40
39.926231,116.33762,0,273,39752.5546875,2008-10-31,13:18:45
39.926232,116.337573,0,276,39752.5547453704,2008-10-31,13:18:50
39.92623,116.337561,0,276,39752.5548032407,2008-10-31,13:18:55
39.926228,116.337549,0,276,39752.5548611111,2008-10-31,13:19:00
39.926221,116.337538,0,276,39752.5549189815,2008-10-31,13:19:05
39.926219,116.337537,0,276,39752.5549768518,2008-10-31,13:19:10
39.926213,116.337544,0,276,39752.5550347222,2008-10-31,13:19:15
39.926213,116.337544,0,276,39752.5550694444,2008-10-31,13:19:18
39.926213,116.33755,0,276,39752.5550925926,2008-10-31,13:19:20
39.926241,116.337605,0,276,39752.555150463,2008-10-31,13:19:25
39.926256,116.337614,0,274,39752.5552083333,2008-10-31,13:19:30
39.926234,116.337627,0,273,39752.5552662037,2008-10-31,13:19:35
39.926223,116.337621,0,273,39752.5553240741,2008-10-31,13:19:40
39.92624,116.337583,0,276,39752.5553819444,2008-10-31,13:19:45
39.926258,116.337519,0,278,39752.5554398148,2008-10-31,13:19:50
39.926255,116.337475,0,275,39752.5554976852,2008-10-31,13:19:55
39.926232,116.337462,0,274,39752.5555555556,2008-10-31,13:20:00
39.926223,116.337497,0,273,39752.5556134259,2008-10-31,13:20:05
39.926214,116.337484,0,272,39752.5556712963,2008-10-31,13:20:10
39.92624,116.337506,0,267,39752.5557291667,2008-10-31,13:20:15
39.926257,116.337513,0,262,39752.555787037,2008-10-31,13:20:20
39.926238,116.337516,0,258,39752.5558449074,2008-10-31,13:20:25
39.926224,116.337499,0,256,39752.5559027778,2008-10-31,13:20:30
39.9262,116.337432,0,255,39752.5559606481,2008-10-31,13:20:35
39.926188,116.337401,0,253,39752.5560185185,2008-10-31,13:20:40
39.92616,116.337361,0,252,39752.5560763889,2008-10-31,13:20:45
39.926177,116.337304,0,247,39752.5561342593,2008-10-31,13:20:50
39.926193,116.337314,0,243,39752.5561921296,2008-10-31,13:20:55
39.926206,116.337356,0,240,39752.55625,2008-10-31,13:21:00
39.926222,116.337345,0,234,39752.5563078704,2008-10-31,13:21:05
39.926231,116.337363,0,229,39752.5563657407,2008-10-31,13:21:10
39.926226,116.337353,0,227,39752.5564236111,2008-10-31,13:21:15
39.926221,116.337321,0,226,39752.5564814815,2008-10-31,13:21:20
39.926207,116.337314,0,221,39752.5565393518,2008-10-31,13:21:25
39.926182,116.337247,0,217,39752.5565972222,2008-10-31,13:21:30
39.926181,116.337194,0,213,39752.5566550926,2008-10-31,13:21:35
39.926213,116.337194,0,209,39752.556712963,2008-10-31,13:21:40
39.926238,116.337252,0,206,39752.5567708333,2008-10-31,13:21:45
39.926237,116.337275,0,205,39752.5568287037,2008-10-31,13:21:50
39.926237,116.337273,0,204,39752.5568865741,2008-10-31,13:21:55
39.926232,116.337268,0,203,39752.5569444444,2008-10-31,13:22:00
39.926232,116.337268,0,203,39752.5569791667,2008-10-31,13:22:03
39.926228,116.337261,0,203,39752.5570023148,2008-10-31,13:22:05
39.926201,116.337236,0,205,39752.5570601852,2008-10-31,13:22:10
39.926157,116.337239,0,207,39752.5571180556,2008-10-31,13:22:15
39.926115,116.337231,0,210,39752.5571759259,2008-10-31,13:22:20
39.926101,116.337245,0,213,39752.5572337963,2008-10-31,13:22:25
39.926117,116.33731,0,216,39752.5572916667,2008-10-31,13:22:30
39.926151,116.337372,0,220,39752.557349537,2008-10-31,13:22:35
39.926155,116.337403,0,222,39752.5574074074,2008-10-31,13:22:40
39.92611,116.337423,0,225,39752.5574652778,2008-10-31,13:22:45
39.926073,116.33747,0,228,39752.5575231481,2008-10-31,13:22:50
39.926039,116.337499,0,232,39752.5575810185,2008-10-31,13:22:55
39.926011,116.337491,0,236,39752.5576388889,2008-10-31,13:23:00
39.926012,116.337468,0,238,39752.5576967593,2008-10-31,13:23:05
39.926005,116.337453,0,239,39752.5577546296,2008-10-31,13:23:10
39.926007,116.337439,0,240,39752.5578125,2008-10-31,13:23:15
39.926062,116.33744,0,241,39752.5578703704,2008-10-31,13:23:20
39.926116,116.337426,0,242,39752.5579282407,2008-10-31,13:23:25
39.926205,116.337422,0,242,39752.5579861111,2008-10-31,13:23:30
39.926212,116.337382,0,242,39752.5580439815,2008-10-31,13:23:35
39.926244,116.337371,0,241,39752.5581018519,2008-10-31,13:23:40
39.92626,116.337355,0,239,39752.5581597222,2008-10-31,13:23:45
39.926247,116.337326,0,237,39752.5582175926,2008-10-31,13:23:50
39.926248,116.337275,0,235,39752.558275463,2008-10-31,13:23:55
39.926252,116.337211,0,233,39752.5583333333,2008-10-31,13:24:00
39.926252,116.337211,0,233,39752.5583680556,2008-10-31,13:24:03
39.92626,116.337205,0,230,39752.5583912037,2008-10-31,13:24:05
39.926242,116.337194,0,228,39752.5584490741,2008-10-31,13:24:10
39.926233,116.337167,0,226,39752.5585069444,2008-10-31,13:24:15
39.926226,116.337189,0,226,39752.5585648148,2008-10-31,13:24:20
39.926219,116.337206,0,225,39752.5586226852,2008-10-31,13:24:25
39.926217,116.337204,0,225,39752.5586805556,2008-10-31,13:24:30
39.926216,116.337198,0,224,39752.5587384259,2008-10-31,13:24:35
39.926216,116.337198,0,224,39752.5587731482,2008-10-31,13:24:38
39.926208,116.337191,0,224,39752.5587962963,2008-10-31,13:24:40
39.926197,116.337191,0,224,39752.5588541667,2008-10-31,13:24:45
39.926179,116.337216,0,225,39752.558912037,2008-10-31,13:24:50
39.926173,116.337255,0,228,39752.5589699074,2008-10-31,13:24:55
39.926173,116.337253,0,228,39752.5590277778,2008-10-31,13:25:00
39.926173,116.337253,0,228,39752.5590625,2008-10-31,13:25:03
39.926173,116.337259,0,228,39752.5590856481,2008-10-31,13:25:05
39.926169,116.337268,0,228,39752.5591435185,2008-10-31,13:25:10
39.92617,116.33728,0,228,39752.5592013889,2008-10-31,13:25:15
39.92617,116.337293,0,228,39752.5592592593,2008-10-31,13:25:20
39.926168,116.337306,0,228,39752.5593171296,2008-10-31,13:25:25
39.926168,116.337306,0,228,39752.5593518519,2008-10-31,13:25:28
39.926175,116.33731,0,229,39752.559375,2008-10-31,13:25:30
39.926185,116.337311,0,229,39752.5594328704,2008-10-31,13:25:35
39.926198,116.33732,0,230,39752.5594907407,2008-10-31,13:25:40
39.926211,116.337303,0,233,39752.5595486111,2008-10-31,13:25:45
39.926216,116.337331,0,235,39752.5596064815,2008-10-31,13:25:50
39.926198,116.337341,0,235,39752.5596643519,2008-10-31,13:25:55
39.926211,116.337389,0,237,39752.5597222222,2008-10-31,13:26:00
39.926209,116.337414,0,240,39752.5597800926,2008-10-31,13:26:05
39.926217,116.337487,0,246,39752.559837963,2008-10-31,13:26:10
39.926217,116.337487,0,246,39752.5598726852,2008-10-31,13:26:13
39.926221,116.337487,0,247,39752.5598958333,2008-10-31,13:26:15
39.926225,116.337434,0,250,39752.5599537037,2008-10-31,13:26:20
39.92622,116.337405,0,252,39752.5600115741,2008-10-31,13:26:25
39.92622,116.337405,0,252,39752.5600462963,2008-10-31,13:26:28
39.926223,116.337398,0,253,39752.5600694444,2008-10-31,13:26:30
39.926216,116.337352,0,255,39752.5601273148,2008-10-31,13:26:35
39.926224,116.337327,0,256,39752.5601851852,2008-10-31,13:26:40
39.926193,116.337361,0,256,39752.5602430556,2008-10-31,13:26:45
39.926115,116.337458,0,257,39752.5603009259,2008-10-31,13:26:50
39.926042,116.337582,0,259,39752.5603472222,2008-10-31,13:26:54
39.925974,116.337658,0,262,39752.5603935185,2008-10-31,13:26:58
39.925985,116.337738,0,268,39752.5604513889,2008-10-31,13:27:03
39.926015,116.337778,0,277,39752.5605092593,2008-10-31,13:27:08
39.926104,116.337736,0,289,39752.5605671296,2008-10-31,13:27:13
39.926148,116.337731,0,304,39752.560625,2008-10-31,13:27:18
39.926182,116.337759,0,319,39752.5606828704,2008-10-31,13:27:23
39.926221,116.337731,0,333,39752.5607407407,2008-10-31,13:27:28
39.926259,116.337765,0,346,39752.5607986111,2008-10-31,13:27:33
39.926274,116.3378,0,345,39752.5608564815,2008-10-31,13:27:38
39.926289,116.337824,0,346,39752.5609143519,2008-10-31,13:27:43
39.926292,116.337871,0,347,39752.5609722222,2008-10-31,13:27:48
39.926295,116.33786,0,346,39752.5610300926,2008-10-31,13:27:53
39.926289,116.33782,0,346,39752.561087963,2008-10-31,13:27:58
39.926259,116.337832,0,350,39752.5611458333,2008-10-31,13:28:03
39.926261,116.337772,0,353,39752.5612037037,2008-10-31,13:28:08
39.926254,116.337746,0,351,39752.5612615741,2008-10-31,13:28:13
39.926264,116.337745,0,353,39752.5613194444,2008-10-31,13:28:18
39.926266,116.337754,0,353,39752.5613773148,2008-10-31,13:28:23
39.926284,116.337788,0,352,39752.5614351852,2008-10-31,13:28:28
39.92629,116.337818,0,352,39752.5614930556,2008-10-31,13:28:33
39.926321,116.337776,0,352,39752.5615509259,2008-10-31,13:28:38
39.926346,116.337715,0,351,39752.5616087963,2008-10-31,13:28:43
39.926327,116.337724,0,351,39752.5616666667,2008-10-31,13:28:48
39.926325,116.337724,0,352,39752.561724537,2008-10-31,13:28:53
39.926325,116.337724,0,352,39752.5617592593,2008-10-31,13:28:56
39.92632,116.337728,0,352,39752.5617824074,2008-10-31,13:28:58
39.926303,116.337734,0,352,39752.5618402778,2008-10-31,13:29:03
39.926301,116.337739,0,352,39752.5618981481,2008-10-31,13:29:08
39.926301,116.337739,0,352,39752.5619328704,2008-10-31,13:29:11
39.926305,116.337747,0,352,39752.5619560185,2008-10-31,13:29:13
39.926312,116.337757,0,352,39752.5620138889,2008-10-31,13:29:18
39.926279,116.337828,0,352,39752.5620717593,2008-10-31,13:29:23
39.926283,116.337857,0,352,39752.5621296296,2008-10-31,13:29:28
39.926269,116.337892,0,353,39752.5621875,2008-10-31,13:29:33
39.926272,116.337846,0,354,39752.5622453704,2008-10-31,13:29:38
39.926263,116.337827,0,355,39752.5623032407,2008-10-31,13:29:43
39.926282,116.337809,0,355,39752.5623611111,2008-10-31,13:29:48
39.926296,116.337786,0,355,39752.5624189815,2008-10-31,13:29:53
39.926305,116.337778,0,355,39752.5624768519,2008-10-31,13:29:58
39.926305,116.337778,0,355,39752.5625115741,2008-10-31,13:30:01
39.926313,116.337775,0,355,39752.5625347222,2008-10-31,13:30:03
39.92632,116.337789,0,355,39752.5625925926,2008-10-31,13:30:08
39.926361,116.337778,0,355,39752.562650463,2008-10-31,13:30:13
39.92636,116.337724,0,354,39752.5627083333,2008-10-31,13:30:18
39.926334,116.33767,0,351,39752.5627662037,2008-10-31,13:30:23
39.926368,116.33756,0,347,39752.5628125,2008-10-31,13:30:27
39.926372,116.337447,0,338,39752.5628587963,2008-10-31,13:30:31
39.926384,116.337362,0,321,39752.5629166667,2008-10-31,13:30:36
39.926361,116.337319,0,305,39752.562974537,2008-10-31,13:30:41
39.926323,116.337353,0,290,39752.5630324074,2008-10-31,13:30:46
39.926323,116.337393,0,280,39752.5630902778,2008-10-31,13:30:51
39.926287,116.337441,0,275,39752.5631481481,2008-10-31,13:30:56
39.926241,116.337497,0,270,39752.5632060185,2008-10-31,13:31:01
39.926167,116.337534,0,266,39752.5632638889,2008-10-31,13:31:06
39.926119,116.337541,0,264,39752.5633217593,2008-10-31,13:31:11
39.926073,116.337556,0,262,39752.5633796296,2008-10-31,13:31:16
39.926086,116.337292,0,195,39752.565462963,2008-10-31,13:34:16
39.926134,116.33721,0,192,39752.5655208333,2008-10-31,13:34:21
39.926134,116.33721,0,192,39752.5655555556,2008-10-31,13:34:24
39.926141,116.337202,0,189,39752.5655787037,2008-10-31,13:34:26
39.926117,116.337245,0,190,39752.5656365741,2008-10-31,13:34:31
39.926103,116.337231,0,192,39752.5656944444,2008-10-31,13:34:36
39.926102,116.337218,0,191,39752.5657523148,2008-10-31,13:34:41
39.92612,116.337157,0,193,39752.5658101852,2008-10-31,13:34:46
39.92612,116.337157,0,193,39752.5658449074,2008-10-31,13:34:49
39.926127,116.337165,0,192,39752.5658680556,2008-10-31,13:34:51
39.926112,116.337187,0,191,39752.5659259259,2008-10-31,13:34:56
39.926103,116.337182,0,190,39752.5659837963,2008-10-31,13:35:01
39.926083,116.337215,0,191,39752.5660416667,2008-10-31,13:35:06
39.926085,116.337247,0,196,39752.566099537,2008-10-31,13:35:11
39.926085,116.337247,0,196,39752.5661342593,2008-10-31,13:35:14
39.926078,116.337248,0,196,39752.5661574074,2008-10-31,13:35:16
39.926075,116.337236,0,196,39752.5662152778,2008-10-31,13:35:21
39.926076,116.337227,0,196,39752.5662731482,2008-10-31,13:35:26
39.926093,116.337217,0,196,39752.5663310185,2008-10-31,13:35:31
39.926088,116.337209,0,195,39752.5663888889,2008-10-31,13:35:36
39.926088,116.337209,0,195,39752.5664236111,2008-10-31,13:35:39
39.926081,116.337215,0,195,39752.5664467593,2008-10-31,13:35:41
39.926121,116.337244,0,195,39752.5665046296,2008-10-31,13:35:46
39.926134,116.337211,0,197,39752.5665625,2008-10-31,13:35:51
39.926116,116.337195,0,198,39752.5666203704,2008-10-31,13:35:56
39.926094,116.337204,0,199,39752.5666782407,2008-10-31,13:36:01
39.926094,116.33723,0,199,39752.5667361111,2008-10-31,13:36:06
39.926098,116.337239,0,199,39752.5667939815,2008-10-31,13:36:11
39.926117,116.337254,0,198,39752.5668518519,2008-10-31,13:36:16
39.926122,116.337264,0,198,39752.5669097222,2008-10-31,13:36:21
39.926127,116.337279,0,199,39752.5669675926,2008-10-31,13:36:26
39.926127,116.337279,0,199,39752.5670023148,2008-10-31,13:36:29
39.926135,116.337275,0,200,39752.567025463,2008-10-31,13:36:31
39.926136,116.337232,0,201,39752.5670833333,2008-10-31,13:36:36
39.926139,116.337237,0,201,39752.5671412037,2008-10-31,13:36:41
39.926139,116.337237,0,201,39752.5671759259,2008-10-31,13:36:44
39.926137,116.33724,0,201,39752.5671990741,2008-10-31,13:36:46
39.926132,116.337252,0,201,39752.5672569444,2008-10-31,13:36:51
39.926125,116.337276,0,201,39752.5673148148,2008-10-31,13:36:56
39.926144,116.337277,0,201,39752.5673726852,2008-10-31,13:37:01
39.926147,116.337286,0,201,39752.5674305556,2008-10-31,13:37:06
39.926147,116.337286,0,201,39752.5674652778,2008-10-31,13:37:09
39.926146,116.337292,0,201,39752.5674884259,2008-10-31,13:37:11
39.926115,116.337292,0,201,39752.5675462963,2008-10-31,13:37:16
39.926096,116.337277,0,201,39752.5676041667,2008-10-31,13:37:21
39.926049,116.337296,0,202,39752.567662037,2008-10-31,13:37:26
39.92605,116.337298,0,204,39752.5677199074,2008-10-31,13:37:31
39.926047,116.337297,0,204,39752.5677777778,2008-10-31,13:37:36
39.926047,116.337297,0,204,39752.5678125,2008-10-31,13:37:39
39.926052,116.337305,0,204,39752.5678356481,2008-10-31,13:37:41
39.92606,116.337316,0,204,39752.5678935185,2008-10-31,13:37:46
39.926135,116.337302,0,204,39752.5679513889,2008-10-31,13:37:51
39.926162,116.337254,0,205,39752.5680092593,2008-10-31,13:37:56
39.926178,116.337198,0,204,39752.5680671296,2008-10-31,13:38:01
39.926199,116.337148,0,203,39752.568125,2008-10-31,13:38:06
39.926193,116.337091,0,199,39752.5681828704,2008-10-31,13:38:11
39.926219,116.337042,0,195,39752.5682407407,2008-10-31,13:38:16
39.926254,116.336989,0,189,39752.5682986111,2008-10-31,13:38:21
39.926268,116.336963,0,182,39752.5683564815,2008-10-31,13:38:26
39.926227,116.336977,0,176,39752.5684143519,2008-10-31,13:38:31
39.926221,116.336989,0,170,39752.5684722222,2008-10-31,13:38:36
39.926196,116.337028,0,165,39752.5685300926,2008-10-31,13:38:41
39.926179,116.337062,0,162,39752.568587963,2008-10-31,13:38:46
39.926143,116.337123,0,159,39752.5686458333,2008-10-31,13:38:51
39.926081,116.337148,0,157,39752.5687037037,2008-10-31,13:38:56
39.92601,116.337164,0,156,39752.5687615741,2008-10-31,13:39:01
39.926273,116.337146,0,205,39752.5713657407,2008-10-31,13:42:46
39.926281,116.337055,0,205,39752.5714236111,2008-10-31,13:42:51
39.926269,116.337023,0,206,39752.5714814815,2008-10-31,13:42:56
39.926245,116.337015,0,207,39752.5715393518,2008-10-31,13:43:01
39.926193,116.337031,0,209,39752.5715972222,2008-10-31,13:43:06
39.926146,116.337081,0,210,39752.5716550926,2008-10-31,13:43:11
39.926097,116.33713,0,212,39752.571712963,2008-10-31,13:43:16
39.926093,116.337244,0,213,39752.5717708333,2008-10-31,13:43:21
39.926103,116.337317,0,215,39752.5718287037,2008-10-31,13:43:26
39.926108,116.337334,0,215,39752.5718865741,2008-10-31,13:43:31
39.926133,116.337306,0,216,39752.5719444444,2008-10-31,13:43:36
39.926153,116.337289,0,215,39752.5720023148,2008-10-31,13:43:41
39.926181,116.337323,0,214,39752.5720601852,2008-10-31,13:43:46
39.926205,116.337323,0,214,39752.5721180556,2008-10-31,13:43:51
39.926205,116.337323,0,214,39752.5721527778,2008-10-31,13:43:54
39.926208,116.337318,0,217,39752.5721759259,2008-10-31,13:43:56
39.926223,116.33733,0,218,39752.5722337963,2008-10-31,13:44:01
39.926223,116.337334,0,218,39752.5722916667,2008-10-31,13:44:06
39.926219,116.337335,0,218,39752.572349537,2008-10-31,13:44:11
39.926212,116.337332,0,218,39752.5724074074,2008-10-31,13:44:16
39.926204,116.33733,0,218,39752.5724652778,2008-10-31,13:44:21
39.926207,116.337329,0,218,39752.5725231481,2008-10-31,13:44:26
39.926207,116.337329,0,218,39752.5725578704,2008-10-31,13:44:29
39.926211,116.337321,0,218,39752.5725810185,2008-10-31,13:44:31
39.926196,116.337297,0,219,39752.5726388889,2008-10-31,13:44:36
39.926173,116.337267,0,220,39752.5726967593,2008-10-31,13:44:41
39.926171,116.337191,0,220,39752.5727546296,2008-10-31,13:44:46
39.926182,116.337151,0,220,39752.5728125,2008-10-31,13:44:51
39.926184,116.337207,0,220,39752.5728703704,2008-10-31,13:44:56
39.926178,116.337241,0,218,39752.5729282407,2008-10-31,13:45:01
39.926171,116.337242,0,218,39752.5729861111,2008-10-31,13:45:06
39.926171,116.337242,0,218,39752.5730208333,2008-10-31,13:45:09
39.92617,116.337248,0,218,39752.5730439815,2008-10-31,13:45:11
39.926177,116.337345,0,218,39752.5731018518,2008-10-31,13:45:16
39.926176,116.337368,0,219,39752.5731597222,2008-10-31,13:45:21
39.926176,116.337368,0,219,39752.5731944444,2008-10-31,13:45:24
39.926181,116.337372,0,221,39752.5732175926,2008-10-31,13:45:26
39.926185,116.337386,0,221,39752.573275463,2008-10-31,13:45:31
39.926192,116.337389,0,221,39752.5733333333,2008-10-31,13:45:36
39.926194,116.337388,0,221,39752.5733912037,2008-10-31,13:45:41
39.926194,116.337388,0,221,39752.5734259259,2008-10-31,13:45:44
39.926196,116.337385,0,222,39752.5734490741,2008-10-31,13:45:46
39.926199,116.337363,0,222,39752.5735069444,2008-10-31,13:45:51
39.926205,116.337315,0,222,39752.5735648148,2008-10-31,13:45:56
39.92619,116.337285,0,221,39752.5736226852,2008-10-31,13:46:01
39.926179,116.337245,0,219,39752.5736805556,2008-10-31,13:46:06
39.926179,116.337245,0,219,39752.5737152778,2008-10-31,13:46:09
39.926174,116.337251,0,216,39752.5737384259,2008-10-31,13:46:11
39.926184,116.337244,0,215,39752.5737962963,2008-10-31,13:46:16
39.926184,116.337244,0,215,39752.5738310185,2008-10-31,13:46:19
39.926191,116.337567,0,215,39752.5771527778,2008-10-31,13:51:06
39.92618,116.337608,0,216,39752.5772106481,2008-10-31,13:51:11
39.926197,116.337576,0,216,39752.5772685185,2008-10-31,13:51:16
39.926219,116.337553,0,216,39752.5773263889,2008-10-31,13:51:21
39.926216,116.337511,0,216,39752.5773842593,2008-10-31,13:51:26
39.926222,116.337481,0,217,39752.5774421296,2008-10-31,13:51:31
39.926245,116.337463,0,217,39752.5775,2008-10-31,13:51:36
39.926247,116.337483,0,218,39752.5775578704,2008-10-31,13:51:41
39.926288,116.337419,0,217,39752.5776157407,2008-10-31,13:51:46
39.926284,116.337328,0,216,39752.5776736111,2008-10-31,13:51:51
39.926284,116.337228,0,216,39752.5777314815,2008-10-31,13:51:56
39.926287,116.337163,0,215,39752.5777893519,2008-10-31,13:52:01
39.926267,116.337147,0,213,39752.5778472222,2008-10-31,13:52:06
39.926269,116.337083,0,211,39752.5779050926,2008-10-31,13:52:11
39.926259,116.337033,0,207,39752.577962963,2008-10-31,13:52:16
39.926222,116.337097,0,204,39752.5780208333,2008-10-31,13:52:21
39.926213,116.33717,0,201,39752.5780787037,2008-10-31,13:52:26
39.926224,116.337192,0,200,39752.5781365741,2008-10-31,13:52:31
39.92623,116.337245,0,200,39752.5781944444,2008-10-31,13:52:36
39.926231,116.337284,0,199,39752.5782523148,2008-10-31,13:52:41
39.926231,116.337284,0,199,39752.578287037,2008-10-31,13:52:44
39.926228,116.337283,0,199,39752.5783101852,2008-10-31,13:52:46
39.926226,116.337254,0,199,39752.5783680556,2008-10-31,13:52:51
39.926214,116.337233,0,198,39752.5784259259,2008-10-31,13:52:56
39.926184,116.337241,0,195,39752.5784837963,2008-10-31,13:53:01
39.92618,116.337228,0,195,39752.5785416667,2008-10-31,13:53:06
39.926156,116.337227,0,195,39752.578599537,2008-10-31,13:53:11
39.926165,116.337216,0,196,39752.5786574074,2008-10-31,13:53:16
39.926195,116.337216,0,196,39752.5787152778,2008-10-31,13:53:21
39.926243,116.337231,0,197,39752.5787731481,2008-10-31,13:53:26
39.926241,116.3373,0,195,39752.5788310185,2008-10-31,13:53:31
39.926241,116.3373,0,195,39752.5788657407,2008-10-31,13:53:34
39.926243,116.337306,0,194,39752.5788888889,2008-10-31,13:53:36
39.926248,116.337317,0,194,39752.5789467593,2008-10-31,13:53:41
39.926256,116.337326,0,194,39752.5790046296,2008-10-31,13:53:46
39.926245,116.337328,0,194,39752.5790625,2008-10-31,13:53:51
39.926247,116.337331,0,194,39752.5791203704,2008-10-31,13:53:56
39.926247,116.337331,0,194,39752.5791550926,2008-10-31,13:53:59
39.926249,116.337332,0,194,39752.5791782407,2008-10-31,13:54:01
39.926237,116.337324,0,193,39752.5792361111,2008-10-31,13:54:06
39.926233,116.337299,0,193,39752.5792939815,2008-10-31,13:54:11
39.926226,116.337267,0,193,39752.5793518518,2008-10-31,13:54:16
39.926187,116.337257,0,194,39752.5794097222,2008-10-31,13:54:21
39.92617,116.337217,0,195,39752.5794675926,2008-10-31,13:54:26
39.926189,116.337179,0,197,39752.579525463,2008-10-31,13:54:31
39.92621,116.337095,0,196,39752.5795833333,2008-10-31,13:54:36
39.926199,116.337094,0,194,39752.5796412037,2008-10-31,13:54:41
39.926199,116.337094,0,194,39752.5796759259,2008-10-31,13:54:44
39.926191,116.337087,0,195,39752.5796990741,2008-10-31,13:54:46
39.926179,116.337211,0,195,39752.5797569444,2008-10-31,13:54:51
39.926197,116.337245,0,194,39752.5798148148,2008-10-31,13:54:56
39.926197,116.337245,0,194,39752.579849537,2008-10-31,13:54:59
39.926194,116.337246,0,194,39752.5798726852,2008-10-31,13:55:01
39.926227,116.337364,0,194,39752.5799189815,2008-10-31,13:55:05
39.926262,116.337399,0,194,39752.5799768518,2008-10-31,13:55:10
39.926262,116.337399,0,194,39752.5800115741,2008-10-31,13:55:13
39.926269,116.337398,0,195,39752.5800347222,2008-10-31,13:55:15
39.926247,116.337384,0,195,39752.5800925926,2008-10-31,13:55:20
39.92623,116.337345,0,197,39752.580150463,2008-10-31,13:55:25
39.92624,116.337323,0,197,39752.5802083333,2008-10-31,13:55:30
39.926248,116.337304,0,198,39752.5802662037,2008-10-31,13:55:35
39.926208,116.337329,0,198,39752.5803240741,2008-10-31,13:55:40
39.92619,116.337419,0,198,39752.5803819444,2008-10-31,13:55:45
39.926151,116.337503,0,198,39752.5804398148,2008-10-31,13:55:50
39.926172,116.337506,0,198,39752.5804976852,2008-10-31,13:55:55
39.926212,116.337526,0,198,39752.5805555556,2008-10-31,13:56:00
39.926229,116.337609,0,199,39752.5806134259,2008-10-31,13:56:05
39.926209,116.337643,0,202,39752.5806712963,2008-10-31,13:56:10
39.926214,116.337671,0,205,39752.5807291667,2008-10-31,13:56:15
39.926247,116.337659,0,210,39752.580787037,2008-10-31,13:56:20
39.926196,116.337585,0,215,39752.5808449074,2008-10-31,13:56:25
39.926175,116.337531,0,219,39752.5809027778,2008-10-31,13:56:30
39.926175,116.337531,0,219,39752.5809375,2008-10-31,13:56:33
39.926171,116.337536,0,224,39752.5809606481,2008-10-31,13:56:35
39.92615,116.337482,0,231,39752.5810185185,2008-10-31,13:56:40
39.926157,116.337584,0,234,39752.5810763889,2008-10-31,13:56:45
39.926222,116.337681,0,240,39752.5811226852,2008-10-31,13:56:49
39.926297,116.337714,0,246,39752.5811805556,2008-10-31,13:56:54
39.926313,116.337743,0,251,39752.5812384259,2008-10-31,13:56:59
39.926328,116.337754,0,256,39752.5812962963,2008-10-31,13:57:04
39.926349,116.337734,0,261,39752.5813541667,2008-10-31,13:57:09
39.926398,116.337694,0,265,39752.581412037,2008-10-31,13:57:14
39.926385,116.337603,0,269,39752.5814699074,2008-10-31,13:57:19
39.926394,116.337599,0,269,39752.5815277778,2008-10-31,13:57:24
39.92636,116.337697,0,258,39752.5815856481,2008-10-31,13:57:29
39.926314,116.337738,0,250,39752.5816435185,2008-10-31,13:57:34
39.92631,116.337711,0,248,39752.5817013889,2008-10-31,13:57:39
39.926294,116.33771,0,246,39752.5817592593,2008-10-31,13:57:44
39.926194,116.337698,0,245,39752.5818055556,2008-10-31,13:57:48
39.926193,116.337686,0,245,39752.5818634259,2008-10-31,13:57:53
39.926258,116.337646,0,244,39752.5819212963,2008-10-31,13:57:58
39.926322,116.337559,0,242,39752.5819791667,2008-10-31,13:58:03
39.92641,116.337521,0,247,39752.582037037,2008-10-31,13:58:08
39.926421,116.337471,0,252,39752.5820949074,2008-10-31,13:58:13
39.926393,116.337434,0,254,39752.5821527778,2008-10-31,13:58:18
39.926402,116.337389,0,254,39752.5822106482,2008-10-31,13:58:23
39.926436,116.33747,0,254,39752.5822685185,2008-10-31,13:58:28
39.926437,116.337542,0,252,39752.5823263889,2008-10-31,13:58:33
39.926416,116.337494,0,249,39752.5823842593,2008-10-31,13:58:38
39.926345,116.33744,0,248,39752.5824421296,2008-10-31,13:58:43
39.926261,116.337444,0,244,39752.5825,2008-10-31,13:58:48
39.926216,116.337389,0,241,39752.5825578704,2008-10-31,13:58:53
39.926226,116.337377,0,237,39752.5826157407,2008-10-31,13:58:58
39.926232,116.337418,0,231,39752.5826736111,2008-10-31,13:59:03
39.926229,116.337371,0,222,39752.5827314815,2008-10-31,13:59:08
39.92617,116.337335,0,218,39752.5827893519,2008-10-31,13:59:13
39.926094,116.337324,0,219,39752.5828472222,2008-10-31,13:59:18
39.926277,116.337534,0,179,39752.5853703704,2008-10-31,14:02:56
39.92629,116.337586,0,181,39752.5854282407,2008-10-31,14:03:01
39.926261,116.337623,0,180,39752.5854861111,2008-10-31,14:03:06
39.926249,116.337574,0,182,39752.5855439815,2008-10-31,14:03:11
39.926286,116.337558,0,181,39752.5856018519,2008-10-31,14:03:16
39.926338,116.337527,0,182,39752.5856597222,2008-10-31,14:03:21
39.926375,116.337478,0,181,39752.5857175926,2008-10-31,14:03:26
39.926388,116.337401,0,181,39752.585775463,2008-10-31,14:03:31
39.926367,116.337373,0,181,39752.5858333333,2008-10-31,14:03:36
39.926337,116.337299,0,182,39752.5858912037,2008-10-31,14:03:41
39.926259,116.337233,0,183,39752.5859375,2008-10-31,14:03:45
39.926162,116.33722,0,183,39752.5859953704,2008-10-31,14:03:50
39.926123,116.337214,0,183,39752.5860532407,2008-10-31,14:03:55
39.926108,116.337219,0,183,39752.5861111111,2008-10-31,14:04:00
39.9261,116.337199,0,183,39752.5861689815,2008-10-31,14:04:05
39.926186,116.337143,0,184,39752.5862268518,2008-10-31,14:04:10
39.926244,116.337119,0,184,39752.5862847222,2008-10-31,14:04:15
39.926258,116.337116,0,185,39752.5863425926,2008-10-31,14:04:20
39.926247,116.33717,0,185,39752.586400463,2008-10-31,14:04:25
39.926224,116.337185,0,184,39752.5864583333,2008-10-31,14:04:30
39.926237,116.337142,0,183,39752.5865162037,2008-10-31,14:04:35
39.926235,116.337102,0,184,39752.5865740741,2008-10-31,14:04:40
39.926227,116.337113,0,185,39752.5866319444,2008-10-31,14:04:45
39.926223,116.337129,0,184,39752.5866898148,2008-10-31,14:04:50
39.926186,116.337173,0,185,39752.5867476852,2008-10-31,14:04:55
39.926119,116.337162,0,185,39752.5868055556,2008-10-31,14:05:00
39.926071,116.337184,0,184,39752.5868634259,2008-10-31,14:05:05
39.926088,116.337283,0,182,39752.5869212963,2008-10-31,14:05:10
39.926156,116.337296,0,182,39752.5869791667,2008-10-31,14:05:15
39.926204,116.33729,0,185,39752.587037037,2008-10-31,14:05:20
39.926222,116.337325,0,189,39752.5870949074,2008-10-31,14:05:25
39.926226,116.337373,0,190,39752.5871527778,2008-10-31,14:05:30
39.926219,116.337335,0,191,39752.5872106481,2008-10-31,14:05:35
39.926211,116.337355,0,190,39752.5872685185,2008-10-31,14:05:40
39.926211,116.337355,0,190,39752.5873032407,2008-10-31,14:05:43
39.926213,116.337355,0,191,39752.5873263889,2008-10-31,14:05:45
39.926222,116.33735,0,191,39752.5873842593,2008-10-31,14:05:50
39.926273,116.33741,0,193,39752.5874421296,2008-10-31,14:05:55
39.926302,116.337429,0,196,39752.5875,2008-10-31,14:06:00
39.926322,116.337458,0,197,39752.5875578704,2008-10-31,14:06:05
39.926292,116.337508,0,197,39752.5876157407,2008-10-31,14:06:10
39.926277,116.337447,0,201,39752.5876736111,2008-10-31,14:06:15
39.9263,116.337323,0,203,39752.5877199074,2008-10-31,14:06:19
39.926308,116.337293,0,207,39752.5877777778,2008-10-31,14:06:24
39.926308,116.337293,0,207,39752.5878125,2008-10-31,14:06:27
39.926303,116.337296,0,210,39752.5878356481,2008-10-31,14:06:29
39.926314,116.337297,0,213,39752.5878935185,2008-10-31,14:06:34
39.926189,116.337516,0,210,39752.5908912037,2008-10-31,14:10:53
39.926116,116.337592,0,209,39752.5909490741,2008-10-31,14:10:58
39.926116,116.337592,0,209,39752.5909837963,2008-10-31,14:11:01
39.926121,116.337599,0,209,39752.5910069444,2008-10-31,14:11:03
39.926174,116.337582,0,210,39752.5910648148,2008-10-31,14:11:08
39.926186,116.337548,0,211,39752.5911226852,2008-10-31,14:11:13
39.926186,116.337548,0,211,39752.5911574074,2008-10-31,14:11:16
39.926192,116.33754,0,211,39752.5911805556,2008-10-31,14:11:18
39.926191,116.337407,0,212,39752.5912268519,2008-10-31,14:11:22
39.92619,116.337359,0,214,39752.5912847222,2008-10-31,14:11:27
39.926202,116.337352,0,217,39752.5913425926,2008-10-31,14:11:32
39.926207,116.337302,0,219,39752.591400463,2008-10-31,14:11:37
39.926207,116.337302,0,219,39752.5914351852,2008-10-31,14:11:40
39.926202,116.337304,0,219,39752.5914583333,2008-10-31,14:11:42
39.926179,116.337248,0,218,39752.5915162037,2008-10-31,14:11:47
39.926118,116.337272,0,216,39752.5915740741,2008-10-31,14:11:52
39.926076,116.337362,0,213,39752.5916319444,2008-10-31,14:11:57
39.926119,116.337432,0,213,39752.5916898148,2008-10-31,14:12:02
39.926137,116.337503,0,214,39752.5917476852,2008-10-31,14:12:07
39.926116,116.337518,0,212,39752.5918055556,2008-10-31,14:12:12
39.926106,116.337546,0,210,39752.5918634259,2008-10-31,14:12:17
39.926105,116.337488,0,211,39752.5919212963,2008-10-31,14:12:22
39.926104,116.337471,0,211,39752.5919791667,2008-10-31,14:12:27
39.926135,116.337441,0,213,39752.592037037,2008-10-31,14:12:32
39.926177,116.33736,0,215,39752.5920949074,2008-10-31,14:12:37
39.926199,116.337382,0,219,39752.5921527778,2008-10-31,14:12:42
39.926193,116.33736,0,222,39752.5922106481,2008-10-31,14:12:47
39.926194,116.337345,0,223,39752.5922685185,2008-10-31,14:12:52
39.92616,116.337398,0,221,39752.5923263889,2008-10-31,14:12:57
39.926118,116.337443,0,217,39752.5923842593,2008-10-31,14:13:02
39.926083,116.337485,0,212,39752.5924421296,2008-10-31,14:13:07
39.926106,116.337546,0,207,39752.5925,2008-10-31,14:13:12
39.926106,116.337546,0,207,39752.5925347222,2008-10-31,14:13:15
39.926107,116.337549,0,207,39752.5925578704,2008-10-31,14:13:17
39.926112,116.337534,0,206,39752.5926157407,2008-10-31,14:13:22
39.926112,116.337534,0,206,39752.592650463,2008-10-31,14:13:25
39.926113,116.337534,0,205,39752.5926736111,2008-10-31,14:13:27
39.926125,116.337559,0,206,39752.5927314815,2008-10-31,14:13:32
39.926129,116.337529,0,205,39752.5927893519,2008-10-31,14:13:37
39.926124,116.337538,0,204,39752.5928472222,2008-10-31,14:13:42
39.926154,116.337521,0,205,39752.5929050926,2008-10-31,14:13:47
39.926188,116.337464,0,206,39752.592962963,2008-10-31,14:13:52
39.926175,116.337454,0,208,39752.5930208333,2008-10-31,14:13:57
39.926184,116.33745,0,209,39752.5930787037,2008-10-31,14:14:02
39.926222,116.337451,0,209,39752.5931365741,2008-10-31,14:14:07
39.926236,116.337499,0,207,39752.5931944444,2008-10-31,14:14:12
39.926223,116.337544,0,206,39752.5932523148,2008-10-31,14:14:17
39.926254,116.337636,0,205,39752.5933101852,2008-10-31,14:14:22
39.92627,116.337681,0,204,39752.5933680556,2008-10-31,14:14:27
39.926281,116.33769,0,204,39752.5934259259,2008-10-31,14:14:32
39.926258,116.337733,0,204,39752.5934837963,2008-10-31,14:14:37
39.926235,116.337688,0,204,39752.5935416667,2008-10-31,14:14:42
39.926243,116.337625,0,204,39752.593599537,2008-10-31,14:14:47
39.92625,116.337596,0,205,39752.5936574074,2008-10-31,14:14:52
39.926247,116.337556,0,206,39752.5937152778,2008-10-31,14:14:57
39.926231,116.337452,0,208,39752.5937731481,2008-10-31,14:15:02
39.926228,116.337382,0,208,39752.5938310185,2008-10-31,14:15:07
39.926212,116.3374,0,208,39752.5938888889,2008-10-31,14:15:12
39.926202,116.337431,0,207,39752.5939467593,2008-10-31,14:15:17
39.926104,116.337166,0,184,39752.5984027778,2008-10-31,14:21:42
39.926084,116.337104,0,184,39752.5984606481,2008-10-31,14:21:47
39.92608,116.337152,0,184,39752.5985185185,2008-10-31,14:21:52
