# Supplementary material for: A location privacy protection method based on blockchain and threshold cryptography
Source: PLoS One. 2025 Jun 4;20(6):e0324551. doi: 10.1371/journal.pone.0324551 (PMC12136415; doi:10.1371/journal.pone.0324551)
Supplement: S1 File — (ZIP) [file pone.0324551.s001.zip › Data/002/Trajectory/20081101010123.plt]

Geolife trajectory
WGS 84
Altitude is in Feet
Reserved 3
0,2,255,My Track,0,0,2,8421376
0
39.899908,116.350128,0,492,39753.0426273148,2008-11-01,01:01:23
39.899773,116.350166,0,492,39753.0426388889,2008-11-01,01:01:24
39.899654,116.350134,0,492,39753.042650463,2008-11-01,01:01:25
39.899542,116.350142,0,492,39753.042662037,2008-11-01,01:01:26
39.899429,116.350144,0,492,39753.0426736111,2008-11-01,01:01:27
39.899314,116.350137,0,492,39753.0426851852,2008-11-01,01:01:28
39.899204,116.350126,0,492,39753.0426967593,2008-11-01,01:01:29
39.899089,116.350119,0,491,39753.0427083333,2008-11-01,01:01:30
39.898965,116.350113,0,490,39753.0427199074,2008-11-01,01:01:31
39.89884,116.350098,0,490,39753.0427314815,2008-11-01,01:01:32
39.898716,116.350065,0,489,39753.0427430556,2008-11-01,01:01:33
39.898591,116.350014,0,489,39753.0427546296,2008-11-01,01:01:34
39.898468,116.349965,0,491,39753.0427662037,2008-11-01,01:01:35
39.898344,116.349903,0,492,39753.0427777778,2008-11-01,01:01:36
39.898221,116.349832,0,494,39753.0427893519,2008-11-01,01:01:37
39.898104,116.349751,0,496,39753.0428009259,2008-11-01,01:01:38
39.897989,116.349663,0,499,39753.0428125,2008-11-01,01:01:39
39.897876,116.349572,0,502,39753.0428240741,2008-11-01,01:01:40
39.897766,116.349477,0,505,39753.0428356482,2008-11-01,01:01:41
39.897662,116.349373,0,508,39753.0428472222,2008-11-01,01:01:42
39.897575,116.349266,0,510,39753.0428587963,2008-11-01,01:01:43
39.897493,116.349161,0,513,39753.0428703704,2008-11-01,01:01:44
39.897418,116.34906,0,515,39753.0428819444,2008-11-01,01:01:45
39.89735,116.348963,0,517,39753.0428935185,2008-11-01,01:01:46
39.897256,116.348783,0,522,39753.0429166667,2008-11-01,01:01:48
39.897209,116.348625,0,526,39753.0429398148,2008-11-01,01:01:50
39.897169,116.348483,0,529,39753.042962963,2008-11-01,01:01:52
39.897152,116.348366,0,533,39753.0429861111,2008-11-01,01:01:54
39.897117,116.348213,0,537,39753.0430208333,2008-11-01,01:01:57
39.897077,116.348678,0,184,39753.0430439815,2008-11-01,01:01:59
39.897044,116.348549,0,189,39753.0430787037,2008-11-01,01:02:02
39.897,116.348418,0,195,39753.043125,2008-11-01,01:02:06
39.896964,116.348258,0,205,39753.0431712963,2008-11-01,01:02:10
39.896957,116.348121,0,207,39753.0432060185,2008-11-01,01:02:13
39.896943,116.348001,0,211,39753.0432291667,2008-11-01,01:02:15
39.896919,116.347865,0,213,39753.0432523148,2008-11-01,01:02:17
39.896889,116.347727,0,215,39753.043275463,2008-11-01,01:02:19
39.896855,116.347562,0,215,39753.0432986111,2008-11-01,01:02:21
39.89681,116.347413,0,218,39753.0433217593,2008-11-01,01:02:23
39.896765,116.347252,0,223,39753.0433449074,2008-11-01,01:02:25
39.896747,116.347061,0,226,39753.0433680556,2008-11-01,01:02:27
39.89672,116.346866,0,228,39753.0433912037,2008-11-01,01:02:29
39.896718,116.346667,0,228,39753.0434143519,2008-11-01,01:02:31
39.896709,116.346462,0,230,39753.0434375,2008-11-01,01:02:33
39.896711,116.346247,0,231,39753.0434606481,2008-11-01,01:02:35
39.896707,116.346128,0,233,39753.0434722222,2008-11-01,01:02:36
39.896706,116.345991,0,236,39753.0434837963,2008-11-01,01:02:37
39.896693,116.345767,0,242,39753.0435069444,2008-11-01,01:02:39
39.896698,116.345634,0,244,39753.0435185185,2008-11-01,01:02:40
39.896691,116.345512,0,248,39753.0435300926,2008-11-01,01:02:41
39.896686,116.345391,0,251,39753.0435416667,2008-11-01,01:02:42
39.896679,116.345255,0,255,39753.0435532407,2008-11-01,01:02:43
39.896679,116.345124,0,258,39753.0435648148,2008-11-01,01:02:44
39.896672,116.344982,0,262,39753.0435763889,2008-11-01,01:02:45
39.896688,116.34484,0,263,39753.043587963,2008-11-01,01:02:46
39.896678,116.344698,0,267,39753.043599537,2008-11-01,01:02:47
39.896671,116.344567,0,271,39753.0436111111,2008-11-01,01:02:48
39.896665,116.344419,0,275,39753.0436226852,2008-11-01,01:02:49
39.89666,116.344287,0,278,39753.0436342593,2008-11-01,01:02:50
39.896652,116.344147,0,279,39753.0436458333,2008-11-01,01:02:51
39.896648,116.344011,0,282,39753.0436574074,2008-11-01,01:02:52
39.896658,116.343863,0,282,39753.0436689815,2008-11-01,01:02:53
39.896654,116.343723,0,284,39753.0436805556,2008-11-01,01:02:54
39.896647,116.34358,0,285,39753.0436921296,2008-11-01,01:02:55
39.896643,116.343439,0,287,39753.0437037037,2008-11-01,01:02:56
39.896638,116.343296,0,288,39753.0437152778,2008-11-01,01:02:57
39.896631,116.343149,0,289,39753.0437268519,2008-11-01,01:02:58
39.896627,116.342998,0,291,39753.0437384259,2008-11-01,01:02:59
39.896618,116.342848,0,292,39753.04375,2008-11-01,01:03:00
39.896612,116.342691,0,293,39753.0437615741,2008-11-01,01:03:01
39.896607,116.342535,0,294,39753.0437731481,2008-11-01,01:03:02
39.8966,116.342378,0,294,39753.0437847222,2008-11-01,01:03:03
39.896591,116.342217,0,295,39753.0437962963,2008-11-01,01:03:04
39.896584,116.34206,0,294,39753.0438078704,2008-11-01,01:03:05
39.896574,116.341899,0,295,39753.0438194444,2008-11-01,01:03:06
39.896569,116.341742,0,294,39753.0438310185,2008-11-01,01:03:07
39.896559,116.341578,0,292,39753.0438425926,2008-11-01,01:03:08
39.896544,116.341411,0,288,39753.0438541667,2008-11-01,01:03:09
39.89652,116.341239,0,277,39753.0438657407,2008-11-01,01:03:10
39.896502,116.341073,0,273,39753.0438773148,2008-11-01,01:03:11
39.896484,116.340919,0,270,39753.0438888889,2008-11-01,01:03:12
39.896463,116.34075,0,265,39753.043900463,2008-11-01,01:03:13
39.896454,116.340585,0,261,39753.043912037,2008-11-01,01:03:14
39.896445,116.340429,0,257,39753.0439236111,2008-11-01,01:03:15
39.896425,116.340281,0,252,39753.0439351852,2008-11-01,01:03:16
39.896415,116.340102,0,253,39753.0439467593,2008-11-01,01:03:17
39.896404,116.339914,0,252,39753.0439583333,2008-11-01,01:03:18
39.896394,116.339719,0,252,39753.0439699074,2008-11-01,01:03:19
39.896381,116.339525,0,251,39753.0439814815,2008-11-01,01:03:20
39.896366,116.339343,0,250,39753.0439930556,2008-11-01,01:03:21
39.896356,116.339154,0,249,39753.0440046296,2008-11-01,01:03:22
39.89635,116.338954,0,250,39753.0440162037,2008-11-01,01:03:23
39.89634,116.338761,0,250,39753.0440277778,2008-11-01,01:03:24
39.896327,116.338567,0,250,39753.0440393519,2008-11-01,01:03:25
39.896316,116.338375,0,251,39753.0440509259,2008-11-01,01:03:26
39.896305,116.338163,0,253,39753.0440625,2008-11-01,01:03:27
39.896296,116.337958,0,255,39753.0440740741,2008-11-01,01:03:28
39.896283,116.337765,0,256,39753.0440856481,2008-11-01,01:03:29
39.896275,116.337562,0,259,39753.0440972222,2008-11-01,01:03:30
39.896265,116.33737,0,260,39753.0441087963,2008-11-01,01:03:31
39.896254,116.337172,0,263,39753.0441203704,2008-11-01,01:03:32
39.896252,116.336971,0,265,39753.0441319444,2008-11-01,01:03:33
39.896246,116.336776,0,267,39753.0441435185,2008-11-01,01:03:34
39.896239,116.33658,0,269,39753.0441550926,2008-11-01,01:03:35
39.896227,116.33638,0,270,39753.0441666667,2008-11-01,01:03:36
39.896218,116.33618,0,271,39753.0441782407,2008-11-01,01:03:37
39.896208,116.335975,0,271,39753.0441898148,2008-11-01,01:03:38
39.896194,116.335756,0,269,39753.0442013889,2008-11-01,01:03:39
39.896175,116.335539,0,260,39753.044212963,2008-11-01,01:03:40
39.896156,116.335313,0,256,39753.044224537,2008-11-01,01:03:41
39.896129,116.335073,0,247,39753.0442361111,2008-11-01,01:03:42
39.896101,116.334838,0,238,39753.0442476852,2008-11-01,01:03:43
39.896083,116.334605,0,235,39753.0442592593,2008-11-01,01:03:44
39.896076,116.334372,0,234,39753.0442708333,2008-11-01,01:03:45
39.896058,116.33413,0,228,39753.0442824074,2008-11-01,01:03:46
39.896072,116.333859,0,221,39753.0442939815,2008-11-01,01:03:47
39.896073,116.333609,0,214,39753.0443055556,2008-11-01,01:03:48
39.896068,116.333346,0,204,39753.0443171296,2008-11-01,01:03:49
39.896066,116.333081,0,195,39753.0443287037,2008-11-01,01:03:50
39.896069,116.332821,0,187,39753.0443402778,2008-11-01,01:03:51
39.896062,116.332563,0,179,39753.0443518519,2008-11-01,01:03:52
39.896056,116.332307,0,171,39753.0443634259,2008-11-01,01:03:53
39.896045,116.332063,0,166,39753.044375,2008-11-01,01:03:54
39.896042,116.331826,0,162,39753.0443865741,2008-11-01,01:03:55
39.896035,116.331585,0,157,39753.0443981481,2008-11-01,01:03:56
39.896026,116.33134,0,151,39753.0444097222,2008-11-01,01:03:57
39.896022,116.331108,0,147,39753.0444212963,2008-11-01,01:03:58
39.896014,116.330878,0,144,39753.0444328704,2008-11-01,01:03:59
39.896004,116.330651,0,141,39753.0444444444,2008-11-01,01:04:00
39.895996,116.330421,0,137,39753.0444560185,2008-11-01,01:04:01
39.895987,116.330198,0,134,39753.0444675926,2008-11-01,01:04:02
39.89598,116.329972,0,131,39753.0444791667,2008-11-01,01:04:03
39.895972,116.329748,0,127,39753.0444907407,2008-11-01,01:04:04
39.895972,116.329518,0,124,39753.0445023148,2008-11-01,01:04:05
39.895973,116.329294,0,122,39753.0445138889,2008-11-01,01:04:06
39.895967,116.329075,0,120,39753.044525463,2008-11-01,01:04:07
39.895963,116.328856,0,117,39753.044537037,2008-11-01,01:04:08
39.895962,116.328632,0,115,39753.0445486111,2008-11-01,01:04:09
39.895962,116.32841,0,113,39753.0445601852,2008-11-01,01:04:10
39.895958,116.328178,0,110,39753.0445717593,2008-11-01,01:04:11
39.895951,116.327956,0,107,39753.0445833333,2008-11-01,01:04:12
39.895951,116.327728,0,103,39753.0445949074,2008-11-01,01:04:13
39.895944,116.327502,0,99,39753.0446064815,2008-11-01,01:04:14
39.895937,116.327281,0,96,39753.0446180556,2008-11-01,01:04:15
39.895932,116.327063,0,93,39753.0446296296,2008-11-01,01:04:16
39.895926,116.32685,0,92,39753.0446412037,2008-11-01,01:04:17
39.895919,116.326639,0,90,39753.0446527778,2008-11-01,01:04:18
39.895914,116.326428,0,88,39753.0446643519,2008-11-01,01:04:19
39.895911,116.326225,0,87,39753.0446759259,2008-11-01,01:04:20
39.895909,116.326027,0,86,39753.0446875,2008-11-01,01:04:21
39.895905,116.325832,0,84,39753.0446990741,2008-11-01,01:04:22
39.895898,116.325637,0,83,39753.0447106481,2008-11-01,01:04:23
39.895895,116.325446,0,82,39753.0447222222,2008-11-01,01:04:24
39.895891,116.325259,0,82,39753.0447337963,2008-11-01,01:04:25
39.895885,116.325072,0,81,39753.0447453704,2008-11-01,01:04:26
39.895881,116.324887,0,80,39753.0447569444,2008-11-01,01:04:27
39.895877,116.324706,0,80,39753.0447685185,2008-11-01,01:04:28
39.89587,116.324522,0,81,39753.0447800926,2008-11-01,01:04:29
39.895867,116.324348,0,82,39753.0447916667,2008-11-01,01:04:30
39.895862,116.324167,0,85,39753.0448032407,2008-11-01,01:04:31
39.895857,116.324003,0,86,39753.0448148148,2008-11-01,01:04:32
39.895853,116.323842,0,87,39753.0448263889,2008-11-01,01:04:33
39.895851,116.323698,0,89,39753.044837963,2008-11-01,01:04:34
39.895846,116.323555,0,90,39753.044849537,2008-11-01,01:04:35
39.895842,116.323413,0,91,39753.0448611111,2008-11-01,01:04:36
39.895837,116.323277,0,91,39753.0448726852,2008-11-01,01:04:37
39.895837,116.323136,0,92,39753.0448842593,2008-11-01,01:04:38
39.895834,116.323,0,93,39753.0448958333,2008-11-01,01:04:39
39.89583,116.322866,0,93,39753.0449074074,2008-11-01,01:04:40
39.895828,116.322738,0,94,39753.0449189815,2008-11-01,01:04:41
39.89583,116.322609,0,95,39753.0449305556,2008-11-01,01:04:42
39.895827,116.322489,0,96,39753.0449421296,2008-11-01,01:04:43
39.895816,116.322247,0,100,39753.0449652778,2008-11-01,01:04:45
39.89581,116.322124,0,101,39753.0449768519,2008-11-01,01:04:46
39.895804,116.321996,0,102,39753.0449884259,2008-11-01,01:04:47
39.895791,116.321862,0,103,39753.045,2008-11-01,01:04:48
39.895788,116.321723,0,103,39753.0450115741,2008-11-01,01:04:49
39.895784,116.321577,0,104,39753.0450231481,2008-11-01,01:04:50
39.895777,116.321421,0,104,39753.0450347222,2008-11-01,01:04:51
39.895775,116.321262,0,104,39753.0450462963,2008-11-01,01:04:52
39.895778,116.321096,0,104,39753.0450578704,2008-11-01,01:04:53
39.895779,116.320928,0,104,39753.0450694444,2008-11-01,01:04:54
39.895782,116.320758,0,105,39753.0450810185,2008-11-01,01:04:55
39.895786,116.320585,0,106,39753.0450925926,2008-11-01,01:04:56
39.895792,116.320407,0,106,39753.0451041667,2008-11-01,01:04:57
39.895794,116.320225,0,107,39753.0451157407,2008-11-01,01:04:58
39.895797,116.32004,0,107,39753.0451273148,2008-11-01,01:04:59
39.895803,116.319859,0,107,39753.0451388889,2008-11-01,01:05:00
39.895805,116.319681,0,107,39753.045150463,2008-11-01,01:05:01
39.895808,116.31951,0,108,39753.045162037,2008-11-01,01:05:02
39.895809,116.319333,0,108,39753.0451736111,2008-11-01,01:05:03
39.895812,116.319157,0,109,39753.0451851852,2008-11-01,01:05:04
39.895813,116.318987,0,109,39753.0451967593,2008-11-01,01:05:05
39.895815,116.318826,0,109,39753.0452083333,2008-11-01,01:05:06
39.895818,116.318662,0,109,39753.0452199074,2008-11-01,01:05:07
39.895817,116.318494,0,110,39753.0452314815,2008-11-01,01:05:08
39.895817,116.318315,0,110,39753.0452430556,2008-11-01,01:05:09
39.895815,116.318134,0,111,39753.0452546296,2008-11-01,01:05:10
39.895815,116.317955,0,112,39753.0452662037,2008-11-01,01:05:11
39.895814,116.317783,0,112,39753.0452777778,2008-11-01,01:05:12
39.895812,116.317619,0,113,39753.0452893519,2008-11-01,01:05:13
39.895809,116.317454,0,114,39753.0453009259,2008-11-01,01:05:14
39.895805,116.317283,0,115,39753.0453125,2008-11-01,01:05:15
39.895806,116.317107,0,116,39753.0453240741,2008-11-01,01:05:16
39.895805,116.316932,0,117,39753.0453356481,2008-11-01,01:05:17
39.895895,116.312182,0,69,39753.0456481481,2008-11-01,01:05:44
39.895866,116.311891,0,26,39753.0456597222,2008-11-01,01:05:45
39.895897,116.311644,0,19,39753.0456712963,2008-11-01,01:05:46
39.895905,116.311475,0,12,39753.0456828704,2008-11-01,01:05:47
39.89591,116.311284,0,18,39753.0456944444,2008-11-01,01:05:48
39.895916,116.3111,0,19,39753.0457060185,2008-11-01,01:05:49
39.895923,116.310926,0,22,39753.0457175926,2008-11-01,01:05:50
39.895915,116.310761,0,31,39753.0457291667,2008-11-01,01:05:51
39.895911,116.310591,0,30,39753.0457407407,2008-11-01,01:05:52
39.895888,116.310422,0,27,39753.0457523148,2008-11-01,01:05:53
39.895894,116.310254,0,27,39753.0457638889,2008-11-01,01:05:54
39.895898,116.310084,0,29,39753.045775463,2008-11-01,01:05:55
39.895877,116.309914,0,29,39753.045787037,2008-11-01,01:05:56
39.895863,116.309748,0,29,39753.0457986111,2008-11-01,01:05:57
39.895866,116.309592,0,30,39753.0458101852,2008-11-01,01:05:58
39.895869,116.30943,0,32,39753.0458217593,2008-11-01,01:05:59
39.895863,116.309255,0,33,39753.0458333333,2008-11-01,01:06:00
39.895856,116.309084,0,34,39753.0458449074,2008-11-01,01:06:01
39.895857,116.308923,0,36,39753.0458564815,2008-11-01,01:06:02
39.895849,116.308764,0,37,39753.0458680556,2008-11-01,01:06:03
39.89584,116.308604,0,37,39753.0458796296,2008-11-01,01:06:04
39.895834,116.308444,0,38,39753.0458912037,2008-11-01,01:06:05
39.895832,116.308283,0,39,39753.0459027778,2008-11-01,01:06:06
39.895828,116.308119,0,39,39753.0459143519,2008-11-01,01:06:07
39.895817,116.307952,0,39,39753.0459259259,2008-11-01,01:06:08
39.895819,116.30779,0,40,39753.0459375,2008-11-01,01:06:09
39.89582,116.307627,0,41,39753.0459490741,2008-11-01,01:06:10
39.895819,116.307457,0,41,39753.0459606481,2008-11-01,01:06:11
39.89582,116.307288,0,42,39753.0459722222,2008-11-01,01:06:12
39.895816,116.307129,0,43,39753.0459837963,2008-11-01,01:06:13
39.895811,116.306975,0,44,39753.0459953704,2008-11-01,01:06:14
39.895807,116.306821,0,45,39753.0460069444,2008-11-01,01:06:15
39.895804,116.306669,0,45,39753.0460185185,2008-11-01,01:06:16
39.895798,116.306525,0,46,39753.0460300926,2008-11-01,01:06:17
39.895796,116.306367,0,47,39753.0460416667,2008-11-01,01:06:18
39.895794,116.306207,0,48,39753.0460532407,2008-11-01,01:06:19
39.895795,116.306048,0,49,39753.0460648148,2008-11-01,01:06:20
39.895796,116.305882,0,51,39753.0460763889,2008-11-01,01:06:21
39.895794,116.305714,0,52,39753.046087963,2008-11-01,01:06:22
39.895797,116.305558,0,55,39753.046099537,2008-11-01,01:06:23
39.89586,116.305442,0,67,39753.0461111111,2008-11-01,01:06:24
39.895879,116.305292,0,73,39753.0461226852,2008-11-01,01:06:25
39.895879,116.305134,0,76,39753.0461342593,2008-11-01,01:06:26
39.895877,116.304977,0,78,39753.0461458333,2008-11-01,01:06:27
39.89587,116.304817,0,79,39753.0461574074,2008-11-01,01:06:28
39.895879,116.304659,0,83,39753.0461689815,2008-11-01,01:06:29
39.895874,116.304499,0,84,39753.0461805556,2008-11-01,01:06:30
39.895871,116.304337,0,86,39753.0461921296,2008-11-01,01:06:31
39.895877,116.304172,0,88,39753.0462037037,2008-11-01,01:06:32
39.895875,116.304,0,90,39753.0462152778,2008-11-01,01:06:33
39.895871,116.303827,0,90,39753.0462268519,2008-11-01,01:06:34
39.895869,116.303655,0,91,39753.0462384259,2008-11-01,01:06:35
39.895866,116.303481,0,92,39753.04625,2008-11-01,01:06:36
39.895865,116.303304,0,93,39753.0462615741,2008-11-01,01:06:37
39.895861,116.303135,0,92,39753.0462731481,2008-11-01,01:06:38
39.895862,116.302963,0,93,39753.0462847222,2008-11-01,01:06:39
39.895861,116.302784,0,94,39753.0462962963,2008-11-01,01:06:40
39.895873,116.302613,0,97,39753.0463078704,2008-11-01,01:06:41
39.895879,116.302413,0,101,39753.0463194444,2008-11-01,01:06:42
39.895881,116.302232,0,103,39753.0463310185,2008-11-01,01:06:43
39.895878,116.302053,0,104,39753.0463425926,2008-11-01,01:06:44
39.895876,116.301878,0,105,39753.0463541667,2008-11-01,01:06:45
39.895875,116.301716,0,103,39753.0463657407,2008-11-01,01:06:46
39.895869,116.301531,0,103,39753.0463773148,2008-11-01,01:06:47
39.895863,116.30135,0,102,39753.0463888889,2008-11-01,01:06:48
39.895854,116.301171,0,101,39753.046400463,2008-11-01,01:06:49
39.895853,116.300986,0,101,39753.046412037,2008-11-01,01:06:50
39.89586,116.300806,0,103,39753.0464236111,2008-11-01,01:06:51
39.895859,116.300626,0,103,39753.0464351852,2008-11-01,01:06:52
39.895857,116.300451,0,103,39753.0464467593,2008-11-01,01:06:53
39.89585,116.300277,0,104,39753.0464583333,2008-11-01,01:06:54
39.89583,116.300107,0,106,39753.0464699074,2008-11-01,01:06:55
39.895823,116.299928,0,106,39753.0464814815,2008-11-01,01:06:56
39.895818,116.299753,0,106,39753.0464930556,2008-11-01,01:06:57
39.895809,116.299575,0,106,39753.0465046296,2008-11-01,01:06:58
39.8958,116.299392,0,106,39753.0465162037,2008-11-01,01:06:59
39.895801,116.299204,0,107,39753.0465277778,2008-11-01,01:07:00
39.8958,116.299022,0,107,39753.0465393519,2008-11-01,01:07:01
39.895802,116.298815,0,108,39753.0465509259,2008-11-01,01:07:02
39.8958,116.298628,0,108,39753.0465625,2008-11-01,01:07:03
39.895803,116.298446,0,108,39753.0465740741,2008-11-01,01:07:04
39.895803,116.298267,0,108,39753.0465856481,2008-11-01,01:07:05
39.895798,116.298089,0,108,39753.0465972222,2008-11-01,01:07:06
39.895797,116.297919,0,108,39753.0466087963,2008-11-01,01:07:07
39.8958,116.297744,0,108,39753.0466203704,2008-11-01,01:07:08
39.895797,116.297572,0,108,39753.0466319444,2008-11-01,01:07:09
39.895793,116.297401,0,107,39753.0466435185,2008-11-01,01:07:10
39.895794,116.297234,0,107,39753.0466550926,2008-11-01,01:07:11
39.895794,116.297065,0,107,39753.0466666667,2008-11-01,01:07:12
39.895786,116.296896,0,106,39753.0466782407,2008-11-01,01:07:13
39.895777,116.29673,0,106,39753.0466898148,2008-11-01,01:07:14
39.89578,116.296559,0,106,39753.0467013889,2008-11-01,01:07:15
39.895775,116.296386,0,106,39753.046712963,2008-11-01,01:07:16
39.895769,116.296205,0,105,39753.046724537,2008-11-01,01:07:17
39.89577,116.296028,0,104,39753.0467361111,2008-11-01,01:07:18
39.895771,116.295854,0,104,39753.0467476852,2008-11-01,01:07:19
39.895771,116.295674,0,104,39753.0467592593,2008-11-01,01:07:20
39.895777,116.295497,0,104,39753.0467708333,2008-11-01,01:07:21
39.895787,116.295317,0,105,39753.0467824074,2008-11-01,01:07:22
39.895795,116.295131,0,106,39753.0467939815,2008-11-01,01:07:23
39.895792,116.294951,0,105,39753.0468055556,2008-11-01,01:07:24
39.895795,116.294763,0,106,39753.0468171296,2008-11-01,01:07:25
39.895795,116.294581,0,105,39753.0468287037,2008-11-01,01:07:26
39.895799,116.294401,0,105,39753.0468402778,2008-11-01,01:07:27
39.895794,116.294223,0,103,39753.0468518519,2008-11-01,01:07:28
39.895807,116.294048,0,106,39753.0468634259,2008-11-01,01:07:29
39.895814,116.293872,0,107,39753.046875,2008-11-01,01:07:30
39.895814,116.293693,0,105,39753.0468865741,2008-11-01,01:07:31
39.895828,116.293517,0,108,39753.0468981481,2008-11-01,01:07:32
39.895834,116.293343,0,109,39753.0469097222,2008-11-01,01:07:33
39.895841,116.293166,0,109,39753.0469212963,2008-11-01,01:07:34
39.895845,116.292981,0,109,39753.0469328704,2008-11-01,01:07:35
39.895844,116.292805,0,109,39753.0469444444,2008-11-01,01:07:36
39.895849,116.292631,0,110,39753.0469560185,2008-11-01,01:07:37
39.895846,116.292453,0,110,39753.0469675926,2008-11-01,01:07:38
39.895848,116.29228,0,112,39753.0469791667,2008-11-01,01:07:39
39.895849,116.292107,0,113,39753.0469907407,2008-11-01,01:07:40
39.895846,116.291937,0,114,39753.0470023148,2008-11-01,01:07:41
39.895848,116.291775,0,116,39753.0470138889,2008-11-01,01:07:42
39.895848,116.291605,0,118,39753.047025463,2008-11-01,01:07:43
39.895847,116.291437,0,119,39753.047037037,2008-11-01,01:07:44
39.89585,116.291274,0,121,39753.0470486111,2008-11-01,01:07:45
39.895849,116.291113,0,122,39753.0470601852,2008-11-01,01:07:46
39.895849,116.290953,0,124,39753.0470717593,2008-11-01,01:07:47
39.895848,116.290794,0,125,39753.0470833333,2008-11-01,01:07:48
39.895849,116.290637,0,126,39753.0470949074,2008-11-01,01:07:49
39.895851,116.290484,0,127,39753.0471064815,2008-11-01,01:07:50
39.895852,116.290334,0,128,39753.0471180556,2008-11-01,01:07:51
39.895854,116.290183,0,129,39753.0471296296,2008-11-01,01:07:52
39.895862,116.290036,0,131,39753.0471412037,2008-11-01,01:07:53
39.895865,116.28989,0,132,39753.0471527778,2008-11-01,01:07:54
39.895867,116.289739,0,133,39753.0471643518,2008-11-01,01:07:55
39.895871,116.289593,0,134,39753.0471759259,2008-11-01,01:07:56
39.895863,116.289443,0,133,39753.0471875,2008-11-01,01:07:57
39.895862,116.28929,0,134,39753.0471990741,2008-11-01,01:07:58
39.895862,116.289133,0,134,39753.0472106481,2008-11-01,01:07:59
39.895863,116.288986,0,134,39753.0472222222,2008-11-01,01:08:00
39.895867,116.288817,0,134,39753.0472337963,2008-11-01,01:08:01
39.895871,116.288653,0,134,39753.0472453704,2008-11-01,01:08:02
39.895882,116.288495,0,135,39753.0472569444,2008-11-01,01:08:03
39.89588,116.288324,0,134,39753.0472685185,2008-11-01,01:08:04
39.895879,116.288156,0,133,39753.0472800926,2008-11-01,01:08:05
39.895875,116.28798,0,133,39753.0472916667,2008-11-01,01:08:06
39.895865,116.287806,0,131,39753.0473032407,2008-11-01,01:08:07
39.895866,116.287639,0,130,39753.0473148148,2008-11-01,01:08:08
39.895876,116.287476,0,128,39753.0473263889,2008-11-01,01:08:09
39.895869,116.287298,0,125,39753.047337963,2008-11-01,01:08:10
39.895865,116.287115,0,123,39753.047349537,2008-11-01,01:08:11
39.895857,116.28693,0,120,39753.0473611111,2008-11-01,01:08:12
39.89585,116.286746,0,118,39753.0473726852,2008-11-01,01:08:13
39.895843,116.286562,0,116,39753.0473842593,2008-11-01,01:08:14
39.895841,116.286382,0,114,39753.0473958333,2008-11-01,01:08:15
39.895839,116.286204,0,112,39753.0474074074,2008-11-01,01:08:16
39.895835,116.286025,0,110,39753.0474189815,2008-11-01,01:08:17
39.895833,116.28585,0,108,39753.0474305556,2008-11-01,01:08:18
39.895839,116.28568,0,107,39753.0474421296,2008-11-01,01:08:19
39.895838,116.285503,0,105,39753.0474537037,2008-11-01,01:08:20
39.895838,116.285331,0,104,39753.0474652778,2008-11-01,01:08:21
39.895836,116.285158,0,102,39753.0474768518,2008-11-01,01:08:22
39.895834,116.284986,0,101,39753.0474884259,2008-11-01,01:08:23
39.89584,116.284801,0,101,39753.0475,2008-11-01,01:08:24
39.89584,116.28461,0,100,39753.0475115741,2008-11-01,01:08:25
39.895841,116.284429,0,100,39753.0475231481,2008-11-01,01:08:26
39.895841,116.28425,0,99,39753.0475347222,2008-11-01,01:08:27
39.895844,116.284072,0,99,39753.0475462963,2008-11-01,01:08:28
39.895855,116.283894,0,99,39753.0475578704,2008-11-01,01:08:29
39.895856,116.283719,0,98,39753.0475694444,2008-11-01,01:08:30
39.895852,116.28354,0,98,39753.0475810185,2008-11-01,01:08:31
39.895848,116.283356,0,97,39753.0475925926,2008-11-01,01:08:32
39.895845,116.283173,0,96,39753.0476041667,2008-11-01,01:08:33
39.895839,116.282991,0,96,39753.0476157407,2008-11-01,01:08:34
39.895836,116.282808,0,95,39753.0476273148,2008-11-01,01:08:35
39.895834,116.282622,0,94,39753.0476388889,2008-11-01,01:08:36
39.89583,116.282434,0,94,39753.047650463,2008-11-01,01:08:37
39.895826,116.282247,0,93,39753.047662037,2008-11-01,01:08:38
39.895827,116.282058,0,93,39753.0476736111,2008-11-01,01:08:39
39.895831,116.281871,0,93,39753.0476851852,2008-11-01,01:08:40
39.895824,116.281673,0,92,39753.0476967593,2008-11-01,01:08:41
39.895834,116.281484,0,92,39753.0477083333,2008-11-01,01:08:42
39.89583,116.281285,0,92,39753.0477199074,2008-11-01,01:08:43
39.895827,116.28109,0,92,39753.0477314815,2008-11-01,01:08:44
39.895825,116.280885,0,92,39753.0477430556,2008-11-01,01:08:45
39.895822,116.280686,0,92,39753.0477546296,2008-11-01,01:08:46
39.895827,116.28048,0,93,39753.0477662037,2008-11-01,01:08:47
39.895844,116.280298,0,95,39753.0477777778,2008-11-01,01:08:48
39.895839,116.280113,0,95,39753.0477893518,2008-11-01,01:08:49
39.895843,116.279935,0,96,39753.0478009259,2008-11-01,01:08:50
39.895858,116.279766,0,99,39753.0478125,2008-11-01,01:08:51
39.89586,116.279585,0,100,39753.0478240741,2008-11-01,01:08:52
39.895883,116.279416,0,103,39753.0478356481,2008-11-01,01:08:53
39.895881,116.279245,0,104,39753.0478472222,2008-11-01,01:08:54
39.89588,116.279078,0,105,39753.0478587963,2008-11-01,01:08:55
39.895878,116.278914,0,107,39753.0478703704,2008-11-01,01:08:56
39.895879,116.278741,0,108,39753.0478819444,2008-11-01,01:08:57
39.895876,116.278567,0,109,39753.0478935185,2008-11-01,01:08:58
39.895876,116.278399,0,110,39753.0479050926,2008-11-01,01:08:59
39.895876,116.27823,0,111,39753.0479166667,2008-11-01,01:09:00
39.895878,116.278061,0,111,39753.0479282407,2008-11-01,01:09:01
39.895877,116.277868,0,113,39753.0479398148,2008-11-01,01:09:02
39.89588,116.277692,0,115,39753.0479513889,2008-11-01,01:09:03
39.895889,116.277524,0,116,39753.047962963,2008-11-01,01:09:04
39.895878,116.277347,0,115,39753.047974537,2008-11-01,01:09:05
39.895875,116.277169,0,115,39753.0479861111,2008-11-01,01:09:06
39.895871,116.276989,0,115,39753.0479976852,2008-11-01,01:09:07
39.89587,116.276813,0,115,39753.0480092593,2008-11-01,01:09:08
39.895869,116.276632,0,115,39753.0480208333,2008-11-01,01:09:09
39.895869,116.276448,0,114,39753.0480324074,2008-11-01,01:09:10
39.89587,116.276261,0,113,39753.0480439815,2008-11-01,01:09:11
39.89587,116.276077,0,112,39753.0480555556,2008-11-01,01:09:12
39.895865,116.275888,0,110,39753.0480671296,2008-11-01,01:09:13
39.895863,116.275693,0,109,39753.0480787037,2008-11-01,01:09:14
39.89587,116.275513,0,108,39753.0480902778,2008-11-01,01:09:15
39.895873,116.275324,0,107,39753.0481018518,2008-11-01,01:09:16
39.895874,116.275145,0,105,39753.0481134259,2008-11-01,01:09:17
39.895873,116.274969,0,104,39753.048125,2008-11-01,01:09:18
39.895872,116.274799,0,102,39753.0481365741,2008-11-01,01:09:19
39.89587,116.274631,0,100,39753.0481481481,2008-11-01,01:09:20
39.895875,116.27448,0,100,39753.0481597222,2008-11-01,01:09:21
39.895877,116.274319,0,100,39753.0481712963,2008-11-01,01:09:22
39.895881,116.274173,0,100,39753.0481828704,2008-11-01,01:09:23
39.895885,116.274027,0,99,39753.0481944444,2008-11-01,01:09:24
39.895882,116.273878,0,98,39753.0482060185,2008-11-01,01:09:25
39.89588,116.273729,0,98,39753.0482175926,2008-11-01,01:09:26
39.895877,116.27358,0,97,39753.0482291667,2008-11-01,01:09:27
39.895879,116.273432,0,97,39753.0482407407,2008-11-01,01:09:28
39.895875,116.273277,0,97,39753.0482523148,2008-11-01,01:09:29
39.895873,116.27312,0,96,39753.0482638889,2008-11-01,01:09:30
39.895867,116.272799,0,95,39753.048275463,2008-11-01,01:09:31
39.89587,116.272962,0,96,39753.048275463,2008-11-01,01:09:31
39.895861,116.272624,0,96,39753.0482986111,2008-11-01,01:09:33
39.895858,116.272455,0,96,39753.0483101852,2008-11-01,01:09:34
39.895858,116.272289,0,96,39753.0483217593,2008-11-01,01:09:35
39.895864,116.272134,0,96,39753.0483333333,2008-11-01,01:09:36
39.895862,116.271976,0,96,39753.0483449074,2008-11-01,01:09:37
39.895862,116.271817,0,96,39753.0483564815,2008-11-01,01:09:38
39.895861,116.271657,0,96,39753.0483680556,2008-11-01,01:09:39
39.895858,116.271489,0,96,39753.0483796296,2008-11-01,01:09:40
39.895857,116.271314,0,96,39753.0483912037,2008-11-01,01:09:41
39.895869,116.271139,0,98,39753.0484027778,2008-11-01,01:09:42
39.89588,116.270966,0,100,39753.0484143518,2008-11-01,01:09:43
39.895889,116.270776,0,102,39753.0484259259,2008-11-01,01:09:44
39.895888,116.270595,0,103,39753.0484375,2008-11-01,01:09:45
39.89589,116.270421,0,105,39753.0484490741,2008-11-01,01:09:46
39.895895,116.270238,0,107,39753.0484606481,2008-11-01,01:09:47
39.895894,116.270054,0,109,39753.0484722222,2008-11-01,01:09:48
39.895896,116.269874,0,110,39753.0484837963,2008-11-01,01:09:49
39.895896,116.269695,0,111,39753.0484953704,2008-11-01,01:09:50
39.895899,116.269522,0,114,39753.0485069444,2008-11-01,01:09:51
39.895899,116.269349,0,116,39753.0485185185,2008-11-01,01:09:52
39.895902,116.269179,0,118,39753.0485300926,2008-11-01,01:09:53
39.895911,116.269004,0,121,39753.0485416667,2008-11-01,01:09:54
39.895917,116.268827,0,123,39753.0485532407,2008-11-01,01:09:55
39.89592,116.268646,0,125,39753.0485648148,2008-11-01,01:09:56
39.895925,116.268465,0,127,39753.0485763889,2008-11-01,01:09:57
39.895918,116.268286,0,128,39753.048587963,2008-11-01,01:09:58
39.895922,116.268107,0,129,39753.048599537,2008-11-01,01:09:59
39.895927,116.267928,0,130,39753.0486111111,2008-11-01,01:10:00
39.895926,116.267745,0,131,39753.0486226852,2008-11-01,01:10:01
39.895926,116.267558,0,131,39753.0486342593,2008-11-01,01:10:02
39.895923,116.267367,0,131,39753.0486458333,2008-11-01,01:10:03
39.895921,116.267169,0,131,39753.0486574074,2008-11-01,01:10:04
39.895922,116.266963,0,130,39753.0486689815,2008-11-01,01:10:05
39.895921,116.266765,0,130,39753.0486805556,2008-11-01,01:10:06
39.895918,116.266565,0,128,39753.0486921296,2008-11-01,01:10:07
39.895916,116.266364,0,127,39753.0487037037,2008-11-01,01:10:08
39.89591,116.26616,0,125,39753.0487152778,2008-11-01,01:10:09
39.895907,116.265957,0,124,39753.0487268518,2008-11-01,01:10:10
39.895905,116.265756,0,122,39753.0487384259,2008-11-01,01:10:11
39.8959,116.265556,0,120,39753.04875,2008-11-01,01:10:12
39.895887,116.265348,0,117,39753.0487615741,2008-11-01,01:10:13
39.895884,116.265141,0,115,39753.0487731481,2008-11-01,01:10:14
39.895882,116.264927,0,114,39753.0487847222,2008-11-01,01:10:15
39.895877,116.26472,0,112,39753.0487962963,2008-11-01,01:10:16
39.895875,116.264495,0,111,39753.0488078704,2008-11-01,01:10:17
39.895867,116.264281,0,110,39753.0488194444,2008-11-01,01:10:18
39.895864,116.264071,0,108,39753.0488310185,2008-11-01,01:10:19
39.895865,116.263864,0,108,39753.0488425926,2008-11-01,01:10:20
39.895873,116.263663,0,108,39753.0488541667,2008-11-01,01:10:21
39.895871,116.263458,0,108,39753.0488657407,2008-11-01,01:10:22
39.895887,116.26326,0,109,39753.0488773148,2008-11-01,01:10:23
39.895892,116.263058,0,110,39753.0488888889,2008-11-01,01:10:24
39.895892,116.262865,0,111,39753.048900463,2008-11-01,01:10:25
39.895891,116.262682,0,111,39753.048912037,2008-11-01,01:10:26
39.895887,116.262495,0,112,39753.0489236111,2008-11-01,01:10:27
39.895887,116.262311,0,113,39753.0489351852,2008-11-01,01:10:28
39.895887,116.262128,0,115,39753.0489467593,2008-11-01,01:10:29
39.89589,116.261949,0,116,39753.0489583333,2008-11-01,01:10:30
39.895896,116.261772,0,117,39753.0489699074,2008-11-01,01:10:31
39.895897,116.261593,0,119,39753.0489814815,2008-11-01,01:10:32
39.895902,116.261408,0,120,39753.0489930556,2008-11-01,01:10:33
39.895906,116.261231,0,122,39753.0490046296,2008-11-01,01:10:34
39.895902,116.261053,0,123,39753.0490162037,2008-11-01,01:10:35
39.895901,116.260875,0,125,39753.0490277778,2008-11-01,01:10:36
39.8959,116.260696,0,126,39753.0490393518,2008-11-01,01:10:37
39.8959,116.260516,0,128,39753.0490509259,2008-11-01,01:10:38
39.895902,116.260335,0,129,39753.0490625,2008-11-01,01:10:39
39.895903,116.260162,0,130,39753.0490740741,2008-11-01,01:10:40
39.895903,116.259983,0,131,39753.0490856481,2008-11-01,01:10:41
39.895901,116.259808,0,132,39753.0490972222,2008-11-01,01:10:42
39.895902,116.259635,0,133,39753.0491087963,2008-11-01,01:10:43
39.895904,116.259465,0,134,39753.0491203704,2008-11-01,01:10:44
39.895902,116.259296,0,135,39753.0491319444,2008-11-01,01:10:45
39.895903,116.259131,0,136,39753.0491435185,2008-11-01,01:10:46
39.895904,116.258973,0,135,39753.0491550926,2008-11-01,01:10:47
39.895903,116.258816,0,135,39753.0491666667,2008-11-01,01:10:48
39.895898,116.25866,0,135,39753.0491782407,2008-11-01,01:10:49
39.895891,116.258504,0,135,39753.0491898148,2008-11-01,01:10:50
39.895887,116.258342,0,135,39753.0492013889,2008-11-01,01:10:51
39.895885,116.258169,0,134,39753.049212963,2008-11-01,01:10:52
39.895879,116.258,0,133,39753.049224537,2008-11-01,01:10:53
39.895877,116.25782,0,133,39753.0492361111,2008-11-01,01:10:54
39.895877,116.25764,0,133,39753.0492476852,2008-11-01,01:10:55
39.895877,116.257446,0,133,39753.0492592593,2008-11-01,01:10:56
39.895873,116.257261,0,132,39753.0492708333,2008-11-01,01:10:57
39.895871,116.257067,0,131,39753.0492824074,2008-11-01,01:10:58
39.895869,116.256869,0,129,39753.0492939815,2008-11-01,01:10:59
39.895866,116.256669,0,128,39753.0493055556,2008-11-01,01:11:00
39.895862,116.256473,0,126,39753.0493171296,2008-11-01,01:11:01
39.89586,116.256274,0,124,39753.0493287037,2008-11-01,01:11:02
39.895856,116.256071,0,122,39753.0493402778,2008-11-01,01:11:03
39.895852,116.255873,0,120,39753.0493518518,2008-11-01,01:11:04
39.895851,116.255675,0,119,39753.0493634259,2008-11-01,01:11:05
39.895849,116.255474,0,117,39753.049375,2008-11-01,01:11:06
39.895852,116.255259,0,117,39753.0493865741,2008-11-01,01:11:07
39.895849,116.255059,0,116,39753.0493981481,2008-11-01,01:11:08
39.89585,116.254868,0,115,39753.0494097222,2008-11-01,01:11:09
39.895849,116.254679,0,115,39753.0494212963,2008-11-01,01:11:10
39.895849,116.254486,0,115,39753.0494328704,2008-11-01,01:11:11
39.895851,116.254305,0,115,39753.0494444444,2008-11-01,01:11:12
39.895854,116.254123,0,115,39753.0494560185,2008-11-01,01:11:13
39.895855,116.253944,0,114,39753.0494675926,2008-11-01,01:11:14
39.895859,116.253766,0,113,39753.0494791667,2008-11-01,01:11:15
39.895869,116.253591,0,114,39753.0494907407,2008-11-01,01:11:16
39.895874,116.253415,0,113,39753.0495023148,2008-11-01,01:11:17
39.895878,116.25324,0,113,39753.0495138889,2008-11-01,01:11:18
39.895882,116.253065,0,114,39753.049525463,2008-11-01,01:11:19
39.895885,116.252889,0,115,39753.049537037,2008-11-01,01:11:20
39.895884,116.252713,0,115,39753.0495486111,2008-11-01,01:11:21
39.895882,116.25254,0,115,39753.0495601852,2008-11-01,01:11:22
39.895882,116.252367,0,116,39753.0495717593,2008-11-01,01:11:23
39.89588,116.252196,0,117,39753.0495833333,2008-11-01,01:11:24
39.895881,116.252027,0,117,39753.0495949074,2008-11-01,01:11:25
39.89588,116.251859,0,118,39753.0496064815,2008-11-01,01:11:26
39.895879,116.251694,0,118,39753.0496180556,2008-11-01,01:11:27
39.895882,116.251532,0,118,39753.0496296296,2008-11-01,01:11:28
39.895885,116.25137,0,118,39753.0496412037,2008-11-01,01:11:29
39.895887,116.251212,0,118,39753.0496527778,2008-11-01,01:11:30
39.895888,116.251064,0,117,39753.0496643518,2008-11-01,01:11:31
39.895891,116.250911,0,117,39753.0496759259,2008-11-01,01:11:32
39.89589,116.250763,0,115,39753.0496875,2008-11-01,01:11:33
39.895891,116.25062,0,113,39753.0496990741,2008-11-01,01:11:34
39.895896,116.250488,0,112,39753.0497106481,2008-11-01,01:11:35
39.895903,116.250357,0,112,39753.0497222222,2008-11-01,01:11:36
39.895916,116.250231,0,111,39753.0497337963,2008-11-01,01:11:37
39.895927,116.250108,0,110,39753.0497453704,2008-11-01,01:11:38
39.895934,116.249981,0,108,39753.0497569444,2008-11-01,01:11:39
39.895937,116.249851,0,106,39753.0497685185,2008-11-01,01:11:40
39.89594,116.249719,0,104,39753.0497800926,2008-11-01,01:11:41
39.895944,116.249601,0,104,39753.0497916667,2008-11-01,01:11:42
39.895946,116.249482,0,103,39753.0498032407,2008-11-01,01:11:43
39.895949,116.249246,0,101,39753.0498263889,2008-11-01,01:11:45
39.895952,116.249127,0,100,39753.049837963,2008-11-01,01:11:46
39.895961,116.248994,0,100,39753.049849537,2008-11-01,01:11:47
39.89597,116.248869,0,100,39753.0498611111,2008-11-01,01:11:48
39.895975,116.248752,0,99,39753.0498726852,2008-11-01,01:11:49
39.895977,116.248634,0,98,39753.0498842593,2008-11-01,01:11:50
39.895987,116.248403,0,96,39753.0499074074,2008-11-01,01:11:52
39.895998,116.248183,0,93,39753.0499305556,2008-11-01,01:11:54
39.896001,116.247973,0,90,39753.0499537037,2008-11-01,01:11:56
39.895998,116.247799,0,87,39753.0499768518,2008-11-01,01:11:58
39.896001,116.247646,0,85,39753.05,2008-11-01,01:12:00
39.896009,116.247499,0,82,39753.0500231481,2008-11-01,01:12:02
39.896012,116.247343,0,86,39753.0500462963,2008-11-01,01:12:04
39.896036,116.247184,0,89,39753.0500694444,2008-11-01,01:12:06
39.896077,116.247067,0,90,39753.0500925926,2008-11-01,01:12:08
39.896151,116.246994,0,91,39753.0501157407,2008-11-01,01:12:10
39.896246,116.246971,0,93,39753.0501388889,2008-11-01,01:12:12
39.896364,116.246968,0,95,39753.050162037,2008-11-01,01:12:14
39.8965,116.246961,0,98,39753.0501851852,2008-11-01,01:12:16
39.896653,116.246958,0,100,39753.0502083333,2008-11-01,01:12:18
39.896828,116.246962,0,103,39753.0502314815,2008-11-01,01:12:20
39.896925,116.246967,0,104,39753.0502430556,2008-11-01,01:12:21
39.897024,116.246977,0,106,39753.0502546296,2008-11-01,01:12:22
39.897123,116.246981,0,108,39753.0502662037,2008-11-01,01:12:23
39.897227,116.246985,0,110,39753.0502777778,2008-11-01,01:12:24
39.897334,116.246988,0,112,39753.0502893519,2008-11-01,01:12:25
39.897437,116.246991,0,114,39753.0503009259,2008-11-01,01:12:26
39.897539,116.246996,0,116,39753.0503125,2008-11-01,01:12:27
39.897641,116.247005,0,118,39753.0503240741,2008-11-01,01:12:28
39.89774,116.247002,0,121,39753.0503356481,2008-11-01,01:12:29
39.897841,116.246996,0,123,39753.0503472222,2008-11-01,01:12:30
39.897942,116.246991,0,125,39753.0503587963,2008-11-01,01:12:31
39.898037,116.246987,0,127,39753.0503703704,2008-11-01,01:12:32
39.898133,116.246983,0,130,39753.0503819444,2008-11-01,01:12:33
39.898301,116.246989,0,134,39753.0504050926,2008-11-01,01:12:35
39.898454,116.246985,0,138,39753.0504282407,2008-11-01,01:12:37
39.898584,116.246987,0,143,39753.0504513889,2008-11-01,01:12:39
39.898688,116.246988,0,148,39753.050474537,2008-11-01,01:12:41
39.898781,116.246985,0,152,39753.0504976852,2008-11-01,01:12:43
39.898868,116.246999,0,167,39753.0505555556,2008-11-01,01:12:48
39.898925,116.247117,0,176,39753.0506018519,2008-11-01,01:12:52
39.898947,116.247245,0,183,39753.0506365741,2008-11-01,01:12:55
39.898956,116.247361,0,188,39753.0506712963,2008-11-01,01:12:58
39.898963,116.247527,0,193,39753.0507060185,2008-11-01,01:13:01
39.898968,116.247674,0,196,39753.0507291667,2008-11-01,01:13:03
39.898971,116.24785,0,198,39753.0507523148,2008-11-01,01:13:05
39.89897,116.248028,0,199,39753.050775463,2008-11-01,01:13:07
39.898968,116.248211,0,201,39753.0507986111,2008-11-01,01:13:09
39.898976,116.248405,0,204,39753.0508217593,2008-11-01,01:13:11
39.898984,116.248608,0,206,39753.0508449074,2008-11-01,01:13:13
39.898996,116.248843,0,208,39753.0508680556,2008-11-01,01:13:15
39.899005,116.248965,0,209,39753.0508796296,2008-11-01,01:13:16
39.899013,116.249093,0,210,39753.0508912037,2008-11-01,01:13:17
39.899015,116.24922,0,211,39753.0509027778,2008-11-01,01:13:18
39.899021,116.249348,0,211,39753.0509143519,2008-11-01,01:13:19
39.899022,116.249473,0,212,39753.0509259259,2008-11-01,01:13:20
39.899032,116.249677,0,213,39753.0509490741,2008-11-01,01:13:22
39.899047,116.249827,0,214,39753.0509722222,2008-11-01,01:13:24
39.899061,116.249958,0,215,39753.0509953704,2008-11-01,01:13:26
39.89905,116.25008,0,215,39753.0510185185,2008-11-01,01:13:28
39.899042,116.250251,0,215,39753.0510532407,2008-11-01,01:13:31
39.899043,116.250386,0,215,39753.0510763889,2008-11-01,01:13:33
39.899035,116.25053,0,214,39753.051099537,2008-11-01,01:13:35
39.899028,116.250685,0,214,39753.0511226852,2008-11-01,01:13:37
39.899027,116.250855,0,213,39753.0511458333,2008-11-01,01:13:39
39.899019,116.25103,0,213,39753.0511689815,2008-11-01,01:13:41
39.89901,116.251222,0,212,39753.0511921296,2008-11-01,01:13:43
39.899008,116.251436,0,211,39753.0512152778,2008-11-01,01:13:45
39.89901,116.251672,0,210,39753.0512384259,2008-11-01,01:13:47
39.899009,116.251793,0,210,39753.05125,2008-11-01,01:13:48
39.899007,116.252017,0,209,39753.0512731481,2008-11-01,01:13:50
39.899015,116.252247,0,209,39753.0512962963,2008-11-01,01:13:52
39.899021,116.252461,0,209,39753.0513194444,2008-11-01,01:13:54
39.899008,116.252667,0,209,39753.0513425926,2008-11-01,01:13:56
39.899005,116.252869,0,210,39753.0513657407,2008-11-01,01:13:58
39.899011,116.253069,0,211,39753.0513888889,2008-11-01,01:14:00
39.899017,116.253265,0,212,39753.051412037,2008-11-01,01:14:02
39.899028,116.253457,0,213,39753.0514351852,2008-11-01,01:14:04
39.899026,116.253637,0,214,39753.0514583333,2008-11-01,01:14:06
39.899037,116.253802,0,216,39753.0514814815,2008-11-01,01:14:08
39.899024,116.253956,0,216,39753.0515046296,2008-11-01,01:14:10
39.899022,116.254102,0,217,39753.0515277778,2008-11-01,01:14:12
39.899025,116.25424,0,218,39753.0515509259,2008-11-01,01:14:14
39.899033,116.254381,0,220,39753.0515740741,2008-11-01,01:14:16
39.89908,116.254548,0,221,39753.0515972222,2008-11-01,01:14:18
39.899107,116.254726,0,223,39753.0516203704,2008-11-01,01:14:20
39.899099,116.254907,0,224,39753.0516435185,2008-11-01,01:14:22
39.899107,116.255101,0,225,39753.0516666667,2008-11-01,01:14:24
39.899115,116.255293,0,226,39753.0516898148,2008-11-01,01:14:26
39.899113,116.255491,0,227,39753.051712963,2008-11-01,01:14:28
39.899113,116.255692,0,228,39753.0517361111,2008-11-01,01:14:30
39.899103,116.255908,0,229,39753.0517592593,2008-11-01,01:14:32
39.899104,116.256122,0,230,39753.0517824074,2008-11-01,01:14:34
39.8991,116.256326,0,232,39753.0518055556,2008-11-01,01:14:36
39.899099,116.256525,0,234,39753.0518287037,2008-11-01,01:14:38
39.899098,116.256714,0,235,39753.0518518519,2008-11-01,01:14:40
39.899093,116.256897,0,236,39753.051875,2008-11-01,01:14:42
39.899081,116.257062,0,236,39753.0518981481,2008-11-01,01:14:44
39.899078,116.257225,0,237,39753.0519212963,2008-11-01,01:14:46
39.899071,116.257379,0,237,39753.0519444444,2008-11-01,01:14:48
39.899079,116.257503,0,239,39753.0519675926,2008-11-01,01:14:50
39.899087,116.257631,0,240,39753.0520023148,2008-11-01,01:14:53
39.899089,116.257771,0,240,39753.0520486111,2008-11-01,01:14:57
39.899086,116.257834,0,239,39753.0521064815,2008-11-01,01:15:02
39.899082,116.257856,0,238,39753.0521643519,2008-11-01,01:15:07
39.899081,116.257866,0,238,39753.0522222222,2008-11-01,01:15:12
39.899081,116.257866,0,238,39753.0522569444,2008-11-01,01:15:15
39.899081,116.257872,0,238,39753.0522800926,2008-11-01,01:15:17
39.899083,116.257856,0,238,39753.052337963,2008-11-01,01:15:22
39.899081,116.257908,0,238,39753.0523958333,2008-11-01,01:15:27
39.899074,116.258037,0,236,39753.0524305556,2008-11-01,01:15:30
39.89907,116.258199,0,236,39753.0524652778,2008-11-01,01:15:33
39.899053,116.258344,0,234,39753.0525,2008-11-01,01:15:36
39.899035,116.258485,0,233,39753.0525462963,2008-11-01,01:15:40
39.899023,116.258604,0,231,39753.0525925926,2008-11-01,01:15:44
39.899017,116.258743,0,229,39753.0526273148,2008-11-01,01:15:47
39.899016,116.258883,0,229,39753.052662037,2008-11-01,01:15:50
39.899011,116.259059,0,228,39753.0526967593,2008-11-01,01:15:53
39.899014,116.259212,0,226,39753.0527199074,2008-11-01,01:15:55
39.89902,116.259368,0,226,39753.0527430556,2008-11-01,01:15:57
39.89902,116.259545,0,225,39753.0527662037,2008-11-01,01:15:59
39.89902,116.259738,0,225,39753.0527893519,2008-11-01,01:16:01
39.899015,116.259934,0,224,39753.0528125,2008-11-01,01:16:03
39.899029,116.260161,0,223,39753.0528356481,2008-11-01,01:16:05
39.899027,116.260376,0,223,39753.0528587963,2008-11-01,01:16:07
39.899031,116.260587,0,223,39753.0528819444,2008-11-01,01:16:09
39.899031,116.26079,0,223,39753.0529050926,2008-11-01,01:16:11
39.899021,116.260974,0,222,39753.0529282407,2008-11-01,01:16:13
39.899018,116.261181,0,221,39753.0529513889,2008-11-01,01:16:15
39.899036,116.261321,0,220,39753.052962963,2008-11-01,01:16:16
39.899041,116.261461,0,219,39753.052974537,2008-11-01,01:16:17
39.899039,116.261587,0,218,39753.0529861111,2008-11-01,01:16:18
39.899042,116.261729,0,218,39753.0529976852,2008-11-01,01:16:19
39.899042,116.261862,0,217,39753.0530092593,2008-11-01,01:16:20
39.899052,116.262018,0,217,39753.0530208333,2008-11-01,01:16:21
39.899063,116.262178,0,217,39753.0530324074,2008-11-01,01:16:22
39.899068,116.262337,0,216,39753.0530439815,2008-11-01,01:16:23
39.899084,116.2625,0,216,39753.0530555556,2008-11-01,01:16:24
39.899088,116.262648,0,215,39753.0530671296,2008-11-01,01:16:25
39.899091,116.262794,0,215,39753.0530787037,2008-11-01,01:16:26
39.899087,116.262935,0,214,39753.0530902778,2008-11-01,01:16:27
39.89909,116.263082,0,214,39753.0531018519,2008-11-01,01:16:28
39.899114,116.263234,0,214,39753.0531134259,2008-11-01,01:16:29
39.899116,116.263367,0,212,39753.053125,2008-11-01,01:16:30
39.899112,116.263496,0,211,39753.0531365741,2008-11-01,01:16:31
39.899109,116.263629,0,210,39753.0531481481,2008-11-01,01:16:32
39.899109,116.263762,0,209,39753.0531597222,2008-11-01,01:16:33
39.899109,116.263899,0,207,39753.0531712963,2008-11-01,01:16:34
39.899105,116.264032,0,206,39753.0531828704,2008-11-01,01:16:35
39.899105,116.264175,0,204,39753.0531944444,2008-11-01,01:16:36
39.899124,116.264316,0,204,39753.0532060185,2008-11-01,01:16:37
39.899128,116.264446,0,203,39753.0532175926,2008-11-01,01:16:38
39.899135,116.26458,0,202,39753.0532291667,2008-11-01,01:16:39
39.899135,116.264703,0,200,39753.0532407407,2008-11-01,01:16:40
39.899134,116.264821,0,199,39753.0532523148,2008-11-01,01:16:41
39.899139,116.265024,0,196,39753.053275463,2008-11-01,01:16:43
39.899133,116.265191,0,195,39753.0532986111,2008-11-01,01:16:45
39.899145,116.265332,0,193,39753.0533217593,2008-11-01,01:16:47
39.899214,116.265456,0,194,39753.0533449074,2008-11-01,01:16:49
39.899213,116.26559,0,191,39753.0533912037,2008-11-01,01:16:53
39.8992,116.265714,0,189,39753.0534259259,2008-11-01,01:16:56
39.899188,116.265866,0,186,39753.0534606481,2008-11-01,01:16:59
39.899187,116.265992,0,184,39753.0534837963,2008-11-01,01:17:01
39.899178,116.266152,0,182,39753.0535069444,2008-11-01,01:17:03
39.899166,116.266363,0,178,39753.0535300926,2008-11-01,01:17:05
39.899155,116.266569,0,175,39753.0535532407,2008-11-01,01:17:07
39.899153,116.266739,0,171,39753.0535763889,2008-11-01,01:17:09
39.899142,116.266892,0,168,39753.053599537,2008-11-01,01:17:11
39.899142,116.267038,0,165,39753.0536226852,2008-11-01,01:17:13
39.899133,116.267184,0,163,39753.0536458333,2008-11-01,01:17:15
39.899151,116.267351,0,162,39753.0536689815,2008-11-01,01:17:17
39.899151,116.267491,0,161,39753.0536921296,2008-11-01,01:17:19
39.899079,116.267587,0,159,39753.0537268519,2008-11-01,01:17:22
39.898953,116.267614,0,156,39753.0537615741,2008-11-01,01:17:25
39.898828,116.267621,0,153,39753.0537847222,2008-11-01,01:17:27
39.89869,116.267629,0,150,39753.0538078704,2008-11-01,01:17:29
39.898543,116.267639,0,149,39753.0538310185,2008-11-01,01:17:31
39.898402,116.267637,0,148,39753.0538541667,2008-11-01,01:17:33
39.898243,116.267631,0,146,39753.0538773148,2008-11-01,01:17:35
39.898058,116.267621,0,145,39753.053900463,2008-11-01,01:17:37
39.897966,116.267603,0,144,39753.053912037,2008-11-01,01:17:38
39.897804,116.267538,0,141,39753.0539351852,2008-11-01,01:17:40
39.897653,116.267435,0,138,39753.0539583333,2008-11-01,01:17:42
39.897532,116.26729,0,137,39753.0539814815,2008-11-01,01:17:44
39.897429,116.267142,0,134,39753.0540046296,2008-11-01,01:17:46
39.89735,116.266976,0,131,39753.0540277778,2008-11-01,01:17:48
39.89728,116.266806,0,130,39753.0540509259,2008-11-01,01:17:50
39.897215,116.266633,0,129,39753.0540740741,2008-11-01,01:17:52
39.897146,116.266467,0,127,39753.0540972222,2008-11-01,01:17:54
39.897074,116.266314,0,125,39753.0541203704,2008-11-01,01:17:56
39.897017,116.266186,0,123,39753.0541435185,2008-11-01,01:17:58
39.89697,116.266069,0,120,39753.0541782407,2008-11-01,01:18:01
39.896946,116.265979,0,116,39753.0542361111,2008-11-01,01:18:06
39.896934,116.265909,0,115,39753.0542939815,2008-11-01,01:18:11
39.896892,116.265844,0,115,39753.0543518519,2008-11-01,01:18:16
39.896855,116.26573,0,116,39753.0543981481,2008-11-01,01:18:20
39.896815,116.265604,0,117,39753.0544328704,2008-11-01,01:18:23
39.896776,116.265493,0,119,39753.0544675926,2008-11-01,01:18:26
39.896742,116.265376,0,120,39753.0545138889,2008-11-01,01:18:30
39.896708,116.265272,0,119,39753.0545717593,2008-11-01,01:18:35
39.896709,116.265193,0,119,39753.0546296296,2008-11-01,01:18:40
39.89668,116.26515,0,118,39753.0546875,2008-11-01,01:18:45
39.896704,116.265121,0,115,39753.0547453704,2008-11-01,01:18:50
39.896744,116.265111,0,113,39753.0548032407,2008-11-01,01:18:55
39.896809,116.265043,0,109,39753.0548611111,2008-11-01,01:19:00
39.896837,116.265014,0,105,39753.0549189815,2008-11-01,01:19:05
39.896863,116.26499,0,100,39753.0549768518,2008-11-01,01:19:10
39.896845,116.264978,0,95,39753.0550347222,2008-11-01,01:19:15
39.896801,116.264989,0,89,39753.0550925926,2008-11-01,01:19:20
39.896785,116.264986,0,83,39753.055150463,2008-11-01,01:19:25
39.896782,116.265019,0,75,39753.0552083333,2008-11-01,01:19:30
39.89679,116.265035,0,71,39753.0552662037,2008-11-01,01:19:35
39.896814,116.265062,0,66,39753.0553240741,2008-11-01,01:19:40
39.896854,116.265099,0,62,39753.0553819444,2008-11-01,01:19:45
39.89687,116.265135,0,61,39753.0554398148,2008-11-01,01:19:50
39.896884,116.265213,0,63,39753.0554976852,2008-11-01,01:19:55
39.896904,116.265294,0,75,39753.0555555556,2008-11-01,01:20:00
39.896904,116.265348,0,87,39753.0556134259,2008-11-01,01:20:05
39.896903,116.265433,0,97,39753.0556712963,2008-11-01,01:20:10
39.896868,116.265094,0,159,39753.0592013889,2008-11-01,01:25:15
39.896799,116.26508,0,159,39753.0592592593,2008-11-01,01:25:20
39.896782,116.265116,0,159,39753.0593171296,2008-11-01,01:25:25
39.896788,116.26514,0,159,39753.059375,2008-11-01,01:25:30
39.896885,116.265234,0,159,39753.0594212963,2008-11-01,01:25:34
39.896906,116.265251,0,160,39753.0594791667,2008-11-01,01:25:39
39.896886,116.265258,0,161,39753.059537037,2008-11-01,01:25:44
39.896856,116.265252,0,164,39753.0595949074,2008-11-01,01:25:49
39.896856,116.265252,0,164,39753.0596296296,2008-11-01,01:25:52
39.896851,116.265257,0,166,39753.0596527778,2008-11-01,01:25:54
39.896797,116.265302,0,170,39753.0597106481,2008-11-01,01:25:59
39.896761,116.265331,0,175,39753.0597685185,2008-11-01,01:26:04
39.896759,116.265318,0,181,39753.0598263889,2008-11-01,01:26:09
39.896835,116.265296,0,188,39753.0598842593,2008-11-01,01:26:14
39.89698,116.265148,0,194,39753.0599305556,2008-11-01,01:26:18
39.896986,116.265135,0,195,39753.0599884259,2008-11-01,01:26:23
39.896979,116.265091,0,198,39753.0600462963,2008-11-01,01:26:28
39.89698,116.265079,0,199,39753.0601041667,2008-11-01,01:26:33
39.89701,116.265068,0,199,39753.060162037,2008-11-01,01:26:38
39.897065,116.265035,0,200,39753.0602199074,2008-11-01,01:26:43
39.897132,116.265056,0,200,39753.0602777778,2008-11-01,01:26:48
39.897179,116.265048,0,200,39753.0603356481,2008-11-01,01:26:53
39.897171,116.265036,0,200,39753.0603935185,2008-11-01,01:26:58
39.897147,116.265036,0,200,39753.0604513889,2008-11-01,01:27:03
39.897081,116.265021,0,201,39753.0605092593,2008-11-01,01:27:08
39.897034,116.265016,0,201,39753.0605671296,2008-11-01,01:27:13
39.897022,116.265029,0,201,39753.060625,2008-11-01,01:27:18
39.897034,116.26504,0,200,39753.0606828704,2008-11-01,01:27:23
39.897029,116.26504,0,200,39753.0607407407,2008-11-01,01:27:28
39.897028,116.265032,0,200,39753.0607986111,2008-11-01,01:27:33
39.897028,116.265032,0,200,39753.0608333333,2008-11-01,01:27:36
39.897031,116.265037,0,200,39753.0608564815,2008-11-01,01:27:38
39.896969,116.26506,0,200,39753.0609143519,2008-11-01,01:27:43
39.896956,116.265077,0,200,39753.0609722222,2008-11-01,01:27:48
39.896968,116.265136,0,200,39753.0610300926,2008-11-01,01:27:53
39.896974,116.265197,0,200,39753.061087963,2008-11-01,01:27:58
39.896932,116.265254,0,200,39753.0611458333,2008-11-01,01:28:03
39.896927,116.265265,0,199,39753.0612037037,2008-11-01,01:28:08
39.896944,116.265293,0,199,39753.0612615741,2008-11-01,01:28:13
39.896944,116.265293,0,199,39753.0612962963,2008-11-01,01:28:16
39.896939,116.2653,0,198,39753.0613194444,2008-11-01,01:28:18
39.896928,116.265308,0,197,39753.0613773148,2008-11-01,01:28:23
39.896914,116.265347,0,193,39753.0614351852,2008-11-01,01:28:28
39.896914,116.265347,0,193,39753.0614699074,2008-11-01,01:28:31
39.896922,116.265344,0,192,39753.0614930556,2008-11-01,01:28:33
39.896892,116.265337,0,189,39753.0615509259,2008-11-01,01:28:38
39.896855,116.26534,0,187,39753.0616087963,2008-11-01,01:28:43
39.896841,116.265316,0,186,39753.0616666667,2008-11-01,01:28:48
39.896845,116.26532,0,187,39753.061724537,2008-11-01,01:28:53
39.896845,116.26532,0,187,39753.0617592593,2008-11-01,01:28:56
39.896849,116.265322,0,187,39753.0617824074,2008-11-01,01:28:58
39.896865,116.265332,0,185,39753.0618402778,2008-11-01,01:29:03
39.896918,116.265323,0,181,39753.0618981481,2008-11-01,01:29:08
39.896967,116.265217,0,175,39753.0619560185,2008-11-01,01:29:13
39.896969,116.265204,0,174,39753.0620138889,2008-11-01,01:29:18
39.896966,116.265203,0,174,39753.0620717593,2008-11-01,01:29:23
39.896966,116.265203,0,174,39753.0621064815,2008-11-01,01:29:26
39.896962,116.265202,0,174,39753.0621296296,2008-11-01,01:29:28
39.896958,116.265193,0,174,39753.0621875,2008-11-01,01:29:33
39.896942,116.265187,0,174,39753.0622453704,2008-11-01,01:29:38
39.896933,116.265195,0,174,39753.0623032407,2008-11-01,01:29:43
39.896925,116.265188,0,174,39753.0623611111,2008-11-01,01:29:48
39.89692,116.265182,0,174,39753.0624189815,2008-11-01,01:29:53
39.89692,116.265182,0,174,39753.0624537037,2008-11-01,01:29:56
39.896913,116.265174,0,174,39753.0624768519,2008-11-01,01:29:58
39.896905,116.265165,0,174,39753.0625347222,2008-11-01,01:30:03
39.896903,116.265163,0,174,39753.0625925926,2008-11-01,01:30:08
39.896905,116.265165,0,174,39753.062650463,2008-11-01,01:30:13
39.896811,116.265445,0,233,39753.073125,2008-11-01,01:45:18
39.896806,116.265493,0,234,39753.0731828704,2008-11-01,01:45:23
39.896787,116.265525,0,234,39753.0732407407,2008-11-01,01:45:28
39.896744,116.265542,0,235,39753.0732986111,2008-11-01,01:45:33
39.896724,116.26555,0,236,39753.0733564815,2008-11-01,01:45:38
39.896715,116.265547,0,237,39753.0734143518,2008-11-01,01:45:43
39.89671,116.265531,0,238,39753.0734722222,2008-11-01,01:45:48
39.896704,116.265522,0,238,39753.0735300926,2008-11-01,01:45:53
39.896762,116.265419,0,239,39753.0735648148,2008-11-01,01:45:56
39.896825,116.265303,0,240,39753.0736111111,2008-11-01,01:46:00
39.896896,116.265278,0,241,39753.0736689815,2008-11-01,01:46:05
39.896947,116.265277,0,241,39753.0737268519,2008-11-01,01:46:10
39.896955,116.265264,0,241,39753.0737847222,2008-11-01,01:46:15
39.896965,116.265275,0,242,39753.0738425926,2008-11-01,01:46:20
39.896968,116.265276,0,243,39753.073900463,2008-11-01,01:46:25
39.896974,116.265279,0,244,39753.0739583333,2008-11-01,01:46:30
39.89698,116.265279,0,244,39753.0740162037,2008-11-01,01:46:35
39.896985,116.265277,0,245,39753.0740740741,2008-11-01,01:46:40
39.896985,116.265277,0,245,39753.0741087963,2008-11-01,01:46:43
39.896989,116.265275,0,246,39753.0741319444,2008-11-01,01:46:45
39.896987,116.265286,0,247,39753.0741898148,2008-11-01,01:46:50
39.896984,116.265295,0,247,39753.0742476852,2008-11-01,01:46:55
39.896985,116.265294,0,248,39753.0743055556,2008-11-01,01:47:00
39.896985,116.265294,0,248,39753.0743402778,2008-11-01,01:47:03
39.896982,116.265293,0,249,39753.0743634259,2008-11-01,01:47:05
39.896939,116.265301,0,249,39753.0744212963,2008-11-01,01:47:10
39.896915,116.265314,0,250,39753.0744791667,2008-11-01,01:47:15
39.896898,116.265315,0,250,39753.074537037,2008-11-01,01:47:20
39.89687,116.265312,0,250,39753.0745949074,2008-11-01,01:47:25
39.89686,116.265264,0,249,39753.0746527778,2008-11-01,01:47:30
39.896872,116.265225,0,248,39753.0747106481,2008-11-01,01:47:35
39.896869,116.265196,0,248,39753.0747685185,2008-11-01,01:47:40
39.896908,116.265175,0,247,39753.0748263889,2008-11-01,01:47:45
39.896939,116.265185,0,246,39753.0748842593,2008-11-01,01:47:50
39.896934,116.265221,0,246,39753.0749421296,2008-11-01,01:47:55
39.896934,116.265221,0,246,39753.0749768519,2008-11-01,01:47:58
39.896942,116.265228,0,246,39753.075,2008-11-01,01:48:00
39.896954,116.26523,0,246,39753.0750578704,2008-11-01,01:48:05
39.896984,116.26521,0,246,39753.0751157407,2008-11-01,01:48:10
39.897002,116.265171,0,245,39753.0751736111,2008-11-01,01:48:15
39.897012,116.265145,0,245,39753.0752314815,2008-11-01,01:48:20
39.897024,116.265135,0,245,39753.0752893519,2008-11-01,01:48:25
39.897028,116.26512,0,245,39753.0753472222,2008-11-01,01:48:30
39.897018,116.265116,0,245,39753.0754050926,2008-11-01,01:48:35
39.897018,116.265111,0,245,39753.075462963,2008-11-01,01:48:40
39.897017,116.265106,0,246,39753.0755208333,2008-11-01,01:48:45
39.897013,116.2651,0,246,39753.0755787037,2008-11-01,01:48:50
39.897013,116.2651,0,246,39753.0756134259,2008-11-01,01:48:53
39.897007,116.265092,0,246,39753.0756365741,2008-11-01,01:48:55
39.896998,116.265083,0,246,39753.0756944444,2008-11-01,01:49:00
39.896986,116.26507,0,246,39753.0757523148,2008-11-01,01:49:05
39.896972,116.265026,0,246,39753.0758101852,2008-11-01,01:49:10
39.896957,116.264993,0,247,39753.0758680556,2008-11-01,01:49:15
39.896946,116.26497,0,247,39753.0759259259,2008-11-01,01:49:20
39.896941,116.264955,0,247,39753.0759837963,2008-11-01,01:49:25
39.896976,116.264991,0,247,39753.0760416667,2008-11-01,01:49:30
39.897002,116.265055,0,247,39753.076099537,2008-11-01,01:49:35
39.897,116.265065,0,247,39753.0761574074,2008-11-01,01:49:40
39.897001,116.265113,0,248,39753.0762152778,2008-11-01,01:49:45
39.897012,116.26514,0,248,39753.0762731481,2008-11-01,01:49:50
39.896995,116.265265,0,247,39753.0763310185,2008-11-01,01:49:55
39.896979,116.265314,0,246,39753.0763888889,2008-11-01,01:50:00
39.896925,116.265366,0,245,39753.0764467593,2008-11-01,01:50:05
39.896915,116.265387,0,245,39753.0765046296,2008-11-01,01:50:10
39.89693,116.265428,0,243,39753.0765625,2008-11-01,01:50:15
39.896957,116.26541,0,242,39753.0766203704,2008-11-01,01:50:20
39.896952,116.265421,0,241,39753.0766782407,2008-11-01,01:50:25
39.896928,116.265376,0,241,39753.0767361111,2008-11-01,01:50:30
39.896828,116.265512,0,239,39753.0767824074,2008-11-01,01:50:34
39.896886,116.265466,0,236,39753.0768402778,2008-11-01,01:50:39
39.896888,116.265469,0,236,39753.0768981481,2008-11-01,01:50:44
39.896886,116.265468,0,236,39753.0769560185,2008-11-01,01:50:49
39.896883,116.265465,0,236,39753.0770138889,2008-11-01,01:50:54
39.896885,116.265465,0,236,39753.0770717593,2008-11-01,01:50:59
39.896884,116.265463,0,236,39753.0771296296,2008-11-01,01:51:04
39.896878,116.265456,0,236,39753.0771875,2008-11-01,01:51:09
39.896875,116.265451,0,236,39753.0772453704,2008-11-01,01:51:14
39.896872,116.265445,0,236,39753.0773032407,2008-11-01,01:51:19
39.896873,116.265445,0,235,39753.0773611111,2008-11-01,01:51:24
39.896874,116.265439,0,235,39753.0774189815,2008-11-01,01:51:29
39.896879,116.265443,0,235,39753.0774768519,2008-11-01,01:51:34
39.896881,116.265443,0,235,39753.0775347222,2008-11-01,01:51:39
39.89688,116.265442,0,235,39753.0775925926,2008-11-01,01:51:44
39.896881,116.265444,0,235,39753.077650463,2008-11-01,01:51:49
39.896884,116.265447,0,235,39753.0777083333,2008-11-01,01:51:54
39.896884,116.265447,0,235,39753.0777430556,2008-11-01,01:51:57
39.896883,116.265446,0,235,39753.0777662037,2008-11-01,01:51:59
39.896898,116.265398,0,233,39753.0778240741,2008-11-01,01:52:04
39.896898,116.265398,0,233,39753.0778587963,2008-11-01,01:52:07
39.896901,116.265398,0,230,39753.0778819444,2008-11-01,01:52:09
39.896936,116.265407,0,228,39753.0779398148,2008-11-01,01:52:14
39.896936,116.265407,0,228,39753.077974537,2008-11-01,01:52:17
39.896938,116.265407,0,228,39753.0779976852,2008-11-01,01:52:19
39.896948,116.265358,0,223,39753.0780555556,2008-11-01,01:52:24
39.896922,116.265361,0,204,39753.0781134259,2008-11-01,01:52:29
39.896902,116.265382,0,194,39753.0781712963,2008-11-01,01:52:34
39.896916,116.265426,0,182,39753.0782291667,2008-11-01,01:52:39
39.896961,116.265489,0,171,39753.078287037,2008-11-01,01:52:44
39.896997,116.265554,0,165,39753.0783449074,2008-11-01,01:52:49
39.896984,116.265596,0,162,39753.0784027778,2008-11-01,01:52:54
39.897006,116.265628,0,160,39753.0784606481,2008-11-01,01:52:59
39.897041,116.265657,0,158,39753.0785185185,2008-11-01,01:53:04
39.897095,116.265688,0,161,39753.0785763889,2008-11-01,01:53:09
39.897067,116.265756,0,156,39753.0786342593,2008-11-01,01:53:14
39.897,116.265736,0,155,39753.0786921296,2008-11-01,01:53:19
39.89696,116.26567,0,156,39753.07875,2008-11-01,01:53:24
39.896912,116.26556,0,158,39753.0788078704,2008-11-01,01:53:29
39.896865,116.265456,0,159,39753.0788657407,2008-11-01,01:53:34
39.896838,116.265373,0,156,39753.0789236111,2008-11-01,01:53:39
39.896799,116.265303,0,157,39753.0789814815,2008-11-01,01:53:44
39.896778,116.265232,0,157,39753.0790393518,2008-11-01,01:53:49
39.896737,116.265141,0,151,39753.0790972222,2008-11-01,01:53:54
39.896707,116.265091,0,145,39753.0791550926,2008-11-01,01:53:59
39.896697,116.265065,0,142,39753.079212963,2008-11-01,01:54:04
39.896697,116.265065,0,142,39753.0792476852,2008-11-01,01:54:07
39.8967,116.265068,0,140,39753.0792708333,2008-11-01,01:54:09
39.896724,116.265044,0,141,39753.0793287037,2008-11-01,01:54:14
39.896724,116.265044,0,141,39753.0793634259,2008-11-01,01:54:17
39.896731,116.265039,0,142,39753.0793865741,2008-11-01,01:54:19
39.896727,116.265052,0,142,39753.0794444444,2008-11-01,01:54:24
39.896772,116.265021,0,143,39753.0795023148,2008-11-01,01:54:29
39.896772,116.265021,0,143,39753.079537037,2008-11-01,01:54:32
39.896776,116.265026,0,143,39753.0795601852,2008-11-01,01:54:34
39.896774,116.265038,0,143,39753.0796180556,2008-11-01,01:54:39
39.896775,116.265047,0,143,39753.0796759259,2008-11-01,01:54:44
39.896767,116.265068,0,143,39753.0797337963,2008-11-01,01:54:49
39.896775,116.265077,0,143,39753.0797916667,2008-11-01,01:54:54
39.896777,116.26508,0,143,39753.079849537,2008-11-01,01:54:59
39.896777,116.26508,0,143,39753.0798842593,2008-11-01,01:55:02
39.896775,116.265081,0,143,39753.0799074074,2008-11-01,01:55:04
39.896683,116.265121,0,143,39753.0799652778,2008-11-01,01:55:09
39.896654,116.265131,0,143,39753.0800231481,2008-11-01,01:55:14
39.89665,116.265127,0,143,39753.0800810185,2008-11-01,01:55:19
39.89665,116.265127,0,143,39753.0801157407,2008-11-01,01:55:22
39.896651,116.265127,0,143,39753.0801388889,2008-11-01,01:55:24
39.896633,116.265106,0,143,39753.0801967593,2008-11-01,01:55:29
39.896632,116.265073,0,144,39753.0802546296,2008-11-01,01:55:34
39.896633,116.265047,0,145,39753.0803125,2008-11-01,01:55:39
39.896636,116.26505,0,145,39753.0803703704,2008-11-01,01:55:44
39.896637,116.265049,0,145,39753.0804282407,2008-11-01,01:55:49
39.896634,116.265043,0,145,39753.0804861111,2008-11-01,01:55:54
39.896634,116.265043,0,145,39753.0805208333,2008-11-01,01:55:57
39.896633,116.265037,0,146,39753.0805439815,2008-11-01,01:55:59
39.896642,116.264993,0,148,39753.0806018518,2008-11-01,01:56:04
39.896638,116.264988,0,148,39753.0806597222,2008-11-01,01:56:09
39.896636,116.264986,0,148,39753.0807175926,2008-11-01,01:56:14
39.896634,116.264985,0,148,39753.080775463,2008-11-01,01:56:19
39.896628,116.264979,0,148,39753.0808333333,2008-11-01,01:56:24
39.896628,116.264979,0,148,39753.0808680556,2008-11-01,01:56:27
39.896625,116.264976,0,149,39753.0808912037,2008-11-01,01:56:29
39.896616,116.264967,0,149,39753.0809490741,2008-11-01,01:56:34
39.896609,116.26496,0,149,39753.0810069444,2008-11-01,01:56:39
39.896603,116.264954,0,149,39753.0810648148,2008-11-01,01:56:44
39.896599,116.264951,0,149,39753.0811226852,2008-11-01,01:56:49
39.896596,116.264949,0,150,39753.0811805556,2008-11-01,01:56:54
39.8966,116.264953,0,150,39753.0812384259,2008-11-01,01:56:59
39.8966,116.264954,0,150,39753.0812962963,2008-11-01,01:57:04
39.896603,116.264958,0,151,39753.0813541667,2008-11-01,01:57:09
39.896603,116.264958,0,151,39753.0813888889,2008-11-01,01:57:12
39.896608,116.264952,0,151,39753.081412037,2008-11-01,01:57:14
39.896621,116.264959,0,152,39753.0814699074,2008-11-01,01:57:19
39.896621,116.264959,0,152,39753.0815046296,2008-11-01,01:57:22
39.896627,116.264966,0,152,39753.0815277778,2008-11-01,01:57:24
39.896613,116.264995,0,156,39753.0815856481,2008-11-01,01:57:29
39.896602,116.264996,0,157,39753.0816435185,2008-11-01,01:57:34
39.89659,116.265014,0,159,39753.0817013889,2008-11-01,01:57:39
39.896595,116.265032,0,159,39753.0817592593,2008-11-01,01:57:44
39.896612,116.265024,0,161,39753.0818171296,2008-11-01,01:57:49
39.896612,116.265024,0,161,39753.0818518519,2008-11-01,01:57:52
39.896619,116.265025,0,163,39753.081875,2008-11-01,01:57:54
39.896653,116.264972,0,165,39753.0819328704,2008-11-01,01:57:59
39.896666,116.264963,0,169,39753.0819907407,2008-11-01,01:58:04
39.896666,116.264963,0,169,39753.082025463,2008-11-01,01:58:07
39.896664,116.264967,0,172,39753.0820486111,2008-11-01,01:58:09
39.896673,116.264952,0,175,39753.0821064815,2008-11-01,01:58:14
39.896667,116.264942,0,175,39753.0821643519,2008-11-01,01:58:19
39.896643,116.264931,0,176,39753.0822222222,2008-11-01,01:58:24
39.896633,116.264962,0,180,39753.0822800926,2008-11-01,01:58:29
39.896633,116.264968,0,181,39753.082337963,2008-11-01,01:58:34
39.89664,116.26497,0,181,39753.0823958333,2008-11-01,01:58:39
39.89664,116.26497,0,181,39753.0824305556,2008-11-01,01:58:42
39.896634,116.264964,0,182,39753.0824537037,2008-11-01,01:58:44
39.896612,116.264949,0,183,39753.0825115741,2008-11-01,01:58:49
39.896621,116.264982,0,183,39753.0825694444,2008-11-01,01:58:54
39.89662,116.264982,0,183,39753.0826273148,2008-11-01,01:58:59
39.89662,116.264982,0,183,39753.082662037,2008-11-01,01:59:02
39.896613,116.264977,0,183,39753.0826851852,2008-11-01,01:59:04
39.896599,116.264999,0,183,39753.0827430556,2008-11-01,01:59:09
39.896568,116.265063,0,184,39753.0828009259,2008-11-01,01:59:14
39.896554,116.265094,0,185,39753.0828587963,2008-11-01,01:59:19
39.896586,116.265061,0,187,39753.0829166667,2008-11-01,01:59:24
39.896599,116.26504,0,189,39753.082974537,2008-11-01,01:59:29
39.896667,116.265001,0,191,39753.0830324074,2008-11-01,01:59:34
39.896665,116.264999,0,191,39753.0830902778,2008-11-01,01:59:39
39.896665,116.264999,0,191,39753.083125,2008-11-01,01:59:42
39.896668,116.265001,0,191,39753.0831481481,2008-11-01,01:59:44
39.896688,116.264981,0,192,39753.0832060185,2008-11-01,01:59:49
39.896717,116.264966,0,190,39753.0832638889,2008-11-01,01:59:54
39.896701,116.264992,0,189,39753.0833217593,2008-11-01,01:59:59
39.896701,116.264992,0,189,39753.0833564815,2008-11-01,02:00:02
39.896703,116.264986,0,189,39753.0833796296,2008-11-01,02:00:04
39.896694,116.264978,0,189,39753.0834375,2008-11-01,02:00:09
39.896694,116.264978,0,189,39753.0834722222,2008-11-01,02:00:12
39.896686,116.264971,0,189,39753.0834953704,2008-11-01,02:00:14
39.896667,116.264985,0,188,39753.0835532407,2008-11-01,02:00:19
39.89664,116.265063,0,185,39753.0836111111,2008-11-01,02:00:24
39.896636,116.265102,0,181,39753.0836689815,2008-11-01,02:00:29
39.896618,116.265103,0,181,39753.0837268519,2008-11-01,02:00:34
39.896591,116.265121,0,178,39753.0837847222,2008-11-01,02:00:39
39.896579,116.265097,0,181,39753.0838425926,2008-11-01,02:00:44
39.896579,116.26507,0,186,39753.083900463,2008-11-01,02:00:49
39.89658,116.265044,0,196,39753.0839583333,2008-11-01,02:00:54
39.89658,116.265044,0,196,39753.0839930556,2008-11-01,02:00:57
39.896578,116.265037,0,205,39753.0840162037,2008-11-01,02:00:59
39.896591,116.265023,0,210,39753.0840740741,2008-11-01,02:01:04
39.89659,116.265023,0,210,39753.0841319444,2008-11-01,02:01:09
39.89659,116.265023,0,210,39753.0841666667,2008-11-01,02:01:12
39.896584,116.265019,0,210,39753.0841898148,2008-11-01,02:01:14
39.896575,116.265012,0,211,39753.0842476852,2008-11-01,02:01:19
39.896554,116.265035,0,210,39753.0843055556,2008-11-01,02:01:24
39.896552,116.265104,0,206,39753.0843634259,2008-11-01,02:01:29
39.896547,116.265109,0,206,39753.0844212963,2008-11-01,02:01:34
39.896547,116.265109,0,206,39753.0844560185,2008-11-01,02:01:37
39.896547,116.265106,0,206,39753.0844791667,2008-11-01,02:01:39
39.896554,116.265079,0,206,39753.084537037,2008-11-01,02:01:44
39.896584,116.265044,0,205,39753.0845949074,2008-11-01,02:01:49
39.896584,116.265044,0,205,39753.0846296296,2008-11-01,02:01:52
39.89659,116.26505,0,208,39753.0846527778,2008-11-01,02:01:54
39.896629,116.265074,0,200,39753.0847106481,2008-11-01,02:01:59
39.896625,116.265067,0,195,39753.0847685185,2008-11-01,02:02:04
39.896624,116.265064,0,195,39753.0848263889,2008-11-01,02:02:09
39.89662,116.26506,0,195,39753.0848842593,2008-11-01,02:02:14
39.896619,116.265059,0,195,39753.0849421296,2008-11-01,02:02:19
39.896619,116.265057,0,195,39753.085,2008-11-01,02:02:24
39.896622,116.265059,0,194,39753.0850578704,2008-11-01,02:02:29
39.896622,116.265059,0,194,39753.0851157407,2008-11-01,02:02:34
39.896624,116.265061,0,195,39753.0851736111,2008-11-01,02:02:39
39.896625,116.265062,0,195,39753.0852314815,2008-11-01,02:02:44
39.896626,116.265061,0,195,39753.0852893519,2008-11-01,02:02:49
39.896626,116.265061,0,195,39753.0853240741,2008-11-01,02:02:52
39.896629,116.265064,0,194,39753.0853472222,2008-11-01,02:02:54
39.896653,116.265078,0,191,39753.0854050926,2008-11-01,02:02:59
39.89672,116.265077,0,183,39753.085462963,2008-11-01,02:03:04
39.896772,116.265142,0,179,39753.0855208333,2008-11-01,02:03:09
39.8968,116.265202,0,179,39753.0855787037,2008-11-01,02:03:14
39.896838,116.265227,0,177,39753.0856365741,2008-11-01,02:03:19
39.896877,116.265295,0,171,39753.0856944444,2008-11-01,02:03:24
39.896882,116.265332,0,169,39753.0857523148,2008-11-01,02:03:29
39.896883,116.265348,0,168,39753.0858101852,2008-11-01,02:03:34
39.896888,116.265378,0,166,39753.0858680556,2008-11-01,02:03:39
39.896894,116.265417,0,166,39753.0859259259,2008-11-01,02:03:44
39.896882,116.265453,0,166,39753.0859837963,2008-11-01,02:03:49
39.896891,116.26548,0,167,39753.0860416667,2008-11-01,02:03:54
39.896885,116.265487,0,167,39753.086099537,2008-11-01,02:03:59
39.89688,116.265482,0,169,39753.0861574074,2008-11-01,02:04:04
39.896876,116.265479,0,170,39753.0862152778,2008-11-01,02:04:09
39.896873,116.265475,0,171,39753.0862731481,2008-11-01,02:04:14
39.896873,116.265475,0,171,39753.0863078704,2008-11-01,02:04:17
39.89687,116.265474,0,171,39753.0863310185,2008-11-01,02:04:19
39.896876,116.265498,0,172,39753.0863888889,2008-11-01,02:04:24
39.896893,116.26553,0,173,39753.0864467593,2008-11-01,02:04:29
39.896889,116.265563,0,175,39753.0865046296,2008-11-01,02:04:34
39.896893,116.265595,0,176,39753.0865625,2008-11-01,02:04:39
39.896915,116.265623,0,179,39753.0866203704,2008-11-01,02:04:44
39.896918,116.265658,0,180,39753.0866782407,2008-11-01,02:04:49
39.896933,116.265692,0,180,39753.0867361111,2008-11-01,02:04:54
39.896949,116.265729,0,183,39753.0867939815,2008-11-01,02:04:59
39.896943,116.265777,0,184,39753.0868518518,2008-11-01,02:05:04
39.896949,116.265793,0,183,39753.0869097222,2008-11-01,02:05:09
39.896962,116.265831,0,183,39753.0869675926,2008-11-01,02:05:14
39.896939,116.265902,0,180,39753.087025463,2008-11-01,02:05:19
39.89695,116.265922,0,178,39753.0870833333,2008-11-01,02:05:24
39.896948,116.265979,0,166,39753.0871412037,2008-11-01,02:05:29
39.896956,116.266008,0,157,39753.0871990741,2008-11-01,02:05:34
39.896962,116.266031,0,146,39753.0872569444,2008-11-01,02:05:39
39.896972,116.26605,0,140,39753.0873148148,2008-11-01,02:05:44
39.89698,116.266059,0,136,39753.0873726852,2008-11-01,02:05:49
39.896987,116.266084,0,134,39753.0874305556,2008-11-01,02:05:54
39.897013,116.266137,0,132,39753.0874884259,2008-11-01,02:05:59
39.897042,116.266188,0,128,39753.0875462963,2008-11-01,02:06:04
39.897071,116.266214,0,127,39753.0876041667,2008-11-01,02:06:09
39.897035,116.266194,0,124,39753.087662037,2008-11-01,02:06:14
39.896948,116.266237,0,126,39753.0877199074,2008-11-01,02:06:19
39.896843,116.266279,0,126,39753.0877662037,2008-11-01,02:06:23
39.896749,116.266288,0,125,39753.0877893518,2008-11-01,02:06:25
39.896608,116.266278,0,125,39753.0878240741,2008-11-01,02:06:28
39.896484,116.266301,0,124,39753.0878472222,2008-11-01,02:06:30
39.896378,116.266318,0,123,39753.0878703704,2008-11-01,02:06:32
39.896318,116.266344,0,120,39753.0879282407,2008-11-01,02:06:37
39.896318,116.266355,0,119,39753.0879861111,2008-11-01,02:06:42
39.896318,116.266355,0,119,39753.0880208333,2008-11-01,02:06:45
39.896314,116.266351,0,118,39753.0880439815,2008-11-01,02:06:47
39.896276,116.266345,0,117,39753.0881018518,2008-11-01,02:06:52
39.896174,116.266347,0,116,39753.0881481481,2008-11-01,02:06:56
39.896051,116.266346,0,114,39753.0881828704,2008-11-01,02:06:59
39.895935,116.266346,0,111,39753.0882175926,2008-11-01,02:07:02
39.89584,116.266349,0,109,39753.0882407407,2008-11-01,02:07:04
39.895748,116.266348,0,108,39753.0882638889,2008-11-01,02:07:06
39.895654,116.266344,0,106,39753.088287037,2008-11-01,02:07:08
39.895561,116.266359,0,105,39753.0883101852,2008-11-01,02:07:10
39.895436,116.266381,0,103,39753.0883449074,2008-11-01,02:07:13
39.895355,116.266448,0,100,39753.0883796296,2008-11-01,02:07:16
39.895269,116.266538,0,97,39753.0884027778,2008-11-01,02:07:18
39.895215,116.266638,0,94,39753.0884259259,2008-11-01,02:07:20
39.895132,116.266775,0,91,39753.0884606481,2008-11-01,02:07:23
39.895049,116.266864,0,90,39753.0884837963,2008-11-01,02:07:25
39.894948,116.266945,0,87,39753.0885069444,2008-11-01,02:07:27
39.894837,116.26702,0,85,39753.0885300926,2008-11-01,02:07:29
39.894717,116.267091,0,82,39753.0885532407,2008-11-01,02:07:31
39.89462,116.267146,0,77,39753.0885763889,2008-11-01,02:07:33
39.894507,116.267191,0,74,39753.088599537,2008-11-01,02:07:35
39.894386,116.267229,0,70,39753.0886226852,2008-11-01,02:07:37
39.894246,116.267269,0,68,39753.0886458333,2008-11-01,02:07:39
39.894122,116.267299,0,67,39753.0886689815,2008-11-01,02:07:41
39.894015,116.267325,0,69,39753.0886921296,2008-11-01,02:07:43
39.893893,116.267365,0,68,39753.0887152778,2008-11-01,02:07:45
39.89376,116.267404,0,69,39753.0887384259,2008-11-01,02:07:47
39.89363,116.267442,0,72,39753.0887615741,2008-11-01,02:07:49
39.893499,116.267485,0,75,39753.0887847222,2008-11-01,02:07:51
39.893371,116.267516,0,78,39753.0888078704,2008-11-01,02:07:53
39.893243,116.267544,0,78,39753.0888310185,2008-11-01,02:07:55
39.8931,116.26758,0,80,39753.0888541667,2008-11-01,02:07:57
39.892959,116.267606,0,81,39753.0888773148,2008-11-01,02:07:59
39.892806,116.267625,0,79,39753.088900463,2008-11-01,02:08:01
39.892653,116.267636,0,80,39753.0889236111,2008-11-01,02:08:03
39.892483,116.267651,0,78,39753.0889467593,2008-11-01,02:08:05
39.892301,116.267662,0,79,39753.0889699074,2008-11-01,02:08:07
39.892127,116.267659,0,79,39753.0889930556,2008-11-01,02:08:09
39.892035,116.267659,0,79,39753.0890046296,2008-11-01,02:08:10
39.891843,116.267671,0,80,39753.0890277778,2008-11-01,02:08:12
39.891735,116.267678,0,81,39753.0890393518,2008-11-01,02:08:13
39.891631,116.26768,0,81,39753.0890509259,2008-11-01,02:08:14
39.891523,116.267681,0,82,39753.0890625,2008-11-01,02:08:15
39.891421,116.267678,0,83,39753.0890740741,2008-11-01,02:08:16
39.891321,116.267682,0,84,39753.0890856481,2008-11-01,02:08:17
39.891224,116.267687,0,85,39753.0890972222,2008-11-01,02:08:18
39.891068,116.267675,0,86,39753.0891203704,2008-11-01,02:08:20
39.890907,116.267676,0,86,39753.0891435185,2008-11-01,02:08:22
39.89073,116.267678,0,87,39753.0891666667,2008-11-01,02:08:24
39.890635,116.26768,0,88,39753.0891782407,2008-11-01,02:08:25
39.890545,116.26768,0,87,39753.0891898148,2008-11-01,02:08:26
39.890454,116.267684,0,88,39753.0892013889,2008-11-01,02:08:27
39.890284,116.267682,0,91,39753.089224537,2008-11-01,02:08:29
39.890111,116.267671,0,93,39753.0892476852,2008-11-01,02:08:31
39.889935,116.267666,0,93,39753.0892708333,2008-11-01,02:08:33
39.889757,116.267662,0,92,39753.0892939815,2008-11-01,02:08:35
39.889598,116.26766,0,93,39753.0893171296,2008-11-01,02:08:37
39.889444,116.267662,0,94,39753.0893402778,2008-11-01,02:08:39
39.889303,116.267666,0,92,39753.0893634259,2008-11-01,02:08:41
39.889165,116.267669,0,95,39753.0893865741,2008-11-01,02:08:43
39.889023,116.26767,0,95,39753.0894097222,2008-11-01,02:08:45
39.888868,116.267676,0,97,39753.0894328704,2008-11-01,02:08:47
39.888724,116.267672,0,101,39753.0894560185,2008-11-01,02:08:49
39.888587,116.267673,0,104,39753.0894791667,2008-11-01,02:08:51
39.888436,116.267676,0,109,39753.0895023148,2008-11-01,02:08:53
39.888301,116.267668,0,105,39753.089525463,2008-11-01,02:08:55
39.888155,116.267675,0,106,39753.0895486111,2008-11-01,02:08:57
39.888013,116.26768,0,105,39753.0895717593,2008-11-01,02:08:59
39.887855,116.267686,0,106,39753.0895949074,2008-11-01,02:09:01
39.887685,116.267685,0,103,39753.0896180556,2008-11-01,02:09:03
39.887594,116.267686,0,104,39753.0896296296,2008-11-01,02:09:04
39.8875,116.267684,0,104,39753.0896412037,2008-11-01,02:09:05
39.887404,116.267678,0,107,39753.0896527778,2008-11-01,02:09:06
39.88722,116.267657,0,108,39753.0896759259,2008-11-01,02:09:08
39.887039,116.267647,0,108,39753.0896990741,2008-11-01,02:09:10
39.886946,116.267644,0,107,39753.0897106482,2008-11-01,02:09:11
39.886773,116.267643,0,108,39753.0897337963,2008-11-01,02:09:13
39.886678,116.267645,0,107,39753.0897453704,2008-11-01,02:09:14
39.886585,116.267644,0,106,39753.0897569444,2008-11-01,02:09:15
39.886421,116.267661,0,108,39753.0897800926,2008-11-01,02:09:17
39.886267,116.267676,0,109,39753.0898032407,2008-11-01,02:09:19
39.886109,116.267691,0,108,39753.0898263889,2008-11-01,02:09:21
39.88594,116.267703,0,108,39753.089849537,2008-11-01,02:09:23
39.885786,116.267722,0,107,39753.0898726852,2008-11-01,02:09:25
39.885632,116.26774,0,105,39753.0898958333,2008-11-01,02:09:27
39.885462,116.267774,0,104,39753.0899189815,2008-11-01,02:09:29
39.885306,116.267801,0,105,39753.0899421296,2008-11-01,02:09:31
39.885157,116.267839,0,103,39753.0899652778,2008-11-01,02:09:33
39.885016,116.267871,0,100,39753.0899884259,2008-11-01,02:09:35
39.884859,116.267914,0,98,39753.0900115741,2008-11-01,02:09:37
39.884768,116.26794,0,98,39753.0900231482,2008-11-01,02:09:38
39.884609,116.267981,0,102,39753.0900462963,2008-11-01,02:09:40
39.884515,116.268007,0,102,39753.0900578704,2008-11-01,02:09:41
39.884331,116.26806,0,104,39753.0900810185,2008-11-01,02:09:43
39.884224,116.268097,0,104,39753.0900925926,2008-11-01,02:09:44
39.884121,116.268127,0,103,39753.0901041667,2008-11-01,02:09:45
39.884018,116.268155,0,102,39753.0901157407,2008-11-01,02:09:46
39.883923,116.268182,0,102,39753.0901273148,2008-11-01,02:09:47
39.883828,116.268207,0,101,39753.0901388889,2008-11-01,02:09:48
39.883733,116.268228,0,100,39753.090150463,2008-11-01,02:09:49
39.883642,116.268252,0,100,39753.090162037,2008-11-01,02:09:50
39.883466,116.268303,0,99,39753.0901851852,2008-11-01,02:09:52
39.883375,116.268329,0,99,39753.0901967593,2008-11-01,02:09:53
39.88328,116.268353,0,101,39753.0902083333,2008-11-01,02:09:54
39.883117,116.268401,0,101,39753.0902314815,2008-11-01,02:09:56
39.882964,116.26845,0,100,39753.0902546296,2008-11-01,02:09:58
39.882828,116.26849,0,102,39753.0902777778,2008-11-01,02:10:00
39.882705,116.268529,0,101,39753.0903009259,2008-11-01,02:10:02
39.882577,116.268565,0,103,39753.0903356481,2008-11-01,02:10:05
39.882461,116.268604,0,103,39753.0903819444,2008-11-01,02:10:09
39.882373,116.268639,0,105,39753.0904166667,2008-11-01,02:10:12
39.882279,116.268673,0,106,39753.0904513889,2008-11-01,02:10:15
39.882181,116.268712,0,107,39753.0904861111,2008-11-01,02:10:18
39.882076,116.268745,0,108,39753.0905208333,2008-11-01,02:10:21
39.881969,116.268781,0,110,39753.0905555556,2008-11-01,02:10:24
39.881872,116.268816,0,112,39753.0905902778,2008-11-01,02:10:27
39.881779,116.268855,0,116,39753.0906365741,2008-11-01,02:10:31
39.881685,116.268876,0,121,39753.0906944444,2008-11-01,02:10:36
39.881643,116.2689,0,132,39753.0907523148,2008-11-01,02:10:41
39.881562,116.268933,0,144,39753.0908101852,2008-11-01,02:10:46
39.881463,116.268974,0,140,39753.0908449074,2008-11-01,02:10:49
39.881376,116.269015,0,139,39753.0908680556,2008-11-01,02:10:51
39.881252,116.26906,0,141,39753.0909027778,2008-11-01,02:10:54
39.881123,116.269116,0,143,39753.0909375,2008-11-01,02:10:57
39.88102,116.269156,0,141,39753.0909606481,2008-11-01,02:10:59
39.880927,116.269192,0,138,39753.0909837963,2008-11-01,02:11:01
39.880832,116.269229,0,136,39753.0910069444,2008-11-01,02:11:03
39.880744,116.269262,0,133,39753.0910300926,2008-11-01,02:11:05
39.880643,116.2693,0,129,39753.0910648148,2008-11-01,02:11:08
39.880557,116.269332,0,124,39753.091087963,2008-11-01,02:11:10
39.880439,116.269375,0,120,39753.0911226852,2008-11-01,02:11:13
39.88031,116.269414,0,120,39753.0911574074,2008-11-01,02:11:16
39.880218,116.269443,0,118,39753.0911805556,2008-11-01,02:11:18
39.880129,116.269477,0,118,39753.0912037037,2008-11-01,02:11:20
39.880034,116.269509,0,118,39753.0912268519,2008-11-01,02:11:22
39.879946,116.269542,0,116,39753.09125,2008-11-01,02:11:24
39.879827,116.26959,0,114,39753.0912847222,2008-11-01,02:11:27
39.879733,116.26963,0,113,39753.0913310185,2008-11-01,02:11:31
39.879696,116.269653,0,109,39753.0913888889,2008-11-01,02:11:36
39.879697,116.269652,0,108,39753.0914467593,2008-11-01,02:11:41
39.879698,116.269651,0,108,39753.0915046296,2008-11-01,02:11:46
39.87969,116.269654,0,108,39753.0915625,2008-11-01,02:11:51
39.879685,116.269656,0,108,39753.0916203704,2008-11-01,02:11:56
39.879682,116.269657,0,108,39753.0916782407,2008-11-01,02:12:01
39.879682,116.269657,0,108,39753.0917361111,2008-11-01,02:12:06
39.879682,116.269657,0,108,39753.0917939815,2008-11-01,02:12:11
39.879682,116.269657,0,108,39753.0918518519,2008-11-01,02:12:16
39.879681,116.269657,0,108,39753.0919097222,2008-11-01,02:12:21
39.879681,116.269657,0,108,39753.0919675926,2008-11-01,02:12:26
39.879681,116.269657,0,108,39753.092025463,2008-11-01,02:12:31
39.879681,116.269657,0,108,39753.0920833333,2008-11-01,02:12:36
39.879681,116.269657,0,108,39753.0921180556,2008-11-01,02:12:39
39.879681,116.269656,0,108,39753.0921412037,2008-11-01,02:12:41
39.87962,116.269678,0,110,39753.0921990741,2008-11-01,02:12:46
39.87951,116.269716,0,112,39753.0922337963,2008-11-01,02:12:49
39.879413,116.269745,0,114,39753.0922685185,2008-11-01,02:12:52
39.87932,116.269733,0,116,39753.0923148148,2008-11-01,02:12:56
39.87923,116.269645,0,118,39753.0923611111,2008-11-01,02:13:00
39.879176,116.269532,0,118,39753.0923958333,2008-11-01,02:13:03
39.879156,116.269414,0,116,39753.0924189815,2008-11-01,02:13:05
39.879161,116.26928,0,115,39753.0924421296,2008-11-01,02:13:07
39.879164,116.269141,0,111,39753.0924652778,2008-11-01,02:13:09
39.879162,116.268989,0,108,39753.0924884259,2008-11-01,02:13:11
39.879162,116.268838,0,106,39753.0925115741,2008-11-01,02:13:13
39.879175,116.268665,0,103,39753.0925347222,2008-11-01,02:13:15
39.879202,116.268465,0,102,39753.0925578704,2008-11-01,02:13:17
39.87923,116.268246,0,101,39753.0925810185,2008-11-01,02:13:19
39.879243,116.26813,0,102,39753.0925925926,2008-11-01,02:13:20
39.879261,116.268005,0,102,39753.0926041667,2008-11-01,02:13:21
39.879276,116.267883,0,101,39753.0926157407,2008-11-01,02:13:22
39.879289,116.267755,0,100,39753.0926273148,2008-11-01,02:13:23
39.879306,116.267621,0,99,39753.0926388889,2008-11-01,02:13:24
39.879326,116.267483,0,100,39753.092650463,2008-11-01,02:13:25
39.879347,116.267345,0,100,39753.092662037,2008-11-01,02:13:26
39.879371,116.26719,0,102,39753.0926736111,2008-11-01,02:13:27
39.879391,116.267052,0,102,39753.0926851852,2008-11-01,02:13:28
39.879415,116.266915,0,102,39753.0926967593,2008-11-01,02:13:29
39.879435,116.266782,0,102,39753.0927083333,2008-11-01,02:13:30
39.879456,116.266654,0,102,39753.0927199074,2008-11-01,02:13:31
39.879464,116.266531,0,104,39753.0927314815,2008-11-01,02:13:32
39.879475,116.266409,0,104,39753.0927430556,2008-11-01,02:13:33
39.879489,116.266292,0,103,39753.0927546296,2008-11-01,02:13:34
39.879521,116.266081,0,102,39753.0927777778,2008-11-01,02:13:36
39.879538,116.265889,0,102,39753.0928009259,2008-11-01,02:13:38
39.879555,116.265741,0,101,39753.0928240741,2008-11-01,02:13:40
39.879552,116.265584,0,103,39753.0928587963,2008-11-01,02:13:43
39.879537,116.265465,0,107,39753.0929166667,2008-11-01,02:13:48
39.87955,116.265339,0,105,39753.092962963,2008-11-01,02:13:52
39.879558,116.265177,0,106,39753.0929976852,2008-11-01,02:13:55
39.879587,116.265037,0,106,39753.0930208333,2008-11-01,02:13:57
39.87961,116.264869,0,110,39753.0930439815,2008-11-01,02:13:59
39.879596,116.264663,0,126,39753.0930671296,2008-11-01,02:14:01
39.879607,116.264456,0,132,39753.0930902778,2008-11-01,02:14:03
39.879649,116.264248,0,136,39753.0931134259,2008-11-01,02:14:05
39.879664,116.264026,0,140,39753.0931365741,2008-11-01,02:14:07
39.879665,116.263777,0,142,39753.0931597222,2008-11-01,02:14:09
39.879671,116.263636,0,143,39753.0931712963,2008-11-01,02:14:10
39.879675,116.263499,0,143,39753.0931828704,2008-11-01,02:14:11
39.879669,116.263376,0,144,39753.0931944444,2008-11-01,02:14:12
39.879657,116.263259,0,145,39753.0932060185,2008-11-01,02:14:13
39.879678,116.263099,0,143,39753.0932175926,2008-11-01,02:14:14
39.879722,116.262907,0,140,39753.0932291667,2008-11-01,02:14:15
39.879729,116.26277,0,140,39753.0932407407,2008-11-01,02:14:16
39.879738,116.262635,0,140,39753.0932523148,2008-11-01,02:14:17
39.879748,116.262503,0,139,39753.0932638889,2008-11-01,02:14:18
39.879748,116.262289,0,139,39753.093287037,2008-11-01,02:14:20
39.879753,116.262116,0,141,39753.0933101852,2008-11-01,02:14:22
39.879755,116.261992,0,140,39753.0933333333,2008-11-01,02:14:24
39.879751,116.261865,0,141,39753.0933796296,2008-11-01,02:14:28
39.879733,116.261771,0,144,39753.0934375,2008-11-01,02:14:33
39.87967,116.261647,0,141,39753.0934837963,2008-11-01,02:14:37
39.879643,116.261508,0,138,39753.0935185185,2008-11-01,02:14:40
39.879634,116.261355,0,134,39753.0935532407,2008-11-01,02:14:43
39.879621,116.261215,0,126,39753.093587963,2008-11-01,02:14:46
39.879615,116.261089,0,127,39753.0936111111,2008-11-01,02:14:48
39.879611,116.260972,0,128,39753.0936342593,2008-11-01,02:14:50
39.879624,116.260834,0,128,39753.0936689815,2008-11-01,02:14:53
39.879622,116.260777,0,135,39753.0937268519,2008-11-01,02:14:58
39.879618,116.260779,0,136,39753.0937847222,2008-11-01,02:15:03
39.879616,116.260779,0,134,39753.0938425926,2008-11-01,02:15:08
39.879615,116.260783,0,134,39753.093900463,2008-11-01,02:15:13
39.879614,116.260781,0,134,39753.0939583333,2008-11-01,02:15:18
39.879614,116.260773,0,134,39753.0940162037,2008-11-01,02:15:23
39.879612,116.260765,0,134,39753.0940740741,2008-11-01,02:15:28
39.879612,116.260765,0,134,39753.0941087963,2008-11-01,02:15:31
39.879608,116.260762,0,134,39753.0941319444,2008-11-01,02:15:33
39.879606,116.260751,0,134,39753.0941898148,2008-11-01,02:15:38
39.879606,116.260776,0,135,39753.0942476852,2008-11-01,02:15:43
39.879607,116.260784,0,135,39753.0943055556,2008-11-01,02:15:48
39.879609,116.260782,0,133,39753.0943634259,2008-11-01,02:15:53
39.87961,116.260789,0,132,39753.0944212963,2008-11-01,02:15:58
39.87961,116.260789,0,132,39753.0944560185,2008-11-01,02:16:01
39.879611,116.260792,0,132,39753.0944791667,2008-11-01,02:16:03
39.879611,116.26078,0,131,39753.094537037,2008-11-01,02:16:08
39.879611,116.260768,0,131,39753.0945949074,2008-11-01,02:16:13
39.879612,116.260762,0,130,39753.0946527778,2008-11-01,02:16:18
39.879614,116.260762,0,130,39753.0947106481,2008-11-01,02:16:23
39.879616,116.260758,0,130,39753.0947685185,2008-11-01,02:16:28
39.879617,116.260751,0,130,39753.0948263889,2008-11-01,02:16:33
39.87962,116.260743,0,131,39753.0948842593,2008-11-01,02:16:38
39.87962,116.260743,0,131,39753.0949189815,2008-11-01,02:16:41
39.879622,116.260735,0,131,39753.0949421296,2008-11-01,02:16:43
39.879624,116.260749,0,131,39753.095,2008-11-01,02:16:48
39.879636,116.260789,0,131,39753.0950578704,2008-11-01,02:16:53
39.87965,116.260836,0,132,39753.0951157407,2008-11-01,02:16:58
39.879667,116.260872,0,132,39753.0951736111,2008-11-01,02:17:03
39.879679,116.260914,0,132,39753.0952314815,2008-11-01,02:17:08
39.879741,116.260969,0,134,39753.0952893518,2008-11-01,02:17:13
39.879828,116.260981,0,135,39753.0953472222,2008-11-01,02:17:18
39.879882,116.261013,0,137,39753.0954050926,2008-11-01,02:17:23
39.879914,116.261034,0,140,39753.095462963,2008-11-01,02:17:28
39.879947,116.261048,0,141,39753.0955208333,2008-11-01,02:17:33
39.879948,116.261074,0,142,39753.0955787037,2008-11-01,02:17:38
39.879944,116.261092,0,142,39753.0956365741,2008-11-01,02:17:43
39.879944,116.261092,0,142,39753.0956712963,2008-11-01,02:17:46
39.879942,116.2611,0,142,39753.0956944444,2008-11-01,02:17:48
39.87993,116.261062,0,143,39753.0957523148,2008-11-01,02:17:53
39.879895,116.260952,0,143,39753.0957986111,2008-11-01,02:17:57
39.879883,116.260823,0,143,39753.0958333333,2008-11-01,02:18:00
39.879926,116.260665,0,144,39753.0958680556,2008-11-01,02:18:03
39.879953,116.26052,0,144,39753.0959143518,2008-11-01,02:18:07
39.879996,116.260414,0,145,39753.0959606481,2008-11-01,02:18:11
39.880007,116.260378,0,145,39753.0960185185,2008-11-01,02:18:16
39.880009,116.260363,0,146,39753.0960763889,2008-11-01,02:18:21
39.880054,116.260331,0,147,39753.0961342593,2008-11-01,02:18:26
39.880128,116.260344,0,147,39753.0961921296,2008-11-01,02:18:31
39.880189,116.260409,0,148,39753.09625,2008-11-01,02:18:36
39.880223,116.260423,0,149,39753.0963078704,2008-11-01,02:18:41
39.880189,116.260548,0,150,39753.0963425926,2008-11-01,02:18:44
39.880177,116.260613,0,151,39753.096400463,2008-11-01,02:18:49
39.880126,116.260728,0,152,39753.0964583333,2008-11-01,02:18:54
39.88007,116.260824,0,153,39753.0965162037,2008-11-01,02:18:59
39.88002,116.260889,0,154,39753.0965740741,2008-11-01,02:19:04
39.879993,116.260934,0,155,39753.0966319444,2008-11-01,02:19:09
39.879961,116.260951,0,155,39753.0966898148,2008-11-01,02:19:14
39.879939,116.260965,0,156,39753.0967476852,2008-11-01,02:19:19
39.879929,116.260968,0,156,39753.0968055556,2008-11-01,02:19:24
39.87993,116.260976,0,156,39753.0968634259,2008-11-01,02:19:29
39.87993,116.260982,0,156,39753.0969212963,2008-11-01,02:19:34
39.87993,116.260983,0,156,39753.0969791667,2008-11-01,02:19:39
39.87993,116.260983,0,156,39753.0970138889,2008-11-01,02:19:42
39.87993,116.260975,0,156,39753.097037037,2008-11-01,02:19:44
39.87993,116.26096,0,156,39753.0970949074,2008-11-01,02:19:49
39.879951,116.260918,0,156,39753.0971527778,2008-11-01,02:19:54
39.879948,116.2609,0,157,39753.0972106481,2008-11-01,02:19:59
39.879933,116.260873,0,157,39753.0972685185,2008-11-01,02:20:04
39.879937,116.260856,0,157,39753.0973263889,2008-11-01,02:20:09
39.879951,116.260867,0,158,39753.0973842593,2008-11-01,02:20:14
39.879951,116.260867,0,158,39753.0974189815,2008-11-01,02:20:17
39.879955,116.260869,0,158,39753.0974421296,2008-11-01,02:20:19
39.879956,116.260878,0,158,39753.0975,2008-11-01,02:20:24
39.879993,116.260925,0,158,39753.0975578704,2008-11-01,02:20:29
39.880026,116.260927,0,158,39753.0976157407,2008-11-01,02:20:34
39.880057,116.260935,0,158,39753.0976736111,2008-11-01,02:20:39
39.880068,116.260972,0,158,39753.0977314815,2008-11-01,02:20:44
39.879994,116.262652,0,240,39753.0978935185,2008-11-01,02:20:58
39.880075,116.263097,0,266,39753.0979050926,2008-11-01,02:20:59
39.880031,116.261489,0,331,39753.0979282407,2008-11-01,02:21:01
39.880019,116.261381,0,344,39753.0979398148,2008-11-01,02:21:02
39.880011,116.261539,0,282,39753.0979513889,2008-11-01,02:21:03
39.88001,116.261643,0,244,39753.097962963,2008-11-01,02:21:04
39.880015,116.261746,0,223,39753.097974537,2008-11-01,02:21:05
39.880035,116.261689,0,190,39753.0980208333,2008-11-01,02:21:09
39.88004,116.261562,0,183,39753.0980439815,2008-11-01,02:21:11
39.880033,116.261398,0,180,39753.0980671296,2008-11-01,02:21:13
39.88,116.261301,0,182,39753.098125,2008-11-01,02:21:18
39.880012,116.261246,0,184,39753.0981828704,2008-11-01,02:21:23
39.880007,116.261147,0,184,39753.0982407407,2008-11-01,02:21:28
39.880083,116.259613,0,223,39753.1000231481,2008-11-01,02:24:02
39.880126,116.260997,0,230,39753.1000578704,2008-11-01,02:24:05
39.880067,116.261018,0,204,39753.1000925926,2008-11-01,02:24:08
39.880031,116.260902,0,219,39753.1001157407,2008-11-01,02:24:10
39.880042,116.260768,0,238,39753.1001388889,2008-11-01,02:24:12
39.880071,116.260845,0,189,39753.100162037,2008-11-01,02:24:14
39.880054,116.260756,0,214,39753.1002083333,2008-11-01,02:24:18
39.880047,116.260687,0,215,39753.1002662037,2008-11-01,02:24:23
39.880059,116.260614,0,223,39753.1003240741,2008-11-01,02:24:28
39.880065,116.260558,0,228,39753.1003819444,2008-11-01,02:24:33
39.880053,116.260605,0,230,39753.1004398148,2008-11-01,02:24:38
39.880103,116.260591,0,255,39753.1004976852,2008-11-01,02:24:43
39.880108,116.260672,0,242,39753.1005555556,2008-11-01,02:24:48
39.880096,116.260637,0,245,39753.1006134259,2008-11-01,02:24:53
39.880109,116.260609,0,246,39753.1006712963,2008-11-01,02:24:58
39.880116,116.260611,0,247,39753.1007291667,2008-11-01,02:25:03
39.880112,116.260609,0,247,39753.100787037,2008-11-01,02:25:08
39.880112,116.260609,0,247,39753.1008217593,2008-11-01,02:25:11
39.880111,116.260611,0,248,39753.1008449074,2008-11-01,02:25:13
39.879769,116.255436,0,129,39753.1032638889,2008-11-01,02:28:42
39.880245,116.261229,0,166,39753.1033680556,2008-11-01,02:28:51
39.880235,116.261102,0,193,39753.1033796296,2008-11-01,02:28:52
39.880214,116.261001,0,231,39753.1034027778,2008-11-01,02:28:54
39.880233,116.261036,0,191,39753.1034490741,2008-11-01,02:28:58
39.880255,116.261066,0,170,39753.1035069444,2008-11-01,02:29:03
39.880289,116.260889,0,220,39753.1035416667,2008-11-01,02:29:06
39.880304,116.260749,0,231,39753.1035532407,2008-11-01,02:29:07
39.880282,116.260638,0,258,39753.1035648148,2008-11-01,02:29:08
39.880197,116.260675,0,219,39753.1036226852,2008-11-01,02:29:13
39.880166,116.260768,0,183,39753.1036458333,2008-11-01,02:29:15
39.880129,116.26081,0,154,39753.1036921296,2008-11-01,02:29:19
39.880129,116.26081,0,154,39753.1037268518,2008-11-01,02:29:22
39.880129,116.260803,0,154,39753.10375,2008-11-01,02:29:24
39.880117,116.260777,0,156,39753.1038078704,2008-11-01,02:29:29
39.880132,116.26074,0,157,39753.1038657407,2008-11-01,02:29:34
39.8801,116.260724,0,158,39753.1039236111,2008-11-01,02:29:39
39.8801,116.260724,0,158,39753.1039583333,2008-11-01,02:29:42
39.880107,116.260718,0,159,39753.1039814815,2008-11-01,02:29:44
39.880107,116.260736,0,160,39753.1040393518,2008-11-01,02:29:49
39.880105,116.260739,0,161,39753.1040972222,2008-11-01,02:29:54
39.880107,116.260741,0,161,39753.1041550926,2008-11-01,02:29:59
39.880109,116.260733,0,161,39753.104212963,2008-11-01,02:30:04
39.880109,116.260733,0,161,39753.1042476852,2008-11-01,02:30:07
39.88011,116.260731,0,161,39753.1042708333,2008-11-01,02:30:09
39.880116,116.260696,0,161,39753.1043287037,2008-11-01,02:30:14
39.880134,116.260608,0,161,39753.1043865741,2008-11-01,02:30:19
39.880124,116.260504,0,162,39753.1044444444,2008-11-01,02:30:24
39.880254,116.260557,0,164,39753.1045023148,2008-11-01,02:30:29
39.880328,116.26063,0,164,39753.104525463,2008-11-01,02:30:31
39.880398,116.260726,0,166,39753.1045717593,2008-11-01,02:30:35
39.880397,116.260745,0,168,39753.1046296296,2008-11-01,02:30:40
39.880436,116.260816,0,169,39753.1046875,2008-11-01,02:30:45
39.88044,116.260884,0,169,39753.1047453704,2008-11-01,02:30:50
39.880444,116.26097,0,170,39753.1048032407,2008-11-01,02:30:55
39.880441,116.261067,0,170,39753.1048611111,2008-11-01,02:31:00
39.880448,116.261155,0,170,39753.1049189815,2008-11-01,02:31:05
39.880468,116.261269,0,170,39753.1049652778,2008-11-01,02:31:09
39.880477,116.261378,0,169,39753.1050231481,2008-11-01,02:31:14
39.880475,116.261473,0,169,39753.1050810185,2008-11-01,02:31:19
39.880482,116.261463,0,169,39753.1051388889,2008-11-01,02:31:24
39.880448,116.261395,0,169,39753.1051967593,2008-11-01,02:31:29
39.880385,116.261265,0,169,39753.1052546296,2008-11-01,02:31:34
39.880352,116.26115,0,169,39753.1053009259,2008-11-01,02:31:38
39.88036,116.260986,0,170,39753.1053587963,2008-11-01,02:31:43
39.880312,116.260892,0,171,39753.1054166667,2008-11-01,02:31:48
39.880262,116.260757,0,173,39753.105462963,2008-11-01,02:31:52
39.880255,116.260708,0,175,39753.1055208333,2008-11-01,02:31:57
39.880213,116.260682,0,178,39753.1055787037,2008-11-01,02:32:02
39.880156,116.260675,0,183,39753.1056365741,2008-11-01,02:32:07
39.880119,116.26068,0,189,39753.1056944444,2008-11-01,02:32:12
39.88005,116.260815,0,195,39753.1057523148,2008-11-01,02:32:17
39.880062,116.260775,0,202,39753.1058101852,2008-11-01,02:32:22
39.880064,116.260769,0,204,39753.1058680556,2008-11-01,02:32:27
39.880065,116.260765,0,205,39753.1059259259,2008-11-01,02:32:32
39.880068,116.260758,0,205,39753.1059837963,2008-11-01,02:32:37
39.880068,116.260751,0,205,39753.1060416667,2008-11-01,02:32:42
39.880068,116.260752,0,205,39753.106099537,2008-11-01,02:32:47
39.880068,116.260751,0,205,39753.1061574074,2008-11-01,02:32:52
39.880068,116.260751,0,205,39753.1061921296,2008-11-01,02:32:55
39.880067,116.260753,0,205,39753.1062152778,2008-11-01,02:32:57
39.880056,116.260756,0,205,39753.1062731481,2008-11-01,02:33:02
39.880088,116.260772,0,205,39753.1063310185,2008-11-01,02:33:07
39.880111,116.260791,0,205,39753.1063888889,2008-11-01,02:33:12
39.880143,116.260866,0,205,39753.1064467593,2008-11-01,02:33:17
39.880182,116.260992,0,205,39753.1064699074,2008-11-01,02:33:19
39.880163,116.261126,0,202,39753.1065162037,2008-11-01,02:33:23
39.880129,116.261254,0,200,39753.1065509259,2008-11-01,02:33:26
39.880098,116.261408,0,197,39753.1065856481,2008-11-01,02:33:29
39.880088,116.261346,0,186,39753.1066435185,2008-11-01,02:33:34
39.880087,116.261214,0,177,39753.1066782407,2008-11-01,02:33:37
39.880064,116.261047,0,173,39753.106712963,2008-11-01,02:33:40
39.880064,116.261047,0,173,39753.1067476852,2008-11-01,02:33:43
39.880064,116.261048,0,167,39753.1067708333,2008-11-01,02:33:45
39.880056,116.260992,0,165,39753.1068287037,2008-11-01,02:33:50
39.880039,116.260852,0,163,39753.1068865741,2008-11-01,02:33:55
39.880014,116.260741,0,162,39753.1069444444,2008-11-01,02:34:00
39.879989,116.261053,0,149,39753.1102430556,2008-11-01,02:38:45
39.880001,116.261099,0,151,39753.1103009259,2008-11-01,02:38:50
39.880054,116.261004,0,156,39753.1103472222,2008-11-01,02:38:54
39.880102,116.260968,0,160,39753.1104050926,2008-11-01,02:38:59
39.880099,116.260921,0,161,39753.110462963,2008-11-01,02:39:04
39.880092,116.26092,0,162,39753.1105208333,2008-11-01,02:39:09
39.880091,116.260926,0,162,39753.1105787037,2008-11-01,02:39:14
39.880091,116.260926,0,162,39753.1106134259,2008-11-01,02:39:17
39.88009,116.260924,0,162,39753.1106365741,2008-11-01,02:39:19
39.8801,116.260877,0,164,39753.1106944444,2008-11-01,02:39:24
39.880098,116.260798,0,167,39753.1107523148,2008-11-01,02:39:29
39.88009,116.260757,0,169,39753.1108101852,2008-11-01,02:39:34
39.88012,116.260728,0,173,39753.1108680556,2008-11-01,02:39:39
39.880171,116.260707,0,176,39753.1109259259,2008-11-01,02:39:44
39.880154,116.260733,0,176,39753.1109837963,2008-11-01,02:39:49
39.880154,116.260743,0,177,39753.1110416667,2008-11-01,02:39:54
39.880154,116.260743,0,177,39753.1110763889,2008-11-01,02:39:57
39.880154,116.260743,0,177,39753.111099537,2008-11-01,02:39:59
39.880163,116.260715,0,178,39753.1111574074,2008-11-01,02:40:04
39.880158,116.260711,0,179,39753.1112152778,2008-11-01,02:40:09
39.880157,116.260706,0,179,39753.1112731481,2008-11-01,02:40:14
39.880157,116.260706,0,179,39753.1113078704,2008-11-01,02:40:17
39.880157,116.260711,0,179,39753.1113310185,2008-11-01,02:40:19
39.880146,116.260726,0,179,39753.1113888889,2008-11-01,02:40:24
39.880129,116.260747,0,180,39753.1114467593,2008-11-01,02:40:29
39.880154,116.260725,0,181,39753.1115046296,2008-11-01,02:40:34
39.880154,116.260735,0,181,39753.1115625,2008-11-01,02:40:39
39.880154,116.260735,0,181,39753.1115972222,2008-11-01,02:40:42
39.880153,116.260737,0,181,39753.1116203704,2008-11-01,02:40:44
39.880152,116.260746,0,181,39753.1116782407,2008-11-01,02:40:49
39.880135,116.260751,0,186,39753.1117361111,2008-11-01,02:40:54
39.880061,116.260786,0,187,39753.1117939815,2008-11-01,02:40:59
39.880035,116.260819,0,186,39753.1118518518,2008-11-01,02:41:04
39.880041,116.260839,0,183,39753.1119097222,2008-11-01,02:41:09
39.880021,116.260859,0,178,39753.1119675926,2008-11-01,02:41:14
39.880024,116.260868,0,175,39753.112025463,2008-11-01,02:41:19
39.88004,116.260871,0,174,39753.1120833333,2008-11-01,02:41:24
39.879995,116.260868,0,171,39753.1121412037,2008-11-01,02:41:29
39.87995,116.260866,0,167,39753.1121990741,2008-11-01,02:41:34
39.879957,116.260857,0,166,39753.1122569444,2008-11-01,02:41:39
39.879978,116.260847,0,168,39753.1123148148,2008-11-01,02:41:44
39.879973,116.260848,0,168,39753.1123726852,2008-11-01,02:41:49
39.879973,116.260848,0,168,39753.1124074074,2008-11-01,02:41:52
39.87997,116.260841,0,167,39753.1124305556,2008-11-01,02:41:54
39.880012,116.26081,0,168,39753.1124884259,2008-11-01,02:41:59
39.880014,116.260804,0,168,39753.1125462963,2008-11-01,02:42:04
39.880014,116.260804,0,168,39753.1125810185,2008-11-01,02:42:07
39.880015,116.260812,0,168,39753.1126041667,2008-11-01,02:42:09
39.880015,116.260822,0,168,39753.112662037,2008-11-01,02:42:14
39.880015,116.260822,0,168,39753.1126967593,2008-11-01,02:42:17
39.880017,116.260823,0,168,39753.1127199074,2008-11-01,02:42:19
39.880029,116.260814,0,168,39753.1127777778,2008-11-01,02:42:24
39.880042,116.260785,0,169,39753.1128356481,2008-11-01,02:42:29
39.880042,116.260772,0,169,39753.1128935185,2008-11-01,02:42:34
39.88005,116.260756,0,169,39753.1129513889,2008-11-01,02:42:39
39.880062,116.260757,0,169,39753.1130092593,2008-11-01,02:42:44
39.880062,116.260757,0,169,39753.1130439815,2008-11-01,02:42:47
39.880062,116.260758,0,169,39753.1130671296,2008-11-01,02:42:49
39.880042,116.260789,0,168,39753.113125,2008-11-01,02:42:54
39.880024,116.260828,0,167,39753.1131828704,2008-11-01,02:42:59
39.880028,116.260829,0,168,39753.1132407407,2008-11-01,02:43:04
39.880027,116.26083,0,168,39753.1132986111,2008-11-01,02:43:09
39.880027,116.26083,0,168,39753.1133333333,2008-11-01,02:43:12
39.880024,116.260825,0,168,39753.1133564815,2008-11-01,02:43:14
39.880025,116.260834,0,168,39753.1134143519,2008-11-01,02:43:19
39.880026,116.260844,0,168,39753.1134722222,2008-11-01,02:43:24
39.879786,116.260686,0,227,39753.117025463,2008-11-01,02:48:31
39.879781,116.260603,0,225,39753.1170833333,2008-11-01,02:48:36
39.879771,116.260567,0,224,39753.1171412037,2008-11-01,02:48:41
39.879778,116.26055,0,224,39753.1171990741,2008-11-01,02:48:46
39.879782,116.260533,0,223,39753.1172569444,2008-11-01,02:48:51
39.879927,116.260449,0,223,39753.1172800926,2008-11-01,02:48:53
39.879977,116.260439,0,221,39753.117337963,2008-11-01,02:48:58
39.879947,116.260494,0,219,39753.1173958333,2008-11-01,02:49:03
39.879905,116.260554,0,217,39753.1174537037,2008-11-01,02:49:08
39.879903,116.260605,0,216,39753.1175115741,2008-11-01,02:49:13
39.879883,116.260665,0,214,39753.1175694444,2008-11-01,02:49:18
39.879923,116.260715,0,214,39753.1176273148,2008-11-01,02:49:23
39.8799,116.26077,0,215,39753.1176851852,2008-11-01,02:49:28
39.879861,116.260805,0,213,39753.1177430556,2008-11-01,02:49:33
39.879861,116.260805,0,213,39753.1178009259,2008-11-01,02:49:38
39.879861,116.26081,0,213,39753.1178587963,2008-11-01,02:49:43
39.879861,116.260808,0,213,39753.1179166667,2008-11-01,02:49:48
39.879861,116.260802,0,213,39753.117974537,2008-11-01,02:49:53
39.879861,116.260806,0,213,39753.1180324074,2008-11-01,02:49:58
39.879859,116.260805,0,213,39753.1180902778,2008-11-01,02:50:03
39.879859,116.260802,0,213,39753.1181481481,2008-11-01,02:50:08
39.87986,116.260805,0,213,39753.1182060185,2008-11-01,02:50:13
39.87986,116.260806,0,213,39753.1182638889,2008-11-01,02:50:18
39.879859,116.260798,0,213,39753.1183217593,2008-11-01,02:50:23
39.879859,116.260798,0,213,39753.1183564815,2008-11-01,02:50:26
39.879859,116.260798,0,212,39753.1183796296,2008-11-01,02:50:28
39.879826,116.260744,0,211,39753.1184375,2008-11-01,02:50:33
39.879857,116.260669,0,210,39753.1184953704,2008-11-01,02:50:38
39.879853,116.260658,0,209,39753.1185532407,2008-11-01,02:50:43
39.879854,116.260663,0,209,39753.1186111111,2008-11-01,02:50:48
39.879855,116.260663,0,208,39753.1186689815,2008-11-01,02:50:53
39.879854,116.26067,0,208,39753.1187268518,2008-11-01,02:50:58
39.879854,116.26067,0,208,39753.1187615741,2008-11-01,02:51:01
39.879852,116.260673,0,208,39753.1187847222,2008-11-01,02:51:03
39.879847,116.260635,0,208,39753.1188425926,2008-11-01,02:51:08
39.879829,116.260525,0,208,39753.118900463,2008-11-01,02:51:13
39.879827,116.260433,0,209,39753.1189583333,2008-11-01,02:51:18
39.879827,116.260433,0,209,39753.1189930556,2008-11-01,02:51:21
39.879829,116.260431,0,209,39753.1190162037,2008-11-01,02:51:23
39.87982,116.26045,0,209,39753.1190740741,2008-11-01,02:51:28
39.879748,116.260508,0,210,39753.1191319444,2008-11-01,02:51:33
39.879626,116.260601,0,210,39753.1191550926,2008-11-01,02:51:35
39.879531,116.260672,0,210,39753.1191782407,2008-11-01,02:51:37
39.879444,116.26074,0,211,39753.119212963,2008-11-01,02:51:40
39.879372,116.260815,0,212,39753.1192708333,2008-11-01,02:51:45
39.87932,116.260862,0,213,39753.1193287037,2008-11-01,02:51:50
39.879353,116.260827,0,214,39753.1193865741,2008-11-01,02:51:55
39.879369,116.260839,0,214,39753.1194444444,2008-11-01,02:52:00
39.879372,116.260828,0,215,39753.1195023148,2008-11-01,02:52:05
39.879374,116.260819,0,215,39753.1195601852,2008-11-01,02:52:10
39.879374,116.260819,0,215,39753.1195949074,2008-11-01,02:52:13
39.879377,116.260814,0,215,39753.1196180556,2008-11-01,02:52:15
39.879471,116.260796,0,215,39753.1196759259,2008-11-01,02:52:20
39.879487,116.260789,0,215,39753.1197337963,2008-11-01,02:52:25
39.879487,116.260789,0,215,39753.1197685185,2008-11-01,02:52:28
39.879488,116.260786,0,215,39753.1197916667,2008-11-01,02:52:30
39.879529,116.260733,0,215,39753.119849537,2008-11-01,02:52:35
39.879633,116.26068,0,215,39753.1199074074,2008-11-01,02:52:40
39.879712,116.260619,0,215,39753.1199421296,2008-11-01,02:52:43
39.879731,116.26055,0,209,39753.12,2008-11-01,02:52:48
39.87973,116.26054,0,198,39753.1200578704,2008-11-01,02:52:53
39.879649,116.260603,0,198,39753.1201157407,2008-11-01,02:52:58
39.87959,116.260655,0,199,39753.1201736111,2008-11-01,02:53:03
39.879589,116.26066,0,200,39753.1202314815,2008-11-01,02:53:08
39.879589,116.260659,0,201,39753.1202893518,2008-11-01,02:53:13
39.879588,116.26066,0,201,39753.1203472222,2008-11-01,02:53:18
39.879588,116.260661,0,201,39753.1204050926,2008-11-01,02:53:23
39.879589,116.260668,0,201,39753.120462963,2008-11-01,02:53:28
39.879588,116.260674,0,201,39753.1205208333,2008-11-01,02:53:33
39.879587,116.260681,0,201,39753.1205787037,2008-11-01,02:53:38
39.879586,116.260684,0,201,39753.1206365741,2008-11-01,02:53:43
39.879587,116.260681,0,200,39753.1206944444,2008-11-01,02:53:48
39.879587,116.260681,0,200,39753.1207291667,2008-11-01,02:53:51
39.879588,116.260682,0,200,39753.1207523148,2008-11-01,02:53:53
39.879589,116.260691,0,200,39753.1208101852,2008-11-01,02:53:58
39.879591,116.260696,0,199,39753.1208680556,2008-11-01,02:54:03
39.879592,116.260695,0,199,39753.1209259259,2008-11-01,02:54:08
39.879593,116.260694,0,198,39753.1209837963,2008-11-01,02:54:13
39.879593,116.260694,0,198,39753.1210185185,2008-11-01,02:54:16
39.879593,116.260697,0,198,39753.1210416667,2008-11-01,02:54:18
39.879592,116.260715,0,198,39753.121099537,2008-11-01,02:54:23
39.879592,116.260727,0,197,39753.1211574074,2008-11-01,02:54:28
39.879592,116.260738,0,197,39753.1212152778,2008-11-01,02:54:33
39.879594,116.260748,0,197,39753.1212731482,2008-11-01,02:54:38
39.879595,116.260751,0,197,39753.1213310185,2008-11-01,02:54:43
39.879596,116.26075,0,197,39753.1213888889,2008-11-01,02:54:48
39.879596,116.26075,0,197,39753.1214236111,2008-11-01,02:54:51
39.879596,116.260743,0,197,39753.1214467593,2008-11-01,02:54:53
39.879558,116.260666,0,194,39753.1215046296,2008-11-01,02:54:58
39.879552,116.2606,0,194,39753.1215625,2008-11-01,02:55:03
39.879624,116.260515,0,195,39753.1216087963,2008-11-01,02:55:07
39.879626,116.260394,0,195,39753.1216550926,2008-11-01,02:55:11
39.87959,116.260284,0,194,39753.1216898148,2008-11-01,02:55:14
39.879573,116.260132,0,194,39753.121724537,2008-11-01,02:55:17
39.879556,116.259991,0,196,39753.1217592593,2008-11-01,02:55:20
39.879552,116.259843,0,197,39753.1217939815,2008-11-01,02:55:23
39.879582,116.259731,0,202,39753.1218287037,2008-11-01,02:55:26
39.879633,116.259633,0,207,39753.1218518519,2008-11-01,02:55:28
39.879691,116.259571,0,221,39753.1219097222,2008-11-01,02:55:33
39.879692,116.259557,0,222,39753.1219675926,2008-11-01,02:55:38
39.879692,116.259553,0,223,39753.122025463,2008-11-01,02:55:43
39.879694,116.259553,0,223,39753.1220833333,2008-11-01,02:55:48
39.879695,116.259554,0,224,39753.1221412037,2008-11-01,02:55:53
39.879697,116.259556,0,224,39753.1221990741,2008-11-01,02:55:58
39.879698,116.25955,0,224,39753.1222569444,2008-11-01,02:56:03
39.879699,116.25955,0,224,39753.1223148148,2008-11-01,02:56:08
39.8797,116.259551,0,224,39753.1223726852,2008-11-01,02:56:13
39.879701,116.259551,0,224,39753.1224305556,2008-11-01,02:56:18
39.879703,116.259543,0,224,39753.1224884259,2008-11-01,02:56:23
39.879706,116.25954,0,224,39753.1225462963,2008-11-01,02:56:28
39.879706,116.25954,0,224,39753.1225810185,2008-11-01,02:56:31
39.879707,116.259537,0,224,39753.1226041667,2008-11-01,02:56:33
39.879707,116.259489,0,225,39753.122662037,2008-11-01,02:56:38
39.879704,116.259344,0,225,39753.1226967593,2008-11-01,02:56:41
39.879692,116.259223,0,224,39753.1227199074,2008-11-01,02:56:43
39.879666,116.259104,0,222,39753.1227430556,2008-11-01,02:56:45
39.879647,116.258974,0,222,39753.1227662037,2008-11-01,02:56:47
39.879633,116.258851,0,221,39753.1227893519,2008-11-01,02:56:49
39.879577,116.258738,0,218,39753.1228240741,2008-11-01,02:56:52
39.879534,116.258685,0,213,39753.1228819444,2008-11-01,02:56:57
39.879527,116.258672,0,210,39753.1229398148,2008-11-01,02:57:02
39.879527,116.258672,0,210,39753.122974537,2008-11-01,02:57:05
39.879525,116.258671,0,208,39753.1229976852,2008-11-01,02:57:07
39.879521,116.258734,0,205,39753.1230555556,2008-11-01,02:57:12
39.87957,116.258853,0,199,39753.1231134259,2008-11-01,02:57:17
39.879591,116.258999,0,195,39753.1231481481,2008-11-01,02:57:20
39.879607,116.259118,0,193,39753.1231712963,2008-11-01,02:57:22
39.879615,116.259235,0,191,39753.1231944444,2008-11-01,02:57:24
39.87962,116.259377,0,189,39753.1232175926,2008-11-01,02:57:26
39.879637,116.259549,0,188,39753.1232407407,2008-11-01,02:57:28
39.879638,116.259738,0,186,39753.1232638889,2008-11-01,02:57:30
39.879644,116.25995,0,184,39753.123287037,2008-11-01,02:57:32
39.879652,116.260159,0,180,39753.1233101852,2008-11-01,02:57:34
39.879649,116.260364,0,177,39753.1233333333,2008-11-01,02:57:36
39.879646,116.260564,0,172,39753.1233564815,2008-11-01,02:57:38
39.879643,116.260763,0,168,39753.1233796296,2008-11-01,02:57:40
39.879639,116.260963,0,163,39753.1234027778,2008-11-01,02:57:42
39.879631,116.261135,0,158,39753.1234259259,2008-11-01,02:57:44
39.879627,116.261275,0,151,39753.1234606481,2008-11-01,02:57:47
39.879629,116.261316,0,144,39753.1235185185,2008-11-01,02:57:52
39.879626,116.261334,0,142,39753.1235763889,2008-11-01,02:57:57
39.879625,116.261354,0,139,39753.1236342593,2008-11-01,02:58:02
39.879623,116.261378,0,136,39753.1236921296,2008-11-01,02:58:07
39.879622,116.261393,0,133,39753.12375,2008-11-01,02:58:12
39.879619,116.261415,0,132,39753.1238078704,2008-11-01,02:58:17
39.879614,116.261442,0,130,39753.1238657407,2008-11-01,02:58:22
39.879614,116.261442,0,130,39753.123900463,2008-11-01,02:58:25
39.879614,116.26145,0,129,39753.1239236111,2008-11-01,02:58:27
39.879612,116.261474,0,128,39753.1239814815,2008-11-01,02:58:32
39.879612,116.261493,0,127,39753.1240393519,2008-11-01,02:58:37
39.87962,116.261502,0,126,39753.1240972222,2008-11-01,02:58:42
39.87968,116.261405,0,132,39753.1241435185,2008-11-01,02:58:46
39.879694,116.261378,0,134,39753.1242013889,2008-11-01,02:58:51
39.879699,116.261347,0,137,39753.1242592593,2008-11-01,02:58:56
39.879628,116.261254,0,138,39753.1243171296,2008-11-01,02:59:01
39.879576,116.261102,0,138,39753.1243518519,2008-11-01,02:59:04
39.879552,116.260964,0,138,39753.124375,2008-11-01,02:59:06
39.879538,116.260798,0,137,39753.1243981481,2008-11-01,02:59:08
39.879545,116.260599,0,137,39753.1244212963,2008-11-01,02:59:10
39.879531,116.260405,0,137,39753.1244444444,2008-11-01,02:59:12
39.87953,116.260178,0,136,39753.1244675926,2008-11-01,02:59:14
39.879531,116.259941,0,135,39753.1244907407,2008-11-01,02:59:16
39.879531,116.259819,0,135,39753.1245023148,2008-11-01,02:59:17
39.879548,116.25969,0,135,39753.1245138889,2008-11-01,02:59:18
39.879557,116.259567,0,134,39753.124525463,2008-11-01,02:59:19
39.879558,116.25945,0,134,39753.124537037,2008-11-01,02:59:20
39.879575,116.259227,0,134,39753.1245601852,2008-11-01,02:59:22
39.879592,116.259035,0,134,39753.1245833333,2008-11-01,02:59:24
39.879619,116.258864,0,134,39753.1246064815,2008-11-01,02:59:26
39.879657,116.258738,0,133,39753.1246296296,2008-11-01,02:59:28
39.879751,116.258631,0,134,39753.1246527778,2008-11-01,02:59:30
39.879863,116.258578,0,137,39753.1246759259,2008-11-01,02:59:32
39.879959,116.258576,0,139,39753.1246990741,2008-11-01,02:59:34
39.880092,116.258598,0,138,39753.1247222222,2008-11-01,02:59:36
39.880251,116.258617,0,136,39753.1247453704,2008-11-01,02:59:38
39.880415,116.258607,0,136,39753.1247685185,2008-11-01,02:59:40
39.880571,116.258587,0,139,39753.1247916667,2008-11-01,02:59:42
39.880718,116.258583,0,140,39753.1248148148,2008-11-01,02:59:44
39.880862,116.258569,0,144,39753.124837963,2008-11-01,02:59:46
39.881016,116.258574,0,144,39753.1248611111,2008-11-01,02:59:48
39.88118,116.258579,0,144,39753.1248842593,2008-11-01,02:59:50
39.881348,116.258577,0,143,39753.1249074074,2008-11-01,02:59:52
39.881507,116.258582,0,144,39753.1249305556,2008-11-01,02:59:54
39.881662,116.258583,0,144,39753.1249537037,2008-11-01,02:59:56
39.881816,116.258581,0,144,39753.1249768519,2008-11-01,02:59:58
39.881973,116.258577,0,145,39753.125,2008-11-01,03:00:00
39.882125,116.25857,0,147,39753.1250231481,2008-11-01,03:00:02
39.882268,116.258569,0,146,39753.1250462963,2008-11-01,03:00:04
39.882398,116.258581,0,143,39753.1250694444,2008-11-01,03:00:06
39.882503,116.258576,0,146,39753.1250925926,2008-11-01,03:00:08
39.88261,116.258573,0,147,39753.1251157407,2008-11-01,03:00:10
39.882716,116.25857,0,148,39753.1251388889,2008-11-01,03:00:12
39.882808,116.258569,0,150,39753.125162037,2008-11-01,03:00:14
39.882938,116.25857,0,152,39753.1251967593,2008-11-01,03:00:17
39.883057,116.258569,0,153,39753.1252199074,2008-11-01,03:00:19
39.883203,116.258572,0,152,39753.1252430556,2008-11-01,03:00:21
39.883365,116.258567,0,152,39753.1252662037,2008-11-01,03:00:23
39.883526,116.258563,0,153,39753.1252893518,2008-11-01,03:00:25
39.883703,116.25857,0,151,39753.1253125,2008-11-01,03:00:27
39.883798,116.258572,0,151,39753.1253240741,2008-11-01,03:00:28
39.883898,116.258572,0,152,39753.1253356481,2008-11-01,03:00:29
39.884,116.258572,0,153,39753.1253472222,2008-11-01,03:00:30
39.884108,116.258573,0,152,39753.1253587963,2008-11-01,03:00:31
39.884223,116.258571,0,151,39753.1253703704,2008-11-01,03:00:32
39.884336,116.258571,0,152,39753.1253819444,2008-11-01,03:00:33
39.884458,116.25857,0,152,39753.1253935185,2008-11-01,03:00:34
39.884584,116.258568,0,153,39753.1254050926,2008-11-01,03:00:35
39.884714,116.258569,0,151,39753.1254166667,2008-11-01,03:00:36
39.884839,116.258567,0,150,39753.1254282407,2008-11-01,03:00:37
39.884962,116.258561,0,150,39753.1254398148,2008-11-01,03:00:38
39.885088,116.258563,0,149,39753.1254513889,2008-11-01,03:00:39
39.885216,116.258562,0,148,39753.125462963,2008-11-01,03:00:40
39.885346,116.258564,0,146,39753.125474537,2008-11-01,03:00:41
39.885473,116.258562,0,145,39753.1254861111,2008-11-01,03:00:42
39.885604,116.258564,0,144,39753.1254976852,2008-11-01,03:00:43
39.88573,116.258562,0,143,39753.1255092593,2008-11-01,03:00:44
39.885858,116.258561,0,143,39753.1255208333,2008-11-01,03:00:45
39.885986,116.25856,0,142,39753.1255324074,2008-11-01,03:00:46
39.886104,116.258559,0,141,39753.1255439815,2008-11-01,03:00:47
39.886224,116.258556,0,140,39753.1255555556,2008-11-01,03:00:48
39.886342,116.258557,0,138,39753.1255671296,2008-11-01,03:00:49
39.886458,116.25856,0,138,39753.1255787037,2008-11-01,03:00:50
39.886572,116.258561,0,138,39753.1255902778,2008-11-01,03:00:51
39.886686,116.258566,0,135,39753.1256018518,2008-11-01,03:00:52
39.886798,116.258566,0,134,39753.1256134259,2008-11-01,03:00:53
39.886899,116.258567,0,135,39753.125625,2008-11-01,03:00:54
39.886998,116.258573,0,134,39753.1256365741,2008-11-01,03:00:55
39.887089,116.258575,0,134,39753.1256481481,2008-11-01,03:00:56
39.887263,116.258581,0,130,39753.1256712963,2008-11-01,03:00:58
39.887412,116.258586,0,131,39753.1256944444,2008-11-01,03:01:00
39.887516,116.258562,0,139,39753.1257175926,2008-11-01,03:01:02
39.887617,116.258551,0,140,39753.1257523148,2008-11-01,03:01:05
39.887696,116.258542,0,149,39753.1258101852,2008-11-01,03:01:10
39.887767,116.258543,0,155,39753.1258680556,2008-11-01,03:01:15
39.887896,116.258558,0,150,39753.1259143518,2008-11-01,03:01:19
39.887997,116.258569,0,147,39753.1259375,2008-11-01,03:01:21
39.888104,116.258583,0,145,39753.1259606481,2008-11-01,03:01:23
39.888204,116.258591,0,148,39753.1259837963,2008-11-01,03:01:25
39.888329,116.258593,0,147,39753.1260069444,2008-11-01,03:01:27
39.888476,116.258593,0,147,39753.1260300926,2008-11-01,03:01:29
39.888642,116.258584,0,145,39753.1260532407,2008-11-01,03:01:31
39.888798,116.258585,0,144,39753.1260763889,2008-11-01,03:01:33
39.88894,116.258551,0,153,39753.126099537,2008-11-01,03:01:35
39.889104,116.25856,0,156,39753.1261226852,2008-11-01,03:01:37
39.889201,116.258569,0,153,39753.1261342593,2008-11-01,03:01:38
39.889296,116.258576,0,150,39753.1261458333,2008-11-01,03:01:39
39.889473,116.25858,0,148,39753.1261689815,2008-11-01,03:01:41
39.88963,116.258587,0,151,39753.1261921296,2008-11-01,03:01:43
39.889777,116.258577,0,152,39753.1262152778,2008-11-01,03:01:45
39.88992,116.258571,0,154,39753.1262384259,2008-11-01,03:01:47
39.89007,116.258559,0,154,39753.1262615741,2008-11-01,03:01:49
39.890204,116.258545,0,154,39753.1262847222,2008-11-01,03:01:51
39.890331,116.258543,0,156,39753.1263078704,2008-11-01,03:01:53
39.890472,116.258552,0,157,39753.1263310185,2008-11-01,03:01:55
39.890599,116.258537,0,160,39753.1263541667,2008-11-01,03:01:57
39.890703,116.258546,0,160,39753.1263773148,2008-11-01,03:01:59
39.890796,116.25851,0,173,39753.126412037,2008-11-01,03:02:02
39.890888,116.258551,0,162,39753.1264699074,2008-11-01,03:02:07
39.890905,116.258565,0,151,39753.1265277778,2008-11-01,03:02:12
39.890923,116.258568,0,143,39753.1265856481,2008-11-01,03:02:17
39.891042,116.258574,0,148,39753.1266435185,2008-11-01,03:02:22
39.891168,116.258586,0,143,39753.1266782407,2008-11-01,03:02:25
39.891267,116.258594,0,138,39753.1267013889,2008-11-01,03:02:27
39.891371,116.258606,0,134,39753.126724537,2008-11-01,03:02:29
39.891491,116.258604,0,134,39753.1267476852,2008-11-01,03:02:31
39.891586,116.258627,0,135,39753.1267708333,2008-11-01,03:02:33
39.89168,116.258672,0,134,39753.1267939815,2008-11-01,03:02:35
39.891774,116.258689,0,133,39753.1268171296,2008-11-01,03:02:37
39.891873,116.258698,0,131,39753.1268402778,2008-11-01,03:02:39
39.891987,116.25868,0,128,39753.1268634259,2008-11-01,03:02:41
39.892122,116.258644,0,124,39753.1268865741,2008-11-01,03:02:43
39.892263,116.258558,0,122,39753.1269097222,2008-11-01,03:02:45
39.892407,116.258486,0,119,39753.1269328704,2008-11-01,03:02:47
39.892545,116.258407,0,115,39753.1269560185,2008-11-01,03:02:49
39.892702,116.258389,0,109,39753.1269791667,2008-11-01,03:02:51
39.892795,116.258395,0,106,39753.1269907407,2008-11-01,03:02:52
39.892954,116.258405,0,107,39753.1270138889,2008-11-01,03:02:54
39.893125,116.258442,0,109,39753.127037037,2008-11-01,03:02:56
39.893304,116.258478,0,118,39753.1270601852,2008-11-01,03:02:58
39.893396,116.258478,0,121,39753.1270717593,2008-11-01,03:02:59
39.89356,116.25844,0,128,39753.1270949074,2008-11-01,03:03:01
39.893707,116.258395,0,138,39753.1271180556,2008-11-01,03:03:03
39.893853,116.25844,0,147,39753.1271412037,2008-11-01,03:03:05
39.89396,116.258449,0,151,39753.1271643518,2008-11-01,03:03:07
39.894052,116.258431,0,155,39753.1272222222,2008-11-01,03:03:12
39.894102,116.258479,0,163,39753.1272800926,2008-11-01,03:03:17
39.894127,116.258484,0,165,39753.127337963,2008-11-01,03:03:22
39.894129,116.258484,0,163,39753.1273958333,2008-11-01,03:03:27
39.89413,116.258484,0,162,39753.1274537037,2008-11-01,03:03:32
39.894129,116.258484,0,163,39753.1275115741,2008-11-01,03:03:37
39.894129,116.258485,0,162,39753.1275694444,2008-11-01,03:03:42
39.894129,116.258485,0,162,39753.1276041667,2008-11-01,03:03:45
39.894128,116.258485,0,162,39753.1276273148,2008-11-01,03:03:47
39.894183,116.258483,0,165,39753.1276851852,2008-11-01,03:03:52
39.894274,116.25849,0,173,39753.1277430556,2008-11-01,03:03:57
39.894369,116.25846,0,185,39753.1277893518,2008-11-01,03:04:01
39.89449,116.258451,0,194,39753.1278356481,2008-11-01,03:04:05
39.894613,116.258458,0,196,39753.1278703704,2008-11-01,03:04:08
39.894742,116.258454,0,199,39753.1279050926,2008-11-01,03:04:11
39.894835,116.258463,0,198,39753.1279282407,2008-11-01,03:04:13
39.894935,116.258463,0,197,39753.1279513889,2008-11-01,03:04:15
39.895031,116.258476,0,193,39753.127974537,2008-11-01,03:04:17
39.89515,116.258502,0,192,39753.1280092593,2008-11-01,03:04:20
39.895254,116.258545,0,185,39753.1280439815,2008-11-01,03:04:23
39.895347,116.258564,0,181,39753.1281018518,2008-11-01,03:04:28
39.895369,116.258568,0,178,39753.1281597222,2008-11-01,03:04:33
39.895369,116.258568,0,178,39753.1281944444,2008-11-01,03:04:36
39.895372,116.258568,0,177,39753.1282175926,2008-11-01,03:04:38
39.895382,116.25857,0,176,39753.128275463,2008-11-01,03:04:43
39.895385,116.25857,0,174,39753.1283333333,2008-11-01,03:04:48
39.895385,116.258571,0,173,39753.1283912037,2008-11-01,03:04:53
39.895383,116.258571,0,173,39753.1284490741,2008-11-01,03:04:58
39.895383,116.258571,0,173,39753.1285069444,2008-11-01,03:05:03
39.895383,116.258571,0,173,39753.1285648148,2008-11-01,03:05:08
39.895383,116.258571,0,173,39753.1286226852,2008-11-01,03:05:13
39.895383,116.258571,0,174,39753.1286805556,2008-11-01,03:05:18
39.895382,116.25857,0,174,39753.1287384259,2008-11-01,03:05:23
39.895382,116.25857,0,174,39753.1287731482,2008-11-01,03:05:26
39.895386,116.258571,0,174,39753.1287962963,2008-11-01,03:05:28
39.895499,116.258577,0,173,39753.1288310185,2008-11-01,03:05:31
39.895628,116.258569,0,172,39753.1288657407,2008-11-01,03:05:34
39.895745,116.258536,0,171,39753.128900463,2008-11-01,03:05:37
39.895821,116.258451,0,169,39753.1289351852,2008-11-01,03:05:40
39.895859,116.258335,0,170,39753.1289583333,2008-11-01,03:05:42
39.895879,116.258198,0,170,39753.1289814815,2008-11-01,03:05:44
39.895897,116.257996,0,171,39753.1290046296,2008-11-01,03:05:46
39.895915,116.257875,0,172,39753.1290162037,2008-11-01,03:05:47
39.895935,116.257627,0,173,39753.1290393519,2008-11-01,03:05:49
39.895937,116.257507,0,174,39753.1290509259,2008-11-01,03:05:50
39.895941,116.257376,0,175,39753.1290625,2008-11-01,03:05:51
39.895952,116.257237,0,176,39753.1290740741,2008-11-01,03:05:52
39.895954,116.257099,0,177,39753.1290856482,2008-11-01,03:05:53
39.895965,116.256955,0,177,39753.1290972222,2008-11-01,03:05:54
39.895969,116.256811,0,178,39753.1291087963,2008-11-01,03:05:55
39.895973,116.256664,0,178,39753.1291203704,2008-11-01,03:05:56
39.895985,116.256503,0,178,39753.1291319444,2008-11-01,03:05:57
39.895973,116.25636,0,179,39753.1291435185,2008-11-01,03:05:58
39.89595,116.256213,0,179,39753.1291550926,2008-11-01,03:05:59
39.895931,116.25606,0,179,39753.1291666667,2008-11-01,03:06:00
39.895931,116.255881,0,179,39753.1291782407,2008-11-01,03:06:01
39.895926,116.2557,0,179,39753.1291898148,2008-11-01,03:06:02
39.895922,116.255519,0,179,39753.1292013889,2008-11-01,03:06:03
39.895916,116.255338,0,179,39753.129212963,2008-11-01,03:06:04
39.895916,116.255155,0,178,39753.129224537,2008-11-01,03:06:05
39.89591,116.254975,0,178,39753.1292361111,2008-11-01,03:06:06
39.895902,116.254795,0,177,39753.1292476852,2008-11-01,03:06:07
39.895899,116.254601,0,177,39753.1292592593,2008-11-01,03:06:08
39.895906,116.254398,0,176,39753.1292708333,2008-11-01,03:06:09
39.895892,116.254203,0,176,39753.1292824074,2008-11-01,03:06:10
39.895892,116.254002,0,175,39753.1292939815,2008-11-01,03:06:11
39.895891,116.2538,0,174,39753.1293055556,2008-11-01,03:06:12
39.89589,116.253597,0,174,39753.1293171296,2008-11-01,03:06:13
39.895895,116.253381,0,173,39753.1293287037,2008-11-01,03:06:14
39.895898,116.253168,0,173,39753.1293402778,2008-11-01,03:06:15
39.895901,116.25295,0,172,39753.1293518519,2008-11-01,03:06:16
39.895915,116.252709,0,171,39753.1293634259,2008-11-01,03:06:17
39.895922,116.252473,0,170,39753.129375,2008-11-01,03:06:18
39.895927,116.252239,0,170,39753.1293865741,2008-11-01,03:06:19
39.895923,116.252021,0,170,39753.1293981481,2008-11-01,03:06:20
39.895929,116.251793,0,170,39753.1294097222,2008-11-01,03:06:21
39.895934,116.251566,0,169,39753.1294212963,2008-11-01,03:06:22
39.895942,116.251341,0,169,39753.1294328704,2008-11-01,03:06:23
39.895948,116.25112,0,168,39753.1294444444,2008-11-01,03:06:24
39.895948,116.250907,0,168,39753.1294560185,2008-11-01,03:06:25
39.895943,116.2507,0,168,39753.1294675926,2008-11-01,03:06:26
39.895944,116.250491,0,168,39753.1294791667,2008-11-01,03:06:27
39.895947,116.250279,0,167,39753.1294907407,2008-11-01,03:06:28
39.895945,116.250071,0,167,39753.1295023148,2008-11-01,03:06:29
39.895946,116.249866,0,166,39753.1295138889,2008-11-01,03:06:30
39.895944,116.249666,0,166,39753.129525463,2008-11-01,03:06:31
39.895937,116.24947,0,165,39753.129537037,2008-11-01,03:06:32
39.895932,116.249264,0,166,39753.1295486111,2008-11-01,03:06:33
39.895931,116.249078,0,164,39753.1295601852,2008-11-01,03:06:34
39.895932,116.248885,0,162,39753.1295717593,2008-11-01,03:06:35
39.895938,116.248676,0,159,39753.1295833333,2008-11-01,03:06:36
39.895948,116.248479,0,157,39753.1295949074,2008-11-01,03:06:37
39.895959,116.248287,0,156,39753.1296064815,2008-11-01,03:06:38
39.895974,116.248093,0,153,39753.1296180556,2008-11-01,03:06:39
39.895982,116.247908,0,150,39753.1296296296,2008-11-01,03:06:40
39.895992,116.247734,0,148,39753.1296412037,2008-11-01,03:06:41
39.896006,116.247565,0,146,39753.1296527778,2008-11-01,03:06:42
39.896027,116.247414,0,143,39753.1296643519,2008-11-01,03:06:43
39.896052,116.247283,0,140,39753.1296759259,2008-11-01,03:06:44
39.896073,116.247111,0,136,39753.1296990741,2008-11-01,03:06:46
39.896109,116.246987,0,139,39753.1297222222,2008-11-01,03:06:48
39.896224,116.246907,0,140,39753.1297685185,2008-11-01,03:06:52
39.896317,116.246887,0,146,39753.1297916667,2008-11-01,03:06:54
39.896434,116.246916,0,154,39753.1298148148,2008-11-01,03:06:56
39.896588,116.246925,0,156,39753.129837963,2008-11-01,03:06:58
39.896743,116.246933,0,160,39753.1298611111,2008-11-01,03:07:00
39.896838,116.246954,0,155,39753.1298726852,2008-11-01,03:07:01
39.896929,116.246952,0,156,39753.1298842593,2008-11-01,03:07:02
39.897015,116.246927,0,163,39753.1298958333,2008-11-01,03:07:03
39.89711,116.246928,0,166,39753.1299074074,2008-11-01,03:07:04
39.897214,116.246921,0,168,39753.1299189815,2008-11-01,03:07:05
39.897327,116.24692,0,169,39753.1299305556,2008-11-01,03:07:06
39.89744,116.246914,0,170,39753.1299421296,2008-11-01,03:07:07
39.897557,116.246908,0,170,39753.1299537037,2008-11-01,03:07:08
39.897671,116.246906,0,171,39753.1299652778,2008-11-01,03:07:09
39.897775,116.246881,0,175,39753.1299768519,2008-11-01,03:07:10
39.897886,116.246877,0,176,39753.1299884259,2008-11-01,03:07:11
39.897991,116.246875,0,175,39753.13,2008-11-01,03:07:12
39.898089,116.246873,0,176,39753.1300115741,2008-11-01,03:07:13
39.89818,116.246865,0,177,39753.1300231481,2008-11-01,03:07:14
39.89834,116.246868,0,179,39753.1300462963,2008-11-01,03:07:16
39.898461,116.246867,0,183,39753.1300694444,2008-11-01,03:07:18
39.898584,116.24687,0,186,39753.1301041667,2008-11-01,03:07:21
39.898659,116.246825,0,196,39753.130162037,2008-11-01,03:07:26
39.898686,116.246836,0,198,39753.1302199074,2008-11-01,03:07:31
39.898686,116.246836,0,198,39753.1302546296,2008-11-01,03:07:34
39.898686,116.246836,0,200,39753.1302777778,2008-11-01,03:07:36
39.898698,116.246838,0,200,39753.1303356481,2008-11-01,03:07:41
39.898787,116.246824,0,202,39753.1303703704,2008-11-01,03:07:44
39.89888,116.246814,0,205,39753.1303935185,2008-11-01,03:07:46
39.898993,116.246834,0,200,39753.1304166667,2008-11-01,03:07:48
39.899113,116.246833,0,196,39753.1304398148,2008-11-01,03:07:50
39.899253,116.246847,0,193,39753.130462963,2008-11-01,03:07:52
39.899419,116.246848,0,190,39753.1304861111,2008-11-01,03:07:54
39.899598,116.246849,0,189,39753.1305092593,2008-11-01,03:07:56
39.899688,116.24685,0,188,39753.1305208333,2008-11-01,03:07:57
39.89987,116.246853,0,187,39753.1305439815,2008-11-01,03:07:59
39.899964,116.24685,0,186,39753.1305555556,2008-11-01,03:08:00
39.900063,116.246862,0,185,39753.1305671296,2008-11-01,03:08:01
39.900173,116.246878,0,181,39753.1305787037,2008-11-01,03:08:02
39.900284,116.246884,0,179,39753.1305902778,2008-11-01,03:08:03
39.900397,116.246891,0,177,39753.1306018519,2008-11-01,03:08:04
39.900506,116.246891,0,176,39753.1306134259,2008-11-01,03:08:05
39.90062,116.246884,0,176,39753.130625,2008-11-01,03:08:06
39.90073,116.246884,0,176,39753.1306365741,2008-11-01,03:08:07
39.900839,116.246887,0,175,39753.1306481481,2008-11-01,03:08:08
39.900946,116.24689,0,175,39753.1306597222,2008-11-01,03:08:09
39.901051,116.24689,0,175,39753.1306712963,2008-11-01,03:08:10
39.901159,116.246883,0,175,39753.1306828704,2008-11-01,03:08:11
39.901259,116.246868,0,176,39753.1306944444,2008-11-01,03:08:12
39.901359,116.246863,0,175,39753.1307060185,2008-11-01,03:08:13
39.901459,116.24686,0,174,39753.1307175926,2008-11-01,03:08:14
39.901552,116.246858,0,174,39753.1307291667,2008-11-01,03:08:15
39.901643,116.246858,0,173,39753.1307407407,2008-11-01,03:08:16
39.901799,116.246856,0,173,39753.1307638889,2008-11-01,03:08:18
39.901931,116.246851,0,173,39753.130787037,2008-11-01,03:08:20
39.902043,116.246842,0,174,39753.1308101852,2008-11-01,03:08:22
39.902157,116.246837,0,175,39753.1308449074,2008-11-01,03:08:25
39.902218,116.246836,0,183,39753.1309027778,2008-11-01,03:08:30
39.902218,116.246836,0,183,39753.1309375,2008-11-01,03:08:33
39.902215,116.24683,0,187,39753.1309606481,2008-11-01,03:08:35
39.902289,116.246838,0,189,39753.1310185185,2008-11-01,03:08:40
39.902348,116.246839,0,187,39753.1310763889,2008-11-01,03:08:45
39.902393,116.246817,0,185,39753.1311342593,2008-11-01,03:08:50
39.90243,116.246698,0,184,39753.1311921296,2008-11-01,03:08:55
39.902329,116.246616,0,181,39753.13125,2008-11-01,03:09:00
39.90223,116.246609,0,177,39753.1312847222,2008-11-01,03:09:03
39.90211,116.246596,0,175,39753.1313194444,2008-11-01,03:09:06
39.902002,116.246584,0,174,39753.1313425926,2008-11-01,03:09:08
39.901864,116.246588,0,170,39753.1313657407,2008-11-01,03:09:10
39.901727,116.246586,0,169,39753.1313888889,2008-11-01,03:09:12
39.901588,116.246574,0,167,39753.131412037,2008-11-01,03:09:14
39.901436,116.246568,0,165,39753.1314351852,2008-11-01,03:09:16
39.901272,116.246565,0,163,39753.1314583333,2008-11-01,03:09:18
39.901096,116.246558,0,161,39753.1314814815,2008-11-01,03:09:20
39.900997,116.246571,0,159,39753.1314930556,2008-11-01,03:09:21
39.900905,116.246571,0,159,39753.1315046296,2008-11-01,03:09:22
39.900812,116.246575,0,159,39753.1315162037,2008-11-01,03:09:23
39.900721,116.246575,0,158,39753.1315277778,2008-11-01,03:09:24
39.900626,116.246571,0,158,39753.1315393519,2008-11-01,03:09:25
39.900536,116.246567,0,158,39753.1315509259,2008-11-01,03:09:26
39.900388,116.246544,0,156,39753.1315740741,2008-11-01,03:09:28
39.90026,116.246533,0,155,39753.1315972222,2008-11-01,03:09:30
39.900147,116.246529,0,152,39753.1316319444,2008-11-01,03:09:33
39.900077,116.246531,0,149,39753.1316898148,2008-11-01,03:09:38
39.900043,116.246534,0,145,39753.1317476852,2008-11-01,03:09:43
39.90002,116.246518,0,141,39753.1318055556,2008-11-01,03:09:48
39.900014,116.246518,0,138,39753.1318634259,2008-11-01,03:09:53
39.900014,116.246518,0,138,39753.1319212963,2008-11-01,03:09:58
39.900008,116.246519,0,137,39753.1319791667,2008-11-01,03:10:03
39.900008,116.246518,0,137,39753.132037037,2008-11-01,03:10:08
39.900008,116.246517,0,137,39753.1320949074,2008-11-01,03:10:13
39.900006,116.246516,0,136,39753.1321527778,2008-11-01,03:10:18
39.900006,116.246516,0,136,39753.1321875,2008-11-01,03:10:21
39.900006,116.246517,0,136,39753.1322106481,2008-11-01,03:10:23
39.900013,116.246543,0,135,39753.1322685185,2008-11-01,03:10:28
39.899979,116.24656,0,134,39753.1323263889,2008-11-01,03:10:33
39.899919,116.246513,0,133,39753.1323842593,2008-11-01,03:10:38
39.899882,116.24645,0,132,39753.1324421296,2008-11-01,03:10:43
39.899894,116.246389,0,132,39753.1325,2008-11-01,03:10:48
39.899918,116.246368,0,131,39753.1325578704,2008-11-01,03:10:53
39.899948,116.246341,0,131,39753.1326157407,2008-11-01,03:10:58
39.899986,116.246297,0,132,39753.1326736111,2008-11-01,03:11:03
39.900024,116.246274,0,132,39753.1327314815,2008-11-01,03:11:08
39.900069,116.246271,0,132,39753.1327893519,2008-11-01,03:11:13
39.900122,116.246249,0,132,39753.1328472222,2008-11-01,03:11:18
39.900145,116.246209,0,133,39753.1329050926,2008-11-01,03:11:23
39.900145,116.246209,0,133,39753.1329398148,2008-11-01,03:11:26
39.900139,116.246206,0,133,39753.132962963,2008-11-01,03:11:28
39.900147,116.246156,0,133,39753.1330208333,2008-11-01,03:11:33
39.900174,116.246101,0,133,39753.1330787037,2008-11-01,03:11:38
39.900211,116.24606,0,132,39753.1331365741,2008-11-01,03:11:43
39.900248,116.246051,0,133,39753.1331944444,2008-11-01,03:11:48
39.900292,116.24605,0,133,39753.1332523148,2008-11-01,03:11:53
39.900302,116.245989,0,134,39753.1333101852,2008-11-01,03:11:58
39.900322,116.24593,0,136,39753.1333680556,2008-11-01,03:12:03
39.90035,116.245838,0,137,39753.1334259259,2008-11-01,03:12:08
39.900351,116.245782,0,139,39753.1334837963,2008-11-01,03:12:13
39.900331,116.24573,0,142,39753.1335416667,2008-11-01,03:12:18
39.900305,116.245708,0,146,39753.133599537,2008-11-01,03:12:23
39.900298,116.245678,0,150,39753.1336574074,2008-11-01,03:12:28
39.900304,116.245611,0,155,39753.1337152778,2008-11-01,03:12:33
39.900298,116.245596,0,160,39753.1337731481,2008-11-01,03:12:38
39.900287,116.245597,0,161,39753.1338310185,2008-11-01,03:12:43
39.90025,116.245607,0,161,39753.1338888889,2008-11-01,03:12:48
39.900201,116.245596,0,161,39753.1339467593,2008-11-01,03:12:53
39.900159,116.245556,0,161,39753.1340046296,2008-11-01,03:12:58
39.900195,116.245507,0,161,39753.1340625,2008-11-01,03:13:03
39.900192,116.245499,0,162,39753.1341203704,2008-11-01,03:13:08
39.900192,116.245499,0,162,39753.1341550926,2008-11-01,03:13:11
39.900194,116.245499,0,162,39753.1341782407,2008-11-01,03:13:13
39.900252,116.245493,0,162,39753.1342361111,2008-11-01,03:13:18
39.900352,116.245457,0,162,39753.1342939815,2008-11-01,03:13:23
39.900423,116.245414,0,163,39753.1343518518,2008-11-01,03:13:28
39.900443,116.245388,0,164,39753.1344097222,2008-11-01,03:13:33
39.900447,116.245371,0,165,39753.1344675926,2008-11-01,03:13:38
39.900368,116.2454,0,167,39753.134525463,2008-11-01,03:13:43
39.900349,116.245384,0,169,39753.1345833333,2008-11-01,03:13:48
39.900328,116.245383,0,171,39753.1346412037,2008-11-01,03:13:53
39.900285,116.245364,0,173,39753.1346990741,2008-11-01,03:13:58
39.900285,116.245364,0,173,39753.1347337963,2008-11-01,03:14:01
39.90029,116.24537,0,176,39753.1347569444,2008-11-01,03:14:03
39.90032,116.245377,0,178,39753.1348148148,2008-11-01,03:14:08
39.900252,116.245423,0,181,39753.1348726852,2008-11-01,03:14:13
39.900182,116.24545,0,184,39753.1349305556,2008-11-01,03:14:18
39.900234,116.24542,0,186,39753.1349884259,2008-11-01,03:14:23
39.900235,116.245486,0,187,39753.1350462963,2008-11-01,03:14:28
39.90034,116.245457,0,188,39753.1351041667,2008-11-01,03:14:33
39.900375,116.245444,0,188,39753.135162037,2008-11-01,03:14:38
39.900301,116.245461,0,187,39753.1352546296,2008-11-01,03:14:46
39.900218,116.245508,0,188,39753.1353125,2008-11-01,03:14:51
39.900169,116.24551,0,189,39753.1353703704,2008-11-01,03:14:56
39.900235,116.245226,0,193,39753.1375578704,2008-11-01,03:18:05
39.900289,116.245195,0,202,39753.1376157407,2008-11-01,03:18:10
39.900285,116.245185,0,207,39753.1376736111,2008-11-01,03:18:15
39.900276,116.24519,0,207,39753.1377314815,2008-11-01,03:18:20
39.900271,116.245189,0,210,39753.1377893519,2008-11-01,03:18:25
39.900271,116.245189,0,210,39753.1378240741,2008-11-01,03:18:28
39.900271,116.245191,0,211,39753.1378472222,2008-11-01,03:18:30
39.900287,116.245215,0,210,39753.1379050926,2008-11-01,03:18:35
39.900302,116.245239,0,208,39753.137962963,2008-11-01,03:18:40
39.900317,116.245265,0,208,39753.1380208333,2008-11-01,03:18:45
39.900358,116.24529,0,208,39753.1380787037,2008-11-01,03:18:50
39.900366,116.245307,0,209,39753.1381365741,2008-11-01,03:18:55
39.900339,116.245303,0,208,39753.1381944444,2008-11-01,03:19:00
39.900286,116.245317,0,208,39753.1382523148,2008-11-01,03:19:05
39.900244,116.245321,0,207,39753.1383101852,2008-11-01,03:19:10
39.900202,116.245345,0,206,39753.1383680556,2008-11-01,03:19:15
39.90021,116.245314,0,206,39753.1384259259,2008-11-01,03:19:20
39.9002,116.245285,0,203,39753.1384837963,2008-11-01,03:19:25
39.900201,116.245284,0,203,39753.1385416667,2008-11-01,03:19:30
39.9002,116.245283,0,203,39753.138599537,2008-11-01,03:19:35
39.9002,116.245283,0,203,39753.1386342593,2008-11-01,03:19:38
39.900202,116.245282,0,204,39753.1386574074,2008-11-01,03:19:40
39.900219,116.245281,0,203,39753.1387152778,2008-11-01,03:19:45
39.900238,116.24524,0,201,39753.1387731481,2008-11-01,03:19:50
39.900238,116.245215,0,200,39753.1388310185,2008-11-01,03:19:55
39.900238,116.245215,0,200,39753.1388657407,2008-11-01,03:19:58
39.900234,116.245215,0,201,39753.1388888889,2008-11-01,03:20:00
39.900224,116.245213,0,197,39753.1389467593,2008-11-01,03:20:05
39.900229,116.24522,0,193,39753.1390046296,2008-11-01,03:20:10
39.900222,116.24522,0,193,39753.1390625,2008-11-01,03:20:15
39.900225,116.24522,0,193,39753.1391203704,2008-11-01,03:20:20
39.900225,116.24522,0,193,39753.1391550926,2008-11-01,03:20:23
39.900221,116.245219,0,193,39753.1391782407,2008-11-01,03:20:25
39.900211,116.245223,0,194,39753.1392361111,2008-11-01,03:20:30
39.900216,116.245227,0,194,39753.1392939815,2008-11-01,03:20:35
39.900216,116.245227,0,194,39753.1393287037,2008-11-01,03:20:38
39.900216,116.245226,0,194,39753.1393518519,2008-11-01,03:20:40
39.900239,116.245213,0,193,39753.1394097222,2008-11-01,03:20:45
39.900241,116.245213,0,193,39753.1394675926,2008-11-01,03:20:50
39.900235,116.245213,0,193,39753.139525463,2008-11-01,03:20:55
39.900228,116.245213,0,193,39753.1395833333,2008-11-01,03:21:00
39.900225,116.245213,0,193,39753.1396412037,2008-11-01,03:21:05
39.900225,116.245213,0,193,39753.1396759259,2008-11-01,03:21:08
39.900227,116.245214,0,193,39753.1396990741,2008-11-01,03:21:10
39.90037,116.245511,0,136,39753.1468287037,2008-11-01,03:31:26
39.900376,116.245512,0,137,39753.1468518519,2008-11-01,03:31:28
39.900387,116.245516,0,138,39753.1469097222,2008-11-01,03:31:33
39.90039,116.245518,0,138,39753.1469675926,2008-11-01,03:31:38
39.900385,116.245518,0,138,39753.147025463,2008-11-01,03:31:43
39.900385,116.245518,0,138,39753.1470601852,2008-11-01,03:31:46
39.900378,116.245517,0,138,39753.1470833333,2008-11-01,03:31:48
39.900369,116.245517,0,138,39753.1471412037,2008-11-01,03:31:53
39.900368,116.245519,0,138,39753.1471990741,2008-11-01,03:31:58
39.900369,116.245519,0,139,39753.1472569444,2008-11-01,03:32:03
39.900369,116.245519,0,139,39753.1472916667,2008-11-01,03:32:06
39.900367,116.245519,0,139,39753.1473148148,2008-11-01,03:32:08
39.900377,116.245534,0,139,39753.1473726852,2008-11-01,03:32:13
39.900377,116.245534,0,139,39753.1474074074,2008-11-01,03:32:16
39.900381,116.245532,0,142,39753.1474305556,2008-11-01,03:32:18
39.900418,116.245527,0,144,39753.1474884259,2008-11-01,03:32:23
39.90043,116.245531,0,145,39753.1475462963,2008-11-01,03:32:28
39.900426,116.245539,0,147,39753.1476041667,2008-11-01,03:32:33
39.900426,116.245539,0,147,39753.1476388889,2008-11-01,03:32:36
39.90042,116.24554,0,148,39753.147662037,2008-11-01,03:32:38
39.90042,116.245529,0,152,39753.1477199074,2008-11-01,03:32:43
39.90047,116.245473,0,159,39753.1477777778,2008-11-01,03:32:48
39.90047,116.245473,0,159,39753.1478125,2008-11-01,03:32:51
39.900477,116.245472,0,159,39753.1478356481,2008-11-01,03:32:53
39.900487,116.245472,0,159,39753.1478935185,2008-11-01,03:32:58
39.900496,116.245472,0,159,39753.1479513889,2008-11-01,03:33:03
39.900496,116.245472,0,159,39753.1479861111,2008-11-01,03:33:06
39.900497,116.245472,0,160,39753.1480092593,2008-11-01,03:33:08
39.900474,116.245466,0,161,39753.1480671296,2008-11-01,03:33:13
39.900485,116.245476,0,164,39753.148125,2008-11-01,03:33:18
39.900485,116.245476,0,164,39753.1481597222,2008-11-01,03:33:21
39.900484,116.245478,0,164,39753.1481828704,2008-11-01,03:33:23
39.900465,116.245507,0,164,39753.1482407407,2008-11-01,03:33:28
39.900459,116.245516,0,164,39753.1482986111,2008-11-01,03:33:33
39.900456,116.245513,0,164,39753.1483564815,2008-11-01,03:33:38
39.900458,116.245512,0,165,39753.1484143519,2008-11-01,03:33:43
39.900458,116.245512,0,165,39753.1484490741,2008-11-01,03:33:46
39.900464,116.245512,0,165,39753.1484722222,2008-11-01,03:33:48
39.90047,116.245479,0,168,39753.1485300926,2008-11-01,03:33:53
39.9005,116.245464,0,174,39753.148587963,2008-11-01,03:33:58
39.900499,116.245522,0,177,39753.1486458333,2008-11-01,03:34:03
39.900488,116.245546,0,176,39753.1487037037,2008-11-01,03:34:08
39.90048,116.245555,0,177,39753.1487615741,2008-11-01,03:34:13
39.900462,116.245585,0,177,39753.1488194444,2008-11-01,03:34:18
39.900462,116.245585,0,177,39753.1488541667,2008-11-01,03:34:21
39.900465,116.245585,0,176,39753.1488773148,2008-11-01,03:34:23
39.900475,116.245587,0,176,39753.1489351852,2008-11-01,03:34:28
39.900484,116.245588,0,176,39753.1489930556,2008-11-01,03:34:33
39.900524,116.24555,0,179,39753.1490509259,2008-11-01,03:34:38
39.900524,116.245583,0,179,39753.1491087963,2008-11-01,03:34:43
39.900518,116.245599,0,179,39753.1491666667,2008-11-01,03:34:48
39.900518,116.245599,0,179,39753.1492013889,2008-11-01,03:34:51
39.900515,116.245597,0,179,39753.149224537,2008-11-01,03:34:53
39.900506,116.245593,0,180,39753.1492824074,2008-11-01,03:34:58
39.900501,116.245589,0,180,39753.1493402778,2008-11-01,03:35:03
39.900502,116.245587,0,179,39753.1493981481,2008-11-01,03:35:08
39.900505,116.245588,0,179,39753.1494560185,2008-11-01,03:35:13
39.900499,116.245587,0,179,39753.1495138889,2008-11-01,03:35:18
39.900504,116.245585,0,179,39753.1495717593,2008-11-01,03:35:23
39.900504,116.245585,0,179,39753.1496064815,2008-11-01,03:35:26
39.900511,116.245583,0,179,39753.1496296296,2008-11-01,03:35:28
39.900479,116.245576,0,180,39753.1496875,2008-11-01,03:35:33
39.900441,116.245565,0,182,39753.1497453704,2008-11-01,03:35:38
39.900409,116.245581,0,184,39753.1498032407,2008-11-01,03:35:43
39.900351,116.245607,0,185,39753.1498611111,2008-11-01,03:35:48
39.900291,116.24559,0,184,39753.1499189815,2008-11-01,03:35:53
39.900294,116.245511,0,180,39753.1499768518,2008-11-01,03:35:58
39.900281,116.245476,0,181,39753.1500347222,2008-11-01,03:36:03
39.900287,116.24544,0,181,39753.1500925926,2008-11-01,03:36:08
39.900287,116.24544,0,181,39753.1501273148,2008-11-01,03:36:11
39.900292,116.24544,0,181,39753.150150463,2008-11-01,03:36:13
39.900301,116.245441,0,181,39753.1502083333,2008-11-01,03:36:18
39.900312,116.245442,0,181,39753.1502662037,2008-11-01,03:36:23
39.900544,116.245718,0,181,39753.1504398148,2008-11-01,03:36:38
39.900544,116.245718,0,181,39753.150474537,2008-11-01,03:36:41
39.900544,116.245712,0,181,39753.1504976852,2008-11-01,03:36:43
39.900447,116.24566,0,181,39753.1505208333,2008-11-01,03:36:45
39.900318,116.245591,0,181,39753.1505439815,2008-11-01,03:36:47
39.9002,116.245492,0,181,39753.1505787037,2008-11-01,03:36:50
39.900116,116.245422,0,180,39753.1506134259,2008-11-01,03:36:53
39.900088,116.245372,0,181,39753.1506712963,2008-11-01,03:36:58
39.900063,116.245353,0,181,39753.1507291667,2008-11-01,03:37:03
39.90011,116.245334,0,181,39753.150787037,2008-11-01,03:37:08
39.90009,116.245347,0,181,39753.1508449074,2008-11-01,03:37:13
39.900044,116.245352,0,181,39753.1509027778,2008-11-01,03:37:18
39.89999,116.245343,0,181,39753.1509606481,2008-11-01,03:37:23
39.899894,116.245324,0,180,39753.1510185185,2008-11-01,03:37:28
39.899803,116.245283,0,180,39753.1510763889,2008-11-01,03:37:33
39.899792,116.245239,0,180,39753.1511342593,2008-11-01,03:37:38
39.899807,116.245224,0,180,39753.1511921296,2008-11-01,03:37:43
39.899807,116.245224,0,180,39753.1512268518,2008-11-01,03:37:46
39.899811,116.245224,0,180,39753.15125,2008-11-01,03:37:48
39.900287,116.245453,0,4,39753.1530787037,2008-11-01,03:40:26
39.900166,116.245482,0,91,39753.153125,2008-11-01,03:40:30
39.900166,116.245482,0,91,39753.1531597222,2008-11-01,03:40:33
39.900163,116.245481,0,96,39753.1531828704,2008-11-01,03:40:35
39.900116,116.245473,0,124,39753.1532291667,2008-11-01,03:40:39
39.90004,116.24545,0,148,39753.1532523148,2008-11-01,03:40:41
39.899954,116.245431,0,165,39753.1532986111,2008-11-01,03:40:45
39.900298,116.245613,0,183,39753.1534606481,2008-11-01,03:40:59
39.900274,116.245556,0,139,39753.1534837963,2008-11-01,03:41:01
39.900289,116.245447,0,-4,39753.1534953704,2008-11-01,03:41:02
39.900265,116.245466,0,28,39753.1535416667,2008-11-01,03:41:06
39.900264,116.24548,0,61,39753.1535648148,2008-11-01,03:41:08
39.900267,116.245508,0,98,39753.153587963,2008-11-01,03:41:10
39.900242,116.245532,0,125,39753.1536458333,2008-11-01,03:41:15
39.900261,116.245538,0,129,39753.1537037037,2008-11-01,03:41:20
39.900306,116.24548,0,165,39753.1537615741,2008-11-01,03:41:25
39.900323,116.245466,0,175,39753.1538194444,2008-11-01,03:41:30
39.900298,116.245524,0,179,39753.1538773148,2008-11-01,03:41:35
39.900297,116.245512,0,200,39753.1539351852,2008-11-01,03:41:40
39.90028,116.245502,0,201,39753.1539930556,2008-11-01,03:41:45
39.900285,116.245454,0,218,39753.1540509259,2008-11-01,03:41:50
39.900292,116.24544,0,216,39753.1541087963,2008-11-01,03:41:55
39.900317,116.24543,0,215,39753.1541666667,2008-11-01,03:42:00
39.900324,116.245393,0,219,39753.154224537,2008-11-01,03:42:05
39.900324,116.245393,0,219,39753.1542592593,2008-11-01,03:42:08
39.900317,116.245392,0,220,39753.1542824074,2008-11-01,03:42:10
39.900339,116.245377,0,221,39753.1543402778,2008-11-01,03:42:15
39.900375,116.245325,0,223,39753.1543981481,2008-11-01,03:42:20
39.900402,116.245272,0,225,39753.1544560185,2008-11-01,03:42:25
39.900438,116.245232,0,226,39753.1545138889,2008-11-01,03:42:30
39.90046,116.245234,0,227,39753.1545717593,2008-11-01,03:42:35
39.89935,116.245778,0,556,39753.1560300926,2008-11-01,03:44:41
39.899349,116.245757,0,522,39753.1560648148,2008-11-01,03:44:44
39.899627,116.245584,0,373,39753.156087963,2008-11-01,03:44:46
39.899767,116.2455,0,300,39753.156099537,2008-11-01,03:44:47
39.899847,116.245453,0,264,39753.1561111111,2008-11-01,03:44:48
39.899929,116.245403,0,237,39753.1561342593,2008-11-01,03:44:50
39.899882,116.244754,0,226,39753.1564814815,2008-11-01,03:45:20
39.899992,116.244886,0,226,39753.1565046296,2008-11-01,03:45:22
39.900073,116.244959,0,226,39753.1565393518,2008-11-01,03:45:25
39.90014,116.245065,0,226,39753.1565740741,2008-11-01,03:45:28
39.900039,116.245248,0,300,39753.1572800926,2008-11-01,03:46:29
39.900161,116.245102,0,304,39753.1572916667,2008-11-01,03:46:30
39.900243,116.245023,0,295,39753.1573032407,2008-11-01,03:46:31
39.900329,116.244964,0,273,39753.1573263889,2008-11-01,03:46:33
39.900483,116.244853,0,240,39753.157349537,2008-11-01,03:46:35
39.900585,116.244931,0,238,39753.1573726852,2008-11-01,03:46:37
39.900518,116.245068,0,251,39753.1573958333,2008-11-01,03:46:39
39.900488,116.245164,0,233,39753.1574305556,2008-11-01,03:46:42
39.900501,116.245201,0,234,39753.1574884259,2008-11-01,03:46:47
39.900499,116.24524,0,220,39753.1575462963,2008-11-01,03:46:52
39.900493,116.24525,0,216,39753.1576041667,2008-11-01,03:46:57
39.900493,116.24525,0,216,39753.1576388889,2008-11-01,03:47:00
39.900488,116.245251,0,216,39753.157662037,2008-11-01,03:47:02
39.900458,116.245294,0,206,39753.1577199074,2008-11-01,03:47:07
39.900431,116.245355,0,195,39753.1577777778,2008-11-01,03:47:12
39.900415,116.245387,0,188,39753.1578356481,2008-11-01,03:47:17
39.900396,116.24542,0,186,39753.1578935185,2008-11-01,03:47:22
39.900392,116.245422,0,186,39753.1579513889,2008-11-01,03:47:27
39.900392,116.245422,0,186,39753.1579861111,2008-11-01,03:47:30
39.900384,116.245422,0,186,39753.1580092593,2008-11-01,03:47:32
39.90034,116.245439,0,185,39753.1580671296,2008-11-01,03:47:37
39.900301,116.245436,0,185,39753.158125,2008-11-01,03:47:42
39.900144,116.245308,0,180,39753.1595138889,2008-11-01,03:49:42
39.900233,116.245407,0,164,39753.159537037,2008-11-01,03:49:44
39.900282,116.245425,0,175,39753.1595949074,2008-11-01,03:49:49
39.900337,116.245432,0,175,39753.1596527778,2008-11-01,03:49:54
39.90039,116.245408,0,175,39753.1597106481,2008-11-01,03:49:59
39.90039,116.245408,0,175,39753.1597453704,2008-11-01,03:50:02
39.900384,116.245403,0,175,39753.1597685185,2008-11-01,03:50:04
39.900314,116.245485,0,175,39753.1598263889,2008-11-01,03:50:09
39.900284,116.245464,0,175,39753.1598842593,2008-11-01,03:50:14
39.900274,116.245464,0,175,39753.1599421296,2008-11-01,03:50:19
39.900273,116.245466,0,175,39753.16,2008-11-01,03:50:24
39.900273,116.245466,0,175,39753.1600347222,2008-11-01,03:50:27
39.900275,116.245462,0,175,39753.1600578704,2008-11-01,03:50:29
39.900328,116.245421,0,175,39753.1601157407,2008-11-01,03:50:34
39.90034,116.24541,0,176,39753.1601736111,2008-11-01,03:50:39
39.900359,116.245433,0,179,39753.1602314815,2008-11-01,03:50:44
39.900437,116.245339,0,184,39753.1602893519,2008-11-01,03:50:49
39.900178,116.245262,0,225,39753.1647106481,2008-11-01,03:57:11
39.900153,116.245247,0,223,39753.1647685185,2008-11-01,03:57:16
39.90015,116.245246,0,223,39753.1648263889,2008-11-01,03:57:21
39.90015,116.245246,0,223,39753.1648611111,2008-11-01,03:57:24
39.900154,116.245246,0,224,39753.1648842593,2008-11-01,03:57:26
39.900164,116.245248,0,225,39753.1649421296,2008-11-01,03:57:31
39.900171,116.245251,0,227,39753.165,2008-11-01,03:57:36
39.900168,116.245252,0,228,39753.1650578704,2008-11-01,03:57:41
39.900163,116.245253,0,228,39753.1651157407,2008-11-01,03:57:46
39.900163,116.245253,0,228,39753.165150463,2008-11-01,03:57:49
39.900163,116.245254,0,228,39753.1651736111,2008-11-01,03:57:51
39.900227,116.245294,0,223,39753.1652314815,2008-11-01,03:57:56
39.900193,116.245319,0,217,39753.1652893518,2008-11-01,03:58:01
39.90014,116.245409,0,209,39753.1653472222,2008-11-01,03:58:06
39.90015,116.245507,0,204,39753.1654050926,2008-11-01,03:58:11
39.900188,116.245563,0,202,39753.165462963,2008-11-01,03:58:16
39.900144,116.245609,0,199,39753.1655208333,2008-11-01,03:58:21
39.900126,116.245661,0,195,39753.1655787037,2008-11-01,03:58:26
39.900126,116.245661,0,195,39753.1656134259,2008-11-01,03:58:29
39.900121,116.24566,0,195,39753.1656365741,2008-11-01,03:58:31
39.900086,116.245652,0,194,39753.1656944444,2008-11-01,03:58:36
39.900094,116.245661,0,191,39753.1657523148,2008-11-01,03:58:41
39.900103,116.245663,0,188,39753.1658101852,2008-11-01,03:58:46
39.900094,116.245657,0,187,39753.1658680556,2008-11-01,03:58:51
39.900076,116.245643,0,186,39753.1659259259,2008-11-01,03:58:56
39.900086,116.245653,0,184,39753.1659837963,2008-11-01,03:59:01
39.900136,116.245663,0,183,39753.1660416667,2008-11-01,03:59:06
39.90016,116.245674,0,183,39753.166099537,2008-11-01,03:59:11
39.90016,116.245673,0,183,39753.1661574074,2008-11-01,03:59:16
39.90016,116.245673,0,183,39753.1661921296,2008-11-01,03:59:19
39.900152,116.245672,0,183,39753.1662152778,2008-11-01,03:59:21
39.900167,116.245684,0,183,39753.1662731481,2008-11-01,03:59:26
39.900204,116.24568,0,182,39753.1663310185,2008-11-01,03:59:31
39.900236,116.245649,0,183,39753.1663888889,2008-11-01,03:59:36
39.897658,116.248135,0,187,39753.166712963,2008-11-01,04:00:04
39.90023,116.24572,0,184,39753.1667708333,2008-11-01,04:00:09
39.900185,116.245644,0,182,39753.1668287037,2008-11-01,04:00:14
39.90012,116.245623,0,180,39753.1668865741,2008-11-01,04:00:19
39.900116,116.245595,0,180,39753.1669444444,2008-11-01,04:00:24
39.900103,116.245621,0,184,39753.1670023148,2008-11-01,04:00:29
39.900184,116.245663,0,195,39753.1670486111,2008-11-01,04:00:33
39.90027,116.245706,0,190,39753.1670717593,2008-11-01,04:00:35
39.900358,116.24574,0,191,39753.1671180556,2008-11-01,04:00:39
39.900381,116.24575,0,197,39753.1671759259,2008-11-01,04:00:44
39.900393,116.245789,0,204,39753.1672337963,2008-11-01,04:00:49
39.90039,116.24579,0,204,39753.1672916667,2008-11-01,04:00:54
39.900386,116.24579,0,204,39753.167349537,2008-11-01,04:00:59
39.900383,116.24579,0,204,39753.1674074074,2008-11-01,04:01:04
39.900383,116.24579,0,204,39753.1674421296,2008-11-01,04:01:07
39.900379,116.245789,0,204,39753.1674652778,2008-11-01,04:01:09
39.900348,116.245788,0,202,39753.1675231481,2008-11-01,04:01:14
39.900333,116.245822,0,206,39753.1675810185,2008-11-01,04:01:19
39.900325,116.245824,0,207,39753.1676388889,2008-11-01,04:01:24
39.900329,116.245825,0,207,39753.1676967593,2008-11-01,04:01:29
39.900327,116.245824,0,206,39753.1677546296,2008-11-01,04:01:34
39.900324,116.245823,0,206,39753.1678125,2008-11-01,04:01:39
39.900324,116.245823,0,206,39753.1678472222,2008-11-01,04:01:42
39.900321,116.245822,0,206,39753.1678703704,2008-11-01,04:01:44
39.900307,116.245785,0,207,39753.1679282407,2008-11-01,04:01:49
39.900289,116.245747,0,208,39753.1679861111,2008-11-01,04:01:54
39.90026,116.245732,0,209,39753.1680439815,2008-11-01,04:01:59
39.900271,116.245763,0,206,39753.1681018519,2008-11-01,04:02:04
39.900322,116.245808,0,209,39753.1681597222,2008-11-01,04:02:09
39.900318,116.245808,0,210,39753.1682175926,2008-11-01,04:02:14
39.900319,116.245809,0,210,39753.168275463,2008-11-01,04:02:19
39.900318,116.245808,0,210,39753.1683333333,2008-11-01,04:02:24
39.900318,116.245808,0,210,39753.1683680556,2008-11-01,04:02:27
39.900324,116.245809,0,210,39753.1683912037,2008-11-01,04:02:29
39.900325,116.245852,0,215,39753.1684490741,2008-11-01,04:02:34
39.900304,116.245956,0,220,39753.1685069444,2008-11-01,04:02:39
39.900336,116.245949,0,226,39753.1685648148,2008-11-01,04:02:44
39.900348,116.245959,0,232,39753.1686226852,2008-11-01,04:02:49
39.900341,116.246096,0,232,39753.1686805556,2008-11-01,04:02:54
39.900286,116.2461,0,232,39753.1687384259,2008-11-01,04:02:59
39.900248,116.246122,0,231,39753.1687962963,2008-11-01,04:03:04
39.900195,116.246162,0,232,39753.1688541667,2008-11-01,04:03:09
39.900163,116.246225,0,232,39753.168912037,2008-11-01,04:03:14
39.900182,116.246265,0,232,39753.1689699074,2008-11-01,04:03:19
39.900179,116.246309,0,233,39753.1690277778,2008-11-01,04:03:24
39.900137,116.246313,0,234,39753.1690856481,2008-11-01,04:03:29
39.90009,116.24631,0,232,39753.1691435185,2008-11-01,04:03:34
39.900009,116.246375,0,231,39753.1692013889,2008-11-01,04:03:39
39.899945,116.246416,0,225,39753.1692592593,2008-11-01,04:03:44
39.899876,116.246427,0,216,39753.1693171296,2008-11-01,04:03:49
39.899849,116.246436,0,214,39753.169375,2008-11-01,04:03:54
39.89984,116.24645,0,214,39753.1694328704,2008-11-01,04:03:59
39.89985,116.246469,0,213,39753.1694907407,2008-11-01,04:04:04
39.899833,116.246514,0,202,39753.1695486111,2008-11-01,04:04:09
39.89968,116.246786,0,232,39753.1762037037,2008-11-01,04:13:44
39.899631,116.246783,0,232,39753.1762615741,2008-11-01,04:13:49
39.899591,116.246791,0,232,39753.1763194444,2008-11-01,04:13:54
39.899605,116.246776,0,233,39753.1763773148,2008-11-01,04:13:59
39.899679,116.246748,0,233,39753.1764351852,2008-11-01,04:14:04
39.899704,116.246708,0,232,39753.1764930556,2008-11-01,04:14:09
39.899726,116.246723,0,231,39753.1765509259,2008-11-01,04:14:14
39.899731,116.246743,0,231,39753.1766087963,2008-11-01,04:14:19
39.899745,116.246743,0,232,39753.1766666667,2008-11-01,04:14:24
39.899753,116.246744,0,232,39753.176724537,2008-11-01,04:14:29
39.899753,116.246744,0,232,39753.1767592593,2008-11-01,04:14:32
39.899756,116.246743,0,233,39753.1767824074,2008-11-01,04:14:34
39.899781,116.246733,0,233,39753.1768402778,2008-11-01,04:14:39
39.899868,116.246696,0,232,39753.1768865741,2008-11-01,04:14:43
39.899955,116.246656,0,229,39753.1769328704,2008-11-01,04:14:47
39.900033,116.246642,0,229,39753.1769907407,2008-11-01,04:14:52
39.900067,116.246629,0,229,39753.1770486111,2008-11-01,04:14:57
39.900079,116.246618,0,228,39753.1771064815,2008-11-01,04:15:02
39.900064,116.246616,0,228,39753.1771643519,2008-11-01,04:15:07
39.900022,116.246615,0,228,39753.1772222222,2008-11-01,04:15:12
39.89995,116.246608,0,224,39753.1772800926,2008-11-01,04:15:17
39.899907,116.246609,0,222,39753.177337963,2008-11-01,04:15:22
39.899902,116.246625,0,222,39753.1773958333,2008-11-01,04:15:27
39.899927,116.246616,0,220,39753.1774537037,2008-11-01,04:15:32
39.899954,116.246609,0,216,39753.1775115741,2008-11-01,04:15:37
39.899966,116.246606,0,212,39753.1775694444,2008-11-01,04:15:42
39.899966,116.246606,0,212,39753.1776041667,2008-11-01,04:15:45
39.899958,116.246606,0,211,39753.1776273148,2008-11-01,04:15:47
39.899958,116.246616,0,208,39753.1776851852,2008-11-01,04:15:52
39.899979,116.246625,0,209,39753.1777430556,2008-11-01,04:15:57
39.899978,116.246625,0,209,39753.1778009259,2008-11-01,04:16:02
39.899978,116.246625,0,209,39753.1778356481,2008-11-01,04:16:05
39.899972,116.246624,0,208,39753.1778587963,2008-11-01,04:16:07
39.899982,116.246605,0,207,39753.1779166667,2008-11-01,04:16:12
39.899985,116.246583,0,206,39753.177974537,2008-11-01,04:16:17
39.899995,116.246561,0,204,39753.1780324074,2008-11-01,04:16:22
39.900027,116.246547,0,204,39753.1780902778,2008-11-01,04:16:27
39.900025,116.246612,0,197,39753.1781481481,2008-11-01,04:16:32
39.899992,116.246613,0,196,39753.1782060185,2008-11-01,04:16:37
39.899961,116.246651,0,202,39753.1782638889,2008-11-01,04:16:42
39.899923,116.246699,0,213,39753.1783217593,2008-11-01,04:16:47
39.899941,116.246681,0,221,39753.1783796296,2008-11-01,04:16:52
39.899949,116.246665,0,228,39753.1784375,2008-11-01,04:16:57
39.899958,116.246658,0,233,39753.1784953704,2008-11-01,04:17:02
39.899972,116.246629,0,235,39753.1785532407,2008-11-01,04:17:07
39.900005,116.246574,0,228,39753.1786111111,2008-11-01,04:17:12
39.900018,116.246554,0,224,39753.1786689815,2008-11-01,04:17:17
39.900001,116.246591,0,232,39753.1787268519,2008-11-01,04:17:22
39.900004,116.246591,0,234,39753.1787847222,2008-11-01,04:17:27
39.900012,116.246591,0,235,39753.1788425926,2008-11-01,04:17:32
39.900019,116.246591,0,236,39753.178900463,2008-11-01,04:17:37
39.900026,116.246591,0,237,39753.1789583333,2008-11-01,04:17:42
39.900026,116.246591,0,237,39753.1789930556,2008-11-01,04:17:45
39.900027,116.246591,0,237,39753.1790162037,2008-11-01,04:17:47
39.900019,116.246581,0,237,39753.1790740741,2008-11-01,04:17:52
39.900016,116.246565,0,236,39753.1791319444,2008-11-01,04:17:57
39.899984,116.246565,0,236,39753.1791898148,2008-11-01,04:18:02
39.899968,116.246563,0,236,39753.1792476852,2008-11-01,04:18:07
39.899978,116.246553,0,235,39753.1793055556,2008-11-01,04:18:12
39.899977,116.246544,0,234,39753.1793634259,2008-11-01,04:18:17
39.899977,116.246544,0,234,39753.1793981481,2008-11-01,04:18:20
39.899981,116.246539,0,232,39753.1794212963,2008-11-01,04:18:22
39.899963,116.246572,0,227,39753.1794791667,2008-11-01,04:18:27
39.899953,116.246574,0,224,39753.179537037,2008-11-01,04:18:32
39.899934,116.246582,0,218,39753.1795949074,2008-11-01,04:18:37
39.899934,116.246582,0,218,39753.1796296296,2008-11-01,04:18:40
39.899926,116.246583,0,213,39753.1796527778,2008-11-01,04:18:42
39.899919,116.246625,0,207,39753.1797106481,2008-11-01,04:18:47
39.899874,116.246676,0,208,39753.1797685185,2008-11-01,04:18:52
39.899871,116.246617,0,206,39753.1798263889,2008-11-01,04:18:57
39.899873,116.246594,0,204,39753.1798842593,2008-11-01,04:19:02
39.899882,116.246588,0,202,39753.1799421296,2008-11-01,04:19:07
39.899882,116.246588,0,202,39753.1799768518,2008-11-01,04:19:10
39.899888,116.246586,0,200,39753.18,2008-11-01,04:19:12
39.899902,116.246559,0,195,39753.1800578704,2008-11-01,04:19:17
39.899912,116.246541,0,191,39753.1801157407,2008-11-01,04:19:22
39.899893,116.246566,0,187,39753.1801736111,2008-11-01,04:19:27
39.899859,116.246611,0,183,39753.1802314815,2008-11-01,04:19:32
39.899868,116.246612,0,180,39753.1802893518,2008-11-01,04:19:37
39.899894,116.246596,0,175,39753.1803472222,2008-11-01,04:19:42
39.899907,116.246572,0,173,39753.1804050926,2008-11-01,04:19:47
39.899923,116.246557,0,170,39753.180462963,2008-11-01,04:19:52
39.899886,116.246576,0,168,39753.1805208333,2008-11-01,04:19:57
39.899903,116.246572,0,165,39753.1805787037,2008-11-01,04:20:02
39.899893,116.246577,0,164,39753.1806365741,2008-11-01,04:20:07
39.899884,116.246584,0,161,39753.1806944444,2008-11-01,04:20:12
39.899897,116.246594,0,157,39753.1807523148,2008-11-01,04:20:17
39.899887,116.246603,0,154,39753.1808101852,2008-11-01,04:20:22
39.899858,116.246586,0,153,39753.1808680556,2008-11-01,04:20:27
39.899843,116.246588,0,152,39753.1809259259,2008-11-01,04:20:32
39.899834,116.246607,0,150,39753.1809837963,2008-11-01,04:20:37
39.899834,116.246607,0,150,39753.1810185185,2008-11-01,04:20:40
39.899838,116.246607,0,150,39753.1810416667,2008-11-01,04:20:42
39.899817,116.246635,0,151,39753.181099537,2008-11-01,04:20:47
39.899812,116.246621,0,151,39753.1811574074,2008-11-01,04:20:52
39.899811,116.2466,0,150,39753.1812152778,2008-11-01,04:20:57
39.899821,116.246568,0,150,39753.1812731481,2008-11-01,04:21:02
39.899842,116.246552,0,153,39753.1813310185,2008-11-01,04:21:07
39.899795,116.246613,0,157,39753.1813888889,2008-11-01,04:21:12
39.899779,116.24665,0,161,39753.1814467593,2008-11-01,04:21:17
39.899783,116.246678,0,161,39753.1815046296,2008-11-01,04:21:22
39.899791,116.24666,0,163,39753.1815625,2008-11-01,04:21:27
39.899801,116.246647,0,164,39753.1816203704,2008-11-01,04:21:32
39.899844,116.246625,0,166,39753.1816782407,2008-11-01,04:21:37
39.899894,116.246595,0,167,39753.1817361111,2008-11-01,04:21:42
39.899912,116.24659,0,168,39753.1817939815,2008-11-01,04:21:47
39.899912,116.24659,0,168,39753.1818287037,2008-11-01,04:21:50
39.89992,116.246583,0,169,39753.1818518518,2008-11-01,04:21:52
39.899932,116.246558,0,168,39753.1819097222,2008-11-01,04:21:57
39.899949,116.24655,0,168,39753.1819675926,2008-11-01,04:22:02
39.899949,116.24655,0,168,39753.1820023148,2008-11-01,04:22:05
39.899948,116.246548,0,170,39753.182025463,2008-11-01,04:22:07
39.899968,116.246568,0,173,39753.1820833333,2008-11-01,04:22:12
39.899947,116.246594,0,174,39753.1821412037,2008-11-01,04:22:17
39.899939,116.246614,0,173,39753.1821990741,2008-11-01,04:22:22
39.899939,116.246614,0,173,39753.1822337963,2008-11-01,04:22:25
39.899938,116.246615,0,173,39753.1822569444,2008-11-01,04:22:27
39.899937,116.246606,0,173,39753.1823148148,2008-11-01,04:22:32
39.899927,116.2466,0,174,39753.1823726852,2008-11-01,04:22:37
39.899952,116.246576,0,173,39753.1824305556,2008-11-01,04:22:42
39.899952,116.246576,0,173,39753.1824652778,2008-11-01,04:22:45
39.899957,116.246574,0,173,39753.1824884259,2008-11-01,04:22:47
39.899939,116.246591,0,175,39753.1825462963,2008-11-01,04:22:52
39.899926,116.246602,0,176,39753.1826041667,2008-11-01,04:22:57
39.899896,116.246618,0,177,39753.182662037,2008-11-01,04:23:02
39.899904,116.246606,0,177,39753.1827199074,2008-11-01,04:23:07
39.899922,116.246605,0,175,39753.1827777778,2008-11-01,04:23:12
39.899917,116.246616,0,175,39753.1828356481,2008-11-01,04:23:17
39.899905,116.246625,0,174,39753.1828935185,2008-11-01,04:23:22
39.899912,116.246625,0,174,39753.1829513889,2008-11-01,04:23:27
39.899912,116.246625,0,174,39753.1829861111,2008-11-01,04:23:30
39.899917,116.246627,0,173,39753.1830092593,2008-11-01,04:23:32
39.899894,116.246644,0,173,39753.1830671296,2008-11-01,04:23:37
39.899635,116.246605,0,176,39753.1849768519,2008-11-01,04:26:22
39.899522,116.246615,0,176,39753.185,2008-11-01,04:26:24
39.899401,116.246614,0,175,39753.1850231481,2008-11-01,04:26:26
39.899263,116.246614,0,174,39753.1850462963,2008-11-01,04:26:28
39.899134,116.246628,0,172,39753.1850694444,2008-11-01,04:26:30
39.89899,116.24666,0,170,39753.1850925926,2008-11-01,04:26:32
39.89884,116.246678,0,168,39753.1851157407,2008-11-01,04:26:34
39.898684,116.246692,0,165,39753.1851388889,2008-11-01,04:26:36
39.898532,116.246686,0,162,39753.185162037,2008-11-01,04:26:38
39.898382,116.246662,0,161,39753.1851851852,2008-11-01,04:26:40
39.89822,116.246655,0,160,39753.1852083333,2008-11-01,04:26:42
39.89806,116.246637,0,159,39753.1852314815,2008-11-01,04:26:44
39.897969,116.246642,0,161,39753.1852430556,2008-11-01,04:26:45
39.897782,116.246654,0,162,39753.1852662037,2008-11-01,04:26:47
39.897596,116.246648,0,165,39753.1852893519,2008-11-01,04:26:49
39.897501,116.24665,0,166,39753.1853009259,2008-11-01,04:26:50
39.897387,116.246671,0,169,39753.1853125,2008-11-01,04:26:51
39.897282,116.246684,0,170,39753.1853240741,2008-11-01,04:26:52
39.897181,116.246696,0,172,39753.1853356481,2008-11-01,04:26:53
39.897085,116.246703,0,172,39753.1853472222,2008-11-01,04:26:54
39.896986,116.24672,0,172,39753.1853587963,2008-11-01,04:26:55
39.896891,116.246736,0,172,39753.1853703704,2008-11-01,04:26:56
39.896719,116.246748,0,173,39753.1853935185,2008-11-01,04:26:58
39.896629,116.246753,0,175,39753.1854050926,2008-11-01,04:26:59
39.896471,116.246742,0,174,39753.1854282407,2008-11-01,04:27:01
39.896333,116.24672,0,172,39753.1854513889,2008-11-01,04:27:03
39.89621,116.246698,0,171,39753.185474537,2008-11-01,04:27:05
39.896109,116.246681,0,174,39753.1854976852,2008-11-01,04:27:07
39.896026,116.246619,0,168,39753.1855324074,2008-11-01,04:27:10
39.895968,116.246526,0,167,39753.1855671296,2008-11-01,04:27:13
39.895933,116.246393,0,166,39753.1856018519,2008-11-01,04:27:16
39.89592,116.246271,0,166,39753.185625,2008-11-01,04:27:18
39.895918,116.246119,0,166,39753.1856481481,2008-11-01,04:27:20
39.895917,116.245931,0,166,39753.1856712963,2008-11-01,04:27:22
39.895908,116.245728,0,167,39753.1856944444,2008-11-01,04:27:24
39.895907,116.245522,0,167,39753.1857175926,2008-11-01,04:27:26
39.895899,116.245312,0,166,39753.1857407407,2008-11-01,04:27:28
39.895889,116.245087,0,166,39753.1857638889,2008-11-01,04:27:30
39.895883,116.24496,0,166,39753.185775463,2008-11-01,04:27:31
39.895881,116.244835,0,166,39753.185787037,2008-11-01,04:27:32
39.895878,116.244705,0,166,39753.1857986111,2008-11-01,04:27:33
39.895878,116.244574,0,166,39753.1858101852,2008-11-01,04:27:34
39.895874,116.244441,0,166,39753.1858217593,2008-11-01,04:27:35
39.89587,116.244298,0,166,39753.1858333333,2008-11-01,04:27:36
39.895869,116.244162,0,166,39753.1858449074,2008-11-01,04:27:37
39.895867,116.244028,0,166,39753.1858564815,2008-11-01,04:27:38
39.895865,116.243886,0,166,39753.1858680556,2008-11-01,04:27:39
39.895866,116.243751,0,166,39753.1858796296,2008-11-01,04:27:40
39.895867,116.243616,0,165,39753.1858912037,2008-11-01,04:27:41
39.895869,116.243478,0,165,39753.1859027778,2008-11-01,04:27:42
39.895866,116.243342,0,165,39753.1859143519,2008-11-01,04:27:43
39.895863,116.243204,0,165,39753.1859259259,2008-11-01,04:27:44
39.89586,116.243067,0,165,39753.1859375,2008-11-01,04:27:45
39.895857,116.24293,0,164,39753.1859490741,2008-11-01,04:27:46
39.89585,116.242788,0,164,39753.1859606481,2008-11-01,04:27:47
39.895843,116.242647,0,164,39753.1859722222,2008-11-01,04:27:48
39.895836,116.242505,0,163,39753.1859837963,2008-11-01,04:27:49
39.895832,116.242358,0,163,39753.1859953704,2008-11-01,04:27:50
39.895825,116.242208,0,162,39753.1860069444,2008-11-01,04:27:51
39.895821,116.242058,0,162,39753.1860185185,2008-11-01,04:27:52
39.895817,116.241907,0,162,39753.1860300926,2008-11-01,04:27:53
39.895812,116.241762,0,162,39753.1860416667,2008-11-01,04:27:54
39.895809,116.241622,0,161,39753.1860532407,2008-11-01,04:27:55
39.895804,116.241488,0,161,39753.1860648148,2008-11-01,04:27:56
39.895801,116.241353,0,161,39753.1860763889,2008-11-01,04:27:57
39.895798,116.241222,0,160,39753.186087963,2008-11-01,04:27:58
39.895793,116.241097,0,160,39753.186099537,2008-11-01,04:27:59
39.895785,116.240967,0,160,39753.1861111111,2008-11-01,04:28:00
39.89578,116.240841,0,160,39753.1861226852,2008-11-01,04:28:01
39.895776,116.240718,0,159,39753.1861342593,2008-11-01,04:28:02
39.895777,116.240598,0,159,39753.1861458333,2008-11-01,04:28:03
39.895776,116.240473,0,159,39753.1861574074,2008-11-01,04:28:04
39.895772,116.240345,0,158,39753.1861689815,2008-11-01,04:28:05
39.895771,116.240215,0,158,39753.1861805556,2008-11-01,04:28:06
39.895768,116.240087,0,157,39753.1861921296,2008-11-01,04:28:07
39.895768,116.239954,0,157,39753.1862037037,2008-11-01,04:28:08
39.895768,116.239818,0,157,39753.1862152778,2008-11-01,04:28:09
39.895766,116.239682,0,157,39753.1862268519,2008-11-01,04:28:10
39.895766,116.239545,0,157,39753.1862384259,2008-11-01,04:28:11
39.895768,116.239405,0,157,39753.18625,2008-11-01,04:28:12
39.895769,116.239264,0,157,39753.1862615741,2008-11-01,04:28:13
39.89577,116.239119,0,157,39753.1862731481,2008-11-01,04:28:14
39.895772,116.238971,0,158,39753.1862847222,2008-11-01,04:28:15
39.895771,116.238819,0,158,39753.1862962963,2008-11-01,04:28:16
39.895772,116.238665,0,158,39753.1863078704,2008-11-01,04:28:17
39.895773,116.238507,0,157,39753.1863194444,2008-11-01,04:28:18
39.895774,116.23835,0,157,39753.1863310185,2008-11-01,04:28:19
39.895776,116.238199,0,157,39753.1863425926,2008-11-01,04:28:20
39.895776,116.238044,0,157,39753.1863541667,2008-11-01,04:28:21
39.895775,116.237889,0,156,39753.1863657407,2008-11-01,04:28:22
39.895776,116.237729,0,155,39753.1863773148,2008-11-01,04:28:23
39.895778,116.237568,0,155,39753.1863888889,2008-11-01,04:28:24
39.895781,116.237403,0,155,39753.186400463,2008-11-01,04:28:25
39.895784,116.237238,0,154,39753.186412037,2008-11-01,04:28:26
39.895784,116.23707,0,153,39753.1864236111,2008-11-01,04:28:27
39.895784,116.236897,0,152,39753.1864351852,2008-11-01,04:28:28
39.895781,116.236719,0,152,39753.1864467593,2008-11-01,04:28:29
39.89578,116.236545,0,151,39753.1864583333,2008-11-01,04:28:30
39.895782,116.236368,0,151,39753.1864699074,2008-11-01,04:28:31
39.895783,116.236188,0,150,39753.1864814815,2008-11-01,04:28:32
39.895778,116.236006,0,148,39753.1864930556,2008-11-01,04:28:33
39.895778,116.235823,0,147,39753.1865046296,2008-11-01,04:28:34
39.895774,116.235644,0,147,39753.1865162037,2008-11-01,04:28:35
39.895776,116.235466,0,146,39753.1865277778,2008-11-01,04:28:36
39.895778,116.23529,0,146,39753.1865393519,2008-11-01,04:28:37
39.895777,116.235117,0,145,39753.1865509259,2008-11-01,04:28:38
39.895778,116.234945,0,144,39753.1865625,2008-11-01,04:28:39
39.895778,116.234769,0,144,39753.1865740741,2008-11-01,04:28:40
39.895778,116.234593,0,143,39753.1865856481,2008-11-01,04:28:41
39.895778,116.234416,0,142,39753.1865972222,2008-11-01,04:28:42
39.895777,116.234235,0,141,39753.1866087963,2008-11-01,04:28:43
39.895776,116.234054,0,141,39753.1866203704,2008-11-01,04:28:44
39.895775,116.233869,0,140,39753.1866319444,2008-11-01,04:28:45
39.895773,116.233681,0,139,39753.1866435185,2008-11-01,04:28:46
39.89577,116.233493,0,139,39753.1866550926,2008-11-01,04:28:47
39.89577,116.233308,0,139,39753.1866666667,2008-11-01,04:28:48
39.895771,116.233128,0,138,39753.1866782407,2008-11-01,04:28:49
39.895773,116.232955,0,139,39753.1866898148,2008-11-01,04:28:50
39.895778,116.232772,0,138,39753.1867013889,2008-11-01,04:28:51
39.895787,116.232589,0,137,39753.186712963,2008-11-01,04:28:52
39.895794,116.232405,0,136,39753.186724537,2008-11-01,04:28:53
39.895798,116.232216,0,134,39753.1867361111,2008-11-01,04:28:54
39.895798,116.232019,0,133,39753.1867476852,2008-11-01,04:28:55
39.895803,116.231832,0,131,39753.1867592593,2008-11-01,04:28:56
39.895813,116.231654,0,129,39753.1867708333,2008-11-01,04:28:57
39.89581,116.231474,0,127,39753.1867824074,2008-11-01,04:28:58
39.895816,116.231304,0,125,39753.1867939815,2008-11-01,04:28:59
39.895817,116.231121,0,122,39753.1868055556,2008-11-01,04:29:00
39.895809,116.230916,0,119,39753.1868171296,2008-11-01,04:29:01
39.895788,116.230691,0,116,39753.1868287037,2008-11-01,04:29:02
39.895785,116.230498,0,112,39753.1868402778,2008-11-01,04:29:03
39.895776,116.230296,0,110,39753.1868518519,2008-11-01,04:29:04
39.895772,116.230095,0,107,39753.1868634259,2008-11-01,04:29:05
39.895767,116.229897,0,105,39753.186875,2008-11-01,04:29:06
39.895767,116.229708,0,103,39753.1868865741,2008-11-01,04:29:07
39.895766,116.229514,0,101,39753.1868981481,2008-11-01,04:29:08
39.895767,116.229324,0,100,39753.1869097222,2008-11-01,04:29:09
39.895773,116.229134,0,99,39753.1869212963,2008-11-01,04:29:10
39.895776,116.228944,0,98,39753.1869328704,2008-11-01,04:29:11
39.895781,116.228747,0,98,39753.1869444444,2008-11-01,04:29:12
39.895791,116.228557,0,98,39753.1869560185,2008-11-01,04:29:13
39.895786,116.228375,0,101,39753.1869675926,2008-11-01,04:29:14
39.895781,116.228174,0,103,39753.1869791667,2008-11-01,04:29:15
39.895782,116.227962,0,104,39753.1869907407,2008-11-01,04:29:16
39.895781,116.227748,0,105,39753.1870023148,2008-11-01,04:29:17
39.895781,116.22753,0,105,39753.1870138889,2008-11-01,04:29:18
39.89578,116.227311,0,105,39753.187025463,2008-11-01,04:29:19
39.895778,116.227091,0,106,39753.187037037,2008-11-01,04:29:20
39.895774,116.226869,0,106,39753.1870486111,2008-11-01,04:29:21
39.895769,116.226649,0,106,39753.1870601852,2008-11-01,04:29:22
39.895766,116.226436,0,106,39753.1870717593,2008-11-01,04:29:23
39.895762,116.22623,0,106,39753.1870833333,2008-11-01,04:29:24
39.895758,116.226025,0,107,39753.1870949074,2008-11-01,04:29:25
39.895754,116.225819,0,108,39753.1871064815,2008-11-01,04:29:26
39.89575,116.225614,0,109,39753.1871180556,2008-11-01,04:29:27
39.895744,116.225423,0,112,39753.1871296296,2008-11-01,04:29:28
39.895742,116.225224,0,113,39753.1871412037,2008-11-01,04:29:29
39.895738,116.225036,0,115,39753.1871527778,2008-11-01,04:29:30
39.895733,116.224851,0,117,39753.1871643519,2008-11-01,04:29:31
39.895733,116.224671,0,119,39753.1871759259,2008-11-01,04:29:32
39.895732,116.224493,0,121,39753.1871875,2008-11-01,04:29:33
39.895733,116.22432,0,123,39753.1871990741,2008-11-01,04:29:34
39.895733,116.224148,0,125,39753.1872106481,2008-11-01,04:29:35
39.895732,116.223975,0,127,39753.1872222222,2008-11-01,04:29:36
39.895733,116.223805,0,128,39753.1872337963,2008-11-01,04:29:37
39.895736,116.223634,0,129,39753.1872453704,2008-11-01,04:29:38
39.895739,116.223467,0,130,39753.1872569444,2008-11-01,04:29:39
39.895741,116.2233,0,131,39753.1872685185,2008-11-01,04:29:40
39.895745,116.223133,0,132,39753.1872800926,2008-11-01,04:29:41
39.895747,116.222959,0,134,39753.1872916667,2008-11-01,04:29:42
39.89575,116.222787,0,135,39753.1873032407,2008-11-01,04:29:43
39.895755,116.222613,0,136,39753.1873148148,2008-11-01,04:29:44
39.895753,116.222439,0,136,39753.1873263889,2008-11-01,04:29:45
39.895756,116.222267,0,137,39753.187337963,2008-11-01,04:29:46
39.895755,116.222086,0,138,39753.187349537,2008-11-01,04:29:47
39.895756,116.221902,0,139,39753.1873611111,2008-11-01,04:29:48
39.895761,116.221718,0,141,39753.1873726852,2008-11-01,04:29:49
39.895762,116.221531,0,142,39753.1873842593,2008-11-01,04:29:50
39.895768,116.221346,0,144,39753.1873958333,2008-11-01,04:29:51
39.895771,116.221155,0,145,39753.1874074074,2008-11-01,04:29:52
39.895776,116.220961,0,145,39753.1874189815,2008-11-01,04:29:53
39.89578,116.220768,0,145,39753.1874305556,2008-11-01,04:29:54
39.895783,116.220579,0,146,39753.1874421296,2008-11-01,04:29:55
39.895783,116.220394,0,145,39753.1874537037,2008-11-01,04:29:56
39.895782,116.22021,0,145,39753.1874652778,2008-11-01,04:29:57
39.89578,116.220028,0,145,39753.1874768519,2008-11-01,04:29:58
39.895777,116.219844,0,145,39753.1874884259,2008-11-01,04:29:59
39.895777,116.219662,0,144,39753.1875,2008-11-01,04:30:00
39.895776,116.219477,0,145,39753.1875115741,2008-11-01,04:30:01
39.895773,116.21929,0,145,39753.1875231481,2008-11-01,04:30:02
39.895768,116.219098,0,145,39753.1875347222,2008-11-01,04:30:03
39.895777,116.21892,0,146,39753.1875462963,2008-11-01,04:30:04
39.89578,116.218734,0,146,39753.1875578704,2008-11-01,04:30:05
39.895777,116.218539,0,146,39753.1875694444,2008-11-01,04:30:06
39.895776,116.218342,0,146,39753.1875810185,2008-11-01,04:30:07
39.895775,116.218145,0,147,39753.1875925926,2008-11-01,04:30:08
39.895769,116.217944,0,148,39753.1876041667,2008-11-01,04:30:09
39.895764,116.217736,0,148,39753.1876157407,2008-11-01,04:30:10
39.895764,116.217537,0,148,39753.1876273148,2008-11-01,04:30:11
39.895765,116.217339,0,149,39753.1876388889,2008-11-01,04:30:12
39.895765,116.217142,0,149,39753.187650463,2008-11-01,04:30:13
39.895764,116.216943,0,150,39753.187662037,2008-11-01,04:30:14
39.895763,116.216743,0,150,39753.1876736111,2008-11-01,04:30:15
39.895763,116.216544,0,151,39753.1876851852,2008-11-01,04:30:16
39.895761,116.216346,0,151,39753.1876967593,2008-11-01,04:30:17
39.895758,116.216147,0,151,39753.1877083333,2008-11-01,04:30:18
39.895757,116.215947,0,151,39753.1877199074,2008-11-01,04:30:19
39.895752,116.215751,0,153,39753.1877314815,2008-11-01,04:30:20
39.895753,116.215555,0,154,39753.1877430556,2008-11-01,04:30:21
39.895753,116.215357,0,154,39753.1877546296,2008-11-01,04:30:22
39.89575,116.215158,0,154,39753.1877662037,2008-11-01,04:30:23
39.89575,116.214961,0,154,39753.1877777778,2008-11-01,04:30:24
39.895747,116.214765,0,154,39753.1877893518,2008-11-01,04:30:25
39.895746,116.214571,0,154,39753.1878009259,2008-11-01,04:30:26
39.895738,116.214375,0,156,39753.1878125,2008-11-01,04:30:27
39.895732,116.214175,0,154,39753.1878240741,2008-11-01,04:30:28
39.895724,116.213988,0,154,39753.1878356481,2008-11-01,04:30:29
39.895718,116.213812,0,154,39753.1878472222,2008-11-01,04:30:30
39.895714,116.213642,0,154,39753.1878587963,2008-11-01,04:30:31
39.895708,116.213478,0,154,39753.1878703704,2008-11-01,04:30:32
39.895691,116.213337,0,158,39753.1878819444,2008-11-01,04:30:33
39.895678,116.213179,0,160,39753.1878935185,2008-11-01,04:30:34
39.895671,116.213016,0,159,39753.1879050926,2008-11-01,04:30:35
39.895669,116.212848,0,157,39753.1879166667,2008-11-01,04:30:36
39.895662,116.212686,0,157,39753.1879282407,2008-11-01,04:30:37
39.895651,116.212518,0,157,39753.1879398148,2008-11-01,04:30:38
39.895641,116.212349,0,156,39753.1879513889,2008-11-01,04:30:39
39.895626,116.212171,0,156,39753.187962963,2008-11-01,04:30:40
39.895616,116.212001,0,156,39753.187974537,2008-11-01,04:30:41
39.895606,116.211834,0,156,39753.1879861111,2008-11-01,04:30:42
39.895591,116.211654,0,157,39753.1879976852,2008-11-01,04:30:43
39.895576,116.211483,0,157,39753.1880092593,2008-11-01,04:30:44
39.895559,116.211311,0,158,39753.1880208333,2008-11-01,04:30:45
39.895539,116.211142,0,158,39753.1880324074,2008-11-01,04:30:46
39.895518,116.210976,0,159,39753.1880439815,2008-11-01,04:30:47
39.895496,116.210815,0,159,39753.1880555556,2008-11-01,04:30:48
39.895472,116.210657,0,160,39753.1880671296,2008-11-01,04:30:49
39.895444,116.210502,0,160,39753.1880787037,2008-11-01,04:30:50
39.895415,116.210352,0,161,39753.1880902778,2008-11-01,04:30:51
39.895387,116.210205,0,163,39753.1881018518,2008-11-01,04:30:52
39.895353,116.210063,0,163,39753.1881134259,2008-11-01,04:30:53
39.895321,116.209914,0,164,39753.188125,2008-11-01,04:30:54
39.895287,116.209773,0,166,39753.1881365741,2008-11-01,04:30:55
39.89525,116.209634,0,168,39753.1881481481,2008-11-01,04:30:56
39.89522,116.209486,0,167,39753.1881597222,2008-11-01,04:30:57
39.895183,116.209342,0,168,39753.1881712963,2008-11-01,04:30:58
39.895149,116.209211,0,170,39753.1881828704,2008-11-01,04:30:59
39.895112,116.209077,0,171,39753.1881944444,2008-11-01,04:31:00
39.895073,116.208943,0,172,39753.1882060185,2008-11-01,04:31:01
39.89504,116.208814,0,172,39753.1882175926,2008-11-01,04:31:02
39.895007,116.208686,0,173,39753.1882291667,2008-11-01,04:31:03
39.894975,116.208561,0,173,39753.1882407407,2008-11-01,04:31:04
39.89494,116.208433,0,174,39753.1882523148,2008-11-01,04:31:05
39.894909,116.208302,0,174,39753.1882638889,2008-11-01,04:31:06
39.894878,116.208168,0,174,39753.188275463,2008-11-01,04:31:07
39.894849,116.208028,0,175,39753.188287037,2008-11-01,04:31:08
39.894826,116.207884,0,176,39753.1882986111,2008-11-01,04:31:09
39.894807,116.207741,0,176,39753.1883101852,2008-11-01,04:31:10
39.894794,116.20759,0,178,39753.1883217593,2008-11-01,04:31:11
39.894785,116.207443,0,178,39753.1883333333,2008-11-01,04:31:12
39.894783,116.207297,0,178,39753.1883449074,2008-11-01,04:31:13
39.894785,116.207152,0,177,39753.1883564815,2008-11-01,04:31:14
39.894791,116.207009,0,176,39753.1883680556,2008-11-01,04:31:15
39.894808,116.206863,0,176,39753.1883796296,2008-11-01,04:31:16
39.894833,116.206711,0,176,39753.1883912037,2008-11-01,04:31:17
39.894871,116.206568,0,176,39753.1884027778,2008-11-01,04:31:18
39.894911,116.206423,0,177,39753.1884143518,2008-11-01,04:31:19
39.894961,116.206278,0,178,39753.1884259259,2008-11-01,04:31:20
39.895018,116.206139,0,177,39753.1884375,2008-11-01,04:31:21
39.895089,116.206008,0,178,39753.1884490741,2008-11-01,04:31:22
39.895164,116.20589,0,179,39753.1884606481,2008-11-01,04:31:23
39.89524,116.205782,0,180,39753.1884722222,2008-11-01,04:31:24
39.895319,116.205681,0,181,39753.1884837963,2008-11-01,04:31:25
39.895409,116.205601,0,183,39753.1884953704,2008-11-01,04:31:26
39.895493,116.205516,0,184,39753.1885069444,2008-11-01,04:31:27
39.895582,116.205441,0,185,39753.1885185185,2008-11-01,04:31:28
39.895677,116.205381,0,187,39753.1885300926,2008-11-01,04:31:29
39.89577,116.205327,0,187,39753.1885416667,2008-11-01,04:31:30
39.895867,116.205278,0,187,39753.1885532407,2008-11-01,04:31:31
39.895964,116.205229,0,187,39753.1885648148,2008-11-01,04:31:32
39.896067,116.205197,0,187,39753.1885763889,2008-11-01,04:31:33
39.896173,116.205171,0,187,39753.188587963,2008-11-01,04:31:34
39.896281,116.205159,0,187,39753.188599537,2008-11-01,04:31:35
39.896388,116.205151,0,187,39753.1886111111,2008-11-01,04:31:36
39.896498,116.205144,0,187,39753.1886226852,2008-11-01,04:31:37
39.896608,116.205142,0,189,39753.1886342593,2008-11-01,04:31:38
39.89672,116.205139,0,189,39753.1886458333,2008-11-01,04:31:39
39.896838,116.205134,0,190,39753.1886574074,2008-11-01,04:31:40
39.896957,116.20513,0,190,39753.1886689815,2008-11-01,04:31:41
39.897079,116.205125,0,191,39753.1886805556,2008-11-01,04:31:42
39.897205,116.20512,0,190,39753.1886921296,2008-11-01,04:31:43
39.897331,116.205119,0,189,39753.1887037037,2008-11-01,04:31:44
39.897462,116.205114,0,188,39753.1887152778,2008-11-01,04:31:45
39.897596,116.205106,0,188,39753.1887268518,2008-11-01,04:31:46
39.897732,116.205095,0,187,39753.1887384259,2008-11-01,04:31:47
39.897872,116.205088,0,189,39753.18875,2008-11-01,04:31:48
39.898022,116.205081,0,183,39753.1887615741,2008-11-01,04:31:49
39.898164,116.205083,0,184,39753.1887731481,2008-11-01,04:31:50
39.898313,116.205078,0,182,39753.1887847222,2008-11-01,04:31:51
39.898462,116.20507,0,181,39753.1887962963,2008-11-01,04:31:52
39.898615,116.20507,0,181,39753.1888078704,2008-11-01,04:31:53
39.898774,116.205069,0,181,39753.1888194444,2008-11-01,04:31:54
39.898931,116.205072,0,182,39753.1888310185,2008-11-01,04:31:55
39.899087,116.205081,0,184,39753.1888425926,2008-11-01,04:31:56
39.899249,116.20508,0,185,39753.1888541667,2008-11-01,04:31:57
39.899408,116.205078,0,186,39753.1888657407,2008-11-01,04:31:58
39.89957,116.205076,0,188,39753.1888773148,2008-11-01,04:31:59
39.899727,116.205071,0,189,39753.1888888889,2008-11-01,04:32:00
39.899876,116.205044,0,192,39753.188900463,2008-11-01,04:32:01
39.900034,116.205043,0,193,39753.188912037,2008-11-01,04:32:02
39.900174,116.205072,0,199,39753.1889236111,2008-11-01,04:32:03
39.900329,116.205076,0,201,39753.1889351852,2008-11-01,04:32:04
39.900492,116.205097,0,202,39753.1889467593,2008-11-01,04:32:05
39.900647,116.205099,0,203,39753.1889583333,2008-11-01,04:32:06
39.900804,116.205094,0,203,39753.1889699074,2008-11-01,04:32:07
39.900967,116.205084,0,203,39753.1889814815,2008-11-01,04:32:08
39.901118,116.20508,0,202,39753.1889930556,2008-11-01,04:32:09
39.901269,116.205078,0,201,39753.1890046296,2008-11-01,04:32:10
39.901425,116.205074,0,199,39753.1890162037,2008-11-01,04:32:11
39.901576,116.205072,0,199,39753.1890277778,2008-11-01,04:32:12
39.90173,116.205075,0,199,39753.1890393518,2008-11-01,04:32:13
39.901885,116.205076,0,199,39753.1890509259,2008-11-01,04:32:14
39.902037,116.205077,0,200,39753.1890625,2008-11-01,04:32:15
39.902181,116.205088,0,202,39753.1890740741,2008-11-01,04:32:16
39.90234,116.205089,0,202,39753.1890856481,2008-11-01,04:32:17
39.902497,116.205083,0,202,39753.1890972222,2008-11-01,04:32:18
39.902648,116.205081,0,202,39753.1891087963,2008-11-01,04:32:19
39.902807,116.205076,0,202,39753.1891203704,2008-11-01,04:32:20
39.902967,116.205078,0,202,39753.1891319444,2008-11-01,04:32:21
39.903126,116.205073,0,203,39753.1891435185,2008-11-01,04:32:22
39.903276,116.205076,0,205,39753.1891550926,2008-11-01,04:32:23
39.903437,116.205077,0,208,39753.1891666667,2008-11-01,04:32:24
39.903593,116.205081,0,210,39753.1891782407,2008-11-01,04:32:25
39.90375,116.205081,0,213,39753.1891898148,2008-11-01,04:32:26
39.903908,116.205083,0,217,39753.1892013889,2008-11-01,04:32:27
39.904066,116.205074,0,215,39753.189212963,2008-11-01,04:32:28
39.904219,116.20507,0,218,39753.189224537,2008-11-01,04:32:29
39.904378,116.205063,0,220,39753.1892361111,2008-11-01,04:32:30
39.904536,116.20506,0,221,39753.1892476852,2008-11-01,04:32:31
39.904692,116.205054,0,221,39753.1892592593,2008-11-01,04:32:32
39.904846,116.205056,0,224,39753.1892708333,2008-11-01,04:32:33
39.905,116.205059,0,227,39753.1892824074,2008-11-01,04:32:34
39.905148,116.205058,0,227,39753.1892939815,2008-11-01,04:32:35
39.905287,116.205061,0,229,39753.1893055556,2008-11-01,04:32:36
39.905418,116.205064,0,231,39753.1893171296,2008-11-01,04:32:37
39.905541,116.205069,0,231,39753.1893287037,2008-11-01,04:32:38
39.905664,116.20506,0,232,39753.1893402778,2008-11-01,04:32:39
39.905786,116.205062,0,231,39753.1893518518,2008-11-01,04:32:40
39.905905,116.205065,0,229,39753.1893634259,2008-11-01,04:32:41
39.90602,116.205057,0,229,39753.189375,2008-11-01,04:32:42
39.906137,116.205063,0,227,39753.1893865741,2008-11-01,04:32:43
39.906256,116.205064,0,227,39753.1893981481,2008-11-01,04:32:44
39.906376,116.205061,0,224,39753.1894097222,2008-11-01,04:32:45
39.906501,116.205053,0,221,39753.1894212963,2008-11-01,04:32:46
39.906628,116.205044,0,220,39753.1894328704,2008-11-01,04:32:47
39.906757,116.205036,0,218,39753.1894444444,2008-11-01,04:32:48
39.906887,116.205027,0,216,39753.1894560185,2008-11-01,04:32:49
39.907026,116.205018,0,215,39753.1894675926,2008-11-01,04:32:50
39.907164,116.205008,0,210,39753.1894791667,2008-11-01,04:32:51
39.907311,116.205003,0,211,39753.1894907407,2008-11-01,04:32:52
39.907459,116.205,0,212,39753.1895023148,2008-11-01,04:32:53
39.90761,116.204995,0,210,39753.1895138889,2008-11-01,04:32:54
39.907768,116.204999,0,210,39753.189525463,2008-11-01,04:32:55
39.907932,116.204998,0,208,39753.189537037,2008-11-01,04:32:56
39.908098,116.204998,0,208,39753.1895486111,2008-11-01,04:32:57
39.908266,116.205005,0,207,39753.1895601852,2008-11-01,04:32:58
39.908433,116.204989,0,200,39753.1895717593,2008-11-01,04:32:59
39.908602,116.204987,0,195,39753.1895833333,2008-11-01,04:33:00
39.908776,116.204988,0,195,39753.1895949074,2008-11-01,04:33:01
39.908953,116.204995,0,197,39753.1896064815,2008-11-01,04:33:02
39.909125,116.204993,0,194,39753.1896180556,2008-11-01,04:33:03
39.909302,116.204996,0,194,39753.1896296296,2008-11-01,04:33:04
39.909474,116.204993,0,192,39753.1896412037,2008-11-01,04:33:05
39.909642,116.204997,0,191,39753.1896527778,2008-11-01,04:33:06
39.909808,116.204994,0,187,39753.1896643518,2008-11-01,04:33:07
39.909977,116.204996,0,187,39753.1896759259,2008-11-01,04:33:08
39.910144,116.204986,0,186,39753.1896875,2008-11-01,04:33:09
39.910312,116.204983,0,184,39753.1896990741,2008-11-01,04:33:10
39.910486,116.204989,0,182,39753.1897106481,2008-11-01,04:33:11
39.910662,116.204999,0,180,39753.1897222222,2008-11-01,04:33:12
39.910836,116.205,0,179,39753.1897337963,2008-11-01,04:33:13
39.911007,116.205002,0,176,39753.1897453704,2008-11-01,04:33:14
39.911182,116.205003,0,172,39753.1897569444,2008-11-01,04:33:15
39.911357,116.205004,0,169,39753.1897685185,2008-11-01,04:33:16
39.911535,116.205007,0,166,39753.1897800926,2008-11-01,04:33:17
39.911714,116.205014,0,164,39753.1897916667,2008-11-01,04:33:18
39.911894,116.205024,0,163,39753.1898032407,2008-11-01,04:33:19
39.912076,116.205039,0,164,39753.1898148148,2008-11-01,04:33:20
39.912259,116.205048,0,161,39753.1898263889,2008-11-01,04:33:21
39.912443,116.205056,0,159,39753.189837963,2008-11-01,04:33:22
39.912622,116.205071,0,156,39753.189849537,2008-11-01,04:33:23
39.912798,116.205084,0,154,39753.1898611111,2008-11-01,04:33:24
39.912971,116.205093,0,152,39753.1898726852,2008-11-01,04:33:25
39.913144,116.205095,0,150,39753.1898842593,2008-11-01,04:33:26
39.913317,116.205099,0,148,39753.1898958333,2008-11-01,04:33:27
39.913489,116.205105,0,146,39753.1899074074,2008-11-01,04:33:28
39.913664,116.205114,0,145,39753.1899189815,2008-11-01,04:33:29
39.913838,116.205129,0,143,39753.1899305556,2008-11-01,04:33:30
39.914009,116.205154,0,143,39753.1899421296,2008-11-01,04:33:31
39.914181,116.205185,0,141,39753.1899537037,2008-11-01,04:33:32
39.914357,116.205223,0,141,39753.1899652778,2008-11-01,04:33:33
39.914531,116.20526,0,142,39753.1899768518,2008-11-01,04:33:34
39.914718,116.205264,0,137,39753.1899884259,2008-11-01,04:33:35
39.914889,116.205277,0,137,39753.19,2008-11-01,04:33:36
39.915063,116.205306,0,135,39753.1900115741,2008-11-01,04:33:37
39.91523,116.205336,0,134,39753.1900231481,2008-11-01,04:33:38
39.915401,116.205364,0,132,39753.1900347222,2008-11-01,04:33:39
39.915567,116.205378,0,129,39753.1900462963,2008-11-01,04:33:40
39.915718,116.205389,0,126,39753.1900578704,2008-11-01,04:33:41
39.915878,116.205433,0,127,39753.1900694444,2008-11-01,04:33:42
39.916038,116.205461,0,127,39753.1900810185,2008-11-01,04:33:43
39.916196,116.205493,0,126,39753.1900925926,2008-11-01,04:33:44
39.91635,116.205517,0,125,39753.1901041667,2008-11-01,04:33:45
39.916508,116.205538,0,126,39753.1901157407,2008-11-01,04:33:46
39.916661,116.20556,0,129,39753.1901273148,2008-11-01,04:33:47
39.91681,116.205552,0,130,39753.1901388889,2008-11-01,04:33:48
39.916966,116.205577,0,134,39753.190150463,2008-11-01,04:33:49
39.917122,116.2056,0,135,39753.190162037,2008-11-01,04:33:50
39.917272,116.205587,0,139,39753.1901736111,2008-11-01,04:33:51
39.91744,116.205635,0,142,39753.1901851852,2008-11-01,04:33:52
39.917605,116.205659,0,145,39753.1901967593,2008-11-01,04:33:53
39.917763,116.20567,0,149,39753.1902083333,2008-11-01,04:33:54
39.917931,116.205696,0,152,39753.1902199074,2008-11-01,04:33:55
39.918094,116.205718,0,155,39753.1902314815,2008-11-01,04:33:56
39.918258,116.205749,0,157,39753.1902430556,2008-11-01,04:33:57
39.91842,116.205762,0,157,39753.1902546296,2008-11-01,04:33:58
39.918579,116.205783,0,159,39753.1902662037,2008-11-01,04:33:59
39.918744,116.205805,0,163,39753.1902777778,2008-11-01,04:34:00
39.918909,116.205831,0,164,39753.1902893518,2008-11-01,04:34:01
39.919074,116.20585,0,166,39753.1903009259,2008-11-01,04:34:02
39.919238,116.205854,0,167,39753.1903125,2008-11-01,04:34:03
39.919404,116.20587,0,170,39753.1903240741,2008-11-01,04:34:04
39.919572,116.205886,0,171,39753.1903356481,2008-11-01,04:34:05
39.919736,116.205903,0,172,39753.1903472222,2008-11-01,04:34:06
39.919902,116.205921,0,174,39753.1903587963,2008-11-01,04:34:07
39.920067,116.205938,0,175,39753.1903703704,2008-11-01,04:34:08
39.920232,116.205955,0,176,39753.1903819444,2008-11-01,04:34:09
39.920397,116.205979,0,179,39753.1903935185,2008-11-01,04:34:10
39.920559,116.205995,0,181,39753.1904050926,2008-11-01,04:34:11
39.920719,116.20601,0,183,39753.1904166667,2008-11-01,04:34:12
39.920878,116.206022,0,184,39753.1904282407,2008-11-01,04:34:13
39.921037,116.206035,0,186,39753.1904398148,2008-11-01,04:34:14
39.921196,116.206051,0,188,39753.1904513889,2008-11-01,04:34:15
39.921357,116.206066,0,189,39753.190462963,2008-11-01,04:34:16
39.921516,116.206079,0,189,39753.190474537,2008-11-01,04:34:17
39.921674,116.206089,0,191,39753.1904861111,2008-11-01,04:34:18
39.92183,116.206102,0,192,39753.1904976852,2008-11-01,04:34:19
39.921988,116.206113,0,193,39753.1905092593,2008-11-01,04:34:20
39.922145,116.206125,0,193,39753.1905208333,2008-11-01,04:34:21
39.9223,116.206137,0,194,39753.1905324074,2008-11-01,04:34:22
39.922455,116.206147,0,194,39753.1905439815,2008-11-01,04:34:23
39.92261,116.206157,0,195,39753.1905555556,2008-11-01,04:34:24
39.922767,116.206167,0,195,39753.1905671296,2008-11-01,04:34:25
39.922921,116.206181,0,195,39753.1905787037,2008-11-01,04:34:26
39.92306,116.206195,0,195,39753.1905902778,2008-11-01,04:34:27
39.923191,116.206207,0,196,39753.1906018518,2008-11-01,04:34:28
39.923314,116.206218,0,196,39753.1906134259,2008-11-01,04:34:29
39.923434,116.206228,0,197,39753.190625,2008-11-01,04:34:30
39.923545,116.206237,0,198,39753.1906365741,2008-11-01,04:34:31
39.923645,116.206244,0,197,39753.1906481481,2008-11-01,04:34:32
39.923744,116.206248,0,197,39753.1906597222,2008-11-01,04:34:33
39.923836,116.206254,0,197,39753.1906712963,2008-11-01,04:34:34
39.923994,116.206263,0,196,39753.1906944444,2008-11-01,04:34:36
39.924139,116.206251,0,192,39753.1907175926,2008-11-01,04:34:38
39.924275,116.206262,0,191,39753.1907407407,2008-11-01,04:34:40
39.92441,116.206295,0,188,39753.1907638889,2008-11-01,04:34:42
39.924542,116.206341,0,186,39753.190787037,2008-11-01,04:34:44
39.924659,116.206425,0,190,39753.1908101852,2008-11-01,04:34:46
39.924752,116.206536,0,191,39753.1908333333,2008-11-01,04:34:48
39.924824,116.206667,0,189,39753.1908564815,2008-11-01,04:34:50
39.924875,116.206833,0,188,39753.1908796296,2008-11-01,04:34:52
39.924889,116.207016,0,185,39753.1909027778,2008-11-01,04:34:54
39.924859,116.20719,0,185,39753.1909259259,2008-11-01,04:34:56
39.924804,116.207349,0,186,39753.1909490741,2008-11-01,04:34:58
39.924709,116.207471,0,184,39753.1909722222,2008-11-01,04:35:00
39.92458,116.207564,0,181,39753.1909953704,2008-11-01,04:35:02
39.924429,116.20756,0,186,39753.1910185185,2008-11-01,04:35:04
39.924273,116.207499,0,184,39753.1910416667,2008-11-01,04:35:06
39.924137,116.207373,0,183,39753.1910648148,2008-11-01,04:35:08
39.924027,116.207223,0,178,39753.191087963,2008-11-01,04:35:10
39.923956,116.207057,0,173,39753.1911111111,2008-11-01,04:35:12
39.923921,116.206877,0,169,39753.1911342593,2008-11-01,04:35:14
39.923915,116.206687,0,166,39753.1911574074,2008-11-01,04:35:16
39.923928,116.206472,0,163,39753.1911805556,2008-11-01,04:35:18
39.923946,116.206242,0,160,39753.1912037037,2008-11-01,04:35:20
39.923955,116.206008,0,156,39753.1912268519,2008-11-01,04:35:22
39.923982,116.205882,0,155,39753.1912384259,2008-11-01,04:35:23
39.924003,116.205723,0,153,39753.19125,2008-11-01,04:35:24
39.924022,116.20556,0,152,39753.1912615741,2008-11-01,04:35:25
39.924045,116.205401,0,151,39753.1912731482,2008-11-01,04:35:26
39.924068,116.205237,0,152,39753.1912847222,2008-11-01,04:35:27
39.924088,116.205076,0,151,39753.1912962963,2008-11-01,04:35:28
39.924102,116.204908,0,151,39753.1913078704,2008-11-01,04:35:29
39.924127,116.204714,0,147,39753.1913194444,2008-11-01,04:35:30
39.924127,116.204551,0,145,39753.1913310185,2008-11-01,04:35:31
39.924117,116.204397,0,143,39753.1913425926,2008-11-01,04:35:32
39.924086,116.204241,0,140,39753.1913541667,2008-11-01,04:35:33
39.924045,116.204092,0,138,39753.1913657407,2008-11-01,04:35:34
39.923993,116.20396,0,135,39753.1913773148,2008-11-01,04:35:35
39.923937,116.203837,0,132,39753.1913888889,2008-11-01,04:35:36
39.923879,116.203716,0,134,39753.191400463,2008-11-01,04:35:37
39.92381,116.203584,0,132,39753.191412037,2008-11-01,04:35:38
39.923743,116.203451,0,130,39753.1914236111,2008-11-01,04:35:39
39.923681,116.203309,0,128,39753.1914351852,2008-11-01,04:35:40
39.923627,116.203158,0,127,39753.1914467593,2008-11-01,04:35:41
39.923582,116.202996,0,126,39753.1914583333,2008-11-01,04:35:42
39.923546,116.202829,0,125,39753.1914699074,2008-11-01,04:35:43
39.923519,116.20266,0,125,39753.1914814815,2008-11-01,04:35:44
39.923499,116.202487,0,125,39753.1914930556,2008-11-01,04:35:45
39.923485,116.202311,0,125,39753.1915046296,2008-11-01,04:35:46
39.923476,116.20213,0,125,39753.1915162037,2008-11-01,04:35:47
39.923469,116.201944,0,124,39753.1915277778,2008-11-01,04:35:48
39.923457,116.201766,0,125,39753.1915393519,2008-11-01,04:35:49
39.923454,116.201586,0,125,39753.1915509259,2008-11-01,04:35:50
39.92345,116.201406,0,126,39753.1915625,2008-11-01,04:35:51
39.923448,116.201222,0,127,39753.1915740741,2008-11-01,04:35:52
39.923444,116.201039,0,127,39753.1915856482,2008-11-01,04:35:53
39.923443,116.200856,0,128,39753.1915972222,2008-11-01,04:35:54
39.923444,116.200666,0,128,39753.1916087963,2008-11-01,04:35:55
39.923444,116.200476,0,129,39753.1916203704,2008-11-01,04:35:56
39.923443,116.200285,0,128,39753.1916319444,2008-11-01,04:35:57
39.923444,116.200098,0,128,39753.1916435185,2008-11-01,04:35:58
39.923444,116.199915,0,127,39753.1916550926,2008-11-01,04:35:59
39.923446,116.199725,0,127,39753.1916666667,2008-11-01,04:36:00
39.923446,116.199535,0,127,39753.1916782407,2008-11-01,04:36:01
39.923444,116.199338,0,127,39753.1916898148,2008-11-01,04:36:02
39.923443,116.199143,0,126,39753.1917013889,2008-11-01,04:36:03
39.923437,116.19895,0,125,39753.191712963,2008-11-01,04:36:04
39.923437,116.198754,0,124,39753.191724537,2008-11-01,04:36:05
39.923431,116.198565,0,124,39753.1917361111,2008-11-01,04:36:06
39.92343,116.198374,0,123,39753.1917476852,2008-11-01,04:36:07
39.923427,116.198187,0,122,39753.1917592593,2008-11-01,04:36:08
39.923421,116.198008,0,121,39753.1917708333,2008-11-01,04:36:09
39.923418,116.197838,0,119,39753.1917824074,2008-11-01,04:36:10
39.923419,116.197679,0,118,39753.1917939815,2008-11-01,04:36:11
39.923416,116.197522,0,118,39753.1918055556,2008-11-01,04:36:12
39.923409,116.197374,0,115,39753.1918171296,2008-11-01,04:36:13
39.923403,116.197229,0,113,39753.1918287037,2008-11-01,04:36:14
39.923397,116.197084,0,111,39753.1918402778,2008-11-01,04:36:15
39.923398,116.196941,0,109,39753.1918518519,2008-11-01,04:36:16
39.923396,116.1968,0,108,39753.1918634259,2008-11-01,04:36:17
39.923397,116.196663,0,107,39753.191875,2008-11-01,04:36:18
39.923403,116.196528,0,106,39753.1918865741,2008-11-01,04:36:19
39.923414,116.196402,0,106,39753.1918981481,2008-11-01,04:36:20
39.923421,116.196274,0,107,39753.1919097222,2008-11-01,04:36:21
39.923431,116.196152,0,108,39753.1919212963,2008-11-01,04:36:22
39.923441,116.196029,0,110,39753.1919328704,2008-11-01,04:36:23
39.92345,116.195902,0,115,39753.1919444444,2008-11-01,04:36:24
39.923486,116.195729,0,123,39753.1919675926,2008-11-01,04:36:26
39.923489,116.195597,0,121,39753.1919907407,2008-11-01,04:36:28
39.923471,116.195471,0,120,39753.192037037,2008-11-01,04:36:32
39.923445,116.195425,0,115,39753.1920949074,2008-11-01,04:36:37
39.923435,116.195405,0,109,39753.1921527778,2008-11-01,04:36:42
39.923435,116.195405,0,109,39753.1921875,2008-11-01,04:36:45
39.923432,116.195401,0,105,39753.1922106481,2008-11-01,04:36:47
39.923437,116.19541,0,103,39753.1922685185,2008-11-01,04:36:52
39.923444,116.195424,0,103,39753.1923263889,2008-11-01,04:36:57
39.923451,116.195439,0,103,39753.1923842593,2008-11-01,04:37:02
39.923457,116.195344,0,104,39753.1924421296,2008-11-01,04:37:07
39.923455,116.195207,0,105,39753.1924652778,2008-11-01,04:37:09
39.923458,116.195054,0,105,39753.1924884259,2008-11-01,04:37:11
39.923472,116.194906,0,107,39753.1925115741,2008-11-01,04:37:13
39.923468,116.194711,0,108,39753.1925347222,2008-11-01,04:37:15
39.923467,116.194489,0,109,39753.1925578704,2008-11-01,04:37:17
39.923468,116.194369,0,109,39753.1925694444,2008-11-01,04:37:18
39.923467,116.19425,0,109,39753.1925810185,2008-11-01,04:37:19
39.923465,116.194016,0,110,39753.1926041667,2008-11-01,04:37:21
39.923477,116.193767,0,109,39753.1926273148,2008-11-01,04:37:23
39.923478,116.193648,0,109,39753.1926388889,2008-11-01,04:37:24
39.923481,116.193436,0,110,39753.192662037,2008-11-01,04:37:26
39.923474,116.193307,0,110,39753.1926736111,2008-11-01,04:37:27
39.923471,116.193096,0,110,39753.1926967593,2008-11-01,04:37:29
39.923473,116.192905,0,111,39753.1927199074,2008-11-01,04:37:31
39.923473,116.192724,0,113,39753.1927430556,2008-11-01,04:37:33
39.923471,116.192561,0,113,39753.1927662037,2008-11-01,04:37:35
39.923472,116.192407,0,113,39753.1927893519,2008-11-01,04:37:37
39.923476,116.192234,0,114,39753.1928125,2008-11-01,04:37:39
39.923482,116.192063,0,116,39753.1928356481,2008-11-01,04:37:41
39.923526,116.191941,0,123,39753.1928587963,2008-11-01,04:37:43
39.92356,116.191808,0,127,39753.1928819444,2008-11-01,04:37:45
39.923645,116.191754,0,131,39753.1929050926,2008-11-01,04:37:47
39.92375,116.191726,0,132,39753.1929282407,2008-11-01,04:37:49
39.923858,116.1917,0,131,39753.1929513889,2008-11-01,04:37:51
39.923984,116.191676,0,130,39753.192974537,2008-11-01,04:37:53
39.924124,116.191653,0,131,39753.1929976852,2008-11-01,04:37:55
39.924266,116.191628,0,131,39753.1930208333,2008-11-01,04:37:57
39.924414,116.191601,0,132,39753.1930439815,2008-11-01,04:37:59
39.924578,116.191575,0,130,39753.1930671296,2008-11-01,04:38:01
39.924762,116.191548,0,131,39753.1930902778,2008-11-01,04:38:03
39.924858,116.191534,0,131,39753.1931018519,2008-11-01,04:38:04
39.924958,116.191518,0,131,39753.1931134259,2008-11-01,04:38:05
39.925063,116.191503,0,131,39753.193125,2008-11-01,04:38:06
39.925167,116.191476,0,131,39753.1931365741,2008-11-01,04:38:07
39.925273,116.191462,0,131,39753.1931481481,2008-11-01,04:38:08
39.925388,116.191467,0,132,39753.1931597222,2008-11-01,04:38:09
39.925497,116.191455,0,133,39753.1931712963,2008-11-01,04:38:10
39.925603,116.19144,0,134,39753.1931828704,2008-11-01,04:38:11
39.925705,116.191434,0,135,39753.1931944444,2008-11-01,04:38:12
39.925797,116.191422,0,135,39753.1932060185,2008-11-01,04:38:13
39.925945,116.191373,0,137,39753.1932291667,2008-11-01,04:38:15
39.926051,116.191355,0,142,39753.1932523148,2008-11-01,04:38:17
39.926105,116.191281,0,152,39753.1933101852,2008-11-01,04:38:22
39.926082,116.191233,0,151,39753.1933680556,2008-11-01,04:38:27
39.926082,116.191233,0,151,39753.1934027778,2008-11-01,04:38:30
39.926077,116.191233,0,152,39753.1934259259,2008-11-01,04:38:32
39.926094,116.191246,0,151,39753.1934837963,2008-11-01,04:38:37
39.926094,116.191246,0,151,39753.1935185185,2008-11-01,04:38:40
39.926101,116.191246,0,150,39753.1935416667,2008-11-01,04:38:42
39.92609,116.191242,0,150,39753.193599537,2008-11-01,04:38:47
39.92609,116.191242,0,150,39753.1936342593,2008-11-01,04:38:50
39.92609,116.191238,0,150,39753.1936574074,2008-11-01,04:38:52
39.926114,116.191261,0,149,39753.1937152778,2008-11-01,04:38:57
39.926132,116.191237,0,151,39753.1937731481,2008-11-01,04:39:02
39.926273,116.191177,0,160,39753.1938194444,2008-11-01,04:39:06
39.926413,116.191109,0,164,39753.1938425926,2008-11-01,04:39:08
39.926506,116.191015,0,169,39753.1938657407,2008-11-01,04:39:10
39.926611,116.190986,0,172,39753.1938888889,2008-11-01,04:39:12
39.926734,116.190948,0,175,39753.193912037,2008-11-01,04:39:14
39.926888,116.19088,0,177,39753.1939351852,2008-11-01,04:39:16
39.927034,116.190812,0,179,39753.1939583333,2008-11-01,04:39:18
39.927176,116.190733,0,182,39753.1939814815,2008-11-01,04:39:20
39.927315,116.190668,0,187,39753.1940046296,2008-11-01,04:39:22
39.927479,116.190625,0,191,39753.1940277778,2008-11-01,04:39:24
39.927635,116.190552,0,194,39753.1940509259,2008-11-01,04:39:26
39.927801,116.19051,0,197,39753.1940740741,2008-11-01,04:39:28
39.927947,116.190451,0,203,39753.1940972222,2008-11-01,04:39:30
39.928095,116.190413,0,208,39753.1941203704,2008-11-01,04:39:32
39.928223,116.190339,0,212,39753.1941435185,2008-11-01,04:39:34
39.928312,116.190392,0,219,39753.1941550926,2008-11-01,04:39:35
39.928453,116.19043,0,228,39753.1941782407,2008-11-01,04:39:37
39.928556,116.190485,0,239,39753.1942013889,2008-11-01,04:39:39
39.928643,116.19055,0,247,39753.194224537,2008-11-01,04:39:41
39.928763,116.190581,0,244,39753.1942592593,2008-11-01,04:39:44
39.928887,116.190619,0,246,39753.1942939815,2008-11-01,04:39:47
39.928995,116.190686,0,244,39753.1943171296,2008-11-01,04:39:49
39.92911,116.190814,0,247,39753.1943402778,2008-11-01,04:39:51
39.929217,116.190977,0,251,39753.1943634259,2008-11-01,04:39:53
39.929275,116.191077,0,253,39753.194375,2008-11-01,04:39:54
39.929329,116.191176,0,253,39753.1943865741,2008-11-01,04:39:55
39.929387,116.191277,0,255,39753.1943981481,2008-11-01,04:39:56
39.929441,116.191371,0,257,39753.1944097222,2008-11-01,04:39:57
39.929538,116.191542,0,259,39753.1944328704,2008-11-01,04:39:59
39.929596,116.191667,0,257,39753.1944444444,2008-11-01,04:40:00
39.929684,116.191834,0,255,39753.1944675926,2008-11-01,04:40:02
39.929776,116.19201,0,253,39753.1944907407,2008-11-01,04:40:04
39.929863,116.192191,0,250,39753.1945138889,2008-11-01,04:40:06
39.929943,116.192333,0,245,39753.194537037,2008-11-01,04:40:08
39.930036,116.192496,0,235,39753.1945601852,2008-11-01,04:40:10
39.930089,116.192616,0,233,39753.1945717593,2008-11-01,04:40:11
39.930146,116.192739,0,228,39753.1945833333,2008-11-01,04:40:12
39.930195,116.19285,0,227,39753.1945949074,2008-11-01,04:40:13
39.930243,116.192949,0,226,39753.1946064815,2008-11-01,04:40:14
39.930291,116.193051,0,225,39753.1946180556,2008-11-01,04:40:15
39.930338,116.193157,0,224,39753.1946296296,2008-11-01,04:40:16
39.930427,116.193339,0,225,39753.1946527778,2008-11-01,04:40:18
39.930545,116.193532,0,226,39753.1946759259,2008-11-01,04:40:20
39.930623,116.193659,0,225,39753.1946875,2008-11-01,04:40:21
39.930693,116.193756,0,227,39753.1946990741,2008-11-01,04:40:22
39.930768,116.193869,0,228,39753.1947106481,2008-11-01,04:40:23
39.930847,116.193966,0,227,39753.1947222222,2008-11-01,04:40:24
39.930919,116.194059,0,226,39753.1947337963,2008-11-01,04:40:25
39.931041,116.194211,0,224,39753.1947569444,2008-11-01,04:40:27
39.93116,116.194382,0,225,39753.1947800926,2008-11-01,04:40:29
39.93128,116.194538,0,224,39753.1948032407,2008-11-01,04:40:31
39.931394,116.194692,0,223,39753.1948263889,2008-11-01,04:40:33
39.931516,116.194816,0,222,39753.194849537,2008-11-01,04:40:35
39.931641,116.194949,0,224,39753.1948726852,2008-11-01,04:40:37
39.931719,116.195081,0,221,39753.1948842593,2008-11-01,04:40:38
39.931832,116.195223,0,227,39753.1949074074,2008-11-01,04:40:40
39.931949,116.195332,0,228,39753.1949305556,2008-11-01,04:40:42
39.93207,116.195439,0,227,39753.1949537037,2008-11-01,04:40:44
39.932199,116.195529,0,223,39753.1949768519,2008-11-01,04:40:46
39.932311,116.195627,0,225,39753.195,2008-11-01,04:40:48
39.932391,116.195702,0,229,39753.1950231481,2008-11-01,04:40:50
39.932486,116.195764,0,228,39753.1950578704,2008-11-01,04:40:53
39.932576,116.195806,0,216,39753.1950925926,2008-11-01,04:40:56
39.932647,116.195923,0,205,39753.1951388889,2008-11-01,04:41:00
39.932663,116.196075,0,201,39753.1951736111,2008-11-01,04:41:03
39.93268,116.196236,0,200,39753.1952083333,2008-11-01,04:41:06
39.932681,116.196407,0,203,39753.1952430556,2008-11-01,04:41:09
39.93269,116.196534,0,207,39753.1952662037,2008-11-01,04:41:11
39.932693,116.196659,0,213,39753.1952893519,2008-11-01,04:41:13
39.932715,116.196819,0,215,39753.1953240741,2008-11-01,04:41:16
39.932704,116.196995,0,217,39753.1953587963,2008-11-01,04:41:19
39.932696,116.197124,0,220,39753.1953819444,2008-11-01,04:41:21
39.932684,116.197266,0,221,39753.1954050926,2008-11-01,04:41:23
39.932665,116.197402,0,224,39753.1954282407,2008-11-01,04:41:25
39.932652,116.197537,0,226,39753.1954513889,2008-11-01,04:41:27
39.932643,116.19766,0,228,39753.195474537,2008-11-01,04:41:29
39.932621,116.19781,0,228,39753.1955092593,2008-11-01,04:41:32
39.93257,116.197943,0,230,39753.1955671296,2008-11-01,04:41:37
39.932547,116.198065,0,222,39753.195625,2008-11-01,04:41:42
39.932525,116.198148,0,220,39753.1956828704,2008-11-01,04:41:47
39.932518,116.198146,0,219,39753.1957407407,2008-11-01,04:41:52
39.932519,116.198145,0,219,39753.1957986111,2008-11-01,04:41:57
39.932517,116.198143,0,218,39753.1958564815,2008-11-01,04:42:02
39.932516,116.198146,0,218,39753.1959143518,2008-11-01,04:42:07
39.932516,116.198146,0,218,39753.1959490741,2008-11-01,04:42:10
39.932516,116.198146,0,218,39753.1959722222,2008-11-01,04:42:12
39.932516,116.19813,0,218,39753.1960300926,2008-11-01,04:42:17
39.932515,116.198113,0,218,39753.196087963,2008-11-01,04:42:22
39.932497,116.198095,0,217,39753.1961458333,2008-11-01,04:42:27
39.932497,116.198104,0,217,39753.1962037037,2008-11-01,04:42:32
39.932497,116.198124,0,217,39753.1962615741,2008-11-01,04:42:37
39.932498,116.198142,0,217,39753.1963194444,2008-11-01,04:42:42
39.932498,116.198142,0,217,39753.1963541667,2008-11-01,04:42:45
39.932499,116.19815,0,217,39753.1963773148,2008-11-01,04:42:47
39.932499,116.198164,0,217,39753.1964351852,2008-11-01,04:42:52
39.9325,116.198183,0,217,39753.1964930556,2008-11-01,04:42:57
39.9325,116.198191,0,217,39753.1965509259,2008-11-01,04:43:02
39.9325,116.19819,0,217,39753.1966087963,2008-11-01,04:43:07
39.9325,116.198188,0,217,39753.1966666667,2008-11-01,04:43:12
39.9325,116.198188,0,217,39753.1967013889,2008-11-01,04:43:15
39.932501,116.19818,0,217,39753.196724537,2008-11-01,04:43:17
39.932501,116.198171,0,217,39753.1967824074,2008-11-01,04:43:22
39.932502,116.198166,0,217,39753.1968402778,2008-11-01,04:43:27
39.932502,116.198163,0,217,39753.1968981481,2008-11-01,04:43:32
39.932503,116.198156,0,217,39753.1969560185,2008-11-01,04:43:37
39.932504,116.198152,0,218,39753.1970138889,2008-11-01,04:43:42
39.932504,116.198152,0,218,39753.1970486111,2008-11-01,04:43:45
39.932505,116.198158,0,218,39753.1970717593,2008-11-01,04:43:47
39.932506,116.198173,0,218,39753.1971296296,2008-11-01,04:43:52
39.932507,116.198198,0,218,39753.1971875,2008-11-01,04:43:57
39.932513,116.198236,0,218,39753.1972453704,2008-11-01,04:44:02
39.93253,116.198279,0,218,39753.1973032407,2008-11-01,04:44:07
39.932598,116.198339,0,218,39753.1973611111,2008-11-01,04:44:12
39.932701,116.198377,0,219,39753.1974189815,2008-11-01,04:44:17
39.932813,116.198389,0,219,39753.1974652778,2008-11-01,04:44:21
39.932636,116.198244,0,245,39753.1981365741,2008-11-01,04:45:19
39.932291,116.198346,0,102,39753.1981481481,2008-11-01,04:45:20
39.932246,116.198403,0,73,39753.1981712963,2008-11-01,04:45:22
39.932502,116.198355,0,113,39753.1981828704,2008-11-01,04:45:23
39.932629,116.198344,0,144,39753.1981944444,2008-11-01,04:45:24
39.932752,116.198349,0,172,39753.1982175926,2008-11-01,04:45:26
39.932848,116.198378,0,196,39753.1982407407,2008-11-01,04:45:28
39.932956,116.198367,0,203,39753.1982986111,2008-11-01,04:45:33
39.932957,116.198403,0,199,39753.1983564815,2008-11-01,04:45:38
39.932966,116.198462,0,188,39753.1984143518,2008-11-01,04:45:43
39.93299,116.198495,0,183,39753.1984722222,2008-11-01,04:45:48
39.93309,116.198487,0,197,39753.1985300926,2008-11-01,04:45:53
39.933169,116.198443,0,203,39753.198587963,2008-11-01,04:45:58
39.933256,116.198385,0,206,39753.1986342593,2008-11-01,04:46:02
39.933353,116.198357,0,208,39753.1986689815,2008-11-01,04:46:05
39.933464,116.198351,0,211,39753.1987152778,2008-11-01,04:46:09
39.933552,116.198331,0,214,39753.1987731481,2008-11-01,04:46:14
39.933641,116.198356,0,215,39753.1988310185,2008-11-01,04:46:19
39.933726,116.19839,0,214,39753.1988888889,2008-11-01,04:46:24
39.933592,116.19838,0,214,39753.198912037,2008-11-01,04:46:26
39.933453,116.198359,0,214,39753.1989351852,2008-11-01,04:46:28
39.933327,116.198349,0,215,39753.1989583333,2008-11-01,04:46:30
39.933225,116.19834,0,215,39753.1989814815,2008-11-01,04:46:32
39.93311,116.198325,0,210,39753.1990277778,2008-11-01,04:46:36
39.93302,116.19834,0,205,39753.1990856482,2008-11-01,04:46:41
39.932924,116.198362,0,200,39753.1991319444,2008-11-01,04:46:45
39.932863,116.198354,0,194,39753.1991898148,2008-11-01,04:46:50
39.932909,116.19834,0,199,39753.1992476852,2008-11-01,04:46:55
39.932886,116.198318,0,201,39753.1993055556,2008-11-01,04:47:00
39.932762,116.198294,0,201,39753.1993518519,2008-11-01,04:47:04
39.932702,116.198278,0,201,39753.1994097222,2008-11-01,04:47:09
39.932647,116.198322,0,201,39753.1994675926,2008-11-01,04:47:14
39.932618,116.198315,0,203,39753.199525463,2008-11-01,04:47:19
39.93257,116.198319,0,205,39753.1995833333,2008-11-01,04:47:24
39.932593,116.198331,0,207,39753.1996412037,2008-11-01,04:47:29
39.932675,116.198345,0,207,39753.1996990741,2008-11-01,04:47:34
39.932778,116.198338,0,207,39753.1997337963,2008-11-01,04:47:37
39.937522,116.199028,0,757,39753.2015277778,2008-11-01,04:50:12
39.93365,116.198439,0,368,39753.2015625,2008-11-01,04:50:15
39.933302,116.198385,0,292,39753.2015856481,2008-11-01,04:50:17
39.933228,116.198362,0,274,39753.2016203704,2008-11-01,04:50:20
39.933105,116.198339,0,291,39753.2016666667,2008-11-01,04:50:24
39.933008,116.198315,0,281,39753.2017013889,2008-11-01,04:50:27
39.932947,116.198272,0,258,39753.201724537,2008-11-01,04:50:29
39.932979,116.198262,0,270,39753.2017824074,2008-11-01,04:50:34
39.933042,116.198243,0,285,39753.2018402778,2008-11-01,04:50:39
39.933123,116.1982,0,308,39753.2018981481,2008-11-01,04:50:44
39.934126,116.197678,0,905,39753.2031365741,2008-11-01,04:52:31
39.93266,116.198225,0,291,39753.2031944444,2008-11-01,04:52:36
39.932432,116.198259,0,205,39753.2074768519,2008-11-01,04:58:46
39.932396,116.198317,0,205,39753.2075347222,2008-11-01,04:58:51
39.932402,116.198329,0,204,39753.2075925926,2008-11-01,04:58:56
39.932386,116.198346,0,205,39753.207650463,2008-11-01,04:59:01
39.932383,116.198339,0,205,39753.2077083333,2008-11-01,04:59:06
39.932382,116.198333,0,205,39753.2077662037,2008-11-01,04:59:11
39.932382,116.198333,0,205,39753.2078009259,2008-11-01,04:59:14
39.932382,116.198337,0,205,39753.2078240741,2008-11-01,04:59:16
39.932383,116.198326,0,205,39753.2078819444,2008-11-01,04:59:21
39.93238,116.198311,0,205,39753.2079398148,2008-11-01,04:59:26
39.932391,116.198313,0,207,39753.2079976852,2008-11-01,04:59:31
39.932412,116.198316,0,207,39753.2080555556,2008-11-01,04:59:36
39.932413,116.198317,0,208,39753.2081134259,2008-11-01,04:59:41
39.932413,116.198316,0,208,39753.2081712963,2008-11-01,04:59:46
39.932412,116.198308,0,207,39753.2082291667,2008-11-01,04:59:51
39.932412,116.198309,0,207,39753.208287037,2008-11-01,04:59:56
39.932414,116.198317,0,207,39753.2083449074,2008-11-01,05:00:01
39.932414,116.198317,0,207,39753.2083796296,2008-11-01,05:00:04
39.932415,116.198319,0,207,39753.2084027778,2008-11-01,05:00:06
39.932417,116.19831,0,207,39753.2084606481,2008-11-01,05:00:11
39.932417,116.19831,0,207,39753.2084953704,2008-11-01,05:00:14
39.93242,116.198306,0,207,39753.2085185185,2008-11-01,05:00:16
39.932534,116.19828,0,207,39753.2085763889,2008-11-01,05:00:21
39.932766,116.198432,0,261,39753.2116087963,2008-11-01,05:04:43
39.932539,116.198412,0,258,39753.2116319444,2008-11-01,05:04:45
39.932381,116.198396,0,266,39753.2116435185,2008-11-01,05:04:46
39.932375,116.198384,0,251,39753.2117013889,2008-11-01,05:04:51
39.932375,116.198384,0,251,39753.2117361111,2008-11-01,05:04:54
39.932383,116.198385,0,250,39753.2117592593,2008-11-01,05:04:56
39.932354,116.198387,0,242,39753.2118171296,2008-11-01,05:05:01
39.932321,116.198382,0,235,39753.211875,2008-11-01,05:05:06
39.932304,116.198365,0,240,39753.2119328704,2008-11-01,05:05:11
39.932295,116.198338,0,241,39753.2119907407,2008-11-01,05:05:16
39.932308,116.198327,0,239,39753.2120486111,2008-11-01,05:05:21
39.931294,116.198752,0,173,39753.2154050926,2008-11-01,05:10:11
39.931542,116.198631,0,147,39753.2154166667,2008-11-01,05:10:12
39.931852,116.198612,0,196,39753.2154282407,2008-11-01,05:10:13
39.932572,116.198239,0,100,39753.2154398148,2008-11-01,05:10:14
39.932698,116.198302,0,168,39753.2154513889,2008-11-01,05:10:15
39.932759,116.1983,0,200,39753.2154861111,2008-11-01,05:10:18
39.932713,116.198326,0,223,39753.2155439815,2008-11-01,05:10:23
39.932629,116.198318,0,227,39753.2156018519,2008-11-01,05:10:28
39.932625,116.198293,0,242,39753.2156597222,2008-11-01,05:10:33
39.9326,116.198316,0,247,39753.2157175926,2008-11-01,05:10:38
39.932554,116.198286,0,243,39753.215775463,2008-11-01,05:10:43
39.932587,116.19824,0,255,39753.2158333333,2008-11-01,05:10:48
39.93258,116.198222,0,253,39753.2158912037,2008-11-01,05:10:53
39.932572,116.198204,0,255,39753.2159490741,2008-11-01,05:10:58
39.932576,116.198188,0,256,39753.2160069444,2008-11-01,05:11:03
39.932576,116.198189,0,256,39753.2160648148,2008-11-01,05:11:08
39.932576,116.198189,0,256,39753.216099537,2008-11-01,05:11:11
39.932575,116.198195,0,256,39753.2161226852,2008-11-01,05:11:13
39.932574,116.198178,0,255,39753.2161805556,2008-11-01,05:11:18
39.932569,116.198169,0,255,39753.2162384259,2008-11-01,05:11:23
39.932568,116.198164,0,255,39753.2162962963,2008-11-01,05:11:28
39.932566,116.198169,0,255,39753.2163541667,2008-11-01,05:11:33
39.932566,116.198169,0,255,39753.2163888889,2008-11-01,05:11:36
39.932565,116.198172,0,254,39753.216412037,2008-11-01,05:11:38
39.932551,116.198174,0,249,39753.2164699074,2008-11-01,05:11:43
39.932553,116.198181,0,249,39753.2165277778,2008-11-01,05:11:48
39.932552,116.198181,0,249,39753.2165856481,2008-11-01,05:11:53
39.932552,116.198179,0,249,39753.2166435185,2008-11-01,05:11:58
39.932552,116.198179,0,249,39753.2166782407,2008-11-01,05:12:01
39.932552,116.19818,0,249,39753.2167013889,2008-11-01,05:12:03
39.932562,116.198142,0,251,39753.2167592593,2008-11-01,05:12:08
39.932556,116.19816,0,249,39753.2168171296,2008-11-01,05:12:13
39.932529,116.198157,0,244,39753.216875,2008-11-01,05:12:18
39.93254,116.198152,0,245,39753.2169328704,2008-11-01,05:12:23
39.932541,116.198162,0,245,39753.2169907407,2008-11-01,05:12:28
39.932541,116.198162,0,245,39753.217025463,2008-11-01,05:12:31
39.932538,116.198165,0,244,39753.2170486111,2008-11-01,05:12:33
39.93255,116.198165,0,241,39753.2171064815,2008-11-01,05:12:38
39.932536,116.198159,0,240,39753.2171643519,2008-11-01,05:12:43
39.93253,116.19812,0,239,39753.2172222222,2008-11-01,05:12:48
39.932523,116.19804,0,238,39753.2172800926,2008-11-01,05:12:53
39.932511,116.197944,0,236,39753.217337963,2008-11-01,05:12:58
39.932496,116.197852,0,235,39753.2173958333,2008-11-01,05:13:03
39.932511,116.19779,0,233,39753.2174537037,2008-11-01,05:13:08
39.93252,116.197764,0,232,39753.2175115741,2008-11-01,05:13:13
39.932532,116.19776,0,232,39753.2175694444,2008-11-01,05:13:18
39.932575,116.197769,0,231,39753.2176273148,2008-11-01,05:13:23
39.932595,116.197824,0,230,39753.2176851852,2008-11-01,05:13:28
39.932587,116.197838,0,229,39753.2177430556,2008-11-01,05:13:33
39.932585,116.197826,0,228,39753.2178009259,2008-11-01,05:13:38
39.932564,116.197768,0,226,39753.2178587963,2008-11-01,05:13:43
39.93252,116.197642,0,223,39753.2179050926,2008-11-01,05:13:47
39.932512,116.197525,0,222,39753.2179398148,2008-11-01,05:13:50
39.932494,116.197394,0,221,39753.2179861111,2008-11-01,05:13:54
39.932473,116.197258,0,222,39753.2180439815,2008-11-01,05:13:59
39.932485,116.197128,0,223,39753.2180902778,2008-11-01,05:14:03
39.932503,116.197011,0,222,39753.218125,2008-11-01,05:14:06
39.932495,116.196883,0,221,39753.2181597222,2008-11-01,05:14:09
39.932502,116.196748,0,220,39753.2181944444,2008-11-01,05:14:12
39.932525,116.196581,0,219,39753.2182291667,2008-11-01,05:14:15
39.93254,116.196465,0,218,39753.2182523148,2008-11-01,05:14:17
39.932548,116.196344,0,218,39753.218275463,2008-11-01,05:14:19
39.93253,116.196189,0,217,39753.2183101852,2008-11-01,05:14:22
39.93248,116.196025,0,216,39753.2183449074,2008-11-01,05:14:25
39.932406,116.195931,0,215,39753.2183796296,2008-11-01,05:14:28
39.932301,116.195835,0,214,39753.2184143519,2008-11-01,05:14:31
39.932228,116.195767,0,214,39753.2184375,2008-11-01,05:14:33
39.932131,116.195664,0,213,39753.2184722222,2008-11-01,05:14:36
39.932027,116.195566,0,211,39753.2185069444,2008-11-01,05:14:39
39.931953,116.195499,0,210,39753.2185300926,2008-11-01,05:14:41
39.931876,116.195436,0,209,39753.2185532407,2008-11-01,05:14:43
39.931793,116.19536,0,208,39753.2185763889,2008-11-01,05:14:45
39.931708,116.195276,0,207,39753.218599537,2008-11-01,05:14:47
39.931607,116.195184,0,206,39753.2186226852,2008-11-01,05:14:49
39.931502,116.195091,0,205,39753.2186458333,2008-11-01,05:14:51
39.93139,116.19501,0,204,39753.2186689815,2008-11-01,05:14:53
39.931285,116.194943,0,202,39753.2186921296,2008-11-01,05:14:55
39.931181,116.194893,0,200,39753.2187152778,2008-11-01,05:14:57
39.931093,116.194846,0,198,39753.2187384259,2008-11-01,05:14:59
39.931004,116.194765,0,195,39753.2187731481,2008-11-01,05:15:02
39.930932,116.19468,0,191,39753.2188078704,2008-11-01,05:15:05
39.930836,116.194659,0,185,39753.2188541667,2008-11-01,05:15:09
39.930761,116.194604,0,176,39753.218912037,2008-11-01,05:15:14
39.930749,116.194538,0,167,39753.2189699074,2008-11-01,05:15:19
39.930752,116.194504,0,168,39753.2190277778,2008-11-01,05:15:24
39.930738,116.194417,0,168,39753.2190856481,2008-11-01,05:15:29
39.930722,116.194299,0,166,39753.2191435185,2008-11-01,05:15:34
39.930751,116.194255,0,164,39753.2192013889,2008-11-01,05:15:39
39.930761,116.194197,0,161,39753.2192592593,2008-11-01,05:15:44
39.930743,116.194094,0,159,39753.2193171296,2008-11-01,05:15:49
39.930701,116.193977,0,157,39753.2193634259,2008-11-01,05:15:53
39.930649,116.193873,0,154,39753.2193981481,2008-11-01,05:15:56
39.930582,116.193757,0,152,39753.2194328704,2008-11-01,05:15:59
39.930495,116.193615,0,149,39753.2194675926,2008-11-01,05:16:02
39.930417,116.193488,0,147,39753.2194907407,2008-11-01,05:16:04
39.93034,116.193349,0,146,39753.2195138889,2008-11-01,05:16:06
39.930269,116.193184,0,144,39753.219537037,2008-11-01,05:16:08
39.930203,116.19302,0,142,39753.2195601852,2008-11-01,05:16:10
39.930141,116.192836,0,141,39753.2195833333,2008-11-01,05:16:12
39.930081,116.192648,0,139,39753.2196064815,2008-11-01,05:16:14
39.930052,116.192534,0,139,39753.2196180556,2008-11-01,05:16:15
39.930026,116.192409,0,138,39753.2196296296,2008-11-01,05:16:16
39.93,116.192289,0,137,39753.2196412037,2008-11-01,05:16:17
39.929973,116.192174,0,136,39753.2196527778,2008-11-01,05:16:18
39.929947,116.192059,0,135,39753.2196643518,2008-11-01,05:16:19
39.92992,116.191946,0,135,39753.2196759259,2008-11-01,05:16:20
39.929798,116.191863,0,133,39753.2196990741,2008-11-01,05:16:22
39.92971,116.19178,0,131,39753.2197222222,2008-11-01,05:16:24
39.929624,116.19173,0,129,39753.2197453704,2008-11-01,05:16:26
39.929556,116.19163,0,126,39753.2197800926,2008-11-01,05:16:29
39.92949,116.191529,0,120,39753.219837963,2008-11-01,05:16:34
39.929466,116.191499,0,115,39753.2198958333,2008-11-01,05:16:39
39.929426,116.191548,0,113,39753.2199537037,2008-11-01,05:16:44
39.929392,116.19161,0,112,39753.2200115741,2008-11-01,05:16:49
39.929371,116.191623,0,111,39753.2200694444,2008-11-01,05:16:54
39.929343,116.191637,0,115,39753.2201273148,2008-11-01,05:16:59
39.929328,116.191622,0,120,39753.2201851852,2008-11-01,05:17:04
39.929248,116.191632,0,137,39753.2202430556,2008-11-01,05:17:09
39.929294,116.191526,0,148,39753.2203009259,2008-11-01,05:17:14
39.929272,116.191558,0,166,39753.2203587963,2008-11-01,05:17:19
39.929267,116.191597,0,176,39753.2204166667,2008-11-01,05:17:24
39.929248,116.191641,0,191,39753.220474537,2008-11-01,05:17:29
39.929268,116.191638,0,207,39753.2205324074,2008-11-01,05:17:34
39.929228,116.191622,0,217,39753.2205902778,2008-11-01,05:17:39
39.929173,116.191515,0,224,39753.220625,2008-11-01,05:17:42
39.929088,116.19147,0,230,39753.2206597222,2008-11-01,05:17:45
39.92897,116.191457,0,237,39753.2206944444,2008-11-01,05:17:48
39.928864,116.191473,0,236,39753.2207175926,2008-11-01,05:17:50
39.928738,116.191476,0,238,39753.2207523148,2008-11-01,05:17:53
39.928627,116.191474,0,240,39753.220775463,2008-11-01,05:17:55
39.928503,116.191476,0,240,39753.2207986111,2008-11-01,05:17:57
39.92837,116.191478,0,237,39753.2208217593,2008-11-01,05:17:59
39.928254,116.191494,0,233,39753.2208449074,2008-11-01,05:18:01
39.92815,116.191519,0,229,39753.2208680556,2008-11-01,05:18:03
39.92804,116.19156,0,224,39753.2208912037,2008-11-01,05:18:05
39.927938,116.191586,0,218,39753.2209143518,2008-11-01,05:18:07
39.92781,116.191592,0,211,39753.2209375,2008-11-01,05:18:09
39.927657,116.191592,0,206,39753.2209606481,2008-11-01,05:18:11
39.927519,116.191614,0,199,39753.2209837963,2008-11-01,05:18:13
39.927372,116.191601,0,192,39753.2210069444,2008-11-01,05:18:15
39.927213,116.191582,0,186,39753.2210300926,2008-11-01,05:18:17
39.927052,116.191574,0,182,39753.2210532407,2008-11-01,05:18:19
39.92689,116.191563,0,177,39753.2210763889,2008-11-01,05:18:21
39.926726,116.191543,0,174,39753.221099537,2008-11-01,05:18:23
39.926577,116.191514,0,172,39753.2211226852,2008-11-01,05:18:25
39.92642,116.191509,0,169,39753.2211458333,2008-11-01,05:18:27
39.926272,116.191514,0,168,39753.2211689815,2008-11-01,05:18:29
39.926134,116.191497,0,170,39753.2211921296,2008-11-01,05:18:31
39.925984,116.191489,0,171,39753.2212152778,2008-11-01,05:18:33
39.925843,116.19148,0,171,39753.2212384259,2008-11-01,05:18:35
39.925717,116.191463,0,171,39753.2212615741,2008-11-01,05:18:37
39.925591,116.191439,0,172,39753.2212847222,2008-11-01,05:18:39
39.925457,116.191441,0,172,39753.2213078704,2008-11-01,05:18:41
39.925345,116.191454,0,169,39753.2213310185,2008-11-01,05:18:43
39.925245,116.19144,0,168,39753.2213657407,2008-11-01,05:18:46
39.925147,116.191443,0,165,39753.2214236111,2008-11-01,05:18:51
39.925049,116.19147,0,160,39753.2214467593,2008-11-01,05:18:53
39.925015,116.191455,0,155,39753.2215046296,2008-11-01,05:18:58
39.925002,116.191436,0,152,39753.2215625,2008-11-01,05:19:03
39.925041,116.191429,0,153,39753.2216203704,2008-11-01,05:19:08
39.925068,116.191299,0,157,39753.2216666667,2008-11-01,05:19:12
39.925078,116.191173,0,158,39753.221712963,2008-11-01,05:19:16
39.925082,116.191116,0,167,39753.2217708333,2008-11-01,05:19:21
39.925082,116.191116,0,167,39753.2218055556,2008-11-01,05:19:24
39.925088,116.191109,0,170,39753.2218287037,2008-11-01,05:19:26
39.925016,116.191109,0,175,39753.2218865741,2008-11-01,05:19:31
39.925039,116.191091,0,180,39753.2219444444,2008-11-01,05:19:36
39.925099,116.191045,0,176,39753.2220023148,2008-11-01,05:19:41
39.925121,116.191037,0,176,39753.2220601852,2008-11-01,05:19:46
39.925086,116.191047,0,176,39753.2221180556,2008-11-01,05:19:51
39.925136,116.191048,0,182,39753.2221759259,2008-11-01,05:19:56
39.925084,116.191048,0,190,39753.2222337963,2008-11-01,05:20:01
39.925073,116.191093,0,197,39753.2222916667,2008-11-01,05:20:06
39.92503,116.191098,0,205,39753.222349537,2008-11-01,05:20:11
39.925032,116.191125,0,205,39753.2224074074,2008-11-01,05:20:16
39.925045,116.191138,0,207,39753.2224652778,2008-11-01,05:20:21
39.925062,116.191159,0,209,39753.2225231482,2008-11-01,05:20:26
39.925066,116.191189,0,208,39753.2225810185,2008-11-01,05:20:31
39.925053,116.191223,0,208,39753.2226388889,2008-11-01,05:20:36
39.925017,116.191268,0,208,39753.2226967593,2008-11-01,05:20:41
39.92494,116.191314,0,208,39753.2227546296,2008-11-01,05:20:46
39.924894,116.191341,0,207,39753.2228125,2008-11-01,05:20:51
39.924907,116.191367,0,208,39753.2228703704,2008-11-01,05:20:56
39.924903,116.191343,0,208,39753.2229282407,2008-11-01,05:21:01
39.9249,116.191328,0,208,39753.2229861111,2008-11-01,05:21:06
39.924828,116.191308,0,207,39753.2230439815,2008-11-01,05:21:11
39.924788,116.191287,0,207,39753.2231018519,2008-11-01,05:21:16
39.924757,116.191305,0,207,39753.2231597222,2008-11-01,05:21:21
39.92464,116.191536,0,204,39753.2257291667,2008-11-01,05:25:03
39.924598,116.191632,0,204,39753.225787037,2008-11-01,05:25:08
39.924598,116.191632,0,204,39753.2258217593,2008-11-01,05:25:11
39.924597,116.191636,0,204,39753.2258449074,2008-11-01,05:25:13
39.924596,116.191627,0,204,39753.2259027778,2008-11-01,05:25:18
39.924596,116.191627,0,204,39753.2259375,2008-11-01,05:25:21
39.924595,116.191621,0,204,39753.2259606481,2008-11-01,05:25:23
39.924594,116.191612,0,203,39753.2260185185,2008-11-01,05:25:28
39.924562,116.191491,0,203,39753.2260648148,2008-11-01,05:25:32
39.924559,116.191441,0,202,39753.2261226852,2008-11-01,05:25:37
39.924559,116.191441,0,202,39753.2261574074,2008-11-01,05:25:40
39.924557,116.191437,0,202,39753.2261805556,2008-11-01,05:25:42
39.924569,116.191409,0,201,39753.2262384259,2008-11-01,05:25:47
39.924579,116.191378,0,201,39753.2262962963,2008-11-01,05:25:52
39.924601,116.191373,0,202,39753.2263541667,2008-11-01,05:25:57
39.924602,116.19138,0,202,39753.226412037,2008-11-01,05:26:02
39.924601,116.191383,0,203,39753.2264699074,2008-11-01,05:26:07
39.9246,116.191379,0,203,39753.2265277778,2008-11-01,05:26:12
39.9246,116.191379,0,203,39753.2265625,2008-11-01,05:26:15
39.924599,116.191371,0,203,39753.2265856481,2008-11-01,05:26:17
39.924559,116.19134,0,203,39753.2266435185,2008-11-01,05:26:22
39.924546,116.191345,0,203,39753.2267013889,2008-11-01,05:26:27
39.924547,116.191346,0,203,39753.2267592593,2008-11-01,05:26:32
39.924547,116.191346,0,203,39753.2267939815,2008-11-01,05:26:35
39.924547,116.191349,0,203,39753.2268171296,2008-11-01,05:26:37
39.924577,116.191326,0,202,39753.226875,2008-11-01,05:26:42
39.924608,116.191291,0,201,39753.2269328704,2008-11-01,05:26:47
39.924594,116.191283,0,200,39753.2269907407,2008-11-01,05:26:52
39.924572,116.191306,0,200,39753.2270486111,2008-11-01,05:26:57
39.924572,116.191306,0,200,39753.2270833333,2008-11-01,05:27:00
39.924571,116.191313,0,200,39753.2271064815,2008-11-01,05:27:02
39.924572,116.191325,0,200,39753.2271643518,2008-11-01,05:27:07
39.924572,116.191325,0,200,39753.2271990741,2008-11-01,05:27:10
39.924573,116.19133,0,200,39753.2272222222,2008-11-01,05:27:12
39.924579,116.191321,0,200,39753.2272800926,2008-11-01,05:27:17
39.924529,116.191295,0,200,39753.227337963,2008-11-01,05:27:22
39.924513,116.191284,0,200,39753.2273958333,2008-11-01,05:27:27
39.924502,116.191216,0,200,39753.2274537037,2008-11-01,05:27:32
39.924546,116.19108,0,200,39753.2274884259,2008-11-01,05:27:35
39.924594,116.190917,0,200,39753.2275115741,2008-11-01,05:27:37
39.924573,116.190819,0,199,39753.2275694444,2008-11-01,05:27:42
39.924583,116.190779,0,198,39753.2276273148,2008-11-01,05:27:47
39.924566,116.190754,0,198,39753.2276851852,2008-11-01,05:27:52
39.924553,116.190732,0,198,39753.2277430556,2008-11-01,05:27:57
39.924545,116.190726,0,197,39753.2278009259,2008-11-01,05:28:02
39.924547,116.190718,0,197,39753.2278587963,2008-11-01,05:28:07
39.924547,116.190718,0,197,39753.2278935185,2008-11-01,05:28:10
39.924547,116.190724,0,198,39753.2279166667,2008-11-01,05:28:12
39.924549,116.190814,0,197,39753.227974537,2008-11-01,05:28:17
39.924544,116.190862,0,197,39753.2280324074,2008-11-01,05:28:22
39.924539,116.190924,0,196,39753.2280902778,2008-11-01,05:28:27
39.924531,116.19094,0,196,39753.2281481481,2008-11-01,05:28:32
39.924591,116.190997,0,197,39753.2282060185,2008-11-01,05:28:37
39.924526,116.19109,0,196,39753.2282407407,2008-11-01,05:28:40
39.924504,116.191156,0,197,39753.2282986111,2008-11-01,05:28:45
39.924504,116.191156,0,197,39753.2283333333,2008-11-01,05:28:48
39.924497,116.191155,0,198,39753.2283564815,2008-11-01,05:28:50
39.924475,116.191127,0,198,39753.2284143518,2008-11-01,05:28:55
39.924463,116.191062,0,199,39753.2284722222,2008-11-01,05:29:00
39.92446,116.191016,0,200,39753.2285300926,2008-11-01,05:29:05
39.924444,116.190992,0,200,39753.228587963,2008-11-01,05:29:10
39.924411,116.190986,0,200,39753.2286458333,2008-11-01,05:29:15
39.924398,116.190965,0,200,39753.2287037037,2008-11-01,05:29:20
39.924409,116.190938,0,201,39753.2287615741,2008-11-01,05:29:25
39.924439,116.190935,0,200,39753.2288194444,2008-11-01,05:29:30
39.924441,116.190945,0,201,39753.2288773148,2008-11-01,05:29:35
39.92447,116.190956,0,201,39753.2289351852,2008-11-01,05:29:40
39.924481,116.190957,0,201,39753.2289930556,2008-11-01,05:29:45
39.92448,116.190927,0,201,39753.2290509259,2008-11-01,05:29:50
39.924471,116.190945,0,201,39753.2291087963,2008-11-01,05:29:55
39.924481,116.190962,0,201,39753.2291666667,2008-11-01,05:30:00
39.92444,116.190941,0,202,39753.229224537,2008-11-01,05:30:05
39.924425,116.190946,0,202,39753.2292824074,2008-11-01,05:30:10
39.924428,116.190941,0,202,39753.2293402778,2008-11-01,05:30:15
39.924429,116.190934,0,202,39753.2293981481,2008-11-01,05:30:20
39.924429,116.190934,0,202,39753.2294328704,2008-11-01,05:30:23
39.924428,116.190927,0,202,39753.2294560185,2008-11-01,05:30:25
39.924428,116.190917,0,202,39753.2295138889,2008-11-01,05:30:30
39.924428,116.190913,0,202,39753.2295717593,2008-11-01,05:30:35
39.924428,116.190913,0,202,39753.2296064815,2008-11-01,05:30:38
39.924429,116.190909,0,202,39753.2296296296,2008-11-01,05:30:40
39.924429,116.190943,0,202,39753.2296875,2008-11-01,05:30:45
39.92442,116.190986,0,201,39753.2297453704,2008-11-01,05:30:50
39.924409,116.191005,0,201,39753.2298032407,2008-11-01,05:30:55
39.924409,116.191,0,201,39753.2298611111,2008-11-01,05:31:00
39.924409,116.191,0,201,39753.2298958333,2008-11-01,05:31:03
39.924408,116.190995,0,201,39753.2299189815,2008-11-01,05:31:05
39.924409,116.191008,0,201,39753.2299768519,2008-11-01,05:31:10
39.924411,116.191023,0,201,39753.2300347222,2008-11-01,05:31:15
39.924437,116.191074,0,200,39753.2300925926,2008-11-01,05:31:20
39.924474,116.191064,0,200,39753.230150463,2008-11-01,05:31:25
39.924337,116.190347,0,287,39753.2309143519,2008-11-01,05:32:31
39.924959,116.190668,0,309,39753.2309259259,2008-11-01,05:32:32
39.92504,116.190687,0,350,39753.2309490741,2008-11-01,05:32:34
39.925052,116.190704,0,392,39753.2309722222,2008-11-01,05:32:36
39.925101,116.190693,0,429,39753.2310185185,2008-11-01,05:32:40
39.925176,116.190585,0,325,39753.2310416667,2008-11-01,05:32:42
39.925211,116.190528,0,265,39753.2310532407,2008-11-01,05:32:43
39.92525,116.190479,0,219,39753.2310763889,2008-11-01,05:32:45
39.925179,116.190607,0,205,39753.2311111111,2008-11-01,05:32:48
39.925131,116.190745,0,204,39753.2311458333,2008-11-01,05:32:51
39.925072,116.190899,0,207,39753.2311805556,2008-11-01,05:32:54
39.925011,116.190989,0,209,39753.2312037037,2008-11-01,05:32:56
39.924942,116.191077,0,214,39753.23125,2008-11-01,05:33:00
39.924863,116.191182,0,221,39753.2312962963,2008-11-01,05:33:04
39.924829,116.191252,0,225,39753.2313541667,2008-11-01,05:33:09
39.92483,116.191259,0,225,39753.231412037,2008-11-01,05:33:14
39.924831,116.191265,0,225,39753.2314699074,2008-11-01,05:33:19
39.924831,116.191265,0,225,39753.2315046296,2008-11-01,05:33:22
39.924831,116.19126,0,225,39753.2315277778,2008-11-01,05:33:24
39.924854,116.191199,0,223,39753.2315856481,2008-11-01,05:33:29
39.924892,116.191167,0,220,39753.2316435185,2008-11-01,05:33:34
39.924893,116.191171,0,220,39753.2317013889,2008-11-01,05:33:39
39.924893,116.191175,0,220,39753.2317592593,2008-11-01,05:33:44
39.924892,116.191179,0,220,39753.2318171296,2008-11-01,05:33:49
39.924892,116.191179,0,220,39753.2318518519,2008-11-01,05:33:52
39.924891,116.191171,0,220,39753.231875,2008-11-01,05:33:54
39.924889,116.191161,0,220,39753.2319328704,2008-11-01,05:33:59
39.924889,116.191161,0,220,39753.2319907407,2008-11-01,05:34:04
39.924889,116.191161,0,220,39753.232025463,2008-11-01,05:34:07
39.924889,116.19116,0,221,39753.2320486111,2008-11-01,05:34:09
39.924889,116.191125,0,222,39753.2321064815,2008-11-01,05:34:14
39.924883,116.191107,0,229,39753.2321643519,2008-11-01,05:34:19
39.924883,116.191107,0,229,39753.2321990741,2008-11-01,05:34:22
39.924882,116.191112,0,243,39753.2322222222,2008-11-01,05:34:24
39.924897,116.191136,0,246,39753.2322800926,2008-11-01,05:34:29
39.924909,116.191164,0,245,39753.232337963,2008-11-01,05:34:34
39.924871,116.191206,0,258,39753.2323958333,2008-11-01,05:34:39
39.924833,116.191271,0,264,39753.2324537037,2008-11-01,05:34:44
39.924833,116.191271,0,264,39753.2324884259,2008-11-01,05:34:47
39.924832,116.191273,0,264,39753.2325115741,2008-11-01,05:34:49
39.924822,116.191309,0,267,39753.2325694444,2008-11-01,05:34:54
39.924808,116.191334,0,271,39753.2326273148,2008-11-01,05:34:59
39.924818,116.191322,0,272,39753.2326851852,2008-11-01,05:35:04
39.924818,116.191322,0,272,39753.2327199074,2008-11-01,05:35:07
39.924824,116.191319,0,272,39753.2327430556,2008-11-01,05:35:09
39.924807,116.191292,0,271,39753.2328009259,2008-11-01,05:35:14
39.924769,116.191282,0,270,39753.2328587963,2008-11-01,05:35:19
39.924756,116.191269,0,270,39753.2329166667,2008-11-01,05:35:24
39.924756,116.191269,0,270,39753.2329513889,2008-11-01,05:35:27
39.924756,116.191263,0,270,39753.232974537,2008-11-01,05:35:29
39.92429,116.191835,0,521,39753.2331134259,2008-11-01,05:35:41
39.92437,116.191617,0,374,39753.233125,2008-11-01,05:35:42
39.924431,116.191517,0,318,39753.2331365741,2008-11-01,05:35:43
39.924341,116.191656,0,247,39753.2409837963,2008-11-01,05:47:01
39.92425,116.192632,0,163,39753.241875,2008-11-01,05:48:18
39.92449,116.19222,0,149,39753.2418865741,2008-11-01,05:48:19
39.925227,116.191167,0,-108,39753.2419212963,2008-11-01,05:48:22
39.925153,116.191279,0,13,39753.2419328704,2008-11-01,05:48:23
39.925175,116.191292,0,98,39753.2419444444,2008-11-01,05:48:24
39.925197,116.191256,0,161,39753.2419560185,2008-11-01,05:48:25
39.925264,116.191189,0,191,39753.2419675926,2008-11-01,05:48:26
39.925292,116.191253,0,233,39753.2420023148,2008-11-01,05:48:29
39.925267,116.191313,0,272,39753.242025463,2008-11-01,05:48:31
39.925282,116.191288,0,268,39753.2420833333,2008-11-01,05:48:36
39.925249,116.191209,0,280,39753.2421412037,2008-11-01,05:48:41
39.925194,116.191174,0,298,39753.2421990741,2008-11-01,05:48:46
39.925136,116.191166,0,312,39753.2422569444,2008-11-01,05:48:51
39.925136,116.191166,0,312,39753.2422916667,2008-11-01,05:48:54
39.925131,116.191168,0,316,39753.2423148148,2008-11-01,05:48:56
39.925119,116.191162,0,315,39753.2423726852,2008-11-01,05:49:01
39.925117,116.191152,0,312,39753.2424305556,2008-11-01,05:49:06
39.925117,116.191153,0,312,39753.2424884259,2008-11-01,05:49:11
39.925118,116.191154,0,312,39753.2425462963,2008-11-01,05:49:16
39.925118,116.191154,0,312,39753.2425810185,2008-11-01,05:49:19
39.925118,116.191147,0,312,39753.2426041667,2008-11-01,05:49:21
39.925179,116.191129,0,315,39753.242662037,2008-11-01,05:49:26
39.925214,116.191195,0,307,39753.2427199074,2008-11-01,05:49:31
39.925178,116.191237,0,298,39753.2427777778,2008-11-01,05:49:36
39.925179,116.191259,0,296,39753.2428356481,2008-11-01,05:49:41
39.925186,116.19126,0,295,39753.2428935185,2008-11-01,05:49:46
39.925188,116.191252,0,293,39753.2429513889,2008-11-01,05:49:51
39.92519,116.191251,0,293,39753.2430092593,2008-11-01,05:49:56
39.925193,116.191255,0,293,39753.2430671296,2008-11-01,05:50:01
39.925193,116.191255,0,293,39753.2431018518,2008-11-01,05:50:04
39.925194,116.191263,0,294,39753.243125,2008-11-01,05:50:06
39.925194,116.191274,0,294,39753.2431828704,2008-11-01,05:50:11
39.925194,116.191274,0,294,39753.2432175926,2008-11-01,05:50:14
39.925191,116.191279,0,292,39753.2432407407,2008-11-01,05:50:16
39.925194,116.191265,0,291,39753.2432986111,2008-11-01,05:50:21
39.925193,116.191266,0,292,39753.2433564815,2008-11-01,05:50:26
39.925193,116.191266,0,292,39753.2433912037,2008-11-01,05:50:29
39.9252,116.191265,0,293,39753.2434143518,2008-11-01,05:50:31
39.925216,116.191266,0,294,39753.2434722222,2008-11-01,05:50:36
39.925262,116.191268,0,294,39753.2435300926,2008-11-01,05:50:41
39.925267,116.191253,0,293,39753.243587963,2008-11-01,05:50:46
39.925263,116.191241,0,293,39753.2436458333,2008-11-01,05:50:51
39.925263,116.191241,0,293,39753.2436805556,2008-11-01,05:50:54
39.925262,116.191236,0,294,39753.2437037037,2008-11-01,05:50:56
39.925268,116.191215,0,294,39753.2437615741,2008-11-01,05:51:01
39.92526,116.191224,0,295,39753.2438194444,2008-11-01,05:51:06
39.925258,116.191213,0,296,39753.2438773148,2008-11-01,05:51:11
39.925259,116.191202,0,297,39753.2439351852,2008-11-01,05:51:16
39.925258,116.19119,0,298,39753.2439930556,2008-11-01,05:51:21
39.925261,116.191183,0,299,39753.2440509259,2008-11-01,05:51:26
39.925261,116.191183,0,299,39753.2440856481,2008-11-01,05:51:29
39.925264,116.191175,0,299,39753.2441087963,2008-11-01,05:51:31
39.925267,116.191166,0,300,39753.2441666667,2008-11-01,05:51:36
39.925267,116.191166,0,300,39753.2442013889,2008-11-01,05:51:39
39.925266,116.191159,0,300,39753.244224537,2008-11-01,05:51:41
39.925259,116.19115,0,301,39753.2442824074,2008-11-01,05:51:46
39.925251,116.191141,0,301,39753.2443402778,2008-11-01,05:51:51
39.925246,116.191134,0,302,39753.2443981481,2008-11-01,05:51:56
39.925244,116.191131,0,302,39753.2444560185,2008-11-01,05:52:01
39.925244,116.191129,0,303,39753.2445138889,2008-11-01,05:52:06
39.925244,116.191129,0,303,39753.2445486111,2008-11-01,05:52:09
39.925246,116.191124,0,303,39753.2445717593,2008-11-01,05:52:11
39.925243,116.191114,0,304,39753.2446296296,2008-11-01,05:52:16
39.925237,116.191102,0,305,39753.2446875,2008-11-01,05:52:21
39.925236,116.191089,0,306,39753.2447453704,2008-11-01,05:52:26
39.925235,116.191073,0,307,39753.2448032407,2008-11-01,05:52:31
39.925232,116.191062,0,308,39753.2448611111,2008-11-01,05:52:36
39.925232,116.191055,0,309,39753.2449189815,2008-11-01,05:52:41
39.925235,116.191047,0,310,39753.2449768518,2008-11-01,05:52:46
39.925238,116.19104,0,311,39753.2450347222,2008-11-01,05:52:51
39.925238,116.19104,0,311,39753.2450694444,2008-11-01,05:52:54
39.925235,116.191041,0,312,39753.2450925926,2008-11-01,05:52:56
39.925224,116.191047,0,313,39753.245150463,2008-11-01,05:53:01
39.925217,116.191052,0,314,39753.2452083333,2008-11-01,05:53:06
39.92521,116.191056,0,314,39753.2452662037,2008-11-01,05:53:11
39.92521,116.191056,0,314,39753.2453009259,2008-11-01,05:53:14
39.925217,116.191061,0,315,39753.2453240741,2008-11-01,05:53:16
39.925303,116.191084,0,312,39753.2453819444,2008-11-01,05:53:21
39.925316,116.191092,0,310,39753.2454398148,2008-11-01,05:53:26
39.925316,116.191092,0,310,39753.245474537,2008-11-01,05:53:29
39.925315,116.191099,0,311,39753.2454976852,2008-11-01,05:53:31
39.925313,116.19111,0,311,39753.2455555556,2008-11-01,05:53:36
39.925266,116.191169,0,316,39753.2456134259,2008-11-01,05:53:41
39.925259,116.191253,0,317,39753.2456712963,2008-11-01,05:53:46
39.925271,116.191285,0,311,39753.2457291667,2008-11-01,05:53:51
39.925226,116.191334,0,305,39753.245787037,2008-11-01,05:53:56
39.925176,116.191372,0,292,39753.2458449074,2008-11-01,05:54:01
39.925093,116.191411,0,284,39753.2458796296,2008-11-01,05:54:04
39.924969,116.191467,0,283,39753.2459027778,2008-11-01,05:54:06
39.924865,116.191494,0,282,39753.2459259259,2008-11-01,05:54:08
39.924744,116.19153,0,282,39753.2459490741,2008-11-01,05:54:10
39.924594,116.191582,0,282,39753.2459722222,2008-11-01,05:54:12
39.924455,116.191614,0,282,39753.2459953704,2008-11-01,05:54:14
39.92431,116.191647,0,279,39753.2460185185,2008-11-01,05:54:16
39.924176,116.191678,0,276,39753.2460416667,2008-11-01,05:54:18
39.924033,116.191705,0,271,39753.2460648148,2008-11-01,05:54:20
39.923913,116.191694,0,263,39753.246087963,2008-11-01,05:54:22
39.923813,116.191674,0,257,39753.2461226852,2008-11-01,05:54:25
39.923722,116.19162,0,245,39753.2461689815,2008-11-01,05:54:29
39.923641,116.191534,0,235,39753.2462037037,2008-11-01,05:54:32
39.923595,116.191397,0,233,39753.2462384259,2008-11-01,05:54:35
39.923581,116.191255,0,233,39753.2462615741,2008-11-01,05:54:37
39.923578,116.191078,0,228,39753.2462847222,2008-11-01,05:54:39
39.923567,116.190881,0,220,39753.2463078704,2008-11-01,05:54:41
39.923574,116.190647,0,213,39753.2463310185,2008-11-01,05:54:43
39.923579,116.190526,0,208,39753.2463425926,2008-11-01,05:54:44
39.923602,116.190318,0,206,39753.2463657407,2008-11-01,05:54:46
39.923612,116.190088,0,205,39753.2463888889,2008-11-01,05:54:48
39.923611,116.189962,0,203,39753.246400463,2008-11-01,05:54:49
39.923604,116.189827,0,202,39753.246412037,2008-11-01,05:54:50
39.923602,116.189698,0,200,39753.2464236111,2008-11-01,05:54:51
39.9236,116.18956,0,197,39753.2464351852,2008-11-01,05:54:52
39.923592,116.189421,0,195,39753.2464467593,2008-11-01,05:54:53
39.923583,116.189283,0,192,39753.2464583333,2008-11-01,05:54:54
39.923579,116.189147,0,188,39753.2464699074,2008-11-01,05:54:55
39.923579,116.189015,0,186,39753.2464814815,2008-11-01,05:54:56
39.923578,116.188881,0,184,39753.2464930556,2008-11-01,05:54:57
39.923571,116.188737,0,178,39753.2465046296,2008-11-01,05:54:58
39.923565,116.188589,0,174,39753.2465162037,2008-11-01,05:54:59
39.923568,116.188448,0,169,39753.2465277778,2008-11-01,05:55:00
39.923571,116.188305,0,167,39753.2465393519,2008-11-01,05:55:01
39.923573,116.188148,0,161,39753.2465509259,2008-11-01,05:55:02
39.923571,116.187999,0,164,39753.2465625,2008-11-01,05:55:03
39.923578,116.187844,0,167,39753.2465740741,2008-11-01,05:55:04
39.923578,116.18769,0,167,39753.2465856481,2008-11-01,05:55:05
39.923579,116.187534,0,169,39753.2465972222,2008-11-01,05:55:06
39.923583,116.187369,0,168,39753.2466087963,2008-11-01,05:55:07
39.923582,116.187205,0,170,39753.2466203704,2008-11-01,05:55:08
39.923585,116.187039,0,170,39753.2466319444,2008-11-01,05:55:09
39.923589,116.186871,0,172,39753.2466435185,2008-11-01,05:55:10
39.923589,116.186698,0,172,39753.2466550926,2008-11-01,05:55:11
39.923591,116.186531,0,174,39753.2466666667,2008-11-01,05:55:12
39.923587,116.186358,0,171,39753.2466782407,2008-11-01,05:55:13
39.923585,116.186187,0,168,39753.2466898148,2008-11-01,05:55:14
39.923568,116.186015,0,163,39753.2467013889,2008-11-01,05:55:15
39.923556,116.185845,0,160,39753.246712963,2008-11-01,05:55:16
39.923555,116.185675,0,157,39753.246724537,2008-11-01,05:55:17
39.923554,116.185506,0,154,39753.2467361111,2008-11-01,05:55:18
39.923554,116.18534,0,151,39753.2467476852,2008-11-01,05:55:19
39.923556,116.185167,0,148,39753.2467592593,2008-11-01,05:55:20
39.923556,116.184993,0,146,39753.2467708333,2008-11-01,05:55:21
39.923564,116.184812,0,142,39753.2467824074,2008-11-01,05:55:22
39.923574,116.184636,0,149,39753.2467939815,2008-11-01,05:55:23
39.923574,116.184448,0,147,39753.2468055556,2008-11-01,05:55:24
39.923575,116.184263,0,144,39753.2468171296,2008-11-01,05:55:25
39.923571,116.184074,0,142,39753.2468287037,2008-11-01,05:55:26
39.923574,116.183878,0,139,39753.2468402778,2008-11-01,05:55:27
39.923574,116.183684,0,135,39753.2468518519,2008-11-01,05:55:28
39.923578,116.183491,0,132,39753.2468634259,2008-11-01,05:55:29
39.923585,116.183304,0,126,39753.246875,2008-11-01,05:55:30
39.923587,116.183121,0,124,39753.2468865741,2008-11-01,05:55:31
39.923588,116.182945,0,121,39753.2468981481,2008-11-01,05:55:32
39.923595,116.182781,0,118,39753.2469097222,2008-11-01,05:55:33
39.923593,116.182614,0,114,39753.2469212963,2008-11-01,05:55:34
39.923594,116.182456,0,111,39753.2469328704,2008-11-01,05:55:35
39.923591,116.182308,0,107,39753.2469444444,2008-11-01,05:55:36
39.923586,116.182173,0,104,39753.2469560185,2008-11-01,05:55:37
39.923587,116.18205,0,102,39753.2469675926,2008-11-01,05:55:38
39.923592,116.18184,0,94,39753.2469907407,2008-11-01,05:55:40
39.92359,116.181674,0,84,39753.2470138889,2008-11-01,05:55:42
39.923597,116.181555,0,81,39753.247037037,2008-11-01,05:55:44
39.923604,116.18144,0,85,39753.2470949074,2008-11-01,05:55:49
39.923606,116.181387,0,88,39753.2471527778,2008-11-01,05:55:54
39.923618,116.181379,0,83,39753.2472106481,2008-11-01,05:55:59
39.923618,116.181379,0,83,39753.2472453704,2008-11-01,05:56:02
39.923626,116.181383,0,80,39753.2472685185,2008-11-01,05:56:04
39.923632,116.181396,0,77,39753.2473263889,2008-11-01,05:56:09
39.923629,116.181408,0,74,39753.2473842593,2008-11-01,05:56:14
39.923627,116.181415,0,71,39753.2474421296,2008-11-01,05:56:19
39.923628,116.181418,0,69,39753.2475,2008-11-01,05:56:24
39.923634,116.181419,0,66,39753.2475578704,2008-11-01,05:56:29
39.923634,116.181419,0,66,39753.2475925926,2008-11-01,05:56:32
39.923638,116.181421,0,64,39753.2476157407,2008-11-01,05:56:34
39.923634,116.181433,0,63,39753.2476736111,2008-11-01,05:56:39
39.923634,116.181437,0,61,39753.2477314815,2008-11-01,05:56:44
39.923634,116.181437,0,61,39753.2477662037,2008-11-01,05:56:47
39.923633,116.181432,0,60,39753.2477893519,2008-11-01,05:56:49
39.923611,116.181352,0,61,39753.2478472222,2008-11-01,05:56:54
39.923601,116.181219,0,60,39753.2478703704,2008-11-01,05:56:56
39.923588,116.181062,0,60,39753.2478935185,2008-11-01,05:56:58
39.923589,116.180927,0,61,39753.2479166667,2008-11-01,05:57:00
39.923588,116.180771,0,62,39753.2479513889,2008-11-01,05:57:03
39.923589,116.180633,0,63,39753.2479861111,2008-11-01,05:57:06
39.923583,116.180457,0,63,39753.2480208333,2008-11-01,05:57:09
39.923573,116.180305,0,64,39753.2480439815,2008-11-01,05:57:11
39.923564,116.180113,0,65,39753.2480671296,2008-11-01,05:57:13
39.923542,116.179906,0,67,39753.2480902778,2008-11-01,05:57:15
39.923521,116.179701,0,69,39753.2481134259,2008-11-01,05:57:17
39.923509,116.179581,0,69,39753.248125,2008-11-01,05:57:18
39.923498,116.17946,0,70,39753.2481365741,2008-11-01,05:57:19
39.923489,116.179336,0,71,39753.2481481481,2008-11-01,05:57:20
39.923476,116.179205,0,74,39753.2481597222,2008-11-01,05:57:21
39.923461,116.179069,0,75,39753.2481712963,2008-11-01,05:57:22
39.923445,116.178926,0,76,39753.2481828704,2008-11-01,05:57:23
39.923428,116.178773,0,78,39753.2481944444,2008-11-01,05:57:24
39.923413,116.178619,0,80,39753.2482060185,2008-11-01,05:57:25
39.923394,116.178456,0,81,39753.2482175926,2008-11-01,05:57:26
39.923372,116.17829,0,83,39753.2482291667,2008-11-01,05:57:27
39.923352,116.178124,0,85,39753.2482407407,2008-11-01,05:57:28
39.92334,116.177958,0,85,39753.2482523148,2008-11-01,05:57:29
39.923316,116.177784,0,86,39753.2482638889,2008-11-01,05:57:30
39.923295,116.177614,0,87,39753.248275463,2008-11-01,05:57:31
39.923277,116.177441,0,89,39753.248287037,2008-11-01,05:57:32
39.923265,116.177266,0,90,39753.2482986111,2008-11-01,05:57:33
39.923254,116.177088,0,92,39753.2483101852,2008-11-01,05:57:34
39.923245,116.176921,0,96,39753.2483217593,2008-11-01,05:57:35
39.923231,116.176747,0,101,39753.2483333333,2008-11-01,05:57:36
39.923219,116.176569,0,104,39753.2483449074,2008-11-01,05:57:37
39.923207,116.176386,0,106,39753.2483564815,2008-11-01,05:57:38
39.923189,116.176204,0,108,39753.2483680556,2008-11-01,05:57:39
39.923169,116.176024,0,110,39753.2483796296,2008-11-01,05:57:40
39.923151,116.175839,0,111,39753.2483912037,2008-11-01,05:57:41
39.923132,116.175654,0,115,39753.2484027778,2008-11-01,05:57:42
39.92311,116.17546,0,117,39753.2484143519,2008-11-01,05:57:43
39.923082,116.175267,0,120,39753.2484259259,2008-11-01,05:57:44
39.923059,116.175072,0,121,39753.2484375,2008-11-01,05:57:45
39.923039,116.17488,0,122,39753.2484490741,2008-11-01,05:57:46
39.923016,116.174693,0,123,39753.2484606481,2008-11-01,05:57:47
39.923,116.174507,0,123,39753.2484722222,2008-11-01,05:57:48
39.922983,116.174331,0,124,39753.2484837963,2008-11-01,05:57:49
39.922965,116.174162,0,126,39753.2484953704,2008-11-01,05:57:50
39.922953,116.173995,0,125,39753.2485069444,2008-11-01,05:57:51
39.922939,116.173829,0,126,39753.2485185185,2008-11-01,05:57:52
39.922926,116.173668,0,128,39753.2485300926,2008-11-01,05:57:53
39.922916,116.173509,0,129,39753.2485416667,2008-11-01,05:57:54
39.922902,116.173354,0,130,39753.2485532407,2008-11-01,05:57:55
39.922891,116.1732,0,130,39753.2485648148,2008-11-01,05:57:56
39.922875,116.173049,0,130,39753.2485763889,2008-11-01,05:57:57
39.922863,116.172906,0,131,39753.248587963,2008-11-01,05:57:58
39.922851,116.172759,0,132,39753.248599537,2008-11-01,05:57:59
39.922842,116.172617,0,132,39753.2486111111,2008-11-01,05:58:00
39.922838,116.172484,0,142,39753.2486226852,2008-11-01,05:58:01
39.922821,116.172354,0,147,39753.2486342593,2008-11-01,05:58:02
39.922809,116.172228,0,147,39753.2486458333,2008-11-01,05:58:03
39.922796,116.172112,0,149,39753.2486574074,2008-11-01,05:58:04
39.922778,116.171912,0,152,39753.2486805556,2008-11-01,05:58:06
39.922769,116.171725,0,156,39753.2487037037,2008-11-01,05:58:08
39.922734,116.17152,0,161,39753.2487268519,2008-11-01,05:58:10
39.922691,116.171302,0,165,39753.24875,2008-11-01,05:58:12
39.922661,116.171093,0,167,39753.2487731481,2008-11-01,05:58:14
39.922625,116.170893,0,171,39753.2487962963,2008-11-01,05:58:16
39.922603,116.170676,0,174,39753.2488194444,2008-11-01,05:58:18
39.922584,116.170441,0,175,39753.2488425926,2008-11-01,05:58:20
39.922572,116.17031,0,175,39753.2488541667,2008-11-01,05:58:21
39.922563,116.170179,0,176,39753.2488657407,2008-11-01,05:58:22
39.922546,116.170043,0,177,39753.2488773148,2008-11-01,05:58:23
39.92253,116.169895,0,177,39753.2488888889,2008-11-01,05:58:24
39.922513,116.169746,0,180,39753.248900463,2008-11-01,05:58:25
39.922497,116.16959,0,182,39753.248912037,2008-11-01,05:58:26
39.922486,116.169428,0,182,39753.2489236111,2008-11-01,05:58:27
39.922473,116.169265,0,183,39753.2489351852,2008-11-01,05:58:28
39.92246,116.16909,0,183,39753.2489467593,2008-11-01,05:58:29
39.922444,116.168909,0,182,39753.2489583333,2008-11-01,05:58:30
39.922416,116.168727,0,183,39753.2489699074,2008-11-01,05:58:31
39.922381,116.168538,0,186,39753.2489814815,2008-11-01,05:58:32
39.922357,116.168348,0,186,39753.2489930556,2008-11-01,05:58:33
39.922337,116.168168,0,187,39753.2490046296,2008-11-01,05:58:34
39.92232,116.167995,0,187,39753.2490162037,2008-11-01,05:58:35
39.922308,116.167824,0,186,39753.2490277778,2008-11-01,05:58:36
39.922297,116.167659,0,185,39753.2490393519,2008-11-01,05:58:37
39.922285,116.167503,0,185,39753.2490509259,2008-11-01,05:58:38
39.922281,116.16735,0,184,39753.2490625,2008-11-01,05:58:39
39.922264,116.167217,0,185,39753.2490740741,2008-11-01,05:58:40
39.922251,116.167091,0,186,39753.2490856481,2008-11-01,05:58:41
39.922239,116.166877,0,184,39753.2491087963,2008-11-01,05:58:43
39.922263,116.16671,0,180,39753.2491319444,2008-11-01,05:58:45
39.922286,116.166586,0,176,39753.2491550926,2008-11-01,05:58:47
39.922328,116.16646,0,174,39753.2491898148,2008-11-01,05:58:50
39.922394,116.166354,0,170,39753.2492361111,2008-11-01,05:58:54
39.922444,116.16627,0,169,39753.2492939815,2008-11-01,05:58:59
39.922537,116.166228,0,162,39753.2493402778,2008-11-01,05:59:03
39.922635,116.166204,0,152,39753.2493865741,2008-11-01,05:59:07
39.922721,116.166166,0,144,39753.2494212963,2008-11-01,05:59:10
39.922837,116.166101,0,136,39753.2494560185,2008-11-01,05:59:13
39.922937,116.166064,0,136,39753.2494791667,2008-11-01,05:59:15
39.923048,116.166013,0,135,39753.2495023148,2008-11-01,05:59:17
39.923147,116.165952,0,133,39753.249525463,2008-11-01,05:59:19
39.923225,116.165865,0,146,39753.2495486111,2008-11-01,05:59:21
39.923289,116.165754,0,148,39753.2495717593,2008-11-01,05:59:23
39.923335,116.165598,0,147,39753.2495949074,2008-11-01,05:59:25
39.923353,116.16545,0,144,39753.2496180556,2008-11-01,05:59:27
39.923363,116.165287,0,143,39753.2496412037,2008-11-01,05:59:29
39.923364,116.16512,0,144,39753.2496643519,2008-11-01,05:59:31
39.92337,116.164944,0,156,39753.2496875,2008-11-01,05:59:33
39.923367,116.16478,0,166,39753.2497106481,2008-11-01,05:59:35
39.923356,116.164602,0,165,39753.2497337963,2008-11-01,05:59:37
39.923342,116.164436,0,163,39753.2497569444,2008-11-01,05:59:39
39.923344,116.164302,0,160,39753.2497800926,2008-11-01,05:59:41
39.923333,116.164134,0,157,39753.2498148148,2008-11-01,05:59:44
39.923342,116.163997,0,156,39753.249849537,2008-11-01,05:59:47
39.923329,116.163851,0,151,39753.2498958333,2008-11-01,05:59:51
39.923325,116.163751,0,142,39753.2499537037,2008-11-01,05:59:56
39.923314,116.163661,0,138,39753.2500115741,2008-11-01,06:00:01
39.92332,116.16363,0,141,39753.2500694444,2008-11-01,06:00:06
39.92332,116.16363,0,141,39753.2501041667,2008-11-01,06:00:09
39.923328,116.163624,0,137,39753.2501273148,2008-11-01,06:00:11
39.923338,116.163623,0,134,39753.2501851852,2008-11-01,06:00:16
39.923347,116.163619,0,130,39753.2502430556,2008-11-01,06:00:21
39.923356,116.163473,0,130,39753.2502893518,2008-11-01,06:00:25
39.923374,116.163353,0,138,39753.2503125,2008-11-01,06:00:27
39.923367,116.163235,0,140,39753.2503356481,2008-11-01,06:00:29
39.92336,116.16308,0,141,39753.2503587963,2008-11-01,06:00:31
39.92336,116.162904,0,140,39753.2503819444,2008-11-01,06:00:33
39.923367,116.162719,0,140,39753.2504050926,2008-11-01,06:00:35
39.923365,116.16254,0,141,39753.2504282407,2008-11-01,06:00:37
39.923369,116.162355,0,146,39753.2504513889,2008-11-01,06:00:39
39.923367,116.162193,0,148,39753.250474537,2008-11-01,06:00:41
39.923371,116.162043,0,152,39753.2504976852,2008-11-01,06:00:43
39.923382,116.161897,0,152,39753.2505208333,2008-11-01,06:00:45
39.923385,116.161746,0,163,39753.2505439815,2008-11-01,06:00:47
39.923372,116.161563,0,178,39753.2505671296,2008-11-01,06:00:49
39.92337,116.161368,0,191,39753.2505902778,2008-11-01,06:00:51
39.923361,116.161143,0,201,39753.2506134259,2008-11-01,06:00:53
39.923362,116.16102,0,207,39753.250625,2008-11-01,06:00:54
39.923359,116.160782,0,213,39753.2506481481,2008-11-01,06:00:56
39.923364,116.160662,0,217,39753.2506597222,2008-11-01,06:00:57
39.923362,116.160529,0,220,39753.2506712963,2008-11-01,06:00:58
39.923358,116.160388,0,225,39753.2506828704,2008-11-01,06:00:59
39.923358,116.160238,0,231,39753.2506944444,2008-11-01,06:01:00
39.923357,116.160083,0,238,39753.2507060185,2008-11-01,06:01:01
39.923352,116.159923,0,247,39753.2507175926,2008-11-01,06:01:02
39.92335,116.159756,0,248,39753.2507291667,2008-11-01,06:01:03
39.923343,116.159596,0,253,39753.2507407407,2008-11-01,06:01:04
39.923345,116.159434,0,257,39753.2507523148,2008-11-01,06:01:05
39.923349,116.159276,0,258,39753.2507638889,2008-11-01,06:01:06
39.923345,116.15912,0,259,39753.250775463,2008-11-01,06:01:07
39.923349,116.158965,0,260,39753.250787037,2008-11-01,06:01:08
39.923358,116.158815,0,263,39753.2507986111,2008-11-01,06:01:09
39.923366,116.158669,0,264,39753.2508101852,2008-11-01,06:01:10
39.923378,116.158518,0,263,39753.2508217593,2008-11-01,06:01:11
39.923389,116.158371,0,264,39753.2508333333,2008-11-01,06:01:12
39.923401,116.158229,0,267,39753.2508449074,2008-11-01,06:01:13
39.923416,116.158092,0,269,39753.2508564815,2008-11-01,06:01:14
39.923429,116.157961,0,272,39753.2508680556,2008-11-01,06:01:15
39.923439,116.157834,0,273,39753.2508796296,2008-11-01,06:01:16
39.923451,116.157612,0,277,39753.2509027778,2008-11-01,06:01:18
39.923458,116.157422,0,280,39753.2509259259,2008-11-01,06:01:20
39.923446,116.157243,0,286,39753.2509490741,2008-11-01,06:01:22
39.923397,116.157083,0,292,39753.2509722222,2008-11-01,06:01:24
39.923327,116.156946,0,299,39753.2509953704,2008-11-01,06:01:26
39.923223,116.156812,0,304,39753.2510185185,2008-11-01,06:01:28
39.923099,116.156717,0,305,39753.2510416667,2008-11-01,06:01:30
39.923018,116.156539,0,304,39753.2510648148,2008-11-01,06:01:32
39.92297,116.156337,0,301,39753.251087963,2008-11-01,06:01:34
39.922932,116.15613,0,296,39753.2511111111,2008-11-01,06:01:36
39.922905,116.155903,0,288,39753.2511342593,2008-11-01,06:01:38
39.922892,116.15578,0,283,39753.2511458333,2008-11-01,06:01:39
39.922886,116.155657,0,280,39753.2511574074,2008-11-01,06:01:40
39.922879,116.155532,0,277,39753.2511689815,2008-11-01,06:01:41
39.922871,116.155403,0,273,39753.2511805556,2008-11-01,06:01:42
39.922866,116.155266,0,269,39753.2511921296,2008-11-01,06:01:43
39.922861,116.155134,0,266,39753.2512037037,2008-11-01,06:01:44
39.922858,116.154989,0,262,39753.2512152778,2008-11-01,06:01:45
39.922854,116.154837,0,260,39753.2512268518,2008-11-01,06:01:46
39.922848,116.154674,0,256,39753.2512384259,2008-11-01,06:01:47
39.922842,116.154514,0,253,39753.25125,2008-11-01,06:01:48
39.92284,116.154338,0,250,39753.2512615741,2008-11-01,06:01:49
39.922837,116.154164,0,247,39753.2512731481,2008-11-01,06:01:50
39.92284,116.153999,0,244,39753.2512847222,2008-11-01,06:01:51
39.922843,116.153827,0,240,39753.2512962963,2008-11-01,06:01:52
39.92284,116.153659,0,234,39753.2513078704,2008-11-01,06:01:53
39.922841,116.153491,0,229,39753.2513194444,2008-11-01,06:01:54
39.92284,116.15331,0,225,39753.2513310185,2008-11-01,06:01:55
39.92284,116.153135,0,221,39753.2513425926,2008-11-01,06:01:56
39.922841,116.152957,0,218,39753.2513541667,2008-11-01,06:01:57
39.922845,116.152785,0,216,39753.2513657407,2008-11-01,06:01:58
39.922845,116.152601,0,212,39753.2513773148,2008-11-01,06:01:59
39.92285,116.152417,0,208,39753.2513888889,2008-11-01,06:02:00
39.922858,116.152225,0,206,39753.251400463,2008-11-01,06:02:01
39.922862,116.152026,0,204,39753.251412037,2008-11-01,06:02:02
39.922867,116.151834,0,202,39753.2514236111,2008-11-01,06:02:03
39.922876,116.151641,0,196,39753.2514351852,2008-11-01,06:02:04
39.922882,116.151454,0,191,39753.2514467593,2008-11-01,06:02:05
39.922888,116.151265,0,189,39753.2514583333,2008-11-01,06:02:06
39.922903,116.151067,0,185,39753.2514699074,2008-11-01,06:02:07
39.922905,116.150871,0,183,39753.2514814815,2008-11-01,06:02:08
39.922908,116.150671,0,177,39753.2514930556,2008-11-01,06:02:09
39.922913,116.150467,0,173,39753.2515046296,2008-11-01,06:02:10
39.922915,116.150258,0,170,39753.2515162037,2008-11-01,06:02:11
39.922917,116.150055,0,166,39753.2515277778,2008-11-01,06:02:12
39.922919,116.149856,0,164,39753.2515393518,2008-11-01,06:02:13
39.922922,116.149648,0,161,39753.2515509259,2008-11-01,06:02:14
39.922924,116.149448,0,160,39753.2515625,2008-11-01,06:02:15
39.922929,116.149238,0,156,39753.2515740741,2008-11-01,06:02:16
39.922936,116.149037,0,152,39753.2515856481,2008-11-01,06:02:17
39.922941,116.148836,0,149,39753.2515972222,2008-11-01,06:02:18
39.922942,116.148642,0,145,39753.2516087963,2008-11-01,06:02:19
39.922943,116.148453,0,144,39753.2516203704,2008-11-01,06:02:20
39.922944,116.148263,0,141,39753.2516319444,2008-11-01,06:02:21
39.922946,116.148085,0,140,39753.2516435185,2008-11-01,06:02:22
39.922959,116.147902,0,139,39753.2516550926,2008-11-01,06:02:23
39.922962,116.147727,0,139,39753.2516666667,2008-11-01,06:02:24
39.922966,116.147555,0,137,39753.2516782407,2008-11-01,06:02:25
39.922966,116.147379,0,137,39753.2516898148,2008-11-01,06:02:26
39.922974,116.147205,0,138,39753.2517013889,2008-11-01,06:02:27
39.92298,116.147029,0,138,39753.251712963,2008-11-01,06:02:28
39.92298,116.146852,0,137,39753.251724537,2008-11-01,06:02:29
39.922977,116.146677,0,137,39753.2517361111,2008-11-01,06:02:30
39.922968,116.146505,0,136,39753.2517476852,2008-11-01,06:02:31
39.922963,116.146327,0,136,39753.2517592593,2008-11-01,06:02:32
39.922963,116.146149,0,136,39753.2517708333,2008-11-01,06:02:33
39.922958,116.145973,0,136,39753.2517824074,2008-11-01,06:02:34
39.922954,116.145797,0,136,39753.2517939815,2008-11-01,06:02:35
39.922951,116.145619,0,136,39753.2518055556,2008-11-01,06:02:36
39.922945,116.145441,0,137,39753.2518171296,2008-11-01,06:02:37
39.92294,116.145264,0,136,39753.2518287037,2008-11-01,06:02:38
39.922936,116.145094,0,136,39753.2518402778,2008-11-01,06:02:39
39.922926,116.144924,0,135,39753.2518518518,2008-11-01,06:02:40
39.92292,116.144761,0,133,39753.2518634259,2008-11-01,06:02:41
39.922911,116.144588,0,132,39753.251875,2008-11-01,06:02:42
39.922906,116.144422,0,130,39753.2518865741,2008-11-01,06:02:43
39.922901,116.144253,0,129,39753.2518981481,2008-11-01,06:02:44
39.922899,116.144067,0,128,39753.2519097222,2008-11-01,06:02:45
39.92289,116.143894,0,127,39753.2519212963,2008-11-01,06:02:46
39.922881,116.143712,0,125,39753.2519328704,2008-11-01,06:02:47
39.922884,116.143532,0,124,39753.2519444444,2008-11-01,06:02:48
39.922884,116.143347,0,125,39753.2519560185,2008-11-01,06:02:49
39.922888,116.143155,0,124,39753.2519675926,2008-11-01,06:02:50
39.922898,116.142958,0,123,39753.2519791667,2008-11-01,06:02:51
39.922925,116.142763,0,121,39753.2519907407,2008-11-01,06:02:52
39.922956,116.14257,0,119,39753.2520023148,2008-11-01,06:02:53
39.922996,116.142383,0,117,39753.2520138889,2008-11-01,06:02:54
39.923044,116.142204,0,116,39753.252025463,2008-11-01,06:02:55
39.92309,116.142035,0,117,39753.252037037,2008-11-01,06:02:56
39.923169,116.141876,0,117,39753.2520486111,2008-11-01,06:02:57
39.923234,116.141715,0,114,39753.2520601852,2008-11-01,06:02:58
39.923301,116.14156,0,112,39753.2520717593,2008-11-01,06:02:59
39.92337,116.141404,0,111,39753.2520833333,2008-11-01,06:03:00
39.923436,116.14125,0,110,39753.2520949074,2008-11-01,06:03:01
39.923505,116.141089,0,109,39753.2521064815,2008-11-01,06:03:02
39.923574,116.14093,0,109,39753.2521180556,2008-11-01,06:03:03
39.923643,116.140767,0,109,39753.2521296296,2008-11-01,06:03:04
39.923718,116.1406,0,109,39753.2521412037,2008-11-01,06:03:05
39.923794,116.140438,0,110,39753.2521527778,2008-11-01,06:03:06
39.923858,116.140275,0,107,39753.2521643518,2008-11-01,06:03:07
39.92392,116.140111,0,104,39753.2521759259,2008-11-01,06:03:08
39.923984,116.139965,0,102,39753.2521875,2008-11-01,06:03:09
39.924042,116.139831,0,102,39753.2521990741,2008-11-01,06:03:10
39.924105,116.13969,0,103,39753.2522106481,2008-11-01,06:03:11
39.924163,116.139552,0,102,39753.2522222222,2008-11-01,06:03:12
39.924215,116.139419,0,102,39753.2522337963,2008-11-01,06:03:13
39.924269,116.139285,0,100,39753.2522453704,2008-11-01,06:03:14
39.924321,116.139152,0,99,39753.2522569444,2008-11-01,06:03:15
39.924375,116.139021,0,98,39753.2522685185,2008-11-01,06:03:16
39.924418,116.138903,0,98,39753.2522800926,2008-11-01,06:03:17
39.924437,116.138776,0,99,39753.2522916667,2008-11-01,06:03:18
39.924476,116.13866,0,98,39753.2523032407,2008-11-01,06:03:19
39.924525,116.138546,0,96,39753.2523148148,2008-11-01,06:03:20
39.924581,116.138442,0,94,39753.2523263889,2008-11-01,06:03:21
39.92467,116.138248,0,93,39753.252349537,2008-11-01,06:03:23
39.924751,116.138086,0,98,39753.2523726852,2008-11-01,06:03:25
39.924796,116.137911,0,99,39753.2523958333,2008-11-01,06:03:27
39.924846,116.137741,0,106,39753.2524189815,2008-11-01,06:03:29
39.924922,116.137574,0,111,39753.2524421296,2008-11-01,06:03:31
39.925034,116.137397,0,120,39753.2524652778,2008-11-01,06:03:33
39.925106,116.137306,0,129,39753.2524768518,2008-11-01,06:03:34
39.925179,116.137214,0,134,39753.2524884259,2008-11-01,06:03:35
39.925242,116.137121,0,131,39753.2525,2008-11-01,06:03:36
39.925317,116.13702,0,127,39753.2525115741,2008-11-01,06:03:37
39.925407,116.136916,0,130,39753.2525231481,2008-11-01,06:03:38
39.925454,116.136775,0,135,39753.2525347222,2008-11-01,06:03:39
39.925561,116.136685,0,133,39753.2525462963,2008-11-01,06:03:40
39.925666,116.136593,0,135,39753.2525578704,2008-11-01,06:03:41
39.92576,116.1365,0,136,39753.2525694444,2008-11-01,06:03:42
39.925853,116.136411,0,137,39753.2525810185,2008-11-01,06:03:43
39.925952,116.136322,0,139,39753.2525925926,2008-11-01,06:03:44
39.926045,116.136229,0,139,39753.2526041667,2008-11-01,06:03:45
39.926139,116.136133,0,141,39753.2526157407,2008-11-01,06:03:46
39.926231,116.136038,0,142,39753.2526273148,2008-11-01,06:03:47
39.926319,116.135944,0,140,39753.2526388889,2008-11-01,06:03:48
39.926401,116.13585,0,139,39753.252650463,2008-11-01,06:03:49
39.926477,116.135754,0,140,39753.252662037,2008-11-01,06:03:50
39.926546,116.13566,0,140,39753.2526736111,2008-11-01,06:03:51
39.926659,116.135486,0,139,39753.2526967593,2008-11-01,06:03:53
39.926713,116.135391,0,144,39753.2527083333,2008-11-01,06:03:54
39.926773,116.135289,0,151,39753.2527199074,2008-11-01,06:03:55
39.926819,116.135188,0,153,39753.2527314815,2008-11-01,06:03:56
39.926892,116.134982,0,162,39753.2527546296,2008-11-01,06:03:58
39.92693,116.134867,0,165,39753.2527662037,2008-11-01,06:03:59
39.926961,116.134749,0,166,39753.2527777778,2008-11-01,06:04:00
39.926984,116.134621,0,161,39753.2527893518,2008-11-01,06:04:01
39.927006,116.134485,0,162,39753.2528009259,2008-11-01,06:04:02
39.927028,116.134334,0,157,39753.2528125,2008-11-01,06:04:03
39.927047,116.134191,0,156,39753.2528240741,2008-11-01,06:04:04
39.927063,116.13405,0,156,39753.2528356481,2008-11-01,06:04:05
39.927074,116.133905,0,155,39753.2528472222,2008-11-01,06:04:06
39.927087,116.133756,0,153,39753.2528587963,2008-11-01,06:04:07
39.927101,116.133601,0,155,39753.2528703704,2008-11-01,06:04:08
39.927122,116.133436,0,155,39753.2528819444,2008-11-01,06:04:09
39.927141,116.133268,0,153,39753.2528935185,2008-11-01,06:04:10
39.927167,116.133103,0,152,39753.2529050926,2008-11-01,06:04:11
39.927186,116.132929,0,151,39753.2529166667,2008-11-01,06:04:12
39.927208,116.132759,0,152,39753.2529282407,2008-11-01,06:04:13
39.927241,116.132587,0,150,39753.2529398148,2008-11-01,06:04:14
39.927284,116.132419,0,149,39753.2529513889,2008-11-01,06:04:15
39.927325,116.132252,0,150,39753.252962963,2008-11-01,06:04:16
39.927373,116.132085,0,147,39753.252974537,2008-11-01,06:04:17
39.927433,116.131915,0,145,39753.2529861111,2008-11-01,06:04:18
39.927492,116.13175,0,142,39753.2529976852,2008-11-01,06:04:19
39.927552,116.131587,0,141,39753.2530092593,2008-11-01,06:04:20
39.927612,116.131433,0,141,39753.2530208333,2008-11-01,06:04:21
39.927677,116.131284,0,145,39753.2530324074,2008-11-01,06:04:22
39.927739,116.131135,0,144,39753.2530439815,2008-11-01,06:04:23
39.927793,116.130991,0,147,39753.2530555556,2008-11-01,06:04:24
39.927846,116.130847,0,151,39753.2530671296,2008-11-01,06:04:25
39.927898,116.130688,0,151,39753.2530787037,2008-11-01,06:04:26
39.927953,116.130537,0,158,39753.2530902778,2008-11-01,06:04:27
39.928011,116.130386,0,160,39753.2531018518,2008-11-01,06:04:28
39.928067,116.130227,0,163,39753.2531134259,2008-11-01,06:04:29
39.928123,116.130078,0,163,39753.253125,2008-11-01,06:04:30
39.928184,116.129931,0,164,39753.2531365741,2008-11-01,06:04:31
39.928239,116.129775,0,165,39753.2531481481,2008-11-01,06:04:32
39.928301,116.129625,0,171,39753.2531597222,2008-11-01,06:04:33
39.928365,116.129481,0,170,39753.2531712963,2008-11-01,06:04:34
39.928423,116.129343,0,169,39753.2531828704,2008-11-01,06:04:35
39.928486,116.129213,0,171,39753.2531944444,2008-11-01,06:04:36
39.928554,116.129089,0,169,39753.2532060185,2008-11-01,06:04:37
39.928617,116.12898,0,169,39753.2532175926,2008-11-01,06:04:38
39.928676,116.128868,0,170,39753.2532291667,2008-11-01,06:04:39
39.928744,116.128765,0,169,39753.2532407407,2008-11-01,06:04:40
39.928814,116.128677,0,170,39753.2532523148,2008-11-01,06:04:41
39.92888,116.128586,0,172,39753.2532638889,2008-11-01,06:04:42
39.928984,116.128404,0,179,39753.253287037,2008-11-01,06:04:44
39.929118,116.128262,0,179,39753.2533101852,2008-11-01,06:04:46
39.929232,116.128134,0,182,39753.2533333333,2008-11-01,06:04:48
39.929346,116.128024,0,183,39753.2533564815,2008-11-01,06:04:50
39.929458,116.127917,0,188,39753.2533796296,2008-11-01,06:04:52
39.929587,116.127784,0,193,39753.2534027778,2008-11-01,06:04:54
39.929736,116.127664,0,195,39753.2534259259,2008-11-01,06:04:56
39.929817,116.127602,0,196,39753.2534375,2008-11-01,06:04:57
39.929904,116.127538,0,195,39753.2534490741,2008-11-01,06:04:58
39.930007,116.127497,0,198,39753.2534606481,2008-11-01,06:04:59
39.93011,116.127437,0,198,39753.2534722222,2008-11-01,06:05:00
39.930218,116.127375,0,198,39753.2534837963,2008-11-01,06:05:01
39.930332,116.127317,0,199,39753.2534953704,2008-11-01,06:05:02
39.930453,116.12726,0,199,39753.2535069444,2008-11-01,06:05:03
39.93058,116.127202,0,202,39753.2535185185,2008-11-01,06:05:04
39.93071,116.127149,0,203,39753.2535300926,2008-11-01,06:05:05
39.930842,116.127093,0,201,39753.2535416667,2008-11-01,06:05:06
39.930968,116.127048,0,200,39753.2535532407,2008-11-01,06:05:07
39.931094,116.127005,0,199,39753.2535648148,2008-11-01,06:05:08
39.931225,116.126954,0,196,39753.2535763889,2008-11-01,06:05:09
39.931343,116.12691,0,195,39753.253587963,2008-11-01,06:05:10
39.931469,116.126865,0,192,39753.253599537,2008-11-01,06:05:11
39.931588,116.126823,0,188,39753.2536111111,2008-11-01,06:05:12
39.931704,116.126786,0,185,39753.2536226852,2008-11-01,06:05:13
39.931815,116.126747,0,182,39753.2536342593,2008-11-01,06:05:14
39.931929,116.126697,0,180,39753.2536458333,2008-11-01,06:05:15
39.932036,116.12665,0,179,39753.2536574074,2008-11-01,06:05:16
39.932143,116.126613,0,177,39753.2536689815,2008-11-01,06:05:17
39.932251,116.126571,0,176,39753.2536805556,2008-11-01,06:05:18
39.932359,116.126536,0,172,39753.2536921296,2008-11-01,06:05:19
39.932461,116.126487,0,169,39753.2537037037,2008-11-01,06:05:20
39.932569,116.126445,0,168,39753.2537152778,2008-11-01,06:05:21
39.932673,116.126397,0,163,39753.2537268519,2008-11-01,06:05:22
39.932769,116.12636,0,164,39753.2537384259,2008-11-01,06:05:23
39.932916,116.126315,0,170,39753.2537615741,2008-11-01,06:05:25
39.933036,116.126272,0,169,39753.2537847222,2008-11-01,06:05:27
39.933123,116.126229,0,166,39753.2538078704,2008-11-01,06:05:29
39.933222,116.126199,0,166,39753.2538425926,2008-11-01,06:05:32
39.933334,116.12615,0,173,39753.2538888889,2008-11-01,06:05:36
39.933466,116.126111,0,176,39753.2539236111,2008-11-01,06:05:39
39.933577,116.126082,0,176,39753.2539467593,2008-11-01,06:05:41
39.933686,116.126063,0,173,39753.2539699074,2008-11-01,06:05:43
39.93378,116.126044,0,179,39753.2539930556,2008-11-01,06:05:45
39.933869,116.126036,0,184,39753.2540162037,2008-11-01,06:05:47
39.933992,116.126059,0,184,39753.2540393519,2008-11-01,06:05:49
39.9341,116.12608,0,183,39753.2540625,2008-11-01,06:05:51
39.934238,116.126109,0,190,39753.2540856482,2008-11-01,06:05:53
39.934379,116.126142,0,196,39753.2541087963,2008-11-01,06:05:55
39.934524,116.126171,0,194,39753.2541319444,2008-11-01,06:05:57
39.934671,116.126197,0,198,39753.2541550926,2008-11-01,06:05:59
39.934821,116.126221,0,200,39753.2541782407,2008-11-01,06:06:01
39.934981,116.126238,0,200,39753.2542013889,2008-11-01,06:06:03
39.935136,116.126248,0,201,39753.254224537,2008-11-01,06:06:05
39.935293,116.126239,0,202,39753.2542476852,2008-11-01,06:06:07
39.935465,116.126197,0,201,39753.2542708333,2008-11-01,06:06:09
39.935557,116.126158,0,203,39753.2542824074,2008-11-01,06:06:10
39.935653,116.126107,0,203,39753.2542939815,2008-11-01,06:06:11
39.935751,116.126041,0,207,39753.2543055556,2008-11-01,06:06:12
39.935855,116.125969,0,210,39753.2543171296,2008-11-01,06:06:13
39.935956,116.12588,0,211,39753.2543287037,2008-11-01,06:06:14
39.936056,116.125781,0,210,39753.2543402778,2008-11-01,06:06:15
39.93615,116.125677,0,214,39753.2543518519,2008-11-01,06:06:16
39.936241,116.125557,0,216,39753.2543634259,2008-11-01,06:06:17
39.936323,116.125429,0,219,39753.254375,2008-11-01,06:06:18
39.936393,116.125288,0,220,39753.2543865741,2008-11-01,06:06:19
39.936458,116.125132,0,223,39753.2543981481,2008-11-01,06:06:20
39.936518,116.124981,0,225,39753.2544097222,2008-11-01,06:06:21
39.936575,116.124831,0,227,39753.2544212963,2008-11-01,06:06:22
39.936625,116.12469,0,230,39753.2544328704,2008-11-01,06:06:23
39.936678,116.124549,0,234,39753.2544444444,2008-11-01,06:06:24
39.936731,116.124405,0,237,39753.2544560185,2008-11-01,06:06:25
39.936766,116.124257,0,241,39753.2544675926,2008-11-01,06:06:26
39.936811,116.124113,0,245,39753.2544791667,2008-11-01,06:06:27
39.936858,116.123975,0,248,39753.2544907407,2008-11-01,06:06:28
39.936903,116.123829,0,252,39753.2545023148,2008-11-01,06:06:29
39.936927,116.123693,0,253,39753.2545138889,2008-11-01,06:06:30
39.936962,116.123559,0,255,39753.254525463,2008-11-01,06:06:31
39.937001,116.123436,0,259,39753.254537037,2008-11-01,06:06:32
39.937041,116.123311,0,263,39753.2545486111,2008-11-01,06:06:33
39.937083,116.123186,0,266,39753.2545601852,2008-11-01,06:06:34
39.937116,116.123062,0,268,39753.2545717593,2008-11-01,06:06:35
39.937152,116.122944,0,276,39753.2545833333,2008-11-01,06:06:36
39.937193,116.122744,0,279,39753.2546064815,2008-11-01,06:06:38
39.937235,116.12256,0,278,39753.2546296296,2008-11-01,06:06:40
39.937284,116.122399,0,278,39753.2546527778,2008-11-01,06:06:42
39.937331,116.122224,0,289,39753.2546759259,2008-11-01,06:06:44
39.937368,116.12208,0,288,39753.2546990741,2008-11-01,06:06:46
39.9374,116.121967,0,285,39753.2547222222,2008-11-01,06:06:48
39.937426,116.121844,0,282,39753.2547569444,2008-11-01,06:06:51
39.937435,116.121791,0,289,39753.2548148148,2008-11-01,06:06:56
39.937447,116.121745,0,294,39753.2548726852,2008-11-01,06:07:01
39.937473,116.121626,0,294,39753.2549074074,2008-11-01,06:07:04
39.937529,116.121459,0,288,39753.2549421296,2008-11-01,06:07:07
39.937571,116.121323,0,285,39753.2549652778,2008-11-01,06:07:09
39.937618,116.121161,0,281,39753.2549884259,2008-11-01,06:07:11
39.937698,116.12097,0,276,39753.2550115741,2008-11-01,06:07:13
39.937757,116.120786,0,278,39753.2550347222,2008-11-01,06:07:15
39.937807,116.120591,0,275,39753.2550578704,2008-11-01,06:07:17
39.937853,116.120379,0,270,39753.2550810185,2008-11-01,06:07:19
39.93787,116.120263,0,267,39753.2550925926,2008-11-01,06:07:20
39.937895,116.120034,0,270,39753.2551157407,2008-11-01,06:07:22
39.937899,116.119912,0,269,39753.2551273148,2008-11-01,06:07:23
39.937896,116.119787,0,271,39753.2551388889,2008-11-01,06:07:24
39.937884,116.119658,0,271,39753.255150463,2008-11-01,06:07:25
39.937864,116.119531,0,272,39753.255162037,2008-11-01,06:07:26
39.937838,116.119392,0,269,39753.2551736111,2008-11-01,06:07:27
39.93781,116.119257,0,268,39753.2551851852,2008-11-01,06:07:28
39.937775,116.119125,0,268,39753.2551967593,2008-11-01,06:07:29
39.937734,116.118985,0,269,39753.2552083333,2008-11-01,06:07:30
39.937696,116.118854,0,269,39753.2552199074,2008-11-01,06:07:31
39.937659,116.118724,0,269,39753.2552314815,2008-11-01,06:07:32
39.937623,116.118594,0,269,39753.2552430556,2008-11-01,06:07:33
39.937587,116.118464,0,270,39753.2552546296,2008-11-01,06:07:34
39.937551,116.11833,0,270,39753.2552662037,2008-11-01,06:07:35
39.93752,116.118193,0,268,39753.2552777778,2008-11-01,06:07:36
39.937481,116.118051,0,265,39753.2552893519,2008-11-01,06:07:37
39.937444,116.117914,0,264,39753.2553009259,2008-11-01,06:07:38
39.937405,116.117775,0,263,39753.2553125,2008-11-01,06:07:39
39.937361,116.117641,0,263,39753.2553240741,2008-11-01,06:07:40
39.937316,116.117498,0,262,39753.2553356481,2008-11-01,06:07:41
39.937273,116.117351,0,260,39753.2553472222,2008-11-01,06:07:42
39.937228,116.117208,0,260,39753.2553587963,2008-11-01,06:07:43
39.937182,116.117065,0,259,39753.2553703704,2008-11-01,06:07:44
39.937126,116.116921,0,260,39753.2553819444,2008-11-01,06:07:45
39.937076,116.116779,0,262,39753.2553935185,2008-11-01,06:07:46
39.93702,116.116638,0,265,39753.2554050926,2008-11-01,06:07:47
39.936973,116.116501,0,266,39753.2554166667,2008-11-01,06:07:48
39.936934,116.116349,0,264,39753.2554282407,2008-11-01,06:07:49
39.936899,116.116198,0,262,39753.2554398148,2008-11-01,06:07:50
39.936863,116.116051,0,262,39753.2554513889,2008-11-01,06:07:51
39.93682,116.115905,0,264,39753.255462963,2008-11-01,06:07:52
39.936776,116.115756,0,264,39753.255474537,2008-11-01,06:07:53
39.936738,116.115609,0,265,39753.2554861111,2008-11-01,06:07:54
39.936698,116.115463,0,266,39753.2554976852,2008-11-01,06:07:55
39.936657,116.115315,0,266,39753.2555092593,2008-11-01,06:07:56
39.936622,116.115178,0,264,39753.2555208333,2008-11-01,06:07:57
39.936576,116.115029,0,264,39753.2555324074,2008-11-01,06:07:58
39.936528,116.114884,0,265,39753.2555439815,2008-11-01,06:07:59
39.936484,116.114743,0,266,39753.2555555556,2008-11-01,06:08:00
39.936426,116.114603,0,267,39753.2555671296,2008-11-01,06:08:01
39.936373,116.114467,0,267,39753.2555787037,2008-11-01,06:08:02
39.936317,116.11433,0,263,39753.2555902778,2008-11-01,06:08:03
39.936267,116.114199,0,261,39753.2556018519,2008-11-01,06:08:04
39.936215,116.114062,0,259,39753.2556134259,2008-11-01,06:08:05
39.936166,116.113925,0,256,39753.255625,2008-11-01,06:08:06
39.936116,116.11379,0,253,39753.2556365741,2008-11-01,06:08:07
39.936059,116.113658,0,254,39753.2556481481,2008-11-01,06:08:08
39.936016,116.113526,0,254,39753.2556597222,2008-11-01,06:08:09
39.935976,116.113394,0,255,39753.2556712963,2008-11-01,06:08:10
39.935941,116.113267,0,256,39753.2556828704,2008-11-01,06:08:11
39.935917,116.113141,0,259,39753.2556944444,2008-11-01,06:08:12
39.935883,116.113016,0,259,39753.2557060185,2008-11-01,06:08:13
39.935854,116.112892,0,259,39753.2557175926,2008-11-01,06:08:14
39.935796,116.112703,0,255,39753.2557407407,2008-11-01,06:08:16
39.935765,116.112564,0,255,39753.2557638889,2008-11-01,06:08:18
39.935737,116.112431,0,253,39753.255787037,2008-11-01,06:08:20
39.935711,116.112308,0,253,39753.2558101852,2008-11-01,06:08:22
39.935683,116.112189,0,253,39753.2558333333,2008-11-01,06:08:24
39.935664,116.112073,0,251,39753.2558564815,2008-11-01,06:08:26
39.935638,116.111911,0,246,39753.2558796296,2008-11-01,06:08:28
39.93562,116.111723,0,241,39753.2559027778,2008-11-01,06:08:30
39.935591,116.111511,0,235,39753.2559259259,2008-11-01,06:08:32
39.93557,116.111298,0,232,39753.2559490741,2008-11-01,06:08:34
39.935545,116.111084,0,230,39753.2559722222,2008-11-01,06:08:36
39.935537,116.110955,0,227,39753.2559837963,2008-11-01,06:08:37
39.935515,116.110826,0,226,39753.2559953704,2008-11-01,06:08:38
39.9355,116.110691,0,223,39753.2560069444,2008-11-01,06:08:39
39.935473,116.110545,0,221,39753.2560185185,2008-11-01,06:08:40
39.935446,116.110396,0,219,39753.2560300926,2008-11-01,06:08:41
39.935427,116.110246,0,217,39753.2560416667,2008-11-01,06:08:42
39.935412,116.110094,0,214,39753.2560532407,2008-11-01,06:08:43
39.935392,116.109934,0,211,39753.2560648148,2008-11-01,06:08:44
39.935362,116.109779,0,209,39753.2560763889,2008-11-01,06:08:45
39.935331,116.109624,0,206,39753.256087963,2008-11-01,06:08:46
39.935312,116.109478,0,204,39753.256099537,2008-11-01,06:08:47
39.935294,116.109334,0,201,39753.2561111111,2008-11-01,06:08:48
39.935278,116.109192,0,198,39753.2561226852,2008-11-01,06:08:49
39.93526,116.109054,0,196,39753.2561342593,2008-11-01,06:08:50
39.935241,116.108916,0,193,39753.2561458333,2008-11-01,06:08:51
39.935221,116.108775,0,191,39753.2561574074,2008-11-01,06:08:52
39.935206,116.108636,0,189,39753.2561689815,2008-11-01,06:08:53
39.93519,116.1085,0,187,39753.2561805556,2008-11-01,06:08:54
39.93517,116.108367,0,185,39753.2561921296,2008-11-01,06:08:55
39.935157,116.108234,0,184,39753.2562037037,2008-11-01,06:08:56
39.935144,116.108105,0,181,39753.2562152778,2008-11-01,06:08:57
39.935127,116.107973,0,178,39753.2562268519,2008-11-01,06:08:58
39.935107,116.107845,0,176,39753.2562384259,2008-11-01,06:08:59
39.935091,116.107722,0,173,39753.25625,2008-11-01,06:09:00
39.935074,116.107598,0,171,39753.2562615741,2008-11-01,06:09:01
39.935058,116.107479,0,170,39753.2562731481,2008-11-01,06:09:02
39.935015,116.107252,0,169,39753.2562962963,2008-11-01,06:09:04
39.934979,116.107027,0,168,39753.2563194444,2008-11-01,06:09:06
39.934963,116.106808,0,175,39753.2563425926,2008-11-01,06:09:08
39.934967,116.106621,0,177,39753.2563657407,2008-11-01,06:09:10
39.935005,116.106482,0,178,39753.2563888889,2008-11-01,06:09:12
39.935043,116.106358,0,174,39753.256412037,2008-11-01,06:09:14
39.935101,116.106251,0,171,39753.2564351852,2008-11-01,06:09:16
39.93516,116.106153,0,168,39753.2564583333,2008-11-01,06:09:18
39.935218,116.106059,0,168,39753.2564814815,2008-11-01,06:09:20
39.935281,116.105934,0,166,39753.2565162037,2008-11-01,06:09:23
39.935327,116.105821,0,171,39753.2565509259,2008-11-01,06:09:26
39.935368,116.105703,0,175,39753.2565856481,2008-11-01,06:09:29
39.935412,116.105625,0,166,39753.2566435185,2008-11-01,06:09:34
39.93537,116.105884,0,261,39753.259537037,2008-11-01,06:13:44
39.935361,116.105981,0,277,39753.2595949074,2008-11-01,06:13:49
39.935328,116.106057,0,287,39753.2596527778,2008-11-01,06:13:54
39.935282,116.10611,0,295,39753.2597106481,2008-11-01,06:13:59
39.935251,116.106172,0,300,39753.2597685185,2008-11-01,06:14:04
39.935231,116.106215,0,304,39753.2598263889,2008-11-01,06:14:09
39.935199,116.106275,0,308,39753.2598842593,2008-11-01,06:14:14
39.935169,116.106329,0,304,39753.2599421296,2008-11-01,06:14:19
39.935133,116.10639,0,303,39753.26,2008-11-01,06:14:24
39.935122,116.106454,0,303,39753.2600578704,2008-11-01,06:14:29
39.935109,116.106503,0,302,39753.2601157407,2008-11-01,06:14:34
39.935104,116.106552,0,299,39753.2601736111,2008-11-01,06:14:39
39.935092,116.106605,0,295,39753.2602314815,2008-11-01,06:14:44
39.935071,116.106675,0,288,39753.2602893518,2008-11-01,06:14:49
39.935047,116.106749,0,290,39753.2603472222,2008-11-01,06:14:54
39.93504,116.106813,0,290,39753.2604050926,2008-11-01,06:14:59
39.935033,116.106859,0,290,39753.260462963,2008-11-01,06:15:04
39.935042,116.1069,0,290,39753.2605208333,2008-11-01,06:15:09
39.935036,116.106921,0,293,39753.2605787037,2008-11-01,06:15:14
39.935025,116.106925,0,292,39753.2606365741,2008-11-01,06:15:19
39.935004,116.106913,0,288,39753.2606944444,2008-11-01,06:15:24
39.935008,116.10691,0,287,39753.2607523148,2008-11-01,06:15:29
39.935007,116.106914,0,287,39753.2608101852,2008-11-01,06:15:34
39.935002,116.106916,0,287,39753.2608680556,2008-11-01,06:15:39
39.935002,116.106916,0,287,39753.2609027778,2008-11-01,06:15:42
39.935009,116.106911,0,286,39753.2609259259,2008-11-01,06:15:44
39.935007,116.10692,0,286,39753.2609837963,2008-11-01,06:15:49
39.934985,116.106915,0,285,39753.2610416667,2008-11-01,06:15:54
39.93493,116.106937,0,282,39753.261099537,2008-11-01,06:15:59
39.934913,116.106949,0,282,39753.2611574074,2008-11-01,06:16:04
39.934897,116.106955,0,281,39753.2612152778,2008-11-01,06:16:09
39.934847,116.106985,0,283,39753.2612731481,2008-11-01,06:16:14
39.93483,116.107032,0,284,39753.2613310185,2008-11-01,06:16:19
39.934841,116.107039,0,287,39753.2613888889,2008-11-01,06:16:24
39.934849,116.10703,0,287,39753.2614467593,2008-11-01,06:16:29
39.934859,116.10701,0,287,39753.2615046296,2008-11-01,06:16:34
39.934872,116.106982,0,286,39753.2615625,2008-11-01,06:16:39
39.934803,116.106954,0,286,39753.2616203704,2008-11-01,06:16:44
39.93477,116.10698,0,286,39753.2616782407,2008-11-01,06:16:49
39.934776,116.106998,0,286,39753.2617361111,2008-11-01,06:16:54
39.934778,116.107009,0,286,39753.2617939815,2008-11-01,06:16:59
39.934772,116.107024,0,286,39753.2618518519,2008-11-01,06:17:04
39.934749,116.10702,0,286,39753.2619097222,2008-11-01,06:17:09
39.934735,116.107013,0,285,39753.2619675926,2008-11-01,06:17:14
39.934765,116.107018,0,285,39753.262025463,2008-11-01,06:17:19
39.934805,116.106986,0,285,39753.2620833333,2008-11-01,06:17:24
39.934809,116.106939,0,285,39753.2621412037,2008-11-01,06:17:29
39.934852,116.106928,0,286,39753.2621990741,2008-11-01,06:17:34
39.934879,116.106919,0,287,39753.2622569444,2008-11-01,06:17:39
39.934827,116.106914,0,289,39753.2623148148,2008-11-01,06:17:44
39.934761,116.106894,0,291,39753.2623726852,2008-11-01,06:17:49
39.934765,116.106788,0,293,39753.2624305556,2008-11-01,06:17:54
39.934779,116.106688,0,295,39753.2624884259,2008-11-01,06:17:59
39.934793,116.106657,0,297,39753.2625462963,2008-11-01,06:18:04
39.934784,116.106633,0,298,39753.2626041667,2008-11-01,06:18:09
39.934714,116.106688,0,298,39753.262662037,2008-11-01,06:18:14
39.934711,116.106741,0,298,39753.2627199074,2008-11-01,06:18:19
39.934858,116.107008,0,299,39753.2654861111,2008-11-01,06:22:18
39.934891,116.107026,0,300,39753.2655439815,2008-11-01,06:22:23
39.934902,116.107028,0,301,39753.2656018519,2008-11-01,06:22:28
39.934915,116.107021,0,302,39753.2656597222,2008-11-01,06:22:33
39.934924,116.107006,0,302,39753.2657175926,2008-11-01,06:22:38
39.934927,116.106998,0,302,39753.265775463,2008-11-01,06:22:43
39.934928,116.106993,0,302,39753.2658333333,2008-11-01,06:22:48
39.934928,116.106993,0,302,39753.2658680556,2008-11-01,06:22:51
39.934932,116.106985,0,302,39753.2658912037,2008-11-01,06:22:53
39.934965,116.106949,0,302,39753.2659490741,2008-11-01,06:22:58
39.934965,116.106933,0,302,39753.2660069444,2008-11-01,06:23:03
39.934942,116.106924,0,302,39753.2660648148,2008-11-01,06:23:08
39.934942,116.106924,0,302,39753.266099537,2008-11-01,06:23:11
39.934938,116.106921,0,302,39753.2661226852,2008-11-01,06:23:13
39.934895,116.106935,0,302,39753.2661805556,2008-11-01,06:23:18
39.934895,116.106935,0,302,39753.2662152778,2008-11-01,06:23:21
39.934891,116.10694,0,302,39753.2662384259,2008-11-01,06:23:23
39.934873,116.106966,0,302,39753.2662962963,2008-11-01,06:23:28
39.934851,116.10703,0,302,39753.2663541667,2008-11-01,06:23:33
39.934819,116.107061,0,302,39753.266412037,2008-11-01,06:23:38
39.9347,116.107055,0,302,39753.2666550926,2008-11-01,06:23:59
39.934675,116.106888,0,302,39753.266712963,2008-11-01,06:24:04
39.93465,116.10688,0,302,39753.2667708333,2008-11-01,06:24:09
39.934649,116.106808,0,303,39753.2668287037,2008-11-01,06:24:14
39.934705,116.106744,0,303,39753.2668865741,2008-11-01,06:24:19
39.934729,116.106776,0,304,39753.2669444444,2008-11-01,06:24:24
39.934727,116.106814,0,305,39753.2670023148,2008-11-01,06:24:29
39.934727,116.106814,0,305,39753.267037037,2008-11-01,06:24:32
39.934733,116.106807,0,305,39753.2670601852,2008-11-01,06:24:34
39.934765,116.106777,0,306,39753.2671180556,2008-11-01,06:24:39
39.934762,116.106722,0,307,39753.2671759259,2008-11-01,06:24:44
39.934715,116.106712,0,308,39753.2672337963,2008-11-01,06:24:49
39.934701,116.106676,0,310,39753.2672916667,2008-11-01,06:24:54
39.934722,116.106572,0,312,39753.267349537,2008-11-01,06:24:59
39.934728,116.106544,0,315,39753.2674074074,2008-11-01,06:25:04
39.934735,116.106501,0,317,39753.2674652778,2008-11-01,06:25:09
39.934698,116.10645,0,319,39753.2675231481,2008-11-01,06:25:14
39.93466,116.106417,0,321,39753.2675810185,2008-11-01,06:25:19
39.934685,116.106424,0,323,39753.2676388889,2008-11-01,06:25:24
39.934695,116.106441,0,324,39753.2676967593,2008-11-01,06:25:29
39.934689,116.106496,0,326,39753.2677546296,2008-11-01,06:25:34
39.934706,116.106651,0,326,39753.2677893518,2008-11-01,06:25:37
39.93473,116.10679,0,326,39753.2678356481,2008-11-01,06:25:41
39.934672,116.106848,0,328,39753.2678935185,2008-11-01,06:25:46
39.934694,116.106828,0,330,39753.2679513889,2008-11-01,06:25:51
39.934703,116.106838,0,330,39753.2680092593,2008-11-01,06:25:56
39.934699,116.106854,0,331,39753.2680671296,2008-11-01,06:26:01
39.9347,116.106888,0,331,39753.268125,2008-11-01,06:26:06
39.934692,116.106885,0,330,39753.2681828704,2008-11-01,06:26:11
39.934692,116.106885,0,330,39753.2682175926,2008-11-01,06:26:14
39.93469,116.106888,0,330,39753.2682407407,2008-11-01,06:26:16
39.934661,116.106904,0,330,39753.2682986111,2008-11-01,06:26:21
39.934645,116.106907,0,330,39753.2683564815,2008-11-01,06:26:26
39.934676,116.106886,0,330,39753.2684143518,2008-11-01,06:26:31
39.934697,116.106864,0,330,39753.2684722222,2008-11-01,06:26:36
39.934754,116.106849,0,330,39753.2685300926,2008-11-01,06:26:41
39.934749,116.106824,0,330,39753.268587963,2008-11-01,06:26:46
39.934683,116.106756,0,330,39753.2686458333,2008-11-01,06:26:51
39.934637,116.106648,0,330,39753.2687037037,2008-11-01,06:26:56
39.934655,116.106635,0,330,39753.2687615741,2008-11-01,06:27:01
39.934655,116.106635,0,330,39753.2687962963,2008-11-01,06:27:04
39.934653,116.106636,0,330,39753.2688194444,2008-11-01,06:27:06
39.934694,116.106734,0,331,39753.2688773148,2008-11-01,06:27:11
39.934738,116.106774,0,331,39753.2689351852,2008-11-01,06:27:16
39.934782,116.10679,0,332,39753.2689930556,2008-11-01,06:27:21
39.934687,116.10619,0,396,39753.2697800926,2008-11-01,06:28:29
39.934714,116.106337,0,410,39753.2697916667,2008-11-01,06:28:30
39.934716,116.106431,0,434,39753.2698263889,2008-11-01,06:28:33
39.934688,116.106434,0,448,39753.2698842593,2008-11-01,06:28:38
39.934621,116.106549,0,455,39753.2699305556,2008-11-01,06:28:42
39.934621,116.106549,0,455,39753.2699652778,2008-11-01,06:28:45
39.934623,116.106545,0,457,39753.2699884259,2008-11-01,06:28:47
39.934647,116.106658,0,397,39753.2700347222,2008-11-01,06:28:51
39.934661,116.106741,0,370,39753.2700462963,2008-11-01,06:28:52
39.934664,116.106683,0,361,39753.2701041667,2008-11-01,06:28:57
39.934659,116.10675,0,325,39753.270150463,2008-11-01,06:29:01
39.934678,116.106814,0,310,39753.2702083333,2008-11-01,06:29:06
39.934678,116.106814,0,310,39753.2702430556,2008-11-01,06:29:09
39.934681,116.106806,0,332,39753.2702662037,2008-11-01,06:29:11
39.934648,116.10679,0,347,39753.2703240741,2008-11-01,06:29:16
39.934639,116.106772,0,380,39753.2703587963,2008-11-01,06:29:19
39.934624,116.106733,0,375,39753.2704166667,2008-11-01,06:29:24
39.934634,116.10671,0,370,39753.270474537,2008-11-01,06:29:29
39.934663,116.10669,0,363,39753.2705324074,2008-11-01,06:29:34
39.934675,116.106709,0,362,39753.2705902778,2008-11-01,06:29:39
39.934689,116.1067,0,363,39753.2706481481,2008-11-01,06:29:44
39.934695,116.106725,0,364,39753.2707060185,2008-11-01,06:29:49
39.934693,116.106736,0,365,39753.2707638889,2008-11-01,06:29:54
39.934751,116.106823,0,361,39753.2708217593,2008-11-01,06:29:59
39.934678,116.10719,0,227,39753.2719097222,2008-11-01,06:31:33
39.934698,116.107086,0,294,39753.2719675926,2008-11-01,06:31:38
39.934707,116.107001,0,320,39753.2719907407,2008-11-01,06:31:40
39.934791,116.106906,0,332,39753.272037037,2008-11-01,06:31:44
39.934766,116.106768,0,337,39753.2720833333,2008-11-01,06:31:48
39.934739,116.106639,0,344,39753.2721412037,2008-11-01,06:31:53
39.934694,116.106539,0,350,39753.2721875,2008-11-01,06:31:57
39.934683,116.106437,0,361,39753.2722453704,2008-11-01,06:32:02
39.934703,116.106519,0,378,39753.2723032407,2008-11-01,06:32:07
39.934716,116.106665,0,385,39753.2723263889,2008-11-01,06:32:09
39.934743,116.106784,0,391,39753.2723611111,2008-11-01,06:32:12
39.934722,116.106744,0,406,39753.2724189815,2008-11-01,06:32:17
39.934712,116.106751,0,420,39753.2724768519,2008-11-01,06:32:22
39.934716,116.106707,0,436,39753.2725347222,2008-11-01,06:32:27
39.934734,116.106687,0,453,39753.2725925926,2008-11-01,06:32:32
39.934731,116.106672,0,469,39753.272650463,2008-11-01,06:32:37
39.934744,116.106665,0,475,39753.2727083333,2008-11-01,06:32:42
39.934731,116.106677,0,477,39753.2727662037,2008-11-01,06:32:47
39.934753,116.106631,0,478,39753.2728240741,2008-11-01,06:32:52
39.93478,116.10666,0,461,39753.2728819444,2008-11-01,06:32:57
39.934801,116.106668,0,443,39753.2729398148,2008-11-01,06:33:02
39.934754,116.106618,0,437,39753.2729976852,2008-11-01,06:33:07
39.9347,116.106558,0,434,39753.2730555556,2008-11-01,06:33:12
39.934647,116.106535,0,433,39753.2731134259,2008-11-01,06:33:17
39.934555,116.1065,0,423,39753.2731597222,2008-11-01,06:33:21
39.934478,116.106461,0,411,39753.2732175926,2008-11-01,06:33:26
39.934429,116.106412,0,402,39753.273275463,2008-11-01,06:33:31
39.934346,116.106402,0,393,39753.2733333333,2008-11-01,06:33:36
39.934369,116.106283,0,386,39753.2733912037,2008-11-01,06:33:41
39.934344,116.106243,0,377,39753.2734490741,2008-11-01,06:33:46
39.934354,116.106205,0,375,39753.2735069444,2008-11-01,06:33:51
39.934383,116.106153,0,364,39753.2735648148,2008-11-01,06:33:56
39.934374,116.10609,0,362,39753.2736226852,2008-11-01,06:34:01
39.934311,116.106034,0,369,39753.2736805556,2008-11-01,06:34:06
39.934297,116.105967,0,373,39753.2737384259,2008-11-01,06:34:11
39.934294,116.105937,0,375,39753.2737962963,2008-11-01,06:34:16
39.934303,116.105899,0,376,39753.2738541667,2008-11-01,06:34:21
39.934326,116.105855,0,375,39753.273912037,2008-11-01,06:34:26
39.934308,116.105822,0,374,39753.2739699074,2008-11-01,06:34:31
39.934292,116.105805,0,372,39753.2740277778,2008-11-01,06:34:36
39.934249,116.105865,0,372,39753.2740856481,2008-11-01,06:34:41
39.934224,116.105939,0,372,39753.2741435185,2008-11-01,06:34:46
39.934243,116.105962,0,372,39753.2742013889,2008-11-01,06:34:51
39.934242,116.105967,0,372,39753.2742592593,2008-11-01,06:34:56
39.934242,116.105967,0,372,39753.2742939815,2008-11-01,06:34:59
39.934242,116.105963,0,372,39753.2743171296,2008-11-01,06:35:01
39.934217,116.105938,0,372,39753.274375,2008-11-01,06:35:06
39.934181,116.105927,0,372,39753.2744328704,2008-11-01,06:35:11
39.934116,116.105955,0,372,39753.2744907407,2008-11-01,06:35:16
39.934061,116.105952,0,372,39753.2745486111,2008-11-01,06:35:21
39.934029,116.105922,0,372,39753.2746064815,2008-11-01,06:35:26
39.933934,116.105864,0,373,39753.2746643518,2008-11-01,06:35:31
39.933842,116.105846,0,373,39753.2747106481,2008-11-01,06:35:35
39.933812,116.105867,0,374,39753.2747685185,2008-11-01,06:35:40
39.933792,116.105895,0,375,39753.2748263889,2008-11-01,06:35:45
39.933774,116.105907,0,376,39753.2748842593,2008-11-01,06:35:50
39.933753,116.10592,0,377,39753.2749421296,2008-11-01,06:35:55
39.93374,116.105913,0,377,39753.275,2008-11-01,06:36:00
39.933745,116.105914,0,377,39753.2750578704,2008-11-01,06:36:05
39.933747,116.10591,0,377,39753.2751157407,2008-11-01,06:36:10
39.933747,116.10591,0,377,39753.275150463,2008-11-01,06:36:13
39.933752,116.105906,0,377,39753.2751736111,2008-11-01,06:36:15
39.933747,116.105926,0,377,39753.2752314815,2008-11-01,06:36:20
39.933747,116.105926,0,377,39753.2752662037,2008-11-01,06:36:23
39.93374,116.105925,0,377,39753.2752893518,2008-11-01,06:36:25
39.933651,116.106004,0,376,39753.2753472222,2008-11-01,06:36:30
39.93362,116.106118,0,376,39753.2753703704,2008-11-01,06:36:32
39.933553,116.106149,0,368,39753.2754282407,2008-11-01,06:36:37
39.9335,116.106246,0,364,39753.2754861111,2008-11-01,06:36:42
39.933466,116.106413,0,363,39753.2755208333,2008-11-01,06:36:45
39.933403,116.106528,0,360,39753.2755555556,2008-11-01,06:36:48
39.933309,116.10657,0,348,39753.2756134259,2008-11-01,06:36:53
39.933134,116.106642,0,355,39753.2756481481,2008-11-01,06:36:56
39.932979,116.106678,0,364,39753.2756597222,2008-11-01,06:36:57
39.932889,116.106697,0,373,39753.2756712963,2008-11-01,06:36:58
39.932795,116.106751,0,373,39753.2756944444,2008-11-01,06:37:00
39.932702,116.106821,0,375,39753.2757175926,2008-11-01,06:37:02
39.932623,116.106891,0,376,39753.2757407407,2008-11-01,06:37:04
39.932479,116.106857,0,378,39753.2757638889,2008-11-01,06:37:06
39.932368,116.106808,0,400,39753.275775463,2008-11-01,06:37:07
39.932203,116.106852,0,403,39753.2757986111,2008-11-01,06:37:09
39.932108,116.106879,0,405,39753.2758101852,2008-11-01,06:37:10
39.932006,116.106908,0,408,39753.2758217593,2008-11-01,06:37:11
39.931903,116.106934,0,411,39753.2758333333,2008-11-01,06:37:12
39.931793,116.106964,0,415,39753.2758449074,2008-11-01,06:37:13
39.931678,116.106993,0,421,39753.2758564815,2008-11-01,06:37:14
39.931562,116.107048,0,413,39753.2758680556,2008-11-01,06:37:15
39.931444,116.10709,0,414,39753.2758796296,2008-11-01,06:37:16
39.931301,116.107127,0,416,39753.2758912037,2008-11-01,06:37:17
39.931161,116.107162,0,418,39753.2759027778,2008-11-01,06:37:18
39.93103,116.107181,0,419,39753.2759143518,2008-11-01,06:37:19
39.930894,116.107186,0,420,39753.2759259259,2008-11-01,06:37:20
39.930752,116.107172,0,421,39753.2759375,2008-11-01,06:37:21
39.930617,116.10721,0,416,39753.2759490741,2008-11-01,06:37:22
39.930491,116.107253,0,412,39753.2759606481,2008-11-01,06:37:23
39.930364,116.107276,0,410,39753.2759722222,2008-11-01,06:37:24
39.93024,116.107296,0,411,39753.2759837963,2008-11-01,06:37:25
39.93012,116.10732,0,413,39753.2759953704,2008-11-01,06:37:26
39.930006,116.10734,0,414,39753.2760069444,2008-11-01,06:37:27
39.929879,116.107372,0,416,39753.2760185185,2008-11-01,06:37:28
39.929748,116.107416,0,419,39753.2760300926,2008-11-01,06:37:29
39.929621,116.107462,0,420,39753.2760416667,2008-11-01,06:37:30
39.9295,116.107509,0,415,39753.2760532407,2008-11-01,06:37:31
39.929374,116.10754,0,415,39753.2760648148,2008-11-01,06:37:32
39.929239,116.107566,0,417,39753.2760763889,2008-11-01,06:37:33
39.929113,116.10759,0,417,39753.276087963,2008-11-01,06:37:34
39.928988,116.107615,0,418,39753.276099537,2008-11-01,06:37:35
39.928867,116.107635,0,418,39753.2761111111,2008-11-01,06:37:36
39.928742,116.10766,0,419,39753.2761226852,2008-11-01,06:37:37
39.92862,116.10769,0,419,39753.2761342593,2008-11-01,06:37:38
39.928497,116.107721,0,418,39753.2761458333,2008-11-01,06:37:39
39.928374,116.107755,0,415,39753.2761574074,2008-11-01,06:37:40
39.928253,116.107792,0,413,39753.2761689815,2008-11-01,06:37:41
39.928134,116.107823,0,413,39753.2761805556,2008-11-01,06:37:42
39.928018,116.10785,0,413,39753.2761921296,2008-11-01,06:37:43
39.927902,116.10788,0,413,39753.2762037037,2008-11-01,06:37:44
39.927793,116.107906,0,412,39753.2762152778,2008-11-01,06:37:45
39.927687,116.107936,0,412,39753.2762268518,2008-11-01,06:37:46
39.927587,116.107962,0,411,39753.2762384259,2008-11-01,06:37:47
39.927485,116.107989,0,411,39753.27625,2008-11-01,06:37:48
39.927383,116.108026,0,405,39753.2762615741,2008-11-01,06:37:49
39.927279,116.108068,0,397,39753.2762731481,2008-11-01,06:37:50
39.92718,116.108107,0,391,39753.2762847222,2008-11-01,06:37:51
39.927077,116.108137,0,388,39753.2762962963,2008-11-01,06:37:52
39.926981,116.108179,0,379,39753.2763078704,2008-11-01,06:37:53
39.926886,116.108223,0,373,39753.2763194444,2008-11-01,06:37:54
39.926787,116.10826,0,367,39753.2763310185,2008-11-01,06:37:55
39.92669,116.108291,0,364,39753.2763425926,2008-11-01,06:37:56
39.926592,116.108318,0,362,39753.2763541667,2008-11-01,06:37:57
39.926488,116.10835,0,360,39753.2763657407,2008-11-01,06:37:58
39.926393,116.108388,0,356,39753.2763773148,2008-11-01,06:37:59
39.926285,116.108426,0,354,39753.2763888889,2008-11-01,06:38:00
39.926182,116.10846,0,353,39753.276400463,2008-11-01,06:38:01
39.926075,116.108496,0,352,39753.276412037,2008-11-01,06:38:02
39.925967,116.108534,0,351,39753.2764236111,2008-11-01,06:38:03
39.925857,116.108569,0,350,39753.2764351852,2008-11-01,06:38:04
39.925737,116.108605,0,348,39753.2764467593,2008-11-01,06:38:05
39.925626,116.108643,0,347,39753.2764583333,2008-11-01,06:38:06
39.925512,116.108684,0,345,39753.2764699074,2008-11-01,06:38:07
39.925393,116.108737,0,341,39753.2764814815,2008-11-01,06:38:08
39.925276,116.108783,0,340,39753.2764930556,2008-11-01,06:38:09
39.925156,116.10883,0,339,39753.2765046296,2008-11-01,06:38:10
39.925019,116.108884,0,338,39753.2765162037,2008-11-01,06:38:11
39.924892,116.108932,0,335,39753.2765277778,2008-11-01,06:38:12
39.924772,116.108961,0,328,39753.2765393518,2008-11-01,06:38:13
39.924638,116.108984,0,325,39753.2765509259,2008-11-01,06:38:14
39.924498,116.109005,0,321,39753.2765625,2008-11-01,06:38:15
39.92434,116.109026,0,317,39753.2765740741,2008-11-01,06:38:16
39.924196,116.109028,0,316,39753.2765856481,2008-11-01,06:38:17
39.924061,116.10902,0,313,39753.2765972222,2008-11-01,06:38:18
39.923921,116.109011,0,311,39753.2766087963,2008-11-01,06:38:19
39.923776,116.108993,0,309,39753.2766203704,2008-11-01,06:38:20
39.923634,116.108955,0,308,39753.2766319444,2008-11-01,06:38:21
39.923489,116.108928,0,305,39753.2766435185,2008-11-01,06:38:22
39.923336,116.108902,0,302,39753.2766550926,2008-11-01,06:38:23
39.923189,116.108875,0,298,39753.2766666667,2008-11-01,06:38:24
39.923035,116.108848,0,295,39753.2766782407,2008-11-01,06:38:25
39.922885,116.108822,0,292,39753.2766898148,2008-11-01,06:38:26
39.922735,116.108795,0,288,39753.2767013889,2008-11-01,06:38:27
39.922583,116.108754,0,284,39753.276712963,2008-11-01,06:38:28
39.922436,116.108715,0,279,39753.276724537,2008-11-01,06:38:29
39.922295,116.108681,0,273,39753.2767361111,2008-11-01,06:38:30
39.922152,116.108651,0,269,39753.2767476852,2008-11-01,06:38:31
39.922008,116.108629,0,266,39753.2767592593,2008-11-01,06:38:32
39.921869,116.108607,0,262,39753.2767708333,2008-11-01,06:38:33
39.921727,116.108579,0,262,39753.2767824074,2008-11-01,06:38:34
39.921585,116.108561,0,260,39753.2767939815,2008-11-01,06:38:35
39.92144,116.108537,0,261,39753.2768055556,2008-11-01,06:38:36
39.921301,116.108528,0,258,39753.2768171296,2008-11-01,06:38:37
39.921173,116.108511,0,255,39753.2768287037,2008-11-01,06:38:38
39.921051,116.108494,0,252,39753.2768402778,2008-11-01,06:38:39
39.920924,116.108476,0,249,39753.2768518519,2008-11-01,06:38:40
39.920815,116.108431,0,243,39753.2768634259,2008-11-01,06:38:41
39.920726,116.108377,0,238,39753.276875,2008-11-01,06:38:42
39.920649,116.108316,0,237,39753.2768865741,2008-11-01,06:38:43
39.920523,116.108155,0,233,39753.2769097222,2008-11-01,06:38:45
39.920445,116.107989,0,227,39753.2769328704,2008-11-01,06:38:47
39.920414,116.107826,0,222,39753.2769560185,2008-11-01,06:38:49
39.920404,116.107691,0,221,39753.2769791667,2008-11-01,06:38:51
39.920427,116.107569,0,215,39753.2769907407,2008-11-01,06:38:52
39.920374,116.107427,0,210,39753.2770138889,2008-11-01,06:38:54
39.920276,116.107303,0,208,39753.277037037,2008-11-01,06:38:56
39.920161,116.107223,0,205,39753.2770601852,2008-11-01,06:38:58
39.920033,116.107204,0,201,39753.2770833333,2008-11-01,06:39:00
39.91986,116.107231,0,202,39753.2771064815,2008-11-01,06:39:02
39.919687,116.107263,0,201,39753.2771296296,2008-11-01,06:39:04
39.919587,116.107259,0,203,39753.2771412037,2008-11-01,06:39:05
39.919486,116.107251,0,203,39753.2771527778,2008-11-01,06:39:06
39.919375,116.10724,0,203,39753.2771643519,2008-11-01,06:39:07
39.919262,116.10723,0,202,39753.2771759259,2008-11-01,06:39:08
39.919145,116.107218,0,201,39753.2771875,2008-11-01,06:39:09
39.91903,116.107202,0,200,39753.2771990741,2008-11-01,06:39:10
39.918917,116.107187,0,198,39753.2772106482,2008-11-01,06:39:11
39.918799,116.107173,0,197,39753.2772222222,2008-11-01,06:39:12
39.918681,116.107154,0,196,39753.2772337963,2008-11-01,06:39:13
39.91856,116.107131,0,197,39753.2772453704,2008-11-01,06:39:14
39.918442,116.107109,0,197,39753.2772569444,2008-11-01,06:39:15
39.918316,116.107089,0,198,39753.2772685185,2008-11-01,06:39:16
39.918182,116.107064,0,200,39753.2772800926,2008-11-01,06:39:17
39.918051,116.107048,0,200,39753.2772916667,2008-11-01,06:39:18
39.917913,116.107034,0,200,39753.2773032407,2008-11-01,06:39:19
39.917769,116.107019,0,199,39753.2773148148,2008-11-01,06:39:20
39.917624,116.106993,0,202,39753.2773263889,2008-11-01,06:39:21
39.917472,116.106971,0,205,39753.277337963,2008-11-01,06:39:22
39.917318,116.106947,0,208,39753.277349537,2008-11-01,06:39:23
39.917159,116.106927,0,209,39753.2773611111,2008-11-01,06:39:24
39.916988,116.106904,0,213,39753.2773726852,2008-11-01,06:39:25
39.91682,116.106883,0,215,39753.2773842593,2008-11-01,06:39:26
39.916653,116.106867,0,216,39753.2773958333,2008-11-01,06:39:27
39.916489,116.106846,0,218,39753.2774074074,2008-11-01,06:39:28
39.916326,116.106823,0,219,39753.2774189815,2008-11-01,06:39:29
39.916153,116.1068,0,222,39753.2774305556,2008-11-01,06:39:30
39.91598,116.106778,0,223,39753.2774421296,2008-11-01,06:39:31
39.915809,116.106757,0,224,39753.2774537037,2008-11-01,06:39:32
39.915638,116.106734,0,226,39753.2774652778,2008-11-01,06:39:33
39.915468,116.10671,0,227,39753.2774768519,2008-11-01,06:39:34
39.9153,116.106686,0,227,39753.2774884259,2008-11-01,06:39:35
39.915126,116.106656,0,230,39753.2775,2008-11-01,06:39:36
39.914951,116.106634,0,233,39753.2775115741,2008-11-01,06:39:37
39.914779,116.106601,0,236,39753.2775231482,2008-11-01,06:39:38
39.914593,116.106583,0,240,39753.2775347222,2008-11-01,06:39:39
39.914422,116.106559,0,243,39753.2775462963,2008-11-01,06:39:40
39.914268,116.106529,0,246,39753.2775578704,2008-11-01,06:39:41
39.914113,116.106507,0,248,39753.2775694444,2008-11-01,06:39:42
39.913987,116.106479,0,246,39753.2775810185,2008-11-01,06:39:43
39.913863,116.106458,0,245,39753.2775925926,2008-11-01,06:39:44
39.91375,116.106436,0,244,39753.2776041667,2008-11-01,06:39:45
39.913651,116.106416,0,246,39753.2776157407,2008-11-01,06:39:46
39.913561,116.106395,0,247,39753.2776273148,2008-11-01,06:39:47
39.913428,116.106361,0,244,39753.277650463,2008-11-01,06:39:49
39.913313,116.106324,0,247,39753.2776736111,2008-11-01,06:39:51
39.913215,116.106306,0,247,39753.2777083333,2008-11-01,06:39:54
39.913116,116.106284,0,253,39753.2777662037,2008-11-01,06:39:59
39.913099,116.106281,0,255,39753.2778240741,2008-11-01,06:40:04
39.913088,116.106276,0,251,39753.2778819444,2008-11-01,06:40:09
39.913077,116.106271,0,249,39753.2779398148,2008-11-01,06:40:14
39.913059,116.106279,0,251,39753.2779976852,2008-11-01,06:40:19
39.912969,116.106282,0,248,39753.2780439815,2008-11-01,06:40:23
39.912857,116.106244,0,243,39753.2780787037,2008-11-01,06:40:26
39.912733,116.106207,0,237,39753.2781134259,2008-11-01,06:40:29
39.912634,116.106183,0,232,39753.2781365741,2008-11-01,06:40:31
39.912486,116.106188,0,227,39753.2781597222,2008-11-01,06:40:33
39.912335,116.106159,0,220,39753.2781828704,2008-11-01,06:40:35
39.912157,116.106131,0,214,39753.2782060185,2008-11-01,06:40:37
39.91206,116.106101,0,212,39753.2782175926,2008-11-01,06:40:38
39.911964,116.106073,0,209,39753.2782291667,2008-11-01,06:40:39
39.91186,116.106054,0,207,39753.2782407407,2008-11-01,06:40:40
39.911759,116.106027,0,206,39753.2782523148,2008-11-01,06:40:41
39.91164,116.105981,0,210,39753.2782638889,2008-11-01,06:40:42
39.911514,116.105935,0,212,39753.278275463,2008-11-01,06:40:43
39.911385,116.10591,0,211,39753.278287037,2008-11-01,06:40:44
39.911256,116.105875,0,209,39753.2782986111,2008-11-01,06:40:45
39.911124,116.105846,0,207,39753.2783101852,2008-11-01,06:40:46
39.910991,116.105822,0,206,39753.2783217593,2008-11-01,06:40:47
39.910859,116.105803,0,205,39753.2783333333,2008-11-01,06:40:48
39.910728,116.105772,0,204,39753.2783449074,2008-11-01,06:40:49
39.910596,116.105745,0,203,39753.2783564815,2008-11-01,06:40:50
39.910462,116.105715,0,202,39753.2783680556,2008-11-01,06:40:51
39.91032,116.105686,0,201,39753.2783796296,2008-11-01,06:40:52
39.910174,116.105641,0,201,39753.2783912037,2008-11-01,06:40:53
39.910024,116.105592,0,199,39753.2784027778,2008-11-01,06:40:54
39.909872,116.105531,0,198,39753.2784143519,2008-11-01,06:40:55
39.909729,116.105478,0,195,39753.2784259259,2008-11-01,06:40:56
39.909593,116.105423,0,192,39753.2784375,2008-11-01,06:40:57
39.909443,116.105368,0,193,39753.2784490741,2008-11-01,06:40:58
39.909302,116.105319,0,192,39753.2784606481,2008-11-01,06:40:59
39.909161,116.10528,0,194,39753.2784722222,2008-11-01,06:41:00
39.90903,116.105255,0,192,39753.2784837963,2008-11-01,06:41:01
39.908901,116.10523,0,190,39753.2784953704,2008-11-01,06:41:02
39.908768,116.105212,0,188,39753.2785069444,2008-11-01,06:41:03
39.908642,116.10519,0,185,39753.2785185185,2008-11-01,06:41:04
39.908512,116.105173,0,183,39753.2785300926,2008-11-01,06:41:05
39.90838,116.105156,0,180,39753.2785416667,2008-11-01,06:41:06
39.908247,116.105144,0,178,39753.2785532407,2008-11-01,06:41:07
39.908111,116.105137,0,176,39753.2785648148,2008-11-01,06:41:08
39.907979,116.105137,0,173,39753.2785763889,2008-11-01,06:41:09
39.907835,116.105101,0,179,39753.278587963,2008-11-01,06:41:10
39.907706,116.105085,0,179,39753.278599537,2008-11-01,06:41:11
39.907575,116.105047,0,182,39753.2786111111,2008-11-01,06:41:12
39.90745,116.105041,0,180,39753.2786226852,2008-11-01,06:41:13
39.90733,116.105035,0,178,39753.2786342593,2008-11-01,06:41:14
39.907202,116.105025,0,175,39753.2786458333,2008-11-01,06:41:15
39.907082,116.105017,0,170,39753.2786574074,2008-11-01,06:41:16
39.906926,116.105001,0,177,39753.2786689815,2008-11-01,06:41:17
39.906776,116.104974,0,182,39753.2786805556,2008-11-01,06:41:18
39.906631,116.104949,0,186,39753.2786921296,2008-11-01,06:41:19
39.906471,116.104931,0,191,39753.2787037037,2008-11-01,06:41:20
39.906326,116.104918,0,191,39753.2787152778,2008-11-01,06:41:21
39.906181,116.104901,0,192,39753.2787268519,2008-11-01,06:41:22
39.906032,116.104886,0,193,39753.2787384259,2008-11-01,06:41:23
39.905868,116.104864,0,198,39753.27875,2008-11-01,06:41:24
39.905711,116.104857,0,199,39753.2787615741,2008-11-01,06:41:25
39.905556,116.104841,0,200,39753.2787731481,2008-11-01,06:41:26
39.905401,116.104831,0,201,39753.2787847222,2008-11-01,06:41:27
39.905255,116.104816,0,201,39753.2787962963,2008-11-01,06:41:28
39.905116,116.104801,0,201,39753.2788078704,2008-11-01,06:41:29
39.904978,116.104786,0,202,39753.2788194444,2008-11-01,06:41:30
39.904846,116.104771,0,202,39753.2788310185,2008-11-01,06:41:31
39.904727,116.104758,0,201,39753.2788425926,2008-11-01,06:41:32
39.904606,116.104756,0,202,39753.2788541667,2008-11-01,06:41:33
39.904492,116.104758,0,201,39753.2788657407,2008-11-01,06:41:34
39.904381,116.104762,0,201,39753.2788773148,2008-11-01,06:41:35
39.904267,116.104763,0,201,39753.2788888889,2008-11-01,06:41:36
39.904142,116.104749,0,205,39753.278900463,2008-11-01,06:41:37
39.904021,116.104738,0,204,39753.278912037,2008-11-01,06:41:38
39.903899,116.104725,0,203,39753.2789236111,2008-11-01,06:41:39
39.903778,116.104707,0,200,39753.2789351852,2008-11-01,06:41:40
39.903643,116.104686,0,203,39753.2789467593,2008-11-01,06:41:41
39.903509,116.104671,0,202,39753.2789583333,2008-11-01,06:41:42
39.903371,116.104655,0,201,39753.2789699074,2008-11-01,06:41:43
39.903224,116.10464,0,201,39753.2789814815,2008-11-01,06:41:44
39.903085,116.104619,0,199,39753.2789930556,2008-11-01,06:41:45
39.902942,116.104604,0,198,39753.2790046296,2008-11-01,06:41:46
39.9028,116.104589,0,196,39753.2790162037,2008-11-01,06:41:47
39.902653,116.104578,0,195,39753.2790277778,2008-11-01,06:41:48
39.902501,116.104573,0,195,39753.2790393519,2008-11-01,06:41:49
39.902343,116.104563,0,194,39753.2790509259,2008-11-01,06:41:50
39.902183,116.104548,0,194,39753.2790625,2008-11-01,06:41:51
39.902028,116.104532,0,192,39753.2790740741,2008-11-01,06:41:52
39.901869,116.10452,0,191,39753.2790856481,2008-11-01,06:41:53
39.90171,116.104501,0,191,39753.2790972222,2008-11-01,06:41:54
39.901553,116.104482,0,190,39753.2791087963,2008-11-01,06:41:55
39.901381,116.104457,0,197,39753.2791203704,2008-11-01,06:41:56
39.901218,116.104444,0,199,39753.2791319444,2008-11-01,06:41:57
39.901052,116.104421,0,204,39753.2791435185,2008-11-01,06:41:58
39.900901,116.104401,0,207,39753.2791550926,2008-11-01,06:41:59
39.900759,116.104378,0,212,39753.2791666667,2008-11-01,06:42:00
39.900626,116.104364,0,215,39753.2791782407,2008-11-01,06:42:01
39.900497,116.104354,0,215,39753.2791898148,2008-11-01,06:42:02
39.900368,116.10435,0,217,39753.2792013889,2008-11-01,06:42:03
39.900232,116.104352,0,223,39753.279212963,2008-11-01,06:42:04
39.900109,116.104348,0,224,39753.279224537,2008-11-01,06:42:05
39.899978,116.104345,0,225,39753.2792361111,2008-11-01,06:42:06
39.89985,116.10434,0,225,39753.2792476852,2008-11-01,06:42:07
39.899718,116.104333,0,224,39753.2792592593,2008-11-01,06:42:08
39.899585,116.104325,0,223,39753.2792708333,2008-11-01,06:42:09
39.899451,116.104318,0,223,39753.2792824074,2008-11-01,06:42:10
39.899315,116.104306,0,222,39753.2792939815,2008-11-01,06:42:11
39.899174,116.104294,0,223,39753.2793055556,2008-11-01,06:42:12
39.899028,116.104285,0,222,39753.2793171296,2008-11-01,06:42:13
39.898881,116.104272,0,222,39753.2793287037,2008-11-01,06:42:14
39.898728,116.10425,0,226,39753.2793402778,2008-11-01,06:42:15
39.898577,116.104233,0,226,39753.2793518519,2008-11-01,06:42:16
39.898423,116.104222,0,226,39753.2793634259,2008-11-01,06:42:17
39.898267,116.104211,0,226,39753.279375,2008-11-01,06:42:18
39.898111,116.104192,0,227,39753.2793865741,2008-11-01,06:42:19
39.897958,116.104177,0,227,39753.2793981481,2008-11-01,06:42:20
39.897795,116.104154,0,234,39753.2794097222,2008-11-01,06:42:21
39.897642,116.104141,0,234,39753.2794212963,2008-11-01,06:42:22
39.897492,116.104125,0,237,39753.2794328704,2008-11-01,06:42:23
39.897348,116.104114,0,238,39753.2794444444,2008-11-01,06:42:24
39.897208,116.1041,0,238,39753.2794560185,2008-11-01,06:42:25
39.897068,116.104089,0,238,39753.2794675926,2008-11-01,06:42:26
39.896919,116.104066,0,245,39753.2794791667,2008-11-01,06:42:27
39.896783,116.104055,0,245,39753.2794907407,2008-11-01,06:42:28
39.896647,116.104049,0,246,39753.2795023148,2008-11-01,06:42:29
39.896512,116.104036,0,247,39753.2795138889,2008-11-01,06:42:30
39.896379,116.104027,0,247,39753.279525463,2008-11-01,06:42:31
39.896245,116.104013,0,247,39753.279537037,2008-11-01,06:42:32
39.896117,116.103991,0,247,39753.2795486111,2008-11-01,06:42:33
39.895993,116.103967,0,246,39753.2795601852,2008-11-01,06:42:34
39.895869,116.103936,0,245,39753.2795717593,2008-11-01,06:42:35
39.895749,116.103904,0,245,39753.2795833333,2008-11-01,06:42:36
39.895628,116.103866,0,244,39753.2795949074,2008-11-01,06:42:37
39.895508,116.10383,0,247,39753.2796064815,2008-11-01,06:42:38
39.895391,116.103778,0,246,39753.2796180556,2008-11-01,06:42:39
39.895263,116.103727,0,248,39753.2796296296,2008-11-01,06:42:40
39.895135,116.103666,0,250,39753.2796412037,2008-11-01,06:42:41
39.89501,116.103602,0,253,39753.2796527778,2008-11-01,06:42:42
39.894893,116.10354,0,255,39753.2796643519,2008-11-01,06:42:43
39.894774,116.103464,0,255,39753.2796759259,2008-11-01,06:42:44
39.894654,116.103389,0,256,39753.2796875,2008-11-01,06:42:45
39.894536,116.1033,0,256,39753.2796990741,2008-11-01,06:42:46
39.894425,116.103203,0,255,39753.2797106481,2008-11-01,06:42:47
39.894318,116.103106,0,254,39753.2797222222,2008-11-01,06:42:48
39.894212,116.103,0,255,39753.2797337963,2008-11-01,06:42:49
39.894112,116.10289,0,254,39753.2797453704,2008-11-01,06:42:50
39.894015,116.102781,0,253,39753.2797569444,2008-11-01,06:42:51
39.893925,116.102668,0,252,39753.2797685185,2008-11-01,06:42:52
39.89384,116.102554,0,251,39753.2797800926,2008-11-01,06:42:53
39.893764,116.102446,0,249,39753.2797916667,2008-11-01,06:42:54
39.893698,116.10235,0,249,39753.2798032407,2008-11-01,06:42:55
39.893588,116.102187,0,250,39753.2798263889,2008-11-01,06:42:57
39.893499,116.102037,0,251,39753.279849537,2008-11-01,06:42:59
39.893448,116.101872,0,250,39753.2798726852,2008-11-01,06:43:01
39.893419,116.101708,0,249,39753.2798958333,2008-11-01,06:43:03
39.893389,116.101559,0,248,39753.2799189815,2008-11-01,06:43:05
39.893358,116.101429,0,247,39753.2799421296,2008-11-01,06:43:07
39.893283,116.101323,0,248,39753.2799652778,2008-11-01,06:43:09
39.893178,116.101245,0,252,39753.2799884259,2008-11-01,06:43:11
39.893061,116.101195,0,255,39753.2800115741,2008-11-01,06:43:13
39.892937,116.101203,0,258,39753.2800347222,2008-11-01,06:43:15
39.892833,116.101258,0,260,39753.2800578704,2008-11-01,06:43:17
39.892744,116.101359,0,261,39753.2800810185,2008-11-01,06:43:19
39.892688,116.101505,0,263,39753.2801041667,2008-11-01,06:43:21
39.892676,116.101713,0,265,39753.2801273148,2008-11-01,06:43:23
39.892658,116.101896,0,265,39753.280150463,2008-11-01,06:43:25
39.892616,116.102063,0,265,39753.2801736111,2008-11-01,06:43:27
39.892525,116.102216,0,265,39753.2801967593,2008-11-01,06:43:29
39.892455,116.102291,0,264,39753.2802083333,2008-11-01,06:43:30
39.892329,116.102457,0,264,39753.2802314815,2008-11-01,06:43:32
39.89226,116.102545,0,264,39753.2802430556,2008-11-01,06:43:33
39.892191,116.102636,0,264,39753.2802546296,2008-11-01,06:43:34
39.892118,116.102727,0,264,39753.2802662037,2008-11-01,06:43:35
39.892038,116.10282,0,263,39753.2802777778,2008-11-01,06:43:36
39.891962,116.102919,0,264,39753.2802893519,2008-11-01,06:43:37
39.891883,116.103024,0,263,39753.2803009259,2008-11-01,06:43:38
39.891801,116.103127,0,263,39753.2803125,2008-11-01,06:43:39
39.891719,116.103233,0,264,39753.2803240741,2008-11-01,06:43:40
39.891638,116.103344,0,263,39753.2803356481,2008-11-01,06:43:41
39.891557,116.103456,0,263,39753.2803472222,2008-11-01,06:43:42
39.891473,116.103559,0,263,39753.2803587963,2008-11-01,06:43:43
39.891387,116.10367,0,264,39753.2803703704,2008-11-01,06:43:44
39.891296,116.103786,0,264,39753.2803819444,2008-11-01,06:43:45
39.891201,116.103909,0,265,39753.2803935185,2008-11-01,06:43:46
39.891107,116.104022,0,266,39753.2804050926,2008-11-01,06:43:47
39.891011,116.104148,0,266,39753.2804166667,2008-11-01,06:43:48
39.890911,116.10427,0,266,39753.2804282407,2008-11-01,06:43:49
39.890816,116.104391,0,265,39753.2804398148,2008-11-01,06:43:50
39.890712,116.10452,0,265,39753.2804513889,2008-11-01,06:43:51
39.890615,116.104645,0,265,39753.280462963,2008-11-01,06:43:52
39.890514,116.104777,0,267,39753.280474537,2008-11-01,06:43:53
39.890427,116.104902,0,269,39753.2804861111,2008-11-01,06:43:54
39.890333,116.105014,0,268,39753.2804976852,2008-11-01,06:43:55
39.890254,116.105117,0,267,39753.2805092593,2008-11-01,06:43:56
39.890172,116.105216,0,267,39753.2805208333,2008-11-01,06:43:57
39.890091,116.105314,0,266,39753.2805324074,2008-11-01,06:43:58
39.890006,116.105421,0,267,39753.2805439815,2008-11-01,06:43:59
39.889925,116.105507,0,268,39753.2805555556,2008-11-01,06:44:00
39.889851,116.105593,0,267,39753.2805671296,2008-11-01,06:44:01
39.889722,116.105752,0,266,39753.2805902778,2008-11-01,06:44:03
39.889608,116.105898,0,264,39753.2806134259,2008-11-01,06:44:05
39.889516,116.106027,0,262,39753.2806365741,2008-11-01,06:44:07
39.889419,116.106148,0,261,39753.2806597222,2008-11-01,06:44:09
39.88934,116.106254,0,260,39753.2806828704,2008-11-01,06:44:11
39.889261,116.106358,0,259,39753.2807060185,2008-11-01,06:44:13
39.889172,116.106463,0,261,39753.2807291667,2008-11-01,06:44:15
39.889066,116.106593,0,262,39753.2807523148,2008-11-01,06:44:17
39.889,116.106683,0,264,39753.2807638889,2008-11-01,06:44:18
39.88893,116.106768,0,265,39753.280775463,2008-11-01,06:44:19
39.888864,116.106856,0,265,39753.280787037,2008-11-01,06:44:20
39.888794,116.106942,0,266,39753.2807986111,2008-11-01,06:44:21
39.888722,116.107026,0,268,39753.2808101852,2008-11-01,06:44:22
39.888652,116.107109,0,270,39753.2808217593,2008-11-01,06:44:23
39.888577,116.107201,0,271,39753.2808333333,2008-11-01,06:44:24
39.888498,116.107306,0,270,39753.2808449074,2008-11-01,06:44:25
39.888417,116.107408,0,271,39753.2808564815,2008-11-01,06:44:26
39.888331,116.107517,0,271,39753.2808680556,2008-11-01,06:44:27
39.888242,116.107633,0,270,39753.2808796296,2008-11-01,06:44:28
39.888143,116.10776,0,269,39753.2808912037,2008-11-01,06:44:29
39.888035,116.107904,0,270,39753.2809027778,2008-11-01,06:44:30
39.887929,116.10803,0,268,39753.2809143519,2008-11-01,06:44:31
39.887826,116.10816,0,266,39753.2809259259,2008-11-01,06:44:32
39.887723,116.108297,0,265,39753.2809375,2008-11-01,06:44:33
39.887612,116.108434,0,264,39753.2809490741,2008-11-01,06:44:34
39.887506,116.108556,0,267,39753.2809606481,2008-11-01,06:44:35
39.887397,116.108709,0,268,39753.2809722222,2008-11-01,06:44:36
39.887295,116.108865,0,267,39753.2809837963,2008-11-01,06:44:37
39.887197,116.109025,0,266,39753.2809953704,2008-11-01,06:44:38
39.8871,116.109194,0,267,39753.2810069444,2008-11-01,06:44:39
39.887002,116.10937,0,268,39753.2810185185,2008-11-01,06:44:40
39.886907,116.109552,0,269,39753.2810300926,2008-11-01,06:44:41
39.886811,116.109742,0,270,39753.2810416667,2008-11-01,06:44:42
39.886714,116.109955,0,271,39753.2810532407,2008-11-01,06:44:43
39.886627,116.110172,0,272,39753.2810648148,2008-11-01,06:44:44
39.886548,116.11039,0,274,39753.2810763889,2008-11-01,06:44:45
39.886474,116.110614,0,276,39753.281087963,2008-11-01,06:44:46
39.886411,116.110842,0,276,39753.281099537,2008-11-01,06:44:47
39.886347,116.111078,0,276,39753.2811111111,2008-11-01,06:44:48
39.886279,116.111328,0,278,39753.2811226852,2008-11-01,06:44:49
39.886234,116.111577,0,274,39753.2811342593,2008-11-01,06:44:50
39.886193,116.111815,0,275,39753.2811458333,2008-11-01,06:44:51
39.886158,116.112059,0,273,39753.2811574074,2008-11-01,06:44:52
39.886125,116.1123,0,273,39753.2811689815,2008-11-01,06:44:53
39.886094,116.112549,0,270,39753.2811805556,2008-11-01,06:44:54
39.886062,116.1128,0,268,39753.2811921296,2008-11-01,06:44:55
39.886033,116.113048,0,265,39753.2812037037,2008-11-01,06:44:56
39.886008,116.113297,0,264,39753.2812152778,2008-11-01,06:44:57
39.885983,116.113554,0,263,39753.2812268519,2008-11-01,06:44:58
39.885958,116.11381,0,261,39753.2812384259,2008-11-01,06:44:59
39.885928,116.114068,0,260,39753.28125,2008-11-01,06:45:00
39.885904,116.114327,0,257,39753.2812615741,2008-11-01,06:45:01
39.885877,116.114592,0,256,39753.2812731481,2008-11-01,06:45:02
39.885847,116.11486,0,256,39753.2812847222,2008-11-01,06:45:03
39.88581,116.115129,0,256,39753.2812962963,2008-11-01,06:45:04
39.885774,116.115397,0,254,39753.2813078704,2008-11-01,06:45:05
39.885737,116.11567,0,254,39753.2813194444,2008-11-01,06:45:06
39.885699,116.115944,0,251,39753.2813310185,2008-11-01,06:45:07
39.885661,116.116223,0,250,39753.2813425926,2008-11-01,06:45:08
39.885628,116.116502,0,249,39753.2813541667,2008-11-01,06:45:09
39.885599,116.116781,0,248,39753.2813657407,2008-11-01,06:45:10
39.885577,116.117063,0,246,39753.2813773148,2008-11-01,06:45:11
39.885554,116.117338,0,245,39753.2813888889,2008-11-01,06:45:12
39.885534,116.11761,0,243,39753.281400463,2008-11-01,06:45:13
39.88552,116.117882,0,241,39753.281412037,2008-11-01,06:45:14
39.885513,116.118153,0,238,39753.2814236111,2008-11-01,06:45:15
39.885509,116.118426,0,237,39753.2814351852,2008-11-01,06:45:16
39.885508,116.118702,0,235,39753.2814467593,2008-11-01,06:45:17
39.885502,116.118982,0,233,39753.2814583333,2008-11-01,06:45:18
39.885509,116.119259,0,233,39753.2814699074,2008-11-01,06:45:19
39.885532,116.119539,0,234,39753.2814814815,2008-11-01,06:45:20
39.885561,116.119823,0,233,39753.2814930556,2008-11-01,06:45:21
39.885586,116.120113,0,232,39753.2815046296,2008-11-01,06:45:22
39.885614,116.1204,0,232,39753.2815162037,2008-11-01,06:45:23
39.885661,116.120683,0,229,39753.2815277778,2008-11-01,06:45:24
39.885722,116.120963,0,227,39753.2815393518,2008-11-01,06:45:25
39.885795,116.121236,0,225,39753.2815509259,2008-11-01,06:45:26
39.885869,116.121508,0,224,39753.2815625,2008-11-01,06:45:27
39.885942,116.121775,0,222,39753.2815740741,2008-11-01,06:45:28
39.886022,116.122034,0,219,39753.2815856481,2008-11-01,06:45:29
39.886105,116.122299,0,216,39753.2815972222,2008-11-01,06:45:30
39.886191,116.122566,0,215,39753.2816087963,2008-11-01,06:45:31
39.886274,116.12283,0,213,39753.2816203704,2008-11-01,06:45:32
39.886355,116.123092,0,211,39753.2816319444,2008-11-01,06:45:33
39.886437,116.12335,0,209,39753.2816435185,2008-11-01,06:45:34
39.886518,116.123608,0,208,39753.2816550926,2008-11-01,06:45:35
39.886594,116.123872,0,206,39753.2816666667,2008-11-01,06:45:36
39.886668,116.124136,0,205,39753.2816782407,2008-11-01,06:45:37
39.886742,116.124401,0,203,39753.2816898148,2008-11-01,06:45:38
39.886816,116.124669,0,201,39753.2817013889,2008-11-01,06:45:39
39.886882,116.124939,0,201,39753.281712963,2008-11-01,06:45:40
39.886939,116.12521,0,200,39753.281724537,2008-11-01,06:45:41
39.886999,116.125481,0,199,39753.2817361111,2008-11-01,06:45:42
39.887052,116.125749,0,198,39753.2817476852,2008-11-01,06:45:43
39.887109,116.126018,0,199,39753.2817592593,2008-11-01,06:45:44
39.887157,116.126289,0,198,39753.2817708333,2008-11-01,06:45:45
39.8872,116.126559,0,198,39753.2817824074,2008-11-01,06:45:46
39.887241,116.126827,0,199,39753.2817939815,2008-11-01,06:45:47
39.887265,116.127083,0,204,39753.2818055556,2008-11-01,06:45:48
39.887297,116.12735,0,204,39753.2818171296,2008-11-01,06:45:49
39.887328,116.127614,0,203,39753.2818287037,2008-11-01,06:45:50
39.887361,116.127879,0,205,39753.2818402778,2008-11-01,06:45:51
39.887395,116.128141,0,204,39753.2818518518,2008-11-01,06:45:52
39.887417,116.128404,0,204,39753.2818634259,2008-11-01,06:45:53
39.887448,116.128661,0,203,39753.281875,2008-11-01,06:45:54
39.887481,116.12892,0,202,39753.2818865741,2008-11-01,06:45:55
39.887514,116.129176,0,201,39753.2818981481,2008-11-01,06:45:56
39.887545,116.129428,0,199,39753.2819097222,2008-11-01,06:45:57
39.887577,116.129682,0,195,39753.2819212963,2008-11-01,06:45:58
39.887605,116.129934,0,194,39753.2819328704,2008-11-01,06:45:59
39.887627,116.130175,0,196,39753.2819444444,2008-11-01,06:46:00
39.887646,116.130421,0,198,39753.2819560185,2008-11-01,06:46:01
39.887671,116.130669,0,198,39753.2819675926,2008-11-01,06:46:02
39.887696,116.13092,0,196,39753.2819791667,2008-11-01,06:46:03
39.887726,116.131176,0,196,39753.2819907407,2008-11-01,06:46:04
39.887755,116.131438,0,196,39753.2820023148,2008-11-01,06:46:05
39.887784,116.131694,0,197,39753.2820138889,2008-11-01,06:46:06
39.887813,116.131953,0,196,39753.282025463,2008-11-01,06:46:07
39.88784,116.132209,0,200,39753.282037037,2008-11-01,06:46:08
39.887871,116.132468,0,200,39753.2820486111,2008-11-01,06:46:09
39.887902,116.132726,0,200,39753.2820601852,2008-11-01,06:46:10
39.887933,116.132981,0,200,39753.2820717593,2008-11-01,06:46:11
39.887964,116.133236,0,200,39753.2820833333,2008-11-01,06:46:12
39.887995,116.133493,0,201,39753.2820949074,2008-11-01,06:46:13
39.888024,116.133743,0,202,39753.2821064815,2008-11-01,06:46:14
39.888056,116.133985,0,202,39753.2821180556,2008-11-01,06:46:15
39.888085,116.134213,0,202,39753.2821296296,2008-11-01,06:46:16
39.888106,116.134428,0,204,39753.2821412037,2008-11-01,06:46:17
39.888128,116.134644,0,205,39753.2821527778,2008-11-01,06:46:18
39.888161,116.134855,0,205,39753.2821643518,2008-11-01,06:46:19
39.888188,116.135065,0,205,39753.2821759259,2008-11-01,06:46:20
39.888215,116.13527,0,205,39753.2821875,2008-11-01,06:46:21
39.888237,116.135474,0,204,39753.2821990741,2008-11-01,06:46:22
39.888265,116.135679,0,202,39753.2822106481,2008-11-01,06:46:23
39.888286,116.135884,0,203,39753.2822222222,2008-11-01,06:46:24
39.888307,116.136086,0,203,39753.2822337963,2008-11-01,06:46:25
39.888332,116.13629,0,201,39753.2822453704,2008-11-01,06:46:26
39.888356,116.136496,0,200,39753.2822569444,2008-11-01,06:46:27
39.888379,116.136709,0,200,39753.2822685185,2008-11-01,06:46:28
39.888403,116.136925,0,201,39753.2822800926,2008-11-01,06:46:29
39.888428,116.137144,0,201,39753.2822916667,2008-11-01,06:46:30
39.88845,116.137366,0,201,39753.2823032407,2008-11-01,06:46:31
39.888474,116.137597,0,201,39753.2823148148,2008-11-01,06:46:32
39.888496,116.13783,0,201,39753.2823263889,2008-11-01,06:46:33
39.888528,116.138068,0,200,39753.282337963,2008-11-01,06:46:34
39.888556,116.138308,0,198,39753.282349537,2008-11-01,06:46:35
39.888578,116.13855,0,196,39753.2823611111,2008-11-01,06:46:36
39.888591,116.138801,0,194,39753.2823726852,2008-11-01,06:46:37
39.8886,116.139048,0,193,39753.2823842593,2008-11-01,06:46:38
39.888606,116.139299,0,192,39753.2823958333,2008-11-01,06:46:39
39.888609,116.139546,0,192,39753.2824074074,2008-11-01,06:46:40
39.888612,116.139805,0,192,39753.2824189815,2008-11-01,06:46:41
39.888609,116.140059,0,193,39753.2824305556,2008-11-01,06:46:42
39.888601,116.140304,0,194,39753.2824421296,2008-11-01,06:46:43
39.888594,116.140545,0,193,39753.2824537037,2008-11-01,06:46:44
39.888583,116.140782,0,192,39753.2824652778,2008-11-01,06:46:45
39.888567,116.141016,0,192,39753.2824768518,2008-11-01,06:46:46
39.888545,116.141249,0,191,39753.2824884259,2008-11-01,06:46:47
39.888527,116.141478,0,190,39753.2825,2008-11-01,06:46:48
39.888502,116.141704,0,190,39753.2825115741,2008-11-01,06:46:49
39.888478,116.141931,0,188,39753.2825231481,2008-11-01,06:46:50
39.888453,116.142166,0,187,39753.2825347222,2008-11-01,06:46:51
39.888429,116.142392,0,184,39753.2825462963,2008-11-01,06:46:52
39.8884,116.142619,0,181,39753.2825578704,2008-11-01,06:46:53
39.888368,116.142846,0,176,39753.2825694444,2008-11-01,06:46:54
39.888329,116.143072,0,174,39753.2825810185,2008-11-01,06:46:55
39.888285,116.143298,0,174,39753.2825925926,2008-11-01,06:46:56
39.888239,116.143517,0,178,39753.2826041667,2008-11-01,06:46:57
39.888193,116.143737,0,179,39753.2826157407,2008-11-01,06:46:58
39.888144,116.14396,0,185,39753.2826273148,2008-11-01,06:46:59
39.888092,116.144173,0,190,39753.2826388889,2008-11-01,06:47:00
39.888044,116.144385,0,190,39753.282650463,2008-11-01,06:47:01
39.888001,116.144591,0,187,39753.282662037,2008-11-01,06:47:02
39.88795,116.144801,0,190,39753.2826736111,2008-11-01,06:47:03
39.887905,116.145006,0,190,39753.2826851852,2008-11-01,06:47:04
39.887862,116.145208,0,189,39753.2826967593,2008-11-01,06:47:05
39.887823,116.145413,0,189,39753.2827083333,2008-11-01,06:47:06
39.887784,116.145622,0,190,39753.2827199074,2008-11-01,06:47:07
39.887753,116.145832,0,191,39753.2827314815,2008-11-01,06:47:08
39.887723,116.14604,0,191,39753.2827430556,2008-11-01,06:47:09
39.887691,116.14625,0,193,39753.2827546296,2008-11-01,06:47:10
39.887674,116.14646,0,195,39753.2827662037,2008-11-01,06:47:11
39.887677,116.146672,0,197,39753.2827777778,2008-11-01,06:47:12
39.887683,116.146881,0,197,39753.2827893518,2008-11-01,06:47:13
39.887698,116.147091,0,197,39753.2828009259,2008-11-01,06:47:14
39.887723,116.147294,0,195,39753.2828125,2008-11-01,06:47:15
39.887746,116.147494,0,195,39753.2828240741,2008-11-01,06:47:16
39.887763,116.147702,0,195,39753.2828356481,2008-11-01,06:47:17
39.88778,116.147914,0,196,39753.2828472222,2008-11-01,06:47:18
39.887797,116.148128,0,195,39753.2828587963,2008-11-01,06:47:19
39.887824,116.14834,0,195,39753.2828703704,2008-11-01,06:47:20
39.887845,116.148549,0,194,39753.2828819444,2008-11-01,06:47:21
39.887859,116.148768,0,195,39753.2828935185,2008-11-01,06:47:22
39.887868,116.148993,0,194,39753.2829050926,2008-11-01,06:47:23
39.887873,116.149216,0,193,39753.2829166667,2008-11-01,06:47:24
39.887873,116.149446,0,192,39753.2829282407,2008-11-01,06:47:25
39.887868,116.149676,0,192,39753.2829398148,2008-11-01,06:47:26
39.887852,116.149906,0,192,39753.2829513889,2008-11-01,06:47:27
39.887823,116.150132,0,191,39753.282962963,2008-11-01,06:47:28
39.887784,116.150359,0,190,39753.282974537,2008-11-01,06:47:29
39.887736,116.150576,0,189,39753.2829861111,2008-11-01,06:47:30
39.887671,116.150792,0,188,39753.2829976852,2008-11-01,06:47:31
39.887607,116.150999,0,189,39753.2830092593,2008-11-01,06:47:32
39.887532,116.151197,0,191,39753.2830208333,2008-11-01,06:47:33
39.887455,116.151391,0,191,39753.2830324074,2008-11-01,06:47:34
39.887374,116.151578,0,192,39753.2830439815,2008-11-01,06:47:35
39.887292,116.151763,0,192,39753.2830555556,2008-11-01,06:47:36
39.887205,116.151951,0,194,39753.2830671296,2008-11-01,06:47:37
39.887117,116.152141,0,197,39753.2830787037,2008-11-01,06:47:38
39.887029,116.152333,0,197,39753.2830902778,2008-11-01,06:47:39
39.886939,116.152525,0,198,39753.2831018518,2008-11-01,06:47:40
39.886845,116.152716,0,199,39753.2831134259,2008-11-01,06:47:41
39.886752,116.152912,0,200,39753.283125,2008-11-01,06:47:42
39.886657,116.153107,0,202,39753.2831365741,2008-11-01,06:47:43
39.886563,116.153302,0,202,39753.2831481481,2008-11-01,06:47:44
39.886474,116.153503,0,203,39753.2831597222,2008-11-01,06:47:45
39.886388,116.153703,0,203,39753.2831712963,2008-11-01,06:47:46
39.886306,116.153901,0,203,39753.2831828704,2008-11-01,06:47:47
39.886228,116.1541,0,203,39753.2831944444,2008-11-01,06:47:48
39.886154,116.154301,0,204,39753.2832060185,2008-11-01,06:47:49
39.886084,116.154502,0,205,39753.2832175926,2008-11-01,06:47:50
39.88602,116.154702,0,206,39753.2832291667,2008-11-01,06:47:51
39.885965,116.154903,0,208,39753.2832407407,2008-11-01,06:47:52
39.885915,116.155105,0,211,39753.2832523148,2008-11-01,06:47:53
39.885869,116.155315,0,212,39753.2832638889,2008-11-01,06:47:54
39.885838,116.155521,0,211,39753.283275463,2008-11-01,06:47:55
39.885813,116.155727,0,210,39753.283287037,2008-11-01,06:47:56
39.885792,116.155933,0,209,39753.2832986111,2008-11-01,06:47:57
39.885776,116.15614,0,208,39753.2833101852,2008-11-01,06:47:58
39.885772,116.156348,0,208,39753.2833217593,2008-11-01,06:47:59
39.885783,116.156546,0,207,39753.2833333333,2008-11-01,06:48:00
39.885778,116.156772,0,208,39753.2833449074,2008-11-01,06:48:01
39.885787,116.156985,0,208,39753.2833564815,2008-11-01,06:48:02
39.885817,116.157189,0,207,39753.2833680556,2008-11-01,06:48:03
39.885845,116.157387,0,206,39753.2833796296,2008-11-01,06:48:04
39.885885,116.157585,0,207,39753.2833912037,2008-11-01,06:48:05
39.885928,116.157782,0,207,39753.2834027778,2008-11-01,06:48:06
39.885981,116.157968,0,207,39753.2834143518,2008-11-01,06:48:07
39.886034,116.158156,0,206,39753.2834259259,2008-11-01,06:48:08
39.8861,116.158343,0,206,39753.2834375,2008-11-01,06:48:09
39.88617,116.15852,0,207,39753.2834490741,2008-11-01,06:48:10
39.886247,116.158698,0,207,39753.2834606481,2008-11-01,06:48:11
39.886344,116.158874,0,207,39753.2834722222,2008-11-01,06:48:12
39.88645,116.159057,0,209,39753.2834837963,2008-11-01,06:48:13
39.88655,116.159233,0,211,39753.2834953704,2008-11-01,06:48:14
39.886649,116.159405,0,214,39753.2835069444,2008-11-01,06:48:15
39.886752,116.159577,0,216,39753.2835185185,2008-11-01,06:48:16
39.886851,116.159751,0,217,39753.2835300926,2008-11-01,06:48:17
39.886952,116.159925,0,218,39753.2835416667,2008-11-01,06:48:18
39.887055,116.160098,0,219,39753.2835532407,2008-11-01,06:48:19
39.887154,116.160271,0,221,39753.2835648148,2008-11-01,06:48:20
39.887259,116.16045,0,221,39753.2835763889,2008-11-01,06:48:21
39.887366,116.160621,0,222,39753.283587963,2008-11-01,06:48:22
39.887481,116.160807,0,224,39753.283599537,2008-11-01,06:48:23
39.887588,116.160984,0,224,39753.2836111111,2008-11-01,06:48:24
39.887681,116.16116,0,224,39753.2836226852,2008-11-01,06:48:25
39.887789,116.161342,0,225,39753.2836342593,2008-11-01,06:48:26
39.887897,116.161526,0,227,39753.2836458333,2008-11-01,06:48:27
39.88801,116.161712,0,227,39753.2836574074,2008-11-01,06:48:28
39.888123,116.1619,0,228,39753.2836689815,2008-11-01,06:48:29
39.888234,116.162091,0,229,39753.2836805556,2008-11-01,06:48:30
39.888349,116.162277,0,229,39753.2836921296,2008-11-01,06:48:31
39.888463,116.162468,0,230,39753.2837037037,2008-11-01,06:48:32
39.888577,116.162661,0,231,39753.2837152778,2008-11-01,06:48:33
39.888685,116.162852,0,231,39753.2837268518,2008-11-01,06:48:34
39.888793,116.163045,0,232,39753.2837384259,2008-11-01,06:48:35
39.888896,116.163238,0,232,39753.28375,2008-11-01,06:48:36
39.888999,116.163438,0,232,39753.2837615741,2008-11-01,06:48:37
39.889099,116.16364,0,233,39753.2837731481,2008-11-01,06:48:38
39.889197,116.163843,0,233,39753.2837847222,2008-11-01,06:48:39
39.889283,116.164046,0,232,39753.2837962963,2008-11-01,06:48:40
39.889366,116.164249,0,232,39753.2838078704,2008-11-01,06:48:41
39.889446,116.164457,0,233,39753.2838194444,2008-11-01,06:48:42
39.889524,116.164663,0,233,39753.2838310185,2008-11-01,06:48:43
39.889594,116.164873,0,232,39753.2838425926,2008-11-01,06:48:44
39.889656,116.165088,0,231,39753.2838541667,2008-11-01,06:48:45
39.889724,116.165308,0,229,39753.2838657407,2008-11-01,06:48:46
39.889778,116.16553,0,226,39753.2838773148,2008-11-01,06:48:47
39.889836,116.165758,0,224,39753.2838888889,2008-11-01,06:48:48
39.889887,116.165986,0,221,39753.283900463,2008-11-01,06:48:49
39.889938,116.166219,0,219,39753.283912037,2008-11-01,06:48:50
39.889984,116.166461,0,217,39753.2839236111,2008-11-01,06:48:51
39.89003,116.166704,0,215,39753.2839351852,2008-11-01,06:48:52
39.890075,116.166944,0,212,39753.2839467593,2008-11-01,06:48:53
39.890112,116.167184,0,210,39753.2839583333,2008-11-01,06:48:54
39.890142,116.167421,0,208,39753.2839699074,2008-11-01,06:48:55
39.890169,116.167666,0,205,39753.2839814815,2008-11-01,06:48:56
39.890185,116.167911,0,203,39753.2839930556,2008-11-01,06:48:57
39.890195,116.168161,0,200,39753.2840046296,2008-11-01,06:48:58
39.890205,116.168413,0,197,39753.2840162037,2008-11-01,06:48:59
39.890212,116.16866,0,195,39753.2840277778,2008-11-01,06:49:00
39.890218,116.168911,0,193,39753.2840393518,2008-11-01,06:49:01
39.890218,116.169167,0,191,39753.2840509259,2008-11-01,06:49:02
39.890216,116.169425,0,189,39753.2840625,2008-11-01,06:49:03
39.890212,116.169685,0,186,39753.2840740741,2008-11-01,06:49:04
39.890208,116.169949,0,185,39753.2840856481,2008-11-01,06:49:05
39.890203,116.170214,0,184,39753.2840972222,2008-11-01,06:49:06
39.890199,116.170479,0,182,39753.2841087963,2008-11-01,06:49:07
39.890196,116.170741,0,181,39753.2841203704,2008-11-01,06:49:08
39.890196,116.171004,0,179,39753.2841319444,2008-11-01,06:49:09
39.890192,116.17127,0,177,39753.2841435185,2008-11-01,06:49:10
39.890189,116.171539,0,176,39753.2841550926,2008-11-01,06:49:11
39.890187,116.171807,0,175,39753.2841666667,2008-11-01,06:49:12
39.890183,116.172067,0,177,39753.2841782407,2008-11-01,06:49:13
39.890185,116.172341,0,177,39753.2841898148,2008-11-01,06:49:14
39.890187,116.172611,0,177,39753.2842013889,2008-11-01,06:49:15
39.89019,116.172885,0,176,39753.284212963,2008-11-01,06:49:16
39.890194,116.173151,0,176,39753.284224537,2008-11-01,06:49:17
39.890196,116.173416,0,177,39753.2842361111,2008-11-01,06:49:18
39.890202,116.17368,0,177,39753.2842476852,2008-11-01,06:49:19
39.890212,116.173945,0,177,39753.2842592593,2008-11-01,06:49:20
39.890216,116.174213,0,179,39753.2842708333,2008-11-01,06:49:21
39.890218,116.174475,0,179,39753.2842824074,2008-11-01,06:49:22
39.890224,116.174729,0,180,39753.2842939815,2008-11-01,06:49:23
39.890225,116.174981,0,182,39753.2843055556,2008-11-01,06:49:24
39.890223,116.175234,0,184,39753.2843171296,2008-11-01,06:49:25
39.890235,116.17548,0,185,39753.2843287037,2008-11-01,06:49:26
39.890249,116.175718,0,186,39753.2843402778,2008-11-01,06:49:27
39.890257,116.175948,0,187,39753.2843518518,2008-11-01,06:49:28
39.890267,116.17618,0,189,39753.2843634259,2008-11-01,06:49:29
39.890281,116.176409,0,190,39753.284375,2008-11-01,06:49:30
39.890287,116.176633,0,192,39753.2843865741,2008-11-01,06:49:31
39.890297,116.176851,0,193,39753.2843981481,2008-11-01,06:49:32
39.890302,116.177063,0,194,39753.2844097222,2008-11-01,06:49:33
39.89031,116.177278,0,195,39753.2844212963,2008-11-01,06:49:34
39.890321,116.177484,0,197,39753.2844328704,2008-11-01,06:49:35
39.890328,116.177688,0,198,39753.2844444444,2008-11-01,06:49:36
39.890337,116.177882,0,198,39753.2844560185,2008-11-01,06:49:37
39.890341,116.178081,0,199,39753.2844675926,2008-11-01,06:49:38
39.89035,116.178283,0,197,39753.2844791667,2008-11-01,06:49:39
39.890353,116.178479,0,195,39753.2844907407,2008-11-01,06:49:40
39.89035,116.178675,0,193,39753.2845023148,2008-11-01,06:49:41
39.890337,116.178873,0,194,39753.2845138889,2008-11-01,06:49:42
39.890316,116.179071,0,194,39753.284525463,2008-11-01,06:49:43
39.890292,116.179266,0,190,39753.284537037,2008-11-01,06:49:44
39.890265,116.179473,0,189,39753.2845486111,2008-11-01,06:49:45
39.890227,116.179674,0,187,39753.2845601852,2008-11-01,06:49:46
39.890187,116.179875,0,185,39753.2845717593,2008-11-01,06:49:47
39.890143,116.180074,0,183,39753.2845833333,2008-11-01,06:49:48
39.890096,116.180266,0,181,39753.2845949074,2008-11-01,06:49:49
39.890043,116.180457,0,177,39753.2846064815,2008-11-01,06:49:50
39.889986,116.180645,0,174,39753.2846180556,2008-11-01,06:49:51
39.889925,116.180827,0,169,39753.2846296296,2008-11-01,06:49:52
39.889866,116.181009,0,165,39753.2846412037,2008-11-01,06:49:53
39.889795,116.181187,0,163,39753.2846527778,2008-11-01,06:49:54
39.88972,116.181358,0,161,39753.2846643519,2008-11-01,06:49:55
39.88964,116.181526,0,159,39753.2846759259,2008-11-01,06:49:56
39.889551,116.181687,0,159,39753.2846875,2008-11-01,06:49:57
39.889465,116.181856,0,158,39753.2846990741,2008-11-01,06:49:58
39.889379,116.182014,0,155,39753.2847106481,2008-11-01,06:49:59
39.889297,116.182167,0,152,39753.2847222222,2008-11-01,06:50:00
39.889207,116.182323,0,148,39753.2847337963,2008-11-01,06:50:01
39.889116,116.182476,0,145,39753.2847453704,2008-11-01,06:50:02
39.889027,116.182624,0,143,39753.2847569444,2008-11-01,06:50:03
39.88893,116.18278,0,140,39753.2847685185,2008-11-01,06:50:04
39.888834,116.182945,0,137,39753.2847800926,2008-11-01,06:50:05
39.888742,116.183115,0,134,39753.2847916667,2008-11-01,06:50:06
39.888651,116.18329,0,131,39753.2848032407,2008-11-01,06:50:07
39.888557,116.183469,0,130,39753.2848148148,2008-11-01,06:50:08
39.888468,116.183654,0,129,39753.2848263889,2008-11-01,06:50:09
39.888378,116.183836,0,130,39753.284837963,2008-11-01,06:50:10
39.888286,116.184035,0,129,39753.284849537,2008-11-01,06:50:11
39.888201,116.184251,0,129,39753.2848611111,2008-11-01,06:50:12
39.888138,116.184445,0,129,39753.2848726852,2008-11-01,06:50:13
39.888081,116.184636,0,133,39753.2848842593,2008-11-01,06:50:14
39.888031,116.184847,0,132,39753.2848958333,2008-11-01,06:50:15
39.887991,116.185053,0,131,39753.2849074074,2008-11-01,06:50:16
39.887955,116.185258,0,130,39753.2849189815,2008-11-01,06:50:17
39.887925,116.185467,0,129,39753.2849305556,2008-11-01,06:50:18
39.887911,116.185674,0,128,39753.2849421296,2008-11-01,06:50:19
39.8879,116.185885,0,127,39753.2849537037,2008-11-01,06:50:20
39.887891,116.1861,0,127,39753.2849652778,2008-11-01,06:50:21
39.887884,116.186313,0,127,39753.2849768519,2008-11-01,06:50:22
39.887877,116.186527,0,127,39753.2849884259,2008-11-01,06:50:23
39.887869,116.186739,0,127,39753.285,2008-11-01,06:50:24
39.88786,116.18695,0,127,39753.2850115741,2008-11-01,06:50:25
39.88785,116.187162,0,127,39753.2850231482,2008-11-01,06:50:26
39.887849,116.187378,0,127,39753.2850347222,2008-11-01,06:50:27
39.887837,116.187617,0,127,39753.2850462963,2008-11-01,06:50:28
39.887833,116.187841,0,128,39753.2850578704,2008-11-01,06:50:29
39.887846,116.188062,0,128,39753.2850694444,2008-11-01,06:50:30
39.887857,116.188288,0,129,39753.2850810185,2008-11-01,06:50:31
39.887856,116.188503,0,131,39753.2850925926,2008-11-01,06:50:32
39.887868,116.18872,0,133,39753.2851041667,2008-11-01,06:50:33
39.887866,116.188949,0,135,39753.2851157407,2008-11-01,06:50:34
39.88787,116.189166,0,137,39753.2851273148,2008-11-01,06:50:35
39.887864,116.189373,0,140,39753.2851388889,2008-11-01,06:50:36
39.887857,116.189591,0,143,39753.285150463,2008-11-01,06:50:37
39.887849,116.189816,0,145,39753.285162037,2008-11-01,06:50:38
39.887856,116.190022,0,145,39753.2851736111,2008-11-01,06:50:39
39.887865,116.190233,0,146,39753.2851851852,2008-11-01,06:50:40
39.88787,116.190438,0,146,39753.2851967593,2008-11-01,06:50:41
39.887885,116.19065,0,149,39753.2852083333,2008-11-01,06:50:42
39.88788,116.19085,0,149,39753.2852199074,2008-11-01,06:50:43
39.887882,116.191058,0,150,39753.2852314815,2008-11-01,06:50:44
39.887892,116.191263,0,149,39753.2852430556,2008-11-01,06:50:45
39.887894,116.191468,0,148,39753.2852546296,2008-11-01,06:50:46
39.8879,116.191677,0,147,39753.2852662037,2008-11-01,06:50:47
39.887907,116.191885,0,147,39753.2852777778,2008-11-01,06:50:48
39.887913,116.192094,0,147,39753.2852893519,2008-11-01,06:50:49
39.887918,116.192294,0,147,39753.2853009259,2008-11-01,06:50:50
39.887918,116.192489,0,147,39753.2853125,2008-11-01,06:50:51
39.887924,116.192699,0,149,39753.2853240741,2008-11-01,06:50:52
39.887928,116.192905,0,149,39753.2853356482,2008-11-01,06:50:53
39.887924,116.193109,0,151,39753.2853472222,2008-11-01,06:50:54
39.887928,116.193311,0,153,39753.2853587963,2008-11-01,06:50:55
39.887927,116.193517,0,156,39753.2853703704,2008-11-01,06:50:56
39.887933,116.193727,0,162,39753.2853819444,2008-11-01,06:50:57
39.887926,116.193937,0,171,39753.2853935185,2008-11-01,06:50:58
39.887928,116.194164,0,171,39753.2854050926,2008-11-01,06:50:59
39.887933,116.194392,0,175,39753.2854166667,2008-11-01,06:51:00
39.887932,116.194625,0,178,39753.2854282407,2008-11-01,06:51:01
39.887943,116.194853,0,180,39753.2854398148,2008-11-01,06:51:02
39.887952,116.195095,0,189,39753.2854513889,2008-11-01,06:51:03
39.887955,116.195329,0,190,39753.285462963,2008-11-01,06:51:04
39.887958,116.195571,0,194,39753.285474537,2008-11-01,06:51:05
39.887968,116.19581,0,196,39753.2854861111,2008-11-01,06:51:06
39.887969,116.196058,0,198,39753.2854976852,2008-11-01,06:51:07
39.887985,116.196301,0,197,39753.2855092593,2008-11-01,06:51:08
39.888009,116.196539,0,193,39753.2855208333,2008-11-01,06:51:09
39.888038,116.19678,0,194,39753.2855324074,2008-11-01,06:51:10
39.888079,116.197022,0,193,39753.2855439815,2008-11-01,06:51:11
39.888125,116.197261,0,196,39753.2855555556,2008-11-01,06:51:12
39.888178,116.197501,0,198,39753.2855671296,2008-11-01,06:51:13
39.888238,116.197738,0,200,39753.2855787037,2008-11-01,06:51:14
39.888304,116.197968,0,198,39753.2855902778,2008-11-01,06:51:15
39.888372,116.198194,0,200,39753.2856018519,2008-11-01,06:51:16
39.888448,116.198415,0,200,39753.2856134259,2008-11-01,06:51:17
39.888529,116.198635,0,203,39753.285625,2008-11-01,06:51:18
39.888612,116.198851,0,204,39753.2856365741,2008-11-01,06:51:19
39.888699,116.199059,0,203,39753.2856481481,2008-11-01,06:51:20
39.888792,116.199265,0,204,39753.2856597222,2008-11-01,06:51:21
39.888889,116.199467,0,204,39753.2856712963,2008-11-01,06:51:22
39.888989,116.199662,0,203,39753.2856828704,2008-11-01,06:51:23
39.889096,116.199859,0,204,39753.2856944444,2008-11-01,06:51:24
39.889207,116.200041,0,202,39753.2857060185,2008-11-01,06:51:25
39.889319,116.200222,0,201,39753.2857175926,2008-11-01,06:51:26
39.889435,116.2004,0,200,39753.2857291667,2008-11-01,06:51:27
39.889553,116.200572,0,199,39753.2857407407,2008-11-01,06:51:28
39.889669,116.200741,0,201,39753.2857523148,2008-11-01,06:51:29
39.88979,116.200905,0,202,39753.2857638889,2008-11-01,06:51:30
39.889908,116.201064,0,204,39753.285775463,2008-11-01,06:51:31
39.890027,116.201219,0,205,39753.285787037,2008-11-01,06:51:32
39.890147,116.201373,0,205,39753.2857986111,2008-11-01,06:51:33
39.890268,116.20153,0,206,39753.2858101852,2008-11-01,06:51:34
39.890388,116.20168,0,207,39753.2858217593,2008-11-01,06:51:35
39.890509,116.201827,0,208,39753.2858333333,2008-11-01,06:51:36
39.890634,116.201974,0,209,39753.2858449074,2008-11-01,06:51:37
39.890762,116.202123,0,211,39753.2858564815,2008-11-01,06:51:38
39.890888,116.202269,0,212,39753.2858680556,2008-11-01,06:51:39
39.891012,116.202416,0,214,39753.2858796296,2008-11-01,06:51:40
39.891137,116.202564,0,214,39753.2858912037,2008-11-01,06:51:41
39.891273,116.202737,0,212,39753.2859027778,2008-11-01,06:51:42
39.891406,116.202892,0,214,39753.2859143519,2008-11-01,06:51:43
39.891534,116.20305,0,215,39753.2859259259,2008-11-01,06:51:44
39.891668,116.203203,0,217,39753.2859375,2008-11-01,06:51:45
39.891802,116.203359,0,218,39753.2859490741,2008-11-01,06:51:46
39.891936,116.203519,0,219,39753.2859606481,2008-11-01,06:51:47
39.892075,116.203682,0,220,39753.2859722222,2008-11-01,06:51:48
39.892209,116.203847,0,220,39753.2859837963,2008-11-01,06:51:49
39.892329,116.20401,0,219,39753.2859953704,2008-11-01,06:51:50
39.892468,116.20418,0,219,39753.2860069444,2008-11-01,06:51:51
39.892603,116.204355,0,219,39753.2860185185,2008-11-01,06:51:52
39.892744,116.204534,0,220,39753.2860300926,2008-11-01,06:51:53
39.892883,116.204718,0,220,39753.2860416667,2008-11-01,06:51:54
39.893026,116.204911,0,220,39753.2860532407,2008-11-01,06:51:55
39.89316,116.205108,0,221,39753.2860648148,2008-11-01,06:51:56
39.893293,116.205303,0,221,39753.2860763889,2008-11-01,06:51:57
39.893422,116.205503,0,221,39753.286087963,2008-11-01,06:51:58
39.893551,116.205707,0,220,39753.286099537,2008-11-01,06:51:59
39.893679,116.20592,0,221,39753.2861111111,2008-11-01,06:52:00
39.8938,116.206133,0,220,39753.2861226852,2008-11-01,06:52:01
39.89392,116.206347,0,220,39753.2861342593,2008-11-01,06:52:02
39.894037,116.206567,0,220,39753.2861458333,2008-11-01,06:52:03
39.894151,116.206789,0,220,39753.2861574074,2008-11-01,06:52:04
39.894251,116.207008,0,220,39753.2861689815,2008-11-01,06:52:05
39.894352,116.20723,0,220,39753.2861805556,2008-11-01,06:52:06
39.894452,116.207456,0,220,39753.2861921296,2008-11-01,06:52:07
39.894545,116.207681,0,219,39753.2862037037,2008-11-01,06:52:08
39.894635,116.207915,0,217,39753.2862152778,2008-11-01,06:52:09
39.89472,116.208144,0,215,39753.2862268519,2008-11-01,06:52:10
39.894804,116.208373,0,214,39753.2862384259,2008-11-01,06:52:11
39.894882,116.208602,0,212,39753.28625,2008-11-01,06:52:12
39.894955,116.208833,0,211,39753.2862615741,2008-11-01,06:52:13
39.895024,116.209066,0,209,39753.2862731481,2008-11-01,06:52:14
39.895088,116.209298,0,206,39753.2862847222,2008-11-01,06:52:15
39.895154,116.209527,0,203,39753.2862962963,2008-11-01,06:52:16
39.895214,116.209753,0,201,39753.2863078704,2008-11-01,06:52:17
39.895263,116.209979,0,200,39753.2863194444,2008-11-01,06:52:18
39.895307,116.210196,0,198,39753.2863310185,2008-11-01,06:52:19
39.89535,116.210416,0,197,39753.2863425926,2008-11-01,06:52:20
39.895386,116.210645,0,195,39753.2863541667,2008-11-01,06:52:21
39.895413,116.210868,0,194,39753.2863657407,2008-11-01,06:52:22
39.895445,116.211095,0,192,39753.2863773148,2008-11-01,06:52:23
39.895472,116.211324,0,190,39753.2863888889,2008-11-01,06:52:24
39.8955,116.211548,0,188,39753.286400463,2008-11-01,06:52:25
39.895523,116.211777,0,186,39753.286412037,2008-11-01,06:52:26
39.895544,116.212002,0,185,39753.2864236111,2008-11-01,06:52:27
39.895564,116.212219,0,185,39753.2864351852,2008-11-01,06:52:28
39.895578,116.212437,0,185,39753.2864467593,2008-11-01,06:52:29
39.895602,116.212653,0,183,39753.2864583333,2008-11-01,06:52:30
39.895615,116.21287,0,181,39753.2864699074,2008-11-01,06:52:31
39.895627,116.213083,0,177,39753.2864814815,2008-11-01,06:52:32
39.895641,116.213292,0,175,39753.2864930556,2008-11-01,06:52:33
39.895658,116.213502,0,172,39753.2865046296,2008-11-01,06:52:34
39.895666,116.213712,0,169,39753.2865162037,2008-11-01,06:52:35
39.895671,116.213925,0,168,39753.2865277778,2008-11-01,06:52:36
39.895677,116.214134,0,167,39753.2865393519,2008-11-01,06:52:37
39.895683,116.214339,0,164,39753.2865509259,2008-11-01,06:52:38
39.895688,116.214544,0,162,39753.2865625,2008-11-01,06:52:39
39.895692,116.21475,0,160,39753.2865740741,2008-11-01,06:52:40
39.895696,116.214952,0,157,39753.2865856481,2008-11-01,06:52:41
39.895703,116.215148,0,153,39753.2865972222,2008-11-01,06:52:42
39.895708,116.215328,0,150,39753.2866087963,2008-11-01,06:52:43
39.895716,116.215488,0,148,39753.2866203704,2008-11-01,06:52:44
39.895718,116.215632,0,145,39753.2866319444,2008-11-01,06:52:45
39.895724,116.215757,0,143,39753.2866435185,2008-11-01,06:52:46
39.895707,116.215949,0,142,39753.2866666667,2008-11-01,06:52:48
39.895706,116.216083,0,144,39753.2866898148,2008-11-01,06:52:50
39.895728,116.2162,0,137,39753.286724537,2008-11-01,06:52:53
39.895721,116.216247,0,135,39753.2867824074,2008-11-01,06:52:58
39.895721,116.216247,0,135,39753.2868171296,2008-11-01,06:53:01
39.895722,116.216253,0,131,39753.2868402778,2008-11-01,06:53:03
39.895721,116.216237,0,130,39753.2868981481,2008-11-01,06:53:08
39.895721,116.216237,0,130,39753.2869328704,2008-11-01,06:53:11
39.89572,116.216233,0,132,39753.2869560185,2008-11-01,06:53:13
39.895719,116.216224,0,133,39753.2870138889,2008-11-01,06:53:18
39.89572,116.216238,0,133,39753.2870717593,2008-11-01,06:53:23
39.89573,116.216411,0,135,39753.2871296296,2008-11-01,06:53:28
39.895733,116.216538,0,135,39753.2871527778,2008-11-01,06:53:30
39.89573,116.216671,0,135,39753.2871759259,2008-11-01,06:53:32
39.895728,116.216819,0,137,39753.2871990741,2008-11-01,06:53:34
39.895723,116.216992,0,139,39753.2872222222,2008-11-01,06:53:36
39.895721,116.217187,0,137,39753.2872453704,2008-11-01,06:53:38
39.895719,116.217395,0,140,39753.2872685185,2008-11-01,06:53:40
39.895723,116.217632,0,141,39753.2872916667,2008-11-01,06:53:42
39.895721,116.217755,0,142,39753.2873032407,2008-11-01,06:53:43
39.895722,116.217876,0,140,39753.2873148148,2008-11-01,06:53:44
39.895718,116.218006,0,141,39753.2873263889,2008-11-01,06:53:45
39.895721,116.21814,0,139,39753.287337963,2008-11-01,06:53:46
39.89572,116.21828,0,140,39753.287349537,2008-11-01,06:53:47
39.895715,116.218428,0,141,39753.2873611111,2008-11-01,06:53:48
39.895711,116.218579,0,144,39753.2873726852,2008-11-01,06:53:49
39.895709,116.218737,0,143,39753.2873842593,2008-11-01,06:53:50
39.895712,116.218906,0,142,39753.2873958333,2008-11-01,06:53:51
39.895712,116.219081,0,141,39753.2874074074,2008-11-01,06:53:52
39.895712,116.21926,0,141,39753.2874189815,2008-11-01,06:53:53
39.895716,116.219436,0,140,39753.2874305556,2008-11-01,06:53:54
39.895712,116.219614,0,141,39753.2874421296,2008-11-01,06:53:55
39.895711,116.219794,0,141,39753.2874537037,2008-11-01,06:53:56
39.89571,116.219981,0,143,39753.2874652778,2008-11-01,06:53:57
39.895703,116.220169,0,146,39753.2874768519,2008-11-01,06:53:58
39.895704,116.220357,0,149,39753.2874884259,2008-11-01,06:53:59
39.895708,116.220548,0,148,39753.2875,2008-11-01,06:54:00
39.895707,116.220737,0,152,39753.2875115741,2008-11-01,06:54:01
39.895705,116.220934,0,152,39753.2875231481,2008-11-01,06:54:02
39.895706,116.221136,0,155,39753.2875347222,2008-11-01,06:54:03
39.895713,116.221335,0,157,39753.2875462963,2008-11-01,06:54:04
39.895717,116.221539,0,160,39753.2875578704,2008-11-01,06:54:05
39.895715,116.221748,0,164,39753.2875694444,2008-11-01,06:54:06
39.895713,116.221957,0,167,39753.2875810185,2008-11-01,06:54:07
39.895714,116.222166,0,170,39753.2875925926,2008-11-01,06:54:08
39.895715,116.222375,0,171,39753.2876041667,2008-11-01,06:54:09
39.895715,116.222585,0,172,39753.2876157407,2008-11-01,06:54:10
39.895713,116.222799,0,173,39753.2876273148,2008-11-01,06:54:11
39.895712,116.223015,0,173,39753.2876388889,2008-11-01,06:54:12
39.895714,116.223233,0,174,39753.287650463,2008-11-01,06:54:13
39.895717,116.223449,0,173,39753.287662037,2008-11-01,06:54:14
39.895717,116.223671,0,174,39753.2876736111,2008-11-01,06:54:15
39.895717,116.223886,0,174,39753.2876851852,2008-11-01,06:54:16
39.895722,116.224104,0,172,39753.2876967593,2008-11-01,06:54:17
39.895727,116.224325,0,169,39753.2877083333,2008-11-01,06:54:18
39.895725,116.224546,0,167,39753.2877199074,2008-11-01,06:54:19
39.895726,116.224773,0,166,39753.2877314815,2008-11-01,06:54:20
39.895727,116.225007,0,164,39753.2877430556,2008-11-01,06:54:21
39.895731,116.225243,0,161,39753.2877546296,2008-11-01,06:54:22
39.895732,116.225485,0,161,39753.2877662037,2008-11-01,06:54:23
39.895736,116.225733,0,160,39753.2877777778,2008-11-01,06:54:24
39.895741,116.225985,0,158,39753.2877893519,2008-11-01,06:54:25
39.895745,116.22624,0,155,39753.2878009259,2008-11-01,06:54:26
39.895749,116.226501,0,155,39753.2878125,2008-11-01,06:54:27
39.89575,116.226765,0,154,39753.2878240741,2008-11-01,06:54:28
39.895752,116.227034,0,154,39753.2878356481,2008-11-01,06:54:29
39.895754,116.227297,0,154,39753.2878472222,2008-11-01,06:54:30
39.895755,116.227558,0,155,39753.2878587963,2008-11-01,06:54:31
39.895749,116.227827,0,161,39753.2878703704,2008-11-01,06:54:32
39.895739,116.22809,0,166,39753.2878819444,2008-11-01,06:54:33
39.895736,116.228347,0,168,39753.2878935185,2008-11-01,06:54:34
39.895736,116.228602,0,169,39753.2879050926,2008-11-01,06:54:35
39.895742,116.228855,0,167,39753.2879166667,2008-11-01,06:54:36
39.895744,116.229105,0,166,39753.2879282407,2008-11-01,06:54:37
39.895754,116.229352,0,164,39753.2879398148,2008-11-01,06:54:38
39.895757,116.229595,0,165,39753.2879513889,2008-11-01,06:54:39
39.895752,116.229836,0,166,39753.287962963,2008-11-01,06:54:40
39.895758,116.23008,0,168,39753.287974537,2008-11-01,06:54:41
39.895757,116.230319,0,169,39753.2879861111,2008-11-01,06:54:42
39.895759,116.230561,0,167,39753.2879976852,2008-11-01,06:54:43
39.895756,116.230807,0,166,39753.2880092593,2008-11-01,06:54:44
39.895758,116.231053,0,164,39753.2880208333,2008-11-01,06:54:45
39.895752,116.231296,0,162,39753.2880324074,2008-11-01,06:54:46
39.895749,116.231541,0,161,39753.2880439815,2008-11-01,06:54:47
39.895752,116.231791,0,158,39753.2880555556,2008-11-01,06:54:48
39.895748,116.232043,0,158,39753.2880671296,2008-11-01,06:54:49
39.895739,116.232296,0,157,39753.2880787037,2008-11-01,06:54:50
39.895742,116.232548,0,153,39753.2880902778,2008-11-01,06:54:51
39.895744,116.232798,0,151,39753.2881018519,2008-11-01,06:54:52
39.895745,116.233056,0,150,39753.2881134259,2008-11-01,06:54:53
39.895746,116.233316,0,147,39753.288125,2008-11-01,06:54:54
39.895747,116.233574,0,146,39753.2881365741,2008-11-01,06:54:55
39.895764,116.233837,0,142,39753.2881481481,2008-11-01,06:54:56
39.895771,116.234101,0,142,39753.2881597222,2008-11-01,06:54:57
39.895767,116.234369,0,144,39753.2881712963,2008-11-01,06:54:58
39.895767,116.234631,0,143,39753.2881828704,2008-11-01,06:54:59
39.895769,116.234893,0,142,39753.2881944444,2008-11-01,06:55:00
39.895774,116.235153,0,142,39753.2882060185,2008-11-01,06:55:01
39.895768,116.235416,0,145,39753.2882175926,2008-11-01,06:55:02
39.895767,116.235678,0,143,39753.2882291667,2008-11-01,06:55:03
39.895764,116.235938,0,142,39753.2882407407,2008-11-01,06:55:04
39.895764,116.236202,0,142,39753.2882523148,2008-11-01,06:55:05
39.895765,116.236468,0,142,39753.2882638889,2008-11-01,06:55:06
39.89577,116.23674,0,141,39753.288275463,2008-11-01,06:55:07
39.895769,116.237008,0,141,39753.288287037,2008-11-01,06:55:08
39.895776,116.237278,0,142,39753.2882986111,2008-11-01,06:55:09
39.895774,116.237545,0,141,39753.2883101852,2008-11-01,06:55:10
39.895774,116.237812,0,142,39753.2883217593,2008-11-01,06:55:11
39.895778,116.238074,0,141,39753.2883333333,2008-11-01,06:55:12
39.89578,116.238335,0,141,39753.2883449074,2008-11-01,06:55:13
39.895775,116.238593,0,140,39753.2883564815,2008-11-01,06:55:14
39.895765,116.238852,0,140,39753.2883680556,2008-11-01,06:55:15
39.895764,116.23911,0,140,39753.2883796296,2008-11-01,06:55:16
39.895765,116.239365,0,139,39753.2883912037,2008-11-01,06:55:17
39.895765,116.239625,0,140,39753.2884027778,2008-11-01,06:55:18
39.895763,116.239894,0,141,39753.2884143519,2008-11-01,06:55:19
39.895761,116.240155,0,141,39753.2884259259,2008-11-01,06:55:20
39.895756,116.24042,0,142,39753.2884375,2008-11-01,06:55:21
39.895754,116.24068,0,139,39753.2884490741,2008-11-01,06:55:22
39.895755,116.240944,0,138,39753.2884606481,2008-11-01,06:55:23
39.895751,116.241207,0,138,39753.2884722222,2008-11-01,06:55:24
39.895748,116.241467,0,138,39753.2884837963,2008-11-01,06:55:25
39.895749,116.241729,0,136,39753.2884953704,2008-11-01,06:55:26
39.89575,116.241995,0,135,39753.2885069444,2008-11-01,06:55:27
39.895752,116.242263,0,134,39753.2885185185,2008-11-01,06:55:28
39.895749,116.242528,0,136,39753.2885300926,2008-11-01,06:55:29
39.895752,116.242795,0,136,39753.2885416667,2008-11-01,06:55:30
39.895753,116.243061,0,137,39753.2885532407,2008-11-01,06:55:31
39.895752,116.243328,0,139,39753.2885648148,2008-11-01,06:55:32
39.895755,116.24359,0,140,39753.2885763889,2008-11-01,06:55:33
39.895764,116.243852,0,141,39753.288587963,2008-11-01,06:55:34
39.895773,116.244108,0,139,39753.288599537,2008-11-01,06:55:35
39.895774,116.244366,0,142,39753.2886111111,2008-11-01,06:55:36
39.895773,116.24462,0,144,39753.2886226852,2008-11-01,06:55:37
39.895776,116.244874,0,147,39753.2886342593,2008-11-01,06:55:38
39.89578,116.245124,0,151,39753.2886458333,2008-11-01,06:55:39
39.895776,116.245377,0,155,39753.2886574074,2008-11-01,06:55:40
39.895776,116.245624,0,157,39753.2886689815,2008-11-01,06:55:41
39.895776,116.245875,0,159,39753.2886805556,2008-11-01,06:55:42
39.895779,116.246124,0,159,39753.2886921296,2008-11-01,06:55:43
39.895779,116.246376,0,158,39753.2887037037,2008-11-01,06:55:44
39.895772,116.246628,0,159,39753.2887152778,2008-11-01,06:55:45
39.895774,116.246879,0,157,39753.2887268519,2008-11-01,06:55:46
39.895773,116.247128,0,156,39753.2887384259,2008-11-01,06:55:47
39.895779,116.247374,0,153,39753.28875,2008-11-01,06:55:48
39.895775,116.247617,0,154,39753.2887615741,2008-11-01,06:55:49
39.89577,116.247859,0,154,39753.2887731481,2008-11-01,06:55:50
39.895768,116.248098,0,152,39753.2887847222,2008-11-01,06:55:51
39.89577,116.248333,0,150,39753.2887962963,2008-11-01,06:55:52
39.895771,116.248572,0,146,39753.2888078704,2008-11-01,06:55:53
39.895776,116.248812,0,143,39753.2888194444,2008-11-01,06:55:54
39.895779,116.249056,0,144,39753.2888310185,2008-11-01,06:55:55
39.895784,116.249298,0,141,39753.2888425926,2008-11-01,06:55:56
39.895785,116.24955,0,140,39753.2888541667,2008-11-01,06:55:57
39.895786,116.249803,0,138,39753.2888657407,2008-11-01,06:55:58
39.895789,116.25005,0,139,39753.2888773148,2008-11-01,06:55:59
39.895791,116.250297,0,140,39753.2888888889,2008-11-01,06:56:00
39.895788,116.250546,0,141,39753.288900463,2008-11-01,06:56:01
39.895785,116.250799,0,141,39753.288912037,2008-11-01,06:56:02
39.895796,116.251051,0,139,39753.2889236111,2008-11-01,06:56:03
39.8958,116.251306,0,138,39753.2889351852,2008-11-01,06:56:04
39.895808,116.251558,0,135,39753.2889467593,2008-11-01,06:56:05
39.89581,116.251814,0,135,39753.2889583333,2008-11-01,06:56:06
39.895806,116.252073,0,135,39753.2889699074,2008-11-01,06:56:07
39.895802,116.252328,0,136,39753.2889814815,2008-11-01,06:56:08
39.8958,116.252587,0,136,39753.2889930556,2008-11-01,06:56:09
39.895801,116.252847,0,134,39753.2890046296,2008-11-01,06:56:10
39.895802,116.253103,0,136,39753.2890162037,2008-11-01,06:56:11
39.895804,116.253358,0,136,39753.2890277778,2008-11-01,06:56:12
39.89581,116.25361,0,137,39753.2890393519,2008-11-01,06:56:13
39.895808,116.253854,0,138,39753.2890509259,2008-11-01,06:56:14
39.895804,116.254085,0,138,39753.2890625,2008-11-01,06:56:15
39.895799,116.254316,0,139,39753.2890740741,2008-11-01,06:56:16
39.895802,116.254545,0,139,39753.2890856481,2008-11-01,06:56:17
39.895803,116.254773,0,139,39753.2890972222,2008-11-01,06:56:18
39.895806,116.255004,0,141,39753.2891087963,2008-11-01,06:56:19
39.895798,116.25523,0,144,39753.2891203704,2008-11-01,06:56:20
39.895795,116.255455,0,146,39753.2891319444,2008-11-01,06:56:21
39.895802,116.255682,0,148,39753.2891435185,2008-11-01,06:56:22
39.895808,116.25591,0,147,39753.2891550926,2008-11-01,06:56:23
39.895814,116.256135,0,148,39753.2891666667,2008-11-01,06:56:24
39.895815,116.256366,0,150,39753.2891782407,2008-11-01,06:56:25
39.895833,116.256587,0,151,39753.2891898148,2008-11-01,06:56:26
39.895834,116.256818,0,151,39753.2892013889,2008-11-01,06:56:27
39.895829,116.257045,0,152,39753.289212963,2008-11-01,06:56:28
39.895836,116.257261,0,151,39753.289224537,2008-11-01,06:56:29
39.895839,116.257479,0,152,39753.2892361111,2008-11-01,06:56:30
39.895833,116.257697,0,152,39753.2892476852,2008-11-01,06:56:31
39.89582,116.257916,0,155,39753.2892592593,2008-11-01,06:56:32
39.895814,116.258131,0,158,39753.2892708333,2008-11-01,06:56:33
39.895817,116.258339,0,156,39753.2892824074,2008-11-01,06:56:34
39.89581,116.258543,0,162,39753.2892939815,2008-11-01,06:56:35
39.895809,116.258755,0,164,39753.2893055556,2008-11-01,06:56:36
39.895807,116.258964,0,160,39753.2893171296,2008-11-01,06:56:37
39.895807,116.259178,0,160,39753.2893287037,2008-11-01,06:56:38
39.895805,116.259401,0,159,39753.2893402778,2008-11-01,06:56:39
39.895805,116.259618,0,156,39753.2893518518,2008-11-01,06:56:40
39.895807,116.259832,0,155,39753.2893634259,2008-11-01,06:56:41
39.895801,116.260046,0,152,39753.289375,2008-11-01,06:56:42
39.895803,116.260258,0,146,39753.2893865741,2008-11-01,06:56:43
39.895802,116.26047,0,144,39753.2893981481,2008-11-01,06:56:44
39.895802,116.260689,0,141,39753.2894097222,2008-11-01,06:56:45
39.895802,116.260913,0,137,39753.2894212963,2008-11-01,06:56:46
39.895801,116.261136,0,136,39753.2894328704,2008-11-01,06:56:47
39.895797,116.261367,0,137,39753.2894444444,2008-11-01,06:56:48
39.895791,116.261602,0,137,39753.2894560185,2008-11-01,06:56:49
39.895789,116.261839,0,136,39753.2894675926,2008-11-01,06:56:50
39.895782,116.262078,0,135,39753.2894791667,2008-11-01,06:56:51
39.895785,116.262317,0,134,39753.2894907407,2008-11-01,06:56:52
39.895781,116.262564,0,132,39753.2895023148,2008-11-01,06:56:53
39.895784,116.26281,0,129,39753.2895138889,2008-11-01,06:56:54
39.89578,116.263065,0,128,39753.289525463,2008-11-01,06:56:55
39.895777,116.263311,0,127,39753.289537037,2008-11-01,06:56:56
39.895773,116.26356,0,127,39753.2895486111,2008-11-01,06:56:57
39.895773,116.26381,0,128,39753.2895601852,2008-11-01,06:56:58
39.895776,116.264053,0,127,39753.2895717593,2008-11-01,06:56:59
39.895783,116.264292,0,127,39753.2895833333,2008-11-01,06:57:00
39.895783,116.26453,0,128,39753.2895949074,2008-11-01,06:57:01
39.895794,116.26477,0,130,39753.2896064815,2008-11-01,06:57:02
39.8958,116.265005,0,133,39753.2896180556,2008-11-01,06:57:03
39.895803,116.265234,0,134,39753.2896296296,2008-11-01,06:57:04
39.895798,116.265466,0,136,39753.2896412037,2008-11-01,06:57:05
39.895799,116.265703,0,139,39753.2896527778,2008-11-01,06:57:06
39.895802,116.265934,0,142,39753.2896643518,2008-11-01,06:57:07
39.895804,116.266158,0,143,39753.2896759259,2008-11-01,06:57:08
39.895807,116.26638,0,145,39753.2896875,2008-11-01,06:57:09
39.895807,116.266602,0,147,39753.2896990741,2008-11-01,06:57:10
39.895807,116.266821,0,147,39753.2897106481,2008-11-01,06:57:11
39.895808,116.267041,0,146,39753.2897222222,2008-11-01,06:57:12
39.895804,116.267261,0,150,39753.2897337963,2008-11-01,06:57:13
39.895805,116.267488,0,151,39753.2897453704,2008-11-01,06:57:14
39.895801,116.267711,0,152,39753.2897569444,2008-11-01,06:57:15
39.895801,116.267934,0,152,39753.2897685185,2008-11-01,06:57:16
39.895794,116.26816,0,154,39753.2897800926,2008-11-01,06:57:17
39.895788,116.268392,0,155,39753.2897916667,2008-11-01,06:57:18
39.895783,116.268631,0,156,39753.2898032407,2008-11-01,06:57:19
39.895782,116.268865,0,154,39753.2898148148,2008-11-01,06:57:20
39.895784,116.269096,0,153,39753.2898263889,2008-11-01,06:57:21
39.895789,116.269332,0,151,39753.289837963,2008-11-01,06:57:22
39.895789,116.269568,0,149,39753.289849537,2008-11-01,06:57:23
39.895791,116.269808,0,144,39753.2898611111,2008-11-01,06:57:24
39.895798,116.270045,0,139,39753.2898726852,2008-11-01,06:57:25
39.895802,116.270282,0,133,39753.2898842593,2008-11-01,06:57:26
39.895794,116.270525,0,133,39753.2898958333,2008-11-01,06:57:27
39.895796,116.270773,0,131,39753.2899074074,2008-11-01,06:57:28
39.895795,116.271016,0,131,39753.2899189815,2008-11-01,06:57:29
39.895786,116.271266,0,132,39753.2899305556,2008-11-01,06:57:30
39.895782,116.271518,0,134,39753.2899421296,2008-11-01,06:57:31
39.895778,116.271768,0,134,39753.2899537037,2008-11-01,06:57:32
39.895774,116.272017,0,138,39753.2899652778,2008-11-01,06:57:33
39.895771,116.272264,0,139,39753.2899768518,2008-11-01,06:57:34
39.89577,116.27251,0,139,39753.2899884259,2008-11-01,06:57:35
39.895766,116.272751,0,141,39753.29,2008-11-01,06:57:36
39.895769,116.272985,0,140,39753.2900115741,2008-11-01,06:57:37
39.89577,116.273213,0,139,39753.2900231481,2008-11-01,06:57:38
39.895769,116.273444,0,138,39753.2900347222,2008-11-01,06:57:39
39.89577,116.273674,0,138,39753.2900462963,2008-11-01,06:57:40
39.895768,116.273893,0,135,39753.2900578704,2008-11-01,06:57:41
39.895775,116.274108,0,134,39753.2900694444,2008-11-01,06:57:42
39.895779,116.274318,0,133,39753.2900810185,2008-11-01,06:57:43
39.895779,116.274531,0,136,39753.2900925926,2008-11-01,06:57:44
39.895784,116.274741,0,136,39753.2901041667,2008-11-01,06:57:45
39.895791,116.274949,0,137,39753.2901157407,2008-11-01,06:57:46
39.895795,116.275159,0,139,39753.2901273148,2008-11-01,06:57:47
39.895796,116.275369,0,144,39753.2901388889,2008-11-01,06:57:48
39.895799,116.275578,0,146,39753.290150463,2008-11-01,06:57:49
39.8958,116.275785,0,148,39753.290162037,2008-11-01,06:57:50
39.895809,116.275986,0,148,39753.2901736111,2008-11-01,06:57:51
39.895807,116.276185,0,149,39753.2901851852,2008-11-01,06:57:52
39.895809,116.276378,0,149,39753.2901967593,2008-11-01,06:57:53
39.89581,116.276561,0,149,39753.2902083333,2008-11-01,06:57:54
39.895816,116.276738,0,147,39753.2902199074,2008-11-01,06:57:55
39.895821,116.276905,0,145,39753.2902314815,2008-11-01,06:57:56
39.895813,116.27708,0,145,39753.2902430556,2008-11-01,06:57:57
39.895814,116.27725,0,143,39753.2902546296,2008-11-01,06:57:58
39.895815,116.277417,0,143,39753.2902662037,2008-11-01,06:57:59
39.895811,116.277581,0,142,39753.2902777778,2008-11-01,06:58:00
39.895804,116.277755,0,143,39753.2902893518,2008-11-01,06:58:01
39.895802,116.277925,0,142,39753.2903009259,2008-11-01,06:58:02
39.895798,116.2781,0,142,39753.2903125,2008-11-01,06:58:03
39.895798,116.278281,0,143,39753.2903240741,2008-11-01,06:58:04
39.8958,116.278466,0,141,39753.2903356481,2008-11-01,06:58:05
39.895798,116.278655,0,135,39753.2903472222,2008-11-01,06:58:06
39.895799,116.278842,0,133,39753.2903587963,2008-11-01,06:58:07
39.8958,116.279026,0,134,39753.2903703704,2008-11-01,06:58:08
39.895794,116.279212,0,134,39753.2903819444,2008-11-01,06:58:09
39.895791,116.279404,0,134,39753.2903935185,2008-11-01,06:58:10
39.895789,116.27959,0,133,39753.2904050926,2008-11-01,06:58:11
39.89578,116.279778,0,133,39753.2904166667,2008-11-01,06:58:12
39.895777,116.279966,0,133,39753.2904282407,2008-11-01,06:58:13
39.895771,116.280158,0,131,39753.2904398148,2008-11-01,06:58:14
39.895769,116.280349,0,130,39753.2904513889,2008-11-01,06:58:15
39.895772,116.280541,0,129,39753.290462963,2008-11-01,06:58:16
39.895775,116.280732,0,127,39753.290474537,2008-11-01,06:58:17
39.895775,116.280923,0,128,39753.2904861111,2008-11-01,06:58:18
39.895779,116.281111,0,129,39753.2904976852,2008-11-01,06:58:19
39.895783,116.281285,0,129,39753.2905092593,2008-11-01,06:58:20
39.895787,116.281443,0,131,39753.2905208333,2008-11-01,06:58:21
39.895788,116.281596,0,132,39753.2905324074,2008-11-01,06:58:22
39.895786,116.281752,0,135,39753.2905439815,2008-11-01,06:58:23
39.895779,116.281902,0,135,39753.2905555556,2008-11-01,06:58:24
39.89578,116.282049,0,136,39753.2905671296,2008-11-01,06:58:25
39.895777,116.282193,0,136,39753.2905787037,2008-11-01,06:58:26
39.895776,116.282337,0,138,39753.2905902778,2008-11-01,06:58:27
39.895776,116.282471,0,137,39753.2906018518,2008-11-01,06:58:28
39.895776,116.282599,0,135,39753.2906134259,2008-11-01,06:58:29
39.895775,116.282736,0,136,39753.290625,2008-11-01,06:58:30
39.895777,116.282866,0,136,39753.2906365741,2008-11-01,06:58:31
39.895772,116.282994,0,135,39753.2906481481,2008-11-01,06:58:32
39.895774,116.283118,0,134,39753.2906597222,2008-11-01,06:58:33
39.895774,116.283243,0,135,39753.2906712963,2008-11-01,06:58:34
39.895775,116.283368,0,135,39753.2906828704,2008-11-01,06:58:35
39.895775,116.283491,0,133,39753.2906944444,2008-11-01,06:58:36
39.895777,116.283619,0,133,39753.2907060185,2008-11-01,06:58:37
39.895779,116.28375,0,133,39753.2907175926,2008-11-01,06:58:38
39.895776,116.283886,0,133,39753.2907291667,2008-11-01,06:58:39
39.895766,116.284029,0,133,39753.2907407407,2008-11-01,06:58:40
39.895765,116.284173,0,133,39753.2907523148,2008-11-01,06:58:41
39.895765,116.284322,0,132,39753.2907638889,2008-11-01,06:58:42
39.895764,116.284476,0,131,39753.290775463,2008-11-01,06:58:43
39.895758,116.284639,0,133,39753.290787037,2008-11-01,06:58:44
39.895756,116.284806,0,135,39753.2907986111,2008-11-01,06:58:45
39.895759,116.284976,0,135,39753.2908101852,2008-11-01,06:58:46
39.895764,116.285147,0,136,39753.2908217593,2008-11-01,06:58:47
39.895766,116.285318,0,138,39753.2908333333,2008-11-01,06:58:48
39.895765,116.285489,0,140,39753.2908449074,2008-11-01,06:58:49
39.895768,116.285657,0,143,39753.2908564815,2008-11-01,06:58:50
39.895773,116.28583,0,143,39753.2908680556,2008-11-01,06:58:51
39.89578,116.286009,0,142,39753.2908796296,2008-11-01,06:58:52
39.89578,116.286187,0,143,39753.2908912037,2008-11-01,06:58:53
39.895786,116.286371,0,143,39753.2909027778,2008-11-01,06:58:54
39.895792,116.286554,0,140,39753.2909143518,2008-11-01,06:58:55
39.895795,116.28674,0,139,39753.2909259259,2008-11-01,06:58:56
39.895798,116.286929,0,140,39753.2909375,2008-11-01,06:58:57
39.895804,116.287119,0,139,39753.2909490741,2008-11-01,06:58:58
39.89581,116.287305,0,137,39753.2909606481,2008-11-01,06:58:59
39.895815,116.287492,0,135,39753.2909722222,2008-11-01,06:59:00
39.895816,116.287681,0,133,39753.2909837963,2008-11-01,06:59:01
39.895817,116.287876,0,130,39753.2909953704,2008-11-01,06:59:02
39.89582,116.288075,0,125,39753.2910069444,2008-11-01,06:59:03
39.895827,116.288265,0,120,39753.2910185185,2008-11-01,06:59:04
39.895826,116.288464,0,123,39753.2910300926,2008-11-01,06:59:05
39.89582,116.288673,0,126,39753.2910416667,2008-11-01,06:59:06
39.895819,116.28888,0,124,39753.2910532407,2008-11-01,06:59:07
39.895814,116.289083,0,128,39753.2910648148,2008-11-01,06:59:08
39.895815,116.28929,0,129,39753.2910763889,2008-11-01,06:59:09
39.895814,116.289497,0,130,39753.291087963,2008-11-01,06:59:10
39.895817,116.289706,0,130,39753.291099537,2008-11-01,06:59:11
39.895822,116.289909,0,127,39753.2911111111,2008-11-01,06:59:12
39.895826,116.290119,0,128,39753.2911226852,2008-11-01,06:59:13
39.895822,116.29033,0,133,39753.2911342593,2008-11-01,06:59:14
39.895818,116.290533,0,133,39753.2911458333,2008-11-01,06:59:15
39.895825,116.290735,0,127,39753.2911574074,2008-11-01,06:59:16
39.895825,116.290947,0,125,39753.2911689815,2008-11-01,06:59:17
39.895824,116.291157,0,124,39753.2911805556,2008-11-01,06:59:18
39.895829,116.291376,0,125,39753.2911921296,2008-11-01,06:59:19
39.895824,116.291591,0,127,39753.2912037037,2008-11-01,06:59:20
39.895821,116.29181,0,127,39753.2912152778,2008-11-01,06:59:21
39.89582,116.292025,0,127,39753.2912268518,2008-11-01,06:59:22
39.895815,116.292246,0,126,39753.2912384259,2008-11-01,06:59:23
39.895808,116.292461,0,124,39753.29125,2008-11-01,06:59:24
39.895806,116.292683,0,121,39753.2912615741,2008-11-01,06:59:25
39.895803,116.292902,0,117,39753.2912731481,2008-11-01,06:59:26
39.895799,116.293121,0,117,39753.2912847222,2008-11-01,06:59:27
39.895802,116.293339,0,114,39753.2912962963,2008-11-01,06:59:28
39.895803,116.293552,0,112,39753.2913078704,2008-11-01,06:59:29
39.895803,116.293764,0,110,39753.2913194444,2008-11-01,06:59:30
39.895805,116.293976,0,110,39753.2913310185,2008-11-01,06:59:31
39.895802,116.294183,0,110,39753.2913425926,2008-11-01,06:59:32
39.895802,116.294384,0,109,39753.2913541667,2008-11-01,06:59:33
39.895803,116.294578,0,108,39753.2913657407,2008-11-01,06:59:34
39.895798,116.294759,0,110,39753.2913773148,2008-11-01,06:59:35
39.895794,116.294939,0,110,39753.2913888889,2008-11-01,06:59:36
39.895796,116.295116,0,111,39753.291400463,2008-11-01,06:59:37
39.895799,116.295288,0,110,39753.291412037,2008-11-01,06:59:38
39.895802,116.295458,0,112,39753.2914236111,2008-11-01,06:59:39
39.895801,116.295626,0,115,39753.2914351852,2008-11-01,06:59:40
39.8958,116.295789,0,117,39753.2914467593,2008-11-01,06:59:41
39.895798,116.295951,0,118,39753.2914583333,2008-11-01,06:59:42
39.895792,116.296117,0,118,39753.2914699074,2008-11-01,06:59:43
39.895789,116.296285,0,118,39753.2914814815,2008-11-01,06:59:44
39.895792,116.296459,0,118,39753.2914930556,2008-11-01,06:59:45
39.895794,116.29663,0,118,39753.2915046296,2008-11-01,06:59:46
39.895793,116.2968,0,120,39753.2915162037,2008-11-01,06:59:47
39.895796,116.296973,0,120,39753.2915277778,2008-11-01,06:59:48
39.895798,116.297149,0,118,39753.2915393518,2008-11-01,06:59:49
39.8958,116.297326,0,116,39753.2915509259,2008-11-01,06:59:50
39.895802,116.297501,0,115,39753.2915625,2008-11-01,06:59:51
39.895802,116.297674,0,115,39753.2915740741,2008-11-01,06:59:52
39.895802,116.297849,0,116,39753.2915856481,2008-11-01,06:59:53
39.895803,116.298022,0,116,39753.2915972222,2008-11-01,06:59:54
39.895805,116.298195,0,117,39753.2916087963,2008-11-01,06:59:55
39.895809,116.29838,0,118,39753.2916203704,2008-11-01,06:59:56
39.895812,116.298563,0,120,39753.2916319444,2008-11-01,06:59:57
39.895818,116.298745,0,120,39753.2916435185,2008-11-01,06:59:58
39.895824,116.298932,0,123,39753.2916550926,2008-11-01,06:59:59
39.895829,116.299121,0,125,39753.2916666667,2008-11-01,07:00:00
39.895805,116.299308,0,121,39753.2916782407,2008-11-01,07:00:01
39.895786,116.299501,0,115,39753.2916898148,2008-11-01,07:00:02
39.895773,116.299696,0,110,39753.2917013889,2008-11-01,07:00:03
39.895768,116.299898,0,109,39753.291712963,2008-11-01,07:00:04
39.895771,116.300107,0,105,39753.291724537,2008-11-01,07:00:05
39.895774,116.300316,0,104,39753.2917361111,2008-11-01,07:00:06
39.895773,116.30052,0,105,39753.2917476852,2008-11-01,07:00:07
39.89578,116.300723,0,105,39753.2917592593,2008-11-01,07:00:08
39.895787,116.300938,0,104,39753.2917708333,2008-11-01,07:00:09
39.895789,116.301152,0,103,39753.2917824074,2008-11-01,07:00:10
39.895794,116.301358,0,107,39753.2917939815,2008-11-01,07:00:11
39.895807,116.301558,0,113,39753.2918055556,2008-11-01,07:00:12
39.895807,116.301769,0,115,39753.2918171296,2008-11-01,07:00:13
39.895808,116.301971,0,116,39753.2918287037,2008-11-01,07:00:14
39.895806,116.302177,0,114,39753.2918402778,2008-11-01,07:00:15
39.895807,116.302379,0,113,39753.2918518518,2008-11-01,07:00:16
39.895807,116.302584,0,113,39753.2918634259,2008-11-01,07:00:17
39.89581,116.302789,0,114,39753.291875,2008-11-01,07:00:18
39.895807,116.302992,0,113,39753.2918865741,2008-11-01,07:00:19
39.895808,116.303194,0,114,39753.2918981481,2008-11-01,07:00:20
39.895804,116.303397,0,115,39753.2919097222,2008-11-01,07:00:21
39.895799,116.303598,0,117,39753.2919212963,2008-11-01,07:00:22
39.895798,116.303796,0,119,39753.2919328704,2008-11-01,07:00:23
39.89581,116.303996,0,119,39753.2919444444,2008-11-01,07:00:24
39.895806,116.304196,0,121,39753.2919560185,2008-11-01,07:00:25
39.895801,116.304396,0,120,39753.2919675926,2008-11-01,07:00:26
39.895797,116.304594,0,120,39753.2919791667,2008-11-01,07:00:27
39.8958,116.304788,0,121,39753.2919907407,2008-11-01,07:00:28
39.895799,116.304984,0,120,39753.2920023148,2008-11-01,07:00:29
39.895794,116.30518,0,119,39753.2920138889,2008-11-01,07:00:30
39.895793,116.305371,0,121,39753.292025463,2008-11-01,07:00:31
39.895792,116.305565,0,122,39753.292037037,2008-11-01,07:00:32
39.895792,116.305756,0,123,39753.2920486111,2008-11-01,07:00:33
39.895794,116.305946,0,123,39753.2920601852,2008-11-01,07:00:34
39.895795,116.306142,0,121,39753.2920717593,2008-11-01,07:00:35
39.895792,116.306333,0,122,39753.2920833333,2008-11-01,07:00:36
39.89579,116.306523,0,123,39753.2920949074,2008-11-01,07:00:37
39.895786,116.306715,0,125,39753.2921064815,2008-11-01,07:00:38
39.895781,116.306907,0,125,39753.2921180556,2008-11-01,07:00:39
39.895781,116.307098,0,126,39753.2921296296,2008-11-01,07:00:40
39.895783,116.30729,0,126,39753.2921412037,2008-11-01,07:00:41
39.89579,116.307483,0,126,39753.2921527778,2008-11-01,07:00:42
39.895785,116.307676,0,129,39753.2921643518,2008-11-01,07:00:43
39.895782,116.307867,0,131,39753.2921759259,2008-11-01,07:00:44
39.895785,116.308054,0,132,39753.2921875,2008-11-01,07:00:45
39.895788,116.308245,0,130,39753.2921990741,2008-11-01,07:00:46
39.89579,116.308433,0,130,39753.2922106481,2008-11-01,07:00:47
39.895783,116.308621,0,133,39753.2922222222,2008-11-01,07:00:48
39.895774,116.308813,0,135,39753.2922337963,2008-11-01,07:00:49
39.895779,116.309007,0,135,39753.2922453704,2008-11-01,07:00:50
39.895777,116.309208,0,133,39753.2922569444,2008-11-01,07:00:51
39.895772,116.309414,0,130,39753.2922685185,2008-11-01,07:00:52
39.895769,116.309618,0,127,39753.2922800926,2008-11-01,07:00:53
39.895768,116.309828,0,124,39753.2922916667,2008-11-01,07:00:54
39.895767,116.310036,0,120,39753.2923032407,2008-11-01,07:00:55
39.895772,116.310246,0,115,39753.2923148148,2008-11-01,07:00:56
39.89577,116.310454,0,109,39753.2923263889,2008-11-01,07:00:57
39.895771,116.310664,0,105,39753.292337963,2008-11-01,07:00:58
39.89577,116.310873,0,102,39753.292349537,2008-11-01,07:00:59
39.89577,116.311077,0,98,39753.2923611111,2008-11-01,07:01:00
39.895775,116.311284,0,94,39753.2923726852,2008-11-01,07:01:01
39.895788,116.31149,0,89,39753.2923842593,2008-11-01,07:01:02
39.895797,116.311699,0,85,39753.2923958333,2008-11-01,07:01:03
39.895804,116.311908,0,81,39753.2924074074,2008-11-01,07:01:04
39.895812,116.31212,0,77,39753.2924189815,2008-11-01,07:01:05
39.895833,116.312332,0,73,39753.2924305556,2008-11-01,07:01:06
39.895844,116.312539,0,69,39753.2924421296,2008-11-01,07:01:07
39.895854,116.312742,0,65,39753.2924537037,2008-11-01,07:01:08
39.895865,116.312941,0,60,39753.2924652778,2008-11-01,07:01:09
39.895877,116.313137,0,56,39753.2924768519,2008-11-01,07:01:10
39.895889,116.313332,0,51,39753.2924884259,2008-11-01,07:01:11
39.895902,116.313525,0,48,39753.2925,2008-11-01,07:01:12
39.895905,116.313715,0,44,39753.2925115741,2008-11-01,07:01:13
39.895908,116.313909,0,40,39753.2925231481,2008-11-01,07:01:14
39.89591,116.314102,0,35,39753.2925347222,2008-11-01,07:01:15
39.895775,116.31707,0,8,39753.2927662037,2008-11-01,07:01:35
39.895897,116.318092,0,47,39753.2927777778,2008-11-01,07:01:36
39.895862,116.31829,0,74,39753.2927893519,2008-11-01,07:01:37
39.895874,116.318468,0,70,39753.2928009259,2008-11-01,07:01:38
39.895907,116.318656,0,73,39753.2928125,2008-11-01,07:01:39
39.895896,116.318816,0,70,39753.2928240741,2008-11-01,07:01:40
39.895893,116.318978,0,66,39753.2928356482,2008-11-01,07:01:41
39.895912,116.319123,0,63,39753.2928472222,2008-11-01,07:01:42
39.895872,116.319277,0,58,39753.2928587963,2008-11-01,07:01:43
39.895873,116.31943,0,55,39753.2928703704,2008-11-01,07:01:44
39.895877,116.319588,0,52,39753.2928819444,2008-11-01,07:01:45
39.895876,116.319736,0,49,39753.2928935185,2008-11-01,07:01:46
39.895881,116.319879,0,49,39753.2929050926,2008-11-01,07:01:47
39.895887,116.320032,0,47,39753.2929166667,2008-11-01,07:01:48
39.895889,116.320185,0,46,39753.2929282407,2008-11-01,07:01:49
39.895887,116.320345,0,47,39753.2929398148,2008-11-01,07:01:50
39.895879,116.320507,0,48,39753.2929513889,2008-11-01,07:01:51
39.895878,116.320675,0,51,39753.292962963,2008-11-01,07:01:52
39.895879,116.320848,0,53,39753.292974537,2008-11-01,07:01:53
39.895879,116.321018,0,56,39753.2929861111,2008-11-01,07:01:54
39.895884,116.321181,0,61,39753.2929976852,2008-11-01,07:01:55
39.895886,116.321343,0,66,39753.2930092593,2008-11-01,07:01:56
39.895885,116.321511,0,71,39753.2930208333,2008-11-01,07:01:57
39.895889,116.321684,0,76,39753.2930324074,2008-11-01,07:01:58
39.895892,116.321855,0,82,39753.2930439815,2008-11-01,07:01:59
39.895887,116.322025,0,86,39753.2930555556,2008-11-01,07:02:00
39.895884,116.322192,0,92,39753.2930671296,2008-11-01,07:02:01
39.895881,116.32237,0,97,39753.2930787037,2008-11-01,07:02:02
39.895875,116.322552,0,103,39753.2930902778,2008-11-01,07:02:03
39.895872,116.322735,0,105,39753.2931018519,2008-11-01,07:02:04
39.895875,116.322918,0,109,39753.2931134259,2008-11-01,07:02:05
39.895884,116.323104,0,112,39753.293125,2008-11-01,07:02:06
39.895884,116.323288,0,116,39753.2931365741,2008-11-01,07:02:07
39.895884,116.323473,0,121,39753.2931481482,2008-11-01,07:02:08
39.895834,116.32364,0,119,39753.2931597222,2008-11-01,07:02:09
39.895828,116.323822,0,121,39753.2931712963,2008-11-01,07:02:10
39.895818,116.324,0,120,39753.2931828704,2008-11-01,07:02:11
39.895819,116.324189,0,123,39753.2931944444,2008-11-01,07:02:12
39.895826,116.324385,0,127,39753.2932060185,2008-11-01,07:02:13
39.895824,116.324584,0,131,39753.2932175926,2008-11-01,07:02:14
39.895817,116.324788,0,132,39753.2932291667,2008-11-01,07:02:15
39.895813,116.324994,0,132,39753.2932407407,2008-11-01,07:02:16
39.895813,116.325199,0,132,39753.2932523148,2008-11-01,07:02:17
39.895813,116.325411,0,136,39753.2932638889,2008-11-01,07:02:18
39.895812,116.325619,0,139,39753.293275463,2008-11-01,07:02:19
39.895815,116.325826,0,141,39753.293287037,2008-11-01,07:02:20
39.89582,116.32603,0,146,39753.2932986111,2008-11-01,07:02:21
39.895824,116.326236,0,147,39753.2933101852,2008-11-01,07:02:22
39.895836,116.326448,0,151,39753.2933217593,2008-11-01,07:02:23
39.895842,116.326663,0,152,39753.2933333333,2008-11-01,07:02:24
39.895852,116.326879,0,152,39753.2933449074,2008-11-01,07:02:25
39.895857,116.327095,0,151,39753.2933564815,2008-11-01,07:02:26
39.895861,116.327315,0,150,39753.2933680556,2008-11-01,07:02:27
39.895871,116.327533,0,148,39753.2933796296,2008-11-01,07:02:28
39.895886,116.327753,0,146,39753.2933912037,2008-11-01,07:02:29
39.895899,116.327973,0,144,39753.2934027778,2008-11-01,07:02:30
39.895912,116.328192,0,143,39753.2934143519,2008-11-01,07:02:31
39.89593,116.328407,0,141,39753.2934259259,2008-11-01,07:02:32
39.89594,116.32862,0,140,39753.2934375,2008-11-01,07:02:33
39.89595,116.328835,0,139,39753.2934490741,2008-11-01,07:02:34
39.89596,116.32905,0,138,39753.2934606481,2008-11-01,07:02:35
39.895971,116.329266,0,137,39753.2934722222,2008-11-01,07:02:36
39.895988,116.329477,0,136,39753.2934837963,2008-11-01,07:02:37
39.896,116.329687,0,133,39753.2934953704,2008-11-01,07:02:38
39.896008,116.3299,0,131,39753.2935069444,2008-11-01,07:02:39
39.896021,116.330114,0,128,39753.2935185185,2008-11-01,07:02:40
39.896028,116.330328,0,127,39753.2935300926,2008-11-01,07:02:41
39.896036,116.330543,0,123,39753.2935416667,2008-11-01,07:02:42
39.896044,116.330758,0,122,39753.2935532407,2008-11-01,07:02:43
39.896055,116.330972,0,121,39753.2935648148,2008-11-01,07:02:44
39.896071,116.331187,0,120,39753.2935763889,2008-11-01,07:02:45
39.896082,116.331404,0,119,39753.293587963,2008-11-01,07:02:46
39.896093,116.331625,0,118,39753.293599537,2008-11-01,07:02:47
39.896102,116.331844,0,119,39753.2936111111,2008-11-01,07:02:48
39.896114,116.332068,0,120,39753.2936226852,2008-11-01,07:02:49
39.896117,116.33229,0,120,39753.2936342593,2008-11-01,07:02:50
39.896128,116.332516,0,120,39753.2936458333,2008-11-01,07:02:51
39.896135,116.332746,0,120,39753.2936574074,2008-11-01,07:02:52
39.896144,116.332975,0,121,39753.2936689815,2008-11-01,07:02:53
39.896154,116.333203,0,122,39753.2936805556,2008-11-01,07:02:54
39.896165,116.333431,0,124,39753.2936921296,2008-11-01,07:02:55
39.896181,116.333646,0,126,39753.2937037037,2008-11-01,07:02:56
39.896184,116.333852,0,126,39753.2937152778,2008-11-01,07:02:57
39.896184,116.33405,0,128,39753.2937268519,2008-11-01,07:02:58
39.896186,116.334246,0,131,39753.2937384259,2008-11-01,07:02:59
39.896192,116.33444,0,133,39753.29375,2008-11-01,07:03:00
39.8962,116.334634,0,136,39753.2937615741,2008-11-01,07:03:01
39.896216,116.334824,0,138,39753.2937731481,2008-11-01,07:03:02
39.896227,116.335011,0,140,39753.2937847222,2008-11-01,07:03:03
39.89625,116.335199,0,142,39753.2937962963,2008-11-01,07:03:04
39.896257,116.33537,0,144,39753.2938078704,2008-11-01,07:03:05
39.896262,116.335541,0,145,39753.2938194444,2008-11-01,07:03:06
39.896277,116.335719,0,146,39753.2938310185,2008-11-01,07:03:07
39.896283,116.335896,0,147,39753.2938425926,2008-11-01,07:03:08
39.896296,116.336081,0,145,39753.2938541667,2008-11-01,07:03:09
39.896307,116.336252,0,144,39753.2938657407,2008-11-01,07:03:10
39.896319,116.336425,0,142,39753.2938773148,2008-11-01,07:03:11
39.896337,116.336601,0,141,39753.2938888889,2008-11-01,07:03:12
39.896348,116.336771,0,137,39753.293900463,2008-11-01,07:03:13
39.896364,116.336946,0,136,39753.293912037,2008-11-01,07:03:14
39.896369,116.337126,0,133,39753.2939236111,2008-11-01,07:03:15
39.89637,116.337303,0,129,39753.2939351852,2008-11-01,07:03:16
39.896382,116.337483,0,124,39753.2939467593,2008-11-01,07:03:17
39.896394,116.33766,0,119,39753.2939583333,2008-11-01,07:03:18
39.896406,116.33784,0,114,39753.2939699074,2008-11-01,07:03:19
39.896415,116.338021,0,111,39753.2939814815,2008-11-01,07:03:20
39.896421,116.3382,0,108,39753.2939930556,2008-11-01,07:03:21
39.896434,116.338383,0,104,39753.2940046296,2008-11-01,07:03:22
39.896437,116.338568,0,103,39753.2940162037,2008-11-01,07:03:23
39.896444,116.338743,0,103,39753.2940277778,2008-11-01,07:03:24
39.896456,116.338922,0,103,39753.2940393519,2008-11-01,07:03:25
39.896463,116.3391,0,102,39753.2940509259,2008-11-01,07:03:26
39.89647,116.339279,0,102,39753.2940625,2008-11-01,07:03:27
39.896481,116.339457,0,105,39753.2940740741,2008-11-01,07:03:28
39.896486,116.339632,0,108,39753.2940856481,2008-11-01,07:03:29
39.896494,116.339808,0,110,39753.2940972222,2008-11-01,07:03:30
39.896504,116.339988,0,112,39753.2941087963,2008-11-01,07:03:31
39.896507,116.340166,0,115,39753.2941203704,2008-11-01,07:03:32
39.896507,116.340343,0,116,39753.2941319444,2008-11-01,07:03:33
39.896508,116.340512,0,117,39753.2941435185,2008-11-01,07:03:34
39.896504,116.34068,0,121,39753.2941550926,2008-11-01,07:03:35
39.896494,116.340844,0,125,39753.2941666667,2008-11-01,07:03:36
39.896486,116.341007,0,126,39753.2941782407,2008-11-01,07:03:37
39.896474,116.341162,0,128,39753.2941898148,2008-11-01,07:03:38
39.896459,116.341321,0,130,39753.2942013889,2008-11-01,07:03:39
39.896446,116.341486,0,130,39753.294212963,2008-11-01,07:03:40
39.896429,116.341649,0,134,39753.294224537,2008-11-01,07:03:41
39.896414,116.341807,0,139,39753.2942361111,2008-11-01,07:03:42
39.896399,116.341964,0,141,39753.2942476852,2008-11-01,07:03:43
39.896378,116.34212,0,142,39753.2942592593,2008-11-01,07:03:44
39.89636,116.342278,0,144,39753.2942708333,2008-11-01,07:03:45
39.896351,116.342429,0,144,39753.2942824074,2008-11-01,07:03:46
39.896345,116.342581,0,144,39753.2942939815,2008-11-01,07:03:47
39.896339,116.342718,0,141,39753.2943055556,2008-11-01,07:03:48
39.896332,116.342843,0,140,39753.2943171296,2008-11-01,07:03:49
39.89633,116.343068,0,139,39753.2943402778,2008-11-01,07:03:51
39.896322,116.343278,0,141,39753.2943634259,2008-11-01,07:03:53
39.896331,116.343451,0,142,39753.2943865741,2008-11-01,07:03:55
39.896246,116.343587,0,146,39753.2944212963,2008-11-01,07:03:58
39.896138,116.343657,0,146,39753.2944444444,2008-11-01,07:04:00
39.89603,116.34369,0,150,39753.2944675926,2008-11-01,07:04:02
39.895925,116.343703,0,156,39753.2944907407,2008-11-01,07:04:04
39.895794,116.3437,0,160,39753.2945138889,2008-11-01,07:04:06
39.895652,116.343701,0,162,39753.294537037,2008-11-01,07:04:08
39.895484,116.343712,0,162,39753.2945601852,2008-11-01,07:04:10
39.895341,116.343708,0,162,39753.2945833333,2008-11-01,07:04:12
39.895202,116.343663,0,163,39753.2946064815,2008-11-01,07:04:14
39.895089,116.343562,0,163,39753.2946296296,2008-11-01,07:04:16
39.895009,116.343391,0,164,39753.2946527778,2008-11-01,07:04:18
39.894993,116.34318,0,164,39753.2946759259,2008-11-01,07:04:20
39.895043,116.342963,0,164,39753.2946990741,2008-11-01,07:04:22
39.89516,116.342833,0,165,39753.2947222222,2008-11-01,07:04:24
39.895309,116.342772,0,166,39753.2947453704,2008-11-01,07:04:26
39.895435,116.34277,0,168,39753.2947685185,2008-11-01,07:04:28
39.895511,116.342794,0,170,39753.2948263889,2008-11-01,07:04:33
39.895516,116.342786,0,170,39753.2948842593,2008-11-01,07:04:38
39.895516,116.342786,0,170,39753.2949189815,2008-11-01,07:04:41
39.895518,116.342791,0,170,39753.2949421296,2008-11-01,07:04:43
39.895593,116.342814,0,171,39753.295,2008-11-01,07:04:48
39.895678,116.342858,0,171,39753.2950347222,2008-11-01,07:04:51
39.89576,116.342908,0,171,39753.2950694444,2008-11-01,07:04:54
39.895862,116.34298,0,171,39753.2951041667,2008-11-01,07:04:57
39.895944,116.343046,0,171,39753.2951273148,2008-11-01,07:04:59
39.896022,116.343124,0,171,39753.295150463,2008-11-01,07:05:01
39.896114,116.343211,0,170,39753.2951736111,2008-11-01,07:05:03
39.896199,116.343322,0,171,39753.2951967593,2008-11-01,07:05:05
39.896273,116.343446,0,170,39753.2952199074,2008-11-01,07:05:07
39.896367,116.343566,0,168,39753.2952430556,2008-11-01,07:05:09
39.896437,116.343693,0,168,39753.2952662037,2008-11-01,07:05:11
39.896485,116.343808,0,169,39753.2952893519,2008-11-01,07:05:13
39.896555,116.343952,0,168,39753.2953240741,2008-11-01,07:05:16
39.896599,116.344088,0,168,39753.2953587963,2008-11-01,07:05:19
39.896643,116.344237,0,167,39753.2953935185,2008-11-01,07:05:22
39.896677,116.344347,0,167,39753.2954166667,2008-11-01,07:05:24
39.896707,116.34451,0,167,39753.2954513889,2008-11-01,07:05:27
39.896728,116.344651,0,166,39753.2954861111,2008-11-01,07:05:30
39.896755,116.344755,0,166,39753.2955439815,2008-11-01,07:05:35
39.896745,116.344761,0,165,39753.2956018519,2008-11-01,07:05:40
39.896747,116.344774,0,165,39753.2956597222,2008-11-01,07:05:45
39.896748,116.344785,0,165,39753.2957175926,2008-11-01,07:05:50
39.896751,116.344812,0,165,39753.295775463,2008-11-01,07:05:55
39.896759,116.344821,0,163,39753.2958333333,2008-11-01,07:06:00
39.896769,116.344842,0,157,39753.2958912037,2008-11-01,07:06:05
39.896776,116.344966,0,152,39753.2959490741,2008-11-01,07:06:10
39.8968,116.345112,0,148,39753.2959837963,2008-11-01,07:06:13
39.89683,116.345299,0,145,39753.2960185185,2008-11-01,07:06:16
39.896846,116.345432,0,142,39753.2960416667,2008-11-01,07:06:18
39.896859,116.345572,0,142,39753.2960648148,2008-11-01,07:06:20
39.896872,116.345729,0,142,39753.296087963,2008-11-01,07:06:22
39.896878,116.345908,0,141,39753.2961111111,2008-11-01,07:06:24
39.896893,116.346131,0,142,39753.2961342593,2008-11-01,07:06:26
39.89691,116.346367,0,143,39753.2961574074,2008-11-01,07:06:28
39.896914,116.346501,0,144,39753.2961689815,2008-11-01,07:06:29
39.896921,116.346639,0,145,39753.2961805556,2008-11-01,07:06:30
39.896927,116.346778,0,145,39753.2961921296,2008-11-01,07:06:31
39.896934,116.346916,0,146,39753.2962037037,2008-11-01,07:06:32
39.896942,116.347064,0,147,39753.2962152778,2008-11-01,07:06:33
39.896942,116.34721,0,147,39753.2962268519,2008-11-01,07:06:34
39.896945,116.34735,0,148,39753.2962384259,2008-11-01,07:06:35
39.896949,116.347494,0,148,39753.29625,2008-11-01,07:06:36
39.896954,116.347639,0,149,39753.2962615741,2008-11-01,07:06:37
39.896963,116.347786,0,150,39753.2962731481,2008-11-01,07:06:38
39.896969,116.347932,0,151,39753.2962847222,2008-11-01,07:06:39
39.896982,116.348084,0,152,39753.2962962963,2008-11-01,07:06:40
39.896995,116.348224,0,153,39753.2963078704,2008-11-01,07:06:41
39.897014,116.348353,0,154,39753.2963194444,2008-11-01,07:06:42
39.897033,116.34847,0,155,39753.2963310185,2008-11-01,07:06:43
39.897077,116.348682,0,157,39753.2963541667,2008-11-01,07:06:45
39.897123,116.348876,0,159,39753.2963773148,2008-11-01,07:06:47
39.897161,116.349032,0,162,39753.296400463,2008-11-01,07:06:49
39.897211,116.349161,0,165,39753.2964236111,2008-11-01,07:06:51
39.897252,116.349276,0,168,39753.2964467593,2008-11-01,07:06:53
39.897305,116.349382,0,171,39753.2964699074,2008-11-01,07:06:55
39.897367,116.349478,0,174,39753.2964930556,2008-11-01,07:06:57
39.897442,116.349609,0,178,39753.2965277778,2008-11-01,07:07:00
39.89752,116.349719,0,180,39753.2965509259,2008-11-01,07:07:02
39.897615,116.349846,0,183,39753.2965740741,2008-11-01,07:07:04
39.897733,116.349986,0,186,39753.2965972222,2008-11-01,07:07:06
39.89784,116.350103,0,189,39753.2966203704,2008-11-01,07:07:08
39.897941,116.350192,0,191,39753.2966435185,2008-11-01,07:07:10
39.898031,116.350255,0,194,39753.2966666667,2008-11-01,07:07:12
39.898142,116.350336,0,197,39753.2967013889,2008-11-01,07:07:15
39.898243,116.350385,0,200,39753.2967361111,2008-11-01,07:07:18
39.898355,116.350456,0,204,39753.2967824074,2008-11-01,07:07:22
39.898478,116.350503,0,207,39753.2968171296,2008-11-01,07:07:25
39.898579,116.350533,0,210,39753.2968402778,2008-11-01,07:07:27
39.898702,116.350564,0,211,39753.2968634259,2008-11-01,07:07:29
39.898839,116.350589,0,213,39753.2968865741,2008-11-01,07:07:31
39.898976,116.35061,0,214,39753.2969097222,2008-11-01,07:07:33
39.899121,116.350612,0,214,39753.2969328704,2008-11-01,07:07:35
39.899267,116.350609,0,213,39753.2969560185,2008-11-01,07:07:37
39.899416,116.350609,0,211,39753.2969791667,2008-11-01,07:07:39
39.899554,116.350612,0,208,39753.2970023148,2008-11-01,07:07:41
39.899689,116.350617,0,204,39753.297025463,2008-11-01,07:07:43
39.899813,116.350616,0,202,39753.2970486111,2008-11-01,07:07:45
39.899933,116.350615,0,198,39753.2970717593,2008-11-01,07:07:47
39.900039,116.350614,0,193,39753.2970949074,2008-11-01,07:07:49
39.900137,116.350607,0,189,39753.2971180556,2008-11-01,07:07:51
39.900253,116.350612,0,181,39753.2971527778,2008-11-01,07:07:54
39.900341,116.350611,0,169,39753.2972106481,2008-11-01,07:07:59
39.900425,116.350615,0,155,39753.2972569444,2008-11-01,07:08:03
39.900508,116.350603,0,142,39753.2972916667,2008-11-01,07:08:06
39.900613,116.350594,0,131,39753.297337963,2008-11-01,07:08:10
39.900719,116.350591,0,117,39753.2973842593,2008-11-01,07:08:14
39.900832,116.3506,0,103,39753.2974305556,2008-11-01,07:08:18
39.900923,116.350596,0,90,39753.2974537037,2008-11-01,07:08:20
39.901021,116.350603,0,81,39753.2974768518,2008-11-01,07:08:22
39.901136,116.3506,0,77,39753.2975,2008-11-01,07:08:24
39.901278,116.350591,0,72,39753.2975231481,2008-11-01,07:08:26
39.901435,116.350587,0,69,39753.2975462963,2008-11-01,07:08:28
39.901577,116.350585,0,65,39753.2975694444,2008-11-01,07:08:30
39.901694,116.350593,0,66,39753.2975925926,2008-11-01,07:08:32
39.901793,116.350579,0,64,39753.2976157407,2008-11-01,07:08:34
39.901884,116.350574,0,64,39753.2976388889,2008-11-01,07:08:36
39.902009,116.350567,0,67,39753.2976736111,2008-11-01,07:08:39
39.902141,116.350553,0,77,39753.2977083333,2008-11-01,07:08:42
39.902257,116.350543,0,87,39753.2977314815,2008-11-01,07:08:44
39.902379,116.350542,0,98,39753.2977546296,2008-11-01,07:08:46
39.90251,116.350537,0,104,39753.2977777778,2008-11-01,07:08:48
39.902643,116.350528,0,110,39753.2978009259,2008-11-01,07:08:50
39.902766,116.350522,0,122,39753.2978240741,2008-11-01,07:08:52
39.902888,116.350522,0,128,39753.2978472222,2008-11-01,07:08:54
39.903029,116.35053,0,135,39753.2978703704,2008-11-01,07:08:56
39.9032,116.350537,0,138,39753.2978935185,2008-11-01,07:08:58
39.903295,116.350546,0,137,39753.2979050926,2008-11-01,07:08:59
39.903399,116.350564,0,136,39753.2979166667,2008-11-01,07:09:00
39.903501,116.35059,0,135,39753.2979282407,2008-11-01,07:09:01
39.903604,116.35062,0,135,39753.2979398148,2008-11-01,07:09:02
39.903713,116.350665,0,125,39753.2979513889,2008-11-01,07:09:03
39.903805,116.3507,0,123,39753.297962963,2008-11-01,07:09:04
39.903964,116.350757,0,123,39753.2979861111,2008-11-01,07:09:06
39.904119,116.35082,0,121,39753.2980092593,2008-11-01,07:09:08
39.904249,116.350862,0,123,39753.2980324074,2008-11-01,07:09:10
39.904384,116.350872,0,120,39753.2980555556,2008-11-01,07:09:12
39.904468,116.350785,0,119,39753.2980787037,2008-11-01,07:09:14
39.904529,116.350659,0,121,39753.2981018518,2008-11-01,07:09:16
39.904574,116.35053,0,126,39753.298125,2008-11-01,07:09:18
39.904646,116.350447,0,126,39753.2981481481,2008-11-01,07:09:20
[truncated: 229,610 more chars]
