# Supplementary material for: A location privacy protection method based on blockchain and threshold cryptography
Source: PLoS One. 2025 Jun 4;20(6):e0324551. doi: 10.1371/journal.pone.0324551 (PMC12136415; doi:10.1371/journal.pone.0324551)
Supplement: S1 File — (ZIP) [file pone.0324551.s001.zip › Data/002/Trajectory/20081102071030.plt]

Geolife trajectory
WGS 84
Altitude is in Feet
Reserved 3
0,2,255,My Track,0,0,2,8421376
0
39.927188,116.336725,0,330,39754.2989583333,2008-11-02,07:10:30
39.926668,116.336644,0,16,39754.2989699074,2008-11-02,07:10:31
39.927069,116.336686,0,225,39754.2989814815,2008-11-02,07:10:32
39.927143,116.336678,0,255,39754.2989930556,2008-11-02,07:10:33
39.927092,116.336651,0,216,39754.2990277778,2008-11-02,07:10:36
39.927099,116.3367,0,229,39754.2990856481,2008-11-02,07:10:41
39.927036,116.336755,0,197,39754.2991203704,2008-11-02,07:10:44
39.927015,116.336812,0,204,39754.2991782407,2008-11-02,07:10:49
39.927002,116.336853,0,216,39754.2992361111,2008-11-02,07:10:54
39.927018,116.336869,0,225,39754.2992939815,2008-11-02,07:10:59
39.927015,116.336873,0,228,39754.2993518518,2008-11-02,07:11:04
39.927015,116.336873,0,228,39754.2993865741,2008-11-02,07:11:07
39.927017,116.33688,0,231,39754.2994097222,2008-11-02,07:11:09
39.927029,116.336869,0,232,39754.2994675926,2008-11-02,07:11:14
39.927024,116.336859,0,225,39754.299525463,2008-11-02,07:11:19
39.927028,116.336945,0,225,39754.2995833333,2008-11-02,07:11:24
39.927029,116.337017,0,223,39754.2996412037,2008-11-02,07:11:29
39.927025,116.337097,0,220,39754.2996990741,2008-11-02,07:11:34
39.927016,116.337166,0,220,39754.2997569444,2008-11-02,07:11:39
39.927014,116.337246,0,214,39754.2998148148,2008-11-02,07:11:44
39.926999,116.337311,0,208,39754.2998726852,2008-11-02,07:11:49
39.927007,116.337389,0,209,39754.2999305556,2008-11-02,07:11:54
39.927038,116.337408,0,210,39754.2999884259,2008-11-02,07:11:59
39.927073,116.337501,0,214,39754.3000462963,2008-11-02,07:12:04
39.927074,116.337567,0,217,39754.3001041667,2008-11-02,07:12:09
39.927065,116.337634,0,218,39754.300162037,2008-11-02,07:12:14
39.927093,116.337708,0,222,39754.3002199074,2008-11-02,07:12:19
39.927036,116.337795,0,225,39754.3002777778,2008-11-02,07:12:24
39.927,116.337811,0,226,39754.3003356481,2008-11-02,07:12:29
39.926987,116.337825,0,227,39754.3003935185,2008-11-02,07:12:34
39.927074,116.337897,0,226,39754.3004398148,2008-11-02,07:12:38
39.927158,116.337951,0,230,39754.300474537,2008-11-02,07:12:41
39.927196,116.337942,0,229,39754.3005324074,2008-11-02,07:12:46
39.927235,116.337931,0,231,39754.3005902778,2008-11-02,07:12:51
39.92729,116.337924,0,234,39754.3006481482,2008-11-02,07:12:56
39.927361,116.33794,0,223,39754.3007060185,2008-11-02,07:13:01
39.927409,116.337943,0,218,39754.3007638889,2008-11-02,07:13:06
39.927446,116.337909,0,220,39754.3008217593,2008-11-02,07:13:11
39.927495,116.337887,0,222,39754.3008796296,2008-11-02,07:13:16
39.927515,116.337864,0,226,39754.3009375,2008-11-02,07:13:21
39.927563,116.337849,0,228,39754.3009953704,2008-11-02,07:13:26
39.927663,116.337963,0,237,39754.3010185185,2008-11-02,07:13:28
39.927733,116.33795,0,240,39754.3010763889,2008-11-02,07:13:33
39.927813,116.337918,0,240,39754.3011342593,2008-11-02,07:13:38
39.927861,116.337874,0,246,39754.3011921296,2008-11-02,07:13:43
39.927918,116.33787,0,248,39754.30125,2008-11-02,07:13:48
39.927944,116.337797,0,256,39754.3013078704,2008-11-02,07:13:53
39.927996,116.337745,0,260,39754.3013657407,2008-11-02,07:13:58
39.928047,116.337657,0,267,39754.3014236111,2008-11-02,07:14:03
39.928092,116.337594,0,272,39754.3014814815,2008-11-02,07:14:08
39.928158,116.337489,0,280,39754.3015393519,2008-11-02,07:14:13
39.928215,116.337419,0,289,39754.3015972222,2008-11-02,07:14:18
39.928325,116.337376,0,316,39754.3016550926,2008-11-02,07:14:23
39.92837,116.337313,0,326,39754.301712963,2008-11-02,07:14:28
39.928473,116.337307,0,349,39754.3017592593,2008-11-02,07:14:32
39.928532,116.337306,0,366,39754.3018171296,2008-11-02,07:14:37
39.928599,116.337381,0,370,39754.301875,2008-11-02,07:14:42
39.928655,116.337479,0,368,39754.3019212963,2008-11-02,07:14:46
39.928696,116.337593,0,361,39754.3019791667,2008-11-02,07:14:51
39.928741,116.337761,0,351,39754.302025463,2008-11-02,07:14:55
39.928839,116.337934,0,346,39754.3020486111,2008-11-02,07:14:57
39.928841,116.338058,0,341,39754.3020833333,2008-11-02,07:15:00
39.92888,116.338045,0,340,39754.3021412037,2008-11-02,07:15:05
39.928933,116.33801,0,339,39754.3021990741,2008-11-02,07:15:10
39.928996,116.337982,0,341,39754.3022569444,2008-11-02,07:15:15
39.929081,116.337996,0,342,39754.3023148148,2008-11-02,07:15:20
39.929115,116.338023,0,342,39754.3023726852,2008-11-02,07:15:25
39.929109,116.33798,0,311,39754.3024305556,2008-11-02,07:15:30
39.929072,116.337923,0,295,39754.3024884259,2008-11-02,07:15:35
39.929135,116.337875,0,278,39754.3025462963,2008-11-02,07:15:40
39.9292,116.337902,0,270,39754.3026041667,2008-11-02,07:15:45
39.929258,116.338013,0,250,39754.3026388889,2008-11-02,07:15:48
39.929305,116.338037,0,239,39754.3026967593,2008-11-02,07:15:53
39.929359,116.338031,0,234,39754.3027546296,2008-11-02,07:15:58
39.929436,116.337985,0,223,39754.3028125,2008-11-02,07:16:03
39.929513,116.337993,0,209,39754.3028703704,2008-11-02,07:16:08
39.929574,116.338026,0,188,39754.3029282407,2008-11-02,07:16:13
39.929665,116.338038,0,174,39754.3029861111,2008-11-02,07:16:18
39.929745,116.338041,0,173,39754.3030439815,2008-11-02,07:16:23
39.929805,116.338018,0,169,39754.3031018519,2008-11-02,07:16:28
39.929875,116.337997,0,174,39754.3031597222,2008-11-02,07:16:33
39.929936,116.337936,0,179,39754.3032175926,2008-11-02,07:16:38
39.929998,116.33789,0,186,39754.303275463,2008-11-02,07:16:43
39.930029,116.33785,0,194,39754.3033333333,2008-11-02,07:16:48
39.930084,116.337823,0,204,39754.3033912037,2008-11-02,07:16:53
39.930141,116.3378,0,212,39754.3034490741,2008-11-02,07:16:58
39.930214,116.337787,0,223,39754.3035069444,2008-11-02,07:17:03
39.930247,116.337778,0,232,39754.3035648148,2008-11-02,07:17:08
39.930303,116.337784,0,242,39754.3036226852,2008-11-02,07:17:13
39.930371,116.337757,0,244,39754.3036805556,2008-11-02,07:17:18
39.930387,116.33777,0,247,39754.3037384259,2008-11-02,07:17:23
39.930376,116.337826,0,250,39754.3037962963,2008-11-02,07:17:28
39.930413,116.337812,0,253,39754.3038541667,2008-11-02,07:17:33
39.930448,116.337812,0,255,39754.303912037,2008-11-02,07:17:38
39.930495,116.337809,0,259,39754.3039699074,2008-11-02,07:17:43
39.930553,116.337792,0,263,39754.3040277778,2008-11-02,07:17:48
39.930593,116.337847,0,261,39754.3040856481,2008-11-02,07:17:53
39.930638,116.337875,0,260,39754.3041435185,2008-11-02,07:17:58
39.930693,116.338037,0,254,39754.3041898148,2008-11-02,07:18:02
39.930742,116.33808,0,246,39754.3042476852,2008-11-02,07:18:07
39.930794,116.338092,0,238,39754.3043055556,2008-11-02,07:18:12
39.930815,116.338098,0,234,39754.3043634259,2008-11-02,07:18:17
39.93084,116.338134,0,224,39754.3044212963,2008-11-02,07:18:22
39.930862,116.338124,0,215,39754.3044791667,2008-11-02,07:18:27
39.930864,116.338127,0,212,39754.304537037,2008-11-02,07:18:32
39.930861,116.338128,0,212,39754.3045949074,2008-11-02,07:18:37
39.930861,116.338128,0,212,39754.3046296296,2008-11-02,07:18:40
39.930865,116.338135,0,211,39754.3046527778,2008-11-02,07:18:42
39.930899,116.338108,0,209,39754.3047106481,2008-11-02,07:18:47
39.930944,116.338091,0,206,39754.3047685185,2008-11-02,07:18:52
39.931007,116.338094,0,207,39754.3048263889,2008-11-02,07:18:57
39.931079,116.33813,0,206,39754.3048842593,2008-11-02,07:19:02
39.93113,116.338143,0,206,39754.3049421296,2008-11-02,07:19:07
39.931157,116.338152,0,205,39754.305,2008-11-02,07:19:12
39.931204,116.338194,0,197,39754.3050578704,2008-11-02,07:19:17
39.931228,116.33821,0,200,39754.3051157407,2008-11-02,07:19:22
39.931285,116.338213,0,202,39754.3051736111,2008-11-02,07:19:27
39.931319,116.338189,0,205,39754.3052314815,2008-11-02,07:19:32
39.931359,116.338152,0,207,39754.3052893518,2008-11-02,07:19:37
39.931404,116.33814,0,210,39754.3053472222,2008-11-02,07:19:42
39.931475,116.338172,0,212,39754.3054050926,2008-11-02,07:19:47
39.931534,116.338175,0,215,39754.305462963,2008-11-02,07:19:52
39.931583,116.338154,0,213,39754.3055208333,2008-11-02,07:19:57
39.931655,116.33818,0,209,39754.3055787037,2008-11-02,07:20:02
39.931709,116.338176,0,208,39754.3056365741,2008-11-02,07:20:07
39.931734,116.338172,0,204,39754.3056944444,2008-11-02,07:20:12
39.931738,116.338163,0,202,39754.3057523148,2008-11-02,07:20:17
39.931738,116.338163,0,202,39754.305787037,2008-11-02,07:20:20
39.931738,116.338157,0,200,39754.3058101852,2008-11-02,07:20:22
39.93181,116.338148,0,197,39754.3058680556,2008-11-02,07:20:27
39.931851,116.338126,0,197,39754.3059259259,2008-11-02,07:20:32
39.931899,116.338131,0,195,39754.3059837963,2008-11-02,07:20:37
39.93196,116.338093,0,195,39754.3060416667,2008-11-02,07:20:42
39.932024,116.338078,0,194,39754.306099537,2008-11-02,07:20:47
39.932089,116.338081,0,195,39754.3061574074,2008-11-02,07:20:52
39.932147,116.338045,0,195,39754.3062152778,2008-11-02,07:20:57
39.932206,116.338031,0,195,39754.3062731481,2008-11-02,07:21:02
39.932285,116.338019,0,197,39754.3063310185,2008-11-02,07:21:07
39.932346,116.338029,0,198,39754.3063888889,2008-11-02,07:21:12
39.932396,116.338043,0,196,39754.3064467593,2008-11-02,07:21:17
39.932452,116.338141,0,191,39754.3064930556,2008-11-02,07:21:21
39.93252,116.338151,0,187,39754.3065509259,2008-11-02,07:21:26
39.932584,116.338181,0,186,39754.3066087963,2008-11-02,07:21:31
39.932645,116.33816,0,183,39754.3066666667,2008-11-02,07:21:36
39.932702,116.338183,0,179,39754.306724537,2008-11-02,07:21:41
39.932753,116.338192,0,180,39754.3067824074,2008-11-02,07:21:46
39.932798,116.338206,0,171,39754.3068402778,2008-11-02,07:21:51
39.932848,116.338188,0,173,39754.3068981481,2008-11-02,07:21:56
39.932893,116.338146,0,176,39754.3069560185,2008-11-02,07:22:01
39.932912,116.338165,0,177,39754.3070138889,2008-11-02,07:22:06
39.93292,116.33818,0,178,39754.3070717593,2008-11-02,07:22:11
39.932924,116.338193,0,178,39754.3071296296,2008-11-02,07:22:16
39.932994,116.338188,0,178,39754.3071875,2008-11-02,07:22:21
39.933053,116.338192,0,179,39754.3072453704,2008-11-02,07:22:26
39.93311,116.338214,0,182,39754.3073032407,2008-11-02,07:22:31
39.933161,116.338219,0,187,39754.3073611111,2008-11-02,07:22:36
39.933215,116.338258,0,190,39754.3074189815,2008-11-02,07:22:41
39.93328,116.338201,0,194,39754.3074768518,2008-11-02,07:22:46
39.933323,116.338189,0,197,39754.3075347222,2008-11-02,07:22:51
39.933366,116.338265,0,194,39754.3075925926,2008-11-02,07:22:56
39.933423,116.338261,0,196,39754.307650463,2008-11-02,07:23:01
39.933478,116.338251,0,197,39754.3077083333,2008-11-02,07:23:06
39.933532,116.338275,0,196,39754.3077662037,2008-11-02,07:23:11
39.933582,116.338252,0,193,39754.3078240741,2008-11-02,07:23:16
39.933638,116.338219,0,192,39754.3078819444,2008-11-02,07:23:21
39.933708,116.338198,0,190,39754.3079398148,2008-11-02,07:23:26
39.933775,116.338204,0,189,39754.3079976852,2008-11-02,07:23:31
39.933839,116.338189,0,186,39754.3080555556,2008-11-02,07:23:36
39.933894,116.338184,0,185,39754.3081134259,2008-11-02,07:23:41
39.933949,116.338156,0,184,39754.3081712963,2008-11-02,07:23:46
39.934021,116.338166,0,176,39754.3082291667,2008-11-02,07:23:51
39.934071,116.338167,0,174,39754.308287037,2008-11-02,07:23:56
39.934143,116.338169,0,172,39754.3083449074,2008-11-02,07:24:01
39.934206,116.338154,0,174,39754.3084027778,2008-11-02,07:24:06
39.934265,116.338163,0,176,39754.3084606482,2008-11-02,07:24:11
39.934332,116.338151,0,177,39754.3085185185,2008-11-02,07:24:16
39.934404,116.33812,0,179,39754.3085763889,2008-11-02,07:24:21
39.93447,116.33812,0,177,39754.3086342593,2008-11-02,07:24:26
39.934548,116.338125,0,173,39754.3086921296,2008-11-02,07:24:31
39.934612,116.338132,0,170,39754.30875,2008-11-02,07:24:36
39.93468,116.338136,0,167,39754.3088078704,2008-11-02,07:24:41
39.93474,116.338158,0,162,39754.3088657407,2008-11-02,07:24:46
39.934792,116.338163,0,160,39754.3089236111,2008-11-02,07:24:51
39.934815,116.338167,0,163,39754.3089814815,2008-11-02,07:24:56
39.934847,116.338156,0,159,39754.3090393519,2008-11-02,07:25:01
39.934926,116.338149,0,158,39754.3090972222,2008-11-02,07:25:06
39.934992,116.338145,0,159,39754.3091550926,2008-11-02,07:25:11
39.935044,116.338132,0,159,39754.309212963,2008-11-02,07:25:16
39.935091,116.338143,0,160,39754.3092708333,2008-11-02,07:25:21
39.935114,116.338149,0,159,39754.3093287037,2008-11-02,07:25:26
39.935148,116.33815,0,163,39754.3093865741,2008-11-02,07:25:31
39.935201,116.338157,0,163,39754.3094444444,2008-11-02,07:25:36
39.935247,116.338198,0,161,39754.3095023148,2008-11-02,07:25:41
39.935301,116.338205,0,162,39754.3095601852,2008-11-02,07:25:46
39.935378,116.33822,0,167,39754.3096180556,2008-11-02,07:25:51
39.935434,116.338269,0,167,39754.3096759259,2008-11-02,07:25:56
39.935479,116.338305,0,165,39754.3097337963,2008-11-02,07:26:01
39.935527,116.338265,0,168,39754.3097916667,2008-11-02,07:26:06
39.935603,116.338256,0,171,39754.309849537,2008-11-02,07:26:11
39.935665,116.338255,0,170,39754.3099074074,2008-11-02,07:26:16
39.935715,116.338272,0,169,39754.3099652778,2008-11-02,07:26:21
39.935775,116.338296,0,168,39754.3100231481,2008-11-02,07:26:26
39.935827,116.338361,0,162,39754.3100810185,2008-11-02,07:26:31
39.935873,116.338413,0,147,39754.3101388889,2008-11-02,07:26:36
39.935882,116.33846,0,139,39754.3101967593,2008-11-02,07:26:41
39.935884,116.33852,0,137,39754.3102546296,2008-11-02,07:26:46
39.935895,116.338596,0,137,39754.3103125,2008-11-02,07:26:51
39.935907,116.338667,0,136,39754.3103703704,2008-11-02,07:26:56
39.935921,116.338748,0,139,39754.3104282407,2008-11-02,07:27:01
39.935914,116.338825,0,141,39754.3104861111,2008-11-02,07:27:06
39.93589,116.338908,0,145,39754.3105439815,2008-11-02,07:27:11
39.935892,116.339002,0,150,39754.3106018519,2008-11-02,07:27:16
39.935895,116.339077,0,154,39754.3106597222,2008-11-02,07:27:21
39.935914,116.339154,0,157,39754.3107175926,2008-11-02,07:27:26
39.935916,116.339236,0,159,39754.310775463,2008-11-02,07:27:31
39.93594,116.339308,0,165,39754.3108333333,2008-11-02,07:27:36
39.935928,116.339359,0,165,39754.3108912037,2008-11-02,07:27:41
39.935921,116.339409,0,169,39754.3109490741,2008-11-02,07:27:46
39.935931,116.339474,0,172,39754.3110069444,2008-11-02,07:27:51
39.935938,116.339537,0,176,39754.3110648148,2008-11-02,07:27:56
39.935912,116.339542,0,170,39754.3111226852,2008-11-02,07:28:01
39.935912,116.339542,0,170,39754.3111574074,2008-11-02,07:28:04
39.935914,116.339543,0,165,39754.3111805556,2008-11-02,07:28:06
39.935925,116.339538,0,163,39754.3112384259,2008-11-02,07:28:11
39.93594,116.339538,0,158,39754.3112962963,2008-11-02,07:28:16
39.936016,116.339551,0,155,39754.3113541667,2008-11-02,07:28:21
39.936074,116.33957,0,135,39754.311412037,2008-11-02,07:28:26
39.936144,116.339581,0,128,39754.3114699074,2008-11-02,07:28:31
39.936208,116.339579,0,123,39754.3115277778,2008-11-02,07:28:36
39.936264,116.339589,0,124,39754.3115856481,2008-11-02,07:28:41
39.936331,116.339608,0,125,39754.3116435185,2008-11-02,07:28:46
39.936385,116.339661,0,116,39754.3117013889,2008-11-02,07:28:51
39.936462,116.339601,0,122,39754.3117592593,2008-11-02,07:28:56
39.936513,116.3396,0,118,39754.3118171296,2008-11-02,07:29:01
39.936557,116.339634,0,113,39754.311875,2008-11-02,07:29:06
39.936597,116.339644,0,114,39754.3119328704,2008-11-02,07:29:11
39.93667,116.339636,0,118,39754.3119907407,2008-11-02,07:29:16
39.936753,116.339615,0,122,39754.3120486111,2008-11-02,07:29:21
39.936819,116.339644,0,123,39754.3121064815,2008-11-02,07:29:26
39.936878,116.339632,0,126,39754.3121643519,2008-11-02,07:29:31
39.936905,116.339622,0,122,39754.3122222222,2008-11-02,07:29:36
39.936941,116.339599,0,120,39754.3122800926,2008-11-02,07:29:41
39.936999,116.339648,0,118,39754.312337963,2008-11-02,07:29:46
39.937029,116.339724,0,119,39754.3123958333,2008-11-02,07:29:51
39.937055,116.339797,0,119,39754.3124537037,2008-11-02,07:29:56
39.937073,116.339885,0,115,39754.3125115741,2008-11-02,07:30:01
39.937097,116.339972,0,115,39754.3125694444,2008-11-02,07:30:06
39.937122,116.340034,0,113,39754.3126273148,2008-11-02,07:30:11
39.937177,116.340106,0,118,39754.3126851852,2008-11-02,07:30:16
39.937214,116.340185,0,117,39754.3127430556,2008-11-02,07:30:21
39.937259,116.340264,0,115,39754.3128009259,2008-11-02,07:30:26
39.937271,116.340342,0,115,39754.3128587963,2008-11-02,07:30:31
39.937274,116.340405,0,121,39754.3129166667,2008-11-02,07:30:36
39.937303,116.340479,0,124,39754.312974537,2008-11-02,07:30:41
39.937324,116.340541,0,120,39754.3130324074,2008-11-02,07:30:46
39.937348,116.340619,0,119,39754.3130902778,2008-11-02,07:30:51
39.937393,116.340702,0,120,39754.3131481481,2008-11-02,07:30:56
39.937422,116.340772,0,116,39754.3132060185,2008-11-02,07:31:01
39.937461,116.34085,0,114,39754.3132638889,2008-11-02,07:31:06
39.937487,116.340922,0,110,39754.3133217593,2008-11-02,07:31:11
39.937528,116.341007,0,105,39754.3133796296,2008-11-02,07:31:16
39.93754,116.341087,0,107,39754.3134375,2008-11-02,07:31:21
39.937579,116.341147,0,101,39754.3134953704,2008-11-02,07:31:26
39.937609,116.341226,0,99,39754.3135532407,2008-11-02,07:31:31
39.937655,116.341283,0,97,39754.3136111111,2008-11-02,07:31:36
39.937687,116.341363,0,92,39754.3136689815,2008-11-02,07:31:41
39.93773,116.341423,0,87,39754.3137268518,2008-11-02,07:31:46
39.937791,116.341481,0,83,39754.3137847222,2008-11-02,07:31:51
39.937784,116.341572,0,82,39754.3138425926,2008-11-02,07:31:56
39.93779,116.341651,0,83,39754.313900463,2008-11-02,07:32:01
39.937821,116.341722,0,82,39754.3139583333,2008-11-02,07:32:06
39.937832,116.341805,0,81,39754.3140162037,2008-11-02,07:32:11
39.937839,116.34191,0,84,39754.3140740741,2008-11-02,07:32:16
39.937863,116.341984,0,79,39754.3141319444,2008-11-02,07:32:21
39.937876,116.342037,0,78,39754.3141898148,2008-11-02,07:32:26
39.937883,116.342127,0,79,39754.3142476852,2008-11-02,07:32:31
39.937913,116.342216,0,80,39754.3143055556,2008-11-02,07:32:36
39.937953,116.342293,0,80,39754.3143634259,2008-11-02,07:32:41
39.937991,116.342361,0,77,39754.3144212963,2008-11-02,07:32:46
39.938036,116.342469,0,80,39754.3144791667,2008-11-02,07:32:51
39.938079,116.342516,0,81,39754.314537037,2008-11-02,07:32:56
39.938096,116.342574,0,78,39754.3145949074,2008-11-02,07:33:01
39.938111,116.342655,0,76,39754.3146527778,2008-11-02,07:33:06
39.9381,116.342717,0,75,39754.3147106481,2008-11-02,07:33:11
39.938288,116.342932,0,116,39754.3167361111,2008-11-02,07:36:06
39.938303,116.342962,0,116,39754.3167939815,2008-11-02,07:36:11
39.938305,116.343013,0,118,39754.3168518519,2008-11-02,07:36:16
39.938362,116.343034,0,119,39754.3169097222,2008-11-02,07:36:21
39.93838,116.343055,0,121,39754.3169675926,2008-11-02,07:36:26
39.938387,116.343076,0,122,39754.317025463,2008-11-02,07:36:31
39.938368,116.343103,0,124,39754.3170833333,2008-11-02,07:36:36
39.938353,116.343115,0,126,39754.3171412037,2008-11-02,07:36:41
39.938353,116.343115,0,126,39754.3171759259,2008-11-02,07:36:44
39.93836,116.343117,0,127,39754.3171990741,2008-11-02,07:36:46
39.93837,116.34312,0,128,39754.3172569444,2008-11-02,07:36:51
39.938382,116.343123,0,129,39754.3173148148,2008-11-02,07:36:56
39.938393,116.343126,0,130,39754.3173726852,2008-11-02,07:37:01
39.9384,116.343128,0,132,39754.3174305556,2008-11-02,07:37:06
39.938394,116.343126,0,132,39754.3174884259,2008-11-02,07:37:11
39.938394,116.343126,0,132,39754.3175231481,2008-11-02,07:37:14
39.938395,116.343127,0,132,39754.3175462963,2008-11-02,07:37:16
39.938432,116.343201,0,132,39754.3176041667,2008-11-02,07:37:21
39.938459,116.343323,0,132,39754.317662037,2008-11-02,07:37:26
39.938473,116.34341,0,132,39754.3177199074,2008-11-02,07:37:31
39.938501,116.343551,0,132,39754.3177777778,2008-11-02,07:37:36
39.938513,116.343668,0,132,39754.3178009259,2008-11-02,07:37:38
39.938522,116.343807,0,132,39754.3178240741,2008-11-02,07:37:40
39.938554,116.34395,0,133,39754.3178472222,2008-11-02,07:37:42
39.938607,116.344116,0,135,39754.3178703704,2008-11-02,07:37:44
39.938638,116.34429,0,135,39754.3178935185,2008-11-02,07:37:46
39.938668,116.344469,0,136,39754.3179166667,2008-11-02,07:37:48
39.938699,116.34466,0,136,39754.3179398148,2008-11-02,07:37:50
39.938732,116.344842,0,136,39754.317962963,2008-11-02,07:37:52
39.938765,116.345024,0,136,39754.3179861111,2008-11-02,07:37:54
39.938803,116.345193,0,136,39754.3180092593,2008-11-02,07:37:56
39.93884,116.345348,0,135,39754.3180324074,2008-11-02,07:37:58
39.938874,116.345508,0,135,39754.3180555556,2008-11-02,07:38:00
39.938888,116.345686,0,135,39754.3180787037,2008-11-02,07:38:02
39.9389,116.345886,0,135,39754.3181018519,2008-11-02,07:38:04
39.938915,116.346077,0,134,39754.318125,2008-11-02,07:38:06
39.938918,116.346266,0,134,39754.3181481481,2008-11-02,07:38:08
39.93889,116.346488,0,134,39754.3181712963,2008-11-02,07:38:10
39.938892,116.346692,0,134,39754.3181944444,2008-11-02,07:38:12
39.938886,116.346909,0,134,39754.3182175926,2008-11-02,07:38:14
39.938881,116.347126,0,134,39754.3182407407,2008-11-02,07:38:16
39.938877,116.347339,0,134,39754.3182638889,2008-11-02,07:38:18
39.938887,116.34755,0,134,39754.318287037,2008-11-02,07:38:20
39.938901,116.347752,0,134,39754.3183101852,2008-11-02,07:38:22
39.93891,116.347947,0,134,39754.3183333333,2008-11-02,07:38:24
39.938925,116.348148,0,134,39754.3183564815,2008-11-02,07:38:26
39.938946,116.348361,0,134,39754.3183796296,2008-11-02,07:38:28
39.938958,116.348479,0,134,39754.3183912037,2008-11-02,07:38:29
39.938982,116.348712,0,134,39754.3184143519,2008-11-02,07:38:31
39.938991,116.348835,0,133,39754.3184259259,2008-11-02,07:38:32
39.938993,116.348959,0,133,39754.3184375,2008-11-02,07:38:33
39.938999,116.349081,0,133,39754.3184490741,2008-11-02,07:38:34
39.939003,116.349203,0,133,39754.3184606481,2008-11-02,07:38:35
39.939004,116.349332,0,133,39754.3184722222,2008-11-02,07:38:36
39.939007,116.349462,0,133,39754.3184837963,2008-11-02,07:38:37
39.939,116.349593,0,133,39754.3184953704,2008-11-02,07:38:38
39.939002,116.349721,0,133,39754.3185069444,2008-11-02,07:38:39
39.939012,116.349846,0,133,39754.3185185185,2008-11-02,07:38:40
39.939018,116.349967,0,133,39754.3185300926,2008-11-02,07:38:41
39.93902,116.350198,0,134,39754.3185532407,2008-11-02,07:38:43
39.939024,116.350426,0,134,39754.3185763889,2008-11-02,07:38:45
39.939022,116.350647,0,134,39754.318599537,2008-11-02,07:38:47
39.939003,116.350834,0,135,39754.3186226852,2008-11-02,07:38:49
39.938976,116.351022,0,135,39754.3186458333,2008-11-02,07:38:51
39.938951,116.351206,0,136,39754.3186689815,2008-11-02,07:38:53
39.938928,116.351382,0,136,39754.3186921296,2008-11-02,07:38:55
39.938903,116.351542,0,136,39754.3187152778,2008-11-02,07:38:57
39.938876,116.351681,0,137,39754.3187384259,2008-11-02,07:38:59
39.938905,116.35182,0,138,39754.3187731481,2008-11-02,07:39:02
39.938942,116.351847,0,137,39754.3188310185,2008-11-02,07:39:07
39.938989,116.351951,0,138,39754.3188773148,2008-11-02,07:39:11
39.939035,116.352072,0,141,39754.3189236111,2008-11-02,07:39:15
39.939086,116.352199,0,143,39754.3189699074,2008-11-02,07:39:19
39.939115,116.352323,0,147,39754.3190046296,2008-11-02,07:39:22
39.939169,116.352431,0,151,39754.3190393519,2008-11-02,07:39:25
39.939212,116.352538,0,155,39754.3190740741,2008-11-02,07:39:28
39.939234,116.352681,0,161,39754.3191203704,2008-11-02,07:39:32
39.93923,116.352807,0,166,39754.3191550926,2008-11-02,07:39:35
39.939215,116.352952,0,170,39754.3191898148,2008-11-02,07:39:38
39.9392,116.35307,0,174,39754.319224537,2008-11-02,07:39:41
39.939191,116.353195,0,180,39754.3192824074,2008-11-02,07:39:46
39.939188,116.353319,0,186,39754.3193287037,2008-11-02,07:39:50
39.939191,116.353445,0,190,39754.319375,2008-11-02,07:39:54
39.939168,116.353582,0,195,39754.3194328704,2008-11-02,07:39:59
39.939252,116.353632,0,198,39754.3194791667,2008-11-02,07:40:03
39.939414,116.35369,0,201,39754.319525463,2008-11-02,07:40:07
39.939476,116.353774,0,206,39754.3195717593,2008-11-02,07:40:11
39.939362,116.353848,0,210,39754.3196064815,2008-11-02,07:40:14
39.939252,116.353927,0,211,39754.3196296296,2008-11-02,07:40:16
39.938451,116.353797,0,223,39754.3198611111,2008-11-02,07:40:36
39.938543,116.353828,0,226,39754.3198842593,2008-11-02,07:40:38
39.938574,116.353856,0,228,39754.3199421296,2008-11-02,07:40:43
39.938592,116.353855,0,185,39754.3199537037,2008-11-02,07:40:44
39.938661,116.353907,0,162,39754.3199768519,2008-11-02,07:40:46
39.938759,116.354022,0,168,39754.3200115741,2008-11-02,07:40:49
39.938761,116.354174,0,179,39754.3200578704,2008-11-02,07:40:53
39.93873,116.354299,0,185,39754.3200810185,2008-11-02,07:40:55
39.938725,116.354445,0,192,39754.3201041667,2008-11-02,07:40:57
39.938766,116.354653,0,195,39754.3201273148,2008-11-02,07:40:59
39.938762,116.354851,0,201,39754.320150463,2008-11-02,07:41:01
39.938773,116.355074,0,205,39754.3201736111,2008-11-02,07:41:03
39.93878,116.355296,0,211,39754.3201967593,2008-11-02,07:41:05
39.938788,116.355521,0,217,39754.3202199074,2008-11-02,07:41:07
39.938864,116.355679,0,224,39754.3202430556,2008-11-02,07:41:09
39.938893,116.355863,0,232,39754.3202662037,2008-11-02,07:41:11
39.938883,116.356068,0,239,39754.3202893519,2008-11-02,07:41:13
39.938857,116.356272,0,244,39754.3203125,2008-11-02,07:41:15
39.938813,116.356474,0,250,39754.3203356481,2008-11-02,07:41:17
39.938745,116.356676,0,257,39754.3203587963,2008-11-02,07:41:19
39.938681,116.356861,0,263,39754.3203819444,2008-11-02,07:41:21
39.938608,116.357044,0,270,39754.3204050926,2008-11-02,07:41:23
39.938529,116.357236,0,277,39754.3204282407,2008-11-02,07:41:25
39.938479,116.357345,0,281,39754.3204398148,2008-11-02,07:41:26
39.938433,116.357451,0,284,39754.3204513889,2008-11-02,07:41:27
39.938354,116.357657,0,291,39754.320474537,2008-11-02,07:41:29
39.938269,116.357834,0,298,39754.3204976852,2008-11-02,07:41:31
39.938196,116.358004,0,304,39754.3205208333,2008-11-02,07:41:33
39.938077,116.358139,0,312,39754.3205439815,2008-11-02,07:41:35
39.937983,116.358239,0,321,39754.3205671296,2008-11-02,07:41:37
39.937902,116.35836,0,330,39754.3205902778,2008-11-02,07:41:39
39.937848,116.358474,0,339,39754.3206134259,2008-11-02,07:41:41
39.937834,116.358631,0,353,39754.3206481481,2008-11-02,07:41:44
39.937879,116.358778,0,360,39754.3206828704,2008-11-02,07:41:47
39.937932,116.358905,0,366,39754.3207175926,2008-11-02,07:41:50
39.937995,116.359012,0,372,39754.3207523148,2008-11-02,07:41:53
39.938048,116.35913,0,376,39754.320787037,2008-11-02,07:41:56
39.938079,116.359277,0,379,39754.3208217593,2008-11-02,07:41:59
39.938095,116.359436,0,382,39754.3208564815,2008-11-02,07:42:02
39.938122,116.359567,0,384,39754.3208912037,2008-11-02,07:42:05
39.93812,116.359695,0,386,39754.3209259259,2008-11-02,07:42:08
39.938084,116.359862,0,388,39754.3209606481,2008-11-02,07:42:11
39.93808,116.360003,0,387,39754.3209837963,2008-11-02,07:42:13
39.93806,116.360151,0,387,39754.3210069444,2008-11-02,07:42:15
39.93803,116.360309,0,386,39754.3210300926,2008-11-02,07:42:17
39.938031,116.360448,0,385,39754.3210532407,2008-11-02,07:42:19
39.938152,116.360469,0,377,39754.3210763889,2008-11-02,07:42:21
39.9383,116.360544,0,366,39754.321099537,2008-11-02,07:42:23
39.938405,116.360626,0,357,39754.3211226852,2008-11-02,07:42:25
39.93852,116.360646,0,354,39754.3211689815,2008-11-02,07:42:29
39.938658,116.360579,0,351,39754.3211921296,2008-11-02,07:42:31
39.938807,116.360503,0,342,39754.3212152778,2008-11-02,07:42:33
39.938858,116.360625,0,339,39754.3212731481,2008-11-02,07:42:38
39.938919,116.36074,0,337,39754.3213078704,2008-11-02,07:42:41
39.938921,116.360871,0,338,39754.3213425926,2008-11-02,07:42:44
39.938935,116.361019,0,335,39754.3213773148,2008-11-02,07:42:47
39.938949,116.361141,0,339,39754.3214351852,2008-11-02,07:42:52
39.93906,116.361221,0,342,39754.3214583333,2008-11-02,07:42:54
39.939107,116.36132,0,312,39754.3214930556,2008-11-02,07:42:57
39.939155,116.361389,0,309,39754.3215509259,2008-11-02,07:43:02
39.939144,116.36149,0,293,39754.3216087963,2008-11-02,07:43:07
39.939174,116.361528,0,285,39754.3216666667,2008-11-02,07:43:12
39.9392,116.361545,0,282,39754.321724537,2008-11-02,07:43:17
39.939225,116.361632,0,259,39754.3217824074,2008-11-02,07:43:22
39.939243,116.361715,0,251,39754.3218402778,2008-11-02,07:43:27
39.939304,116.361807,0,254,39754.3218865741,2008-11-02,07:43:31
39.939314,116.361894,0,258,39754.3219444444,2008-11-02,07:43:36
39.939359,116.36199,0,265,39754.3220023148,2008-11-02,07:43:41
39.93937,116.362086,0,277,39754.3220601852,2008-11-02,07:43:46
39.939369,116.362166,0,289,39754.3221180556,2008-11-02,07:43:51
39.939396,116.362261,0,301,39754.3221759259,2008-11-02,07:43:56
39.939356,116.362376,0,304,39754.3222222222,2008-11-02,07:44:00
39.939376,116.362492,0,315,39754.3222685185,2008-11-02,07:44:04
39.939394,116.362582,0,327,39754.3223263889,2008-11-02,07:44:09
39.939416,116.36264,0,339,39754.3223842593,2008-11-02,07:44:14
39.939401,116.362692,0,345,39754.3224421296,2008-11-02,07:44:19
39.939414,116.362746,0,355,39754.3225,2008-11-02,07:44:24
39.939456,116.362758,0,360,39754.3225578704,2008-11-02,07:44:29
39.939414,116.362739,0,352,39754.3226157407,2008-11-02,07:44:34
39.939422,116.362781,0,350,39754.3226736111,2008-11-02,07:44:39
39.939462,116.362836,0,352,39754.3227314815,2008-11-02,07:44:44
39.93948,116.362848,0,351,39754.3227893518,2008-11-02,07:44:49
39.939506,116.362852,0,352,39754.3228472222,2008-11-02,07:44:54
39.939538,116.362862,0,353,39754.3229050926,2008-11-02,07:44:59
39.939565,116.36286,0,352,39754.322962963,2008-11-02,07:45:04
39.939565,116.36286,0,352,39754.3229976852,2008-11-02,07:45:07
39.939571,116.362867,0,353,39754.3230208333,2008-11-02,07:45:09
39.939592,116.36286,0,357,39754.3230787037,2008-11-02,07:45:14
39.939609,116.36285,0,361,39754.3231365741,2008-11-02,07:45:19
39.939563,116.362885,0,365,39754.3231944444,2008-11-02,07:45:24
39.939526,116.362905,0,364,39754.3232523148,2008-11-02,07:45:29
39.939428,116.362948,0,363,39754.323287037,2008-11-02,07:45:32
39.939457,116.362891,0,358,39754.3233449074,2008-11-02,07:45:37
39.939499,116.362836,0,354,39754.3234027778,2008-11-02,07:45:42
39.939513,116.362807,0,352,39754.3234606481,2008-11-02,07:45:47
39.939513,116.362807,0,352,39754.3234953704,2008-11-02,07:45:50
39.939517,116.362805,0,352,39754.3235185185,2008-11-02,07:45:52
39.939529,116.362807,0,352,39754.3235763889,2008-11-02,07:45:57
39.939592,116.362764,0,349,39754.3236342593,2008-11-02,07:46:02
39.939625,116.362746,0,347,39754.3236921296,2008-11-02,07:46:07
39.939633,116.36269,0,347,39754.32375,2008-11-02,07:46:12
39.939615,116.362625,0,344,39754.3238078704,2008-11-02,07:46:17
39.939574,116.362611,0,337,39754.3238657407,2008-11-02,07:46:22
39.939553,116.362632,0,331,39754.3239236111,2008-11-02,07:46:27
39.939524,116.362652,0,327,39754.3239814815,2008-11-02,07:46:32
39.939503,116.362678,0,322,39754.3240393519,2008-11-02,07:46:37
39.939503,116.362678,0,322,39754.3240740741,2008-11-02,07:46:40
39.939507,116.362679,0,322,39754.3240972222,2008-11-02,07:46:42
39.939551,116.362741,0,309,39754.3241550926,2008-11-02,07:46:47
39.939499,116.362817,0,278,39754.3241898148,2008-11-02,07:46:50
39.939405,116.362844,0,251,39754.324212963,2008-11-02,07:46:52
39.939331,116.362893,0,238,39754.3242708333,2008-11-02,07:46:57
39.939331,116.362893,0,238,39754.3243055556,2008-11-02,07:47:00
39.939327,116.362893,0,238,39754.3243287037,2008-11-02,07:47:02
39.939326,116.362966,0,221,39754.3243865741,2008-11-02,07:47:07
39.93934,116.363019,0,215,39754.3244444444,2008-11-02,07:47:12
39.93932,116.363118,0,210,39754.3245023148,2008-11-02,07:47:17
39.939303,116.363216,0,198,39754.3245601852,2008-11-02,07:47:22
39.939302,116.363279,0,195,39754.3246180556,2008-11-02,07:47:27
39.939306,116.363355,0,190,39754.3246759259,2008-11-02,07:47:32
39.939299,116.363446,0,182,39754.3247337963,2008-11-02,07:47:37
39.939293,116.363516,0,180,39754.3247916667,2008-11-02,07:47:42
39.939297,116.36359,0,176,39754.324849537,2008-11-02,07:47:47
39.939293,116.363644,0,170,39754.3249074074,2008-11-02,07:47:52
39.939288,116.363711,0,168,39754.3249652778,2008-11-02,07:47:57
39.939331,116.363803,0,166,39754.3250231481,2008-11-02,07:48:02
39.939323,116.36389,0,167,39754.3250810185,2008-11-02,07:48:07
39.939277,116.363852,0,166,39754.3251388889,2008-11-02,07:48:12
39.939275,116.36385,0,166,39754.3251967593,2008-11-02,07:48:17
39.939275,116.36385,0,166,39754.3252314815,2008-11-02,07:48:20
39.939277,116.36385,0,166,39754.3252546296,2008-11-02,07:48:22
39.939304,116.363844,0,166,39754.3253125,2008-11-02,07:48:27
39.939335,116.363846,0,168,39754.3253703704,2008-11-02,07:48:32
39.93936,116.363827,0,169,39754.3254282407,2008-11-02,07:48:37
39.939363,116.363876,0,166,39754.3254861111,2008-11-02,07:48:42
39.939362,116.363928,0,166,39754.3255439815,2008-11-02,07:48:47
39.939433,116.363976,0,164,39754.3256018519,2008-11-02,07:48:52
39.939504,116.363979,0,163,39754.3256597222,2008-11-02,07:48:57
39.93958,116.363962,0,164,39754.3257175926,2008-11-02,07:49:02
39.939632,116.363945,0,165,39754.325775463,2008-11-02,07:49:07
39.939729,116.363943,0,170,39754.3258217593,2008-11-02,07:49:11
39.939768,116.364,0,169,39754.3258796296,2008-11-02,07:49:16
39.939811,116.363998,0,173,39754.3259375,2008-11-02,07:49:21
39.939877,116.363992,0,180,39754.3259953704,2008-11-02,07:49:26
39.939977,116.363992,0,174,39754.3260300926,2008-11-02,07:49:29
39.940031,116.363992,0,171,39754.326087963,2008-11-02,07:49:34
39.940092,116.363977,0,172,39754.3261458333,2008-11-02,07:49:39
39.940133,116.363935,0,177,39754.3262037037,2008-11-02,07:49:44
39.940206,116.363883,0,179,39754.3262615741,2008-11-02,07:49:49
39.940248,116.363829,0,182,39754.3263194444,2008-11-02,07:49:54
39.940299,116.36381,0,189,39754.3263773148,2008-11-02,07:49:59
39.940347,116.363798,0,192,39754.3264351852,2008-11-02,07:50:04
39.940399,116.363766,0,195,39754.3264930556,2008-11-02,07:50:09
39.940169,116.363757,0,303,39754.327974537,2008-11-02,07:52:17
39.940142,116.363869,0,307,39754.3279861111,2008-11-02,07:52:18
39.940134,116.36389,0,305,39754.3280439815,2008-11-02,07:52:23
39.940294,116.36384,0,267,39754.3280671296,2008-11-02,07:52:25
39.940356,116.363809,0,234,39754.3281134259,2008-11-02,07:52:29
39.940356,116.363809,0,234,39754.3281481481,2008-11-02,07:52:32
39.940358,116.363806,0,214,39754.3281712963,2008-11-02,07:52:34
39.940379,116.363777,0,251,39754.3282060185,2008-11-02,07:52:37
39.940404,116.363739,0,275,39754.3282638889,2008-11-02,07:52:42
39.94039,116.363706,0,287,39754.3283217593,2008-11-02,07:52:47
39.940383,116.363715,0,275,39754.3283796296,2008-11-02,07:52:52
39.94038,116.363713,0,274,39754.3284375,2008-11-02,07:52:57
39.94038,116.363713,0,274,39754.3284722222,2008-11-02,07:53:00
39.940385,116.363714,0,274,39754.3284953704,2008-11-02,07:53:02
39.940394,116.363715,0,274,39754.3285532407,2008-11-02,07:53:07
39.940408,116.363694,0,272,39754.3286111111,2008-11-02,07:53:12
39.940449,116.363662,0,268,39754.3286689815,2008-11-02,07:53:17
39.940486,116.363647,0,273,39754.3287268518,2008-11-02,07:53:22
39.940508,116.363609,0,276,39754.3287847222,2008-11-02,07:53:27
39.940512,116.363599,0,279,39754.3288425926,2008-11-02,07:53:32
39.940521,116.36358,0,283,39754.328900463,2008-11-02,07:53:37
39.940516,116.363578,0,283,39754.3289583333,2008-11-02,07:53:42
39.940518,116.36358,0,283,39754.3290162037,2008-11-02,07:53:47
39.940518,116.36358,0,283,39754.3290509259,2008-11-02,07:53:50
39.940523,116.363582,0,283,39754.3290740741,2008-11-02,07:53:52
39.939051,116.363403,0,170,39754.3721527778,2008-11-02,08:55:54
39.93897,116.363451,0,153,39754.3721643519,2008-11-02,08:55:55
39.939101,116.36341,0,168,39754.3721990741,2008-11-02,08:55:58
39.939182,116.363372,0,154,39754.3722453704,2008-11-02,08:56:02
39.939205,116.363287,0,147,39754.3723032407,2008-11-02,08:56:07
39.939211,116.363267,0,124,39754.3723611111,2008-11-02,08:56:12
39.939221,116.363221,0,134,39754.3724189815,2008-11-02,08:56:17
39.939232,116.363165,0,123,39754.3724768519,2008-11-02,08:56:22
39.939237,116.363122,0,126,39754.3725347222,2008-11-02,08:56:27
39.939245,116.363068,0,125,39754.3725925926,2008-11-02,08:56:32
39.93924,116.363017,0,125,39754.372650463,2008-11-02,08:56:37
39.939244,116.36299,0,128,39754.3727083333,2008-11-02,08:56:42
39.939233,116.362921,0,129,39754.3727662037,2008-11-02,08:56:47
39.939243,116.36285,0,122,39754.3728240741,2008-11-02,08:56:52
39.939244,116.362767,0,121,39754.3728819444,2008-11-02,08:56:57
39.939247,116.362709,0,117,39754.3729398148,2008-11-02,08:57:02
39.939237,116.362635,0,116,39754.3729976852,2008-11-02,08:57:07
39.939237,116.362617,0,115,39754.3730555556,2008-11-02,08:57:12
39.939251,116.362569,0,114,39754.3731134259,2008-11-02,08:57:17
39.939248,116.362529,0,114,39754.3731712963,2008-11-02,08:57:22
39.93926,116.362429,0,113,39754.3732291667,2008-11-02,08:57:27
39.939267,116.362327,0,110,39754.373287037,2008-11-02,08:57:32
39.939267,116.362239,0,108,39754.3733449074,2008-11-02,08:57:37
39.939277,116.362161,0,108,39754.3734027778,2008-11-02,08:57:42
39.939281,116.362096,0,108,39754.3734606481,2008-11-02,08:57:47
39.939241,116.362017,0,104,39754.3735185185,2008-11-02,08:57:52
39.939229,116.361925,0,104,39754.3735763889,2008-11-02,08:57:57
39.939205,116.361891,0,111,39754.3736342593,2008-11-02,08:58:02
39.939202,116.361846,0,117,39754.3736921296,2008-11-02,08:58:07
39.939204,116.361784,0,119,39754.37375,2008-11-02,08:58:12
39.939196,116.361722,0,121,39754.3738078704,2008-11-02,08:58:17
39.93917,116.361671,0,124,39754.3738657407,2008-11-02,08:58:22
39.939176,116.361617,0,123,39754.3739236111,2008-11-02,08:58:27
39.939179,116.361564,0,123,39754.3739814815,2008-11-02,08:58:32
39.939191,116.361499,0,129,39754.3740393519,2008-11-02,08:58:37
39.939174,116.361412,0,131,39754.3740972222,2008-11-02,08:58:42
39.939154,116.361321,0,133,39754.3741550926,2008-11-02,08:58:47
39.939144,116.36125,0,133,39754.374212963,2008-11-02,08:58:52
39.93914,116.361189,0,136,39754.3742708333,2008-11-02,08:58:57
39.939137,116.361116,0,140,39754.3743287037,2008-11-02,08:59:02
39.939122,116.361067,0,148,39754.3743865741,2008-11-02,08:59:07
39.939107,116.36101,0,147,39754.3744444444,2008-11-02,08:59:12
39.939116,116.360962,0,148,39754.3745023148,2008-11-02,08:59:17
39.939115,116.36089,0,147,39754.3745601852,2008-11-02,08:59:22
39.939097,116.360828,0,147,39754.3746180556,2008-11-02,08:59:27
39.939243,116.361035,0,148,39754.3775115741,2008-11-02,09:03:37
39.939276,116.361117,0,159,39754.3775694444,2008-11-02,09:03:42
39.939292,116.361189,0,166,39754.3776273148,2008-11-02,09:03:47
39.939334,116.361232,0,175,39754.3776851852,2008-11-02,09:03:52
39.939345,116.361235,0,176,39754.3777430556,2008-11-02,09:03:57
39.939327,116.361266,0,178,39754.3778009259,2008-11-02,09:04:02
39.939235,116.361366,0,173,39754.3778587963,2008-11-02,09:04:07
39.939192,116.361429,0,170,39754.3779166667,2008-11-02,09:04:12
39.939172,116.361494,0,168,39754.377974537,2008-11-02,09:04:17
39.939153,116.36158,0,163,39754.3780324074,2008-11-02,09:04:22
39.939173,116.361625,0,164,39754.3780902778,2008-11-02,09:04:27
39.93918,116.361701,0,164,39754.3781481481,2008-11-02,09:04:32
39.939176,116.361786,0,162,39754.3782060185,2008-11-02,09:04:37
39.939175,116.361855,0,163,39754.3782638889,2008-11-02,09:04:42
39.939168,116.361934,0,164,39754.3783217593,2008-11-02,09:04:47
39.93917,116.362038,0,164,39754.3783796296,2008-11-02,09:04:52
39.939169,116.362148,0,166,39754.3784375,2008-11-02,09:04:57
39.93915,116.362273,0,165,39754.3784953704,2008-11-02,09:05:02
39.939133,116.362234,0,159,39754.3785532407,2008-11-02,09:05:07
39.939144,116.362209,0,154,39754.3786111111,2008-11-02,09:05:12
39.939164,116.362237,0,152,39754.3786689815,2008-11-02,09:05:17
39.939164,116.362327,0,150,39754.3787268519,2008-11-02,09:05:22
39.939168,116.36242,0,152,39754.3787847222,2008-11-02,09:05:27
39.939172,116.36243,0,159,39754.3788425926,2008-11-02,09:05:32
39.93917,116.362418,0,165,39754.378900463,2008-11-02,09:05:37
39.939141,116.36244,0,166,39754.3789583333,2008-11-02,09:05:42
39.939137,116.362429,0,167,39754.3790162037,2008-11-02,09:05:47
39.939126,116.362427,0,167,39754.3790740741,2008-11-02,09:05:52
39.939096,116.362413,0,168,39754.3791319444,2008-11-02,09:05:57
39.939058,116.362415,0,169,39754.3791898148,2008-11-02,09:06:02
39.939045,116.362395,0,170,39754.3792476852,2008-11-02,09:06:07
39.939042,116.362358,0,171,39754.3793055556,2008-11-02,09:06:12
39.939039,116.362356,0,171,39754.3793634259,2008-11-02,09:06:17
39.939039,116.362356,0,171,39754.3793981481,2008-11-02,09:06:20
39.939046,116.362357,0,171,39754.3794212963,2008-11-02,09:06:22
39.939071,116.362343,0,172,39754.3794791667,2008-11-02,09:06:27
39.939085,116.362278,0,172,39754.379537037,2008-11-02,09:06:32
39.939075,116.362254,0,172,39754.3795949074,2008-11-02,09:06:37
39.93907,116.362252,0,172,39754.3796527778,2008-11-02,09:06:42
39.93907,116.362252,0,172,39754.3796875,2008-11-02,09:06:45
39.939062,116.36225,0,172,39754.3797106481,2008-11-02,09:06:47
39.939052,116.362248,0,172,39754.3797685185,2008-11-02,09:06:52
39.939043,116.362245,0,172,39754.3798263889,2008-11-02,09:06:57
39.939023,116.362216,0,173,39754.3798842593,2008-11-02,09:07:02
39.939,116.362207,0,173,39754.3799421296,2008-11-02,09:07:07
39.938995,116.362206,0,174,39754.38,2008-11-02,09:07:12
39.938995,116.362206,0,174,39754.3800347222,2008-11-02,09:07:15
39.938989,116.362205,0,174,39754.3800578704,2008-11-02,09:07:17
39.938951,116.362255,0,174,39754.3801157407,2008-11-02,09:07:22
39.938949,116.362319,0,174,39754.3801736111,2008-11-02,09:07:27
39.938947,116.362319,0,173,39754.3802314815,2008-11-02,09:07:32
39.938947,116.362319,0,173,39754.3802662037,2008-11-02,09:07:35
39.938953,116.36232,0,173,39754.3802893519,2008-11-02,09:07:37
39.938974,116.362327,0,173,39754.3803472222,2008-11-02,09:07:42
39.938995,116.362357,0,172,39754.3804050926,2008-11-02,09:07:47
39.939002,116.362381,0,171,39754.380462963,2008-11-02,09:07:52
39.939006,116.362445,0,169,39754.3805208333,2008-11-02,09:07:57
39.939022,116.362507,0,167,39754.3805787037,2008-11-02,09:08:02
39.939005,116.36247,0,166,39754.3806365741,2008-11-02,09:08:07
39.938993,116.36238,0,165,39754.3806944444,2008-11-02,09:08:12
39.938981,116.3623,0,165,39754.3807523148,2008-11-02,09:08:17
39.938959,116.362253,0,164,39754.3808101852,2008-11-02,09:08:22
39.938952,116.362249,0,164,39754.3808680556,2008-11-02,09:08:27
39.938951,116.362247,0,164,39754.3809259259,2008-11-02,09:08:32
39.938954,116.362246,0,164,39754.3809837963,2008-11-02,09:08:37
39.938954,116.362246,0,164,39754.3810185185,2008-11-02,09:08:40
39.938961,116.362245,0,164,39754.3810416667,2008-11-02,09:08:42
39.938952,116.36224,0,164,39754.381099537,2008-11-02,09:08:47
39.938952,116.36224,0,164,39754.3811342593,2008-11-02,09:08:50
39.938953,116.362238,0,164,39754.3811574074,2008-11-02,09:08:52
39.938982,116.362162,0,165,39754.3812152778,2008-11-02,09:08:57
39.938997,116.362108,0,166,39754.3812731481,2008-11-02,09:09:02
39.939056,116.362348,0,171,39754.3839930556,2008-11-02,09:12:57
39.939132,116.362424,0,171,39754.3840509259,2008-11-02,09:13:02
39.93917,116.362448,0,172,39754.3841087963,2008-11-02,09:13:07
39.939181,116.362452,0,172,39754.3841666667,2008-11-02,09:13:12
39.939181,116.362452,0,172,39754.3842013889,2008-11-02,09:13:15
39.939186,116.362452,0,172,39754.384224537,2008-11-02,09:13:17
39.939236,116.362433,0,172,39754.3842824074,2008-11-02,09:13:22
39.939323,116.36241,0,173,39754.3843402778,2008-11-02,09:13:27
39.939406,116.362384,0,175,39754.3843981481,2008-11-02,09:13:32
39.939482,116.362313,0,183,39754.3844444444,2008-11-02,09:13:36
39.939499,116.362297,0,192,39754.3845023148,2008-11-02,09:13:41
39.939475,116.362276,0,202,39754.3845601852,2008-11-02,09:13:46
39.939448,116.362274,0,205,39754.3846180556,2008-11-02,09:13:51
39.939439,116.362273,0,205,39754.3846759259,2008-11-02,09:13:56
39.939362,116.362263,0,207,39754.3847337963,2008-11-02,09:14:01
39.939325,116.362246,0,209,39754.3847916667,2008-11-02,09:14:06
39.939325,116.362246,0,209,39754.3848263889,2008-11-02,09:14:09
39.939321,116.362244,0,209,39754.384849537,2008-11-02,09:14:11
39.939347,116.362282,0,212,39754.3849074074,2008-11-02,09:14:16
39.939394,116.362342,0,215,39754.3849652778,2008-11-02,09:14:21
39.939401,116.362376,0,216,39754.3850231481,2008-11-02,09:14:26
39.939368,116.362391,0,218,39754.3850810185,2008-11-02,09:14:31
39.939332,116.362389,0,219,39754.3851388889,2008-11-02,09:14:36
39.93922,116.362398,0,220,39754.3851851852,2008-11-02,09:14:40
39.939138,116.362371,0,220,39754.3852430556,2008-11-02,09:14:45
39.939133,116.362327,0,222,39754.3853009259,2008-11-02,09:14:50
39.939142,116.362295,0,225,39754.3853587963,2008-11-02,09:14:55
39.939142,116.362295,0,225,39754.3853935185,2008-11-02,09:14:58
39.939142,116.362289,0,224,39754.3854166667,2008-11-02,09:15:00
39.939131,116.362283,0,224,39754.385474537,2008-11-02,09:15:05
39.9391,116.362288,0,224,39754.3855324074,2008-11-02,09:15:10
39.93911,116.362209,0,223,39754.3855902778,2008-11-02,09:15:15
39.939063,116.362183,0,222,39754.3856481481,2008-11-02,09:15:20
39.939062,116.362181,0,223,39754.3857060185,2008-11-02,09:15:25
39.939066,116.362181,0,225,39754.3857638889,2008-11-02,09:15:30
39.939066,116.362181,0,225,39754.3857986111,2008-11-02,09:15:33
39.939072,116.362178,0,226,39754.3858217593,2008-11-02,09:15:35
39.939085,116.362168,0,228,39754.3858796296,2008-11-02,09:15:40
39.939092,116.362156,0,230,39754.3859375,2008-11-02,09:15:45
39.939092,116.362156,0,230,39754.3859722222,2008-11-02,09:15:48
39.939086,116.362153,0,231,39754.3859953704,2008-11-02,09:15:50
39.939077,116.36215,0,232,39754.3860532407,2008-11-02,09:15:55
39.939075,116.36215,0,232,39754.3861111111,2008-11-02,09:16:00
39.939081,116.362152,0,232,39754.3861689815,2008-11-02,09:16:05
39.939087,116.362153,0,232,39754.3862268519,2008-11-02,09:16:10
39.939085,116.362151,0,233,39754.3862847222,2008-11-02,09:16:15
39.939087,116.36215,0,233,39754.3863425926,2008-11-02,09:16:20
39.939092,116.362149,0,233,39754.386400463,2008-11-02,09:16:25
39.9391,116.362151,0,234,39754.3864583333,2008-11-02,09:16:30
39.939108,116.362153,0,235,39754.3865162037,2008-11-02,09:16:35
39.939105,116.362151,0,235,39754.3865740741,2008-11-02,09:16:40
39.939098,116.362149,0,235,39754.3866319444,2008-11-02,09:16:45
39.939097,116.36215,0,235,39754.3866898148,2008-11-02,09:16:50
39.939091,116.362149,0,236,39754.3867476852,2008-11-02,09:16:55
39.939091,116.362149,0,236,39754.3867824074,2008-11-02,09:16:58
39.939093,116.362149,0,236,39754.3868055556,2008-11-02,09:17:00
39.939137,116.36216,0,236,39754.3868634259,2008-11-02,09:17:05
39.939157,116.362165,0,235,39754.3869212963,2008-11-02,09:17:10
39.939172,116.362177,0,235,39754.3869791667,2008-11-02,09:17:15
39.93921,116.362239,0,237,39754.387037037,2008-11-02,09:17:20
39.939202,116.362261,0,239,39754.3870949074,2008-11-02,09:17:25
39.939187,116.362302,0,237,39754.3871527778,2008-11-02,09:17:30
39.939175,116.36234,0,239,39754.3872106481,2008-11-02,09:17:35
39.939175,116.36234,0,239,39754.3872453704,2008-11-02,09:17:38
39.939169,116.362337,0,236,39754.3872685185,2008-11-02,09:17:40
39.939158,116.362333,0,237,39754.3873263889,2008-11-02,09:17:45
39.939131,116.362312,0,241,39754.3873842593,2008-11-02,09:17:50
39.939125,116.36229,0,247,39754.3874421296,2008-11-02,09:17:55
39.939131,116.362292,0,248,39754.3875,2008-11-02,09:18:00
39.939129,116.362292,0,249,39754.3875578704,2008-11-02,09:18:05
39.939129,116.362292,0,249,39754.3875925926,2008-11-02,09:18:08
39.939134,116.362294,0,249,39754.3876157407,2008-11-02,09:18:10
39.939155,116.362324,0,253,39754.3876736111,2008-11-02,09:18:15
39.939197,116.362434,0,254,39754.3877314815,2008-11-02,09:18:20
39.939254,116.362542,0,256,39754.3877893519,2008-11-02,09:18:25
39.939309,116.362599,0,257,39754.3878472222,2008-11-02,09:18:30
39.939322,116.362627,0,257,39754.3879050926,2008-11-02,09:18:35
39.939322,116.362627,0,257,39754.3879398148,2008-11-02,09:18:38
39.939317,116.362628,0,255,39754.387962963,2008-11-02,09:18:40
39.939304,116.362639,0,255,39754.3880208333,2008-11-02,09:18:45
39.939291,116.362606,0,255,39754.3880787037,2008-11-02,09:18:50
39.939266,116.362523,0,255,39754.3881365741,2008-11-02,09:18:55
39.939248,116.362475,0,254,39754.3881944444,2008-11-02,09:19:00
39.939249,116.362468,0,254,39754.3882523148,2008-11-02,09:19:05
39.939254,116.362466,0,254,39754.3883101852,2008-11-02,09:19:10
39.939251,116.362466,0,254,39754.3883680556,2008-11-02,09:19:15
39.939248,116.362464,0,254,39754.3884259259,2008-11-02,09:19:20
39.939248,116.362464,0,254,39754.3884606481,2008-11-02,09:19:23
39.939242,116.36246,0,253,39754.3884837963,2008-11-02,09:19:25
39.939231,116.362454,0,253,39754.3885416667,2008-11-02,09:19:30
39.939231,116.362454,0,253,39754.3885763889,2008-11-02,09:19:33
39.939233,116.362452,0,253,39754.388599537,2008-11-02,09:19:35
39.939249,116.362386,0,253,39754.3886574074,2008-11-02,09:19:40
39.93923,116.362361,0,253,39754.3887152778,2008-11-02,09:19:45
39.939222,116.36236,0,253,39754.3887731481,2008-11-02,09:19:50
39.939217,116.362359,0,253,39754.3888310185,2008-11-02,09:19:55
39.939223,116.362362,0,253,39754.3888888889,2008-11-02,09:20:00
39.939224,116.362363,0,253,39754.3889467593,2008-11-02,09:20:05
39.939224,116.362363,0,253,39754.3889814815,2008-11-02,09:20:08
39.939216,116.362364,0,253,39754.3890046296,2008-11-02,09:20:10
39.939124,116.362392,0,252,39754.3890509259,2008-11-02,09:20:14
39.939033,116.362376,0,249,39754.3890625,2008-11-02,09:20:15
39.93893,116.362354,0,246,39754.3890856481,2008-11-02,09:20:17
39.938857,116.36233,0,245,39754.3891435185,2008-11-02,09:20:22
39.938848,116.362319,0,245,39754.3892013889,2008-11-02,09:20:27
39.938826,116.362304,0,246,39754.3892592593,2008-11-02,09:20:32
39.938764,116.362258,0,244,39754.3893171296,2008-11-02,09:20:37
39.93877,116.362309,0,235,39754.389375,2008-11-02,09:20:42
39.938782,116.362273,0,231,39754.3894328704,2008-11-02,09:20:47
39.938852,116.36224,0,234,39754.3894907407,2008-11-02,09:20:52
39.938931,116.362214,0,238,39754.3895486111,2008-11-02,09:20:57
39.939017,116.362169,0,243,39754.3895949074,2008-11-02,09:21:01
39.939047,116.36213,0,250,39754.3896527778,2008-11-02,09:21:06
39.939104,116.362141,0,254,39754.3897106481,2008-11-02,09:21:11
39.939145,116.362106,0,265,39754.3897685185,2008-11-02,09:21:16
39.939164,116.36206,0,276,39754.3898263889,2008-11-02,09:21:21
39.939151,116.362081,0,289,39754.3898842593,2008-11-02,09:21:26
39.939151,116.362081,0,289,39754.3899189815,2008-11-02,09:21:29
39.939148,116.362086,0,296,39754.3899421296,2008-11-02,09:21:31
39.939138,116.362067,0,301,39754.39,2008-11-02,09:21:36
39.939015,116.362046,0,297,39754.3900578704,2008-11-02,09:21:41
39.938939,116.362053,0,294,39754.3901157407,2008-11-02,09:21:46
39.938879,116.362067,0,289,39754.3901736111,2008-11-02,09:21:51
39.938865,116.362096,0,289,39754.3902314815,2008-11-02,09:21:56
39.93883,116.362075,0,291,39754.3902893519,2008-11-02,09:22:01
39.938817,116.362087,0,295,39754.3903472222,2008-11-02,09:22:06
39.938818,116.362127,0,302,39754.3904050926,2008-11-02,09:22:11
39.938818,116.362164,0,305,39754.390462963,2008-11-02,09:22:16
39.938836,116.362214,0,305,39754.3905208333,2008-11-02,09:22:21
39.938834,116.362215,0,306,39754.3905787037,2008-11-02,09:22:26
39.938834,116.362215,0,306,39754.3906134259,2008-11-02,09:22:29
39.938834,116.362215,0,306,39754.3906365741,2008-11-02,09:22:31
39.938831,116.362237,0,305,39754.3906944444,2008-11-02,09:22:36
39.938896,116.36237,0,300,39754.3907523148,2008-11-02,09:22:41
39.938927,116.36242,0,293,39754.3908101852,2008-11-02,09:22:46
39.938951,116.362386,0,283,39754.3908680556,2008-11-02,09:22:51
39.938953,116.362379,0,281,39754.3909259259,2008-11-02,09:22:56
39.938952,116.362378,0,281,39754.3909837963,2008-11-02,09:23:01
39.938952,116.362378,0,281,39754.3910185185,2008-11-02,09:23:04
39.938953,116.362377,0,281,39754.3910416667,2008-11-02,09:23:06
39.938983,116.362367,0,282,39754.391099537,2008-11-02,09:23:11
39.939043,116.362371,0,287,39754.3911574074,2008-11-02,09:23:16
39.939102,116.362356,0,295,39754.3912152778,2008-11-02,09:23:21
39.939131,116.362344,0,303,39754.3912731481,2008-11-02,09:23:26
39.939177,116.362352,0,311,39754.3913310185,2008-11-02,09:23:31
39.939223,116.36239,0,316,39754.3913888889,2008-11-02,09:23:36
39.93927,116.362402,0,321,39754.3914467593,2008-11-02,09:23:41
39.93927,116.362402,0,321,39754.3914814815,2008-11-02,09:23:44
39.939272,116.36241,0,328,39754.3915046296,2008-11-02,09:23:46
39.939298,116.362415,0,332,39754.3915625,2008-11-02,09:23:51
39.939327,116.362406,0,340,39754.3916203704,2008-11-02,09:23:56
39.939365,116.362402,0,346,39754.3916782407,2008-11-02,09:24:01
39.939378,116.36239,0,352,39754.3917361111,2008-11-02,09:24:06
39.939376,116.362364,0,359,39754.3917939815,2008-11-02,09:24:11
39.939273,116.362317,0,364,39754.3918518518,2008-11-02,09:24:16
39.939267,116.362314,0,367,39754.3919097222,2008-11-02,09:24:21
39.939267,116.362314,0,367,39754.3919444444,2008-11-02,09:24:24
39.939259,116.362311,0,368,39754.3919675926,2008-11-02,09:24:26
39.939223,116.362311,0,366,39754.392025463,2008-11-02,09:24:31
39.939234,116.362333,0,361,39754.3920833333,2008-11-02,09:24:36
39.939236,116.362335,0,360,39754.3921412037,2008-11-02,09:24:41
39.93924,116.362337,0,360,39754.3921990741,2008-11-02,09:24:46
39.939239,116.362338,0,360,39754.3922569444,2008-11-02,09:24:51
39.939235,116.362338,0,360,39754.3923148148,2008-11-02,09:24:56
39.939231,116.362339,0,359,39754.3923726852,2008-11-02,09:25:01
39.939232,116.36234,0,358,39754.3924305556,2008-11-02,09:25:06
39.939232,116.36234,0,358,39754.3924652778,2008-11-02,09:25:09
39.93924,116.362342,0,358,39754.3924884259,2008-11-02,09:25:11
39.939226,116.362328,0,351,39754.3925462963,2008-11-02,09:25:16
39.93919,116.362304,0,347,39754.3926041667,2008-11-02,09:25:21
39.939166,116.362297,0,347,39754.392662037,2008-11-02,09:25:26
39.939161,116.362295,0,346,39754.3927199074,2008-11-02,09:25:31
39.939161,116.362295,0,346,39754.3927546296,2008-11-02,09:25:34
39.93916,116.362295,0,346,39754.3927777778,2008-11-02,09:25:36
39.939107,116.362294,0,341,39754.3928356481,2008-11-02,09:25:41
39.939102,116.362286,0,339,39754.3928935185,2008-11-02,09:25:46
39.939102,116.362286,0,339,39754.3929282407,2008-11-02,09:25:49
39.9391,116.362285,0,338,39754.3929513889,2008-11-02,09:25:51
39.939064,116.362242,0,335,39754.3930092593,2008-11-02,09:25:56
39.939085,116.362237,0,332,39754.3930671296,2008-11-02,09:26:01
39.939085,116.362237,0,332,39754.3931018518,2008-11-02,09:26:04
39.939079,116.362236,0,332,39754.393125,2008-11-02,09:26:06
39.939118,116.36223,0,334,39754.3931828704,2008-11-02,09:26:11
39.93919,116.362268,0,339,39754.3932407407,2008-11-02,09:26:16
39.939207,116.362271,0,343,39754.3932986111,2008-11-02,09:26:21
39.939192,116.362286,0,345,39754.3933564815,2008-11-02,09:26:26
39.939148,116.362303,0,343,39754.3934143518,2008-11-02,09:26:31
39.939118,116.362305,0,342,39754.3934722222,2008-11-02,09:26:36
39.939036,116.362309,0,337,39754.3935300926,2008-11-02,09:26:41
39.938964,116.362274,0,329,39754.393587963,2008-11-02,09:26:46
39.938936,116.362265,0,318,39754.3936458333,2008-11-02,09:26:51
39.93892,116.362281,0,306,39754.3937037037,2008-11-02,09:26:56
39.938921,116.36229,0,303,39754.3937615741,2008-11-02,09:27:01
39.938915,116.362318,0,288,39754.3938194444,2008-11-02,09:27:06
39.938926,116.362319,0,271,39754.3938773148,2008-11-02,09:27:11
39.938926,116.362319,0,271,39754.393912037,2008-11-02,09:27:14
39.938931,116.362319,0,256,39754.3939351852,2008-11-02,09:27:16
39.938951,116.362349,0,247,39754.3939930556,2008-11-02,09:27:21
39.938985,116.362409,0,236,39754.3940509259,2008-11-02,09:27:26
39.938985,116.362409,0,236,39754.3940856481,2008-11-02,09:27:29
39.938993,116.362412,0,235,39754.3941087963,2008-11-02,09:27:31
39.938983,116.362418,0,227,39754.3941666667,2008-11-02,09:27:36
39.938948,116.362409,0,223,39754.394224537,2008-11-02,09:27:41
39.938922,116.362438,0,223,39754.3942824074,2008-11-02,09:27:46
39.9389,116.362446,0,225,39754.3943402778,2008-11-02,09:27:51
39.938822,116.362415,0,224,39754.3943981482,2008-11-02,09:27:56
39.939061,116.362331,0,252,39754.3965277778,2008-11-02,09:31:00
39.939109,116.362296,0,252,39754.3965856481,2008-11-02,09:31:05
39.939086,116.36231,0,265,39754.3966435185,2008-11-02,09:31:10
39.939076,116.362309,0,269,39754.3967013889,2008-11-02,09:31:15
39.939038,116.362305,0,267,39754.3967592593,2008-11-02,09:31:20
39.939094,116.362269,0,271,39754.3968171296,2008-11-02,09:31:25
39.939094,116.362269,0,271,39754.3968518519,2008-11-02,09:31:28
39.939095,116.362267,0,271,39754.396875,2008-11-02,09:31:30
39.939106,116.36226,0,267,39754.3969328704,2008-11-02,09:31:35
39.939074,116.362275,0,255,39754.3969907407,2008-11-02,09:31:40
39.939061,116.362261,0,245,39754.3970486111,2008-11-02,09:31:45
39.939061,116.362261,0,245,39754.3970833333,2008-11-02,09:31:48
39.939053,116.362255,0,231,39754.3971064815,2008-11-02,09:31:50
39.939072,116.362232,0,216,39754.3971643519,2008-11-02,09:31:55
39.939082,116.362186,0,200,39754.3972222222,2008-11-02,09:32:00
39.939113,116.36213,0,185,39754.3972800926,2008-11-02,09:32:05
39.939132,116.362058,0,177,39754.397337963,2008-11-02,09:32:10
39.939127,116.361994,0,168,39754.3973958333,2008-11-02,09:32:15
39.939113,116.361948,0,162,39754.3974537037,2008-11-02,09:32:20
39.939131,116.361855,0,156,39754.3975115741,2008-11-02,09:32:25
39.939106,116.36181,0,151,39754.3975694444,2008-11-02,09:32:30
39.939086,116.361735,0,147,39754.3976273148,2008-11-02,09:32:35
39.939055,116.361686,0,145,39754.3976851852,2008-11-02,09:32:40
39.939067,116.361627,0,141,39754.3977430556,2008-11-02,09:32:45
39.939055,116.361543,0,139,39754.3978009259,2008-11-02,09:32:50
39.939057,116.361482,0,135,39754.3978587963,2008-11-02,09:32:55
39.939058,116.361385,0,128,39754.3979166667,2008-11-02,09:33:00
39.939078,116.361326,0,124,39754.397974537,2008-11-02,09:33:05
39.939091,116.361262,0,122,39754.3980324074,2008-11-02,09:33:10
39.939064,116.361168,0,120,39754.3980902778,2008-11-02,09:33:15
39.939067,116.361113,0,111,39754.3981481481,2008-11-02,09:33:20
39.939071,116.36104,0,103,39754.3982060185,2008-11-02,09:33:25
39.939086,116.360968,0,97,39754.3982638889,2008-11-02,09:33:30
39.939081,116.36087,0,90,39754.3983217593,2008-11-02,09:33:35
39.939081,116.360759,0,85,39754.3983796296,2008-11-02,09:33:40
39.939068,116.360686,0,82,39754.3984375,2008-11-02,09:33:45
39.939078,116.360626,0,77,39754.3984953704,2008-11-02,09:33:50
39.939086,116.36055,0,75,39754.3985532407,2008-11-02,09:33:55
39.939083,116.360481,0,75,39754.3986111111,2008-11-02,09:34:00
39.939067,116.360391,0,76,39754.3986689815,2008-11-02,09:34:05
39.939038,116.360311,0,78,39754.3987268518,2008-11-02,09:34:10
39.939007,116.360261,0,76,39754.3987847222,2008-11-02,09:34:15
39.939007,116.360261,0,76,39754.3988194444,2008-11-02,09:34:18
39.939003,116.360262,0,76,39754.3988425926,2008-11-02,09:34:20
39.938988,116.360246,0,76,39754.398900463,2008-11-02,09:34:25
39.93901,116.360152,0,83,39754.3989583333,2008-11-02,09:34:30
39.939023,116.36008,0,90,39754.3990162037,2008-11-02,09:34:35
39.939014,116.359994,0,93,39754.3990740741,2008-11-02,09:34:40
39.939046,116.359926,0,101,39754.3991319444,2008-11-02,09:34:45
39.939086,116.359877,0,111,39754.3991898148,2008-11-02,09:34:50
39.939091,116.359791,0,115,39754.3992476852,2008-11-02,09:34:55
39.93905,116.359495,0,127,39754.4016666667,2008-11-02,09:38:24
39.939009,116.359419,0,120,39754.401724537,2008-11-02,09:38:29
39.938999,116.359343,0,110,39754.4017824074,2008-11-02,09:38:34
39.939023,116.359272,0,103,39754.4018402778,2008-11-02,09:38:39
39.939048,116.359191,0,102,39754.4018981481,2008-11-02,09:38:44
39.939011,116.359138,0,94,39754.4019560185,2008-11-02,09:38:49
39.939033,116.359069,0,92,39754.4020138889,2008-11-02,09:38:54
39.939034,116.358964,0,91,39754.4020717593,2008-11-02,09:38:59
39.939053,116.358902,0,89,39754.4021296296,2008-11-02,09:39:04
39.939073,116.358838,0,87,39754.4021875,2008-11-02,09:39:09
39.939022,116.358755,0,84,39754.4022453704,2008-11-02,09:39:14
39.939033,116.358678,0,86,39754.4023032407,2008-11-02,09:39:19
39.939002,116.358609,0,82,39754.4023611111,2008-11-02,09:39:24
39.938961,116.358553,0,76,39754.4024189815,2008-11-02,09:39:29
39.938905,116.358495,0,70,39754.4024768519,2008-11-02,09:39:34
39.938928,116.358447,0,66,39754.4025347222,2008-11-02,09:39:39
39.93894,116.358416,0,66,39754.4025925926,2008-11-02,09:39:44
39.938996,116.358321,0,65,39754.402650463,2008-11-02,09:39:49
39.938974,116.358276,0,68,39754.4027083333,2008-11-02,09:39:54
39.938959,116.358218,0,69,39754.4027662037,2008-11-02,09:39:59
39.938949,116.358146,0,72,39754.4028240741,2008-11-02,09:40:04
39.938995,116.358085,0,77,39754.4028819444,2008-11-02,09:40:09
39.938989,116.358095,0,83,39754.4029398148,2008-11-02,09:40:14
39.939021,116.35806,0,95,39754.4029976852,2008-11-02,09:40:19
39.939021,116.35806,0,95,39754.4030324074,2008-11-02,09:40:22
39.939027,116.358054,0,95,39754.4030555556,2008-11-02,09:40:24
39.939056,116.358016,0,99,39754.4031134259,2008-11-02,09:40:29
39.939049,116.358004,0,100,39754.4031712963,2008-11-02,09:40:34
39.939049,116.358004,0,100,39754.4032060185,2008-11-02,09:40:37
39.939052,116.358003,0,101,39754.4032291667,2008-11-02,09:40:39
39.939065,116.357904,0,102,39754.403287037,2008-11-02,09:40:44
39.939073,116.357829,0,99,39754.4033449074,2008-11-02,09:40:49
39.939055,116.357755,0,97,39754.4034027778,2008-11-02,09:40:54
39.939,116.357725,0,96,39754.4034606481,2008-11-02,09:40:59
39.938943,116.357734,0,95,39754.4035185185,2008-11-02,09:41:04
39.938878,116.357745,0,93,39754.4035763889,2008-11-02,09:41:09
39.938813,116.357754,0,92,39754.4036342593,2008-11-02,09:41:14
39.938763,116.357742,0,93,39754.4036921296,2008-11-02,09:41:19
39.938708,116.357736,0,93,39754.40375,2008-11-02,09:41:24
39.938655,116.357714,0,97,39754.4038078704,2008-11-02,09:41:29
39.938593,116.357731,0,102,39754.4038657407,2008-11-02,09:41:34
39.938537,116.357747,0,101,39754.4039236111,2008-11-02,09:41:39
39.938483,116.357746,0,104,39754.4039814815,2008-11-02,09:41:44
39.938425,116.357746,0,106,39754.4040393519,2008-11-02,09:41:49
39.938369,116.357766,0,110,39754.4040972222,2008-11-02,09:41:54
39.938332,116.357784,0,108,39754.4041550926,2008-11-02,09:41:59
39.938261,116.357801,0,109,39754.404212963,2008-11-02,09:42:04
39.938214,116.357814,0,109,39754.4042708333,2008-11-02,09:42:09
39.938161,116.357839,0,113,39754.4043287037,2008-11-02,09:42:14
39.938098,116.357827,0,116,39754.4043865741,2008-11-02,09:42:19
39.938039,116.357817,0,118,39754.4044444444,2008-11-02,09:42:24
39.937988,116.357826,0,118,39754.4045023148,2008-11-02,09:42:29
39.937943,116.357824,0,115,39754.4045601852,2008-11-02,09:42:34
39.937894,116.35783,0,112,39754.4046180556,2008-11-02,09:42:39
39.937834,116.357857,0,111,39754.4046759259,2008-11-02,09:42:44
39.937748,116.357848,0,114,39754.4047337963,2008-11-02,09:42:49
39.937674,116.357848,0,113,39754.4047916667,2008-11-02,09:42:54
39.937601,116.357864,0,112,39754.404849537,2008-11-02,09:42:59
39.937517,116.357917,0,115,39754.4049074074,2008-11-02,09:43:04
39.937456,116.357973,0,118,39754.4049652778,2008-11-02,09:43:09
39.937381,116.357958,0,121,39754.4050231481,2008-11-02,09:43:14
39.937303,116.35794,0,124,39754.4050810185,2008-11-02,09:43:19
39.93725,116.357921,0,123,39754.4051388889,2008-11-02,09:43:24
39.937167,116.357882,0,130,39754.4051967593,2008-11-02,09:43:29
39.937095,116.357872,0,134,39754.4052546296,2008-11-02,09:43:34
39.937034,116.357902,0,144,39754.4053125,2008-11-02,09:43:39
39.936988,116.357908,0,146,39754.4053703704,2008-11-02,09:43:44
39.936976,116.357943,0,145,39754.4054282407,2008-11-02,09:43:49
39.936945,116.357975,0,150,39754.4054861111,2008-11-02,09:43:54
39.936931,116.357955,0,152,39754.4055439815,2008-11-02,09:43:59
39.936928,116.357943,0,152,39754.4056018519,2008-11-02,09:44:04
39.936913,116.357919,0,152,39754.4056597222,2008-11-02,09:44:09
39.936897,116.357874,0,152,39754.4057175926,2008-11-02,09:44:14
39.936893,116.357876,0,152,39754.405775463,2008-11-02,09:44:19
39.936893,116.357876,0,152,39754.4058101852,2008-11-02,09:44:22
39.9369,116.357876,0,152,39754.4058333333,2008-11-02,09:44:24
39.936933,116.357863,0,152,39754.4058912037,2008-11-02,09:44:29
39.936977,116.357828,0,151,39754.4059490741,2008-11-02,09:44:34
39.936977,116.357828,0,151,39754.4059837963,2008-11-02,09:44:37
39.93698,116.35783,0,150,39754.4060069444,2008-11-02,09:44:39
39.936948,116.357822,0,149,39754.4060648148,2008-11-02,09:44:44
39.936946,116.357818,0,148,39754.4061226852,2008-11-02,09:44:49
39.936946,116.357818,0,148,39754.4061574074,2008-11-02,09:44:52
39.936951,116.357818,0,147,39754.4061805556,2008-11-02,09:44:54
39.937007,116.357831,0,146,39754.4062384259,2008-11-02,09:44:59
39.936945,116.357816,0,147,39754.4062962963,2008-11-02,09:45:04
39.93692,116.357803,0,148,39754.4063541667,2008-11-02,09:45:09
39.936925,116.357803,0,147,39754.406412037,2008-11-02,09:45:14
39.936925,116.357803,0,147,39754.4064467593,2008-11-02,09:45:17
39.936932,116.357802,0,148,39754.4064699074,2008-11-02,09:45:19
39.936957,116.3578,0,149,39754.4065277778,2008-11-02,09:45:24
39.936968,116.35778,0,150,39754.4065856481,2008-11-02,09:45:29
39.936947,116.35776,0,151,39754.4066435185,2008-11-02,09:45:34
39.936894,116.357721,0,152,39754.4067013889,2008-11-02,09:45:39
39.936873,116.357732,0,152,39754.4067592593,2008-11-02,09:45:44
39.936872,116.357756,0,153,39754.4068171296,2008-11-02,09:45:49
39.936924,116.357777,0,153,39754.406875,2008-11-02,09:45:54
39.936974,116.357807,0,153,39754.4069328704,2008-11-02,09:45:59
39.936994,116.357878,0,153,39754.4069907407,2008-11-02,09:46:04
39.936934,116.357886,0,153,39754.4070486111,2008-11-02,09:46:09
39.936958,116.357983,0,158,39754.4071064815,2008-11-02,09:46:14
39.936912,116.357985,0,161,39754.4071643518,2008-11-02,09:46:19
39.936912,116.357985,0,161,39754.4071990741,2008-11-02,09:46:22
39.936905,116.357984,0,162,39754.4072222222,2008-11-02,09:46:24
39.936921,116.357967,0,164,39754.4072800926,2008-11-02,09:46:29
39.936937,116.357909,0,165,39754.407337963,2008-11-02,09:46:34
39.936953,116.357885,0,166,39754.4073958333,2008-11-02,09:46:39
39.936991,116.357817,0,168,39754.4074537037,2008-11-02,09:46:44
39.937022,116.357713,0,169,39754.4075115741,2008-11-02,09:46:49
39.937026,116.357646,0,169,39754.4075694444,2008-11-02,09:46:54
39.937038,116.357567,0,170,39754.4076273148,2008-11-02,09:46:59
39.937012,116.357525,0,169,39754.4076851852,2008-11-02,09:47:04
39.937012,116.357525,0,169,39754.4077199074,2008-11-02,09:47:07
39.937014,116.357525,0,170,39754.4077430556,2008-11-02,09:47:09
39.937012,116.357503,0,170,39754.4078009259,2008-11-02,09:47:14
39.936983,116.35741,0,168,39754.4078587963,2008-11-02,09:47:19
39.936989,116.357302,0,168,39754.4079166667,2008-11-02,09:47:24
39.936982,116.357208,0,167,39754.407974537,2008-11-02,09:47:29
39.936988,116.357085,0,165,39754.4080324074,2008-11-02,09:47:34
39.936984,116.357012,0,164,39754.4080902778,2008-11-02,09:47:39
39.936986,116.356948,0,162,39754.4081481481,2008-11-02,09:47:44
39.937011,116.356926,0,161,39754.4082060185,2008-11-02,09:47:49
39.937006,116.356804,0,159,39754.4082638889,2008-11-02,09:47:54
39.93694,116.356718,0,158,39754.4083217593,2008-11-02,09:47:59
39.936923,116.356647,0,156,39754.4083796296,2008-11-02,09:48:04
39.936924,116.356601,0,156,39754.4084375,2008-11-02,09:48:09
39.936947,116.356568,0,156,39754.4084953704,2008-11-02,09:48:14
39.936928,116.356467,0,155,39754.4085532407,2008-11-02,09:48:19
39.936928,116.356467,0,155,39754.408587963,2008-11-02,09:48:22
39.936925,116.356462,0,155,39754.4086111111,2008-11-02,09:48:24
39.936934,116.356385,0,155,39754.4086689815,2008-11-02,09:48:29
39.936908,116.356279,0,156,39754.4087268518,2008-11-02,09:48:34
39.936897,116.356151,0,156,39754.4087847222,2008-11-02,09:48:39
39.936911,116.356055,0,156,39754.4088425926,2008-11-02,09:48:44
39.936928,116.355974,0,156,39754.408900463,2008-11-02,09:48:49
39.936911,116.355844,0,157,39754.4089467593,2008-11-02,09:48:53
39.936919,116.355785,0,156,39754.4090046296,2008-11-02,09:48:58
39.936968,116.355737,0,156,39754.4090625,2008-11-02,09:49:03
39.937018,116.35566,0,156,39754.4091203704,2008-11-02,09:49:08
39.937005,116.355549,0,156,39754.4091782407,2008-11-02,09:49:13
39.936989,116.355482,0,157,39754.4092361111,2008-11-02,09:49:18
39.936998,116.355411,0,158,39754.4092939815,2008-11-02,09:49:23
39.936984,116.355347,0,159,39754.4093518518,2008-11-02,09:49:28
39.93694,116.355277,0,160,39754.4094097222,2008-11-02,09:49:33
39.936889,116.355253,0,160,39754.4094675926,2008-11-02,09:49:38
39.93687,116.355232,0,160,39754.409525463,2008-11-02,09:49:43
39.936869,116.355211,0,160,39754.4095833333,2008-11-02,09:49:48
39.936859,116.355146,0,161,39754.4096412037,2008-11-02,09:49:53
39.936876,116.355099,0,161,39754.4096990741,2008-11-02,09:49:58
39.93689,116.355064,0,162,39754.4097569444,2008-11-02,09:50:03
39.936893,116.354993,0,163,39754.4098148148,2008-11-02,09:50:08
39.936887,116.354907,0,164,39754.4098726852,2008-11-02,09:50:13
39.936859,116.35483,0,166,39754.4099305556,2008-11-02,09:50:18
39.936904,116.354758,0,168,39754.4099884259,2008-11-02,09:50:23
39.936867,116.354687,0,168,39754.4100462963,2008-11-02,09:50:28
39.936853,116.354629,0,171,39754.4101041667,2008-11-02,09:50:33
39.936852,116.354566,0,173,39754.410162037,2008-11-02,09:50:38
39.936874,116.35448,0,175,39754.4102199074,2008-11-02,09:50:43
39.936883,116.354436,0,177,39754.4102777778,2008-11-02,09:50:48
39.936854,116.354343,0,178,39754.4103356482,2008-11-02,09:50:53
39.936861,116.354263,0,177,39754.4103935185,2008-11-02,09:50:58
39.936852,116.354198,0,176,39754.4104513889,2008-11-02,09:51:03
39.936836,116.354122,0,180,39754.4105092593,2008-11-02,09:51:08
39.93684,116.354055,0,183,39754.4105671296,2008-11-02,09:51:13
39.936815,116.353981,0,183,39754.410625,2008-11-02,09:51:18
39.936774,116.353891,0,186,39754.4106828704,2008-11-02,09:51:23
39.936668,116.353843,0,189,39754.4107175926,2008-11-02,09:51:26
39.936632,116.353767,0,188,39754.410775463,2008-11-02,09:51:31
39.936584,116.353698,0,192,39754.4108333333,2008-11-02,09:51:36
39.93656,116.353593,0,197,39754.4108912037,2008-11-02,09:51:41
39.936549,116.353532,0,201,39754.4109490741,2008-11-02,09:51:46
39.936545,116.353501,0,205,39754.4110069444,2008-11-02,09:51:51
39.936558,116.353469,0,207,39754.4110648148,2008-11-02,09:51:56
39.936572,116.353459,0,209,39754.4111226852,2008-11-02,09:52:01
39.936558,116.353351,0,211,39754.4111805556,2008-11-02,09:52:06
39.936534,116.353252,0,216,39754.4112384259,2008-11-02,09:52:11
39.936466,116.353176,0,219,39754.4112847222,2008-11-02,09:52:15
39.936394,116.353126,0,222,39754.4113425926,2008-11-02,09:52:20
39.936348,116.353093,0,225,39754.411400463,2008-11-02,09:52:25
39.93636,116.353018,0,230,39754.4114583333,2008-11-02,09:52:30
39.936414,116.352917,0,238,39754.4115046296,2008-11-02,09:52:34
39.936471,116.35281,0,247,39754.4115625,2008-11-02,09:52:39
39.936507,116.352681,0,247,39754.4116087963,2008-11-02,09:52:43
39.936525,116.352625,0,246,39754.4116666667,2008-11-02,09:52:48
39.936481,116.352632,0,241,39754.411724537,2008-11-02,09:52:53
39.936473,116.352659,0,234,39754.4117824074,2008-11-02,09:52:58
39.93646,116.352688,0,229,39754.4118402778,2008-11-02,09:53:03
39.936467,116.352645,0,228,39754.4118981481,2008-11-02,09:53:08
39.936496,116.352592,0,227,39754.4119560185,2008-11-02,09:53:13
39.936507,116.352546,0,225,39754.4120138889,2008-11-02,09:53:18
39.936508,116.3525,0,223,39754.4120717593,2008-11-02,09:53:23
39.936527,116.352445,0,216,39754.4121296296,2008-11-02,09:53:28
39.936558,116.352388,0,213,39754.4121875,2008-11-02,09:53:33
39.936571,116.352314,0,206,39754.4122453704,2008-11-02,09:53:38
39.936597,116.352228,0,205,39754.4123032407,2008-11-02,09:53:43
39.936615,116.352176,0,207,39754.4123611111,2008-11-02,09:53:48
39.936592,116.352094,0,212,39754.4124189815,2008-11-02,09:53:53
39.93662,116.351996,0,209,39754.4124768519,2008-11-02,09:53:58
39.936605,116.351928,0,216,39754.4125347222,2008-11-02,09:54:03
39.936764,116.351687,0,229,39754.4157175926,2008-11-02,09:58:38
39.936779,116.351654,0,229,39754.415775463,2008-11-02,09:58:43
39.936822,116.351617,0,230,39754.4158333333,2008-11-02,09:58:48
39.936809,116.351589,0,231,39754.4158912037,2008-11-02,09:58:53
39.936743,116.351577,0,232,39754.4159490741,2008-11-02,09:58:58
39.936642,116.351578,0,232,39754.4160069444,2008-11-02,09:59:03
39.936558,116.3515,0,232,39754.4160648148,2008-11-02,09:59:08
39.936514,116.351432,0,233,39754.4161226852,2008-11-02,09:59:13
39.934473,116.352607,0,333,39754.4166203704,2008-11-02,09:59:56
39.934769,116.352576,0,409,39754.4166319444,2008-11-02,09:59:57
39.934981,116.352575,0,482,39754.4166435185,2008-11-02,09:59:58
39.935206,116.352577,0,550,39754.4166550926,2008-11-02,09:59:59
39.935383,116.352587,0,616,39754.4166666667,2008-11-02,10:00:00
39.935596,116.35258,0,677,39754.4166782407,2008-11-02,10:00:01
39.935766,116.352585,0,737,39754.4166898148,2008-11-02,10:00:02
39.935544,116.352454,0,518,39754.4167013889,2008-11-02,10:00:03
39.935472,116.352358,0,392,39754.416712963,2008-11-02,10:00:04
39.935456,116.352291,0,321,39754.416724537,2008-11-02,10:00:05
39.935525,116.35225,0,303,39754.4167361111,2008-11-02,10:00:06
39.935552,116.352297,0,274,39754.4167476852,2008-11-02,10:00:07
39.935835,116.352338,0,239,39754.4167592593,2008-11-02,10:00:08
39.93602,116.352258,0,236,39754.4168171296,2008-11-02,10:00:13
39.936146,116.352193,0,237,39754.4168287037,2008-11-02,10:00:14
39.936302,116.352113,0,229,39754.4168402778,2008-11-02,10:00:15
39.936391,116.352056,0,222,39754.4168518518,2008-11-02,10:00:16
39.936549,116.35196,0,214,39754.416875,2008-11-02,10:00:18
39.936641,116.351881,0,204,39754.4168981481,2008-11-02,10:00:20
39.93674,116.351786,0,199,39754.4169328704,2008-11-02,10:00:23
39.936842,116.351706,0,197,39754.4169675926,2008-11-02,10:00:26
39.93694,116.351642,0,199,39754.4170023148,2008-11-02,10:00:29
39.93702,116.351583,0,201,39754.4170486111,2008-11-02,10:00:33
39.937035,116.351553,0,199,39754.4171064815,2008-11-02,10:00:38
39.937028,116.351563,0,195,39754.4171643518,2008-11-02,10:00:43
39.936944,116.351547,0,215,39754.4172222222,2008-11-02,10:00:48
39.93688,116.351553,0,235,39754.4172800926,2008-11-02,10:00:53
39.936882,116.351532,0,239,39754.417337963,2008-11-02,10:00:58
39.936881,116.351541,0,240,39754.4173958333,2008-11-02,10:01:03
39.93684,116.351541,0,237,39754.4174537037,2008-11-02,10:01:08
39.936933,116.351509,0,239,39754.4175,2008-11-02,10:01:12
39.937025,116.351464,0,245,39754.4175462963,2008-11-02,10:01:16
39.937115,116.351439,0,246,39754.4176041667,2008-11-02,10:01:21
39.937141,116.351485,0,240,39754.417662037,2008-11-02,10:01:26
39.937158,116.351553,0,235,39754.4177199074,2008-11-02,10:01:31
39.937054,116.351557,0,229,39754.4177777778,2008-11-02,10:01:36
39.937054,116.351557,0,229,39754.4178125,2008-11-02,10:01:39
39.937054,116.351554,0,226,39754.4178356482,2008-11-02,10:01:41
39.937153,116.351523,0,231,39754.4178472222,2008-11-02,10:01:42
39.937104,116.351461,0,193,39754.4178587963,2008-11-02,10:01:43
39.937009,116.351383,0,186,39754.4179166667,2008-11-02,10:01:48
39.936888,116.351336,0,187,39754.4179398148,2008-11-02,10:01:50
39.936761,116.351291,0,187,39754.417974537,2008-11-02,10:01:53
39.936725,116.351218,0,190,39754.4180324074,2008-11-02,10:01:58
39.936669,116.351149,0,189,39754.4180902778,2008-11-02,10:02:03
39.936636,116.351105,0,188,39754.4181481482,2008-11-02,10:02:08
39.936621,116.351061,0,188,39754.4182060185,2008-11-02,10:02:13
39.936626,116.351059,0,188,39754.4182638889,2008-11-02,10:02:18
39.936626,116.351059,0,188,39754.4182986111,2008-11-02,10:02:21
39.936626,116.351054,0,187,39754.4183217593,2008-11-02,10:02:23
39.936637,116.351036,0,187,39754.4183796296,2008-11-02,10:02:28
39.936626,116.350883,0,186,39754.4184259259,2008-11-02,10:02:32
39.936639,116.350782,0,183,39754.4184837963,2008-11-02,10:02:37
39.936623,116.350683,0,181,39754.4185416667,2008-11-02,10:02:42
39.936623,116.350602,0,182,39754.418599537,2008-11-02,10:02:47
39.936619,116.350507,0,183,39754.4186574074,2008-11-02,10:02:52
39.936601,116.350404,0,184,39754.4187152778,2008-11-02,10:02:57
39.936643,116.350309,0,184,39754.4187731481,2008-11-02,10:03:02
39.936594,116.350266,0,189,39754.4188310185,2008-11-02,10:03:07
39.936588,116.350237,0,192,39754.4188888889,2008-11-02,10:03:12
39.936583,116.350168,0,190,39754.4189467593,2008-11-02,10:03:17
39.936618,116.350105,0,194,39754.4190046296,2008-11-02,10:03:22
39.936635,116.350051,0,198,39754.4190625,2008-11-02,10:03:27
39.936679,116.35001,0,204,39754.4191203704,2008-11-02,10:03:32
39.936689,116.349995,0,211,39754.4191782407,2008-11-02,10:03:37
39.936689,116.349956,0,215,39754.4192361111,2008-11-02,10:03:42
39.936639,116.349881,0,219,39754.4192939815,2008-11-02,10:03:47
39.936639,116.34988,0,225,39754.4193518519,2008-11-02,10:03:52
39.936639,116.34988,0,225,39754.4193865741,2008-11-02,10:03:55
39.936634,116.34988,0,225,39754.4194097222,2008-11-02,10:03:57
39.936615,116.349838,0,225,39754.4194675926,2008-11-02,10:04:02
39.936517,116.349842,0,223,39754.419525463,2008-11-02,10:04:07
39.936417,116.349824,0,222,39754.4195717593,2008-11-02,10:04:11
39.936357,116.349816,0,220,39754.4196296296,2008-11-02,10:04:16
39.936298,116.349813,0,219,39754.4196875,2008-11-02,10:04:21
39.936245,116.34981,0,217,39754.4197453704,2008-11-02,10:04:26
39.936189,116.349836,0,216,39754.4198032407,2008-11-02,10:04:31
39.93613,116.349858,0,215,39754.4198611111,2008-11-02,10:04:36
39.936076,116.349886,0,214,39754.4199189815,2008-11-02,10:04:41
39.936032,116.34989,0,214,39754.4199768519,2008-11-02,10:04:46
39.935992,116.349888,0,213,39754.4200347222,2008-11-02,10:04:51
39.935914,116.349872,0,196,39754.4200694444,2008-11-02,10:04:54
39.93585,116.349879,0,197,39754.4201273148,2008-11-02,10:04:59
39.935822,116.34989,0,198,39754.4201851852,2008-11-02,10:05:04
39.935802,116.349908,0,198,39754.4202430556,2008-11-02,10:05:09
39.935761,116.349925,0,199,39754.4203009259,2008-11-02,10:05:14
39.935739,116.349927,0,199,39754.4203587963,2008-11-02,10:05:19
39.935677,116.349912,0,199,39754.4204166667,2008-11-02,10:05:24
39.935591,116.349952,0,199,39754.4204282407,2008-11-02,10:05:25
39.935548,116.34995,0,199,39754.4204861111,2008-11-02,10:05:30
39.935508,116.34996,0,199,39754.4205439815,2008-11-02,10:05:35
39.935526,116.349891,0,197,39754.4206018519,2008-11-02,10:05:40
39.935462,116.349869,0,197,39754.4206597222,2008-11-02,10:05:45
39.935429,116.349829,0,196,39754.4207175926,2008-11-02,10:05:50
39.935386,116.349786,0,195,39754.420775463,2008-11-02,10:05:55
39.93532,116.349768,0,193,39754.4208333333,2008-11-02,10:06:00
39.935293,116.349725,0,192,39754.4208912037,2008-11-02,10:06:05
39.935282,116.349682,0,191,39754.4209490741,2008-11-02,10:06:10
39.935299,116.349731,0,190,39754.4210069444,2008-11-02,10:06:15
39.935359,116.349825,0,185,39754.4210416667,2008-11-02,10:06:18
39.935351,116.349843,0,185,39754.421099537,2008-11-02,10:06:23
39.935333,116.349875,0,185,39754.4211574074,2008-11-02,10:06:28
39.935316,116.349879,0,185,39754.4212152778,2008-11-02,10:06:33
39.935318,116.349891,0,184,39754.4212731481,2008-11-02,10:06:38
39.935318,116.349891,0,184,39754.4213078704,2008-11-02,10:06:41
39.935315,116.349887,0,184,39754.4213310185,2008-11-02,10:06:43
39.934653,116.348829,0,170,39754.4221759259,2008-11-02,10:07:56
39.93469,116.348943,0,158,39754.4222222222,2008-11-02,10:08:00
39.934704,116.349089,0,168,39754.4222337963,2008-11-02,10:08:01
39.93473,116.349202,0,176,39754.4222453704,2008-11-02,10:08:02
39.934655,116.349161,0,182,39754.4223032407,2008-11-02,10:08:07
39.934655,116.34926,0,185,39754.4223611111,2008-11-02,10:08:12
39.934601,116.3493,0,209,39754.4224074074,2008-11-02,10:08:16
39.934579,116.349398,0,241,39754.4224189815,2008-11-02,10:08:17
39.934574,116.349478,0,265,39754.4224305556,2008-11-02,10:08:18
39.934565,116.349533,0,296,39754.4224652778,2008-11-02,10:08:21
39.934546,116.34962,0,340,39754.4225,2008-11-02,10:08:24
39.934512,116.349559,0,314,39754.4225578704,2008-11-02,10:08:29
39.934495,116.349554,0,294,39754.4226157407,2008-11-02,10:08:34
39.934503,116.349588,0,302,39754.4226736111,2008-11-02,10:08:39
39.934519,116.349604,0,301,39754.4227314815,2008-11-02,10:08:44
39.934542,116.349646,0,308,39754.4227893518,2008-11-02,10:08:49
39.934555,116.349654,0,311,39754.4228472222,2008-11-02,10:08:54
39.934588,116.349689,0,315,39754.4229050926,2008-11-02,10:08:59
39.934645,116.349719,0,317,39754.422962963,2008-11-02,10:09:04
39.934719,116.349785,0,319,39754.4230208333,2008-11-02,10:09:09
39.934819,116.349812,0,321,39754.4230787037,2008-11-02,10:09:14
39.934944,116.349617,0,323,39754.423125,2008-11-02,10:09:18
39.935034,116.349515,0,323,39754.4231365741,2008-11-02,10:09:19
39.935038,116.349382,0,324,39754.4231712963,2008-11-02,10:09:22
39.934923,116.349333,0,324,39754.4231944444,2008-11-02,10:09:24
39.934821,116.349305,0,325,39754.4232175926,2008-11-02,10:09:26
39.934735,116.349402,0,326,39754.423275463,2008-11-02,10:09:31
39.93471,116.349392,0,327,39754.4233333333,2008-11-02,10:09:36
39.934609,116.349386,0,325,39754.4233564815,2008-11-02,10:09:38
39.934536,116.349398,0,321,39754.4234143518,2008-11-02,10:09:43
39.934489,116.349375,0,321,39754.4234722222,2008-11-02,10:09:48
39.934447,116.349333,0,321,39754.4235300926,2008-11-02,10:09:53
39.934207,116.347714,0,304,39754.424537037,2008-11-02,10:11:20
39.934216,116.348636,0,211,39754.4245486111,2008-11-02,10:11:21
39.934252,116.348888,0,200,39754.4245601852,2008-11-02,10:11:22
39.934301,116.34913,0,216,39754.4245717593,2008-11-02,10:11:23
39.934342,116.349266,0,229,39754.4246064815,2008-11-02,10:11:26
39.934351,116.349473,0,220,39754.4246412037,2008-11-02,10:11:29
39.934357,116.349588,0,227,39754.4246875,2008-11-02,10:11:33
39.934342,116.349602,0,227,39754.4247453704,2008-11-02,10:11:38
39.934319,116.349517,0,225,39754.4248032407,2008-11-02,10:11:43
39.934293,116.349419,0,223,39754.4248611111,2008-11-02,10:11:48
39.934278,116.349314,0,222,39754.4249189815,2008-11-02,10:11:53
39.934266,116.349305,0,219,39754.4249768518,2008-11-02,10:11:58
39.934239,116.349281,0,216,39754.4250347222,2008-11-02,10:12:03
39.934221,116.349272,0,213,39754.4250925926,2008-11-02,10:12:08
39.934238,116.349257,0,211,39754.425150463,2008-11-02,10:12:13
39.934238,116.349257,0,211,39754.4251851852,2008-11-02,10:12:16
39.934243,116.349256,0,208,39754.4252083333,2008-11-02,10:12:18
39.934279,116.349237,0,206,39754.4252662037,2008-11-02,10:12:23
39.934329,116.349211,0,203,39754.4253240741,2008-11-02,10:12:28
39.934345,116.349159,0,200,39754.4253819444,2008-11-02,10:12:33
39.934345,116.349159,0,200,39754.4254166667,2008-11-02,10:12:36
39.93435,116.349159,0,197,39754.4254398148,2008-11-02,10:12:38
39.934361,116.349159,0,194,39754.4254976852,2008-11-02,10:12:43
39.934392,116.349087,0,191,39754.4255555556,2008-11-02,10:12:48
39.934492,116.349101,0,187,39754.4256018519,2008-11-02,10:12:52
39.934508,116.349075,0,176,39754.4256597222,2008-11-02,10:12:57
39.934459,116.349046,0,177,39754.4257175926,2008-11-02,10:13:02
39.934378,116.348978,0,177,39754.4257638889,2008-11-02,10:13:06
39.934349,116.348977,0,176,39754.4258217593,2008-11-02,10:13:11
39.934268,116.349055,0,175,39754.4258680556,2008-11-02,10:13:15
39.934204,116.349173,0,174,39754.4259259259,2008-11-02,10:13:20
39.934155,116.349272,0,174,39754.4259606482,2008-11-02,10:13:23
39.934059,116.349329,0,174,39754.4259953704,2008-11-02,10:13:26
39.934052,116.349413,0,175,39754.4260532407,2008-11-02,10:13:31
39.934039,116.349412,0,175,39754.4261111111,2008-11-02,10:13:36
39.934034,116.349413,0,175,39754.4261689815,2008-11-02,10:13:41
39.934034,116.349415,0,175,39754.4262268519,2008-11-02,10:13:46
39.934034,116.349415,0,175,39754.4262615741,2008-11-02,10:13:49
39.934028,116.349417,0,175,39754.4262847222,2008-11-02,10:13:51
39.933966,116.34945,0,177,39754.4263425926,2008-11-02,10:13:56
39.933879,116.349495,0,180,39754.4263888889,2008-11-02,10:14:00
39.933778,116.349516,0,182,39754.4264467593,2008-11-02,10:14:05
39.93366,116.349538,0,184,39754.4265046296,2008-11-02,10:14:10
39.933568,116.349525,0,185,39754.4265509259,2008-11-02,10:14:14
39.933489,116.349455,0,186,39754.4266087963,2008-11-02,10:14:19
39.933437,116.349442,0,186,39754.4266666667,2008-11-02,10:14:24
39.933376,116.349457,0,186,39754.426724537,2008-11-02,10:14:29
39.933353,116.349473,0,186,39754.4267824074,2008-11-02,10:14:34
39.933344,116.349472,0,186,39754.4268402778,2008-11-02,10:14:39
39.933278,116.349456,0,186,39754.4268981481,2008-11-02,10:14:44
39.933246,116.349463,0,186,39754.4269560185,2008-11-02,10:14:49
39.933208,116.349471,0,186,39754.4270138889,2008-11-02,10:14:54
39.933167,116.349475,0,186,39754.4270717593,2008-11-02,10:14:59
39.933073,116.349473,0,187,39754.4271180556,2008-11-02,10:15:03
39.932998,116.349508,0,188,39754.4271759259,2008-11-02,10:15:08
39.932959,116.349566,0,189,39754.4272337963,2008-11-02,10:15:13
39.932935,116.349568,0,189,39754.4272916667,2008-11-02,10:15:18
39.932886,116.349581,0,189,39754.427349537,2008-11-02,10:15:23
39.932847,116.349573,0,190,39754.4274074074,2008-11-02,10:15:28
39.932796,116.349569,0,192,39754.4274652778,2008-11-02,10:15:33
39.932681,116.349535,0,193,39754.4275231481,2008-11-02,10:15:38
39.932594,116.34951,0,196,39754.4275810185,2008-11-02,10:15:43
39.932572,116.349525,0,198,39754.4276388889,2008-11-02,10:15:48
39.932511,116.349529,0,200,39754.4276967593,2008-11-02,10:15:53
39.932464,116.349495,0,202,39754.4277546296,2008-11-02,10:15:58
39.932435,116.349456,0,203,39754.4278125,2008-11-02,10:16:03
39.9324,116.349427,0,203,39754.4278703704,2008-11-02,10:16:08
39.932345,116.349451,0,205,39754.4279282407,2008-11-02,10:16:13
39.932268,116.349455,0,207,39754.4279861111,2008-11-02,10:16:18
39.932208,116.349438,0,209,39754.4280439815,2008-11-02,10:16:23
39.932172,116.34943,0,210,39754.4281018519,2008-11-02,10:16:28
39.932094,116.349419,0,211,39754.4281597222,2008-11-02,10:16:33
39.932042,116.349415,0,212,39754.4282175926,2008-11-02,10:16:38
39.931974,116.349432,0,212,39754.428275463,2008-11-02,10:16:43
39.931934,116.349444,0,213,39754.4283333333,2008-11-02,10:16:48
39.931861,116.349415,0,214,39754.4283912037,2008-11-02,10:16:53
39.931793,116.349404,0,215,39754.4284490741,2008-11-02,10:16:58
39.931761,116.349401,0,216,39754.4285069444,2008-11-02,10:17:03
39.931721,116.349375,0,217,39754.4285648148,2008-11-02,10:17:08
39.931655,116.349349,0,218,39754.4286226852,2008-11-02,10:17:13
39.931574,116.349342,0,219,39754.4286805556,2008-11-02,10:17:18
39.931513,116.34933,0,220,39754.4287384259,2008-11-02,10:17:23
39.93144,116.349304,0,221,39754.4287962963,2008-11-02,10:17:28
39.931413,116.34928,0,221,39754.4288541667,2008-11-02,10:17:33
39.931414,116.349202,0,222,39754.428912037,2008-11-02,10:17:38
39.931407,116.34911,0,218,39754.4289699074,2008-11-02,10:17:43
39.931394,116.349059,0,218,39754.4290277778,2008-11-02,10:17:48
39.931382,116.348999,0,220,39754.4290856481,2008-11-02,10:17:53
39.931362,116.348925,0,222,39754.4291435185,2008-11-02,10:17:58
39.931343,116.348871,0,224,39754.4292013889,2008-11-02,10:18:03
39.931338,116.348851,0,225,39754.4292592593,2008-11-02,10:18:08
39.931372,116.348715,0,227,39754.4293171296,2008-11-02,10:18:13
39.931362,116.348624,0,230,39754.429375,2008-11-02,10:18:18
39.931328,116.348524,0,232,39754.4294328704,2008-11-02,10:18:23
39.931299,116.348444,0,234,39754.4294907407,2008-11-02,10:18:28
39.931278,116.348379,0,236,39754.4295486111,2008-11-02,10:18:33
39.931298,116.348344,0,236,39754.4296064815,2008-11-02,10:18:38
39.931298,116.34834,0,237,39754.4296643519,2008-11-02,10:18:43
39.931298,116.34834,0,237,39754.4296990741,2008-11-02,10:18:46
39.931306,116.348337,0,238,39754.4297222222,2008-11-02,10:18:48
39.931387,116.348263,0,238,39754.4297453704,2008-11-02,10:18:50
39.931416,116.348145,0,236,39754.4297685185,2008-11-02,10:18:52
39.931405,116.348013,0,231,39754.4297916667,2008-11-02,10:18:54
39.931364,116.347896,0,226,39754.429837963,2008-11-02,10:18:58
39.931374,116.347816,0,219,39754.4298958333,2008-11-02,10:19:03
39.931387,116.347752,0,216,39754.4299537037,2008-11-02,10:19:08
39.931471,116.347813,0,213,39754.4300115741,2008-11-02,10:19:13
39.931505,116.347791,0,209,39754.4300694444,2008-11-02,10:19:18
39.931552,116.347748,0,209,39754.4301273148,2008-11-02,10:19:23
39.931535,116.347682,0,209,39754.4301851852,2008-11-02,10:19:28
39.931567,116.347621,0,210,39754.4302430556,2008-11-02,10:19:33
39.931524,116.347566,0,212,39754.4303009259,2008-11-02,10:19:38
39.931487,116.347505,0,211,39754.4303587963,2008-11-02,10:19:43
39.931464,116.347491,0,208,39754.4304166667,2008-11-02,10:19:48
39.93149,116.347442,0,205,39754.430474537,2008-11-02,10:19:53
39.931447,116.347419,0,198,39754.4305324074,2008-11-02,10:19:58
39.931393,116.347342,0,196,39754.4305902778,2008-11-02,10:20:03
39.931353,116.347273,0,195,39754.4306481481,2008-11-02,10:20:08
39.931333,116.347197,0,193,39754.4307060185,2008-11-02,10:20:13
39.931326,116.347119,0,192,39754.4307638889,2008-11-02,10:20:18
39.931241,116.34703,0,190,39754.4307986111,2008-11-02,10:20:21
39.931175,116.34695,0,185,39754.4308449074,2008-11-02,10:20:25
39.931095,116.346863,0,181,39754.4308912037,2008-11-02,10:20:29
39.931019,116.3468,0,183,39754.4309490741,2008-11-02,10:20:34
39.931009,116.346797,0,182,39754.4310069444,2008-11-02,10:20:39
39.931014,116.346794,0,182,39754.4310648148,2008-11-02,10:20:44
39.931014,116.346794,0,182,39754.431099537,2008-11-02,10:20:47
39.931019,116.346789,0,183,39754.4311226852,2008-11-02,10:20:49
39.931095,116.346688,0,183,39754.4311458333,2008-11-02,10:20:51
39.931185,116.34661,0,178,39754.4311574074,2008-11-02,10:20:52
39.931197,116.34666,0,172,39754.4312152778,2008-11-02,10:20:57
39.931197,116.34666,0,172,39754.43125,2008-11-02,10:21:00
39.931203,116.34666,0,172,39754.4312731481,2008-11-02,10:21:02
39.931167,116.3466,0,172,39754.4313310185,2008-11-02,10:21:07
39.931184,116.346577,0,166,39754.4313888889,2008-11-02,10:21:12
39.931184,116.346577,0,166,39754.4314236111,2008-11-02,10:21:15
39.931192,116.346577,0,164,39754.4314467593,2008-11-02,10:21:17
39.931169,116.346561,0,164,39754.4315046296,2008-11-02,10:21:22
39.931165,116.346545,0,164,39754.4315625,2008-11-02,10:21:27
39.93115,116.346544,0,164,39754.4316203704,2008-11-02,10:21:32
39.931142,116.346543,0,164,39754.4316782407,2008-11-02,10:21:37
39.931143,116.346543,0,163,39754.4317361111,2008-11-02,10:21:42
39.931143,116.346543,0,163,39754.4317708333,2008-11-02,10:21:45
39.931141,116.346543,0,163,39754.4317939815,2008-11-02,10:21:47
39.931128,116.346553,0,162,39754.4318518518,2008-11-02,10:21:52
39.931062,116.346565,0,162,39754.4319097222,2008-11-02,10:21:57
39.931005,116.346554,0,162,39754.4319675926,2008-11-02,10:22:02
39.930921,116.346512,0,162,39754.4320138889,2008-11-02,10:22:06
39.930847,116.346481,0,163,39754.4320717593,2008-11-02,10:22:11
39.93081,116.346462,0,163,39754.4321296296,2008-11-02,10:22:16
39.930807,116.346456,0,163,39754.4321875,2008-11-02,10:22:21
39.930807,116.346456,0,163,39754.4322222222,2008-11-02,10:22:24
39.930806,116.346448,0,163,39754.4322453704,2008-11-02,10:22:26
39.930799,116.34643,0,162,39754.4323032407,2008-11-02,10:22:31
39.930816,116.346403,0,161,39754.4323611111,2008-11-02,10:22:36
39.930826,116.346383,0,161,39754.4324189815,2008-11-02,10:22:41
39.930806,116.346374,0,161,39754.4324768518,2008-11-02,10:22:46
39.930725,116.346339,0,161,39754.4325347222,2008-11-02,10:22:51
39.930679,116.346318,0,161,39754.4325925926,2008-11-02,10:22:56
39.930713,116.346263,0,161,39754.432650463,2008-11-02,10:23:01
39.930762,116.346221,0,162,39754.4327083333,2008-11-02,10:23:06
39.930743,116.34616,0,162,39754.4327662037,2008-11-02,10:23:11
39.930755,116.346116,0,163,39754.4328240741,2008-11-02,10:23:16
39.930781,116.34605,0,163,39754.4328819444,2008-11-02,10:23:21
39.930818,116.345992,0,164,39754.4329398148,2008-11-02,10:23:26
39.930814,116.345916,0,165,39754.4329976852,2008-11-02,10:23:31
39.930747,116.345813,0,163,39754.4330555556,2008-11-02,10:23:36
39.930879,116.345766,0,163,39754.4330902778,2008-11-02,10:23:39
39.931109,116.345734,0,164,39754.4331134259,2008-11-02,10:23:41
39.931127,116.34573,0,175,39754.4331712963,2008-11-02,10:23:46
39.931175,116.345721,0,188,39754.4332291667,2008-11-02,10:23:51
39.93126,116.345733,0,202,39754.433275463,2008-11-02,10:23:55
39.931384,116.345757,0,212,39754.4333101852,2008-11-02,10:23:58
39.931508,116.345783,0,222,39754.4333449074,2008-11-02,10:24:01
39.931599,116.345817,0,227,39754.4333680556,2008-11-02,10:24:03
39.93095,116.345207,0,46,39754.4492361111,2008-11-02,10:46:54
39.931402,116.345367,0,258,39754.4492476852,2008-11-02,10:46:55
39.930796,116.34527,0,72,39754.4492592593,2008-11-02,10:46:56
39.930833,116.345299,0,109,39754.4492708333,2008-11-02,10:46:57
39.930784,116.345236,0,98,39754.4493287037,2008-11-02,10:47:02
39.930816,116.345145,0,95,39754.4493865741,2008-11-02,10:47:07
39.930784,116.345058,0,100,39754.4494444444,2008-11-02,10:47:12
39.93079,116.344985,0,101,39754.4495023148,2008-11-02,10:47:17
39.930851,116.344933,0,105,39754.4495601852,2008-11-02,10:47:22
39.930901,116.344877,0,107,39754.4496180556,2008-11-02,10:47:27
39.930902,116.344809,0,108,39754.4496759259,2008-11-02,10:47:32
39.93093,116.34473,0,109,39754.4497337963,2008-11-02,10:47:37
39.930949,116.344627,0,108,39754.4497916667,2008-11-02,10:47:42
39.930958,116.34454,0,107,39754.449849537,2008-11-02,10:47:47
39.930926,116.344456,0,107,39754.4499074074,2008-11-02,10:47:52
39.930842,116.344415,0,113,39754.4499537037,2008-11-02,10:47:56
39.930768,116.344397,0,116,39754.4500115741,2008-11-02,10:48:01
39.930769,116.344377,0,122,39754.4500694444,2008-11-02,10:48:06
39.930802,116.344352,0,130,39754.4501273148,2008-11-02,10:48:11
39.930801,116.344261,0,135,39754.4501851852,2008-11-02,10:48:16
39.930787,116.344208,0,137,39754.4502430556,2008-11-02,10:48:21
39.930787,116.344168,0,137,39754.4503009259,2008-11-02,10:48:26
39.930787,116.344074,0,137,39754.4503587963,2008-11-02,10:48:31
39.930824,116.344055,0,133,39754.4504166667,2008-11-02,10:48:36
39.930836,116.34405,0,133,39754.450474537,2008-11-02,10:48:41
39.930847,116.344051,0,132,39754.4505324074,2008-11-02,10:48:46
39.930855,116.344052,0,132,39754.4505902778,2008-11-02,10:48:51
39.930858,116.344052,0,131,39754.4506481481,2008-11-02,10:48:56
39.930852,116.344053,0,131,39754.4507060185,2008-11-02,10:49:01
39.930845,116.344054,0,130,39754.4507638889,2008-11-02,10:49:06
39.930843,116.344055,0,130,39754.4508217593,2008-11-02,10:49:11
39.93084,116.344054,0,130,39754.4508796296,2008-11-02,10:49:16
39.93084,116.344054,0,130,39754.4509143519,2008-11-02,10:49:19
39.930843,116.344054,0,130,39754.4509375,2008-11-02,10:49:21
39.930884,116.344015,0,130,39754.4509953704,2008-11-02,10:49:26
39.930912,116.343976,0,130,39754.4510532407,2008-11-02,10:49:31
39.930941,116.343904,0,130,39754.4511111111,2008-11-02,10:49:36
39.930957,116.343817,0,130,39754.4511689815,2008-11-02,10:49:41
39.930957,116.343817,0,130,39754.4512037037,2008-11-02,10:49:44
39.930964,116.343812,0,129,39754.4512268519,2008-11-02,10:49:46
39.930936,116.343884,0,129,39754.4512847222,2008-11-02,10:49:51
39.93093,116.3439,0,129,39754.4513425926,2008-11-02,10:49:56
39.93093,116.3439,0,129,39754.4513773148,2008-11-02,10:49:59
39.930929,116.343901,0,129,39754.451400463,2008-11-02,10:50:01
39.930987,116.343882,0,129,39754.4514583333,2008-11-02,10:50:06
39.930951,116.343913,0,128,39754.4515162037,2008-11-02,10:50:11
39.930932,116.343934,0,128,39754.4515740741,2008-11-02,10:50:16
39.930921,116.343887,0,127,39754.4516319444,2008-11-02,10:50:21
39.930889,116.343847,0,127,39754.4516898148,2008-11-02,10:50:26
39.93081,116.343769,0,127,39754.451712963,2008-11-02,10:50:28
39.930711,116.34369,0,127,39754.4517592593,2008-11-02,10:50:32
39.93066,116.343701,0,126,39754.4518171296,2008-11-02,10:50:37
39.930652,116.34373,0,126,39754.451875,2008-11-02,10:50:42
39.930651,116.343794,0,125,39754.4519328704,2008-11-02,10:50:47
39.930677,116.343874,0,125,39754.4519907407,2008-11-02,10:50:52
39.930682,116.34389,0,125,39754.4520486111,2008-11-02,10:50:57
39.930646,116.343846,0,125,39754.4521064815,2008-11-02,10:51:02
39.930629,116.343796,0,124,39754.4521643519,2008-11-02,10:51:07
39.930602,116.343765,0,124,39754.4522222222,2008-11-02,10:51:12
39.930572,116.343763,0,123,39754.4522800926,2008-11-02,10:51:17
39.930557,116.343756,0,123,39754.452337963,2008-11-02,10:51:22
39.930581,116.343774,0,122,39754.4523958333,2008-11-02,10:51:27
39.930589,116.343781,0,122,39754.4524537037,2008-11-02,10:51:32
39.93059,116.343781,0,122,39754.4525115741,2008-11-02,10:51:37
39.93059,116.343781,0,122,39754.4525462963,2008-11-02,10:51:40
39.930582,116.343781,0,122,39754.4525694444,2008-11-02,10:51:42
39.930566,116.343767,0,122,39754.4526273148,2008-11-02,10:51:47
39.930559,116.343718,0,122,39754.4526851852,2008-11-02,10:51:52
39.93054,116.34371,0,121,39754.4527430556,2008-11-02,10:51:57
39.930512,116.343733,0,121,39754.4528009259,2008-11-02,10:52:02
39.930483,116.343757,0,120,39754.4528587963,2008-11-02,10:52:07
39.930417,116.34373,0,121,39754.4529166667,2008-11-02,10:52:12
39.930459,116.343866,0,121,39754.4529513889,2008-11-02,10:52:15
39.930485,116.343977,0,121,39754.4530092593,2008-11-02,10:52:20
39.930537,116.344032,0,122,39754.4530671296,2008-11-02,10:52:25
39.930645,116.344029,0,124,39754.4531018519,2008-11-02,10:52:28
39.93075,116.343996,0,126,39754.4531481481,2008-11-02,10:52:32
39.930782,116.343931,0,130,39754.4532060185,2008-11-02,10:52:37
39.930859,116.343855,0,136,39754.4532523148,2008-11-02,10:52:41
39.930866,116.343804,0,137,39754.4533101852,2008-11-02,10:52:46
39.930873,116.343794,0,138,39754.4533680556,2008-11-02,10:52:51
39.930896,116.34375,0,138,39754.4534259259,2008-11-02,10:52:56
39.93089,116.343689,0,138,39754.4534837963,2008-11-02,10:53:01
39.930887,116.343617,0,135,39754.4535416667,2008-11-02,10:53:06
39.930892,116.343527,0,138,39754.453599537,2008-11-02,10:53:11
39.930895,116.343452,0,140,39754.4536574074,2008-11-02,10:53:16
39.930862,116.343444,0,140,39754.4537152778,2008-11-02,10:53:21
39.930862,116.343444,0,140,39754.45375,2008-11-02,10:53:24
39.930867,116.343442,0,142,39754.4537731481,2008-11-02,10:53:26
39.930876,116.343431,0,143,39754.4538310185,2008-11-02,10:53:31
39.93089,116.343426,0,142,39754.4538888889,2008-11-02,10:53:36
39.93089,116.343426,0,142,39754.4539236111,2008-11-02,10:53:39
39.930884,116.343425,0,142,39754.4539467593,2008-11-02,10:53:41
39.930869,116.343391,0,141,39754.4540046296,2008-11-02,10:53:46
39.930822,116.343323,0,139,39754.4540625,2008-11-02,10:53:51
39.930828,116.343268,0,136,39754.4541203704,2008-11-02,10:53:56
39.930821,116.343188,0,132,39754.4541782407,2008-11-02,10:54:01
39.930815,116.343122,0,128,39754.4542361111,2008-11-02,10:54:06
39.930825,116.343052,0,126,39754.4542939815,2008-11-02,10:54:11
39.930833,116.342955,0,123,39754.4543518518,2008-11-02,10:54:16
39.930847,116.342882,0,120,39754.4544097222,2008-11-02,10:54:21
39.930856,116.342813,0,119,39754.4544675926,2008-11-02,10:54:26
39.930828,116.342733,0,119,39754.454525463,2008-11-02,10:54:31
39.930831,116.342603,0,122,39754.4545833333,2008-11-02,10:54:36
39.930852,116.342524,0,127,39754.4546412037,2008-11-02,10:54:41
39.930891,116.342431,0,138,39754.4546990741,2008-11-02,10:54:46
39.930885,116.342429,0,140,39754.4547569444,2008-11-02,10:54:51
39.930888,116.34243,0,141,39754.4548148148,2008-11-02,10:54:56
39.930892,116.342429,0,141,39754.4548726852,2008-11-02,10:55:01
39.930892,116.342429,0,141,39754.4549074074,2008-11-02,10:55:04
39.930891,116.342426,0,141,39754.4549305556,2008-11-02,10:55:06
39.930887,116.342382,0,141,39754.4549884259,2008-11-02,10:55:11
39.930878,116.342379,0,141,39754.4550462963,2008-11-02,10:55:16
39.930878,116.342379,0,141,39754.4550810185,2008-11-02,10:55:19
39.930877,116.342375,0,141,39754.4551041667,2008-11-02,10:55:21
39.930948,116.342244,0,141,39754.455150463,2008-11-02,10:55:25
39.930995,116.342119,0,141,39754.4551967593,2008-11-02,10:55:29
39.930933,116.342009,0,143,39754.4552546296,2008-11-02,10:55:34
39.930919,116.341879,0,143,39754.4553125,2008-11-02,10:55:39
39.930889,116.341805,0,144,39754.4553703704,2008-11-02,10:55:44
39.930903,116.341724,0,146,39754.4554282407,2008-11-02,10:55:49
39.930927,116.341687,0,148,39754.4554861111,2008-11-02,10:55:54
39.930992,116.341605,0,150,39754.4555324074,2008-11-02,10:55:58
39.930947,116.341538,0,151,39754.4555902778,2008-11-02,10:56:03
39.93093,116.341521,0,152,39754.4556481481,2008-11-02,10:56:08
39.93092,116.341461,0,153,39754.4557060185,2008-11-02,10:56:13
39.930896,116.341392,0,154,39754.4557638889,2008-11-02,10:56:18
39.930889,116.341354,0,156,39754.4558217593,2008-11-02,10:56:23
39.930873,116.341303,0,156,39754.4558796296,2008-11-02,10:56:28
39.930859,116.341248,0,158,39754.4559375,2008-11-02,10:56:33
39.930858,116.341164,0,159,39754.4559953704,2008-11-02,10:56:38
39.930849,116.341102,0,159,39754.4560532407,2008-11-02,10:56:43
39.93084,116.341019,0,156,39754.4561111111,2008-11-02,10:56:48
39.930868,116.340917,0,158,39754.4561689815,2008-11-02,10:56:53
39.930866,116.340815,0,159,39754.4562268518,2008-11-02,10:56:58
39.930887,116.340766,0,160,39754.4562847222,2008-11-02,10:57:03
39.930886,116.340732,0,158,39754.4563425926,2008-11-02,10:57:08
39.930878,116.34067,0,159,39754.456400463,2008-11-02,10:57:13
39.930895,116.340621,0,159,39754.4564583333,2008-11-02,10:57:18
39.93091,116.340577,0,160,39754.4565162037,2008-11-02,10:57:23
39.930921,116.340524,0,159,39754.4565740741,2008-11-02,10:57:28
39.930923,116.340477,0,157,39754.4566319444,2008-11-02,10:57:33
39.930925,116.340426,0,159,39754.4566898148,2008-11-02,10:57:38
39.93093,116.340354,0,158,39754.4567476852,2008-11-02,10:57:43
39.930946,116.34028,0,157,39754.4568055556,2008-11-02,10:57:48
39.930904,116.340197,0,152,39754.4568634259,2008-11-02,10:57:53
39.930903,116.340124,0,154,39754.4569212963,2008-11-02,10:57:58
39.930917,116.339999,0,155,39754.4569791667,2008-11-02,10:58:03
39.930909,116.339924,0,163,39754.457037037,2008-11-02,10:58:08
39.930917,116.339884,0,166,39754.4570949074,2008-11-02,10:58:13
39.930948,116.339823,0,168,39754.4571527778,2008-11-02,10:58:18
39.930951,116.33974,0,171,39754.4572106482,2008-11-02,10:58:23
39.930968,116.339619,0,174,39754.4572685185,2008-11-02,10:58:28
39.93097,116.339548,0,177,39754.4573263889,2008-11-02,10:58:33
39.930961,116.339479,0,176,39754.4573842593,2008-11-02,10:58:38
39.930991,116.339404,0,177,39754.4574421296,2008-11-02,10:58:43
39.930986,116.339365,0,181,39754.4575,2008-11-02,10:58:48
39.930987,116.339352,0,184,39754.4575578704,2008-11-02,10:58:53
39.930962,116.339307,0,185,39754.4576157407,2008-11-02,10:58:58
39.930902,116.339223,0,185,39754.4576736111,2008-11-02,10:59:03
39.930901,116.339169,0,185,39754.4577314815,2008-11-02,10:59:08
39.930927,116.339122,0,184,39754.4577893519,2008-11-02,10:59:13
39.930909,116.339045,0,183,39754.4578472222,2008-11-02,10:59:18
39.930893,116.338977,0,183,39754.4579050926,2008-11-02,10:59:23
39.930906,116.33893,0,182,39754.457962963,2008-11-02,10:59:28
39.930917,116.338818,0,172,39754.4580208333,2008-11-02,10:59:33
39.930939,116.338749,0,174,39754.4580787037,2008-11-02,10:59:38
39.930895,116.338697,0,164,39754.4581365741,2008-11-02,10:59:43
39.930895,116.338697,0,164,39754.4581712963,2008-11-02,10:59:46
39.930898,116.338694,0,164,39754.4581944444,2008-11-02,10:59:48
39.9309,116.33865,0,164,39754.4582523148,2008-11-02,10:59:53
39.930917,116.338604,0,164,39754.4583101852,2008-11-02,10:59:58
39.930938,116.338485,0,164,39754.4583564815,2008-11-02,11:00:02
39.930923,116.338359,0,164,39754.4583796296,2008-11-02,11:00:04
39.93096,116.338298,0,166,39754.4584375,2008-11-02,11:00:09
39.930879,116.338229,0,166,39754.4584953704,2008-11-02,11:00:14
39.930934,116.338159,0,162,39754.4585532407,2008-11-02,11:00:19
39.930935,116.338141,0,162,39754.4586111111,2008-11-02,11:00:24
39.930937,116.338054,0,163,39754.4586689815,2008-11-02,11:00:29
39.930931,116.337979,0,164,39754.4587268519,2008-11-02,11:00:34
39.930957,116.337872,0,164,39754.4587847222,2008-11-02,11:00:39
39.930897,116.337778,0,158,39754.4588310185,2008-11-02,11:00:43
39.930887,116.337703,0,150,39754.4588888889,2008-11-02,11:00:48
39.930859,116.337655,0,149,39754.4589467593,2008-11-02,11:00:53
39.930828,116.337602,0,149,39754.4590046296,2008-11-02,11:00:58
39.930781,116.337572,0,149,39754.4590625,2008-11-02,11:01:03
39.930734,116.337545,0,148,39754.4591203704,2008-11-02,11:01:08
39.930675,116.337587,0,147,39754.4591782407,2008-11-02,11:01:13
39.930644,116.337614,0,147,39754.4592361111,2008-11-02,11:01:18
39.930599,116.33764,0,146,39754.4592939815,2008-11-02,11:01:23
39.93055,116.337671,0,146,39754.4593518519,2008-11-02,11:01:28
39.930488,116.337692,0,146,39754.4594097222,2008-11-02,11:01:33
39.930409,116.33772,0,147,39754.4594675926,2008-11-02,11:01:38
39.930333,116.337762,0,148,39754.459525463,2008-11-02,11:01:43
39.93026,116.337802,0,149,39754.4595833333,2008-11-02,11:01:48
39.930202,116.337808,0,151,39754.4596412037,2008-11-02,11:01:53
39.930152,116.337786,0,152,39754.4596990741,2008-11-02,11:01:58
39.930094,116.337751,0,154,39754.4597569444,2008-11-02,11:02:03
39.930042,116.337713,0,155,39754.4598148148,2008-11-02,11:02:08
39.929981,116.337706,0,157,39754.4598726852,2008-11-02,11:02:13
39.929949,116.337752,0,158,39754.4599305556,2008-11-02,11:02:18
39.929916,116.337783,0,160,39754.4599884259,2008-11-02,11:02:23
39.929862,116.337801,0,162,39754.4600462963,2008-11-02,11:02:28
39.929811,116.337806,0,163,39754.4601041667,2008-11-02,11:02:33
39.929754,116.337797,0,164,39754.460162037,2008-11-02,11:02:38
39.929732,116.337786,0,165,39754.4602199074,2008-11-02,11:02:43
39.929709,116.337784,0,163,39754.4602777778,2008-11-02,11:02:48
39.929701,116.337668,0,163,39754.4603125,2008-11-02,11:02:51
39.929662,116.337661,0,160,39754.4603703704,2008-11-02,11:02:56
39.9296,116.337683,0,156,39754.4604282407,2008-11-02,11:03:01
39.929528,116.337693,0,155,39754.4604861111,2008-11-02,11:03:06
39.929465,116.337695,0,153,39754.4605439815,2008-11-02,11:03:11
39.929434,116.337685,0,155,39754.4606018519,2008-11-02,11:03:16
39.929392,116.337686,0,157,39754.4606597222,2008-11-02,11:03:21
39.929302,116.337634,0,161,39754.4607060185,2008-11-02,11:03:25
39.929285,116.337622,0,162,39754.4607638889,2008-11-02,11:03:30
39.929288,116.337617,0,162,39754.4608217593,2008-11-02,11:03:35
39.929288,116.337617,0,162,39754.4608564815,2008-11-02,11:03:38
39.92928,116.33761,0,162,39754.4608796296,2008-11-02,11:03:40
39.929198,116.337587,0,164,39754.4609375,2008-11-02,11:03:45
39.929142,116.33758,0,165,39754.4609953704,2008-11-02,11:03:50
39.929116,116.337633,0,166,39754.4610532407,2008-11-02,11:03:55
39.929044,116.337695,0,168,39754.4611111111,2008-11-02,11:04:00
39.928945,116.33775,0,168,39754.4611574074,2008-11-02,11:04:04
39.928894,116.337761,0,171,39754.4612152778,2008-11-02,11:04:09
39.928868,116.337794,0,172,39754.4612731481,2008-11-02,11:04:14
39.928815,116.337839,0,173,39754.4613310185,2008-11-02,11:04:19
39.92878,116.33782,0,174,39754.4613888889,2008-11-02,11:04:24
39.928732,116.33779,0,175,39754.4614467593,2008-11-02,11:04:29
39.92869,116.337727,0,176,39754.4615046296,2008-11-02,11:04:34
39.928667,116.337724,0,178,39754.4615625,2008-11-02,11:04:39
39.928602,116.337864,0,185,39754.4616087963,2008-11-02,11:04:43
39.928587,116.337867,0,193,39754.4616666667,2008-11-02,11:04:48
39.928587,116.337867,0,193,39754.4617013889,2008-11-02,11:04:51
39.928581,116.337866,0,193,39754.461724537,2008-11-02,11:04:53
39.928554,116.337884,0,193,39754.4617824074,2008-11-02,11:04:58
39.928462,116.337902,0,194,39754.4618287037,2008-11-02,11:05:02
39.928372,116.33794,0,200,39754.4618865741,2008-11-02,11:05:07
39.928303,116.337942,0,203,39754.4619444444,2008-11-02,11:05:12
39.928271,116.337883,0,208,39754.4620023148,2008-11-02,11:05:17
39.92822,116.337799,0,211,39754.4620601852,2008-11-02,11:05:22
39.928118,116.337614,0,229,39754.4620833333,2008-11-02,11:05:24
39.92809,116.337528,0,231,39754.4621412037,2008-11-02,11:05:29
39.92809,116.337528,0,231,39754.4621759259,2008-11-02,11:05:32
39.928088,116.337528,0,232,39754.4621990741,2008-11-02,11:05:34
39.928063,116.337524,0,232,39754.4622569444,2008-11-02,11:05:39
39.928033,116.337508,0,230,39754.4623148148,2008-11-02,11:05:44
39.927956,116.337538,0,239,39754.4623726852,2008-11-02,11:05:49
39.927908,116.337474,0,236,39754.4624305556,2008-11-02,11:05:54
39.927908,116.337474,0,236,39754.4624652778,2008-11-02,11:05:57
39.927909,116.337475,0,236,39754.4624884259,2008-11-02,11:05:59
39.927843,116.337451,0,230,39754.4625462963,2008-11-02,11:06:04
39.927811,116.337453,0,228,39754.4626041667,2008-11-02,11:06:09
39.927811,116.337453,0,228,39754.4626388889,2008-11-02,11:06:12
39.927811,116.337452,0,227,39754.462662037,2008-11-02,11:06:14
39.927781,116.337442,0,223,39754.4627199074,2008-11-02,11:06:19
39.927771,116.337441,0,220,39754.4627777778,2008-11-02,11:06:24
39.927771,116.337441,0,220,39754.4628125,2008-11-02,11:06:27
39.927778,116.337442,0,219,39754.4628356481,2008-11-02,11:06:29
39.927763,116.337451,0,218,39754.4628935185,2008-11-02,11:06:34
39.927705,116.337447,0,212,39754.4629513889,2008-11-02,11:06:39
39.927639,116.337454,0,204,39754.4630092593,2008-11-02,11:06:44
39.927589,116.337447,0,200,39754.4630671296,2008-11-02,11:06:49
39.927547,116.337455,0,198,39754.463125,2008-11-02,11:06:54
39.927499,116.337476,0,196,39754.4631828704,2008-11-02,11:06:59
39.92746,116.337463,0,196,39754.4632407407,2008-11-02,11:07:04
39.927405,116.337452,0,193,39754.4632986111,2008-11-02,11:07:09
39.927385,116.337434,0,189,39754.4633564815,2008-11-02,11:07:14
39.927335,116.337425,0,186,39754.4634143518,2008-11-02,11:07:19
39.927335,116.337425,0,186,39754.4634490741,2008-11-02,11:07:22
39.927328,116.337421,0,179,39754.4634722222,2008-11-02,11:07:24
39.927307,116.33743,0,176,39754.4635300926,2008-11-02,11:07:29
39.927254,116.337443,0,170,39754.463587963,2008-11-02,11:07:34
39.927219,116.337493,0,167,39754.4636458333,2008-11-02,11:07:39
39.927174,116.337575,0,169,39754.4637037037,2008-11-02,11:07:44
39.927149,116.337594,0,169,39754.4637615741,2008-11-02,11:07:49
39.92715,116.337604,0,169,39754.4638194444,2008-11-02,11:07:54
39.927119,116.337546,0,169,39754.4638773148,2008-11-02,11:07:59
39.92712,116.337466,0,164,39754.4639351852,2008-11-02,11:08:04
39.927104,116.337416,0,162,39754.4639930556,2008-11-02,11:08:09
39.927055,116.337352,0,157,39754.4640509259,2008-11-02,11:08:14
39.927055,116.337309,0,153,39754.4641087963,2008-11-02,11:08:19
39.92707,116.337254,0,144,39754.4641666667,2008-11-02,11:08:24
39.927099,116.337191,0,140,39754.464224537,2008-11-02,11:08:29
39.927119,116.337111,0,135,39754.4642824074,2008-11-02,11:08:34
39.927151,116.337039,0,131,39754.4643402778,2008-11-02,11:08:39
39.927194,116.336974,0,131,39754.4643981481,2008-11-02,11:08:44
39.927224,116.336928,0,127,39754.4644560185,2008-11-02,11:08:49
39.927226,116.336892,0,120,39754.4645138889,2008-11-02,11:08:54
39.927255,116.336835,0,116,39754.4645717593,2008-11-02,11:08:59
39.927229,116.336778,0,110,39754.4646296296,2008-11-02,11:09:04
39.927217,116.336746,0,106,39754.4646875,2008-11-02,11:09:09
39.927217,116.336746,0,106,39754.4647222222,2008-11-02,11:09:12
39.927219,116.336744,0,105,39754.4647453704,2008-11-02,11:09:14
39.927218,116.336721,0,102,39754.4648032407,2008-11-02,11:09:19
39.927218,116.336721,0,102,39754.464837963,2008-11-02,11:09:22
39.927224,116.336715,0,99,39754.4648611111,2008-11-02,11:09:24
39.927273,116.336564,0,100,39754.4649189815,2008-11-02,11:09:29
39.927233,116.336445,0,103,39754.4649537037,2008-11-02,11:09:32
39.927208,116.336332,0,100,39754.465,2008-11-02,11:09:36
39.927168,116.336246,0,101,39754.4650578704,2008-11-02,11:09:41
39.927157,116.336234,0,99,39754.4651157407,2008-11-02,11:09:46
39.927145,116.336203,0,99,39754.4651736111,2008-11-02,11:09:51
39.927093,116.336103,0,95,39754.4652314815,2008-11-02,11:09:56
39.927053,116.336081,0,91,39754.4652893519,2008-11-02,11:10:01
39.927048,116.336047,0,89,39754.4653472222,2008-11-02,11:10:06
39.927048,116.336047,0,89,39754.4653819444,2008-11-02,11:10:09
39.927051,116.336042,0,89,39754.4654050926,2008-11-02,11:10:11
39.926996,116.335922,0,89,39754.4654282407,2008-11-02,11:10:13
39.926942,116.33582,0,86,39754.465474537,2008-11-02,11:10:17
39.92693,116.335722,0,84,39754.4655324074,2008-11-02,11:10:22
39.926925,116.335655,0,84,39754.4655902778,2008-11-02,11:10:27
39.926934,116.335585,0,85,39754.4656481481,2008-11-02,11:10:32
39.926934,116.335585,0,85,39754.4656828704,2008-11-02,11:10:35
39.926938,116.335584,0,84,39754.4657060185,2008-11-02,11:10:37
39.926931,116.335504,0,82,39754.4657638889,2008-11-02,11:10:42
39.926923,116.335459,0,82,39754.4658217593,2008-11-02,11:10:47
39.926904,116.335453,0,82,39754.4658796296,2008-11-02,11:10:52
39.926814,116.335398,0,82,39754.4659143519,2008-11-02,11:10:55
39.926765,116.335332,0,81,39754.4659722222,2008-11-02,11:11:00
39.926757,116.335317,0,80,39754.4660300926,2008-11-02,11:11:05
39.926757,116.335317,0,80,39754.4660648148,2008-11-02,11:11:08
39.926762,116.335316,0,79,39754.466087963,2008-11-02,11:11:10
39.926731,116.335273,0,79,39754.4661458333,2008-11-02,11:11:15
39.926717,116.335198,0,78,39754.4662037037,2008-11-02,11:11:20
39.926731,116.335149,0,76,39754.4662615741,2008-11-02,11:11:25
39.926725,116.335129,0,75,39754.4663194444,2008-11-02,11:11:30
39.926725,116.335129,0,75,39754.4663541667,2008-11-02,11:11:33
39.926717,116.335127,0,75,39754.4663773148,2008-11-02,11:11:35
39.926653,116.335037,0,77,39754.4664351852,2008-11-02,11:11:40
39.926611,116.334927,0,77,39754.4664930556,2008-11-02,11:11:45
39.926567,116.334821,0,80,39754.4665162037,2008-11-02,11:11:47
39.926617,116.334704,0,85,39754.4665625,2008-11-02,11:11:51
39.926673,116.334607,0,92,39754.4666087963,2008-11-02,11:11:55
39.926699,116.334539,0,96,39754.4666666667,2008-11-02,11:12:00
39.926694,116.334495,0,93,39754.466724537,2008-11-02,11:12:05
39.926721,116.334445,0,83,39754.4667824074,2008-11-02,11:12:10
39.926715,116.334421,0,79,39754.4668402778,2008-11-02,11:12:15
39.926706,116.33442,0,78,39754.4668981481,2008-11-02,11:12:20
39.926706,116.33442,0,78,39754.4669328704,2008-11-02,11:12:23
39.926702,116.334418,0,78,39754.4669560185,2008-11-02,11:12:25
39.926677,116.33441,0,77,39754.4670138889,2008-11-02,11:12:30
39.926684,116.334347,0,72,39754.4670717593,2008-11-02,11:12:35
39.926688,116.3343,0,65,39754.4671296296,2008-11-02,11:12:40
39.926684,116.334297,0,65,39754.4671875,2008-11-02,11:12:45
39.926684,116.334297,0,65,39754.4672222222,2008-11-02,11:12:48
39.926678,116.334296,0,64,39754.4672453704,2008-11-02,11:12:50
39.926645,116.334268,0,62,39754.4673032407,2008-11-02,11:12:55
39.926629,116.334241,0,57,39754.4673611111,2008-11-02,11:13:00
39.92665,116.334236,0,54,39754.4674189815,2008-11-02,11:13:05
39.926638,116.334233,0,53,39754.4674768519,2008-11-02,11:13:10
39.926622,116.334228,0,52,39754.4675347222,2008-11-02,11:13:15
39.926622,116.334228,0,52,39754.4675694444,2008-11-02,11:13:18
39.926617,116.334235,0,50,39754.4675925926,2008-11-02,11:13:20
39.926607,116.334233,0,49,39754.467650463,2008-11-02,11:13:25
39.926535,116.334128,0,51,39754.4676967593,2008-11-02,11:13:29
39.926531,116.334096,0,50,39754.4677546296,2008-11-02,11:13:34
39.926522,116.334098,0,50,39754.4678125,2008-11-02,11:13:39
39.926451,116.334019,0,50,39754.4678703704,2008-11-02,11:13:44
39.926387,116.3339,0,50,39754.4679050926,2008-11-02,11:13:47
39.92633,116.333773,0,51,39754.4679513889,2008-11-02,11:13:51
39.926284,116.333663,0,50,39754.4680092593,2008-11-02,11:13:56
39.926264,116.333568,0,50,39754.4680671296,2008-11-02,11:14:01
39.926257,116.333506,0,49,39754.468125,2008-11-02,11:14:06
39.926272,116.333454,0,49,39754.4681828704,2008-11-02,11:14:11
39.926307,116.333409,0,48,39754.4682407407,2008-11-02,11:14:16
39.926412,116.333393,0,49,39754.468287037,2008-11-02,11:14:20
39.926497,116.333397,0,49,39754.4683449074,2008-11-02,11:14:25
39.926555,116.333446,0,49,39754.4684027778,2008-11-02,11:14:30
39.926625,116.33352,0,49,39754.4684606481,2008-11-02,11:14:35
39.926673,116.333565,0,49,39754.4685185185,2008-11-02,11:14:40
39.926713,116.333571,0,49,39754.4685763889,2008-11-02,11:14:45
39.926741,116.333544,0,49,39754.4686342593,2008-11-02,11:14:50
39.925823,116.333098,0,47,39754.4697685185,2008-11-02,11:16:28
39.925853,116.333098,0,47,39754.4698263889,2008-11-02,11:16:33
39.9259,116.333149,0,116,39754.4698611111,2008-11-02,11:16:36
39.925937,116.333202,0,114,39754.4699189815,2008-11-02,11:16:41
39.925931,116.333222,0,114,39754.4699768518,2008-11-02,11:16:46
39.924906,116.332748,0,94,39754.4713888889,2008-11-02,11:18:48
39.925643,116.332864,0,83,39754.4714467593,2008-11-02,11:18:53
39.925919,116.333092,0,77,39754.4714583333,2008-11-02,11:18:54
39.926046,116.333235,0,74,39754.4714699074,2008-11-02,11:18:55
39.926109,116.333355,0,74,39754.4714930556,2008-11-02,11:18:57
39.926122,116.333368,0,73,39754.4715509259,2008-11-02,11:19:02
39.926131,116.333358,0,67,39754.4716087963,2008-11-02,11:19:07
39.926131,116.333358,0,67,39754.4716435185,2008-11-02,11:19:10
39.926135,116.333357,0,67,39754.4716666667,2008-11-02,11:19:12
39.926145,116.333356,0,68,39754.471724537,2008-11-02,11:19:17
39.926155,116.333336,0,68,39754.4717824074,2008-11-02,11:19:22
39.926182,116.333248,0,69,39754.4718402778,2008-11-02,11:19:27
39.926217,116.33317,0,72,39754.4718981481,2008-11-02,11:19:32
39.926234,116.333136,0,74,39754.4719560185,2008-11-02,11:19:37
39.926272,116.333099,0,75,39754.4720138889,2008-11-02,11:19:42
39.926323,116.33308,0,68,39754.4720717593,2008-11-02,11:19:47
39.926376,116.333079,0,57,39754.4721296296,2008-11-02,11:19:52
39.926408,116.333108,0,54,39754.4721875,2008-11-02,11:19:57
39.926463,116.333138,0,54,39754.4722453704,2008-11-02,11:20:02
39.926512,116.33321,0,72,39754.4723032407,2008-11-02,11:20:07
39.9266,116.333279,0,83,39754.4723611111,2008-11-02,11:20:12
39.926683,116.333367,0,81,39754.4724074074,2008-11-02,11:20:16
39.92676,116.333438,0,82,39754.4724421296,2008-11-02,11:20:19
39.926836,116.333529,0,82,39754.4724884259,2008-11-02,11:20:23
39.926937,116.333611,0,82,39754.4725347222,2008-11-02,11:20:27
39.927029,116.3337,0,85,39754.4725810185,2008-11-02,11:20:31
39.92712,116.333777,0,86,39754.4726273148,2008-11-02,11:20:35
39.927223,116.333846,0,87,39754.4726736111,2008-11-02,11:20:39
39.927326,116.333923,0,87,39754.4727199074,2008-11-02,11:20:43
39.927423,116.333977,0,88,39754.4727546296,2008-11-02,11:20:46
39.92751,116.334035,0,88,39754.4727893519,2008-11-02,11:20:49
39.927611,116.334095,0,90,39754.4728356482,2008-11-02,11:20:53
39.927685,116.334119,0,92,39754.4728935185,2008-11-02,11:20:58
39.927785,116.334112,0,94,39754.4729513889,2008-11-02,11:21:03
39.927879,116.334105,0,94,39754.4729976852,2008-11-02,11:21:07
39.930142,116.336183,0,118,39754.4812152778,2008-11-02,11:32:57
39.93008,116.336152,0,117,39754.4812731481,2008-11-02,11:33:02
39.929895,116.336016,0,116,39754.4813078704,2008-11-02,11:33:05
39.929774,116.335902,0,115,39754.4813425926,2008-11-02,11:33:08
39.929659,116.335817,0,115,39754.4813541667,2008-11-02,11:33:09
39.929548,116.33573,0,115,39754.4813657407,2008-11-02,11:33:10
39.929392,116.335626,0,115,39754.4813888889,2008-11-02,11:33:12
39.929264,116.335539,0,115,39754.481400463,2008-11-02,11:33:13
39.929145,116.335461,0,115,39754.481412037,2008-11-02,11:33:14
39.929032,116.335392,0,115,39754.4814351852,2008-11-02,11:33:16
39.928907,116.33531,0,116,39754.4814699074,2008-11-02,11:33:19
39.92882,116.335259,0,116,39754.4814814815,2008-11-02,11:33:20
39.928673,116.335164,0,116,39754.4815046296,2008-11-02,11:33:22
39.928571,116.335094,0,116,39754.4815277778,2008-11-02,11:33:24
39.928476,116.33503,0,116,39754.4815509259,2008-11-02,11:33:26
39.928396,116.334971,0,117,39754.4815740741,2008-11-02,11:33:28
39.928313,116.334915,0,117,39754.4815856481,2008-11-02,11:33:29
39.928231,116.334862,0,117,39754.4815972222,2008-11-02,11:33:30
39.928099,116.334778,0,117,39754.4816203704,2008-11-02,11:33:32
39.927991,116.334699,0,118,39754.4816435185,2008-11-02,11:33:34
39.927855,116.334608,0,118,39754.4816666667,2008-11-02,11:33:36
39.927705,116.334504,0,119,39754.4816898148,2008-11-02,11:33:38
39.927623,116.334448,0,119,39754.4817013889,2008-11-02,11:33:39
39.927529,116.334374,0,119,39754.481724537,2008-11-02,11:33:41
39.927435,116.334312,0,120,39754.4817361111,2008-11-02,11:33:42
39.927337,116.334247,0,120,39754.4817476852,2008-11-02,11:33:43
39.927241,116.334183,0,120,39754.4817592593,2008-11-02,11:33:44
39.927157,116.334127,0,120,39754.4817708333,2008-11-02,11:33:45
39.927068,116.334068,0,120,39754.4817824074,2008-11-02,11:33:46
39.926977,116.334006,0,120,39754.4817939815,2008-11-02,11:33:47
39.926883,116.333945,0,121,39754.4818055556,2008-11-02,11:33:48
39.926795,116.333887,0,121,39754.4818171296,2008-11-02,11:33:49
39.926705,116.333828,0,121,39754.4818287037,2008-11-02,11:33:50
39.92662,116.333774,0,121,39754.4818402778,2008-11-02,11:33:51
39.926534,116.333719,0,121,39754.4818518519,2008-11-02,11:33:52
39.926451,116.333663,0,121,39754.4818634259,2008-11-02,11:33:53
39.926161,116.333474,0,122,39754.4818865741,2008-11-02,11:33:55
39.926068,116.33341,0,123,39754.4818981481,2008-11-02,11:33:56
39.925968,116.333331,0,125,39754.4819212963,2008-11-02,11:33:58
39.925915,116.333237,0,131,39754.4819675926,2008-11-02,11:34:02
39.925886,116.333239,0,138,39754.482025463,2008-11-02,11:34:07
39.927343,116.33284,0,129,39754.4843402778,2008-11-02,11:37:27
39.927301,116.332859,0,127,39754.4843981481,2008-11-02,11:37:32
39.927227,116.332898,0,124,39754.4844560185,2008-11-02,11:37:37
39.92711,116.333017,0,138,39754.4845138889,2008-11-02,11:37:42
39.927034,116.333094,0,142,39754.4845486111,2008-11-02,11:37:45
39.92702,116.333129,0,149,39754.4846064815,2008-11-02,11:37:50
39.927028,116.333097,0,157,39754.4846643518,2008-11-02,11:37:55
39.926991,116.33304,0,166,39754.4847222222,2008-11-02,11:38:00
39.926903,116.333034,0,181,39754.4847800926,2008-11-02,11:38:05
39.926844,116.332983,0,201,39754.484837963,2008-11-02,11:38:10
39.926822,116.333048,0,222,39754.4848958333,2008-11-02,11:38:15
39.926818,116.333047,0,222,39754.4849537037,2008-11-02,11:38:20
39.926812,116.333045,0,222,39754.4850115741,2008-11-02,11:38:25
39.926813,116.333044,0,222,39754.4850694444,2008-11-02,11:38:30
39.926813,116.333044,0,222,39754.4851041667,2008-11-02,11:38:33
39.92681,116.333043,0,222,39754.4851273148,2008-11-02,11:38:35
39.926742,116.333006,0,230,39754.4851851852,2008-11-02,11:38:40
39.926736,116.333007,0,230,39754.4852430556,2008-11-02,11:38:45
39.926736,116.333007,0,230,39754.4852777778,2008-11-02,11:38:48
39.926735,116.333008,0,230,39754.4853009259,2008-11-02,11:38:50
39.926724,116.333009,0,229,39754.4853587963,2008-11-02,11:38:55
39.926716,116.333009,0,229,39754.4854166667,2008-11-02,11:39:00
39.926716,116.333009,0,229,39754.4854513889,2008-11-02,11:39:03
39.926721,116.33301,0,229,39754.485474537,2008-11-02,11:39:05
39.926575,116.333087,0,228,39754.4855324074,2008-11-02,11:39:10
39.926475,116.33307,0,233,39754.4855555556,2008-11-02,11:39:12
39.926433,116.333103,0,243,39754.4856134259,2008-11-02,11:39:17
39.926436,116.333113,0,246,39754.4856712963,2008-11-02,11:39:22
39.926441,116.333114,0,246,39754.4857291667,2008-11-02,11:39:27
39.926438,116.333114,0,246,39754.485787037,2008-11-02,11:39:32
39.926431,116.333114,0,246,39754.4858449074,2008-11-02,11:39:37
39.926426,116.333113,0,246,39754.4859027778,2008-11-02,11:39:42
39.926424,116.333113,0,246,39754.4859606481,2008-11-02,11:39:47
39.926424,116.333113,0,246,39754.4859953704,2008-11-02,11:39:50
39.926422,116.333113,0,246,39754.4860185185,2008-11-02,11:39:52
39.926407,116.333135,0,248,39754.4860763889,2008-11-02,11:39:57
39.926378,116.333228,0,254,39754.4861342593,2008-11-02,11:40:02
39.926316,116.33328,0,258,39754.4861921296,2008-11-02,11:40:07
39.926283,116.33329,0,260,39754.48625,2008-11-02,11:40:12
39.926274,116.333281,0,262,39754.4863078704,2008-11-02,11:40:17
39.926274,116.333281,0,262,39754.4863425926,2008-11-02,11:40:20
39.926279,116.33328,0,263,39754.4863657407,2008-11-02,11:40:22
39.926213,116.333175,0,267,39754.486400463,2008-11-02,11:40:25
39.926206,116.333153,0,267,39754.4864583333,2008-11-02,11:40:30
39.926181,116.333133,0,267,39754.4865162037,2008-11-02,11:40:35
39.926138,116.333055,0,265,39754.4865740741,2008-11-02,11:40:40
39.926126,116.333001,0,263,39754.4866319444,2008-11-02,11:40:45
39.926108,116.333002,0,262,39754.4866898148,2008-11-02,11:40:50
39.926109,116.332946,0,258,39754.4867476852,2008-11-02,11:40:55
39.926083,116.332944,0,255,39754.4868055556,2008-11-02,11:41:00
39.926041,116.332955,0,253,39754.4868634259,2008-11-02,11:41:05
39.925989,116.332966,0,252,39754.4869212963,2008-11-02,11:41:10
39.925921,116.332966,0,251,39754.4869791667,2008-11-02,11:41:15
39.925855,116.332931,0,252,39754.487037037,2008-11-02,11:41:20
39.925809,116.332935,0,254,39754.4870949074,2008-11-02,11:41:25
39.925764,116.332893,0,255,39754.4871527778,2008-11-02,11:41:30
39.925737,116.332841,0,250,39754.4872106481,2008-11-02,11:41:35
39.925712,116.332797,0,248,39754.4872685185,2008-11-02,11:41:40
39.925695,116.33277,0,245,39754.4873263889,2008-11-02,11:41:45
39.925695,116.332769,0,245,39754.4873842593,2008-11-02,11:41:50
39.925695,116.332769,0,245,39754.4874189815,2008-11-02,11:41:53
39.925693,116.332765,0,245,39754.4874421296,2008-11-02,11:41:55
39.925669,116.332854,0,245,39754.4875,2008-11-02,11:42:00
39.925675,116.332856,0,245,39754.4875578704,2008-11-02,11:42:05
39.925682,116.332857,0,246,39754.4876157407,2008-11-02,11:42:10
39.925687,116.332857,0,246,39754.4876736111,2008-11-02,11:42:15
39.925695,116.332858,0,246,39754.4877314815,2008-11-02,11:42:20
39.925695,116.332858,0,246,39754.4877662037,2008-11-02,11:42:23
39.925701,116.332858,0,246,39754.4877893519,2008-11-02,11:42:25
39.925712,116.332871,0,245,39754.4878472222,2008-11-02,11:42:30
39.925705,116.332963,0,245,39754.4879050926,2008-11-02,11:42:35
39.925581,116.33298,0,247,39754.4879398148,2008-11-02,11:42:38
39.925419,116.333008,0,240,39754.487974537,2008-11-02,11:42:41
39.92517,116.333093,0,146,39754.4907986111,2008-11-02,11:46:45
39.925088,116.333135,0,143,39754.4908564815,2008-11-02,11:46:50
39.925122,116.333156,0,157,39754.4909143519,2008-11-02,11:46:55
39.925193,116.333121,0,168,39754.4909722222,2008-11-02,11:47:00
39.925136,116.333171,0,179,39754.4910300926,2008-11-02,11:47:05
39.925139,116.333171,0,178,39754.491087963,2008-11-02,11:47:10
39.925137,116.333173,0,176,39754.4911458333,2008-11-02,11:47:15
39.925139,116.333171,0,176,39754.4912037037,2008-11-02,11:47:20
39.925139,116.33317,0,177,39754.4912615741,2008-11-02,11:47:25
39.925138,116.33317,0,177,39754.4913194444,2008-11-02,11:47:30
39.925137,116.333169,0,177,39754.4913773148,2008-11-02,11:47:35
39.925135,116.333169,0,177,39754.4914351852,2008-11-02,11:47:40
39.925134,116.333169,0,177,39754.4914930556,2008-11-02,11:47:45
39.925132,116.333167,0,177,39754.4915509259,2008-11-02,11:47:50
39.925133,116.333167,0,177,39754.4916087963,2008-11-02,11:47:55
39.925133,116.333167,0,177,39754.4916666667,2008-11-02,11:48:00
39.925133,116.333167,0,177,39754.491724537,2008-11-02,11:48:05
39.925133,116.333167,0,177,39754.4917824074,2008-11-02,11:48:10
39.925132,116.333166,0,177,39754.4918402778,2008-11-02,11:48:15
39.925131,116.333166,0,177,39754.4918981481,2008-11-02,11:48:20
39.925131,116.333166,0,177,39754.4919560185,2008-11-02,11:48:25
39.925131,116.333166,0,177,39754.4920138889,2008-11-02,11:48:30
39.925131,116.333166,0,177,39754.4920717593,2008-11-02,11:48:35
39.925131,116.333165,0,177,39754.4921296296,2008-11-02,11:48:40
39.925134,116.33317,0,177,39754.4921875,2008-11-02,11:48:45
39.925138,116.333172,0,177,39754.4922453704,2008-11-02,11:48:50
39.925139,116.333174,0,177,39754.4923032407,2008-11-02,11:48:55
39.925141,116.333176,0,177,39754.4923611111,2008-11-02,11:49:00
39.925141,116.333176,0,177,39754.4923958333,2008-11-02,11:49:03
39.925144,116.333182,0,177,39754.4924189815,2008-11-02,11:49:05
39.925134,116.333191,0,178,39754.4924768518,2008-11-02,11:49:10
39.925125,116.333212,0,177,39754.4925347222,2008-11-02,11:49:15
39.925125,116.333212,0,177,39754.4925694444,2008-11-02,11:49:18
39.925131,116.333214,0,175,39754.4925925926,2008-11-02,11:49:20
39.925125,116.333175,0,160,39754.492650463,2008-11-02,11:49:25
39.925147,116.333149,0,145,39754.4927083333,2008-11-02,11:49:30
39.925143,116.333173,0,141,39754.4927662037,2008-11-02,11:49:35
39.925151,116.333167,0,140,39754.4928240741,2008-11-02,11:49:40
39.925146,116.333167,0,140,39754.4928819444,2008-11-02,11:49:45
39.925139,116.333167,0,140,39754.4929398148,2008-11-02,11:49:50
39.925139,116.333167,0,140,39754.492974537,2008-11-02,11:49:53
39.925138,116.333166,0,140,39754.4929976852,2008-11-02,11:49:55
39.92518,116.333145,0,139,39754.4930555556,2008-11-02,11:50:00
39.92518,116.333145,0,139,39754.4930902778,2008-11-02,11:50:03
39.925179,116.333147,0,138,39754.4931134259,2008-11-02,11:50:05
39.925181,116.333157,0,138,39754.4931712963,2008-11-02,11:50:10
39.925185,116.333147,0,137,39754.4932291667,2008-11-02,11:50:15
39.925185,116.333147,0,137,39754.4932638889,2008-11-02,11:50:18
39.925187,116.333148,0,137,39754.493287037,2008-11-02,11:50:20
39.925181,116.333114,0,134,39754.4933449074,2008-11-02,11:50:25
39.925213,116.333096,0,136,39754.4934027778,2008-11-02,11:50:30
39.925244,116.333098,0,137,39754.4934606481,2008-11-02,11:50:35
39.925302,116.333086,0,140,39754.4935185185,2008-11-02,11:50:40
39.925331,116.333075,0,141,39754.4935763889,2008-11-02,11:50:45
39.92536,116.33303,0,141,39754.4936342593,2008-11-02,11:50:50
39.925362,116.332994,0,141,39754.4936921296,2008-11-02,11:50:55
39.925349,116.332963,0,140,39754.49375,2008-11-02,11:51:00
39.925293,116.332919,0,140,39754.4938078704,2008-11-02,11:51:05
39.925276,116.332956,0,143,39754.4938657407,2008-11-02,11:51:10
39.925254,116.332978,0,144,39754.4939236111,2008-11-02,11:51:15
39.925254,116.332978,0,144,39754.4939583333,2008-11-02,11:51:18
39.925261,116.332979,0,145,39754.4939814815,2008-11-02,11:51:20
39.925272,116.332977,0,146,39754.4940393518,2008-11-02,11:51:25
39.925284,116.332975,0,148,39754.4940972222,2008-11-02,11:51:30
39.925245,116.332965,0,149,39754.4941550926,2008-11-02,11:51:35
39.925243,116.332964,0,150,39754.494212963,2008-11-02,11:51:40
39.925237,116.332964,0,150,39754.4942708333,2008-11-02,11:51:45
39.925237,116.332964,0,150,39754.4943055556,2008-11-02,11:51:48
39.925234,116.332965,0,150,39754.4943287037,2008-11-02,11:51:50
39.925224,116.332965,0,150,39754.4943865741,2008-11-02,11:51:55
39.92519,116.332992,0,150,39754.4944444444,2008-11-02,11:52:00
39.925168,116.332992,0,148,39754.4945023148,2008-11-02,11:52:05
39.925155,116.332994,0,148,39754.4945601852,2008-11-02,11:52:10
39.925155,116.332994,0,148,39754.4945949074,2008-11-02,11:52:13
39.925148,116.333002,0,148,39754.4946180556,2008-11-02,11:52:15
39.925135,116.33305,0,148,39754.4946759259,2008-11-02,11:52:20
39.925111,116.333068,0,146,39754.4947337963,2008-11-02,11:52:25
39.925094,116.33308,0,146,39754.4947916667,2008-11-02,11:52:30
39.925075,116.333116,0,146,39754.494849537,2008-11-02,11:52:35
39.92506,116.33314,0,147,39754.4949074074,2008-11-02,11:52:40
39.92506,116.33314,0,147,39754.4949421296,2008-11-02,11:52:43
39.925066,116.333143,0,145,39754.4949652778,2008-11-02,11:52:45
39.925038,116.333127,0,147,39754.4950231481,2008-11-02,11:52:50
39.925007,116.333119,0,148,39754.4950810185,2008-11-02,11:52:55
39.925014,116.333115,0,148,39754.4951388889,2008-11-02,11:53:00
39.925014,116.333115,0,148,39754.4951736111,2008-11-02,11:53:03
39.92502,116.333114,0,148,39754.4951967593,2008-11-02,11:53:05
39.925062,116.333094,0,148,39754.4952546296,2008-11-02,11:53:10
39.925121,116.333076,0,147,39754.4953125,2008-11-02,11:53:15
39.925166,116.333079,0,146,39754.4953703704,2008-11-02,11:53:20
39.925156,116.333076,0,144,39754.4954282407,2008-11-02,11:53:25
39.925147,116.333076,0,144,39754.4954861111,2008-11-02,11:53:30
39.925152,116.333076,0,144,39754.4955439815,2008-11-02,11:53:35
39.925157,116.333076,0,143,39754.4956018519,2008-11-02,11:53:40
39.925157,116.333076,0,143,39754.4956365741,2008-11-02,11:53:43
39.925162,116.333075,0,143,39754.4956597222,2008-11-02,11:53:45
39.925207,116.333049,0,142,39754.4957175926,2008-11-02,11:53:50
39.925178,116.333024,0,140,39754.495775463,2008-11-02,11:53:55
39.925179,116.333026,0,140,39754.4958333333,2008-11-02,11:54:00
39.925179,116.333026,0,140,39754.4958680556,2008-11-02,11:54:03
39.925178,116.333026,0,140,39754.4958912037,2008-11-02,11:54:05
39.925201,116.333027,0,140,39754.4959490741,2008-11-02,11:54:10
39.925261,116.33302,0,145,39754.4960069444,2008-11-02,11:54:15
39.925294,116.333018,0,158,39754.4960648148,2008-11-02,11:54:20
39.925351,116.333015,0,166,39754.4961226852,2008-11-02,11:54:25
39.925348,116.333012,0,168,39754.4961805556,2008-11-02,11:54:30
39.925347,116.333006,0,171,39754.4962384259,2008-11-02,11:54:35
39.925351,116.333008,0,172,39754.4962962963,2008-11-02,11:54:40
39.925351,116.333008,0,172,39754.4963310185,2008-11-02,11:54:43
39.925355,116.333011,0,172,39754.4963541667,2008-11-02,11:54:45
39.925383,116.333009,0,174,39754.496412037,2008-11-02,11:54:50
39.925406,116.332975,0,176,39754.4964699074,2008-11-02,11:54:55
39.925398,116.332955,0,178,39754.4965277778,2008-11-02,11:55:00
39.925369,116.332957,0,178,39754.4965856481,2008-11-02,11:55:05
39.925369,116.332957,0,178,39754.4966203704,2008-11-02,11:55:08
39.925366,116.332957,0,178,39754.4966435185,2008-11-02,11:55:10
39.925349,116.33298,0,181,39754.4967013889,2008-11-02,11:55:15
39.92537,116.332934,0,178,39754.4967592593,2008-11-02,11:55:20
39.925608,116.333015,0,190,39754.4967939815,2008-11-02,11:55:23
39.925666,116.333045,0,208,39754.4968518519,2008-11-02,11:55:28
39.925626,116.333087,0,209,39754.4969097222,2008-11-02,11:55:33
39.925531,116.333113,0,212,39754.4969675926,2008-11-02,11:55:38
39.925486,116.333151,0,214,39754.497025463,2008-11-02,11:55:43
39.925476,116.33318,0,212,39754.4970833333,2008-11-02,11:55:48
39.925447,116.33325,0,214,39754.4971412037,2008-11-02,11:55:53
39.925449,116.333345,0,217,39754.4971990741,2008-11-02,11:55:58
39.925454,116.333414,0,218,39754.4972569444,2008-11-02,11:56:03
39.925438,116.33347,0,220,39754.4973148148,2008-11-02,11:56:08
39.925362,116.333527,0,220,39754.4973726852,2008-11-02,11:56:13
39.925325,116.333586,0,220,39754.4974305556,2008-11-02,11:56:18
39.925284,116.333665,0,220,39754.4974884259,2008-11-02,11:56:23
39.925259,116.333737,0,219,39754.4975462963,2008-11-02,11:56:28
39.925306,116.333795,0,219,39754.4976041667,2008-11-02,11:56:33
39.925306,116.333795,0,219,39754.4976388889,2008-11-02,11:56:36
39.925312,116.333797,0,219,39754.497662037,2008-11-02,11:56:38
39.925283,116.333894,0,210,39754.4977199074,2008-11-02,11:56:43
39.925261,116.333954,0,206,39754.4977777778,2008-11-02,11:56:48
39.925264,116.334021,0,205,39754.4978356481,2008-11-02,11:56:53
39.925269,116.334047,0,204,39754.4978935185,2008-11-02,11:56:58
39.925265,116.33405,0,204,39754.4979513889,2008-11-02,11:57:03
39.92526,116.334052,0,203,39754.4980092593,2008-11-02,11:57:08
39.92526,116.334052,0,203,39754.4980439815,2008-11-02,11:57:11
39.925263,116.334052,0,203,39754.4980671296,2008-11-02,11:57:13
39.925271,116.334074,0,202,39754.498125,2008-11-02,11:57:18
39.925232,116.334194,0,202,39754.4981828704,2008-11-02,11:57:23
39.925177,116.334292,0,202,39754.4982407407,2008-11-02,11:57:28
39.925165,116.334374,0,203,39754.4982986111,2008-11-02,11:57:33
39.925137,116.334415,0,202,39754.4983564815,2008-11-02,11:57:38
39.925135,116.334418,0,202,39754.4984143519,2008-11-02,11:57:43
39.925136,116.334422,0,202,39754.4984722222,2008-11-02,11:57:48
39.925141,116.334425,0,201,39754.4985300926,2008-11-02,11:57:53
39.925141,116.334425,0,201,39754.4985648148,2008-11-02,11:57:56
39.925148,116.334428,0,201,39754.498587963,2008-11-02,11:57:58
39.925153,116.33451,0,200,39754.4986458333,2008-11-02,11:58:03
39.925157,116.334513,0,199,39754.4987037037,2008-11-02,11:58:08
39.925157,116.334513,0,199,39754.4987384259,2008-11-02,11:58:11
39.92515,116.334514,0,199,39754.4987615741,2008-11-02,11:58:13
39.925204,116.334607,0,194,39754.4988194444,2008-11-02,11:58:18
39.925218,116.334741,0,203,39754.4988541667,2008-11-02,11:58:21
39.92523,116.334854,0,209,39754.4988773148,2008-11-02,11:58:23
39.925235,116.334985,0,207,39754.4989351852,2008-11-02,11:58:28
39.925216,116.335061,0,208,39754.4989930556,2008-11-02,11:58:33
39.925268,116.335181,0,203,39754.4990277778,2008-11-02,11:58:36
39.925352,116.335263,0,201,39754.4990509259,2008-11-02,11:58:38
39.925361,116.33535,0,195,39754.4991087963,2008-11-02,11:58:43
39.925368,116.335462,0,182,39754.4991319444,2008-11-02,11:58:45
39.925359,116.335513,0,180,39754.4991898148,2008-11-02,11:58:50
39.925359,116.335513,0,180,39754.499224537,2008-11-02,11:58:53
39.925357,116.335517,0,179,39754.4992476852,2008-11-02,11:58:55
39.925324,116.335599,0,182,39754.4993055556,2008-11-02,11:59:00
39.925398,116.335693,0,187,39754.4993518519,2008-11-02,11:59:04
39.925443,116.335697,0,187,39754.4994097222,2008-11-02,11:59:09
39.925484,116.335708,0,189,39754.4994675926,2008-11-02,11:59:14
39.925511,116.335717,0,189,39754.499525463,2008-11-02,11:59:19
39.92552,116.335719,0,188,39754.4995833333,2008-11-02,11:59:24
39.925562,116.335758,0,192,39754.4996412037,2008-11-02,11:59:29
39.925603,116.33575,0,191,39754.4996990741,2008-11-02,11:59:34
39.925723,116.335773,0,187,39754.4997222222,2008-11-02,11:59:36
39.925822,116.335802,0,186,39754.4997685185,2008-11-02,11:59:40
39.925872,116.335823,0,186,39754.4998263889,2008-11-02,11:59:45
39.925945,116.335836,0,177,39754.4998842593,2008-11-02,11:59:50
39.92609,116.335874,0,156,39754.4999189815,2008-11-02,11:59:53
39.926178,116.335949,0,135,39754.4999537037,2008-11-02,11:59:56
39.926267,116.336001,0,117,39754.5,2008-11-02,12:00:00
39.926316,116.336073,0,112,39754.5000578704,2008-11-02,12:00:05
39.926446,116.336006,0,114,39754.5000925926,2008-11-02,12:00:08
39.926533,116.335956,0,117,39754.5001157407,2008-11-02,12:00:10
39.926631,116.335953,0,122,39754.500150463,2008-11-02,12:00:13
39.926708,116.336004,0,121,39754.5002083333,2008-11-02,12:00:18
39.926705,116.336051,0,121,39754.5002662037,2008-11-02,12:00:23
39.926695,116.336116,0,119,39754.5003240741,2008-11-02,12:00:28
39.926683,116.336184,0,115,39754.5003819444,2008-11-02,12:00:33
39.926682,116.336268,0,111,39754.5004398148,2008-11-02,12:00:38
39.926665,116.336354,0,107,39754.5004976852,2008-11-02,12:00:43
39.92665,116.336427,0,106,39754.5005555556,2008-11-02,12:00:48
39.92664,116.336475,0,106,39754.5006134259,2008-11-02,12:00:53
39.926638,116.336515,0,112,39754.5006712963,2008-11-02,12:00:58
39.926605,116.336496,0,108,39754.5007291667,2008-11-02,12:01:03
39.926575,116.336504,0,103,39754.500787037,2008-11-02,12:01:08
39.926553,116.336529,0,100,39754.5008449074,2008-11-02,12:01:13
39.92656,116.336542,0,98,39754.5009027778,2008-11-02,12:01:18
39.926506,116.336607,0,95,39754.5009606481,2008-11-02,12:01:23
39.926462,116.336663,0,93,39754.5010185185,2008-11-02,12:01:28
39.926348,116.33672,0,91,39754.5010416667,2008-11-02,12:01:30
39.926324,116.336777,0,89,39754.501099537,2008-11-02,12:01:35
39.926313,116.336847,0,86,39754.5011574074,2008-11-02,12:01:40
39.926247,116.336917,0,87,39754.5012152778,2008-11-02,12:01:45
39.926223,116.337006,0,86,39754.5012731481,2008-11-02,12:01:50
39.926227,116.337057,0,87,39754.5013310185,2008-11-02,12:01:55
39.926256,116.337094,0,88,39754.5013888889,2008-11-02,12:02:00
39.926254,116.337095,0,86,39754.5014467593,2008-11-02,12:02:05
39.926254,116.337095,0,86,39754.5014814815,2008-11-02,12:02:08
39.926248,116.337096,0,86,39754.5015046296,2008-11-02,12:02:10
39.925106,116.335485,0,-318,39754.5035763889,2008-11-02,12:05:09
39.925341,116.335637,0,-299,39754.503587963,2008-11-02,12:05:10
39.925416,116.335741,0,-269,39754.503599537,2008-11-02,12:05:11
39.925556,116.335921,0,-244,39754.5036111111,2008-11-02,12:05:12
39.925584,116.336014,0,-213,39754.5036226852,2008-11-02,12:05:13
39.925739,116.336447,0,-52,39754.5036342593,2008-11-02,12:05:14
39.92586,116.336686,0,23,39754.5036458333,2008-11-02,12:05:15
39.925914,116.336799,0,58,39754.5036574074,2008-11-02,12:05:16
39.925947,116.336877,0,79,39754.5036805556,2008-11-02,12:05:18
39.925972,116.336981,0,85,39754.5037384259,2008-11-02,12:05:23
39.925979,116.33702,0,85,39754.5037962963,2008-11-02,12:05:28
39.925979,116.33702,0,85,39754.5038310185,2008-11-02,12:05:31
39.925977,116.337021,0,85,39754.5038541667,2008-11-02,12:05:33
39.925992,116.337022,0,85,39754.5039699074,2008-11-02,12:05:43
39.926002,116.337024,0,85,39754.5040277778,2008-11-02,12:05:48
39.926049,116.337156,0,85,39754.5040625,2008-11-02,12:05:51
39.926051,116.3371,0,85,39754.5041203704,2008-11-02,12:05:56
39.926032,116.337071,0,85,39754.5041782407,2008-11-02,12:06:01
39.926004,116.337025,0,85,39754.5042361111,2008-11-02,12:06:06
39.92598,116.336991,0,84,39754.5042939815,2008-11-02,12:06:11
39.92599,116.336969,0,84,39754.5043518519,2008-11-02,12:06:16
39.92599,116.336969,0,84,39754.5043865741,2008-11-02,12:06:19
39.925998,116.336965,0,83,39754.5044097222,2008-11-02,12:06:21
39.925995,116.337008,0,83,39754.5044675926,2008-11-02,12:06:26
39.92599,116.337008,0,83,39754.504525463,2008-11-02,12:06:31
39.925985,116.337008,0,83,39754.5045833333,2008-11-02,12:06:36
39.925991,116.337008,0,83,39754.5046412037,2008-11-02,12:06:41
39.925991,116.337008,0,83,39754.5046759259,2008-11-02,12:06:44
39.925993,116.337008,0,83,39754.5046990741,2008-11-02,12:06:46
39.926005,116.33701,0,83,39754.5048148148,2008-11-02,12:06:56
39.926011,116.337011,0,83,39754.5049305556,2008-11-02,12:07:06
39.926011,116.337011,0,83,39754.5049652778,2008-11-02,12:07:09
39.926009,116.33701,0,83,39754.5049884259,2008-11-02,12:07:11
39.926004,116.336995,0,83,39754.5050462963,2008-11-02,12:07:16
39.926002,116.336965,0,83,39754.5051041667,2008-11-02,12:07:21
39.926004,116.336939,0,84,39754.505162037,2008-11-02,12:07:26
39.926023,116.336892,0,84,39754.5052199074,2008-11-02,12:07:31
39.926029,116.336825,0,84,39754.5052777778,2008-11-02,12:07:36
39.926026,116.336759,0,84,39754.5053356481,2008-11-02,12:07:41
39.926081,116.337087,0,149,39754.5124421296,2008-11-02,12:17:55
39.926079,116.337129,0,151,39754.5125,2008-11-02,12:18:00
39.926081,116.33713,0,151,39754.5125578704,2008-11-02,12:18:05
39.926082,116.337131,0,151,39754.5126157407,2008-11-02,12:18:10
39.926084,116.337131,0,151,39754.5126736111,2008-11-02,12:18:15
39.926076,116.337131,0,152,39754.5127314815,2008-11-02,12:18:20
39.926071,116.33713,0,152,39754.5127893519,2008-11-02,12:18:25
39.926069,116.33713,0,152,39754.5128472222,2008-11-02,12:18:30
39.926067,116.33713,0,152,39754.5129050926,2008-11-02,12:18:35
39.926064,116.337128,0,152,39754.512962963,2008-11-02,12:18:40
39.926062,116.337127,0,151,39754.5130208333,2008-11-02,12:18:45
39.926058,116.337125,0,151,39754.5130787037,2008-11-02,12:18:50
39.926055,116.337125,0,151,39754.5131365741,2008-11-02,12:18:55
39.92605,116.337126,0,151,39754.5131944444,2008-11-02,12:19:00
39.926051,116.337126,0,151,39754.5132523148,2008-11-02,12:19:05
39.926047,116.337124,0,151,39754.5133101852,2008-11-02,12:19:10
39.926048,116.337123,0,151,39754.5133680556,2008-11-02,12:19:15
39.926048,116.337123,0,151,39754.5134027778,2008-11-02,12:19:18
39.926054,116.337123,0,151,39754.5134259259,2008-11-02,12:19:20
39.926063,116.337125,0,151,39754.5134837963,2008-11-02,12:19:25
39.926074,116.337127,0,150,39754.5135416667,2008-11-02,12:19:30
39.926096,116.337141,0,149,39754.513599537,2008-11-02,12:19:35
39.926059,116.337135,0,151,39754.5136574074,2008-11-02,12:19:40
39.926055,116.337135,0,151,39754.5137152778,2008-11-02,12:19:45
39.926057,116.337136,0,151,39754.5137731481,2008-11-02,12:19:50
39.92606,116.337137,0,151,39754.5138310185,2008-11-02,12:19:55
39.926064,116.337138,0,151,39754.5138888889,2008-11-02,12:20:00
39.926064,116.337138,0,151,39754.5139236111,2008-11-02,12:20:03
39.926065,116.337138,0,151,39754.5139467593,2008-11-02,12:20:05
39.926074,116.337139,0,151,39754.5140046296,2008-11-02,12:20:10
39.926076,116.337139,0,151,39754.5140625,2008-11-02,12:20:15
39.926076,116.337139,0,151,39754.5141203704,2008-11-02,12:20:20
39.926076,116.337138,0,151,39754.5141782407,2008-11-02,12:20:25
39.926077,116.337138,0,151,39754.5142361111,2008-11-02,12:20:30
39.926071,116.337136,0,151,39754.5142939815,2008-11-02,12:20:35
39.926072,116.337135,0,151,39754.5143518519,2008-11-02,12:20:40
39.92607,116.337135,0,151,39754.5144097222,2008-11-02,12:20:45
39.926063,116.337132,0,151,39754.5144675926,2008-11-02,12:20:50
39.926055,116.33713,0,151,39754.514525463,2008-11-02,12:20:55
39.926051,116.337129,0,151,39754.5145833333,2008-11-02,12:21:00
39.926051,116.337129,0,151,39754.5146180556,2008-11-02,12:21:03
39.926058,116.337129,0,151,39754.5146412037,2008-11-02,12:21:05
39.926085,116.337127,0,150,39754.5146990741,2008-11-02,12:21:10
39.926103,116.337148,0,150,39754.5147569444,2008-11-02,12:21:15
39.926132,116.33717,0,149,39754.5148148148,2008-11-02,12:21:20
39.926153,116.337202,0,149,39754.5148726852,2008-11-02,12:21:25
39.926178,116.337193,0,149,39754.5149305556,2008-11-02,12:21:30
39.926193,116.337208,0,148,39754.5149884259,2008-11-02,12:21:35
39.9262,116.337209,0,147,39754.5150462963,2008-11-02,12:21:40
39.9262,116.337209,0,147,39754.5150810185,2008-11-02,12:21:43
39.926203,116.337211,0,147,39754.5151041667,2008-11-02,12:21:45
39.92621,116.337228,0,148,39754.515162037,2008-11-02,12:21:50
39.92621,116.337228,0,148,39754.5151967593,2008-11-02,12:21:53
39.926211,116.337225,0,147,39754.5152199074,2008-11-02,12:21:55
39.926214,116.33724,0,147,39754.5152777778,2008-11-02,12:22:00
39.926214,116.33724,0,147,39754.5153125,2008-11-02,12:22:03
39.926218,116.337241,0,146,39754.5153356481,2008-11-02,12:22:05
39.926208,116.337241,0,146,39754.5153935185,2008-11-02,12:22:10
39.92621,116.337215,0,146,39754.5154513889,2008-11-02,12:22:15
39.926238,116.337224,0,147,39754.5155092593,2008-11-02,12:22:20
39.926247,116.337225,0,146,39754.5155671296,2008-11-02,12:22:25
39.926247,116.337225,0,146,39754.5156018519,2008-11-02,12:22:28
39.926246,116.337224,0,146,39754.515625,2008-11-02,12:22:30
39.92622,116.337167,0,147,39754.5156828704,2008-11-02,12:22:35
39.92622,116.337152,0,147,39754.5157407407,2008-11-02,12:22:40
39.926241,116.337136,0,147,39754.5157986111,2008-11-02,12:22:45
39.926212,116.337087,0,146,39754.5158564815,2008-11-02,12:22:50
39.926176,116.337051,0,145,39754.5159143518,2008-11-02,12:22:55
39.926177,116.337019,0,144,39754.5159722222,2008-11-02,12:23:00
39.926177,116.337019,0,144,39754.5160069444,2008-11-02,12:23:03
39.926175,116.337011,0,144,39754.5160300926,2008-11-02,12:23:05
39.926165,116.336999,0,144,39754.516087963,2008-11-02,12:23:10
39.92616,116.337012,0,143,39754.5161458333,2008-11-02,12:23:15
39.926167,116.337025,0,143,39754.5162037037,2008-11-02,12:23:20
39.926162,116.337025,0,143,39754.5162615741,2008-11-02,12:23:25
39.926161,116.337024,0,143,39754.5163194444,2008-11-02,12:23:30
39.926159,116.337016,0,143,39754.5163773148,2008-11-02,12:23:35
39.926156,116.337016,0,142,39754.5164351852,2008-11-02,12:23:40
39.926156,116.337016,0,142,39754.5164699074,2008-11-02,12:23:43
39.926156,116.337016,0,142,39754.5164930556,2008-11-02,12:23:45
39.926162,116.337044,0,142,39754.5165509259,2008-11-02,12:23:50
39.926156,116.337052,0,141,39754.5166087963,2008-11-02,12:23:55
39.926159,116.337055,0,140,39754.5166666667,2008-11-02,12:24:00
39.926159,116.337055,0,140,39754.5167013889,2008-11-02,12:24:03
39.926158,116.337055,0,141,39754.516724537,2008-11-02,12:24:05
39.926144,116.337079,0,141,39754.5167824074,2008-11-02,12:24:10
39.926152,116.337103,0,141,39754.5168402778,2008-11-02,12:24:15
39.926152,116.337103,0,141,39754.516875,2008-11-02,12:24:18
39.926153,116.337105,0,141,39754.5168981481,2008-11-02,12:24:20
39.926149,116.337096,0,141,39754.5169560185,2008-11-02,12:24:25
39.926152,116.337107,0,141,39754.5170138889,2008-11-02,12:24:30
39.926157,116.337108,0,141,39754.5170717593,2008-11-02,12:24:35
39.926161,116.3371,0,140,39754.5171296296,2008-11-02,12:24:40
39.926161,116.3371,0,140,39754.5171643518,2008-11-02,12:24:43
39.926164,116.3371,0,140,39754.5171875,2008-11-02,12:24:45
39.926147,116.337091,0,140,39754.5172453704,2008-11-02,12:24:50
39.926138,116.33709,0,140,39754.5173032407,2008-11-02,12:24:55
39.92615,116.33712,0,145,39754.5173611111,2008-11-02,12:25:00
39.926153,116.337123,0,146,39754.5174189815,2008-11-02,12:25:05
39.926153,116.337123,0,146,39754.5174537037,2008-11-02,12:25:08
39.926145,116.337126,0,146,39754.5174768518,2008-11-02,12:25:10
39.926133,116.337186,0,155,39754.5175347222,2008-11-02,12:25:15
39.92617,116.337272,0,173,39754.5175810185,2008-11-02,12:25:19
39.926176,116.337271,0,174,39754.5176388889,2008-11-02,12:25:24
39.926179,116.337272,0,175,39754.5176967593,2008-11-02,12:25:29
39.926177,116.337269,0,174,39754.5177546296,2008-11-02,12:25:34
39.926177,116.337269,0,174,39754.5177893518,2008-11-02,12:25:37
39.926171,116.337269,0,174,39754.5178125,2008-11-02,12:25:39
39.926167,116.33728,0,173,39754.5178703704,2008-11-02,12:25:44
39.926172,116.337281,0,173,39754.5179282407,2008-11-02,12:25:49
39.926172,116.337281,0,173,39754.517962963,2008-11-02,12:25:52
39.926178,116.337289,0,172,39754.5179861111,2008-11-02,12:25:54
39.926189,116.337277,0,172,39754.5180439815,2008-11-02,12:25:59
39.926174,116.337256,0,169,39754.5181018518,2008-11-02,12:26:04
39.926174,116.337256,0,169,39754.5181365741,2008-11-02,12:26:07
39.926169,116.337256,0,169,39754.5181597222,2008-11-02,12:26:09
39.926179,116.337248,0,169,39754.5182175926,2008-11-02,12:26:14
39.926179,116.337248,0,169,39754.5182523148,2008-11-02,12:26:17
39.92618,116.337248,0,169,39754.518275463,2008-11-02,12:26:19
39.926196,116.337238,0,169,39754.5183333333,2008-11-02,12:26:24
39.926203,116.337237,0,169,39754.5183912037,2008-11-02,12:26:29
39.926201,116.337236,0,169,39754.5184490741,2008-11-02,12:26:34
