# Supplementary material for: A location privacy protection method based on blockchain and threshold cryptography
Source: PLoS One. 2025 Jun 4;20(6):e0324551. doi: 10.1371/journal.pone.0324551 (PMC12136415; doi:10.1371/journal.pone.0324551)
Supplement: S1 File — (ZIP) [file pone.0324551.s001.zip › Data/002/Trajectory/20081103001506.plt]

Geolife trajectory
WGS 84
Altitude is in Feet
Reserved 3
0,2,255,My Track,0,0,2,8421376
0
39.927,116.336156,0,492,39755.0104861111,2008-11-03,00:15:06
39.926962,116.336116,0,492,39755.0105439815,2008-11-03,00:15:11
39.927212,116.336977,0,491,39755.0106018518,2008-11-03,00:15:16
39.927213,116.337127,0,491,39755.0106597222,2008-11-03,00:15:21
39.927166,116.337169,0,491,39755.0107175926,2008-11-03,00:15:26
39.926674,116.33658,0,491,39755.010775463,2008-11-03,00:15:31
39.926698,116.336572,0,491,39755.0108333333,2008-11-03,00:15:36
39.926673,116.336552,0,491,39755.0108912037,2008-11-03,00:15:41
39.926699,116.336647,0,491,39755.0109490741,2008-11-03,00:15:46
39.926726,116.336807,0,491,39755.0110069444,2008-11-03,00:15:51
39.926727,116.336874,0,491,39755.0110648148,2008-11-03,00:15:56
39.926797,116.337023,0,491,39755.0111226852,2008-11-03,00:16:01
39.926831,116.336973,0,491,39755.0111805556,2008-11-03,00:16:06
39.926907,116.336879,0,491,39755.0112384259,2008-11-03,00:16:11
39.92698,116.33688,0,492,39755.0112962963,2008-11-03,00:16:16
39.927053,116.336927,0,492,39755.0113541667,2008-11-03,00:16:21
39.927129,116.336979,0,492,39755.011412037,2008-11-03,00:16:26
39.927219,116.337015,0,493,39755.0114699074,2008-11-03,00:16:31
39.927296,116.337063,0,493,39755.0115277778,2008-11-03,00:16:36
39.92733,116.337031,0,487,39755.0115856482,2008-11-03,00:16:41
39.927343,116.33706,0,478,39755.0116435185,2008-11-03,00:16:46
39.927387,116.33706,0,473,39755.0117013889,2008-11-03,00:16:51
39.927426,116.33708,0,466,39755.0117592593,2008-11-03,00:16:56
39.927457,116.337088,0,456,39755.0118171296,2008-11-03,00:17:01
39.927455,116.337136,0,446,39755.011875,2008-11-03,00:17:06
39.927459,116.337159,0,437,39755.0119328704,2008-11-03,00:17:11
39.9275,116.337166,0,429,39755.0119907407,2008-11-03,00:17:16
39.927532,116.337173,0,421,39755.0120486111,2008-11-03,00:17:21
39.927562,116.337181,0,415,39755.0121064815,2008-11-03,00:17:26
39.927571,116.337198,0,407,39755.0121643519,2008-11-03,00:17:31
39.92758,116.337208,0,401,39755.0122222222,2008-11-03,00:17:36
39.927576,116.337223,0,394,39755.0122800926,2008-11-03,00:17:41
39.927576,116.337223,0,394,39755.0123148148,2008-11-03,00:17:44
39.927579,116.33723,0,388,39755.012337963,2008-11-03,00:17:46
39.927593,116.337247,0,382,39755.0123958333,2008-11-03,00:17:51
39.927606,116.337256,0,378,39755.0124537037,2008-11-03,00:17:56
39.927593,116.337273,0,372,39755.0125115741,2008-11-03,00:18:01
39.927604,116.337261,0,368,39755.0125694444,2008-11-03,00:18:06
39.927602,116.337279,0,363,39755.0126273148,2008-11-03,00:18:11
39.927589,116.337276,0,358,39755.0126851852,2008-11-03,00:18:16
39.927594,116.337281,0,353,39755.0127430556,2008-11-03,00:18:21
39.927594,116.337281,0,353,39755.0127777778,2008-11-03,00:18:24
39.927594,116.337281,0,349,39755.0128009259,2008-11-03,00:18:26
39.927596,116.337271,0,345,39755.0128587963,2008-11-03,00:18:31
39.927545,116.337286,0,332,39755.0129166667,2008-11-03,00:18:36
39.927573,116.337324,0,327,39755.012974537,2008-11-03,00:18:41
39.927585,116.337348,0,323,39755.0130324074,2008-11-03,00:18:46
39.927599,116.337356,0,320,39755.0130902778,2008-11-03,00:18:51
39.927602,116.337362,0,320,39755.0131481481,2008-11-03,00:18:56
39.927609,116.337364,0,320,39755.0132060185,2008-11-03,00:19:01
39.927611,116.337361,0,320,39755.0132638889,2008-11-03,00:19:06
39.927606,116.337355,0,320,39755.0133217593,2008-11-03,00:19:11
39.927606,116.337355,0,320,39755.0133564815,2008-11-03,00:19:14
39.927598,116.337347,0,320,39755.0133796296,2008-11-03,00:19:16
39.927625,116.33734,0,318,39755.0134375,2008-11-03,00:19:21
39.927648,116.337413,0,314,39755.0134953704,2008-11-03,00:19:26
39.927657,116.337434,0,312,39755.0135532407,2008-11-03,00:19:31
39.92766,116.337443,0,311,39755.0136111111,2008-11-03,00:19:36
39.92766,116.337423,0,308,39755.0136689815,2008-11-03,00:19:41
39.92766,116.337423,0,308,39755.0137037037,2008-11-03,00:19:44
39.927665,116.337423,0,307,39755.0137268519,2008-11-03,00:19:46
39.927664,116.337414,0,307,39755.0137847222,2008-11-03,00:19:51
39.927659,116.337411,0,307,39755.0138425926,2008-11-03,00:19:56
39.927659,116.337411,0,307,39755.0138773148,2008-11-03,00:19:59
39.927652,116.337416,0,307,39755.013900463,2008-11-03,00:20:01
39.92765,116.337425,0,308,39755.0139583333,2008-11-03,00:20:06
39.92765,116.337425,0,308,39755.0139930556,2008-11-03,00:20:09
39.92765,116.33742,0,308,39755.0140162037,2008-11-03,00:20:11
39.927647,116.337492,0,313,39755.0140740741,2008-11-03,00:20:16
39.927611,116.337466,0,327,39755.0141319444,2008-11-03,00:20:21
39.927611,116.337466,0,327,39755.0141666667,2008-11-03,00:20:24
39.927603,116.337466,0,328,39755.0141898148,2008-11-03,00:20:26
39.927599,116.337453,0,329,39755.0142476852,2008-11-03,00:20:31
39.927598,116.337442,0,329,39755.0143055556,2008-11-03,00:20:36
39.927598,116.337443,0,329,39755.0143634259,2008-11-03,00:20:41
39.927598,116.337443,0,329,39755.0143981481,2008-11-03,00:20:44
39.927594,116.337446,0,329,39755.0144212963,2008-11-03,00:20:46
39.927559,116.337494,0,330,39755.0144791667,2008-11-03,00:20:51
39.927529,116.33758,0,331,39755.014537037,2008-11-03,00:20:56
39.927493,116.337612,0,332,39755.0145949074,2008-11-03,00:21:01
39.927475,116.337614,0,334,39755.0146527778,2008-11-03,00:21:06
39.927398,116.33761,0,335,39755.0147106481,2008-11-03,00:21:11
39.927234,116.337689,0,335,39755.0147685185,2008-11-03,00:21:16
39.926944,116.337769,0,336,39755.0148263889,2008-11-03,00:21:21
39.926549,116.337845,0,336,39755.0148842593,2008-11-03,00:21:26
39.926117,116.337897,0,337,39755.0149421296,2008-11-03,00:21:31
39.925719,116.337906,0,337,39755.015,2008-11-03,00:21:36
39.925316,116.337802,0,338,39755.0150578704,2008-11-03,00:21:41
39.925211,116.337753,0,340,39755.0151157407,2008-11-03,00:21:46
39.925405,116.337804,0,341,39755.0151736111,2008-11-03,00:21:51
39.925453,116.337806,0,343,39755.0152314815,2008-11-03,00:21:56
39.925426,116.337875,0,344,39755.0152893519,2008-11-03,00:22:01
39.925203,116.337956,0,345,39755.0153472222,2008-11-03,00:22:06
39.924804,116.338023,0,347,39755.0154050926,2008-11-03,00:22:11
39.924323,116.338062,0,349,39755.015462963,2008-11-03,00:22:16
39.923827,116.338062,0,351,39755.0155208333,2008-11-03,00:22:21
39.923503,116.338088,0,353,39755.0155787037,2008-11-03,00:22:26
39.9233,116.338061,0,355,39755.0156365741,2008-11-03,00:22:31
39.923258,116.33808,0,358,39755.0156944444,2008-11-03,00:22:36
39.923301,116.338195,0,361,39755.0157523148,2008-11-03,00:22:41
39.923291,116.338247,0,364,39755.0158101852,2008-11-03,00:22:46
39.923229,116.338221,0,369,39755.0158680556,2008-11-03,00:22:51
39.92321,116.338249,0,375,39755.0159259259,2008-11-03,00:22:56
39.923179,116.33823,0,382,39755.0159837963,2008-11-03,00:23:01
39.923151,116.338211,0,389,39755.0160416667,2008-11-03,00:23:06
39.923151,116.338211,0,389,39755.0160763889,2008-11-03,00:23:09
39.923145,116.338218,0,394,39755.016099537,2008-11-03,00:23:11
39.923163,116.338208,0,397,39755.0161574074,2008-11-03,00:23:16
39.923093,116.338021,0,393,39755.0162152778,2008-11-03,00:23:21
39.923041,116.337891,0,393,39755.0162731481,2008-11-03,00:23:26
39.92305,116.337957,0,391,39755.0163310185,2008-11-03,00:23:31
39.923009,116.337885,0,391,39755.0163888889,2008-11-03,00:23:36
39.922919,116.337743,0,393,39755.0164467593,2008-11-03,00:23:41
39.922895,116.33762,0,395,39755.0165046296,2008-11-03,00:23:46
39.922903,116.337525,0,398,39755.0165625,2008-11-03,00:23:51
39.92291,116.337433,0,402,39755.0166203704,2008-11-03,00:23:56
39.92292,116.337386,0,405,39755.0166782407,2008-11-03,00:24:01
39.922949,116.337376,0,407,39755.0167361111,2008-11-03,00:24:06
39.922941,116.337411,0,410,39755.0167939815,2008-11-03,00:24:11
39.922885,116.337451,0,413,39755.0168518518,2008-11-03,00:24:16
39.922844,116.337528,0,417,39755.0169097222,2008-11-03,00:24:21
39.922807,116.337533,0,420,39755.0169675926,2008-11-03,00:24:26
39.922804,116.337549,0,425,39755.017025463,2008-11-03,00:24:31
39.922841,116.337744,0,433,39755.0170833333,2008-11-03,00:24:36
39.922787,116.337854,0,438,39755.0171412037,2008-11-03,00:24:41
39.92269,116.33806,0,441,39755.0171990741,2008-11-03,00:24:46
39.922567,116.338079,0,447,39755.0172569444,2008-11-03,00:24:51
39.922442,116.338059,0,453,39755.0173148148,2008-11-03,00:24:56
39.922279,116.33806,0,457,39755.0173726852,2008-11-03,00:25:01
39.922187,116.338082,0,465,39755.0174305556,2008-11-03,00:25:06
39.922125,116.338153,0,475,39755.0174884259,2008-11-03,00:25:11
39.92208,116.338181,0,484,39755.0175462963,2008-11-03,00:25:16
39.922169,116.338274,0,497,39755.0176041667,2008-11-03,00:25:21
39.922255,116.338317,0,507,39755.017662037,2008-11-03,00:25:26
39.922262,116.338329,0,519,39755.0177199074,2008-11-03,00:25:31
39.922262,116.338344,0,528,39755.0177777778,2008-11-03,00:25:36
39.922256,116.338354,0,532,39755.0178356481,2008-11-03,00:25:41
39.922313,116.338462,0,536,39755.0178935185,2008-11-03,00:25:46
39.922291,116.338473,0,540,39755.0179513889,2008-11-03,00:25:51
39.922231,116.338477,0,547,39755.0180092593,2008-11-03,00:25:56
39.922146,116.338509,0,549,39755.0180671296,2008-11-03,00:26:01
39.922017,116.338464,0,548,39755.018125,2008-11-03,00:26:06
39.921881,116.338379,0,548,39755.0181828704,2008-11-03,00:26:11
39.921834,116.338363,0,550,39755.0182407407,2008-11-03,00:26:16
39.921819,116.338341,0,559,39755.0182986111,2008-11-03,00:26:21
39.921841,116.338364,0,569,39755.0183564815,2008-11-03,00:26:26
39.921932,116.33852,0,576,39755.0184143518,2008-11-03,00:26:31
39.922108,116.338704,0,583,39755.0184722222,2008-11-03,00:26:36
39.922278,116.338894,0,597,39755.0185300926,2008-11-03,00:26:41
39.922326,116.33904,0,611,39755.018587963,2008-11-03,00:26:46
39.922457,116.339273,0,624,39755.0186458333,2008-11-03,00:26:51
39.922518,116.339506,0,641,39755.0187037037,2008-11-03,00:26:56
39.922544,116.339637,0,660,39755.0187615741,2008-11-03,00:27:01
39.9226,116.33972,0,667,39755.0188194444,2008-11-03,00:27:06
39.922615,116.339776,0,676,39755.0188773148,2008-11-03,00:27:11
39.922625,116.340064,0,682,39755.0189351852,2008-11-03,00:27:16
39.922436,116.340492,0,679,39755.0189930556,2008-11-03,00:27:21
39.922279,116.341057,0,675,39755.0190509259,2008-11-03,00:27:26
39.921997,116.341677,0,678,39755.0191087963,2008-11-03,00:27:31
39.921949,116.34245,0,686,39755.0191666667,2008-11-03,00:27:36
39.922194,116.343267,0,695,39755.019224537,2008-11-03,00:27:41
39.92229,116.343884,0,704,39755.0192824074,2008-11-03,00:27:46
39.922348,116.344217,0,706,39755.0193402778,2008-11-03,00:27:51
39.922394,116.344294,0,703,39755.0193981482,2008-11-03,00:27:56
39.922409,116.344315,0,705,39755.0194560185,2008-11-03,00:28:01
39.922431,116.344434,0,716,39755.0195138889,2008-11-03,00:28:06
39.922508,116.344751,0,715,39755.0195717593,2008-11-03,00:28:11
39.922473,116.345003,0,713,39755.0196296296,2008-11-03,00:28:16
39.922384,116.345193,0,712,39755.0196875,2008-11-03,00:28:21
39.922306,116.34534,0,710,39755.0197453704,2008-11-03,00:28:26
39.92228,116.345677,0,714,39755.0198032407,2008-11-03,00:28:31
39.92226,116.346059,0,724,39755.0198611111,2008-11-03,00:28:36
39.92232,116.34647,0,734,39755.0199189815,2008-11-03,00:28:41
39.921725,116.347635,0,684,39755.0202083333,2008-11-03,00:29:06
39.921653,116.347592,0,640,39755.0202662037,2008-11-03,00:29:11
39.92194,116.347857,0,561,39755.0203240741,2008-11-03,00:29:16
39.922017,116.347908,0,542,39755.0203819444,2008-11-03,00:29:21
39.922069,116.348094,0,526,39755.0204398148,2008-11-03,00:29:26
39.922097,116.348215,0,517,39755.0204976852,2008-11-03,00:29:31
39.92211,116.348317,0,506,39755.0205555556,2008-11-03,00:29:36
39.922133,116.348445,0,504,39755.0206134259,2008-11-03,00:29:41
39.922155,116.348593,0,489,39755.0206712963,2008-11-03,00:29:46
39.922217,116.348669,0,479,39755.0207291667,2008-11-03,00:29:51
39.922265,116.348698,0,481,39755.020787037,2008-11-03,00:29:56
39.922295,116.34872,0,491,39755.0208449074,2008-11-03,00:30:01
39.922337,116.348743,0,503,39755.0209027778,2008-11-03,00:30:06
39.922368,116.348761,0,508,39755.0209606481,2008-11-03,00:30:11
39.898739,116.379328,0,252,39755.0306828704,2008-11-03,00:44:11
39.898708,116.379396,0,196,39755.0307407407,2008-11-03,00:44:16
39.898572,116.379388,0,134,39755.0307986111,2008-11-03,00:44:21
39.898507,116.379434,0,114,39755.0308564815,2008-11-03,00:44:26
39.898465,116.379492,0,111,39755.0309143519,2008-11-03,00:44:31
39.898437,116.379544,0,118,39755.0309722222,2008-11-03,00:44:36
39.898433,116.379574,0,120,39755.0310300926,2008-11-03,00:44:41
39.898437,116.379613,0,120,39755.031087963,2008-11-03,00:44:46
39.898464,116.379697,0,123,39755.0311458333,2008-11-03,00:44:51
39.898487,116.379778,0,130,39755.0312037037,2008-11-03,00:44:56
39.898468,116.379833,0,141,39755.0312615741,2008-11-03,00:45:01
39.898482,116.379893,0,148,39755.0313194444,2008-11-03,00:45:06
39.898449,116.380023,0,142,39755.0313773148,2008-11-03,00:45:11
39.898462,116.380139,0,137,39755.0314351852,2008-11-03,00:45:16
39.898452,116.380258,0,130,39755.0314930556,2008-11-03,00:45:21
39.89846,116.380307,0,128,39755.0315509259,2008-11-03,00:45:26
39.898477,116.380406,0,123,39755.0316087963,2008-11-03,00:45:31
39.898445,116.380491,0,111,39755.0316666667,2008-11-03,00:45:36
39.898457,116.380603,0,102,39755.031724537,2008-11-03,00:45:41
39.898451,116.380695,0,93,39755.0317824074,2008-11-03,00:45:46
39.898443,116.380789,0,90,39755.0318402778,2008-11-03,00:45:51
39.898476,116.380896,0,83,39755.0318981481,2008-11-03,00:45:56
39.898462,116.380967,0,73,39755.0319560185,2008-11-03,00:46:01
39.898439,116.381049,0,56,39755.0320138889,2008-11-03,00:46:06
39.898443,116.381121,0,51,39755.0320717593,2008-11-03,00:46:11
39.898468,116.381219,0,44,39755.0321296296,2008-11-03,00:46:16
39.898464,116.381308,0,30,39755.0321875,2008-11-03,00:46:21
39.89849,116.381402,0,16,39755.0322453704,2008-11-03,00:46:26
39.898493,116.381491,0,5,39755.0323032407,2008-11-03,00:46:31
39.898495,116.381571,0,0,39755.0323611111,2008-11-03,00:46:36
39.8985,116.38164,0,0,39755.0324189815,2008-11-03,00:46:41
39.898524,116.381701,0,0,39755.0324768518,2008-11-03,00:46:46
39.898528,116.381832,0,0,39755.0325347222,2008-11-03,00:46:51
39.898521,116.381915,0,-3,39755.0325925926,2008-11-03,00:46:56
39.898534,116.382006,0,-7,39755.032650463,2008-11-03,00:47:01
39.898543,116.382134,0,-7,39755.0327083333,2008-11-03,00:47:06
39.898567,116.382268,0,-4,39755.0327662037,2008-11-03,00:47:11
39.898619,116.382394,0,-3,39755.0328240741,2008-11-03,00:47:16
39.898647,116.382494,0,-7,39755.0328819444,2008-11-03,00:47:21
39.898647,116.382568,0,-11,39755.0329398148,2008-11-03,00:47:26
39.898665,116.382675,0,-10,39755.0329976852,2008-11-03,00:47:31
39.898625,116.382731,0,-15,39755.0330555556,2008-11-03,00:47:36
39.898646,116.382794,0,-19,39755.0331134259,2008-11-03,00:47:41
39.898631,116.382891,0,-32,39755.0331712963,2008-11-03,00:47:46
39.898617,116.382957,0,-44,39755.0332291667,2008-11-03,00:47:51
39.89865,116.383043,0,-42,39755.033287037,2008-11-03,00:47:56
39.898649,116.383143,0,-42,39755.0333449074,2008-11-03,00:48:01
39.898728,116.383307,0,-39,39755.0334027778,2008-11-03,00:48:06
39.898644,116.383322,0,-13,39755.0334606481,2008-11-03,00:48:11
39.898618,116.383371,0,-13,39755.0335185185,2008-11-03,00:48:16
39.898637,116.383428,0,-10,39755.0335763889,2008-11-03,00:48:21
39.898651,116.383521,0,-8,39755.0336342593,2008-11-03,00:48:26
39.898644,116.383599,0,-8,39755.0336921296,2008-11-03,00:48:31
39.898621,116.383676,0,-7,39755.03375,2008-11-03,00:48:36
39.898605,116.383772,0,-5,39755.0338078704,2008-11-03,00:48:41
39.898588,116.383873,0,-7,39755.0338657407,2008-11-03,00:48:46
39.89858,116.383957,0,-10,39755.0339236111,2008-11-03,00:48:51
39.89858,116.383957,0,-10,39755.0339583333,2008-11-03,00:48:54
39.898588,116.383961,0,-17,39755.0339814815,2008-11-03,00:48:56
39.898687,116.384088,0,-8,39755.0340393518,2008-11-03,00:49:01
39.898676,116.384177,0,-9,39755.0340972222,2008-11-03,00:49:06
39.898676,116.384239,0,-13,39755.0341550926,2008-11-03,00:49:11
39.898701,116.384381,0,-15,39755.034212963,2008-11-03,00:49:16
39.898662,116.38444,0,-21,39755.0342708333,2008-11-03,00:49:21
39.89863,116.384493,0,-27,39755.0343287037,2008-11-03,00:49:26
39.898639,116.384565,0,-36,39755.0343865741,2008-11-03,00:49:31
39.898603,116.384584,0,-35,39755.0344444444,2008-11-03,00:49:36
39.898619,116.384663,0,-32,39755.0345023148,2008-11-03,00:49:41
39.898636,116.384789,0,-33,39755.0345601852,2008-11-03,00:49:46
39.898666,116.384904,0,-31,39755.0346180556,2008-11-03,00:49:51
39.898665,116.384973,0,-35,39755.0346759259,2008-11-03,00:49:56
39.898703,116.385081,0,-29,39755.0347337963,2008-11-03,00:50:01
39.898687,116.385186,0,-24,39755.0347916667,2008-11-03,00:50:06
39.898647,116.385368,0,-27,39755.034849537,2008-11-03,00:50:11
39.898634,116.385574,0,-28,39755.0349074074,2008-11-03,00:50:16
39.898676,116.385635,0,-21,39755.0349652778,2008-11-03,00:50:21
39.898667,116.385621,0,-18,39755.0350231482,2008-11-03,00:50:26
39.89867,116.385613,0,-18,39755.0350810185,2008-11-03,00:50:31
39.89867,116.385613,0,-18,39755.0351157407,2008-11-03,00:50:34
39.89867,116.385617,0,-18,39755.0351388889,2008-11-03,00:50:36
39.898664,116.385638,0,-20,39755.0351967593,2008-11-03,00:50:41
39.898606,116.385599,0,-10,39755.0352546296,2008-11-03,00:50:46
39.898572,116.385611,0,0,39755.0353125,2008-11-03,00:50:51
39.898572,116.385611,0,0,39755.0353472222,2008-11-03,00:50:54
39.898571,116.385607,0,1,39755.0353703704,2008-11-03,00:50:56
39.898559,116.385607,0,3,39755.0354282407,2008-11-03,00:51:01
39.898559,116.385607,0,3,39755.035462963,2008-11-03,00:51:04
39.898559,116.385605,0,2,39755.0354861111,2008-11-03,00:51:06
39.898556,116.385585,0,2,39755.0355439815,2008-11-03,00:51:11
39.898545,116.385581,0,3,39755.0356018519,2008-11-03,00:51:16
39.898545,116.385581,0,3,39755.0356365741,2008-11-03,00:51:19
39.898545,116.385579,0,2,39755.0356597222,2008-11-03,00:51:21
39.898551,116.385601,0,3,39755.0357175926,2008-11-03,00:51:26
39.898568,116.385643,0,3,39755.035775463,2008-11-03,00:51:31
39.898608,116.385662,0,3,39755.0358333333,2008-11-03,00:51:36
39.898637,116.385666,0,4,39755.0358912037,2008-11-03,00:51:41
39.898686,116.38569,0,5,39755.0359490741,2008-11-03,00:51:46
39.898719,116.385702,0,5,39755.0360069444,2008-11-03,00:51:51
39.898731,116.38572,0,6,39755.0360648148,2008-11-03,00:51:56
39.89874,116.385744,0,7,39755.0361226852,2008-11-03,00:52:01
39.89875,116.385754,0,7,39755.0361805556,2008-11-03,00:52:06
39.898725,116.385786,0,8,39755.0362384259,2008-11-03,00:52:11
39.898727,116.385793,0,8,39755.0362962963,2008-11-03,00:52:16
39.898727,116.385793,0,8,39755.0363310185,2008-11-03,00:52:19
39.89873,116.385797,0,8,39755.0363541667,2008-11-03,00:52:21
39.898742,116.385772,0,9,39755.036412037,2008-11-03,00:52:26
39.898807,116.385739,0,9,39755.0364699074,2008-11-03,00:52:31
39.898886,116.385676,0,11,39755.0365277778,2008-11-03,00:52:36
39.898951,116.385644,0,16,39755.0365856481,2008-11-03,00:52:41
39.899009,116.385616,0,24,39755.0366435185,2008-11-03,00:52:46
39.899059,116.385562,0,35,39755.0367013889,2008-11-03,00:52:51
39.899115,116.385563,0,47,39755.0367592593,2008-11-03,00:52:56
39.8992,116.385528,0,59,39755.0368171296,2008-11-03,00:53:01
39.899256,116.385528,0,59,39755.036875,2008-11-03,00:53:06
39.899316,116.385561,0,63,39755.0369328704,2008-11-03,00:53:11
39.899374,116.385574,0,66,39755.0369907407,2008-11-03,00:53:16
39.899429,116.385578,0,70,39755.0370486111,2008-11-03,00:53:21
39.899476,116.385602,0,74,39755.0371064815,2008-11-03,00:53:26
39.899547,116.385632,0,79,39755.0371643519,2008-11-03,00:53:31
39.899626,116.385643,0,83,39755.0372222222,2008-11-03,00:53:36
39.89969,116.385637,0,87,39755.0372800926,2008-11-03,00:53:41
39.899772,116.385643,0,91,39755.037337963,2008-11-03,00:53:46
39.899802,116.385622,0,96,39755.0373958333,2008-11-03,00:53:51
39.899871,116.385606,0,100,39755.0374537037,2008-11-03,00:53:56
39.899934,116.385614,0,104,39755.0375115741,2008-11-03,00:54:01
39.900018,116.385546,0,111,39755.0375694444,2008-11-03,00:54:06
39.900146,116.385456,0,114,39755.0376273148,2008-11-03,00:54:11
39.900224,116.385351,0,120,39755.0376851852,2008-11-03,00:54:16
39.900324,116.38536,0,113,39755.0377430556,2008-11-03,00:54:21
39.900342,116.385386,0,116,39755.0378009259,2008-11-03,00:54:26
39.900352,116.385434,0,116,39755.0378587963,2008-11-03,00:54:31
39.900357,116.385535,0,116,39755.0379166667,2008-11-03,00:54:36
39.900355,116.385739,0,106,39755.037974537,2008-11-03,00:54:41
39.90036,116.385878,0,100,39755.0380324074,2008-11-03,00:54:46
39.900358,116.386012,0,95,39755.0380902778,2008-11-03,00:54:51
39.900354,116.386122,0,93,39755.0381481481,2008-11-03,00:54:56
39.900397,116.386217,0,92,39755.0382060185,2008-11-03,00:55:01
39.900432,116.386315,0,87,39755.0382638889,2008-11-03,00:55:06
39.900472,116.386421,0,83,39755.0383217593,2008-11-03,00:55:11
39.900489,116.386504,0,81,39755.0383796296,2008-11-03,00:55:16
39.900524,116.386582,0,77,39755.0384375,2008-11-03,00:55:21
39.900549,116.386671,0,74,39755.0384953704,2008-11-03,00:55:26
39.900546,116.38674,0,67,39755.0385532407,2008-11-03,00:55:31
39.900544,116.386755,0,64,39755.0386111111,2008-11-03,00:55:36
39.900568,116.386779,0,61,39755.0386689815,2008-11-03,00:55:41
39.900608,116.386789,0,58,39755.0387268519,2008-11-03,00:55:46
39.900864,116.386264,0,72,39755.0394212963,2008-11-03,00:56:46
39.900856,116.386297,0,75,39755.0394791667,2008-11-03,00:56:51
39.90086,116.386215,0,18,39755.039537037,2008-11-03,00:56:56
39.899873,116.383132,0,492,39755.1500115741,2008-11-03,03:36:01
39.899136,116.383334,0,467,39755.1500694444,2008-11-03,03:36:06
39.899147,116.38332,0,455,39755.1501273148,2008-11-03,03:36:11
39.899175,116.383176,0,432,39755.1501851852,2008-11-03,03:36:16
39.899171,116.383075,0,421,39755.1502430556,2008-11-03,03:36:21
39.899178,116.382986,0,395,39755.1503009259,2008-11-03,03:36:26
39.899166,116.382887,0,369,39755.1503587963,2008-11-03,03:36:31
39.899176,116.382843,0,355,39755.1504166667,2008-11-03,03:36:36
39.899188,116.382772,0,347,39755.150474537,2008-11-03,03:36:41
39.899224,116.382666,0,336,39755.1505324074,2008-11-03,03:36:46
39.899245,116.382584,0,324,39755.1505902778,2008-11-03,03:36:51
39.899243,116.382542,0,304,39755.1506481481,2008-11-03,03:36:56
39.899226,116.382516,0,287,39755.1507060185,2008-11-03,03:37:01
39.899205,116.382467,0,263,39755.1507638889,2008-11-03,03:37:06
39.899196,116.382376,0,255,39755.1508217593,2008-11-03,03:37:11
39.899196,116.382292,0,246,39755.1508796296,2008-11-03,03:37:16
39.899196,116.382204,0,241,39755.1509375,2008-11-03,03:37:21
39.899057,116.382154,0,203,39755.1509953704,2008-11-03,03:37:26
39.898984,116.381837,0,368,39755.1510532407,2008-11-03,03:37:31
39.898984,116.381837,0,368,39755.151087963,2008-11-03,03:37:34
39.898992,116.381832,0,347,39755.1511111111,2008-11-03,03:37:36
39.898988,116.381786,0,339,39755.1511689815,2008-11-03,03:37:41
39.898998,116.381725,0,325,39755.1512268518,2008-11-03,03:37:46
39.899001,116.381683,0,306,39755.1512847222,2008-11-03,03:37:51
39.899012,116.381665,0,283,39755.1513425926,2008-11-03,03:37:56
39.899023,116.381673,0,267,39755.151400463,2008-11-03,03:38:01
39.899037,116.381675,0,248,39755.1514583333,2008-11-03,03:38:06
39.899028,116.381613,0,236,39755.1515162037,2008-11-03,03:38:11
39.899032,116.381539,0,224,39755.1515740741,2008-11-03,03:38:16
39.899047,116.381453,0,211,39755.1516319444,2008-11-03,03:38:21
39.899059,116.381381,0,202,39755.1516898148,2008-11-03,03:38:26
39.899064,116.381327,0,196,39755.1517476852,2008-11-03,03:38:31
39.899056,116.381249,0,192,39755.1518055556,2008-11-03,03:38:36
39.89906,116.381158,0,186,39755.1518634259,2008-11-03,03:38:41
39.899065,116.381084,0,181,39755.1519212963,2008-11-03,03:38:46
39.899056,116.380981,0,172,39755.1519791667,2008-11-03,03:38:51
39.899066,116.38093,0,172,39755.152037037,2008-11-03,03:38:56
39.899056,116.380817,0,161,39755.1520949074,2008-11-03,03:39:01
39.899031,116.380725,0,155,39755.1521527778,2008-11-03,03:39:06
39.899009,116.38064,0,148,39755.1522106482,2008-11-03,03:39:11
39.899007,116.380549,0,144,39755.1522685185,2008-11-03,03:39:16
39.899007,116.380472,0,141,39755.1523263889,2008-11-03,03:39:21
39.899003,116.380392,0,139,39755.1523842593,2008-11-03,03:39:26
39.899012,116.380349,0,134,39755.1524421296,2008-11-03,03:39:31
39.899001,116.380263,0,133,39755.1525,2008-11-03,03:39:36
39.898997,116.38022,0,129,39755.1525578704,2008-11-03,03:39:41
39.899002,116.380148,0,121,39755.1526157407,2008-11-03,03:39:46
39.899024,116.380079,0,114,39755.1526736111,2008-11-03,03:39:51
39.89903,116.38002,0,108,39755.1527314815,2008-11-03,03:39:56
39.899029,116.37995,0,105,39755.1527893519,2008-11-03,03:40:01
39.899028,116.379854,0,104,39755.1528472222,2008-11-03,03:40:06
39.899027,116.37977,0,105,39755.1529050926,2008-11-03,03:40:11
39.89902,116.379684,0,108,39755.152962963,2008-11-03,03:40:16
39.899019,116.379612,0,116,39755.1530208333,2008-11-03,03:40:21
39.899017,116.379552,0,119,39755.1530787037,2008-11-03,03:40:26
39.899093,116.379855,0,126,39755.1653472222,2008-11-03,03:58:06
39.899106,116.379918,0,128,39755.1654050926,2008-11-03,03:58:11
39.89911,116.379971,0,128,39755.165462963,2008-11-03,03:58:16
39.899117,116.380037,0,130,39755.1655208333,2008-11-03,03:58:21
39.899117,116.380091,0,130,39755.1655787037,2008-11-03,03:58:26
39.899097,116.380175,0,130,39755.1656365741,2008-11-03,03:58:31
39.899104,116.380227,0,130,39755.1656944444,2008-11-03,03:58:36
39.89909,116.380311,0,130,39755.1657523148,2008-11-03,03:58:41
39.899092,116.380385,0,128,39755.1658101852,2008-11-03,03:58:46
39.899104,116.380453,0,128,39755.1658680556,2008-11-03,03:58:51
39.899167,116.380556,0,137,39755.1659259259,2008-11-03,03:58:56
39.899146,116.380618,0,136,39755.1659837963,2008-11-03,03:59:01
39.899132,116.380696,0,134,39755.1660416667,2008-11-03,03:59:06
39.899128,116.380787,0,134,39755.166099537,2008-11-03,03:59:11
39.899117,116.38086,0,135,39755.1661574074,2008-11-03,03:59:16
39.899108,116.380942,0,135,39755.1662152778,2008-11-03,03:59:21
39.89911,116.380994,0,132,39755.1662731481,2008-11-03,03:59:26
39.89911,116.381058,0,132,39755.1663310185,2008-11-03,03:59:31
39.899109,116.381132,0,133,39755.1663888889,2008-11-03,03:59:36
39.899117,116.381205,0,133,39755.1664467593,2008-11-03,03:59:41
39.899152,116.381267,0,131,39755.1665046296,2008-11-03,03:59:46
39.899139,116.381341,0,128,39755.1665625,2008-11-03,03:59:51
39.899134,116.381409,0,126,39755.1666203704,2008-11-03,03:59:56
39.899139,116.381479,0,126,39755.1666782407,2008-11-03,04:00:01
39.899119,116.381534,0,125,39755.1667361111,2008-11-03,04:00:06
39.89912,116.381582,0,124,39755.1667939815,2008-11-03,04:00:11
39.899127,116.381653,0,122,39755.1668518518,2008-11-03,04:00:16
39.899163,116.381716,0,117,39755.1669097222,2008-11-03,04:00:21
39.899174,116.381779,0,113,39755.1669675926,2008-11-03,04:00:26
39.899175,116.381838,0,112,39755.167025463,2008-11-03,04:00:31
39.899165,116.381923,0,111,39755.1670833333,2008-11-03,04:00:36
39.899161,116.382,0,110,39755.1671412037,2008-11-03,04:00:41
39.899148,116.382074,0,109,39755.1671990741,2008-11-03,04:00:46
39.899123,116.382173,0,108,39755.1672569444,2008-11-03,04:00:51
39.89913,116.382234,0,107,39755.1673148148,2008-11-03,04:00:56
39.899136,116.382291,0,106,39755.1673726852,2008-11-03,04:01:01
39.899115,116.382382,0,106,39755.1674305556,2008-11-03,04:01:06
39.899142,116.382443,0,106,39755.1674884259,2008-11-03,04:01:11
39.899157,116.38251,0,105,39755.1675462963,2008-11-03,04:01:16
39.899161,116.382577,0,104,39755.1676041667,2008-11-03,04:01:21
39.899155,116.382649,0,103,39755.167662037,2008-11-03,04:01:26
39.899163,116.38269,0,103,39755.1677199074,2008-11-03,04:01:31
39.899165,116.382702,0,103,39755.1677777778,2008-11-03,04:01:36
39.899166,116.382789,0,102,39755.1678356482,2008-11-03,04:01:41
39.89916,116.382847,0,101,39755.1678935185,2008-11-03,04:01:46
39.899166,116.382899,0,99,39755.1679513889,2008-11-03,04:01:51
39.899159,116.382968,0,97,39755.1680092593,2008-11-03,04:01:56
39.899171,116.383051,0,96,39755.1680671296,2008-11-03,04:02:01
39.899171,116.383156,0,95,39755.168125,2008-11-03,04:02:06
39.899163,116.383209,0,97,39755.1681828704,2008-11-03,04:02:11
39.899175,116.383249,0,102,39755.1682407407,2008-11-03,04:02:16
39.899174,116.383316,0,102,39755.1682986111,2008-11-03,04:02:21
39.8992,116.383399,0,105,39755.1683564815,2008-11-03,04:02:26
39.899291,116.383433,0,107,39755.1684143519,2008-11-03,04:02:31
39.899318,116.383461,0,110,39755.1684722222,2008-11-03,04:02:36
39.899302,116.383498,0,113,39755.1685300926,2008-11-03,04:02:41
39.899297,116.383567,0,114,39755.168587963,2008-11-03,04:02:46
39.899289,116.383649,0,116,39755.1686458333,2008-11-03,04:02:51
39.899302,116.383735,0,117,39755.1687037037,2008-11-03,04:02:56
39.899307,116.383838,0,119,39755.1687615741,2008-11-03,04:03:01
39.899303,116.383915,0,120,39755.1688194444,2008-11-03,04:03:06
39.899313,116.383951,0,118,39755.1688773148,2008-11-03,04:03:11
39.899317,116.384073,0,123,39755.1689351852,2008-11-03,04:03:16
39.899288,116.384255,0,127,39755.1689930556,2008-11-03,04:03:21
39.899288,116.384255,0,127,39755.1690277778,2008-11-03,04:03:24
39.899286,116.384263,0,128,39755.1690509259,2008-11-03,04:03:26
39.899295,116.384336,0,131,39755.1691087963,2008-11-03,04:03:31
39.899295,116.384435,0,132,39755.1691666667,2008-11-03,04:03:36
39.899311,116.384495,0,134,39755.169224537,2008-11-03,04:03:41
39.899326,116.384569,0,140,39755.1692824074,2008-11-03,04:03:46
39.899339,116.384638,0,145,39755.1693402778,2008-11-03,04:03:51
39.899344,116.384721,0,147,39755.1693981481,2008-11-03,04:03:56
39.899349,116.384792,0,151,39755.1694560185,2008-11-03,04:04:01
39.899347,116.384866,0,151,39755.1695138889,2008-11-03,04:04:06
39.89935,116.384929,0,152,39755.1695717593,2008-11-03,04:04:11
39.899355,116.384991,0,153,39755.1696296296,2008-11-03,04:04:16
39.899373,116.385052,0,154,39755.1696875,2008-11-03,04:04:21
39.899364,116.385117,0,156,39755.1697453704,2008-11-03,04:04:26
39.899367,116.385182,0,158,39755.1698032407,2008-11-03,04:04:31
39.899361,116.385264,0,159,39755.1698611111,2008-11-03,04:04:36
39.899338,116.385361,0,159,39755.1699189815,2008-11-03,04:04:41
39.89936,116.385413,0,159,39755.1699768519,2008-11-03,04:04:46
39.899373,116.385454,0,160,39755.1700347222,2008-11-03,04:04:51
39.899408,116.385459,0,161,39755.1700925926,2008-11-03,04:04:56
39.899447,116.385486,0,163,39755.170150463,2008-11-03,04:05:01
39.899487,116.385489,0,164,39755.1702083333,2008-11-03,04:05:06
39.899523,116.385506,0,164,39755.1702662037,2008-11-03,04:05:11
39.899553,116.385585,0,163,39755.1703240741,2008-11-03,04:05:16
39.899574,116.38563,0,162,39755.1703819444,2008-11-03,04:05:21
39.899627,116.385665,0,163,39755.1704398148,2008-11-03,04:05:26
39.899694,116.385651,0,165,39755.1704976852,2008-11-03,04:05:31
39.899738,116.38562,0,167,39755.1705555556,2008-11-03,04:05:36
39.899788,116.385595,0,168,39755.1706134259,2008-11-03,04:05:41
39.899834,116.385544,0,169,39755.1706712963,2008-11-03,04:05:46
39.899901,116.38546,0,169,39755.1707291667,2008-11-03,04:05:51
39.899947,116.385431,0,173,39755.170787037,2008-11-03,04:05:56
39.899972,116.385432,0,175,39755.1708449074,2008-11-03,04:06:01
39.900024,116.385428,0,184,39755.1709027778,2008-11-03,04:06:06
39.900082,116.38541,0,194,39755.1709606481,2008-11-03,04:06:11
39.900146,116.385386,0,196,39755.1710185185,2008-11-03,04:06:16
39.900222,116.385415,0,205,39755.1710763889,2008-11-03,04:06:21
39.900309,116.38547,0,216,39755.1711342593,2008-11-03,04:06:26
39.900378,116.38554,0,197,39755.1711921296,2008-11-03,04:06:31
39.900419,116.385603,0,193,39755.17125,2008-11-03,04:06:36
39.900427,116.385684,0,189,39755.1713078704,2008-11-03,04:06:41
39.900427,116.385756,0,183,39755.1713657407,2008-11-03,04:06:46
39.900429,116.385788,0,183,39755.1714236111,2008-11-03,04:06:51
39.900476,116.385865,0,182,39755.1714814815,2008-11-03,04:06:56
39.900443,116.385928,0,181,39755.1715393519,2008-11-03,04:07:01
39.900433,116.385959,0,180,39755.1715972222,2008-11-03,04:07:06
39.900428,116.386004,0,180,39755.1716550926,2008-11-03,04:07:11
39.900429,116.386077,0,182,39755.171712963,2008-11-03,04:07:16
39.900436,116.386152,0,184,39755.1717708333,2008-11-03,04:07:21
39.90046,116.386237,0,186,39755.1718287037,2008-11-03,04:07:26
39.900453,116.386316,0,187,39755.1718865741,2008-11-03,04:07:31
39.900448,116.386381,0,188,39755.1719444444,2008-11-03,04:07:36
39.900497,116.386397,0,190,39755.1720023148,2008-11-03,04:07:41
39.900472,116.386468,0,190,39755.1720601852,2008-11-03,04:07:46
39.900475,116.386498,0,190,39755.1721180556,2008-11-03,04:07:51
39.90047,116.386544,0,190,39755.1721759259,2008-11-03,04:07:56
39.900447,116.38662,0,190,39755.1722337963,2008-11-03,04:08:01
39.90046,116.38671,0,188,39755.1722916667,2008-11-03,04:08:06
39.900508,116.386805,0,185,39755.172349537,2008-11-03,04:08:11
39.900516,116.38689,0,182,39755.1724074074,2008-11-03,04:08:16
39.90056,116.387005,0,178,39755.1724652778,2008-11-03,04:08:21
39.900657,116.387081,0,174,39755.1725231481,2008-11-03,04:08:26
