# Supplementary material for: A location privacy protection method based on blockchain and threshold cryptography
Source: PLoS One. 2025 Jun 4;20(6):e0324551. doi: 10.1371/journal.pone.0324551 (PMC12136415; doi:10.1371/journal.pone.0324551)
Supplement: S1 File — (ZIP) [file pone.0324551.s001.zip › Data/002/Trajectory/20081103102301.plt]

Geolife trajectory
WGS 84
Altitude is in Feet
Reserved 3
0,2,255,My Track,0,0,2,8421376
0
39.899229,116.383147,0,190,39755.432650463,2008-11-03,10:23:01
39.899226,116.383197,0,162,39755.4327083333,2008-11-03,10:23:06
39.899218,116.383154,0,162,39755.4327662037,2008-11-03,10:23:11
39.899206,116.383063,0,163,39755.4328240741,2008-11-03,10:23:16
39.899165,116.382985,0,174,39755.4328819444,2008-11-03,10:23:21
39.899157,116.382898,0,181,39755.4329398148,2008-11-03,10:23:26
39.899157,116.382825,0,188,39755.4329976852,2008-11-03,10:23:31
39.899131,116.382721,0,209,39755.4330555556,2008-11-03,10:23:36
39.899147,116.382664,0,204,39755.4331134259,2008-11-03,10:23:41
39.899161,116.382606,0,201,39755.4331712963,2008-11-03,10:23:46
39.899167,116.382543,0,204,39755.4332291667,2008-11-03,10:23:51
39.899171,116.382457,0,202,39755.433287037,2008-11-03,10:23:56
39.899162,116.382374,0,198,39755.4333449074,2008-11-03,10:24:01
39.899177,116.382278,0,196,39755.4334027778,2008-11-03,10:24:06
39.899172,116.382169,0,196,39755.4334606482,2008-11-03,10:24:11
39.89916,116.382076,0,206,39755.4335185185,2008-11-03,10:24:16
39.899141,116.381977,0,212,39755.4335763889,2008-11-03,10:24:21
39.89911,116.381879,0,219,39755.4336342593,2008-11-03,10:24:26
39.89912,116.381806,0,221,39755.4336921296,2008-11-03,10:24:31
39.899124,116.381668,0,218,39755.43375,2008-11-03,10:24:36
39.899108,116.381599,0,220,39755.4338078704,2008-11-03,10:24:41
39.899103,116.381524,0,219,39755.4338657407,2008-11-03,10:24:46
39.899107,116.381452,0,218,39755.4339236111,2008-11-03,10:24:51
39.89912,116.381402,0,217,39755.4339814815,2008-11-03,10:24:56
39.899131,116.381331,0,215,39755.4340393519,2008-11-03,10:25:01
39.899135,116.38127,0,216,39755.4340972222,2008-11-03,10:25:06
39.899123,116.381193,0,208,39755.4341550926,2008-11-03,10:25:11
39.89914,116.381159,0,207,39755.434212963,2008-11-03,10:25:16
39.899141,116.381139,0,206,39755.4342708333,2008-11-03,10:25:21
39.89914,116.381049,0,205,39755.4343287037,2008-11-03,10:25:26
39.899148,116.38094,0,202,39755.4343865741,2008-11-03,10:25:31
39.899152,116.380838,0,198,39755.4344444444,2008-11-03,10:25:36
39.899148,116.380729,0,196,39755.4345023148,2008-11-03,10:25:41
39.899141,116.380584,0,188,39755.4345601852,2008-11-03,10:25:46
39.899159,116.380531,0,189,39755.4346180556,2008-11-03,10:25:51
39.899169,116.380496,0,195,39755.4346759259,2008-11-03,10:25:56
39.899181,116.380472,0,200,39755.4347337963,2008-11-03,10:26:01
39.89906,116.380167,0,110,39755.4453819444,2008-11-03,10:41:21
39.899056,116.380093,0,106,39755.4454398148,2008-11-03,10:41:26
39.899061,116.380026,0,101,39755.4454976852,2008-11-03,10:41:31
39.899129,116.379973,0,107,39755.4455555556,2008-11-03,10:41:36
39.899178,116.379961,0,112,39755.4456134259,2008-11-03,10:41:41
39.899163,116.379947,0,113,39755.4456712963,2008-11-03,10:41:46
39.899161,116.37992,0,114,39755.4457291667,2008-11-03,10:41:51
39.899195,116.379932,0,114,39755.445787037,2008-11-03,10:41:56
39.899224,116.379933,0,114,39755.4458449074,2008-11-03,10:42:01
39.899255,116.37993,0,114,39755.4459027778,2008-11-03,10:42:06
39.899279,116.379928,0,113,39755.4459606481,2008-11-03,10:42:11
39.899279,116.379928,0,113,39755.4459953704,2008-11-03,10:42:14
39.899272,116.379932,0,113,39755.4460185185,2008-11-03,10:42:16
39.899252,116.379949,0,113,39755.4460763889,2008-11-03,10:42:21
39.899204,116.379959,0,114,39755.4461342593,2008-11-03,10:42:26
39.899178,116.379943,0,115,39755.4461921296,2008-11-03,10:42:31
39.899197,116.379917,0,117,39755.44625,2008-11-03,10:42:36
39.899201,116.379898,0,119,39755.4463078704,2008-11-03,10:42:41
39.899225,116.379909,0,120,39755.4463657407,2008-11-03,10:42:46
39.899225,116.379909,0,120,39755.446400463,2008-11-03,10:42:49
39.899218,116.379914,0,121,39755.4464236111,2008-11-03,10:42:51
39.899217,116.379927,0,121,39755.4464814815,2008-11-03,10:42:56
39.899195,116.379925,0,121,39755.4465393518,2008-11-03,10:43:01
39.899147,116.379935,0,121,39755.4465972222,2008-11-03,10:43:06
39.899145,116.379897,0,121,39755.4466550926,2008-11-03,10:43:11
39.899137,116.379929,0,122,39755.446712963,2008-11-03,10:43:16
39.899087,116.380005,0,123,39755.4467708333,2008-11-03,10:43:21
39.899029,116.379912,0,111,39755.4468287037,2008-11-03,10:43:26
39.899028,116.379818,0,94,39755.4468865741,2008-11-03,10:43:31
39.899047,116.379748,0,83,39755.4469444444,2008-11-03,10:43:36
39.898953,116.379666,0,73,39755.4470023148,2008-11-03,10:43:41
39.898886,116.379539,0,65,39755.4470601852,2008-11-03,10:43:46
39.898894,116.379431,0,57,39755.4471180556,2008-11-03,10:43:51
39.898875,116.379368,0,53,39755.4471759259,2008-11-03,10:43:56
39.898869,116.379388,0,54,39755.4472337963,2008-11-03,10:44:01
39.898921,116.379419,0,64,39755.4472916667,2008-11-03,10:44:06
39.898915,116.379436,0,76,39755.447349537,2008-11-03,10:44:11
39.898915,116.379436,0,76,39755.4473842593,2008-11-03,10:44:14
39.898916,116.379436,0,76,39755.4474074074,2008-11-03,10:44:16
39.89892,116.379468,0,76,39755.4474652778,2008-11-03,10:44:21
39.898906,116.379466,0,75,39755.4475231481,2008-11-03,10:44:26
39.898906,116.379466,0,75,39755.4475578704,2008-11-03,10:44:29
39.898906,116.379468,0,75,39755.4475810185,2008-11-03,10:44:31
39.898919,116.379496,0,77,39755.4476388889,2008-11-03,10:44:36
39.898905,116.379433,0,85,39755.4476967593,2008-11-03,10:44:41
39.898906,116.379435,0,85,39755.4477546296,2008-11-03,10:44:46
39.898906,116.379439,0,85,39755.4478125,2008-11-03,10:44:51
39.898906,116.379439,0,85,39755.4478472222,2008-11-03,10:44:54
39.898901,116.379446,0,84,39755.4478703704,2008-11-03,10:44:56
39.898891,116.379451,0,88,39755.4479282407,2008-11-03,10:45:01
39.898894,116.379484,0,89,39755.4479861111,2008-11-03,10:45:06
39.898894,116.379484,0,89,39755.4480208333,2008-11-03,10:45:09
39.898897,116.37949,0,88,39755.4480439815,2008-11-03,10:45:11
39.898894,116.379479,0,88,39755.4481018518,2008-11-03,10:45:16
39.898894,116.379479,0,88,39755.4481365741,2008-11-03,10:45:19
39.898891,116.379484,0,88,39755.4481597222,2008-11-03,10:45:21
39.898895,116.379514,0,88,39755.4482175926,2008-11-03,10:45:26
39.898895,116.379514,0,88,39755.4482523148,2008-11-03,10:45:29
39.898897,116.379514,0,88,39755.448275463,2008-11-03,10:45:31
39.898896,116.379523,0,88,39755.4483333333,2008-11-03,10:45:36
39.898886,116.37954,0,88,39755.4483912037,2008-11-03,10:45:41
39.898889,116.379548,0,88,39755.4484490741,2008-11-03,10:45:46
39.898889,116.379548,0,88,39755.4484837963,2008-11-03,10:45:49
39.898889,116.379552,0,88,39755.4485069444,2008-11-03,10:45:51
39.898896,116.379539,0,88,39755.4485648148,2008-11-03,10:45:56
39.898895,116.379533,0,88,39755.4486226852,2008-11-03,10:46:01
39.898895,116.379538,0,88,39755.4486805556,2008-11-03,10:46:06
39.898895,116.379538,0,88,39755.4487152778,2008-11-03,10:46:09
39.898895,116.379536,0,88,39755.4487384259,2008-11-03,10:46:11
39.89889,116.379512,0,86,39755.4487962963,2008-11-03,10:46:16
39.898891,116.379498,0,85,39755.4488541667,2008-11-03,10:46:21
39.898891,116.379495,0,85,39755.448912037,2008-11-03,10:46:26
39.89889,116.379493,0,85,39755.4489699074,2008-11-03,10:46:31
39.89889,116.379492,0,85,39755.4490277778,2008-11-03,10:46:36
39.89889,116.379493,0,86,39755.4490856482,2008-11-03,10:46:41
39.89889,116.379493,0,86,39755.4491203704,2008-11-03,10:46:44
39.89889,116.37949,0,85,39755.4491435185,2008-11-03,10:46:46
39.898898,116.379511,0,84,39755.4492013889,2008-11-03,10:46:51
39.898911,116.379533,0,83,39755.4492592593,2008-11-03,10:46:56
39.898911,116.379535,0,82,39755.4493171296,2008-11-03,10:47:01
39.898911,116.379535,0,82,39755.4493518519,2008-11-03,10:47:04
39.898906,116.379531,0,81,39755.449375,2008-11-03,10:47:06
39.898899,116.379495,0,83,39755.4494328704,2008-11-03,10:47:11
39.898886,116.379495,0,84,39755.4494907407,2008-11-03,10:47:16
39.898887,116.379506,0,83,39755.4495486111,2008-11-03,10:47:21
39.898876,116.379517,0,82,39755.4496064815,2008-11-03,10:47:26
39.898875,116.379457,0,90,39755.4496643519,2008-11-03,10:47:31
39.898875,116.379457,0,90,39755.4496990741,2008-11-03,10:47:34
39.898878,116.379453,0,91,39755.4497222222,2008-11-03,10:47:36
39.898864,116.379483,0,91,39755.4497800926,2008-11-03,10:47:41
39.898882,116.37953,0,93,39755.449837963,2008-11-03,10:47:46
39.898882,116.37953,0,93,39755.4498726852,2008-11-03,10:47:49
39.898882,116.379534,0,94,39755.4498958333,2008-11-03,10:47:51
39.898884,116.379496,0,98,39755.4499537037,2008-11-03,10:47:56
39.898887,116.379479,0,98,39755.4500115741,2008-11-03,10:48:01
39.89889,116.379505,0,94,39755.4500694444,2008-11-03,10:48:06
39.898886,116.379492,0,94,39755.4501273148,2008-11-03,10:48:11
39.898893,116.379472,0,95,39755.4501851852,2008-11-03,10:48:16
39.898885,116.379486,0,95,39755.4502430556,2008-11-03,10:48:21
39.89888,116.379495,0,95,39755.4503009259,2008-11-03,10:48:26
39.89888,116.379495,0,95,39755.4503356481,2008-11-03,10:48:29
39.898874,116.379494,0,94,39755.4503587963,2008-11-03,10:48:31
39.898877,116.379507,0,95,39755.4504166667,2008-11-03,10:48:36
39.898878,116.379523,0,92,39755.450474537,2008-11-03,10:48:41
39.898886,116.379549,0,92,39755.4505324074,2008-11-03,10:48:46
39.89887,116.379594,0,94,39755.4505902778,2008-11-03,10:48:51
39.898836,116.379588,0,95,39755.4506481481,2008-11-03,10:48:56
39.898837,116.379601,0,98,39755.4507060185,2008-11-03,10:49:01
39.898837,116.379601,0,98,39755.4507407407,2008-11-03,10:49:04
39.898838,116.379597,0,99,39755.4507638889,2008-11-03,10:49:06
39.898832,116.379561,0,102,39755.4508217593,2008-11-03,10:49:11
39.898825,116.379573,0,106,39755.4508796296,2008-11-03,10:49:16
39.898807,116.379575,0,113,39755.4509375,2008-11-03,10:49:21
39.898817,116.37958,0,115,39755.4509953704,2008-11-03,10:49:26
39.898832,116.379583,0,116,39755.4510532407,2008-11-03,10:49:31
39.898832,116.379586,0,116,39755.4511111111,2008-11-03,10:49:36
39.898829,116.379587,0,116,39755.4511689815,2008-11-03,10:49:41
39.898827,116.379584,0,117,39755.4512268519,2008-11-03,10:49:46
39.898828,116.379581,0,117,39755.4512847222,2008-11-03,10:49:51
39.898828,116.379581,0,117,39755.4513194444,2008-11-03,10:49:54
39.89883,116.379579,0,116,39755.4513425926,2008-11-03,10:49:56
39.898849,116.379586,0,115,39755.451400463,2008-11-03,10:50:01
39.898844,116.379586,0,117,39755.4514583333,2008-11-03,10:50:06
39.898842,116.379594,0,118,39755.4515162037,2008-11-03,10:50:11
39.898843,116.379597,0,118,39755.4515740741,2008-11-03,10:50:16
39.898844,116.379592,0,118,39755.4516319444,2008-11-03,10:50:21
39.898845,116.379585,0,118,39755.4516898148,2008-11-03,10:50:26
39.898846,116.379583,0,118,39755.4517476852,2008-11-03,10:50:31
39.898846,116.37958,0,118,39755.4518055556,2008-11-03,10:50:36
39.898847,116.379577,0,118,39755.4518634259,2008-11-03,10:50:41
39.898849,116.379574,0,117,39755.4519212963,2008-11-03,10:50:46
39.898853,116.379574,0,117,39755.4519791667,2008-11-03,10:50:51
39.898856,116.379572,0,117,39755.452037037,2008-11-03,10:50:56
39.898864,116.379569,0,116,39755.4520949074,2008-11-03,10:51:01
39.898871,116.379566,0,114,39755.4521527778,2008-11-03,10:51:06
39.898871,116.379566,0,114,39755.4521875,2008-11-03,10:51:09
39.898876,116.379568,0,113,39755.4522106481,2008-11-03,10:51:11
39.898878,116.379577,0,111,39755.4522685185,2008-11-03,10:51:16
39.898878,116.379577,0,111,39755.4523032407,2008-11-03,10:51:19
39.898881,116.379583,0,110,39755.4523263889,2008-11-03,10:51:21
39.898872,116.379569,0,110,39755.4523842593,2008-11-03,10:51:26
39.898839,116.37952,0,105,39755.4524421296,2008-11-03,10:51:31
39.898826,116.379506,0,103,39755.4525,2008-11-03,10:51:36
39.898846,116.379471,0,101,39755.4525578704,2008-11-03,10:51:41
39.898837,116.379246,0,98,39755.4526157407,2008-11-03,10:51:46
39.898842,116.378831,0,94,39755.4526736111,2008-11-03,10:51:51
39.898826,116.378354,0,95,39755.4527314815,2008-11-03,10:51:56
39.898788,116.377805,0,92,39755.4527893519,2008-11-03,10:52:01
39.898789,116.377196,0,90,39755.4528472222,2008-11-03,10:52:06
39.898775,116.376589,0,87,39755.4529050926,2008-11-03,10:52:11
39.898747,116.375946,0,86,39755.452962963,2008-11-03,10:52:16
39.898695,116.375531,0,86,39755.4530208333,2008-11-03,10:52:21
39.898676,116.375503,0,88,39755.4530787037,2008-11-03,10:52:26
39.898676,116.375506,0,88,39755.4531365741,2008-11-03,10:52:31
39.898675,116.375512,0,88,39755.4531944444,2008-11-03,10:52:36
39.898675,116.375518,0,88,39755.4532523148,2008-11-03,10:52:41
39.898675,116.375518,0,88,39755.453287037,2008-11-03,10:52:44
39.898675,116.375514,0,88,39755.4533101852,2008-11-03,10:52:46
39.898673,116.375486,0,89,39755.4533680556,2008-11-03,10:52:51
39.898669,116.375456,0,89,39755.4534259259,2008-11-03,10:52:56
39.898667,116.375432,0,90,39755.4534837963,2008-11-03,10:53:01
39.898655,116.375294,0,94,39755.4535416667,2008-11-03,10:53:06
39.898629,116.374883,0,100,39755.453599537,2008-11-03,10:53:11
39.898605,116.374394,0,112,39755.4536574074,2008-11-03,10:53:16
39.898596,116.373763,0,101,39755.4537152778,2008-11-03,10:53:21
39.898579,116.373062,0,112,39755.4537731481,2008-11-03,10:53:26
39.898565,116.372358,0,111,39755.4538310185,2008-11-03,10:53:31
39.898519,116.371704,0,110,39755.4538888889,2008-11-03,10:53:36
39.898507,116.371035,0,108,39755.4539467593,2008-11-03,10:53:41
39.898528,116.370457,0,105,39755.4540046296,2008-11-03,10:53:46
39.898525,116.370142,0,104,39755.4540625,2008-11-03,10:53:51
39.898552,116.370095,0,99,39755.4541203704,2008-11-03,10:53:56
39.898532,116.370076,0,101,39755.4541782407,2008-11-03,10:54:01
39.898547,116.369899,0,101,39755.4542361111,2008-11-03,10:54:06
39.898533,116.369523,0,104,39755.4542939815,2008-11-03,10:54:11
39.898536,116.3692,0,106,39755.4543518518,2008-11-03,10:54:16
39.898494,116.369149,0,110,39755.4544097222,2008-11-03,10:54:21
39.898493,116.369141,0,106,39755.4544675926,2008-11-03,10:54:26
39.898491,116.36914,0,106,39755.454525463,2008-11-03,10:54:31
39.898491,116.36914,0,106,39755.4545601852,2008-11-03,10:54:34
39.89849,116.369134,0,106,39755.4545833333,2008-11-03,10:54:36
39.898481,116.369126,0,107,39755.4546412037,2008-11-03,10:54:41
39.898482,116.369127,0,107,39755.4546990741,2008-11-03,10:54:46
39.898482,116.369134,0,107,39755.4547569444,2008-11-03,10:54:51
39.898482,116.369139,0,107,39755.4548148148,2008-11-03,10:54:56
39.898482,116.369139,0,107,39755.454849537,2008-11-03,10:54:59
39.898482,116.369136,0,108,39755.4548726852,2008-11-03,10:55:01
39.898485,116.369063,0,108,39755.4549305556,2008-11-03,10:55:06
39.898515,116.368902,0,105,39755.4549884259,2008-11-03,10:55:11
39.898497,116.368616,0,106,39755.4550462963,2008-11-03,10:55:16
39.898493,116.368302,0,109,39755.4551041667,2008-11-03,10:55:21
39.898478,116.367972,0,115,39755.455162037,2008-11-03,10:55:26
39.898475,116.367619,0,120,39755.4552199074,2008-11-03,10:55:31
39.898442,116.367169,0,130,39755.4552777778,2008-11-03,10:55:36
39.898433,116.366745,0,142,39755.4553356481,2008-11-03,10:55:41
39.898424,116.366311,0,151,39755.4553935185,2008-11-03,10:55:46
39.898428,116.365926,0,159,39755.4554513889,2008-11-03,10:55:51
39.898393,116.365639,0,170,39755.4555092593,2008-11-03,10:55:56
39.898332,116.365448,0,187,39755.4555671296,2008-11-03,10:56:01
39.898298,116.365406,0,195,39755.455625,2008-11-03,10:56:06
39.898298,116.365406,0,195,39755.4556597222,2008-11-03,10:56:09
39.898297,116.3654,0,203,39755.4556828704,2008-11-03,10:56:11
39.898297,116.365386,0,207,39755.4557407407,2008-11-03,10:56:16
39.898295,116.36537,0,209,39755.4557986111,2008-11-03,10:56:21
39.898292,116.365361,0,210,39755.4558564815,2008-11-03,10:56:26
39.8983,116.365306,0,196,39755.4559143518,2008-11-03,10:56:31
39.898307,116.365136,0,200,39755.4559722222,2008-11-03,10:56:36
39.898255,116.364808,0,209,39755.4560300926,2008-11-03,10:56:41
39.898276,116.364567,0,204,39755.456087963,2008-11-03,10:56:46
39.898283,116.36427,0,203,39755.4561458333,2008-11-03,10:56:51
39.898308,116.363857,0,203,39755.4562037037,2008-11-03,10:56:56
39.898269,116.363368,0,206,39755.4562615741,2008-11-03,10:57:01
39.898221,116.362856,0,208,39755.4563194444,2008-11-03,10:57:06
39.898173,116.36238,0,210,39755.4563773148,2008-11-03,10:57:11
39.898152,116.361854,0,214,39755.4564351852,2008-11-03,10:57:16
39.898155,116.361406,0,221,39755.4564930556,2008-11-03,10:57:21
39.898202,116.360969,0,229,39755.4565509259,2008-11-03,10:57:26
39.898286,116.360503,0,237,39755.4566087963,2008-11-03,10:57:31
39.898369,116.360002,0,247,39755.4566666667,2008-11-03,10:57:36
39.898385,116.359604,0,255,39755.456724537,2008-11-03,10:57:41
39.898383,116.359257,0,264,39755.4567824074,2008-11-03,10:57:46
39.898265,116.359136,0,254,39755.4568402778,2008-11-03,10:57:51
39.898209,116.359044,0,240,39755.4568981482,2008-11-03,10:57:56
39.898206,116.358829,0,238,39755.4569560185,2008-11-03,10:58:01
39.898175,116.358507,0,228,39755.4570138889,2008-11-03,10:58:06
39.898154,116.358219,0,236,39755.4570717593,2008-11-03,10:58:11
39.898141,116.358041,0,241,39755.4571296296,2008-11-03,10:58:16
39.898139,116.357991,0,229,39755.4571875,2008-11-03,10:58:21
39.898151,116.357979,0,232,39755.4572453704,2008-11-03,10:58:26
39.898152,116.357972,0,232,39755.4573032407,2008-11-03,10:58:31
39.898153,116.357969,0,233,39755.4573611111,2008-11-03,10:58:36
39.898153,116.357969,0,233,39755.4573958333,2008-11-03,10:58:39
39.898154,116.35797,0,233,39755.4574189815,2008-11-03,10:58:41
39.898155,116.357957,0,233,39755.4574768519,2008-11-03,10:58:46
39.89818,116.357902,0,230,39755.4575347222,2008-11-03,10:58:51
39.898251,116.357883,0,227,39755.4575925926,2008-11-03,10:58:56
39.898286,116.35789,0,225,39755.457650463,2008-11-03,10:59:01
39.89825,116.357913,0,227,39755.4577083333,2008-11-03,10:59:06
39.898243,116.357924,0,227,39755.4577662037,2008-11-03,10:59:11
39.89825,116.357904,0,227,39755.4578240741,2008-11-03,10:59:16
39.898252,116.357886,0,228,39755.4578819444,2008-11-03,10:59:21
39.898274,116.35786,0,227,39755.4579398148,2008-11-03,10:59:26
39.898315,116.357828,0,228,39755.4579976852,2008-11-03,10:59:31
39.898328,116.357827,0,229,39755.4580555556,2008-11-03,10:59:36
39.898324,116.357839,0,228,39755.4581134259,2008-11-03,10:59:41
39.898319,116.357824,0,228,39755.4581712963,2008-11-03,10:59:46
39.898316,116.35766,0,228,39755.4582291667,2008-11-03,10:59:51
39.89832,116.357414,0,229,39755.458287037,2008-11-03,10:59:56
39.898242,116.357175,0,214,39755.4583449074,2008-11-03,11:00:01
39.898167,116.356925,0,205,39755.4584027778,2008-11-03,11:00:06
39.898135,116.356659,0,200,39755.4584606481,2008-11-03,11:00:11
39.898139,116.356404,0,195,39755.4585185185,2008-11-03,11:00:16
39.898132,116.35615,0,194,39755.4585763889,2008-11-03,11:00:21
39.898118,116.35582,0,193,39755.4586342593,2008-11-03,11:00:26
39.898126,116.355581,0,193,39755.4586921296,2008-11-03,11:00:31
39.898115,116.355468,0,187,39755.45875,2008-11-03,11:00:36
39.8981,116.355412,0,184,39755.4588078704,2008-11-03,11:00:41
39.89811,116.355255,0,189,39755.4588657407,2008-11-03,11:00:46
39.898063,116.355209,0,194,39755.4589236111,2008-11-03,11:00:51
39.898036,116.355195,0,196,39755.4589814815,2008-11-03,11:00:56
39.898043,116.355033,0,200,39755.4590393519,2008-11-03,11:01:01
39.898028,116.354743,0,194,39755.4590972222,2008-11-03,11:01:06
39.898084,116.354325,0,177,39755.4591550926,2008-11-03,11:01:11
39.898191,116.353872,0,159,39755.459212963,2008-11-03,11:01:16
39.898366,116.353354,0,144,39755.4592708333,2008-11-03,11:01:21
39.898631,116.352743,0,141,39755.4593287037,2008-11-03,11:01:26
39.898998,116.352204,0,133,39755.4593865741,2008-11-03,11:01:31
39.899461,116.351753,0,135,39755.4594444444,2008-11-03,11:01:36
39.899885,116.351403,0,141,39755.4595023148,2008-11-03,11:01:41
39.900332,116.351097,0,130,39755.4595601852,2008-11-03,11:01:46
39.90082,116.350821,0,120,39755.4596180556,2008-11-03,11:01:51
39.901277,116.350703,0,117,39755.4596759259,2008-11-03,11:01:56
39.901727,116.350669,0,116,39755.4597337963,2008-11-03,11:02:01
39.90217,116.350656,0,118,39755.4597916667,2008-11-03,11:02:06
39.902509,116.350648,0,116,39755.459849537,2008-11-03,11:02:11
39.902555,116.350645,0,111,39755.4599074074,2008-11-03,11:02:16
39.902545,116.350645,0,111,39755.4599652778,2008-11-03,11:02:21
39.90263,116.350626,0,113,39755.4600231481,2008-11-03,11:02:26
39.902885,116.350584,0,116,39755.4600810185,2008-11-03,11:02:31
39.903235,116.350546,0,115,39755.4601388889,2008-11-03,11:02:36
39.903654,116.350526,0,115,39755.4601967593,2008-11-03,11:02:41
39.904165,116.350497,0,112,39755.4602546296,2008-11-03,11:02:46
39.904671,116.350469,0,107,39755.4603125,2008-11-03,11:02:51
39.905181,116.350451,0,104,39755.4603703704,2008-11-03,11:02:56
39.905744,116.350425,0,96,39755.4604282407,2008-11-03,11:03:01
39.906316,116.350407,0,92,39755.4604861111,2008-11-03,11:03:06
39.906858,116.350395,0,104,39755.4605439815,2008-11-03,11:03:11
39.907356,116.350372,0,113,39755.4606018519,2008-11-03,11:03:16
39.907824,116.350358,0,113,39755.4606597222,2008-11-03,11:03:21
39.908288,116.35037,0,115,39755.4607175926,2008-11-03,11:03:26
39.908733,116.350399,0,117,39755.460775463,2008-11-03,11:03:31
39.909191,116.35044,0,111,39755.4608333333,2008-11-03,11:03:36
39.909512,116.350511,0,119,39755.4608912037,2008-11-03,11:03:41
39.909661,116.350534,0,126,39755.4609490741,2008-11-03,11:03:46
39.909715,116.350547,0,139,39755.4610069444,2008-11-03,11:03:51
39.909715,116.350547,0,139,39755.4610416667,2008-11-03,11:03:54
39.90971,116.350545,0,148,39755.4610648148,2008-11-03,11:03:56
39.90972,116.350538,0,156,39755.4611226852,2008-11-03,11:04:01
39.909857,116.35051,0,175,39755.4611805556,2008-11-03,11:04:06
39.91021,116.350482,0,172,39755.4612384259,2008-11-03,11:04:11
39.910678,116.350504,0,163,39755.4612962963,2008-11-03,11:04:16
39.911163,116.350586,0,140,39755.4613541667,2008-11-03,11:04:21
39.911658,116.350586,0,140,39755.461412037,2008-11-03,11:04:26
39.912189,116.350578,0,138,39755.4614699074,2008-11-03,11:04:31
39.91275,116.350549,0,130,39755.4615277778,2008-11-03,11:04:36
39.913348,116.350514,0,121,39755.4615856481,2008-11-03,11:04:41
39.914039,116.3505,0,122,39755.4616435185,2008-11-03,11:04:46
39.914764,116.350473,0,127,39755.4617013889,2008-11-03,11:04:51
39.915526,116.350451,0,131,39755.4617592593,2008-11-03,11:04:56
39.916281,116.35043,0,134,39755.4618171296,2008-11-03,11:05:01
39.916966,116.350382,0,136,39755.461875,2008-11-03,11:05:06
39.917627,116.350357,0,134,39755.4619328704,2008-11-03,11:05:11
39.918271,116.350313,0,133,39755.4619907407,2008-11-03,11:05:16
39.918894,116.350258,0,139,39755.4620486111,2008-11-03,11:05:21
39.919505,116.350236,0,141,39755.4621064815,2008-11-03,11:05:26
39.920114,116.350229,0,150,39755.4621643518,2008-11-03,11:05:31
39.920639,116.350252,0,156,39755.4622222222,2008-11-03,11:05:36
39.921107,116.350224,0,147,39755.4622800926,2008-11-03,11:05:41
39.921645,116.350181,0,147,39755.462337963,2008-11-03,11:05:46
39.922165,116.35017,0,144,39755.4623958333,2008-11-03,11:05:51
39.9227,116.350139,0,146,39755.4624537037,2008-11-03,11:05:56
39.923211,116.350134,0,150,39755.4625115741,2008-11-03,11:06:01
39.923636,116.350128,0,141,39755.4625694444,2008-11-03,11:06:06
39.923934,116.350112,0,137,39755.4626273148,2008-11-03,11:06:11
39.924088,116.350113,0,133,39755.4626851852,2008-11-03,11:06:16
39.924088,116.350113,0,133,39755.4627199074,2008-11-03,11:06:19
39.924095,116.350112,0,135,39755.4627430556,2008-11-03,11:06:21
39.924174,116.350113,0,137,39755.4628009259,2008-11-03,11:06:26
39.924186,116.350108,0,144,39755.4628587963,2008-11-03,11:06:31
39.92419,116.350108,0,144,39755.4629166667,2008-11-03,11:06:36
39.92419,116.350108,0,144,39755.4629513889,2008-11-03,11:06:39
39.924198,116.350107,0,143,39755.462974537,2008-11-03,11:06:41
39.924232,116.350093,0,142,39755.4630324074,2008-11-03,11:06:46
39.924276,116.350099,0,147,39755.4630902778,2008-11-03,11:06:51
39.924363,116.350091,0,147,39755.4631481481,2008-11-03,11:06:56
39.924383,116.350093,0,145,39755.4632060185,2008-11-03,11:07:01
39.924392,116.3501,0,142,39755.4632638889,2008-11-03,11:07:06
39.924411,116.350098,0,138,39755.4633217593,2008-11-03,11:07:11
39.924444,116.350123,0,132,39755.4633796296,2008-11-03,11:07:16
39.924477,116.350087,0,138,39755.4634375,2008-11-03,11:07:21
39.924477,116.350084,0,141,39755.4634953704,2008-11-03,11:07:26
39.924476,116.350084,0,141,39755.4635532407,2008-11-03,11:07:31
39.924476,116.350084,0,141,39755.463587963,2008-11-03,11:07:34
39.924476,116.350084,0,141,39755.4636111111,2008-11-03,11:07:36
39.924494,116.350081,0,142,39755.4636689815,2008-11-03,11:07:41
39.924694,116.350068,0,144,39755.4637268518,2008-11-03,11:07:46
39.925029,116.350055,0,146,39755.4637847222,2008-11-03,11:07:51
39.925432,116.350017,0,158,39755.4638425926,2008-11-03,11:07:56
39.925919,116.349997,0,170,39755.463900463,2008-11-03,11:08:01
39.92646,116.35,0,180,39755.4639583333,2008-11-03,11:08:06
39.92708,116.349961,0,182,39755.4640162037,2008-11-03,11:08:11
39.927731,116.349893,0,175,39755.4640740741,2008-11-03,11:08:16
39.928314,116.349878,0,176,39755.4641319444,2008-11-03,11:08:21
39.928987,116.349882,0,181,39755.4641898148,2008-11-03,11:08:26
39.929602,116.349875,0,187,39755.4642476852,2008-11-03,11:08:31
39.930127,116.349883,0,196,39755.4643055556,2008-11-03,11:08:36
39.93064,116.349909,0,184,39755.4643634259,2008-11-03,11:08:41
39.930801,116.349898,0,174,39755.4644212963,2008-11-03,11:08:46
39.930879,116.349883,0,172,39755.4644791667,2008-11-03,11:08:51
39.930878,116.34989,0,169,39755.464537037,2008-11-03,11:08:56
39.930874,116.34989,0,169,39755.4645949074,2008-11-03,11:09:01
39.930874,116.34989,0,169,39755.4646296296,2008-11-03,11:09:04
39.93087,116.349889,0,168,39755.4646527778,2008-11-03,11:09:06
39.930885,116.34989,0,168,39755.4647106482,2008-11-03,11:09:11
39.930892,116.34989,0,168,39755.4647685185,2008-11-03,11:09:16
39.930888,116.34989,0,169,39755.4648263889,2008-11-03,11:09:21
39.930888,116.34989,0,169,39755.4648611111,2008-11-03,11:09:24
39.93088,116.349891,0,169,39755.4648842593,2008-11-03,11:09:26
39.93086,116.34989,0,168,39755.4649421296,2008-11-03,11:09:31
39.930841,116.349891,0,168,39755.465,2008-11-03,11:09:36
39.930824,116.349892,0,167,39755.4650578704,2008-11-03,11:09:41
39.930806,116.349894,0,167,39755.4651157407,2008-11-03,11:09:46
39.930794,116.349894,0,166,39755.4651736111,2008-11-03,11:09:51
39.930782,116.349892,0,166,39755.4652314815,2008-11-03,11:09:56
39.930778,116.349887,0,167,39755.4652893519,2008-11-03,11:10:01
39.930776,116.349884,0,167,39755.4653472222,2008-11-03,11:10:06
39.930768,116.349882,0,169,39755.4654050926,2008-11-03,11:10:11
39.930763,116.349882,0,170,39755.465462963,2008-11-03,11:10:16
39.93076,116.349884,0,172,39755.4655208333,2008-11-03,11:10:21
39.930756,116.349889,0,174,39755.4655787037,2008-11-03,11:10:26
39.930756,116.349889,0,174,39755.4656134259,2008-11-03,11:10:29
39.930755,116.349891,0,176,39755.4656365741,2008-11-03,11:10:31
39.930853,116.349895,0,175,39755.4656944444,2008-11-03,11:10:36
39.930943,116.34979,0,180,39755.4657523148,2008-11-03,11:10:41
39.930979,116.349692,0,183,39755.4658101852,2008-11-03,11:10:46
39.931073,116.349631,0,188,39755.4658680556,2008-11-03,11:10:51
39.93115,116.349576,0,192,39755.4659259259,2008-11-03,11:10:56
39.931198,116.349494,0,192,39755.4659837963,2008-11-03,11:11:01
39.93112,116.349447,0,195,39755.4660416667,2008-11-03,11:11:06
39.931052,116.349387,0,198,39755.466099537,2008-11-03,11:11:11
39.931113,116.349309,0,202,39755.4661574074,2008-11-03,11:11:16
39.931071,116.349077,0,209,39755.4662152778,2008-11-03,11:11:21
39.930997,116.348904,0,219,39755.4662731481,2008-11-03,11:11:26
39.930991,116.34851,0,226,39755.4663310185,2008-11-03,11:11:31
39.930972,116.347976,0,229,39755.4663888889,2008-11-03,11:11:36
39.931035,116.347311,0,229,39755.4664467593,2008-11-03,11:11:41
39.931056,116.346699,0,237,39755.4665046296,2008-11-03,11:11:46
39.931087,116.346223,0,248,39755.4665625,2008-11-03,11:11:51
39.930936,116.346265,0,239,39755.4666203704,2008-11-03,11:11:56
39.930945,116.346269,0,240,39755.4666782407,2008-11-03,11:12:01
39.930945,116.346269,0,240,39755.466712963,2008-11-03,11:12:04
39.930947,116.346271,0,240,39755.4667361111,2008-11-03,11:12:06
39.930946,116.34619,0,237,39755.4667939815,2008-11-03,11:12:11
39.930941,116.345963,0,235,39755.4668518519,2008-11-03,11:12:16
39.930997,116.345514,0,231,39755.4669097222,2008-11-03,11:12:21
39.930993,116.345006,0,229,39755.4669675926,2008-11-03,11:12:26
39.931037,116.344494,0,227,39755.467025463,2008-11-03,11:12:31
39.930993,116.344098,0,226,39755.4670833333,2008-11-03,11:12:36
39.931004,116.343931,0,224,39755.4671412037,2008-11-03,11:12:41
39.930969,116.34394,0,225,39755.4671990741,2008-11-03,11:12:46
39.930996,116.343947,0,224,39755.4672569444,2008-11-03,11:12:51
39.931038,116.343805,0,221,39755.4673148148,2008-11-03,11:12:56
39.931075,116.343478,0,217,39755.4673726852,2008-11-03,11:13:01
39.931081,116.342968,0,212,39755.4674305556,2008-11-03,11:13:06
39.931048,116.342517,0,209,39755.4674884259,2008-11-03,11:13:11
39.931063,116.342354,0,202,39755.4675462963,2008-11-03,11:13:16
39.931091,116.342338,0,199,39755.4676041667,2008-11-03,11:13:21
39.931093,116.342461,0,202,39755.467662037,2008-11-03,11:13:26
39.931091,116.342378,0,201,39755.4677199074,2008-11-03,11:13:31
39.931062,116.342088,0,201,39755.4677777778,2008-11-03,11:13:36
39.931028,116.341686,0,201,39755.4678356481,2008-11-03,11:13:41
39.931796,116.340874,0,158,39755.4681828704,2008-11-03,11:14:11
39.93167,116.340633,0,166,39755.4682986111,2008-11-03,11:14:21
39.931896,116.340178,0,201,39755.4683564815,2008-11-03,11:14:26
39.932252,116.33966,0,201,39755.4684143519,2008-11-03,11:14:31
39.932542,116.33898,0,202,39755.4684722222,2008-11-03,11:14:36
39.932422,116.33873,0,199,39755.4685300926,2008-11-03,11:14:41
39.931985,116.338571,0,202,39755.468587963,2008-11-03,11:14:46
39.931756,116.338576,0,210,39755.4686458333,2008-11-03,11:14:51
39.93157,116.338613,0,216,39755.4687037037,2008-11-03,11:14:56
39.931448,116.338665,0,206,39755.4687615741,2008-11-03,11:15:01
39.931415,116.338684,0,207,39755.4688194444,2008-11-03,11:15:06
39.931411,116.338656,0,207,39755.4688773148,2008-11-03,11:15:11
39.931391,116.338608,0,200,39755.4689351852,2008-11-03,11:15:16
39.931373,116.338575,0,191,39755.4689930556,2008-11-03,11:15:21
39.931358,116.338497,0,180,39755.4690509259,2008-11-03,11:15:26
39.931338,116.33842,0,175,39755.4691087963,2008-11-03,11:15:31
39.931332,116.338365,0,171,39755.4691666667,2008-11-03,11:15:36
39.931327,116.338323,0,168,39755.469224537,2008-11-03,11:15:41
39.93131,116.338248,0,164,39755.4692824074,2008-11-03,11:15:46
39.931284,116.338203,0,160,39755.4693402778,2008-11-03,11:15:51
39.93125,116.338176,0,155,39755.4693981481,2008-11-03,11:15:56
39.931234,116.338161,0,153,39755.4694560185,2008-11-03,11:16:01
39.93123,116.338159,0,152,39755.4695138889,2008-11-03,11:16:06
39.931231,116.338157,0,152,39755.4695717593,2008-11-03,11:16:11
39.931231,116.338157,0,152,39755.4696064815,2008-11-03,11:16:14
39.931237,116.338155,0,152,39755.4696296296,2008-11-03,11:16:16
39.931248,116.338154,0,152,39755.4696875,2008-11-03,11:16:21
39.931248,116.338154,0,152,39755.4697222222,2008-11-03,11:16:24
39.931254,116.338152,0,153,39755.4697453704,2008-11-03,11:16:26
39.931084,116.3381,0,156,39755.4698032407,2008-11-03,11:16:31
39.930948,116.338033,0,160,39755.4698611111,2008-11-03,11:16:36
39.930906,116.338012,0,161,39755.4699189815,2008-11-03,11:16:41
39.930866,116.338001,0,162,39755.4699768518,2008-11-03,11:16:46
39.9308,116.337981,0,163,39755.4700347222,2008-11-03,11:16:51
39.930719,116.337973,0,164,39755.4700925926,2008-11-03,11:16:56
39.930632,116.337996,0,163,39755.470150463,2008-11-03,11:17:01
39.930458,116.33807,0,164,39755.4702083333,2008-11-03,11:17:06
39.93039,116.338108,0,164,39755.4702662037,2008-11-03,11:17:11
39.930308,116.338106,0,164,39755.4703240741,2008-11-03,11:17:16
39.930214,116.338055,0,164,39755.4703819444,2008-11-03,11:17:21
39.930146,116.338035,0,164,39755.4704398148,2008-11-03,11:17:26
39.930022,116.338055,0,165,39755.4704976852,2008-11-03,11:17:31
39.929859,116.337979,0,165,39755.4705555556,2008-11-03,11:17:36
39.929821,116.337973,0,164,39755.4706134259,2008-11-03,11:17:41
39.929754,116.337945,0,165,39755.4706712963,2008-11-03,11:17:46
39.929694,116.337914,0,173,39755.4707291667,2008-11-03,11:17:51
39.92956,116.337857,0,182,39755.470787037,2008-11-03,11:17:56
39.929527,116.3378,0,192,39755.4708449074,2008-11-03,11:18:01
39.929507,116.337776,0,200,39755.4709027778,2008-11-03,11:18:06
39.929512,116.337768,0,206,39755.4709606481,2008-11-03,11:18:11
39.929512,116.337768,0,206,39755.4709953704,2008-11-03,11:18:14
39.929506,116.337767,0,208,39755.4710185185,2008-11-03,11:18:16
39.929364,116.337747,0,213,39755.4710763889,2008-11-03,11:18:21
39.929322,116.337747,0,216,39755.4711342593,2008-11-03,11:18:26
39.929327,116.337767,0,219,39755.4711921296,2008-11-03,11:18:31
39.929327,116.337767,0,219,39755.4712268518,2008-11-03,11:18:34
39.929323,116.337768,0,219,39755.47125,2008-11-03,11:18:36
39.929314,116.337768,0,220,39755.4713078704,2008-11-03,11:18:41
39.929215,116.337829,0,222,39755.4713657407,2008-11-03,11:18:46
39.929086,116.337828,0,226,39755.4714236111,2008-11-03,11:18:51
39.929056,116.337859,0,229,39755.4714814815,2008-11-03,11:18:56
39.928942,116.33785,0,234,39755.4715393518,2008-11-03,11:19:01
39.928836,116.337911,0,240,39755.4715972222,2008-11-03,11:19:06
39.928817,116.337953,0,245,39755.4716550926,2008-11-03,11:19:11
39.928813,116.337977,0,249,39755.471712963,2008-11-03,11:19:16
39.928774,116.337977,0,251,39755.4717708333,2008-11-03,11:19:21
39.928728,116.337961,0,255,39755.4718287037,2008-11-03,11:19:26
39.928673,116.337924,0,257,39755.4718865741,2008-11-03,11:19:31
39.928577,116.33789,0,259,39755.4719444444,2008-11-03,11:19:36
39.92845,116.337858,0,263,39755.4720023148,2008-11-03,11:19:41
39.928358,116.337819,0,266,39755.4720601852,2008-11-03,11:19:46
39.92823,116.337847,0,265,39755.4721180556,2008-11-03,11:19:51
39.928142,116.337862,0,263,39755.4721759259,2008-11-03,11:19:56
39.928049,116.337872,0,261,39755.4722337963,2008-11-03,11:20:01
39.927881,116.337994,0,249,39755.4722916667,2008-11-03,11:20:06
39.927856,116.338004,0,247,39755.472349537,2008-11-03,11:20:11
39.927815,116.338019,0,245,39755.4724074074,2008-11-03,11:20:16
39.927812,116.338002,0,243,39755.4724652778,2008-11-03,11:20:21
39.927801,116.337979,0,241,39755.4725231482,2008-11-03,11:20:26
39.92776,116.337957,0,238,39755.4725810185,2008-11-03,11:20:31
39.927748,116.337952,0,238,39755.4726388889,2008-11-03,11:20:36
39.927748,116.337952,0,238,39755.4726736111,2008-11-03,11:20:39
39.92774,116.337955,0,238,39755.4726967593,2008-11-03,11:20:41
39.927635,116.337971,0,238,39755.4727546296,2008-11-03,11:20:46
39.927505,116.338019,0,234,39755.4728125,2008-11-03,11:20:51
39.927371,116.338,0,229,39755.4728703704,2008-11-03,11:20:56
39.927211,116.338045,0,219,39755.4729282407,2008-11-03,11:21:01
39.927161,116.338042,0,218,39755.4729861111,2008-11-03,11:21:06
39.927153,116.338041,0,217,39755.4730439815,2008-11-03,11:21:11
39.927153,116.338041,0,217,39755.4730787037,2008-11-03,11:21:14
39.927146,116.338038,0,216,39755.4731018519,2008-11-03,11:21:16
39.927068,116.337869,0,211,39755.4731597222,2008-11-03,11:21:21
39.926982,116.337687,0,208,39755.4732175926,2008-11-03,11:21:26
39.92691,116.337566,0,203,39755.473275463,2008-11-03,11:21:31
39.92682,116.337548,0,195,39755.4733333333,2008-11-03,11:21:36
39.926764,116.337552,0,194,39755.4733912037,2008-11-03,11:21:41
39.926685,116.337516,0,186,39755.4734490741,2008-11-03,11:21:46
39.92668,116.337512,0,186,39755.4735069444,2008-11-03,11:21:51
39.92668,116.337512,0,186,39755.4735416667,2008-11-03,11:21:54
39.926688,116.33751,0,186,39755.4735648148,2008-11-03,11:21:56
39.926651,116.337236,0,163,39755.4736226852,2008-11-03,11:22:01
39.926657,116.337154,0,158,39755.4736805556,2008-11-03,11:22:06
39.926649,116.337089,0,151,39755.4737384259,2008-11-03,11:22:11
39.92667,116.337009,0,140,39755.4737962963,2008-11-03,11:22:16
39.926674,116.336939,0,134,39755.4738541667,2008-11-03,11:22:21
39.926706,116.33687,0,128,39755.473912037,2008-11-03,11:22:26
39.926712,116.336795,0,121,39755.4739699074,2008-11-03,11:22:31
39.926734,116.336701,0,117,39755.4740277778,2008-11-03,11:22:36
39.92675,116.336635,0,117,39755.4740856481,2008-11-03,11:22:41
39.926775,116.336525,0,126,39755.4741435185,2008-11-03,11:22:46
39.926756,116.336513,0,127,39755.4742013889,2008-11-03,11:22:51
39.926659,116.336526,0,124,39755.4742592593,2008-11-03,11:22:56
39.92659,116.336561,0,121,39755.4743171296,2008-11-03,11:23:01
39.926603,116.336668,0,114,39755.474375,2008-11-03,11:23:06
39.926588,116.336711,0,108,39755.4744328704,2008-11-03,11:23:11
39.926496,116.336634,0,99,39755.4744907407,2008-11-03,11:23:16
39.926447,116.336628,0,95,39755.4745486111,2008-11-03,11:23:21
39.926447,116.336632,0,95,39755.4746064815,2008-11-03,11:23:26
39.926448,116.336633,0,95,39755.4746643519,2008-11-03,11:23:31
39.926448,116.336633,0,95,39755.4746990741,2008-11-03,11:23:34
39.926442,116.336634,0,95,39755.4747222222,2008-11-03,11:23:36
39.92643,116.336633,0,95,39755.4747800926,2008-11-03,11:23:41
39.9264,116.336705,0,94,39755.474837963,2008-11-03,11:23:46
39.92639,116.336712,0,93,39755.4748958333,2008-11-03,11:23:51
39.926377,116.336738,0,94,39755.4749537037,2008-11-03,11:23:56
39.926366,116.336739,0,94,39755.4750115741,2008-11-03,11:24:01
39.926715,116.335705,0,479,39755.4774421296,2008-11-03,11:27:31
39.926056,116.336867,0,140,39755.4775,2008-11-03,11:27:36
39.925976,116.336749,0,115,39755.4775578704,2008-11-03,11:27:41
39.925947,116.336638,0,108,39755.4776157407,2008-11-03,11:27:46
39.925938,116.336631,0,107,39755.4776736111,2008-11-03,11:27:51
39.925935,116.33663,0,106,39755.4777314815,2008-11-03,11:27:56
39.925935,116.33663,0,106,39755.4777662037,2008-11-03,11:27:59
39.92594,116.336629,0,106,39755.4777893518,2008-11-03,11:28:01
39.926039,116.336546,0,103,39755.4778472222,2008-11-03,11:28:06
39.926085,116.336491,0,101,39755.4779050926,2008-11-03,11:28:11
39.926071,116.336507,0,99,39755.477962963,2008-11-03,11:28:16
39.926014,116.336605,0,97,39755.4780208333,2008-11-03,11:28:21
39.925963,116.33665,0,96,39755.4780787037,2008-11-03,11:28:26
39.925983,116.336916,0,119,39755.4829398148,2008-11-03,11:35:26
39.926008,116.337028,0,134,39755.4829976852,2008-11-03,11:35:31
39.925922,116.338454,0,199,39755.4830555556,2008-11-03,11:35:36
39.926035,116.338321,0,218,39755.4831134259,2008-11-03,11:35:41
39.926159,116.33818,0,266,39755.4831712963,2008-11-03,11:35:46
39.926195,116.338177,0,272,39755.4832291667,2008-11-03,11:35:51
39.926195,116.338177,0,272,39755.4832638889,2008-11-03,11:35:54
39.926194,116.338176,0,279,39755.483287037,2008-11-03,11:35:56
39.926164,116.338187,0,290,39755.4833449074,2008-11-03,11:36:01
39.926219,116.338138,0,290,39755.4834027778,2008-11-03,11:36:06
39.926305,116.338064,0,282,39755.4834606481,2008-11-03,11:36:11
39.926437,116.337963,0,278,39755.4835185185,2008-11-03,11:36:16
39.926472,116.337936,0,274,39755.4835763889,2008-11-03,11:36:21
39.926435,116.337928,0,274,39755.4836342593,2008-11-03,11:36:26
39.926334,116.337957,0,276,39755.4836921296,2008-11-03,11:36:31
39.926268,116.33797,0,277,39755.48375,2008-11-03,11:36:36
39.926205,116.337964,0,278,39755.4838078704,2008-11-03,11:36:41
39.926177,116.337885,0,281,39755.4838657407,2008-11-03,11:36:46
39.926127,116.337903,0,280,39755.4839236111,2008-11-03,11:36:51
39.926164,116.337855,0,279,39755.4839814815,2008-11-03,11:36:56
39.926211,116.337861,0,277,39755.4840393519,2008-11-03,11:37:01
39.926272,116.337916,0,276,39755.4840972222,2008-11-03,11:37:06
39.926272,116.337916,0,276,39755.4841898148,2008-11-03,11:37:14
39.926276,116.337919,0,275,39755.484212963,2008-11-03,11:37:16
39.926301,116.337908,0,275,39755.4842708333,2008-11-03,11:37:21
39.926294,116.337919,0,276,39755.4843287037,2008-11-03,11:37:26
39.926216,116.337951,0,276,39755.4843865741,2008-11-03,11:37:31
39.926175,116.337972,0,276,39755.4844444444,2008-11-03,11:37:36
39.926214,116.33802,0,277,39755.4845023148,2008-11-03,11:37:41
39.926232,116.338048,0,277,39755.4845601852,2008-11-03,11:37:46
39.92625,116.338143,0,278,39755.4846759259,2008-11-03,11:37:56
39.92625,116.338143,0,278,39755.4847106481,2008-11-03,11:37:59
39.926245,116.33815,0,278,39755.4847337963,2008-11-03,11:38:01
39.926079,116.33816,0,279,39755.4847916667,2008-11-03,11:38:06
39.926035,116.33815,0,280,39755.484849537,2008-11-03,11:38:11
39.926005,116.33811,0,280,39755.4849074074,2008-11-03,11:38:16
39.925996,116.338056,0,280,39755.4849652778,2008-11-03,11:38:21
39.926193,116.337986,0,280,39755.4850231481,2008-11-03,11:38:26
39.926354,116.337907,0,281,39755.4850810185,2008-11-03,11:38:31
39.926489,116.337809,0,281,39755.4851388889,2008-11-03,11:38:36
39.926505,116.337666,0,283,39755.4851967593,2008-11-03,11:38:41
39.926443,116.337564,0,284,39755.4853703704,2008-11-03,11:38:56
39.9263,116.337606,0,283,39755.4854282407,2008-11-03,11:39:01
39.926232,116.337746,0,280,39755.4854861111,2008-11-03,11:39:06
39.926294,116.337807,0,275,39755.4855439815,2008-11-03,11:39:11
39.926334,116.337879,0,273,39755.4856018518,2008-11-03,11:39:16
39.926392,116.337896,0,271,39755.4856597222,2008-11-03,11:39:21
39.926469,116.337907,0,269,39755.4857175926,2008-11-03,11:39:26
39.926455,116.337858,0,270,39755.485775463,2008-11-03,11:39:31
39.926462,116.337886,0,270,39755.4858333333,2008-11-03,11:39:36
39.926415,116.337877,0,270,39755.4858912037,2008-11-03,11:39:41
39.926326,116.337893,0,270,39755.4859490741,2008-11-03,11:39:46
39.92622,116.337933,0,269,39755.4860069444,2008-11-03,11:39:51
39.926196,116.337952,0,268,39755.4860648148,2008-11-03,11:39:56
39.926289,116.337921,0,266,39755.4861226852,2008-11-03,11:40:01
39.926393,116.337907,0,264,39755.4861805556,2008-11-03,11:40:06
39.926496,116.337888,0,263,39755.4862384259,2008-11-03,11:40:11
39.926508,116.33787,0,263,39755.4862962963,2008-11-03,11:40:16
39.926473,116.337809,0,264,39755.4863541667,2008-11-03,11:40:21
39.926472,116.337789,0,267,39755.486412037,2008-11-03,11:40:26
39.926419,116.337732,0,269,39755.4864699074,2008-11-03,11:40:31
39.926313,116.337693,0,270,39755.4865277778,2008-11-03,11:40:36
39.926293,116.337634,0,270,39755.4865856481,2008-11-03,11:40:41
39.926415,116.337869,0,294,39755.4893055556,2008-11-03,11:44:36
39.926559,116.337782,0,299,39755.4893634259,2008-11-03,11:44:41
39.926596,116.337724,0,306,39755.4894212963,2008-11-03,11:44:46
39.926642,116.337872,0,330,39755.4894791667,2008-11-03,11:44:51
39.926647,116.337947,0,341,39755.489537037,2008-11-03,11:44:56
39.926645,116.337964,0,350,39755.4895949074,2008-11-03,11:45:01
39.926623,116.337996,0,360,39755.4896527778,2008-11-03,11:45:06
39.926564,116.338039,0,366,39755.4897106481,2008-11-03,11:45:11
39.926519,116.338064,0,366,39755.4897685185,2008-11-03,11:45:16
39.926588,116.33803,0,365,39755.4898263889,2008-11-03,11:45:21
39.926606,116.338039,0,368,39755.4898842593,2008-11-03,11:45:26
39.926581,116.338069,0,365,39755.4899421296,2008-11-03,11:45:31
39.926594,116.338097,0,360,39755.49,2008-11-03,11:45:36
39.926567,116.338112,0,360,39755.4900578704,2008-11-03,11:45:41
39.92652,116.338131,0,364,39755.4901157407,2008-11-03,11:45:46
39.92651,116.338172,0,362,39755.4901736111,2008-11-03,11:45:51
39.926522,116.33817,0,359,39755.4902314815,2008-11-03,11:45:56
39.926505,116.338194,0,355,39755.4902893519,2008-11-03,11:46:01
39.926496,116.338247,0,352,39755.4903472222,2008-11-03,11:46:06
39.926525,116.33826,0,351,39755.4904050926,2008-11-03,11:46:11
39.926563,116.338284,0,347,39755.490462963,2008-11-03,11:46:16
39.926548,116.338296,0,342,39755.4905208333,2008-11-03,11:46:21
39.926491,116.338275,0,342,39755.4905787037,2008-11-03,11:46:26
39.926456,116.338247,0,341,39755.4906365741,2008-11-03,11:46:31
39.926396,116.338219,0,342,39755.4906944444,2008-11-03,11:46:36
39.926447,116.338218,0,340,39755.4907523148,2008-11-03,11:46:41
39.926477,116.338282,0,337,39755.4908101852,2008-11-03,11:46:46
39.926504,116.338332,0,335,39755.4908680556,2008-11-03,11:46:51
39.926517,116.338371,0,338,39755.4909259259,2008-11-03,11:46:56
39.92653,116.338389,0,345,39755.4909837963,2008-11-03,11:47:01
39.926542,116.338395,0,351,39755.4910416667,2008-11-03,11:47:06
39.926526,116.338416,0,354,39755.491099537,2008-11-03,11:47:11
39.926459,116.338424,0,360,39755.4911574074,2008-11-03,11:47:16
39.926409,116.338344,0,367,39755.4912152778,2008-11-03,11:47:21
39.926442,116.338252,0,363,39755.4912731481,2008-11-03,11:47:26
39.926467,116.338136,0,360,39755.4913310185,2008-11-03,11:47:31
39.926523,116.338006,0,353,39755.4913888889,2008-11-03,11:47:36
39.926569,116.337896,0,344,39755.4914467593,2008-11-03,11:47:41
39.926587,116.337843,0,336,39755.4915046296,2008-11-03,11:47:46
39.926539,116.337804,0,333,39755.4915625,2008-11-03,11:47:51
39.926395,116.3378,0,328,39755.4916203704,2008-11-03,11:47:56
39.926316,116.337801,0,327,39755.4916782407,2008-11-03,11:48:01
39.926303,116.337839,0,320,39755.4917361111,2008-11-03,11:48:06
39.92632,116.337881,0,314,39755.4917939815,2008-11-03,11:48:11
39.92637,116.337893,0,308,39755.4918518519,2008-11-03,11:48:16
39.92637,116.337893,0,308,39755.4918865741,2008-11-03,11:48:19
39.926373,116.337892,0,304,39755.4919097222,2008-11-03,11:48:21
39.926387,116.337916,0,305,39755.4919675926,2008-11-03,11:48:26
39.926353,116.33795,0,303,39755.492025463,2008-11-03,11:48:31
39.926337,116.337628,0,280,39755.4950925926,2008-11-03,11:52:56
39.926318,116.337589,0,280,39755.495150463,2008-11-03,11:53:01
39.926296,116.337538,0,283,39755.4952083333,2008-11-03,11:53:06
39.926283,116.337545,0,284,39755.4952662037,2008-11-03,11:53:11
39.926292,116.337501,0,279,39755.4953240741,2008-11-03,11:53:16
39.926311,116.337475,0,270,39755.4953819444,2008-11-03,11:53:21
39.926271,116.33754,0,265,39755.4954398148,2008-11-03,11:53:26
39.926292,116.337576,0,264,39755.4954976852,2008-11-03,11:53:31
39.926275,116.337603,0,269,39755.4955555556,2008-11-03,11:53:36
39.926267,116.33767,0,269,39755.4956134259,2008-11-03,11:53:41
39.926218,116.337677,0,275,39755.4956712963,2008-11-03,11:53:46
39.9262,116.337653,0,279,39755.4957291667,2008-11-03,11:53:51
39.926183,116.337668,0,285,39755.495787037,2008-11-03,11:53:56
39.92623,116.337727,0,288,39755.4958449074,2008-11-03,11:54:01
39.926262,116.337756,0,290,39755.4959027778,2008-11-03,11:54:06
39.92626,116.337792,0,292,39755.4959606482,2008-11-03,11:54:11
39.926277,116.337816,0,295,39755.4960185185,2008-11-03,11:54:16
39.92626,116.337827,0,298,39755.4960763889,2008-11-03,11:54:21
39.926273,116.337845,0,300,39755.4961342593,2008-11-03,11:54:26
39.926262,116.337875,0,302,39755.4961921296,2008-11-03,11:54:31
39.926265,116.337922,0,306,39755.49625,2008-11-03,11:54:36
39.926269,116.337944,0,306,39755.4963078704,2008-11-03,11:54:41
39.926259,116.33797,0,311,39755.4963657407,2008-11-03,11:54:46
39.926253,116.337961,0,313,39755.4964236111,2008-11-03,11:54:51
39.926307,116.337942,0,313,39755.4964814815,2008-11-03,11:54:56
39.926341,116.337957,0,312,39755.4965393519,2008-11-03,11:55:01
39.926353,116.337961,0,313,39755.4965972222,2008-11-03,11:55:06
39.926349,116.337972,0,315,39755.4966550926,2008-11-03,11:55:11
39.926363,116.337951,0,320,39755.496712963,2008-11-03,11:55:16
39.926363,116.337951,0,320,39755.4967476852,2008-11-03,11:55:19
39.92636,116.337948,0,319,39755.4967708333,2008-11-03,11:55:21
39.926312,116.338,0,323,39755.4968287037,2008-11-03,11:55:26
39.926318,116.338023,0,325,39755.4968865741,2008-11-03,11:55:31
39.926342,116.338033,0,328,39755.4969444444,2008-11-03,11:55:36
39.926336,116.33806,0,330,39755.4970023148,2008-11-03,11:55:41
39.926368,116.33812,0,333,39755.4970601852,2008-11-03,11:55:46
39.926392,116.338099,0,334,39755.4971180556,2008-11-03,11:55:51
39.926389,116.338083,0,335,39755.4971759259,2008-11-03,11:55:56
39.92641,116.338084,0,336,39755.4972337963,2008-11-03,11:56:01
39.926383,116.33806,0,338,39755.4972916667,2008-11-03,11:56:06
39.926332,116.338041,0,341,39755.497349537,2008-11-03,11:56:11
39.92634,116.338068,0,343,39755.4974074074,2008-11-03,11:56:16
39.926346,116.337998,0,344,39755.4974652778,2008-11-03,11:56:21
39.926382,116.337988,0,344,39755.4975231481,2008-11-03,11:56:26
39.926427,116.337951,0,345,39755.4975810185,2008-11-03,11:56:31
39.926493,116.337816,0,342,39755.4976388889,2008-11-03,11:56:36
39.926565,116.337775,0,343,39755.4976967593,2008-11-03,11:56:41
39.926616,116.337779,0,343,39755.4977546296,2008-11-03,11:56:46
39.926639,116.337687,0,345,39755.4978125,2008-11-03,11:56:51
39.926672,116.337605,0,344,39755.4978703704,2008-11-03,11:56:56
39.926648,116.337588,0,341,39755.4979282407,2008-11-03,11:57:01
39.926638,116.33762,0,340,39755.4979861111,2008-11-03,11:57:06
39.926635,116.337692,0,338,39755.4980439815,2008-11-03,11:57:11
39.926619,116.337712,0,331,39755.4981018519,2008-11-03,11:57:16
39.926561,116.337753,0,322,39755.4981597222,2008-11-03,11:57:21
39.926501,116.337861,0,327,39755.4982175926,2008-11-03,11:57:26
39.926485,116.33805,0,336,39755.498275463,2008-11-03,11:57:31
39.92651,116.338139,0,345,39755.4983333333,2008-11-03,11:57:36
39.926471,116.33817,0,352,39755.4983912037,2008-11-03,11:57:41
39.926445,116.338211,0,359,39755.4984490741,2008-11-03,11:57:46
39.926469,116.338241,0,366,39755.4985069444,2008-11-03,11:57:51
39.926495,116.338322,0,371,39755.4985648148,2008-11-03,11:57:56
39.926522,116.338408,0,371,39755.4986226852,2008-11-03,11:58:01
39.926522,116.338408,0,371,39755.4986574074,2008-11-03,11:58:04
39.926518,116.338414,0,371,39755.4986805556,2008-11-03,11:58:06
39.926538,116.33842,0,375,39755.4987384259,2008-11-03,11:58:11
39.926516,116.33842,0,377,39755.4987962963,2008-11-03,11:58:16
39.926491,116.338435,0,377,39755.4988541667,2008-11-03,11:58:21
39.926466,116.338442,0,376,39755.498912037,2008-11-03,11:58:26
39.926485,116.338447,0,367,39755.4989699074,2008-11-03,11:58:31
39.926477,116.33843,0,367,39755.4990277778,2008-11-03,11:58:36
39.926496,116.338444,0,367,39755.4990856481,2008-11-03,11:58:41
39.926491,116.338406,0,368,39755.4991435185,2008-11-03,11:58:46
39.926511,116.338346,0,365,39755.4992013889,2008-11-03,11:58:51
39.926505,116.338226,0,364,39755.4992592593,2008-11-03,11:58:56
39.926502,116.33815,0,363,39755.4993171296,2008-11-03,11:59:01
39.926492,116.338122,0,361,39755.499375,2008-11-03,11:59:06
39.926511,116.33815,0,358,39755.4994328704,2008-11-03,11:59:11
39.926546,116.338181,0,355,39755.4994907407,2008-11-03,11:59:16
39.92657,116.338139,0,350,39755.4995486111,2008-11-03,11:59:21
39.926545,116.33805,0,344,39755.4996064815,2008-11-03,11:59:26
39.926511,116.337989,0,342,39755.4996643519,2008-11-03,11:59:31
39.926483,116.338017,0,343,39755.4997222222,2008-11-03,11:59:36
39.926435,116.33806,0,349,39755.4997800926,2008-11-03,11:59:41
39.926394,116.338086,0,354,39755.499837963,2008-11-03,11:59:46
39.926385,116.338103,0,351,39755.4998958333,2008-11-03,11:59:51
39.926399,116.338085,0,345,39755.4999537037,2008-11-03,11:59:56
39.926423,116.338021,0,339,39755.5000115741,2008-11-03,12:00:01
39.926433,116.337992,0,328,39755.5000694444,2008-11-03,12:00:06
39.926423,116.337963,0,324,39755.5001273148,2008-11-03,12:00:11
39.92634,116.337894,0,317,39755.5001851852,2008-11-03,12:00:16
39.926331,116.337876,0,314,39755.5002430556,2008-11-03,12:00:21
39.926355,116.337875,0,316,39755.5003009259,2008-11-03,12:00:26
39.92633,116.337882,0,319,39755.5003587963,2008-11-03,12:00:31
39.926335,116.337861,0,321,39755.5004166667,2008-11-03,12:00:36
39.926344,116.337825,0,321,39755.500474537,2008-11-03,12:00:41
39.926343,116.337835,0,320,39755.5005324074,2008-11-03,12:00:46
39.926347,116.337866,0,322,39755.5005902778,2008-11-03,12:00:51
39.926338,116.337888,0,324,39755.5006481481,2008-11-03,12:00:56
39.926307,116.337918,0,327,39755.5007060185,2008-11-03,12:01:01
39.926267,116.337927,0,329,39755.5007638889,2008-11-03,12:01:06
39.926242,116.337885,0,326,39755.5008217593,2008-11-03,12:01:11
39.926245,116.337869,0,322,39755.5008796296,2008-11-03,12:01:16
39.926245,116.337869,0,322,39755.5009143518,2008-11-03,12:01:19
39.926247,116.337867,0,322,39755.5009375,2008-11-03,12:01:21
39.926238,116.337864,0,322,39755.5009953704,2008-11-03,12:01:26
39.926215,116.337861,0,320,39755.5010532407,2008-11-03,12:01:31
39.926209,116.337883,0,316,39755.5011111111,2008-11-03,12:01:36
39.926229,116.337883,0,317,39755.5011689815,2008-11-03,12:01:41
39.926271,116.337887,0,318,39755.5012268518,2008-11-03,12:01:46
39.926297,116.33785,0,316,39755.5012847222,2008-11-03,12:01:51
39.926319,116.337812,0,312,39755.5013425926,2008-11-03,12:01:56
39.926335,116.337785,0,307,39755.501400463,2008-11-03,12:02:01
39.926334,116.337806,0,310,39755.5014583333,2008-11-03,12:02:06
39.926385,116.337886,0,313,39755.5015162037,2008-11-03,12:02:11
39.926387,116.33791,0,318,39755.5015740741,2008-11-03,12:02:16
39.9264,116.337909,0,328,39755.5016319444,2008-11-03,12:02:21
39.926402,116.337939,0,337,39755.5016898148,2008-11-03,12:02:26
39.926446,116.337924,0,341,39755.5017476852,2008-11-03,12:02:31
39.926484,116.337928,0,345,39755.5018055556,2008-11-03,12:02:36
39.926516,116.337939,0,347,39755.5018634259,2008-11-03,12:02:41
39.926506,116.33796,0,346,39755.5019212963,2008-11-03,12:02:46
39.926564,116.337959,0,347,39755.5019791667,2008-11-03,12:02:51
39.926592,116.337935,0,347,39755.502037037,2008-11-03,12:02:56
39.926561,116.337948,0,349,39755.5020949074,2008-11-03,12:03:01
39.926591,116.337981,0,354,39755.5021527778,2008-11-03,12:03:06
39.926616,116.337983,0,352,39755.5022106481,2008-11-03,12:03:11
39.926639,116.337989,0,352,39755.5022685185,2008-11-03,12:03:16
39.926666,116.337962,0,341,39755.5023263889,2008-11-03,12:03:21
39.926636,116.337964,0,339,39755.5023842593,2008-11-03,12:03:26
39.926614,116.337941,0,335,39755.5024421296,2008-11-03,12:03:31
39.926611,116.337953,0,336,39755.5025,2008-11-03,12:03:36
39.926582,116.337956,0,336,39755.5025578704,2008-11-03,12:03:41
39.926537,116.337926,0,336,39755.5026157407,2008-11-03,12:03:46
39.926494,116.337905,0,333,39755.5026736111,2008-11-03,12:03:51
39.926488,116.337918,0,331,39755.5027314815,2008-11-03,12:03:56
39.92646,116.337951,0,329,39755.5027893518,2008-11-03,12:04:01
39.926428,116.337921,0,330,39755.5028472222,2008-11-03,12:04:06
39.926425,116.33787,0,328,39755.5029050926,2008-11-03,12:04:11
39.926441,116.337826,0,322,39755.502962963,2008-11-03,12:04:16
39.926469,116.337831,0,315,39755.5030208333,2008-11-03,12:04:21
39.926428,116.337824,0,308,39755.5030787037,2008-11-03,12:04:26
39.926428,116.337824,0,308,39755.5031134259,2008-11-03,12:04:29
39.926425,116.337827,0,308,39755.5031365741,2008-11-03,12:04:31
39.926413,116.337838,0,307,39755.5031944444,2008-11-03,12:04:36
39.926413,116.337838,0,307,39755.5032291667,2008-11-03,12:04:39
39.926413,116.337838,0,307,39755.5032523148,2008-11-03,12:04:41
39.926401,116.337828,0,310,39755.5033101852,2008-11-03,12:04:46
39.926388,116.337833,0,310,39755.5033680556,2008-11-03,12:04:51
39.926352,116.337844,0,310,39755.5034259259,2008-11-03,12:04:56
39.926352,116.337844,0,310,39755.5034606481,2008-11-03,12:04:59
39.926353,116.337845,0,313,39755.5034837963,2008-11-03,12:05:01
39.926344,116.337861,0,317,39755.5035416667,2008-11-03,12:05:06
39.926314,116.33786,0,321,39755.503599537,2008-11-03,12:05:11
39.926308,116.337916,0,325,39755.5036574074,2008-11-03,12:05:16
39.926313,116.337941,0,325,39755.5037152778,2008-11-03,12:05:21
39.926322,116.337982,0,327,39755.5037731482,2008-11-03,12:05:26
39.926298,116.338033,0,325,39755.5038310185,2008-11-03,12:05:31
39.92628,116.338052,0,325,39755.5038888889,2008-11-03,12:05:36
39.926298,116.33805,0,325,39755.5039467593,2008-11-03,12:05:41
39.926333,116.338051,0,327,39755.5040046296,2008-11-03,12:05:46
39.926356,116.338046,0,326,39755.5040625,2008-11-03,12:05:51
39.926382,116.338023,0,323,39755.5041203704,2008-11-03,12:05:56
39.926439,116.337983,0,321,39755.5041782407,2008-11-03,12:06:01
39.926436,116.337969,0,318,39755.5042361111,2008-11-03,12:06:06
39.92643,116.337901,0,318,39755.5042939815,2008-11-03,12:06:11
39.926439,116.337855,0,319,39755.5043518519,2008-11-03,12:06:16
39.926442,116.337831,0,320,39755.5044097222,2008-11-03,12:06:21
39.926452,116.337807,0,319,39755.5044675926,2008-11-03,12:06:26
39.926456,116.337767,0,314,39755.504525463,2008-11-03,12:06:31
39.926496,116.337747,0,306,39755.5045833333,2008-11-03,12:06:36
39.926439,116.337738,0,300,39755.5046412037,2008-11-03,12:06:41
39.92639,116.337705,0,293,39755.5046990741,2008-11-03,12:06:46
39.926379,116.337671,0,289,39755.5047569444,2008-11-03,12:06:51
39.926364,116.337621,0,289,39755.5048148148,2008-11-03,12:06:56
39.926362,116.337597,0,290,39755.5048726852,2008-11-03,12:07:01
39.926358,116.337573,0,290,39755.5049305556,2008-11-03,12:07:06
39.926384,116.337558,0,289,39755.5049884259,2008-11-03,12:07:11
39.926414,116.337504,0,282,39755.5050462963,2008-11-03,12:07:16
39.926415,116.337464,0,275,39755.5051041667,2008-11-03,12:07:21
39.926412,116.337442,0,263,39755.505162037,2008-11-03,12:07:26
39.926414,116.337454,0,255,39755.5052199074,2008-11-03,12:07:31
39.926355,116.337442,0,246,39755.5052777778,2008-11-03,12:07:36
39.926284,116.337424,0,238,39755.5053356481,2008-11-03,12:07:41
39.926246,116.337414,0,232,39755.5053935185,2008-11-03,12:07:46
39.92624,116.337399,0,226,39755.5054513889,2008-11-03,12:07:51
39.926255,116.33736,0,219,39755.5055092593,2008-11-03,12:07:56
39.926256,116.337326,0,208,39755.5055671296,2008-11-03,12:08:01
39.926288,116.33728,0,198,39755.505625,2008-11-03,12:08:06
39.926268,116.33726,0,188,39755.5056828704,2008-11-03,12:08:11
39.926241,116.337217,0,177,39755.5057407407,2008-11-03,12:08:16
39.926163,116.336929,0,152,39755.5125115741,2008-11-03,12:18:01
39.926147,116.336829,0,151,39755.5125694444,2008-11-03,12:18:06
39.926148,116.336751,0,150,39755.5126273148,2008-11-03,12:18:11
39.926143,116.336742,0,150,39755.5126851852,2008-11-03,12:18:16
39.926157,116.336792,0,150,39755.5127430556,2008-11-03,12:18:21
39.926177,116.336847,0,151,39755.5128009259,2008-11-03,12:18:26
39.926168,116.336895,0,149,39755.5128587963,2008-11-03,12:18:31
39.926165,116.336897,0,148,39755.5129166667,2008-11-03,12:18:36
39.926169,116.3369,0,148,39755.512974537,2008-11-03,12:18:41
39.926172,116.336903,0,148,39755.5130324074,2008-11-03,12:18:46
39.926172,116.336903,0,148,39755.5130671296,2008-11-03,12:18:49
39.926179,116.336907,0,148,39755.5130902778,2008-11-03,12:18:51
39.926198,116.336964,0,149,39755.5131481481,2008-11-03,12:18:56
39.926243,116.337035,0,149,39755.5132060185,2008-11-03,12:19:01
39.926205,116.337062,0,151,39755.5132638889,2008-11-03,12:19:06
39.926188,116.337068,0,151,39755.5133217593,2008-11-03,12:19:11
39.926182,116.33707,0,151,39755.5133796296,2008-11-03,12:19:16
39.926184,116.337071,0,151,39755.5134375,2008-11-03,12:19:21
39.926182,116.337071,0,151,39755.5134953704,2008-11-03,12:19:26
39.926182,116.337071,0,151,39755.5135300926,2008-11-03,12:19:29
39.926178,116.337069,0,151,39755.5135532407,2008-11-03,12:19:31
39.926168,116.337073,0,151,39755.5136111111,2008-11-03,12:19:36
39.926163,116.337086,0,151,39755.5136689815,2008-11-03,12:19:41
39.926168,116.337086,0,151,39755.5137268519,2008-11-03,12:19:46
39.926171,116.337086,0,151,39755.5137847222,2008-11-03,12:19:51
39.926168,116.337085,0,151,39755.5138425926,2008-11-03,12:19:56
39.926169,116.337084,0,151,39755.513900463,2008-11-03,12:20:01
39.926169,116.337084,0,151,39755.5139351852,2008-11-03,12:20:04
39.926162,116.337083,0,151,39755.5139583333,2008-11-03,12:20:06
39.92613,116.337019,0,151,39755.5140162037,2008-11-03,12:20:11
39.926142,116.337002,0,151,39755.5140740741,2008-11-03,12:20:16
39.926139,116.337001,0,151,39755.5141319444,2008-11-03,12:20:21
39.926135,116.337,0,152,39755.5141898148,2008-11-03,12:20:26
39.926135,116.337,0,152,39755.514224537,2008-11-03,12:20:29
39.926139,116.336999,0,152,39755.5142476852,2008-11-03,12:20:31
39.926149,116.336999,0,152,39755.5143055556,2008-11-03,12:20:36
39.92615,116.336999,0,152,39755.5143634259,2008-11-03,12:20:41
39.926154,116.336998,0,152,39755.5144212963,2008-11-03,12:20:46
39.926151,116.336998,0,152,39755.5144791667,2008-11-03,12:20:51
39.926151,116.336998,0,152,39755.5145138889,2008-11-03,12:20:54
39.926145,116.336998,0,152,39755.514537037,2008-11-03,12:20:56
39.926136,116.336999,0,152,39755.5145949074,2008-11-03,12:21:01
39.926128,116.337022,0,152,39755.5146527778,2008-11-03,12:21:06
39.926125,116.337039,0,153,39755.5147106481,2008-11-03,12:21:11
39.926116,116.337039,0,153,39755.5147685185,2008-11-03,12:21:16
39.926106,116.337041,0,153,39755.5148263889,2008-11-03,12:21:21
39.926095,116.337041,0,153,39755.5148842593,2008-11-03,12:21:26
39.92608,116.337046,0,153,39755.5149421296,2008-11-03,12:21:31
39.926073,116.337045,0,154,39755.515,2008-11-03,12:21:36
39.926073,116.337045,0,154,39755.5150347222,2008-11-03,12:21:39
39.926076,116.337044,0,154,39755.5150578704,2008-11-03,12:21:41
39.926102,116.337074,0,154,39755.5151157407,2008-11-03,12:21:46
39.926147,116.33712,0,153,39755.5151736111,2008-11-03,12:21:51
39.926169,116.337128,0,153,39755.5152314815,2008-11-03,12:21:56
39.926159,116.337135,0,153,39755.5152893519,2008-11-03,12:22:01
39.926108,116.337135,0,153,39755.5153472222,2008-11-03,12:22:06
39.926099,116.337161,0,152,39755.5154050926,2008-11-03,12:22:11
39.926099,116.337161,0,152,39755.5154398148,2008-11-03,12:22:14
39.9261,116.337161,0,152,39755.515462963,2008-11-03,12:22:16
39.926112,116.337152,0,152,39755.5155208333,2008-11-03,12:22:21
39.926129,116.337121,0,149,39755.5155787037,2008-11-03,12:22:26
39.926116,116.337137,0,148,39755.5156365741,2008-11-03,12:22:31
39.926116,116.337137,0,148,39755.5156712963,2008-11-03,12:22:34
39.926111,116.337136,0,148,39755.5156944444,2008-11-03,12:22:36
39.926156,116.337117,0,147,39755.5157523148,2008-11-03,12:22:41
39.926165,116.337097,0,145,39755.5158101852,2008-11-03,12:22:46
39.926179,116.337128,0,144,39755.5158680556,2008-11-03,12:22:51
39.926182,116.337137,0,144,39755.5159259259,2008-11-03,12:22:56
39.926183,116.337138,0,144,39755.5159837963,2008-11-03,12:23:01
39.926184,116.337139,0,143,39755.5160416667,2008-11-03,12:23:06
39.926184,116.337139,0,143,39755.5160763889,2008-11-03,12:23:09
39.926184,116.337139,0,143,39755.516099537,2008-11-03,12:23:11
39.926119,116.337165,0,142,39755.5161574074,2008-11-03,12:23:16
39.926074,116.337184,0,140,39755.5162152778,2008-11-03,12:23:21
39.926085,116.337218,0,140,39755.5162731481,2008-11-03,12:23:26
39.926089,116.337219,0,140,39755.5163310185,2008-11-03,12:23:31
39.926089,116.337219,0,140,39755.5163888889,2008-11-03,12:23:36
39.926089,116.337219,0,140,39755.5164236111,2008-11-03,12:23:39
39.926093,116.337219,0,140,39755.5164467593,2008-11-03,12:23:41
39.9261,116.337207,0,141,39755.5165046296,2008-11-03,12:23:46
39.926093,116.337204,0,142,39755.5165625,2008-11-03,12:23:51
39.926093,116.337204,0,142,39755.5165972222,2008-11-03,12:23:54
39.926087,116.337204,0,142,39755.5166203704,2008-11-03,12:23:56
39.926078,116.337203,0,143,39755.5166782407,2008-11-03,12:24:01
39.926067,116.337201,0,143,39755.5167361111,2008-11-03,12:24:06
39.926055,116.337157,0,144,39755.5167939815,2008-11-03,12:24:11
39.926044,116.337113,0,148,39755.5168518518,2008-11-03,12:24:16
39.926024,116.337058,0,149,39755.5169097222,2008-11-03,12:24:21
39.926023,116.337009,0,148,39755.5169675926,2008-11-03,12:24:26
39.92599,116.336938,0,147,39755.517025463,2008-11-03,12:24:31
39.925964,116.336836,0,146,39755.5170833333,2008-11-03,12:24:36
39.925994,116.336765,0,145,39755.5171412037,2008-11-03,12:24:41
39.925977,116.33672,0,144,39755.5171990741,2008-11-03,12:24:46
39.925955,116.336701,0,144,39755.5172569444,2008-11-03,12:24:51
39.925988,116.336727,0,144,39755.5173148148,2008-11-03,12:24:56
39.925991,116.336745,0,144,39755.5173726852,2008-11-03,12:25:01
39.926008,116.336781,0,143,39755.5174305556,2008-11-03,12:25:06
39.926025,116.336791,0,143,39755.5174884259,2008-11-03,12:25:11
39.926049,116.336839,0,141,39755.5175462963,2008-11-03,12:25:16
39.926118,116.336926,0,139,39755.5176041667,2008-11-03,12:25:21
39.926144,116.336979,0,140,39755.517662037,2008-11-03,12:25:26
39.926199,116.337048,0,140,39755.5177199074,2008-11-03,12:25:31
39.926245,116.337066,0,141,39755.5177777778,2008-11-03,12:25:36
39.926231,116.337086,0,141,39755.5178356481,2008-11-03,12:25:41
39.926242,116.337013,0,140,39755.5178935185,2008-11-03,12:25:46
39.926227,116.336985,0,138,39755.5179513889,2008-11-03,12:25:51
39.926184,116.336958,0,137,39755.5180092593,2008-11-03,12:25:56
39.926184,116.336958,0,137,39755.5180439815,2008-11-03,12:25:59
39.926184,116.336959,0,137,39755.5180671296,2008-11-03,12:26:01
39.926169,116.33698,0,136,39755.518125,2008-11-03,12:26:06
39.926087,116.337024,0,133,39755.5181828704,2008-11-03,12:26:11
39.926032,116.337097,0,131,39755.5182407407,2008-11-03,12:26:16
39.926041,116.337176,0,130,39755.5182986111,2008-11-03,12:26:21
39.926071,116.337184,0,129,39755.5183564815,2008-11-03,12:26:26
39.926115,116.337181,0,128,39755.5184143518,2008-11-03,12:26:31
39.926137,116.337161,0,129,39755.5184722222,2008-11-03,12:26:36
39.92613,116.33714,0,131,39755.5185300926,2008-11-03,12:26:41
39.926089,116.337116,0,131,39755.518587963,2008-11-03,12:26:46
39.926096,116.337086,0,132,39755.5186458333,2008-11-03,12:26:51
39.926096,116.337086,0,132,39755.5186805556,2008-11-03,12:26:54
39.926092,116.337092,0,133,39755.5187037037,2008-11-03,12:26:56
39.926122,116.337061,0,134,39755.5187615741,2008-11-03,12:27:01
39.926121,116.33706,0,134,39755.5188194444,2008-11-03,12:27:06
39.926119,116.337059,0,134,39755.5188773148,2008-11-03,12:27:11
39.926115,116.337058,0,134,39755.5189351852,2008-11-03,12:27:16
39.926115,116.337058,0,134,39755.5189699074,2008-11-03,12:27:19
39.926115,116.337057,0,134,39755.5189930556,2008-11-03,12:27:21
39.92616,116.33708,0,133,39755.5190509259,2008-11-03,12:27:26
39.926186,116.337073,0,131,39755.5191087963,2008-11-03,12:27:31
39.92621,116.337015,0,132,39755.5191666667,2008-11-03,12:27:36
39.926218,116.336968,0,134,39755.519224537,2008-11-03,12:27:41
39.926222,116.33689,0,136,39755.5192824074,2008-11-03,12:27:46
39.926235,116.336844,0,138,39755.5193402778,2008-11-03,12:27:51
39.926236,116.336886,0,142,39755.5193981482,2008-11-03,12:27:56
39.926223,116.336929,0,142,39755.5194560185,2008-11-03,12:28:01
39.926223,116.336929,0,142,39755.5194907407,2008-11-03,12:28:04
39.926217,116.337253,0,214,39755.5244328704,2008-11-03,12:35:11
39.926207,116.337283,0,216,39755.5244907407,2008-11-03,12:35:16
39.926201,116.337286,0,216,39755.5245486111,2008-11-03,12:35:21
39.926201,116.337286,0,216,39755.5245833333,2008-11-03,12:35:24
39.926203,116.337287,0,216,39755.5246064815,2008-11-03,12:35:26
39.92619,116.337327,0,215,39755.5246643518,2008-11-03,12:35:31
39.926181,116.337314,0,214,39755.5247222222,2008-11-03,12:35:36
39.926221,116.337289,0,215,39755.5247800926,2008-11-03,12:35:41
39.926221,116.337289,0,215,39755.5248148148,2008-11-03,12:35:44
39.926224,116.337291,0,215,39755.524837963,2008-11-03,12:35:46
39.926249,116.337282,0,215,39755.5248958333,2008-11-03,12:35:51
39.926263,116.337306,0,214,39755.5249537037,2008-11-03,12:35:56
39.926249,116.337294,0,212,39755.5250115741,2008-11-03,12:36:01
39.926252,116.337294,0,212,39755.5250694444,2008-11-03,12:36:06
39.926259,116.337294,0,211,39755.5251273148,2008-11-03,12:36:11
39.926259,116.337294,0,211,39755.525162037,2008-11-03,12:36:14
39.926266,116.337295,0,211,39755.5251851852,2008-11-03,12:36:16
39.926276,116.337296,0,210,39755.5252430556,2008-11-03,12:36:21
39.926311,116.337229,0,210,39755.5253009259,2008-11-03,12:36:26
39.926315,116.337169,0,209,39755.5253587963,2008-11-03,12:36:31
39.926325,116.33717,0,209,39755.5254166667,2008-11-03,12:36:36
39.926325,116.33717,0,209,39755.5254513889,2008-11-03,12:36:39
39.926327,116.337171,0,209,39755.525474537,2008-11-03,12:36:41
39.926376,116.33714,0,209,39755.5255902778,2008-11-03,12:36:51
39.926376,116.33714,0,209,39755.525625,2008-11-03,12:36:54
39.92638,116.337135,0,209,39755.5256481481,2008-11-03,12:36:56
39.92635,116.337151,0,208,39755.5257060185,2008-11-03,12:37:01
39.926331,116.337192,0,207,39755.5257638889,2008-11-03,12:37:06
39.926328,116.337192,0,207,39755.5258217593,2008-11-03,12:37:11
39.926326,116.337192,0,207,39755.5258796296,2008-11-03,12:37:16
39.926318,116.337194,0,208,39755.5259375,2008-11-03,12:37:21
39.926313,116.337195,0,208,39755.5259953704,2008-11-03,12:37:26
39.926315,116.337198,0,208,39755.5260532407,2008-11-03,12:37:31
39.926315,116.337198,0,208,39755.526087963,2008-11-03,12:37:34
39.926317,116.337191,0,209,39755.5261111111,2008-11-03,12:37:36
39.926307,116.337213,0,211,39755.5261689815,2008-11-03,12:37:41
39.926319,116.337259,0,213,39755.5262268518,2008-11-03,12:37:46
39.926298,116.33727,0,215,39755.5262847222,2008-11-03,12:37:51
39.926297,116.337286,0,218,39755.5263425926,2008-11-03,12:37:56
39.926276,116.337294,0,220,39755.526400463,2008-11-03,12:38:01
39.926256,116.337292,0,220,39755.5264583333,2008-11-03,12:38:06
39.926256,116.337292,0,220,39755.5264930556,2008-11-03,12:38:09
39.926251,116.337291,0,220,39755.5265162037,2008-11-03,12:38:11
39.92625,116.337333,0,220,39755.5265740741,2008-11-03,12:38:16
39.926226,116.337366,0,218,39755.5266319444,2008-11-03,12:38:21
39.926226,116.337366,0,218,39755.5266666667,2008-11-03,12:38:24
39.926229,116.337366,0,218,39755.5266898148,2008-11-03,12:38:26
39.926239,116.337344,0,221,39755.5267476852,2008-11-03,12:38:31
39.92623,116.337331,0,222,39755.5268055556,2008-11-03,12:38:36
39.92623,116.337331,0,222,39755.5268402778,2008-11-03,12:38:39
39.926233,116.337327,0,223,39755.5268634259,2008-11-03,12:38:41
39.926253,116.337286,0,227,39755.5269212963,2008-11-03,12:38:46
39.926273,116.337305,0,229,39755.5269791667,2008-11-03,12:38:51
39.926273,116.337305,0,229,39755.5270138889,2008-11-03,12:38:54
39.92628,116.337309,0,228,39755.527037037,2008-11-03,12:38:56
39.926297,116.337307,0,228,39755.5270949074,2008-11-03,12:39:01
39.926319,116.337345,0,229,39755.5271527778,2008-11-03,12:39:06
39.926322,116.337394,0,227,39755.5272106482,2008-11-03,12:39:11
39.926293,116.33742,0,226,39755.5272685185,2008-11-03,12:39:16
39.926334,116.337396,0,225,39755.5273263889,2008-11-03,12:39:21
39.92634,116.337334,0,220,39755.5273842593,2008-11-03,12:39:26
39.926324,116.337291,0,224,39755.5274421296,2008-11-03,12:39:31
39.926324,116.337291,0,224,39755.5274768519,2008-11-03,12:39:34
39.92632,116.337291,0,224,39755.5275,2008-11-03,12:39:36
39.926306,116.337315,0,224,39755.5275578704,2008-11-03,12:39:41
39.926257,116.337363,0,222,39755.5276157407,2008-11-03,12:39:46
39.92621,116.337372,0,220,39755.5276736111,2008-11-03,12:39:51
39.926214,116.337396,0,219,39755.5277314815,2008-11-03,12:39:56
39.9262,116.337352,0,217,39755.5277893519,2008-11-03,12:40:01
39.926193,116.337287,0,215,39755.5278472222,2008-11-03,12:40:06
39.926227,116.337208,0,214,39755.5279050926,2008-11-03,12:40:11
39.926238,116.337201,0,217,39755.527962963,2008-11-03,12:40:16
39.926243,116.337188,0,222,39755.5280208333,2008-11-03,12:40:21
39.926244,116.337197,0,224,39755.5280787037,2008-11-03,12:40:26
39.926244,116.337198,0,223,39755.5281365741,2008-11-03,12:40:31
39.926243,116.3372,0,223,39755.5281944444,2008-11-03,12:40:36
39.926243,116.3372,0,223,39755.5282291667,2008-11-03,12:40:39
39.92624,116.337204,0,223,39755.5282523148,2008-11-03,12:40:41
39.926227,116.337233,0,225,39755.5283101852,2008-11-03,12:40:46
39.926211,116.337287,0,228,39755.5283680556,2008-11-03,12:40:51
39.926182,116.337314,0,229,39755.5284259259,2008-11-03,12:40:56
39.926152,116.33737,0,227,39755.5284837963,2008-11-03,12:41:01
39.926184,116.33741,0,227,39755.5285416667,2008-11-03,12:41:06
39.926196,116.33741,0,227,39755.528599537,2008-11-03,12:41:11
39.926244,116.337364,0,230,39755.5286574074,2008-11-03,12:41:16
39.926252,116.337358,0,230,39755.5287152778,2008-11-03,12:41:21
39.926252,116.337358,0,230,39755.52875,2008-11-03,12:41:24
39.926255,116.337356,0,229,39755.5287731481,2008-11-03,12:41:26
39.926232,116.337313,0,233,39755.5288310185,2008-11-03,12:41:31
39.926213,116.337304,0,236,39755.5288888889,2008-11-03,12:41:36
39.926223,116.33729,0,236,39755.5289467593,2008-11-03,12:41:41
39.926231,116.337288,0,236,39755.5290046296,2008-11-03,12:41:46
39.926227,116.337289,0,236,39755.5290625,2008-11-03,12:41:51
39.926228,116.337291,0,236,39755.5291203704,2008-11-03,12:41:56
39.926224,116.337291,0,236,39755.5291782407,2008-11-03,12:42:01
39.926131,116.336983,0,174,39755.552037037,2008-11-03,13:14:56
39.92614,116.336943,0,173,39755.5520949074,2008-11-03,13:15:01
39.926148,116.336914,0,171,39755.5521527778,2008-11-03,13:15:06
39.926139,116.336921,0,169,39755.5522106481,2008-11-03,13:15:11
39.926134,116.336939,0,166,39755.5522685185,2008-11-03,13:15:16
39.926112,116.336948,0,165,39755.5523263889,2008-11-03,13:15:21
39.926133,116.336927,0,165,39755.5523842593,2008-11-03,13:15:26
39.926114,116.337,0,165,39755.5524421296,2008-11-03,13:15:31
39.926107,116.337039,0,166,39755.5525,2008-11-03,13:15:36
39.926113,116.337021,0,168,39755.5525578704,2008-11-03,13:15:41
39.926118,116.337001,0,171,39755.5526157407,2008-11-03,13:15:46
39.926127,116.336975,0,173,39755.5526736111,2008-11-03,13:15:51
39.92614,116.337008,0,177,39755.5527314815,2008-11-03,13:15:56
39.926172,116.337039,0,182,39755.5527893519,2008-11-03,13:16:01
39.926182,116.337063,0,188,39755.5528472222,2008-11-03,13:16:06
39.92618,116.337131,0,191,39755.5529050926,2008-11-03,13:16:11
39.926184,116.337179,0,198,39755.552962963,2008-11-03,13:16:16
39.926174,116.337214,0,198,39755.5530208333,2008-11-03,13:16:21
39.92616,116.337275,0,200,39755.5530787037,2008-11-03,13:16:26
39.926148,116.337268,0,202,39755.5531365741,2008-11-03,13:16:31
39.926124,116.337274,0,202,39755.5531944444,2008-11-03,13:16:36
39.926177,116.337215,0,205,39755.5532523148,2008-11-03,13:16:41
39.926212,116.337172,0,206,39755.5532986111,2008-11-03,13:16:45
39.926222,116.337177,0,206,39755.5533680556,2008-11-03,13:16:51
39.926227,116.337172,0,205,39755.5534259259,2008-11-03,13:16:56
39.926227,116.337172,0,205,39755.5534606481,2008-11-03,13:16:59
39.926221,116.337167,0,205,39755.5534837963,2008-11-03,13:17:01
39.926204,116.337117,0,201,39755.5535416667,2008-11-03,13:17:06
39.926184,116.337113,0,199,39755.553599537,2008-11-03,13:17:11
39.926183,116.33709,0,196,39755.5536574074,2008-11-03,13:17:16
39.926185,116.337029,0,196,39755.5537152778,2008-11-03,13:17:21
39.926193,116.336981,0,194,39755.5537731481,2008-11-03,13:17:26
39.926194,116.336936,0,193,39755.5538310185,2008-11-03,13:17:31
39.926188,116.336957,0,188,39755.5538888889,2008-11-03,13:17:36
39.926177,116.336941,0,186,39755.5539467593,2008-11-03,13:17:41
39.926201,116.336941,0,185,39755.5540046296,2008-11-03,13:17:46
39.926189,116.336991,0,184,39755.5540625,2008-11-03,13:17:51
39.926183,116.337011,0,181,39755.5541203704,2008-11-03,13:17:56
39.926183,116.337011,0,181,39755.5541550926,2008-11-03,13:17:59
39.926178,116.337017,0,180,39755.5541782407,2008-11-03,13:18:01
39.926156,116.337001,0,181,39755.5542361111,2008-11-03,13:18:06
39.926141,116.336978,0,183,39755.5542939815,2008-11-03,13:18:11
39.926141,116.336978,0,183,39755.5543287037,2008-11-03,13:18:14
39.926149,116.336984,0,183,39755.5543518519,2008-11-03,13:18:16
39.926161,116.33699,0,184,39755.5544097222,2008-11-03,13:18:21
39.926159,116.337022,0,187,39755.5544675926,2008-11-03,13:18:26
39.926157,116.337058,0,189,39755.554525463,2008-11-03,13:18:31
39.926146,116.337119,0,189,39755.5545833333,2008-11-03,13:18:36
39.926152,116.337166,0,189,39755.5546412037,2008-11-03,13:18:41
39.92618,116.33718,0,191,39755.5546990741,2008-11-03,13:18:46
39.926211,116.337199,0,195,39755.5547569444,2008-11-03,13:18:51
39.926177,116.337193,0,198,39755.5548148148,2008-11-03,13:18:56
39.926156,116.337233,0,204,39755.5548726852,2008-11-03,13:19:01
39.926156,116.337233,0,204,39755.5549074074,2008-11-03,13:19:04
39.926161,116.337241,0,214,39755.5549305556,2008-11-03,13:19:06
39.926171,116.337274,0,220,39755.5549884259,2008-11-03,13:19:11
39.92618,116.337376,0,231,39755.5550462963,2008-11-03,13:19:16
39.926198,116.337466,0,235,39755.5551041667,2008-11-03,13:19:21
39.926199,116.337499,0,237,39755.555162037,2008-11-03,13:19:26
39.92618,116.337474,0,239,39755.5552199074,2008-11-03,13:19:31
39.926189,116.337465,0,244,39755.5552777778,2008-11-03,13:19:36
39.926146,116.337422,0,246,39755.5553356481,2008-11-03,13:19:41
39.926129,116.33742,0,247,39755.5553935185,2008-11-03,13:19:46
39.926127,116.337421,0,248,39755.5554513889,2008-11-03,13:19:51
39.926127,116.337421,0,248,39755.5554861111,2008-11-03,13:19:54
39.926122,116.337421,0,249,39755.5555092593,2008-11-03,13:19:56
39.926093,116.337416,0,250,39755.5555671296,2008-11-03,13:20:01
39.926086,116.337406,0,250,39755.555625,2008-11-03,13:20:06
39.926081,116.337406,0,250,39755.5556828704,2008-11-03,13:20:11
39.926081,116.337406,0,250,39755.5557175926,2008-11-03,13:20:14
39.926081,116.337407,0,250,39755.5557407407,2008-11-03,13:20:16
39.926104,116.337392,0,248,39755.5557986111,2008-11-03,13:20:21
39.926134,116.337388,0,249,39755.5558564815,2008-11-03,13:20:26
39.926136,116.337376,0,247,39755.5559143518,2008-11-03,13:20:31
39.926138,116.337367,0,249,39755.5559722222,2008-11-03,13:20:36
39.926141,116.337365,0,251,39755.5560300926,2008-11-03,13:20:41
39.926149,116.337366,0,254,39755.556087963,2008-11-03,13:20:46
39.926144,116.337368,0,254,39755.5561458333,2008-11-03,13:20:51
39.926144,116.337368,0,254,39755.5561805556,2008-11-03,13:20:54
39.926141,116.337368,0,255,39755.5562037037,2008-11-03,13:20:56
39.92615,116.337365,0,254,39755.5562615741,2008-11-03,13:21:01
39.926134,116.3373,0,253,39755.5563194444,2008-11-03,13:21:06
39.92614,116.337274,0,253,39755.5563773148,2008-11-03,13:21:11
39.926131,116.337247,0,250,39755.5564351852,2008-11-03,13:21:16
39.926144,116.337262,0,250,39755.5564930556,2008-11-03,13:21:21
39.926146,116.3372,0,245,39755.5565509259,2008-11-03,13:21:26
39.926169,116.337236,0,242,39755.5566087963,2008-11-03,13:21:31
39.926172,116.337267,0,240,39755.5566666667,2008-11-03,13:21:36
39.926169,116.337269,0,240,39755.556724537,2008-11-03,13:21:41
39.926175,116.337269,0,240,39755.5567824074,2008-11-03,13:21:46
39.926179,116.337271,0,240,39755.5568402778,2008-11-03,13:21:51
39.926179,116.337271,0,240,39755.556875,2008-11-03,13:21:54
39.926172,116.337272,0,240,39755.5568981481,2008-11-03,13:21:56
39.926163,116.337217,0,237,39755.5569560185,2008-11-03,13:22:01
39.926162,116.337215,0,237,39755.5570138889,2008-11-03,13:22:06
39.926164,116.337216,0,237,39755.5570717593,2008-11-03,13:22:11
39.926156,116.337218,0,238,39755.5571296296,2008-11-03,13:22:16
39.926158,116.337218,0,238,39755.5571875,2008-11-03,13:22:21
39.926158,116.337218,0,238,39755.5572222222,2008-11-03,13:22:24
39.926166,116.337221,0,233,39755.5572453704,2008-11-03,13:22:26
39.926156,116.33721,0,230,39755.5573032407,2008-11-03,13:22:31
39.926158,116.337173,0,227,39755.5573611111,2008-11-03,13:22:36
39.926158,116.337117,0,223,39755.5574189815,2008-11-03,13:22:41
39.926146,116.337132,0,221,39755.5574768518,2008-11-03,13:22:46
39.926141,116.337133,0,221,39755.5575347222,2008-11-03,13:22:51
39.926141,116.337134,0,221,39755.5575925926,2008-11-03,13:22:56
39.926147,116.337132,0,220,39755.557650463,2008-11-03,13:23:01
39.926151,116.337132,0,220,39755.5577083333,2008-11-03,13:23:06
39.926149,116.337134,0,219,39755.5577662037,2008-11-03,13:23:11
39.926151,116.337134,0,219,39755.5578240741,2008-11-03,13:23:16
39.926151,116.337138,0,220,39755.5578819444,2008-11-03,13:23:21
39.926151,116.337139,0,220,39755.5579398148,2008-11-03,13:23:26
39.926156,116.33714,0,220,39755.5579976852,2008-11-03,13:23:31
39.926158,116.337142,0,220,39755.5580555556,2008-11-03,13:23:36
39.926158,116.337142,0,220,39755.5580902778,2008-11-03,13:23:39
39.926166,116.337143,0,220,39755.5581134259,2008-11-03,13:23:41
39.926181,116.337197,0,218,39755.5581712963,2008-11-03,13:23:46
39.92617,116.337235,0,215,39755.5582291667,2008-11-03,13:23:51
39.926158,116.337239,0,215,39755.558287037,2008-11-03,13:23:56
39.926158,116.337239,0,215,39755.5583217593,2008-11-03,13:23:59
39.926155,116.337245,0,215,39755.5583449074,2008-11-03,13:24:01
39.92614,116.337239,0,215,39755.5584027778,2008-11-03,13:24:06
39.926121,116.337213,0,215,39755.5584606482,2008-11-03,13:24:11
39.926127,116.33719,0,215,39755.5585185185,2008-11-03,13:24:16
39.926156,116.337181,0,215,39755.5585763889,2008-11-03,13:24:21
39.926182,116.337156,0,217,39755.5586342593,2008-11-03,13:24:26
39.926193,116.337178,0,221,39755.5586921296,2008-11-03,13:24:31
39.926207,116.337168,0,223,39755.55875,2008-11-03,13:24:36
39.926208,116.337141,0,222,39755.5588078704,2008-11-03,13:24:41
39.926181,116.33721,0,220,39755.5588657407,2008-11-03,13:24:46
39.926182,116.337209,0,220,39755.5589236111,2008-11-03,13:24:51
39.92618,116.337209,0,220,39755.5589814815,2008-11-03,13:24:56
39.926184,116.337208,0,220,39755.5590393519,2008-11-03,13:25:01
39.926187,116.337208,0,220,39755.5590972222,2008-11-03,13:25:06
39.926188,116.33721,0,219,39755.5591550926,2008-11-03,13:25:11
39.926188,116.33721,0,219,39755.5591898148,2008-11-03,13:25:14
39.926181,116.337213,0,219,39755.559212963,2008-11-03,13:25:16
39.926155,116.337287,0,220,39755.5592708333,2008-11-03,13:25:21
39.926151,116.337284,0,220,39755.5593287037,2008-11-03,13:25:26
39.926151,116.337284,0,220,39755.5593634259,2008-11-03,13:25:29
39.926154,116.337285,0,220,39755.5593865741,2008-11-03,13:25:31
39.926163,116.337284,0,221,39755.5594444444,2008-11-03,13:25:36
39.926169,116.337283,0,221,39755.5595023148,2008-11-03,13:25:41
39.926174,116.337284,0,222,39755.5595601852,2008-11-03,13:25:46
39.926174,116.337284,0,222,39755.5595949074,2008-11-03,13:25:49
39.926176,116.337284,0,222,39755.5596180556,2008-11-03,13:25:51
39.926166,116.337304,0,221,39755.5596759259,2008-11-03,13:25:56
39.926127,116.337257,0,218,39755.5597337963,2008-11-03,13:26:01
39.926113,116.337238,0,221,39755.5597916667,2008-11-03,13:26:06
39.926122,116.337231,0,222,39755.559849537,2008-11-03,13:26:11
39.926137,116.337256,0,224,39755.5599074074,2008-11-03,13:26:16
39.926143,116.337284,0,225,39755.5599652778,2008-11-03,13:26:21
39.926143,116.337284,0,225,39755.56,2008-11-03,13:26:24
39.92614,116.337288,0,225,39755.5600231481,2008-11-03,13:26:26
39.926172,116.337288,0,225,39755.5600810185,2008-11-03,13:26:31
39.926172,116.337288,0,225,39755.5601157407,2008-11-03,13:26:34
39.926169,116.337285,0,224,39755.5601388889,2008-11-03,13:26:36
39.926159,116.337292,0,224,39755.5601967593,2008-11-03,13:26:41
39.926159,116.337292,0,224,39755.5602314815,2008-11-03,13:26:44
39.926158,116.337289,0,223,39755.5602546296,2008-11-03,13:26:46
39.926147,116.337285,0,224,39755.5603125,2008-11-03,13:26:51
39.926135,116.337278,0,224,39755.5603703704,2008-11-03,13:26:56
39.926134,116.337277,0,224,39755.5604282407,2008-11-03,13:27:01
39.926134,116.337277,0,224,39755.560462963,2008-11-03,13:27:04
39.926137,116.337273,0,224,39755.5604861111,2008-11-03,13:27:06
39.926127,116.337263,0,222,39755.5605439815,2008-11-03,13:27:11
39.926114,116.337285,0,217,39755.5606018519,2008-11-03,13:27:16
39.926106,116.337306,0,211,39755.5606597222,2008-11-03,13:27:21
39.926111,116.337335,0,210,39755.5607175926,2008-11-03,13:27:26
39.926106,116.337344,0,210,39755.560775463,2008-11-03,13:27:31
39.926112,116.337314,0,212,39755.5608333333,2008-11-03,13:27:36
39.926123,116.337233,0,215,39755.5608912037,2008-11-03,13:27:41
39.926123,116.337233,0,215,39755.5609259259,2008-11-03,13:27:44
39.92612,116.337226,0,216,39755.5609490741,2008-11-03,13:27:46
39.926139,116.337209,0,216,39755.5610069444,2008-11-03,13:27:51
39.926132,116.337198,0,216,39755.5610648148,2008-11-03,13:27:56
39.926132,116.337198,0,216,39755.561099537,2008-11-03,13:27:59
39.926129,116.3372,0,216,39755.5611226852,2008-11-03,13:28:01
39.926121,116.33721,0,217,39755.5611805556,2008-11-03,13:28:06
39.926121,116.33721,0,217,39755.5612152778,2008-11-03,13:28:09
39.926121,116.337218,0,215,39755.5612384259,2008-11-03,13:28:11
39.926112,116.337219,0,216,39755.5612962963,2008-11-03,13:28:16
39.926117,116.337218,0,215,39755.5613541667,2008-11-03,13:28:21
39.926117,116.337218,0,215,39755.5613888889,2008-11-03,13:28:24
39.926114,116.337221,0,215,39755.561412037,2008-11-03,13:28:26
39.926118,116.337207,0,213,39755.5614699074,2008-11-03,13:28:31
39.9261,116.337284,0,211,39755.5615277778,2008-11-03,13:28:36
39.926078,116.337287,0,207,39755.5615856481,2008-11-03,13:28:41
39.926088,116.337321,0,203,39755.5616435185,2008-11-03,13:28:46
39.926092,116.3373,0,201,39755.5617013889,2008-11-03,13:28:51
39.92609,116.337328,0,201,39755.5617592593,2008-11-03,13:28:56
39.92609,116.337328,0,201,39755.5617939815,2008-11-03,13:28:59
39.926086,116.337329,0,201,39755.5618171296,2008-11-03,13:29:01
39.926085,116.337342,0,201,39755.561875,2008-11-03,13:29:06
39.926079,116.337343,0,201,39755.5619328704,2008-11-03,13:29:11
39.926071,116.337342,0,201,39755.5619907407,2008-11-03,13:29:16
39.926072,116.33734,0,201,39755.5620486111,2008-11-03,13:29:21
39.926076,116.337338,0,201,39755.5621064815,2008-11-03,13:29:26
39.926076,116.337338,0,201,39755.5621412037,2008-11-03,13:29:29
39.926082,116.337336,0,201,39755.5621643519,2008-11-03,13:29:31
39.926088,116.337305,0,199,39755.5622222222,2008-11-03,13:29:36
39.926124,116.33717,0,195,39755.5622800926,2008-11-03,13:29:41
39.926122,116.337142,0,192,39755.562337963,2008-11-03,13:29:46
39.926122,116.337142,0,192,39755.5623726852,2008-11-03,13:29:49
39.926127,116.337134,0,190,39755.5623958333,2008-11-03,13:29:51
39.926132,116.337045,0,186,39755.5624537037,2008-11-03,13:29:56
39.926125,116.337041,0,183,39755.5625115741,2008-11-03,13:30:01
39.926124,116.337041,0,182,39755.5625694444,2008-11-03,13:30:06
39.926126,116.337043,0,182,39755.5626273148,2008-11-03,13:30:11
39.926126,116.337043,0,182,39755.562662037,2008-11-03,13:30:14
39.926124,116.337048,0,182,39755.5626851852,2008-11-03,13:30:16
39.926119,116.337117,0,180,39755.5627430556,2008-11-03,13:30:21
39.926119,116.337117,0,180,39755.5627777778,2008-11-03,13:30:24
39.926113,116.337121,0,180,39755.5628009259,2008-11-03,13:30:26
39.926098,116.337158,0,180,39755.5628587963,2008-11-03,13:30:31
39.926097,116.337154,0,179,39755.5629166667,2008-11-03,13:30:36
39.926093,116.337152,0,179,39755.562974537,2008-11-03,13:30:41
39.926092,116.337151,0,179,39755.5630324074,2008-11-03,13:30:46
39.926086,116.337151,0,179,39755.5630902778,2008-11-03,13:30:51
39.926085,116.337154,0,179,39755.5631481481,2008-11-03,13:30:56
39.926086,116.337157,0,179,39755.5632060185,2008-11-03,13:31:01
39.926083,116.33716,0,179,39755.5632638889,2008-11-03,13:31:06
39.926078,116.337161,0,180,39755.5633217593,2008-11-03,13:31:11
39.926075,116.33716,0,180,39755.5633796296,2008-11-03,13:31:16
39.926076,116.337159,0,180,39755.5634375,2008-11-03,13:31:21
39.926078,116.337159,0,180,39755.5634953704,2008-11-03,13:31:26
39.92608,116.33716,0,180,39755.5635532407,2008-11-03,13:31:31
39.92608,116.33716,0,180,39755.5636111111,2008-11-03,13:31:36
39.926078,116.337159,0,180,39755.5636689815,2008-11-03,13:31:41
39.926074,116.337159,0,180,39755.5637268518,2008-11-03,13:31:46
39.926069,116.337158,0,180,39755.5637847222,2008-11-03,13:31:51
39.926064,116.337157,0,179,39755.5638425926,2008-11-03,13:31:56
39.926064,116.337154,0,179,39755.563900463,2008-11-03,13:32:01
39.926062,116.337153,0,179,39755.5639583333,2008-11-03,13:32:06
39.926063,116.337155,0,179,39755.5640162037,2008-11-03,13:32:11
39.926065,116.337157,0,179,39755.5640740741,2008-11-03,13:32:16
39.926068,116.337158,0,179,39755.5641319444,2008-11-03,13:32:21
39.926073,116.33716,0,180,39755.5641898148,2008-11-03,13:32:26
39.926074,116.337159,0,180,39755.5642476852,2008-11-03,13:32:31
39.926078,116.337158,0,180,39755.5643055556,2008-11-03,13:32:36
39.926079,116.337157,0,179,39755.5643634259,2008-11-03,13:32:41
39.926079,116.337159,0,179,39755.5644212963,2008-11-03,13:32:46
39.92608,116.337162,0,179,39755.5644791667,2008-11-03,13:32:51
39.926078,116.337163,0,179,39755.564537037,2008-11-03,13:32:56
39.926075,116.337165,0,179,39755.5645949074,2008-11-03,13:33:01
39.926074,116.337166,0,178,39755.5646527778,2008-11-03,13:33:06
39.926074,116.337167,0,178,39755.5647106481,2008-11-03,13:33:11
39.926076,116.337168,0,178,39755.5647685185,2008-11-03,13:33:16
39.92608,116.33717,0,178,39755.5648263889,2008-11-03,13:33:21
39.926085,116.337171,0,179,39755.5648842593,2008-11-03,13:33:26
39.926089,116.33717,0,179,39755.5649421296,2008-11-03,13:33:31
39.926091,116.33717,0,179,39755.565,2008-11-03,13:33:36
39.926099,116.337171,0,180,39755.5650578704,2008-11-03,13:33:41
39.9261,116.337172,0,180,39755.5651157407,2008-11-03,13:33:46
39.926096,116.337172,0,180,39755.5651736111,2008-11-03,13:33:51
39.926088,116.337174,0,180,39755.5652314815,2008-11-03,13:33:56
39.926088,116.337173,0,179,39755.5652893518,2008-11-03,13:34:01
39.926095,116.337174,0,179,39755.5653472222,2008-11-03,13:34:06
39.926099,116.337175,0,179,39755.5654050926,2008-11-03,13:34:11
39.926096,116.337174,0,179,39755.565462963,2008-11-03,13:34:16
39.926096,116.337175,0,179,39755.5655208333,2008-11-03,13:34:21
39.926096,116.337175,0,179,39755.5655555556,2008-11-03,13:34:24
39.926095,116.337177,0,179,39755.5655787037,2008-11-03,13:34:26
39.926084,116.337177,0,179,39755.5656365741,2008-11-03,13:34:31
39.926076,116.337179,0,179,39755.5656944444,2008-11-03,13:34:36
39.926069,116.337182,0,179,39755.5657523148,2008-11-03,13:34:41
39.926064,116.337184,0,179,39755.5658101852,2008-11-03,13:34:46
39.926064,116.337184,0,179,39755.5658449074,2008-11-03,13:34:49
39.92606,116.337186,0,179,39755.5658680556,2008-11-03,13:34:51
39.926051,116.337188,0,179,39755.5659259259,2008-11-03,13:34:56
39.926047,116.337189,0,179,39755.5659837963,2008-11-03,13:35:01
39.926051,116.33719,0,179,39755.5660416667,2008-11-03,13:35:06
39.926051,116.33719,0,179,39755.5660763889,2008-11-03,13:35:09
39.926056,116.337191,0,179,39755.566099537,2008-11-03,13:35:11
39.926065,116.337192,0,179,39755.5661574074,2008-11-03,13:35:16
39.926065,116.337192,0,179,39755.5661921296,2008-11-03,13:35:19
39.926062,116.337195,0,180,39755.5662152778,2008-11-03,13:35:21
39.926074,116.337177,0,180,39755.5662731482,2008-11-03,13:35:26
39.926112,116.337157,0,181,39755.5663310185,2008-11-03,13:35:31
39.926117,116.337071,0,179,39755.5663888889,2008-11-03,13:35:36
39.926116,116.33704,0,174,39755.5664467593,2008-11-03,13:35:41
39.926106,116.336969,0,167,39755.5665046296,2008-11-03,13:35:46
39.926095,116.336932,0,162,39755.5665625,2008-11-03,13:35:51
39.9261,116.336901,0,156,39755.5666203704,2008-11-03,13:35:56
39.92609,116.336872,0,151,39755.5666782407,2008-11-03,13:36:01
39.926092,116.336824,0,149,39755.5667361111,2008-11-03,13:36:06
39.926112,116.336786,0,147,39755.5667939815,2008-11-03,13:36:11
39.926112,116.336868,0,148,39755.5668518519,2008-11-03,13:36:16
39.926118,116.33692,0,145,39755.5669097222,2008-11-03,13:36:21
39.926115,116.336923,0,145,39755.5669675926,2008-11-03,13:36:26
39.92611,116.336926,0,145,39755.567025463,2008-11-03,13:36:31
39.926105,116.336929,0,145,39755.5670833333,2008-11-03,13:36:36
39.926101,116.336931,0,145,39755.5671412037,2008-11-03,13:36:41
39.926096,116.336931,0,145,39755.5671990741,2008-11-03,13:36:46
39.926096,116.336932,0,145,39755.5672569444,2008-11-03,13:36:51
39.926096,116.336932,0,145,39755.5672916667,2008-11-03,13:36:54
39.926093,116.336933,0,145,39755.5673148148,2008-11-03,13:36:56
39.926078,116.337007,0,145,39755.5673726852,2008-11-03,13:37:01
39.926082,116.33702,0,146,39755.5674305556,2008-11-03,13:37:06
39.926082,116.33702,0,146,39755.5674652778,2008-11-03,13:37:09
39.926082,116.337018,0,146,39755.5674884259,2008-11-03,13:37:11
39.926085,116.337039,0,148,39755.5675462963,2008-11-03,13:37:16
39.926085,116.337072,0,149,39755.5676041667,2008-11-03,13:37:21
39.926072,116.337083,0,149,39755.567662037,2008-11-03,13:37:26
39.926063,116.337136,0,146,39755.5677199074,2008-11-03,13:37:31
39.926053,116.337164,0,145,39755.5677777778,2008-11-03,13:37:36
39.926059,116.337201,0,145,39755.5678356481,2008-11-03,13:37:41
39.926063,116.337238,0,145,39755.5678935185,2008-11-03,13:37:46
39.926052,116.337259,0,147,39755.5679513889,2008-11-03,13:37:51
39.92606,116.337218,0,148,39755.5680092593,2008-11-03,13:37:56
39.926062,116.337185,0,148,39755.5680671296,2008-11-03,13:38:01
39.926064,116.337186,0,149,39755.568125,2008-11-03,13:38:06
39.926062,116.337187,0,149,39755.5681828704,2008-11-03,13:38:11
39.926061,116.337188,0,150,39755.5682407407,2008-11-03,13:38:16
39.926058,116.33719,0,150,39755.5682986111,2008-11-03,13:38:21
39.926057,116.337192,0,150,39755.5683564815,2008-11-03,13:38:26
39.926052,116.337194,0,150,39755.5684143519,2008-11-03,13:38:31
39.92605,116.337192,0,150,39755.5684722222,2008-11-03,13:38:36
39.926046,116.337193,0,150,39755.5685300926,2008-11-03,13:38:41
39.926046,116.337193,0,150,39755.5685648148,2008-11-03,13:38:44
39.926038,116.337194,0,150,39755.568587963,2008-11-03,13:38:46
39.926047,116.337227,0,152,39755.5686458333,2008-11-03,13:38:51
39.926045,116.337224,0,152,39755.5687037037,2008-11-03,13:38:56
39.926043,116.337222,0,152,39755.5687615741,2008-11-03,13:39:01
39.926048,116.33722,0,151,39755.5688194444,2008-11-03,13:39:06
39.926048,116.33722,0,151,39755.5688541667,2008-11-03,13:39:09
39.92605,116.337219,0,151,39755.5688773148,2008-11-03,13:39:11
39.926041,116.337217,0,150,39755.5689351852,2008-11-03,13:39:16
39.926039,116.337214,0,150,39755.5689930556,2008-11-03,13:39:21
39.926034,116.337215,0,150,39755.5690509259,2008-11-03,13:39:26
39.926035,116.337215,0,150,39755.5691087963,2008-11-03,13:39:31
39.926032,116.337215,0,149,39755.5691666667,2008-11-03,13:39:36
39.926039,116.337212,0,149,39755.569224537,2008-11-03,13:39:41
39.926045,116.337211,0,149,39755.5692824074,2008-11-03,13:39:46
39.926045,116.337211,0,149,39755.5693171296,2008-11-03,13:39:49
39.926047,116.33721,0,149,39755.5693402778,2008-11-03,13:39:51
39.926056,116.337209,0,149,39755.5693981481,2008-11-03,13:39:56
39.926065,116.337206,0,148,39755.5694560185,2008-11-03,13:40:01
39.926068,116.337205,0,148,39755.5695138889,2008-11-03,13:40:06
39.926068,116.337205,0,148,39755.5695486111,2008-11-03,13:40:09
39.926067,116.337205,0,148,39755.5695717593,2008-11-03,13:40:11
39.926057,116.337205,0,148,39755.5696296296,2008-11-03,13:40:16
39.926052,116.337204,0,148,39755.5696875,2008-11-03,13:40:21
39.926052,116.337204,0,148,39755.5697222222,2008-11-03,13:40:24
39.926055,116.337202,0,148,39755.5697453704,2008-11-03,13:40:26
39.926069,116.337145,0,147,39755.5698032407,2008-11-03,13:40:31
39.926083,116.337115,0,144,39755.5698611111,2008-11-03,13:40:36
39.926081,116.337148,0,142,39755.5699189815,2008-11-03,13:40:41
39.926068,116.337149,0,141,39755.5699768519,2008-11-03,13:40:46
39.926068,116.337149,0,141,39755.5700115741,2008-11-03,13:40:49
39.92606,116.337149,0,141,39755.5700347222,2008-11-03,13:40:51
39.926051,116.337154,0,142,39755.5700925926,2008-11-03,13:40:56
39.926053,116.337224,0,142,39755.570150463,2008-11-03,13:41:01
39.926072,116.337282,0,143,39755.5702083333,2008-11-03,13:41:06
39.926078,116.337364,0,145,39755.5702662037,2008-11-03,13:41:11
39.92607,116.337329,0,146,39755.5703240741,2008-11-03,13:41:16
39.926059,116.337326,0,145,39755.5703819444,2008-11-03,13:41:21
39.926044,116.337325,0,144,39755.5704398148,2008-11-03,13:41:26
39.926044,116.337325,0,144,39755.570474537,2008-11-03,13:41:29
39.926043,116.337326,0,145,39755.5704976852,2008-11-03,13:41:31
39.926076,116.337285,0,145,39755.5705555556,2008-11-03,13:41:36
39.926093,116.337208,0,144,39755.5706134259,2008-11-03,13:41:41
39.926102,116.337148,0,145,39755.5706712963,2008-11-03,13:41:46
39.926102,116.337148,0,145,39755.5707060185,2008-11-03,13:41:49
39.926094,116.337149,0,148,39755.5707291667,2008-11-03,13:41:51
39.926109,116.33715,0,149,39755.570787037,2008-11-03,13:41:56
39.926111,116.337153,0,149,39755.5708449074,2008-11-03,13:42:01
39.926111,116.337156,0,149,39755.5709027778,2008-11-03,13:42:06
39.926109,116.33716,0,149,39755.5709606481,2008-11-03,13:42:11
39.926107,116.337163,0,149,39755.5710185185,2008-11-03,13:42:16
39.926101,116.337167,0,150,39755.5710763889,2008-11-03,13:42:21
39.926093,116.33717,0,150,39755.5711342593,2008-11-03,13:42:26
39.926093,116.33717,0,150,39755.5711689815,2008-11-03,13:42:29
39.926087,116.337174,0,150,39755.5711921296,2008-11-03,13:42:31
39.926082,116.33723,0,151,39755.57125,2008-11-03,13:42:36
39.926078,116.337221,0,152,39755.5713078704,2008-11-03,13:42:41
39.926078,116.337221,0,152,39755.5713425926,2008-11-03,13:42:44
39.926083,116.337221,0,152,39755.5713657407,2008-11-03,13:42:46
39.926094,116.337197,0,153,39755.5714236111,2008-11-03,13:42:51
39.926095,116.337207,0,153,39755.5714814815,2008-11-03,13:42:56
39.92609,116.337208,0,153,39755.5715393518,2008-11-03,13:43:01
39.926096,116.337208,0,153,39755.5715972222,2008-11-03,13:43:06
39.926093,116.337208,0,154,39755.5716550926,2008-11-03,13:43:11
39.926099,116.33721,0,154,39755.571712963,2008-11-03,13:43:16
39.926097,116.337214,0,154,39755.5717708333,2008-11-03,13:43:21
39.926097,116.337214,0,154,39755.5718055556,2008-11-03,13:43:24
39.926089,116.337212,0,154,39755.5718287037,2008-11-03,13:43:26
39.92606,116.337216,0,153,39755.5718865741,2008-11-03,13:43:31
39.92607,116.337233,0,153,39755.5719444444,2008-11-03,13:43:36
39.92607,116.337233,0,153,39755.5720023148,2008-11-03,13:43:41
39.926072,116.337234,0,153,39755.5720601852,2008-11-03,13:43:46
39.926073,116.337233,0,153,39755.5721180556,2008-11-03,13:43:51
39.926076,116.337232,0,153,39755.5721759259,2008-11-03,13:43:56
39.926076,116.337231,0,153,39755.5722337963,2008-11-03,13:44:01
39.926083,116.337229,0,153,39755.5722916667,2008-11-03,13:44:06
39.92609,116.33723,0,153,39755.572349537,2008-11-03,13:44:11
39.926091,116.337233,0,153,39755.5724074074,2008-11-03,13:44:16
39.926087,116.337235,0,153,39755.5724652778,2008-11-03,13:44:21
39.926087,116.337235,0,153,39755.5725,2008-11-03,13:44:24
39.926082,116.33724,0,153,39755.5725231481,2008-11-03,13:44:26
39.926073,116.337244,0,153,39755.5725810185,2008-11-03,13:44:31
39.926072,116.337245,0,153,39755.5726388889,2008-11-03,13:44:36
39.926072,116.337245,0,153,39755.5726736111,2008-11-03,13:44:39
39.926071,116.337245,0,153,39755.5726967593,2008-11-03,13:44:41
39.926079,116.337255,0,153,39755.5727546296,2008-11-03,13:44:46
39.926079,116.337255,0,153,39755.5727893518,2008-11-03,13:44:49
39.926078,116.337263,0,151,39755.5728125,2008-11-03,13:44:51
39.926093,116.337257,0,151,39755.5728703704,2008-11-03,13:44:56
39.926136,116.337205,0,149,39755.5729282407,2008-11-03,13:45:01
39.926159,116.33712,0,148,39755.5729861111,2008-11-03,13:45:06
39.926169,116.337008,0,145,39755.5730439815,2008-11-03,13:45:11
39.926152,116.336906,0,143,39755.5731018518,2008-11-03,13:45:16
39.926124,116.336886,0,139,39755.5731597222,2008-11-03,13:45:21
39.926118,116.336877,0,136,39755.5732175926,2008-11-03,13:45:26
39.926141,116.336923,0,135,39755.573275463,2008-11-03,13:45:31
39.926169,116.33699,0,135,39755.5733333333,2008-11-03,13:45:36
39.926155,116.337027,0,132,39755.5733912037,2008-11-03,13:45:41
39.926145,116.337027,0,132,39755.5734490741,2008-11-03,13:45:46
39.926133,116.337028,0,132,39755.5735069444,2008-11-03,13:45:51
39.92607,116.337094,0,129,39755.5735648148,2008-11-03,13:45:56
39.926037,116.337169,0,125,39755.5736226852,2008-11-03,13:46:01
39.926063,116.337176,0,124,39755.5736805556,2008-11-03,13:46:06
39.926066,116.337142,0,122,39755.5737384259,2008-11-03,13:46:11
39.926066,116.337142,0,122,39755.5737731481,2008-11-03,13:46:14
39.926064,116.337136,0,120,39755.5737962963,2008-11-03,13:46:16
39.926079,116.337133,0,120,39755.5738541667,2008-11-03,13:46:21
39.926103,116.337131,0,120,39755.573912037,2008-11-03,13:46:26
39.92612,116.337108,0,121,39755.5739699074,2008-11-03,13:46:31
39.926135,116.337091,0,122,39755.5740277778,2008-11-03,13:46:36
39.926174,116.337098,0,122,39755.5740856482,2008-11-03,13:46:41
39.926171,116.337096,0,120,39755.5741435185,2008-11-03,13:46:46
39.926171,116.337096,0,120,39755.5741782407,2008-11-03,13:46:49
39.926177,116.337092,0,119,39755.5742013889,2008-11-03,13:46:51
39.926123,116.337077,0,117,39755.5742592593,2008-11-03,13:46:56
39.926092,116.337069,0,116,39755.5743171296,2008-11-03,13:47:01
39.926071,116.337067,0,114,39755.574375,2008-11-03,13:47:06
39.926042,116.337022,0,113,39755.5744328704,2008-11-03,13:47:11
39.926037,116.337013,0,110,39755.5744907407,2008-11-03,13:47:16
39.926064,116.337049,0,108,39755.5745486111,2008-11-03,13:47:21
39.92613,116.337092,0,107,39755.5746064815,2008-11-03,13:47:26
39.926171,116.337122,0,106,39755.5746643519,2008-11-03,13:47:31
39.926167,116.337108,0,106,39755.5747222222,2008-11-03,13:47:36
39.92616,116.33707,0,105,39755.5747800926,2008-11-03,13:47:41
39.926136,116.337049,0,105,39755.574837963,2008-11-03,13:47:46
39.926134,116.337048,0,105,39755.5748958333,2008-11-03,13:47:51
39.92614,116.33705,0,105,39755.5749537037,2008-11-03,13:47:56
39.926132,116.337056,0,106,39755.5750115741,2008-11-03,13:48:01
39.926132,116.337056,0,106,39755.5750462963,2008-11-03,13:48:04
39.926129,116.337057,0,106,39755.5750694444,2008-11-03,13:48:06
39.926118,116.337071,0,105,39755.5751273148,2008-11-03,13:48:11
39.926092,116.337079,0,103,39755.5751851852,2008-11-03,13:48:16
39.926076,116.337089,0,103,39755.5752430556,2008-11-03,13:48:21
39.92607,116.337062,0,104,39755.5753009259,2008-11-03,13:48:26
39.926088,116.337104,0,104,39755.5753587963,2008-11-03,13:48:31
39.926087,116.337091,0,103,39755.5754166667,2008-11-03,13:48:36
39.926073,116.337093,0,104,39755.575474537,2008-11-03,13:48:41
39.926073,116.337093,0,104,39755.5755092593,2008-11-03,13:48:44
39.926072,116.337093,0,104,39755.5755324074,2008-11-03,13:48:46
39.926087,116.337132,0,104,39755.5755902778,2008-11-03,13:48:51
39.926098,116.337195,0,105,39755.5756481481,2008-11-03,13:48:56
39.926088,116.337227,0,104,39755.5757060185,2008-11-03,13:49:01
39.926089,116.337213,0,106,39755.5757638889,2008-11-03,13:49:06
39.926095,116.337228,0,106,39755.5758217593,2008-11-03,13:49:11
39.926092,116.337216,0,107,39755.5758796296,2008-11-03,13:49:16
39.926091,116.337201,0,108,39755.5759375,2008-11-03,13:49:21
39.926086,116.3372,0,109,39755.5759953704,2008-11-03,13:49:26
39.926181,116.337501,0,222,39755.5869328704,2008-11-03,14:05:11
39.926164,116.337547,0,221,39755.5869907407,2008-11-03,14:05:16
39.926149,116.337581,0,222,39755.5870486111,2008-11-03,14:05:21
39.926133,116.337513,0,226,39755.5871064815,2008-11-03,14:05:26
39.926117,116.337472,0,228,39755.5871643518,2008-11-03,14:05:31
39.926111,116.337418,0,226,39755.5872222222,2008-11-03,14:05:36
39.926121,116.337451,0,226,39755.5872800926,2008-11-03,14:05:41
39.92613,116.337454,0,226,39755.587337963,2008-11-03,14:05:46
39.92613,116.337454,0,226,39755.5873726852,2008-11-03,14:05:49
39.926133,116.337457,0,226,39755.5873958333,2008-11-03,14:05:51
39.92615,116.337484,0,226,39755.5874537037,2008-11-03,14:05:56
39.926151,116.337502,0,226,39755.5875115741,2008-11-03,14:06:01
39.926161,116.337505,0,226,39755.5875694444,2008-11-03,14:06:06
39.926168,116.337509,0,227,39755.5876273148,2008-11-03,14:06:11
39.926172,116.337508,0,228,39755.5876851852,2008-11-03,14:06:16
39.92618,116.3375,0,227,39755.5877430556,2008-11-03,14:06:21
39.92618,116.3375,0,227,39755.5877777778,2008-11-03,14:06:24
39.926181,116.337504,0,228,39755.5878009259,2008-11-03,14:06:26
39.926166,116.337542,0,230,39755.5878587963,2008-11-03,14:06:31
39.926103,116.337545,0,225,39755.5879166667,2008-11-03,14:06:36
39.926083,116.337597,0,223,39755.587974537,2008-11-03,14:06:41
39.926108,116.337617,0,223,39755.5880324074,2008-11-03,14:06:46
39.926138,116.337603,0,222,39755.5880902778,2008-11-03,14:06:51
39.926139,116.337603,0,221,39755.5881481481,2008-11-03,14:06:56
39.926136,116.337602,0,221,39755.5882060185,2008-11-03,14:07:01
39.926132,116.337603,0,221,39755.5882638889,2008-11-03,14:07:06
39.92613,116.337602,0,221,39755.5883217593,2008-11-03,14:07:11
39.92613,116.337602,0,221,39755.5883564815,2008-11-03,14:07:14
39.926132,116.337598,0,221,39755.5883796296,2008-11-03,14:07:16
39.926123,116.337528,0,220,39755.5884375,2008-11-03,14:07:21
39.926097,116.337324,0,218,39755.5884953704,2008-11-03,14:07:26
39.926097,116.337279,0,215,39755.5885532407,2008-11-03,14:07:31
39.926129,116.337339,0,213,39755.5886111111,2008-11-03,14:07:36
39.926132,116.337362,0,212,39755.5886689815,2008-11-03,14:07:41
39.926121,116.337396,0,211,39755.5887268518,2008-11-03,14:07:46
39.926131,116.337424,0,211,39755.5887847222,2008-11-03,14:07:51
39.926131,116.337424,0,211,39755.5888194444,2008-11-03,14:07:54
39.926135,116.337426,0,211,39755.5888425926,2008-11-03,14:07:56
39.926197,116.337353,0,212,39755.588900463,2008-11-03,14:08:01
39.926274,116.337221,0,213,39755.5889583333,2008-11-03,14:08:06
39.926321,116.337198,0,214,39755.5890162037,2008-11-03,14:08:11
39.926352,116.337202,0,215,39755.5890740741,2008-11-03,14:08:16
39.926352,116.337212,0,215,39755.5891319444,2008-11-03,14:08:21
39.926335,116.337232,0,214,39755.5891898148,2008-11-03,14:08:26
39.926335,116.337234,0,214,39755.5892476852,2008-11-03,14:08:31
39.926334,116.337234,0,214,39755.5893055556,2008-11-03,14:08:36
39.926331,116.337232,0,214,39755.5893634259,2008-11-03,14:08:41
39.926331,116.337232,0,214,39755.5893981481,2008-11-03,14:08:44
39.92633,116.337229,0,214,39755.5894212963,2008-11-03,14:08:46
39.926392,116.337202,0,215,39755.5894791667,2008-11-03,14:08:51
39.926423,116.337277,0,212,39755.589537037,2008-11-03,14:08:56
39.926445,116.33737,0,211,39755.5895949074,2008-11-03,14:09:01
39.926477,116.337456,0,210,39755.5896527778,2008-11-03,14:09:06
39.926492,116.337528,0,210,39755.5897106482,2008-11-03,14:09:11
39.92648,116.337517,0,209,39755.5897685185,2008-11-03,14:09:16
39.926484,116.337491,0,208,39755.5898263889,2008-11-03,14:09:21
39.926517,116.33738,0,207,39755.5898842593,2008-11-03,14:09:26
39.926544,116.337376,0,207,39755.5899421296,2008-11-03,14:09:31
39.926509,116.337386,0,206,39755.59,2008-11-03,14:09:36
39.926493,116.337323,0,208,39755.5900578704,2008-11-03,14:09:41
39.926493,116.337323,0,208,39755.5900925926,2008-11-03,14:09:44
39.926491,116.337322,0,208,39755.5901157407,2008-11-03,14:09:46
39.926501,116.337322,0,209,39755.5901736111,2008-11-03,14:09:51
39.926506,116.337323,0,209,39755.5902314815,2008-11-03,14:09:56
39.926506,116.337323,0,209,39755.5902662037,2008-11-03,14:09:59
39.9265,116.337323,0,209,39755.5902893519,2008-11-03,14:10:01
39.926453,116.337424,0,213,39755.5903472222,2008-11-03,14:10:06
39.926429,116.337482,0,218,39755.5904050926,2008-11-03,14:10:11
39.926443,116.3375,0,223,39755.590462963,2008-11-03,14:10:16
39.92645,116.337642,0,227,39755.5905208333,2008-11-03,14:10:21
39.926459,116.337684,0,229,39755.5905787037,2008-11-03,14:10:26
39.926444,116.337681,0,231,39755.5906365741,2008-11-03,14:10:31
39.926416,116.337658,0,232,39755.5906944444,2008-11-03,14:10:36
39.926452,116.33767,0,232,39755.5907523148,2008-11-03,14:10:41
39.926505,116.337742,0,231,39755.5908101852,2008-11-03,14:10:46
39.926505,116.337904,0,228,39755.5908680556,2008-11-03,14:10:51
39.926511,116.337881,0,226,39755.5909259259,2008-11-03,14:10:56
39.92652,116.337905,0,225,39755.5909837963,2008-11-03,14:11:01
39.926533,116.338034,0,223,39755.5910416667,2008-11-03,14:11:06
39.926528,116.338198,0,219,39755.591099537,2008-11-03,14:11:11
39.926473,116.338221,0,210,39755.5911574074,2008-11-03,14:11:16
39.926397,116.338086,0,198,39755.5912152778,2008-11-03,14:11:21
39.926343,116.337766,0,186,39755.5912731481,2008-11-03,14:11:26
39.926254,116.337496,0,174,39755.5913310185,2008-11-03,14:11:31
39.926217,116.337256,0,166,39755.5913888889,2008-11-03,14:11:36
39.926211,116.33708,0,159,39755.5914467593,2008-11-03,14:11:41
39.926218,116.337013,0,152,39755.5915046296,2008-11-03,14:11:46
39.926194,116.33712,0,142,39755.5915625,2008-11-03,14:11:51
39.926162,116.337198,0,131,39755.5916203704,2008-11-03,14:11:56
39.926136,116.337187,0,120,39755.5916782407,2008-11-03,14:12:01
39.926136,116.337187,0,120,39755.591712963,2008-11-03,14:12:04
39.926137,116.33718,0,109,39755.5917361111,2008-11-03,14:12:06
39.926096,116.337124,0,99,39755.5917939815,2008-11-03,14:12:11
39.92602,116.33716,0,86,39755.5918518519,2008-11-03,14:12:16
39.926033,116.337,0,73,39755.5919097222,2008-11-03,14:12:21
39.926092,116.336851,0,62,39755.5919675926,2008-11-03,14:12:26
39.926124,116.336674,0,49,39755.592025463,2008-11-03,14:12:31
39.926144,116.336542,0,37,39755.5920833333,2008-11-03,14:12:36
39.926161,116.336504,0,25,39755.5921412037,2008-11-03,14:12:41
39.926141,116.336591,0,13,39755.5921990741,2008-11-03,14:12:46
39.926208,116.336546,0,3,39755.5922569444,2008-11-03,14:12:51
39.926251,116.336542,0,-5,39755.5923148148,2008-11-03,14:12:56
39.926251,116.336542,0,-5,39755.592349537,2008-11-03,14:12:59
39.92625,116.336537,0,-12,39755.5923726852,2008-11-03,14:13:01
39.926256,116.336517,0,-19,39755.5924305556,2008-11-03,14:13:06
39.926297,116.336419,0,-23,39755.5924884259,2008-11-03,14:13:11
39.926298,116.336265,0,-27,39755.5925462963,2008-11-03,14:13:16
39.926298,116.336265,0,-27,39755.5925810185,2008-11-03,14:13:19
39.926297,116.336257,0,-30,39755.5926041667,2008-11-03,14:13:21
39.926326,116.336339,0,-33,39755.592662037,2008-11-03,14:13:26
39.926403,116.336352,0,-43,39755.5927199074,2008-11-03,14:13:31
39.926484,116.336329,0,-57,39755.5927777778,2008-11-03,14:13:36
39.926476,116.336096,0,-68,39755.5928356481,2008-11-03,14:13:41
39.92648,116.335949,0,-78,39755.5928935185,2008-11-03,14:13:46
39.926464,116.335824,0,-87,39755.5929513889,2008-11-03,14:13:51
39.926436,116.33578,0,-95,39755.5930092593,2008-11-03,14:13:56
39.926487,116.335694,0,-102,39755.5930671296,2008-11-03,14:14:01
39.926517,116.335678,0,-108,39755.593125,2008-11-03,14:14:06
39.926532,116.335761,0,-113,39755.5931828704,2008-11-03,14:14:11
39.926503,116.335856,0,-117,39755.5932407407,2008-11-03,14:14:16
39.926508,116.335886,0,-121,39755.5932986111,2008-11-03,14:14:21
