# Supplementary material for: A location privacy protection method based on blockchain and threshold cryptography
Source: PLoS One. 2025 Jun 4;20(6):e0324551. doi: 10.1371/journal.pone.0324551 (PMC12136415; doi:10.1371/journal.pone.0324551)
Supplement: S1 File — (ZIP) [file pone.0324551.s001.zip › Data/002/Trajectory/20081104001208.plt]

Geolife trajectory
WGS 84
Altitude is in Feet
Reserved 3
0,2,255,My Track,0,0,2,8421376
0
39.926984,116.336878,0,492,39756.0084259259,2008-11-04,00:12:08
39.926853,116.336834,0,492,39756.0084837963,2008-11-04,00:12:13
39.926817,116.33679,0,492,39756.0085416667,2008-11-04,00:12:18
39.926801,116.336784,0,492,39756.008599537,2008-11-04,00:12:23
39.927009,116.336965,0,492,39756.0086574074,2008-11-04,00:12:28
39.927135,116.337033,0,492,39756.0087152778,2008-11-04,00:12:33
39.927223,116.33708,0,492,39756.0087731481,2008-11-04,00:12:38
39.927449,116.337218,0,492,39756.0088310185,2008-11-04,00:12:43
39.927869,116.337323,0,493,39756.0088888889,2008-11-04,00:12:48
39.927697,116.337133,0,497,39756.0089467593,2008-11-04,00:12:53
39.927693,116.337108,0,498,39756.0090046296,2008-11-04,00:12:58
39.927693,116.337108,0,498,39756.0090393518,2008-11-04,00:13:01
39.927693,116.337115,0,498,39756.0090625,2008-11-04,00:13:03
39.927632,116.337118,0,499,39756.0091203704,2008-11-04,00:13:08
39.927624,116.33715,0,500,39756.0091782407,2008-11-04,00:13:13
39.927639,116.337174,0,500,39756.0092361111,2008-11-04,00:13:18
39.927583,116.337176,0,501,39756.0092939815,2008-11-04,00:13:23
39.927597,116.337187,0,501,39756.0093518518,2008-11-04,00:13:28
39.927621,116.337213,0,501,39756.0094097222,2008-11-04,00:13:33
39.927621,116.337213,0,501,39756.0094444444,2008-11-04,00:13:36
39.927615,116.337212,0,500,39756.0094675926,2008-11-04,00:13:38
39.927502,116.337227,0,499,39756.009525463,2008-11-04,00:13:43
39.927349,116.337121,0,499,39756.0095833333,2008-11-04,00:13:48
39.927257,116.337117,0,499,39756.0096412037,2008-11-04,00:13:53
39.927198,116.337147,0,498,39756.0096990741,2008-11-04,00:13:58
39.927155,116.337124,0,498,39756.0097569444,2008-11-04,00:14:03
39.927455,116.337144,0,498,39756.0098148148,2008-11-04,00:14:08
39.92759,116.337207,0,498,39756.0098726852,2008-11-04,00:14:13
39.92764,116.337229,0,501,39756.0099305556,2008-11-04,00:14:18
39.927553,116.337217,0,509,39756.0099884259,2008-11-04,00:14:23
39.927546,116.337246,0,517,39756.0100462963,2008-11-04,00:14:28
39.927593,116.337351,0,524,39756.0101041667,2008-11-04,00:14:33
39.927613,116.337463,0,531,39756.010162037,2008-11-04,00:14:38
39.927477,116.337442,0,537,39756.0102199074,2008-11-04,00:14:43
39.927289,116.337367,0,543,39756.0102777778,2008-11-04,00:14:48
39.927229,116.337355,0,547,39756.0103356481,2008-11-04,00:14:53
39.927186,116.337303,0,550,39756.0103935185,2008-11-04,00:14:58
39.927428,116.336725,0,523,39756.0104513889,2008-11-04,00:15:03
39.927431,116.33689,0,496,39756.0105092593,2008-11-04,00:15:08
39.927388,116.337022,0,476,39756.0105671296,2008-11-04,00:15:13
39.927346,116.337144,0,456,39756.010625,2008-11-04,00:15:18
39.9273,116.337189,0,437,39756.0106828704,2008-11-04,00:15:23
39.927277,116.337219,0,420,39756.0107407407,2008-11-04,00:15:28
39.927277,116.337219,0,420,39756.010775463,2008-11-04,00:15:31
39.927279,116.337218,0,404,39756.0107986111,2008-11-04,00:15:33
39.927304,116.337204,0,388,39756.0108564815,2008-11-04,00:15:38
39.927345,116.337213,0,372,39756.0109143518,2008-11-04,00:15:43
39.927335,116.337178,0,357,39756.0109722222,2008-11-04,00:15:48
39.927199,116.337122,0,342,39756.0110300926,2008-11-04,00:15:53
39.926938,116.337033,0,327,39756.011087963,2008-11-04,00:15:58
39.899589,116.381624,0,192,39756.0284490741,2008-11-04,00:40:58
39.899601,116.381635,0,195,39756.0285069444,2008-11-04,00:41:03
39.899613,116.381651,0,199,39756.0285648148,2008-11-04,00:41:08
39.899623,116.381701,0,203,39756.0286226852,2008-11-04,00:41:13
39.899652,116.381743,0,205,39756.0286805556,2008-11-04,00:41:18
39.89971,116.381778,0,203,39756.0287384259,2008-11-04,00:41:23
39.899757,116.381791,0,203,39756.0287962963,2008-11-04,00:41:28
39.899843,116.381803,0,201,39756.0288541667,2008-11-04,00:41:33
39.899907,116.381796,0,199,39756.028912037,2008-11-04,00:41:38
39.899963,116.381795,0,196,39756.0289699074,2008-11-04,00:41:43
39.900015,116.381788,0,192,39756.0290277778,2008-11-04,00:41:48
39.900074,116.381763,0,189,39756.0290856481,2008-11-04,00:41:53
39.900132,116.381741,0,185,39756.0291435185,2008-11-04,00:41:58
39.90019,116.381743,0,183,39756.0292013889,2008-11-04,00:42:03
39.900326,116.381786,0,176,39756.0292592593,2008-11-04,00:42:08
39.900391,116.381766,0,171,39756.0293171296,2008-11-04,00:42:13
39.900443,116.381776,0,166,39756.029375,2008-11-04,00:42:18
39.900495,116.381797,0,162,39756.0294328704,2008-11-04,00:42:23
39.900564,116.381865,0,159,39756.0294907407,2008-11-04,00:42:28
39.900645,116.381944,0,157,39756.0295486111,2008-11-04,00:42:33
39.900652,116.38202,0,150,39756.0296064815,2008-11-04,00:42:38
39.900647,116.382104,0,145,39756.0296643519,2008-11-04,00:42:43
39.90063,116.382176,0,140,39756.0297222222,2008-11-04,00:42:48
39.90065,116.382245,0,137,39756.0297800926,2008-11-04,00:42:53
39.900715,116.382339,0,131,39756.029837963,2008-11-04,00:42:58
39.900737,116.382429,0,125,39756.0298958333,2008-11-04,00:43:03
39.900763,116.382623,0,96,39756.0299537037,2008-11-04,00:43:08
39.900783,116.382707,0,84,39756.0300115741,2008-11-04,00:43:13
39.900778,116.382782,0,72,39756.0300694444,2008-11-04,00:43:18
39.900774,116.382867,0,67,39756.0301273148,2008-11-04,00:43:23
39.900755,116.382962,0,62,39756.0301851852,2008-11-04,00:43:28
39.900726,116.38302,0,62,39756.0302430556,2008-11-04,00:43:33
39.900707,116.383083,0,59,39756.0303009259,2008-11-04,00:43:38
39.900718,116.383169,0,55,39756.0303587963,2008-11-04,00:43:43
39.900716,116.383266,0,53,39756.0304166667,2008-11-04,00:43:48
39.900701,116.383336,0,53,39756.030474537,2008-11-04,00:43:53
39.900661,116.3834,0,52,39756.0305324074,2008-11-04,00:43:58
39.900647,116.383482,0,50,39756.0305902778,2008-11-04,00:44:03
39.900615,116.383552,0,48,39756.0306481481,2008-11-04,00:44:08
39.900613,116.383741,0,47,39756.0307060185,2008-11-04,00:44:13
39.90059,116.383807,0,44,39756.0307638889,2008-11-04,00:44:18
39.900568,116.383882,0,42,39756.0308217593,2008-11-04,00:44:23
39.900575,116.383986,0,40,39756.0308796296,2008-11-04,00:44:28
39.900568,116.384062,0,37,39756.0309375,2008-11-04,00:44:33
39.90056,116.384149,0,36,39756.0309953704,2008-11-04,00:44:38
39.900573,116.38421,0,34,39756.0310532407,2008-11-04,00:44:43
39.900549,116.384308,0,31,39756.0311111111,2008-11-04,00:44:48
39.900527,116.38438,0,28,39756.0311689815,2008-11-04,00:44:53
39.900512,116.384486,0,31,39756.0312268519,2008-11-04,00:44:58
39.900487,116.384593,0,32,39756.0312847222,2008-11-04,00:45:03
39.900482,116.384681,0,33,39756.0313425926,2008-11-04,00:45:08
39.900491,116.384783,0,33,39756.031400463,2008-11-04,00:45:13
39.9005,116.38485,0,32,39756.0314583333,2008-11-04,00:45:18
39.900489,116.38489,0,29,39756.0315162037,2008-11-04,00:45:23
39.900481,116.384964,0,29,39756.0315740741,2008-11-04,00:45:28
39.900482,116.385047,0,28,39756.0316319444,2008-11-04,00:45:33
39.900454,116.38523,0,31,39756.0316898148,2008-11-04,00:45:38
39.900458,116.385302,0,29,39756.0317476852,2008-11-04,00:45:43
39.900493,116.385397,0,25,39756.0318055556,2008-11-04,00:45:48
39.900523,116.385441,0,24,39756.0318634259,2008-11-04,00:45:53
39.900543,116.385509,0,19,39756.0319212963,2008-11-04,00:45:58
39.900541,116.385569,0,13,39756.0319791667,2008-11-04,00:46:03
39.900512,116.385728,0,16,39756.032037037,2008-11-04,00:46:08
39.900463,116.385872,0,15,39756.0320949074,2008-11-04,00:46:13
39.900482,116.385923,0,11,39756.0321527778,2008-11-04,00:46:18
39.900503,116.385994,0,6,39756.0322106481,2008-11-04,00:46:23
39.900542,116.386062,0,0,39756.0322685185,2008-11-04,00:46:28
39.900547,116.386157,0,-4,39756.0323263889,2008-11-04,00:46:33
39.900554,116.386213,0,-8,39756.0323842593,2008-11-04,00:46:38
39.900546,116.38624,0,-12,39756.0324421296,2008-11-04,00:46:43
39.90054,116.386261,0,-17,39756.0325,2008-11-04,00:46:48
39.900461,116.386355,0,-21,39756.0325578704,2008-11-04,00:46:53
39.900411,116.386401,0,-26,39756.0326157407,2008-11-04,00:46:58
39.900396,116.38649,0,-30,39756.0326736111,2008-11-04,00:47:03
39.90036,116.38655,0,-33,39756.0327314815,2008-11-04,00:47:08
39.900476,116.386539,0,-41,39756.0327893518,2008-11-04,00:47:13
39.90051,116.386555,0,-49,39756.0328472222,2008-11-04,00:47:18
39.900495,116.386585,0,-52,39756.0329050926,2008-11-04,00:47:23
39.900472,116.38662,0,-55,39756.032962963,2008-11-04,00:47:28
39.900484,116.386624,0,-57,39756.0330208333,2008-11-04,00:47:33
39.899202,116.385318,0,181,39756.1490162037,2008-11-04,03:34:35
39.899375,116.385203,0,82,39756.1490740741,2008-11-04,03:34:40
39.899269,116.385336,0,115,39756.1491319444,2008-11-04,03:34:45
39.899221,116.385328,0,111,39756.1491898148,2008-11-04,03:34:50
39.899232,116.38525,0,106,39756.1492476852,2008-11-04,03:34:55
39.899269,116.385186,0,96,39756.1493055556,2008-11-04,03:35:00
39.899248,116.385133,0,104,39756.1493634259,2008-11-04,03:35:05
39.89927,116.385102,0,113,39756.1494212963,2008-11-04,03:35:10
39.899253,116.385055,0,124,39756.1494791667,2008-11-04,03:35:15
39.899272,116.384975,0,119,39756.149537037,2008-11-04,03:35:20
39.899281,116.384885,0,115,39756.1495949074,2008-11-04,03:35:25
39.899284,116.384773,0,106,39756.1496527778,2008-11-04,03:35:30
39.899261,116.384733,0,118,39756.1497106481,2008-11-04,03:35:35
39.899232,116.384654,0,120,39756.1497685185,2008-11-04,03:35:40
39.899198,116.384563,0,123,39756.1498263889,2008-11-04,03:35:45
39.899172,116.38452,0,129,39756.1498842593,2008-11-04,03:35:50
39.899172,116.384483,0,137,39756.1499421296,2008-11-04,03:35:55
39.899158,116.384386,0,144,39756.15,2008-11-04,03:36:00
39.899151,116.384319,0,150,39756.1500578704,2008-11-04,03:36:05
39.899149,116.384249,0,156,39756.1501157407,2008-11-04,03:36:10
39.899138,116.384224,0,173,39756.1501736111,2008-11-04,03:36:15
39.899151,116.384144,0,173,39756.1502314815,2008-11-04,03:36:20
39.899161,116.384079,0,182,39756.1502893518,2008-11-04,03:36:25
39.899164,116.38402,0,192,39756.1503472222,2008-11-04,03:36:30
39.899175,116.38397,0,202,39756.1504050926,2008-11-04,03:36:35
39.899147,116.383942,0,216,39756.150462963,2008-11-04,03:36:40
39.899136,116.383929,0,228,39756.1505208333,2008-11-04,03:36:45
39.899132,116.383806,0,236,39756.1505787037,2008-11-04,03:36:50
39.89911,116.383716,0,239,39756.1506365741,2008-11-04,03:36:55
39.89911,116.383632,0,236,39756.1506944444,2008-11-04,03:37:00
39.899098,116.383529,0,227,39756.1507523148,2008-11-04,03:37:05
39.899116,116.383483,0,228,39756.1508101852,2008-11-04,03:37:10
39.899146,116.3834,0,226,39756.1508680556,2008-11-04,03:37:15
39.899143,116.383339,0,229,39756.1509259259,2008-11-04,03:37:20
39.89912,116.383259,0,225,39756.1509837963,2008-11-04,03:37:25
39.899128,116.383187,0,227,39756.1510416667,2008-11-04,03:37:30
39.899107,116.383119,0,229,39756.151099537,2008-11-04,03:37:35
39.899069,116.382924,0,214,39756.1511574074,2008-11-04,03:37:40
39.899047,116.382778,0,201,39756.1512152778,2008-11-04,03:37:45
39.89904,116.382645,0,188,39756.1512731481,2008-11-04,03:37:50
39.899074,116.382618,0,177,39756.1513310185,2008-11-04,03:37:55
39.899068,116.382535,0,169,39756.1513888889,2008-11-04,03:38:00
39.89907,116.382472,0,167,39756.1514467593,2008-11-04,03:38:05
39.899083,116.382383,0,158,39756.1515046296,2008-11-04,03:38:10
39.89908,116.382313,0,155,39756.1515625,2008-11-04,03:38:15
39.899075,116.382232,0,149,39756.1516203704,2008-11-04,03:38:20
39.899075,116.382167,0,146,39756.1516782407,2008-11-04,03:38:25
39.899047,116.382065,0,135,39756.1517361111,2008-11-04,03:38:30
39.899057,116.381961,0,123,39756.1517939815,2008-11-04,03:38:35
39.899053,116.381876,0,127,39756.1518518519,2008-11-04,03:38:40
39.899045,116.381819,0,131,39756.1519097222,2008-11-04,03:38:45
39.899057,116.381769,0,135,39756.1519675926,2008-11-04,03:38:50
39.899066,116.381727,0,133,39756.152025463,2008-11-04,03:38:55
39.899085,116.381716,0,133,39756.1520833333,2008-11-04,03:39:00
39.899084,116.381626,0,132,39756.1521412037,2008-11-04,03:39:05
39.899083,116.381557,0,126,39756.1521990741,2008-11-04,03:39:10
39.899066,116.38148,0,121,39756.1522569444,2008-11-04,03:39:15
39.899054,116.381401,0,120,39756.1523148148,2008-11-04,03:39:20
39.899068,116.381325,0,119,39756.1523726852,2008-11-04,03:39:25
39.899069,116.381245,0,115,39756.1524305556,2008-11-04,03:39:30
39.899068,116.381179,0,115,39756.1524884259,2008-11-04,03:39:35
39.899081,116.381147,0,121,39756.1525462963,2008-11-04,03:39:40
39.899083,116.381075,0,122,39756.1526041667,2008-11-04,03:39:45
39.899084,116.380975,0,119,39756.152662037,2008-11-04,03:39:50
39.899076,116.380875,0,114,39756.1527199074,2008-11-04,03:39:55
39.899066,116.380791,0,113,39756.1527777778,2008-11-04,03:40:00
39.899054,116.380717,0,115,39756.1528356481,2008-11-04,03:40:05
39.899043,116.380644,0,116,39756.1528935185,2008-11-04,03:40:10
39.899031,116.380554,0,119,39756.1529513889,2008-11-04,03:40:15
39.899018,116.380482,0,115,39756.1530092593,2008-11-04,03:40:20
39.899013,116.380376,0,112,39756.1530671296,2008-11-04,03:40:25
39.899014,116.380307,0,113,39756.153125,2008-11-04,03:40:30
39.899012,116.380245,0,117,39756.1531828704,2008-11-04,03:40:35
39.899012,116.380168,0,114,39756.1532407407,2008-11-04,03:40:40
39.899016,116.380079,0,112,39756.1532986111,2008-11-04,03:40:45
39.899014,116.380016,0,111,39756.1533564815,2008-11-04,03:40:50
39.899033,116.379956,0,121,39756.1534143519,2008-11-04,03:40:55
39.899017,116.379863,0,121,39756.1534722222,2008-11-04,03:41:00
39.899026,116.379797,0,118,39756.1535300926,2008-11-04,03:41:05
39.899045,116.379737,0,123,39756.153587963,2008-11-04,03:41:10
39.899036,116.379629,0,119,39756.1536458333,2008-11-04,03:41:15
39.899043,116.379571,0,122,39756.1537037037,2008-11-04,03:41:20
39.89906,116.379495,0,121,39756.1537615741,2008-11-04,03:41:25
39.899093,116.379441,0,124,39756.1538194444,2008-11-04,03:41:30
39.899108,116.379383,0,125,39756.1538773148,2008-11-04,03:41:35
39.899119,116.379263,0,134,39756.1539351852,2008-11-04,03:41:40
39.89913,116.379239,0,140,39756.1539930556,2008-11-04,03:41:45
39.899137,116.379229,0,146,39756.1540509259,2008-11-04,03:41:50
39.899137,116.379217,0,147,39756.1541087963,2008-11-04,03:41:55
39.89914,116.379207,0,149,39756.1541666667,2008-11-04,03:42:00
39.899143,116.379194,0,149,39756.154224537,2008-11-04,03:42:05
39.899141,116.379176,0,150,39756.1542824074,2008-11-04,03:42:10
39.899138,116.37917,0,150,39756.1543402778,2008-11-04,03:42:15
39.899136,116.379173,0,150,39756.1543981481,2008-11-04,03:42:20
39.899136,116.379173,0,150,39756.1544328704,2008-11-04,03:42:23
39.899134,116.379177,0,150,39756.1544560185,2008-11-04,03:42:25
39.899131,116.379188,0,150,39756.1545138889,2008-11-04,03:42:30
39.899129,116.379194,0,150,39756.1545717593,2008-11-04,03:42:35
39.899129,116.379194,0,150,39756.1546064815,2008-11-04,03:42:38
39.899129,116.379186,0,150,39756.1546296296,2008-11-04,03:42:40
39.899124,116.379098,0,150,39756.1546875,2008-11-04,03:42:45
39.899137,116.379009,0,150,39756.1547453704,2008-11-04,03:42:50
39.899144,116.378912,0,150,39756.1548032407,2008-11-04,03:42:55
39.899135,116.378796,0,151,39756.1548611111,2008-11-04,03:43:00
39.899126,116.378679,0,151,39756.1549189815,2008-11-04,03:43:05
39.899105,116.37862,0,152,39756.1549768519,2008-11-04,03:43:10
39.89907,116.378552,0,152,39756.1550347222,2008-11-04,03:43:15
39.899035,116.378522,0,153,39756.1550925926,2008-11-04,03:43:20
39.899003,116.378485,0,154,39756.155150463,2008-11-04,03:43:25
39.898982,116.378443,0,154,39756.1552083333,2008-11-04,03:43:30
39.898961,116.378419,0,154,39756.1552662037,2008-11-04,03:43:35
39.898937,116.378566,0,154,39756.1558449074,2008-11-04,03:44:25
39.898958,116.37915,0,154,39756.1559027778,2008-11-04,03:44:30
39.898944,116.37946,0,154,39756.1559606481,2008-11-04,03:44:35
39.898906,116.379644,0,155,39756.1560185185,2008-11-04,03:44:40
39.897201,116.377104,0,673,39756.1586805556,2008-11-04,03:48:30
39.898277,116.378507,0,267,39756.1587384259,2008-11-04,03:48:35
39.898572,116.378818,0,180,39756.1587962963,2008-11-04,03:48:40
39.898648,116.378815,0,168,39756.1588541667,2008-11-04,03:48:45
39.898727,116.378714,0,163,39756.158912037,2008-11-04,03:48:50
39.898802,116.378533,0,161,39756.1589699074,2008-11-04,03:48:55
39.898838,116.378352,0,159,39756.1590277778,2008-11-04,03:49:00
39.898878,116.378212,0,158,39756.1590856481,2008-11-04,03:49:05
39.898858,116.378116,0,157,39756.1591435185,2008-11-04,03:49:10
39.898861,116.378096,0,157,39756.1592013889,2008-11-04,03:49:15
39.898827,116.378166,0,157,39756.1592592593,2008-11-04,03:49:20
39.898801,116.378281,0,156,39756.1593171296,2008-11-04,03:49:25
39.898788,116.378399,0,154,39756.159375,2008-11-04,03:49:30
39.898727,116.378635,0,153,39756.1594328704,2008-11-04,03:49:35
39.898692,116.378824,0,153,39756.1594907407,2008-11-04,03:49:40
39.898728,116.379072,0,155,39756.1599537037,2008-11-04,03:50:20
39.89885,116.378989,0,154,39756.1601273148,2008-11-04,03:50:35
39.899227,116.378658,0,152,39756.1601851852,2008-11-04,03:50:40
39.89936,116.378492,0,151,39756.1602430556,2008-11-04,03:50:45
39.899467,116.378339,0,151,39756.1603009259,2008-11-04,03:50:50
39.899587,116.37817,0,151,39756.1603587963,2008-11-04,03:50:55
39.899708,116.377999,0,151,39756.1604166667,2008-11-04,03:51:00
39.899823,116.37779,0,151,39756.160474537,2008-11-04,03:51:05
39.899879,116.377682,0,151,39756.1605324074,2008-11-04,03:51:10
39.899879,116.377695,0,151,39756.1605902778,2008-11-04,03:51:15
39.899855,116.377775,0,151,39756.1606481481,2008-11-04,03:51:20
39.899835,116.377844,0,151,39756.1607060185,2008-11-04,03:51:25
39.899769,116.377986,0,151,39756.1607638889,2008-11-04,03:51:30
39.899752,116.378016,0,147,39756.1608217593,2008-11-04,03:51:35
39.899705,116.378095,0,147,39756.1608796296,2008-11-04,03:51:40
39.899589,116.378271,0,147,39756.1609375,2008-11-04,03:51:45
39.899552,116.378339,0,148,39756.1609953704,2008-11-04,03:51:50
39.899483,116.378444,0,148,39756.1610532407,2008-11-04,03:51:55
39.899405,116.378534,0,148,39756.1611111111,2008-11-04,03:52:00
39.898338,116.376995,0,148,39756.1680555556,2008-11-04,04:02:00
39.898345,116.377008,0,148,39756.1681134259,2008-11-04,04:02:05
39.89835,116.377012,0,147,39756.1681712963,2008-11-04,04:02:10
39.898353,116.377009,0,147,39756.1682291667,2008-11-04,04:02:15
39.898357,116.377003,0,147,39756.168287037,2008-11-04,04:02:20
39.898357,116.377003,0,147,39756.1683217593,2008-11-04,04:02:23
39.89836,116.377001,0,148,39756.1683449074,2008-11-04,04:02:25
39.898399,116.37706,0,147,39756.1684027778,2008-11-04,04:02:30
39.898468,116.376991,0,147,39756.1684606481,2008-11-04,04:02:35
39.898642,116.377204,0,147,39756.1685185185,2008-11-04,04:02:40
39.898932,116.377719,0,147,39756.1685763889,2008-11-04,04:02:45
39.899235,116.378318,0,148,39756.1686342593,2008-11-04,04:02:50
39.899443,116.378724,0,148,39756.1686921296,2008-11-04,04:02:55
39.899452,116.378552,0,149,39756.16875,2008-11-04,04:03:00
39.899401,116.37828,0,150,39756.1688078704,2008-11-04,04:03:05
39.899049,116.379753,0,188,39756.1710648148,2008-11-04,04:06:20
39.89905,116.379792,0,158,39756.1711226852,2008-11-04,04:06:25
39.899052,116.379873,0,163,39756.1711805556,2008-11-04,04:06:30
39.899063,116.379907,0,155,39756.1712384259,2008-11-04,04:06:35
39.899052,116.379936,0,146,39756.1712962963,2008-11-04,04:06:40
39.899056,116.379987,0,146,39756.1713541667,2008-11-04,04:06:45
39.899064,116.380029,0,145,39756.171412037,2008-11-04,04:06:50
39.899071,116.380074,0,142,39756.1714699074,2008-11-04,04:06:55
39.899081,116.380131,0,141,39756.1715277778,2008-11-04,04:07:00
39.899072,116.380144,0,111,39756.1715856481,2008-11-04,04:07:05
39.899068,116.380204,0,112,39756.1716435185,2008-11-04,04:07:10
39.899066,116.380257,0,115,39756.1717013889,2008-11-04,04:07:15
39.899064,116.380331,0,117,39756.1717592593,2008-11-04,04:07:20
39.89906,116.380378,0,117,39756.1718171296,2008-11-04,04:07:25
39.899075,116.380475,0,120,39756.171875,2008-11-04,04:07:30
39.899065,116.380521,0,115,39756.1719328704,2008-11-04,04:07:35
39.899063,116.380562,0,111,39756.1719907407,2008-11-04,04:07:40
39.899058,116.380631,0,108,39756.1720486111,2008-11-04,04:07:45
39.899059,116.380674,0,104,39756.1721064815,2008-11-04,04:07:50
39.899066,116.380741,0,101,39756.1721643518,2008-11-04,04:07:55
39.899061,116.380804,0,97,39756.1722222222,2008-11-04,04:08:00
39.899054,116.380907,0,98,39756.1722800926,2008-11-04,04:08:05
39.899051,116.380938,0,93,39756.172337963,2008-11-04,04:08:10
39.899067,116.380975,0,91,39756.1723958333,2008-11-04,04:08:15
39.899065,116.38102,0,88,39756.1724537037,2008-11-04,04:08:20
39.899058,116.381078,0,86,39756.1725115741,2008-11-04,04:08:25
39.899077,116.381123,0,82,39756.1725694444,2008-11-04,04:08:30
39.899084,116.38117,0,79,39756.1726273148,2008-11-04,04:08:35
39.899071,116.381225,0,75,39756.1726851852,2008-11-04,04:08:40
39.899053,116.381319,0,74,39756.1727430556,2008-11-04,04:08:45
39.899058,116.381385,0,71,39756.1728009259,2008-11-04,04:08:50
39.899059,116.381451,0,70,39756.1728587963,2008-11-04,04:08:55
39.899041,116.381534,0,72,39756.1729166667,2008-11-04,04:09:00
39.89903,116.381576,0,72,39756.172974537,2008-11-04,04:09:05
39.899082,116.381607,0,70,39756.1730324074,2008-11-04,04:09:10
39.899113,116.381649,0,66,39756.1730902778,2008-11-04,04:09:15
39.899108,116.381697,0,63,39756.1731481481,2008-11-04,04:09:20
39.899113,116.381736,0,60,39756.1732060185,2008-11-04,04:09:25
39.899068,116.381836,0,60,39756.1732638889,2008-11-04,04:09:30
39.89906,116.381912,0,58,39756.1733217593,2008-11-04,04:09:35
39.899079,116.381956,0,56,39756.1733796296,2008-11-04,04:09:40
39.899068,116.38202,0,54,39756.1734375,2008-11-04,04:09:45
39.899077,116.382077,0,52,39756.1734953704,2008-11-04,04:09:50
39.899089,116.382116,0,50,39756.1735532407,2008-11-04,04:09:55
39.899078,116.382246,0,54,39756.1736111111,2008-11-04,04:10:00
39.899074,116.382287,0,54,39756.1736689815,2008-11-04,04:10:05
39.899092,116.382317,0,52,39756.1737268518,2008-11-04,04:10:10
39.899104,116.382365,0,51,39756.1737847222,2008-11-04,04:10:15
39.899106,116.382446,0,50,39756.1738425926,2008-11-04,04:10:20
39.899113,116.38249,0,48,39756.173900463,2008-11-04,04:10:25
39.899148,116.382544,0,48,39756.1739583333,2008-11-04,04:10:30
39.899164,116.382583,0,50,39756.1740162037,2008-11-04,04:10:35
39.89916,116.382636,0,50,39756.1740740741,2008-11-04,04:10:40
39.899184,116.382674,0,50,39756.1741319444,2008-11-04,04:10:45
39.899164,116.382714,0,52,39756.1741898148,2008-11-04,04:10:50
39.899155,116.382771,0,55,39756.1742476852,2008-11-04,04:10:55
39.899149,116.382864,0,57,39756.1743055556,2008-11-04,04:11:00
39.899181,116.382895,0,59,39756.1743634259,2008-11-04,04:11:05
39.899222,116.382937,0,63,39756.1744212963,2008-11-04,04:11:10
39.899178,116.383119,0,66,39756.1744791667,2008-11-04,04:11:15
39.899207,116.383173,0,68,39756.174537037,2008-11-04,04:11:20
39.899189,116.383267,0,70,39756.1745949074,2008-11-04,04:11:25
39.899186,116.383351,0,74,39756.1746527778,2008-11-04,04:11:30
39.899192,116.383413,0,76,39756.1747106481,2008-11-04,04:11:35
39.899192,116.383491,0,79,39756.1747685185,2008-11-04,04:11:40
39.899187,116.383563,0,81,39756.1748263889,2008-11-04,04:11:45
39.899186,116.383613,0,83,39756.1748842593,2008-11-04,04:11:50
39.899195,116.383689,0,85,39756.1749421296,2008-11-04,04:11:55
39.89921,116.383767,0,88,39756.175,2008-11-04,04:12:00
39.89921,116.383863,0,93,39756.1750578704,2008-11-04,04:12:05
39.899213,116.383933,0,95,39756.1751157407,2008-11-04,04:12:10
39.899227,116.383991,0,96,39756.1751736111,2008-11-04,04:12:15
39.899236,116.384045,0,100,39756.1752314815,2008-11-04,04:12:20
39.899229,116.384077,0,102,39756.1752893519,2008-11-04,04:12:25
39.899243,116.384111,0,105,39756.1753472222,2008-11-04,04:12:30
39.899245,116.384231,0,109,39756.1754050926,2008-11-04,04:12:35
39.899265,116.384283,0,112,39756.175462963,2008-11-04,04:12:40
39.899258,116.384374,0,117,39756.1755208333,2008-11-04,04:12:45
39.899259,116.384409,0,120,39756.1755787037,2008-11-04,04:12:50
39.89925,116.384473,0,120,39756.1756365741,2008-11-04,04:12:55
39.899256,116.384559,0,118,39756.1756944444,2008-11-04,04:13:00
39.899268,116.384615,0,118,39756.1757523148,2008-11-04,04:13:05
39.899302,116.384679,0,119,39756.1758101852,2008-11-04,04:13:10
39.899296,116.384741,0,119,39756.1758680556,2008-11-04,04:13:15
39.899271,116.384808,0,120,39756.1759259259,2008-11-04,04:13:20
39.899259,116.384864,0,121,39756.1759837963,2008-11-04,04:13:25
39.899263,116.384921,0,123,39756.1760416667,2008-11-04,04:13:30
39.899263,116.384976,0,122,39756.176099537,2008-11-04,04:13:35
39.899251,116.385061,0,123,39756.1761574074,2008-11-04,04:13:40
39.899266,116.385113,0,128,39756.1762152778,2008-11-04,04:13:45
39.899263,116.38516,0,131,39756.1762731481,2008-11-04,04:13:50
39.899245,116.385213,0,135,39756.1763310185,2008-11-04,04:13:55
39.899266,116.385277,0,138,39756.1763888889,2008-11-04,04:14:00
39.899259,116.385349,0,142,39756.1764467593,2008-11-04,04:14:05
39.899284,116.385399,0,143,39756.1765046296,2008-11-04,04:14:10
39.899323,116.38542,0,143,39756.1765625,2008-11-04,04:14:15
39.899349,116.385438,0,145,39756.1766203704,2008-11-04,04:14:20
39.899372,116.385446,0,149,39756.1766782407,2008-11-04,04:14:25
39.899401,116.385416,0,151,39756.1767361111,2008-11-04,04:14:30
39.899516,116.385304,0,157,39756.1767939815,2008-11-04,04:14:35
39.899539,116.385381,0,157,39756.1768518519,2008-11-04,04:14:40
39.899562,116.385404,0,155,39756.1769097222,2008-11-04,04:14:45
39.899589,116.385413,0,155,39756.1769675926,2008-11-04,04:14:50
39.899616,116.385409,0,157,39756.177025463,2008-11-04,04:14:55
39.899629,116.385465,0,157,39756.1770833333,2008-11-04,04:15:00
39.89967,116.385448,0,157,39756.1771412037,2008-11-04,04:15:05
39.89967,116.385448,0,157,39756.1771759259,2008-11-04,04:15:08
39.899673,116.385445,0,158,39756.1771990741,2008-11-04,04:15:10
39.899743,116.385536,0,160,39756.1772569444,2008-11-04,04:15:15
39.89982,116.385524,0,163,39756.1773148148,2008-11-04,04:15:20
39.899883,116.385493,0,172,39756.1773726852,2008-11-04,04:15:25
39.899928,116.385498,0,176,39756.1774305556,2008-11-04,04:15:30
39.899954,116.385524,0,177,39756.1774884259,2008-11-04,04:15:35
39.899988,116.385619,0,177,39756.1775462963,2008-11-04,04:15:40
39.900082,116.385464,0,181,39756.1776041667,2008-11-04,04:15:45
39.900132,116.385396,0,183,39756.177662037,2008-11-04,04:15:50
39.900174,116.385365,0,187,39756.1777199074,2008-11-04,04:15:55
39.900175,116.385368,0,188,39756.1777777778,2008-11-04,04:16:00
39.900175,116.385368,0,188,39756.1778125,2008-11-04,04:16:03
39.90018,116.385372,0,187,39756.1778356481,2008-11-04,04:16:05
39.900281,116.385496,0,190,39756.1778935185,2008-11-04,04:16:10
39.900335,116.385574,0,191,39756.1779513889,2008-11-04,04:16:15
39.900336,116.385637,0,193,39756.1780092593,2008-11-04,04:16:20
39.90037,116.385654,0,194,39756.1780671296,2008-11-04,04:16:25
39.90039,116.385669,0,193,39756.178125,2008-11-04,04:16:30
39.900395,116.385719,0,193,39756.1781828704,2008-11-04,04:16:35
39.900398,116.385772,0,193,39756.1782407407,2008-11-04,04:16:40
39.900373,116.385885,0,194,39756.1782986111,2008-11-04,04:16:45
39.90038,116.385924,0,195,39756.1783564815,2008-11-04,04:16:50
39.900425,116.385987,0,195,39756.1784143519,2008-11-04,04:16:55
39.900412,116.386048,0,197,39756.1784722222,2008-11-04,04:17:00
39.900409,116.386138,0,197,39756.1785300926,2008-11-04,04:17:05
39.900423,116.386209,0,197,39756.178587963,2008-11-04,04:17:10
39.900433,116.386239,0,196,39756.1786458333,2008-11-04,04:17:15
39.900446,116.386276,0,196,39756.1787037037,2008-11-04,04:17:20
39.900448,116.386308,0,196,39756.1787615741,2008-11-04,04:17:25
39.900464,116.386342,0,198,39756.1788194444,2008-11-04,04:17:30
39.900465,116.386436,0,199,39756.1788773148,2008-11-04,04:17:35
39.900441,116.386512,0,199,39756.1789351852,2008-11-04,04:17:40
39.900401,116.386629,0,200,39756.1789930556,2008-11-04,04:17:45
39.900414,116.386667,0,199,39756.1790509259,2008-11-04,04:17:50
39.900427,116.386684,0,199,39756.1791087963,2008-11-04,04:17:55
39.900422,116.386714,0,200,39756.1791666667,2008-11-04,04:18:00
39.900476,116.386693,0,199,39756.179224537,2008-11-04,04:18:05
39.90048,116.386641,0,199,39756.1792824074,2008-11-04,04:18:10
39.900485,116.386621,0,198,39756.1793402778,2008-11-04,04:18:15
39.900494,116.38661,0,197,39756.1793981481,2008-11-04,04:18:20
39.900519,116.386583,0,196,39756.1794560185,2008-11-04,04:18:25
39.900918,116.386715,0,189,39756.1798032407,2008-11-04,04:18:55
39.900803,116.386653,0,140,39756.1798611111,2008-11-04,04:19:00
39.900796,116.386592,0,69,39756.1799189815,2008-11-04,04:19:05
