# Supplementary material for: A location privacy protection method based on blockchain and threshold cryptography
Source: PLoS One. 2025 Jun 4;20(6):e0324551. doi: 10.1371/journal.pone.0324551 (PMC12136415; doi:10.1371/journal.pone.0324551)
Supplement: S1 File — (ZIP) [file pone.0324551.s001.zip › Data/002/Trajectory/20081104111530.plt]

Geolife trajectory
WGS 84
Altitude is in Feet
Reserved 3
0,2,255,My Track,0,0,2,8421376
0
39.900446,116.385652,0,134,39756.4690972222,2008-11-04,11:15:30
39.90044,116.385598,0,130,39756.4691550926,2008-11-04,11:15:35
39.90047,116.385622,0,149,39756.469212963,2008-11-04,11:15:40
39.900472,116.385687,0,158,39756.4692708333,2008-11-04,11:15:45
39.900405,116.385739,0,158,39756.4693287037,2008-11-04,11:15:50
39.900355,116.385798,0,157,39756.4693865741,2008-11-04,11:15:55
39.900339,116.385911,0,152,39756.4694444444,2008-11-04,11:16:00
39.900316,116.386131,0,142,39756.4695023148,2008-11-04,11:16:05
39.90035,116.386342,0,141,39756.4695601852,2008-11-04,11:16:10
39.900382,116.386449,0,140,39756.4696180556,2008-11-04,11:16:15
39.900386,116.386493,0,139,39756.4696759259,2008-11-04,11:16:20
39.900386,116.386493,0,139,39756.4697106481,2008-11-04,11:16:23
39.900386,116.386498,0,139,39756.4697337963,2008-11-04,11:16:25
39.900447,116.386475,0,139,39756.4697916667,2008-11-04,11:16:30
39.901168,116.387239,0,221,39756.4712384259,2008-11-04,11:18:35
39.901052,116.387208,0,238,39756.4712962963,2008-11-04,11:18:40
39.900652,116.387261,0,140,39756.4715856481,2008-11-04,11:19:05
39.900731,116.387303,0,140,39756.4716435185,2008-11-04,11:19:10
39.90088,116.387837,0,176,39756.472337963,2008-11-04,11:20:10
39.900891,116.387301,0,111,39756.4723958333,2008-11-04,11:20:15
39.900902,116.387239,0,126,39756.4724537037,2008-11-04,11:20:20
39.900813,116.387211,0,131,39756.4725115741,2008-11-04,11:20:25
39.90059,116.387213,0,110,39756.4725694444,2008-11-04,11:20:30
39.900435,116.386994,0,130,39756.4726273148,2008-11-04,11:20:35
39.900458,116.386767,0,132,39756.4726851852,2008-11-04,11:20:40
39.900487,116.386638,0,134,39756.4727430556,2008-11-04,11:20:45
39.90054,116.386546,0,134,39756.4728009259,2008-11-04,11:20:50
39.900548,116.38645,0,127,39756.4728587963,2008-11-04,11:20:55
39.900531,116.386271,0,124,39756.4729166667,2008-11-04,11:21:00
39.900491,116.38614,0,117,39756.472974537,2008-11-04,11:21:05
39.900436,116.386048,0,111,39756.4730324074,2008-11-04,11:21:10
39.900409,116.385941,0,106,39756.4730902778,2008-11-04,11:21:15
39.900397,116.385858,0,97,39756.4731481481,2008-11-04,11:21:20
39.900402,116.385772,0,88,39756.4732060185,2008-11-04,11:21:25
39.900366,116.385697,0,81,39756.4732638889,2008-11-04,11:21:30
39.900356,116.385611,0,74,39756.4733217593,2008-11-04,11:21:35
39.900367,116.38537,0,86,39756.4733796296,2008-11-04,11:21:40
39.90031,116.385211,0,98,39756.4734375,2008-11-04,11:21:45
39.900304,116.385131,0,97,39756.4734953704,2008-11-04,11:21:50
39.900339,116.385046,0,92,39756.4735532407,2008-11-04,11:21:55
39.900322,116.384956,0,87,39756.4736111111,2008-11-04,11:22:00
39.900338,116.384887,0,78,39756.4736689815,2008-11-04,11:22:05
39.900355,116.384772,0,68,39756.4737268519,2008-11-04,11:22:10
39.900364,116.384679,0,62,39756.4737847222,2008-11-04,11:22:15
39.900365,116.384566,0,56,39756.4738425926,2008-11-04,11:22:20
39.900369,116.384457,0,58,39756.473900463,2008-11-04,11:22:25
39.900361,116.384361,0,59,39756.4739583333,2008-11-04,11:22:30
39.900384,116.384238,0,61,39756.4740162037,2008-11-04,11:22:35
39.900406,116.38415,0,60,39756.4740740741,2008-11-04,11:22:40
39.900354,116.383807,0,73,39756.4768518518,2008-11-04,11:26:40
39.900338,116.383789,0,73,39756.4769097222,2008-11-04,11:26:45
39.900351,116.383822,0,73,39756.4769675926,2008-11-04,11:26:50
39.900399,116.383853,0,73,39756.477025463,2008-11-04,11:26:55
39.900445,116.383874,0,73,39756.4770833333,2008-11-04,11:27:00
39.900474,116.383869,0,73,39756.4771412037,2008-11-04,11:27:05
39.900533,116.383881,0,73,39756.4771990741,2008-11-04,11:27:10
39.900553,116.383891,0,74,39756.4772569444,2008-11-04,11:27:15
39.900578,116.383882,0,74,39756.4773148148,2008-11-04,11:27:20
39.900602,116.383894,0,75,39756.4773726852,2008-11-04,11:27:25
39.90062,116.383922,0,77,39756.4774305556,2008-11-04,11:27:30
39.900642,116.383926,0,78,39756.4774884259,2008-11-04,11:27:35
39.900646,116.383917,0,79,39756.4775462963,2008-11-04,11:27:40
39.90062,116.383908,0,82,39756.4776041667,2008-11-04,11:27:45
39.900598,116.38389,0,85,39756.477662037,2008-11-04,11:27:50
39.900584,116.38388,0,84,39756.4777199074,2008-11-04,11:27:55
39.900584,116.38388,0,84,39756.4777546296,2008-11-04,11:27:58
39.900587,116.383884,0,84,39756.4777777778,2008-11-04,11:28:00
39.900614,116.383882,0,86,39756.4778356481,2008-11-04,11:28:05
39.90063,116.383887,0,89,39756.4778935185,2008-11-04,11:28:10
39.900601,116.383889,0,91,39756.4779513889,2008-11-04,11:28:15
39.900575,116.383886,0,90,39756.4780092593,2008-11-04,11:28:20
39.900594,116.383887,0,91,39756.4780671296,2008-11-04,11:28:25
39.900618,116.383906,0,92,39756.478125,2008-11-04,11:28:30
39.90063,116.383899,0,93,39756.4781828704,2008-11-04,11:28:35
39.900623,116.38389,0,95,39756.4782407407,2008-11-04,11:28:40
39.900623,116.383884,0,95,39756.4782986111,2008-11-04,11:28:45
39.900623,116.383884,0,95,39756.4783333333,2008-11-04,11:28:48
39.900618,116.383884,0,95,39756.4783564815,2008-11-04,11:28:50
39.900638,116.383846,0,95,39756.4784143518,2008-11-04,11:28:55
39.900642,116.383819,0,96,39756.4784722222,2008-11-04,11:29:00
39.900615,116.38382,0,96,39756.4785300926,2008-11-04,11:29:05
39.900596,116.383823,0,96,39756.478587963,2008-11-04,11:29:10
39.900577,116.383812,0,96,39756.4786458333,2008-11-04,11:29:15
39.900482,116.383835,0,95,39756.4787037037,2008-11-04,11:29:20
39.900434,116.383859,0,93,39756.4787615741,2008-11-04,11:29:25
39.900419,116.383875,0,93,39756.4788194444,2008-11-04,11:29:30
39.900419,116.383875,0,93,39756.4788541667,2008-11-04,11:29:33
39.900415,116.383878,0,93,39756.4788773148,2008-11-04,11:29:35
39.900405,116.383878,0,93,39756.4789351852,2008-11-04,11:29:40
39.900394,116.383872,0,93,39756.4789930556,2008-11-04,11:29:45
39.900394,116.383872,0,93,39756.4790277778,2008-11-04,11:29:48
39.900388,116.383869,0,92,39756.4790509259,2008-11-04,11:29:50
39.900453,116.383881,0,94,39756.4791087963,2008-11-04,11:29:55
39.900534,116.383881,0,98,39756.4791666667,2008-11-04,11:30:00
39.900573,116.383875,0,99,39756.479224537,2008-11-04,11:30:05
39.900592,116.383889,0,101,39756.4792824074,2008-11-04,11:30:10
39.900635,116.383918,0,102,39756.4793402778,2008-11-04,11:30:15
39.900656,116.383951,0,102,39756.4793981481,2008-11-04,11:30:20
39.900645,116.383981,0,101,39756.4794560185,2008-11-04,11:30:25
39.90064,116.383968,0,102,39756.4795138889,2008-11-04,11:30:30
39.900598,116.383986,0,102,39756.4795717593,2008-11-04,11:30:35
39.900582,116.383981,0,102,39756.4796296296,2008-11-04,11:30:40
39.900819,116.383815,0,167,39756.4820023148,2008-11-04,11:34:05
39.900805,116.383762,0,171,39756.4820601852,2008-11-04,11:34:10
39.900765,116.383741,0,175,39756.4821180556,2008-11-04,11:34:15
39.900741,116.383754,0,179,39756.4821759259,2008-11-04,11:34:20
39.900699,116.383736,0,183,39756.4822337963,2008-11-04,11:34:25
39.900691,116.383726,0,187,39756.4822916667,2008-11-04,11:34:30
39.900707,116.383727,0,191,39756.482349537,2008-11-04,11:34:35
39.900692,116.383733,0,196,39756.4824074074,2008-11-04,11:34:40
39.900657,116.383739,0,200,39756.4824652778,2008-11-04,11:34:45
39.900631,116.383749,0,204,39756.4825231481,2008-11-04,11:34:50
39.900581,116.383761,0,208,39756.4825810185,2008-11-04,11:34:55
39.900591,116.38377,0,212,39756.4826388889,2008-11-04,11:35:00
39.900611,116.383773,0,215,39756.4826967593,2008-11-04,11:35:05
39.90063,116.383759,0,219,39756.4827546296,2008-11-04,11:35:10
39.90069,116.383755,0,221,39756.4828125,2008-11-04,11:35:15
39.900694,116.383741,0,223,39756.4828703704,2008-11-04,11:35:20
39.900673,116.383785,0,222,39756.4829282407,2008-11-04,11:35:25
39.900656,116.383803,0,222,39756.4829861111,2008-11-04,11:35:30
39.900645,116.383805,0,223,39756.4830439815,2008-11-04,11:35:35
39.900642,116.383832,0,221,39756.4831018519,2008-11-04,11:35:40
39.900642,116.383832,0,221,39756.4831365741,2008-11-04,11:35:43
39.900644,116.383828,0,221,39756.4831597222,2008-11-04,11:35:45
39.900622,116.383835,0,221,39756.4832175926,2008-11-04,11:35:50
39.90058,116.383867,0,219,39756.483275463,2008-11-04,11:35:55
39.900555,116.383865,0,218,39756.4833333333,2008-11-04,11:36:00
39.900544,116.383851,0,218,39756.4833912037,2008-11-04,11:36:05
39.900463,116.383799,0,216,39756.4834490741,2008-11-04,11:36:10
39.90036,116.383774,0,211,39756.4835069444,2008-11-04,11:36:15
39.900286,116.383737,0,205,39756.4835648148,2008-11-04,11:36:20
39.900238,116.383713,0,199,39756.4836226852,2008-11-04,11:36:25
39.900203,116.383711,0,197,39756.4836805556,2008-11-04,11:36:30
39.900241,116.383683,0,197,39756.4837384259,2008-11-04,11:36:35
39.900286,116.383674,0,198,39756.4837962963,2008-11-04,11:36:40
39.900286,116.383674,0,198,39756.4838310185,2008-11-04,11:36:43
39.900279,116.383672,0,199,39756.4838541667,2008-11-04,11:36:45
39.900287,116.383662,0,197,39756.483912037,2008-11-04,11:36:50
39.900257,116.383687,0,194,39756.4839699074,2008-11-04,11:36:55
39.900236,116.38371,0,195,39756.4840277778,2008-11-04,11:37:00
39.900184,116.383733,0,195,39756.4840856481,2008-11-04,11:37:05
39.9002,116.383745,0,192,39756.4841435185,2008-11-04,11:37:10
39.9002,116.383745,0,192,39756.4841782407,2008-11-04,11:37:13
39.9002,116.383743,0,192,39756.4842013889,2008-11-04,11:37:15
39.900231,116.383733,0,191,39756.4842592593,2008-11-04,11:37:20
39.900305,116.383718,0,187,39756.4843171296,2008-11-04,11:37:25
39.900303,116.383707,0,186,39756.484375,2008-11-04,11:37:30
39.900303,116.383707,0,186,39756.4844097222,2008-11-04,11:37:33
39.900301,116.383705,0,186,39756.4844328704,2008-11-04,11:37:35
39.90032,116.383701,0,186,39756.4844907407,2008-11-04,11:37:40
39.900385,116.383708,0,185,39756.4845486111,2008-11-04,11:37:45
39.900446,116.383731,0,185,39756.4846064815,2008-11-04,11:37:50
39.90053,116.38376,0,185,39756.4846643518,2008-11-04,11:37:55
39.900579,116.383767,0,186,39756.4847222222,2008-11-04,11:38:00
39.900635,116.383774,0,190,39756.4847800926,2008-11-04,11:38:05
39.900649,116.383813,0,192,39756.484837963,2008-11-04,11:38:10
39.900671,116.38383,0,190,39756.4848958333,2008-11-04,11:38:15
39.900655,116.383808,0,186,39756.4849537037,2008-11-04,11:38:20
39.900616,116.383787,0,180,39756.4850115741,2008-11-04,11:38:25
39.900582,116.383796,0,172,39756.4850694444,2008-11-04,11:38:30
39.900564,116.383792,0,173,39756.4851273148,2008-11-04,11:38:35
39.900564,116.383792,0,173,39756.485162037,2008-11-04,11:38:38
39.900557,116.3838,0,172,39756.4851851852,2008-11-04,11:38:40
39.90055,116.38381,0,170,39756.4852430556,2008-11-04,11:38:45
39.900455,116.383796,0,165,39756.4853009259,2008-11-04,11:38:50
39.900447,116.383832,0,158,39756.4853587963,2008-11-04,11:38:55
39.900485,116.383866,0,147,39756.4854166667,2008-11-04,11:39:00
39.900521,116.383882,0,145,39756.485474537,2008-11-04,11:39:05
39.900521,116.383882,0,145,39756.4855092593,2008-11-04,11:39:08
39.900518,116.383885,0,144,39756.4855324074,2008-11-04,11:39:10
39.90053,116.383894,0,147,39756.4855902778,2008-11-04,11:39:15
39.900554,116.383889,0,147,39756.4856481481,2008-11-04,11:39:20
39.90055,116.383882,0,145,39756.4857060185,2008-11-04,11:39:25
39.900543,116.383886,0,145,39756.4857638889,2008-11-04,11:39:30
39.900543,116.383886,0,145,39756.4857986111,2008-11-04,11:39:33
39.900538,116.383885,0,145,39756.4858217593,2008-11-04,11:39:35
39.90053,116.383876,0,145,39756.4858796296,2008-11-04,11:39:40
39.900549,116.383863,0,146,39756.4859375,2008-11-04,11:39:45
39.900612,116.383891,0,147,39756.4859953704,2008-11-04,11:39:50
39.900635,116.383891,0,148,39756.4860532407,2008-11-04,11:39:55
39.900659,116.383874,0,149,39756.4861111111,2008-11-04,11:40:00
39.90067,116.383854,0,149,39756.4861689815,2008-11-04,11:40:05
39.90067,116.383822,0,147,39756.4862268518,2008-11-04,11:40:10
39.900578,116.383749,0,147,39756.4862847222,2008-11-04,11:40:15
39.900559,116.383664,0,149,39756.4863425926,2008-11-04,11:40:20
39.900543,116.383565,0,149,39756.486400463,2008-11-04,11:40:25
39.900556,116.383495,0,151,39756.4864583333,2008-11-04,11:40:30
39.900579,116.383429,0,153,39756.4865162037,2008-11-04,11:40:35
39.900604,116.383368,0,156,39756.4865740741,2008-11-04,11:40:40
39.9006,116.383285,0,159,39756.4866319444,2008-11-04,11:40:45
39.900607,116.383197,0,161,39756.4866898148,2008-11-04,11:40:50
39.900611,116.383119,0,165,39756.4867476852,2008-11-04,11:40:55
39.900611,116.383031,0,170,39756.4868055556,2008-11-04,11:41:00
39.90064,116.382964,0,176,39756.4868634259,2008-11-04,11:41:05
39.900661,116.382872,0,180,39756.4869212963,2008-11-04,11:41:10
39.900703,116.382746,0,175,39756.4869791667,2008-11-04,11:41:15
39.900705,116.382682,0,177,39756.487037037,2008-11-04,11:41:20
39.90072,116.382598,0,181,39756.4870949074,2008-11-04,11:41:25
39.900743,116.382492,0,175,39756.4871527778,2008-11-04,11:41:30
39.900756,116.382388,0,167,39756.4872106481,2008-11-04,11:41:35
39.900721,116.382318,0,161,39756.4872685185,2008-11-04,11:41:40
39.90071,116.382235,0,160,39756.4873263889,2008-11-04,11:41:45
39.900712,116.382167,0,162,39756.4873842593,2008-11-04,11:41:50
39.900713,116.382094,0,163,39756.4874421296,2008-11-04,11:41:55
39.900668,116.381996,0,164,39756.4875,2008-11-04,11:42:00
39.90066,116.381923,0,167,39756.4875578704,2008-11-04,11:42:05
39.900637,116.381867,0,172,39756.4876157407,2008-11-04,11:42:10
39.900617,116.381856,0,175,39756.4876736111,2008-11-04,11:42:15
39.900582,116.381827,0,178,39756.4877314815,2008-11-04,11:42:20
39.900527,116.381828,0,181,39756.4877893519,2008-11-04,11:42:25
39.900448,116.381823,0,183,39756.4878472222,2008-11-04,11:42:30
39.900356,116.381824,0,185,39756.4879050926,2008-11-04,11:42:35
39.900317,116.381805,0,187,39756.487962963,2008-11-04,11:42:40
39.900246,116.381823,0,190,39756.4880208333,2008-11-04,11:42:45
39.900168,116.381835,0,190,39756.4880787037,2008-11-04,11:42:50
39.900062,116.381818,0,188,39756.4881365741,2008-11-04,11:42:55
39.90001,116.381759,0,188,39756.4881944444,2008-11-04,11:43:00
39.899941,116.381735,0,187,39756.4882523148,2008-11-04,11:43:05
39.899816,116.381738,0,185,39756.4883101852,2008-11-04,11:43:10
39.899807,116.38173,0,183,39756.4883680556,2008-11-04,11:43:15
39.899726,116.381747,0,189,39756.4884259259,2008-11-04,11:43:20
39.899693,116.381743,0,191,39756.4884837963,2008-11-04,11:43:25
39.899649,116.381779,0,192,39756.4885416667,2008-11-04,11:43:30
39.899625,116.381811,0,193,39756.488599537,2008-11-04,11:43:35
39.899603,116.381823,0,195,39756.4886574074,2008-11-04,11:43:40
39.899499,116.381859,0,196,39756.4887152778,2008-11-04,11:43:45
39.899438,116.381969,0,199,39756.4887731481,2008-11-04,11:43:50
39.899338,116.381996,0,198,39756.4888310185,2008-11-04,11:43:55
39.899246,116.381991,0,195,39756.4888888889,2008-11-04,11:44:00
39.899176,116.381895,0,195,39756.4889467593,2008-11-04,11:44:05
39.899131,116.381893,0,194,39756.4890046296,2008-11-04,11:44:10
39.899078,116.381878,0,193,39756.4890625,2008-11-04,11:44:15
39.899043,116.381917,0,192,39756.4891203704,2008-11-04,11:44:20
39.898982,116.381949,0,188,39756.4891782407,2008-11-04,11:44:25
39.898924,116.381984,0,186,39756.4892361111,2008-11-04,11:44:30
39.898864,116.382004,0,183,39756.4892939815,2008-11-04,11:44:35
39.898768,116.382028,0,182,39756.4893518519,2008-11-04,11:44:40
39.898648,116.382018,0,180,39756.4894097222,2008-11-04,11:44:45
39.898595,116.382019,0,185,39756.4894675926,2008-11-04,11:44:50
39.898571,116.381955,0,187,39756.489525463,2008-11-04,11:44:55
39.898579,116.381945,0,187,39756.4895833333,2008-11-04,11:45:00
39.898566,116.381922,0,187,39756.4896412037,2008-11-04,11:45:05
39.898582,116.381904,0,184,39756.4896990741,2008-11-04,11:45:10
39.898606,116.381826,0,180,39756.4897569444,2008-11-04,11:45:15
39.898613,116.381812,0,179,39756.4898148148,2008-11-04,11:45:20
39.898611,116.381821,0,178,39756.4898726852,2008-11-04,11:45:25
39.898611,116.381821,0,178,39756.4899074074,2008-11-04,11:45:28
39.898615,116.381827,0,178,39756.4899305556,2008-11-04,11:45:30
39.898659,116.381803,0,175,39756.4899884259,2008-11-04,11:45:35
39.898673,116.381811,0,165,39756.4900462963,2008-11-04,11:45:40
39.89864,116.381818,0,159,39756.4901041667,2008-11-04,11:45:45
39.898548,116.381819,0,156,39756.490162037,2008-11-04,11:45:50
39.898547,116.381799,0,156,39756.4902199074,2008-11-04,11:45:55
39.898538,116.381775,0,154,39756.4902777778,2008-11-04,11:46:00
39.898538,116.381765,0,150,39756.4903356481,2008-11-04,11:46:05
39.898619,116.381669,0,151,39756.4903935185,2008-11-04,11:46:10
39.898588,116.381624,0,150,39756.4904513889,2008-11-04,11:46:15
39.898538,116.381568,0,148,39756.4905092593,2008-11-04,11:46:20
39.898516,116.381491,0,146,39756.4905671296,2008-11-04,11:46:25
39.89859,116.3814,0,148,39756.490625,2008-11-04,11:46:30
39.898613,116.381314,0,148,39756.4906828704,2008-11-04,11:46:35
39.898575,116.3812,0,147,39756.4907407407,2008-11-04,11:46:40
39.898536,116.381061,0,148,39756.4907986111,2008-11-04,11:46:45
39.898495,116.380951,0,148,39756.4908564815,2008-11-04,11:46:50
39.898507,116.380848,0,149,39756.4909143519,2008-11-04,11:46:55
39.898535,116.380754,0,151,39756.4909722222,2008-11-04,11:47:00
39.898504,116.38061,0,155,39756.4910300926,2008-11-04,11:47:05
39.898487,116.38054,0,158,39756.491087963,2008-11-04,11:47:10
39.898484,116.380425,0,155,39756.4911458333,2008-11-04,11:47:15
39.898476,116.380354,0,155,39756.4912037037,2008-11-04,11:47:20
39.898467,116.380277,0,155,39756.4912615741,2008-11-04,11:47:25
39.898445,116.380202,0,154,39756.4913194444,2008-11-04,11:47:30
39.898431,116.380122,0,146,39756.4913773148,2008-11-04,11:47:35
39.898462,116.380038,0,140,39756.4914351852,2008-11-04,11:47:40
39.898479,116.379933,0,136,39756.4914930556,2008-11-04,11:47:45
39.898425,116.379827,0,129,39756.4915509259,2008-11-04,11:47:50
39.898418,116.379723,0,128,39756.4916087963,2008-11-04,11:47:55
39.898407,116.379635,0,127,39756.4916666667,2008-11-04,11:48:00
39.8984,116.379573,0,125,39756.491724537,2008-11-04,11:48:05
39.898386,116.379504,0,123,39756.4917824074,2008-11-04,11:48:10
39.898368,116.379426,0,122,39756.4918402778,2008-11-04,11:48:15
39.898354,116.379338,0,121,39756.4918981481,2008-11-04,11:48:20
39.89839,116.379283,0,120,39756.4919560185,2008-11-04,11:48:25
39.898366,116.379251,0,119,39756.4920138889,2008-11-04,11:48:30
39.898338,116.379156,0,121,39756.4920717593,2008-11-04,11:48:35
39.898359,116.379062,0,120,39756.4921296296,2008-11-04,11:48:40
39.89837,116.378995,0,119,39756.4921875,2008-11-04,11:48:45
39.898355,116.378904,0,119,39756.4922453704,2008-11-04,11:48:50
39.898354,116.378825,0,119,39756.4923032407,2008-11-04,11:48:55
39.898367,116.378736,0,118,39756.4923611111,2008-11-04,11:49:00
39.898369,116.378643,0,118,39756.4924189815,2008-11-04,11:49:05
39.898386,116.378527,0,118,39756.4924768518,2008-11-04,11:49:10
39.89838,116.378439,0,118,39756.4925347222,2008-11-04,11:49:15
39.898385,116.378347,0,118,39756.4925925926,2008-11-04,11:49:20
39.898382,116.378251,0,121,39756.492650463,2008-11-04,11:49:25
39.898324,116.378209,0,123,39756.4927083333,2008-11-04,11:49:30
39.89827,116.378197,0,124,39756.4927662037,2008-11-04,11:49:35
39.898243,116.378234,0,126,39756.4928240741,2008-11-04,11:49:40
39.89817,116.378247,0,128,39756.4928819444,2008-11-04,11:49:45
39.8981,116.378262,0,127,39756.4929398148,2008-11-04,11:49:50
39.898057,116.378302,0,131,39756.4929976852,2008-11-04,11:49:55
39.898005,116.378293,0,134,39756.4930555556,2008-11-04,11:50:00
39.897902,116.378288,0,135,39756.4931134259,2008-11-04,11:50:05
39.897826,116.378322,0,137,39756.4931712963,2008-11-04,11:50:10
39.897717,116.378347,0,136,39756.4932291667,2008-11-04,11:50:15
39.897634,116.378388,0,137,39756.493287037,2008-11-04,11:50:20
39.897564,116.378393,0,138,39756.4933449074,2008-11-04,11:50:25
39.897494,116.378322,0,138,39756.4934027778,2008-11-04,11:50:30
39.897424,116.378299,0,141,39756.4934606481,2008-11-04,11:50:35
39.897338,116.378284,0,141,39756.4935185185,2008-11-04,11:50:40
39.897293,116.378274,0,141,39756.4935763889,2008-11-04,11:50:45
39.897293,116.378274,0,141,39756.4936111111,2008-11-04,11:50:48
39.897293,116.378272,0,142,39756.4936342593,2008-11-04,11:50:50
39.897267,116.378262,0,142,39756.4936921296,2008-11-04,11:50:55
39.897238,116.378267,0,142,39756.49375,2008-11-04,11:51:00
39.897197,116.378284,0,141,39756.4938078704,2008-11-04,11:51:05
39.897173,116.378302,0,144,39756.4938657407,2008-11-04,11:51:10
39.897118,116.378326,0,146,39756.4939236111,2008-11-04,11:51:15
39.897247,116.378115,0,162,39756.4968171296,2008-11-04,11:55:25
39.897402,116.378018,0,159,39756.496875,2008-11-04,11:55:30
39.897633,116.377973,0,158,39756.4969328704,2008-11-04,11:55:35
39.897876,116.377978,0,150,39756.4969907407,2008-11-04,11:55:40
39.898208,116.377907,0,139,39756.4970486111,2008-11-04,11:55:45
39.898489,116.377911,0,126,39756.4971064815,2008-11-04,11:55:50
39.898557,116.377998,0,116,39756.4971643519,2008-11-04,11:55:55
39.898542,116.378036,0,103,39756.4972222222,2008-11-04,11:56:00
39.898658,116.377825,0,108,39756.4972800926,2008-11-04,11:56:05
39.898706,116.377406,0,108,39756.497337963,2008-11-04,11:56:10
39.898619,116.376798,0,105,39756.4973958333,2008-11-04,11:56:15
39.898541,116.376154,0,96,39756.4974537037,2008-11-04,11:56:20
39.898491,116.375528,0,91,39756.4975115741,2008-11-04,11:56:25
39.898555,116.374877,0,86,39756.4975694444,2008-11-04,11:56:30
39.898563,116.374285,0,81,39756.4976273148,2008-11-04,11:56:35
39.898578,116.373714,0,79,39756.4976851852,2008-11-04,11:56:40
39.898573,116.373163,0,79,39756.4977430556,2008-11-04,11:56:45
39.89856,116.372632,0,80,39756.4978009259,2008-11-04,11:56:50
39.898556,116.372095,0,83,39756.4978587963,2008-11-04,11:56:55
39.898546,116.371633,0,81,39756.4979166667,2008-11-04,11:57:00
39.898528,116.37128,0,77,39756.497974537,2008-11-04,11:57:05
39.89852,116.371039,0,74,39756.4980324074,2008-11-04,11:57:10
39.898463,116.370985,0,60,39756.4980902778,2008-11-04,11:57:15
39.898445,116.370875,0,56,39756.4981481481,2008-11-04,11:57:20
39.898528,116.370604,0,58,39756.4982060185,2008-11-04,11:57:25
39.898574,116.370399,0,63,39756.4982638889,2008-11-04,11:57:30
39.898582,116.370122,0,80,39756.4983217593,2008-11-04,11:57:35
39.898534,116.369743,0,91,39756.4983796296,2008-11-04,11:57:40
39.89856,116.369334,0,98,39756.4984375,2008-11-04,11:57:45
39.898573,116.369,0,103,39756.4984953704,2008-11-04,11:57:50
39.898601,116.368744,0,113,39756.4985532407,2008-11-04,11:57:55
39.898642,116.368515,0,105,39756.4986111111,2008-11-04,11:58:00
39.898907,116.368354,0,104,39756.4986689815,2008-11-04,11:58:05
39.899213,116.368313,0,109,39756.4987268519,2008-11-04,11:58:10
39.899535,116.368292,0,110,39756.4987847222,2008-11-04,11:58:15
39.899868,116.368264,0,112,39756.4988425926,2008-11-04,11:58:20
39.900192,116.368232,0,107,39756.498900463,2008-11-04,11:58:25
39.900502,116.368223,0,104,39756.4989583333,2008-11-04,11:58:30
39.900808,116.368178,0,108,39756.4990162037,2008-11-04,11:58:35
39.901113,116.368166,0,106,39756.4990740741,2008-11-04,11:58:40
39.901406,116.368171,0,113,39756.4991319444,2008-11-04,11:58:45
39.90166,116.368159,0,121,39756.4991898148,2008-11-04,11:58:50
39.901975,116.368165,0,113,39756.4992476852,2008-11-04,11:58:55
39.902317,116.368158,0,113,39756.4993055556,2008-11-04,11:59:00
39.90268,116.368113,0,122,39756.4993634259,2008-11-04,11:59:05
39.902979,116.368073,0,130,39756.4994212963,2008-11-04,11:59:10
39.903188,116.368044,0,133,39756.4994791667,2008-11-04,11:59:15
39.903377,116.367968,0,158,39756.499537037,2008-11-04,11:59:20
39.903542,116.367904,0,184,39756.4995949074,2008-11-04,11:59:25
39.903745,116.367844,0,175,39756.4996527778,2008-11-04,11:59:30
39.903876,116.367758,0,204,39756.4997106481,2008-11-04,11:59:35
39.904027,116.367669,0,230,39756.4997685185,2008-11-04,11:59:40
39.904025,116.3678,0,217,39756.4998263889,2008-11-04,11:59:45
39.904093,116.367845,0,204,39756.4998842593,2008-11-04,11:59:50
39.904135,116.367924,0,185,39756.4999421296,2008-11-04,11:59:55
39.904199,116.367903,0,190,39756.5,2008-11-04,12:00:00
39.904353,116.367837,0,202,39756.5000578704,2008-11-04,12:00:05
39.904428,116.367869,0,210,39756.5001157407,2008-11-04,12:00:10
39.904434,116.367882,0,211,39756.5001736111,2008-11-04,12:00:15
39.904473,116.367878,0,215,39756.5002314815,2008-11-04,12:00:20
39.904731,116.367807,0,229,39756.5002893518,2008-11-04,12:00:25
39.904682,116.36765,0,251,39756.5003472222,2008-11-04,12:00:30
39.904847,116.367681,0,269,39756.5004050926,2008-11-04,12:00:35
39.904996,116.367643,0,293,39756.500462963,2008-11-04,12:00:40
39.905218,116.367647,0,310,39756.5005208333,2008-11-04,12:00:45
39.905453,116.367656,0,321,39756.5005787037,2008-11-04,12:00:50
39.905703,116.367577,0,343,39756.5006365741,2008-11-04,12:00:55
39.905842,116.36757,0,340,39756.5006944444,2008-11-04,12:01:00
39.905996,116.367536,0,347,39756.5007523148,2008-11-04,12:01:05
39.906225,116.367547,0,350,39756.5008101852,2008-11-04,12:01:10
39.906381,116.367557,0,342,39756.5008680556,2008-11-04,12:01:15
39.906484,116.367583,0,324,39756.5009259259,2008-11-04,12:01:20
39.906526,116.36765,0,314,39756.5009837963,2008-11-04,12:01:25
39.906597,116.367769,0,314,39756.5010416667,2008-11-04,12:01:30
39.906902,116.367733,0,313,39756.501099537,2008-11-04,12:01:35
39.907188,116.367738,0,319,39756.5011574074,2008-11-04,12:01:40
39.90733,116.367748,0,346,39756.5012152778,2008-11-04,12:01:45
39.907507,116.367727,0,389,39756.5012731481,2008-11-04,12:01:50
39.907531,116.367759,0,393,39756.5013310185,2008-11-04,12:01:55
39.907532,116.367962,0,407,39756.5013888889,2008-11-04,12:02:00
39.907514,116.36838,0,420,39756.5014467593,2008-11-04,12:02:05
39.90749,116.368857,0,420,39756.5015046296,2008-11-04,12:02:10
39.907479,116.369353,0,417,39756.5015625,2008-11-04,12:02:15
39.907645,116.369789,0,399,39756.5016203704,2008-11-04,12:02:20
39.907465,116.370148,0,395,39756.5016782407,2008-11-04,12:02:25
39.907287,116.370307,0,384,39756.5017361111,2008-11-04,12:02:30
39.907061,116.370277,0,384,39756.5017939815,2008-11-04,12:02:35
39.90677,116.370231,0,383,39756.5018518518,2008-11-04,12:02:40
39.906506,116.370136,0,362,39756.5019097222,2008-11-04,12:02:45
39.906219,116.370019,0,333,39756.5019675926,2008-11-04,12:02:50
39.906201,116.36966,0,323,39756.502025463,2008-11-04,12:02:55
39.90617,116.369177,0,312,39756.5020833333,2008-11-04,12:03:00
39.905973,116.368702,0,296,39756.5021412037,2008-11-04,12:03:05
39.905922,116.368449,0,284,39756.5021990741,2008-11-04,12:03:10
39.906051,116.368417,0,254,39756.5022569444,2008-11-04,12:03:15
39.90615,116.3684,0,223,39756.5023148148,2008-11-04,12:03:20
39.90616,116.36839,0,223,39756.5023726852,2008-11-04,12:03:25
39.906167,116.368387,0,223,39756.5024305556,2008-11-04,12:03:30
39.906167,116.368387,0,223,39756.5024652778,2008-11-04,12:03:33
39.906168,116.368386,0,223,39756.5024884259,2008-11-04,12:03:35
39.906157,116.368314,0,222,39756.5025462963,2008-11-04,12:03:40
39.906136,116.367989,0,219,39756.5026041667,2008-11-04,12:03:45
39.906177,116.367613,0,212,39756.502662037,2008-11-04,12:03:50
39.906235,116.367049,0,199,39756.5027199074,2008-11-04,12:03:55
39.90634,116.366336,0,179,39756.5027777778,2008-11-04,12:04:00
39.906324,116.36571,0,166,39756.5028356481,2008-11-04,12:04:05
39.90625,116.365062,0,152,39756.5028935185,2008-11-04,12:04:10
39.906229,116.364449,0,137,39756.5029513889,2008-11-04,12:04:15
39.906146,116.363855,0,131,39756.5030092593,2008-11-04,12:04:20
39.906058,116.363292,0,121,39756.5030671296,2008-11-04,12:04:25
39.906048,116.36276,0,112,39756.503125,2008-11-04,12:04:30
39.906028,116.362227,0,101,39756.5031828704,2008-11-04,12:04:35
39.906027,116.361734,0,90,39756.5032407407,2008-11-04,12:04:40
39.906006,116.361136,0,88,39756.5032986111,2008-11-04,12:04:45
39.906021,116.360525,0,89,39756.5033564815,2008-11-04,12:04:50
39.906036,116.359993,0,84,39756.5034143519,2008-11-04,12:04:55
39.906091,116.35941,0,78,39756.5034722222,2008-11-04,12:05:00
39.906135,116.358891,0,71,39756.5035300926,2008-11-04,12:05:05
39.906148,116.358478,0,65,39756.503587963,2008-11-04,12:05:10
39.906186,116.358113,0,60,39756.5036458333,2008-11-04,12:05:15
39.906185,116.35794,0,47,39756.5037037037,2008-11-04,12:05:20
39.906107,116.357984,0,50,39756.5037615741,2008-11-04,12:05:25
39.906113,116.358056,0,51,39756.5038194444,2008-11-04,12:05:30
39.906113,116.358073,0,67,39756.5038773148,2008-11-04,12:05:35
39.906118,116.358028,0,81,39756.5039351852,2008-11-04,12:05:40
39.906121,116.357846,0,91,39756.5039930556,2008-11-04,12:05:45
39.906151,116.357495,0,99,39756.5040509259,2008-11-04,12:05:50
39.906187,116.357046,0,108,39756.5041087963,2008-11-04,12:05:55
39.906208,116.356454,0,121,39756.5041666667,2008-11-04,12:06:00
39.906222,116.355808,0,136,39756.504224537,2008-11-04,12:06:05
39.906231,116.355162,0,150,39756.5042824074,2008-11-04,12:06:10
39.906198,116.354521,0,164,39756.5043402778,2008-11-04,12:06:15
39.906118,116.353906,0,175,39756.5043981481,2008-11-04,12:06:20
39.905976,116.353361,0,182,39756.5044560185,2008-11-04,12:06:25
39.905798,116.352888,0,197,39756.5045138889,2008-11-04,12:06:30
39.905624,116.352546,0,240,39756.5045717593,2008-11-04,12:06:35
39.90553,116.352207,0,276,39756.5046296296,2008-11-04,12:06:40
39.90552,116.35196,0,305,39756.5046875,2008-11-04,12:06:45
39.905604,116.351912,0,292,39756.5047453704,2008-11-04,12:06:50
39.905663,116.351916,0,296,39756.5048032407,2008-11-04,12:06:55
39.905663,116.351916,0,296,39756.504837963,2008-11-04,12:06:58
39.905656,116.351923,0,300,39756.5048611111,2008-11-04,12:07:00
39.905761,116.351921,0,300,39756.5049189815,2008-11-04,12:07:05
39.905812,116.351784,0,294,39756.5049768519,2008-11-04,12:07:10
39.905819,116.351511,0,293,39756.5050347222,2008-11-04,12:07:15
39.905726,116.351188,0,295,39756.5050925926,2008-11-04,12:07:20
39.905687,116.350708,0,291,39756.505150463,2008-11-04,12:07:25
39.905693,116.350122,0,280,39756.5052083333,2008-11-04,12:07:30
39.905761,116.349472,0,261,39756.5052662037,2008-11-04,12:07:35
39.9058,116.348877,0,241,39756.5053240741,2008-11-04,12:07:40
39.905824,116.34832,0,226,39756.5053819444,2008-11-04,12:07:45
39.905834,116.347816,0,207,39756.5054398148,2008-11-04,12:07:50
39.905905,116.347374,0,196,39756.5054976852,2008-11-04,12:07:55
39.905895,116.347005,0,188,39756.5055555556,2008-11-04,12:08:00
39.905885,116.346687,0,183,39756.5056134259,2008-11-04,12:08:05
39.905898,116.346565,0,176,39756.5056712963,2008-11-04,12:08:10
39.905959,116.346469,0,160,39756.5057291667,2008-11-04,12:08:15
39.906042,116.346439,0,165,39756.505787037,2008-11-04,12:08:20
39.906108,116.346358,0,186,39756.5058449074,2008-11-04,12:08:25
39.906197,116.346384,0,220,39756.5059027778,2008-11-04,12:08:30
39.9064,116.346415,0,251,39756.5059606481,2008-11-04,12:08:35
39.906659,116.346418,0,271,39756.5060185185,2008-11-04,12:08:40
39.906803,116.346331,0,286,39756.5060763889,2008-11-04,12:08:45
39.907161,116.346467,0,293,39756.5061342593,2008-11-04,12:08:50
39.90747,116.34651,0,300,39756.5061921296,2008-11-04,12:08:55
39.907826,116.346393,0,303,39756.50625,2008-11-04,12:09:00
39.907949,116.346298,0,336,39756.5063078704,2008-11-04,12:09:05
39.908169,116.346201,0,376,39756.5063657407,2008-11-04,12:09:10
39.90841,116.346331,0,398,39756.5064236111,2008-11-04,12:09:15
39.908762,116.346345,0,417,39756.5064814815,2008-11-04,12:09:20
39.909182,116.34643,0,415,39756.5065393519,2008-11-04,12:09:25
39.909593,116.346488,0,426,39756.5065972222,2008-11-04,12:09:30
39.91025,116.346593,0,413,39756.5066550926,2008-11-04,12:09:35
39.91084,116.346644,0,394,39756.506712963,2008-11-04,12:09:40
39.911188,116.346671,0,426,39756.5067708333,2008-11-04,12:09:45
39.911574,116.346659,0,456,39756.5068287037,2008-11-04,12:09:50
39.911849,116.346526,0,409,39756.5068865741,2008-11-04,12:09:55
39.911927,116.346488,0,398,39756.5069444444,2008-11-04,12:10:00
39.91196,116.346502,0,400,39756.5070023148,2008-11-04,12:10:05
39.91207,116.346512,0,390,39756.5070601852,2008-11-04,12:10:10
39.912172,116.346581,0,376,39756.5071180556,2008-11-04,12:10:15
39.912097,116.346667,0,338,39756.5071759259,2008-11-04,12:10:20
39.912038,116.346692,0,310,39756.5072337963,2008-11-04,12:10:25
39.912066,116.346694,0,308,39756.5072916667,2008-11-04,12:10:30
39.912219,116.346591,0,282,39756.507349537,2008-11-04,12:10:35
39.912522,116.346654,0,272,39756.5074074074,2008-11-04,12:10:40
39.912884,116.346728,0,253,39756.5074652778,2008-11-04,12:10:45
39.91329,116.34678,0,244,39756.5075231481,2008-11-04,12:10:50
39.913744,116.346951,0,229,39756.5075810185,2008-11-04,12:10:55
39.914217,116.347102,0,213,39756.5076388889,2008-11-04,12:11:00
39.914667,116.347206,0,195,39756.5076967593,2008-11-04,12:11:05
39.915146,116.347304,0,175,39756.5077546296,2008-11-04,12:11:10
39.915576,116.34741,0,161,39756.5078125,2008-11-04,12:11:15
39.915992,116.347516,0,145,39756.5078703704,2008-11-04,12:11:20
39.916322,116.347597,0,130,39756.5079282407,2008-11-04,12:11:25
39.916524,116.347591,0,117,39756.5079861111,2008-11-04,12:11:30
39.91656,116.347557,0,99,39756.5080439815,2008-11-04,12:11:35
39.91658,116.347577,0,88,39756.5081018518,2008-11-04,12:11:40
39.916676,116.347474,0,86,39756.5081597222,2008-11-04,12:11:45
39.916814,116.347442,0,87,39756.5082175926,2008-11-04,12:11:50
39.916934,116.347293,0,116,39756.508275463,2008-11-04,12:11:55
39.916983,116.347203,0,136,39756.5083333333,2008-11-04,12:12:00
39.91697,116.347128,0,145,39756.5083912037,2008-11-04,12:12:05
39.917005,116.347089,0,164,39756.5084490741,2008-11-04,12:12:10
39.917005,116.347089,0,164,39756.5084837963,2008-11-04,12:12:13
39.917007,116.347088,0,168,39756.5085069444,2008-11-04,12:12:15
39.917131,116.346962,0,194,39756.5085648148,2008-11-04,12:12:20
39.917179,116.346887,0,210,39756.5086226852,2008-11-04,12:12:25
39.917179,116.346887,0,210,39756.5086574074,2008-11-04,12:12:28
39.917172,116.346887,0,218,39756.5086805556,2008-11-04,12:12:30
39.917215,116.34667,0,223,39756.5087384259,2008-11-04,12:12:35
39.917159,116.346401,0,230,39756.5087962963,2008-11-04,12:12:40
39.91713,116.346111,0,238,39756.5088541667,2008-11-04,12:12:45
39.917116,116.345783,0,246,39756.508912037,2008-11-04,12:12:50
39.917292,116.345263,0,255,39756.5089699074,2008-11-04,12:12:55
39.917414,116.344941,0,264,39756.5090277778,2008-11-04,12:13:00
39.917569,116.344634,0,271,39756.5090856481,2008-11-04,12:13:05
39.917618,116.344263,0,275,39756.5091435185,2008-11-04,12:13:10
39.917702,116.343872,0,278,39756.5092013889,2008-11-04,12:13:15
39.917547,116.343229,0,284,39756.5092592593,2008-11-04,12:13:20
39.917308,116.342587,0,287,39756.5093171296,2008-11-04,12:13:25
39.917237,116.341941,0,289,39756.509375,2008-11-04,12:13:30
39.917157,116.341345,0,289,39756.5094328704,2008-11-04,12:13:35
39.917126,116.340851,0,292,39756.5094907407,2008-11-04,12:13:40
39.917118,116.340371,0,294,39756.5095486111,2008-11-04,12:13:45
39.917131,116.340043,0,292,39756.5096064815,2008-11-04,12:13:50
39.917122,116.339869,0,291,39756.5096643518,2008-11-04,12:13:55
39.917057,116.339843,0,280,39756.5097222222,2008-11-04,12:14:00
39.916985,116.339782,0,268,39756.5097800926,2008-11-04,12:14:05
39.916968,116.339778,0,271,39756.509837963,2008-11-04,12:14:10
39.916945,116.339763,0,275,39756.5098958333,2008-11-04,12:14:15
39.916839,116.339568,0,273,39756.5099537037,2008-11-04,12:14:20
39.916832,116.339294,0,264,39756.5100115741,2008-11-04,12:14:25
39.916975,116.339021,0,254,39756.5100694444,2008-11-04,12:14:30
39.917397,116.33882,0,241,39756.5101273148,2008-11-04,12:14:35
39.917955,116.338593,0,232,39756.5101851852,2008-11-04,12:14:40
39.918406,116.338503,0,233,39756.5102430556,2008-11-04,12:14:45
39.918886,116.338395,0,238,39756.5103009259,2008-11-04,12:14:50
39.919378,116.338308,0,240,39756.5103587963,2008-11-04,12:14:55
39.919754,116.338216,0,262,39756.5104166667,2008-11-04,12:15:00
39.920203,116.338139,0,258,39756.510474537,2008-11-04,12:15:05
39.920534,116.338079,0,256,39756.5105324074,2008-11-04,12:15:10
39.920699,116.338133,0,206,39756.5105902778,2008-11-04,12:15:15
39.920712,116.338164,0,189,39756.5106481481,2008-11-04,12:15:20
39.920731,116.338214,0,187,39756.5107060185,2008-11-04,12:15:25
39.920903,116.338281,0,178,39756.5107638889,2008-11-04,12:15:30
39.921198,116.338168,0,164,39756.5108217593,2008-11-04,12:15:35
39.92137,116.338124,0,157,39756.5108796296,2008-11-04,12:15:40
39.921397,116.338099,0,167,39756.5109375,2008-11-04,12:15:45
39.921342,116.338046,0,194,39756.5109953704,2008-11-04,12:15:50
39.921335,116.337958,0,215,39756.5110532407,2008-11-04,12:15:55
39.92137,116.337868,0,213,39756.5111111111,2008-11-04,12:16:00
39.921381,116.337822,0,218,39756.5111689815,2008-11-04,12:16:05
39.921306,116.337768,0,228,39756.5112268519,2008-11-04,12:16:10
39.92129,116.337763,0,229,39756.5112847222,2008-11-04,12:16:15
39.921285,116.337767,0,229,39756.5113425926,2008-11-04,12:16:20
39.921285,116.337767,0,229,39756.5113773148,2008-11-04,12:16:23
39.921286,116.337773,0,228,39756.511400463,2008-11-04,12:16:25
39.921291,116.337784,0,228,39756.5114583333,2008-11-04,12:16:30
39.921291,116.337784,0,228,39756.5114930556,2008-11-04,12:16:33
39.921293,116.337779,0,229,39756.5115162037,2008-11-04,12:16:35
39.921281,116.337791,0,229,39756.5115740741,2008-11-04,12:16:40
39.921264,116.3378,0,229,39756.5116319444,2008-11-04,12:16:45
39.921254,116.337803,0,230,39756.5116898148,2008-11-04,12:16:50
39.921245,116.337804,0,230,39756.5117476852,2008-11-04,12:16:55
39.921245,116.337804,0,230,39756.5117824074,2008-11-04,12:16:58
39.921238,116.3378,0,231,39756.5118055556,2008-11-04,12:17:00
39.921236,116.337787,0,232,39756.5118634259,2008-11-04,12:17:05
39.921237,116.337775,0,232,39756.5119212963,2008-11-04,12:17:10
39.921238,116.337754,0,233,39756.5119791667,2008-11-04,12:17:15
39.921239,116.337732,0,234,39756.512037037,2008-11-04,12:17:20
39.921395,116.337741,0,237,39756.5120949074,2008-11-04,12:17:25
39.921532,116.337794,0,247,39756.5121527778,2008-11-04,12:17:30
39.921723,116.337935,0,266,39756.5122106481,2008-11-04,12:17:35
39.922151,116.337971,0,276,39756.5122685185,2008-11-04,12:17:40
39.922677,116.337896,0,291,39756.5123263889,2008-11-04,12:17:45
39.923229,116.337802,0,297,39756.5123842593,2008-11-04,12:17:50
39.92382,116.337719,0,286,39756.5124421296,2008-11-04,12:17:55
39.924456,116.337771,0,268,39756.5125,2008-11-04,12:18:00
39.924914,116.337801,0,270,39756.5125578704,2008-11-04,12:18:05
39.925396,116.337745,0,254,39756.5126157407,2008-11-04,12:18:10
39.925767,116.337796,0,256,39756.5126736111,2008-11-04,12:18:15
39.926075,116.33773,0,262,39756.5127314815,2008-11-04,12:18:20
39.926221,116.337746,0,257,39756.5127893519,2008-11-04,12:18:25
39.926417,116.337701,0,220,39756.5128472222,2008-11-04,12:18:30
39.926545,116.337704,0,191,39756.5129050926,2008-11-04,12:18:35
39.926761,116.337667,0,189,39756.512962963,2008-11-04,12:18:40
39.9271,116.337627,0,187,39756.5130208333,2008-11-04,12:18:45
39.927476,116.337661,0,193,39756.5130787037,2008-11-04,12:18:50
39.927813,116.337727,0,192,39756.5131365741,2008-11-04,12:18:55
39.927887,116.337865,0,212,39756.5131944444,2008-11-04,12:19:00
39.927889,116.337925,0,219,39756.5132523148,2008-11-04,12:19:05
39.927942,116.337945,0,222,39756.5133101852,2008-11-04,12:19:10
39.928006,116.337952,0,224,39756.5133680556,2008-11-04,12:19:15
39.928025,116.337917,0,220,39756.5134259259,2008-11-04,12:19:20
39.928054,116.33787,0,221,39756.5134837963,2008-11-04,12:19:25
39.928103,116.33785,0,221,39756.5135416667,2008-11-04,12:19:30
39.928187,116.337737,0,226,39756.513599537,2008-11-04,12:19:35
39.928252,116.337675,0,234,39756.5136574074,2008-11-04,12:19:40
39.928311,116.337636,0,238,39756.5137152778,2008-11-04,12:19:45
39.928336,116.337597,0,246,39756.5137731481,2008-11-04,12:19:50
39.928363,116.337566,0,250,39756.5138310185,2008-11-04,12:19:55
39.928391,116.337555,0,253,39756.5138888889,2008-11-04,12:20:00
39.928416,116.337553,0,256,39756.5139467593,2008-11-04,12:20:05
39.928511,116.337725,0,255,39756.5140046296,2008-11-04,12:20:10
39.928573,116.337834,0,243,39756.5140625,2008-11-04,12:20:15
39.928622,116.337849,0,221,39756.5141203704,2008-11-04,12:20:20
39.928682,116.337883,0,221,39756.5141782407,2008-11-04,12:20:25
39.928757,116.337932,0,218,39756.5142361111,2008-11-04,12:20:30
39.928828,116.337936,0,217,39756.5142939815,2008-11-04,12:20:35
39.928861,116.337956,0,217,39756.5143518519,2008-11-04,12:20:40
39.928884,116.338029,0,211,39756.5144097222,2008-11-04,12:20:45
39.928891,116.338076,0,211,39756.5144675926,2008-11-04,12:20:50
39.928898,116.338075,0,210,39756.514525463,2008-11-04,12:20:55
39.928898,116.338075,0,210,39756.5145601852,2008-11-04,12:20:58
39.928906,116.338075,0,210,39756.5145833333,2008-11-04,12:21:00
39.92892,116.338129,0,210,39756.5146412037,2008-11-04,12:21:05
39.928926,116.338164,0,210,39756.5146990741,2008-11-04,12:21:10
39.928926,116.338164,0,210,39756.5147337963,2008-11-04,12:21:13
39.928929,116.338162,0,210,39756.5147569444,2008-11-04,12:21:15
39.929077,116.338033,0,204,39756.5148148148,2008-11-04,12:21:20
39.929075,116.338024,0,203,39756.5148726852,2008-11-04,12:21:25
39.929075,116.338024,0,203,39756.5149074074,2008-11-04,12:21:28
39.929078,116.338021,0,203,39756.5149305556,2008-11-04,12:21:30
39.929088,116.338003,0,202,39756.5149884259,2008-11-04,12:21:35
39.929109,116.337997,0,201,39756.5150462963,2008-11-04,12:21:40
39.929119,116.338006,0,200,39756.5151041667,2008-11-04,12:21:45
39.92913,116.338038,0,198,39756.515162037,2008-11-04,12:21:50
39.929109,116.338054,0,196,39756.5152199074,2008-11-04,12:21:55
39.929079,116.33806,0,194,39756.5152777778,2008-11-04,12:22:00
39.929134,116.337971,0,193,39756.5153356481,2008-11-04,12:22:05
39.929144,116.337927,0,194,39756.5153935185,2008-11-04,12:22:10
39.929181,116.337927,0,193,39756.5154513889,2008-11-04,12:22:15
39.929212,116.33788,0,196,39756.5155092593,2008-11-04,12:22:20
39.929249,116.337813,0,200,39756.5155671296,2008-11-04,12:22:25
39.929276,116.337807,0,200,39756.515625,2008-11-04,12:22:30
39.929284,116.337839,0,199,39756.5156828704,2008-11-04,12:22:35
39.929281,116.337901,0,197,39756.5157407407,2008-11-04,12:22:40
39.929286,116.337914,0,196,39756.5157986111,2008-11-04,12:22:45
39.929287,116.33792,0,196,39756.5158564815,2008-11-04,12:22:50
39.929279,116.337923,0,196,39756.5159143518,2008-11-04,12:22:55
39.929276,116.337925,0,196,39756.5159722222,2008-11-04,12:23:00
39.929268,116.337927,0,196,39756.5160300926,2008-11-04,12:23:05
39.92926,116.337928,0,196,39756.516087963,2008-11-04,12:23:10
39.92926,116.337928,0,196,39756.5161226852,2008-11-04,12:23:13
39.92926,116.337929,0,196,39756.5161458333,2008-11-04,12:23:15
39.929269,116.337921,0,196,39756.5162037037,2008-11-04,12:23:20
39.929263,116.337866,0,194,39756.5162615741,2008-11-04,12:23:25
39.929261,116.337781,0,191,39756.5163194444,2008-11-04,12:23:30
39.929227,116.337697,0,199,39756.5163773148,2008-11-04,12:23:35
39.929126,116.337632,0,180,39756.5164351852,2008-11-04,12:23:40
39.929026,116.3376,0,170,39756.5164930556,2008-11-04,12:23:45
39.928972,116.337544,0,162,39756.5165509259,2008-11-04,12:23:50
39.928914,116.337518,0,155,39756.5166087963,2008-11-04,12:23:55
39.928886,116.337517,0,149,39756.5166666667,2008-11-04,12:24:00
39.928839,116.337502,0,145,39756.516724537,2008-11-04,12:24:05
39.928792,116.337492,0,144,39756.5167824074,2008-11-04,12:24:10
39.928736,116.337492,0,140,39756.5168402778,2008-11-04,12:24:15
39.928674,116.337488,0,137,39756.5168981481,2008-11-04,12:24:20
39.928601,116.337487,0,134,39756.5169560185,2008-11-04,12:24:25
39.928525,116.337502,0,135,39756.5170138889,2008-11-04,12:24:30
39.928443,116.337546,0,133,39756.5170717593,2008-11-04,12:24:35
39.928332,116.337709,0,133,39756.5171296296,2008-11-04,12:24:40
39.928254,116.337703,0,127,39756.5171875,2008-11-04,12:24:45
39.928185,116.337704,0,123,39756.5172453704,2008-11-04,12:24:50
39.928116,116.337668,0,121,39756.5173032407,2008-11-04,12:24:55
39.928057,116.337623,0,115,39756.5173611111,2008-11-04,12:25:00
39.928008,116.337574,0,108,39756.5174189815,2008-11-04,12:25:05
39.927966,116.337564,0,107,39756.5174768518,2008-11-04,12:25:10
39.927941,116.337501,0,102,39756.5175347222,2008-11-04,12:25:15
39.927887,116.337476,0,100,39756.5175925926,2008-11-04,12:25:20
39.927836,116.337454,0,96,39756.517650463,2008-11-04,12:25:25
39.927778,116.337429,0,90,39756.5177083333,2008-11-04,12:25:30
39.927724,116.337435,0,85,39756.5177662037,2008-11-04,12:25:35
39.927688,116.337428,0,79,39756.5178240741,2008-11-04,12:25:40
39.927633,116.337412,0,75,39756.5178819444,2008-11-04,12:25:45
39.927585,116.337428,0,69,39756.5179398148,2008-11-04,12:25:50
39.927535,116.337405,0,62,39756.5179976852,2008-11-04,12:25:55
39.927461,116.337386,0,54,39756.5180555556,2008-11-04,12:26:00
39.927352,116.337375,0,55,39756.5181134259,2008-11-04,12:26:05
39.927286,116.337381,0,52,39756.5181712963,2008-11-04,12:26:10
39.927253,116.337391,0,48,39756.5182291667,2008-11-04,12:26:15
39.927253,116.337391,0,48,39756.5182638889,2008-11-04,12:26:18
39.927245,116.337392,0,48,39756.518287037,2008-11-04,12:26:20
39.927204,116.33744,0,50,39756.5183449074,2008-11-04,12:26:25
39.927047,116.337478,0,55,39756.5184027778,2008-11-04,12:26:30
39.926922,116.337513,0,59,39756.5184606481,2008-11-04,12:26:35
39.9269,116.337482,0,60,39756.5185185185,2008-11-04,12:26:40
39.926892,116.337413,0,61,39756.5185763889,2008-11-04,12:26:45
39.926931,116.337336,0,58,39756.5186342593,2008-11-04,12:26:50
39.92697,116.337279,0,58,39756.5186921296,2008-11-04,12:26:55
39.926989,116.337212,0,57,39756.51875,2008-11-04,12:27:00
39.926982,116.337145,0,58,39756.5188078704,2008-11-04,12:27:05
39.927021,116.337031,0,58,39756.5188657407,2008-11-04,12:27:10
39.927076,116.336963,0,62,39756.5189236111,2008-11-04,12:27:15
39.927137,116.336912,0,71,39756.5189814815,2008-11-04,12:27:20
39.927064,116.336789,0,72,39756.5190393519,2008-11-04,12:27:25
39.927018,116.336752,0,71,39756.5190972222,2008-11-04,12:27:30
39.926804,116.336694,0,74,39756.5191550926,2008-11-04,12:27:35
39.926677,116.33666,0,72,39756.519212963,2008-11-04,12:27:40
39.926573,116.336642,0,68,39756.5192708333,2008-11-04,12:27:45
39.926485,116.336666,0,63,39756.5193287037,2008-11-04,12:27:50
39.926424,116.336692,0,58,39756.5193865741,2008-11-04,12:27:55
39.926415,116.336789,0,58,39756.5194444444,2008-11-04,12:28:00
39.926421,116.3369,0,59,39756.5195023148,2008-11-04,12:28:05
39.926473,116.336933,0,59,39756.5195601852,2008-11-04,12:28:10
39.926532,116.336972,0,55,39756.5196180556,2008-11-04,12:28:15
39.926493,116.337072,0,49,39756.5196759259,2008-11-04,12:28:20
39.92648,116.337009,0,61,39756.5197337963,2008-11-04,12:28:25
39.926475,116.337012,0,59,39756.5197916667,2008-11-04,12:28:30
39.926475,116.337012,0,59,39756.5198263889,2008-11-04,12:28:33
39.926479,116.33701,0,59,39756.519849537,2008-11-04,12:28:35
39.926499,116.336995,0,59,39756.5199074074,2008-11-04,12:28:40
39.919178,116.326783,0,192,39756.5225694444,2008-11-04,12:32:30
39.926208,116.337288,0,255,39756.5227430556,2008-11-04,12:32:45
39.926193,116.337575,0,257,39756.547337963,2008-11-04,13:08:10
39.926193,116.337641,0,266,39756.5473958333,2008-11-04,13:08:15
39.926201,116.337647,0,271,39756.5474537037,2008-11-04,13:08:20
39.926207,116.337648,0,274,39756.5475115741,2008-11-04,13:08:25
39.926208,116.337645,0,274,39756.5475694444,2008-11-04,13:08:30
39.926208,116.337645,0,274,39756.5476041667,2008-11-04,13:08:33
39.926212,116.337643,0,275,39756.5476273148,2008-11-04,13:08:35
39.926223,116.337617,0,274,39756.5476851852,2008-11-04,13:08:40
39.926228,116.337614,0,272,39756.5477430556,2008-11-04,13:08:45
39.926226,116.337616,0,272,39756.5478009259,2008-11-04,13:08:50
39.926226,116.337616,0,272,39756.5478356481,2008-11-04,13:08:53
39.926228,116.337613,0,272,39756.5478587963,2008-11-04,13:08:55
39.926217,116.337573,0,271,39756.5479166667,2008-11-04,13:09:00
39.92621,116.337566,0,270,39756.547974537,2008-11-04,13:09:05
39.926209,116.337565,0,270,39756.5480324074,2008-11-04,13:09:10
39.926213,116.337562,0,270,39756.5480902778,2008-11-04,13:09:15
39.926217,116.337561,0,269,39756.5481481481,2008-11-04,13:09:20
39.926224,116.337557,0,269,39756.5482060185,2008-11-04,13:09:25
39.926224,116.337557,0,269,39756.5482407407,2008-11-04,13:09:28
39.926227,116.337557,0,268,39756.5482638889,2008-11-04,13:09:30
39.926222,116.33757,0,267,39756.5483217593,2008-11-04,13:09:35
39.926224,116.337569,0,267,39756.5483796296,2008-11-04,13:09:40
39.926223,116.337569,0,267,39756.5484375,2008-11-04,13:09:45
39.926225,116.337567,0,267,39756.5484953704,2008-11-04,13:09:50
39.926226,116.337566,0,267,39756.5485532407,2008-11-04,13:09:55
39.926226,116.337566,0,267,39756.548587963,2008-11-04,13:09:58
39.926227,116.337563,0,267,39756.5486111111,2008-11-04,13:10:00
39.926229,116.337539,0,266,39756.5486689815,2008-11-04,13:10:05
39.926228,116.337535,0,265,39756.5487268518,2008-11-04,13:10:10
39.926228,116.337535,0,265,39756.5487615741,2008-11-04,13:10:13
39.926229,116.337535,0,265,39756.5487847222,2008-11-04,13:10:15
39.926209,116.337534,0,262,39756.5488425926,2008-11-04,13:10:20
39.926194,116.337536,0,259,39756.548900463,2008-11-04,13:10:25
39.926199,116.337529,0,259,39756.5489583333,2008-11-04,13:10:30
39.926203,116.337526,0,259,39756.5490162037,2008-11-04,13:10:35
39.926206,116.337525,0,258,39756.5490740741,2008-11-04,13:10:40
39.926202,116.337528,0,258,39756.5491319444,2008-11-04,13:10:45
39.926202,116.337528,0,258,39756.5491898148,2008-11-04,13:10:50
39.926209,116.337524,0,258,39756.5492476852,2008-11-04,13:10:55
39.926213,116.337523,0,258,39756.5493055556,2008-11-04,13:11:00
39.926215,116.33752,0,258,39756.5493634259,2008-11-04,13:11:05
39.926216,116.337519,0,257,39756.5494212963,2008-11-04,13:11:10
39.926218,116.337516,0,257,39756.5494791667,2008-11-04,13:11:15
39.926224,116.337514,0,257,39756.549537037,2008-11-04,13:11:20
39.926227,116.337512,0,257,39756.5495949074,2008-11-04,13:11:25
39.926224,116.337512,0,258,39756.5496527778,2008-11-04,13:11:30
39.926228,116.337509,0,258,39756.5497106481,2008-11-04,13:11:35
39.926234,116.337506,0,258,39756.5497685185,2008-11-04,13:11:40
39.926234,116.337506,0,258,39756.5498032407,2008-11-04,13:11:43
39.92624,116.337508,0,257,39756.5498263889,2008-11-04,13:11:45
39.926255,116.337506,0,256,39756.5498842593,2008-11-04,13:11:50
39.926261,116.337503,0,255,39756.5499421296,2008-11-04,13:11:55
39.926264,116.337499,0,255,39756.55,2008-11-04,13:12:00
39.926266,116.337496,0,255,39756.5500578704,2008-11-04,13:12:05
39.926265,116.337494,0,255,39756.5501157407,2008-11-04,13:12:10
39.926262,116.337486,0,255,39756.5501736111,2008-11-04,13:12:15
39.926256,116.337486,0,255,39756.5502314815,2008-11-04,13:12:20
39.926251,116.337487,0,256,39756.5502893519,2008-11-04,13:12:25
39.926249,116.337487,0,256,39756.5503472222,2008-11-04,13:12:30
39.926248,116.337486,0,256,39756.5504050926,2008-11-04,13:12:35
39.92625,116.337486,0,256,39756.550462963,2008-11-04,13:12:40
39.926246,116.337488,0,256,39756.5505208333,2008-11-04,13:12:45
39.926246,116.337488,0,256,39756.5505555556,2008-11-04,13:12:48
39.926243,116.33749,0,256,39756.5505787037,2008-11-04,13:12:50
39.926233,116.337498,0,257,39756.5506365741,2008-11-04,13:12:55
39.926232,116.337498,0,257,39756.5506944444,2008-11-04,13:13:00
39.926233,116.337497,0,257,39756.5507523148,2008-11-04,13:13:05
39.926232,116.337496,0,257,39756.5508101852,2008-11-04,13:13:10
39.926233,116.337494,0,257,39756.5508680556,2008-11-04,13:13:15
39.926235,116.337491,0,257,39756.5509259259,2008-11-04,13:13:20
39.926238,116.337488,0,257,39756.5509837963,2008-11-04,13:13:25
39.926234,116.33749,0,257,39756.5510416667,2008-11-04,13:13:30
39.926229,116.337491,0,257,39756.551099537,2008-11-04,13:13:35
39.926228,116.33749,0,257,39756.5511574074,2008-11-04,13:13:40
39.92623,116.33749,0,257,39756.5512152778,2008-11-04,13:13:45
39.926225,116.337492,0,257,39756.5512731481,2008-11-04,13:13:50
39.926226,116.337492,0,257,39756.5513310185,2008-11-04,13:13:55
39.926224,116.337493,0,257,39756.5513888889,2008-11-04,13:14:00
39.926221,116.337488,0,258,39756.5514467593,2008-11-04,13:14:05
39.926221,116.337489,0,258,39756.5515046296,2008-11-04,13:14:10
39.926219,116.337491,0,258,39756.5515625,2008-11-04,13:14:15
39.926215,116.337493,0,258,39756.5516203704,2008-11-04,13:14:20
39.926209,116.337496,0,258,39756.5516782407,2008-11-04,13:14:25
39.926207,116.337497,0,258,39756.5517361111,2008-11-04,13:14:30
39.926208,116.337498,0,258,39756.5517939815,2008-11-04,13:14:35
39.926206,116.3375,0,258,39756.5518518519,2008-11-04,13:14:40
39.926206,116.337502,0,259,39756.5519097222,2008-11-04,13:14:45
39.926202,116.337508,0,259,39756.5519675926,2008-11-04,13:14:50
39.9262,116.337511,0,259,39756.552025463,2008-11-04,13:14:55
39.926201,116.33751,0,260,39756.5520833333,2008-11-04,13:15:00
39.926205,116.337508,0,260,39756.5521412037,2008-11-04,13:15:05
39.926209,116.337507,0,260,39756.5521990741,2008-11-04,13:15:10
39.926214,116.337508,0,260,39756.5522569444,2008-11-04,13:15:15
39.926216,116.337509,0,259,39756.5523148148,2008-11-04,13:15:20
39.926216,116.337509,0,259,39756.552349537,2008-11-04,13:15:23
39.926215,116.337511,0,259,39756.5523726852,2008-11-04,13:15:25
39.926215,116.337544,0,261,39756.5524305556,2008-11-04,13:15:30
39.926219,116.337579,0,265,39756.5524884259,2008-11-04,13:15:35
39.926227,116.33756,0,268,39756.5525462963,2008-11-04,13:15:40
39.926227,116.33756,0,268,39756.5525810185,2008-11-04,13:15:43
39.926224,116.337556,0,269,39756.5526041667,2008-11-04,13:15:45
39.926223,116.337525,0,271,39756.552662037,2008-11-04,13:15:50
39.926229,116.337518,0,272,39756.5527199074,2008-11-04,13:15:55
39.926229,116.337518,0,272,39756.5527546296,2008-11-04,13:15:58
39.926229,116.337525,0,271,39756.5527777778,2008-11-04,13:16:00
39.926231,116.337537,0,272,39756.5528356481,2008-11-04,13:16:05
39.926231,116.337554,0,269,39756.5528935185,2008-11-04,13:16:10
39.926231,116.337582,0,272,39756.5529513889,2008-11-04,13:16:15
39.926217,116.337571,0,274,39756.5530092593,2008-11-04,13:16:20
39.926208,116.337562,0,273,39756.5530671296,2008-11-04,13:16:25
39.926205,116.337551,0,274,39756.553125,2008-11-04,13:16:30
39.926206,116.337546,0,274,39756.5531828704,2008-11-04,13:16:35
39.926212,116.337546,0,274,39756.5532407407,2008-11-04,13:16:40
39.926218,116.337542,0,273,39756.5532986111,2008-11-04,13:16:45
39.926225,116.337547,0,272,39756.5533564815,2008-11-04,13:16:50
39.926223,116.33755,0,269,39756.5534143519,2008-11-04,13:16:55
39.926223,116.33755,0,269,39756.5534490741,2008-11-04,13:16:58
39.926224,116.337545,0,266,39756.5534722222,2008-11-04,13:17:00
39.926215,116.337571,0,269,39756.5535300926,2008-11-04,13:17:05
39.926199,116.33765,0,271,39756.553587963,2008-11-04,13:17:10
39.926199,116.33765,0,271,39756.5536226852,2008-11-04,13:17:13
39.926193,116.337648,0,267,39756.5536458333,2008-11-04,13:17:15
39.926192,116.337683,0,265,39756.5537037037,2008-11-04,13:17:20
39.926199,116.337709,0,265,39756.5537615741,2008-11-04,13:17:25
39.926196,116.337719,0,264,39756.5538194444,2008-11-04,13:17:30
39.926194,116.337733,0,263,39756.5538773148,2008-11-04,13:17:35
39.926193,116.337739,0,262,39756.5539351852,2008-11-04,13:17:40
39.926193,116.337739,0,262,39756.5539699074,2008-11-04,13:17:43
39.926196,116.337736,0,262,39756.5539930556,2008-11-04,13:17:45
39.926199,116.337726,0,262,39756.5540509259,2008-11-04,13:17:50
39.926199,116.3377,0,263,39756.5541087963,2008-11-04,13:17:55
39.926207,116.337651,0,261,39756.5541666667,2008-11-04,13:18:00
39.926231,116.337608,0,258,39756.554224537,2008-11-04,13:18:05
39.926243,116.337562,0,256,39756.5542824074,2008-11-04,13:18:10
39.926227,116.337516,0,257,39756.5543402778,2008-11-04,13:18:15
39.92621,116.337438,0,249,39756.5543981481,2008-11-04,13:18:20
39.926193,116.337379,0,241,39756.5544560185,2008-11-04,13:18:25
39.926202,116.33738,0,231,39756.5545138889,2008-11-04,13:18:30
39.926202,116.337368,0,226,39756.5545717593,2008-11-04,13:18:35
39.926202,116.337368,0,226,39756.5546064815,2008-11-04,13:18:38
39.926199,116.33736,0,222,39756.5546296296,2008-11-04,13:18:40
39.926188,116.337343,0,216,39756.5546875,2008-11-04,13:18:45
39.926175,116.337319,0,211,39756.5547453704,2008-11-04,13:18:50
39.926164,116.33732,0,204,39756.5548032407,2008-11-04,13:18:55
39.926149,116.337349,0,198,39756.5548611111,2008-11-04,13:19:00
39.926137,116.337394,0,198,39756.5549189815,2008-11-04,13:19:05
39.926137,116.337394,0,198,39756.5549537037,2008-11-04,13:19:08
39.926134,116.337395,0,194,39756.5549768518,2008-11-04,13:19:10
39.926136,116.337386,0,190,39756.5550347222,2008-11-04,13:19:15
39.926141,116.337372,0,187,39756.5550925926,2008-11-04,13:19:20
39.926141,116.337372,0,187,39756.5551273148,2008-11-04,13:19:23
39.926148,116.337371,0,180,39756.555150463,2008-11-04,13:19:25
39.926152,116.337361,0,175,39756.5552083333,2008-11-04,13:19:30
39.926135,116.337335,0,176,39756.5552662037,2008-11-04,13:19:35
39.926109,116.337274,0,180,39756.5553240741,2008-11-04,13:19:40
39.92609,116.337208,0,179,39756.5553819444,2008-11-04,13:19:45
39.926087,116.337154,0,177,39756.5554398148,2008-11-04,13:19:50
39.926104,116.337125,0,174,39756.5554976852,2008-11-04,13:19:55
39.926107,116.33714,0,170,39756.5555555556,2008-11-04,13:20:00
39.926107,116.33714,0,170,39756.5555902778,2008-11-04,13:20:03
39.926104,116.337136,0,167,39756.5556134259,2008-11-04,13:20:05
39.9261,116.337147,0,167,39756.5556712963,2008-11-04,13:20:10
39.926103,116.337146,0,163,39756.5557291667,2008-11-04,13:20:15
39.926103,116.337146,0,163,39756.5557638889,2008-11-04,13:20:18
39.9261,116.337147,0,161,39756.555787037,2008-11-04,13:20:20
39.926094,116.337157,0,158,39756.5558449074,2008-11-04,13:20:25
39.926095,116.337204,0,164,39756.5559027778,2008-11-04,13:20:30
39.926107,116.33724,0,167,39756.5559606481,2008-11-04,13:20:35
39.926099,116.337303,0,169,39756.5560185185,2008-11-04,13:20:40
39.926092,116.337314,0,170,39756.5560763889,2008-11-04,13:20:45
39.926079,116.33734,0,172,39756.5561342593,2008-11-04,13:20:50
39.926076,116.337303,0,170,39756.5561921296,2008-11-04,13:20:55
39.926076,116.337303,0,170,39756.5562268518,2008-11-04,13:20:58
39.926073,116.3373,0,172,39756.55625,2008-11-04,13:21:00
39.926065,116.337275,0,174,39756.5563078704,2008-11-04,13:21:05
39.926065,116.337275,0,174,39756.5563425926,2008-11-04,13:21:08
39.926061,116.337281,0,173,39756.5563657407,2008-11-04,13:21:10
39.926071,116.337291,0,173,39756.5564236111,2008-11-04,13:21:15
39.926081,116.337287,0,175,39756.5564814815,2008-11-04,13:21:20
39.926081,116.337287,0,175,39756.5565162037,2008-11-04,13:21:23
39.926089,116.337292,0,178,39756.5565393518,2008-11-04,13:21:25
39.926092,116.33728,0,177,39756.5565972222,2008-11-04,13:21:30
39.926093,116.337272,0,177,39756.5566550926,2008-11-04,13:21:35
39.926094,116.337271,0,177,39756.556712963,2008-11-04,13:21:40
39.926096,116.33727,0,177,39756.5567708333,2008-11-04,13:21:45
39.926096,116.33727,0,177,39756.5568055556,2008-11-04,13:21:48
39.926095,116.337274,0,177,39756.5568287037,2008-11-04,13:21:50
39.926094,116.337284,0,177,39756.5568865741,2008-11-04,13:21:55
39.926093,116.337291,0,178,39756.5569444444,2008-11-04,13:22:00
39.926095,116.337298,0,179,39756.5570023148,2008-11-04,13:22:05
39.926102,116.337301,0,181,39756.5570601852,2008-11-04,13:22:10
39.926106,116.337306,0,182,39756.5571180556,2008-11-04,13:22:15
39.92611,116.337313,0,183,39756.5571759259,2008-11-04,13:22:20
39.926111,116.337313,0,185,39756.5572337963,2008-11-04,13:22:25
39.926111,116.337313,0,185,39756.5572685185,2008-11-04,13:22:28
39.926114,116.337311,0,187,39756.5572916667,2008-11-04,13:22:30
39.926113,116.337302,0,189,39756.557349537,2008-11-04,13:22:35
39.926111,116.337288,0,191,39756.5574074074,2008-11-04,13:22:40
39.926107,116.337275,0,193,39756.5574652778,2008-11-04,13:22:45
39.926103,116.337264,0,194,39756.5575231481,2008-11-04,13:22:50
39.9261,116.337252,0,195,39756.5575810185,2008-11-04,13:22:55
39.926099,116.337247,0,196,39756.5576388889,2008-11-04,13:23:00
39.926099,116.337247,0,196,39756.5576736111,2008-11-04,13:23:03
39.926104,116.337248,0,197,39756.5576967593,2008-11-04,13:23:05
39.926115,116.337251,0,198,39756.5577546296,2008-11-04,13:23:10
39.926126,116.337266,0,198,39756.5578125,2008-11-04,13:23:15
39.926125,116.337295,0,197,39756.5578703704,2008-11-04,13:23:20
39.926124,116.337334,0,197,39756.5579282407,2008-11-04,13:23:25
39.926124,116.337334,0,197,39756.557962963,2008-11-04,13:23:28
39.926122,116.33734,0,202,39756.5579861111,2008-11-04,13:23:30
39.926125,116.337328,0,202,39756.5580439815,2008-11-04,13:23:35
39.926126,116.337327,0,202,39756.5581018519,2008-11-04,13:23:40
39.926131,116.337327,0,202,39756.5581597222,2008-11-04,13:23:45
39.926129,116.337326,0,201,39756.5582175926,2008-11-04,13:23:50
39.926124,116.337327,0,201,39756.558275463,2008-11-04,13:23:55
39.926124,116.337327,0,201,39756.5583333333,2008-11-04,13:24:00
39.926125,116.337327,0,201,39756.5583912037,2008-11-04,13:24:05
39.926121,116.337329,0,201,39756.5584490741,2008-11-04,13:24:10
39.926114,116.33733,0,201,39756.5585069444,2008-11-04,13:24:15
39.926114,116.33733,0,201,39756.5585416667,2008-11-04,13:24:18
39.926108,116.337332,0,200,39756.5585648148,2008-11-04,13:24:20
39.926096,116.337329,0,200,39756.5586226852,2008-11-04,13:24:25
39.92609,116.337325,0,199,39756.5586805556,2008-11-04,13:24:30
39.926085,116.337327,0,199,39756.5587384259,2008-11-04,13:24:35
39.926082,116.337329,0,199,39756.5587962963,2008-11-04,13:24:40
39.926082,116.337329,0,199,39756.5588310185,2008-11-04,13:24:43
39.926086,116.337331,0,200,39756.5588541667,2008-11-04,13:24:45
39.926087,116.337357,0,201,39756.558912037,2008-11-04,13:24:50
39.926084,116.337381,0,201,39756.5589699074,2008-11-04,13:24:55
39.92609,116.337438,0,204,39756.5590277778,2008-11-04,13:25:00
39.926088,116.337486,0,208,39756.5590856481,2008-11-04,13:25:05
39.926085,116.337518,0,211,39756.5591435185,2008-11-04,13:25:10
39.926085,116.337518,0,211,39756.5591782407,2008-11-04,13:25:13
39.926078,116.337513,0,214,39756.5592013889,2008-11-04,13:25:15
39.926097,116.337508,0,219,39756.5592592593,2008-11-04,13:25:20
39.926099,116.3375,0,221,39756.5593171296,2008-11-04,13:25:25
39.926099,116.3375,0,222,39756.559375,2008-11-04,13:25:30
39.9261,116.337501,0,223,39756.5594328704,2008-11-04,13:25:35
39.9261,116.337501,0,223,39756.5594907407,2008-11-04,13:25:40
39.9261,116.337501,0,223,39756.559525463,2008-11-04,13:25:43
39.926105,116.337501,0,224,39756.5595486111,2008-11-04,13:25:45
39.926121,116.337473,0,222,39756.5596064815,2008-11-04,13:25:50
39.926153,116.337435,0,219,39756.5596643519,2008-11-04,13:25:55
39.926172,116.337427,0,217,39756.5597222222,2008-11-04,13:26:00
39.926175,116.337455,0,215,39756.5597800926,2008-11-04,13:26:05
39.926183,116.337448,0,214,39756.559837963,2008-11-04,13:26:10
39.926179,116.33745,0,213,39756.5598958333,2008-11-04,13:26:15
39.926176,116.33745,0,213,39756.5599537037,2008-11-04,13:26:20
39.926178,116.337447,0,213,39756.5600115741,2008-11-04,13:26:25
39.926181,116.337443,0,213,39756.5600694444,2008-11-04,13:26:30
39.926186,116.337443,0,213,39756.5601273148,2008-11-04,13:26:35
39.926193,116.337439,0,212,39756.5601851852,2008-11-04,13:26:40
39.926201,116.337437,0,212,39756.5602430556,2008-11-04,13:26:45
39.926205,116.337435,0,212,39756.5603009259,2008-11-04,13:26:50
39.926205,116.337435,0,212,39756.5603587963,2008-11-04,13:26:55
39.926197,116.337437,0,212,39756.5604166667,2008-11-04,13:27:00
39.926197,116.337437,0,212,39756.5604513889,2008-11-04,13:27:03
39.926189,116.337438,0,212,39756.560474537,2008-11-04,13:27:05
39.926179,116.33744,0,212,39756.5605324074,2008-11-04,13:27:10
39.926174,116.337442,0,212,39756.5605902778,2008-11-04,13:27:15
39.926168,116.337443,0,212,39756.5606481481,2008-11-04,13:27:20
39.926164,116.337443,0,212,39756.5607060185,2008-11-04,13:27:25
39.926166,116.337441,0,212,39756.5607638889,2008-11-04,13:27:30
39.926165,116.337439,0,212,39756.5608217593,2008-11-04,13:27:35
39.926164,116.337439,0,212,39756.5608796296,2008-11-04,13:27:40
39.926164,116.337439,0,212,39756.5609143519,2008-11-04,13:27:43
39.926168,116.337437,0,212,39756.5609375,2008-11-04,13:27:45
39.926174,116.337469,0,213,39756.5609953704,2008-11-04,13:27:50
39.926176,116.337496,0,213,39756.5610532407,2008-11-04,13:27:55
39.926167,116.337499,0,216,39756.5611111111,2008-11-04,13:28:00
39.926164,116.337512,0,222,39756.5611689815,2008-11-04,13:28:05
39.926162,116.337537,0,224,39756.5612268519,2008-11-04,13:28:10
39.926148,116.337542,0,228,39756.5612847222,2008-11-04,13:28:15
39.926155,116.337552,0,232,39756.5613425926,2008-11-04,13:28:20
39.926169,116.337536,0,233,39756.561400463,2008-11-04,13:28:25
39.926174,116.337475,0,237,39756.5614583333,2008-11-04,13:28:30
39.926151,116.337468,0,237,39756.5615162037,2008-11-04,13:28:35
39.926144,116.33748,0,238,39756.5615740741,2008-11-04,13:28:40
39.926143,116.337546,0,242,39756.5616319444,2008-11-04,13:28:45
39.926154,116.337563,0,245,39756.5616898148,2008-11-04,13:28:50
39.926156,116.337549,0,245,39756.5617476852,2008-11-04,13:28:55
39.926156,116.337549,0,245,39756.5618055556,2008-11-04,13:29:00
39.926159,116.337546,0,245,39756.5618634259,2008-11-04,13:29:05
39.926159,116.337546,0,245,39756.5618981481,2008-11-04,13:29:08
39.926165,116.337541,0,245,39756.5619212963,2008-11-04,13:29:10
39.926173,116.337444,0,243,39756.5619791667,2008-11-04,13:29:15
39.92618,116.337365,0,241,39756.562037037,2008-11-04,13:29:20
39.926193,116.337332,0,242,39756.5620949074,2008-11-04,13:29:25
39.926195,116.337295,0,243,39756.5621527778,2008-11-04,13:29:30
39.926179,116.337295,0,241,39756.5622106481,2008-11-04,13:29:35
39.926177,116.337295,0,238,39756.5622685185,2008-11-04,13:29:40
39.926179,116.337293,0,237,39756.5623263889,2008-11-04,13:29:45
39.926179,116.337293,0,237,39756.5623611111,2008-11-04,13:29:48
39.926186,116.337291,0,237,39756.5623842593,2008-11-04,13:29:50
39.926216,116.337302,0,239,39756.5624421296,2008-11-04,13:29:55
39.926209,116.33733,0,237,39756.5625,2008-11-04,13:30:00
39.9262,116.337373,0,239,39756.5625578704,2008-11-04,13:30:05
39.926172,116.337532,0,244,39756.5626157407,2008-11-04,13:30:10
39.926155,116.337652,0,248,39756.5626736111,2008-11-04,13:30:15
39.926157,116.337646,0,249,39756.5627314815,2008-11-04,13:30:20
39.926152,116.337642,0,250,39756.5627893518,2008-11-04,13:30:25
39.926156,116.337638,0,250,39756.5628472222,2008-11-04,13:30:30
39.926162,116.337634,0,250,39756.5629050926,2008-11-04,13:30:35
39.926168,116.337629,0,250,39756.562962963,2008-11-04,13:30:40
39.926174,116.337625,0,249,39756.5630208333,2008-11-04,13:30:45
39.926175,116.337623,0,249,39756.5630787037,2008-11-04,13:30:50
39.926177,116.33762,0,249,39756.5631365741,2008-11-04,13:30:55
39.92618,116.337616,0,249,39756.5631944444,2008-11-04,13:31:00
39.926178,116.337615,0,248,39756.5632523148,2008-11-04,13:31:05
39.926176,116.337615,0,248,39756.5633101852,2008-11-04,13:31:10
39.926171,116.337614,0,248,39756.5633680556,2008-11-04,13:31:15
39.926163,116.337612,0,248,39756.5634259259,2008-11-04,13:31:20
39.926159,116.337611,0,248,39756.5634837963,2008-11-04,13:31:25
39.926152,116.337613,0,248,39756.5635416667,2008-11-04,13:31:30
39.926147,116.337614,0,248,39756.563599537,2008-11-04,13:31:35
39.926147,116.337613,0,248,39756.5636574074,2008-11-04,13:31:40
39.926147,116.33761,0,248,39756.5637152778,2008-11-04,13:31:45
39.92615,116.337607,0,248,39756.5637731481,2008-11-04,13:31:50
39.926158,116.337603,0,247,39756.5638310185,2008-11-04,13:31:55
39.926165,116.3376,0,247,39756.5638888889,2008-11-04,13:32:00
39.926165,116.337601,0,247,39756.5639467593,2008-11-04,13:32:05
39.926165,116.337601,0,247,39756.5639814815,2008-11-04,13:32:08
39.926162,116.337603,0,247,39756.5640046296,2008-11-04,13:32:10
39.926153,116.337614,0,247,39756.5640625,2008-11-04,13:32:15
39.926137,116.337632,0,245,39756.5641203704,2008-11-04,13:32:20
39.92615,116.337601,0,245,39756.5641782407,2008-11-04,13:32:25
39.926163,116.337575,0,246,39756.5642361111,2008-11-04,13:32:30
39.926164,116.337576,0,247,39756.5642939815,2008-11-04,13:32:35
39.926164,116.337576,0,247,39756.5643287037,2008-11-04,13:32:38
39.926157,116.337581,0,248,39756.5643518518,2008-11-04,13:32:40
39.926158,116.337612,0,247,39756.5644097222,2008-11-04,13:32:45
39.92617,116.337602,0,245,39756.5644675926,2008-11-04,13:32:50
39.92618,116.337602,0,248,39756.564525463,2008-11-04,13:32:55
39.926168,116.337578,0,249,39756.5645833333,2008-11-04,13:33:00
39.926155,116.337535,0,246,39756.5646412037,2008-11-04,13:33:05
39.926165,116.337562,0,246,39756.5646990741,2008-11-04,13:33:10
39.926165,116.337562,0,246,39756.5647337963,2008-11-04,13:33:13
39.92617,116.33756,0,247,39756.5647569444,2008-11-04,13:33:15
39.926184,116.337489,0,246,39756.5648148148,2008-11-04,13:33:20
39.926199,116.3374,0,243,39756.5648726852,2008-11-04,13:33:25
39.926189,116.337343,0,242,39756.5649305556,2008-11-04,13:33:30
39.926162,116.337318,0,238,39756.5649884259,2008-11-04,13:33:35
39.926162,116.337318,0,238,39756.5650231481,2008-11-04,13:33:38
39.926155,116.337313,0,237,39756.5650462963,2008-11-04,13:33:40
39.926158,116.337397,0,235,39756.5651041667,2008-11-04,13:33:45
39.926145,116.337452,0,229,39756.565162037,2008-11-04,13:33:50
39.926146,116.337453,0,228,39756.5652199074,2008-11-04,13:33:55
39.926145,116.337454,0,228,39756.5652777778,2008-11-04,13:34:00
39.926143,116.337456,0,228,39756.5653356481,2008-11-04,13:34:05
39.926143,116.337456,0,228,39756.5653703704,2008-11-04,13:34:08
39.926143,116.337457,0,228,39756.5653935185,2008-11-04,13:34:10
39.926139,116.337498,0,230,39756.5654513889,2008-11-04,13:34:15
39.926151,116.337547,0,232,39756.5655092593,2008-11-04,13:34:20
39.926143,116.337525,0,236,39756.5655671296,2008-11-04,13:34:25
39.926148,116.337498,0,237,39756.565625,2008-11-04,13:34:30
39.926149,116.337496,0,237,39756.5656828704,2008-11-04,13:34:35
39.926149,116.337495,0,237,39756.5657407407,2008-11-04,13:34:40
39.926147,116.337496,0,237,39756.5657986111,2008-11-04,13:34:45
39.926148,116.337497,0,237,39756.5658564815,2008-11-04,13:34:50
39.926155,116.337495,0,237,39756.5659143519,2008-11-04,13:34:55
39.926155,116.337495,0,237,39756.5659490741,2008-11-04,13:34:58
39.926155,116.337494,0,237,39756.5659722222,2008-11-04,13:35:00
39.926105,116.337481,0,235,39756.5660300926,2008-11-04,13:35:05
39.92612,116.337488,0,234,39756.566087963,2008-11-04,13:35:10
39.926145,116.337507,0,235,39756.5661458333,2008-11-04,13:35:15
39.92615,116.337501,0,236,39756.5662037037,2008-11-04,13:35:20
39.926151,116.337498,0,236,39756.5662615741,2008-11-04,13:35:25
39.926153,116.337496,0,236,39756.5663194444,2008-11-04,13:35:30
39.926153,116.337496,0,236,39756.5663541667,2008-11-04,13:35:33
39.926146,116.337497,0,235,39756.5663773148,2008-11-04,13:35:35
39.926145,116.337481,0,235,39756.5664351852,2008-11-04,13:35:40
39.926155,116.337461,0,237,39756.5664930556,2008-11-04,13:35:45
39.926141,116.337464,0,237,39756.5665509259,2008-11-04,13:35:50
39.926128,116.337462,0,236,39756.5666087963,2008-11-04,13:35:55
39.926118,116.337412,0,236,39756.5666666667,2008-11-04,13:36:00
39.926111,116.337375,0,236,39756.566724537,2008-11-04,13:36:05
39.926107,116.337377,0,235,39756.5667824074,2008-11-04,13:36:10
39.926103,116.33738,0,235,39756.5668402778,2008-11-04,13:36:15
39.926106,116.337382,0,235,39756.5668981481,2008-11-04,13:36:20
39.926112,116.337383,0,235,39756.5669560185,2008-11-04,13:36:25
39.926116,116.337384,0,235,39756.5670138889,2008-11-04,13:36:30
39.926112,116.337387,0,234,39756.5670717593,2008-11-04,13:36:35
39.926113,116.337389,0,235,39756.5671296296,2008-11-04,13:36:40
39.926113,116.337389,0,235,39756.5671643519,2008-11-04,13:36:43
39.926117,116.337389,0,235,39756.5671875,2008-11-04,13:36:45
39.926151,116.337387,0,236,39756.5672453704,2008-11-04,13:36:50
39.926175,116.337418,0,238,39756.5673032407,2008-11-04,13:36:55
39.926173,116.337417,0,237,39756.5673611111,2008-11-04,13:37:00
39.926172,116.337417,0,237,39756.5674189815,2008-11-04,13:37:05
39.926174,116.337416,0,237,39756.5674768519,2008-11-04,13:37:10
39.926174,116.337416,0,237,39756.5675115741,2008-11-04,13:37:13
39.926171,116.337419,0,237,39756.5675347222,2008-11-04,13:37:15
39.926144,116.337414,0,237,39756.5675925926,2008-11-04,13:37:20
39.92612,116.337419,0,237,39756.567650463,2008-11-04,13:37:25
39.926104,116.337432,0,237,39756.5677083333,2008-11-04,13:37:30
39.926101,116.337434,0,237,39756.5677662037,2008-11-04,13:37:35
39.926102,116.337437,0,237,39756.5678240741,2008-11-04,13:37:40
39.926097,116.337442,0,237,39756.5678819444,2008-11-04,13:37:45
39.926093,116.337444,0,238,39756.5679398148,2008-11-04,13:37:50
39.92609,116.337445,0,238,39756.5679976852,2008-11-04,13:37:55
39.926093,116.337448,0,238,39756.5680555556,2008-11-04,13:38:00
39.926097,116.337449,0,238,39756.5681134259,2008-11-04,13:38:05
39.926098,116.33745,0,238,39756.5681712963,2008-11-04,13:38:10
39.926099,116.33745,0,239,39756.5682291667,2008-11-04,13:38:15
39.926097,116.337451,0,239,39756.568287037,2008-11-04,13:38:20
39.926096,116.337451,0,239,39756.5683449074,2008-11-04,13:38:25
39.9261,116.337453,0,238,39756.5684027778,2008-11-04,13:38:30
39.926108,116.337452,0,239,39756.5684606481,2008-11-04,13:38:35
39.926116,116.337451,0,239,39756.5685185185,2008-11-04,13:38:40
39.926123,116.337448,0,239,39756.5685763889,2008-11-04,13:38:45
39.926126,116.337447,0,238,39756.5686342593,2008-11-04,13:38:50
39.926126,116.337447,0,238,39756.5686689815,2008-11-04,13:38:53
39.926118,116.337447,0,237,39756.5686921296,2008-11-04,13:38:55
39.926091,116.337424,0,235,39756.56875,2008-11-04,13:39:00
39.92608,116.337381,0,231,39756.5688078704,2008-11-04,13:39:05
39.926093,116.337324,0,227,39756.5688657407,2008-11-04,13:39:10
39.926103,116.337302,0,224,39756.5689236111,2008-11-04,13:39:15
39.926135,116.337316,0,224,39756.5689814815,2008-11-04,13:39:20
39.926138,116.337316,0,223,39756.5690393519,2008-11-04,13:39:25
39.926138,116.337316,0,223,39756.5690740741,2008-11-04,13:39:28
39.926136,116.337318,0,222,39756.5690972222,2008-11-04,13:39:30
39.926127,116.337321,0,222,39756.5691550926,2008-11-04,13:39:35
39.926111,116.337335,0,222,39756.569212963,2008-11-04,13:39:40
39.926084,116.337404,0,218,39756.5692708333,2008-11-04,13:39:45
39.926144,116.337431,0,217,39756.5693287037,2008-11-04,13:39:50
39.926174,116.337501,0,222,39756.5693865741,2008-11-04,13:39:55
39.926197,116.337521,0,225,39756.5694444444,2008-11-04,13:40:00
39.926205,116.337552,0,236,39756.5695023148,2008-11-04,13:40:05
39.926197,116.337539,0,245,39756.5695601852,2008-11-04,13:40:10
39.926198,116.337506,0,249,39756.5696180556,2008-11-04,13:40:15
39.92619,116.337505,0,251,39756.5696759259,2008-11-04,13:40:20
39.92619,116.337505,0,251,39756.5697106481,2008-11-04,13:40:23
39.926186,116.337503,0,252,39756.5697337963,2008-11-04,13:40:25
39.926182,116.337546,0,250,39756.5697916667,2008-11-04,13:40:30
39.926161,116.337571,0,249,39756.569849537,2008-11-04,13:40:35
39.92615,116.337602,0,254,39756.5699074074,2008-11-04,13:40:40
39.926132,116.337603,0,255,39756.5699652778,2008-11-04,13:40:45
39.926118,116.337602,0,256,39756.5700231481,2008-11-04,13:40:50
39.926119,116.337593,0,258,39756.5700810185,2008-11-04,13:40:55
39.926119,116.337593,0,258,39756.5701157407,2008-11-04,13:40:58
39.926127,116.337591,0,260,39756.5701388889,2008-11-04,13:41:00
39.926185,116.337555,0,260,39756.5701967593,2008-11-04,13:41:05
39.926237,116.337545,0,259,39756.5702546296,2008-11-04,13:41:10
39.926245,116.337546,0,260,39756.5703125,2008-11-04,13:41:15
39.926238,116.337548,0,261,39756.5703703704,2008-11-04,13:41:20
39.92624,116.337548,0,262,39756.5704282407,2008-11-04,13:41:25
39.92624,116.337548,0,262,39756.570462963,2008-11-04,13:41:28
39.926238,116.337549,0,262,39756.5704861111,2008-11-04,13:41:30
39.926209,116.337548,0,265,39756.5705439815,2008-11-04,13:41:35
39.926194,116.337547,0,265,39756.5706018518,2008-11-04,13:41:40
39.926148,116.337592,0,265,39756.5706597222,2008-11-04,13:41:45
39.926095,116.337617,0,264,39756.5707175926,2008-11-04,13:41:50
39.926103,116.337586,0,265,39756.570775463,2008-11-04,13:41:55
39.926127,116.337544,0,265,39756.5708333333,2008-11-04,13:42:00
39.926153,116.337495,0,265,39756.5708912037,2008-11-04,13:42:05
39.926158,116.33745,0,264,39756.5709490741,2008-11-04,13:42:10
39.926192,116.337429,0,264,39756.5710069444,2008-11-04,13:42:15
39.926186,116.337473,0,264,39756.5710648148,2008-11-04,13:42:20
39.92616,116.33744,0,264,39756.5711226852,2008-11-04,13:42:25
39.926159,116.337438,0,263,39756.5711805556,2008-11-04,13:42:30
39.926153,116.337438,0,263,39756.5712384259,2008-11-04,13:42:35
39.926145,116.337441,0,263,39756.5712962963,2008-11-04,13:42:40
39.926139,116.337442,0,263,39756.5713541667,2008-11-04,13:42:45
39.926138,116.337444,0,263,39756.571412037,2008-11-04,13:42:50
39.92614,116.337446,0,263,39756.5714699074,2008-11-04,13:42:55
39.92614,116.337446,0,263,39756.5715046296,2008-11-04,13:42:58
39.926139,116.33745,0,263,39756.5715277778,2008-11-04,13:43:00
39.92615,116.337481,0,263,39756.5715856481,2008-11-04,13:43:05
39.926183,116.337562,0,266,39756.5716435185,2008-11-04,13:43:10
39.926214,116.337591,0,268,39756.5717013889,2008-11-04,13:43:15
39.926225,116.337606,0,269,39756.5717592593,2008-11-04,13:43:20
39.926239,116.337622,0,270,39756.5718171296,2008-11-04,13:43:25
39.926286,116.337609,0,270,39756.571875,2008-11-04,13:43:30
39.926302,116.3376,0,271,39756.5719328704,2008-11-04,13:43:35
39.926297,116.337633,0,271,39756.5719907407,2008-11-04,13:43:40
39.926262,116.337665,0,271,39756.5720486111,2008-11-04,13:43:45
39.926269,116.337696,0,271,39756.5721064815,2008-11-04,13:43:50
39.926268,116.337698,0,271,39756.5721643518,2008-11-04,13:43:55
39.92627,116.337698,0,271,39756.5722222222,2008-11-04,13:44:00
39.926134,116.337444,0,259,39756.5743055556,2008-11-04,13:47:00
39.926078,116.337442,0,255,39756.5743634259,2008-11-04,13:47:05
39.926052,116.337547,0,254,39756.5744212963,2008-11-04,13:47:10
39.926127,116.337669,0,259,39756.5744791667,2008-11-04,13:47:15
39.926175,116.337789,0,259,39756.574537037,2008-11-04,13:47:20
39.9262,116.337874,0,259,39756.5745949074,2008-11-04,13:47:25
39.926164,116.337911,0,260,39756.5746527778,2008-11-04,13:47:30
39.926175,116.337913,0,261,39756.5747106481,2008-11-04,13:47:35
39.926185,116.337858,0,263,39756.5747685185,2008-11-04,13:47:40
39.926197,116.337893,0,267,39756.5748263889,2008-11-04,13:47:45
39.926224,116.337917,0,274,39756.5748842593,2008-11-04,13:47:50
39.926211,116.337881,0,277,39756.5749421296,2008-11-04,13:47:55
39.926211,116.337848,0,277,39756.575,2008-11-04,13:48:00
39.926203,116.337902,0,274,39756.5750578704,2008-11-04,13:48:05
39.926208,116.337872,0,274,39756.5751157407,2008-11-04,13:48:10
39.926244,116.337816,0,276,39756.5751736111,2008-11-04,13:48:15
39.926273,116.337794,0,278,39756.5752314815,2008-11-04,13:48:20
39.926276,116.337793,0,279,39756.5752893519,2008-11-04,13:48:25
39.926278,116.337791,0,279,39756.5753472222,2008-11-04,13:48:30
39.926282,116.337788,0,279,39756.5754050926,2008-11-04,13:48:35
39.926282,116.337786,0,279,39756.575462963,2008-11-04,13:48:40
39.926274,116.337786,0,279,39756.5755208333,2008-11-04,13:48:45
39.926278,116.337785,0,279,39756.5755787037,2008-11-04,13:48:50
39.926281,116.337785,0,279,39756.5756365741,2008-11-04,13:48:55
39.926281,116.337785,0,279,39756.5756712963,2008-11-04,13:48:58
39.926283,116.337783,0,279,39756.5756944444,2008-11-04,13:49:00
39.926304,116.337721,0,279,39756.5757523148,2008-11-04,13:49:05
39.926291,116.337651,0,279,39756.5758101852,2008-11-04,13:49:10
39.92626,116.337652,0,279,39756.5758680556,2008-11-04,13:49:15
39.926199,116.337616,0,277,39756.5759259259,2008-11-04,13:49:20
39.926181,116.337627,0,272,39756.5759837963,2008-11-04,13:49:25
39.92621,116.337684,0,267,39756.5760416667,2008-11-04,13:49:30
39.92621,116.337721,0,264,39756.576099537,2008-11-04,13:49:35
39.926206,116.33769,0,263,39756.5761574074,2008-11-04,13:49:40
39.926206,116.33769,0,263,39756.5761921296,2008-11-04,13:49:43
39.926202,116.337683,0,258,39756.5762152778,2008-11-04,13:49:45
39.926218,116.337683,0,252,39756.5762731481,2008-11-04,13:49:50
39.926223,116.33769,0,251,39756.5763310185,2008-11-04,13:49:55
39.926223,116.33769,0,251,39756.5763657407,2008-11-04,13:49:58
39.926231,116.337692,0,251,39756.5763888889,2008-11-04,13:50:00
39.926241,116.337693,0,252,39756.5764467593,2008-11-04,13:50:05
39.926241,116.337693,0,252,39756.5764814815,2008-11-04,13:50:08
39.926079,116.337422,0,247,39756.5787037037,2008-11-04,13:53:20
39.926057,116.337406,0,247,39756.5787615741,2008-11-04,13:53:25
39.926057,116.337406,0,247,39756.5787962963,2008-11-04,13:53:28
39.926064,116.337407,0,247,39756.5788194444,2008-11-04,13:53:30
39.926076,116.337376,0,247,39756.5788773148,2008-11-04,13:53:35
39.926067,116.337359,0,246,39756.5789351852,2008-11-04,13:53:40
39.926048,116.337398,0,246,39756.5789930556,2008-11-04,13:53:45
39.926066,116.337405,0,244,39756.5790509259,2008-11-04,13:53:50
39.926085,116.337414,0,241,39756.5791087963,2008-11-04,13:53:55
39.926077,116.337411,0,241,39756.5791666667,2008-11-04,13:54:00
39.926072,116.337412,0,241,39756.579224537,2008-11-04,13:54:05
39.926072,116.337412,0,241,39756.5792592593,2008-11-04,13:54:08
39.926069,116.337414,0,241,39756.5792824074,2008-11-04,13:54:10
39.926088,116.33741,0,241,39756.5793402778,2008-11-04,13:54:15
39.926088,116.33741,0,241,39756.579375,2008-11-04,13:54:18
39.926096,116.33741,0,241,39756.5793981481,2008-11-04,13:54:20
39.926108,116.337435,0,240,39756.5794560185,2008-11-04,13:54:25
39.926115,116.337434,0,240,39756.5795138889,2008-11-04,13:54:30
39.926115,116.337434,0,240,39756.5795486111,2008-11-04,13:54:33
39.926121,116.337433,0,240,39756.5795717593,2008-11-04,13:54:35
39.92613,116.337434,0,240,39756.5796296296,2008-11-04,13:54:40
39.926137,116.337437,0,241,39756.5796875,2008-11-04,13:54:45
39.926137,116.337437,0,241,39756.5797222222,2008-11-04,13:54:48
39.926144,116.337438,0,242,39756.5797453704,2008-11-04,13:54:50
39.926153,116.337442,0,244,39756.5798032407,2008-11-04,13:54:55
39.926153,116.33752,0,246,39756.5798611111,2008-11-04,13:55:00
39.926173,116.337562,0,246,39756.5799189815,2008-11-04,13:55:05
39.926184,116.337611,0,238,39756.5799768518,2008-11-04,13:55:10
39.926197,116.337644,0,238,39756.5800347222,2008-11-04,13:55:15
39.926207,116.337633,0,242,39756.5800925926,2008-11-04,13:55:20
39.926184,116.337617,0,244,39756.580150463,2008-11-04,13:55:25
39.926179,116.337605,0,244,39756.5802083333,2008-11-04,13:55:30
39.926179,116.337605,0,244,39756.5802430556,2008-11-04,13:55:33
39.926177,116.337603,0,244,39756.5802662037,2008-11-04,13:55:35
39.926153,116.337592,0,247,39756.5803240741,2008-11-04,13:55:40
39.926126,116.337534,0,248,39756.5803819444,2008-11-04,13:55:45
39.926133,116.337525,0,247,39756.5804398148,2008-11-04,13:55:50
39.926118,116.337597,0,240,39756.5804976852,2008-11-04,13:55:55
39.926113,116.337694,0,229,39756.5805555556,2008-11-04,13:56:00
39.92614,116.337715,0,227,39756.5806134259,2008-11-04,13:56:05
39.92617,116.337728,0,229,39756.5806712963,2008-11-04,13:56:10
39.926203,116.337756,0,231,39756.5807291667,2008-11-04,13:56:15
39.926215,116.337803,0,233,39756.580787037,2008-11-04,13:56:20
39.926202,116.337828,0,235,39756.5808449074,2008-11-04,13:56:25
39.926158,116.337805,0,237,39756.5809027778,2008-11-04,13:56:30
39.926151,116.337769,0,237,39756.5809606481,2008-11-04,13:56:35
39.926166,116.337761,0,236,39756.5810185185,2008-11-04,13:56:40
39.926174,116.337731,0,237,39756.5810763889,2008-11-04,13:56:45
39.926217,116.337661,0,239,39756.5811342593,2008-11-04,13:56:50
39.926252,116.337715,0,235,39756.5811921296,2008-11-04,13:56:55
39.926235,116.337795,0,233,39756.58125,2008-11-04,13:57:00
39.926235,116.337798,0,233,39756.5813078704,2008-11-04,13:57:05
39.926238,116.337795,0,233,39756.5813657407,2008-11-04,13:57:10
39.926237,116.337794,0,233,39756.5814236111,2008-11-04,13:57:15
39.926233,116.337795,0,233,39756.5814814815,2008-11-04,13:57:20
39.926227,116.337794,0,233,39756.5815393519,2008-11-04,13:57:25
39.926227,116.337794,0,233,39756.5815740741,2008-11-04,13:57:28
39.926221,116.337793,0,233,39756.5815972222,2008-11-04,13:57:30
39.926193,116.337814,0,228,39756.5816550926,2008-11-04,13:57:35
39.926187,116.337673,0,224,39756.581712963,2008-11-04,13:57:40
39.926177,116.337673,0,223,39756.5817708333,2008-11-04,13:57:45
39.926168,116.337671,0,223,39756.5818287037,2008-11-04,13:57:50
39.926132,116.337586,0,219,39756.5818865741,2008-11-04,13:57:55
39.926142,116.337535,0,215,39756.5819444444,2008-11-04,13:58:00
39.926142,116.337533,0,215,39756.5820023148,2008-11-04,13:58:05
39.926147,116.337529,0,215,39756.5820601852,2008-11-04,13:58:10
39.926154,116.337525,0,215,39756.5821180556,2008-11-04,13:58:15
39.926157,116.337523,0,214,39756.5821759259,2008-11-04,13:58:20
39.926164,116.337523,0,214,39756.5822337963,2008-11-04,13:58:25
39.926168,116.337523,0,214,39756.5822916667,2008-11-04,13:58:30
39.926168,116.337523,0,214,39756.5823263889,2008-11-04,13:58:33
39.926165,116.33753,0,213,39756.582349537,2008-11-04,13:58:35
39.926184,116.337542,0,211,39756.5824074074,2008-11-04,13:58:40
39.926215,116.337522,0,213,39756.5824652778,2008-11-04,13:58:45
39.92619,116.337455,0,215,39756.5825231481,2008-11-04,13:58:50
39.92612,116.337583,0,221,39756.5870949074,2008-11-04,14:05:25
39.926166,116.337922,0,220,39756.5871527778,2008-11-04,14:05:30
39.926193,116.338017,0,219,39756.5872106481,2008-11-04,14:05:35
39.926239,116.338067,0,218,39756.5872685185,2008-11-04,14:05:40
39.926253,116.338056,0,219,39756.5873263889,2008-11-04,14:05:45
39.926206,116.338018,0,218,39756.5873842593,2008-11-04,14:05:50
39.926188,116.337988,0,220,39756.5874421296,2008-11-04,14:05:55
39.926193,116.337977,0,221,39756.5875,2008-11-04,14:06:00
39.926193,116.337977,0,221,39756.5875347222,2008-11-04,14:06:03
39.926193,116.337977,0,223,39756.5875578704,2008-11-04,14:06:05
39.926204,116.337968,0,223,39756.5876157407,2008-11-04,14:06:10
39.926208,116.337968,0,223,39756.5876736111,2008-11-04,14:06:15
39.926208,116.337968,0,223,39756.5877083333,2008-11-04,14:06:18
39.926203,116.33797,0,223,39756.5877314815,2008-11-04,14:06:20
39.926188,116.337987,0,223,39756.5877893518,2008-11-04,14:06:25
39.926166,116.337964,0,224,39756.5878472222,2008-11-04,14:06:30
39.926175,116.337913,0,225,39756.5879050926,2008-11-04,14:06:35
39.926174,116.337857,0,225,39756.587962963,2008-11-04,14:06:40
39.926142,116.337772,0,224,39756.5880208333,2008-11-04,14:06:45
39.926129,116.337645,0,220,39756.5880787037,2008-11-04,14:06:50
39.926117,116.337687,0,214,39756.5881365741,2008-11-04,14:06:55
39.926105,116.337767,0,207,39756.5881944444,2008-11-04,14:07:00
39.926117,116.337812,0,201,39756.5882523148,2008-11-04,14:07:05
39.926106,116.337859,0,195,39756.5883101852,2008-11-04,14:07:10
39.926095,116.33778,0,190,39756.5883680556,2008-11-04,14:07:15
39.926078,116.337667,0,186,39756.5884259259,2008-11-04,14:07:20
39.926121,116.33771,0,186,39756.5884837963,2008-11-04,14:07:25
39.926128,116.337752,0,186,39756.5885416667,2008-11-04,14:07:30
39.926128,116.337752,0,186,39756.5885763889,2008-11-04,14:07:33
39.926131,116.337755,0,185,39756.588599537,2008-11-04,14:07:35
39.926141,116.33776,0,185,39756.5886574074,2008-11-04,14:07:40
39.926179,116.33781,0,181,39756.5887152778,2008-11-04,14:07:45
39.926183,116.337915,0,179,39756.5887731481,2008-11-04,14:07:50
39.926172,116.337915,0,178,39756.5888310185,2008-11-04,14:07:55
39.92615,116.337889,0,176,39756.5888888889,2008-11-04,14:08:00
39.926117,116.337913,0,176,39756.5889467593,2008-11-04,14:08:05
39.926062,116.337908,0,176,39756.5890046296,2008-11-04,14:08:10
39.92606,116.337867,0,176,39756.5890625,2008-11-04,14:08:15
39.926042,116.337769,0,175,39756.5891203704,2008-11-04,14:08:20
39.926035,116.33777,0,175,39756.5891782407,2008-11-04,14:08:25
39.926035,116.33777,0,175,39756.589212963,2008-11-04,14:08:28
39.926041,116.337769,0,175,39756.5892361111,2008-11-04,14:08:30
39.926078,116.337764,0,174,39756.5892939815,2008-11-04,14:08:35
39.926109,116.337765,0,173,39756.5893518519,2008-11-04,14:08:40
39.926114,116.337786,0,173,39756.5894097222,2008-11-04,14:08:45
39.926123,116.337786,0,173,39756.5894675926,2008-11-04,14:08:50
39.926123,116.337786,0,173,39756.5895023148,2008-11-04,14:08:53
39.926124,116.337786,0,173,39756.589525463,2008-11-04,14:08:55
39.92614,116.337802,0,173,39756.5895833333,2008-11-04,14:09:00
39.926163,116.337765,0,172,39756.5896412037,2008-11-04,14:09:05
39.926166,116.337775,0,172,39756.5896990741,2008-11-04,14:09:10
39.926174,116.337777,0,172,39756.5897569444,2008-11-04,14:09:15
39.926174,116.337777,0,172,39756.5897916667,2008-11-04,14:09:18
39.926178,116.33778,0,172,39756.5898148148,2008-11-04,14:09:20
39.926195,116.337807,0,172,39756.5898726852,2008-11-04,14:09:25
39.92625,116.337796,0,173,39756.5899305556,2008-11-04,14:09:30
39.926274,116.337779,0,173,39756.5899884259,2008-11-04,14:09:35
39.92625,116.33772,0,172,39756.5900462963,2008-11-04,14:09:40
39.92618,116.337683,0,168,39756.5901041667,2008-11-04,14:09:45
39.926167,116.337678,0,168,39756.590162037,2008-11-04,14:09:50
39.926175,116.337679,0,168,39756.5902199074,2008-11-04,14:09:55
39.926176,116.337678,0,168,39756.5902777778,2008-11-04,14:10:00
39.926183,116.337677,0,168,39756.5903356481,2008-11-04,14:10:05
39.926191,116.337678,0,168,39756.5903935185,2008-11-04,14:10:10
39.926197,116.337678,0,168,39756.5904513889,2008-11-04,14:10:15
39.9262,116.33768,0,168,39756.5905092593,2008-11-04,14:10:20
39.9262,116.33768,0,168,39756.5905439815,2008-11-04,14:10:23
39.926201,116.337683,0,169,39756.5905671296,2008-11-04,14:10:25
39.926192,116.337689,0,169,39756.590625,2008-11-04,14:10:30
39.92617,116.337801,0,167,39756.5906828704,2008-11-04,14:10:35
39.926168,116.337838,0,165,39756.5907407407,2008-11-04,14:10:40
39.926181,116.337892,0,164,39756.5907986111,2008-11-04,14:10:45
39.926198,116.337927,0,166,39756.5908564815,2008-11-04,14:10:50
39.926214,116.337955,0,165,39756.5909143519,2008-11-04,14:10:55
39.926215,116.337952,0,165,39756.5909722222,2008-11-04,14:11:00
39.926214,116.337952,0,165,39756.5910300926,2008-11-04,14:11:05
39.926218,116.33795,0,166,39756.591087963,2008-11-04,14:11:10
39.926222,116.337946,0,166,39756.5911458333,2008-11-04,14:11:15
39.926222,116.337946,0,166,39756.5911805556,2008-11-04,14:11:18
39.92622,116.337942,0,166,39756.5912037037,2008-11-04,14:11:20
39.926205,116.337749,0,168,39756.5912615741,2008-11-04,14:11:25
39.926185,116.337719,0,166,39756.5913194444,2008-11-04,14:11:30
39.926174,116.337624,0,164,39756.5913773148,2008-11-04,14:11:35
39.926149,116.337567,0,160,39756.5914351852,2008-11-04,14:11:40
39.926121,116.337623,0,155,39756.5914930556,2008-11-04,14:11:45
39.926118,116.337701,0,158,39756.5915509259,2008-11-04,14:11:50
39.926119,116.337704,0,157,39756.5916087963,2008-11-04,14:11:55
39.926113,116.337708,0,157,39756.5916666667,2008-11-04,14:12:00
39.926113,116.337708,0,157,39756.5917013889,2008-11-04,14:12:03
39.926111,116.337713,0,157,39756.591724537,2008-11-04,14:12:05
39.92612,116.337713,0,157,39756.5917824074,2008-11-04,14:12:10
39.926109,116.337732,0,157,39756.5918402778,2008-11-04,14:12:15
39.926109,116.337732,0,157,39756.591875,2008-11-04,14:12:18
39.926103,116.337732,0,157,39756.5918981481,2008-11-04,14:12:20
39.926094,116.337739,0,157,39756.5919560185,2008-11-04,14:12:25
39.926094,116.337739,0,157,39756.5919907407,2008-11-04,14:12:28
39.926093,116.337739,0,157,39756.5920138889,2008-11-04,14:12:30
39.926119,116.337653,0,174,39756.5920717593,2008-11-04,14:12:35
39.926133,116.337534,0,181,39756.5921296296,2008-11-04,14:12:40
39.926184,116.33743,0,183,39756.5921875,2008-11-04,14:12:45
39.926176,116.337514,0,185,39756.5922453704,2008-11-04,14:12:50
39.926124,116.33753,0,183,39756.5923032407,2008-11-04,14:12:55
39.926165,116.337508,0,181,39756.5923611111,2008-11-04,14:13:00
39.92621,116.337586,0,178,39756.5924189815,2008-11-04,14:13:05
39.926227,116.337601,0,176,39756.5924768519,2008-11-04,14:13:10
39.926206,116.337567,0,171,39756.5925347222,2008-11-04,14:13:15
39.926163,116.337498,0,169,39756.5925925926,2008-11-04,14:13:20
39.926203,116.337403,0,167,39756.592650463,2008-11-04,14:13:25
39.92626,116.33728,0,164,39756.5927083333,2008-11-04,14:13:30
39.926273,116.337195,0,161,39756.5927662037,2008-11-04,14:13:35
39.926273,116.337139,0,155,39756.5928240741,2008-11-04,14:13:40
39.926276,116.337116,0,152,39756.5928819444,2008-11-04,14:13:45
39.926281,116.337132,0,154,39756.5929398148,2008-11-04,14:13:50
39.92628,116.337188,0,153,39756.5929976852,2008-11-04,14:13:55
39.92628,116.337351,0,152,39756.5930555556,2008-11-04,14:14:00
39.926278,116.337528,0,147,39756.5931134259,2008-11-04,14:14:05
39.92629,116.3376,0,144,39756.5931712963,2008-11-04,14:14:10
39.92628,116.337705,0,142,39756.5932291667,2008-11-04,14:14:15
39.926209,116.337416,0,184,39756.5955439815,2008-11-04,14:17:35
39.926201,116.337305,0,181,39756.5956018518,2008-11-04,14:17:40
39.926233,116.337231,0,172,39756.5956597222,2008-11-04,14:17:45
39.926209,116.337229,0,165,39756.5957175926,2008-11-04,14:17:50
39.926175,116.337204,0,158,39756.595775463,2008-11-04,14:17:55
39.926126,116.337209,0,150,39756.5958333333,2008-11-04,14:18:00
39.926089,116.337159,0,149,39756.5958912037,2008-11-04,14:18:05
39.926117,116.337157,0,150,39756.5959490741,2008-11-04,14:18:10
39.926183,116.337104,0,148,39756.5960069444,2008-11-04,14:18:15
39.926243,116.337056,0,149,39756.5960648148,2008-11-04,14:18:20
39.926286,116.336981,0,152,39756.5961226852,2008-11-04,14:18:25
39.926321,116.33689,0,148,39756.5961805556,2008-11-04,14:18:30
39.926335,116.336858,0,146,39756.5962384259,2008-11-04,14:18:35
39.926272,116.336832,0,137,39756.5962962963,2008-11-04,14:18:40
39.926208,116.33682,0,137,39756.5963541667,2008-11-04,14:18:45
39.926254,116.33673,0,134,39756.596412037,2008-11-04,14:18:50
39.926308,116.336647,0,133,39756.5964699074,2008-11-04,14:18:55
39.926335,116.336597,0,129,39756.5965277778,2008-11-04,14:19:00
39.926357,116.336538,0,124,39756.5965856481,2008-11-04,14:19:05
39.926404,116.336491,0,120,39756.5966435185,2008-11-04,14:19:10
39.926426,116.336448,0,117,39756.5967013889,2008-11-04,14:19:15
39.926402,116.336445,0,113,39756.5967592593,2008-11-04,14:19:20
39.926385,116.336433,0,108,39756.5968171296,2008-11-04,14:19:25
39.926405,116.336402,0,101,39756.596875,2008-11-04,14:19:30
39.926405,116.336402,0,101,39756.5969097222,2008-11-04,14:19:33
39.926407,116.336406,0,98,39756.5969328704,2008-11-04,14:19:35
39.926362,116.336517,0,97,39756.5969907407,2008-11-04,14:19:40
39.926324,116.33658,0,94,39756.5970486111,2008-11-04,14:19:45
39.926278,116.336631,0,93,39756.5971064815,2008-11-04,14:19:50
39.926254,116.336729,0,92,39756.5971643519,2008-11-04,14:19:55
39.926226,116.3368,0,92,39756.5972222222,2008-11-04,14:20:00
39.926156,116.336838,0,89,39756.5972800926,2008-11-04,14:20:05
39.926113,116.336889,0,84,39756.597337963,2008-11-04,14:20:10
39.926081,116.336873,0,75,39756.5973958333,2008-11-04,14:20:15
39.926124,116.33679,0,69,39756.5974537037,2008-11-04,14:20:20
39.926189,116.336734,0,67,39756.5975115741,2008-11-04,14:20:25
39.92621,116.336725,0,67,39756.5975694444,2008-11-04,14:20:30
39.926257,116.336797,0,69,39756.5976273148,2008-11-04,14:20:35
39.926238,116.336818,0,72,39756.5976851852,2008-11-04,14:20:40
39.926203,116.336752,0,79,39756.5977430556,2008-11-04,14:20:45
39.926262,116.336614,0,89,39756.5978009259,2008-11-04,14:20:50
39.926325,116.336541,0,80,39756.5978587963,2008-11-04,14:20:55
39.926362,116.336596,0,73,39756.5979166667,2008-11-04,14:21:00
39.926427,116.336529,0,66,39756.597974537,2008-11-04,14:21:05
39.926462,116.336552,0,58,39756.5980324074,2008-11-04,14:21:10
39.926462,116.336595,0,58,39756.5980902778,2008-11-04,14:21:15
39.926455,116.336586,0,58,39756.5981481481,2008-11-04,14:21:20
39.926371,116.336687,0,62,39756.5982060185,2008-11-04,14:21:25
39.926032,116.337006,0,65,39756.5982638889,2008-11-04,14:21:30
39.926078,116.336964,0,64,39756.5983217593,2008-11-04,14:21:35
39.926172,116.336803,0,60,39756.5983796296,2008-11-04,14:21:40
39.926215,116.336795,0,56,39756.5984375,2008-11-04,14:21:45
39.926198,116.336889,0,53,39756.5984953704,2008-11-04,14:21:50
39.926566,116.336607,0,62,39756.5985532407,2008-11-04,14:21:55
39.926526,116.33673,0,64,39756.5986111111,2008-11-04,14:22:00
39.926514,116.336757,0,66,39756.5986689815,2008-11-04,14:22:05
39.926477,116.336772,0,72,39756.5987268519,2008-11-04,14:22:10
39.926362,116.3368,0,81,39756.5987847222,2008-11-04,14:22:15
39.926339,116.336764,0,83,39756.5988425926,2008-11-04,14:22:20
39.926293,116.336812,0,85,39756.598900463,2008-11-04,14:22:25
39.926327,116.336906,0,88,39756.5989583333,2008-11-04,14:22:30
39.926382,116.336849,0,91,39756.5990162037,2008-11-04,14:22:35
39.926387,116.336897,0,103,39756.5990740741,2008-11-04,14:22:40
39.926371,116.337019,0,112,39756.5991319444,2008-11-04,14:22:45
39.926315,116.337095,0,121,39756.5991898148,2008-11-04,14:22:50
39.926129,116.337217,0,126,39756.5992476852,2008-11-04,14:22:55
39.925888,116.337397,0,128,39756.5993055556,2008-11-04,14:23:00
39.925807,116.337405,0,125,39756.5993634259,2008-11-04,14:23:05
39.926031,116.337141,0,121,39756.5994212963,2008-11-04,14:23:10
39.926033,116.337113,0,119,39756.5994791667,2008-11-04,14:23:15
39.92599,116.337148,0,116,39756.599537037,2008-11-04,14:23:20
39.926065,116.337137,0,115,39756.5995949074,2008-11-04,14:23:25
39.926161,116.337097,0,113,39756.5996527778,2008-11-04,14:23:30
39.926072,116.337186,0,112,39756.5997106481,2008-11-04,14:23:35
39.926113,116.337167,0,112,39756.5997685185,2008-11-04,14:23:40
39.926133,116.337145,0,112,39756.5998263889,2008-11-04,14:23:45
39.926329,116.336919,0,112,39756.5998842593,2008-11-04,14:23:50
39.926424,116.336818,0,112,39756.5999421296,2008-11-04,14:23:55
39.926421,116.336873,0,110,39756.6,2008-11-04,14:24:00
39.926244,116.337001,0,110,39756.6000578704,2008-11-04,14:24:05
39.926214,116.336976,0,109,39756.6001157407,2008-11-04,14:24:10
39.926445,116.336724,0,109,39756.6001736111,2008-11-04,14:24:15
39.926424,116.336939,0,107,39756.6002314815,2008-11-04,14:24:20
39.926283,116.337106,0,107,39756.6002893519,2008-11-04,14:24:25
39.926252,116.337136,0,107,39756.6003472222,2008-11-04,14:24:30
39.926003,116.337358,0,109,39756.6004050926,2008-11-04,14:24:35
39.926156,116.337298,0,110,39756.600462963,2008-11-04,14:24:40
39.926199,116.337363,0,111,39756.6005208333,2008-11-04,14:24:45
39.926339,116.337273,0,110,39756.6005787037,2008-11-04,14:24:50
39.926406,116.337275,0,112,39756.6006365741,2008-11-04,14:24:55
39.926396,116.337351,0,120,39756.6006944444,2008-11-04,14:25:00
39.926406,116.337409,0,126,39756.6007523148,2008-11-04,14:25:05
39.926445,116.337436,0,131,39756.6008101852,2008-11-04,14:25:10
39.926478,116.337407,0,138,39756.6008680556,2008-11-04,14:25:15
39.926428,116.337448,0,143,39756.6009259259,2008-11-04,14:25:20
39.926398,116.337487,0,147,39756.6009837963,2008-11-04,14:25:25
39.926476,116.337342,0,148,39756.6010416667,2008-11-04,14:25:30
39.926343,116.337372,0,151,39756.601099537,2008-11-04,14:25:35
39.926234,116.337452,0,154,39756.6011574074,2008-11-04,14:25:40
39.92616,116.337508,0,157,39756.6012152778,2008-11-04,14:25:45
39.926313,116.337382,0,168,39756.6012731481,2008-11-04,14:25:50
39.92639,116.337367,0,177,39756.6013310185,2008-11-04,14:25:55
39.92655,116.337216,0,188,39756.6013888889,2008-11-04,14:26:00
39.926606,116.337167,0,194,39756.6014467593,2008-11-04,14:26:05
39.926594,116.337141,0,195,39756.6015046296,2008-11-04,14:26:10
39.926548,116.337164,0,203,39756.6015625,2008-11-04,14:26:15
39.926499,116.337271,0,205,39756.6016203704,2008-11-04,14:26:20
39.926472,116.337379,0,209,39756.6016782407,2008-11-04,14:26:25
39.926444,116.337426,0,216,39756.6017361111,2008-11-04,14:26:30
39.926288,116.337555,0,226,39756.6017939815,2008-11-04,14:26:35
39.926167,116.33769,0,234,39756.6018518518,2008-11-04,14:26:40
39.926025,116.33783,0,240,39756.6019097222,2008-11-04,14:26:45
39.926338,116.33757,0,239,39756.6020833333,2008-11-04,14:27:00
39.926335,116.33778,0,238,39756.6021412037,2008-11-04,14:27:05
39.926372,116.337941,0,238,39756.6021990741,2008-11-04,14:27:10
39.926669,116.33782,0,237,39756.6022569444,2008-11-04,14:27:15
39.926695,116.337903,0,237,39756.6023148148,2008-11-04,14:27:20
39.926618,116.338008,0,236,39756.6023726852,2008-11-04,14:27:25
39.926311,116.338246,0,235,39756.6024305556,2008-11-04,14:27:30
39.926155,116.338304,0,235,39756.6024884259,2008-11-04,14:27:35
39.92627,116.338103,0,234,39756.6025462963,2008-11-04,14:27:40
39.926419,116.337938,0,233,39756.6026041667,2008-11-04,14:27:45
39.926696,116.337767,0,231,39756.602662037,2008-11-04,14:27:50
39.926561,116.337945,0,223,39756.6027199074,2008-11-04,14:27:55
39.926479,116.338024,0,221,39756.6027777778,2008-11-04,14:28:00
39.926479,116.338024,0,221,39756.6028125,2008-11-04,14:28:03
39.926474,116.338026,0,220,39756.6028356481,2008-11-04,14:28:05
39.926478,116.338091,0,220,39756.6028935185,2008-11-04,14:28:10
39.926447,116.338156,0,222,39756.6029513889,2008-11-04,14:28:15
39.926431,116.338177,0,225,39756.6030092593,2008-11-04,14:28:20
39.926411,116.338289,0,228,39756.6030671296,2008-11-04,14:28:25
39.926428,116.338253,0,228,39756.603125,2008-11-04,14:28:30
39.926575,116.338105,0,229,39756.6031828704,2008-11-04,14:28:35
39.926638,116.338028,0,232,39756.6032407407,2008-11-04,14:28:40
39.926652,116.33799,0,234,39756.6032986111,2008-11-04,14:28:45
39.926629,116.338034,0,236,39756.6033564815,2008-11-04,14:28:50
39.926566,116.338105,0,236,39756.6034143518,2008-11-04,14:28:55
39.926578,116.338037,0,237,39756.6034722222,2008-11-04,14:29:00
39.926296,116.338311,0,239,39756.6035300926,2008-11-04,14:29:05
39.926443,116.338171,0,240,39756.603587963,2008-11-04,14:29:10
39.926558,116.338065,0,239,39756.6036458333,2008-11-04,14:29:15
39.926558,116.338065,0,239,39756.6036805556,2008-11-04,14:29:18
39.926554,116.33807,0,239,39756.6037037037,2008-11-04,14:29:20
39.926421,116.338162,0,238,39756.6037615741,2008-11-04,14:29:25
39.926501,116.33807,0,237,39756.6038194444,2008-11-04,14:29:30
39.926476,116.338021,0,236,39756.6038773148,2008-11-04,14:29:35
39.92643,116.337974,0,235,39756.6039351852,2008-11-04,14:29:40
39.926239,116.338004,0,234,39756.6039930556,2008-11-04,14:29:45
39.926069,116.338237,0,233,39756.6040509259,2008-11-04,14:29:50
39.926064,116.338254,0,233,39756.6041087963,2008-11-04,14:29:55
39.926014,116.338277,0,231,39756.6041666667,2008-11-04,14:30:00
39.92607,116.338215,0,229,39756.604224537,2008-11-04,14:30:05
39.926137,116.338137,0,227,39756.6042824074,2008-11-04,14:30:10
39.926194,116.33807,0,226,39756.6043402778,2008-11-04,14:30:15
39.926148,116.338049,0,227,39756.6045717593,2008-11-04,14:30:35
39.926084,116.33812,0,227,39756.6046296296,2008-11-04,14:30:40
39.925876,116.338383,0,230,39756.6046875,2008-11-04,14:30:45
39.925999,116.338354,0,234,39756.6047453704,2008-11-04,14:30:50
39.926117,116.338269,0,238,39756.6048032407,2008-11-04,14:30:55
39.926263,116.338115,0,239,39756.6048611111,2008-11-04,14:31:00
39.926409,116.337988,0,241,39756.6049189815,2008-11-04,14:31:05
39.926555,116.337868,0,244,39756.6049768519,2008-11-04,14:31:10
39.926532,116.337901,0,247,39756.6050347222,2008-11-04,14:31:15
39.926393,116.337993,0,250,39756.6050925926,2008-11-04,14:31:20
39.926248,116.338032,0,252,39756.605150463,2008-11-04,14:31:25
39.926354,116.337868,0,252,39756.6052083333,2008-11-04,14:31:30
39.926523,116.337611,0,259,39756.6052662037,2008-11-04,14:31:35
39.926537,116.33762,0,263,39756.6053240741,2008-11-04,14:31:40
39.926549,116.337594,0,264,39756.6053819444,2008-11-04,14:31:45
39.926589,116.337498,0,265,39756.6054398148,2008-11-04,14:31:50
39.926497,116.337495,0,267,39756.6054976852,2008-11-04,14:31:55
39.926402,116.337504,0,269,39756.6055555556,2008-11-04,14:32:00
39.926431,116.337431,0,270,39756.6056134259,2008-11-04,14:32:05
39.92666,116.33713,0,271,39756.6056712963,2008-11-04,14:32:10
39.926814,116.336889,0,272,39756.6057291667,2008-11-04,14:32:15
39.926852,116.336788,0,272,39756.605787037,2008-11-04,14:32:20
39.92681,116.336759,0,275,39756.6058449074,2008-11-04,14:32:25
39.926819,116.336719,0,282,39756.6059027778,2008-11-04,14:32:30
39.926789,116.336803,0,283,39756.6059606481,2008-11-04,14:32:35
39.926726,116.336908,0,286,39756.6060185185,2008-11-04,14:32:40
39.926661,116.337001,0,287,39756.6060763889,2008-11-04,14:32:45
39.926566,116.337083,0,288,39756.6061342593,2008-11-04,14:32:50
39.926588,116.337003,0,289,39756.6061921296,2008-11-04,14:32:55
39.92667,116.336779,0,289,39756.60625,2008-11-04,14:33:00
39.926747,116.336738,0,289,39756.6063078704,2008-11-04,14:33:05
39.926736,116.336695,0,289,39756.6063657407,2008-11-04,14:33:10
39.926625,116.336886,0,288,39756.6064236111,2008-11-04,14:33:15
39.926563,116.337022,0,289,39756.6064814815,2008-11-04,14:33:20
39.926477,116.337095,0,290,39756.6065393519,2008-11-04,14:33:25
39.926503,116.337049,0,292,39756.6065972222,2008-11-04,14:33:30
39.926554,116.336922,0,293,39756.6066550926,2008-11-04,14:33:35
39.926618,116.336733,0,296,39756.606712963,2008-11-04,14:33:40
39.92665,116.336609,0,298,39756.6067708333,2008-11-04,14:33:45
39.92668,116.336617,0,299,39756.6068287037,2008-11-04,14:33:50
39.926658,116.336686,0,299,39756.6068865741,2008-11-04,14:33:55
39.926674,116.336616,0,299,39756.6069444444,2008-11-04,14:34:00
39.926707,116.336576,0,302,39756.6070023148,2008-11-04,14:34:05
39.926722,116.336577,0,305,39756.6070601852,2008-11-04,14:34:10
39.926742,116.336605,0,312,39756.6071180556,2008-11-04,14:34:15
39.92673,116.336671,0,320,39756.6071759259,2008-11-04,14:34:20
39.92672,116.336624,0,320,39756.6072337963,2008-11-04,14:34:25
39.926703,116.336591,0,319,39756.6072916667,2008-11-04,14:34:30
39.926748,116.336507,0,318,39756.607349537,2008-11-04,14:34:35
39.926643,116.336677,0,308,39756.6074074074,2008-11-04,14:34:40
39.926631,116.336885,0,309,39756.6074652778,2008-11-04,14:34:45
39.926611,116.336934,0,311,39756.6075231481,2008-11-04,14:34:50
39.926598,116.337023,0,312,39756.6075810185,2008-11-04,14:34:55
39.926591,116.33708,0,312,39756.6076388889,2008-11-04,14:35:00
39.926564,116.337035,0,309,39756.6076967593,2008-11-04,14:35:05
39.926569,116.33694,0,305,39756.6077546296,2008-11-04,14:35:10
39.926533,116.336957,0,304,39756.6078125,2008-11-04,14:35:15
39.92644,116.337059,0,306,39756.6078703704,2008-11-04,14:35:20
39.926443,116.337092,0,305,39756.6079282407,2008-11-04,14:35:25
39.926635,116.337051,0,328,39756.6079861111,2008-11-04,14:35:30
39.926627,116.337098,0,341,39756.6080439815,2008-11-04,14:35:35
39.9266,116.336992,0,332,39756.6081018519,2008-11-04,14:35:40
39.926599,116.336892,0,323,39756.6081597222,2008-11-04,14:35:45
39.926572,116.336814,0,320,39756.6082175926,2008-11-04,14:35:50
39.926533,116.336753,0,316,39756.608275463,2008-11-04,14:35:55
39.926521,116.336771,0,314,39756.6083333333,2008-11-04,14:36:00
39.926519,116.336741,0,308,39756.6083912037,2008-11-04,14:36:05
39.926547,116.3367,0,302,39756.6084490741,2008-11-04,14:36:10
39.926553,116.336709,0,300,39756.6085069444,2008-11-04,14:36:15
39.92654,116.336829,0,298,39756.6085648148,2008-11-04,14:36:20
39.926466,116.336971,0,293,39756.6086226852,2008-11-04,14:36:25
39.926458,116.337026,0,292,39756.6086805556,2008-11-04,14:36:30
39.926466,116.336979,0,288,39756.6087384259,2008-11-04,14:36:35
39.926521,116.336909,0,280,39756.6087962963,2008-11-04,14:36:40
39.926509,116.337136,0,273,39756.6088541667,2008-11-04,14:36:45
39.926509,116.337136,0,273,39756.6088888889,2008-11-04,14:36:48
39.926508,116.337143,0,273,39756.608912037,2008-11-04,14:36:50
39.926441,116.337406,0,276,39756.6089699074,2008-11-04,14:36:55
39.926429,116.337547,0,280,39756.6090277778,2008-11-04,14:37:00
39.926482,116.337456,0,278,39756.6090856481,2008-11-04,14:37:05
39.926582,116.337306,0,274,39756.6091435185,2008-11-04,14:37:10
39.926642,116.337195,0,273,39756.6092013889,2008-11-04,14:37:15
39.926627,116.337247,0,275,39756.6092592593,2008-11-04,14:37:20
39.926643,116.337215,0,276,39756.6093171296,2008-11-04,14:37:25
39.926643,116.337215,0,276,39756.6093518519,2008-11-04,14:37:28
39.926651,116.337212,0,277,39756.609375,2008-11-04,14:37:30
39.926676,116.337208,0,278,39756.6094328704,2008-11-04,14:37:35
39.926686,116.337154,0,281,39756.6094907407,2008-11-04,14:37:40
39.926707,116.337119,0,284,39756.6095486111,2008-11-04,14:37:45
39.92671,116.337038,0,285,39756.6096064815,2008-11-04,14:37:50
39.926659,116.337063,0,289,39756.6096643518,2008-11-04,14:37:55
39.926567,116.337137,0,294,39756.6097222222,2008-11-04,14:38:00
39.926417,116.337163,0,282,39756.6097800926,2008-11-04,14:38:05
39.926372,116.337162,0,271,39756.609837963,2008-11-04,14:38:10
39.926365,116.337135,0,264,39756.6098958333,2008-11-04,14:38:15
39.926373,116.337155,0,269,39756.6099537037,2008-11-04,14:38:20
39.926365,116.337132,0,273,39756.6100115741,2008-11-04,14:38:25
39.926348,116.337082,0,274,39756.6100694444,2008-11-04,14:38:30
39.92634,116.3371,0,274,39756.6101273148,2008-11-04,14:38:35
39.926344,116.337076,0,261,39756.6101851852,2008-11-04,14:38:40
39.926354,116.337065,0,254,39756.6102430556,2008-11-04,14:38:45
39.926362,116.337076,0,250,39756.6103009259,2008-11-04,14:38:50
39.926325,116.337182,0,251,39756.6103587963,2008-11-04,14:38:55
39.926309,116.337268,0,249,39756.6104166667,2008-11-04,14:39:00
39.926268,116.337335,0,249,39756.610474537,2008-11-04,14:39:05
39.926255,116.337324,0,247,39756.6105324074,2008-11-04,14:39:10
39.926212,116.337447,0,253,39756.6105902778,2008-11-04,14:39:15
39.926232,116.337123,0,219,39756.6141203704,2008-11-04,14:44:20
39.926254,116.337043,0,220,39756.6141782407,2008-11-04,14:44:25
39.926254,116.337043,0,220,39756.614212963,2008-11-04,14:44:28
39.926247,116.337042,0,220,39756.6142361111,2008-11-04,14:44:30
39.926299,116.337023,0,220,39756.6142939815,2008-11-04,14:44:35
39.926288,116.336987,0,220,39756.6143518519,2008-11-04,14:44:40
39.926206,116.337045,0,220,39756.6144097222,2008-11-04,14:44:45
39.926254,116.337058,0,219,39756.6144675926,2008-11-04,14:44:50
39.926285,116.337102,0,220,39756.614525463,2008-11-04,14:44:55
39.926253,116.337155,0,221,39756.6145833333,2008-11-04,14:45:00
39.926229,116.337103,0,222,39756.6146412037,2008-11-04,14:45:05
39.92645,116.337307,0,215,39756.6148148148,2008-11-04,14:45:20
39.9262,116.337596,0,209,39756.6148726852,2008-11-04,14:45:25
39.926213,116.33766,0,191,39756.6149305556,2008-11-04,14:45:30
39.926353,116.337971,0,283,39756.6149884259,2008-11-04,14:45:35
39.926193,116.338048,0,234,39756.6150462963,2008-11-04,14:45:40
39.92611,116.33814,0,227,39756.6151041667,2008-11-04,14:45:45
39.926104,116.338215,0,223,39756.615162037,2008-11-04,14:45:50
39.926072,116.338247,0,221,39756.6152199074,2008-11-04,14:45:55
39.926024,116.338262,0,221,39756.6152777778,2008-11-04,14:46:00
39.926078,116.33824,0,220,39756.6153356481,2008-11-04,14:46:05
39.92612,116.338226,0,221,39756.6153935185,2008-11-04,14:46:10
39.926199,116.338133,0,222,39756.6154513889,2008-11-04,14:46:15
39.926259,116.338111,0,223,39756.6155092593,2008-11-04,14:46:20
39.926307,116.338051,0,224,39756.6155671296,2008-11-04,14:46:25
39.926299,116.338112,0,226,39756.615625,2008-11-04,14:46:30
39.926245,116.338151,0,227,39756.6156828704,2008-11-04,14:46:35
39.92621,116.338227,0,228,39756.6157407407,2008-11-04,14:46:40
39.926177,116.338313,0,230,39756.6157986111,2008-11-04,14:46:45
39.926221,116.33829,0,232,39756.6158564815,2008-11-04,14:46:50
39.926223,116.337988,0,233,39756.6159143519,2008-11-04,14:46:55
39.926221,116.337766,0,231,39756.6159722222,2008-11-04,14:47:00
39.926302,116.337557,0,237,39756.6160300926,2008-11-04,14:47:05
39.926342,116.337322,0,236,39756.616087963,2008-11-04,14:47:10
39.926367,116.337265,0,233,39756.6161458333,2008-11-04,14:47:15
39.926376,116.337227,0,228,39756.6162037037,2008-11-04,14:47:20
39.926402,116.337228,0,222,39756.6162615741,2008-11-04,14:47:25
39.926424,116.33722,0,222,39756.6163194444,2008-11-04,14:47:30
39.926438,116.337216,0,222,39756.6163773148,2008-11-04,14:47:35
39.926458,116.337166,0,220,39756.6164351852,2008-11-04,14:47:40
39.926461,116.337139,0,215,39756.6164930556,2008-11-04,14:47:45
39.926461,116.337139,0,215,39756.6165277778,2008-11-04,14:47:48
39.92646,116.337136,0,212,39756.6165509259,2008-11-04,14:47:50
39.92641,116.33723,0,216,39756.6166087963,2008-11-04,14:47:55
39.926421,116.337289,0,218,39756.6166666667,2008-11-04,14:48:00
39.92644,116.337421,0,219,39756.616724537,2008-11-04,14:48:05
39.92647,116.337489,0,219,39756.6167824074,2008-11-04,14:48:10
39.926433,116.337636,0,222,39756.6168402778,2008-11-04,14:48:15
39.926379,116.33771,0,227,39756.6168981481,2008-11-04,14:48:20
39.926354,116.337779,0,227,39756.6169560185,2008-11-04,14:48:25
39.926269,116.337802,0,232,39756.6170138889,2008-11-04,14:48:30
39.926232,116.337809,0,234,39756.6170717593,2008-11-04,14:48:35
39.926216,116.337789,0,233,39756.6171296296,2008-11-04,14:48:40
39.926175,116.337773,0,235,39756.6171875,2008-11-04,14:48:45
39.926193,116.337701,0,236,39756.6172453704,2008-11-04,14:48:50
39.92618,116.33764,0,236,39756.6173032407,2008-11-04,14:48:55
39.926226,116.337564,0,236,39756.6173611111,2008-11-04,14:49:00
39.926188,116.33757,0,238,39756.6174189815,2008-11-04,14:49:05
39.926177,116.337556,0,238,39756.6174768518,2008-11-04,14:49:10
39.926175,116.337544,0,238,39756.6175347222,2008-11-04,14:49:15
39.926181,116.337495,0,237,39756.6175925926,2008-11-04,14:49:20
39.926169,116.337445,0,237,39756.617650463,2008-11-04,14:49:25
39.926146,116.337337,0,237,39756.6177083333,2008-11-04,14:49:30
39.92613,116.337338,0,237,39756.6177662037,2008-11-04,14:49:35
39.926146,116.337345,0,237,39756.6178240741,2008-11-04,14:49:40
39.926182,116.337388,0,239,39756.6178819444,2008-11-04,14:49:45
39.926196,116.337399,0,239,39756.6179398148,2008-11-04,14:49:50
39.926206,116.337383,0,238,39756.6179976852,2008-11-04,14:49:55
39.926214,116.337412,0,236,39756.6180555556,2008-11-04,14:50:00
39.926209,116.337412,0,236,39756.6181134259,2008-11-04,14:50:05
39.926203,116.337413,0,236,39756.6181712963,2008-11-04,14:50:10
39.926198,116.337415,0,236,39756.6182291667,2008-11-04,14:50:15
39.926195,116.337417,0,236,39756.618287037,2008-11-04,14:50:20
39.9262,116.337416,0,235,39756.6183449074,2008-11-04,14:50:25
39.9262,116.337416,0,235,39756.6183796296,2008-11-04,14:50:28
39.926207,116.337417,0,235,39756.6184027778,2008-11-04,14:50:30
39.926242,116.337429,0,237,39756.6184606481,2008-11-04,14:50:35
39.92628,116.337388,0,238,39756.6185185185,2008-11-04,14:50:40
39.926293,116.337369,0,238,39756.6185763889,2008-11-04,14:50:45
39.926297,116.337368,0,238,39756.6186342593,2008-11-04,14:50:50
39.926297,116.337367,0,239,39756.6186921296,2008-11-04,14:50:55
39.926301,116.337368,0,239,39756.61875,2008-11-04,14:51:00
39.926306,116.337366,0,239,39756.6188078704,2008-11-04,14:51:05
39.926306,116.337365,0,239,39756.6188657407,2008-11-04,14:51:10
39.9263,116.337365,0,239,39756.6189236111,2008-11-04,14:51:15
39.9263,116.337365,0,239,39756.6189583333,2008-11-04,14:51:18
39.926303,116.337367,0,240,39756.6189814815,2008-11-04,14:51:20
39.926307,116.337413,0,241,39756.6190393518,2008-11-04,14:51:25
39.926293,116.337397,0,240,39756.6190972222,2008-11-04,14:51:30
39.926304,116.33736,0,239,39756.6191550926,2008-11-04,14:51:35
39.92632,116.337309,0,238,39756.619212963,2008-11-04,14:51:40
39.92632,116.337309,0,238,39756.6192476852,2008-11-04,14:51:43
39.926313,116.337302,0,238,39756.6192708333,2008-11-04,14:51:45
39.926282,116.33733,0,238,39756.6193287037,2008-11-04,14:51:50
39.926253,116.337368,0,238,39756.6193865741,2008-11-04,14:51:55
39.926227,116.337437,0,238,39756.6194444444,2008-11-04,14:52:00
39.926248,116.33752,0,238,39756.6195023148,2008-11-04,14:52:05
39.926312,116.337542,0,238,39756.6195601852,2008-11-04,14:52:10
39.92632,116.337585,0,237,39756.6196180556,2008-11-04,14:52:15
39.926331,116.337622,0,238,39756.6196759259,2008-11-04,14:52:20
39.926285,116.337667,0,238,39756.6197337963,2008-11-04,14:52:25
39.926287,116.337683,0,238,39756.6197916667,2008-11-04,14:52:30
39.926276,116.337684,0,239,39756.619849537,2008-11-04,14:52:35
39.926303,116.337659,0,239,39756.6199074074,2008-11-04,14:52:40
39.926328,116.337573,0,239,39756.6199652778,2008-11-04,14:52:45
39.926343,116.337529,0,238,39756.6200231481,2008-11-04,14:52:50
39.926332,116.337512,0,238,39756.6200810185,2008-11-04,14:52:55
39.926313,116.337497,0,238,39756.6201388889,2008-11-04,14:53:00
39.926247,116.337505,0,238,39756.6201967593,2008-11-04,14:53:05
39.926226,116.337442,0,238,39756.6202546296,2008-11-04,14:53:10
39.926222,116.337427,0,238,39756.6203125,2008-11-04,14:53:15
39.926238,116.337411,0,238,39756.6203703704,2008-11-04,14:53:20
39.926292,116.337313,0,237,39756.6204282407,2008-11-04,14:53:25
39.926307,116.337253,0,237,39756.6204861111,2008-11-04,14:53:30
39.926304,116.337283,0,236,39756.6205439815,2008-11-04,14:53:35
39.926282,116.337346,0,236,39756.6206018519,2008-11-04,14:53:40
39.926279,116.337345,0,236,39756.6206597222,2008-11-04,14:53:45
39.926279,116.337345,0,236,39756.6206944444,2008-11-04,14:53:48
39.926277,116.337344,0,235,39756.6207175926,2008-11-04,14:53:50
39.926266,116.337336,0,235,39756.620775463,2008-11-04,14:53:55
39.926284,116.337382,0,238,39756.6208333333,2008-11-04,14:54:00
39.926274,116.337383,0,238,39756.6208912037,2008-11-04,14:54:05
39.926272,116.337382,0,238,39756.6209490741,2008-11-04,14:54:10
39.926264,116.337384,0,238,39756.6210069444,2008-11-04,14:54:15
39.926264,116.337384,0,238,39756.6210416667,2008-11-04,14:54:18
39.926261,116.337387,0,238,39756.6210648148,2008-11-04,14:54:20
39.926277,116.337424,0,239,39756.6211226852,2008-11-04,14:54:25
39.926262,116.337476,0,239,39756.6211805556,2008-11-04,14:54:30
39.926288,116.337537,0,239,39756.6212384259,2008-11-04,14:54:35
39.926289,116.337556,0,240,39756.6212962963,2008-11-04,14:54:40
39.926305,116.337572,0,240,39756.6213541667,2008-11-04,14:54:45
39.926309,116.337573,0,241,39756.621412037,2008-11-04,14:54:50
39.926312,116.337573,0,241,39756.6214699074,2008-11-04,14:54:55
39.926318,116.337572,0,242,39756.6215277778,2008-11-04,14:55:00
39.926321,116.337571,0,242,39756.6215856481,2008-11-04,14:55:05
39.92632,116.337572,0,242,39756.6216435185,2008-11-04,14:55:10
39.926312,116.337575,0,242,39756.6217013889,2008-11-04,14:55:15
39.926304,116.337577,0,242,39756.6217592593,2008-11-04,14:55:20
39.926305,116.337576,0,242,39756.6218171296,2008-11-04,14:55:25
39.926305,116.337576,0,242,39756.6218518519,2008-11-04,14:55:28
39.926309,116.337574,0,242,39756.621875,2008-11-04,14:55:30
39.926328,116.337552,0,242,39756.6219907407,2008-11-04,14:55:40
39.92635,116.337664,0,245,39756.6220486111,2008-11-04,14:55:45
39.926295,116.337492,0,251,39756.6246527778,2008-11-04,14:59:30
39.926704,116.338368,0,261,39756.6247106481,2008-11-04,14:59:35
39.926727,116.338668,0,271,39756.6247685185,2008-11-04,14:59:40
39.926693,116.33875,0,273,39756.6248263889,2008-11-04,14:59:45
39.92669,116.338752,0,273,39756.6248842593,2008-11-04,14:59:50
39.926685,116.338755,0,273,39756.6249421296,2008-11-04,14:59:55
39.926681,116.338756,0,273,39756.625,2008-11-04,15:00:00
39.926686,116.338758,0,274,39756.6250578704,2008-11-04,15:00:05
39.926694,116.33876,0,274,39756.6251157407,2008-11-04,15:00:10
39.9267,116.338761,0,275,39756.6251736111,2008-11-04,15:00:15
39.9267,116.338761,0,275,39756.6252083333,2008-11-04,15:00:18
39.926707,116.338762,0,276,39756.6252314815,2008-11-04,15:00:20
39.926704,116.338783,0,278,39756.6252893518,2008-11-04,15:00:25
39.926708,116.338785,0,279,39756.6253472222,2008-11-04,15:00:30
39.926708,116.338785,0,279,39756.6253819444,2008-11-04,15:00:33
39.926716,116.338784,0,281,39756.6254050926,2008-11-04,15:00:35
39.926594,116.338449,0,283,39756.625462963,2008-11-04,15:00:40
39.926577,116.33835,0,285,39756.6255208333,2008-11-04,15:00:45
39.926529,116.338042,0,288,39756.6255787037,2008-11-04,15:00:50
39.92647,116.337724,0,290,39756.6256365741,2008-11-04,15:00:55
39.92643,116.337706,0,290,39756.6256944444,2008-11-04,15:01:00
39.926389,116.337642,0,289,39756.6257523148,2008-11-04,15:01:05
39.926389,116.337655,0,289,39756.6258101852,2008-11-04,15:01:10
39.926382,116.337655,0,288,39756.6258680556,2008-11-04,15:01:15
39.926382,116.337652,0,288,39756.6259259259,2008-11-04,15:01:20
39.926379,116.337649,0,288,39756.6259837963,2008-11-04,15:01:25
39.926372,116.337649,0,288,39756.6260416667,2008-11-04,15:01:30
39.92637,116.337649,0,287,39756.626099537,2008-11-04,15:01:35
39.92637,116.337649,0,287,39756.6261342593,2008-11-04,15:01:38
39.926373,116.337647,0,287,39756.6261574074,2008-11-04,15:01:40
39.926329,116.337591,0,290,39756.6262731481,2008-11-04,15:01:50
39.926323,116.337601,0,292,39756.6263310185,2008-11-04,15:01:55
39.926332,116.33759,0,295,39756.6263888889,2008-11-04,15:02:00
39.92634,116.337587,0,297,39756.6264467593,2008-11-04,15:02:05
39.926342,116.337586,0,298,39756.6265046296,2008-11-04,15:02:10
39.926342,116.337586,0,298,39756.6265393518,2008-11-04,15:02:13
39.926347,116.337585,0,299,39756.6265625,2008-11-04,15:02:15
39.926356,116.337585,0,299,39756.6266203704,2008-11-04,15:02:20
39.926362,116.337583,0,299,39756.6266782407,2008-11-04,15:02:25
39.92636,116.337583,0,299,39756.6267361111,2008-11-04,15:02:30
39.92636,116.337583,0,298,39756.6267939815,2008-11-04,15:02:35
39.92636,116.337583,0,298,39756.6268287037,2008-11-04,15:02:38
39.926368,116.337587,0,297,39756.6268518518,2008-11-04,15:02:40
39.926383,116.337577,0,297,39756.6269097222,2008-11-04,15:02:45
39.926386,116.337585,0,296,39756.6269675926,2008-11-04,15:02:50
39.926383,116.337585,0,297,39756.627025463,2008-11-04,15:02:55
39.92638,116.337585,0,297,39756.6270833333,2008-11-04,15:03:00
39.92638,116.337585,0,297,39756.6271180556,2008-11-04,15:03:03
39.926374,116.337584,0,297,39756.6271412037,2008-11-04,15:03:05
39.926348,116.337612,0,296,39756.6271990741,2008-11-04,15:03:10
39.926326,116.337637,0,295,39756.6272569444,2008-11-04,15:03:15
39.926338,116.337648,0,295,39756.6273148148,2008-11-04,15:03:20
39.926336,116.337659,0,295,39756.6273726852,2008-11-04,15:03:25
39.92634,116.337669,0,295,39756.6274305556,2008-11-04,15:03:30
39.926343,116.337658,0,295,39756.6274884259,2008-11-04,15:03:35
39.926369,116.33763,0,295,39756.6275462963,2008-11-04,15:03:40
39.926369,116.33763,0,295,39756.6275810185,2008-11-04,15:03:43
39.926376,116.337636,0,295,39756.6276041667,2008-11-04,15:03:45
39.926394,116.337597,0,295,39756.627662037,2008-11-04,15:03:50
39.926397,116.337596,0,295,39756.6277199074,2008-11-04,15:03:55
39.926403,116.337596,0,296,39756.6277777778,2008-11-04,15:04:00
39.926409,116.337598,0,297,39756.6278356481,2008-11-04,15:04:05
39.926405,116.3376,0,298,39756.6278935185,2008-11-04,15:04:10
39.926405,116.3376,0,298,39756.6279282407,2008-11-04,15:04:13
39.926397,116.337604,0,298,39756.6279513889,2008-11-04,15:04:15
39.926406,116.337619,0,298,39756.6280092593,2008-11-04,15:04:20
39.926715,116.338674,0,307,39756.6280671296,2008-11-04,15:04:25
39.926608,116.338423,0,313,39756.628125,2008-11-04,15:04:30
39.926608,116.338267,0,315,39756.6281828704,2008-11-04,15:04:35
39.926601,116.338266,0,315,39756.6282407407,2008-11-04,15:04:40
39.926596,116.338262,0,315,39756.6282986111,2008-11-04,15:04:45
39.926594,116.338256,0,315,39756.6283564815,2008-11-04,15:04:50
39.926594,116.338256,0,315,39756.6283912037,2008-11-04,15:04:53
39.926591,116.338248,0,315,39756.6284143519,2008-11-04,15:04:55
39.926529,116.338148,0,315,39756.6284722222,2008-11-04,15:05:00
39.926462,116.337978,0,316,39756.6285300926,2008-11-04,15:05:05
39.926409,116.337898,0,316,39756.628587963,2008-11-04,15:05:10
39.926543,116.337855,0,309,39756.6309606481,2008-11-04,15:08:35
39.926672,116.338663,0,326,39756.6310185185,2008-11-04,15:08:40
39.926708,116.338521,0,347,39756.6310763889,2008-11-04,15:08:45
39.92671,116.338494,0,351,39756.6311342593,2008-11-04,15:08:50
39.926718,116.338504,0,354,39756.6311921296,2008-11-04,15:08:55
39.926718,116.338504,0,354,39756.6312268519,2008-11-04,15:08:58
39.926718,116.33851,0,356,39756.63125,2008-11-04,15:09:00
39.926728,116.338502,0,360,39756.6314236111,2008-11-04,15:09:15
39.926718,116.338491,0,360,39756.6314814815,2008-11-04,15:09:20
39.926706,116.338487,0,359,39756.6315393519,2008-11-04,15:09:25
39.926675,116.338367,0,359,39756.6315972222,2008-11-04,15:09:30
39.926651,116.338267,0,359,39756.6316550926,2008-11-04,15:09:35
39.926625,116.338174,0,359,39756.631712963,2008-11-04,15:09:40
39.926623,116.338174,0,359,39756.6317708333,2008-11-04,15:09:45
39.926617,116.338173,0,359,39756.6318287037,2008-11-04,15:09:50
39.926612,116.338172,0,359,39756.6318865741,2008-11-04,15:09:55
39.926606,116.338172,0,359,39756.6319444444,2008-11-04,15:10:00
39.926601,116.338172,0,359,39756.6320023148,2008-11-04,15:10:05
39.926598,116.33817,0,358,39756.6320601852,2008-11-04,15:10:10
39.926596,116.338168,0,358,39756.6321180556,2008-11-04,15:10:15
39.926593,116.338167,0,358,39756.6321759259,2008-11-04,15:10:20
39.926587,116.338166,0,358,39756.6322337963,2008-11-04,15:10:25
39.926586,116.338164,0,358,39756.6322916667,2008-11-04,15:10:30
39.926584,116.338162,0,358,39756.632349537,2008-11-04,15:10:35
39.926584,116.338162,0,358,39756.6323842593,2008-11-04,15:10:38
39.926586,116.338161,0,358,39756.6324074074,2008-11-04,15:10:40
39.926596,116.338155,0,358,39756.6324652778,2008-11-04,15:10:45
39.926602,116.338135,0,358,39756.6325231481,2008-11-04,15:10:50
39.926607,116.338133,0,359,39756.6325810185,2008-11-04,15:10:55
39.926611,116.338131,0,359,39756.6326388889,2008-11-04,15:11:00
39.926613,116.338131,0,359,39756.6326967593,2008-11-04,15:11:05
39.926612,116.33813,0,359,39756.6327546296,2008-11-04,15:11:10
39.92661,116.338129,0,359,39756.6328125,2008-11-04,15:11:15
39.926608,116.338127,0,359,39756.6328703704,2008-11-04,15:11:20
39.926605,116.338126,0,359,39756.6329282407,2008-11-04,15:11:25
39.926605,116.338126,0,359,39756.632962963,2008-11-04,15:11:28
39.926602,116.338125,0,359,39756.6329861111,2008-11-04,15:11:30
39.9266,116.338113,0,360,39756.6330439815,2008-11-04,15:11:35
39.926601,116.338116,0,360,39756.6331018518,2008-11-04,15:11:40
39.926601,116.338116,0,360,39756.6331365741,2008-11-04,15:11:43
39.926605,116.338117,0,360,39756.6331597222,2008-11-04,15:11:45
39.926605,116.338126,0,361,39756.6332175926,2008-11-04,15:11:50
39.926605,116.338126,0,361,39756.6332523148,2008-11-04,15:11:53
39.92661,116.338129,0,361,39756.633275463,2008-11-04,15:11:55
39.926626,116.338129,0,362,39756.6333333333,2008-11-04,15:12:00
39.926631,116.338139,0,363,39756.6333912037,2008-11-04,15:12:05
39.926631,116.338205,0,363,39756.6334490741,2008-11-04,15:12:10
39.926629,116.338247,0,364,39756.6335069444,2008-11-04,15:12:15
39.926633,116.338282,0,364,39756.6335648148,2008-11-04,15:12:20
39.926781,116.338161,0,391,39756.6384837963,2008-11-04,15:19:25
39.926919,116.338259,0,396,39756.6385416667,2008-11-04,15:19:30
39.926958,116.338284,0,399,39756.638599537,2008-11-04,15:19:35
39.926971,116.338329,0,397,39756.6386574074,2008-11-04,15:19:40
39.926983,116.33837,0,395,39756.6387152778,2008-11-04,15:19:45
39.926995,116.3384,0,394,39756.6387731481,2008-11-04,15:19:50
39.926967,116.338407,0,393,39756.6388310185,2008-11-04,15:19:55
39.926947,116.338419,0,392,39756.6388888889,2008-11-04,15:20:00
39.926914,116.338378,0,393,39756.6389467593,2008-11-04,15:20:05
39.92686,116.338369,0,394,39756.6390046296,2008-11-04,15:20:10
39.926797,116.338328,0,394,39756.6390625,2008-11-04,15:20:15
39.926756,116.33827,0,395,39756.6391203704,2008-11-04,15:20:20
39.926705,116.338156,0,395,39756.6391782407,2008-11-04,15:20:25
39.926704,116.338111,0,396,39756.6392361111,2008-11-04,15:20:30
39.92669,116.338096,0,396,39756.6392939815,2008-11-04,15:20:35
39.926595,116.338061,0,396,39756.6393518519,2008-11-04,15:20:40
39.926594,116.338061,0,397,39756.6394097222,2008-11-04,15:20:45
39.9266,116.33806,0,397,39756.6394675926,2008-11-04,15:20:50
39.9266,116.33806,0,397,39756.6395023148,2008-11-04,15:20:53
39.926608,116.338059,0,397,39756.639525463,2008-11-04,15:20:55
39.926597,116.338063,0,397,39756.6395833333,2008-11-04,15:21:00
39.926581,116.338071,0,398,39756.6396412037,2008-11-04,15:21:05
39.926603,116.338124,0,400,39756.6396990741,2008-11-04,15:21:10
39.92662,116.338147,0,400,39756.6397569444,2008-11-04,15:21:15
39.926639,116.338208,0,399,39756.6398148148,2008-11-04,15:21:20
39.92667,116.338209,0,399,39756.6398726852,2008-11-04,15:21:25
39.926675,116.338199,0,399,39756.6399305556,2008-11-04,15:21:30
39.926673,116.338194,0,399,39756.6399884259,2008-11-04,15:21:35
39.926676,116.338194,0,399,39756.6400462963,2008-11-04,15:21:40
39.926676,116.338195,0,399,39756.6401041667,2008-11-04,15:21:45
39.926676,116.338195,0,399,39756.6401388889,2008-11-04,15:21:48
39.926669,116.338197,0,399,39756.640162037,2008-11-04,15:21:50
39.92666,116.338198,0,399,39756.6402199074,2008-11-04,15:21:55
39.926634,116.338189,0,399,39756.6402777778,2008-11-04,15:22:00
39.926625,116.338191,0,399,39756.6403356481,2008-11-04,15:22:05
39.92663,116.338188,0,399,39756.6403935185,2008-11-04,15:22:10
39.92663,116.338188,0,399,39756.6404282407,2008-11-04,15:22:13
39.926635,116.338186,0,399,39756.6404513889,2008-11-04,15:22:15
39.926649,116.338188,0,399,39756.6405092593,2008-11-04,15:22:20
39.926659,116.338186,0,399,39756.6405671296,2008-11-04,15:22:25
39.926659,116.338186,0,399,39756.6406018519,2008-11-04,15:22:28
39.926661,116.338185,0,399,39756.640625,2008-11-04,15:22:30
39.92665,116.338135,0,399,39756.6406828704,2008-11-04,15:22:35
39.926656,116.338133,0,399,39756.6407407407,2008-11-04,15:22:40
39.926656,116.338133,0,399,39756.640775463,2008-11-04,15:22:43
39.926656,116.338133,0,398,39756.6407986111,2008-11-04,15:22:45
