# Supplementary material for: A location privacy protection method based on blockchain and threshold cryptography
Source: PLoS One. 2025 Jun 4;20(6):e0324551. doi: 10.1371/journal.pone.0324551 (PMC12136415; doi:10.1371/journal.pone.0324551)
Supplement: S1 File — (ZIP) [file pone.0324551.s001.zip › Data/002/Trajectory/20081105002708.plt]

Geolife trajectory
WGS 84
Altitude is in Feet
Reserved 3
0,2,255,My Track,0,0,2,8421376
0
39.921066,116.347218,0,-64,39757.0188425926,2008-11-05,00:27:08
39.921056,116.347182,0,-64,39757.018900463,2008-11-05,00:27:13
39.921032,116.347121,0,-63,39757.0189583333,2008-11-05,00:27:18
39.92107,116.34708,0,-62,39757.0190162037,2008-11-05,00:27:23
39.921144,116.347047,0,-61,39757.0190740741,2008-11-05,00:27:28
39.921187,116.347051,0,-60,39757.0191319444,2008-11-05,00:27:33
39.921222,116.347124,0,-59,39757.0191898148,2008-11-05,00:27:38
39.921273,116.347217,0,-58,39757.0192476852,2008-11-05,00:27:43
39.921333,116.347277,0,-57,39757.0193055556,2008-11-05,00:27:48
39.921313,116.347357,0,-55,39757.0193634259,2008-11-05,00:27:53
39.921291,116.347533,0,-56,39757.0194212963,2008-11-05,00:27:58
39.921362,116.347787,0,-56,39757.0194791667,2008-11-05,00:28:03
39.921384,116.347815,0,-44,39757.019537037,2008-11-05,00:28:08
39.921386,116.347839,0,-20,39757.0195949074,2008-11-05,00:28:13
39.921385,116.347866,0,2,39757.0196527778,2008-11-05,00:28:18
39.921416,116.34785,0,22,39757.0197106482,2008-11-05,00:28:23
39.922042,116.348041,0,46,39757.0198263889,2008-11-05,00:28:33
39.922144,116.348012,0,48,39757.0198842593,2008-11-05,00:28:38
39.922301,116.347965,0,51,39757.0199421296,2008-11-05,00:28:43
39.922312,116.347971,0,51,39757.02,2008-11-05,00:28:48
39.922393,116.348042,0,64,39757.0200578704,2008-11-05,00:28:53
39.922439,116.348129,0,77,39757.0201157407,2008-11-05,00:28:58
39.92246,116.348197,0,89,39757.0201736111,2008-11-05,00:29:03
39.922539,116.348274,0,100,39757.0202314815,2008-11-05,00:29:08
39.922592,116.348345,0,111,39757.0202893519,2008-11-05,00:29:13
39.922587,116.348387,0,122,39757.0203472222,2008-11-05,00:29:18
39.922589,116.34842,0,132,39757.0204050926,2008-11-05,00:29:23
39.922594,116.34844,0,140,39757.020462963,2008-11-05,00:29:28
39.899026,116.379018,0,130,39757.0297800926,2008-11-05,00:42:53
39.898823,116.378714,0,1613,39757.029837963,2008-11-05,00:42:58
39.899062,116.378872,0,1479,39757.0298958333,2008-11-05,00:43:03
39.898943,116.378692,0,1849,39757.0299537037,2008-11-05,00:43:08
39.898841,116.37917,0,1716,39757.0300115741,2008-11-05,00:43:13
39.898837,116.379098,0,1650,39757.0300694444,2008-11-05,00:43:18
39.898837,116.379277,0,1522,39757.0301273148,2008-11-05,00:43:23
39.899036,116.379162,0,1441,39757.0301851852,2008-11-05,00:43:28
39.899079,116.385176,0,169,39757.156087963,2008-11-05,03:44:46
39.899083,116.38513,0,167,39757.1561458333,2008-11-05,03:44:51
39.899036,116.385001,0,167,39757.1562037037,2008-11-05,03:44:56
39.899054,116.384854,0,165,39757.1562615741,2008-11-05,03:45:01
39.89909,116.38475,0,162,39757.1563194444,2008-11-05,03:45:06
39.899115,116.384672,0,158,39757.1563773148,2008-11-05,03:45:11
39.899101,116.3846,0,152,39757.1564351852,2008-11-05,03:45:16
39.899058,116.384519,0,146,39757.1564930556,2008-11-05,03:45:21
39.899045,116.384461,0,139,39757.1565509259,2008-11-05,03:45:26
39.899032,116.38435,0,131,39757.1566087963,2008-11-05,03:45:31
39.898964,116.384202,0,124,39757.1566666667,2008-11-05,03:45:36
39.89895,116.384117,0,116,39757.156724537,2008-11-05,03:45:41
39.898914,116.384017,0,110,39757.1567824074,2008-11-05,03:45:46
39.898892,116.383945,0,106,39757.1568402778,2008-11-05,03:45:51
39.898886,116.383884,0,101,39757.1568981481,2008-11-05,03:45:56
39.898885,116.383827,0,98,39757.1569560185,2008-11-05,03:46:01
39.898896,116.383782,0,94,39757.1570138889,2008-11-05,03:46:06
39.898889,116.383742,0,93,39757.1570717593,2008-11-05,03:46:11
39.898876,116.383695,0,94,39757.1571296296,2008-11-05,03:46:16
39.898873,116.38366,0,92,39757.1571875,2008-11-05,03:46:21
39.898885,116.383601,0,92,39757.1572453704,2008-11-05,03:46:26
39.898868,116.383501,0,92,39757.1573032407,2008-11-05,03:46:31
39.898843,116.383404,0,93,39757.1573611111,2008-11-05,03:46:36
39.898841,116.383278,0,94,39757.1574189815,2008-11-05,03:46:41
39.89885,116.38317,0,95,39757.1574768518,2008-11-05,03:46:46
39.898847,116.383112,0,96,39757.1575347222,2008-11-05,03:46:51
39.898837,116.383033,0,98,39757.1575925926,2008-11-05,03:46:56
39.89884,116.382961,0,100,39757.157650463,2008-11-05,03:47:01
39.898853,116.382896,0,102,39757.1577083333,2008-11-05,03:47:06
39.898864,116.382828,0,104,39757.1577662037,2008-11-05,03:47:11
39.898867,116.382751,0,105,39757.1578240741,2008-11-05,03:47:16
39.89887,116.382685,0,107,39757.1578819444,2008-11-05,03:47:21
39.898894,116.382623,0,111,39757.1579398148,2008-11-05,03:47:26
39.898896,116.38252,0,116,39757.1579976852,2008-11-05,03:47:31
39.898902,116.382455,0,121,39757.1580555556,2008-11-05,03:47:36
39.898884,116.382384,0,124,39757.1581134259,2008-11-05,03:47:41
39.89886,116.3823,0,127,39757.1581712963,2008-11-05,03:47:46
39.89886,116.382238,0,132,39757.1582291667,2008-11-05,03:47:51
39.898852,116.382144,0,139,39757.158287037,2008-11-05,03:47:56
39.898856,116.382065,0,147,39757.1583449074,2008-11-05,03:48:01
39.898828,116.381994,0,156,39757.1584027778,2008-11-05,03:48:06
39.898801,116.381944,0,165,39757.1584606481,2008-11-05,03:48:11
39.898841,116.381916,0,174,39757.1585185185,2008-11-05,03:48:16
39.898856,116.381882,0,174,39757.1585763889,2008-11-05,03:48:21
39.898868,116.381826,0,179,39757.1586342593,2008-11-05,03:48:26
39.898858,116.381781,0,183,39757.1586921296,2008-11-05,03:48:31
39.898867,116.381728,0,188,39757.15875,2008-11-05,03:48:36
39.898859,116.381652,0,192,39757.1588078704,2008-11-05,03:48:41
39.898836,116.381579,0,197,39757.1588657407,2008-11-05,03:48:46
39.898825,116.381509,0,203,39757.1589236111,2008-11-05,03:48:51
39.898819,116.381431,0,207,39757.1589814815,2008-11-05,03:48:56
39.898825,116.381351,0,212,39757.1590393518,2008-11-05,03:49:01
39.898816,116.381298,0,217,39757.1590972222,2008-11-05,03:49:06
39.898809,116.381232,0,222,39757.1591550926,2008-11-05,03:49:11
39.898804,116.381146,0,227,39757.159212963,2008-11-05,03:49:16
39.898784,116.381048,0,232,39757.1592708333,2008-11-05,03:49:21
39.898782,116.380995,0,235,39757.1593287037,2008-11-05,03:49:26
39.898779,116.380949,0,239,39757.1593865741,2008-11-05,03:49:31
39.898784,116.380884,0,243,39757.1594444444,2008-11-05,03:49:36
39.898799,116.380852,0,247,39757.1595023148,2008-11-05,03:49:41
39.898817,116.380791,0,251,39757.1595601852,2008-11-05,03:49:46
39.898841,116.380717,0,255,39757.1596180556,2008-11-05,03:49:51
39.898881,116.380636,0,259,39757.1596759259,2008-11-05,03:49:56
39.898945,116.380546,0,264,39757.1597337963,2008-11-05,03:50:01
39.898962,116.380454,0,268,39757.1597916667,2008-11-05,03:50:06
39.898918,116.380365,0,271,39757.159849537,2008-11-05,03:50:11
39.898931,116.380283,0,274,39757.1599074074,2008-11-05,03:50:16
39.898941,116.380187,0,278,39757.1599652778,2008-11-05,03:50:21
39.898945,116.380081,0,282,39757.1600231482,2008-11-05,03:50:26
39.898974,116.379938,0,283,39757.1600810185,2008-11-05,03:50:31
39.898958,116.379911,0,287,39757.1601388889,2008-11-05,03:50:36
39.898968,116.379844,0,291,39757.1601967593,2008-11-05,03:50:41
39.898968,116.37978,0,295,39757.1602546296,2008-11-05,03:50:46
39.899021,116.379686,0,298,39757.1603125,2008-11-05,03:50:51
39.899051,116.379625,0,302,39757.1603703704,2008-11-05,03:50:56
39.899065,116.379576,0,306,39757.1604282407,2008-11-05,03:51:01
39.899078,116.379534,0,311,39757.1604861111,2008-11-05,03:51:06
39.899098,116.379496,0,314,39757.1605439815,2008-11-05,03:51:11
39.899112,116.379461,0,318,39757.1606018519,2008-11-05,03:51:16
39.899134,116.379431,0,322,39757.1606597222,2008-11-05,03:51:21
39.899147,116.379422,0,324,39757.1607175926,2008-11-05,03:51:26
39.899016,116.379573,0,218,39757.174375,2008-11-05,04:11:06
39.899018,116.37951,0,223,39757.1744328704,2008-11-05,04:11:11
39.899022,116.379525,0,218,39757.1744907407,2008-11-05,04:11:16
39.89905,116.379601,0,211,39757.1745486111,2008-11-05,04:11:21
39.899076,116.379702,0,193,39757.1746064815,2008-11-05,04:11:26
39.899073,116.37981,0,194,39757.1746643518,2008-11-05,04:11:31
39.89906,116.379894,0,195,39757.1747222222,2008-11-05,04:11:36
39.899069,116.380005,0,197,39757.1747800926,2008-11-05,04:11:41
39.899095,116.380101,0,200,39757.174837963,2008-11-05,04:11:46
39.899108,116.380154,0,195,39757.1748958333,2008-11-05,04:11:51
39.899122,116.380228,0,191,39757.1749537037,2008-11-05,04:11:56
39.899123,116.380318,0,189,39757.1750115741,2008-11-05,04:12:01
39.899128,116.380399,0,183,39757.1750694444,2008-11-05,04:12:06
39.899135,116.380506,0,187,39757.1751273148,2008-11-05,04:12:11
39.899135,116.380607,0,193,39757.1751851852,2008-11-05,04:12:16
39.899145,116.380706,0,204,39757.1752430556,2008-11-05,04:12:21
39.899126,116.380781,0,212,39757.1753009259,2008-11-05,04:12:26
39.899152,116.380858,0,216,39757.1753587963,2008-11-05,04:12:31
39.899163,116.380928,0,220,39757.1754166667,2008-11-05,04:12:36
39.899169,116.381027,0,223,39757.175474537,2008-11-05,04:12:41
39.89918,116.381121,0,223,39757.1755324074,2008-11-05,04:12:46
39.89917,116.381195,0,223,39757.1755902778,2008-11-05,04:12:51
39.899183,116.381275,0,221,39757.1756481482,2008-11-05,04:12:56
39.899182,116.381363,0,222,39757.1757060185,2008-11-05,04:13:01
39.899164,116.38143,0,221,39757.1757638889,2008-11-05,04:13:06
39.899146,116.381493,0,220,39757.1758217593,2008-11-05,04:13:11
39.899142,116.381563,0,222,39757.1758796296,2008-11-05,04:13:16
39.899136,116.38162,0,223,39757.1759375,2008-11-05,04:13:21
39.899133,116.381676,0,224,39757.1759953704,2008-11-05,04:13:26
39.899125,116.381731,0,225,39757.1760532407,2008-11-05,04:13:31
39.899097,116.381852,0,228,39757.1761111111,2008-11-05,04:13:36
39.899103,116.381918,0,230,39757.1761689815,2008-11-05,04:13:41
39.89913,116.381955,0,234,39757.1762268519,2008-11-05,04:13:46
39.899129,116.38201,0,236,39757.1762847222,2008-11-05,04:13:51
39.899128,116.382092,0,236,39757.1763425926,2008-11-05,04:13:56
39.899131,116.382164,0,236,39757.176400463,2008-11-05,04:14:01
39.899134,116.382233,0,235,39757.1764583333,2008-11-05,04:14:06
39.899139,116.382308,0,235,39757.1765162037,2008-11-05,04:14:11
39.899138,116.382391,0,235,39757.1765740741,2008-11-05,04:14:16
39.899152,116.382442,0,234,39757.1766319444,2008-11-05,04:14:21
39.899185,116.382465,0,233,39757.1766898148,2008-11-05,04:14:26
39.8992,116.382481,0,234,39757.1767476852,2008-11-05,04:14:31
39.899231,116.382515,0,234,39757.1768055556,2008-11-05,04:14:36
39.899262,116.382542,0,235,39757.1768634259,2008-11-05,04:14:41
39.899278,116.382579,0,235,39757.1769212963,2008-11-05,04:14:46
39.899299,116.38263,0,235,39757.1769791667,2008-11-05,04:14:51
39.899344,116.382685,0,235,39757.177037037,2008-11-05,04:14:56
39.89936,116.382768,0,234,39757.1770949074,2008-11-05,04:15:01
39.899353,116.382863,0,234,39757.1771527778,2008-11-05,04:15:06
39.899354,116.382952,0,233,39757.1772106481,2008-11-05,04:15:11
39.899356,116.383047,0,231,39757.1772685185,2008-11-05,04:15:16
39.899379,116.383161,0,229,39757.1773263889,2008-11-05,04:15:21
39.899355,116.383302,0,226,39757.1773842593,2008-11-05,04:15:26
39.899332,116.383418,0,224,39757.1774421296,2008-11-05,04:15:31
39.899334,116.383527,0,223,39757.1775,2008-11-05,04:15:36
39.899339,116.383638,0,223,39757.1775578704,2008-11-05,04:15:41
39.899347,116.383711,0,221,39757.1776157407,2008-11-05,04:15:46
39.899335,116.383798,0,221,39757.1776736111,2008-11-05,04:15:51
39.899319,116.383875,0,220,39757.1777314815,2008-11-05,04:15:56
39.899327,116.383936,0,220,39757.1777893519,2008-11-05,04:16:01
39.899347,116.383982,0,220,39757.1778472222,2008-11-05,04:16:06
39.899368,116.384061,0,220,39757.1779050926,2008-11-05,04:16:11
39.89938,116.384133,0,222,39757.177962963,2008-11-05,04:16:16
39.899415,116.384209,0,223,39757.1780208333,2008-11-05,04:16:21
39.899422,116.384292,0,225,39757.1780787037,2008-11-05,04:16:26
39.899408,116.38436,0,225,39757.1781365741,2008-11-05,04:16:31
39.899391,116.384519,0,221,39757.1781944444,2008-11-05,04:16:36
39.899386,116.384666,0,216,39757.1782523148,2008-11-05,04:16:41
39.89939,116.384756,0,213,39757.1783101852,2008-11-05,04:16:46
39.899394,116.384827,0,207,39757.1783680556,2008-11-05,04:16:51
39.899369,116.38494,0,203,39757.1784259259,2008-11-05,04:16:56
39.899367,116.385014,0,199,39757.1784837963,2008-11-05,04:17:01
39.899376,116.38507,0,194,39757.1785416667,2008-11-05,04:17:06
39.899378,116.385134,0,190,39757.178599537,2008-11-05,04:17:11
39.89943,116.385183,0,185,39757.1786574074,2008-11-05,04:17:16
39.899416,116.385235,0,184,39757.1787152778,2008-11-05,04:17:21
39.899407,116.385341,0,183,39757.1787731481,2008-11-05,04:17:26
39.899378,116.385357,0,182,39757.1788310185,2008-11-05,04:17:31
39.899389,116.385381,0,182,39757.1788888889,2008-11-05,04:17:36
39.899383,116.385413,0,180,39757.1789467593,2008-11-05,04:17:41
39.899573,116.38529,0,172,39757.1790046296,2008-11-05,04:17:46
39.899604,116.385253,0,164,39757.1790625,2008-11-05,04:17:51
39.899621,116.385236,0,152,39757.1791203704,2008-11-05,04:17:56
39.89965,116.385214,0,144,39757.1791782407,2008-11-05,04:18:01
39.899675,116.385206,0,135,39757.1792361111,2008-11-05,04:18:06
39.899684,116.385263,0,129,39757.1792939815,2008-11-05,04:18:11
39.899705,116.385264,0,127,39757.1793518519,2008-11-05,04:18:16
39.899727,116.385266,0,128,39757.1794097222,2008-11-05,04:18:21
39.899752,116.385319,0,142,39757.1794675926,2008-11-05,04:18:26
39.899784,116.385275,0,146,39757.179525463,2008-11-05,04:18:31
39.899797,116.385312,0,155,39757.1795833333,2008-11-05,04:18:36
39.899797,116.385312,0,155,39757.1796180556,2008-11-05,04:18:39
39.899797,116.38532,0,163,39757.1796412037,2008-11-05,04:18:41
39.899851,116.385331,0,163,39757.1796990741,2008-11-05,04:18:46
39.899893,116.385348,0,164,39757.1797569444,2008-11-05,04:18:51
39.899961,116.385328,0,165,39757.1798148148,2008-11-05,04:18:56
39.899995,116.385326,0,170,39757.1798726852,2008-11-05,04:19:01
39.900014,116.385354,0,171,39757.1799305556,2008-11-05,04:19:06
39.90009,116.385362,0,172,39757.1799884259,2008-11-05,04:19:11
39.900127,116.385362,0,173,39757.1800462963,2008-11-05,04:19:16
39.900149,116.385345,0,177,39757.1801041667,2008-11-05,04:19:21
39.900165,116.385357,0,181,39757.180162037,2008-11-05,04:19:26
39.900165,116.385357,0,181,39757.1801967593,2008-11-05,04:19:29
39.900173,116.385359,0,180,39757.1802199074,2008-11-05,04:19:31
39.900198,116.385367,0,180,39757.1802777778,2008-11-05,04:19:36
39.900239,116.385433,0,181,39757.1803356481,2008-11-05,04:19:41
39.900274,116.385535,0,185,39757.1803935185,2008-11-05,04:19:46
39.90033,116.385636,0,191,39757.1804513889,2008-11-05,04:19:51
39.900344,116.385723,0,194,39757.1805092593,2008-11-05,04:19:56
39.900409,116.385887,0,201,39757.1805671296,2008-11-05,04:20:01
39.900462,116.385988,0,204,39757.180625,2008-11-05,04:20:06
39.900472,116.386111,0,207,39757.1806828704,2008-11-05,04:20:11
39.900476,116.386211,0,210,39757.1807407407,2008-11-05,04:20:16
39.900453,116.386261,0,212,39757.1807986111,2008-11-05,04:20:21
39.900435,116.386283,0,213,39757.1808564815,2008-11-05,04:20:26
39.90044,116.386337,0,215,39757.1809143518,2008-11-05,04:20:31
39.90042,116.386372,0,218,39757.1809722222,2008-11-05,04:20:36
39.900394,116.386423,0,220,39757.1810300926,2008-11-05,04:20:41
39.900384,116.386487,0,221,39757.181087963,2008-11-05,04:20:46
39.900309,116.38655,0,221,39757.1811458333,2008-11-05,04:20:51
39.900291,116.38652,0,223,39757.1812037037,2008-11-05,04:20:56
39.900269,116.386475,0,224,39757.1812615741,2008-11-05,04:21:01
39.900254,116.386394,0,225,39757.1813194444,2008-11-05,04:21:06
