# Supplementary material for: A location privacy protection method based on blockchain and threshold cryptography
Source: PLoS One. 2025 Jun 4;20(6):e0324551. doi: 10.1371/journal.pone.0324551 (PMC12136415; doi:10.1371/journal.pone.0324551)
Supplement: S1 File — (ZIP) [file pone.0324551.s001.zip › Data/002/Trajectory/20081106001357.plt]

Geolife trajectory
WGS 84
Altitude is in Feet
Reserved 3
0,2,255,My Track,0,0,2,8421376
0
39.92741,116.337074,0,612,39758.0096875,2008-11-06,00:13:57
39.927432,116.337108,0,597,39758.0097453704,2008-11-06,00:14:02
39.927526,116.337429,0,592,39758.0127893519,2008-11-06,00:18:25
39.92753,116.337437,0,593,39758.0128125,2008-11-06,00:18:27
39.927491,116.337451,0,593,39758.0128703704,2008-11-06,00:18:32
39.927464,116.337475,0,594,39758.0129282407,2008-11-06,00:18:37
39.927458,116.337487,0,595,39758.0129861111,2008-11-06,00:18:42
39.927454,116.337477,0,595,39758.0130439815,2008-11-06,00:18:47
39.927454,116.337477,0,595,39758.0130787037,2008-11-06,00:18:50
39.927448,116.337475,0,595,39758.0131018519,2008-11-06,00:18:52
39.927393,116.337923,0,594,39758.0131597222,2008-11-06,00:18:57
39.927385,116.337985,0,593,39758.0132175926,2008-11-06,00:19:02
39.927176,116.337884,0,590,39758.013275463,2008-11-06,00:19:07
39.927025,116.33781,0,586,39758.0133333333,2008-11-06,00:19:12
39.926993,116.337791,0,580,39758.0133912037,2008-11-06,00:19:17
39.926914,116.337792,0,573,39758.0134490741,2008-11-06,00:19:22
39.926771,116.337733,0,565,39758.0135069444,2008-11-06,00:19:27
39.926522,116.337667,0,557,39758.0135648148,2008-11-06,00:19:32
39.926186,116.337704,0,548,39758.0136226852,2008-11-06,00:19:37
39.92584,116.337732,0,539,39758.0136805556,2008-11-06,00:19:42
39.925653,116.33776,0,532,39758.0137384259,2008-11-06,00:19:47
39.92562,116.337827,0,525,39758.0137962963,2008-11-06,00:19:52
39.925592,116.337839,0,518,39758.0138541667,2008-11-06,00:19:57
39.92556,116.337826,0,511,39758.013912037,2008-11-06,00:20:02
39.925534,116.337856,0,509,39758.0139699074,2008-11-06,00:20:07
39.925527,116.337871,0,504,39758.0140277778,2008-11-06,00:20:12
39.925515,116.337874,0,502,39758.0140856481,2008-11-06,00:20:17
39.925529,116.337902,0,500,39758.0141435185,2008-11-06,00:20:22
39.925517,116.337924,0,500,39758.0142013889,2008-11-06,00:20:27
39.925524,116.337933,0,500,39758.0142592593,2008-11-06,00:20:32
39.925521,116.337948,0,493,39758.0143171296,2008-11-06,00:20:37
39.925476,116.337949,0,489,39758.014375,2008-11-06,00:20:42
39.925533,116.337943,0,490,39758.0144328704,2008-11-06,00:20:47
39.925541,116.33793,0,494,39758.0144907407,2008-11-06,00:20:52
39.925656,116.337985,0,496,39758.0145486111,2008-11-06,00:20:57
39.925638,116.33798,0,499,39758.0146064815,2008-11-06,00:21:02
39.925654,116.337992,0,496,39758.0146643519,2008-11-06,00:21:07
39.925247,116.337965,0,494,39758.0147222222,2008-11-06,00:21:12
39.924828,116.337929,0,496,39758.0147800926,2008-11-06,00:21:17
39.924101,116.337576,0,570,39758.0150694444,2008-11-06,00:21:42
39.924096,116.33751,0,565,39758.0151273148,2008-11-06,00:21:47
39.924238,116.337574,0,565,39758.0151851852,2008-11-06,00:21:52
39.924449,116.337701,0,566,39758.0152430556,2008-11-06,00:21:57
39.924639,116.337754,0,570,39758.0153009259,2008-11-06,00:22:02
39.924708,116.337724,0,573,39758.0153587963,2008-11-06,00:22:07
39.924755,116.337691,0,579,39758.0154166667,2008-11-06,00:22:12
39.924976,116.337732,0,592,39758.015474537,2008-11-06,00:22:17
39.92498,116.337666,0,609,39758.0155324074,2008-11-06,00:22:22
39.9248,116.337589,0,621,39758.0155902778,2008-11-06,00:22:27
39.924508,116.337493,0,632,39758.0156481481,2008-11-06,00:22:32
39.924472,116.337449,0,642,39758.0157060185,2008-11-06,00:22:37
39.924338,116.337331,0,653,39758.0157638889,2008-11-06,00:22:42
39.924078,116.337138,0,662,39758.0158217593,2008-11-06,00:22:47
39.923853,116.337237,0,668,39758.0158796296,2008-11-06,00:22:52
39.923707,116.337295,0,683,39758.0159375,2008-11-06,00:22:57
39.923542,116.337273,0,699,39758.0159953704,2008-11-06,00:23:02
39.923354,116.337316,0,707,39758.0160532407,2008-11-06,00:23:07
39.923063,116.337933,0,718,39758.0161111111,2008-11-06,00:23:12
39.92302,116.337927,0,737,39758.0161689815,2008-11-06,00:23:17
39.923037,116.33794,0,748,39758.0162268518,2008-11-06,00:23:22
39.923062,116.337961,0,757,39758.0162847222,2008-11-06,00:23:27
39.923084,116.337981,0,767,39758.0163425926,2008-11-06,00:23:32
39.923253,116.338124,0,769,39758.016400463,2008-11-06,00:23:37
39.923334,116.338161,0,771,39758.0164583333,2008-11-06,00:23:42
39.923368,116.338205,0,774,39758.0165162037,2008-11-06,00:23:47
39.923435,116.338235,0,768,39758.0165740741,2008-11-06,00:23:52
39.9235,116.338265,0,758,39758.0166319444,2008-11-06,00:23:57
39.923555,116.338271,0,747,39758.0166898148,2008-11-06,00:24:02
39.923569,116.338276,0,734,39758.0167476852,2008-11-06,00:24:07
39.923563,116.338287,0,722,39758.0168055556,2008-11-06,00:24:12
39.92357,116.338302,0,720,39758.0168634259,2008-11-06,00:24:17
39.923547,116.338346,0,714,39758.0169212963,2008-11-06,00:24:22
39.923506,116.3384,0,705,39758.0169791667,2008-11-06,00:24:27
39.923402,116.338462,0,697,39758.017037037,2008-11-06,00:24:32
39.923419,116.338546,0,694,39758.0170949074,2008-11-06,00:24:37
39.923439,116.33857,0,696,39758.0171527778,2008-11-06,00:24:42
39.923456,116.338616,0,693,39758.0172106481,2008-11-06,00:24:47
39.923413,116.338663,0,691,39758.0172685185,2008-11-06,00:24:52
39.923312,116.338758,0,687,39758.0173263889,2008-11-06,00:24:57
39.923153,116.338792,0,689,39758.0173842593,2008-11-06,00:25:02
39.923088,116.3388,0,691,39758.0174421296,2008-11-06,00:25:07
39.923008,116.338786,0,694,39758.0175,2008-11-06,00:25:12
39.923008,116.338786,0,694,39758.0175347222,2008-11-06,00:25:15
39.923014,116.338794,0,697,39758.0175578704,2008-11-06,00:25:17
39.923017,116.338804,0,698,39758.0176157407,2008-11-06,00:25:22
39.923013,116.338815,0,698,39758.0176736111,2008-11-06,00:25:27
39.923001,116.338832,0,700,39758.0177314815,2008-11-06,00:25:32
39.922946,116.338838,0,702,39758.0177893518,2008-11-06,00:25:37
39.922851,116.338837,0,704,39758.0178472222,2008-11-06,00:25:42
39.922752,116.338785,0,701,39758.0179050926,2008-11-06,00:25:47
39.922688,116.338772,0,701,39758.017962963,2008-11-06,00:25:52
39.922662,116.338806,0,701,39758.0180208333,2008-11-06,00:25:57
39.92266,116.338815,0,704,39758.0180787037,2008-11-06,00:26:02
39.922688,116.338768,0,704,39758.0181365741,2008-11-06,00:26:07
39.922698,116.338769,0,702,39758.0181944444,2008-11-06,00:26:12
39.922676,116.338789,0,695,39758.0182523148,2008-11-06,00:26:17
39.92267,116.338826,0,692,39758.0183101852,2008-11-06,00:26:22
39.922981,116.338759,0,689,39758.0183680556,2008-11-06,00:26:27
39.922969,116.338792,0,688,39758.0184259259,2008-11-06,00:26:32
39.922984,116.33877,0,686,39758.0184837963,2008-11-06,00:26:37
39.922984,116.33877,0,686,39758.0185185185,2008-11-06,00:26:40
39.922985,116.338766,0,685,39758.0185416667,2008-11-06,00:26:42
39.923105,116.338746,0,668,39758.018599537,2008-11-06,00:26:47
39.923184,116.338743,0,657,39758.0186574074,2008-11-06,00:26:52
39.923215,116.338823,0,630,39758.0187152778,2008-11-06,00:26:57
39.923063,116.338907,0,628,39758.0187731481,2008-11-06,00:27:02
39.92272,116.338971,0,624,39758.0188310185,2008-11-06,00:27:07
39.922541,116.33944,0,618,39758.0188888889,2008-11-06,00:27:12
39.92254,116.339992,0,612,39758.0189467593,2008-11-06,00:27:17
39.922565,116.340263,0,607,39758.0190046296,2008-11-06,00:27:22
39.92264,116.340424,0,612,39758.0190625,2008-11-06,00:27:27
39.922676,116.340471,0,614,39758.0191203704,2008-11-06,00:27:32
39.922616,116.340581,0,609,39758.0191782407,2008-11-06,00:27:37
39.922543,116.34076,0,601,39758.0192361111,2008-11-06,00:27:42
39.922516,116.341056,0,591,39758.0192939815,2008-11-06,00:27:47
39.922518,116.341824,0,589,39758.0193518519,2008-11-06,00:27:52
39.922455,116.342645,0,586,39758.0194097222,2008-11-06,00:27:57
39.922339,116.343234,0,570,39758.0194675926,2008-11-06,00:28:02
39.92234,116.343649,0,558,39758.019525463,2008-11-06,00:28:07
39.922361,116.343787,0,530,39758.0195833333,2008-11-06,00:28:12
39.922413,116.343838,0,513,39758.0196412037,2008-11-06,00:28:17
39.922413,116.343838,0,513,39758.0196759259,2008-11-06,00:28:20
39.922413,116.343843,0,518,39758.0196990741,2008-11-06,00:28:22
39.9224,116.343891,0,514,39758.0197569444,2008-11-06,00:28:27
39.922348,116.343967,0,491,39758.0198148148,2008-11-06,00:28:32
39.922314,116.344034,0,456,39758.0198726852,2008-11-06,00:28:37
39.922331,116.344148,0,431,39758.0199305556,2008-11-06,00:28:42
39.922236,116.344147,0,404,39758.0199884259,2008-11-06,00:28:47
39.922227,116.344199,0,402,39758.0200462963,2008-11-06,00:28:52
39.922234,116.344351,0,399,39758.0201041667,2008-11-06,00:28:57
39.922265,116.344697,0,395,39758.020162037,2008-11-06,00:29:02
39.922271,116.34511,0,392,39758.0202199074,2008-11-06,00:29:07
39.922237,116.345483,0,390,39758.0202777778,2008-11-06,00:29:12
39.922193,116.345712,0,389,39758.0203356481,2008-11-06,00:29:17
39.92216,116.345798,0,390,39758.0203935185,2008-11-06,00:29:22
39.922164,116.345861,0,394,39758.0204513889,2008-11-06,00:29:27
39.92215,116.345872,0,398,39758.0205092593,2008-11-06,00:29:32
39.922162,116.345759,0,404,39758.0205671296,2008-11-06,00:29:37
39.922178,116.345634,0,414,39758.020625,2008-11-06,00:29:42
39.92216,116.345555,0,425,39758.0206828704,2008-11-06,00:29:47
39.922139,116.345487,0,436,39758.0207407407,2008-11-06,00:29:52
39.922148,116.345416,0,449,39758.0207986111,2008-11-06,00:29:57
39.922179,116.345499,0,460,39758.0208564815,2008-11-06,00:30:02
39.922163,116.345542,0,472,39758.0209143519,2008-11-06,00:30:07
39.922123,116.34557,0,482,39758.0209722222,2008-11-06,00:30:12
39.922136,116.345552,0,491,39758.0210300926,2008-11-06,00:30:17
39.922158,116.345631,0,494,39758.021087963,2008-11-06,00:30:22
39.922172,116.345847,0,501,39758.0211458333,2008-11-06,00:30:27
39.922213,116.346165,0,505,39758.0212037037,2008-11-06,00:30:32
39.922245,116.346533,0,510,39758.0212615741,2008-11-06,00:30:37
39.922254,116.346974,0,513,39758.0213194444,2008-11-06,00:30:42
39.922255,116.347279,0,517,39758.0213773148,2008-11-06,00:30:47
39.92221,116.347511,0,499,39758.0214351852,2008-11-06,00:30:52
39.922228,116.347583,0,504,39758.0214930556,2008-11-06,00:30:57
39.922155,116.347822,0,494,39758.0215509259,2008-11-06,00:31:02
39.9222,116.348065,0,460,39758.0216087963,2008-11-06,00:31:07
39.921914,116.348063,0,397,39758.0216666667,2008-11-06,00:31:12
39.9218,116.348205,0,390,39758.021724537,2008-11-06,00:31:17
39.921836,116.348288,0,380,39758.0217824074,2008-11-06,00:31:22
39.92175,116.348367,0,367,39758.0218402778,2008-11-06,00:31:27
39.921664,116.348458,0,362,39758.0218981481,2008-11-06,00:31:32
39.921689,116.348514,0,357,39758.0219560185,2008-11-06,00:31:37
39.921707,116.348538,0,353,39758.0220138889,2008-11-06,00:31:42
39.921726,116.34853,0,349,39758.0220717593,2008-11-06,00:31:47
39.921759,116.348532,0,344,39758.0221296296,2008-11-06,00:31:52
39.921769,116.348527,0,341,39758.0221875,2008-11-06,00:31:57
39.899012,116.378657,0,268,39758.0313310185,2008-11-06,00:45:07
39.899112,116.378904,0,207,39758.0313888889,2008-11-06,00:45:12
39.899007,116.379067,0,177,39758.0314467593,2008-11-06,00:45:17
39.898983,116.379132,0,140,39758.0315046296,2008-11-06,00:45:22
39.899031,116.379244,0,109,39758.0315625,2008-11-06,00:45:27
39.899031,116.37934,0,103,39758.0316203704,2008-11-06,00:45:32
39.899044,116.379393,0,98,39758.0316782407,2008-11-06,00:45:37
39.899055,116.379472,0,94,39758.0317361111,2008-11-06,00:45:42
39.899044,116.379599,0,84,39758.0317939815,2008-11-06,00:45:47
39.899048,116.37971,0,75,39758.0318518518,2008-11-06,00:45:52
39.899055,116.379806,0,70,39758.0319097222,2008-11-06,00:45:57
39.899068,116.3799,0,66,39758.0319675926,2008-11-06,00:46:02
39.89907,116.379997,0,61,39758.032025463,2008-11-06,00:46:07
39.899078,116.380082,0,58,39758.0320833333,2008-11-06,00:46:12
39.899091,116.380188,0,55,39758.0321412037,2008-11-06,00:46:17
39.899087,116.380295,0,49,39758.0321990741,2008-11-06,00:46:22
39.899023,116.380318,0,68,39758.0322569444,2008-11-06,00:46:27
39.899027,116.380412,0,73,39758.0323148148,2008-11-06,00:46:32
39.89903,116.380508,0,76,39758.0323726852,2008-11-06,00:46:37
39.899021,116.380587,0,79,39758.0324305556,2008-11-06,00:46:42
39.899026,116.380679,0,75,39758.0324884259,2008-11-06,00:46:47
39.899039,116.380755,0,70,39758.0325462963,2008-11-06,00:46:52
39.899031,116.380824,0,72,39758.0326041667,2008-11-06,00:46:57
39.899035,116.380922,0,70,39758.032662037,2008-11-06,00:47:02
39.899031,116.381012,0,68,39758.0327199074,2008-11-06,00:47:07
39.899041,116.381111,0,65,39758.0327777778,2008-11-06,00:47:12
39.899049,116.38118,0,71,39758.0328356481,2008-11-06,00:47:17
39.899051,116.381262,0,76,39758.0328935185,2008-11-06,00:47:22
39.899059,116.381352,0,78,39758.0329513889,2008-11-06,00:47:27
39.89906,116.381442,0,80,39758.0330092593,2008-11-06,00:47:32
39.899061,116.381525,0,78,39758.0330671296,2008-11-06,00:47:37
39.899054,116.381624,0,75,39758.033125,2008-11-06,00:47:42
39.899063,116.381714,0,75,39758.0331828704,2008-11-06,00:47:47
39.899078,116.38182,0,72,39758.0332407407,2008-11-06,00:47:52
39.899084,116.381929,0,69,39758.0332986111,2008-11-06,00:47:57
39.89911,116.382024,0,68,39758.0333564815,2008-11-06,00:48:02
39.899108,116.382126,0,65,39758.0334143518,2008-11-06,00:48:07
39.89912,116.38222,0,63,39758.0334722222,2008-11-06,00:48:12
39.899116,116.38232,0,59,39758.0335300926,2008-11-06,00:48:17
39.899105,116.382404,0,57,39758.033587963,2008-11-06,00:48:22
39.899112,116.382513,0,56,39758.0336458333,2008-11-06,00:48:27
39.899128,116.382615,0,57,39758.0337037037,2008-11-06,00:48:32
39.899151,116.382694,0,53,39758.0337615741,2008-11-06,00:48:37
39.899168,116.382785,0,47,39758.0338194444,2008-11-06,00:48:42
39.89917,116.382863,0,42,39758.0338773148,2008-11-06,00:48:47
39.899197,116.382942,0,35,39758.0339351852,2008-11-06,00:48:52
39.899209,116.383058,0,33,39758.0339930556,2008-11-06,00:48:57
39.899202,116.38316,0,35,39758.0340509259,2008-11-06,00:49:02
39.89921,116.383271,0,43,39758.0341087963,2008-11-06,00:49:07
39.899216,116.383377,0,44,39758.0341666667,2008-11-06,00:49:12
39.899213,116.383464,0,43,39758.034224537,2008-11-06,00:49:17
39.899203,116.383515,0,40,39758.0342824074,2008-11-06,00:49:22
39.899196,116.383583,0,36,39758.0343402778,2008-11-06,00:49:27
39.899201,116.383639,0,34,39758.0343981481,2008-11-06,00:49:32
39.899223,116.383704,0,32,39758.0344560185,2008-11-06,00:49:37
39.899222,116.383767,0,29,39758.0345138889,2008-11-06,00:49:42
39.899226,116.383854,0,27,39758.0345717593,2008-11-06,00:49:47
39.899201,116.38392,0,30,39758.0346296296,2008-11-06,00:49:52
39.899204,116.384001,0,35,39758.0346875,2008-11-06,00:49:57
39.89921,116.384167,0,45,39758.0347453704,2008-11-06,00:50:02
39.899209,116.384287,0,45,39758.0348032407,2008-11-06,00:50:07
39.899218,116.384399,0,53,39758.0348611111,2008-11-06,00:50:12
39.899212,116.384507,0,61,39758.0349189815,2008-11-06,00:50:17
39.899212,116.384591,0,71,39758.0349768519,2008-11-06,00:50:22
39.899182,116.384658,0,77,39758.0350347222,2008-11-06,00:50:27
39.899193,116.384729,0,77,39758.0350925926,2008-11-06,00:50:32
39.899196,116.384817,0,80,39758.035150463,2008-11-06,00:50:37
39.8992,116.384907,0,70,39758.0352083333,2008-11-06,00:50:42
39.899239,116.384985,0,70,39758.0352662037,2008-11-06,00:50:47
39.899248,116.385055,0,70,39758.0353240741,2008-11-06,00:50:52
39.899238,116.385068,0,71,39758.0353819444,2008-11-06,00:50:57
39.89921,116.385133,0,73,39758.0354398148,2008-11-06,00:51:02
39.899197,116.385226,0,74,39758.0354976852,2008-11-06,00:51:07
39.899237,116.385319,0,73,39758.0355555556,2008-11-06,00:51:12
39.899339,116.385342,0,70,39758.0356134259,2008-11-06,00:51:17
39.899378,116.385365,0,68,39758.0356712963,2008-11-06,00:51:22
39.899378,116.385365,0,68,39758.0357060185,2008-11-06,00:51:25
39.89938,116.385366,0,70,39758.0357291667,2008-11-06,00:51:27
39.899412,116.385358,0,76,39758.035787037,2008-11-06,00:51:32
39.899593,116.385314,0,75,39758.0358449074,2008-11-06,00:51:37
39.899695,116.385277,0,74,39758.0359027778,2008-11-06,00:51:42
39.899763,116.385272,0,73,39758.0359606481,2008-11-06,00:51:47
39.899813,116.385296,0,72,39758.0360185185,2008-11-06,00:51:52
39.899789,116.3854,0,75,39758.0360763889,2008-11-06,00:51:57
39.899761,116.38542,0,90,39758.0361342593,2008-11-06,00:52:02
39.899784,116.385443,0,106,39758.0361921296,2008-11-06,00:52:07
39.899828,116.385418,0,119,39758.03625,2008-11-06,00:52:12
39.899884,116.385445,0,136,39758.0363078704,2008-11-06,00:52:17
39.900005,116.385391,0,141,39758.0363657407,2008-11-06,00:52:22
39.900134,116.385367,0,156,39758.0364236111,2008-11-06,00:52:27
39.900222,116.385375,0,169,39758.0364814815,2008-11-06,00:52:32
39.900298,116.38538,0,173,39758.0365393519,2008-11-06,00:52:37
39.900361,116.385365,0,182,39758.0365972222,2008-11-06,00:52:42
39.900426,116.385487,0,205,39758.0366550926,2008-11-06,00:52:47
39.900396,116.385602,0,198,39758.036712963,2008-11-06,00:52:52
39.900338,116.38576,0,187,39758.0367708333,2008-11-06,00:52:57
39.900295,116.385873,0,179,39758.0368287037,2008-11-06,00:53:02
39.900292,116.385971,0,172,39758.0368865741,2008-11-06,00:53:07
39.900271,116.386084,0,167,39758.0369444444,2008-11-06,00:53:12
39.900272,116.386196,0,163,39758.0370023148,2008-11-06,00:53:17
39.900269,116.38629,0,162,39758.0370601852,2008-11-06,00:53:22
39.900274,116.386395,0,160,39758.0371180556,2008-11-06,00:53:27
39.900277,116.386501,0,158,39758.0371759259,2008-11-06,00:53:32
39.900289,116.38664,0,151,39758.0372337963,2008-11-06,00:53:37
39.900426,116.386851,0,138,39758.0372916667,2008-11-06,00:53:42
39.90047,116.386811,0,132,39758.037349537,2008-11-06,00:53:47
39.900459,116.386784,0,130,39758.0374074074,2008-11-06,00:53:52
39.900437,116.386776,0,126,39758.0374652778,2008-11-06,00:53:57
39.900429,116.386771,0,123,39758.0375231481,2008-11-06,00:54:02
39.900429,116.386771,0,123,39758.0375578704,2008-11-06,00:54:05
39.900423,116.38677,0,121,39758.0375810185,2008-11-06,00:54:07
39.900879,116.386545,0,183,39758.0377546296,2008-11-06,00:54:22
39.900836,116.3865,0,157,39758.0378125,2008-11-06,00:54:27
39.900794,116.386413,0,151,39758.0378703704,2008-11-06,00:54:32
39.902349,116.390007,0,167,39758.038275463,2008-11-06,00:55:07
39.90232,116.389945,0,168,39758.0383333333,2008-11-06,00:55:12
39.899824,116.383933,0,326,39758.1563194444,2008-11-06,03:45:06
39.900509,116.384893,0,-23,39758.1563773148,2008-11-06,03:45:11
39.900516,116.38493,0,12,39758.1564351852,2008-11-06,03:45:16
39.900525,116.384914,0,29,39758.1564930556,2008-11-06,03:45:21
39.90058,116.384819,0,94,39758.1565509259,2008-11-06,03:45:26
39.900434,116.384732,0,136,39758.1566087963,2008-11-06,03:45:31
39.900426,116.384692,0,141,39758.1566666667,2008-11-06,03:45:36
39.900426,116.384692,0,141,39758.1567013889,2008-11-06,03:45:39
39.900418,116.384693,0,156,39758.156724537,2008-11-06,03:45:41
39.900431,116.384626,0,155,39758.1567824074,2008-11-06,03:45:46
39.900444,116.384579,0,160,39758.1568402778,2008-11-06,03:45:51
39.900446,116.384516,0,165,39758.1568981481,2008-11-06,03:45:56
39.900452,116.384428,0,156,39758.1569560185,2008-11-06,03:46:01
39.900466,116.384338,0,162,39758.1570138889,2008-11-06,03:46:06
39.900464,116.384277,0,168,39758.1570717593,2008-11-06,03:46:11
39.90044,116.38421,0,168,39758.1571296296,2008-11-06,03:46:16
39.900437,116.384146,0,160,39758.1571875,2008-11-06,03:46:21
39.900445,116.384083,0,163,39758.1572453704,2008-11-06,03:46:26
39.900441,116.384005,0,164,39758.1573032407,2008-11-06,03:46:31
39.900439,116.383924,0,165,39758.1573611111,2008-11-06,03:46:36
39.900445,116.383839,0,169,39758.1574189815,2008-11-06,03:46:41
39.900446,116.383772,0,171,39758.1574768518,2008-11-06,03:46:46
39.900459,116.383685,0,172,39758.1575347222,2008-11-06,03:46:51
39.900465,116.383617,0,176,39758.1575925926,2008-11-06,03:46:56
39.900495,116.383536,0,167,39758.157650463,2008-11-06,03:47:01
39.90052,116.383448,0,165,39758.1577083333,2008-11-06,03:47:06
39.900524,116.383399,0,169,39758.1577662037,2008-11-06,03:47:11
39.900532,116.383324,0,170,39758.1578240741,2008-11-06,03:47:16
39.900545,116.383263,0,170,39758.1578819444,2008-11-06,03:47:21
39.900573,116.383202,0,168,39758.1579398148,2008-11-06,03:47:26
39.900597,116.383146,0,169,39758.1579976852,2008-11-06,03:47:31
39.900604,116.38309,0,170,39758.1580555556,2008-11-06,03:47:36
39.900605,116.38303,0,170,39758.1581134259,2008-11-06,03:47:41
39.900611,116.382972,0,170,39758.1581712963,2008-11-06,03:47:46
39.900631,116.382908,0,173,39758.1582291667,2008-11-06,03:47:51
39.900627,116.38281,0,169,39758.158287037,2008-11-06,03:47:56
39.900642,116.382745,0,168,39758.1583449074,2008-11-06,03:48:01
39.900664,116.382672,0,166,39758.1584027778,2008-11-06,03:48:06
39.900688,116.382622,0,170,39758.1584606481,2008-11-06,03:48:11
39.9007,116.382554,0,169,39758.1585185185,2008-11-06,03:48:16
39.900713,116.382504,0,172,39758.1585763889,2008-11-06,03:48:21
39.900715,116.382415,0,171,39758.1586342593,2008-11-06,03:48:26
39.900719,116.382348,0,170,39758.1586921296,2008-11-06,03:48:31
39.900712,116.382264,0,168,39758.15875,2008-11-06,03:48:36
39.900711,116.382187,0,166,39758.1588078704,2008-11-06,03:48:41
39.900705,116.382077,0,163,39758.1588657407,2008-11-06,03:48:46
39.900684,116.381971,0,155,39758.1589236111,2008-11-06,03:48:51
39.900685,116.381904,0,150,39758.1589814815,2008-11-06,03:48:56
39.900683,116.381819,0,145,39758.1590393518,2008-11-06,03:49:01
39.900691,116.381743,0,143,39758.1590972222,2008-11-06,03:49:06
39.900683,116.381655,0,143,39758.1591550926,2008-11-06,03:49:11
39.900678,116.381601,0,141,39758.159212963,2008-11-06,03:49:16
39.900656,116.381537,0,138,39758.1592708333,2008-11-06,03:49:21
39.900645,116.381461,0,138,39758.1593287037,2008-11-06,03:49:26
39.900633,116.381416,0,138,39758.1593865741,2008-11-06,03:49:31
39.900649,116.381334,0,138,39758.1594444444,2008-11-06,03:49:36
39.900654,116.38125,0,139,39758.1595023148,2008-11-06,03:49:41
39.900659,116.381187,0,138,39758.1595601852,2008-11-06,03:49:46
39.900663,116.381107,0,137,39758.1596180556,2008-11-06,03:49:51
39.900659,116.38105,0,138,39758.1596759259,2008-11-06,03:49:56
39.900655,116.380949,0,139,39758.1597337963,2008-11-06,03:50:01
39.900651,116.380869,0,139,39758.1597916667,2008-11-06,03:50:06
39.900634,116.380774,0,139,39758.159849537,2008-11-06,03:50:11
39.900637,116.380701,0,142,39758.1599074074,2008-11-06,03:50:16
39.900639,116.380629,0,143,39758.1599652778,2008-11-06,03:50:21
39.900643,116.380556,0,144,39758.1600231482,2008-11-06,03:50:26
39.900643,116.380499,0,146,39758.1600810185,2008-11-06,03:50:31
39.900637,116.380412,0,145,39758.1601388889,2008-11-06,03:50:36
39.900623,116.38033,0,145,39758.1601967593,2008-11-06,03:50:41
39.90064,116.380264,0,145,39758.1602546296,2008-11-06,03:50:46
39.90064,116.380196,0,146,39758.1603125,2008-11-06,03:50:51
39.90064,116.380114,0,148,39758.1603703704,2008-11-06,03:50:56
39.900645,116.380033,0,150,39758.1604282407,2008-11-06,03:51:01
39.900666,116.379948,0,150,39758.1604861111,2008-11-06,03:51:06
39.900663,116.379883,0,151,39758.1605439815,2008-11-06,03:51:11
39.900655,116.379789,0,154,39758.1606018519,2008-11-06,03:51:16
39.900649,116.379685,0,157,39758.1606597222,2008-11-06,03:51:21
39.900643,116.379594,0,159,39758.1607175926,2008-11-06,03:51:26
39.900638,116.379505,0,163,39758.160775463,2008-11-06,03:51:31
39.900641,116.379439,0,167,39758.1608333333,2008-11-06,03:51:36
39.900641,116.379354,0,170,39758.1608912037,2008-11-06,03:51:41
39.900639,116.379269,0,175,39758.1609490741,2008-11-06,03:51:46
39.900636,116.379197,0,177,39758.1610069444,2008-11-06,03:51:51
39.900634,116.379129,0,180,39758.1610648148,2008-11-06,03:51:56
39.900639,116.379044,0,183,39758.1611226852,2008-11-06,03:52:01
39.900631,116.378982,0,186,39758.1611805556,2008-11-06,03:52:06
39.900638,116.378916,0,186,39758.1612384259,2008-11-06,03:52:11
39.900633,116.378844,0,190,39758.1612962963,2008-11-06,03:52:16
39.900626,116.378764,0,193,39758.1613541667,2008-11-06,03:52:21
39.900628,116.378665,0,194,39758.161412037,2008-11-06,03:52:26
39.900619,116.378555,0,195,39758.1614699074,2008-11-06,03:52:31
39.900625,116.378496,0,199,39758.1615277778,2008-11-06,03:52:36
39.900621,116.378427,0,202,39758.1615856481,2008-11-06,03:52:41
39.900622,116.378354,0,206,39758.1616435185,2008-11-06,03:52:46
39.900635,116.378259,0,210,39758.1617013889,2008-11-06,03:52:51
39.900582,116.378163,0,210,39758.1617592593,2008-11-06,03:52:56
39.900579,116.378118,0,209,39758.1618171296,2008-11-06,03:53:01
39.900534,116.378023,0,206,39758.161875,2008-11-06,03:53:06
39.900492,116.377985,0,203,39758.1619328704,2008-11-06,03:53:11
39.900473,116.377966,0,199,39758.1619907407,2008-11-06,03:53:16
39.900456,116.377929,0,199,39758.1620486111,2008-11-06,03:53:21
39.900456,116.377929,0,199,39758.1620833333,2008-11-06,03:53:24
39.900456,116.377928,0,198,39758.1621064815,2008-11-06,03:53:26
39.900452,116.377912,0,197,39758.1621643519,2008-11-06,03:53:31
39.9004,116.377882,0,194,39758.1622222222,2008-11-06,03:53:36
39.900348,116.37784,0,191,39758.1622800926,2008-11-06,03:53:41
39.900292,116.377849,0,186,39758.162337963,2008-11-06,03:53:46
39.900223,116.377858,0,181,39758.1623958333,2008-11-06,03:53:51
39.900151,116.377842,0,181,39758.1624537037,2008-11-06,03:53:56
39.900078,116.377813,0,180,39758.1625115741,2008-11-06,03:54:01
39.900064,116.377783,0,180,39758.1625694444,2008-11-06,03:54:06
39.900025,116.377779,0,180,39758.1626273148,2008-11-06,03:54:11
39.90008,116.3775,0,191,39758.169224537,2008-11-06,04:03:41
39.900019,116.377346,0,192,39758.1692824074,2008-11-06,04:03:46
39.899959,116.377275,0,193,39758.1693402778,2008-11-06,04:03:51
39.899959,116.377106,0,197,39758.1693981481,2008-11-06,04:03:56
39.89985,116.37687,0,200,39758.1694560185,2008-11-06,04:04:01
39.899693,116.376637,0,205,39758.1695138889,2008-11-06,04:04:06
39.899571,116.376383,0,210,39758.1695717593,2008-11-06,04:04:11
39.899689,116.376616,0,211,39758.1696296296,2008-11-06,04:04:16
39.899718,116.376668,0,211,39758.1696875,2008-11-06,04:04:21
39.899724,116.376681,0,210,39758.1697453704,2008-11-06,04:04:26
39.899858,116.37707,0,208,39758.1698032407,2008-11-06,04:04:31
39.899878,116.377095,0,206,39758.1698611111,2008-11-06,04:04:36
39.899883,116.377105,0,205,39758.1699189815,2008-11-06,04:04:41
39.899877,116.377115,0,205,39758.1699768519,2008-11-06,04:04:46
39.899866,116.377076,0,205,39758.1700347222,2008-11-06,04:04:51
39.899876,116.377035,0,205,39758.1700925926,2008-11-06,04:04:56
39.899886,116.377034,0,206,39758.170150463,2008-11-06,04:05:01
39.899893,116.377014,0,208,39758.1702083333,2008-11-06,04:05:06
39.899883,116.377009,0,209,39758.1702662037,2008-11-06,04:05:11
39.899872,116.377012,0,211,39758.1703240741,2008-11-06,04:05:16
39.899872,116.377012,0,211,39758.1703587963,2008-11-06,04:05:19
39.89987,116.377015,0,212,39758.1703819444,2008-11-06,04:05:21
39.899954,116.377302,0,213,39758.1704398148,2008-11-06,04:05:26
39.899982,116.377423,0,212,39758.1704976852,2008-11-06,04:05:31
39.899979,116.37742,0,211,39758.1705555556,2008-11-06,04:05:36
39.899979,116.37742,0,211,39758.1705902778,2008-11-06,04:05:39
39.899979,116.377413,0,211,39758.1706134259,2008-11-06,04:05:41
39.899991,116.377431,0,207,39758.1706712963,2008-11-06,04:05:46
39.90002,116.377477,0,202,39758.1707291667,2008-11-06,04:05:51
39.90003,116.377482,0,200,39758.170787037,2008-11-06,04:05:56
39.900039,116.377503,0,198,39758.1708449074,2008-11-06,04:06:01
39.900046,116.377528,0,192,39758.1709027778,2008-11-06,04:06:06
39.900067,116.377535,0,190,39758.1709606481,2008-11-06,04:06:11
39.900112,116.377483,0,189,39758.1710185185,2008-11-06,04:06:16
39.900209,116.377367,0,192,39758.1710763889,2008-11-06,04:06:21
39.900302,116.377333,0,201,39758.1711342593,2008-11-06,04:06:26
39.900306,116.377311,0,222,39758.1711921296,2008-11-06,04:06:31
39.900222,116.377322,0,237,39758.17125,2008-11-06,04:06:36
39.900131,116.377365,0,239,39758.1713078704,2008-11-06,04:06:41
39.900132,116.37741,0,228,39758.1713657407,2008-11-06,04:06:46
39.900121,116.377441,0,225,39758.1714236111,2008-11-06,04:06:51
39.900149,116.377479,0,215,39758.1714814815,2008-11-06,04:06:56
39.900135,116.377501,0,206,39758.1715393519,2008-11-06,04:07:01
39.900096,116.377527,0,196,39758.1715972222,2008-11-06,04:07:06
39.900075,116.377499,0,195,39758.1716550926,2008-11-06,04:07:11
39.899978,116.377301,0,195,39758.171712963,2008-11-06,04:07:16
39.899818,116.377013,0,200,39758.1717708333,2008-11-06,04:07:21
39.899821,116.37706,0,213,39758.1718287037,2008-11-06,04:07:26
39.899839,116.376963,0,225,39758.1718865741,2008-11-06,04:07:31
39.899876,116.377019,0,225,39758.1719444444,2008-11-06,04:07:36
39.89998,116.377231,0,220,39758.1720023148,2008-11-06,04:07:41
39.900016,116.377387,0,215,39758.1720601852,2008-11-06,04:07:46
39.900019,116.377427,0,213,39758.1721180556,2008-11-06,04:07:51
39.900019,116.37755,0,204,39758.1721759259,2008-11-06,04:07:56
39.900016,116.377609,0,195,39758.1722337963,2008-11-06,04:08:01
39.90001,116.377644,0,182,39758.1722916667,2008-11-06,04:08:06
39.900009,116.377619,0,179,39758.172349537,2008-11-06,04:08:11
39.899984,116.377561,0,172,39758.1724074074,2008-11-06,04:08:16
39.900007,116.377538,0,167,39758.1724652778,2008-11-06,04:08:21
39.900047,116.377583,0,165,39758.1725231481,2008-11-06,04:08:26
39.900057,116.377604,0,160,39758.1725810185,2008-11-06,04:08:31
39.900057,116.377604,0,160,39758.1726157407,2008-11-06,04:08:34
39.900054,116.377596,0,154,39758.1726388889,2008-11-06,04:08:36
39.900027,116.377576,0,151,39758.1726967593,2008-11-06,04:08:41
39.900027,116.37739,0,155,39758.1727546296,2008-11-06,04:08:46
39.899975,116.377348,0,167,39758.1728125,2008-11-06,04:08:51
39.899998,116.377372,0,177,39758.1728703704,2008-11-06,04:08:56
39.900019,116.377471,0,188,39758.1729282407,2008-11-06,04:09:01
39.900036,116.377512,0,180,39758.1729861111,2008-11-06,04:09:06
39.900036,116.377545,0,165,39758.1730439815,2008-11-06,04:09:11
39.900027,116.377503,0,164,39758.1731018518,2008-11-06,04:09:16
39.90004,116.377396,0,165,39758.1731597222,2008-11-06,04:09:21
39.900002,116.377291,0,169,39758.1732175926,2008-11-06,04:09:26
39.900014,116.37736,0,174,39758.173275463,2008-11-06,04:09:31
39.900036,116.37738,0,178,39758.1733333333,2008-11-06,04:09:36
39.90002,116.377471,0,177,39758.1733912037,2008-11-06,04:09:41
39.900049,116.377539,0,170,39758.1734490741,2008-11-06,04:09:46
39.900056,116.377568,0,165,39758.1735069444,2008-11-06,04:09:51
39.900056,116.377568,0,165,39758.1735416667,2008-11-06,04:09:54
39.900056,116.377563,0,163,39758.1735648148,2008-11-06,04:09:56
39.900077,116.377526,0,162,39758.1736226852,2008-11-06,04:10:01
39.900038,116.377519,0,162,39758.1736805556,2008-11-06,04:10:06
39.900018,116.377529,0,163,39758.1737384259,2008-11-06,04:10:11
39.90003,116.377558,0,158,39758.1737962963,2008-11-06,04:10:16
39.90003,116.377558,0,158,39758.1738310185,2008-11-06,04:10:19
39.900035,116.377563,0,156,39758.1738541667,2008-11-06,04:10:21
39.89999,116.377547,0,155,39758.173912037,2008-11-06,04:10:26
39.899939,116.377477,0,156,39758.1739699074,2008-11-06,04:10:31
39.899895,116.377362,0,158,39758.1740277778,2008-11-06,04:10:36
39.899902,116.377207,0,164,39758.1740856481,2008-11-06,04:10:41
39.899927,116.377179,0,173,39758.1741435185,2008-11-06,04:10:46
39.900019,116.377323,0,176,39758.1742013889,2008-11-06,04:10:51
39.900026,116.37743,0,177,39758.1742592593,2008-11-06,04:10:56
39.900066,116.377543,0,170,39758.1743171296,2008-11-06,04:11:01
39.900107,116.377593,0,163,39758.174375,2008-11-06,04:11:06
39.900132,116.377597,0,157,39758.1744328704,2008-11-06,04:11:11
39.900127,116.377608,0,153,39758.1744907407,2008-11-06,04:11:16
39.900124,116.377581,0,153,39758.1745486111,2008-11-06,04:11:21
39.900124,116.377581,0,153,39758.1745833333,2008-11-06,04:11:24
39.900123,116.377582,0,153,39758.1746064815,2008-11-06,04:11:26
39.900132,116.377574,0,154,39758.1746643518,2008-11-06,04:11:31
39.900133,116.377569,0,153,39758.1747222222,2008-11-06,04:11:36
39.900137,116.377574,0,153,39758.1747800926,2008-11-06,04:11:41
39.900136,116.377572,0,152,39758.174837963,2008-11-06,04:11:46
39.90013,116.377572,0,152,39758.1748958333,2008-11-06,04:11:51
39.90013,116.377572,0,152,39758.1749305556,2008-11-06,04:11:54
39.900127,116.377572,0,152,39758.1749537037,2008-11-06,04:11:56
39.900117,116.377559,0,151,39758.1750115741,2008-11-06,04:12:01
39.900117,116.377559,0,151,39758.1750462963,2008-11-06,04:12:04
39.900115,116.37756,0,151,39758.1750694444,2008-11-06,04:12:06
39.900119,116.377576,0,150,39758.1751273148,2008-11-06,04:12:11
39.900114,116.377573,0,149,39758.1751851852,2008-11-06,04:12:16
39.900114,116.377573,0,149,39758.1752199074,2008-11-06,04:12:19
39.900109,116.377568,0,149,39758.1752430556,2008-11-06,04:12:21
39.900094,116.377568,0,148,39758.1753009259,2008-11-06,04:12:26
39.900087,116.37757,0,148,39758.1753587963,2008-11-06,04:12:31
39.90009,116.377565,0,148,39758.1754166667,2008-11-06,04:12:36
39.90009,116.377565,0,148,39758.1754513889,2008-11-06,04:12:39
39.900083,116.377567,0,148,39758.175474537,2008-11-06,04:12:41
39.900079,116.377556,0,149,39758.1755324074,2008-11-06,04:12:46
39.900075,116.377546,0,149,39758.1755902778,2008-11-06,04:12:51
39.900075,116.377553,0,150,39758.1756481482,2008-11-06,04:12:56
39.900075,116.377553,0,150,39758.1756828704,2008-11-06,04:12:59
39.900076,116.377556,0,150,39758.1757060185,2008-11-06,04:13:01
39.900081,116.377566,0,148,39758.1757638889,2008-11-06,04:13:06
39.900081,116.377566,0,148,39758.1757986111,2008-11-06,04:13:09
39.900081,116.377561,0,148,39758.1758217593,2008-11-06,04:13:11
39.900026,116.377514,0,152,39758.1758796296,2008-11-06,04:13:16
39.900042,116.377518,0,161,39758.1759375,2008-11-06,04:13:21
39.900043,116.377516,0,161,39758.1759953704,2008-11-06,04:13:26
39.90004,116.377524,0,162,39758.1760532407,2008-11-06,04:13:31
39.90004,116.377524,0,162,39758.176087963,2008-11-06,04:13:34
39.900034,116.37752,0,161,39758.1761111111,2008-11-06,04:13:36
39.900021,116.377506,0,156,39758.1761689815,2008-11-06,04:13:41
39.900019,116.3775,0,156,39758.1762268519,2008-11-06,04:13:46
39.900023,116.377497,0,154,39758.1762847222,2008-11-06,04:13:51
39.900023,116.377497,0,154,39758.1763194444,2008-11-06,04:13:54
39.900017,116.377491,0,154,39758.1763425926,2008-11-06,04:13:56
39.900017,116.377526,0,153,39758.176400463,2008-11-06,04:14:01
39.900013,116.377523,0,154,39758.1764583333,2008-11-06,04:14:06
39.900015,116.377528,0,155,39758.1765162037,2008-11-06,04:14:11
39.900018,116.377531,0,155,39758.1765740741,2008-11-06,04:14:16
39.900014,116.377525,0,156,39758.1766319444,2008-11-06,04:14:21
39.900011,116.377519,0,157,39758.1766898148,2008-11-06,04:14:26
39.900011,116.377515,0,157,39758.1767476852,2008-11-06,04:14:31
39.900009,116.377509,0,157,39758.1768055556,2008-11-06,04:14:36
39.900012,116.377507,0,157,39758.1768634259,2008-11-06,04:14:41
39.900011,116.377505,0,157,39758.1769212963,2008-11-06,04:14:46
39.900015,116.377508,0,158,39758.1769791667,2008-11-06,04:14:51
39.900015,116.377508,0,158,39758.177037037,2008-11-06,04:14:56
39.900016,116.377509,0,158,39758.1770949074,2008-11-06,04:15:01
39.900016,116.377509,0,157,39758.1771527778,2008-11-06,04:15:06
39.900016,116.377509,0,157,39758.1772106481,2008-11-06,04:15:11
39.900016,116.377509,0,157,39758.1772685185,2008-11-06,04:15:16
39.900016,116.377509,0,157,39758.1773263889,2008-11-06,04:15:21
39.900016,116.37751,0,157,39758.1773842593,2008-11-06,04:15:26
39.900016,116.37751,0,157,39758.1774421296,2008-11-06,04:15:31
39.900016,116.37751,0,157,39758.1775,2008-11-06,04:15:36
39.900017,116.37751,0,157,39758.1775578704,2008-11-06,04:15:41
39.900017,116.377511,0,157,39758.1776157407,2008-11-06,04:15:46
39.900017,116.377513,0,157,39758.1776736111,2008-11-06,04:15:51
39.900017,116.377513,0,157,39758.1777083333,2008-11-06,04:15:54
39.900019,116.377519,0,157,39758.1777314815,2008-11-06,04:15:56
39.900034,116.377649,0,146,39758.1777893519,2008-11-06,04:16:01
39.900065,116.377683,0,143,39758.1778472222,2008-11-06,04:16:06
39.900106,116.377704,0,140,39758.1779050926,2008-11-06,04:16:11
39.900146,116.377698,0,141,39758.177962963,2008-11-06,04:16:16
39.900206,116.377712,0,144,39758.1780208333,2008-11-06,04:16:21
39.900255,116.377724,0,146,39758.1780787037,2008-11-06,04:16:26
39.900301,116.377718,0,154,39758.1781365741,2008-11-06,04:16:31
39.900354,116.377773,0,151,39758.1781944444,2008-11-06,04:16:36
39.900429,116.377802,0,142,39758.1782523148,2008-11-06,04:16:41
39.900476,116.377819,0,143,39758.1783101852,2008-11-06,04:16:46
39.900505,116.377828,0,146,39758.1783680556,2008-11-06,04:16:51
39.900545,116.377896,0,144,39758.1784259259,2008-11-06,04:16:56
39.900573,116.377957,0,137,39758.1784837963,2008-11-06,04:17:01
39.900605,116.378021,0,137,39758.1785416667,2008-11-06,04:17:06
39.900629,116.378078,0,139,39758.178599537,2008-11-06,04:17:11
39.900648,116.37814,0,141,39758.1786574074,2008-11-06,04:17:16
39.900655,116.378198,0,144,39758.1787152778,2008-11-06,04:17:21
39.900654,116.378267,0,145,39758.1787731481,2008-11-06,04:17:26
39.900667,116.37832,0,149,39758.1788310185,2008-11-06,04:17:31
39.900687,116.3784,0,156,39758.1788888889,2008-11-06,04:17:36
39.9007,116.378459,0,159,39758.1789467593,2008-11-06,04:17:41
39.900712,116.378531,0,164,39758.1790046296,2008-11-06,04:17:46
39.900698,116.378602,0,166,39758.1790625,2008-11-06,04:17:51
39.900734,116.378688,0,160,39758.1791203704,2008-11-06,04:17:56
39.900751,116.378768,0,161,39758.1791782407,2008-11-06,04:18:01
39.90076,116.378838,0,163,39758.1792361111,2008-11-06,04:18:06
39.90077,116.378929,0,161,39758.1792939815,2008-11-06,04:18:11
39.90077,116.378995,0,160,39758.1793518519,2008-11-06,04:18:16
39.900742,116.379066,0,155,39758.1794097222,2008-11-06,04:18:21
39.900714,116.379129,0,153,39758.1794675926,2008-11-06,04:18:26
39.900693,116.379208,0,148,39758.179525463,2008-11-06,04:18:31
39.900669,116.37927,0,144,39758.1795833333,2008-11-06,04:18:36
39.900659,116.379334,0,140,39758.1796412037,2008-11-06,04:18:41
39.900658,116.379415,0,137,39758.1796990741,2008-11-06,04:18:46
39.900658,116.379472,0,132,39758.1797569444,2008-11-06,04:18:51
39.900658,116.379536,0,126,39758.1798148148,2008-11-06,04:18:56
39.900644,116.379607,0,118,39758.1798726852,2008-11-06,04:19:01
39.900622,116.379675,0,114,39758.1799305556,2008-11-06,04:19:06
39.900613,116.379744,0,112,39758.1799884259,2008-11-06,04:19:11
39.900611,116.379809,0,109,39758.1800462963,2008-11-06,04:19:16
39.900623,116.379884,0,113,39758.1801041667,2008-11-06,04:19:21
39.900641,116.379961,0,119,39758.180162037,2008-11-06,04:19:26
39.900654,116.380028,0,117,39758.1802199074,2008-11-06,04:19:31
39.900671,116.380101,0,118,39758.1802777778,2008-11-06,04:19:36
39.900659,116.380182,0,115,39758.1803356481,2008-11-06,04:19:41
39.900663,116.380235,0,114,39758.1803935185,2008-11-06,04:19:46
39.900644,116.380288,0,112,39758.1804513889,2008-11-06,04:19:51
39.900682,116.380351,0,116,39758.1805092593,2008-11-06,04:19:56
39.900663,116.380461,0,115,39758.1805671296,2008-11-06,04:20:01
39.900657,116.380535,0,115,39758.180625,2008-11-06,04:20:06
39.900663,116.380603,0,117,39758.1806828704,2008-11-06,04:20:11
39.900658,116.380668,0,118,39758.1807407407,2008-11-06,04:20:16
39.900659,116.380743,0,121,39758.1807986111,2008-11-06,04:20:21
39.900658,116.380848,0,119,39758.1808564815,2008-11-06,04:20:26
39.900654,116.38093,0,123,39758.1809143518,2008-11-06,04:20:31
39.900651,116.381002,0,122,39758.1809722222,2008-11-06,04:20:36
39.900662,116.38108,0,123,39758.1810300926,2008-11-06,04:20:41
39.900688,116.38116,0,125,39758.181087963,2008-11-06,04:20:46
39.900696,116.381231,0,122,39758.1811458333,2008-11-06,04:20:51
39.900702,116.381295,0,122,39758.1812037037,2008-11-06,04:20:56
39.900706,116.381348,0,123,39758.1812615741,2008-11-06,04:21:01
39.900715,116.381408,0,123,39758.1813194444,2008-11-06,04:21:06
39.900715,116.381496,0,125,39758.1813773148,2008-11-06,04:21:11
39.900762,116.381582,0,122,39758.1814351852,2008-11-06,04:21:16
39.90077,116.381633,0,123,39758.1814930556,2008-11-06,04:21:21
39.900787,116.381698,0,122,39758.1815509259,2008-11-06,04:21:26
39.900774,116.381765,0,124,39758.1816087963,2008-11-06,04:21:31
39.900768,116.381851,0,123,39758.1816666667,2008-11-06,04:21:36
39.900763,116.381935,0,124,39758.181724537,2008-11-06,04:21:41
39.900766,116.382014,0,122,39758.1817824074,2008-11-06,04:21:46
39.900766,116.382081,0,126,39758.1818402778,2008-11-06,04:21:51
39.90076,116.382156,0,126,39758.1818981481,2008-11-06,04:21:56
39.900769,116.382229,0,118,39758.1819560185,2008-11-06,04:22:01
39.900766,116.382288,0,116,39758.1820138889,2008-11-06,04:22:06
39.900753,116.382353,0,114,39758.1820717593,2008-11-06,04:22:11
39.90075,116.382415,0,111,39758.1821296296,2008-11-06,04:22:16
39.900748,116.382479,0,109,39758.1821875,2008-11-06,04:22:21
39.900718,116.382566,0,106,39758.1822453704,2008-11-06,04:22:26
39.900714,116.382618,0,102,39758.1823032407,2008-11-06,04:22:31
39.900687,116.382704,0,99,39758.1823611111,2008-11-06,04:22:36
39.900683,116.382757,0,95,39758.1824189815,2008-11-06,04:22:41
39.900698,116.382839,0,92,39758.1824768518,2008-11-06,04:22:46
39.900697,116.382877,0,88,39758.1825347222,2008-11-06,04:22:51
39.900671,116.382928,0,84,39758.1825925926,2008-11-06,04:22:56
39.900645,116.383034,0,80,39758.182650463,2008-11-06,04:23:01
39.900654,116.383077,0,78,39758.1827083333,2008-11-06,04:23:06
39.900643,116.383129,0,74,39758.1827662037,2008-11-06,04:23:11
39.900663,116.383217,0,74,39758.1828240741,2008-11-06,04:23:16
39.900663,116.383285,0,71,39758.1828819444,2008-11-06,04:23:21
39.900638,116.383367,0,67,39758.1829398148,2008-11-06,04:23:26
39.900626,116.383438,0,64,39758.1829976852,2008-11-06,04:23:31
39.900567,116.38354,0,62,39758.1830555556,2008-11-06,04:23:36
39.900545,116.383607,0,62,39758.1831134259,2008-11-06,04:23:41
39.900518,116.383646,0,61,39758.1831712963,2008-11-06,04:23:46
39.900488,116.383714,0,60,39758.1832291667,2008-11-06,04:23:51
39.900481,116.383741,0,61,39758.183287037,2008-11-06,04:23:56
39.900461,116.383784,0,58,39758.1833449074,2008-11-06,04:24:01
39.900504,116.383905,0,59,39758.1834027778,2008-11-06,04:24:06
39.900526,116.383979,0,58,39758.1834606482,2008-11-06,04:24:11
39.900525,116.384024,0,58,39758.1835185185,2008-11-06,04:24:16
39.900537,116.384082,0,58,39758.1835763889,2008-11-06,04:24:21
39.900533,116.384122,0,58,39758.1836342593,2008-11-06,04:24:26
39.900525,116.384197,0,59,39758.1836921296,2008-11-06,04:24:31
39.900513,116.384272,0,62,39758.18375,2008-11-06,04:24:36
39.900527,116.384327,0,67,39758.1838078704,2008-11-06,04:24:41
39.900507,116.384437,0,73,39758.1838657407,2008-11-06,04:24:46
39.900486,116.384529,0,80,39758.1839236111,2008-11-06,04:24:51
39.900466,116.384618,0,81,39758.1839814815,2008-11-06,04:24:56
39.90045,116.384681,0,82,39758.1840393519,2008-11-06,04:25:01
39.900456,116.384727,0,86,39758.1840972222,2008-11-06,04:25:06
39.900445,116.384803,0,87,39758.1841550926,2008-11-06,04:25:11
39.900424,116.38486,0,90,39758.184212963,2008-11-06,04:25:16
39.900415,116.384896,0,93,39758.1842708333,2008-11-06,04:25:21
39.900438,116.385003,0,93,39758.1843287037,2008-11-06,04:25:26
39.900486,116.385157,0,101,39758.1843865741,2008-11-06,04:25:31
39.900479,116.385247,0,106,39758.1844444444,2008-11-06,04:25:36
39.900484,116.385313,0,111,39758.1845023148,2008-11-06,04:25:41
39.900473,116.385379,0,113,39758.1845601852,2008-11-06,04:25:46
39.900465,116.385448,0,115,39758.1846180556,2008-11-06,04:25:51
39.900441,116.385489,0,114,39758.1846759259,2008-11-06,04:25:56
39.900447,116.385559,0,117,39758.1847337963,2008-11-06,04:26:01
39.900438,116.385648,0,116,39758.1847916667,2008-11-06,04:26:06
39.900452,116.385719,0,116,39758.184849537,2008-11-06,04:26:11
39.900453,116.385806,0,112,39758.1849074074,2008-11-06,04:26:16
39.900434,116.385885,0,112,39758.1849652778,2008-11-06,04:26:21
39.900415,116.385927,0,112,39758.1850231481,2008-11-06,04:26:26
39.900397,116.385975,0,111,39758.1850810185,2008-11-06,04:26:31
39.900402,116.386005,0,109,39758.1851388889,2008-11-06,04:26:36
39.900394,116.386032,0,108,39758.1851967593,2008-11-06,04:26:41
39.900378,116.386097,0,105,39758.1852546296,2008-11-06,04:26:46
39.900391,116.386153,0,104,39758.1853125,2008-11-06,04:26:51
39.90039,116.386196,0,103,39758.1853703704,2008-11-06,04:26:56
39.900385,116.386298,0,102,39758.1854282407,2008-11-06,04:27:01
39.900376,116.386351,0,102,39758.1854861111,2008-11-06,04:27:06
39.900392,116.386424,0,102,39758.1855439815,2008-11-06,04:27:11
39.90041,116.386513,0,104,39758.1856018519,2008-11-06,04:27:16
39.900397,116.386551,0,104,39758.1856597222,2008-11-06,04:27:21
39.900415,116.386624,0,101,39758.1857175926,2008-11-06,04:27:26
39.900421,116.386664,0,101,39758.185775463,2008-11-06,04:27:31
39.900396,116.386678,0,98,39758.1858333333,2008-11-06,04:27:36
39.900411,116.386741,0,95,39758.1858912037,2008-11-06,04:27:41
