# Supplementary material for: A location privacy protection method based on blockchain and threshold cryptography
Source: PLoS One. 2025 Jun 4;20(6):e0324551. doi: 10.1371/journal.pone.0324551 (PMC12136415; doi:10.1371/journal.pone.0324551)
Supplement: S1 File — (ZIP) [file pone.0324551.s001.zip › Data/002/Trajectory/20081106103001.plt]

Geolife trajectory
WGS 84
Altitude is in Feet
Reserved 3
0,2,255,My Track,0,0,2,8421376
0
39.900567,116.387572,0,492,39758.4375115741,2008-11-06,10:30:01
39.900621,116.387366,0,492,39758.4375694444,2008-11-06,10:30:06
39.900663,116.387661,0,518,39758.4399421296,2008-11-06,10:33:31
39.900703,116.387717,0,520,39758.44,2008-11-06,10:33:36
39.900718,116.387796,0,522,39758.4400578704,2008-11-06,10:33:41
39.900715,116.387716,0,525,39758.4401157407,2008-11-06,10:33:46
39.900701,116.387563,0,527,39758.4401736111,2008-11-06,10:33:51
39.900753,116.387786,0,529,39758.4402314815,2008-11-06,10:33:56
39.900792,116.387839,0,531,39758.4402893518,2008-11-06,10:34:01
39.900822,116.387788,0,533,39758.4403472222,2008-11-06,10:34:06
39.900833,116.387727,0,535,39758.4404050926,2008-11-06,10:34:11
39.900804,116.387741,0,538,39758.440462963,2008-11-06,10:34:16
39.900735,116.387689,0,540,39758.4405208333,2008-11-06,10:34:21
39.900643,116.387662,0,543,39758.4405787037,2008-11-06,10:34:26
39.900632,116.387592,0,544,39758.4406365741,2008-11-06,10:34:31
39.900579,116.387576,0,544,39758.4406944444,2008-11-06,10:34:36
39.900483,116.387555,0,545,39758.4407523148,2008-11-06,10:34:41
39.900517,116.387533,0,545,39758.4408101852,2008-11-06,10:34:46
39.900532,116.387551,0,545,39758.4408680556,2008-11-06,10:34:51
39.90051,116.387555,0,546,39758.4409259259,2008-11-06,10:34:56
39.900483,116.387518,0,546,39758.4409837963,2008-11-06,10:35:01
39.900466,116.387488,0,546,39758.4410416667,2008-11-06,10:35:06
39.900452,116.387489,0,546,39758.441099537,2008-11-06,10:35:11
39.900452,116.387489,0,546,39758.4411342593,2008-11-06,10:35:14
39.900449,116.387493,0,546,39758.4411574074,2008-11-06,10:35:16
39.900465,116.387498,0,546,39758.4412152778,2008-11-06,10:35:21
39.900471,116.387549,0,546,39758.4412731482,2008-11-06,10:35:26
39.900517,116.387701,0,546,39758.4413310185,2008-11-06,10:35:31
39.90052,116.387851,0,548,39758.4413888889,2008-11-06,10:35:36
39.900535,116.388071,0,549,39758.4414467593,2008-11-06,10:35:41
39.90125,116.388246,0,555,39758.4417939815,2008-11-06,10:36:11
39.900799,116.388644,0,558,39758.4418518519,2008-11-06,10:36:16
39.9005,116.388697,0,689,39758.4422569444,2008-11-06,10:36:51
39.900363,116.388315,0,762,39758.4423148148,2008-11-06,10:36:56
39.900285,116.388649,0,828,39758.4423726852,2008-11-06,10:37:01
39.900303,116.388438,0,787,39758.4424305556,2008-11-06,10:37:06
39.900313,116.388333,0,755,39758.4424884259,2008-11-06,10:37:11
39.90033,116.388329,0,738,39758.4425462963,2008-11-06,10:37:16
39.900344,116.388361,0,735,39758.4426041667,2008-11-06,10:37:21
39.900334,116.38837,0,714,39758.442662037,2008-11-06,10:37:26
39.900277,116.388526,0,715,39758.4427199074,2008-11-06,10:37:31
39.900274,116.388622,0,720,39758.4427777778,2008-11-06,10:37:36
39.900267,116.388646,0,731,39758.4428356481,2008-11-06,10:37:41
39.900289,116.388684,0,745,39758.4428935185,2008-11-06,10:37:46
39.900331,116.388721,0,756,39758.4429513889,2008-11-06,10:37:51
39.900365,116.388761,0,764,39758.4430092593,2008-11-06,10:37:56
39.900377,116.38881,0,773,39758.4430671296,2008-11-06,10:38:01
39.900405,116.388757,0,796,39758.443125,2008-11-06,10:38:06
39.900425,116.388833,0,810,39758.4431828704,2008-11-06,10:38:11
39.900416,116.388923,0,814,39758.4432407407,2008-11-06,10:38:16
39.900422,116.388968,0,828,39758.4432986111,2008-11-06,10:38:21
39.900413,116.388946,0,851,39758.4433564815,2008-11-06,10:38:26
39.90035,116.388981,0,869,39758.4434143519,2008-11-06,10:38:31
39.900309,116.388997,0,889,39758.4434722222,2008-11-06,10:38:36
39.900283,116.389029,0,908,39758.4435300926,2008-11-06,10:38:41
39.900272,116.389085,0,927,39758.443587963,2008-11-06,10:38:46
39.900282,116.389157,0,947,39758.4436458333,2008-11-06,10:38:51
39.900289,116.389264,0,963,39758.4437037037,2008-11-06,10:38:56
39.90063,116.388031,0,574,39758.4437615741,2008-11-06,10:39:01
39.900632,116.388103,0,585,39758.4438194444,2008-11-06,10:39:06
39.900586,116.388007,0,588,39758.4438773148,2008-11-06,10:39:11
39.900586,116.388007,0,588,39758.443912037,2008-11-06,10:39:14
39.900591,116.388007,0,577,39758.4439351852,2008-11-06,10:39:16
39.900465,116.388363,0,701,39758.4439930556,2008-11-06,10:39:21
39.900569,116.387889,0,561,39758.4440509259,2008-11-06,10:39:26
39.902865,116.37863,0,-2231,39758.4444560185,2008-11-06,10:40:01
39.902728,116.379124,0,-2035,39758.4445138889,2008-11-06,10:40:06
39.902727,116.379247,0,-1997,39758.4445717593,2008-11-06,10:40:11
39.902498,116.380137,0,-1705,39758.4446296296,2008-11-06,10:40:16
39.90235,116.38073,0,-1504,39758.4446875,2008-11-06,10:40:21
39.902763,116.379251,0,-1895,39758.4447453704,2008-11-06,10:40:26
39.903378,116.376926,0,-2593,39758.4448032407,2008-11-06,10:40:31
39.903776,116.375426,0,-20,39758.4448611111,2008-11-06,10:40:36
39.90047,116.388257,0,591,39758.4449189815,2008-11-06,10:40:41
39.900374,116.388589,0,724,39758.4449768519,2008-11-06,10:40:46
39.900413,116.388494,0,719,39758.4450347222,2008-11-06,10:40:51
39.899978,116.390126,0,1216,39758.4450925926,2008-11-06,10:40:56
39.899837,116.390632,0,1379,39758.445150463,2008-11-06,10:41:01
39.899929,116.390195,0,1268,39758.4452083333,2008-11-06,10:41:06
39.900303,116.388733,0,844,39758.4452662037,2008-11-06,10:41:11
39.900577,116.387742,0,553,39758.4453240741,2008-11-06,10:41:16
39.901038,116.386073,0,68,39758.4453819444,2008-11-06,10:41:21
39.901226,116.385378,0,-139,39758.4454398148,2008-11-06,10:41:26
39.901133,116.385621,0,-66,39758.4454976852,2008-11-06,10:41:31
39.901238,116.385262,0,-183,39758.4455555556,2008-11-06,10:41:36
39.901326,116.384892,0,-301,39758.4456134259,2008-11-06,10:41:41
39.901773,116.383141,0,-812,39758.4456712963,2008-11-06,10:41:46
39.901359,116.38472,0,-368,39758.4457291667,2008-11-06,10:41:51
39.901249,116.385029,0,-285,39758.445787037,2008-11-06,10:41:56
39.901263,116.384898,0,-324,39758.4458449074,2008-11-06,10:42:01
39.901423,116.384258,0,-515,39758.4459027778,2008-11-06,10:42:06
39.901178,116.385185,0,-262,39758.4459606481,2008-11-06,10:42:11
39.901015,116.385865,0,-77,39758.4460185185,2008-11-06,10:42:16
39.901733,116.383111,0,-864,39758.4460763889,2008-11-06,10:42:21
39.901896,116.38248,0,-1056,39758.4461342593,2008-11-06,10:42:26
39.901844,116.382793,0,-986,39758.4461921296,2008-11-06,10:42:31
39.902098,116.381964,0,-1236,39758.44625,2008-11-06,10:42:36
39.902181,116.381685,0,-1313,39758.4463078704,2008-11-06,10:42:41
39.902151,116.381776,0,-1280,39758.4463657407,2008-11-06,10:42:46
39.902188,116.381607,0,-1320,39758.4464236111,2008-11-06,10:42:51
39.902322,116.381053,0,-1476,39758.4464814815,2008-11-06,10:42:56
39.902472,116.380431,0,-1644,39758.4465393518,2008-11-06,10:43:01
39.902272,116.38121,0,-1437,39758.4465972222,2008-11-06,10:43:06
39.90211,116.381804,0,-1206,39758.4466550926,2008-11-06,10:43:11
39.901976,116.382382,0,-1024,39758.446712963,2008-11-06,10:43:16
39.901913,116.382637,0,-946,39758.4467708333,2008-11-06,10:43:21
39.902017,116.382358,0,-1023,39758.4468287037,2008-11-06,10:43:26
39.901879,116.382971,0,-846,39758.4468865741,2008-11-06,10:43:31
39.901829,116.383135,0,-799,39758.4469444444,2008-11-06,10:43:36
39.901954,116.382936,0,-881,39758.4470023148,2008-11-06,10:43:41
39.902069,116.382989,0,-872,39758.4470601852,2008-11-06,10:43:46
39.900755,116.38689,0,156,39758.4501273148,2008-11-06,10:48:11
39.900771,116.386885,0,150,39758.4501851852,2008-11-06,10:48:16
39.900785,116.386907,0,141,39758.4502430556,2008-11-06,10:48:21
39.900785,116.386907,0,141,39758.4502777778,2008-11-06,10:48:24
39.900779,116.386904,0,135,39758.4503009259,2008-11-06,10:48:26
39.900776,116.386892,0,131,39758.4503587963,2008-11-06,10:48:31
39.900801,116.38688,0,128,39758.4504166667,2008-11-06,10:48:36
39.900835,116.386884,0,125,39758.450474537,2008-11-06,10:48:41
39.90085,116.386879,0,122,39758.4505324074,2008-11-06,10:48:46
39.900862,116.386879,0,119,39758.4505902778,2008-11-06,10:48:51
39.900862,116.386879,0,119,39758.450625,2008-11-06,10:48:54
39.900857,116.386883,0,117,39758.4506481481,2008-11-06,10:48:56
39.900874,116.386864,0,118,39758.4507060185,2008-11-06,10:49:01
39.900874,116.386864,0,118,39758.4507407407,2008-11-06,10:49:04
39.900873,116.386865,0,116,39758.4507638889,2008-11-06,10:49:06
39.900899,116.386824,0,116,39758.4508217593,2008-11-06,10:49:11
39.900935,116.386832,0,116,39758.4508796296,2008-11-06,10:49:16
39.900932,116.38679,0,116,39758.4509375,2008-11-06,10:49:21
39.900914,116.386779,0,116,39758.4509953704,2008-11-06,10:49:26
39.900922,116.386751,0,116,39758.4510532407,2008-11-06,10:49:31
39.900934,116.38674,0,116,39758.4511111111,2008-11-06,10:49:36
39.900922,116.386757,0,115,39758.4511689815,2008-11-06,10:49:41
39.900933,116.386095,0,98,39758.4513425926,2008-11-06,10:49:56
39.900903,116.38626,0,98,39758.451400463,2008-11-06,10:50:01
39.900908,116.38634,0,98,39758.4514583333,2008-11-06,10:50:06
39.900886,116.386471,0,98,39758.4515162037,2008-11-06,10:50:11
39.900588,116.387165,0,119,39758.4519212963,2008-11-06,10:50:46
39.900754,116.387103,0,119,39758.4519791667,2008-11-06,10:50:51
39.900837,116.387137,0,113,39758.452037037,2008-11-06,10:50:56
39.900806,116.386941,0,111,39758.4520949074,2008-11-06,10:51:01
39.900822,116.386846,0,112,39758.4521527778,2008-11-06,10:51:06
39.900825,116.38679,0,111,39758.4522106481,2008-11-06,10:51:11
39.90083,116.386754,0,110,39758.4522685185,2008-11-06,10:51:16
39.90083,116.386745,0,109,39758.4523263889,2008-11-06,10:51:21
39.900826,116.386715,0,109,39758.4523842593,2008-11-06,10:51:26
39.900826,116.386715,0,109,39758.4524189815,2008-11-06,10:51:29
39.900834,116.386712,0,108,39758.4524421296,2008-11-06,10:51:31
39.900852,116.38672,0,107,39758.4525,2008-11-06,10:51:36
39.900842,116.386717,0,106,39758.4525578704,2008-11-06,10:51:41
39.900847,116.386716,0,105,39758.4526157407,2008-11-06,10:51:46
39.900847,116.386716,0,105,39758.452650463,2008-11-06,10:51:49
39.900855,116.386709,0,105,39758.4526736111,2008-11-06,10:51:51
39.900871,116.386703,0,105,39758.4527314815,2008-11-06,10:51:56
39.900875,116.386686,0,104,39758.4527893519,2008-11-06,10:52:01
39.900884,116.386684,0,104,39758.4528472222,2008-11-06,10:52:06
39.900875,116.386655,0,104,39758.4529050926,2008-11-06,10:52:11
39.900866,116.386635,0,104,39758.452962963,2008-11-06,10:52:16
39.900876,116.38661,0,104,39758.4530208333,2008-11-06,10:52:21
39.900901,116.386576,0,104,39758.4530787037,2008-11-06,10:52:26
39.9009,116.386555,0,104,39758.4531365741,2008-11-06,10:52:31
39.900904,116.386535,0,104,39758.4531944444,2008-11-06,10:52:36
39.90091,116.386491,0,104,39758.4532523148,2008-11-06,10:52:41
39.900894,116.386451,0,104,39758.4533101852,2008-11-06,10:52:46
39.900894,116.386451,0,104,39758.4533449074,2008-11-06,10:52:49
39.900895,116.386447,0,104,39758.4533680556,2008-11-06,10:52:51
39.900885,116.386445,0,103,39758.4534259259,2008-11-06,10:52:56
39.900887,116.38643,0,103,39758.4534837963,2008-11-06,10:53:01
39.900895,116.386405,0,103,39758.4535416667,2008-11-06,10:53:06
39.900921,116.38628,0,106,39758.453599537,2008-11-06,10:53:11
39.900937,116.38627,0,107,39758.4536574074,2008-11-06,10:53:16
39.900937,116.38627,0,107,39758.4536921296,2008-11-06,10:53:19
39.900936,116.386271,0,108,39758.4537152778,2008-11-06,10:53:21
39.900957,116.386265,0,108,39758.4537731481,2008-11-06,10:53:26
39.900952,116.386239,0,108,39758.4538310185,2008-11-06,10:53:31
39.900948,116.386228,0,108,39758.4538888889,2008-11-06,10:53:36
39.900948,116.386228,0,108,39758.4539236111,2008-11-06,10:53:39
39.900954,116.386225,0,109,39758.4539467593,2008-11-06,10:53:41
39.900971,116.386217,0,109,39758.4540046296,2008-11-06,10:53:46
39.900996,116.386229,0,110,39758.4541203704,2008-11-06,10:53:56
39.900977,116.386269,0,110,39758.4541782407,2008-11-06,10:54:01
39.900978,116.386293,0,109,39758.4542361111,2008-11-06,10:54:06
39.900988,116.386359,0,107,39758.4542939815,2008-11-06,10:54:11
39.900972,116.386405,0,105,39758.4543518518,2008-11-06,10:54:16
39.900959,116.386446,0,103,39758.4544097222,2008-11-06,10:54:21
39.900931,116.386441,0,102,39758.4544675926,2008-11-06,10:54:26
39.900906,116.386491,0,101,39758.454525463,2008-11-06,10:54:31
39.900887,116.386537,0,100,39758.4545833333,2008-11-06,10:54:36
39.900862,116.386516,0,100,39758.4546412037,2008-11-06,10:54:41
39.900817,116.386522,0,100,39758.4546990741,2008-11-06,10:54:46
39.900777,116.386533,0,99,39758.4547569444,2008-11-06,10:54:51
39.900766,116.386532,0,99,39758.4548148148,2008-11-06,10:54:56
39.900781,116.386544,0,99,39758.4548726852,2008-11-06,10:55:01
39.900798,116.3866,0,98,39758.4549305556,2008-11-06,10:55:06
39.900804,116.386631,0,97,39758.4549884259,2008-11-06,10:55:11
39.900802,116.386607,0,98,39758.4550462963,2008-11-06,10:55:16
39.900838,116.386567,0,102,39758.4554513889,2008-11-06,10:55:51
39.900031,116.388195,0,127,39758.4573611111,2008-11-06,10:58:36
39.900536,116.387287,0,139,39758.4574189815,2008-11-06,10:58:41
39.900628,116.387052,0,141,39758.4574768519,2008-11-06,10:58:46
39.900684,116.386899,0,141,39758.4575347222,2008-11-06,10:58:51
39.90074,116.386786,0,142,39758.4575925926,2008-11-06,10:58:56
39.900783,116.386646,0,144,39758.457650463,2008-11-06,10:59:01
39.900795,116.38655,0,145,39758.4577083333,2008-11-06,10:59:06
39.900795,116.386492,0,145,39758.4577662037,2008-11-06,10:59:11
39.900827,116.386444,0,146,39758.4578240741,2008-11-06,10:59:16
39.900911,116.386387,0,148,39758.4578819444,2008-11-06,10:59:21
39.901074,116.386312,0,155,39758.4579398148,2008-11-06,10:59:26
39.90116,116.386284,0,170,39758.4579976852,2008-11-06,10:59:31
39.901215,116.386234,0,188,39758.4580555556,2008-11-06,10:59:36
39.901211,116.386292,0,197,39758.4583449074,2008-11-06,11:00:01
39.901081,116.386351,0,192,39758.4584027778,2008-11-06,11:00:06
39.900946,116.386486,0,185,39758.4584606481,2008-11-06,11:00:11
39.900898,116.386531,0,183,39758.4585185185,2008-11-06,11:00:16
39.900865,116.386528,0,180,39758.4585763889,2008-11-06,11:00:21
39.900819,116.386507,0,178,39758.4586342593,2008-11-06,11:00:26
39.9008,116.386515,0,175,39758.4586921296,2008-11-06,11:00:31
39.900775,116.3865,0,174,39758.45875,2008-11-06,11:00:36
39.900775,116.3865,0,174,39758.458900463,2008-11-06,11:00:49
39.90078,116.3865,0,172,39758.4589236111,2008-11-06,11:00:51
39.900816,116.38651,0,172,39758.4589814815,2008-11-06,11:00:56
39.900807,116.386463,0,171,39758.4590393519,2008-11-06,11:01:01
39.900833,116.386459,0,172,39758.4590972222,2008-11-06,11:01:06
39.900826,116.386474,0,172,39758.4591550926,2008-11-06,11:01:11
39.900812,116.386479,0,171,39758.459212963,2008-11-06,11:01:16
39.900795,116.386478,0,169,39758.4592708333,2008-11-06,11:01:21
39.900639,116.386457,0,108,39758.4610648148,2008-11-06,11:03:56
39.900687,116.386432,0,105,39758.4611226852,2008-11-06,11:04:01
39.90074,116.386416,0,103,39758.4611805556,2008-11-06,11:04:06
39.90074,116.386416,0,103,39758.4612152778,2008-11-06,11:04:09
39.900743,116.386415,0,102,39758.4612384259,2008-11-06,11:04:11
39.900783,116.386447,0,102,39758.4612962963,2008-11-06,11:04:16
39.900776,116.386509,0,100,39758.4613541667,2008-11-06,11:04:21
39.900883,116.386509,0,98,39758.461412037,2008-11-06,11:04:26
39.90092,116.386533,0,96,39758.4614699074,2008-11-06,11:04:31
39.900936,116.386538,0,95,39758.4615277778,2008-11-06,11:04:36
39.900935,116.386526,0,94,39758.4615856481,2008-11-06,11:04:41
39.90092,116.386532,0,94,39758.4616435185,2008-11-06,11:04:46
39.90093,116.386545,0,94,39758.4617013889,2008-11-06,11:04:51
39.900953,116.386566,0,96,39758.4617592593,2008-11-06,11:04:56
39.90101,116.386597,0,97,39758.4618171296,2008-11-06,11:05:01
39.901043,116.386601,0,100,39758.461875,2008-11-06,11:05:06
39.901043,116.386601,0,100,39758.4619097222,2008-11-06,11:05:09
39.901045,116.386596,0,102,39758.4619328704,2008-11-06,11:05:11
39.901041,116.386665,0,103,39758.4621064815,2008-11-06,11:05:26
39.901048,116.386677,0,102,39758.462337963,2008-11-06,11:05:46
39.901088,116.386721,0,102,39758.4623958333,2008-11-06,11:05:51
39.901085,116.386738,0,101,39758.4624537037,2008-11-06,11:05:56
39.901084,116.386755,0,101,39758.4625115741,2008-11-06,11:06:01
39.901084,116.386755,0,101,39758.4625462963,2008-11-06,11:06:04
39.901084,116.386763,0,100,39758.4625694444,2008-11-06,11:06:06
39.900938,116.386639,0,99,39758.4626273148,2008-11-06,11:06:11
39.900877,116.386613,0,99,39758.4626851852,2008-11-06,11:06:16
39.900933,116.386577,0,99,39758.4627430556,2008-11-06,11:06:21
39.90098,116.386567,0,98,39758.4628009259,2008-11-06,11:06:26
39.90098,116.386544,0,97,39758.4628587963,2008-11-06,11:06:31
39.90098,116.386544,0,97,39758.4628935185,2008-11-06,11:06:34
39.900978,116.386545,0,96,39758.4629166667,2008-11-06,11:06:36
39.900948,116.386543,0,98,39758.462974537,2008-11-06,11:06:41
39.900911,116.386559,0,98,39758.4630324074,2008-11-06,11:06:46
39.900865,116.386548,0,99,39758.4630902778,2008-11-06,11:06:51
39.900828,116.38654,0,99,39758.4631481481,2008-11-06,11:06:56
39.900827,116.38649,0,99,39758.4632060185,2008-11-06,11:07:01
39.900811,116.386452,0,100,39758.4632638889,2008-11-06,11:07:06
39.900824,116.386406,0,100,39758.4633217593,2008-11-06,11:07:11
39.900765,116.386422,0,100,39758.4633796296,2008-11-06,11:07:16
39.90079,116.386392,0,101,39758.4634375,2008-11-06,11:07:21
39.900739,116.386416,0,102,39758.4634953704,2008-11-06,11:07:26
39.900706,116.386433,0,103,39758.4635532407,2008-11-06,11:07:31
39.900738,116.386439,0,103,39758.4636111111,2008-11-06,11:07:36
39.900716,116.386474,0,104,39758.4636689815,2008-11-06,11:07:41
39.900716,116.386474,0,104,39758.4637037037,2008-11-06,11:07:44
39.900715,116.386479,0,104,39758.4637268518,2008-11-06,11:07:46
39.900928,116.386405,0,103,39758.463900463,2008-11-06,11:08:01
39.900987,116.386323,0,99,39758.4639583333,2008-11-06,11:08:06
39.900362,116.386795,0,-44,39758.4640162037,2008-11-06,11:08:11
39.900416,116.38671,0,-28,39758.4640740741,2008-11-06,11:08:16
39.90054,116.386614,0,-10,39758.4641319444,2008-11-06,11:08:21
39.900651,116.386549,0,-2,39758.4641898148,2008-11-06,11:08:26
39.900709,116.38652,0,14,39758.4642476852,2008-11-06,11:08:31
39.900608,116.386575,0,16,39758.4643055556,2008-11-06,11:08:36
39.900577,116.386593,0,16,39758.4643634259,2008-11-06,11:08:41
39.900578,116.386605,0,15,39758.4644212963,2008-11-06,11:08:46
39.900593,116.386612,0,15,39758.4644791667,2008-11-06,11:08:51
39.900628,116.386592,0,26,39758.464537037,2008-11-06,11:08:56
39.900672,116.386578,0,36,39758.4645949074,2008-11-06,11:09:01
39.900707,116.386598,0,46,39758.4646527778,2008-11-06,11:09:06
39.900846,116.38641,0,90,39758.4650578704,2008-11-06,11:09:41
39.900736,116.38647,0,90,39758.4651157407,2008-11-06,11:09:46
39.900764,116.38645,0,89,39758.4651736111,2008-11-06,11:09:51
39.900786,116.386402,0,89,39758.4652314815,2008-11-06,11:09:56
39.900782,116.386387,0,88,39758.4652893519,2008-11-06,11:10:01
39.900782,116.386387,0,88,39758.4653240741,2008-11-06,11:10:04
39.900789,116.38639,0,88,39758.4653472222,2008-11-06,11:10:06
39.900541,116.386643,0,101,39758.4655208333,2008-11-06,11:10:21
39.900438,116.386662,0,96,39758.4655787037,2008-11-06,11:10:26
39.900364,116.386687,0,96,39758.4656365741,2008-11-06,11:10:31
39.900411,116.386636,0,94,39758.4656944444,2008-11-06,11:10:36
39.900484,116.38658,0,91,39758.4657523148,2008-11-06,11:10:41
39.900403,116.386598,0,89,39758.4658101852,2008-11-06,11:10:46
39.900352,116.386586,0,86,39758.4658680556,2008-11-06,11:10:51
39.900341,116.386571,0,85,39758.4659259259,2008-11-06,11:10:56
39.900335,116.386553,0,85,39758.4659837963,2008-11-06,11:11:01
39.900385,116.386522,0,83,39758.4660416667,2008-11-06,11:11:06
39.900505,116.386506,0,83,39758.466099537,2008-11-06,11:11:11
39.900551,116.386525,0,83,39758.4661574074,2008-11-06,11:11:16
39.900588,116.386544,0,83,39758.4662152778,2008-11-06,11:11:21
39.90061,116.386593,0,84,39758.4662731481,2008-11-06,11:11:26
39.900674,116.386592,0,84,39758.4663310185,2008-11-06,11:11:31
39.900642,116.386645,0,85,39758.4663888889,2008-11-06,11:11:36
39.900642,116.386645,0,85,39758.4664236111,2008-11-06,11:11:39
39.900645,116.386639,0,86,39758.4664467593,2008-11-06,11:11:41
39.900621,116.386614,0,87,39758.4665046296,2008-11-06,11:11:46
39.900583,116.386596,0,86,39758.4665625,2008-11-06,11:11:51
39.900488,116.386603,0,86,39758.4666203704,2008-11-06,11:11:56
39.90036,116.386631,0,85,39758.4666782407,2008-11-06,11:12:01
39.90034,116.386615,0,85,39758.4667361111,2008-11-06,11:12:06
39.900487,116.386515,0,84,39758.4667939815,2008-11-06,11:12:11
39.900539,116.386524,0,83,39758.4668518519,2008-11-06,11:12:16
39.900396,116.386774,0,93,39758.4680671296,2008-11-06,11:14:01
39.900425,116.386807,0,105,39758.468125,2008-11-06,11:14:06
39.900432,116.386712,0,101,39758.4681828704,2008-11-06,11:14:11
39.900459,116.386604,0,99,39758.4682407407,2008-11-06,11:14:16
39.900494,116.386511,0,88,39758.4682986111,2008-11-06,11:14:21
39.900525,116.38642,0,85,39758.4683564815,2008-11-06,11:14:26
39.90052,116.38633,0,82,39758.4684143519,2008-11-06,11:14:31
39.900546,116.386252,0,78,39758.4684722222,2008-11-06,11:14:36
39.900571,116.386176,0,75,39758.4685300926,2008-11-06,11:14:41
39.900609,116.386125,0,71,39758.468587963,2008-11-06,11:14:46
39.900619,116.386043,0,68,39758.4686458333,2008-11-06,11:14:51
39.900639,116.385977,0,62,39758.4687037037,2008-11-06,11:14:56
39.900636,116.385955,0,64,39758.4687615741,2008-11-06,11:15:01
39.900556,116.385862,0,71,39758.4688194444,2008-11-06,11:15:06
39.900533,116.385787,0,69,39758.4688773148,2008-11-06,11:15:11
39.900528,116.385657,0,89,39758.4689351852,2008-11-06,11:15:16
39.900488,116.385569,0,101,39758.4689930556,2008-11-06,11:15:21
39.900404,116.38554,0,107,39758.4690509259,2008-11-06,11:15:26
39.900378,116.385532,0,109,39758.4691087963,2008-11-06,11:15:31
39.900337,116.385553,0,108,39758.4691666667,2008-11-06,11:15:36
39.900246,116.385534,0,107,39758.469224537,2008-11-06,11:15:41
39.900201,116.385533,0,104,39758.4692824074,2008-11-06,11:15:46
39.900152,116.385537,0,100,39758.4693402778,2008-11-06,11:15:51
39.900102,116.385467,0,98,39758.4693981481,2008-11-06,11:15:56
39.900043,116.385416,0,94,39758.4694560185,2008-11-06,11:16:01
39.899997,116.385468,0,95,39758.4695138889,2008-11-06,11:16:06
39.899895,116.385425,0,104,39758.4695717593,2008-11-06,11:16:11
39.899847,116.385355,0,108,39758.4696296296,2008-11-06,11:16:16
39.899764,116.38523,0,98,39758.4696875,2008-11-06,11:16:21
39.899649,116.385214,0,92,39758.4697453704,2008-11-06,11:16:26
39.899611,116.385234,0,89,39758.4698032407,2008-11-06,11:16:31
39.899459,116.385353,0,84,39758.4698611111,2008-11-06,11:16:36
39.89935,116.38543,0,80,39758.4699189815,2008-11-06,11:16:41
39.899318,116.385545,0,88,39758.4699768518,2008-11-06,11:16:46
39.899295,116.38564,0,92,39758.4700347222,2008-11-06,11:16:51
39.899197,116.38566,0,97,39758.4700925926,2008-11-06,11:16:56
39.899047,116.385716,0,96,39758.470150463,2008-11-06,11:17:01
39.898948,116.38575,0,91,39758.4702083333,2008-11-06,11:17:06
39.898861,116.385781,0,88,39758.4702662037,2008-11-06,11:17:11
39.898786,116.385797,0,85,39758.4703240741,2008-11-06,11:17:16
39.898721,116.385796,0,86,39758.4703819444,2008-11-06,11:17:21
39.898669,116.385758,0,83,39758.4704398148,2008-11-06,11:17:26
39.898639,116.385686,0,76,39758.4704976852,2008-11-06,11:17:31
39.898628,116.385619,0,80,39758.4705555556,2008-11-06,11:17:36
39.898631,116.38554,0,77,39758.4706134259,2008-11-06,11:17:41
39.898624,116.385463,0,76,39758.4706712963,2008-11-06,11:17:46
39.8986,116.385365,0,68,39758.4707291667,2008-11-06,11:17:51
39.898586,116.385257,0,62,39758.470787037,2008-11-06,11:17:56
39.89853,116.385188,0,50,39758.4708449074,2008-11-06,11:18:01
39.898456,116.385109,0,41,39758.4709027778,2008-11-06,11:18:06
39.898404,116.385067,0,28,39758.4709606481,2008-11-06,11:18:11
39.898374,116.384988,0,25,39758.4710185185,2008-11-06,11:18:16
39.898347,116.384911,0,21,39758.4710763889,2008-11-06,11:18:21
39.898349,116.384831,0,17,39758.4711342593,2008-11-06,11:18:26
39.898357,116.384754,0,9,39758.4711921296,2008-11-06,11:18:31
39.898298,116.384709,0,4,39758.47125,2008-11-06,11:18:36
39.898267,116.384633,0,2,39758.4713078704,2008-11-06,11:18:41
39.898189,116.384572,0,-9,39758.4713657407,2008-11-06,11:18:46
39.898126,116.384502,0,-15,39758.4714236111,2008-11-06,11:18:51
39.898096,116.38442,0,-10,39758.4714814815,2008-11-06,11:18:56
39.898089,116.384327,0,-10,39758.4715393518,2008-11-06,11:19:01
39.898107,116.384218,0,-7,39758.4715972222,2008-11-06,11:19:06
39.898101,116.384126,0,-11,39758.4716550926,2008-11-06,11:19:11
39.898124,116.384032,0,-15,39758.471712963,2008-11-06,11:19:16
39.898132,116.383949,0,-17,39758.4717708333,2008-11-06,11:19:21
39.898146,116.383869,0,-21,39758.4718287037,2008-11-06,11:19:26
39.89818,116.383748,0,-20,39758.4718865741,2008-11-06,11:19:31
39.898173,116.383638,0,-20,39758.4719444444,2008-11-06,11:19:36
39.898186,116.383555,0,-26,39758.4720023148,2008-11-06,11:19:41
39.898138,116.383466,0,-32,39758.4720601852,2008-11-06,11:19:46
39.898133,116.383378,0,-24,39758.4721180556,2008-11-06,11:19:51
39.898133,116.383293,0,-30,39758.4721759259,2008-11-06,11:19:56
39.898101,116.383211,0,-38,39758.4722337963,2008-11-06,11:20:01
39.898052,116.383134,0,-46,39758.4722916667,2008-11-06,11:20:06
39.898014,116.383065,0,-55,39758.472349537,2008-11-06,11:20:11
39.89803,116.383005,0,-58,39758.4724074074,2008-11-06,11:20:16
39.897997,116.382941,0,-55,39758.4724652778,2008-11-06,11:20:21
39.898006,116.382866,0,-52,39758.4725231482,2008-11-06,11:20:26
39.898066,116.382783,0,-35,39758.4725810185,2008-11-06,11:20:31
39.898059,116.382713,0,-32,39758.4726388889,2008-11-06,11:20:36
39.898089,116.382618,0,-26,39758.4726967593,2008-11-06,11:20:41
39.898106,116.38252,0,-19,39758.4727546296,2008-11-06,11:20:46
39.898108,116.382424,0,-20,39758.4728125,2008-11-06,11:20:51
39.898106,116.382319,0,-19,39758.4728703704,2008-11-06,11:20:56
39.898103,116.382243,0,-20,39758.4729282407,2008-11-06,11:21:01
39.89811,116.382193,0,-18,39758.4729861111,2008-11-06,11:21:06
39.898072,116.382141,0,-22,39758.4730439815,2008-11-06,11:21:11
39.898085,116.38206,0,-17,39758.4731018519,2008-11-06,11:21:16
39.89811,116.381942,0,-17,39758.4731597222,2008-11-06,11:21:21
39.898107,116.381877,0,-20,39758.4732175926,2008-11-06,11:21:26
39.898131,116.381795,0,-21,39758.473275463,2008-11-06,11:21:31
39.898136,116.381733,0,-22,39758.4733333333,2008-11-06,11:21:36
39.898135,116.381685,0,-16,39758.4733912037,2008-11-06,11:21:41
39.898104,116.381612,0,-4,39758.4734490741,2008-11-06,11:21:46
39.898095,116.381506,0,-3,39758.4735069444,2008-11-06,11:21:51
39.898103,116.381448,0,0,39758.4735648148,2008-11-06,11:21:56
39.89811,116.381419,0,0,39758.4736226852,2008-11-06,11:22:01
39.898095,116.381269,0,-1,39758.4736805556,2008-11-06,11:22:06
39.898079,116.38116,0,-4,39758.4737384259,2008-11-06,11:22:11
39.898067,116.381083,0,-10,39758.4737962963,2008-11-06,11:22:16
39.897956,116.380991,0,-14,39758.4738541667,2008-11-06,11:22:21
39.898022,116.380891,0,-13,39758.473912037,2008-11-06,11:22:26
39.898029,116.38081,0,-14,39758.4739699074,2008-11-06,11:22:31
39.898017,116.380739,0,-11,39758.4740277778,2008-11-06,11:22:36
39.898068,116.380637,0,-9,39758.4740856481,2008-11-06,11:22:41
39.898102,116.380524,0,-6,39758.4741435185,2008-11-06,11:22:46
39.898108,116.380424,0,-14,39758.4742013889,2008-11-06,11:22:51
39.898113,116.380354,0,-25,39758.4742592593,2008-11-06,11:22:56
39.898071,116.380264,0,-14,39758.4743171296,2008-11-06,11:23:01
39.898069,116.380185,0,-11,39758.474375,2008-11-06,11:23:06
39.898081,116.380119,0,-18,39758.4744328704,2008-11-06,11:23:11
39.898112,116.380048,0,-19,39758.4744907407,2008-11-06,11:23:16
39.89816,116.379949,0,-19,39758.4745486111,2008-11-06,11:23:21
39.898151,116.379893,0,-22,39758.4746064815,2008-11-06,11:23:26
39.898162,116.379845,0,-28,39758.4746643519,2008-11-06,11:23:31
39.898124,116.37976,0,-37,39758.4747222222,2008-11-06,11:23:36
39.898088,116.379701,0,-49,39758.4747800926,2008-11-06,11:23:41
39.898093,116.3796,0,-15,39758.474837963,2008-11-06,11:23:46
39.898132,116.379545,0,-12,39758.4748958333,2008-11-06,11:23:51
39.898178,116.379481,0,-12,39758.4749537037,2008-11-06,11:23:56
39.898187,116.379488,0,-8,39758.4750115741,2008-11-06,11:24:01
39.898176,116.379487,0,-8,39758.4750694444,2008-11-06,11:24:06
39.898188,116.379393,0,-8,39758.4751273148,2008-11-06,11:24:11
39.89803,116.379463,0,-7,39758.4751851852,2008-11-06,11:24:16
39.89801,116.379336,0,-6,39758.4752430556,2008-11-06,11:24:21
39.898025,116.379217,0,-3,39758.4753009259,2008-11-06,11:24:26
39.898082,116.379082,0,-3,39758.4753587963,2008-11-06,11:24:31
39.898083,116.379004,0,8,39758.4754166667,2008-11-06,11:24:36
39.898105,116.378904,0,16,39758.475474537,2008-11-06,11:24:41
39.898173,116.378769,0,20,39758.4755324074,2008-11-06,11:24:46
39.898231,116.378643,0,28,39758.4755902778,2008-11-06,11:24:51
39.898259,116.378561,0,37,39758.4756481481,2008-11-06,11:24:56
39.898253,116.37848,0,38,39758.4757060185,2008-11-06,11:25:01
39.898243,116.378416,0,36,39758.4757638889,2008-11-06,11:25:06
39.898221,116.378353,0,36,39758.4758217593,2008-11-06,11:25:11
39.898174,116.378327,0,25,39758.4758796296,2008-11-06,11:25:16
39.898158,116.378334,0,20,39758.4759375,2008-11-06,11:25:21
39.898142,116.378329,0,19,39758.4759953704,2008-11-06,11:25:26
39.898045,116.378324,0,18,39758.4760532407,2008-11-06,11:25:31
39.897942,116.378353,0,16,39758.4761111111,2008-11-06,11:25:36
39.897847,116.378349,0,16,39758.4761689815,2008-11-06,11:25:41
39.897799,116.378372,0,16,39758.4762268519,2008-11-06,11:25:46
39.897769,116.378416,0,25,39758.4762847222,2008-11-06,11:25:51
39.897669,116.378417,0,22,39758.4763425926,2008-11-06,11:25:56
39.897564,116.378467,0,19,39758.476400463,2008-11-06,11:26:01
39.897496,116.378502,0,15,39758.4764583333,2008-11-06,11:26:06
39.897414,116.378563,0,10,39758.4765162037,2008-11-06,11:26:11
39.897418,116.378514,0,7,39758.4765740741,2008-11-06,11:26:16
39.897352,116.378448,0,4,39758.4766319444,2008-11-06,11:26:21
39.897312,116.378419,0,1,39758.4766898148,2008-11-06,11:26:26
39.897265,116.378402,0,2,39758.4767476852,2008-11-06,11:26:31
39.897216,116.378389,0,0,39758.4768055556,2008-11-06,11:26:36
39.897185,116.378382,0,-2,39758.4768634259,2008-11-06,11:26:41
39.897174,116.37839,0,-2,39758.4769212963,2008-11-06,11:26:46
39.897187,116.378381,0,-3,39758.4769791667,2008-11-06,11:26:51
39.897187,116.378381,0,-3,39758.4770138889,2008-11-06,11:26:54
39.897187,116.378373,0,-3,39758.477037037,2008-11-06,11:26:56
39.897176,116.378368,0,-2,39758.4770949074,2008-11-06,11:27:01
39.89714,116.378382,0,0,39758.4771527778,2008-11-06,11:27:06
39.897085,116.378376,0,3,39758.4772106481,2008-11-06,11:27:11
39.897085,116.378376,0,3,39758.4772453704,2008-11-06,11:27:14
39.897088,116.378377,0,3,39758.4772685185,2008-11-06,11:27:16
39.897072,116.378383,0,3,39758.4773263889,2008-11-06,11:27:21
39.897017,116.378365,0,5,39758.4773842593,2008-11-06,11:27:26
39.896942,116.378351,0,9,39758.4774421296,2008-11-06,11:27:31
39.897184,116.378311,0,93,39758.4805092593,2008-11-06,11:31:56
39.897302,116.378206,0,92,39758.4805671296,2008-11-06,11:32:01
39.897512,116.378114,0,94,39758.480625,2008-11-06,11:32:06
39.897721,116.378052,0,93,39758.4806828704,2008-11-06,11:32:11
39.897888,116.377952,0,98,39758.4807407407,2008-11-06,11:32:16
39.898114,116.37784,0,71,39758.4807986111,2008-11-06,11:32:21
39.898234,116.377781,0,42,39758.4808564815,2008-11-06,11:32:26
39.898265,116.377699,0,37,39758.4809143519,2008-11-06,11:32:31
39.898271,116.377698,0,34,39758.4809722222,2008-11-06,11:32:36
39.898271,116.377698,0,34,39758.4810069444,2008-11-06,11:32:39
39.898265,116.377697,0,34,39758.4810300926,2008-11-06,11:32:41
39.898255,116.377697,0,34,39758.481087963,2008-11-06,11:32:46
39.898255,116.377697,0,34,39758.4811226852,2008-11-06,11:32:49
39.89825,116.377696,0,34,39758.4811458333,2008-11-06,11:32:51
39.89823,116.377698,0,34,39758.4812037037,2008-11-06,11:32:56
39.898208,116.377702,0,33,39758.4812615741,2008-11-06,11:33:01
39.898195,116.377703,0,33,39758.4813194444,2008-11-06,11:33:06
39.898195,116.377703,0,33,39758.4813541667,2008-11-06,11:33:09
39.898188,116.377703,0,33,39758.4813773148,2008-11-06,11:33:11
39.898175,116.377704,0,33,39758.4814351852,2008-11-06,11:33:16
39.898164,116.377704,0,33,39758.4814930556,2008-11-06,11:33:21
39.898151,116.377704,0,33,39758.4815509259,2008-11-06,11:33:26
39.898139,116.377703,0,34,39758.4816087963,2008-11-06,11:33:31
39.898139,116.377704,0,35,39758.4816666667,2008-11-06,11:33:36
39.898139,116.377704,0,35,39758.4817013889,2008-11-06,11:33:39
39.898133,116.377706,0,35,39758.481724537,2008-11-06,11:33:41
39.898175,116.377697,0,37,39758.4817824074,2008-11-06,11:33:46
39.898298,116.377681,0,45,39758.4818402778,2008-11-06,11:33:51
39.898299,116.377694,0,45,39758.4818981481,2008-11-06,11:33:56
39.898197,116.377721,0,39,39758.4819560185,2008-11-06,11:34:01
39.898091,116.377716,0,30,39758.4820138889,2008-11-06,11:34:06
39.898031,116.377505,0,21,39758.4820717593,2008-11-06,11:34:11
39.898027,116.377251,0,12,39758.4821296296,2008-11-06,11:34:16
39.897993,116.376909,0,6,39758.4821875,2008-11-06,11:34:21
39.897978,116.37645,0,1,39758.4822453704,2008-11-06,11:34:26
39.898026,116.375949,0,-1,39758.4823032407,2008-11-06,11:34:31
39.897977,116.375452,0,0,39758.4823611111,2008-11-06,11:34:36
39.897894,116.374887,0,0,39758.4824189815,2008-11-06,11:34:41
39.897864,116.374351,0,1,39758.4824768519,2008-11-06,11:34:46
39.897915,116.3738,0,3,39758.4825347222,2008-11-06,11:34:51
39.897963,116.373225,0,7,39758.4825925926,2008-11-06,11:34:56
39.898027,116.372741,0,28,39758.482650463,2008-11-06,11:35:01
39.898005,116.37236,0,53,39758.4827083333,2008-11-06,11:35:06
39.897944,116.371983,0,77,39758.4827662037,2008-11-06,11:35:11
39.897889,116.371702,0,89,39758.4828240741,2008-11-06,11:35:16
39.897926,116.37157,0,102,39758.4828819444,2008-11-06,11:35:21
39.897983,116.371483,0,116,39758.4829398148,2008-11-06,11:35:26
39.897977,116.371382,0,121,39758.4829976852,2008-11-06,11:35:31
39.897928,116.371141,0,127,39758.4830555556,2008-11-06,11:35:36
39.897905,116.370885,0,139,39758.4831134259,2008-11-06,11:35:41
39.897907,116.370671,0,155,39758.4831712963,2008-11-06,11:35:46
39.897952,116.370411,0,189,39758.4832291667,2008-11-06,11:35:51
39.898047,116.370018,0,215,39758.483287037,2008-11-06,11:35:56
39.89818,116.36966,0,227,39758.4833449074,2008-11-06,11:36:01
39.89812,116.369229,0,244,39758.4834027778,2008-11-06,11:36:06
39.898161,116.36877,0,271,39758.4834606481,2008-11-06,11:36:11
39.898139,116.368572,0,257,39758.4835185185,2008-11-06,11:36:16
39.898413,116.368361,0,182,39758.4835763889,2008-11-06,11:36:21
39.898848,116.368192,0,155,39758.4836342593,2008-11-06,11:36:26
39.899227,116.36813,0,151,39758.4836921296,2008-11-06,11:36:31
39.899645,116.368076,0,148,39758.48375,2008-11-06,11:36:36
39.900057,116.368061,0,134,39758.4838078704,2008-11-06,11:36:41
39.900466,116.36807,0,128,39758.4838657407,2008-11-06,11:36:46
39.900883,116.368053,0,125,39758.4839236111,2008-11-06,11:36:51
39.901314,116.368034,0,114,39758.4839814815,2008-11-06,11:36:56
39.901691,116.367995,0,103,39758.4840393519,2008-11-06,11:37:01
39.902102,116.368033,0,99,39758.4840972222,2008-11-06,11:37:06
39.902496,116.368039,0,92,39758.4841550926,2008-11-06,11:37:11
39.902836,116.36802,0,99,39758.484212963,2008-11-06,11:37:16
39.903123,116.367993,0,103,39758.4842708333,2008-11-06,11:37:21
39.903379,116.367991,0,118,39758.4843287037,2008-11-06,11:37:26
39.903572,116.368002,0,119,39758.4843865741,2008-11-06,11:37:31
39.903674,116.367966,0,123,39758.4844444444,2008-11-06,11:37:36
39.903659,116.367903,0,127,39758.4845023148,2008-11-06,11:37:41
39.903625,116.367801,0,145,39758.4845601852,2008-11-06,11:37:46
39.903597,116.367627,0,172,39758.4846180556,2008-11-06,11:37:51
39.903593,116.367509,0,185,39758.4846759259,2008-11-06,11:37:56
39.903612,116.367454,0,189,39758.4847337963,2008-11-06,11:38:01
39.903677,116.367402,0,196,39758.4847916667,2008-11-06,11:38:06
39.903903,116.367376,0,208,39758.484849537,2008-11-06,11:38:11
39.904245,116.367334,0,240,39758.4849074074,2008-11-06,11:38:16
39.904475,116.367328,0,246,39758.4849652778,2008-11-06,11:38:21
39.904547,116.367328,0,251,39758.4850231481,2008-11-06,11:38:26
39.904558,116.367331,0,257,39758.4850810185,2008-11-06,11:38:31
39.904543,116.367339,0,258,39758.4851388889,2008-11-06,11:38:36
39.904634,116.36738,0,250,39758.4851967593,2008-11-06,11:38:41
39.904745,116.367284,0,248,39758.4852546296,2008-11-06,11:38:46
39.904944,116.367296,0,245,39758.4853125,2008-11-06,11:38:51
39.905196,116.367428,0,246,39758.4853703704,2008-11-06,11:38:56
39.905452,116.367501,0,263,39758.4854282407,2008-11-06,11:39:01
39.905568,116.367511,0,270,39758.4854861111,2008-11-06,11:39:06
39.905619,116.367541,0,268,39758.4855439815,2008-11-06,11:39:11
39.905709,116.367567,0,278,39758.4856018518,2008-11-06,11:39:16
39.905706,116.367595,0,274,39758.4856597222,2008-11-06,11:39:21
39.905709,116.367637,0,281,39758.4857175926,2008-11-06,11:39:26
39.905744,116.367664,0,284,39758.485775463,2008-11-06,11:39:31
39.905724,116.367732,0,273,39758.4858333333,2008-11-06,11:39:36
39.905726,116.367737,0,276,39758.4858912037,2008-11-06,11:39:41
39.905725,116.367737,0,277,39758.4859490741,2008-11-06,11:39:46
39.905726,116.367736,0,278,39758.4860069444,2008-11-06,11:39:51
39.905727,116.367736,0,278,39758.4860648148,2008-11-06,11:39:56
39.905727,116.367736,0,278,39758.486099537,2008-11-06,11:39:59
39.905722,116.367736,0,278,39758.4861226852,2008-11-06,11:40:01
39.905711,116.367737,0,277,39758.4861805556,2008-11-06,11:40:06
39.905707,116.367738,0,277,39758.4862384259,2008-11-06,11:40:11
39.905708,116.36774,0,277,39758.4862962963,2008-11-06,11:40:16
39.905708,116.36774,0,277,39758.4863310185,2008-11-06,11:40:19
39.905709,116.367741,0,277,39758.4863541667,2008-11-06,11:40:21
39.905685,116.367771,0,273,39758.486412037,2008-11-06,11:40:26
39.905726,116.367788,0,265,39758.4864699074,2008-11-06,11:40:31
39.905866,116.367752,0,265,39758.4865277778,2008-11-06,11:40:36
39.906053,116.367724,0,268,39758.4865856481,2008-11-06,11:40:41
39.906283,116.367663,0,268,39758.4866435185,2008-11-06,11:40:46
39.906441,116.36764,0,259,39758.4867013889,2008-11-06,11:40:51
39.906496,116.36762,0,243,39758.4867592593,2008-11-06,11:40:56
39.906589,116.367648,0,225,39758.4868171296,2008-11-06,11:41:01
39.906678,116.367671,0,197,39758.486875,2008-11-06,11:41:06
39.906629,116.367624,0,221,39758.4869328704,2008-11-06,11:41:11
39.906841,116.367598,0,217,39758.4869907407,2008-11-06,11:41:16
39.907075,116.36749,0,199,39758.4870486111,2008-11-06,11:41:21
39.907277,116.367477,0,215,39758.4871064815,2008-11-06,11:41:26
39.907333,116.367504,0,228,39758.4871643518,2008-11-06,11:41:31
39.907311,116.367523,0,232,39758.4872222222,2008-11-06,11:41:36
39.907321,116.367544,0,236,39758.4872800926,2008-11-06,11:41:41
39.907293,116.367759,0,275,39758.487337963,2008-11-06,11:41:46
39.907303,116.36804,0,287,39758.4873958333,2008-11-06,11:41:51
39.907356,116.368165,0,304,39758.4874537037,2008-11-06,11:41:56
39.907423,116.36825,0,309,39758.4875115741,2008-11-06,11:42:01
39.907532,116.368306,0,312,39758.4875694444,2008-11-06,11:42:06
39.907546,116.368386,0,311,39758.4876273148,2008-11-06,11:42:11
39.907486,116.368594,0,299,39758.4876851852,2008-11-06,11:42:16
39.907545,116.368674,0,294,39758.4877430556,2008-11-06,11:42:21
39.907723,116.368815,0,288,39758.4878009259,2008-11-06,11:42:26
39.907464,116.36912,0,264,39758.4878587963,2008-11-06,11:42:31
39.907103,116.36933,0,265,39758.4879166667,2008-11-06,11:42:36
39.906769,116.369668,0,257,39758.487974537,2008-11-06,11:42:41
39.906615,116.369697,0,252,39758.4880324074,2008-11-06,11:42:46
39.906587,116.369534,0,240,39758.4880902778,2008-11-06,11:42:51
39.906461,116.369177,0,227,39758.4881481482,2008-11-06,11:42:56
39.90631,116.368745,0,220,39758.4882060185,2008-11-06,11:43:01
39.906123,116.368323,0,216,39758.4882638889,2008-11-06,11:43:06
39.905926,116.36814,0,212,39758.4883217593,2008-11-06,11:43:11
39.905859,116.368132,0,209,39758.4883796296,2008-11-06,11:43:16
39.905859,116.368132,0,209,39758.4884143519,2008-11-06,11:43:19
39.905858,116.368132,0,205,39758.4884375,2008-11-06,11:43:21
39.905844,116.368137,0,202,39758.4884953704,2008-11-06,11:43:26
39.90585,116.368138,0,200,39758.4885532407,2008-11-06,11:43:31
39.905856,116.368139,0,199,39758.4886111111,2008-11-06,11:43:36
39.905858,116.368139,0,200,39758.4886689815,2008-11-06,11:43:41
39.905858,116.368139,0,200,39758.4887037037,2008-11-06,11:43:44
39.905858,116.36814,0,200,39758.4887268519,2008-11-06,11:43:46
39.905845,116.368162,0,200,39758.4887847222,2008-11-06,11:43:51
39.905838,116.368183,0,201,39758.4888425926,2008-11-06,11:43:56
39.905847,116.368184,0,202,39758.488900463,2008-11-06,11:44:01
39.905859,116.368179,0,202,39758.4889583333,2008-11-06,11:44:06
39.905868,116.36811,0,197,39758.4890162037,2008-11-06,11:44:11
39.905897,116.367913,0,190,39758.4890740741,2008-11-06,11:44:16
39.905859,116.367575,0,180,39758.4891319444,2008-11-06,11:44:21
39.905681,116.367261,0,175,39758.4891898148,2008-11-06,11:44:26
39.905585,116.366785,0,171,39758.4892476852,2008-11-06,11:44:31
39.905435,116.366357,0,162,39758.4893055556,2008-11-06,11:44:36
39.905179,116.365841,0,155,39758.4893634259,2008-11-06,11:44:41
39.905019,116.365152,0,150,39758.4894212963,2008-11-06,11:44:46
39.904952,116.364405,0,146,39758.4894791667,2008-11-06,11:44:51
39.904959,116.363693,0,141,39758.489537037,2008-11-06,11:44:56
39.904965,116.363006,0,132,39758.4895949074,2008-11-06,11:45:01
39.905056,116.362304,0,133,39758.4896527778,2008-11-06,11:45:06
39.905176,116.361647,0,127,39758.4897106481,2008-11-06,11:45:11
39.905259,116.361046,0,119,39758.4897685185,2008-11-06,11:45:16
39.905625,116.360381,0,116,39758.4898263889,2008-11-06,11:45:21
39.905577,116.359796,0,125,39758.4898842593,2008-11-06,11:45:26
39.905402,116.359314,0,144,39758.4899421296,2008-11-06,11:45:31
39.905222,116.358904,0,161,39758.49,2008-11-06,11:45:36
39.905048,116.35855,0,179,39758.4900578704,2008-11-06,11:45:41
39.904842,116.358296,0,225,39758.4901157407,2008-11-06,11:45:46
39.904824,116.358198,0,241,39758.4901736111,2008-11-06,11:45:51
39.904824,116.358198,0,241,39758.4902083333,2008-11-06,11:45:54
39.904817,116.358201,0,248,39758.4902314815,2008-11-06,11:45:56
39.904808,116.358201,0,249,39758.4902893519,2008-11-06,11:46:01
39.904841,116.358059,0,258,39758.4903472222,2008-11-06,11:46:06
39.904791,116.357708,0,277,39758.4904050926,2008-11-06,11:46:11
39.904866,116.357224,0,297,39758.490462963,2008-11-06,11:46:16
39.904821,116.356806,0,295,39758.4905208333,2008-11-06,11:46:21
39.904805,116.356333,0,293,39758.4905787037,2008-11-06,11:46:26
39.90486,116.355783,0,287,39758.4906365741,2008-11-06,11:46:31
39.904904,116.355194,0,289,39758.4906944444,2008-11-06,11:46:36
39.904889,116.354627,0,285,39758.4907523148,2008-11-06,11:46:41
39.904877,116.354136,0,284,39758.4908101852,2008-11-06,11:46:46
39.904694,116.353691,0,288,39758.4908680556,2008-11-06,11:46:51
39.904658,116.353255,0,293,39758.4909259259,2008-11-06,11:46:56
39.904633,116.35295,0,301,39758.4909837963,2008-11-06,11:47:01
39.904631,116.352821,0,304,39758.4910416667,2008-11-06,11:47:06
39.904596,116.352684,0,312,39758.491099537,2008-11-06,11:47:11
39.904454,116.35252,0,322,39758.4911574074,2008-11-06,11:47:16
39.904388,116.352514,0,331,39758.4912152778,2008-11-06,11:47:21
39.904383,116.352502,0,331,39758.4912731481,2008-11-06,11:47:26
39.904348,116.352487,0,338,39758.4913310185,2008-11-06,11:47:31
39.904323,116.352497,0,347,39758.4913888889,2008-11-06,11:47:36
39.904303,116.352439,0,352,39758.4914467593,2008-11-06,11:47:41
39.90437,116.352205,0,361,39758.4915046296,2008-11-06,11:47:46
39.904424,116.351862,0,371,39758.4915625,2008-11-06,11:47:51
39.904544,116.351344,0,362,39758.4916203704,2008-11-06,11:47:56
39.904719,116.350768,0,356,39758.4916782407,2008-11-06,11:48:01
39.904913,116.350148,0,346,39758.4917361111,2008-11-06,11:48:06
39.905064,116.349535,0,327,39758.4917939815,2008-11-06,11:48:11
39.90518,116.348929,0,307,39758.4918518519,2008-11-06,11:48:16
39.905307,116.348355,0,283,39758.4919097222,2008-11-06,11:48:21
39.905379,116.347837,0,257,39758.4919675926,2008-11-06,11:48:26
39.90554,116.34734,0,232,39758.492025463,2008-11-06,11:48:31
39.905707,116.34685,0,192,39758.4920833333,2008-11-06,11:48:36
39.905723,116.346594,0,175,39758.4921412037,2008-11-06,11:48:41
39.905807,116.346538,0,180,39758.4921990741,2008-11-06,11:48:46
39.905886,116.346568,0,190,39758.4922569444,2008-11-06,11:48:51
39.90619,116.3465,0,186,39758.4923148148,2008-11-06,11:48:56
39.906514,116.346468,0,184,39758.4923726852,2008-11-06,11:49:01
39.906825,116.346525,0,176,39758.4924305556,2008-11-06,11:49:06
39.907075,116.346613,0,169,39758.4924884259,2008-11-06,11:49:11
39.907253,116.346605,0,158,39758.4925462963,2008-11-06,11:49:16
39.907334,116.346569,0,150,39758.4926041667,2008-11-06,11:49:21
39.907385,116.346543,0,143,39758.492662037,2008-11-06,11:49:26
39.907511,116.346493,0,145,39758.4927199074,2008-11-06,11:49:31
39.907545,116.346495,0,142,39758.4927777778,2008-11-06,11:49:36
39.907563,116.346484,0,141,39758.4928356481,2008-11-06,11:49:41
39.907683,116.346485,0,160,39758.4928935185,2008-11-06,11:49:46
39.908018,116.346355,0,136,39758.4929513889,2008-11-06,11:49:51
39.908173,116.34629,0,139,39758.4930092593,2008-11-06,11:49:56
39.908378,116.346309,0,138,39758.4930671296,2008-11-06,11:50:01
39.908722,116.346337,0,137,39758.493125,2008-11-06,11:50:06
39.909182,116.346307,0,141,39758.4931828704,2008-11-06,11:50:11
39.909697,116.346235,0,135,39758.4932407407,2008-11-06,11:50:16
39.910176,116.3463,0,129,39758.4932986111,2008-11-06,11:50:21
39.910647,116.346284,0,127,39758.4933564815,2008-11-06,11:50:26
39.911053,116.346269,0,126,39758.4934143518,2008-11-06,11:50:31
39.911408,116.346219,0,137,39758.4934722222,2008-11-06,11:50:36
39.91166,116.346257,0,144,39758.4935300926,2008-11-06,11:50:41
39.911757,116.346369,0,159,39758.493587963,2008-11-06,11:50:46
39.911791,116.346418,0,171,39758.4936458333,2008-11-06,11:50:51
39.91182,116.34639,0,180,39758.4937037037,2008-11-06,11:50:56
39.911842,116.346385,0,189,39758.4937615741,2008-11-06,11:51:01
39.912037,116.346385,0,204,39758.4938194444,2008-11-06,11:51:06
39.912288,116.346487,0,210,39758.4938773148,2008-11-06,11:51:11
39.912582,116.346639,0,216,39758.4939351852,2008-11-06,11:51:16
39.912865,116.346777,0,221,39758.4939930556,2008-11-06,11:51:21
39.913157,116.346878,0,214,39758.4940509259,2008-11-06,11:51:26
39.913529,116.346955,0,215,39758.4941087963,2008-11-06,11:51:31
39.913968,116.347024,0,217,39758.4941666667,2008-11-06,11:51:36
39.914384,116.347098,0,208,39758.494224537,2008-11-06,11:51:41
39.914778,116.347194,0,192,39758.4942824074,2008-11-06,11:51:46
39.915199,116.347237,0,171,39758.4943402778,2008-11-06,11:51:51
39.915599,116.347253,0,166,39758.4943981481,2008-11-06,11:51:56
39.916004,116.347296,0,142,39758.4944560185,2008-11-06,11:52:01
39.91628,116.347319,0,145,39758.4945138889,2008-11-06,11:52:06
39.916488,116.347315,0,155,39758.4945717593,2008-11-06,11:52:11
39.916547,116.347388,0,151,39758.4946296296,2008-11-06,11:52:16
39.916567,116.34742,0,149,39758.4946875,2008-11-06,11:52:21
39.916579,116.34742,0,144,39758.4947453704,2008-11-06,11:52:26
39.916612,116.347406,0,140,39758.4948032407,2008-11-06,11:52:31
39.916707,116.347369,0,131,39758.4948611111,2008-11-06,11:52:36
39.916817,116.347332,0,122,39758.4949189815,2008-11-06,11:52:41
39.916845,116.347241,0,138,39758.4949768518,2008-11-06,11:52:46
39.916845,116.347241,0,138,39758.4950115741,2008-11-06,11:52:49
39.91685,116.347239,0,135,39758.4950347222,2008-11-06,11:52:51
39.916858,116.347209,0,147,39758.4950925926,2008-11-06,11:52:56
39.916867,116.347146,0,161,39758.495150463,2008-11-06,11:53:01
39.916879,116.347099,0,159,39758.4952083333,2008-11-06,11:53:06
39.916904,116.347079,0,159,39758.4952662037,2008-11-06,11:53:11
39.916934,116.347073,0,163,39758.4953240741,2008-11-06,11:53:16
39.916961,116.347057,0,168,39758.4953819444,2008-11-06,11:53:21
39.917064,116.347028,0,175,39758.4954398148,2008-11-06,11:53:26
39.917145,116.34697,0,181,39758.4954976852,2008-11-06,11:53:31
39.917109,116.346905,0,187,39758.4955555556,2008-11-06,11:53:36
39.917094,116.346755,0,199,39758.4956134259,2008-11-06,11:53:41
39.91706,116.346464,0,208,39758.4956712963,2008-11-06,11:53:46
39.917053,116.346077,0,216,39758.4957291667,2008-11-06,11:53:51
39.916991,116.345603,0,214,39758.495787037,2008-11-06,11:53:56
39.91706,116.345041,0,215,39758.4958449074,2008-11-06,11:54:01
39.917093,116.34458,0,209,39758.4959027778,2008-11-06,11:54:06
39.917154,116.344072,0,198,39758.4959606482,2008-11-06,11:54:11
39.91722,116.343593,0,186,39758.4960185185,2008-11-06,11:54:16
39.917205,116.343056,0,174,39758.4960763889,2008-11-06,11:54:21
39.917255,116.342518,0,160,39758.4961342593,2008-11-06,11:54:26
39.917258,116.341924,0,153,39758.4961921296,2008-11-06,11:54:31
39.917254,116.341261,0,160,39758.49625,2008-11-06,11:54:36
39.917134,116.340642,0,164,39758.4963078704,2008-11-06,11:54:41
39.91703,116.340184,0,153,39758.4963657407,2008-11-06,11:54:46
39.916878,116.339843,0,143,39758.4964236111,2008-11-06,11:54:51
39.916818,116.3397,0,129,39758.4964814815,2008-11-06,11:54:56
39.916809,116.339653,0,125,39758.4965393519,2008-11-06,11:55:01
39.916821,116.33965,0,120,39758.4965972222,2008-11-06,11:55:06
39.916782,116.339561,0,122,39758.4966550926,2008-11-06,11:55:11
39.916798,116.339364,0,124,39758.496712963,2008-11-06,11:55:16
39.916883,116.338934,0,117,39758.4967708333,2008-11-06,11:55:21
39.91703,116.338805,0,146,39758.4968287037,2008-11-06,11:55:26
39.917257,116.338699,0,170,39758.4968865741,2008-11-06,11:55:31
39.91785,116.338505,0,190,39758.4969444444,2008-11-06,11:55:36
39.918263,116.338405,0,203,39758.4970023148,2008-11-06,11:55:41
39.918642,116.338396,0,201,39758.4970601852,2008-11-06,11:55:46
39.919054,116.338398,0,198,39758.4971180556,2008-11-06,11:55:51
39.919572,116.338361,0,191,39758.4971759259,2008-11-06,11:55:56
39.920018,116.338342,0,196,39758.4972337963,2008-11-06,11:56:01
39.920291,116.338273,0,206,39758.4972916667,2008-11-06,11:56:06
39.920542,116.338279,0,242,39758.497349537,2008-11-06,11:56:11
39.920601,116.338249,0,263,39758.4974074074,2008-11-06,11:56:16
39.92061,116.338248,0,276,39758.4974652778,2008-11-06,11:56:21
39.920648,116.338237,0,289,39758.4975231481,2008-11-06,11:56:26
39.920845,116.338225,0,296,39758.4975810185,2008-11-06,11:56:31
39.921062,116.338125,0,312,39758.4976388889,2008-11-06,11:56:36
39.921234,116.338046,0,303,39758.4976967593,2008-11-06,11:56:41
39.921288,116.338039,0,300,39758.4977546296,2008-11-06,11:56:46
39.921304,116.338034,0,313,39758.4978125,2008-11-06,11:56:51
39.921302,116.338015,0,331,39758.4978703704,2008-11-06,11:56:56
39.921306,116.338012,0,324,39758.4979282407,2008-11-06,11:57:01
39.921306,116.338012,0,324,39758.497962963,2008-11-06,11:57:04
39.921305,116.338012,0,321,39758.4979861111,2008-11-06,11:57:06
39.921314,116.33801,0,319,39758.4980439815,2008-11-06,11:57:11
39.921314,116.33801,0,319,39758.4980787037,2008-11-06,11:57:14
39.921316,116.338009,0,317,39758.4981018519,2008-11-06,11:57:16
39.921355,116.338004,0,308,39758.4981597222,2008-11-06,11:57:21
39.921401,116.337993,0,300,39758.4982175926,2008-11-06,11:57:26
39.921517,116.338019,0,291,39758.498275463,2008-11-06,11:57:31
39.921801,116.337979,0,280,39758.4983333333,2008-11-06,11:57:36
39.922089,116.337947,0,282,39758.4983912037,2008-11-06,11:57:41
39.922427,116.337892,0,289,39758.4984490741,2008-11-06,11:57:46
39.922721,116.337932,0,292,39758.4985069444,2008-11-06,11:57:51
39.923162,116.337838,0,292,39758.4985648148,2008-11-06,11:57:56
39.923759,116.337752,0,294,39758.4986226852,2008-11-06,11:58:01
39.924553,116.337707,0,289,39758.4986805556,2008-11-06,11:58:06
39.925124,116.337653,0,285,39758.4987384259,2008-11-06,11:58:11
39.92564,116.337603,0,278,39758.4987962963,2008-11-06,11:58:16
39.926002,116.337611,0,272,39758.4988541667,2008-11-06,11:58:21
39.926382,116.337648,0,264,39758.498912037,2008-11-06,11:58:26
39.926738,116.337703,0,249,39758.4989699074,2008-11-06,11:58:31
39.927076,116.337794,0,259,39758.4990277778,2008-11-06,11:58:36
39.927305,116.337887,0,282,39758.4990856481,2008-11-06,11:58:41
39.927512,116.337962,0,262,39758.4991435185,2008-11-06,11:58:46
39.927593,116.337925,0,288,39758.4992013889,2008-11-06,11:58:51
39.927637,116.337961,0,295,39758.4992592593,2008-11-06,11:58:56
39.927598,116.33799,0,304,39758.4993171296,2008-11-06,11:59:01
39.927536,116.338005,0,315,39758.499375,2008-11-06,11:59:06
39.927517,116.338018,0,327,39758.4994328704,2008-11-06,11:59:11
39.927512,116.338046,0,337,39758.4994907407,2008-11-06,11:59:16
39.927463,116.337992,0,353,39758.4995486111,2008-11-06,11:59:21
39.927456,116.337889,0,369,39758.4996064815,2008-11-06,11:59:26
39.92744,116.337885,0,371,39758.4996643519,2008-11-06,11:59:31
39.927421,116.337916,0,371,39758.4997222222,2008-11-06,11:59:36
39.9274,116.337867,0,372,39758.4997800926,2008-11-06,11:59:41
39.927374,116.337866,0,374,39758.499837963,2008-11-06,11:59:46
39.927323,116.337961,0,376,39758.4998958333,2008-11-06,11:59:51
39.9273,116.337985,0,378,39758.4999537037,2008-11-06,11:59:56
39.9273,116.338013,0,377,39758.5000115741,2008-11-06,12:00:01
39.9273,116.338013,0,377,39758.5000462963,2008-11-06,12:00:04
39.927301,116.33801,0,375,39758.5000694444,2008-11-06,12:00:06
39.927291,116.338031,0,374,39758.5001273148,2008-11-06,12:00:11
39.927297,116.338046,0,375,39758.5001851852,2008-11-06,12:00:16
39.927263,116.338053,0,376,39758.5002430556,2008-11-06,12:00:21
39.927194,116.338061,0,379,39758.5003009259,2008-11-06,12:00:26
39.927177,116.338051,0,380,39758.5003587963,2008-11-06,12:00:31
39.927173,116.338052,0,381,39758.5004166667,2008-11-06,12:00:36
39.927169,116.338053,0,381,39758.500474537,2008-11-06,12:00:41
39.927169,116.338053,0,381,39758.5005324074,2008-11-06,12:00:46
39.927169,116.338053,0,379,39758.5005902778,2008-11-06,12:00:51
39.927167,116.338053,0,378,39758.5006481481,2008-11-06,12:00:56
39.927167,116.338054,0,378,39758.5007060185,2008-11-06,12:01:01
39.927167,116.338054,0,378,39758.5007407407,2008-11-06,12:01:04
39.927166,116.338054,0,378,39758.5007638889,2008-11-06,12:01:06
39.927175,116.338055,0,378,39758.5008217593,2008-11-06,12:01:11
39.927191,116.338067,0,378,39758.5008796296,2008-11-06,12:01:16
39.927198,116.338066,0,378,39758.5009375,2008-11-06,12:01:21
39.927199,116.338066,0,378,39758.5009953704,2008-11-06,12:01:26
39.927194,116.338067,0,377,39758.5010532407,2008-11-06,12:01:31
39.927194,116.338067,0,377,39758.501087963,2008-11-06,12:01:34
39.927201,116.338067,0,376,39758.5011111111,2008-11-06,12:01:36
39.92724,116.338109,0,367,39758.5011689815,2008-11-06,12:01:41
39.927213,116.33813,0,361,39758.5012268518,2008-11-06,12:01:46
39.927149,116.338136,0,358,39758.5012847222,2008-11-06,12:01:51
39.927031,116.338153,0,353,39758.5013425926,2008-11-06,12:01:56
39.926999,116.338208,0,350,39758.501400463,2008-11-06,12:02:01
39.926975,116.338265,0,340,39758.5014583333,2008-11-06,12:02:06
39.926967,116.338314,0,333,39758.5015162037,2008-11-06,12:02:11
39.926913,116.338373,0,325,39758.5015740741,2008-11-06,12:02:16
39.926876,116.338425,0,321,39758.5016319444,2008-11-06,12:02:21
39.926863,116.338431,0,319,39758.5016898148,2008-11-06,12:02:26
39.926863,116.338431,0,319,39758.501724537,2008-11-06,12:02:29
39.926871,116.33843,0,317,39758.5017476852,2008-11-06,12:02:31
39.926941,116.338381,0,316,39758.5018055556,2008-11-06,12:02:36
39.926996,116.338394,0,315,39758.5018634259,2008-11-06,12:02:41
39.928293,116.339172,0,313,39758.5045833333,2008-11-06,12:06:36
39.928348,116.339245,0,316,39758.5046990741,2008-11-06,12:06:46
39.928348,116.339245,0,316,39758.5047337963,2008-11-06,12:06:49
39.928345,116.339245,0,316,39758.5047569444,2008-11-06,12:06:51
39.928335,116.33924,0,316,39758.5048148148,2008-11-06,12:06:56
39.928335,116.33924,0,316,39758.504849537,2008-11-06,12:06:59
39.92834,116.339236,0,316,39758.5048726852,2008-11-06,12:07:01
39.928306,116.339212,0,316,39758.5049305556,2008-11-06,12:07:06
39.928207,116.339129,0,317,39758.5049884259,2008-11-06,12:07:11
39.928171,116.339081,0,317,39758.5050462963,2008-11-06,12:07:16
39.928137,116.339027,0,317,39758.5051041667,2008-11-06,12:07:21
39.927232,116.338452,0,150,39758.5088078704,2008-11-06,12:12:41
39.927574,116.338665,0,108,39758.5088657407,2008-11-06,12:12:46
39.927635,116.33869,0,85,39758.5089236111,2008-11-06,12:12:51
39.927295,116.33843,0,213,39758.5089814815,2008-11-06,12:12:56
39.927265,116.338399,0,192,39758.5090393518,2008-11-06,12:13:01
39.927283,116.338432,0,152,39758.5090972222,2008-11-06,12:13:06
39.927177,116.338355,0,187,39758.5091550926,2008-11-06,12:13:11
39.927124,116.338302,0,215,39758.509212963,2008-11-06,12:13:16
39.926944,116.338199,0,228,39758.5092708333,2008-11-06,12:13:21
39.926832,116.338146,0,236,39758.5093287037,2008-11-06,12:13:26
39.926754,116.338119,0,244,39758.5093865741,2008-11-06,12:13:31
39.926787,116.338142,0,242,39758.5094444444,2008-11-06,12:13:36
39.926943,116.338214,0,233,39758.5095023148,2008-11-06,12:13:41
39.926965,116.33825,0,229,39758.5095601852,2008-11-06,12:13:46
39.927027,116.338279,0,227,39758.5096180556,2008-11-06,12:13:51
39.927145,116.338326,0,224,39758.5096759259,2008-11-06,12:13:56
39.927241,116.338378,0,218,39758.5097337963,2008-11-06,12:14:01
39.927349,116.338428,0,214,39758.5097916667,2008-11-06,12:14:06
39.927395,116.338467,0,211,39758.509849537,2008-11-06,12:14:11
39.927403,116.338485,0,211,39758.5099074074,2008-11-06,12:14:16
39.927356,116.338484,0,214,39758.5099652778,2008-11-06,12:14:21
39.927333,116.338498,0,218,39758.5100231481,2008-11-06,12:14:26
39.927389,116.338526,0,219,39758.5100810185,2008-11-06,12:14:31
39.927336,116.338523,0,219,39758.5101388889,2008-11-06,12:14:36
39.927388,116.33855,0,218,39758.5101967593,2008-11-06,12:14:41
39.927504,116.338605,0,218,39758.5102546296,2008-11-06,12:14:46
39.927614,116.338663,0,217,39758.5103125,2008-11-06,12:14:51
39.927718,116.338704,0,215,39758.5103703704,2008-11-06,12:14:56
39.927747,116.338721,0,214,39758.5104282407,2008-11-06,12:15:01
39.927721,116.338687,0,211,39758.5104861111,2008-11-06,12:15:06
39.927694,116.33865,0,209,39758.5105439815,2008-11-06,12:15:11
39.927509,116.338592,0,207,39758.5106018518,2008-11-06,12:15:16
39.92741,116.338565,0,208,39758.5106597222,2008-11-06,12:15:21
39.927399,116.338568,0,208,39758.5107175926,2008-11-06,12:15:26
39.92734,116.338612,0,209,39758.510775463,2008-11-06,12:15:31
39.927283,116.338599,0,210,39758.5108333333,2008-11-06,12:15:36
39.927274,116.33856,0,212,39758.5108912037,2008-11-06,12:15:41
39.927298,116.338536,0,211,39758.5109490741,2008-11-06,12:15:46
39.927348,116.338526,0,210,39758.5110069444,2008-11-06,12:15:51
39.92739,116.33854,0,208,39758.5110648148,2008-11-06,12:15:56
39.927394,116.33852,0,207,39758.5111226852,2008-11-06,12:16:01
39.92737,116.338503,0,208,39758.5111805556,2008-11-06,12:16:06
39.927351,116.338503,0,209,39758.5112384259,2008-11-06,12:16:11
39.927311,116.338516,0,210,39758.5112962963,2008-11-06,12:16:16
39.927311,116.338516,0,210,39758.5113310185,2008-11-06,12:16:19
39.927311,116.338516,0,211,39758.5113541667,2008-11-06,12:16:21
39.927352,116.338529,0,213,39758.511412037,2008-11-06,12:16:26
39.927353,116.338533,0,213,39758.5114699074,2008-11-06,12:16:31
39.927357,116.338532,0,214,39758.5115277778,2008-11-06,12:16:36
39.927358,116.338533,0,214,39758.5115856482,2008-11-06,12:16:41
39.927359,116.338534,0,214,39758.5116435185,2008-11-06,12:16:46
39.927359,116.338534,0,214,39758.5116782407,2008-11-06,12:16:49
39.927355,116.338536,0,214,39758.5117013889,2008-11-06,12:16:51
39.927379,116.338583,0,214,39758.5117592593,2008-11-06,12:16:56
39.927408,116.338658,0,214,39758.5118171296,2008-11-06,12:17:01
39.927429,116.33873,0,215,39758.511875,2008-11-06,12:17:06
39.927488,116.338819,0,215,39758.5119328704,2008-11-06,12:17:11
39.927546,116.338876,0,215,39758.5119907407,2008-11-06,12:17:16
39.927692,116.338944,0,214,39758.5120486111,2008-11-06,12:17:21
39.927815,116.338992,0,212,39758.5121064815,2008-11-06,12:17:26
39.927849,116.339034,0,211,39758.5121643519,2008-11-06,12:17:31
39.927891,116.339114,0,209,39758.5122222222,2008-11-06,12:17:36
39.926818,116.338355,0,536,39758.5126851852,2008-11-06,12:18:16
39.927029,116.338485,0,443,39758.5127430556,2008-11-06,12:18:21
39.92704,116.338477,0,434,39758.5128009259,2008-11-06,12:18:26
39.927082,116.338477,0,372,39758.5128587963,2008-11-06,12:18:31
39.927055,116.338437,0,351,39758.5129166667,2008-11-06,12:18:36
39.927024,116.338417,0,325,39758.512974537,2008-11-06,12:18:41
39.927015,116.338401,0,304,39758.5130324074,2008-11-06,12:18:46
39.926998,116.33835,0,272,39758.5130902778,2008-11-06,12:18:51
39.92696,116.338265,0,248,39758.5131481481,2008-11-06,12:18:56
39.926939,116.338227,0,237,39758.5132060185,2008-11-06,12:19:01
39.926983,116.338381,0,237,39758.5133217593,2008-11-06,12:19:11
39.927062,116.338424,0,215,39758.5133796296,2008-11-06,12:19:16
39.927101,116.338439,0,264,39758.5134375,2008-11-06,12:19:21
39.927074,116.338262,0,339,39758.5134953704,2008-11-06,12:19:26
39.927031,116.338052,0,422,39758.5135532407,2008-11-06,12:19:31
39.927018,116.337968,0,441,39758.5136111111,2008-11-06,12:19:36
39.927077,116.338094,0,345,39758.5136689815,2008-11-06,12:19:41
39.927098,116.338165,0,308,39758.5137268519,2008-11-06,12:19:46
39.92713,116.338287,0,246,39758.5137847222,2008-11-06,12:19:51
39.927081,116.33821,0,246,39758.5138425926,2008-11-06,12:19:56
39.927046,116.338143,0,225,39758.513900463,2008-11-06,12:20:01
39.927026,116.338061,0,221,39758.5139583333,2008-11-06,12:20:06
39.927,116.337977,0,222,39758.5140162037,2008-11-06,12:20:11
39.926632,116.338033,0,218,39758.5148842593,2008-11-06,12:21:26
39.926656,116.338053,0,218,39758.5149421296,2008-11-06,12:21:31
39.926504,116.337979,0,218,39758.515,2008-11-06,12:21:36
39.926316,116.337882,0,220,39758.5150578704,2008-11-06,12:21:41
39.92649,116.338018,0,221,39758.5151157407,2008-11-06,12:21:46
39.926778,116.338186,0,223,39758.5151736111,2008-11-06,12:21:51
39.926839,116.338216,0,224,39758.5152314815,2008-11-06,12:21:56
39.926931,116.338283,0,225,39758.5152893519,2008-11-06,12:22:01
39.926889,116.338288,0,226,39758.5153472222,2008-11-06,12:22:06
39.926847,116.338289,0,227,39758.5154050926,2008-11-06,12:22:11
39.926738,116.338227,0,227,39758.515462963,2008-11-06,12:22:16
39.926792,116.338262,0,228,39758.5155208333,2008-11-06,12:22:21
39.926798,116.338273,0,229,39758.5155787037,2008-11-06,12:22:26
39.926798,116.338273,0,229,39758.5156134259,2008-11-06,12:22:29
39.926793,116.338271,0,230,39758.5156365741,2008-11-06,12:22:31
39.926809,116.338277,0,230,39758.5156944444,2008-11-06,12:22:36
39.926861,116.338296,0,231,39758.5157523148,2008-11-06,12:22:41
39.927011,116.338387,0,230,39758.5158101852,2008-11-06,12:22:46
39.927386,116.338628,0,227,39758.5158680556,2008-11-06,12:22:51
39.927832,116.338874,0,221,39758.5159259259,2008-11-06,12:22:56
39.927787,116.3388,0,215,39758.5159837963,2008-11-06,12:23:01
39.927947,116.338874,0,212,39758.5160416667,2008-11-06,12:23:06
39.928114,116.338953,0,210,39758.516099537,2008-11-06,12:23:11
39.927942,116.338827,0,207,39758.5161574074,2008-11-06,12:23:16
39.928203,116.338998,0,205,39758.5162152778,2008-11-06,12:23:21
39.928155,116.338991,0,203,39758.5162731481,2008-11-06,12:23:26
39.927769,116.338779,0,202,39758.5163310185,2008-11-06,12:23:31
39.927769,116.338779,0,202,39758.5163657407,2008-11-06,12:23:34
39.92777,116.33878,0,200,39758.5163888889,2008-11-06,12:23:36
39.928001,116.338922,0,199,39758.5164467593,2008-11-06,12:23:41
39.928426,116.33918,0,199,39758.5165046296,2008-11-06,12:23:46
39.928302,116.339112,0,198,39758.5165625,2008-11-06,12:23:51
39.928021,116.338954,0,197,39758.5166203704,2008-11-06,12:23:56
39.927861,116.338858,0,194,39758.5166782407,2008-11-06,12:24:01
39.927814,116.338845,0,194,39758.5167361111,2008-11-06,12:24:06
39.927997,116.33895,0,196,39758.5167939815,2008-11-06,12:24:11
39.928463,116.339239,0,200,39758.5168518518,2008-11-06,12:24:16
39.928639,116.339377,0,203,39758.5169097222,2008-11-06,12:24:21
39.92843,116.339289,0,205,39758.5169675926,2008-11-06,12:24:26
39.92816,116.339162,0,207,39758.517025463,2008-11-06,12:24:31
39.926935,116.338078,0,142,39758.5244907407,2008-11-06,12:35:16
39.926882,116.338035,0,148,39758.5245486111,2008-11-06,12:35:21
39.926843,116.338038,0,154,39758.5246064815,2008-11-06,12:35:26
39.926794,116.338016,0,157,39758.5246643518,2008-11-06,12:35:31
39.926747,116.338017,0,159,39758.5247222222,2008-11-06,12:35:36
39.926687,116.337981,0,163,39758.5247800926,2008-11-06,12:35:41
39.926638,116.337986,0,173,39758.524837963,2008-11-06,12:35:46
39.926608,116.337984,0,177,39758.5248958333,2008-11-06,12:35:51
39.926614,116.337983,0,177,39758.5249537037,2008-11-06,12:35:56
39.926614,116.337983,0,177,39758.5249884259,2008-11-06,12:35:59
39.926609,116.337983,0,177,39758.5250115741,2008-11-06,12:36:01
39.92665,116.337894,0,176,39758.5250694444,2008-11-06,12:36:06
39.926674,116.337817,0,171,39758.5251273148,2008-11-06,12:36:11
39.926674,116.337808,0,161,39758.5251851852,2008-11-06,12:36:16
39.926662,116.337802,0,163,39758.5252430556,2008-11-06,12:36:21
39.926676,116.337735,0,161,39758.5253009259,2008-11-06,12:36:26
39.926669,116.337649,0,162,39758.5253587963,2008-11-06,12:36:31
39.926676,116.337605,0,154,39758.5254166667,2008-11-06,12:36:36
39.926682,116.337555,0,145,39758.525474537,2008-11-06,12:36:41
39.926681,116.337502,0,141,39758.5255324074,2008-11-06,12:36:46
39.926707,116.33748,0,139,39758.5255902778,2008-11-06,12:36:51
39.926718,116.337419,0,137,39758.5256481481,2008-11-06,12:36:56
39.926697,116.337349,0,135,39758.5257060185,2008-11-06,12:37:01
39.926704,116.337306,0,130,39758.5257638889,2008-11-06,12:37:06
39.926712,116.337242,0,127,39758.5258217593,2008-11-06,12:37:11
39.926695,116.337173,0,123,39758.5258796296,2008-11-06,12:37:16
39.926706,116.337115,0,121,39758.5259375,2008-11-06,12:37:21
39.926716,116.337056,0,116,39758.5259953704,2008-11-06,12:37:26
39.926708,116.337006,0,116,39758.5260532407,2008-11-06,12:37:31
39.926693,116.336982,0,115,39758.5261111111,2008-11-06,12:37:36
39.926689,116.336904,0,114,39758.5261689815,2008-11-06,12:37:41
39.926699,116.33686,0,113,39758.5262268518,2008-11-06,12:37:46
39.926764,116.33685,0,112,39758.5262847222,2008-11-06,12:37:51
39.926796,116.336826,0,112,39758.5263425926,2008-11-06,12:37:56
39.926808,116.336793,0,110,39758.526400463,2008-11-06,12:38:01
39.926789,116.336754,0,110,39758.5264583333,2008-11-06,12:38:06
39.92678,116.336682,0,111,39758.5265162037,2008-11-06,12:38:11
39.926772,116.3366,0,114,39758.5265740741,2008-11-06,12:38:16
39.926775,116.336537,0,113,39758.5266319444,2008-11-06,12:38:21
39.926781,116.336473,0,112,39758.5266898148,2008-11-06,12:38:26
39.926791,116.336441,0,112,39758.5267476852,2008-11-06,12:38:31
39.926787,116.336411,0,117,39758.5268055556,2008-11-06,12:38:36
39.926763,116.336366,0,118,39758.5268634259,2008-11-06,12:38:41
39.92675,116.336321,0,117,39758.5269212963,2008-11-06,12:38:46
39.926733,116.336286,0,119,39758.5269791667,2008-11-06,12:38:51
39.926711,116.336209,0,120,39758.527037037,2008-11-06,12:38:56
39.926702,116.336148,0,119,39758.5270949074,2008-11-06,12:39:01
39.926726,116.336111,0,121,39758.5271527778,2008-11-06,12:39:06
39.926747,116.336072,0,122,39758.5272106482,2008-11-06,12:39:11
39.92675,116.336013,0,121,39758.5272685185,2008-11-06,12:39:16
39.926727,116.335969,0,120,39758.5273263889,2008-11-06,12:39:21
39.926691,116.335955,0,120,39758.5273842593,2008-11-06,12:39:26
39.926667,116.335946,0,119,39758.5274421296,2008-11-06,12:39:31
39.926678,116.335951,0,118,39758.5275,2008-11-06,12:39:36
39.926678,116.335951,0,118,39758.5275347222,2008-11-06,12:39:39
39.926683,116.335952,0,117,39758.5275578704,2008-11-06,12:39:41
39.926692,116.335951,0,115,39758.5276157407,2008-11-06,12:39:46
39.92674,116.335971,0,114,39758.5276736111,2008-11-06,12:39:51
39.926775,116.336004,0,113,39758.5277314815,2008-11-06,12:39:56
39.926818,116.336017,0,111,39758.5277893519,2008-11-06,12:40:01
39.926818,116.336017,0,111,39758.5278240741,2008-11-06,12:40:04
39.926826,116.336023,0,110,39758.5278472222,2008-11-06,12:40:06
39.926805,116.336007,0,111,39758.5279050926,2008-11-06,12:40:11
39.926792,116.336012,0,112,39758.527962963,2008-11-06,12:40:16
39.926797,116.336018,0,111,39758.5280208333,2008-11-06,12:40:21
39.926797,116.336018,0,111,39758.5280555556,2008-11-06,12:40:24
39.926801,116.336012,0,112,39758.5280787037,2008-11-06,12:40:26
39.926905,116.336008,0,112,39758.5281365741,2008-11-06,12:40:31
39.926966,116.336046,0,113,39758.5281944444,2008-11-06,12:40:36
39.926951,116.336035,0,113,39758.5282523148,2008-11-06,12:40:41
39.92701,116.336032,0,114,39758.5283101852,2008-11-06,12:40:46
39.927081,116.336046,0,114,39758.5283680556,2008-11-06,12:40:51
39.927081,116.336046,0,114,39758.5284027778,2008-11-06,12:40:54
39.927078,116.336052,0,114,39758.5284259259,2008-11-06,12:40:56
39.927046,116.336044,0,115,39758.5284837963,2008-11-06,12:41:01
39.927041,116.33605,0,115,39758.5285416667,2008-11-06,12:41:06
39.927041,116.33605,0,115,39758.5285763889,2008-11-06,12:41:09
39.927046,116.336056,0,115,39758.528599537,2008-11-06,12:41:11
39.92703,116.336095,0,116,39758.5286574074,2008-11-06,12:41:16
39.927018,116.336099,0,116,39758.5287152778,2008-11-06,12:41:21
39.926994,116.336099,0,116,39758.5287731481,2008-11-06,12:41:26
39.926981,116.3359,0,120,39758.5288310185,2008-11-06,12:41:31
39.92699,116.335881,0,119,39758.5288888889,2008-11-06,12:41:36
39.926964,116.335936,0,121,39758.5289467593,2008-11-06,12:41:41
39.926924,116.335985,0,122,39758.5290046296,2008-11-06,12:41:46
39.926876,116.336045,0,123,39758.5290625,2008-11-06,12:41:51
39.926818,116.33612,0,107,39758.5291203704,2008-11-06,12:41:56
39.926785,116.336173,0,104,39758.5291782407,2008-11-06,12:42:01
39.926773,116.336217,0,105,39758.5292361111,2008-11-06,12:42:06
39.926776,116.336265,0,104,39758.5292939815,2008-11-06,12:42:11
39.926795,116.336325,0,102,39758.5293518519,2008-11-06,12:42:16
39.926802,116.336374,0,99,39758.5294097222,2008-11-06,12:42:21
39.9268,116.336413,0,97,39758.5294675926,2008-11-06,12:42:26
39.926825,116.336455,0,97,39758.529525463,2008-11-06,12:42:31
39.926812,116.336487,0,96,39758.5295833333,2008-11-06,12:42:36
39.926785,116.336517,0,98,39758.5296412037,2008-11-06,12:42:41
39.926741,116.336533,0,95,39758.5296990741,2008-11-06,12:42:46
39.926691,116.336526,0,92,39758.5297569444,2008-11-06,12:42:51
39.926656,116.336543,0,90,39758.5298148148,2008-11-06,12:42:56
39.926619,116.336547,0,86,39758.5298726852,2008-11-06,12:43:01
39.926581,116.336542,0,83,39758.5299305556,2008-11-06,12:43:06
39.926527,116.336522,0,79,39758.5299884259,2008-11-06,12:43:11
39.92648,116.336515,0,76,39758.5300462963,2008-11-06,12:43:16
39.926437,116.336516,0,73,39758.5301041667,2008-11-06,12:43:21
39.926398,116.33653,0,71,39758.530162037,2008-11-06,12:43:26
39.926362,116.336542,0,68,39758.5302199074,2008-11-06,12:43:31
39.926336,116.336598,0,70,39758.5302777778,2008-11-06,12:43:36
39.926318,116.336629,0,77,39758.5303356481,2008-11-06,12:43:41
39.926323,116.336686,0,84,39758.5303935185,2008-11-06,12:43:46
39.926304,116.336719,0,86,39758.5304513889,2008-11-06,12:43:51
39.926294,116.336737,0,87,39758.5305092593,2008-11-06,12:43:56
39.926299,116.336737,0,87,39758.5305671296,2008-11-06,12:44:01
39.926299,116.336737,0,87,39758.5306018519,2008-11-06,12:44:04
39.926301,116.336737,0,87,39758.530625,2008-11-06,12:44:06
39.926375,116.336767,0,95,39758.5306828704,2008-11-06,12:44:11
39.926387,116.336848,0,99,39758.5307407407,2008-11-06,12:44:16
39.9264,116.336855,0,105,39758.5307986111,2008-11-06,12:44:21
39.926424,116.336815,0,109,39758.5308564815,2008-11-06,12:44:26
39.926393,116.336775,0,115,39758.5309143519,2008-11-06,12:44:31
39.926386,116.336745,0,116,39758.5309722222,2008-11-06,12:44:36
39.926386,116.336745,0,116,39758.5310069444,2008-11-06,12:44:39
39.926391,116.336739,0,117,39758.5310300926,2008-11-06,12:44:41
39.926397,116.336723,0,119,39758.531087963,2008-11-06,12:44:46
39.926416,116.336711,0,121,39758.5311458333,2008-11-06,12:44:51
39.92645,116.336694,0,122,39758.5312037037,2008-11-06,12:44:56
39.92647,116.336679,0,123,39758.5312615741,2008-11-06,12:45:01
39.925377,116.341422,0,391,39758.5339814815,2008-11-06,12:48:56
39.925382,116.341419,0,384,39758.5340393518,2008-11-06,12:49:01
39.925383,116.341416,0,383,39758.5340972222,2008-11-06,12:49:06
39.925383,116.341416,0,383,39758.5341319444,2008-11-06,12:49:09
39.925391,116.341408,0,380,39758.5341550926,2008-11-06,12:49:11
39.925413,116.341336,0,345,39758.5342708333,2008-11-06,12:49:21
39.925423,116.34132,0,327,39758.5343287037,2008-11-06,12:49:26
39.925428,116.341309,0,322,39758.5343865741,2008-11-06,12:49:31
39.92543,116.341299,0,319,39758.5344444444,2008-11-06,12:49:36
39.925442,116.341292,0,315,39758.5345023148,2008-11-06,12:49:41
39.925465,116.341252,0,311,39758.5345601852,2008-11-06,12:49:46
39.925475,116.341265,0,308,39758.5346180556,2008-11-06,12:49:51
39.925484,116.341263,0,304,39758.5346759259,2008-11-06,12:49:56
39.925493,116.341243,0,301,39758.5347337963,2008-11-06,12:50:01
