# Supplementary material for: A location privacy protection method based on blockchain and threshold cryptography
Source: PLoS One. 2025 Jun 4;20(6):e0324551. doi: 10.1371/journal.pone.0324551 (PMC12136415; doi:10.1371/journal.pone.0324551)
Supplement: S1 File — (ZIP) [file pone.0324551.s001.zip › Data/002/Trajectory/20081106235807.plt]

Geolife trajectory
WGS 84
Altitude is in Feet
Reserved 3
0,2,255,My Track,0,0,2,8421376
0
39.928182,116.338037,0,492,39758.9986921296,2008-11-06,23:58:07
39.928229,116.338023,0,492,39758.99875,2008-11-06,23:58:12
39.928192,116.338204,0,478,39758.9988078704,2008-11-06,23:58:17
39.927885,116.337935,0,574,39758.9988657407,2008-11-06,23:58:22
39.9278,116.337874,0,594,39758.9989236111,2008-11-06,23:58:27
39.927744,116.33783,0,594,39758.9989814815,2008-11-06,23:58:32
39.927435,116.337627,0,497,39758.9990393519,2008-11-06,23:58:37
39.927424,116.337559,0,497,39758.9990972222,2008-11-06,23:58:42
39.927355,116.337488,0,497,39758.9991550926,2008-11-06,23:58:47
39.927175,116.337384,0,497,39758.999212963,2008-11-06,23:58:52
39.927096,116.337327,0,497,39758.9992708333,2008-11-06,23:58:57
39.927008,116.337251,0,497,39758.9993287037,2008-11-06,23:59:02
39.927107,116.337304,0,497,39758.9993865741,2008-11-06,23:59:07
39.927187,116.337349,0,497,39758.9994444444,2008-11-06,23:59:12
39.92723,116.337311,0,497,39758.9995023148,2008-11-06,23:59:17
39.927244,116.337294,0,497,39758.9995601852,2008-11-06,23:59:22
39.927278,116.337317,0,497,39758.9996180556,2008-11-06,23:59:27
39.927298,116.337362,0,497,39758.9996759259,2008-11-06,23:59:32
39.927279,116.337392,0,497,39758.9997337963,2008-11-06,23:59:37
39.92721,116.337375,0,497,39758.9997916667,2008-11-06,23:59:42
39.927152,116.337362,0,497,39758.999849537,2008-11-06,23:59:47
39.927112,116.337344,0,497,39758.9999074074,2008-11-06,23:59:52
39.927084,116.337326,0,497,39758.9999652778,2008-11-06,23:59:57
39.927033,116.337284,0,497,39759.0000231481,2008-11-07,00:00:02
39.927296,116.337358,0,497,39759.0000810185,2008-11-07,00:00:07
39.927338,116.337385,0,497,39759.0001388889,2008-11-07,00:00:12
39.927501,116.337473,0,497,39759.0001967593,2008-11-07,00:00:17
39.927606,116.337549,0,497,39759.0002546296,2008-11-07,00:00:22
39.927652,116.337611,0,497,39759.0003125,2008-11-07,00:00:27
39.927579,116.337523,0,497,39759.0003703704,2008-11-07,00:00:32
39.927607,116.337524,0,497,39759.0004282407,2008-11-07,00:00:37
39.92756,116.33745,0,497,39759.0004861111,2008-11-07,00:00:42
39.927479,116.337388,0,497,39759.0005439815,2008-11-07,00:00:47
39.927452,116.33735,0,497,39759.0006018518,2008-11-07,00:00:52
39.92737,116.337312,0,497,39759.0006597222,2008-11-07,00:00:57
39.92735,116.337276,0,498,39759.0007175926,2008-11-07,00:01:02
39.927344,116.337295,0,498,39759.000775463,2008-11-07,00:01:07
39.927344,116.337295,0,498,39759.0008101852,2008-11-07,00:01:10
39.927342,116.337291,0,498,39759.0008333333,2008-11-07,00:01:12
39.92729,116.337286,0,497,39759.0008912037,2008-11-07,00:01:17
39.927259,116.337297,0,497,39759.0009490741,2008-11-07,00:01:22
39.927212,116.3373,0,497,39759.0010069444,2008-11-07,00:01:27
39.927279,116.337329,0,497,39759.0010648148,2008-11-07,00:01:32
39.927332,116.337351,0,498,39759.0011226852,2008-11-07,00:01:37
39.927281,116.337296,0,498,39759.0011805556,2008-11-07,00:01:42
39.927306,116.33729,0,498,39759.0012384259,2008-11-07,00:01:47
39.92733,116.337287,0,498,39759.0012962963,2008-11-07,00:01:52
39.92733,116.337287,0,498,39759.0013310185,2008-11-07,00:01:55
39.927334,116.337294,0,499,39759.0013541667,2008-11-07,00:01:57
39.927349,116.337317,0,499,39759.001412037,2008-11-07,00:02:02
39.927376,116.337331,0,500,39759.0014699074,2008-11-07,00:02:07
39.92739,116.337336,0,500,39759.0015277778,2008-11-07,00:02:12
39.927362,116.337314,0,501,39759.0015856481,2008-11-07,00:02:17
39.927319,116.337291,0,503,39759.0016435185,2008-11-07,00:02:22
39.927384,116.337366,0,502,39759.0017013889,2008-11-07,00:02:27
39.927387,116.337421,0,502,39759.0017592593,2008-11-07,00:02:32
39.92739,116.337438,0,503,39759.0018171296,2008-11-07,00:02:37
39.927359,116.337438,0,503,39759.001875,2008-11-07,00:02:42
39.927201,116.337363,0,503,39759.0019328704,2008-11-07,00:02:47
39.927182,116.337374,0,504,39759.0019907407,2008-11-07,00:02:52
39.927205,116.337406,0,504,39759.0020486111,2008-11-07,00:02:57
39.927047,116.33727,0,504,39759.0021064815,2008-11-07,00:03:02
39.927093,116.337288,0,504,39759.0021643518,2008-11-07,00:03:07
39.926957,116.337183,0,504,39759.0022222222,2008-11-07,00:03:12
39.926957,116.337183,0,504,39759.0022569444,2008-11-07,00:03:15
39.926963,116.337178,0,504,39759.0022800926,2008-11-07,00:03:17
39.926985,116.337159,0,504,39759.002337963,2008-11-07,00:03:22
39.927072,116.337199,0,504,39759.0023958333,2008-11-07,00:03:27
39.927052,116.337164,0,504,39759.0024537037,2008-11-07,00:03:32
39.927042,116.33712,0,504,39759.0025115741,2008-11-07,00:03:37
39.926935,116.33701,0,504,39759.0025694444,2008-11-07,00:03:42
39.926907,116.336982,0,504,39759.0026273148,2008-11-07,00:03:47
39.926896,116.336998,0,505,39759.0026851852,2008-11-07,00:03:52
39.926972,116.337054,0,505,39759.0027430556,2008-11-07,00:03:57
39.927058,116.337091,0,505,39759.0028009259,2008-11-07,00:04:02
39.927129,116.337162,0,505,39759.0028587963,2008-11-07,00:04:07
39.927185,116.337223,0,505,39759.0029166667,2008-11-07,00:04:12
39.927132,116.337217,0,526,39759.0030902778,2008-11-07,00:04:27
39.926954,116.337156,0,532,39759.0031481481,2008-11-07,00:04:32
39.927104,116.337257,0,534,39759.0032060185,2008-11-07,00:04:37
39.927244,116.337346,0,538,39759.0032638889,2008-11-07,00:04:42
39.927375,116.337431,0,542,39759.0033217593,2008-11-07,00:04:47
39.927458,116.337527,0,546,39759.0033796296,2008-11-07,00:04:52
39.927431,116.337528,0,550,39759.0034375,2008-11-07,00:04:57
39.927568,116.337559,0,555,39759.0034953704,2008-11-07,00:05:02
39.927718,116.337608,0,560,39759.0035532407,2008-11-07,00:05:07
39.92776,116.337668,0,566,39759.0036111111,2008-11-07,00:05:12
39.927793,116.337669,0,571,39759.0036689815,2008-11-07,00:05:17
39.927791,116.337649,0,578,39759.0037268519,2008-11-07,00:05:22
39.927774,116.337621,0,585,39759.0037847222,2008-11-07,00:05:27
39.927747,116.337774,0,593,39759.0038425926,2008-11-07,00:05:32
39.927734,116.33791,0,595,39759.003900463,2008-11-07,00:05:37
39.9277,116.33791,0,600,39759.0039583333,2008-11-07,00:05:42
39.927659,116.337784,0,607,39759.0040740741,2008-11-07,00:05:52
39.927749,116.337815,0,607,39759.0041319444,2008-11-07,00:05:57
39.927731,116.338091,0,607,39759.004537037,2008-11-07,00:06:32
39.927843,116.338279,0,607,39759.0045949074,2008-11-07,00:06:37
39.92768,116.338318,0,606,39759.0046527778,2008-11-07,00:06:42
39.927286,116.338505,0,606,39759.0047106481,2008-11-07,00:06:47
39.9269,116.338603,0,606,39759.0047685185,2008-11-07,00:06:52
39.926457,116.338568,0,607,39759.0048263889,2008-11-07,00:06:57
39.926521,116.338635,0,608,39759.0048842593,2008-11-07,00:07:02
39.926606,116.338709,0,610,39759.0049421296,2008-11-07,00:07:07
39.926531,116.33864,0,610,39759.005,2008-11-07,00:07:12
39.926426,116.338563,0,610,39759.0050578704,2008-11-07,00:07:17
39.926268,116.338446,0,610,39759.0051157407,2008-11-07,00:07:22
39.925326,116.337832,0,312,39759.0051736111,2008-11-07,00:07:27
39.925304,116.337931,0,293,39759.0052314815,2008-11-07,00:07:32
39.925078,116.337987,0,269,39759.0052893519,2008-11-07,00:07:37
39.924889,116.337997,0,247,39759.0053472222,2008-11-07,00:07:42
39.924766,116.338049,0,221,39759.0054050926,2008-11-07,00:07:47
39.924734,116.338052,0,202,39759.005462963,2008-11-07,00:07:52
39.924633,116.338075,0,181,39759.0055208333,2008-11-07,00:07:57
39.92453,116.338085,0,166,39759.0055787037,2008-11-07,00:08:02
39.9245,116.338104,0,146,39759.0056365741,2008-11-07,00:08:07
39.924444,116.338086,0,138,39759.0056944444,2008-11-07,00:08:12
39.924318,116.338037,0,130,39759.0057523148,2008-11-07,00:08:17
39.924309,116.33802,0,119,39759.0058101852,2008-11-07,00:08:22
39.924289,116.338044,0,114,39759.0058680556,2008-11-07,00:08:27
39.924155,116.338014,0,110,39759.0059259259,2008-11-07,00:08:32
39.924035,116.33808,0,96,39759.0059837963,2008-11-07,00:08:37
39.924012,116.338052,0,97,39759.0060416667,2008-11-07,00:08:42
39.923946,116.338028,0,97,39759.006099537,2008-11-07,00:08:47
39.923852,116.337998,0,106,39759.0061574074,2008-11-07,00:08:52
39.923838,116.337968,0,107,39759.0062152778,2008-11-07,00:08:57
39.923806,116.337934,0,108,39759.0062731481,2008-11-07,00:09:02
39.923818,116.33777,0,128,39759.0063310185,2008-11-07,00:09:07
39.923821,116.337759,0,125,39759.0063888889,2008-11-07,00:09:12
39.923813,116.337731,0,122,39759.0064467593,2008-11-07,00:09:17
39.923818,116.33768,0,121,39759.0065046296,2008-11-07,00:09:22
39.923818,116.33768,0,121,39759.0065393519,2008-11-07,00:09:25
39.923813,116.337687,0,121,39759.0065625,2008-11-07,00:09:27
39.923839,116.337749,0,116,39759.0066203704,2008-11-07,00:09:32
39.923895,116.337817,0,107,39759.0066782407,2008-11-07,00:09:37
39.923865,116.33776,0,106,39759.0067361111,2008-11-07,00:09:42
39.923793,116.337786,0,105,39759.0067939815,2008-11-07,00:09:47
39.923764,116.338016,0,114,39759.0068518519,2008-11-07,00:09:52
39.923781,116.338112,0,115,39759.0069097222,2008-11-07,00:09:57
39.923764,116.338174,0,118,39759.0069675926,2008-11-07,00:10:02
39.923737,116.338209,0,117,39759.007025463,2008-11-07,00:10:07
39.92372,116.338218,0,116,39759.0070833333,2008-11-07,00:10:12
39.923718,116.338225,0,116,39759.0071412037,2008-11-07,00:10:17
39.923718,116.338225,0,116,39759.0071759259,2008-11-07,00:10:20
39.923712,116.338229,0,116,39759.0071990741,2008-11-07,00:10:22
39.923655,116.338219,0,114,39759.0072569444,2008-11-07,00:10:27
39.923599,116.338227,0,112,39759.0073148148,2008-11-07,00:10:32
39.923565,116.338222,0,110,39759.0073726852,2008-11-07,00:10:37
39.923514,116.33822,0,111,39759.0074305556,2008-11-07,00:10:42
39.923485,116.338244,0,114,39759.0074884259,2008-11-07,00:10:47
39.92346,116.338268,0,116,39759.0075462963,2008-11-07,00:10:52
39.923431,116.338292,0,117,39759.0076041667,2008-11-07,00:10:57
39.923352,116.338197,0,124,39759.007662037,2008-11-07,00:11:02
39.923267,116.338079,0,132,39759.0077199074,2008-11-07,00:11:07
39.923191,116.338011,0,139,39759.0077777778,2008-11-07,00:11:12
39.923163,116.337994,0,144,39759.0078356481,2008-11-07,00:11:17
39.923139,116.337989,0,149,39759.0078935185,2008-11-07,00:11:22
39.923079,116.337907,0,152,39759.0079513889,2008-11-07,00:11:27
39.923044,116.33792,0,162,39759.0080092593,2008-11-07,00:11:32
39.922981,116.337863,0,173,39759.0080671296,2008-11-07,00:11:37
39.922955,116.337838,0,179,39759.008125,2008-11-07,00:11:42
39.923009,116.337849,0,188,39759.0081828704,2008-11-07,00:11:47
39.923018,116.337812,0,196,39759.0082407407,2008-11-07,00:11:52
39.923018,116.337812,0,196,39759.008275463,2008-11-07,00:11:55
39.923023,116.337807,0,203,39759.0082986111,2008-11-07,00:11:57
39.92304,116.337793,0,209,39759.0083564815,2008-11-07,00:12:02
39.923065,116.337805,0,216,39759.0084143518,2008-11-07,00:12:07
39.923075,116.337824,0,219,39759.0084722222,2008-11-07,00:12:12
39.923081,116.337878,0,224,39759.0085300926,2008-11-07,00:12:17
39.923081,116.337878,0,224,39759.0085648148,2008-11-07,00:12:20
39.923078,116.337876,0,227,39759.008587963,2008-11-07,00:12:22
39.923094,116.337833,0,231,39759.0086458333,2008-11-07,00:12:27
39.923069,116.337897,0,235,39759.0087037037,2008-11-07,00:12:32
39.92308,116.338011,0,238,39759.0087615741,2008-11-07,00:12:37
39.923101,116.338095,0,237,39759.0088194444,2008-11-07,00:12:42
39.923114,116.338176,0,238,39759.0088773148,2008-11-07,00:12:47
39.923137,116.338208,0,238,39759.0089351852,2008-11-07,00:12:52
39.923124,116.338206,0,236,39759.0089930556,2008-11-07,00:12:57
39.923089,116.338286,0,233,39759.0090509259,2008-11-07,00:13:02
39.922991,116.338252,0,231,39759.0091087963,2008-11-07,00:13:07
39.922904,116.33824,0,228,39759.0091666667,2008-11-07,00:13:12
39.922878,116.338252,0,227,39759.009224537,2008-11-07,00:13:17
39.922902,116.338227,0,225,39759.0092824074,2008-11-07,00:13:22
39.922881,116.338196,0,223,39759.0093402778,2008-11-07,00:13:27
39.922833,116.338172,0,224,39759.0093981481,2008-11-07,00:13:32
39.922855,116.338139,0,226,39759.0094560185,2008-11-07,00:13:37
39.922849,116.338017,0,228,39759.0095138889,2008-11-07,00:13:42
39.92282,116.337883,0,231,39759.0095717593,2008-11-07,00:13:47
39.922826,116.33785,0,236,39759.0096296296,2008-11-07,00:13:52
39.922822,116.337861,0,238,39759.0096875,2008-11-07,00:13:57
39.922788,116.337886,0,243,39759.0097453704,2008-11-07,00:14:02
39.922738,116.337882,0,244,39759.0098032407,2008-11-07,00:14:07
39.922713,116.337887,0,245,39759.0098611111,2008-11-07,00:14:12
39.922714,116.337876,0,245,39759.0099189815,2008-11-07,00:14:17
39.922714,116.337876,0,245,39759.0099537037,2008-11-07,00:14:20
39.922709,116.337872,0,244,39759.0099768518,2008-11-07,00:14:22
39.922659,116.337863,0,243,39759.0100347222,2008-11-07,00:14:27
39.922608,116.337994,0,243,39759.0100925926,2008-11-07,00:14:32
39.922592,116.338192,0,240,39759.010150463,2008-11-07,00:14:37
39.922658,116.338335,0,233,39759.0102083333,2008-11-07,00:14:42
39.922669,116.338342,0,233,39759.0102662037,2008-11-07,00:14:47
39.922686,116.338381,0,231,39759.0103240741,2008-11-07,00:14:52
39.922716,116.338402,0,227,39759.0103819444,2008-11-07,00:14:57
39.922705,116.338405,0,226,39759.0104398148,2008-11-07,00:15:02
39.922644,116.338414,0,226,39759.0104976852,2008-11-07,00:15:07
39.922577,116.338424,0,229,39759.0105555556,2008-11-07,00:15:12
39.922523,116.338421,0,235,39759.0106134259,2008-11-07,00:15:17
39.922451,116.338427,0,240,39759.0106712963,2008-11-07,00:15:22
39.922428,116.33845,0,243,39759.0107291667,2008-11-07,00:15:27
39.922424,116.338437,0,249,39759.010787037,2008-11-07,00:15:32
39.922405,116.338389,0,252,39759.0108449074,2008-11-07,00:15:37
39.92243,116.338353,0,260,39759.0109027778,2008-11-07,00:15:42
39.922436,116.338357,0,261,39759.0109606481,2008-11-07,00:15:47
39.922436,116.338357,0,261,39759.0109953704,2008-11-07,00:15:50
39.922434,116.338365,0,261,39759.0110185185,2008-11-07,00:15:52
39.922444,116.338384,0,261,39759.0110763889,2008-11-07,00:15:57
39.922421,116.338426,0,269,39759.0111342593,2008-11-07,00:16:02
39.922395,116.33843,0,273,39759.0111921296,2008-11-07,00:16:07
39.922386,116.338433,0,273,39759.01125,2008-11-07,00:16:12
39.922374,116.338432,0,273,39759.0113078704,2008-11-07,00:16:17
39.922373,116.338455,0,274,39759.0113657407,2008-11-07,00:16:22
39.922373,116.338444,0,274,39759.0114236111,2008-11-07,00:16:27
39.922291,116.338394,0,270,39759.0114814815,2008-11-07,00:16:32
39.922277,116.338397,0,272,39759.0115393519,2008-11-07,00:16:37
39.922277,116.338397,0,272,39759.0115740741,2008-11-07,00:16:40
39.92228,116.338394,0,284,39759.0115972222,2008-11-07,00:16:42
39.922245,116.338393,0,288,39759.0116550926,2008-11-07,00:16:47
39.922248,116.338423,0,292,39759.011712963,2008-11-07,00:16:52
39.922268,116.338443,0,295,39759.0117708333,2008-11-07,00:16:57
39.922266,116.33844,0,295,39759.0118287037,2008-11-07,00:17:02
39.922266,116.33844,0,295,39759.0118634259,2008-11-07,00:17:05
39.922268,116.338447,0,293,39759.0118865741,2008-11-07,00:17:07
39.922202,116.338476,0,285,39759.0119444444,2008-11-07,00:17:12
39.922134,116.338553,0,287,39759.0120023148,2008-11-07,00:17:17
39.922094,116.338687,0,291,39759.0120601852,2008-11-07,00:17:22
39.922034,116.339042,0,291,39759.0121180556,2008-11-07,00:17:27
39.922017,116.339584,0,289,39759.0121759259,2008-11-07,00:17:32
39.922039,116.340312,0,283,39759.0122337963,2008-11-07,00:17:37
39.922083,116.341144,0,279,39759.0122916667,2008-11-07,00:17:42
39.922085,116.341979,0,277,39759.012349537,2008-11-07,00:17:47
39.922095,116.342776,0,273,39759.0124074074,2008-11-07,00:17:52
39.922086,116.343545,0,269,39759.0124652778,2008-11-07,00:17:57
39.922229,116.344304,0,267,39759.0125231481,2008-11-07,00:18:02
39.922272,116.344762,0,264,39759.0125810185,2008-11-07,00:18:07
39.922326,116.344999,0,265,39759.0126388889,2008-11-07,00:18:12
39.922367,116.345101,0,269,39759.0126967593,2008-11-07,00:18:17
39.922402,116.345154,0,276,39759.0127546296,2008-11-07,00:18:22
39.922412,116.345167,0,284,39759.0128125,2008-11-07,00:18:27
39.922416,116.345177,0,286,39759.0128703704,2008-11-07,00:18:32
39.922423,116.345184,0,286,39759.0129282407,2008-11-07,00:18:37
39.922423,116.345184,0,286,39759.012962963,2008-11-07,00:18:40
39.922418,116.345179,0,287,39759.0129861111,2008-11-07,00:18:42
39.922418,116.345261,0,290,39759.0130439815,2008-11-07,00:18:47
39.922448,116.3456,0,294,39759.0131018519,2008-11-07,00:18:52
39.922426,116.345897,0,293,39759.0131597222,2008-11-07,00:18:57
39.922442,116.346396,0,292,39759.0132175926,2008-11-07,00:19:02
39.922444,116.346828,0,290,39759.013275463,2008-11-07,00:19:07
39.922371,116.347047,0,286,39759.0133333333,2008-11-07,00:19:12
39.922036,116.34703,0,287,39759.0133912037,2008-11-07,00:19:17
39.921756,116.346953,0,284,39759.0134490741,2008-11-07,00:19:22
39.921556,116.347007,0,283,39759.0135069444,2008-11-07,00:19:27
39.921443,116.346989,0,280,39759.0135648148,2008-11-07,00:19:32
39.921404,116.346971,0,280,39759.0136226852,2008-11-07,00:19:37
39.921415,116.34696,0,280,39759.0136805556,2008-11-07,00:19:42
39.921426,116.346981,0,281,39759.0137384259,2008-11-07,00:19:47
39.921422,116.346992,0,282,39759.0137962963,2008-11-07,00:19:52
39.921421,116.347007,0,282,39759.0138541667,2008-11-07,00:19:57
39.921419,116.347023,0,282,39759.013912037,2008-11-07,00:20:02
39.921409,116.347083,0,281,39759.0139699074,2008-11-07,00:20:07
39.921375,116.347145,0,274,39759.0140277778,2008-11-07,00:20:12
39.921344,116.347241,0,258,39759.0140856481,2008-11-07,00:20:17
39.92129,116.34732,0,226,39759.0141435185,2008-11-07,00:20:22
39.921155,116.347441,0,221,39759.0142013889,2008-11-07,00:20:27
39.921226,116.347478,0,198,39759.0142592593,2008-11-07,00:20:32
39.921207,116.347546,0,193,39759.0143171296,2008-11-07,00:20:37
39.921211,116.347605,0,189,39759.014375,2008-11-07,00:20:42
39.921234,116.347664,0,182,39759.0144328704,2008-11-07,00:20:47
39.921253,116.347716,0,177,39759.0144907407,2008-11-07,00:20:52
39.921264,116.347726,0,176,39759.0145486111,2008-11-07,00:20:57
39.921264,116.347726,0,176,39759.0145833333,2008-11-07,00:21:00
39.92127,116.347731,0,174,39759.0146064815,2008-11-07,00:21:02
39.921268,116.347683,0,173,39759.0146643519,2008-11-07,00:21:07
39.921274,116.347641,0,171,39759.0147222222,2008-11-07,00:21:12
39.921281,116.347624,0,169,39759.0147800926,2008-11-07,00:21:17
39.921313,116.347589,0,168,39759.014837963,2008-11-07,00:21:22
39.921534,116.347459,0,164,39759.0148958333,2008-11-07,00:21:27
39.921676,116.347455,0,162,39759.0149537037,2008-11-07,00:21:32
39.921799,116.347665,0,168,39759.0150115741,2008-11-07,00:21:37
39.921843,116.347795,0,171,39759.0150694444,2008-11-07,00:21:42
39.921904,116.347852,0,172,39759.0151273148,2008-11-07,00:21:47
39.921964,116.347922,0,172,39759.0151851852,2008-11-07,00:21:52
39.922003,116.348017,0,172,39759.0152430556,2008-11-07,00:21:57
39.922081,116.348111,0,172,39759.0153009259,2008-11-07,00:22:02
39.922118,116.348203,0,172,39759.0153587963,2008-11-07,00:22:07
39.92215,116.348271,0,173,39759.0154166667,2008-11-07,00:22:12
39.922186,116.348354,0,173,39759.015474537,2008-11-07,00:22:17
39.922192,116.348411,0,172,39759.0155324074,2008-11-07,00:22:22
39.922229,116.348478,0,171,39759.0155902778,2008-11-07,00:22:27
39.922247,116.348558,0,169,39759.0156481481,2008-11-07,00:22:32
39.922261,116.348597,0,168,39759.0157060185,2008-11-07,00:22:37
39.92228,116.348631,0,167,39759.0157638889,2008-11-07,00:22:42
39.898554,116.378983,0,79,39759.0243865741,2008-11-07,00:35:07
39.898553,116.378995,0,75,39759.0244444444,2008-11-07,00:35:12
39.898566,116.379011,0,75,39759.0245023148,2008-11-07,00:35:17
39.898576,116.379036,0,75,39759.0245601852,2008-11-07,00:35:22
39.898564,116.379116,0,78,39759.0246180556,2008-11-07,00:35:27
39.898531,116.379184,0,85,39759.0246759259,2008-11-07,00:35:32
39.898498,116.379276,0,95,39759.0247337963,2008-11-07,00:35:37
39.898461,116.379366,0,101,39759.0247916667,2008-11-07,00:35:42
39.898416,116.379428,0,97,39759.024849537,2008-11-07,00:35:47
39.898384,116.379471,0,91,39759.0249074074,2008-11-07,00:35:52
39.898375,116.379507,0,86,39759.0249652778,2008-11-07,00:35:57
39.898393,116.379556,0,81,39759.0250231481,2008-11-07,00:36:02
39.898419,116.379606,0,75,39759.0250810185,2008-11-07,00:36:07
39.898414,116.379664,0,71,39759.0251388889,2008-11-07,00:36:12
39.898429,116.379733,0,68,39759.0251967593,2008-11-07,00:36:17
39.898457,116.379772,0,64,39759.0252546296,2008-11-07,00:36:22
39.898513,116.379855,0,60,39759.0253125,2008-11-07,00:36:27
39.898519,116.379938,0,56,39759.0253703704,2008-11-07,00:36:32
39.898521,116.380033,0,52,39759.0254282407,2008-11-07,00:36:37
39.898537,116.380111,0,48,39759.0254861111,2008-11-07,00:36:42
39.898541,116.380188,0,44,39759.0255439815,2008-11-07,00:36:47
39.898546,116.380268,0,41,39759.0256018518,2008-11-07,00:36:52
39.89854,116.380343,0,38,39759.0256597222,2008-11-07,00:36:57
39.89852,116.380418,0,35,39759.0257175926,2008-11-07,00:37:02
39.898507,116.380534,0,33,39759.025775463,2008-11-07,00:37:07
39.898524,116.380621,0,30,39759.0258333333,2008-11-07,00:37:12
39.898549,116.380717,0,27,39759.0258912037,2008-11-07,00:37:17
39.898592,116.380831,0,24,39759.0259490741,2008-11-07,00:37:22
39.898616,116.380924,0,22,39759.0260069444,2008-11-07,00:37:27
39.898551,116.381067,0,21,39759.0260648148,2008-11-07,00:37:32
39.898543,116.381152,0,18,39759.0261226852,2008-11-07,00:37:37
39.898556,116.38121,0,15,39759.0261805556,2008-11-07,00:37:42
39.898581,116.381263,0,13,39759.0262384259,2008-11-07,00:37:47
39.898565,116.381358,0,11,39759.0262962963,2008-11-07,00:37:52
39.898566,116.381461,0,9,39759.0263541667,2008-11-07,00:37:57
39.898572,116.381522,0,7,39759.026412037,2008-11-07,00:38:02
39.898598,116.38164,0,6,39759.0264699074,2008-11-07,00:38:07
39.898579,116.381795,0,5,39759.0265277778,2008-11-07,00:38:12
39.898569,116.381866,0,3,39759.0265856481,2008-11-07,00:38:17
39.898588,116.381938,0,1,39759.0266435185,2008-11-07,00:38:22
39.898605,116.382043,0,0,39759.0267013889,2008-11-07,00:38:27
39.898641,116.382108,0,0,39759.0267592593,2008-11-07,00:38:32
39.898645,116.382196,0,-2,39759.0268171296,2008-11-07,00:38:37
39.898637,116.382265,0,-3,39759.026875,2008-11-07,00:38:42
39.898625,116.382344,0,-5,39759.0269328704,2008-11-07,00:38:47
39.898626,116.382416,0,-6,39759.0269907407,2008-11-07,00:38:52
39.89861,116.382488,0,-7,39759.0270486111,2008-11-07,00:38:57
39.8986,116.382614,0,-10,39759.0271064815,2008-11-07,00:39:02
39.898538,116.382741,0,-14,39759.0271643519,2008-11-07,00:39:07
39.898565,116.382819,0,-13,39759.0272222222,2008-11-07,00:39:12
39.898557,116.382943,0,-13,39759.0272800926,2008-11-07,00:39:17
39.898615,116.383037,0,-14,39759.027337963,2008-11-07,00:39:22
39.898623,116.383116,0,-14,39759.0273958333,2008-11-07,00:39:27
39.898596,116.383238,0,-13,39759.0274537037,2008-11-07,00:39:32
39.898589,116.383353,0,-13,39759.0275115741,2008-11-07,00:39:37
39.898619,116.383426,0,-15,39759.0275694444,2008-11-07,00:39:42
39.89865,116.383509,0,-16,39759.0276273148,2008-11-07,00:39:47
39.898702,116.383609,0,-15,39759.0276851852,2008-11-07,00:39:52
39.898734,116.383719,0,-13,39759.0277430556,2008-11-07,00:39:57
39.898759,116.383761,0,-14,39759.0278009259,2008-11-07,00:40:02
39.898769,116.383904,0,-13,39759.0278587963,2008-11-07,00:40:07
39.898728,116.384031,0,-13,39759.0279166667,2008-11-07,00:40:12
39.898711,116.384081,0,-13,39759.027974537,2008-11-07,00:40:17
39.898725,116.384142,0,-13,39759.0280324074,2008-11-07,00:40:22
39.898742,116.384226,0,-14,39759.0280902778,2008-11-07,00:40:27
39.898741,116.384357,0,-14,39759.0281481481,2008-11-07,00:40:32
39.898746,116.384427,0,-15,39759.0282060185,2008-11-07,00:40:37
39.898769,116.384524,0,-15,39759.0282638889,2008-11-07,00:40:42
39.898802,116.384613,0,-16,39759.0283217593,2008-11-07,00:40:47
39.898834,116.384726,0,-16,39759.0283796296,2008-11-07,00:40:52
39.898833,116.384816,0,-18,39759.0284375,2008-11-07,00:40:57
39.898809,116.384989,0,-18,39759.0284953704,2008-11-07,00:41:02
39.898778,116.385071,0,-24,39759.0285532407,2008-11-07,00:41:07
39.898767,116.385127,0,-25,39759.0286111111,2008-11-07,00:41:12
39.898758,116.385222,0,-26,39759.0286689815,2008-11-07,00:41:17
39.898714,116.385335,0,-26,39759.0287268519,2008-11-07,00:41:22
39.898744,116.385526,0,-24,39759.0287847222,2008-11-07,00:41:27
39.89871,116.38557,0,-22,39759.0288425926,2008-11-07,00:41:32
39.898708,116.385571,0,-22,39759.028900463,2008-11-07,00:41:37
39.898709,116.385575,0,-23,39759.0289583333,2008-11-07,00:41:42
39.898709,116.385575,0,-23,39759.0289930556,2008-11-07,00:41:45
39.898705,116.38558,0,-23,39759.0290162037,2008-11-07,00:41:47
39.898574,116.38556,0,-20,39759.0290740741,2008-11-07,00:41:52
39.898541,116.385542,0,-18,39759.0291319444,2008-11-07,00:41:57
39.898548,116.385552,0,-17,39759.0291898148,2008-11-07,00:42:02
39.898548,116.385621,0,-13,39759.0292476852,2008-11-07,00:42:07
39.898814,116.385602,0,33,39759.0319675926,2008-11-07,00:46:02
39.898904,116.385538,0,37,39759.032025463,2008-11-07,00:46:07
39.898931,116.385452,0,46,39759.0320833333,2008-11-07,00:46:12
39.898998,116.385367,0,62,39759.0321412037,2008-11-07,00:46:17
39.899054,116.385346,0,75,39759.0321990741,2008-11-07,00:46:22
39.899023,116.385314,0,80,39759.0322569444,2008-11-07,00:46:27
39.899052,116.385278,0,86,39759.0323148148,2008-11-07,00:46:32
39.899138,116.385244,0,95,39759.0323726852,2008-11-07,00:46:37
39.899255,116.38525,0,105,39759.0324305556,2008-11-07,00:46:42
39.899356,116.385282,0,112,39759.0324884259,2008-11-07,00:46:47
39.899439,116.385294,0,118,39759.0325462963,2008-11-07,00:46:52
39.899557,116.385284,0,126,39759.0326041667,2008-11-07,00:46:57
39.899662,116.385306,0,131,39759.032662037,2008-11-07,00:47:02
39.899748,116.385291,0,138,39759.0327199074,2008-11-07,00:47:07
39.899753,116.38527,0,144,39759.0327777778,2008-11-07,00:47:12
39.899838,116.385233,0,150,39759.0328356481,2008-11-07,00:47:17
39.899957,116.385241,0,155,39759.0328935185,2008-11-07,00:47:22
39.90002,116.385249,0,160,39759.0329513889,2008-11-07,00:47:27
39.900105,116.38525,0,166,39759.0330092593,2008-11-07,00:47:32
39.900172,116.385274,0,170,39759.0330671296,2008-11-07,00:47:37
39.900233,116.385268,0,168,39759.033125,2008-11-07,00:47:42
39.900289,116.38529,0,168,39759.0331828704,2008-11-07,00:47:47
39.900347,116.385341,0,181,39759.0332407407,2008-11-07,00:47:52
39.900367,116.385378,0,189,39759.0332986111,2008-11-07,00:47:57
39.900385,116.385413,0,192,39759.0333564815,2008-11-07,00:48:02
39.900303,116.385676,0,183,39759.0334143518,2008-11-07,00:48:07
39.900246,116.385847,0,176,39759.0334722222,2008-11-07,00:48:12
39.90028,116.385946,0,173,39759.0335300926,2008-11-07,00:48:17
39.900331,116.386054,0,168,39759.033587963,2008-11-07,00:48:22
39.900405,116.386184,0,163,39759.0336458333,2008-11-07,00:48:27
39.900409,116.386281,0,159,39759.0337037037,2008-11-07,00:48:32
39.900458,116.386417,0,154,39759.0337615741,2008-11-07,00:48:37
39.900461,116.386502,0,154,39759.0338194444,2008-11-07,00:48:42
39.90049,116.386618,0,153,39759.0338773148,2008-11-07,00:48:47
39.900493,116.386728,0,149,39759.0339351852,2008-11-07,00:48:52
39.9005,116.386778,0,148,39759.0339930556,2008-11-07,00:48:57
39.9005,116.386778,0,148,39759.0340277778,2008-11-07,00:49:00
39.900498,116.386781,0,149,39759.0340509259,2008-11-07,00:49:02
39.900511,116.386777,0,148,39759.0341087963,2008-11-07,00:49:07
39.900541,116.386779,0,149,39759.0341666667,2008-11-07,00:49:12
39.900567,116.38678,0,149,39759.034224537,2008-11-07,00:49:17
39.899137,116.384325,0,-289,39759.148587963,2008-11-07,03:33:58
39.899192,116.385321,0,116,39759.1486458333,2008-11-07,03:34:03
39.899169,116.385302,0,119,39759.1487037037,2008-11-07,03:34:08
39.899134,116.385275,0,129,39759.1487615741,2008-11-07,03:34:13
39.899111,116.385133,0,136,39759.1488194444,2008-11-07,03:34:18
39.899104,116.384936,0,142,39759.1488773148,2008-11-07,03:34:23
39.899178,116.384779,0,150,39759.1489351852,2008-11-07,03:34:28
39.899198,116.384699,0,150,39759.1489930556,2008-11-07,03:34:33
39.899176,116.384578,0,151,39759.1490509259,2008-11-07,03:34:38
39.899149,116.384462,0,150,39759.1491087963,2008-11-07,03:34:43
39.899135,116.384383,0,147,39759.1491666667,2008-11-07,03:34:48
39.899125,116.384286,0,144,39759.149224537,2008-11-07,03:34:53
39.899127,116.38424,0,140,39759.1492824074,2008-11-07,03:34:58
39.899114,116.384195,0,136,39759.1493402778,2008-11-07,03:35:03
39.899101,116.384105,0,139,39759.1493981481,2008-11-07,03:35:08
39.899103,116.384069,0,137,39759.1494560185,2008-11-07,03:35:13
39.899057,116.383979,0,138,39759.1495138889,2008-11-07,03:35:18
39.89908,116.383896,0,140,39759.1495717593,2008-11-07,03:35:23
39.899122,116.383871,0,139,39759.1496296296,2008-11-07,03:35:28
39.899114,116.383816,0,139,39759.1496875,2008-11-07,03:35:33
39.899109,116.383773,0,138,39759.1497453704,2008-11-07,03:35:38
39.899105,116.383716,0,140,39759.1498032407,2008-11-07,03:35:43
39.899101,116.383631,0,138,39759.1498611111,2008-11-07,03:35:48
39.899173,116.383421,0,118,39759.1499189815,2008-11-07,03:35:53
39.899189,116.383354,0,117,39759.1499768518,2008-11-07,03:35:58
39.899198,116.383259,0,115,39759.1500347222,2008-11-07,03:36:03
39.899193,116.383188,0,115,39759.1500925926,2008-11-07,03:36:08
39.899191,116.383112,0,115,39759.150150463,2008-11-07,03:36:13
39.899151,116.383022,0,112,39759.1502083333,2008-11-07,03:36:18
39.899128,116.382942,0,114,39759.1502662037,2008-11-07,03:36:23
39.899123,116.382881,0,114,39759.1503240741,2008-11-07,03:36:28
39.89911,116.382783,0,114,39759.1503819444,2008-11-07,03:36:33
39.899101,116.382706,0,112,39759.1504398148,2008-11-07,03:36:38
39.899109,116.382605,0,110,39759.1504976852,2008-11-07,03:36:43
39.899111,116.382516,0,106,39759.1505555556,2008-11-07,03:36:48
39.899124,116.382452,0,104,39759.1506134259,2008-11-07,03:36:53
39.89911,116.382397,0,109,39759.1506712963,2008-11-07,03:36:58
39.899105,116.382309,0,111,39759.1507291667,2008-11-07,03:37:03
39.899101,116.38222,0,115,39759.150787037,2008-11-07,03:37:08
39.899094,116.382151,0,115,39759.1508449074,2008-11-07,03:37:13
39.899071,116.38203,0,117,39759.1509027778,2008-11-07,03:37:18
39.899058,116.38192,0,121,39759.1509606481,2008-11-07,03:37:23
39.899075,116.381851,0,125,39759.1510185185,2008-11-07,03:37:28
39.899073,116.38178,0,125,39759.1510763889,2008-11-07,03:37:33
39.899067,116.381709,0,130,39759.1511342593,2008-11-07,03:37:38
39.899081,116.381673,0,134,39759.1511921296,2008-11-07,03:37:43
39.899082,116.381603,0,137,39759.15125,2008-11-07,03:37:48
39.899097,116.381564,0,139,39759.1513078704,2008-11-07,03:37:53
39.899105,116.381501,0,141,39759.1513657407,2008-11-07,03:37:58
39.899102,116.381414,0,142,39759.1514236111,2008-11-07,03:38:03
39.899085,116.381339,0,143,39759.1514814815,2008-11-07,03:38:08
39.899072,116.381268,0,145,39759.1515393518,2008-11-07,03:38:13
39.899064,116.381174,0,146,39759.1515972222,2008-11-07,03:38:18
39.899066,116.381109,0,148,39759.1516550926,2008-11-07,03:38:23
39.899052,116.381014,0,149,39759.151712963,2008-11-07,03:38:28
39.899053,116.380925,0,150,39759.1517708333,2008-11-07,03:38:33
39.899046,116.380839,0,152,39759.1518287037,2008-11-07,03:38:38
39.899041,116.38076,0,154,39759.1518865741,2008-11-07,03:38:43
39.899037,116.380658,0,155,39759.1519444444,2008-11-07,03:38:48
39.899049,116.380592,0,157,39759.1520023148,2008-11-07,03:38:53
39.899058,116.380532,0,157,39759.1520601852,2008-11-07,03:38:58
39.89905,116.380456,0,157,39759.1521180556,2008-11-07,03:39:03
39.89905,116.380389,0,157,39759.1521759259,2008-11-07,03:39:08
39.899032,116.380318,0,158,39759.1522337963,2008-11-07,03:39:13
39.899043,116.380249,0,159,39759.1522916667,2008-11-07,03:39:18
39.899043,116.380186,0,160,39759.152349537,2008-11-07,03:39:23
39.899045,116.380078,0,160,39759.1524074074,2008-11-07,03:39:28
39.899042,116.379997,0,165,39759.1524652778,2008-11-07,03:39:33
39.899047,116.379914,0,170,39759.1525231482,2008-11-07,03:39:38
39.899047,116.379827,0,171,39759.1525810185,2008-11-07,03:39:43
39.899047,116.37973,0,176,39759.1526388889,2008-11-07,03:39:48
39.89904,116.37965,0,177,39759.1526967593,2008-11-07,03:39:53
39.899043,116.379598,0,180,39759.1527546296,2008-11-07,03:39:58
39.899048,116.379528,0,182,39759.1528125,2008-11-07,03:40:03
39.899074,116.379468,0,184,39759.1528703704,2008-11-07,03:40:08
39.899053,116.379762,0,129,39759.1656597222,2008-11-07,03:58:33
39.899056,116.379859,0,125,39759.1657175926,2008-11-07,03:58:38
39.89906,116.379941,0,116,39759.165775463,2008-11-07,03:58:43
39.899064,116.380056,0,115,39759.1658333333,2008-11-07,03:58:48
39.899127,116.38013,0,117,39759.1658912037,2008-11-07,03:58:53
39.899134,116.380221,0,124,39759.1659490741,2008-11-07,03:58:58
39.899105,116.380349,0,129,39759.1660069444,2008-11-07,03:59:03
39.899072,116.380451,0,136,39759.1660648148,2008-11-07,03:59:08
39.899051,116.380559,0,140,39759.1661226852,2008-11-07,03:59:13
39.899076,116.380642,0,147,39759.1661805556,2008-11-07,03:59:18
39.899083,116.380737,0,150,39759.1662384259,2008-11-07,03:59:23
39.899103,116.380815,0,153,39759.1662962963,2008-11-07,03:59:28
39.899122,116.380902,0,153,39759.1663541667,2008-11-07,03:59:33
39.899151,116.38098,0,151,39759.166412037,2008-11-07,03:59:38
39.899128,116.381117,0,153,39759.1664699074,2008-11-07,03:59:43
39.899129,116.381202,0,151,39759.1665277778,2008-11-07,03:59:48
39.899136,116.381291,0,155,39759.1665856481,2008-11-07,03:59:53
39.899135,116.381372,0,151,39759.1666435185,2008-11-07,03:59:58
39.899164,116.381464,0,151,39759.1667013889,2008-11-07,04:00:03
39.899173,116.381557,0,152,39759.1667592593,2008-11-07,04:00:08
39.899259,116.381577,0,154,39759.1668171296,2008-11-07,04:00:13
39.899353,116.381604,0,151,39759.166875,2008-11-07,04:00:18
39.899368,116.38163,0,153,39759.1669328704,2008-11-07,04:00:23
39.899334,116.381718,0,152,39759.1669907407,2008-11-07,04:00:28
39.899354,116.381769,0,151,39759.1670486111,2008-11-07,04:00:33
39.899364,116.381791,0,151,39759.1671064815,2008-11-07,04:00:38
39.899371,116.381859,0,149,39759.1671643518,2008-11-07,04:00:43
39.899358,116.381982,0,148,39759.1672222222,2008-11-07,04:00:48
39.899384,116.382041,0,146,39759.1672800926,2008-11-07,04:00:53
39.899419,116.38207,0,145,39759.167337963,2008-11-07,04:00:58
39.899426,116.382082,0,145,39759.1673958333,2008-11-07,04:01:03
39.89943,116.382148,0,146,39759.1674537037,2008-11-07,04:01:08
39.899403,116.382253,0,149,39759.1675115741,2008-11-07,04:01:13
39.899393,116.382259,0,150,39759.1675694444,2008-11-07,04:01:18
39.89935,116.382424,0,150,39759.1676273148,2008-11-07,04:01:23
39.899314,116.382675,0,152,39759.1676851852,2008-11-07,04:01:28
39.899327,116.382818,0,159,39759.1677430556,2008-11-07,04:01:33
39.899301,116.382985,0,165,39759.1678009259,2008-11-07,04:01:38
39.899279,116.383145,0,170,39759.1678587963,2008-11-07,04:01:43
39.899312,116.383254,0,168,39759.1679166667,2008-11-07,04:01:48
39.89932,116.383313,0,171,39759.167974537,2008-11-07,04:01:53
39.899356,116.383355,0,173,39759.1680324074,2008-11-07,04:01:58
39.899369,116.383424,0,172,39759.1680902778,2008-11-07,04:02:03
39.899373,116.383426,0,173,39759.1681481482,2008-11-07,04:02:08
39.899373,116.383426,0,173,39759.1681828704,2008-11-07,04:02:11
39.899368,116.383431,0,174,39759.1682060185,2008-11-07,04:02:13
39.8993,116.383556,0,175,39759.1682638889,2008-11-07,04:02:18
39.899325,116.38362,0,178,39759.1683217593,2008-11-07,04:02:23
39.899377,116.383665,0,180,39759.1683796296,2008-11-07,04:02:28
39.899389,116.383735,0,181,39759.1684375,2008-11-07,04:02:33
39.899358,116.383914,0,182,39759.1684953704,2008-11-07,04:02:38
39.899329,116.38402,0,185,39759.1685532407,2008-11-07,04:02:43
39.899332,116.384091,0,188,39759.1686111111,2008-11-07,04:02:48
39.899341,116.384135,0,190,39759.1686689815,2008-11-07,04:02:53
39.899342,116.384172,0,190,39759.1687268519,2008-11-07,04:02:58
39.899375,116.384416,0,185,39759.1687847222,2008-11-07,04:03:03
39.899386,116.384572,0,179,39759.1688425926,2008-11-07,04:03:08
39.899404,116.384676,0,175,39759.168900463,2008-11-07,04:03:13
39.899393,116.384758,0,172,39759.1689583333,2008-11-07,04:03:18
39.899393,116.384854,0,164,39759.1690162037,2008-11-07,04:03:23
39.899394,116.384931,0,160,39759.1690740741,2008-11-07,04:03:28
39.899371,116.38503,0,152,39759.1691319444,2008-11-07,04:03:33
39.899356,116.385097,0,149,39759.1691898148,2008-11-07,04:03:38
39.899333,116.3852,0,144,39759.1692476852,2008-11-07,04:03:43
39.89933,116.385257,0,138,39759.1693055556,2008-11-07,04:03:48
39.899341,116.385309,0,139,39759.1693634259,2008-11-07,04:03:53
39.899353,116.385354,0,141,39759.1694212963,2008-11-07,04:03:58
39.89938,116.385364,0,141,39759.1694791667,2008-11-07,04:04:03
39.899468,116.385356,0,139,39759.169537037,2008-11-07,04:04:08
39.899603,116.385305,0,134,39759.1695949074,2008-11-07,04:04:13
39.899629,116.385298,0,129,39759.1696527778,2008-11-07,04:04:18
39.899647,116.385302,0,120,39759.1697106481,2008-11-07,04:04:23
39.89966,116.385336,0,107,39759.1697685185,2008-11-07,04:04:28
39.899711,116.385337,0,102,39759.1698263889,2008-11-07,04:04:33
39.89975,116.385343,0,101,39759.1698842593,2008-11-07,04:04:38
39.899787,116.385389,0,100,39759.1699421296,2008-11-07,04:04:43
39.899807,116.38536,0,100,39759.17,2008-11-07,04:04:48
39.899847,116.385424,0,105,39759.1700578704,2008-11-07,04:04:53
39.899875,116.385445,0,112,39759.1701157407,2008-11-07,04:04:58
39.899809,116.385661,0,137,39759.1701736111,2008-11-07,04:05:03
39.899901,116.385683,0,151,39759.1702314815,2008-11-07,04:05:08
39.900006,116.385602,0,166,39759.1702893519,2008-11-07,04:05:13
39.900105,116.385485,0,172,39759.1703472222,2008-11-07,04:05:18
39.900201,116.385393,0,172,39759.1704050926,2008-11-07,04:05:23
39.900287,116.385392,0,182,39759.170462963,2008-11-07,04:05:28
39.900355,116.385419,0,194,39759.1705208333,2008-11-07,04:05:33
39.900376,116.385417,0,188,39759.1705787037,2008-11-07,04:05:38
39.900404,116.385468,0,195,39759.1706365741,2008-11-07,04:05:43
39.900415,116.38552,0,206,39759.1706944444,2008-11-07,04:05:48
39.900446,116.385527,0,212,39759.1707523148,2008-11-07,04:05:53
39.900474,116.385605,0,219,39759.1708101852,2008-11-07,04:05:58
39.90047,116.385654,0,223,39759.1708680556,2008-11-07,04:06:03
39.900465,116.385689,0,225,39759.1709259259,2008-11-07,04:06:08
39.900444,116.385723,0,226,39759.1709837963,2008-11-07,04:06:13
39.900439,116.385792,0,226,39759.1710416667,2008-11-07,04:06:18
39.900498,116.385931,0,227,39759.171099537,2008-11-07,04:06:23
39.900494,116.385961,0,230,39759.1711574074,2008-11-07,04:06:28
39.900453,116.386016,0,231,39759.1712152778,2008-11-07,04:06:33
39.900435,116.386107,0,232,39759.1712731481,2008-11-07,04:06:38
39.900436,116.386184,0,236,39759.1713310185,2008-11-07,04:06:43
39.900429,116.386258,0,238,39759.1713888889,2008-11-07,04:06:48
39.900426,116.386341,0,240,39759.1714467593,2008-11-07,04:06:53
39.900419,116.386467,0,244,39759.1715046296,2008-11-07,04:06:58
39.900358,116.386573,0,246,39759.1715625,2008-11-07,04:07:03
39.90034,116.386571,0,248,39759.1716203704,2008-11-07,04:07:08
39.900305,116.386527,0,250,39759.1716782407,2008-11-07,04:07:13
39.900241,116.38658,0,255,39759.1717361111,2008-11-07,04:07:18
39.900187,116.386636,0,259,39759.1717939815,2008-11-07,04:07:23
39.900164,116.38669,0,261,39759.1718518519,2008-11-07,04:07:28
39.900138,116.38674,0,263,39759.1719097222,2008-11-07,04:07:33
39.90011,116.386775,0,263,39759.1719675926,2008-11-07,04:07:38
39.900964,116.385109,0,14,39759.1721990741,2008-11-07,04:07:58
39.900314,116.386094,0,208,39759.1722569444,2008-11-07,04:08:03
39.900303,116.386261,0,219,39759.1723148148,2008-11-07,04:08:08
39.900259,116.386316,0,217,39759.1723726852,2008-11-07,04:08:13
39.900186,116.386249,0,217,39759.1724305556,2008-11-07,04:08:18
