# Supplementary material for: A location privacy protection method based on blockchain and threshold cryptography
Source: PLoS One. 2025 Jun 4;20(6):e0324551. doi: 10.1371/journal.pone.0324551 (PMC12136415; doi:10.1371/journal.pone.0324551)
Supplement: S1 File — (ZIP) [file pone.0324551.s001.zip › Data/002/Trajectory/20081107122836.plt]

Geolife trajectory
WGS 84
Altitude is in Feet
Reserved 3
0,2,255,My Track,0,0,2,8421376
0
39.899875,116.385296,0,74,39759.5198611111,2008-11-07,12:28:36
39.899787,116.385427,0,84,39759.5199189815,2008-11-07,12:28:41
39.899786,116.385397,0,86,39759.5199768519,2008-11-07,12:28:46
39.899775,116.385285,0,89,39759.5200347222,2008-11-07,12:28:51
39.899729,116.385114,0,92,39759.5200925926,2008-11-07,12:28:56
39.899631,116.385099,0,96,39759.520150463,2008-11-07,12:29:01
39.899434,116.385383,0,111,39759.5202083333,2008-11-07,12:29:06
39.899286,116.385459,0,117,39759.5202662037,2008-11-07,12:29:11
39.899217,116.385493,0,116,39759.5203240741,2008-11-07,12:29:16
39.899047,116.385609,0,117,39759.5203819444,2008-11-07,12:29:21
39.898912,116.38567,0,118,39759.5204398148,2008-11-07,12:29:26
39.898839,116.385743,0,121,39759.5204976852,2008-11-07,12:29:31
39.898804,116.385771,0,120,39759.5205555556,2008-11-07,12:29:36
39.898767,116.385744,0,118,39759.5206134259,2008-11-07,12:29:41
39.898661,116.385696,0,119,39759.5206712963,2008-11-07,12:29:46
39.898541,116.385655,0,121,39759.5207291667,2008-11-07,12:29:51
39.898478,116.385635,0,118,39759.520787037,2008-11-07,12:29:56
39.8984,116.385589,0,116,39759.5208449074,2008-11-07,12:30:01
39.898372,116.385574,0,115,39759.5209027778,2008-11-07,12:30:06
39.898372,116.385574,0,115,39759.5209375,2008-11-07,12:30:09
39.898371,116.385573,0,114,39759.5209606481,2008-11-07,12:30:11
39.898406,116.385508,0,116,39759.5210185185,2008-11-07,12:30:16
39.898422,116.385459,0,119,39759.5210763889,2008-11-07,12:30:21
39.898418,116.385425,0,123,39759.5211342593,2008-11-07,12:30:26
39.898411,116.385348,0,127,39759.5211921296,2008-11-07,12:30:31
39.898411,116.385262,0,130,39759.52125,2008-11-07,12:30:36
39.898421,116.385188,0,133,39759.5213078704,2008-11-07,12:30:41
39.898441,116.385114,0,135,39759.5213657407,2008-11-07,12:30:46
39.898453,116.385074,0,136,39759.5214236111,2008-11-07,12:30:51
39.898453,116.385074,0,136,39759.5214583333,2008-11-07,12:30:54
39.898455,116.385074,0,137,39759.5214814815,2008-11-07,12:30:56
39.898449,116.385044,0,136,39759.5215393519,2008-11-07,12:31:01
39.898437,116.384979,0,133,39759.5215972222,2008-11-07,12:31:06
39.898432,116.384892,0,129,39759.5216550926,2008-11-07,12:31:11
39.898419,116.384823,0,128,39759.521712963,2008-11-07,12:31:16
39.898223,116.384547,0,129,39759.5217708333,2008-11-07,12:31:21
39.898109,116.384445,0,131,39759.5218287037,2008-11-07,12:31:26
39.898061,116.384341,0,131,39759.5218865741,2008-11-07,12:31:31
39.898061,116.384292,0,133,39759.5219444444,2008-11-07,12:31:36
39.897957,116.384217,0,134,39759.5220023148,2008-11-07,12:31:41
39.897902,116.384216,0,135,39759.5220601852,2008-11-07,12:31:46
39.89784,116.3842,0,133,39759.5221180556,2008-11-07,12:31:51
39.897772,116.384192,0,134,39759.5221759259,2008-11-07,12:31:56
39.897703,116.384253,0,132,39759.5222337963,2008-11-07,12:32:01
39.897654,116.384234,0,132,39759.5222916667,2008-11-07,12:32:06
39.897629,116.384182,0,135,39759.522349537,2008-11-07,12:32:11
39.897589,116.384134,0,139,39759.5224074074,2008-11-07,12:32:16
39.89761,116.38412,0,141,39759.5224652778,2008-11-07,12:32:21
39.897598,116.384051,0,143,39759.5225231481,2008-11-07,12:32:26
39.897592,116.383949,0,143,39759.5225810185,2008-11-07,12:32:31
39.897575,116.383873,0,145,39759.5226388889,2008-11-07,12:32:36
39.897583,116.383746,0,148,39759.5226967593,2008-11-07,12:32:41
39.89756,116.383658,0,153,39759.5227546296,2008-11-07,12:32:46
39.897546,116.383547,0,156,39759.5228125,2008-11-07,12:32:51
39.897555,116.383465,0,159,39759.5228703704,2008-11-07,12:32:56
39.89757,116.383391,0,160,39759.5229282407,2008-11-07,12:33:01
39.897568,116.383337,0,163,39759.5229861111,2008-11-07,12:33:06
39.897556,116.383265,0,166,39759.5230439815,2008-11-07,12:33:11
39.897557,116.383189,0,167,39759.5231018519,2008-11-07,12:33:16
39.897549,116.383106,0,167,39759.5231597222,2008-11-07,12:33:21
39.897554,116.383013,0,170,39759.5232175926,2008-11-07,12:33:26
39.897554,116.382977,0,179,39759.523275463,2008-11-07,12:33:31
39.897546,116.382923,0,181,39759.5233333333,2008-11-07,12:33:36
39.897556,116.382875,0,186,39759.5233912037,2008-11-07,12:33:41
39.897542,116.382832,0,185,39759.5234490741,2008-11-07,12:33:46
39.897536,116.382781,0,185,39759.5235069444,2008-11-07,12:33:51
39.89752,116.38274,0,184,39759.5235648148,2008-11-07,12:33:56
39.89752,116.38274,0,184,39759.523599537,2008-11-07,12:33:59
39.897523,116.382732,0,184,39759.5236226852,2008-11-07,12:34:01
39.897501,116.38266,0,185,39759.5236805556,2008-11-07,12:34:06
39.897499,116.382576,0,185,39759.5237384259,2008-11-07,12:34:11
39.897463,116.382484,0,187,39759.5237962963,2008-11-07,12:34:16
39.897455,116.382426,0,185,39759.5238541667,2008-11-07,12:34:21
39.897462,116.382382,0,184,39759.523912037,2008-11-07,12:34:26
39.897448,116.382261,0,183,39759.5239699074,2008-11-07,12:34:31
39.897456,116.382156,0,181,39759.5240277778,2008-11-07,12:34:36
39.897442,116.382054,0,179,39759.5240856481,2008-11-07,12:34:41
39.897487,116.381907,0,177,39759.5241435185,2008-11-07,12:34:46
39.89748,116.381828,0,173,39759.5242013889,2008-11-07,12:34:51
39.897486,116.381735,0,172,39759.5242592593,2008-11-07,12:34:56
39.897511,116.381622,0,167,39759.5243171296,2008-11-07,12:35:01
39.897516,116.38153,0,167,39759.524375,2008-11-07,12:35:06
39.89751,116.381447,0,164,39759.5244328704,2008-11-07,12:35:11
39.897514,116.381367,0,162,39759.5244907407,2008-11-07,12:35:16
39.897519,116.381269,0,158,39759.5245486111,2008-11-07,12:35:21
39.897551,116.381206,0,155,39759.5246064815,2008-11-07,12:35:26
39.897551,116.381101,0,152,39759.5246643518,2008-11-07,12:35:31
39.897542,116.38102,0,150,39759.5247222222,2008-11-07,12:35:36
39.897532,116.38091,0,148,39759.5247800926,2008-11-07,12:35:41
39.897525,116.380792,0,144,39759.524837963,2008-11-07,12:35:46
39.897501,116.380637,0,133,39759.5248958333,2008-11-07,12:35:51
39.897481,116.380604,0,135,39759.5249537037,2008-11-07,12:35:56
39.897478,116.38061,0,135,39759.5250115741,2008-11-07,12:36:01
39.89747,116.380607,0,136,39759.5250694444,2008-11-07,12:36:06
39.89747,116.380601,0,136,39759.5251273148,2008-11-07,12:36:11
39.89747,116.380601,0,136,39759.525162037,2008-11-07,12:36:14
39.897472,116.380596,0,136,39759.5251851852,2008-11-07,12:36:16
39.897439,116.38057,0,136,39759.5252430556,2008-11-07,12:36:21
39.897429,116.380557,0,138,39759.5253009259,2008-11-07,12:36:26
39.897418,116.380513,0,137,39759.5253587963,2008-11-07,12:36:31
39.897431,116.380425,0,136,39759.5254166667,2008-11-07,12:36:36
39.897438,116.380393,0,136,39759.525474537,2008-11-07,12:36:41
39.897454,116.380338,0,136,39759.5255324074,2008-11-07,12:36:46
39.897498,116.380258,0,136,39759.5255902778,2008-11-07,12:36:51
39.897522,116.380162,0,133,39759.5256481481,2008-11-07,12:36:56
39.897522,116.380086,0,133,39759.5257060185,2008-11-07,12:37:01
39.897536,116.380016,0,132,39759.5257638889,2008-11-07,12:37:06
39.897545,116.379941,0,132,39759.5258217593,2008-11-07,12:37:11
39.897559,116.379892,0,131,39759.5258796296,2008-11-07,12:37:16
39.897549,116.379815,0,129,39759.5259375,2008-11-07,12:37:21
39.89755,116.37972,0,129,39759.5259953704,2008-11-07,12:37:26
39.897553,116.379643,0,129,39759.5260532407,2008-11-07,12:37:31
39.897519,116.379583,0,130,39759.5261111111,2008-11-07,12:37:36
39.897522,116.379556,0,130,39759.5261689815,2008-11-07,12:37:41
39.897514,116.379518,0,129,39759.5262268518,2008-11-07,12:37:46
39.897499,116.379447,0,130,39759.5262847222,2008-11-07,12:37:51
39.897496,116.37942,0,129,39759.5263425926,2008-11-07,12:37:56
39.897467,116.379368,0,127,39759.526400463,2008-11-07,12:38:01
39.897486,116.379227,0,129,39759.5264583333,2008-11-07,12:38:06
39.897492,116.379139,0,130,39759.5265162037,2008-11-07,12:38:11
39.897517,116.379028,0,133,39759.5265740741,2008-11-07,12:38:16
39.897555,116.378915,0,132,39759.5266319444,2008-11-07,12:38:21
39.897565,116.378817,0,130,39759.5266898148,2008-11-07,12:38:26
39.897564,116.378752,0,131,39759.5267476852,2008-11-07,12:38:31
39.897519,116.378687,0,131,39759.5268055556,2008-11-07,12:38:36
39.897482,116.378646,0,132,39759.5268634259,2008-11-07,12:38:41
39.897494,116.378621,0,132,39759.5269212963,2008-11-07,12:38:46
39.89751,116.3786,0,131,39759.5269791667,2008-11-07,12:38:51
39.897529,116.378507,0,132,39759.527037037,2008-11-07,12:38:56
39.897464,116.378364,0,137,39759.5270949074,2008-11-07,12:39:01
39.897405,116.37831,0,137,39759.5271527778,2008-11-07,12:39:06
39.897355,116.378278,0,135,39759.5272106482,2008-11-07,12:39:11
39.897287,116.378182,0,137,39759.5272685185,2008-11-07,12:39:16
39.89723,116.378149,0,141,39759.5273263889,2008-11-07,12:39:21
39.897188,116.37808,0,144,39759.5273842593,2008-11-07,12:39:26
39.89714,116.378057,0,144,39759.5274421296,2008-11-07,12:39:31
39.897116,116.378028,0,139,39759.5275,2008-11-07,12:39:36
39.897088,116.378015,0,143,39759.5275578704,2008-11-07,12:39:41
39.897079,116.377909,0,145,39759.5276157407,2008-11-07,12:39:46
39.89708,116.377896,0,147,39759.5276736111,2008-11-07,12:39:51
39.897053,116.377948,0,150,39759.5277314815,2008-11-07,12:39:56
39.897043,116.377988,0,157,39759.5277893519,2008-11-07,12:40:01
39.897027,116.378006,0,160,39759.5278472222,2008-11-07,12:40:06
39.896981,116.378015,0,165,39759.5279050926,2008-11-07,12:40:11
39.896972,116.378015,0,167,39759.527962963,2008-11-07,12:40:16
39.89696,116.377943,0,174,39759.5280208333,2008-11-07,12:40:21
39.897025,116.377847,0,177,39759.5280787037,2008-11-07,12:40:26
39.897248,116.377779,0,180,39759.5281365741,2008-11-07,12:40:31
39.897538,116.37771,0,180,39759.5281944444,2008-11-07,12:40:36
39.897797,116.377684,0,183,39759.5282523148,2008-11-07,12:40:41
39.897969,116.377669,0,190,39759.5283101852,2008-11-07,12:40:46
39.898131,116.377626,0,177,39759.5283680556,2008-11-07,12:40:51
39.898164,116.377642,0,171,39759.5284259259,2008-11-07,12:40:56
39.898181,116.377629,0,161,39759.5284837963,2008-11-07,12:41:01
39.898296,116.377633,0,164,39759.5285416667,2008-11-07,12:41:06
39.898512,116.3776,0,159,39759.528599537,2008-11-07,12:41:11
39.898673,116.377534,0,152,39759.5286574074,2008-11-07,12:41:16
39.898772,116.37731,0,145,39759.5287152778,2008-11-07,12:41:21
39.898782,116.376906,0,138,39759.5287731481,2008-11-07,12:41:26
39.89875,116.376393,0,133,39759.5288310185,2008-11-07,12:41:31
39.898719,116.375866,0,132,39759.5288888889,2008-11-07,12:41:36
39.898695,116.375411,0,122,39759.5289467593,2008-11-07,12:41:41
39.898673,116.374923,0,118,39759.5290046296,2008-11-07,12:41:46
39.898639,116.374343,0,119,39759.5290625,2008-11-07,12:41:51
39.898643,116.373825,0,118,39759.5291203704,2008-11-07,12:41:56
39.89864,116.373269,0,119,39759.5291782407,2008-11-07,12:42:01
39.898633,116.372667,0,109,39759.5292361111,2008-11-07,12:42:06
39.898592,116.372072,0,105,39759.5292939815,2008-11-07,12:42:11
39.898541,116.371552,0,108,39759.5293518519,2008-11-07,12:42:16
39.898526,116.371228,0,110,39759.5294097222,2008-11-07,12:42:21
39.898534,116.37121,0,116,39759.5294675926,2008-11-07,12:42:26
39.898555,116.371201,0,116,39759.529525463,2008-11-07,12:42:31
39.898555,116.371201,0,116,39759.5295601852,2008-11-07,12:42:34
39.898557,116.371199,0,116,39759.5295833333,2008-11-07,12:42:36
39.898544,116.371129,0,123,39759.5296412037,2008-11-07,12:42:41
39.898549,116.370903,0,134,39759.5296990741,2008-11-07,12:42:46
39.898561,116.370681,0,137,39759.5297569444,2008-11-07,12:42:51
39.898617,116.370469,0,133,39759.5298148148,2008-11-07,12:42:56
39.898685,116.370184,0,119,39759.5298726852,2008-11-07,12:43:01
39.898721,116.369763,0,108,39759.5299305556,2008-11-07,12:43:06
39.898758,116.369262,0,97,39759.5299884259,2008-11-07,12:43:11
39.898701,116.368824,0,90,39759.5300462963,2008-11-07,12:43:16
39.898668,116.368553,0,98,39759.5301041667,2008-11-07,12:43:21
39.898749,116.368293,0,98,39759.530162037,2008-11-07,12:43:26
39.898969,116.368186,0,115,39759.5302199074,2008-11-07,12:43:31
39.89928,116.368133,0,138,39759.5302777778,2008-11-07,12:43:36
39.899659,116.368092,0,161,39759.5303356481,2008-11-07,12:43:41
39.900075,116.368065,0,174,39759.5303935185,2008-11-07,12:43:46
39.900519,116.368057,0,184,39759.5304513889,2008-11-07,12:43:51
39.901004,116.36806,0,175,39759.5305092593,2008-11-07,12:43:56
39.901423,116.368046,0,186,39759.5305671296,2008-11-07,12:44:01
39.901852,116.367963,0,206,39759.530625,2008-11-07,12:44:06
39.902347,116.367933,0,207,39759.5306828704,2008-11-07,12:44:11
39.902814,116.367937,0,207,39759.5307407407,2008-11-07,12:44:16
39.903259,116.367983,0,189,39759.5307986111,2008-11-07,12:44:21
39.903572,116.36798,0,210,39759.5308564815,2008-11-07,12:44:26
39.903802,116.367891,0,280,39759.5309143519,2008-11-07,12:44:31
39.903984,116.367886,0,284,39759.5309722222,2008-11-07,12:44:36
39.904062,116.367909,0,280,39759.5310300926,2008-11-07,12:44:41
39.904057,116.367898,0,281,39759.531087963,2008-11-07,12:44:46
39.904075,116.367883,0,283,39759.5311458333,2008-11-07,12:44:51
39.904135,116.367852,0,285,39759.5312037037,2008-11-07,12:44:56
39.904179,116.367858,0,289,39759.5312615741,2008-11-07,12:45:01
39.90422,116.367869,0,306,39759.5313194444,2008-11-07,12:45:06
39.904248,116.367864,0,309,39759.5313773148,2008-11-07,12:45:11
39.904248,116.367864,0,309,39759.531412037,2008-11-07,12:45:14
39.904255,116.367862,0,310,39759.5314351852,2008-11-07,12:45:16
39.904265,116.367862,0,310,39759.5314930556,2008-11-07,12:45:21
39.904369,116.367852,0,314,39759.5315509259,2008-11-07,12:45:26
39.904589,116.367833,0,318,39759.5316087963,2008-11-07,12:45:31
39.904792,116.367807,0,306,39759.5316666667,2008-11-07,12:45:36
39.904941,116.367792,0,297,39759.531724537,2008-11-07,12:45:41
39.905023,116.367723,0,293,39759.5317824074,2008-11-07,12:45:46
39.90503,116.367701,0,297,39759.5318402778,2008-11-07,12:45:51
39.90503,116.367701,0,297,39759.531875,2008-11-07,12:45:54
39.905037,116.367697,0,296,39759.5318981481,2008-11-07,12:45:56
39.905043,116.367688,0,296,39759.5319560185,2008-11-07,12:46:01
39.905049,116.367676,0,296,39759.5320138889,2008-11-07,12:46:06
39.905052,116.367664,0,297,39759.5320717593,2008-11-07,12:46:11
39.905059,116.36766,0,297,39759.5321296296,2008-11-07,12:46:16
39.90506,116.367652,0,298,39759.5321875,2008-11-07,12:46:21
39.905055,116.367649,0,298,39759.5322453704,2008-11-07,12:46:26
39.905055,116.367649,0,298,39759.5322800926,2008-11-07,12:46:29
39.905059,116.367646,0,298,39759.5323032407,2008-11-07,12:46:31
39.905071,116.367638,0,299,39759.5323611111,2008-11-07,12:46:36
39.905201,116.367469,0,336,39759.5324189815,2008-11-07,12:46:41
39.905469,116.367391,0,351,39759.5324768518,2008-11-07,12:46:46
39.905798,116.367367,0,356,39759.5325347222,2008-11-07,12:46:51
39.906083,116.36741,0,354,39759.5325925926,2008-11-07,12:46:56
39.906158,116.367431,0,345,39759.532650463,2008-11-07,12:47:01
39.906189,116.367404,0,345,39759.5327083333,2008-11-07,12:47:06
39.906263,116.367437,0,372,39759.5327662037,2008-11-07,12:47:11
39.906322,116.367491,0,398,39759.5328240741,2008-11-07,12:47:16
39.906348,116.367481,0,424,39759.5328819444,2008-11-07,12:47:21
39.906435,116.367479,0,442,39759.5329398148,2008-11-07,12:47:26
39.906621,116.367484,0,484,39759.5329976852,2008-11-07,12:47:31
39.906839,116.367519,0,497,39759.5330555556,2008-11-07,12:47:36
39.907007,116.36754,0,517,39759.5331134259,2008-11-07,12:47:41
39.907111,116.36752,0,560,39759.5331712963,2008-11-07,12:47:46
39.907203,116.36752,0,599,39759.5332291667,2008-11-07,12:47:51
39.907235,116.367518,0,600,39759.533287037,2008-11-07,12:47:56
39.907235,116.367518,0,600,39759.5333217593,2008-11-07,12:47:59
39.90723,116.36752,0,602,39759.5333449074,2008-11-07,12:48:01
39.907138,116.367674,0,598,39759.5334027778,2008-11-07,12:48:06
39.907062,116.367717,0,592,39759.5334606481,2008-11-07,12:48:11
39.906962,116.36774,0,606,39759.5335185185,2008-11-07,12:48:16
39.906917,116.367754,0,656,39759.5335763889,2008-11-07,12:48:21
39.906938,116.367813,0,689,39759.5336342593,2008-11-07,12:48:26
39.906943,116.3678,0,696,39759.5336921296,2008-11-07,12:48:31
39.906936,116.367808,0,701,39759.53375,2008-11-07,12:48:36
39.906936,116.367808,0,701,39759.5337847222,2008-11-07,12:48:39
39.906938,116.367811,0,704,39759.5338078704,2008-11-07,12:48:41
39.90695,116.367833,0,707,39759.5338657407,2008-11-07,12:48:46
39.90695,116.367833,0,707,39759.533900463,2008-11-07,12:48:49
39.90695,116.36784,0,708,39759.5339236111,2008-11-07,12:48:51
39.906956,116.36786,0,710,39759.5339814815,2008-11-07,12:48:56
39.907013,116.368141,0,716,39759.5340393518,2008-11-07,12:49:01
39.907017,116.368426,0,727,39759.5340972222,2008-11-07,12:49:06
39.906957,116.368607,0,728,39759.5341550926,2008-11-07,12:49:11
39.906803,116.368735,0,737,39759.534212963,2008-11-07,12:49:16
39.906609,116.368837,0,747,39759.5342708333,2008-11-07,12:49:21
39.906524,116.368851,0,758,39759.5343287037,2008-11-07,12:49:26
39.906392,116.368856,0,766,39759.5343865741,2008-11-07,12:49:31
39.906171,116.36895,0,759,39759.5344444444,2008-11-07,12:49:36
39.905926,116.369056,0,750,39759.5345023148,2008-11-07,12:49:41
39.905803,116.36907,0,740,39759.5345601852,2008-11-07,12:49:46
39.905797,116.369241,0,692,39759.5346180556,2008-11-07,12:49:51
39.905774,116.369458,0,604,39759.5346759259,2008-11-07,12:49:56
39.905782,116.369315,0,557,39759.5347337963,2008-11-07,12:50:01
39.905796,116.369051,0,521,39759.5347916667,2008-11-07,12:50:06
39.905799,116.369011,0,501,39759.534849537,2008-11-07,12:50:11
39.905801,116.36903,0,494,39759.5349074074,2008-11-07,12:50:16
39.905801,116.36903,0,494,39759.5349421296,2008-11-07,12:50:19
39.9058,116.369031,0,491,39759.5349652778,2008-11-07,12:50:21
39.90584,116.368939,0,477,39759.5350231482,2008-11-07,12:50:26
39.905859,116.36866,0,454,39759.5350810185,2008-11-07,12:50:31
39.905896,116.368342,0,399,39759.5351388889,2008-11-07,12:50:36
39.905903,116.367918,0,362,39759.5351967593,2008-11-07,12:50:41
39.905875,116.367426,0,346,39759.5352546296,2008-11-07,12:50:46
39.905849,116.366939,0,309,39759.5353125,2008-11-07,12:50:51
39.905863,116.366407,0,256,39759.5353703704,2008-11-07,12:50:56
39.905894,116.365865,0,225,39759.5354282407,2008-11-07,12:51:01
39.905912,116.36539,0,209,39759.5354861111,2008-11-07,12:51:06
39.905887,116.364939,0,218,39759.5355439815,2008-11-07,12:51:11
39.905873,116.364425,0,229,39759.5356018519,2008-11-07,12:51:16
39.90588,116.363863,0,210,39759.5356597222,2008-11-07,12:51:21
39.905896,116.363269,0,202,39759.5357175926,2008-11-07,12:51:26
39.905872,116.362752,0,201,39759.535775463,2008-11-07,12:51:31
39.905833,116.362314,0,200,39759.5358333333,2008-11-07,12:51:36
39.905827,116.361901,0,188,39759.5358912037,2008-11-07,12:51:41
39.905834,116.361459,0,181,39759.5359490741,2008-11-07,12:51:46
39.905842,116.361031,0,176,39759.5360069444,2008-11-07,12:51:51
39.905863,116.360582,0,175,39759.5360648148,2008-11-07,12:51:56
39.905885,116.360045,0,170,39759.5361226852,2008-11-07,12:52:01
39.905916,116.359509,0,156,39759.5361805556,2008-11-07,12:52:06
39.90595,116.359007,0,146,39759.5362384259,2008-11-07,12:52:11
39.905946,116.358625,0,131,39759.5362962963,2008-11-07,12:52:16
39.905939,116.358492,0,115,39759.5363541667,2008-11-07,12:52:21
39.905891,116.358405,0,108,39759.536412037,2008-11-07,12:52:26
39.905833,116.358312,0,99,39759.5364699074,2008-11-07,12:52:31
39.905833,116.358312,0,99,39759.5365046296,2008-11-07,12:52:34
39.905829,116.358317,0,101,39759.5365277778,2008-11-07,12:52:36
39.905795,116.358254,0,104,39759.5365856481,2008-11-07,12:52:41
39.90582,116.358135,0,114,39759.5366435185,2008-11-07,12:52:46
39.905798,116.358159,0,128,39759.5367013889,2008-11-07,12:52:51
39.905798,116.358159,0,128,39759.5367361111,2008-11-07,12:52:54
39.905798,116.358167,0,129,39759.5367592593,2008-11-07,12:52:56
39.905797,116.358157,0,130,39759.5368171296,2008-11-07,12:53:01
39.905749,116.358084,0,136,39759.536875,2008-11-07,12:53:06
39.905705,116.357949,0,141,39759.5369328704,2008-11-07,12:53:11
39.905692,116.357808,0,147,39759.5369907407,2008-11-07,12:53:16
39.905678,116.357714,0,154,39759.5370486111,2008-11-07,12:53:21
39.905663,116.357699,0,163,39759.5371064815,2008-11-07,12:53:26
39.905668,116.357663,0,169,39759.5371643519,2008-11-07,12:53:31
39.905686,116.357622,0,175,39759.5372222222,2008-11-07,12:53:36
39.905686,116.357622,0,175,39759.5372569444,2008-11-07,12:53:39
39.905687,116.357614,0,175,39759.5372800926,2008-11-07,12:53:41
39.905687,116.357604,0,175,39759.537337963,2008-11-07,12:53:46
39.905687,116.357604,0,175,39759.5373726852,2008-11-07,12:53:49
39.905687,116.357598,0,176,39759.5373958333,2008-11-07,12:53:51
39.905682,116.357584,0,176,39759.5374537037,2008-11-07,12:53:56
39.905674,116.35752,0,183,39759.5375115741,2008-11-07,12:54:01
39.905685,116.357266,0,188,39759.5375694444,2008-11-07,12:54:06
39.905708,116.356904,0,190,39759.5376273148,2008-11-07,12:54:11
39.905732,116.356486,0,193,39759.5376851852,2008-11-07,12:54:16
39.905715,116.356063,0,195,39759.5377430556,2008-11-07,12:54:21
39.905749,116.355562,0,196,39759.5378009259,2008-11-07,12:54:26
39.905774,116.355032,0,197,39759.5378587963,2008-11-07,12:54:31
39.90579,116.354496,0,199,39759.5379166667,2008-11-07,12:54:36
39.905822,116.353987,0,196,39759.537974537,2008-11-07,12:54:41
39.905846,116.353474,0,191,39759.5380324074,2008-11-07,12:54:46
39.90583,116.35303,0,219,39759.5380902778,2008-11-07,12:54:51
39.905842,116.352709,0,218,39759.5381481481,2008-11-07,12:54:56
39.905895,116.352637,0,192,39759.5382060185,2008-11-07,12:55:01
39.905898,116.35254,0,185,39759.5382638889,2008-11-07,12:55:06
39.905909,116.352331,0,185,39759.5383217593,2008-11-07,12:55:11
39.905885,116.352209,0,185,39759.5383796296,2008-11-07,12:55:16
39.90588,116.352186,0,182,39759.5384375,2008-11-07,12:55:21
39.90588,116.352163,0,178,39759.5384953704,2008-11-07,12:55:26
39.90588,116.352146,0,176,39759.5385532407,2008-11-07,12:55:31
39.90586,116.352004,0,176,39759.5386111111,2008-11-07,12:55:36
39.905822,116.351766,0,176,39759.5386689815,2008-11-07,12:55:41
39.905824,116.351427,0,172,39759.5387268519,2008-11-07,12:55:46
39.905842,116.351027,0,171,39759.5387847222,2008-11-07,12:55:51
39.905859,116.35068,0,170,39759.5388425926,2008-11-07,12:55:56
39.905861,116.350296,0,168,39759.538900463,2008-11-07,12:56:01
39.905841,116.349824,0,162,39759.5389583333,2008-11-07,12:56:06
39.905864,116.349316,0,158,39759.5390162037,2008-11-07,12:56:11
39.905897,116.348806,0,152,39759.5390740741,2008-11-07,12:56:16
39.905937,116.348212,0,148,39759.5391319444,2008-11-07,12:56:21
39.905957,116.347636,0,141,39759.5391898148,2008-11-07,12:56:26
39.905987,116.347112,0,136,39759.5392476852,2008-11-07,12:56:31
39.905962,116.346709,0,133,39759.5393055556,2008-11-07,12:56:36
39.906034,116.346476,0,129,39759.5393634259,2008-11-07,12:56:41
39.906281,116.346417,0,129,39759.5394212963,2008-11-07,12:56:46
39.906612,116.346459,0,124,39759.5394791667,2008-11-07,12:56:51
39.906963,116.346512,0,123,39759.539537037,2008-11-07,12:56:56
39.907299,116.346571,0,121,39759.5395949074,2008-11-07,12:57:01
39.907484,116.346509,0,126,39759.5396527778,2008-11-07,12:57:06
39.907486,116.34644,0,131,39759.5397106481,2008-11-07,12:57:11
39.907486,116.34644,0,131,39759.5397453704,2008-11-07,12:57:14
39.907487,116.346447,0,132,39759.5397685185,2008-11-07,12:57:16
39.9075,116.346434,0,133,39759.5398263889,2008-11-07,12:57:21
39.907638,116.346398,0,136,39759.5398842593,2008-11-07,12:57:26
39.907871,116.346297,0,145,39759.5399421296,2008-11-07,12:57:31
39.908141,116.346218,0,175,39759.54,2008-11-07,12:57:36
39.908465,116.346257,0,199,39759.5400578704,2008-11-07,12:57:41
39.908901,116.346318,0,216,39759.5401157407,2008-11-07,12:57:46
39.909268,116.346374,0,227,39759.5401736111,2008-11-07,12:57:51
39.909514,116.346387,0,240,39759.5402314815,2008-11-07,12:57:56
39.909723,116.346323,0,257,39759.5402893518,2008-11-07,12:58:01
39.909975,116.346335,0,259,39759.5403472222,2008-11-07,12:58:06
39.910317,116.346356,0,247,39759.5404050926,2008-11-07,12:58:11
39.910721,116.346396,0,210,39759.540462963,2008-11-07,12:58:16
39.911116,116.346445,0,208,39759.5405208333,2008-11-07,12:58:21
39.911326,116.346476,0,226,39759.5405787037,2008-11-07,12:58:26
39.911422,116.346528,0,245,39759.5406365741,2008-11-07,12:58:31
39.91151,116.346574,0,266,39759.5406944444,2008-11-07,12:58:36
39.911601,116.346588,0,279,39759.5407523148,2008-11-07,12:58:41
39.911615,116.346585,0,283,39759.5408101852,2008-11-07,12:58:46
39.911631,116.34657,0,284,39759.5408680556,2008-11-07,12:58:51
39.911792,116.346564,0,292,39759.5409259259,2008-11-07,12:58:56
39.911956,116.34658,0,306,39759.5409837963,2008-11-07,12:59:01
39.912008,116.346579,0,305,39759.5410416667,2008-11-07,12:59:06
39.91202,116.346573,0,304,39759.541099537,2008-11-07,12:59:11
39.912078,116.346665,0,328,39759.5411574074,2008-11-07,12:59:16
39.91231,116.346783,0,325,39759.5412152778,2008-11-07,12:59:21
39.912653,116.34692,0,314,39759.5412731481,2008-11-07,12:59:26
39.913039,116.346998,0,286,39759.5413310185,2008-11-07,12:59:31
39.913417,116.347059,0,274,39759.5413888889,2008-11-07,12:59:36
39.91386,116.347128,0,267,39759.5414467593,2008-11-07,12:59:41
39.91433,116.347232,0,264,39759.5415046296,2008-11-07,12:59:46
39.914823,116.347313,0,263,39759.5415625,2008-11-07,12:59:51
39.915335,116.347335,0,260,39759.5416203704,2008-11-07,12:59:56
39.915767,116.347323,0,264,39759.5416782407,2008-11-07,13:00:01
39.916127,116.347296,0,265,39759.5417361111,2008-11-07,13:00:06
39.916362,116.347271,0,256,39759.5417939815,2008-11-07,13:00:11
39.916379,116.347306,0,246,39759.5418518518,2008-11-07,13:00:16
39.916379,116.347306,0,246,39759.5418865741,2008-11-07,13:00:19
39.916379,116.347299,0,245,39759.5419097222,2008-11-07,13:00:21
39.91648,116.34727,0,244,39759.5419675926,2008-11-07,13:00:26
39.91674,116.347232,0,237,39759.542025463,2008-11-07,13:00:31
39.91693,116.347206,0,238,39759.5420833333,2008-11-07,13:00:36
39.917037,116.347163,0,250,39759.5421412037,2008-11-07,13:00:41
39.917071,116.346998,0,240,39759.5421990741,2008-11-07,13:00:46
39.917086,116.346734,0,223,39759.5422569444,2008-11-07,13:00:51
39.917093,116.346388,0,203,39759.5423148148,2008-11-07,13:00:56
39.917099,116.345938,0,170,39759.5423726852,2008-11-07,13:01:01
39.917109,116.345412,0,142,39759.5424305556,2008-11-07,13:01:06
39.917108,116.344831,0,120,39759.5424884259,2008-11-07,13:01:11
39.917095,116.344294,0,113,39759.5425462963,2008-11-07,13:01:16
39.917086,116.343796,0,109,39759.5426041667,2008-11-07,13:01:21
39.917091,116.343316,0,97,39759.542662037,2008-11-07,13:01:26
39.917112,116.342797,0,79,39759.5427199074,2008-11-07,13:01:31
39.917124,116.342237,0,65,39759.5427777778,2008-11-07,13:01:36
39.917139,116.341629,0,59,39759.5428356482,2008-11-07,13:01:41
39.917138,116.341066,0,54,39759.5428935185,2008-11-07,13:01:46
39.917135,116.340526,0,62,39759.5429513889,2008-11-07,13:01:51
39.917108,116.34006,0,72,39759.5430092593,2008-11-07,13:01:56
39.917107,116.339768,0,73,39759.5430671296,2008-11-07,13:02:01
39.917081,116.339675,0,81,39759.543125,2008-11-07,13:02:06
39.917072,116.339656,0,88,39759.5431828704,2008-11-07,13:02:11
39.917072,116.339642,0,83,39759.5432407407,2008-11-07,13:02:16
39.917072,116.339629,0,82,39759.5432986111,2008-11-07,13:02:21
39.917053,116.339533,0,86,39759.5433564815,2008-11-07,13:02:26
39.917004,116.339282,0,92,39759.5434143519,2008-11-07,13:02:31
39.91698,116.339028,0,92,39759.5434722222,2008-11-07,13:02:36
39.91718,116.338668,0,97,39759.5435300926,2008-11-07,13:02:41
39.917401,116.33851,0,94,39759.543587963,2008-11-07,13:02:46
39.917713,116.338428,0,98,39759.5436458333,2008-11-07,13:02:51
39.918084,116.338309,0,114,39759.5437037037,2008-11-07,13:02:56
39.9185,116.338239,0,137,39759.5437615741,2008-11-07,13:03:01
39.918937,116.338234,0,170,39759.5438194444,2008-11-07,13:03:06
39.919475,116.338282,0,193,39759.5438773148,2008-11-07,13:03:11
39.919939,116.338284,0,203,39759.5439351852,2008-11-07,13:03:16
39.920328,116.338262,0,214,39759.5439930556,2008-11-07,13:03:21
39.920645,116.338252,0,232,39759.5440509259,2008-11-07,13:03:26
39.920793,116.338244,0,239,39759.5441087963,2008-11-07,13:03:31
39.920793,116.338222,0,238,39759.5441666667,2008-11-07,13:03:36
39.920808,116.338201,0,245,39759.544224537,2008-11-07,13:03:41
39.920923,116.338191,0,267,39759.5442824074,2008-11-07,13:03:46
39.921182,116.338155,0,269,39759.5443402778,2008-11-07,13:03:51
39.921383,116.338123,0,266,39759.5443981481,2008-11-07,13:03:56
39.921424,116.338113,0,268,39759.5444560185,2008-11-07,13:04:01
39.921424,116.338109,0,266,39759.5445138889,2008-11-07,13:04:06
39.921423,116.338106,0,267,39759.5445717593,2008-11-07,13:04:11
39.921424,116.338104,0,267,39759.5446296296,2008-11-07,13:04:16
39.921424,116.338103,0,268,39759.5446875,2008-11-07,13:04:21
39.921422,116.338105,0,268,39759.5447453704,2008-11-07,13:04:26
39.921422,116.338105,0,268,39759.5447800926,2008-11-07,13:04:29
39.921421,116.338109,0,268,39759.5448032407,2008-11-07,13:04:31
39.921419,116.338118,0,268,39759.5448611111,2008-11-07,13:04:36
39.921419,116.338124,0,268,39759.5449189815,2008-11-07,13:04:41
39.921418,116.338127,0,269,39759.5449768519,2008-11-07,13:04:46
39.921417,116.338121,0,269,39759.5450347222,2008-11-07,13:04:51
39.921415,116.338119,0,269,39759.5450925926,2008-11-07,13:04:56
39.921414,116.338119,0,270,39759.545150463,2008-11-07,13:05:01
39.921413,116.338122,0,270,39759.5452083333,2008-11-07,13:05:06
39.921411,116.338126,0,271,39759.5452662037,2008-11-07,13:05:11
39.921411,116.338126,0,271,39759.5453009259,2008-11-07,13:05:14
39.921411,116.338125,0,271,39759.5453240741,2008-11-07,13:05:16
39.921464,116.338123,0,274,39759.5453819444,2008-11-07,13:05:21
39.921646,116.338154,0,276,39759.5454398148,2008-11-07,13:05:26
39.921915,116.338199,0,278,39759.5454976852,2008-11-07,13:05:31
39.922227,116.33821,0,285,39759.5455555556,2008-11-07,13:05:36
39.922554,116.338141,0,285,39759.5456134259,2008-11-07,13:05:41
39.922969,116.338046,0,285,39759.5456712963,2008-11-07,13:05:46
39.923399,116.337951,0,288,39759.5457291667,2008-11-07,13:05:51
39.92385,116.337876,0,298,39759.545787037,2008-11-07,13:05:56
39.92436,116.33785,0,306,39759.5458449074,2008-11-07,13:06:01
39.9248,116.337797,0,293,39759.5459027778,2008-11-07,13:06:06
39.925202,116.33776,0,295,39759.5459606481,2008-11-07,13:06:11
39.925541,116.337721,0,312,39759.5460185185,2008-11-07,13:06:16
39.925811,116.337776,0,342,39759.5460763889,2008-11-07,13:06:21
39.925977,116.337699,0,354,39759.5461342593,2008-11-07,13:06:26
39.926095,116.337569,0,333,39759.5461921296,2008-11-07,13:06:31
39.926141,116.337495,0,303,39759.54625,2008-11-07,13:06:36
39.926144,116.337486,0,303,39759.5463078704,2008-11-07,13:06:41
39.926145,116.337481,0,303,39759.5463657407,2008-11-07,13:06:46
39.926145,116.337481,0,303,39759.546400463,2008-11-07,13:06:49
39.926147,116.337478,0,303,39759.5464236111,2008-11-07,13:06:51
39.926173,116.337443,0,304,39759.5464814815,2008-11-07,13:06:56
39.926353,116.337402,0,303,39759.5465393519,2008-11-07,13:07:01
39.926626,116.337361,0,295,39759.5465972222,2008-11-07,13:07:06
39.926956,116.337375,0,305,39759.5466550926,2008-11-07,13:07:11
39.927284,116.337387,0,336,39759.546712963,2008-11-07,13:07:16
39.927576,116.337487,0,390,39759.5467708333,2008-11-07,13:07:21
39.92782,116.337498,0,413,39759.5468287037,2008-11-07,13:07:26
39.927891,116.337536,0,434,39759.5468865741,2008-11-07,13:07:31
39.927903,116.33758,0,456,39759.5469444444,2008-11-07,13:07:36
39.92788,116.337586,0,450,39759.5470023148,2008-11-07,13:07:41
39.92783,116.337575,0,438,39759.5470601852,2008-11-07,13:07:46
39.92783,116.337575,0,438,39759.5470949074,2008-11-07,13:07:49
39.927829,116.33757,0,439,39759.5471180556,2008-11-07,13:07:51
39.927818,116.337604,0,434,39759.5471759259,2008-11-07,13:07:56
39.927783,116.337594,0,411,39759.5472337963,2008-11-07,13:08:01
39.927697,116.337669,0,382,39759.5472916667,2008-11-07,13:08:06
39.927612,116.337705,0,363,39759.547349537,2008-11-07,13:08:11
39.927523,116.337724,0,348,39759.5474074074,2008-11-07,13:08:16
39.927492,116.337731,0,336,39759.5474652778,2008-11-07,13:08:21
39.927441,116.337808,0,324,39759.5475231481,2008-11-07,13:08:26
39.927408,116.33781,0,311,39759.5475810185,2008-11-07,13:08:31
39.927345,116.337798,0,302,39759.5476388889,2008-11-07,13:08:36
39.927228,116.337796,0,284,39759.5476967593,2008-11-07,13:08:41
39.927162,116.337819,0,279,39759.5477546296,2008-11-07,13:08:46
39.927111,116.337826,0,274,39759.5478125,2008-11-07,13:08:51
39.92704,116.337786,0,267,39759.5478703704,2008-11-07,13:08:56
39.926968,116.337727,0,258,39759.5479282407,2008-11-07,13:09:01
39.926933,116.33772,0,255,39759.5479861111,2008-11-07,13:09:06
39.926879,116.337687,0,249,39759.5480439815,2008-11-07,13:09:11
39.92681,116.33762,0,251,39759.5481018518,2008-11-07,13:09:16
39.926793,116.337503,0,254,39759.5481597222,2008-11-07,13:09:21
39.926808,116.337381,0,254,39759.5482175926,2008-11-07,13:09:26
39.926786,116.337315,0,247,39759.548275463,2008-11-07,13:09:31
39.926786,116.337234,0,241,39759.5483333333,2008-11-07,13:09:36
39.926772,116.337151,0,235,39759.5483912037,2008-11-07,13:09:41
39.926755,116.337034,0,230,39759.5484490741,2008-11-07,13:09:46
39.926758,116.336921,0,227,39759.5485069444,2008-11-07,13:09:51
39.926802,116.336827,0,224,39759.5485648148,2008-11-07,13:09:56
39.926806,116.336717,0,219,39759.5486226852,2008-11-07,13:10:01
39.926796,116.336621,0,215,39759.5486805556,2008-11-07,13:10:06
39.92674,116.336598,0,212,39759.5487384259,2008-11-07,13:10:11
39.926642,116.336635,0,207,39759.5487962963,2008-11-07,13:10:16
39.92657,116.336664,0,206,39759.5488541667,2008-11-07,13:10:21
39.926538,116.336655,0,205,39759.548912037,2008-11-07,13:10:26
39.926462,116.336709,0,204,39759.5489699074,2008-11-07,13:10:31
39.926446,116.336753,0,204,39759.5490277778,2008-11-07,13:10:36
39.926424,116.336776,0,203,39759.5490856481,2008-11-07,13:10:41
39.926398,116.336795,0,204,39759.5491435185,2008-11-07,13:10:46
39.926356,116.33687,0,205,39759.5492013889,2008-11-07,13:10:51
39.926318,116.337012,0,205,39759.5492592593,2008-11-07,13:10:56
39.926298,116.337066,0,206,39759.5493171296,2008-11-07,13:11:01
39.926315,116.337051,0,207,39759.549375,2008-11-07,13:11:06
39.926316,116.337046,0,207,39759.5494328704,2008-11-07,13:11:11
39.926316,116.337046,0,207,39759.5494675926,2008-11-07,13:11:14
39.926316,116.337042,0,207,39759.5494907407,2008-11-07,13:11:16
39.926171,116.336985,0,162,39759.5514583333,2008-11-07,13:14:06
39.926136,116.336996,0,155,39759.5515162037,2008-11-07,13:14:11
39.926127,116.336988,0,152,39759.5515740741,2008-11-07,13:14:16
39.926148,116.336944,0,150,39759.5516319444,2008-11-07,13:14:21
39.926151,116.336928,0,150,39759.5516898148,2008-11-07,13:14:26
39.926118,116.33701,0,151,39759.5517476852,2008-11-07,13:14:31
39.926111,116.337027,0,152,39759.5518055556,2008-11-07,13:14:36
39.926097,116.336982,0,155,39759.5518634259,2008-11-07,13:14:41
39.926097,116.33698,0,155,39759.5519212963,2008-11-07,13:14:46
39.926097,116.33698,0,155,39759.5519560185,2008-11-07,13:14:49
39.926097,116.336979,0,155,39759.5519791667,2008-11-07,13:14:51
39.926086,116.336924,0,155,39759.552037037,2008-11-07,13:14:56
39.926078,116.336897,0,157,39759.5520949074,2008-11-07,13:15:01
39.926112,116.336833,0,161,39759.5521527778,2008-11-07,13:15:06
39.926109,116.336685,0,164,39759.5522106481,2008-11-07,13:15:11
