# Supplementary material for: A location privacy protection method based on blockchain and threshold cryptography
Source: PLoS One. 2025 Jun 4;20(6):e0324551. doi: 10.1371/journal.pone.0324551 (PMC12136415; doi:10.1371/journal.pone.0324551)
Supplement: S1 File — (ZIP) [file pone.0324551.s001.zip › Data/002/Trajectory/20081108031957.plt]

Geolife trajectory
WGS 84
Altitude is in Feet
Reserved 3
0,2,255,My Track,0,0,2,8421376
0
39.926235,116.335652,0,79,39760.1388541667,2008-11-08,03:19:57
39.926235,116.335652,0,79,39760.1388888889,2008-11-08,03:20:00
39.926233,116.33565,0,71,39760.138912037,2008-11-08,03:20:02
39.92622,116.335685,0,76,39760.1389699074,2008-11-08,03:20:07
39.92621,116.335736,0,67,39760.1390277778,2008-11-08,03:20:12
39.926206,116.335783,0,61,39760.1390856481,2008-11-08,03:20:17
39.9262,116.335879,0,63,39760.1391435185,2008-11-08,03:20:22
39.926219,116.335953,0,57,39760.1392013889,2008-11-08,03:20:27
39.926262,116.336023,0,52,39760.1392592593,2008-11-08,03:20:32
39.926314,116.336058,0,47,39760.1393171296,2008-11-08,03:20:37
39.92636,116.336111,0,42,39760.139375,2008-11-08,03:20:42
39.9264,116.336133,0,39,39760.1394328704,2008-11-08,03:20:47
39.926448,116.336184,0,39,39760.1394907407,2008-11-08,03:20:52
39.926558,116.336065,0,37,39760.1395486111,2008-11-08,03:20:57
39.926584,116.336113,0,40,39760.1396064815,2008-11-08,03:21:02
39.926592,116.336171,0,39,39760.1396643519,2008-11-08,03:21:07
39.926626,116.336261,0,38,39760.1397222222,2008-11-08,03:21:12
39.926622,116.336339,0,34,39760.1397800926,2008-11-08,03:21:17
39.926582,116.336412,0,30,39760.139837963,2008-11-08,03:21:22
39.926578,116.336503,0,27,39760.1398958333,2008-11-08,03:21:27
39.92657,116.336566,0,25,39760.1399537037,2008-11-08,03:21:32
39.926533,116.336534,0,51,39760.1400115741,2008-11-08,03:21:37
39.926562,116.336525,0,63,39760.1400694444,2008-11-08,03:21:42
39.92653,116.336535,0,64,39760.1401273148,2008-11-08,03:21:47
39.926453,116.336551,0,61,39760.1401851852,2008-11-08,03:21:52
39.926403,116.336557,0,60,39760.1402430556,2008-11-08,03:21:57
39.926357,116.336579,0,58,39760.1403009259,2008-11-08,03:22:02
39.926332,116.336585,0,56,39760.1403587963,2008-11-08,03:22:07
39.926306,116.336586,0,53,39760.1404166667,2008-11-08,03:22:12
39.926281,116.336583,0,53,39760.140474537,2008-11-08,03:22:17
39.926235,116.336584,0,65,39760.1405324074,2008-11-08,03:22:22
39.92619,116.336648,0,73,39760.1405902778,2008-11-08,03:22:27
39.926173,116.336685,0,74,39760.1406481481,2008-11-08,03:22:32
39.92618,116.336754,0,81,39760.1407060185,2008-11-08,03:22:37
39.926181,116.336781,0,83,39760.1407638889,2008-11-08,03:22:42
39.926177,116.336771,0,85,39760.1408217593,2008-11-08,03:22:47
39.926175,116.336755,0,82,39760.1408796296,2008-11-08,03:22:52
39.926166,116.33676,0,81,39760.1409375,2008-11-08,03:22:57
39.926146,116.33678,0,86,39760.1409953704,2008-11-08,03:23:02
39.926085,116.336856,0,88,39760.1410532407,2008-11-08,03:23:07
39.926058,116.336852,0,88,39760.1411111111,2008-11-08,03:23:12
39.926128,116.337023,0,83,39760.1411689815,2008-11-08,03:23:17
39.926132,116.337152,0,91,39760.1412268518,2008-11-08,03:23:22
39.926156,116.337234,0,93,39760.1412847222,2008-11-08,03:23:27
39.92618,116.337264,0,88,39760.1413425926,2008-11-08,03:23:32
39.926237,116.337276,0,82,39760.141400463,2008-11-08,03:23:37
39.925841,116.339083,0,1193,39760.2409143519,2008-11-08,05:46:55
39.925708,116.339118,0,1248,39760.2409722222,2008-11-08,05:47:00
39.925637,116.338923,0,1220,39760.2410300926,2008-11-08,05:47:05
39.925647,116.338891,0,1216,39760.241087963,2008-11-08,05:47:10
39.925669,116.338904,0,1212,39760.2411458333,2008-11-08,05:47:15
39.925692,116.338891,0,1208,39760.2412037037,2008-11-08,05:47:20
39.925735,116.338912,0,1205,39760.2412615741,2008-11-08,05:47:25
39.925776,116.338925,0,1202,39760.2413194444,2008-11-08,05:47:30
39.92579,116.338913,0,1200,39760.2413773148,2008-11-08,05:47:35
39.925794,116.338927,0,1200,39760.2414351852,2008-11-08,05:47:40
39.92593,116.339274,0,1196,39760.2414930556,2008-11-08,05:47:45
39.925919,116.339698,0,1191,39760.2415509259,2008-11-08,05:47:50
39.925911,116.339653,0,1186,39760.2416087963,2008-11-08,05:47:55
39.925848,116.339647,0,1185,39760.2416666667,2008-11-08,05:48:00
39.925836,116.339442,0,1183,39760.241724537,2008-11-08,05:48:05
39.925745,116.339309,0,1182,39760.2417824074,2008-11-08,05:48:10
39.92571,116.339255,0,1182,39760.2418402778,2008-11-08,05:48:15
39.925678,116.339228,0,1182,39760.2418981481,2008-11-08,05:48:20
39.925628,116.339215,0,1183,39760.2419560185,2008-11-08,05:48:25
39.925622,116.339219,0,1183,39760.2420717593,2008-11-08,05:48:35
39.925622,116.339219,0,1183,39760.2421064815,2008-11-08,05:48:38
39.925617,116.339224,0,1183,39760.2421296296,2008-11-08,05:48:40
39.926769,116.340234,0,1174,39760.2421875,2008-11-08,05:48:45
39.926549,116.340388,0,1172,39760.2422453704,2008-11-08,05:48:50
39.926126,116.340507,0,1172,39760.2423032407,2008-11-08,05:48:55
39.925907,116.34071,0,1171,39760.2423611111,2008-11-08,05:49:00
39.925444,116.340887,0,1170,39760.2424189815,2008-11-08,05:49:05
39.924997,116.341001,0,1170,39760.2424768518,2008-11-08,05:49:10
39.924483,116.341088,0,1171,39760.2425347222,2008-11-08,05:49:15
39.924087,116.341133,0,1172,39760.2425925926,2008-11-08,05:49:20
39.923928,116.341152,0,1173,39760.242650463,2008-11-08,05:49:25
39.923854,116.341176,0,1175,39760.2430555556,2008-11-08,05:50:00
39.92384,116.341182,0,1175,39760.2431134259,2008-11-08,05:50:05
39.923731,116.341207,0,1174,39760.243287037,2008-11-08,05:50:20
39.92361,116.341372,0,1172,39760.2433449074,2008-11-08,05:50:25
39.923447,116.341398,0,1182,39760.2434027778,2008-11-08,05:50:30
39.923429,116.341426,0,1184,39760.2434606481,2008-11-08,05:50:35
39.923401,116.34144,0,1186,39760.2435185185,2008-11-08,05:50:40
39.92225,116.338908,0,1076,39760.2435763889,2008-11-08,05:50:45
39.922233,116.338906,0,1072,39760.2436342593,2008-11-08,05:50:50
39.922233,116.338906,0,1072,39760.2436689815,2008-11-08,05:50:53
39.922236,116.338899,0,1071,39760.2436921296,2008-11-08,05:50:55
39.922231,116.338865,0,1059,39760.24375,2008-11-08,05:51:00
39.922237,116.338842,0,1042,39760.2438078704,2008-11-08,05:51:05
39.922237,116.338842,0,1042,39760.2438425926,2008-11-08,05:51:08
39.922234,116.338845,0,1042,39760.2438657407,2008-11-08,05:51:10
39.922218,116.338843,0,1040,39760.2439236111,2008-11-08,05:51:15
39.92216,116.338868,0,1032,39760.2439814815,2008-11-08,05:51:20
39.922105,116.338874,0,1021,39760.2440393518,2008-11-08,05:51:25
39.922066,116.338903,0,1009,39760.2440972222,2008-11-08,05:51:30
39.922029,116.338955,0,997,39760.2441550926,2008-11-08,05:51:35
39.92207,116.339021,0,975,39760.244212963,2008-11-08,05:51:40
39.92201,116.339122,0,956,39760.2442708333,2008-11-08,05:51:45
39.921843,116.339227,0,930,39760.2443287037,2008-11-08,05:51:50
39.921374,116.339346,0,922,39760.2443865741,2008-11-08,05:51:55
39.920888,116.339422,0,914,39760.2444444444,2008-11-08,05:52:00
39.920414,116.33947,0,900,39760.2445023148,2008-11-08,05:52:05
39.920013,116.339547,0,882,39760.2445601852,2008-11-08,05:52:10
39.919518,116.339602,0,879,39760.2446180556,2008-11-08,05:52:15
39.919191,116.339667,0,844,39760.2446759259,2008-11-08,05:52:20
39.918834,116.339591,0,817,39760.2447337963,2008-11-08,05:52:25
39.9185,116.339449,0,786,39760.2447916667,2008-11-08,05:52:30
39.918357,116.33929,0,761,39760.244849537,2008-11-08,05:52:35
39.918353,116.339212,0,743,39760.2449074074,2008-11-08,05:52:40
39.918354,116.339202,0,742,39760.2449652778,2008-11-08,05:52:45
39.91836,116.339184,0,742,39760.2450231481,2008-11-08,05:52:50
39.918292,116.339123,0,738,39760.2450810185,2008-11-08,05:52:55
39.918093,116.339139,0,726,39760.2451388889,2008-11-08,05:53:00
39.917941,116.33911,0,697,39760.2451967593,2008-11-08,05:53:05
39.917913,116.339041,0,646,39760.2452546296,2008-11-08,05:53:10
39.917906,116.338995,0,616,39760.2453125,2008-11-08,05:53:15
39.917887,116.338996,0,609,39760.2453703704,2008-11-08,05:53:20
39.917877,116.338987,0,606,39760.2454282407,2008-11-08,05:53:25
39.917877,116.338987,0,606,39760.245462963,2008-11-08,05:53:28
39.917869,116.338994,0,604,39760.2454861111,2008-11-08,05:53:30
39.917867,116.338981,0,603,39760.2455439815,2008-11-08,05:53:35
39.917873,116.33896,0,602,39760.2456018519,2008-11-08,05:53:40
39.917873,116.33896,0,602,39760.2456365741,2008-11-08,05:53:43
39.917873,116.338952,0,601,39760.2456597222,2008-11-08,05:53:45
39.917851,116.338978,0,601,39760.2457175926,2008-11-08,05:53:50
39.917535,116.339018,0,579,39760.245775463,2008-11-08,05:53:55
39.91722,116.339138,0,577,39760.2458333333,2008-11-08,05:54:00
39.916876,116.339243,0,580,39760.2458912037,2008-11-08,05:54:05
39.91652,116.339391,0,574,39760.2459490741,2008-11-08,05:54:10
39.91619,116.33952,0,551,39760.2460069444,2008-11-08,05:54:15
39.915758,116.339555,0,585,39760.2460648148,2008-11-08,05:54:20
39.915192,116.33963,0,609,39760.2461226852,2008-11-08,05:54:25
39.914758,116.339696,0,625,39760.2461805556,2008-11-08,05:54:30
39.914385,116.339741,0,636,39760.2462384259,2008-11-08,05:54:35
39.914092,116.339889,0,647,39760.2462962963,2008-11-08,05:54:40
39.913752,116.339944,0,673,39760.2463541667,2008-11-08,05:54:45
39.91352,116.339979,0,700,39760.246412037,2008-11-08,05:54:50
39.913421,116.339981,0,723,39760.2467013889,2008-11-08,05:55:15
39.913421,116.339981,0,723,39760.2467361111,2008-11-08,05:55:18
39.913416,116.33998,0,723,39760.2467592593,2008-11-08,05:55:20
39.913406,116.339982,0,723,39760.2468171296,2008-11-08,05:55:25
39.913391,116.339986,0,723,39760.246875,2008-11-08,05:55:30
39.913381,116.33999,0,724,39760.2469328704,2008-11-08,05:55:35
39.913003,116.34029,0,732,39760.2469907407,2008-11-08,05:55:40
39.912747,116.340355,0,734,39760.2470486111,2008-11-08,05:55:45
39.912497,116.340309,0,729,39760.2471064815,2008-11-08,05:55:50
39.912377,116.340261,0,722,39760.2471643519,2008-11-08,05:55:55
39.912344,116.34022,0,716,39760.2472222222,2008-11-08,05:56:00
39.912281,116.340103,0,706,39760.2472800926,2008-11-08,05:56:05
39.912264,116.339919,0,690,39760.247337963,2008-11-08,05:56:10
39.912318,116.339527,0,674,39760.2473958333,2008-11-08,05:56:15
39.912348,116.338887,0,646,39760.2474537037,2008-11-08,05:56:20
39.912417,116.338396,0,635,39760.2475115741,2008-11-08,05:56:25
39.912415,116.337897,0,633,39760.2475694444,2008-11-08,05:56:30
39.912316,116.337353,0,624,39760.2476273148,2008-11-08,05:56:35
39.912304,116.337172,0,617,39760.2476851852,2008-11-08,05:56:40
39.912317,116.337178,0,616,39760.2477430556,2008-11-08,05:56:45
39.91234,116.337175,0,617,39760.2478009259,2008-11-08,05:56:50
39.912368,116.337158,0,618,39760.2478587963,2008-11-08,05:56:55
39.912456,116.33687,0,627,39760.2479166667,2008-11-08,05:57:00
39.9125,116.336517,0,624,39760.247974537,2008-11-08,05:57:05
39.912443,116.336071,0,617,39760.2480324074,2008-11-08,05:57:10
39.912412,116.335691,0,617,39760.2480902778,2008-11-08,05:57:15
39.91244,116.335376,0,612,39760.2481481481,2008-11-08,05:57:20
39.912498,116.334959,0,605,39760.2482060185,2008-11-08,05:57:25
39.912494,116.334455,0,606,39760.2482638889,2008-11-08,05:57:30
39.912437,116.334086,0,597,39760.2483217593,2008-11-08,05:57:35
39.912293,116.333727,0,605,39760.2483796296,2008-11-08,05:57:40
39.912263,116.333658,0,601,39760.2484375,2008-11-08,05:57:45
39.912259,116.333646,0,598,39760.2484953704,2008-11-08,05:57:50
39.912256,116.333646,0,597,39760.2485532407,2008-11-08,05:57:55
39.912259,116.333646,0,596,39760.2486111111,2008-11-08,05:58:00
39.912259,116.333646,0,596,39760.2486458333,2008-11-08,05:58:03
39.912261,116.333647,0,596,39760.2486689815,2008-11-08,05:58:05
39.91227,116.333645,0,595,39760.2487268519,2008-11-08,05:58:10
39.912257,116.333637,0,595,39760.2487847222,2008-11-08,05:58:15
39.912256,116.333487,0,592,39760.2488425926,2008-11-08,05:58:20
39.912228,116.333157,0,593,39760.248900463,2008-11-08,05:58:25
39.912226,116.332638,0,591,39760.2489583333,2008-11-08,05:58:30
39.912257,116.331994,0,587,39760.2490162037,2008-11-08,05:58:35
39.912219,116.331422,0,580,39760.2490740741,2008-11-08,05:58:40
39.912227,116.330903,0,584,39760.2491319444,2008-11-08,05:58:45
39.912293,116.330434,0,564,39760.2491898148,2008-11-08,05:58:50
39.912315,116.330175,0,559,39760.2492476852,2008-11-08,05:58:55
39.912349,116.330145,0,545,39760.2493055556,2008-11-08,05:59:00
39.912361,116.330149,0,547,39760.2493634259,2008-11-08,05:59:05
39.912392,116.32999,0,530,39760.2494212963,2008-11-08,05:59:10
39.912335,116.329612,0,501,39760.2494791667,2008-11-08,05:59:15
39.912317,116.329136,0,456,39760.249537037,2008-11-08,05:59:20
39.912316,116.328757,0,415,39760.2495949074,2008-11-08,05:59:25
39.9124,116.328465,0,275,39760.2496527778,2008-11-08,05:59:30
39.912171,116.32842,0,235,39760.2497106481,2008-11-08,05:59:35
39.91178,116.328422,0,226,39760.2497685185,2008-11-08,05:59:40
39.911346,116.328406,0,218,39760.2498263889,2008-11-08,05:59:45
39.910861,116.328383,0,205,39760.2498842593,2008-11-08,05:59:50
39.910368,116.328442,0,184,39760.2499421296,2008-11-08,05:59:55
39.909979,116.328527,0,156,39760.25,2008-11-08,06:00:00
39.909627,116.328624,0,132,39760.2500578704,2008-11-08,06:00:05
39.909399,116.328689,0,118,39760.2501157407,2008-11-08,06:00:10
39.909393,116.328668,0,113,39760.2501736111,2008-11-08,06:00:15
39.909393,116.328668,0,113,39760.2502083333,2008-11-08,06:00:18
39.909391,116.328676,0,110,39760.2502314815,2008-11-08,06:00:20
39.909201,116.328825,0,116,39760.2502893518,2008-11-08,06:00:25
39.908917,116.328981,0,119,39760.2503472222,2008-11-08,06:00:30
39.908569,116.3291,0,119,39760.2504050926,2008-11-08,06:00:35
39.908143,116.329181,0,118,39760.250462963,2008-11-08,06:00:40
39.907684,116.329188,0,119,39760.2505208333,2008-11-08,06:00:45
39.907303,116.329201,0,114,39760.2505787037,2008-11-08,06:00:50
39.906957,116.32914,0,109,39760.2506365741,2008-11-08,06:00:55
39.906708,116.329113,0,104,39760.2506944444,2008-11-08,06:01:00
39.906497,116.329162,0,111,39760.2507523148,2008-11-08,06:01:05
39.9064,116.328938,0,115,39760.2508101852,2008-11-08,06:01:10
39.906442,116.32852,0,117,39760.2508680556,2008-11-08,06:01:15
39.906471,116.327997,0,119,39760.2509259259,2008-11-08,06:01:20
39.906441,116.327353,0,136,39760.2509837963,2008-11-08,06:01:25
39.906445,116.326805,0,143,39760.2510416667,2008-11-08,06:01:30
39.906451,116.326383,0,146,39760.251099537,2008-11-08,06:01:35
39.906418,116.326263,0,165,39760.2511574074,2008-11-08,06:01:40
39.906387,116.32625,0,175,39760.2512152778,2008-11-08,06:01:45
39.906378,116.326252,0,181,39760.2512731481,2008-11-08,06:01:50
39.906489,116.326391,0,183,39760.2513310185,2008-11-08,06:01:55
39.906566,116.326442,0,185,39760.2513888889,2008-11-08,06:02:00
39.906666,116.326622,0,208,39760.2514467593,2008-11-08,06:02:05
39.906604,116.326732,0,224,39760.2515046296,2008-11-08,06:02:10
39.906637,116.326839,0,239,39760.2515625,2008-11-08,06:02:15
39.906617,116.326951,0,233,39760.2516203704,2008-11-08,06:02:20
39.906637,116.326912,0,239,39760.2516782407,2008-11-08,06:02:25
39.906667,116.326834,0,242,39760.2517361111,2008-11-08,06:02:30
39.906645,116.326805,0,241,39760.2517939815,2008-11-08,06:02:35
39.906613,116.326826,0,241,39760.2518518518,2008-11-08,06:02:40
39.906613,116.326817,0,241,39760.2519097222,2008-11-08,06:02:45
39.906618,116.326807,0,235,39760.2519675926,2008-11-08,06:02:50
39.906613,116.326907,0,233,39760.252025463,2008-11-08,06:02:55
39.906585,116.326924,0,230,39760.2520833333,2008-11-08,06:03:00
39.906598,116.326965,0,228,39760.2521412037,2008-11-08,06:03:05
39.906596,116.32705,0,229,39760.2521990741,2008-11-08,06:03:10
39.906602,116.327141,0,224,39760.2522569444,2008-11-08,06:03:15
39.906561,116.327178,0,213,39760.2523148148,2008-11-08,06:03:20
39.906501,116.327289,0,212,39760.2523726852,2008-11-08,06:03:25
39.906486,116.327389,0,209,39760.2524305556,2008-11-08,06:03:30
39.906497,116.327425,0,206,39760.2524884259,2008-11-08,06:03:35
39.906532,116.327438,0,202,39760.2525462963,2008-11-08,06:03:40
39.906579,116.327496,0,198,39760.2526041667,2008-11-08,06:03:45
39.906646,116.327562,0,200,39760.252662037,2008-11-08,06:03:50
39.906626,116.327627,0,199,39760.2527199074,2008-11-08,06:03:55
39.906633,116.327703,0,203,39760.2527777778,2008-11-08,06:04:00
39.90661,116.327839,0,207,39760.2528356481,2008-11-08,06:04:05
39.90665,116.327952,0,210,39760.2528935185,2008-11-08,06:04:10
39.906696,116.328037,0,214,39760.2529513889,2008-11-08,06:04:15
39.906767,116.32803,0,218,39760.2530092593,2008-11-08,06:04:20
39.906808,116.327952,0,221,39760.2530671296,2008-11-08,06:04:25
39.906845,116.327908,0,223,39760.253125,2008-11-08,06:04:30
39.906873,116.327777,0,227,39760.2531828704,2008-11-08,06:04:35
39.906869,116.327742,0,228,39760.2532407407,2008-11-08,06:04:40
39.90686,116.327734,0,229,39760.2532986111,2008-11-08,06:04:45
39.90686,116.327734,0,229,39760.2533333333,2008-11-08,06:04:48
39.906858,116.327735,0,229,39760.2533564815,2008-11-08,06:04:50
39.906869,116.327739,0,229,39760.2534143519,2008-11-08,06:04:55
39.906903,116.327832,0,224,39760.2534722222,2008-11-08,06:05:00
39.906953,116.327922,0,220,39760.2535300926,2008-11-08,06:05:05
39.907005,116.327939,0,212,39760.253587963,2008-11-08,06:05:10
39.907063,116.327931,0,207,39760.2536458333,2008-11-08,06:05:15
39.907115,116.327888,0,204,39760.2537037037,2008-11-08,06:05:20
39.907183,116.327832,0,201,39760.2537615741,2008-11-08,06:05:25
39.907226,116.327771,0,198,39760.2538194444,2008-11-08,06:05:30
39.907232,116.32778,0,198,39760.2538773148,2008-11-08,06:05:35
39.907282,116.327774,0,196,39760.2539351852,2008-11-08,06:05:40
39.907321,116.327768,0,194,39760.2539930556,2008-11-08,06:05:45
39.907415,116.327776,0,188,39760.2540509259,2008-11-08,06:05:50
39.907484,116.327767,0,183,39760.2541087963,2008-11-08,06:05:55
39.907486,116.327776,0,183,39760.2541666667,2008-11-08,06:06:00
39.907486,116.327776,0,183,39760.2542013889,2008-11-08,06:06:03
39.907489,116.327783,0,183,39760.254224537,2008-11-08,06:06:05
39.907515,116.327792,0,183,39760.2542824074,2008-11-08,06:06:10
39.907518,116.327786,0,184,39760.2543402778,2008-11-08,06:06:15
39.90752,116.327782,0,183,39760.2543981481,2008-11-08,06:06:20
39.907523,116.32778,0,183,39760.2544560185,2008-11-08,06:06:25
39.907526,116.32778,0,183,39760.2545138889,2008-11-08,06:06:30
39.907526,116.32778,0,183,39760.2545486111,2008-11-08,06:06:33
39.907529,116.327776,0,184,39760.2545717593,2008-11-08,06:06:35
39.907628,116.327784,0,181,39760.2546296296,2008-11-08,06:06:40
39.907858,116.32781,0,171,39760.2546875,2008-11-08,06:06:45
39.908029,116.327793,0,169,39760.2547453704,2008-11-08,06:06:50
39.90816,116.327761,0,165,39760.2548032407,2008-11-08,06:06:55
39.908252,116.327713,0,169,39760.2548611111,2008-11-08,06:07:00
39.908358,116.327634,0,166,39760.2549189815,2008-11-08,06:07:05
39.908395,116.327586,0,158,39760.2549768519,2008-11-08,06:07:10
39.908402,116.327566,0,156,39760.2550347222,2008-11-08,06:07:15
39.908404,116.327575,0,156,39760.2550925926,2008-11-08,06:07:20
39.908493,116.327571,0,155,39760.255150463,2008-11-08,06:07:25
39.90858,116.327523,0,154,39760.2552083333,2008-11-08,06:07:30
39.908685,116.327478,0,157,39760.2552662037,2008-11-08,06:07:35
39.908763,116.327421,0,155,39760.2553240741,2008-11-08,06:07:40
39.908852,116.327352,0,157,39760.2553819444,2008-11-08,06:07:45
39.90888,116.327336,0,163,39760.2554398148,2008-11-08,06:07:50
39.908906,116.327366,0,165,39760.2554976852,2008-11-08,06:07:55
39.908929,116.327393,0,166,39760.2555555556,2008-11-08,06:08:00
39.908943,116.327407,0,166,39760.2556134259,2008-11-08,06:08:05
39.908945,116.327417,0,166,39760.2556712963,2008-11-08,06:08:10
39.908997,116.327442,0,167,39760.2557291667,2008-11-08,06:08:15
39.909025,116.327455,0,166,39760.255787037,2008-11-08,06:08:20
39.909025,116.327455,0,166,39760.2558217593,2008-11-08,06:08:23
39.909027,116.327462,0,166,39760.2558449074,2008-11-08,06:08:25
39.909154,116.327423,0,165,39760.2559027778,2008-11-08,06:08:30
39.909367,116.327268,0,166,39760.2559606481,2008-11-08,06:08:35
39.909435,116.327199,0,165,39760.2560185185,2008-11-08,06:08:40
39.909466,116.327169,0,163,39760.2560763889,2008-11-08,06:08:45
39.909493,116.327128,0,164,39760.2561342593,2008-11-08,06:08:50
39.909462,116.327121,0,176,39760.2561921296,2008-11-08,06:08:55
39.909462,116.327121,0,176,39760.2562268519,2008-11-08,06:08:58
39.909463,116.327124,0,179,39760.25625,2008-11-08,06:09:00
39.909472,116.327096,0,172,39760.2563078704,2008-11-08,06:09:05
39.9095,116.32706,0,168,39760.2563657407,2008-11-08,06:09:10
39.909546,116.326979,0,156,39760.2564236111,2008-11-08,06:09:15
39.909579,116.326959,0,149,39760.2564814815,2008-11-08,06:09:20
39.909652,116.32696,0,144,39760.2565393519,2008-11-08,06:09:25
39.909684,116.32688,0,139,39760.2565972222,2008-11-08,06:09:30
39.909724,116.326796,0,147,39760.2566550926,2008-11-08,06:09:35
39.909766,116.326734,0,148,39760.256712963,2008-11-08,06:09:40
39.909777,116.32667,0,152,39760.2567708333,2008-11-08,06:09:45
39.909799,116.326606,0,163,39760.2568287037,2008-11-08,06:09:50
39.909837,116.326521,0,175,39760.2568865741,2008-11-08,06:09:55
39.909873,116.326449,0,187,39760.2569444444,2008-11-08,06:10:00
39.909902,116.326378,0,197,39760.2570023148,2008-11-08,06:10:05
39.909903,116.326307,0,199,39760.2570601852,2008-11-08,06:10:10
39.909867,116.326245,0,192,39760.2571180556,2008-11-08,06:10:15
39.909835,116.326202,0,193,39760.2571759259,2008-11-08,06:10:20
39.909824,116.326129,0,196,39760.2572337963,2008-11-08,06:10:25
39.909847,116.325986,0,203,39760.2572916667,2008-11-08,06:10:30
39.909887,116.325886,0,207,39760.257349537,2008-11-08,06:10:35
39.909847,116.325828,0,209,39760.2574074074,2008-11-08,06:10:40
39.909811,116.325818,0,211,39760.2574652778,2008-11-08,06:10:45
39.909755,116.325856,0,214,39760.2575231481,2008-11-08,06:10:50
39.909631,116.325898,0,199,39760.2575810185,2008-11-08,06:10:55
39.909606,116.325793,0,195,39760.2576388889,2008-11-08,06:11:00
39.909586,116.325729,0,197,39760.2576967593,2008-11-08,06:11:05
39.909584,116.325672,0,193,39760.2577546296,2008-11-08,06:11:10
39.909633,116.325625,0,185,39760.2578125,2008-11-08,06:11:15
39.909633,116.325625,0,185,39760.2578472222,2008-11-08,06:11:18
39.90964,116.32563,0,185,39760.2578703704,2008-11-08,06:11:20
39.909673,116.325659,0,185,39760.2579282407,2008-11-08,06:11:25
39.909691,116.32568,0,183,39760.2579861111,2008-11-08,06:11:30
39.909699,116.325658,0,183,39760.2580439815,2008-11-08,06:11:35
39.909738,116.325549,0,185,39760.2581018518,2008-11-08,06:11:40
39.90982,116.325477,0,186,39760.2581597222,2008-11-08,06:11:45
39.909864,116.325424,0,189,39760.2582175926,2008-11-08,06:11:50
39.909884,116.325402,0,190,39760.258275463,2008-11-08,06:11:55
39.909941,116.325315,0,188,39760.2583333333,2008-11-08,06:12:00
39.909952,116.325256,0,190,39760.2583912037,2008-11-08,06:12:05
39.909965,116.325201,0,194,39760.2584490741,2008-11-08,06:12:10
39.909966,116.325142,0,194,39760.2585069444,2008-11-08,06:12:15
39.909928,116.325083,0,197,39760.2585648148,2008-11-08,06:12:20
39.909913,116.324994,0,201,39760.2586226852,2008-11-08,06:12:25
39.909858,116.32481,0,207,39760.2586805556,2008-11-08,06:12:30
39.909836,116.32468,0,208,39760.2587384259,2008-11-08,06:12:35
39.909826,116.324579,0,205,39760.2587962963,2008-11-08,06:12:40
39.909822,116.324488,0,200,39760.2588541667,2008-11-08,06:12:45
39.909794,116.324419,0,203,39760.258912037,2008-11-08,06:12:50
39.909783,116.324379,0,204,39760.2589699074,2008-11-08,06:12:55
39.909776,116.324355,0,206,39760.2590277778,2008-11-08,06:13:00
39.909773,116.324279,0,208,39760.2590856481,2008-11-08,06:13:05
39.909755,116.32426,0,207,39760.2591435185,2008-11-08,06:13:10
39.909738,116.324242,0,206,39760.2592013889,2008-11-08,06:13:15
39.909807,116.324206,0,204,39760.2592592593,2008-11-08,06:13:20
39.909868,116.324231,0,206,39760.2593171296,2008-11-08,06:13:25
39.909856,116.324247,0,206,39760.259375,2008-11-08,06:13:30
39.909852,116.324254,0,206,39760.2594328704,2008-11-08,06:13:35
39.909852,116.324254,0,206,39760.2594675926,2008-11-08,06:13:38
39.909852,116.324257,0,206,39760.2594907407,2008-11-08,06:13:40
39.909862,116.324263,0,207,39760.2595486111,2008-11-08,06:13:45
39.909922,116.324294,0,208,39760.2596064815,2008-11-08,06:13:50
39.909977,116.3243,0,202,39760.2596643518,2008-11-08,06:13:55
39.910032,116.324271,0,193,39760.2597222222,2008-11-08,06:14:00
39.910054,116.324264,0,191,39760.2597800926,2008-11-08,06:14:05
39.910116,116.324305,0,192,39760.259837963,2008-11-08,06:14:10
39.910139,116.3243,0,192,39760.2598958333,2008-11-08,06:14:15
39.910189,116.32431,0,192,39760.2599537037,2008-11-08,06:14:20
39.910256,116.324257,0,192,39760.2600115741,2008-11-08,06:14:25
39.910336,116.324238,0,192,39760.2600694444,2008-11-08,06:14:30
39.910399,116.324238,0,190,39760.2601273148,2008-11-08,06:14:35
39.91046,116.324198,0,188,39760.2601851852,2008-11-08,06:14:40
39.910522,116.324145,0,186,39760.2602430556,2008-11-08,06:14:45
39.910561,116.324149,0,184,39760.2603009259,2008-11-08,06:14:50
39.910625,116.324157,0,182,39760.2603587963,2008-11-08,06:14:55
39.910703,116.324158,0,178,39760.2604166667,2008-11-08,06:15:00
39.910782,116.324204,0,170,39760.260474537,2008-11-08,06:15:05
39.910854,116.324264,0,167,39760.2605324074,2008-11-08,06:15:10
39.910929,116.324269,0,163,39760.2605902778,2008-11-08,06:15:15
39.911012,116.324259,0,159,39760.2606481481,2008-11-08,06:15:20
39.911072,116.324253,0,155,39760.2607060185,2008-11-08,06:15:25
39.911112,116.324242,0,158,39760.2607638889,2008-11-08,06:15:30
39.911164,116.324273,0,164,39760.2608217593,2008-11-08,06:15:35
39.911267,116.324315,0,172,39760.2608796296,2008-11-08,06:15:40
39.911268,116.324302,0,172,39760.2609375,2008-11-08,06:15:45
39.911284,116.3243,0,172,39760.2609953704,2008-11-08,06:15:50
39.911352,116.324288,0,175,39760.2610532407,2008-11-08,06:15:55
39.911427,116.324198,0,173,39760.2611111111,2008-11-08,06:16:00
39.911475,116.324135,0,174,39760.2611689815,2008-11-08,06:16:05
39.911443,116.324086,0,184,39760.2612268519,2008-11-08,06:16:10
39.911397,116.324053,0,192,39760.2612847222,2008-11-08,06:16:15
39.911359,116.324015,0,202,39760.2613425926,2008-11-08,06:16:20
39.911325,116.323935,0,215,39760.261400463,2008-11-08,06:16:25
39.911297,116.323896,0,222,39760.2614583333,2008-11-08,06:16:30
39.911375,116.324105,0,216,39760.2615162037,2008-11-08,06:16:35
39.911354,116.324167,0,188,39760.2615740741,2008-11-08,06:16:40
39.911373,116.324195,0,180,39760.2616319444,2008-11-08,06:16:45
39.911377,116.324174,0,180,39760.2616898148,2008-11-08,06:16:50
39.911377,116.324174,0,180,39760.261724537,2008-11-08,06:16:53
39.911383,116.324174,0,178,39760.2617476852,2008-11-08,06:16:55
39.911376,116.324148,0,180,39760.2618055556,2008-11-08,06:17:00
39.911376,116.324148,0,180,39760.2618402778,2008-11-08,06:17:03
39.911375,116.32414,0,180,39760.2618634259,2008-11-08,06:17:05
39.911427,116.324137,0,180,39760.2619212963,2008-11-08,06:17:10
39.911459,116.324074,0,180,39760.2619791667,2008-11-08,06:17:15
39.911405,116.324012,0,183,39760.262037037,2008-11-08,06:17:20
39.911372,116.324015,0,186,39760.2620949074,2008-11-08,06:17:25
39.911388,116.324059,0,187,39760.2621527778,2008-11-08,06:17:30
39.911404,116.324079,0,186,39760.2622106481,2008-11-08,06:17:35
39.911407,116.324089,0,186,39760.2622685185,2008-11-08,06:17:40
39.911412,116.3241,0,186,39760.2623263889,2008-11-08,06:17:45
39.911417,116.324088,0,186,39760.2623842593,2008-11-08,06:17:50
39.911437,116.324092,0,186,39760.2624421296,2008-11-08,06:17:55
39.911395,116.324125,0,185,39760.2625,2008-11-08,06:18:00
39.911394,116.324136,0,185,39760.2625578704,2008-11-08,06:18:05
39.911393,116.324146,0,185,39760.2626157407,2008-11-08,06:18:10
39.911389,116.324139,0,185,39760.2626736111,2008-11-08,06:18:15
39.91139,116.324132,0,186,39760.2627314815,2008-11-08,06:18:20
39.91139,116.324132,0,186,39760.2627662037,2008-11-08,06:18:23
39.911391,116.324132,0,186,39760.2627893519,2008-11-08,06:18:25
39.911428,116.324158,0,186,39760.2628472222,2008-11-08,06:18:30
39.911495,116.324227,0,188,39760.2629050926,2008-11-08,06:18:35
39.911279,116.324384,0,185,39760.2663773148,2008-11-08,06:23:35
39.911253,116.3244,0,184,39760.2664351852,2008-11-08,06:23:40
39.911261,116.324383,0,184,39760.2664930556,2008-11-08,06:23:45
39.911293,116.324366,0,184,39760.2665509259,2008-11-08,06:23:50
39.911341,116.324363,0,186,39760.2666087963,2008-11-08,06:23:55
39.911356,116.324357,0,186,39760.2666666667,2008-11-08,06:24:00
39.911356,116.324346,0,187,39760.266724537,2008-11-08,06:24:05
39.911353,116.324324,0,187,39760.2667824074,2008-11-08,06:24:10
39.911341,116.324293,0,186,39760.2668402778,2008-11-08,06:24:15
39.911347,116.32426,0,185,39760.2668981481,2008-11-08,06:24:20
39.911353,116.324251,0,184,39760.2669560185,2008-11-08,06:24:25
39.911353,116.324251,0,184,39760.2669907407,2008-11-08,06:24:28
39.911354,116.324247,0,184,39760.2670138889,2008-11-08,06:24:30
39.911354,116.324257,0,184,39760.2670717593,2008-11-08,06:24:35
39.911354,116.324258,0,184,39760.2671296296,2008-11-08,06:24:40
39.911354,116.324258,0,184,39760.2671643518,2008-11-08,06:24:43
39.911355,116.324254,0,183,39760.2671875,2008-11-08,06:24:45
39.911357,116.324244,0,183,39760.2672453704,2008-11-08,06:24:50
39.911406,116.324241,0,183,39760.2673032407,2008-11-08,06:24:55
39.911434,116.324235,0,183,39760.2673611111,2008-11-08,06:25:00
39.911435,116.324226,0,183,39760.2674189815,2008-11-08,06:25:05
39.911435,116.324226,0,183,39760.2674537037,2008-11-08,06:25:08
39.911436,116.324229,0,183,39760.2674768518,2008-11-08,06:25:10
39.911418,116.32428,0,182,39760.2675347222,2008-11-08,06:25:15
39.911427,116.324278,0,185,39760.2675925926,2008-11-08,06:25:20
39.911438,116.324295,0,187,39760.267650463,2008-11-08,06:25:25
39.91146,116.324302,0,187,39760.2677083333,2008-11-08,06:25:30
39.911466,116.324297,0,186,39760.2677662037,2008-11-08,06:25:35
39.911467,116.324295,0,186,39760.2678240741,2008-11-08,06:25:40
39.911466,116.324294,0,186,39760.2678819444,2008-11-08,06:25:45
39.911466,116.324294,0,186,39760.2679166667,2008-11-08,06:25:48
39.911465,116.324296,0,186,39760.2679398148,2008-11-08,06:25:50
39.911468,116.324277,0,185,39760.2679976852,2008-11-08,06:25:55
39.911459,116.324254,0,183,39760.2680555556,2008-11-08,06:26:00
39.911458,116.324251,0,183,39760.2681134259,2008-11-08,06:26:05
39.911455,116.324256,0,183,39760.2681712963,2008-11-08,06:26:10
39.911455,116.324256,0,183,39760.2682060185,2008-11-08,06:26:13
39.911454,116.324262,0,183,39760.2682291667,2008-11-08,06:26:15
39.911451,116.324273,0,182,39760.268287037,2008-11-08,06:26:20
39.911449,116.324279,0,183,39760.2683449074,2008-11-08,06:26:25
39.911448,116.324276,0,183,39760.2684027778,2008-11-08,06:26:30
39.911448,116.324276,0,183,39760.2684375,2008-11-08,06:26:33
39.911446,116.324279,0,183,39760.2684606481,2008-11-08,06:26:35
39.911372,116.324319,0,186,39760.2685185185,2008-11-08,06:26:40
39.911353,116.324332,0,187,39760.2685763889,2008-11-08,06:26:45
39.911359,116.32433,0,187,39760.2686342593,2008-11-08,06:26:50
39.911359,116.324327,0,187,39760.2686921296,2008-11-08,06:26:55
39.911359,116.324327,0,187,39760.2687268518,2008-11-08,06:26:58
39.91136,116.324325,0,187,39760.26875,2008-11-08,06:27:00
39.91136,116.324316,0,187,39760.2688078704,2008-11-08,06:27:05
39.91136,116.324316,0,187,39760.2688425926,2008-11-08,06:27:08
39.911359,116.324312,0,187,39760.2688657407,2008-11-08,06:27:10
39.91136,116.324303,0,187,39760.2689236111,2008-11-08,06:27:15
39.911361,116.324311,0,187,39760.2689814815,2008-11-08,06:27:20
39.911361,116.324311,0,187,39760.2690162037,2008-11-08,06:27:23
39.911362,116.324316,0,187,39760.2690393519,2008-11-08,06:27:25
39.911361,116.324328,0,187,39760.2690972222,2008-11-08,06:27:30
39.911362,116.324334,0,187,39760.2691550926,2008-11-08,06:27:35
39.91136,116.324336,0,187,39760.269212963,2008-11-08,06:27:40
39.91136,116.324343,0,187,39760.2692708333,2008-11-08,06:27:45
39.911361,116.324345,0,187,39760.2693287037,2008-11-08,06:27:50
39.911361,116.324345,0,187,39760.2693634259,2008-11-08,06:27:53
39.911364,116.324345,0,186,39760.2693865741,2008-11-08,06:27:55
39.911368,116.324334,0,186,39760.2694444444,2008-11-08,06:28:00
39.911442,116.324284,0,184,39760.2695023148,2008-11-08,06:28:05
39.911435,116.324254,0,184,39760.2695601852,2008-11-08,06:28:10
39.911453,116.324231,0,185,39760.2696180556,2008-11-08,06:28:15
39.911451,116.324246,0,188,39760.2696759259,2008-11-08,06:28:20
39.911451,116.324246,0,188,39760.2697106482,2008-11-08,06:28:23
39.911451,116.324239,0,188,39760.2697337963,2008-11-08,06:28:25
39.911452,116.324278,0,189,39760.2697916667,2008-11-08,06:28:30
39.911443,116.324114,0,190,39760.2762152778,2008-11-08,06:37:45
39.911436,116.323907,0,201,39760.2763310185,2008-11-08,06:37:55
39.911448,116.323979,0,222,39760.2763888889,2008-11-08,06:38:00
39.911465,116.32399,0,225,39760.2764467593,2008-11-08,06:38:05
39.911476,116.324149,0,203,39760.2765046296,2008-11-08,06:38:10
39.91146,116.324297,0,189,39760.2765625,2008-11-08,06:38:15
39.91146,116.324358,0,186,39760.2766203704,2008-11-08,06:38:20
39.911446,116.324357,0,190,39760.2766782407,2008-11-08,06:38:25
39.911443,116.324349,0,182,39760.2767361111,2008-11-08,06:38:30
39.911442,116.324355,0,182,39760.2767939815,2008-11-08,06:38:35
39.911442,116.324355,0,182,39760.2768287037,2008-11-08,06:38:38
39.911441,116.324361,0,182,39760.2768518519,2008-11-08,06:38:40
39.911422,116.32433,0,185,39760.2769097222,2008-11-08,06:38:45
39.911411,116.324236,0,193,39760.2769675926,2008-11-08,06:38:50
39.911395,116.324183,0,199,39760.277025463,2008-11-08,06:38:55
39.911364,116.324165,0,206,39760.2770833333,2008-11-08,06:39:00
39.911354,116.324189,0,210,39760.2771412037,2008-11-08,06:39:05
39.911322,116.32421,0,215,39760.2771990741,2008-11-08,06:39:10
39.91128,116.32427,0,219,39760.2772569444,2008-11-08,06:39:15
39.911276,116.324316,0,218,39760.2773148148,2008-11-08,06:39:20
39.911288,116.32437,0,218,39760.2773726852,2008-11-08,06:39:25
39.911307,116.324414,0,217,39760.2774305556,2008-11-08,06:39:30
39.911307,116.324414,0,217,39760.2774652778,2008-11-08,06:39:33
39.911309,116.324411,0,211,39760.2774884259,2008-11-08,06:39:35
39.911309,116.324378,0,208,39760.2775462963,2008-11-08,06:39:40
39.911309,116.324378,0,208,39760.2775810185,2008-11-08,06:39:43
39.911307,116.324381,0,205,39760.2776041667,2008-11-08,06:39:45
39.911308,116.324412,0,205,39760.277662037,2008-11-08,06:39:50
39.911317,116.324449,0,202,39760.2777199074,2008-11-08,06:39:55
39.91132,116.324462,0,201,39760.2777777778,2008-11-08,06:40:00
39.911321,116.324474,0,201,39760.2778356481,2008-11-08,06:40:05
39.911321,116.324474,0,201,39760.2778703704,2008-11-08,06:40:08
39.911327,116.324472,0,200,39760.2778935185,2008-11-08,06:40:10
39.911317,116.324477,0,200,39760.2779513889,2008-11-08,06:40:15
39.911342,116.324461,0,201,39760.2780092593,2008-11-08,06:40:20
39.911342,116.324461,0,201,39760.2780439815,2008-11-08,06:40:23
39.911337,116.324453,0,201,39760.2780671296,2008-11-08,06:40:25
39.911322,116.324423,0,201,39760.278125,2008-11-08,06:40:30
39.911298,116.324396,0,201,39760.2781828704,2008-11-08,06:40:35
39.911306,116.32441,0,203,39760.2782407407,2008-11-08,06:40:40
39.91135,116.324395,0,200,39760.2782986111,2008-11-08,06:40:45
39.911373,116.324302,0,198,39760.2783564815,2008-11-08,06:40:50
39.911398,116.324254,0,194,39760.2784143519,2008-11-08,06:40:55
39.911398,116.324234,0,193,39760.2784722222,2008-11-08,06:41:00
39.911392,116.324217,0,192,39760.2785300926,2008-11-08,06:41:05
39.911427,116.324168,0,191,39760.278587963,2008-11-08,06:41:10
39.911444,116.324139,0,189,39760.2786458333,2008-11-08,06:41:15
39.911444,116.324144,0,189,39760.2787037037,2008-11-08,06:41:20
39.911444,116.324144,0,189,39760.2787384259,2008-11-08,06:41:23
39.911445,116.324138,0,189,39760.2787615741,2008-11-08,06:41:25
39.911466,116.324079,0,188,39760.2788194444,2008-11-08,06:41:30
39.911497,116.324032,0,189,39760.2788773148,2008-11-08,06:41:35
39.911497,116.324032,0,189,39760.278912037,2008-11-08,06:41:38
39.911498,116.324034,0,189,39760.2789351852,2008-11-08,06:41:40
39.911497,116.324049,0,189,39760.2789930556,2008-11-08,06:41:45
39.911445,116.324111,0,188,39760.2790509259,2008-11-08,06:41:50
39.911409,116.324148,0,188,39760.2791087963,2008-11-08,06:41:55
39.911382,116.324163,0,188,39760.2791666667,2008-11-08,06:42:00
39.911381,116.32416,0,188,39760.279224537,2008-11-08,06:42:05
39.911381,116.32416,0,188,39760.2792592593,2008-11-08,06:42:08
39.911379,116.324165,0,188,39760.2792824074,2008-11-08,06:42:10
39.911382,116.324208,0,188,39760.2793402778,2008-11-08,06:42:15
39.911436,116.324219,0,188,39760.2793981481,2008-11-08,06:42:20
39.911419,116.324211,0,187,39760.2794560185,2008-11-08,06:42:25
39.911417,116.324115,0,189,39760.2795138889,2008-11-08,06:42:30
39.911455,116.324155,0,186,39760.2795717593,2008-11-08,06:42:35
39.911441,116.324163,0,188,39760.2796296296,2008-11-08,06:42:40
39.911447,116.32419,0,189,39760.2796875,2008-11-08,06:42:45
39.91143,116.324188,0,191,39760.2797453704,2008-11-08,06:42:50
39.91143,116.324188,0,191,39760.2797800926,2008-11-08,06:42:53
39.911428,116.324193,0,191,39760.2798032407,2008-11-08,06:42:55
39.911422,116.324221,0,199,39760.2798611111,2008-11-08,06:43:00
39.911399,116.324245,0,202,39760.2799189815,2008-11-08,06:43:05
39.911397,116.324249,0,202,39760.2799768519,2008-11-08,06:43:10
39.911395,116.324257,0,203,39760.2800347222,2008-11-08,06:43:15
39.911395,116.324257,0,203,39760.2800694444,2008-11-08,06:43:18
39.911395,116.324264,0,203,39760.2800925926,2008-11-08,06:43:20
39.911384,116.324311,0,212,39760.280150463,2008-11-08,06:43:25
39.911384,116.324311,0,212,39760.2801851852,2008-11-08,06:43:28
39.911384,116.324316,0,212,39760.2802083333,2008-11-08,06:43:30
39.91137,116.324313,0,212,39760.2802662037,2008-11-08,06:43:35
39.911336,116.324296,0,212,39760.2803240741,2008-11-08,06:43:40
39.911335,116.324305,0,211,39760.2803819444,2008-11-08,06:43:45
39.911335,116.324305,0,211,39760.2804166667,2008-11-08,06:43:48
39.911334,116.324305,0,211,39760.2804398148,2008-11-08,06:43:50
39.911335,116.324315,0,211,39760.2804976852,2008-11-08,06:43:55
39.911335,116.324323,0,211,39760.2805555556,2008-11-08,06:44:00
39.911333,116.324326,0,211,39760.2806134259,2008-11-08,06:44:05
39.911331,116.324328,0,211,39760.2806712963,2008-11-08,06:44:10
39.911331,116.324328,0,211,39760.2807060185,2008-11-08,06:44:13
39.91133,116.324322,0,211,39760.2807291667,2008-11-08,06:44:15
39.911294,116.324299,0,215,39760.280787037,2008-11-08,06:44:20
39.911268,116.324273,0,218,39760.2808449074,2008-11-08,06:44:25
39.911267,116.324264,0,218,39760.2809027778,2008-11-08,06:44:30
39.911267,116.324251,0,217,39760.2809606481,2008-11-08,06:44:35
39.911267,116.324267,0,217,39760.2810185185,2008-11-08,06:44:40
39.91126,116.3243,0,219,39760.2810763889,2008-11-08,06:44:45
39.911259,116.324306,0,219,39760.2811342593,2008-11-08,06:44:50
39.911258,116.324305,0,219,39760.2811921296,2008-11-08,06:44:55
39.911258,116.324305,0,219,39760.2812268519,2008-11-08,06:44:58
39.911258,116.324298,0,219,39760.28125,2008-11-08,06:45:00
39.9113,116.324257,0,218,39760.2813078704,2008-11-08,06:45:05
39.911333,116.324221,0,219,39760.2813657407,2008-11-08,06:45:10
39.911333,116.324221,0,219,39760.281400463,2008-11-08,06:45:13
39.911338,116.324221,0,220,39760.2814236111,2008-11-08,06:45:15
39.911334,116.324233,0,221,39760.2814814815,2008-11-08,06:45:20
39.911304,116.324243,0,224,39760.2815393518,2008-11-08,06:45:25
39.911293,116.324254,0,224,39760.2815972222,2008-11-08,06:45:30
39.911294,116.32426,0,224,39760.2816550926,2008-11-08,06:45:35
39.911294,116.32426,0,224,39760.2816898148,2008-11-08,06:45:38
39.911294,116.324256,0,224,39760.281712963,2008-11-08,06:45:40
39.911295,116.324245,0,225,39760.2817708333,2008-11-08,06:45:45
39.911294,116.324236,0,225,39760.2818287037,2008-11-08,06:45:50
39.911294,116.324232,0,225,39760.2818865741,2008-11-08,06:45:55
39.911294,116.324236,0,224,39760.2819444444,2008-11-08,06:46:00
39.911294,116.324236,0,224,39760.2819791667,2008-11-08,06:46:03
39.911287,116.324234,0,223,39760.2820023148,2008-11-08,06:46:05
39.911297,116.32423,0,220,39760.2820601852,2008-11-08,06:46:10
39.911309,116.324225,0,219,39760.2821180556,2008-11-08,06:46:15
39.91131,116.324218,0,219,39760.2821759259,2008-11-08,06:46:20
39.91131,116.324216,0,219,39760.2822337963,2008-11-08,06:46:25
39.91131,116.324216,0,219,39760.2822685185,2008-11-08,06:46:28
39.911308,116.324223,0,218,39760.2822916667,2008-11-08,06:46:30
39.911306,116.324214,0,218,39760.282349537,2008-11-08,06:46:35
39.911305,116.324213,0,217,39760.2824074074,2008-11-08,06:46:40
39.911305,116.324213,0,217,39760.2824421296,2008-11-08,06:46:43
39.911305,116.32421,0,217,39760.2824652778,2008-11-08,06:46:45
39.911305,116.324219,0,217,39760.2825231481,2008-11-08,06:46:50
39.911304,116.324225,0,218,39760.2825810185,2008-11-08,06:46:55
39.911304,116.324225,0,218,39760.2826388889,2008-11-08,06:47:00
39.911304,116.324223,0,218,39760.2826967593,2008-11-08,06:47:05
39.911553,116.324356,0,196,39760.2869791667,2008-11-08,06:53:15
39.911554,116.324367,0,197,39760.287037037,2008-11-08,06:53:20
39.911558,116.324375,0,197,39760.2870949074,2008-11-08,06:53:25
39.911558,116.324375,0,197,39760.2871527778,2008-11-08,06:53:30
39.911556,116.324375,0,198,39760.2872106481,2008-11-08,06:53:35
39.911556,116.324375,0,198,39760.2872453704,2008-11-08,06:53:38
39.911554,116.324369,0,198,39760.2872685185,2008-11-08,06:53:40
39.911543,116.324377,0,197,39760.2873263889,2008-11-08,06:53:45
39.911486,116.324368,0,196,39760.2873842593,2008-11-08,06:53:50
39.91146,116.324369,0,201,39760.2874421296,2008-11-08,06:53:55
39.911452,116.324339,0,199,39760.2875,2008-11-08,06:54:00
39.911464,116.324271,0,198,39760.2875578704,2008-11-08,06:54:05
39.911473,116.324197,0,199,39760.2876157407,2008-11-08,06:54:10
39.911464,116.324119,0,193,39760.2876736111,2008-11-08,06:54:15
39.911456,116.324087,0,190,39760.2877314815,2008-11-08,06:54:20
39.911449,116.32412,0,185,39760.2877893519,2008-11-08,06:54:25
39.911467,116.324122,0,186,39760.2878472222,2008-11-08,06:54:30
39.911467,116.324118,0,186,39760.2879050926,2008-11-08,06:54:35
39.911467,116.324123,0,186,39760.287962963,2008-11-08,06:54:40
39.911467,116.324123,0,186,39760.2879976852,2008-11-08,06:54:43
39.911467,116.324123,0,186,39760.2880208333,2008-11-08,06:54:45
39.911463,116.324108,0,187,39760.2880787037,2008-11-08,06:54:50
39.911458,116.324107,0,188,39760.2881365741,2008-11-08,06:54:55
39.911462,116.324112,0,188,39760.2881944444,2008-11-08,06:55:00
39.911463,116.324116,0,188,39760.2882523148,2008-11-08,06:55:05
39.911463,116.324121,0,188,39760.2883101852,2008-11-08,06:55:10
39.911462,116.324128,0,188,39760.2883680556,2008-11-08,06:55:15
39.911461,116.324131,0,188,39760.2884259259,2008-11-08,06:55:20
39.911461,116.324131,0,188,39760.2884606481,2008-11-08,06:55:23
39.911461,116.324135,0,188,39760.2884837963,2008-11-08,06:55:25
39.911469,116.324168,0,188,39760.2885416667,2008-11-08,06:55:30
39.911547,116.324235,0,188,39760.288599537,2008-11-08,06:55:35
39.911583,116.324235,0,187,39760.2886574074,2008-11-08,06:55:40
39.911605,116.324225,0,187,39760.2887152778,2008-11-08,06:55:45
39.911606,116.324221,0,186,39760.2887731481,2008-11-08,06:55:50
39.911606,116.324221,0,186,39760.2888078704,2008-11-08,06:55:53
39.911606,116.324222,0,186,39760.2888310185,2008-11-08,06:55:55
39.911601,116.324255,0,186,39760.2888888889,2008-11-08,06:56:00
39.911548,116.324337,0,185,39760.2889467593,2008-11-08,06:56:05
39.911549,116.32437,0,184,39760.2890046296,2008-11-08,06:56:10
39.911549,116.32439,0,183,39760.2890625,2008-11-08,06:56:15
39.911549,116.32439,0,183,39760.2890972222,2008-11-08,06:56:18
39.911542,116.324394,0,183,39760.2891203704,2008-11-08,06:56:20
39.911541,116.324384,0,183,39760.2891782407,2008-11-08,06:56:25
39.911556,116.324354,0,183,39760.2892361111,2008-11-08,06:56:30
39.911554,116.324362,0,182,39760.2892939815,2008-11-08,06:56:35
39.911555,116.324362,0,182,39760.2893518518,2008-11-08,06:56:40
39.911555,116.324362,0,182,39760.2893865741,2008-11-08,06:56:43
39.911556,116.324361,0,182,39760.2894097222,2008-11-08,06:56:45
39.911564,116.324391,0,183,39760.2894675926,2008-11-08,06:56:50
39.911564,116.324405,0,183,39760.289525463,2008-11-08,06:56:55
39.911564,116.324405,0,183,39760.2895601852,2008-11-08,06:56:58
39.911563,116.324412,0,183,39760.2895833333,2008-11-08,06:57:00
39.911552,116.324379,0,184,39760.2896412037,2008-11-08,06:57:05
39.911535,116.324342,0,185,39760.2896990741,2008-11-08,06:57:10
39.911533,116.324331,0,186,39760.2897569444,2008-11-08,06:57:15
39.911533,116.324329,0,185,39760.2898148148,2008-11-08,06:57:20
39.911533,116.324329,0,185,39760.289849537,2008-11-08,06:57:23
39.911532,116.324327,0,185,39760.2898726852,2008-11-08,06:57:25
39.91153,116.324342,0,185,39760.2899305556,2008-11-08,06:57:30
39.91153,116.324342,0,185,39760.2899652778,2008-11-08,06:57:33
39.911527,116.32435,0,185,39760.2899884259,2008-11-08,06:57:35
39.911525,116.324359,0,185,39760.2900462963,2008-11-08,06:57:40
39.911524,116.324359,0,186,39760.2901041667,2008-11-08,06:57:45
39.911523,116.324358,0,186,39760.290162037,2008-11-08,06:57:50
39.911523,116.32436,0,186,39760.2902199074,2008-11-08,06:57:55
39.911523,116.32436,0,186,39760.2902546296,2008-11-08,06:57:58
39.911524,116.324362,0,186,39760.2902777778,2008-11-08,06:58:00
39.911524,116.324374,0,186,39760.2903356481,2008-11-08,06:58:05
39.911524,116.32438,0,185,39760.2903935185,2008-11-08,06:58:10
39.911524,116.32438,0,185,39760.2904282407,2008-11-08,06:58:13
39.911524,116.324379,0,186,39760.2904513889,2008-11-08,06:58:15
39.911525,116.324369,0,186,39760.2905092593,2008-11-08,06:58:20
39.911524,116.324376,0,186,39760.2905671296,2008-11-08,06:58:25
39.911524,116.324376,0,186,39760.2906018518,2008-11-08,06:58:28
39.911523,116.324381,0,186,39760.290625,2008-11-08,06:58:30
39.911523,116.324392,0,187,39760.2906828704,2008-11-08,06:58:35
39.911524,116.324392,0,187,39760.2907407407,2008-11-08,06:58:40
39.911524,116.324397,0,187,39760.2907986111,2008-11-08,06:58:45
39.911525,116.324401,0,187,39760.2908564815,2008-11-08,06:58:50
39.911527,116.324405,0,187,39760.2909143518,2008-11-08,06:58:55
39.911527,116.324405,0,187,39760.2909490741,2008-11-08,06:58:58
39.91153,116.32441,0,187,39760.2909722222,2008-11-08,06:59:00
39.911568,116.324443,0,194,39760.2910300926,2008-11-08,06:59:05
39.911618,116.324453,0,201,39760.291087963,2008-11-08,06:59:10
39.911639,116.324455,0,203,39760.2911458333,2008-11-08,06:59:15
39.911639,116.324454,0,203,39760.2912037037,2008-11-08,06:59:20
39.91164,116.324462,0,204,39760.2912615741,2008-11-08,06:59:25
39.911641,116.324462,0,204,39760.2913194444,2008-11-08,06:59:30
39.911642,116.324458,0,204,39760.2913773148,2008-11-08,06:59:35
39.911642,116.324458,0,204,39760.291412037,2008-11-08,06:59:38
39.911644,116.324461,0,204,39760.2914351852,2008-11-08,06:59:40
39.911679,116.324496,0,207,39760.2914930556,2008-11-08,06:59:45
39.911733,116.32451,0,212,39760.2915509259,2008-11-08,06:59:50
39.911723,116.324542,0,224,39760.2916087963,2008-11-08,06:59:55
39.911623,116.324585,0,242,39760.2916666667,2008-11-08,07:00:00
39.911551,116.324648,0,260,39760.291724537,2008-11-08,07:00:05
39.911506,116.324693,0,277,39760.2917824074,2008-11-08,07:00:10
39.911506,116.324693,0,277,39760.2918171296,2008-11-08,07:00:13
39.911499,116.3247,0,292,39760.2918402778,2008-11-08,07:00:15
39.911478,116.324703,0,301,39760.2918981481,2008-11-08,07:00:20
39.911477,116.324716,0,302,39760.2919560185,2008-11-08,07:00:25
39.911477,116.324716,0,302,39760.2919907407,2008-11-08,07:00:28
39.911477,116.324724,0,303,39760.2920138889,2008-11-08,07:00:30
39.911475,116.324735,0,303,39760.2920717593,2008-11-08,07:00:35
39.911475,116.324735,0,303,39760.2921064815,2008-11-08,07:00:38
39.911472,116.324734,0,304,39760.2921296296,2008-11-08,07:00:40
39.911472,116.324724,0,304,39760.2921875,2008-11-08,07:00:45
39.911459,116.324704,0,304,39760.2922453704,2008-11-08,07:00:50
39.911312,116.324724,0,317,39760.2923032407,2008-11-08,07:00:55
39.911311,116.324723,0,317,39760.2923611111,2008-11-08,07:01:00
39.911311,116.32472,0,317,39760.2924189815,2008-11-08,07:01:05
39.911311,116.32472,0,317,39760.2924537037,2008-11-08,07:01:08
39.911311,116.324712,0,317,39760.2924768519,2008-11-08,07:01:10
39.911301,116.324661,0,317,39760.2925347222,2008-11-08,07:01:15
39.911295,116.324631,0,317,39760.2925925926,2008-11-08,07:01:20
39.911296,116.32463,0,317,39760.292650463,2008-11-08,07:01:25
39.911297,116.324624,0,317,39760.2927083333,2008-11-08,07:01:30
39.911298,116.324625,0,317,39760.2927662037,2008-11-08,07:01:35
39.911297,116.324623,0,317,39760.2928240741,2008-11-08,07:01:40
39.911299,116.324615,0,317,39760.2928819444,2008-11-08,07:01:45
39.9113,116.324609,0,317,39760.2929398148,2008-11-08,07:01:50
39.9113,116.324609,0,317,39760.292974537,2008-11-08,07:01:53
39.911301,116.324617,0,317,39760.2929976852,2008-11-08,07:01:55
39.911312,116.324622,0,317,39760.2930555556,2008-11-08,07:02:00
39.911322,116.324596,0,317,39760.2931134259,2008-11-08,07:02:05
39.911322,116.324596,0,317,39760.2931481482,2008-11-08,07:02:08
39.911323,116.3246,0,317,39760.2931712963,2008-11-08,07:02:10
39.911317,116.324614,0,319,39760.2932291667,2008-11-08,07:02:15
39.911308,116.324621,0,320,39760.293287037,2008-11-08,07:02:20
39.911303,116.324621,0,320,39760.2933449074,2008-11-08,07:02:25
39.911303,116.324621,0,320,39760.2933796296,2008-11-08,07:02:28
39.911297,116.324625,0,321,39760.2934027778,2008-11-08,07:02:30
39.911296,116.324638,0,321,39760.2934606481,2008-11-08,07:02:35
39.911297,116.324637,0,321,39760.2935185185,2008-11-08,07:02:40
39.911298,116.324634,0,320,39760.2935763889,2008-11-08,07:02:45
39.911296,116.324636,0,320,39760.2936342593,2008-11-08,07:02:50
39.911296,116.324636,0,320,39760.2936689815,2008-11-08,07:02:53
39.911295,116.324638,0,320,39760.2936921296,2008-11-08,07:02:55
39.911288,116.324624,0,321,39760.29375,2008-11-08,07:03:00
39.911256,116.324578,0,322,39760.2938078704,2008-11-08,07:03:05
39.911231,116.324584,0,327,39760.2938657407,2008-11-08,07:03:10
39.911231,116.324586,0,328,39760.2939236111,2008-11-08,07:03:15
39.911232,116.324587,0,328,39760.2939814815,2008-11-08,07:03:20
39.911232,116.32459,0,328,39760.2940393519,2008-11-08,07:03:25
39.911232,116.32459,0,328,39760.2940740741,2008-11-08,07:03:28
39.911231,116.324591,0,329,39760.2940972222,2008-11-08,07:03:30
39.911232,116.324582,0,329,39760.2941550926,2008-11-08,07:03:35
39.911233,116.324569,0,329,39760.294212963,2008-11-08,07:03:40
39.911215,116.324521,0,328,39760.2942708333,2008-11-08,07:03:45
39.911238,116.324461,0,330,39760.2943287037,2008-11-08,07:03:50
39.911207,116.324504,0,330,39760.2943865741,2008-11-08,07:03:55
39.911207,116.324511,0,330,39760.2944444444,2008-11-08,07:04:00
39.911207,116.324514,0,331,39760.2945023148,2008-11-08,07:04:05
39.911208,116.324521,0,330,39760.2945601852,2008-11-08,07:04:10
39.911208,116.324525,0,330,39760.2946180556,2008-11-08,07:04:15
39.911208,116.32452,0,329,39760.2946759259,2008-11-08,07:04:20
39.911208,116.32452,0,329,39760.2947106481,2008-11-08,07:04:23
39.911209,116.324519,0,329,39760.2947337963,2008-11-08,07:04:25
39.911196,116.32448,0,328,39760.2947916667,2008-11-08,07:04:30
39.911172,116.32441,0,327,39760.294849537,2008-11-08,07:04:35
39.911133,116.324371,0,326,39760.2949074074,2008-11-08,07:04:40
39.911112,116.32436,0,327,39760.2949652778,2008-11-08,07:04:45
39.911111,116.324345,0,327,39760.2950231481,2008-11-08,07:04:50
39.911112,116.324331,0,327,39760.2950810185,2008-11-08,07:04:55
39.911112,116.32433,0,327,39760.2951388889,2008-11-08,07:05:00
39.911113,116.324336,0,327,39760.2951967593,2008-11-08,07:05:05
39.911113,116.324336,0,327,39760.2952314815,2008-11-08,07:05:08
39.911114,116.324336,0,327,39760.2952546296,2008-11-08,07:05:10
39.911152,116.324264,0,327,39760.2953125,2008-11-08,07:05:15
39.911179,116.324272,0,326,39760.2953703704,2008-11-08,07:05:20
39.911473,116.32426,0,331,39760.2954282407,2008-11-08,07:05:25
39.911474,116.324233,0,327,39760.2954861111,2008-11-08,07:05:30
39.911456,116.324236,0,318,39760.2955439815,2008-11-08,07:05:35
39.911385,116.324274,0,318,39760.2956018519,2008-11-08,07:05:40
39.911385,116.324274,0,318,39760.2956365741,2008-11-08,07:05:43
39.911383,116.324269,0,317,39760.2956597222,2008-11-08,07:05:45
39.911383,116.32426,0,317,39760.2957175926,2008-11-08,07:05:50
39.911345,116.324273,0,316,39760.295775463,2008-11-08,07:05:55
39.911259,116.324273,0,316,39760.2958333333,2008-11-08,07:06:00
39.91121,116.324268,0,316,39760.2958912037,2008-11-08,07:06:05
39.911148,116.324243,0,316,39760.2959490741,2008-11-08,07:06:10
39.911383,116.324248,0,272,39760.3052662037,2008-11-08,07:19:35
39.911464,116.324274,0,270,39760.3053240741,2008-11-08,07:19:40
39.911466,116.324284,0,271,39760.3053819444,2008-11-08,07:19:45
39.911559,116.324283,0,266,39760.3054398148,2008-11-08,07:19:50
39.911559,116.324283,0,266,39760.305474537,2008-11-08,07:19:53
39.911558,116.324288,0,266,39760.3054976852,2008-11-08,07:19:55
39.911558,116.324297,0,266,39760.3055555556,2008-11-08,07:20:00
39.911557,116.324311,0,266,39760.3056134259,2008-11-08,07:20:05
39.911558,116.324314,0,266,39760.3056712963,2008-11-08,07:20:10
39.911559,116.324312,0,266,39760.3057291667,2008-11-08,07:20:15
39.91156,116.324312,0,266,39760.305787037,2008-11-08,07:20:20
39.911559,116.324314,0,266,39760.3058449074,2008-11-08,07:20:25
39.911559,116.324314,0,266,39760.3058796296,2008-11-08,07:20:28
39.911558,116.324317,0,266,39760.3059027778,2008-11-08,07:20:30
39.911531,116.324326,0,265,39760.3059606481,2008-11-08,07:20:35
39.911436,116.32437,0,267,39760.3060185185,2008-11-08,07:20:40
39.911436,116.324359,0,266,39760.3060763889,2008-11-08,07:20:45
39.911403,116.324337,0,266,39760.3061342593,2008-11-08,07:20:50
39.911381,116.324327,0,265,39760.3061921296,2008-11-08,07:20:55
39.911381,116.324327,0,265,39760.3062268518,2008-11-08,07:20:58
39.911382,116.324319,0,265,39760.30625,2008-11-08,07:21:00
39.911361,116.324302,0,264,39760.3063078704,2008-11-08,07:21:05
39.911379,116.324289,0,262,39760.3063657407,2008-11-08,07:21:10
39.911383,116.32428,0,262,39760.3064236111,2008-11-08,07:21:15
39.911383,116.32428,0,262,39760.3064583333,2008-11-08,07:21:18
39.911383,116.324277,0,262,39760.3064814815,2008-11-08,07:21:20
39.911345,116.324253,0,259,39760.3065393518,2008-11-08,07:21:25
39.911257,116.324238,0,254,39760.3065972222,2008-11-08,07:21:30
39.911223,116.324252,0,252,39760.3066550926,2008-11-08,07:21:35
39.911218,116.324267,0,253,39760.306712963,2008-11-08,07:21:40
39.911218,116.324266,0,253,39760.3067708333,2008-11-08,07:21:45
39.911218,116.324266,0,253,39760.3068055556,2008-11-08,07:21:48
39.911218,116.324258,0,253,39760.3068287037,2008-11-08,07:21:50
39.91122,116.324245,0,253,39760.3068865741,2008-11-08,07:21:55
39.91122,116.324234,0,253,39760.3069444444,2008-11-08,07:22:00
39.911219,116.324263,0,255,39760.3070023148,2008-11-08,07:22:05
39.911219,116.324264,0,255,39760.3070601852,2008-11-08,07:22:10
39.911222,116.324264,0,255,39760.3071180556,2008-11-08,07:22:15
39.911222,116.324264,0,255,39760.3071527778,2008-11-08,07:22:18
39.911222,116.324258,0,255,39760.3071759259,2008-11-08,07:22:20
39.911231,116.324227,0,255,39760.3072337963,2008-11-08,07:22:25
39.911255,116.324168,0,257,39760.3072916667,2008-11-08,07:22:30
39.911258,116.324143,0,257,39760.307349537,2008-11-08,07:22:35
39.911232,116.324151,0,256,39760.3074074074,2008-11-08,07:22:40
39.911231,116.324264,0,255,39760.3074652778,2008-11-08,07:22:45
39.911152,116.324406,0,260,39760.3075231481,2008-11-08,07:22:50
39.911113,116.324448,0,262,39760.3075810185,2008-11-08,07:22:55
39.911113,116.324448,0,262,39760.3076157407,2008-11-08,07:22:58
39.911106,116.324451,0,261,39760.3076388889,2008-11-08,07:23:00
39.911152,116.324398,0,255,39760.3076967593,2008-11-08,07:23:05
39.911152,116.324398,0,255,39760.3077314815,2008-11-08,07:23:08
39.911151,116.324402,0,254,39760.3077546296,2008-11-08,07:23:10
39.911151,116.324387,0,254,39760.3078125,2008-11-08,07:23:15
39.911153,116.324384,0,254,39760.3078703704,2008-11-08,07:23:20
39.911153,116.324384,0,254,39760.3079050926,2008-11-08,07:23:23
39.911155,116.324376,0,254,39760.3079282407,2008-11-08,07:23:25
39.911231,116.324411,0,257,39760.3079861111,2008-11-08,07:23:30
39.911233,116.324421,0,257,39760.3080439815,2008-11-08,07:23:35
39.911233,116.324421,0,257,39760.3080787037,2008-11-08,07:23:38
39.911235,116.324413,0,257,39760.3081018519,2008-11-08,07:23:40
39.91122,116.324377,0,260,39760.3081597222,2008-11-08,07:23:45
39.911222,116.324377,0,261,39760.3082175926,2008-11-08,07:23:50
39.911225,116.324375,0,261,39760.308275463,2008-11-08,07:23:55
39.911226,116.324377,0,261,39760.3083333333,2008-11-08,07:24:00
39.911229,116.324379,0,261,39760.3083912037,2008-11-08,07:24:05
39.911229,116.324379,0,261,39760.3084259259,2008-11-08,07:24:08
39.911231,116.324384,0,261,39760.3084490741,2008-11-08,07:24:10
39.911284,116.324384,0,263,39760.3085069444,2008-11-08,07:24:15
39.911302,116.324388,0,263,39760.3085648148,2008-11-08,07:24:20
39.911303,116.324391,0,263,39760.3086226852,2008-11-08,07:24:25
39.911304,116.324397,0,263,39760.3086805556,2008-11-08,07:24:30
39.911304,116.324397,0,263,39760.3087152778,2008-11-08,07:24:33
39.911306,116.324395,0,263,39760.3087384259,2008-11-08,07:24:35
39.911305,116.324374,0,264,39760.3087962963,2008-11-08,07:24:40
39.911305,116.324374,0,264,39760.3088310185,2008-11-08,07:24:43
39.91131,116.324374,0,266,39760.3088541667,2008-11-08,07:24:45
39.911293,116.324377,0,267,39760.308912037,2008-11-08,07:24:50
39.911294,116.324387,0,268,39760.3089699074,2008-11-08,07:24:55
39.911297,116.324382,0,268,39760.3090277778,2008-11-08,07:25:00
39.911298,116.324387,0,268,39760.3090856481,2008-11-08,07:25:05
39.911302,116.324387,0,268,39760.3091435185,2008-11-08,07:25:10
39.911304,116.324383,0,268,39760.3092013889,2008-11-08,07:25:15
39.911305,116.324391,0,267,39760.3092592593,2008-11-08,07:25:20
39.911306,116.324396,0,267,39760.3093171296,2008-11-08,07:25:25
39.911307,116.324402,0,267,39760.309375,2008-11-08,07:25:30
39.911308,116.324396,0,267,39760.3094328704,2008-11-08,07:25:35
39.91131,116.324391,0,267,39760.3094907407,2008-11-08,07:25:40
39.91131,116.324383,0,268,39760.3095486111,2008-11-08,07:25:45
39.911309,116.32439,0,268,39760.3096064815,2008-11-08,07:25:50
39.911307,116.324396,0,269,39760.3096643519,2008-11-08,07:25:55
39.911307,116.324394,0,269,39760.3097222222,2008-11-08,07:26:00
39.911307,116.324394,0,269,39760.3097569444,2008-11-08,07:26:03
39.911306,116.324391,0,269,39760.3097800926,2008-11-08,07:26:05
39.911269,116.324429,0,271,39760.309837963,2008-11-08,07:26:10
39.911219,116.324465,0,273,39760.3098958333,2008-11-08,07:26:15
39.911221,116.324466,0,272,39760.3099537037,2008-11-08,07:26:20
39.911221,116.32447,0,272,39760.3100115741,2008-11-08,07:26:25
39.911221,116.32447,0,272,39760.3100462963,2008-11-08,07:26:28
39.911223,116.324473,0,272,39760.3100694444,2008-11-08,07:26:30
39.911225,116.324484,0,272,39760.3101273148,2008-11-08,07:26:35
39.911226,116.324499,0,272,39760.3101851852,2008-11-08,07:26:40
39.911227,116.324506,0,272,39760.3102430556,2008-11-08,07:26:45
39.911228,116.324505,0,273,39760.3103009259,2008-11-08,07:26:50
39.911231,116.32451,0,273,39760.3103587963,2008-11-08,07:26:55
39.911231,116.324514,0,273,39760.3104166667,2008-11-08,07:27:00
39.911233,116.324509,0,273,39760.310474537,2008-11-08,07:27:05
39.911232,116.324511,0,273,39760.3105324074,2008-11-08,07:27:10
39.911232,116.324511,0,273,39760.3105671296,2008-11-08,07:27:13
39.911231,116.324504,0,273,39760.3105902778,2008-11-08,07:27:15
39.911211,116.324454,0,276,39760.3106481481,2008-11-08,07:27:20
39.911194,116.324414,0,278,39760.3107060185,2008-11-08,07:27:25
39.911194,116.324414,0,278,39760.3107407407,2008-11-08,07:27:28
39.91119,116.324409,0,280,39760.3107638889,2008-11-08,07:27:30
39.91119,116.324418,0,280,39760.3108217593,2008-11-08,07:27:35
39.911191,116.324409,0,281,39760.3108796296,2008-11-08,07:27:40
39.911191,116.324422,0,281,39760.3109375,2008-11-08,07:27:45
39.911192,116.324438,0,281,39760.3109953704,2008-11-08,07:27:50
39.911195,116.324447,0,281,39760.3110532407,2008-11-08,07:27:55
39.911196,116.324452,0,281,39760.3111111111,2008-11-08,07:28:00
39.911196,116.324452,0,281,39760.3111458333,2008-11-08,07:28:03
39.911198,116.324454,0,281,39760.3111689815,2008-11-08,07:28:05
39.9112,116.324443,0,281,39760.3112268519,2008-11-08,07:28:10
39.911278,116.324457,0,285,39760.3112847222,2008-11-08,07:28:15
39.911384,116.324463,0,287,39760.3113425926,2008-11-08,07:28:20
39.911478,116.324459,0,286,39760.311400463,2008-11-08,07:28:25
39.911487,116.324479,0,288,39760.3114583333,2008-11-08,07:28:30
39.911492,116.324449,0,289,39760.3115162037,2008-11-08,07:28:35
39.911506,116.324418,0,290,39760.3115740741,2008-11-08,07:28:40
39.911509,116.324399,0,290,39760.3116319444,2008-11-08,07:28:45
39.911509,116.324399,0,290,39760.3116666667,2008-11-08,07:28:48
39.911509,116.324392,0,291,39760.3116898148,2008-11-08,07:28:50
39.911489,116.324391,0,295,39760.3117476852,2008-11-08,07:28:55
39.911463,116.324362,0,299,39760.3118055556,2008-11-08,07:29:00
39.911454,116.324344,0,302,39760.3118634259,2008-11-08,07:29:05
39.911436,116.324346,0,303,39760.3119212963,2008-11-08,07:29:10
39.911436,116.324346,0,303,39760.3119560185,2008-11-08,07:29:13
39.911436,116.324346,0,302,39760.3119791667,2008-11-08,07:29:15
39.911461,116.324273,0,305,39760.312037037,2008-11-08,07:29:20
39.911464,116.324232,0,305,39760.3120949074,2008-11-08,07:29:25
39.911464,116.324232,0,305,39760.3121296296,2008-11-08,07:29:28
39.911464,116.324224,0,305,39760.3121527778,2008-11-08,07:29:30
39.911466,116.324211,0,306,39760.3122106481,2008-11-08,07:29:35
39.911465,116.324221,0,306,39760.3122685185,2008-11-08,07:29:40
39.911483,116.324256,0,305,39760.3123263889,2008-11-08,07:29:45
39.911461,116.324289,0,299,39760.3123842593,2008-11-08,07:29:50
39.911478,116.324303,0,292,39760.3124421296,2008-11-08,07:29:55
39.911462,116.324308,0,287,39760.3125,2008-11-08,07:30:00
39.911463,116.324302,0,287,39760.3125578704,2008-11-08,07:30:05
39.911464,116.324296,0,287,39760.3126157407,2008-11-08,07:30:10
39.911464,116.324303,0,287,39760.3126736111,2008-11-08,07:30:15
39.911464,116.324303,0,287,39760.3127083333,2008-11-08,07:30:18
39.911464,116.324309,0,287,39760.3127314815,2008-11-08,07:30:20
39.911457,116.324285,0,286,39760.3127893518,2008-11-08,07:30:25
39.911422,116.324244,0,284,39760.3128472222,2008-11-08,07:30:30
39.911355,116.324267,0,284,39760.3129050926,2008-11-08,07:30:35
39.911356,116.324252,0,284,39760.312962963,2008-11-08,07:30:40
39.911398,116.324255,0,282,39760.3130208333,2008-11-08,07:30:45
39.911417,116.324201,0,283,39760.3130787037,2008-11-08,07:30:50
39.911434,116.324187,0,284,39760.3131365741,2008-11-08,07:30:55
39.911434,116.324194,0,284,39760.3131944444,2008-11-08,07:31:00
39.911434,116.324196,0,285,39760.3132523148,2008-11-08,07:31:05
39.911436,116.324202,0,285,39760.3133101852,2008-11-08,07:31:10
39.911436,116.324197,0,285,39760.3133680556,2008-11-08,07:31:15
39.911437,116.324193,0,285,39760.3134259259,2008-11-08,07:31:20
39.911437,116.324193,0,285,39760.3134606481,2008-11-08,07:31:23
39.911438,116.324198,0,285,39760.3134837963,2008-11-08,07:31:25
39.911494,116.324273,0,285,39760.3135416667,2008-11-08,07:31:30
39.91155,116.324327,0,284,39760.313599537,2008-11-08,07:31:35
39.911575,116.324329,0,283,39760.3136574074,2008-11-08,07:31:40
39.911609,116.324301,0,281,39760.3137152778,2008-11-08,07:31:45
39.911635,116.324292,0,280,39760.3137731481,2008-11-08,07:31:50
39.911632,116.324301,0,280,39760.3138310185,2008-11-08,07:31:55
39.911584,116.324391,0,280,39760.3138888889,2008-11-08,07:32:00
39.911632,116.324399,0,275,39760.3139467593,2008-11-08,07:32:05
39.911649,116.324374,0,273,39760.3140046296,2008-11-08,07:32:10
39.911647,116.324363,0,273,39760.3140625,2008-11-08,07:32:15
39.911646,116.324374,0,273,39760.3141203704,2008-11-08,07:32:20
39.911644,116.324388,0,273,39760.3141782407,2008-11-08,07:32:25
39.911622,116.324389,0,271,39760.3142361111,2008-11-08,07:32:30
39.911567,116.324417,0,269,39760.3142939815,2008-11-08,07:32:35
39.91153,116.324454,0,267,39760.3143518518,2008-11-08,07:32:40
39.911473,116.324458,0,267,39760.3144097222,2008-11-08,07:32:45
39.911467,116.324449,0,267,39760.3144675926,2008-11-08,07:32:50
39.91149,116.324391,0,265,39760.314525463,2008-11-08,07:32:55
39.91149,116.324391,0,265,39760.3145601852,2008-11-08,07:32:58
39.911485,116.324389,0,264,39760.3145833333,2008-11-08,07:33:00
39.91146,116.324355,0,262,39760.3146412037,2008-11-08,07:33:05
39.91136,116.324225,0,253,39760.3178240741,2008-11-08,07:37:40
39.911141,116.324304,0,256,39760.3178819444,2008-11-08,07:37:45
39.911073,116.324402,0,259,39760.3179398148,2008-11-08,07:37:50
39.911066,116.324441,0,264,39760.3179976852,2008-11-08,07:37:55
39.910978,116.324468,0,271,39760.3180555556,2008-11-08,07:38:00
39.910892,116.32452,0,273,39760.3181134259,2008-11-08,07:38:05
39.910825,116.324549,0,275,39760.3181712963,2008-11-08,07:38:10
39.910797,116.324526,0,277,39760.3182291667,2008-11-08,07:38:15
39.910764,116.324478,0,280,39760.318287037,2008-11-08,07:38:20
39.910713,116.324513,0,283,39760.3183449074,2008-11-08,07:38:25
39.910694,116.324505,0,284,39760.3184027778,2008-11-08,07:38:30
39.910639,116.324485,0,286,39760.3184606481,2008-11-08,07:38:35
39.910584,116.324458,0,287,39760.3185185185,2008-11-08,07:38:40
39.910587,116.324536,0,288,39760.3185763889,2008-11-08,07:38:45
39.910575,116.324628,0,289,39760.3186342593,2008-11-08,07:38:50
39.910553,116.324647,0,289,39760.3186921296,2008-11-08,07:38:55
39.910444,116.324694,0,289,39760.31875,2008-11-08,07:39:00
39.910322,116.324702,0,287,39760.3188078704,2008-11-08,07:39:05
39.910268,116.324757,0,286,39760.3188657407,2008-11-08,07:39:10
39.910176,116.324711,0,285,39760.3189236111,2008-11-08,07:39:15
39.910102,116.324661,0,285,39760.3189814815,2008-11-08,07:39:20
39.91002,116.324615,0,285,39760.3190393519,2008-11-08,07:39:25
39.909955,116.324558,0,287,39760.3190972222,2008-11-08,07:39:30
39.909913,116.324531,0,288,39760.3191550926,2008-11-08,07:39:35
39.90991,116.324609,0,290,39760.319212963,2008-11-08,07:39:40
39.909888,116.3247,0,292,39760.3192708333,2008-11-08,07:39:45
39.909863,116.324792,0,295,39760.3193287037,2008-11-08,07:39:50
39.909848,116.324862,0,297,39760.3193865741,2008-11-08,07:39:55
39.90985,116.32494,0,301,39760.3194444444,2008-11-08,07:40:00
39.909796,116.325063,0,305,39760.3195023148,2008-11-08,07:40:05
39.909766,116.325197,0,309,39760.3195601852,2008-11-08,07:40:10
39.909752,116.325297,0,313,39760.3196180556,2008-11-08,07:40:15
39.909756,116.325384,0,317,39760.3196759259,2008-11-08,07:40:20
39.909729,116.325505,0,322,39760.3197337963,2008-11-08,07:40:25
39.909714,116.325615,0,329,39760.3197916667,2008-11-08,07:40:30
39.909731,116.325687,0,334,39760.319849537,2008-11-08,07:40:35
39.909738,116.325764,0,338,39760.3199074074,2008-11-08,07:40:40
39.909734,116.325891,0,338,39760.3199652778,2008-11-08,07:40:45
39.909803,116.326003,0,332,39760.3200231481,2008-11-08,07:40:50
39.909739,116.326181,0,326,39760.3200810185,2008-11-08,07:40:55
39.909697,116.326341,0,325,39760.3201388889,2008-11-08,07:41:00
39.909623,116.326478,0,327,39760.3201967593,2008-11-08,07:41:05
39.909598,116.326571,0,331,39760.3202546296,2008-11-08,07:41:10
39.909569,116.326665,0,338,39760.3203125,2008-11-08,07:41:15
39.909593,116.326742,0,342,39760.3203703704,2008-11-08,07:41:20
39.909612,116.326827,0,343,39760.3204282407,2008-11-08,07:41:25
39.909612,116.326879,0,348,39760.3204861111,2008-11-08,07:41:30
39.909582,116.326996,0,349,39760.3205439815,2008-11-08,07:41:35
39.90957,116.327139,0,350,39760.3206018518,2008-11-08,07:41:40
39.909585,116.327264,0,350,39760.3206597222,2008-11-08,07:41:45
39.909596,116.327284,0,348,39760.3207175926,2008-11-08,07:41:50
39.909605,116.327327,0,347,39760.320775463,2008-11-08,07:41:55
39.909621,116.327356,0,341,39760.3208333333,2008-11-08,07:42:00
39.909623,116.327392,0,343,39760.3208912037,2008-11-08,07:42:05
39.90956,116.327463,0,350,39760.3209490741,2008-11-08,07:42:10
39.90955,116.327467,0,349,39760.3210069444,2008-11-08,07:42:15
39.909503,116.327519,0,349,39760.3210648148,2008-11-08,07:42:20
39.909393,116.327644,0,346,39760.3211226852,2008-11-08,07:42:25
39.909249,116.327697,0,344,39760.3211805556,2008-11-08,07:42:30
39.909179,116.327704,0,345,39760.3212384259,2008-11-08,07:42:35
39.90917,116.327654,0,344,39760.3212962963,2008-11-08,07:42:40
39.909143,116.327647,0,336,39760.3213541667,2008-11-08,07:42:45
39.909061,116.327656,0,324,39760.321412037,2008-11-08,07:42:50
39.908959,116.327715,0,317,39760.3214699074,2008-11-08,07:42:55
39.908849,116.32777,0,307,39760.3215277778,2008-11-08,07:43:00
39.908763,116.32783,0,301,39760.3215856481,2008-11-08,07:43:05
39.908695,116.327805,0,292,39760.3216435185,2008-11-08,07:43:10
39.908651,116.327814,0,288,39760.3217013889,2008-11-08,07:43:15
39.908581,116.327838,0,286,39760.3217592593,2008-11-08,07:43:20
39.908542,116.327803,0,287,39760.3218171296,2008-11-08,07:43:25
39.908465,116.327855,0,290,39760.321875,2008-11-08,07:43:30
39.908433,116.327866,0,290,39760.3219328704,2008-11-08,07:43:35
39.908368,116.327886,0,293,39760.3219907407,2008-11-08,07:43:40
39.908355,116.327883,0,286,39760.3220486111,2008-11-08,07:43:45
39.908313,116.32788,0,282,39760.3221064815,2008-11-08,07:43:50
39.908184,116.328004,0,294,39760.3221643518,2008-11-08,07:43:55
39.908111,116.328025,0,299,39760.3222222222,2008-11-08,07:44:00
39.908051,116.328027,0,302,39760.3222800926,2008-11-08,07:44:05
39.908,116.328015,0,299,39760.322337963,2008-11-08,07:44:10
39.907918,116.327988,0,294,39760.3223958333,2008-11-08,07:44:15
39.907852,116.327981,0,291,39760.3224537037,2008-11-08,07:44:20
39.907793,116.327996,0,290,39760.3225115741,2008-11-08,07:44:25
39.907731,116.328012,0,288,39760.3225694444,2008-11-08,07:44:30
39.907698,116.327976,0,286,39760.3226273148,2008-11-08,07:44:35
39.90765,116.327968,0,287,39760.3226851852,2008-11-08,07:44:40
39.907568,116.327993,0,287,39760.3227430556,2008-11-08,07:44:45
39.90747,116.328022,0,289,39760.3228009259,2008-11-08,07:44:50
39.907408,116.328052,0,299,39760.3228587963,2008-11-08,07:44:55
39.907349,116.328053,0,310,39760.3229166667,2008-11-08,07:45:00
39.907307,116.328027,0,319,39760.322974537,2008-11-08,07:45:05
39.907228,116.328025,0,324,39760.3230324074,2008-11-08,07:45:10
39.907166,116.328039,0,330,39760.3230902778,2008-11-08,07:45:15
39.907141,116.328012,0,328,39760.3231481481,2008-11-08,07:45:20
39.907091,116.327998,0,324,39760.3232060185,2008-11-08,07:45:25
39.907029,116.32797,0,324,39760.3232638889,2008-11-08,07:45:30
39.906938,116.327996,0,320,39760.3233217593,2008-11-08,07:45:35
39.906871,116.327979,0,320,39760.3233796296,2008-11-08,07:45:40
39.906854,116.327907,0,322,39760.3234375,2008-11-08,07:45:45
39.906802,116.327877,0,328,39760.3234953704,2008-11-08,07:45:50
39.906799,116.327804,0,333,39760.3235532407,2008-11-08,07:45:55
39.906742,116.327751,0,337,39760.3236111111,2008-11-08,07:46:00
39.90671,116.327685,0,341,39760.3236689815,2008-11-08,07:46:05
39.906687,116.327658,0,342,39760.3237268519,2008-11-08,07:46:10
39.906683,116.327667,0,343,39760.3237847222,2008-11-08,07:46:15
39.906724,116.32764,0,344,39760.3238425926,2008-11-08,07:46:20
39.906775,116.32754,0,347,39760.323900463,2008-11-08,07:46:25
39.906783,116.327478,0,348,39760.3239583333,2008-11-08,07:46:30
39.906703,116.327435,0,348,39760.3240162037,2008-11-08,07:46:35
39.906609,116.327415,0,344,39760.3240740741,2008-11-08,07:46:40
39.906553,116.327421,0,342,39760.3241319444,2008-11-08,07:46:45
39.906456,116.327486,0,343,39760.3241898148,2008-11-08,07:46:50
39.906397,116.327484,0,342,39760.3242476852,2008-11-08,07:46:55
39.906331,116.327473,0,344,39760.3243055556,2008-11-08,07:47:00
39.906261,116.327422,0,347,39760.3243634259,2008-11-08,07:47:05
39.906209,116.327417,0,347,39760.3244212963,2008-11-08,07:47:10
39.906084,116.327507,0,349,39760.3244791667,2008-11-08,07:47:15
39.905922,116.327539,0,351,39760.324537037,2008-11-08,07:47:20
39.905967,116.327369,0,336,39760.3245949074,2008-11-08,07:47:25
39.906051,116.32721,0,312,39760.3246527778,2008-11-08,07:47:30
39.906058,116.327136,0,301,39760.3247106481,2008-11-08,07:47:35
39.906052,116.327032,0,287,39760.3247685185,2008-11-08,07:47:40
39.906053,116.326914,0,278,39760.3248263889,2008-11-08,07:47:45
39.906045,116.326842,0,272,39760.3248842593,2008-11-08,07:47:50
39.906068,116.326791,0,270,39760.3249421296,2008-11-08,07:47:55
39.906096,116.326742,0,270,39760.325,2008-11-08,07:48:00
39.90609,116.326699,0,269,39760.3250578704,2008-11-08,07:48:05
39.906099,116.326635,0,269,39760.3251157407,2008-11-08,07:48:10
39.906084,116.326519,0,269,39760.3251736111,2008-11-08,07:48:15
39.906001,116.326491,0,249,39760.3252314815,2008-11-08,07:48:20
39.905994,116.326428,0,248,39760.3252893519,2008-11-08,07:48:25
39.906001,116.326349,0,247,39760.3253472222,2008-11-08,07:48:30
39.906008,116.326265,0,246,39760.3254050926,2008-11-08,07:48:35
39.906037,116.326178,0,243,39760.325462963,2008-11-08,07:48:40
39.906083,116.326081,0,243,39760.3255208333,2008-11-08,07:48:45
39.9061,116.326012,0,227,39760.3255787037,2008-11-08,07:48:50
39.906159,116.325891,0,226,39760.3256365741,2008-11-08,07:48:55
39.9063,116.325761,0,220,39760.3256944444,2008-11-08,07:49:00
39.906397,116.325656,0,202,39760.3257523148,2008-11-08,07:49:05
39.906404,116.325585,0,185,39760.3258101852,2008-11-08,07:49:10
39.906336,116.325604,0,171,39760.3258680556,2008-11-08,07:49:15
39.906216,116.325718,0,162,39760.3259259259,2008-11-08,07:49:20
39.90613,116.325732,0,154,39760.3259837963,2008-11-08,07:49:25
39.90602,116.325784,0,152,39760.3260416667,2008-11-08,07:49:30
39.905882,116.325839,0,148,39760.326099537,2008-11-08,07:49:35
39.905763,116.325917,0,146,39760.3261574074,2008-11-08,07:49:40
39.90574,116.325935,0,147,39760.3262152778,2008-11-08,07:49:45
39.905737,116.325952,0,148,39760.3262731481,2008-11-08,07:49:50
39.90576,116.325948,0,148,39760.3263310185,2008-11-08,07:49:55
39.905782,116.325931,0,147,39760.3263888889,2008-11-08,07:50:00
39.905876,116.325878,0,146,39760.3264467593,2008-11-08,07:50:05
39.905833,116.325916,0,151,39760.3265046296,2008-11-08,07:50:10
39.905867,116.325875,0,152,39760.3265625,2008-11-08,07:50:15
39.905867,116.325875,0,152,39760.3265972222,2008-11-08,07:50:18
39.905869,116.325869,0,150,39760.3266203704,2008-11-08,07:50:20
39.905753,116.325914,0,148,39760.3266782407,2008-11-08,07:50:25
39.905792,116.325895,0,143,39760.3267361111,2008-11-08,07:50:30
39.905802,116.325944,0,135,39760.3267939815,2008-11-08,07:50:35
39.905814,116.325938,0,126,39760.3268518519,2008-11-08,07:50:40
39.905814,116.325938,0,126,39760.3268865741,2008-11-08,07:50:43
39.905807,116.325935,0,126,39760.3269097222,2008-11-08,07:50:45
39.905818,116.326057,0,124,39760.3269675926,2008-11-08,07:50:50
39.905882,116.326489,0,120,39760.327025463,2008-11-08,07:50:55
39.905905,116.327203,0,121,39760.3270833333,2008-11-08,07:51:00
39.905926,116.327838,0,117,39760.3271412037,2008-11-08,07:51:05
39.905907,116.328366,0,114,39760.3271990741,2008-11-08,07:51:10
39.905886,116.328551,0,111,39760.3272569444,2008-11-08,07:51:15
39.905895,116.328659,0,109,39760.3273148148,2008-11-08,07:51:20
39.905927,116.328912,0,105,39760.3273726852,2008-11-08,07:51:25
39.905916,116.329112,0,100,39760.3274305556,2008-11-08,07:51:30
39.906026,116.32932,0,96,39760.3274884259,2008-11-08,07:51:35
39.906341,116.329506,0,92,39760.3275462963,2008-11-08,07:51:40
39.906795,116.329574,0,86,39760.3276041667,2008-11-08,07:51:45
39.907305,116.329558,0,78,39760.327662037,2008-11-08,07:51:50
39.907671,116.329475,0,78,39760.3277199074,2008-11-08,07:51:55
39.907789,116.329442,0,85,39760.3277777778,2008-11-08,07:52:00
39.907812,116.329457,0,83,39760.3278356481,2008-11-08,07:52:05
39.90784,116.32944,0,84,39760.3278935185,2008-11-08,07:52:10
39.90801,116.329391,0,98,39760.3279513889,2008-11-08,07:52:15
39.908042,116.329395,0,99,39760.3280092593,2008-11-08,07:52:20
39.908042,116.329395,0,99,39760.3280439815,2008-11-08,07:52:23
39.90804,116.329393,0,102,39760.3280671296,2008-11-08,07:52:25
39.908042,116.329403,0,102,39760.328125,2008-11-08,07:52:30
39.908182,116.329388,0,113,39760.3281828704,2008-11-08,07:52:35
39.908632,116.329232,0,128,39760.3282407407,2008-11-08,07:52:40
39.909009,116.329119,0,150,39760.3282986111,2008-11-08,07:52:45
39.909515,116.328886,0,176,39760.3283564815,2008-11-08,07:52:50
39.910086,116.328694,0,184,39760.3284143518,2008-11-08,07:52:55
39.910724,116.328589,0,157,39760.3284722222,2008-11-08,07:53:00
39.911346,116.328497,0,136,39760.3285300926,2008-11-08,07:53:05
39.911851,116.328462,0,134,39760.328587963,2008-11-08,07:53:10
39.912307,116.328437,0,128,39760.3286458333,2008-11-08,07:53:15
39.912594,116.328404,0,115,39760.3287037037,2008-11-08,07:53:20
39.912696,116.328567,0,96,39760.3287615741,2008-11-08,07:53:25
39.91274,116.328911,0,60,39760.3288194444,2008-11-08,07:53:30
39.912698,116.329443,0,71,39760.3288773148,2008-11-08,07:53:35
39.912649,116.329763,0,91,39760.3289351852,2008-11-08,07:53:40
39.912586,116.329782,0,89,39760.3289930556,2008-11-08,07:53:45
39.912568,116.329776,0,87,39760.3290509259,2008-11-08,07:53:50
39.912568,116.329776,0,87,39760.3290856481,2008-11-08,07:53:53
39.912567,116.329782,0,86,39760.3291087963,2008-11-08,07:53:55
39.912608,116.329846,0,90,39760.3291666667,2008-11-08,07:54:00
39.912716,116.330077,0,100,39760.329224537,2008-11-08,07:54:05
39.912741,116.330559,0,94,39760.3292824074,2008-11-08,07:54:10
39.912713,116.331167,0,97,39760.3293402778,2008-11-08,07:54:15
39.912713,116.331795,0,95,39760.3293981481,2008-11-08,07:54:20
39.912761,116.332305,0,85,39760.3294560185,2008-11-08,07:54:25
39.91281,116.332823,0,77,39760.3295138889,2008-11-08,07:54:30
39.912807,116.333272,0,71,39760.3295717593,2008-11-08,07:54:35
39.91277,116.333522,0,65,39760.3296296296,2008-11-08,07:54:40
39.912759,116.333886,0,63,39760.3296875,2008-11-08,07:54:45
39.912741,116.334305,0,74,39760.3297453704,2008-11-08,07:54:50
39.912689,116.334731,0,79,39760.3298032407,2008-11-08,07:54:55
39.912712,116.335224,0,84,39760.3298611111,2008-11-08,07:55:00
39.91261,116.335815,0,84,39760.3299189815,2008-11-08,07:55:05
39.912551,116.336323,0,82,39760.3299768518,2008-11-08,07:55:10
39.91266,116.336766,0,83,39760.3300347222,2008-11-08,07:55:15
39.912842,116.33701,0,77,39760.3300925926,2008-11-08,07:55:20
39.91286,116.336994,0,79,39760.330150463,2008-11-08,07:55:25
39.912859,116.336997,0,79,39760.3302083333,2008-11-08,07:55:30
39.912859,116.336997,0,79,39760.3302430556,2008-11-08,07:55:33
39.912857,116.337002,0,79,39760.3302662037,2008-11-08,07:55:35
39.9128,116.33711,0,81,39760.3303240741,2008-11-08,07:55:40
39.912675,116.33748,0,84,39760.3303819444,2008-11-08,07:55:45
39.912531,116.337869,0,88,39760.3304398148,2008-11-08,07:55:50
39.912623,116.33815,0,83,39760.3304976852,2008-11-08,07:55:55
39.912678,116.338247,0,89,39760.3305555556,2008-11-08,07:56:00
39.912897,116.338161,0,95,39760.3306134259,2008-11-08,07:56:05
39.912902,116.338137,0,93,39760.3306712963,2008-11-08,07:56:10
39.912925,116.338115,0,91,39760.3307291667,2008-11-08,07:56:15
39.912925,116.338115,0,91,39760.3307638889,2008-11-08,07:56:18
39.91293,116.338121,0,90,39760.330787037,2008-11-08,07:56:20
39.912928,116.338141,0,90,39760.3308449074,2008-11-08,07:56:25
39.912928,116.338141,0,90,39760.3308796296,2008-11-08,07:56:28
39.912927,116.338142,0,90,39760.3309027778,2008-11-08,07:56:30
39.912926,116.338195,0,91,39760.3309606481,2008-11-08,07:56:35
39.912901,116.338275,0,101,39760.3310185185,2008-11-08,07:56:40
39.912901,116.338275,0,101,39760.3310532407,2008-11-08,07:56:43
39.912896,116.338277,0,110,39760.3310763889,2008-11-08,07:56:45
39.912882,116.338294,0,112,39760.3311342593,2008-11-08,07:56:50
39.912743,116.338378,0,117,39760.3311921296,2008-11-08,07:56:55
39.912666,116.338426,0,123,39760.33125,2008-11-08,07:57:00
39.91271,116.338407,0,130,39760.3313078704,2008-11-08,07:57:05
39.912713,116.338395,0,130,39760.3313657407,2008-11-08,07:57:10
39.912716,116.338383,0,130,39760.3314236111,2008-11-08,07:57:15
39.91272,116.338371,0,131,39760.3314814815,2008-11-08,07:57:20
39.912748,116.338414,0,133,39760.3315393519,2008-11-08,07:57:25
39.912743,116.338621,0,140,39760.3315972222,2008-11-08,07:57:30
39.912691,116.338813,0,152,39760.3316550926,2008-11-08,07:57:35
39.912747,116.338917,0,177,39760.331712963,2008-11-08,07:57:40
39.912941,116.338914,0,198,39760.3317708333,2008-11-08,07:57:45
39.913259,116.338929,0,215,39760.3318287037,2008-11-08,07:57:50
39.913509,116.338905,0,232,39760.3318865741,2008-11-08,07:57:55
39.913606,116.33883,0,258,39760.3319444444,2008-11-08,07:58:00
39.913627,116.338789,0,269,39760.3320023148,2008-11-08,07:58:05
39.913635,116.338774,0,278,39760.3320601852,2008-11-08,07:58:10
39.913927,116.338677,0,293,39760.3321180556,2008-11-08,07:58:15
39.914185,116.338727,0,314,39760.3321759259,2008-11-08,07:58:20
39.914533,116.338908,0,342,39760.3322337963,2008-11-08,07:58:25
39.914937,116.338978,0,405,39760.3322916667,2008-11-08,07:58:30
39.915446,116.33895,0,465,39760.332349537,2008-11-08,07:58:35
39.915836,116.3389,0,498,39760.3324074074,2008-11-08,07:58:40
39.916471,116.338979,0,494,39760.3324652778,2008-11-08,07:58:45
39.917084,116.338955,0,490,39760.3325231481,2008-11-08,07:58:50
39.917524,116.338868,0,488,39760.3325810185,2008-11-08,07:58:55
39.917627,116.338827,0,470,39760.3326388889,2008-11-08,07:59:00
39.91764,116.338802,0,457,39760.3326967593,2008-11-08,07:59:05
39.917647,116.338783,0,459,39760.3327546296,2008-11-08,07:59:10
39.917717,116.338758,0,457,39760.3328125,2008-11-08,07:59:15
39.91787,116.338747,0,450,39760.3328703704,2008-11-08,07:59:20
39.917867,116.338766,0,451,39760.3329282407,2008-11-08,07:59:25
39.917954,116.338759,0,449,39760.3329861111,2008-11-08,07:59:30
39.918203,116.338771,0,466,39760.3330439815,2008-11-08,07:59:35
39.918552,116.338726,0,473,39760.3331018519,2008-11-08,07:59:40
39.919009,116.338692,0,461,39760.3331597222,2008-11-08,07:59:45
39.9193,116.3387,0,442,39760.3332175926,2008-11-08,07:59:50
39.919541,116.338674,0,430,39760.333275463,2008-11-08,07:59:55
39.919731,116.338621,0,404,39760.3333333333,2008-11-08,08:00:00
39.919857,116.338637,0,392,39760.3333912037,2008-11-08,08:00:05
39.920013,116.338562,0,390,39760.3334490741,2008-11-08,08:00:10
39.920056,116.338544,0,391,39760.3335069444,2008-11-08,08:00:15
39.920056,116.338544,0,391,39760.3335416667,2008-11-08,08:00:18
39.920057,116.338548,0,390,39760.3335648148,2008-11-08,08:00:20
39.920106,116.338552,0,391,39760.3336226852,2008-11-08,08:00:25
39.920239,116.338509,0,397,39760.3336805556,2008-11-08,08:00:30
39.920338,116.338498,0,399,39760.3337384259,2008-11-08,08:00:35
39.920432,116.3385,0,395,39760.3337962963,2008-11-08,08:00:40
39.920492,116.338415,0,363,39760.3338541667,2008-11-08,08:00:45
39.92049,116.338388,0,355,39760.333912037,2008-11-08,08:00:50
39.920491,116.338399,0,355,39760.3339699074,2008-11-08,08:00:55
39.920491,116.338408,0,355,39760.3340277778,2008-11-08,08:01:00
39.920491,116.338408,0,355,39760.3340625,2008-11-08,08:01:03
39.920493,116.338413,0,355,39760.3340856481,2008-11-08,08:01:05
39.920522,116.338406,0,353,39760.3341435185,2008-11-08,08:01:10
39.92053,116.338423,0,351,39760.3342013889,2008-11-08,08:01:15
39.920547,116.338441,0,347,39760.3342592593,2008-11-08,08:01:20
39.920547,116.338444,0,347,39760.3343171296,2008-11-08,08:01:25
39.920546,116.338443,0,347,39760.334375,2008-11-08,08:01:30
39.920546,116.338443,0,347,39760.3344097222,2008-11-08,08:01:33
39.920546,116.338447,0,347,39760.3344328704,2008-11-08,08:01:35
39.92057,116.338463,0,349,39760.3344907407,2008-11-08,08:01:40
39.920657,116.338453,0,348,39760.3345486111,2008-11-08,08:01:45
39.920788,116.33841,0,358,39760.3346064815,2008-11-08,08:01:50
39.920927,116.338419,0,383,39760.3346643519,2008-11-08,08:01:55
39.921012,116.338389,0,409,39760.3347222222,2008-11-08,08:02:00
39.921051,116.338349,0,422,39760.3347800926,2008-11-08,08:02:05
39.921031,116.338348,0,434,39760.334837963,2008-11-08,08:02:10
39.921012,116.338355,0,441,39760.3348958333,2008-11-08,08:02:15
39.921005,116.338356,0,445,39760.3349537037,2008-11-08,08:02:20
39.921005,116.338356,0,445,39760.3349884259,2008-11-08,08:02:23
39.921012,116.338353,0,446,39760.3350115741,2008-11-08,08:02:25
39.921021,116.338348,0,445,39760.3350694444,2008-11-08,08:02:30
39.921023,116.338348,0,445,39760.3351273148,2008-11-08,08:02:35
39.921017,116.338351,0,445,39760.3351851852,2008-11-08,08:02:40
39.921011,116.338356,0,445,39760.3352430556,2008-11-08,08:02:45
39.921005,116.338359,0,445,39760.3353009259,2008-11-08,08:02:50
39.921007,116.338361,0,446,39760.3353587963,2008-11-08,08:02:55
39.921011,116.338361,0,446,39760.3354166667,2008-11-08,08:03:00
39.921013,116.338362,0,446,39760.335474537,2008-11-08,08:03:05
39.921013,116.338362,0,446,39760.3355092593,2008-11-08,08:03:08
39.921008,116.338364,0,447,39760.3355324074,2008-11-08,08:03:10
39.920999,116.338369,0,447,39760.3355902778,2008-11-08,08:03:15
39.920992,116.338373,0,447,39760.3356481481,2008-11-08,08:03:20
39.920991,116.338375,0,447,39760.3357060185,2008-11-08,08:03:25
39.920989,116.338378,0,447,39760.3357638889,2008-11-08,08:03:30
39.920982,116.338381,0,448,39760.3358217593,2008-11-08,08:03:35
39.920982,116.338381,0,448,39760.3358564815,2008-11-08,08:03:38
39.920976,116.338384,0,448,39760.3358796296,2008-11-08,08:03:40
39.921013,116.338399,0,448,39760.3359375,2008-11-08,08:03:45
39.921103,116.338429,0,447,39760.3359953704,2008-11-08,08:03:50
39.921184,116.338461,0,457,39760.3360532407,2008-11-08,08:03:55
39.921305,116.338469,0,462,39760.3361111111,2008-11-08,08:04:00
39.921364,116.338478,0,465,39760.3361689815,2008-11-08,08:04:05
39.921374,116.338478,0,470,39760.3362268518,2008-11-08,08:04:10
39.921374,116.338478,0,470,39760.3362615741,2008-11-08,08:04:13
39.921382,116.338483,0,477,39760.3362847222,2008-11-08,08:04:15
39.921414,116.338496,0,484,39760.3363425926,2008-11-08,08:04:20
39.921424,116.338549,0,496,39760.336400463,2008-11-08,08:04:25
39.921437,116.338555,0,502,39760.3364583333,2008-11-08,08:04:30
39.921442,116.338557,0,509,39760.3365162037,2008-11-08,08:04:35
39.921443,116.338564,0,514,39760.3365740741,2008-11-08,08:04:40
39.921443,116.338564,0,514,39760.3366087963,2008-11-08,08:04:43
39.921445,116.338564,0,517,39760.3366319444,2008-11-08,08:04:45
39.921454,116.338563,0,517,39760.3366898148,2008-11-08,08:04:50
39.921457,116.338562,0,518,39760.3367476852,2008-11-08,08:04:55
39.921459,116.338561,0,518,39760.3368055556,2008-11-08,08:05:00
39.921459,116.338562,0,518,39760.3368634259,2008-11-08,08:05:05
39.921457,116.338563,0,518,39760.3369212963,2008-11-08,08:05:10
39.921454,116.338565,0,517,39760.3369791667,2008-11-08,08:05:15
39.921452,116.338566,0,517,39760.337037037,2008-11-08,08:05:20
39.921454,116.338566,0,517,39760.3370949074,2008-11-08,08:05:25
39.921451,116.338566,0,517,39760.3371527778,2008-11-08,08:05:30
39.921446,116.338568,0,517,39760.3372106481,2008-11-08,08:05:35
39.921446,116.338568,0,517,39760.3372453704,2008-11-08,08:05:38
39.921442,116.33857,0,517,39760.3372685185,2008-11-08,08:05:40
39.921481,116.338569,0,509,39760.3373263889,2008-11-08,08:05:45
39.92165,116.338538,0,497,39760.3373842593,2008-11-08,08:05:50
39.92198,116.338503,0,474,39760.3374421296,2008-11-08,08:05:55
39.922289,116.33847,0,468,39760.3375,2008-11-08,08:06:00
39.922614,116.338514,0,467,39760.3375578704,2008-11-08,08:06:05
39.922923,116.338531,0,457,39760.3376157407,2008-11-08,08:06:10
39.923212,116.338439,0,446,39760.3376736111,2008-11-08,08:06:15
39.923388,116.338409,0,434,39760.3377314815,2008-11-08,08:06:20
39.923557,116.338325,0,435,39760.3377893518,2008-11-08,08:06:25
39.923697,116.338175,0,394,39760.3378472222,2008-11-08,08:06:30
39.923721,116.338113,0,389,39760.3379050926,2008-11-08,08:06:35
39.923708,116.338102,0,390,39760.337962963,2008-11-08,08:06:40
39.923708,116.338102,0,390,39760.3379976852,2008-11-08,08:06:43
39.923704,116.338101,0,390,39760.3380208333,2008-11-08,08:06:45
39.923693,116.33809,0,390,39760.3380787037,2008-11-08,08:06:50
39.923693,116.33809,0,390,39760.3381134259,2008-11-08,08:06:53
39.923688,116.33809,0,390,39760.3381365741,2008-11-08,08:06:55
39.9237,116.338089,0,390,39760.3381944444,2008-11-08,08:07:00
39.923814,116.338075,0,392,39760.3382523148,2008-11-08,08:07:05
39.92422,116.338119,0,392,39760.3383101852,2008-11-08,08:07:10
39.924797,116.338176,0,384,39760.3383680556,2008-11-08,08:07:15
39.924996,116.33813,0,378,39760.3384259259,2008-11-08,08:07:20
39.92516,116.337983,0,372,39760.3384837963,2008-11-08,08:07:25
39.92516,116.337983,0,372,39760.3385185185,2008-11-08,08:07:28
39.925155,116.337976,0,366,39760.3385416667,2008-11-08,08:07:30
39.925131,116.337966,0,363,39760.338599537,2008-11-08,08:07:35
39.925115,116.337917,0,360,39760.3386574074,2008-11-08,08:07:40
39.925086,116.337866,0,356,39760.3387152778,2008-11-08,08:07:45
39.925096,116.337824,0,352,39760.3387731481,2008-11-08,08:07:50
39.925181,116.337973,0,345,39760.3388310185,2008-11-08,08:07:55
39.925335,116.338024,0,339,39760.3388888889,2008-11-08,08:08:00
39.925625,116.338017,0,336,39760.3389467593,2008-11-08,08:08:05
39.92601,116.338004,0,336,39760.3390046296,2008-11-08,08:08:10
39.926352,116.337976,0,339,39760.3390625,2008-11-08,08:08:15
39.926546,116.337951,0,342,39760.3391203704,2008-11-08,08:08:20
39.926613,116.337845,0,319,39760.3391782407,2008-11-08,08:08:25
39.926712,116.337684,0,292,39760.3392361111,2008-11-08,08:08:30
39.926678,116.337687,0,288,39760.3392939815,2008-11-08,08:08:35
39.926653,116.337696,0,284,39760.3393518519,2008-11-08,08:08:40
39.926668,116.337694,0,281,39760.3394097222,2008-11-08,08:08:45
39.926679,116.337693,0,279,39760.3394675926,2008-11-08,08:08:50
39.926688,116.337691,0,276,39760.339525463,2008-11-08,08:08:55
39.926699,116.33769,0,274,39760.3395833333,2008-11-08,08:09:00
39.926699,116.33769,0,274,39760.3396180556,2008-11-08,08:09:03
39.926701,116.33769,0,271,39760.3396412037,2008-11-08,08:09:05
39.926769,116.337687,0,267,39760.3396990741,2008-11-08,08:09:10
39.926889,116.33772,0,231,39760.3397569444,2008-11-08,08:09:15
39.927024,116.337763,0,207,39760.3398148148,2008-11-08,08:09:20
39.92729,116.337776,0,200,39760.3398726852,2008-11-08,08:09:25
39.927604,116.337806,0,185,39760.3399305556,2008-11-08,08:09:30
39.927834,116.337799,0,174,39760.3399884259,2008-11-08,08:09:35
39.927912,116.337739,0,171,39760.3400462963,2008-11-08,08:09:40
39.92784,116.337717,0,191,39760.3401041667,2008-11-08,08:09:45
39.927765,116.33781,0,199,39760.340162037,2008-11-08,08:09:50
39.927706,116.337865,0,209,39760.3402199074,2008-11-08,08:09:55
39.927632,116.337844,0,217,39760.3402777778,2008-11-08,08:10:00
39.927608,116.337808,0,227,39760.3403356481,2008-11-08,08:10:05
39.927608,116.337808,0,227,39760.3403703704,2008-11-08,08:10:08
39.927602,116.337805,0,229,39760.3403935185,2008-11-08,08:10:10
39.927573,116.337806,0,231,39760.3404513889,2008-11-08,08:10:15
39.927487,116.337768,0,240,39760.3405092593,2008-11-08,08:10:20
39.927416,116.337745,0,250,39760.3405671296,2008-11-08,08:10:25
39.927345,116.337711,0,261,39760.340625,2008-11-08,08:10:30
39.927325,116.337699,0,264,39760.3406828704,2008-11-08,08:10:35
39.927314,116.3377,0,265,39760.3407407407,2008-11-08,08:10:40
39.927278,116.337685,0,268,39760.3407986111,2008-11-08,08:10:45
39.927183,116.337652,0,275,39760.3408564815,2008-11-08,08:10:50
39.927076,116.337602,0,281,39760.3409143519,2008-11-08,08:10:55
39.927004,116.337494,0,286,39760.3409722222,2008-11-08,08:11:00
39.926946,116.337287,0,301,39760.3410300926,2008-11-08,08:11:05
39.926863,116.337252,0,307,39760.341087963,2008-11-08,08:11:10
39.926853,116.337256,0,307,39760.3411458333,2008-11-08,08:11:15
39.926786,116.337269,0,309,39760.3412037037,2008-11-08,08:11:20
39.926759,116.337279,0,309,39760.3412615741,2008-11-08,08:11:25
39.926759,116.33728,0,308,39760.3413194444,2008-11-08,08:11:30
39.926759,116.337277,0,307,39760.3413773148,2008-11-08,08:11:35
39.926758,116.337275,0,307,39760.3414351852,2008-11-08,08:11:40
39.926758,116.337275,0,307,39760.3414699074,2008-11-08,08:11:43
39.926764,116.337273,0,307,39760.3414930556,2008-11-08,08:11:45
39.926782,116.337234,0,300,39760.3415509259,2008-11-08,08:11:50
39.926856,116.337118,0,285,39760.3416087963,2008-11-08,08:11:55
39.926866,116.337021,0,273,39760.3416666667,2008-11-08,08:12:00
39.926831,116.336944,0,264,39760.341724537,2008-11-08,08:12:05
39.926842,116.336844,0,255,39760.3417824074,2008-11-08,08:12:10
39.926883,116.336765,0,250,39760.3418402778,2008-11-08,08:12:15
39.926883,116.336765,0,250,39760.341875,2008-11-08,08:12:18
39.926877,116.336763,0,249,39760.3418981481,2008-11-08,08:12:20
39.926784,116.33671,0,245,39760.3419560185,2008-11-08,08:12:25
39.926678,116.33667,0,242,39760.3420138889,2008-11-08,08:12:30
39.926654,116.336703,0,240,39760.3420717593,2008-11-08,08:12:35
39.926631,116.336728,0,238,39760.3421296296,2008-11-08,08:12:40
39.926577,116.336739,0,236,39760.3421875,2008-11-08,08:12:45
39.926538,116.336731,0,236,39760.3422453704,2008-11-08,08:12:50
39.926485,116.336716,0,235,39760.3423032407,2008-11-08,08:12:55
39.926345,116.336652,0,233,39760.3423611111,2008-11-08,08:13:00
39.926196,116.336617,0,232,39760.3424189815,2008-11-08,08:13:05
39.92618,116.336738,0,227,39760.3424768519,2008-11-08,08:13:10
39.926242,116.336815,0,224,39760.3425347222,2008-11-08,08:13:15
39.926298,116.336899,0,221,39760.3425925926,2008-11-08,08:13:20
39.926302,116.336937,0,219,39760.342650463,2008-11-08,08:13:25
39.92628,116.336954,0,219,39760.3427083333,2008-11-08,08:13:30
39.926242,116.337009,0,219,39760.3427662037,2008-11-08,08:13:35
39.92622,116.33702,0,218,39760.3428240741,2008-11-08,08:13:40
39.92622,116.33702,0,218,39760.3428587963,2008-11-08,08:13:43
39.926223,116.337015,0,217,39760.3428819444,2008-11-08,08:13:45
39.926209,116.337018,0,215,39760.3429398148,2008-11-08,08:13:50
39.926214,116.33705,0,215,39760.3429976852,2008-11-08,08:13:55
39.926204,116.337053,0,215,39760.3430555556,2008-11-08,08:14:00
39.926041,116.336711,0,21,39760.3449652778,2008-11-08,08:16:45
39.926415,116.337366,0,107,39760.3450231481,2008-11-08,08:16:50
39.926477,116.337509,0,111,39760.3450810185,2008-11-08,08:16:55
39.926395,116.337518,0,119,39760.3451388889,2008-11-08,08:17:00
39.926329,116.337435,0,118,39760.3451967593,2008-11-08,08:17:05
39.926334,116.337355,0,125,39760.3452546296,2008-11-08,08:17:10
39.926334,116.337355,0,125,39760.3452893518,2008-11-08,08:17:13
39.926326,116.337352,0,125,39760.3453125,2008-11-08,08:17:15
39.926285,116.337311,0,126,39760.3453703704,2008-11-08,08:17:20
39.926255,116.337225,0,125,39760.3454282407,2008-11-08,08:17:25
39.926198,116.337149,0,121,39760.3454861111,2008-11-08,08:17:30
39.92626,116.337418,0,110,39760.3483217593,2008-11-08,08:21:35
39.926327,116.337542,0,118,39760.3483796296,2008-11-08,08:21:40
39.92635,116.337588,0,123,39760.3484375,2008-11-08,08:21:45
39.926327,116.337545,0,127,39760.3484953704,2008-11-08,08:21:50
39.926324,116.337535,0,128,39760.3485532407,2008-11-08,08:21:55
39.926319,116.337533,0,128,39760.3486111111,2008-11-08,08:22:00
39.926311,116.337534,0,128,39760.3486689815,2008-11-08,08:22:05
39.926311,116.337536,0,129,39760.3487268519,2008-11-08,08:22:10
39.926311,116.337536,0,129,39760.3487615741,2008-11-08,08:22:13
39.926315,116.337537,0,129,39760.3487847222,2008-11-08,08:22:15
39.926324,116.337536,0,129,39760.3488425926,2008-11-08,08:22:20
39.926324,116.337536,0,129,39760.348900463,2008-11-08,08:22:25
39.926324,116.337536,0,129,39760.3489351852,2008-11-08,08:22:28
39.926321,116.337537,0,129,39760.3489583333,2008-11-08,08:22:30
39.926294,116.337494,0,129,39760.3490162037,2008-11-08,08:22:35
39.926309,116.337482,0,126,39760.3490740741,2008-11-08,08:22:40
39.926309,116.337482,0,126,39760.3491087963,2008-11-08,08:22:43
39.926301,116.337489,0,127,39760.3491319444,2008-11-08,08:22:45
39.926294,116.337534,0,129,39760.3491898148,2008-11-08,08:22:50
39.926313,116.337562,0,132,39760.3492476852,2008-11-08,08:22:55
39.926315,116.337566,0,132,39760.3493055556,2008-11-08,08:23:00
39.92632,116.337568,0,132,39760.3493634259,2008-11-08,08:23:05
39.926326,116.337569,0,132,39760.3494212963,2008-11-08,08:23:10
39.926326,116.337569,0,132,39760.3494560185,2008-11-08,08:23:13
39.926334,116.337574,0,132,39760.3494791667,2008-11-08,08:23:15
39.92635,116.337688,0,132,39760.349537037,2008-11-08,08:23:20
39.926356,116.337687,0,131,39760.3495949074,2008-11-08,08:23:25
39.92636,116.337687,0,131,39760.3496527778,2008-11-08,08:23:30
39.926362,116.337687,0,131,39760.3497106481,2008-11-08,08:23:35
39.92636,116.337687,0,131,39760.3497685185,2008-11-08,08:23:40
39.92636,116.337687,0,131,39760.3498032407,2008-11-08,08:23:43
39.926367,116.337686,0,131,39760.3498263889,2008-11-08,08:23:45
39.926375,116.337676,0,130,39760.3498842593,2008-11-08,08:23:50
39.926375,116.337676,0,130,39760.3499189815,2008-11-08,08:23:53
39.926378,116.337676,0,129,39760.3499421296,2008-11-08,08:23:55
39.926392,116.33769,0,128,39760.35,2008-11-08,08:24:00
39.926416,116.337724,0,127,39760.3500578704,2008-11-08,08:24:05
39.926416,116.337724,0,127,39760.3500925926,2008-11-08,08:24:08
39.926417,116.337722,0,127,39760.3501157407,2008-11-08,08:24:10
39.926375,116.337676,0,125,39760.3501736111,2008-11-08,08:24:15
39.926379,116.337667,0,125,39760.3502314815,2008-11-08,08:24:20
39.926382,116.337665,0,124,39760.3502893519,2008-11-08,08:24:25
39.926382,116.337663,0,124,39760.3503472222,2008-11-08,08:24:30
39.926376,116.337662,0,124,39760.3504050926,2008-11-08,08:24:35
39.926376,116.337662,0,124,39760.3504398148,2008-11-08,08:24:38
39.926372,116.337661,0,124,39760.350462963,2008-11-08,08:24:40
39.926353,116.337652,0,124,39760.3505208333,2008-11-08,08:24:45
39.926341,116.337634,0,125,39760.3505787037,2008-11-08,08:24:50
39.926337,116.337627,0,124,39760.3506365741,2008-11-08,08:24:55
39.926332,116.337627,0,124,39760.3506944444,2008-11-08,08:25:00
39.926325,116.337627,0,124,39760.3507523148,2008-11-08,08:25:05
39.926323,116.337625,0,124,39760.3508101852,2008-11-08,08:25:10
39.926323,116.337625,0,124,39760.3508449074,2008-11-08,08:25:13
39.926317,116.337624,0,124,39760.3508680556,2008-11-08,08:25:15
39.926308,116.337622,0,124,39760.3509259259,2008-11-08,08:25:20
39.926297,116.337619,0,123,39760.3509837963,2008-11-08,08:25:25
39.926297,116.337619,0,123,39760.3510185185,2008-11-08,08:25:28
39.926289,116.337618,0,123,39760.3510416667,2008-11-08,08:25:30
39.926285,116.337567,0,125,39760.351099537,2008-11-08,08:25:35
39.92628,116.337557,0,125,39760.3511574074,2008-11-08,08:25:40
39.926271,116.33749,0,125,39760.3512152778,2008-11-08,08:25:45
39.926256,116.337444,0,127,39760.3512731481,2008-11-08,08:25:50
39.926245,116.337399,0,129,39760.3513310185,2008-11-08,08:25:55
39.926214,116.337347,0,132,39760.3513888889,2008-11-08,08:26:00
39.926183,116.337311,0,135,39760.3514467593,2008-11-08,08:26:05
39.926162,116.337321,0,138,39760.3515046296,2008-11-08,08:26:10
39.926121,116.337052,0,114,39760.3576388889,2008-11-08,08:35:00
39.926108,116.336968,0,113,39760.3576967593,2008-11-08,08:35:05
39.926102,116.336899,0,113,39760.3577546296,2008-11-08,08:35:10
39.926092,116.336899,0,113,39760.3578125,2008-11-08,08:35:15
39.926079,116.336887,0,113,39760.3578703704,2008-11-08,08:35:20
39.926079,116.336887,0,113,39760.3579050926,2008-11-08,08:35:23
39.926071,116.336886,0,113,39760.3579282407,2008-11-08,08:35:25
39.926061,116.336884,0,112,39760.3579861111,2008-11-08,08:35:30
39.926052,116.336867,0,112,39760.3580439815,2008-11-08,08:35:35
39.926049,116.336852,0,112,39760.3581018519,2008-11-08,08:35:40
39.926049,116.336852,0,112,39760.3581365741,2008-11-08,08:35:43
39.926042,116.336851,0,111,39760.3581597222,2008-11-08,08:35:45
39.926032,116.33685,0,111,39760.3582175926,2008-11-08,08:35:50
39.92601,116.336839,0,109,39760.358275463,2008-11-08,08:35:55
39.926012,116.336859,0,106,39760.3583333333,2008-11-08,08:36:00
39.926023,116.336882,0,105,39760.3583912037,2008-11-08,08:36:05
39.926037,116.336899,0,104,39760.3584490741,2008-11-08,08:36:10
39.926037,116.336899,0,104,39760.3584837963,2008-11-08,08:36:13
39.926042,116.3369,0,104,39760.3585069444,2008-11-08,08:36:15
39.926056,116.336919,0,103,39760.3585648148,2008-11-08,08:36:20
39.926067,116.33692,0,103,39760.3586226852,2008-11-08,08:36:25
39.926079,116.336923,0,103,39760.3586805556,2008-11-08,08:36:30
39.926088,116.336924,0,104,39760.3587384259,2008-11-08,08:36:35
39.926095,116.336926,0,104,39760.3587962963,2008-11-08,08:36:40
39.926095,116.336928,0,105,39760.3588541667,2008-11-08,08:36:45
39.92609,116.336931,0,105,39760.358912037,2008-11-08,08:36:50
39.926083,116.336932,0,105,39760.3589699074,2008-11-08,08:36:55
39.926083,116.336933,0,105,39760.3590277778,2008-11-08,08:37:00
39.926083,116.336933,0,105,39760.3590625,2008-11-08,08:37:03
39.92608,116.336935,0,105,39760.3590856481,2008-11-08,08:37:05
39.926082,116.336952,0,104,39760.3591435185,2008-11-08,08:37:10
39.926083,116.336953,0,104,39760.3592013889,2008-11-08,08:37:15
39.926084,116.336953,0,104,39760.3592592593,2008-11-08,08:37:20
39.92608,116.336959,0,105,39760.3593171296,2008-11-08,08:37:25
39.926076,116.336958,0,105,39760.359375,2008-11-08,08:37:30
39.926076,116.336958,0,105,39760.3594097222,2008-11-08,08:37:33
39.926068,116.336958,0,105,39760.3594328704,2008-11-08,08:37:35
39.926034,116.336914,0,106,39760.3594907407,2008-11-08,08:37:40
39.926026,116.336852,0,106,39760.3595486111,2008-11-08,08:37:45
39.926016,116.33683,0,106,39760.3596064815,2008-11-08,08:37:50
39.925998,116.336831,0,105,39760.3596643518,2008-11-08,08:37:55
39.925988,116.336832,0,105,39760.3597222222,2008-11-08,08:38:00
39.925988,116.336832,0,105,39760.3597569444,2008-11-08,08:38:03
39.925987,116.336829,0,105,39760.3597800926,2008-11-08,08:38:05
39.926004,116.336844,0,104,39760.359837963,2008-11-08,08:38:10
39.926009,116.336844,0,104,39760.3598958333,2008-11-08,08:38:15
39.926005,116.336846,0,104,39760.3599537037,2008-11-08,08:38:20
39.926005,116.336846,0,104,39760.3599884259,2008-11-08,08:38:23
39.926008,116.336847,0,104,39760.3600115741,2008-11-08,08:38:25
39.926023,116.336847,0,104,39760.3600694444,2008-11-08,08:38:30
39.926034,116.336828,0,106,39760.3601273148,2008-11-08,08:38:35
39.926033,116.336829,0,106,39760.3601851852,2008-11-08,08:38:40
39.926025,116.336833,0,106,39760.3602430556,2008-11-08,08:38:45
39.926025,116.336833,0,106,39760.3602777778,2008-11-08,08:38:48
39.926027,116.336837,0,106,39760.3603009259,2008-11-08,08:38:50
39.926115,116.337041,0,105,39760.3603587963,2008-11-08,08:38:55
39.926128,116.337083,0,105,39760.3604166667,2008-11-08,08:39:00
39.926128,116.337083,0,105,39760.3604513889,2008-11-08,08:39:03
39.926125,116.337088,0,105,39760.360474537,2008-11-08,08:39:05
39.926108,116.337114,0,105,39760.3605324074,2008-11-08,08:39:10
39.926075,116.337241,0,108,39760.3605902778,2008-11-08,08:39:15
39.926097,116.337324,0,112,39760.3606481481,2008-11-08,08:39:20
39.926092,116.337343,0,114,39760.3607060185,2008-11-08,08:39:25
39.92612,116.337382,0,122,39760.3607638889,2008-11-08,08:39:30
39.92611,116.337379,0,123,39760.3608217593,2008-11-08,08:39:35
39.92611,116.337379,0,123,39760.3608564815,2008-11-08,08:39:38
39.926106,116.337375,0,124,39760.3608796296,2008-11-08,08:39:40
39.926115,116.337375,0,124,39760.3609375,2008-11-08,08:39:45
39.926127,116.337373,0,125,39760.3609953704,2008-11-08,08:39:50
39.926137,116.33737,0,126,39760.3610532407,2008-11-08,08:39:55
39.926131,116.337352,0,125,39760.3611111111,2008-11-08,08:40:00
39.926122,116.337349,0,125,39760.3611689815,2008-11-08,08:40:05
39.926107,116.337326,0,127,39760.3612268518,2008-11-08,08:40:10
39.926095,116.337323,0,127,39760.3612847222,2008-11-08,08:40:15
39.926088,116.337299,0,127,39760.3613425926,2008-11-08,08:40:20
39.92608,116.337295,0,127,39760.361400463,2008-11-08,08:40:25
39.92608,116.337295,0,127,39760.3614351852,2008-11-08,08:40:28
39.926076,116.337292,0,127,39760.3614583333,2008-11-08,08:40:30
39.926061,116.337187,0,123,39760.3615162037,2008-11-08,08:40:35
39.926063,116.337139,0,120,39760.3615740741,2008-11-08,08:40:40
39.926058,116.337138,0,119,39760.3616319444,2008-11-08,08:40:45
39.926058,116.337137,0,119,39760.3616898148,2008-11-08,08:40:50
39.926058,116.337138,0,119,39760.3617476852,2008-11-08,08:40:55
39.926066,116.337139,0,119,39760.3618055556,2008-11-08,08:41:00
39.926073,116.337139,0,119,39760.3618634259,2008-11-08,08:41:05
39.926079,116.33714,0,119,39760.3619212963,2008-11-08,08:41:10
39.926084,116.337142,0,119,39760.3619791667,2008-11-08,08:41:15
39.92609,116.337144,0,119,39760.362037037,2008-11-08,08:41:20
39.926097,116.337144,0,119,39760.3620949074,2008-11-08,08:41:25
39.926105,116.337144,0,119,39760.3621527778,2008-11-08,08:41:30
39.926112,116.337144,0,119,39760.3622106481,2008-11-08,08:41:35
39.926109,116.337145,0,119,39760.3622685185,2008-11-08,08:41:40
39.926109,116.337145,0,119,39760.3623263889,2008-11-08,08:41:45
39.926113,116.337145,0,118,39760.3623842593,2008-11-08,08:41:50
39.926118,116.337145,0,118,39760.3624421296,2008-11-08,08:41:55
39.926121,116.337143,0,118,39760.3625,2008-11-08,08:42:00
39.926116,116.337143,0,119,39760.3625578704,2008-11-08,08:42:05
39.926108,116.337142,0,119,39760.3626157407,2008-11-08,08:42:10
39.926101,116.337142,0,119,39760.3626736111,2008-11-08,08:42:15
39.926099,116.337141,0,119,39760.3627314815,2008-11-08,08:42:20
39.926096,116.337141,0,119,39760.3627893519,2008-11-08,08:42:25
39.926089,116.337141,0,119,39760.3628472222,2008-11-08,08:42:30
39.926089,116.337141,0,119,39760.3628819444,2008-11-08,08:42:33
39.926084,116.337141,0,119,39760.3629050926,2008-11-08,08:42:35
39.926075,116.3371,0,121,39760.362962963,2008-11-08,08:42:40
39.926072,116.337054,0,125,39760.3630208333,2008-11-08,08:42:45
39.92606,116.337015,0,129,39760.3630787037,2008-11-08,08:42:50
39.926049,116.337027,0,134,39760.3631365741,2008-11-08,08:42:55
39.926049,116.337027,0,134,39760.3631712963,2008-11-08,08:42:58
39.926043,116.337026,0,133,39760.3631944444,2008-11-08,08:43:00
39.926032,116.337024,0,133,39760.3632523148,2008-11-08,08:43:05
39.926024,116.337025,0,133,39760.3633101852,2008-11-08,08:43:10
39.926027,116.337025,0,133,39760.3633680556,2008-11-08,08:43:15
39.926032,116.337026,0,133,39760.3634259259,2008-11-08,08:43:20
39.926034,116.337027,0,133,39760.3634837963,2008-11-08,08:43:25
39.926034,116.337027,0,133,39760.3635416667,2008-11-08,08:43:30
39.926041,116.337028,0,133,39760.363599537,2008-11-08,08:43:35
39.926041,116.337028,0,133,39760.3636342593,2008-11-08,08:43:38
39.926049,116.337028,0,133,39760.3636574074,2008-11-08,08:43:40
39.926065,116.337051,0,133,39760.3637152778,2008-11-08,08:43:45
39.926082,116.337095,0,131,39760.3637731481,2008-11-08,08:43:50
39.926089,116.337096,0,132,39760.3638310185,2008-11-08,08:43:55
39.926088,116.337097,0,133,39760.3638888889,2008-11-08,08:44:00
39.926088,116.337097,0,133,39760.3639236111,2008-11-08,08:44:03
39.92608,116.337101,0,134,39760.3639467593,2008-11-08,08:44:05
39.92607,116.337112,0,133,39760.3640046296,2008-11-08,08:44:10
39.926065,116.337113,0,133,39760.3640625,2008-11-08,08:44:15
39.926057,116.337114,0,134,39760.3641203704,2008-11-08,08:44:20
39.926057,116.337114,0,134,39760.3641550926,2008-11-08,08:44:23
39.926053,116.337115,0,134,39760.3641782407,2008-11-08,08:44:25
39.926039,116.337071,0,133,39760.3642361111,2008-11-08,08:44:30
39.926018,116.337114,0,142,39760.3642939815,2008-11-08,08:44:35
39.926004,116.337163,0,147,39760.3643518519,2008-11-08,08:44:40
39.926004,116.337192,0,148,39760.3644097222,2008-11-08,08:44:45
39.926018,116.337203,0,149,39760.3644675926,2008-11-08,08:44:50
39.926023,116.337203,0,149,39760.364525463,2008-11-08,08:44:55
39.92603,116.3372,0,149,39760.3645833333,2008-11-08,08:45:00
39.926025,116.337202,0,149,39760.3646412037,2008-11-08,08:45:05
39.926026,116.337204,0,150,39760.3646990741,2008-11-08,08:45:10
39.926024,116.337208,0,150,39760.3647569444,2008-11-08,08:45:15
39.926024,116.337208,0,150,39760.3647916667,2008-11-08,08:45:18
39.926021,116.337209,0,150,39760.3648148148,2008-11-08,08:45:20
39.926027,116.337253,0,158,39760.3648726852,2008-11-08,08:45:25
39.926029,116.337228,0,162,39760.3649305556,2008-11-08,08:45:30
39.926067,116.337231,0,161,39760.3649884259,2008-11-08,08:45:35
39.926078,116.337249,0,160,39760.3650462963,2008-11-08,08:45:40
39.926075,116.337304,0,158,39760.3651041667,2008-11-08,08:45:45
39.926133,116.337358,0,156,39760.365162037,2008-11-08,08:45:50
39.926171,116.337416,0,158,39760.3652199074,2008-11-08,08:45:55
39.926172,116.33745,0,160,39760.3652777778,2008-11-08,08:46:00
39.926197,116.337745,0,221,39760.3726273148,2008-11-08,08:56:35
39.926217,116.337867,0,220,39760.3726851852,2008-11-08,08:56:40
39.926234,116.337916,0,219,39760.3727430556,2008-11-08,08:56:45
39.926255,116.337989,0,213,39760.3728009259,2008-11-08,08:56:50
39.926255,116.338001,0,206,39760.3728587963,2008-11-08,08:56:55
39.926263,116.337991,0,201,39760.3729166667,2008-11-08,08:57:00
39.926278,116.337979,0,199,39760.372974537,2008-11-08,08:57:05
39.926267,116.33789,0,196,39760.3730324074,2008-11-08,08:57:10
39.926263,116.33789,0,196,39760.3730902778,2008-11-08,08:57:15
39.926267,116.337888,0,196,39760.3731481481,2008-11-08,08:57:20
39.926267,116.337888,0,196,39760.3731828704,2008-11-08,08:57:23
39.926262,116.337888,0,196,39760.3732060185,2008-11-08,08:57:25
39.926252,116.337889,0,196,39760.3732638889,2008-11-08,08:57:30
39.926252,116.337889,0,196,39760.3732986111,2008-11-08,08:57:33
39.926246,116.337889,0,196,39760.3733217593,2008-11-08,08:57:35
39.926233,116.337873,0,195,39760.3733796296,2008-11-08,08:57:40
39.926229,116.337867,0,195,39760.3734375,2008-11-08,08:57:45
39.926229,116.337867,0,195,39760.3734722222,2008-11-08,08:57:48
39.926231,116.33786,0,195,39760.3734953704,2008-11-08,08:57:50
39.926237,116.337849,0,195,39760.3735532407,2008-11-08,08:57:55
39.926237,116.337849,0,195,39760.373587963,2008-11-08,08:57:58
39.926237,116.337842,0,195,39760.3736111111,2008-11-08,08:58:00
39.926227,116.337781,0,196,39760.3736689815,2008-11-08,08:58:05
39.926212,116.337726,0,203,39760.3737268519,2008-11-08,08:58:10
39.926179,116.337673,0,203,39760.3737847222,2008-11-08,08:58:15
39.926213,116.337696,0,204,39760.3738425926,2008-11-08,08:58:20
39.926216,116.337696,0,204,39760.373900463,2008-11-08,08:58:25
39.926213,116.337697,0,204,39760.3739583333,2008-11-08,08:58:30
39.926208,116.337697,0,204,39760.3740162037,2008-11-08,08:58:35
39.926205,116.337695,0,205,39760.3740740741,2008-11-08,08:58:40
39.9262,116.337691,0,204,39760.3741319444,2008-11-08,08:58:45
39.926196,116.337688,0,204,39760.3741898148,2008-11-08,08:58:50
39.926199,116.337688,0,204,39760.3742476852,2008-11-08,08:58:55
39.926199,116.337688,0,204,39760.3742824074,2008-11-08,08:58:58
39.926204,116.337685,0,204,39760.3743055556,2008-11-08,08:59:00
39.926221,116.337672,0,205,39760.3743634259,2008-11-08,08:59:05
39.926221,116.337672,0,205,39760.3743981481,2008-11-08,08:59:08
39.926228,116.33767,0,205,39760.3744212963,2008-11-08,08:59:10
39.926238,116.337643,0,206,39760.3744791667,2008-11-08,08:59:15
39.926238,116.337641,0,206,39760.374537037,2008-11-08,08:59:20
39.926234,116.33764,0,206,39760.3745949074,2008-11-08,08:59:25
39.926227,116.337639,0,206,39760.3746527778,2008-11-08,08:59:30
39.926227,116.337639,0,206,39760.3746875,2008-11-08,08:59:33
39.926226,116.337637,0,206,39760.3747106481,2008-11-08,08:59:35
39.926244,116.337647,0,208,39760.3747685185,2008-11-08,08:59:40
39.926255,116.337594,0,210,39760.3748263889,2008-11-08,08:59:45
39.926253,116.337531,0,206,39760.3748842593,2008-11-08,08:59:50
39.926253,116.3375,0,205,39760.3749421296,2008-11-08,08:59:55
39.926253,116.3375,0,205,39760.3749768519,2008-11-08,08:59:58
39.926246,116.337499,0,206,39760.375,2008-11-08,09:00:00
39.926203,116.337437,0,206,39760.3750578704,2008-11-08,09:00:05
39.926178,116.337425,0,205,39760.3751157407,2008-11-08,09:00:10
39.92619,116.337457,0,200,39760.3751736111,2008-11-08,09:00:15
39.926201,116.337506,0,199,39760.3752314815,2008-11-08,09:00:20
39.926201,116.337516,0,199,39760.3752893518,2008-11-08,09:00:25
39.9262,116.337515,0,199,39760.3753472222,2008-11-08,09:00:30
39.9262,116.337515,0,199,39760.3753819444,2008-11-08,09:00:33
39.926196,116.337515,0,198,39760.3754050926,2008-11-08,09:00:35
39.926188,116.337477,0,197,39760.375462963,2008-11-08,09:00:40
39.926191,116.337476,0,197,39760.3755208333,2008-11-08,09:00:45
39.92619,116.337476,0,197,39760.3755787037,2008-11-08,09:00:50
39.926193,116.337471,0,197,39760.3756365741,2008-11-08,09:00:55
39.926193,116.337471,0,197,39760.3756712963,2008-11-08,09:00:58
39.926196,116.33747,0,197,39760.3756944444,2008-11-08,09:01:00
39.926206,116.337469,0,197,39760.3757523148,2008-11-08,09:01:05
39.926211,116.337466,0,198,39760.3758101852,2008-11-08,09:01:10
39.926211,116.337466,0,198,39760.3758449074,2008-11-08,09:01:13
39.926212,116.337462,0,198,39760.3758680556,2008-11-08,09:01:15
39.926222,116.337404,0,200,39760.3759259259,2008-11-08,09:01:20
39.926221,116.337379,0,201,39760.3759837963,2008-11-08,09:01:25
39.926204,116.337378,0,203,39760.3760416667,2008-11-08,09:01:30
39.926204,116.337367,0,203,39760.376099537,2008-11-08,09:01:35
39.926208,116.33737,0,203,39760.3761574074,2008-11-08,09:01:40
39.926209,116.337372,0,203,39760.3762152778,2008-11-08,09:01:45
39.92621,116.337376,0,203,39760.3762731481,2008-11-08,09:01:50
39.926215,116.337379,0,204,39760.3763310185,2008-11-08,09:01:55
39.92621,116.337383,0,204,39760.3763888889,2008-11-08,09:02:00
39.926207,116.337386,0,204,39760.3764467593,2008-11-08,09:02:05
39.926207,116.337388,0,204,39760.3765046296,2008-11-08,09:02:10
39.926207,116.337388,0,204,39760.3765393518,2008-11-08,09:02:13
39.926207,116.337389,0,204,39760.3765625,2008-11-08,09:02:15
39.926198,116.337398,0,204,39760.3766203704,2008-11-08,09:02:20
39.926189,116.337401,0,204,39760.3766782407,2008-11-08,09:02:25
39.926183,116.337403,0,204,39760.3767361111,2008-11-08,09:02:30
39.92618,116.337405,0,204,39760.3767939815,2008-11-08,09:02:35
39.92618,116.337407,0,204,39760.3768518518,2008-11-08,09:02:40
39.926183,116.337408,0,204,39760.3769097222,2008-11-08,09:02:45
39.926179,116.33741,0,204,39760.3769675926,2008-11-08,09:02:50
39.926177,116.33741,0,204,39760.377025463,2008-11-08,09:02:55
39.926173,116.337411,0,204,39760.3770833333,2008-11-08,09:03:00
39.926171,116.337412,0,204,39760.3771412037,2008-11-08,09:03:05
39.926173,116.33741,0,204,39760.3771990741,2008-11-08,09:03:10
39.926165,116.33741,0,204,39760.3772569444,2008-11-08,09:03:15
39.92617,116.337409,0,203,39760.3773148148,2008-11-08,09:03:20
39.926172,116.337409,0,203,39760.3773726852,2008-11-08,09:03:25
39.926176,116.337411,0,203,39760.3774305556,2008-11-08,09:03:30
39.926176,116.337413,0,204,39760.3774884259,2008-11-08,09:03:35
39.926175,116.337414,0,204,39760.3775462963,2008-11-08,09:03:40
39.926181,116.337415,0,204,39760.3776041667,2008-11-08,09:03:45
39.926189,116.337414,0,204,39760.377662037,2008-11-08,09:03:50
39.92619,116.337416,0,204,39760.3777199074,2008-11-08,09:03:55
39.92619,116.337416,0,204,39760.3777546296,2008-11-08,09:03:58
39.926189,116.337417,0,204,39760.3777777778,2008-11-08,09:04:00
39.926185,116.337429,0,205,39760.3778356481,2008-11-08,09:04:05
39.926184,116.33743,0,205,39760.3778935185,2008-11-08,09:04:10
39.926182,116.33743,0,205,39760.3779513889,2008-11-08,09:04:15
39.926179,116.337432,0,205,39760.3780092593,2008-11-08,09:04:20
39.926179,116.337434,0,205,39760.3780671296,2008-11-08,09:04:25
39.926174,116.337436,0,205,39760.378125,2008-11-08,09:04:30
39.926167,116.33744,0,205,39760.3781828704,2008-11-08,09:04:35
39.926164,116.337443,0,205,39760.3782407407,2008-11-08,09:04:40
39.926169,116.337444,0,205,39760.3782986111,2008-11-08,09:04:45
39.926169,116.337446,0,205,39760.3783564815,2008-11-08,09:04:50
39.926165,116.337449,0,205,39760.3784143519,2008-11-08,09:04:55
39.926163,116.337452,0,205,39760.3784722222,2008-11-08,09:05:00
39.926161,116.337455,0,205,39760.3785300926,2008-11-08,09:05:05
39.926157,116.337455,0,205,39760.378587963,2008-11-08,09:05:10
39.926157,116.337455,0,205,39760.3786226852,2008-11-08,09:05:13
39.926153,116.337457,0,206,39760.3786458333,2008-11-08,09:05:15
39.926135,116.337462,0,206,39760.3787037037,2008-11-08,09:05:20
39.926132,116.337489,0,206,39760.3787615741,2008-11-08,09:05:25
39.926127,116.337522,0,207,39760.3788194444,2008-11-08,09:05:30
39.926123,116.337523,0,207,39760.3788773148,2008-11-08,09:05:35
39.926123,116.337523,0,207,39760.378912037,2008-11-08,09:05:38
39.926115,116.337526,0,207,39760.3789351852,2008-11-08,09:05:40
39.926105,116.337528,0,207,39760.3789930556,2008-11-08,09:05:45
39.926096,116.337532,0,207,39760.3790509259,2008-11-08,09:05:50
39.926096,116.337532,0,207,39760.3790856482,2008-11-08,09:05:53
39.926095,116.337535,0,207,39760.3791087963,2008-11-08,09:05:55
39.92611,116.337554,0,207,39760.3791666667,2008-11-08,09:06:00
39.926109,116.337556,0,207,39760.379224537,2008-11-08,09:06:05
39.926109,116.337556,0,207,39760.3792592593,2008-11-08,09:06:08
39.926104,116.337559,0,207,39760.3792824074,2008-11-08,09:06:10
39.926076,116.337581,0,208,39760.3793402778,2008-11-08,09:06:15
39.926051,116.337609,0,209,39760.3793981481,2008-11-08,09:06:20
39.926033,116.337616,0,210,39760.3794560185,2008-11-08,09:06:25
39.926037,116.337617,0,210,39760.3795138889,2008-11-08,09:06:30
39.926039,116.337617,0,210,39760.3795717593,2008-11-08,09:06:35
39.926033,116.337619,0,210,39760.3796296296,2008-11-08,09:06:40
39.926033,116.337619,0,210,39760.3796643519,2008-11-08,09:06:43
39.926027,116.337621,0,210,39760.3796875,2008-11-08,09:06:45
39.926036,116.33762,0,210,39760.3797453704,2008-11-08,09:06:50
39.926072,116.337606,0,210,39760.3798032407,2008-11-08,09:06:55
39.926078,116.337602,0,210,39760.3798611111,2008-11-08,09:07:00
39.926075,116.337602,0,210,39760.3799189815,2008-11-08,09:07:05
39.926071,116.337603,0,210,39760.3799768519,2008-11-08,09:07:10
39.926071,116.337603,0,210,39760.3800115741,2008-11-08,09:07:13
39.926197,116.337316,0,204,39760.3846643518,2008-11-08,09:13:55
39.926182,116.337281,0,204,39760.3847222222,2008-11-08,09:14:00
39.926169,116.337206,0,201,39760.3847800926,2008-11-08,09:14:05
39.926154,116.337179,0,202,39760.384837963,2008-11-08,09:14:10
39.926162,116.337216,0,198,39760.3848958333,2008-11-08,09:14:15
39.926167,116.337239,0,198,39760.3849537037,2008-11-08,09:14:20
39.926166,116.337266,0,197,39760.3850115741,2008-11-08,09:14:25
39.926166,116.337266,0,197,39760.3850462963,2008-11-08,09:14:28
39.926164,116.337269,0,197,39760.3850694444,2008-11-08,09:14:30
39.926142,116.337296,0,196,39760.3851273148,2008-11-08,09:14:35
39.926097,116.337325,0,193,39760.3851851852,2008-11-08,09:14:40
39.92608,116.337351,0,193,39760.3852430556,2008-11-08,09:14:45
39.926074,116.337351,0,193,39760.3853009259,2008-11-08,09:14:50
39.926074,116.337351,0,193,39760.3853356481,2008-11-08,09:14:53
39.926082,116.337351,0,193,39760.3853587963,2008-11-08,09:14:55
39.926091,116.33735,0,194,39760.3854166667,2008-11-08,09:15:00
39.926104,116.337347,0,194,39760.385474537,2008-11-08,09:15:05
39.926087,116.337338,0,195,39760.3855324074,2008-11-08,09:15:10
39.926087,116.337338,0,195,39760.3855671296,2008-11-08,09:15:13
39.926092,116.337337,0,195,39760.3855902778,2008-11-08,09:15:15
39.926125,116.337357,0,195,39760.3856481481,2008-11-08,09:15:20
39.926161,116.337369,0,195,39760.3857060185,2008-11-08,09:15:25
39.926173,116.337339,0,196,39760.3857638889,2008-11-08,09:15:30
39.926176,116.337321,0,196,39760.3858217593,2008-11-08,09:15:35
39.926184,116.337319,0,197,39760.3858796296,2008-11-08,09:15:40
39.926184,116.337319,0,197,39760.3859143518,2008-11-08,09:15:43
39.926182,116.337326,0,192,39760.3859375,2008-11-08,09:15:45
39.926193,116.337325,0,192,39760.3859953704,2008-11-08,09:15:50
39.9262,116.337324,0,192,39760.3860532407,2008-11-08,09:15:55
39.9262,116.337324,0,192,39760.386087963,2008-11-08,09:15:58
39.926205,116.337324,0,190,39760.3861111111,2008-11-08,09:16:00
39.926203,116.337335,0,194,39760.3861689815,2008-11-08,09:16:05
39.926202,116.337334,0,193,39760.3862268519,2008-11-08,09:16:10
39.926195,116.337334,0,193,39760.3862847222,2008-11-08,09:16:15
39.926187,116.337337,0,194,39760.3863425926,2008-11-08,09:16:20
39.926181,116.33734,0,194,39760.386400463,2008-11-08,09:16:25
39.926181,116.33734,0,194,39760.3864351852,2008-11-08,09:16:28
39.926176,116.337342,0,194,39760.3864583333,2008-11-08,09:16:30
39.926167,116.337344,0,194,39760.3865162037,2008-11-08,09:16:35
39.926167,116.337344,0,194,39760.3865509259,2008-11-08,09:16:38
39.926168,116.337344,0,194,39760.3865740741,2008-11-08,09:16:40
39.926102,116.3374,0,194,39760.3866319444,2008-11-08,09:16:45
39.926099,116.337401,0,194,39760.3866898148,2008-11-08,09:16:50
39.9261,116.3374,0,194,39760.3867476852,2008-11-08,09:16:55
39.926105,116.337399,0,194,39760.3868055556,2008-11-08,09:17:00
39.926109,116.3374,0,194,39760.3868634259,2008-11-08,09:17:05
39.926114,116.3374,0,194,39760.3869212963,2008-11-08,09:17:10
39.926114,116.3374,0,194,39760.3869560185,2008-11-08,09:17:13
39.926119,116.337398,0,194,39760.3869791667,2008-11-08,09:17:15
39.926125,116.337381,0,193,39760.387037037,2008-11-08,09:17:20
39.926129,116.337381,0,193,39760.3870949074,2008-11-08,09:17:25
39.926135,116.337378,0,193,39760.3871527778,2008-11-08,09:17:30
39.926135,116.337378,0,193,39760.3871875,2008-11-08,09:17:33
39.926143,116.337375,0,193,39760.3872106481,2008-11-08,09:17:35
39.926159,116.337304,0,192,39760.3872685185,2008-11-08,09:17:40
39.92617,116.337246,0,188,39760.3873263889,2008-11-08,09:17:45
39.92617,116.337246,0,188,39760.3873611111,2008-11-08,09:17:48
39.926176,116.337245,0,184,39760.3873842593,2008-11-08,09:17:50
39.926199,116.337275,0,181,39760.3874421296,2008-11-08,09:17:55
39.926199,116.337277,0,181,39760.3875,2008-11-08,09:18:00
39.926199,116.337277,0,181,39760.3875347222,2008-11-08,09:18:03
39.926193,116.337279,0,180,39760.3875578704,2008-11-08,09:18:05
39.926179,116.33734,0,176,39760.3876157407,2008-11-08,09:18:10
39.926184,116.337336,0,175,39760.3876736111,2008-11-08,09:18:15
39.926184,116.337336,0,175,39760.3877083333,2008-11-08,09:18:18
39.926184,116.337335,0,175,39760.3877314815,2008-11-08,09:18:20
39.926172,116.337334,0,175,39760.3877893519,2008-11-08,09:18:25
39.926172,116.337334,0,175,39760.3878240741,2008-11-08,09:18:28
39.926171,116.337332,0,175,39760.3878472222,2008-11-08,09:18:30
39.926175,116.337285,0,173,39760.3879050926,2008-11-08,09:18:35
39.926168,116.337276,0,170,39760.387962963,2008-11-08,09:18:40
39.926169,116.337276,0,169,39760.3880208333,2008-11-08,09:18:45
39.926177,116.337277,0,169,39760.3880787037,2008-11-08,09:18:50
39.926178,116.337278,0,169,39760.3881365741,2008-11-08,09:18:55
39.926176,116.33728,0,169,39760.3881944444,2008-11-08,09:19:00
39.926176,116.33728,0,169,39760.3882291667,2008-11-08,09:19:03
39.926168,116.337282,0,169,39760.3882523148,2008-11-08,09:19:05
39.926159,116.337284,0,169,39760.3883101852,2008-11-08,09:19:10
39.926162,116.337284,0,169,39760.3883680556,2008-11-08,09:19:15
39.926169,116.337281,0,170,39760.3884259259,2008-11-08,09:19:20
39.926177,116.337279,0,170,39760.3884837963,2008-11-08,09:19:25
39.926182,116.337276,0,170,39760.3885416667,2008-11-08,09:19:30
39.926182,116.337276,0,170,39760.3885763889,2008-11-08,09:19:33
39.926182,116.337275,0,170,39760.388599537,2008-11-08,09:19:35
39.926191,116.337273,0,170,39760.3886574074,2008-11-08,09:19:40
39.926195,116.337272,0,170,39760.3887152778,2008-11-08,09:19:45
39.926199,116.33727,0,170,39760.3887731481,2008-11-08,09:19:50
39.926199,116.33727,0,170,39760.3888078704,2008-11-08,09:19:53
39.9262,116.33727,0,169,39760.3888310185,2008-11-08,09:19:55
39.926184,116.337295,0,168,39760.3888888889,2008-11-08,09:20:00
39.926174,116.337297,0,168,39760.3889467593,2008-11-08,09:20:05
39.926164,116.3373,0,168,39760.3890046296,2008-11-08,09:20:10
39.926152,116.337302,0,168,39760.3890625,2008-11-08,09:20:15
39.926151,116.3373,0,168,39760.3891203704,2008-11-08,09:20:20
39.926151,116.337298,0,168,39760.3891782407,2008-11-08,09:20:25
39.926149,116.337301,0,168,39760.3892361111,2008-11-08,09:20:30
39.92616,116.337627,0,148,39760.3923032407,2008-11-08,09:24:55
39.926171,116.337808,0,148,39760.3923611111,2008-11-08,09:25:00
39.926329,116.337951,0,148,39760.3924189815,2008-11-08,09:25:05
39.926512,116.33808,0,148,39760.3924768518,2008-11-08,09:25:10
39.926697,116.338164,0,148,39760.3925347222,2008-11-08,09:25:15
39.92686,116.33814,0,148,39760.3925925926,2008-11-08,09:25:20
39.929623,116.340871,0,1641,39760.3945023148,2008-11-08,09:28:05
39.928023,116.339193,0,1440,39760.3945601852,2008-11-08,09:28:10
39.92733,116.336874,0,468,39760.3946180556,2008-11-08,09:28:15
39.927356,116.336628,0,356,39760.3946759259,2008-11-08,09:28:20
39.927212,116.336399,0,325,39760.3947337963,2008-11-08,09:28:25
39.927061,116.336276,0,306,39760.3947916667,2008-11-08,09:28:30
39.927043,116.33639,0,327,39760.394849537,2008-11-08,09:28:35
39.927067,116.336405,0,339,39760.3949074074,2008-11-08,09:28:40
39.927095,116.336415,0,345,39760.3949652778,2008-11-08,09:28:45
39.927121,116.336426,0,352,39760.3950231481,2008-11-08,09:28:50
39.927158,116.336428,0,350,39760.3950810185,2008-11-08,09:28:55
39.927196,116.336462,0,341,39760.3951388889,2008-11-08,09:29:00
39.927239,116.336653,0,367,39760.3951967593,2008-11-08,09:29:05
39.927172,116.336718,0,365,39760.3952546296,2008-11-08,09:29:10
39.927162,116.336682,0,357,39760.3953125,2008-11-08,09:29:15
39.927177,116.336654,0,363,39760.3953703704,2008-11-08,09:29:20
39.927175,116.336616,0,372,39760.3954282407,2008-11-08,09:29:25
39.927148,116.336531,0,360,39760.3954861111,2008-11-08,09:29:30
39.927116,116.336425,0,346,39760.3955439815,2008-11-08,09:29:35
39.927094,116.336349,0,343,39760.3956018519,2008-11-08,09:29:40
39.927007,116.336233,0,329,39760.3956597222,2008-11-08,09:29:45
39.926946,116.33616,0,317,39760.3957175926,2008-11-08,09:29:50
39.926946,116.336156,0,318,39760.395775463,2008-11-08,09:29:55
39.926946,116.336156,0,318,39760.3958101852,2008-11-08,09:29:58
39.92695,116.336149,0,318,39760.3958333333,2008-11-08,09:30:00
39.926903,116.335929,0,308,39760.3958912037,2008-11-08,09:30:05
39.9269,116.335837,0,296,39760.3959490741,2008-11-08,09:30:10
39.926894,116.33579,0,292,39760.3960069444,2008-11-08,09:30:15
39.926948,116.335677,0,286,39760.3960648148,2008-11-08,09:30:20
39.927005,116.33556,0,282,39760.3961226852,2008-11-08,09:30:25
39.927064,116.335498,0,281,39760.3961805556,2008-11-08,09:30:30
39.927136,116.335441,0,282,39760.3962384259,2008-11-08,09:30:35
39.927153,116.33535,0,285,39760.3962962963,2008-11-08,09:30:40
39.927101,116.335263,0,290,39760.3963541667,2008-11-08,09:30:45
39.92706,116.335189,0,295,39760.396412037,2008-11-08,09:30:50
39.927023,116.335111,0,300,39760.3964699074,2008-11-08,09:30:55
39.926985,116.335029,0,304,39760.3965277778,2008-11-08,09:31:00
39.926981,116.334972,0,310,39760.3965856481,2008-11-08,09:31:05
39.927001,116.334906,0,317,39760.3966435185,2008-11-08,09:31:10
39.927036,116.334795,0,321,39760.3967013889,2008-11-08,09:31:15
39.926978,116.33469,0,327,39760.3967592593,2008-11-08,09:31:20
39.926885,116.334596,0,333,39760.3968171296,2008-11-08,09:31:25
39.926833,116.334407,0,329,39760.396875,2008-11-08,09:31:30
39.926831,116.334327,0,326,39760.3969328704,2008-11-08,09:31:35
39.926847,116.334322,0,326,39760.3969907407,2008-11-08,09:31:40
39.926842,116.334269,0,326,39760.3970486111,2008-11-08,09:31:45
39.926833,116.334214,0,325,39760.3971064815,2008-11-08,09:31:50
39.926819,116.334162,0,326,39760.3971643519,2008-11-08,09:31:55
39.926794,116.334119,0,325,39760.3972222222,2008-11-08,09:32:00
39.92679,116.3341,0,320,39760.3972800926,2008-11-08,09:32:05
39.926812,116.334094,0,322,39760.397337963,2008-11-08,09:32:10
39.926821,116.334041,0,322,39760.3973958333,2008-11-08,09:32:15
39.92683,116.333961,0,320,39760.3974537037,2008-11-08,09:32:20
39.926852,116.333869,0,317,39760.3975115741,2008-11-08,09:32:25
39.926943,116.33358,0,320,39760.3975694444,2008-11-08,09:32:30
39.926982,116.333545,0,320,39760.3976273148,2008-11-08,09:32:35
39.926991,116.333519,0,319,39760.3976851852,2008-11-08,09:32:40
39.926988,116.333519,0,319,39760.3977430556,2008-11-08,09:32:45
39.926988,116.333519,0,319,39760.3977777778,2008-11-08,09:32:48
39.926983,116.333518,0,320,39760.3978009259,2008-11-08,09:32:50
39.926891,116.333495,0,320,39760.3978587963,2008-11-08,09:32:55
39.926747,116.333463,0,321,39760.3979166667,2008-11-08,09:33:00
39.926722,116.333442,0,321,39760.397974537,2008-11-08,09:33:05
39.926678,116.333408,0,320,39760.3980324074,2008-11-08,09:33:10
39.926628,116.333321,0,319,39760.3980902778,2008-11-08,09:33:15
39.926589,116.333274,0,318,39760.3981481481,2008-11-08,09:33:20
39.926584,116.333274,0,318,39760.3982060185,2008-11-08,09:33:25
39.926584,116.333274,0,318,39760.3982407407,2008-11-08,09:33:28
39.926579,116.333273,0,318,39760.3982638889,2008-11-08,09:33:30
39.926514,116.333274,0,317,39760.3983217593,2008-11-08,09:33:35
39.926451,116.333228,0,315,39760.3983796296,2008-11-08,09:33:40
39.926342,116.333169,0,314,39760.3984375,2008-11-08,09:33:45
39.926259,116.333134,0,313,39760.3984953704,2008-11-08,09:33:50
39.926191,116.333091,0,312,39760.3985532407,2008-11-08,09:33:55
39.926128,116.333044,0,311,39760.3986111111,2008-11-08,09:34:00
39.926039,116.33302,0,310,39760.3986689815,2008-11-08,09:34:05
39.925975,116.333056,0,308,39760.3987268518,2008-11-08,09:34:10
39.925956,116.333255,0,303,39760.3987847222,2008-11-08,09:34:15
39.925929,116.333288,0,301,39760.3988425926,2008-11-08,09:34:20
39.925939,116.333286,0,301,39760.398900463,2008-11-08,09:34:25
39.925946,116.333284,0,300,39760.3989583333,2008-11-08,09:34:30
39.925947,116.333283,0,299,39760.3990162037,2008-11-08,09:34:35
39.925955,116.333282,0,299,39760.3990740741,2008-11-08,09:34:40
39.92596,116.333282,0,297,39760.3991319444,2008-11-08,09:34:45
39.92596,116.333282,0,297,39760.3991666667,2008-11-08,09:34:48
39.925968,116.333281,0,296,39760.3991898148,2008-11-08,09:34:50
39.925993,116.333287,0,293,39760.3992476852,2008-11-08,09:34:55
39.926098,116.333355,0,281,39760.3993055556,2008-11-08,09:35:00
39.926164,116.333382,0,276,39760.3993634259,2008-11-08,09:35:05
39.926133,116.333388,0,270,39760.3994212963,2008-11-08,09:35:10
39.92616,116.333377,0,266,39760.3994791667,2008-11-08,09:35:15
39.926149,116.333358,0,262,39760.399537037,2008-11-08,09:35:20
39.926167,116.333351,0,263,39760.3995949074,2008-11-08,09:35:25
39.925966,116.333311,0,262,39760.3996527778,2008-11-08,09:35:30
39.925839,116.333237,0,259,39760.3997106481,2008-11-08,09:35:35
39.925742,116.33318,0,257,39760.3997685185,2008-11-08,09:35:40
39.925661,116.333137,0,257,39760.3998263889,2008-11-08,09:35:45
39.925897,116.332996,0,252,39760.4020833333,2008-11-08,09:39:00
39.9259,116.332962,0,253,39760.4021412037,2008-11-08,09:39:05
39.925864,116.332901,0,253,39760.4021990741,2008-11-08,09:39:10
39.925805,116.332882,0,254,39760.4022569444,2008-11-08,09:39:15
39.92574,116.332854,0,254,39760.4023148148,2008-11-08,09:39:20
39.9257,116.332825,0,254,39760.4023726852,2008-11-08,09:39:25
39.925694,116.332818,0,255,39760.4024305556,2008-11-08,09:39:30
39.925694,116.332818,0,255,39760.4024652778,2008-11-08,09:39:33
39.925689,116.332813,0,255,39760.4024884259,2008-11-08,09:39:35
39.925709,116.332807,0,255,39760.4026041667,2008-11-08,09:39:45
39.925741,116.332812,0,255,39760.4027199074,2008-11-08,09:39:55
39.925741,116.332812,0,255,39760.4028703704,2008-11-08,09:40:08
39.925738,116.332808,0,255,39760.4028935185,2008-11-08,09:40:10
39.925708,116.332798,0,255,39760.4029513889,2008-11-08,09:40:15
39.925693,116.332799,0,255,39760.4030092593,2008-11-08,09:40:20
39.925675,116.332797,0,255,39760.4030671296,2008-11-08,09:40:25
39.92555,116.332789,0,254,39760.403125,2008-11-08,09:40:30
39.925564,116.332837,0,254,39760.4031828704,2008-11-08,09:40:35
39.925551,116.332869,0,254,39760.4032407407,2008-11-08,09:40:40
39.925552,116.332903,0,254,39760.4032986111,2008-11-08,09:40:45
39.925568,116.333057,0,254,39760.4033564815,2008-11-08,09:40:50
39.925524,116.333241,0,253,39760.4034143519,2008-11-08,09:40:55
39.925523,116.333229,0,253,39760.4034722222,2008-11-08,09:41:00
39.925523,116.333229,0,253,39760.4035069444,2008-11-08,09:41:03
39.925522,116.333229,0,253,39760.4035300926,2008-11-08,09:41:05
39.925482,116.333249,0,253,39760.403587963,2008-11-08,09:41:10
39.925464,116.333274,0,253,39760.4036458333,2008-11-08,09:41:15
39.925438,116.333246,0,253,39760.4037037037,2008-11-08,09:41:20
39.925432,116.333244,0,252,39760.4037615741,2008-11-08,09:41:25
39.925432,116.333244,0,252,39760.4037962963,2008-11-08,09:41:28
39.925434,116.333243,0,252,39760.4038194444,2008-11-08,09:41:30
39.925374,116.333194,0,253,39760.4038773148,2008-11-08,09:41:35
39.925374,116.333194,0,253,39760.403912037,2008-11-08,09:41:38
39.925381,116.33319,0,253,39760.4039351852,2008-11-08,09:41:40
39.925374,116.333157,0,243,39760.4039930556,2008-11-08,09:41:45
39.925339,116.333125,0,229,39760.4040509259,2008-11-08,09:41:50
39.925255,116.333021,0,225,39760.4041087963,2008-11-08,09:41:55
39.925255,116.333021,0,225,39760.4041435185,2008-11-08,09:41:58
39.925257,116.333022,0,225,39760.4041666667,2008-11-08,09:42:00
39.9254,116.333101,0,214,39760.404224537,2008-11-08,09:42:05
39.925341,116.333116,0,208,39760.4042824074,2008-11-08,09:42:10
39.9254,116.333258,0,199,39760.4043402778,2008-11-08,09:42:15
39.925434,116.333343,0,194,39760.4043981481,2008-11-08,09:42:20
39.925457,116.333422,0,189,39760.4044560185,2008-11-08,09:42:25
39.925496,116.333494,0,184,39760.4045138889,2008-11-08,09:42:30
39.925487,116.333561,0,180,39760.4045717593,2008-11-08,09:42:35
39.925486,116.3336,0,176,39760.4046296296,2008-11-08,09:42:40
39.92549,116.333602,0,174,39760.4046875,2008-11-08,09:42:45
39.925496,116.333603,0,173,39760.4047453704,2008-11-08,09:42:50
39.925496,116.333603,0,173,39760.4047800926,2008-11-08,09:42:53
39.925503,116.333606,0,171,39760.4048032407,2008-11-08,09:42:55
39.925522,116.333645,0,167,39760.4048611111,2008-11-08,09:43:00
39.925532,116.333785,0,159,39760.4049189815,2008-11-08,09:43:05
39.925563,116.333916,0,153,39760.4049768519,2008-11-08,09:43:10
39.925573,116.334002,0,150,39760.4050347222,2008-11-08,09:43:15
39.925579,116.334054,0,149,39760.4050925926,2008-11-08,09:43:20
39.925585,116.334057,0,148,39760.405150463,2008-11-08,09:43:25
39.925581,116.334061,0,147,39760.4052083333,2008-11-08,09:43:30
39.925581,116.334061,0,147,39760.4052430556,2008-11-08,09:43:33
39.925579,116.334065,0,147,39760.4052662037,2008-11-08,09:43:35
39.92557,116.33407,0,147,39760.4053240741,2008-11-08,09:43:40
39.92557,116.33407,0,147,39760.4053587963,2008-11-08,09:43:43
39.925569,116.334075,0,146,39760.4053819444,2008-11-08,09:43:45
39.925567,116.334115,0,146,39760.4054398148,2008-11-08,09:43:50
39.925636,116.334293,0,145,39760.4054976852,2008-11-08,09:43:55
39.925724,116.334476,0,143,39760.4055555556,2008-11-08,09:44:00
39.925714,116.334622,0,138,39760.4056134259,2008-11-08,09:44:05
39.925685,116.334793,0,130,39760.4056712963,2008-11-08,09:44:10
39.92571,116.334907,0,128,39760.4057291667,2008-11-08,09:44:15
39.925748,116.335021,0,130,39760.405787037,2008-11-08,09:44:20
39.925717,116.335155,0,127,39760.4058449074,2008-11-08,09:44:25
39.925717,116.335315,0,124,39760.4059027778,2008-11-08,09:44:30
39.925757,116.335408,0,123,39760.4059606481,2008-11-08,09:44:35
39.925795,116.335487,0,122,39760.4060185185,2008-11-08,09:44:40
39.925774,116.335549,0,117,39760.4060763889,2008-11-08,09:44:45
39.925774,116.335549,0,117,39760.4061111111,2008-11-08,09:44:48
39.925767,116.335554,0,114,39760.4061342593,2008-11-08,09:44:50
39.925759,116.335588,0,110,39760.4061921296,2008-11-08,09:44:55
39.92581,116.335594,0,105,39760.40625,2008-11-08,09:45:00
39.925937,116.335588,0,99,39760.4063078704,2008-11-08,09:45:05
39.925959,116.335554,0,97,39760.4063657407,2008-11-08,09:45:10
39.926012,116.335624,0,100,39760.4064236111,2008-11-08,09:45:15
39.925949,116.335657,0,107,39760.4064814815,2008-11-08,09:45:20
39.926022,116.335684,0,107,39760.4065393518,2008-11-08,09:45:25
39.926074,116.335719,0,105,39760.4065972222,2008-11-08,09:45:30
39.926221,116.33574,0,102,39760.4066550926,2008-11-08,09:45:35
39.926405,116.335809,0,101,39760.406712963,2008-11-08,09:45:40
39.926513,116.335841,0,106,39760.4067708333,2008-11-08,09:45:45
39.926573,116.33591,0,114,39760.4068287037,2008-11-08,09:45:50
39.926559,116.335966,0,116,39760.4068865741,2008-11-08,09:45:55
39.926614,116.336043,0,110,39760.4069444444,2008-11-08,09:46:00
39.926661,116.336139,0,110,39760.4070023148,2008-11-08,09:46:05
39.926689,116.336217,0,114,39760.4070601852,2008-11-08,09:46:10
39.926692,116.336317,0,110,39760.4071180556,2008-11-08,09:46:15
39.926704,116.336434,0,117,39760.4071759259,2008-11-08,09:46:20
39.92671,116.336456,0,118,39760.4072337963,2008-11-08,09:46:25
39.926648,116.336474,0,119,39760.4072916667,2008-11-08,09:46:30
39.92664,116.336514,0,122,39760.407349537,2008-11-08,09:46:35
39.926614,116.336513,0,121,39760.4074074074,2008-11-08,09:46:40
39.926553,116.336495,0,121,39760.4074652778,2008-11-08,09:46:45
39.926474,116.336453,0,122,39760.4075231481,2008-11-08,09:46:50
39.926476,116.336525,0,120,39760.4075810185,2008-11-08,09:46:55
39.926441,116.336554,0,120,39760.4076388889,2008-11-08,09:47:00
39.926437,116.336592,0,119,39760.4076967593,2008-11-08,09:47:05
39.926437,116.336601,0,119,39760.4077546296,2008-11-08,09:47:10
39.926412,116.336633,0,119,39760.4078125,2008-11-08,09:47:15
39.926335,116.336721,0,117,39760.4078703704,2008-11-08,09:47:20
39.926262,116.336766,0,112,39760.4079282407,2008-11-08,09:47:25
39.926275,116.336773,0,112,39760.4079861111,2008-11-08,09:47:30
39.926286,116.336772,0,112,39760.4080439815,2008-11-08,09:47:35
39.926037,116.337683,0,116,39760.4094328704,2008-11-08,09:49:35
39.925919,116.338012,0,112,39760.4094907407,2008-11-08,09:49:40
39.925966,116.337913,0,112,39760.4095486111,2008-11-08,09:49:45
39.925972,116.337823,0,112,39760.4096064815,2008-11-08,09:49:50
39.925965,116.337782,0,112,39760.4096643519,2008-11-08,09:49:55
39.925977,116.337674,0,112,39760.4097222222,2008-11-08,09:50:00
39.926159,116.337419,0,102,39760.4102430556,2008-11-08,09:50:45
39.926159,116.337254,0,107,39760.4103009259,2008-11-08,09:50:50
39.926127,116.337358,0,112,39760.4103587963,2008-11-08,09:50:55
39.926093,116.337342,0,112,39760.4104166667,2008-11-08,09:51:00
39.926058,116.337338,0,112,39760.410474537,2008-11-08,09:51:05
