# Supplementary material for: A location privacy protection method based on blockchain and threshold cryptography
Source: PLoS One. 2025 Jun 4;20(6):e0324551. doi: 10.1371/journal.pone.0324551 (PMC12136415; doi:10.1371/journal.pone.0324551)
Supplement: S1 File — (ZIP) [file pone.0324551.s001.zip › Data/002/Trajectory/20081109031933.plt]

Geolife trajectory
WGS 84
Altitude is in Feet
Reserved 3
0,2,255,My Track,0,0,2,8421376
0
39.927972,116.337812,0,492,39761.1385763889,2008-11-09,03:19:33
39.928033,116.337755,0,492,39761.1386342593,2008-11-09,03:19:38
39.928021,116.337818,0,491,39761.1386921296,2008-11-09,03:19:43
39.927984,116.337743,0,491,39761.13875,2008-11-09,03:19:48
39.927928,116.337758,0,334,39761.1388078704,2008-11-09,03:19:53
39.927985,116.337659,0,330,39761.1388657407,2008-11-09,03:19:58
39.928013,116.337685,0,324,39761.1389236111,2008-11-09,03:20:03
39.927965,116.33779,0,313,39761.1389814815,2008-11-09,03:20:08
39.927953,116.337786,0,284,39761.1390393519,2008-11-09,03:20:13
39.927946,116.337761,0,268,39761.1390972222,2008-11-09,03:20:18
39.927946,116.337771,0,267,39761.1391550926,2008-11-09,03:20:23
39.927905,116.337694,0,267,39761.139212963,2008-11-09,03:20:28
39.927905,116.337694,0,267,39761.1392476852,2008-11-09,03:20:31
39.927898,116.337694,0,267,39761.1392708333,2008-11-09,03:20:33
39.927916,116.33767,0,259,39761.1393287037,2008-11-09,03:20:38
39.927891,116.337571,0,260,39761.1393865741,2008-11-09,03:20:43
39.927889,116.337538,0,256,39761.1394444444,2008-11-09,03:20:48
39.927888,116.337541,0,256,39761.1395023148,2008-11-09,03:20:53
39.927888,116.337541,0,256,39761.139537037,2008-11-09,03:20:56
39.927885,116.337539,0,256,39761.1395601852,2008-11-09,03:20:58
39.927926,116.33752,0,253,39761.1396180556,2008-11-09,03:21:03
39.927916,116.337538,0,242,39761.1396759259,2008-11-09,03:21:08
39.927898,116.337537,0,244,39761.1397337963,2008-11-09,03:21:13
39.9279,116.337611,0,242,39761.1397916667,2008-11-09,03:21:18
39.9279,116.337611,0,242,39761.1398263889,2008-11-09,03:21:21
39.927894,116.337618,0,237,39761.139849537,2008-11-09,03:21:23
39.927898,116.337635,0,236,39761.1399074074,2008-11-09,03:21:28
39.927846,116.337598,0,237,39761.1399652778,2008-11-09,03:21:33
39.927827,116.337737,0,234,39761.1400231481,2008-11-09,03:21:38
39.927779,116.337835,0,234,39761.1400810185,2008-11-09,03:21:43
39.927815,116.337865,0,231,39761.1401388889,2008-11-09,03:21:48
39.927801,116.337867,0,230,39761.1401967593,2008-11-09,03:21:53
39.927821,116.337855,0,229,39761.1402546296,2008-11-09,03:21:58
39.927838,116.337827,0,229,39761.1403125,2008-11-09,03:22:03
39.927868,116.337657,0,228,39761.1403703704,2008-11-09,03:22:08
39.927859,116.337588,0,228,39761.1404282407,2008-11-09,03:22:13
39.927865,116.337557,0,225,39761.1404861111,2008-11-09,03:22:18
39.927845,116.337543,0,220,39761.1405439815,2008-11-09,03:22:23
39.927841,116.33753,0,218,39761.1406018519,2008-11-09,03:22:28
39.92784,116.337515,0,217,39761.1406597222,2008-11-09,03:22:33
39.927807,116.33734,0,217,39761.1407175926,2008-11-09,03:22:38
39.927912,116.3376,0,186,39761.1442476852,2008-11-09,03:27:43
39.927914,116.337693,0,190,39761.1443055556,2008-11-09,03:27:48
39.927937,116.33773,0,195,39761.1443634259,2008-11-09,03:27:53
39.927928,116.337737,0,201,39761.1444212963,2008-11-09,03:27:58
39.927928,116.337737,0,201,39761.1444560185,2008-11-09,03:28:01
39.927935,116.337738,0,202,39761.1444791667,2008-11-09,03:28:03
39.927939,116.33775,0,203,39761.144537037,2008-11-09,03:28:08
39.92794,116.337754,0,203,39761.1445949074,2008-11-09,03:28:13
39.92794,116.337754,0,203,39761.1446296296,2008-11-09,03:28:16
39.927938,116.33775,0,203,39761.1446527778,2008-11-09,03:28:18
39.927933,116.337734,0,205,39761.1447106482,2008-11-09,03:28:23
39.927907,116.337749,0,209,39761.1447685185,2008-11-09,03:28:28
39.927898,116.337807,0,213,39761.1448263889,2008-11-09,03:28:33
39.927911,116.337885,0,219,39761.1448842593,2008-11-09,03:28:38
39.927908,116.337839,0,225,39761.1449421296,2008-11-09,03:28:43
39.927901,116.337824,0,226,39761.145,2008-11-09,03:28:48
39.927899,116.337823,0,227,39761.1450578704,2008-11-09,03:28:53
39.927896,116.337823,0,227,39761.1451157407,2008-11-09,03:28:58
39.927891,116.337818,0,228,39761.1451736111,2008-11-09,03:29:03
39.927891,116.337818,0,228,39761.1452083333,2008-11-09,03:29:06
39.927892,116.337816,0,228,39761.1452314815,2008-11-09,03:29:08
39.927908,116.337828,0,232,39761.1452893519,2008-11-09,03:29:13
39.927913,116.337839,0,236,39761.1453472222,2008-11-09,03:29:18
39.927911,116.337836,0,237,39761.1454050926,2008-11-09,03:29:23
39.927905,116.337837,0,237,39761.145462963,2008-11-09,03:29:28
39.927905,116.337833,0,237,39761.1455208333,2008-11-09,03:29:33
39.927902,116.337825,0,237,39761.1455787037,2008-11-09,03:29:38
39.927899,116.337817,0,237,39761.1456365741,2008-11-09,03:29:43
39.927898,116.337813,0,237,39761.1456944444,2008-11-09,03:29:48
39.927896,116.337812,0,237,39761.1457523148,2008-11-09,03:29:53
39.927895,116.337807,0,238,39761.1458101852,2008-11-09,03:29:58
39.927895,116.337807,0,238,39761.1458449074,2008-11-09,03:30:01
39.927895,116.337812,0,238,39761.1458680556,2008-11-09,03:30:03
39.927877,116.337766,0,239,39761.1459259259,2008-11-09,03:30:08
39.927877,116.337756,0,240,39761.1459837963,2008-11-09,03:30:13
39.927878,116.337747,0,240,39761.1460416667,2008-11-09,03:30:18
39.927862,116.337748,0,242,39761.146099537,2008-11-09,03:30:23
39.927848,116.337742,0,243,39761.1461574074,2008-11-09,03:30:28
39.927849,116.33774,0,245,39761.1462152778,2008-11-09,03:30:33
39.927849,116.33774,0,245,39761.14625,2008-11-09,03:30:36
39.927856,116.337747,0,245,39761.1462731481,2008-11-09,03:30:38
39.927844,116.337725,0,247,39761.1463310185,2008-11-09,03:30:43
39.927852,116.33771,0,249,39761.1463888889,2008-11-09,03:30:48
39.927858,116.337693,0,251,39761.1464467593,2008-11-09,03:30:53
39.927867,116.337709,0,250,39761.1465046296,2008-11-09,03:30:58
39.927867,116.337709,0,250,39761.1465393519,2008-11-09,03:31:01
39.927862,116.337712,0,250,39761.1465625,2008-11-09,03:31:03
39.927888,116.337663,0,259,39761.1466203704,2008-11-09,03:31:08
39.927888,116.337634,0,259,39761.1466782407,2008-11-09,03:31:13
39.927885,116.337611,0,264,39761.1467361111,2008-11-09,03:31:18
39.927885,116.337611,0,264,39761.1467708333,2008-11-09,03:31:21
39.927887,116.337613,0,264,39761.1467939815,2008-11-09,03:31:23
39.927869,116.337629,0,268,39761.1468518519,2008-11-09,03:31:28
39.927861,116.337588,0,273,39761.1469097222,2008-11-09,03:31:33
39.927864,116.337588,0,273,39761.1469675926,2008-11-09,03:31:38
39.927867,116.337585,0,274,39761.147025463,2008-11-09,03:31:43
39.927867,116.337585,0,274,39761.1470601852,2008-11-09,03:31:46
39.927872,116.337591,0,274,39761.1470833333,2008-11-09,03:31:48
39.927875,116.337604,0,274,39761.1471412037,2008-11-09,03:31:53
39.927875,116.337611,0,274,39761.1471990741,2008-11-09,03:31:58
39.927879,116.337618,0,275,39761.1472569444,2008-11-09,03:32:03
39.927879,116.337618,0,275,39761.1472916667,2008-11-09,03:32:06
39.927878,116.337619,0,275,39761.1473148148,2008-11-09,03:32:08
39.927913,116.337608,0,282,39761.1473726852,2008-11-09,03:32:13
39.927865,116.337657,0,287,39761.1474305556,2008-11-09,03:32:18
39.927824,116.337726,0,293,39761.1474884259,2008-11-09,03:32:23
39.927804,116.337736,0,293,39761.1475462963,2008-11-09,03:32:28
39.927723,116.337795,0,294,39761.1476041667,2008-11-09,03:32:33
39.927709,116.337798,0,295,39761.147662037,2008-11-09,03:32:38
39.927747,116.337786,0,295,39761.1477199074,2008-11-09,03:32:43
39.927968,116.337679,0,297,39761.1477777778,2008-11-09,03:32:48
39.928426,116.337609,0,295,39761.1478356481,2008-11-09,03:32:53
39.928969,116.337571,0,292,39761.1478935185,2008-11-09,03:32:58
39.929413,116.337621,0,288,39761.1479513889,2008-11-09,03:33:03
39.929789,116.337638,0,282,39761.1480092593,2008-11-09,03:33:08
39.92998,116.337704,0,279,39761.1480671296,2008-11-09,03:33:13
39.930026,116.337752,0,284,39761.148125,2008-11-09,03:33:18
39.930024,116.337783,0,282,39761.1481828704,2008-11-09,03:33:23
39.930033,116.337808,0,281,39761.1482407407,2008-11-09,03:33:28
39.930066,116.337827,0,279,39761.1482986111,2008-11-09,03:33:33
39.93009,116.337863,0,276,39761.1483564815,2008-11-09,03:33:38
39.930204,116.337876,0,274,39761.1484143519,2008-11-09,03:33:43
39.930497,116.337856,0,275,39761.1484722222,2008-11-09,03:33:48
39.93082,116.337847,0,241,39761.1485300926,2008-11-09,03:33:53
39.931181,116.337892,0,208,39761.148587963,2008-11-09,03:33:58
39.93155,116.337968,0,196,39761.1486458333,2008-11-09,03:34:03
39.931694,116.33799,0,169,39761.1487037037,2008-11-09,03:34:08
39.931706,116.338005,0,163,39761.1487615741,2008-11-09,03:34:13
39.931804,116.338007,0,160,39761.1488194444,2008-11-09,03:34:18
39.932095,116.337985,0,166,39761.1488773148,2008-11-09,03:34:23
39.932485,116.337905,0,174,39761.1489351852,2008-11-09,03:34:28
39.932952,116.337912,0,173,39761.1489930556,2008-11-09,03:34:33
39.933466,116.337953,0,164,39761.1490509259,2008-11-09,03:34:38
39.933964,116.338025,0,158,39761.1491087963,2008-11-09,03:34:43
39.934384,116.338024,0,170,39761.1491666667,2008-11-09,03:34:48
39.934718,116.338033,0,179,39761.149224537,2008-11-09,03:34:53
39.934946,116.338028,0,197,39761.1492824074,2008-11-09,03:34:58
39.935032,116.338037,0,216,39761.1493402778,2008-11-09,03:35:03
39.935025,116.338053,0,216,39761.1493981481,2008-11-09,03:35:08
39.935064,116.338046,0,220,39761.1494560185,2008-11-09,03:35:13
39.935172,116.338031,0,227,39761.1495138889,2008-11-09,03:35:18
39.935294,116.338036,0,237,39761.1495717593,2008-11-09,03:35:23
39.935318,116.338009,0,251,39761.1496296296,2008-11-09,03:35:28
39.935356,116.338016,0,243,39761.1496875,2008-11-09,03:35:33
39.935463,116.338028,0,246,39761.1497453704,2008-11-09,03:35:38
39.935587,116.338034,0,248,39761.1498032407,2008-11-09,03:35:43
39.935615,116.338048,0,257,39761.1498611111,2008-11-09,03:35:48
39.935619,116.338049,0,262,39761.1499189815,2008-11-09,03:35:53
39.935619,116.338049,0,262,39761.1499537037,2008-11-09,03:35:56
39.935615,116.338055,0,263,39761.1499768518,2008-11-09,03:35:58
39.935605,116.338066,0,263,39761.1500347222,2008-11-09,03:36:03
39.935626,116.338081,0,263,39761.1500925926,2008-11-09,03:36:08
39.935659,116.338088,0,263,39761.150150463,2008-11-09,03:36:13
39.935687,116.338086,0,264,39761.1502083333,2008-11-09,03:36:18
39.935699,116.338082,0,264,39761.1502662037,2008-11-09,03:36:23
39.93572,116.338078,0,266,39761.1503240741,2008-11-09,03:36:28
39.93579,116.338084,0,266,39761.1503819444,2008-11-09,03:36:33
39.935922,116.338102,0,253,39761.1504398148,2008-11-09,03:36:38
39.935997,116.338111,0,235,39761.1504976852,2008-11-09,03:36:43
39.936013,116.338214,0,206,39761.1505555556,2008-11-09,03:36:48
39.935996,116.338462,0,185,39761.1506134259,2008-11-09,03:36:53
39.935932,116.338883,0,174,39761.1506712963,2008-11-09,03:36:58
39.935915,116.339216,0,172,39761.1507291667,2008-11-09,03:37:03
39.935957,116.339424,0,172,39761.150787037,2008-11-09,03:37:08
39.936042,116.33937,0,176,39761.1508449074,2008-11-09,03:37:13
39.936264,116.339368,0,185,39761.1509027778,2008-11-09,03:37:18
39.936621,116.33928,0,189,39761.1509606481,2008-11-09,03:37:23
39.937023,116.339415,0,196,39761.1510185185,2008-11-09,03:37:28
39.937244,116.339993,0,187,39761.1510763889,2008-11-09,03:37:33
39.93746,116.340613,0,179,39761.1511342593,2008-11-09,03:37:38
39.937664,116.341198,0,176,39761.1511921296,2008-11-09,03:37:43
39.937904,116.341731,0,172,39761.15125,2008-11-09,03:37:48
39.938107,116.342228,0,170,39761.1513078704,2008-11-09,03:37:53
39.938217,116.342688,0,168,39761.1513657407,2008-11-09,03:37:58
39.938261,116.343058,0,168,39761.1514236111,2008-11-09,03:38:03
39.938296,116.343276,0,168,39761.1514814815,2008-11-09,03:38:08
39.938335,116.343554,0,171,39761.1515393518,2008-11-09,03:38:13
39.938325,116.343689,0,171,39761.1515972222,2008-11-09,03:38:18
39.938307,116.343711,0,171,39761.1516550926,2008-11-09,03:38:23
39.938307,116.343704,0,170,39761.151712963,2008-11-09,03:38:28
39.938307,116.343704,0,170,39761.1517476852,2008-11-09,03:38:31
39.938311,116.34371,0,170,39761.1517708333,2008-11-09,03:38:33
39.938338,116.343833,0,171,39761.1518287037,2008-11-09,03:38:38
39.938385,116.343962,0,171,39761.1518865741,2008-11-09,03:38:43
39.938419,116.344211,0,163,39761.1519444444,2008-11-09,03:38:48
39.938445,116.344565,0,162,39761.1520023148,2008-11-09,03:38:53
39.938472,116.344726,0,162,39761.1520601852,2008-11-09,03:38:58
39.938489,116.344757,0,159,39761.1521180556,2008-11-09,03:39:03
39.938489,116.344757,0,159,39761.1521527778,2008-11-09,03:39:06
39.938489,116.344756,0,154,39761.1521759259,2008-11-09,03:39:08
39.938491,116.3448,0,153,39761.1522337963,2008-11-09,03:39:13
39.938512,116.345009,0,151,39761.1522916667,2008-11-09,03:39:18
39.938533,116.345136,0,150,39761.152349537,2008-11-09,03:39:23
39.938562,116.345435,0,147,39761.1524074074,2008-11-09,03:39:28
39.938581,116.345667,0,146,39761.1524652778,2008-11-09,03:39:33
39.938566,116.345695,0,150,39761.1525231482,2008-11-09,03:39:38
39.938566,116.345698,0,150,39761.1525810185,2008-11-09,03:39:43
39.938567,116.345694,0,149,39761.1526388889,2008-11-09,03:39:48
39.938567,116.345694,0,149,39761.1526736111,2008-11-09,03:39:51
39.938568,116.345691,0,150,39761.1526967593,2008-11-09,03:39:53
39.938567,116.3457,0,150,39761.1527546296,2008-11-09,03:39:58
39.938567,116.345713,0,151,39761.1528125,2008-11-09,03:40:03
39.938567,116.345713,0,151,39761.1528472222,2008-11-09,03:40:06
39.938567,116.34572,0,151,39761.1528703704,2008-11-09,03:40:08
39.938569,116.34571,0,151,39761.1529282407,2008-11-09,03:40:13
39.938578,116.345673,0,151,39761.1529861111,2008-11-09,03:40:18
39.938596,116.345648,0,151,39761.1530439815,2008-11-09,03:40:23
39.938598,116.345639,0,151,39761.1531018519,2008-11-09,03:40:28
39.938599,116.345653,0,151,39761.1531597222,2008-11-09,03:40:33
39.938637,116.345814,0,157,39761.1532175926,2008-11-09,03:40:38
39.938666,116.34598,0,158,39761.153275463,2008-11-09,03:40:43
39.938672,116.346061,0,156,39761.1533333333,2008-11-09,03:40:48
39.938669,116.346128,0,153,39761.1533912037,2008-11-09,03:40:53
39.938655,116.346125,0,150,39761.1534490741,2008-11-09,03:40:58
39.938667,116.346064,0,149,39761.1535069444,2008-11-09,03:41:03
39.938695,116.346039,0,149,39761.1535648148,2008-11-09,03:41:08
39.938727,116.345981,0,147,39761.1536226852,2008-11-09,03:41:13
39.938717,116.345941,0,146,39761.1536805556,2008-11-09,03:41:18
39.938741,116.345591,0,145,39761.1537384259,2008-11-09,03:41:23
39.938894,116.345742,0,150,39761.1537962963,2008-11-09,03:41:28
39.939203,116.346029,0,171,39761.1538541667,2008-11-09,03:41:33
39.939491,116.345997,0,167,39761.153912037,2008-11-09,03:41:38
39.939761,116.345926,0,170,39761.1539699074,2008-11-09,03:41:43
39.93998,116.345812,0,202,39761.1540277778,2008-11-09,03:41:48
39.940073,116.345783,0,204,39761.1540856481,2008-11-09,03:41:53
39.940073,116.345783,0,204,39761.1541203704,2008-11-09,03:41:56
39.940078,116.345777,0,213,39761.1541435185,2008-11-09,03:41:58
39.94008,116.345762,0,217,39761.1542013889,2008-11-09,03:42:03
39.94008,116.345762,0,217,39761.1542361111,2008-11-09,03:42:06
39.940081,116.345754,0,219,39761.1542592593,2008-11-09,03:42:08
39.94008,116.345776,0,219,39761.1543171296,2008-11-09,03:42:13
39.94008,116.345776,0,219,39761.1543518519,2008-11-09,03:42:16
39.940086,116.345774,0,220,39761.154375,2008-11-09,03:42:18
39.940213,116.345693,0,218,39761.1544328704,2008-11-09,03:42:23
39.940278,116.345722,0,219,39761.1544907407,2008-11-09,03:42:28
39.940275,116.34572,0,221,39761.1545486111,2008-11-09,03:42:33
39.940275,116.34572,0,221,39761.1545833333,2008-11-09,03:42:36
39.940275,116.345719,0,222,39761.1546064815,2008-11-09,03:42:38
39.940313,116.345659,0,221,39761.1546643519,2008-11-09,03:42:43
39.940466,116.34566,0,230,39761.1547222222,2008-11-09,03:42:48
39.940806,116.345586,0,240,39761.1547800926,2008-11-09,03:42:53
39.941113,116.345563,0,244,39761.154837963,2008-11-09,03:42:58
39.941477,116.34569,0,244,39761.1548958333,2008-11-09,03:43:03
39.941932,116.345582,0,254,39761.1549537037,2008-11-09,03:43:08
39.942198,116.34544,0,232,39761.1550115741,2008-11-09,03:43:13
39.942409,116.345237,0,220,39761.1550694444,2008-11-09,03:43:18
39.942599,116.344945,0,212,39761.1551273148,2008-11-09,03:43:23
39.942731,116.344568,0,200,39761.1551851852,2008-11-09,03:43:28
39.942795,116.344109,0,182,39761.1552430556,2008-11-09,03:43:33
39.942939,116.343657,0,182,39761.1553009259,2008-11-09,03:43:38
39.943103,116.343323,0,173,39761.1553587963,2008-11-09,03:43:43
39.943402,116.343036,0,159,39761.1554166667,2008-11-09,03:43:48
39.943588,116.342603,0,158,39761.155474537,2008-11-09,03:43:53
39.943731,116.342221,0,155,39761.1555324074,2008-11-09,03:43:58
39.943752,116.342019,0,158,39761.1555902778,2008-11-09,03:44:03
39.943725,116.341967,0,161,39761.1556481481,2008-11-09,03:44:08
39.943711,116.341825,0,164,39761.1557060185,2008-11-09,03:44:13
39.94381,116.34138,0,183,39761.1557638889,2008-11-09,03:44:18
39.943986,116.34075,0,206,39761.1558217593,2008-11-09,03:44:23
39.944274,116.340072,0,203,39761.1558796296,2008-11-09,03:44:28
39.944482,116.339474,0,210,39761.1559375,2008-11-09,03:44:33
39.944689,116.338863,0,208,39761.1559953704,2008-11-09,03:44:38
39.94488,116.338405,0,200,39761.1560532407,2008-11-09,03:44:43
39.945065,116.337956,0,179,39761.1561111111,2008-11-09,03:44:48
39.945227,116.337528,0,171,39761.1561689815,2008-11-09,03:44:53
39.945371,116.337215,0,152,39761.1562268519,2008-11-09,03:44:58
39.945348,116.337148,0,166,39761.1562847222,2008-11-09,03:45:03
39.945337,116.337156,0,167,39761.1563425926,2008-11-09,03:45:08
39.945336,116.337168,0,168,39761.156400463,2008-11-09,03:45:13
39.945335,116.337175,0,169,39761.1564583333,2008-11-09,03:45:18
39.945335,116.337175,0,169,39761.1564930556,2008-11-09,03:45:21
39.945335,116.337172,0,170,39761.1565162037,2008-11-09,03:45:23
39.945392,116.337044,0,180,39761.1565740741,2008-11-09,03:45:28
39.945483,116.336889,0,177,39761.1566319444,2008-11-09,03:45:33
39.945512,116.336861,0,173,39761.1566898148,2008-11-09,03:45:38
39.945645,116.336645,0,169,39761.1567476852,2008-11-09,03:45:43
39.945866,116.336276,0,166,39761.1568055556,2008-11-09,03:45:48
39.946026,116.335875,0,151,39761.1568634259,2008-11-09,03:45:53
39.946164,116.335673,0,156,39761.1569212963,2008-11-09,03:45:58
39.946314,116.335617,0,192,39761.1569791667,2008-11-09,03:46:03
39.946432,116.335512,0,189,39761.157037037,2008-11-09,03:46:08
39.946556,116.335466,0,198,39761.1570949074,2008-11-09,03:46:13
39.946523,116.335273,0,225,39761.1571527778,2008-11-09,03:46:18
39.946501,116.335085,0,222,39761.1572106481,2008-11-09,03:46:23
39.946579,116.334858,0,231,39761.1572685185,2008-11-09,03:46:28
39.946689,116.334617,0,245,39761.1573263889,2008-11-09,03:46:33
39.946812,116.334245,0,266,39761.1573842593,2008-11-09,03:46:38
39.947036,116.333698,0,281,39761.1574421296,2008-11-09,03:46:43
39.947314,116.333103,0,275,39761.1575,2008-11-09,03:46:48
39.947724,116.332457,0,280,39761.1575578704,2008-11-09,03:46:53
39.948231,116.331911,0,292,39761.1576157407,2008-11-09,03:46:58
39.948663,116.331467,0,284,39761.1576736111,2008-11-09,03:47:03
39.949004,116.331238,0,272,39761.1577314815,2008-11-09,03:47:08
39.949076,116.331208,0,270,39761.1577893518,2008-11-09,03:47:13
39.949073,116.331201,0,268,39761.1578472222,2008-11-09,03:47:18
39.949073,116.331199,0,269,39761.1579050926,2008-11-09,03:47:23
39.949073,116.331199,0,269,39761.1579398148,2008-11-09,03:47:26
39.949072,116.331198,0,269,39761.157962963,2008-11-09,03:47:28
39.949072,116.331189,0,268,39761.1580208333,2008-11-09,03:47:33
39.949194,116.33104,0,257,39761.1580787037,2008-11-09,03:47:38
39.949468,116.330818,0,249,39761.1581365741,2008-11-09,03:47:43
39.949784,116.330545,0,251,39761.1581944444,2008-11-09,03:47:48
39.950134,116.330305,0,231,39761.1582523148,2008-11-09,03:47:53
39.950402,116.330101,0,183,39761.1583101852,2008-11-09,03:47:58
39.950612,116.329992,0,162,39761.1583680556,2008-11-09,03:48:03
39.950683,116.329972,0,148,39761.1584259259,2008-11-09,03:48:08
39.950686,116.329946,0,145,39761.1584837963,2008-11-09,03:48:13
39.950686,116.329946,0,145,39761.1585185185,2008-11-09,03:48:16
39.950684,116.329947,0,143,39761.1585416667,2008-11-09,03:48:18
39.950693,116.329943,0,142,39761.158599537,2008-11-09,03:48:23
39.950825,116.329866,0,141,39761.1586574074,2008-11-09,03:48:28
39.950905,116.329686,0,143,39761.1587152778,2008-11-09,03:48:33
39.95087,116.329491,0,154,39761.1587731481,2008-11-09,03:48:38
39.950861,116.329343,0,173,39761.1588310185,2008-11-09,03:48:43
39.950856,116.329115,0,199,39761.1588888889,2008-11-09,03:48:48
39.950869,116.328766,0,231,39761.1589467593,2008-11-09,03:48:53
39.95083,116.328337,0,249,39761.1590046296,2008-11-09,03:48:58
39.950799,116.327852,0,273,39761.1590625,2008-11-09,03:49:03
39.950773,116.327267,0,294,39761.1591203704,2008-11-09,03:49:08
39.950749,116.326797,0,313,39761.1591782407,2008-11-09,03:49:13
39.950742,116.32634,0,341,39761.1592361111,2008-11-09,03:49:18
39.950735,116.325846,0,362,39761.1592939815,2008-11-09,03:49:23
39.95073,116.325546,0,347,39761.1593518518,2008-11-09,03:49:28
39.950748,116.325448,0,323,39761.1594097222,2008-11-09,03:49:33
39.95075,116.325445,0,325,39761.1594675926,2008-11-09,03:49:38
39.95075,116.325445,0,325,39761.1595023148,2008-11-09,03:49:41
39.950754,116.32544,0,325,39761.159525463,2008-11-09,03:49:43
39.950738,116.325368,0,318,39761.1595833333,2008-11-09,03:49:48
39.950768,116.325109,0,324,39761.1596412037,2008-11-09,03:49:53
39.950751,116.324698,0,335,39761.1596990741,2008-11-09,03:49:58
39.950746,116.324139,0,347,39761.1597569444,2008-11-09,03:50:03
39.950725,116.323504,0,358,39761.1598148148,2008-11-09,03:50:08
39.950699,116.322834,0,367,39761.1598726852,2008-11-09,03:50:13
39.950617,116.322188,0,374,39761.1599305556,2008-11-09,03:50:18
39.950539,116.32154,0,384,39761.1599884259,2008-11-09,03:50:23
39.950493,116.320866,0,390,39761.1600462963,2008-11-09,03:50:28
39.950486,116.320237,0,400,39761.1601041667,2008-11-09,03:50:33
39.950447,116.319677,0,412,39761.160162037,2008-11-09,03:50:38
39.95046,116.319194,0,420,39761.1602199074,2008-11-09,03:50:43
39.950541,116.318768,0,423,39761.1602777778,2008-11-09,03:50:48
39.950505,116.318608,0,417,39761.1603356482,2008-11-09,03:50:53
39.950487,116.31836,0,395,39761.1603935185,2008-11-09,03:50:58
39.950415,116.318207,0,363,39761.1604513889,2008-11-09,03:51:03
39.950391,116.318127,0,351,39761.1605092593,2008-11-09,03:51:08
39.950451,116.318051,0,352,39761.1605671296,2008-11-09,03:51:13
39.950558,116.317932,0,340,39761.160625,2008-11-09,03:51:18
39.950635,116.317899,0,340,39761.1606828704,2008-11-09,03:51:23
39.950719,116.317882,0,334,39761.1607407407,2008-11-09,03:51:28
39.950805,116.317833,0,324,39761.1607986111,2008-11-09,03:51:33
39.951086,116.317849,0,286,39761.1608564815,2008-11-09,03:51:38
39.951363,116.317768,0,252,39761.1609143519,2008-11-09,03:51:43
39.951562,116.317691,0,236,39761.1609722222,2008-11-09,03:51:48
39.951515,116.317648,0,222,39761.1610300926,2008-11-09,03:51:53
39.951515,116.317627,0,218,39761.161087963,2008-11-09,03:51:58
39.951518,116.317624,0,217,39761.1611458333,2008-11-09,03:52:03
39.951518,116.317624,0,217,39761.1611805556,2008-11-09,03:52:06
39.951514,116.317623,0,217,39761.1612037037,2008-11-09,03:52:08
39.951351,116.317411,0,221,39761.1612615741,2008-11-09,03:52:13
39.951413,116.317472,0,260,39761.1639814815,2008-11-09,03:56:08
39.951659,116.317371,0,263,39761.1640393519,2008-11-09,03:56:13
39.95204,116.317273,0,272,39761.1640972222,2008-11-09,03:56:18
39.952631,116.317078,0,283,39761.1641550926,2008-11-09,03:56:23
39.95321,116.31697,0,298,39761.164212963,2008-11-09,03:56:28
39.953703,116.316974,0,314,39761.1642708333,2008-11-09,03:56:33
39.954109,116.317017,0,336,39761.1643287037,2008-11-09,03:56:38
39.954363,116.316988,0,375,39761.1643865741,2008-11-09,03:56:43
39.954443,116.317022,0,406,39761.1644444444,2008-11-09,03:56:48
39.954454,116.316994,0,417,39761.1645023148,2008-11-09,03:56:53
39.954559,116.31695,0,442,39761.1645601852,2008-11-09,03:56:58
39.954798,116.316903,0,462,39761.1646180556,2008-11-09,03:57:03
39.955157,116.316792,0,477,39761.1646759259,2008-11-09,03:57:08
39.955564,116.316746,0,489,39761.1647337963,2008-11-09,03:57:13
39.955915,116.316816,0,511,39761.1647916667,2008-11-09,03:57:18
39.956345,116.316809,0,502,39761.164849537,2008-11-09,03:57:23
39.956821,116.316732,0,490,39761.1649074074,2008-11-09,03:57:28
39.957302,116.316669,0,500,39761.1649652778,2008-11-09,03:57:33
39.957806,116.316597,0,506,39761.1650231481,2008-11-09,03:57:38
39.958295,116.316501,0,499,39761.1650810185,2008-11-09,03:57:43
39.958744,116.316477,0,483,39761.1651388889,2008-11-09,03:57:48
39.959164,116.316428,0,452,39761.1651967593,2008-11-09,03:57:53
39.959649,116.316424,0,440,39761.1652546296,2008-11-09,03:57:58
39.960118,116.316355,0,408,39761.1653125,2008-11-09,03:58:03
39.960619,116.316344,0,382,39761.1653703704,2008-11-09,03:58:08
39.961126,116.316319,0,359,39761.1654282407,2008-11-09,03:58:13
39.961608,116.316251,0,333,39761.1654861111,2008-11-09,03:58:18
39.962055,116.316198,0,317,39761.1655439815,2008-11-09,03:58:23
39.962446,116.316125,0,292,39761.1656018518,2008-11-09,03:58:28
39.962661,116.316068,0,267,39761.1656597222,2008-11-09,03:58:33
39.962895,116.315974,0,238,39761.1657175926,2008-11-09,03:58:38
39.963224,116.315866,0,219,39761.165775463,2008-11-09,03:58:43
39.963552,116.315742,0,209,39761.1658333333,2008-11-09,03:58:48
39.963748,116.315683,0,200,39761.1658912037,2008-11-09,03:58:53
39.963848,116.315648,0,188,39761.1659490741,2008-11-09,03:58:58
39.964029,116.315571,0,177,39761.1660069444,2008-11-09,03:59:03
39.964182,116.315594,0,169,39761.1660648148,2008-11-09,03:59:08
39.964202,116.315626,0,160,39761.1661226852,2008-11-09,03:59:13
39.964217,116.315684,0,156,39761.1661805556,2008-11-09,03:59:18
39.964254,116.315696,0,155,39761.1662384259,2008-11-09,03:59:23
39.964427,116.315697,0,151,39761.1662962963,2008-11-09,03:59:28
39.964657,116.31564,0,143,39761.1663541667,2008-11-09,03:59:33
39.964846,116.31563,0,129,39761.166412037,2008-11-09,03:59:38
39.964973,116.315578,0,119,39761.1664699074,2008-11-09,03:59:43
39.96498,116.315585,0,121,39761.1665277778,2008-11-09,03:59:48
39.96498,116.315585,0,121,39761.1665625,2008-11-09,03:59:51
39.964982,116.315584,0,120,39761.1665856481,2008-11-09,03:59:53
39.965116,116.315506,0,118,39761.1666435185,2008-11-09,03:59:58
39.965294,116.315453,0,117,39761.1667013889,2008-11-09,04:00:03
39.965399,116.315471,0,118,39761.1667592593,2008-11-09,04:00:08
39.965419,116.315493,0,109,39761.1668171296,2008-11-09,04:00:13
39.965422,116.315508,0,107,39761.166875,2008-11-09,04:00:18
39.965478,116.315769,0,111,39761.1669328704,2008-11-09,04:00:23
39.965542,116.316298,0,119,39761.1669907407,2008-11-09,04:00:28
39.965565,116.316873,0,124,39761.1670486111,2008-11-09,04:00:33
39.965613,116.317369,0,125,39761.1671064815,2008-11-09,04:00:38
39.965711,116.317645,0,125,39761.1671643518,2008-11-09,04:00:43
39.965702,116.317683,0,126,39761.1672222222,2008-11-09,04:00:48
39.965702,116.317683,0,126,39761.1672569444,2008-11-09,04:00:51
39.9657,116.317683,0,127,39761.1672800926,2008-11-09,04:00:53
39.965691,116.317689,0,127,39761.167337963,2008-11-09,04:00:58
39.965674,116.317696,0,127,39761.1673958333,2008-11-09,04:01:03
39.965674,116.317696,0,127,39761.1674305556,2008-11-09,04:01:06
39.965677,116.317693,0,127,39761.1674537037,2008-11-09,04:01:08
39.965716,116.317746,0,139,39761.1675115741,2008-11-09,04:01:13
39.965722,116.318019,0,147,39761.1675694444,2008-11-09,04:01:18
39.965734,116.318504,0,163,39761.1676273148,2008-11-09,04:01:23
39.965765,116.319051,0,177,39761.1676851852,2008-11-09,04:01:28
39.965791,116.319627,0,175,39761.1677430556,2008-11-09,04:01:33
39.965848,116.320183,0,176,39761.1678009259,2008-11-09,04:01:38
39.9659,116.320776,0,180,39761.1678587963,2008-11-09,04:01:43
39.965906,116.321387,0,185,39761.1679166667,2008-11-09,04:01:48
39.96594,116.321927,0,191,39761.167974537,2008-11-09,04:01:53
39.965956,116.322427,0,197,39761.1680324074,2008-11-09,04:01:58
39.965967,116.322936,0,202,39761.1680902778,2008-11-09,04:02:03
39.965967,116.323508,0,207,39761.1681481482,2008-11-09,04:02:08
39.965939,116.324134,0,213,39761.1682060185,2008-11-09,04:02:13
39.96595,116.324804,0,192,39761.1682638889,2008-11-09,04:02:18
39.966003,116.325462,0,183,39761.1683217593,2008-11-09,04:02:23
39.966041,116.326148,0,173,39761.1683796296,2008-11-09,04:02:28
39.966079,116.326852,0,174,39761.1684375,2008-11-09,04:02:33
39.966099,116.327591,0,170,39761.1684953704,2008-11-09,04:02:38
39.966098,116.328341,0,165,39761.1685532407,2008-11-09,04:02:43
39.966074,116.329148,0,163,39761.1686111111,2008-11-09,04:02:48
39.966063,116.329776,0,167,39761.1686689815,2008-11-09,04:02:53
39.966027,116.330301,0,172,39761.1687268519,2008-11-09,04:02:58
39.966005,116.33086,0,176,39761.1687847222,2008-11-09,04:03:03
39.966041,116.331335,0,177,39761.1688425926,2008-11-09,04:03:08
39.966054,116.331589,0,171,39761.168900463,2008-11-09,04:03:13
39.966044,116.331574,0,167,39761.1689583333,2008-11-09,04:03:18
39.966047,116.331571,0,167,39761.1690162037,2008-11-09,04:03:23
39.966043,116.331573,0,167,39761.1690740741,2008-11-09,04:03:28
39.966043,116.331573,0,167,39761.1691087963,2008-11-09,04:03:31
39.966039,116.331577,0,167,39761.1691319444,2008-11-09,04:03:33
39.96604,116.331699,0,168,39761.1691898148,2008-11-09,04:03:38
39.966081,116.331923,0,169,39761.1692476852,2008-11-09,04:03:43
39.966164,116.332353,0,173,39761.1693055556,2008-11-09,04:03:48
39.966175,116.332767,0,173,39761.1693634259,2008-11-09,04:03:53
39.966127,116.33291,0,176,39761.1694212963,2008-11-09,04:03:58
39.966085,116.332881,0,175,39761.1694791667,2008-11-09,04:04:03
39.966083,116.332882,0,178,39761.169537037,2008-11-09,04:04:08
39.966079,116.332885,0,179,39761.1695949074,2008-11-09,04:04:13
39.966084,116.332883,0,179,39761.1696527778,2008-11-09,04:04:18
39.966084,116.332883,0,179,39761.1696875,2008-11-09,04:04:21
39.966087,116.332881,0,179,39761.1697106481,2008-11-09,04:04:23
39.966096,116.332876,0,180,39761.1697685185,2008-11-09,04:04:28
39.966108,116.332868,0,180,39761.1698263889,2008-11-09,04:04:33
39.966121,116.33286,0,180,39761.1698842593,2008-11-09,04:04:38
39.96613,116.332854,0,181,39761.1699421296,2008-11-09,04:04:43
39.966134,116.332851,0,181,39761.17,2008-11-09,04:04:48
39.966134,116.332851,0,181,39761.1700347222,2008-11-09,04:04:51
39.966137,116.332849,0,181,39761.1700578704,2008-11-09,04:04:53
39.966126,116.332865,0,181,39761.1701157407,2008-11-09,04:04:58
39.966116,116.333184,0,186,39761.1701736111,2008-11-09,04:05:03
39.966086,116.333588,0,197,39761.1702314815,2008-11-09,04:05:08
39.966101,116.334046,0,207,39761.1702893519,2008-11-09,04:05:13
39.966104,116.334431,0,190,39761.1703472222,2008-11-09,04:05:18
39.966128,116.334893,0,171,39761.1704050926,2008-11-09,04:05:23
39.966123,116.335374,0,176,39761.170462963,2008-11-09,04:05:28
39.966102,116.335949,0,182,39761.1705208333,2008-11-09,04:05:33
39.966108,116.336598,0,179,39761.1705787037,2008-11-09,04:05:38
39.966132,116.337214,0,164,39761.1706365741,2008-11-09,04:05:43
39.966133,116.337762,0,148,39761.1706944444,2008-11-09,04:05:48
39.966121,116.338248,0,132,39761.1707523148,2008-11-09,04:05:53
39.966114,116.338798,0,134,39761.1708101852,2008-11-09,04:05:58
39.96609,116.339436,0,130,39761.1708680556,2008-11-09,04:06:03
39.96609,116.340086,0,119,39761.1709259259,2008-11-09,04:06:08
39.966094,116.340652,0,123,39761.1709837963,2008-11-09,04:06:13
39.966112,116.341189,0,131,39761.1710416667,2008-11-09,04:06:18
39.966121,116.341647,0,122,39761.171099537,2008-11-09,04:06:23
39.96611,116.342225,0,127,39761.1711574074,2008-11-09,04:06:28
39.966113,116.34291,0,121,39761.1712152778,2008-11-09,04:06:33
39.966128,116.343362,0,126,39761.1712731481,2008-11-09,04:06:38
39.966156,116.34353,0,123,39761.1713310185,2008-11-09,04:06:43
39.96621,116.343518,0,120,39761.1713888889,2008-11-09,04:06:48
39.966239,116.343481,0,119,39761.1714467593,2008-11-09,04:06:53
39.966244,116.343469,0,124,39761.1715046296,2008-11-09,04:06:58
39.966249,116.343458,0,129,39761.1715625,2008-11-09,04:07:03
39.966283,116.343453,0,134,39761.1716203704,2008-11-09,04:07:08
39.966301,116.343449,0,140,39761.1716782407,2008-11-09,04:07:13
39.966307,116.343584,0,143,39761.1717361111,2008-11-09,04:07:18
39.96629,116.344132,0,135,39761.1717939815,2008-11-09,04:07:23
39.966285,116.344827,0,133,39761.1718518519,2008-11-09,04:07:28
39.966247,116.345524,0,135,39761.1719097222,2008-11-09,04:07:33
39.966259,116.346171,0,137,39761.1719675926,2008-11-09,04:07:38
39.966273,116.34684,0,143,39761.172025463,2008-11-09,04:07:43
39.966295,116.347497,0,154,39761.1720833333,2008-11-09,04:07:48
39.966317,116.348121,0,170,39761.1721412037,2008-11-09,04:07:53
39.966335,116.34872,0,190,39761.1721990741,2008-11-09,04:07:58
39.966337,116.349319,0,197,39761.1722569444,2008-11-09,04:08:03
39.966334,116.349904,0,194,39761.1723148148,2008-11-09,04:08:08
39.966299,116.35043,0,195,39761.1723726852,2008-11-09,04:08:13
39.966294,116.351048,0,200,39761.1724305556,2008-11-09,04:08:18
39.966283,116.351708,0,204,39761.1724884259,2008-11-09,04:08:23
39.966267,116.352352,0,200,39761.1725462963,2008-11-09,04:08:28
39.966258,116.352988,0,202,39761.1726041667,2008-11-09,04:08:33
39.966249,116.353625,0,202,39761.172662037,2008-11-09,04:08:38
39.966241,116.35428,0,204,39761.1727199074,2008-11-09,04:08:43
39.966243,116.354889,0,208,39761.1727777778,2008-11-09,04:08:48
39.966258,116.355508,0,213,39761.1728356481,2008-11-09,04:08:53
39.966294,116.356156,0,222,39761.1728935185,2008-11-09,04:08:58
39.966311,116.356815,0,235,39761.1729513889,2008-11-09,04:09:03
39.966312,116.357462,0,248,39761.1730092593,2008-11-09,04:09:08
39.966303,116.358053,0,252,39761.1730671296,2008-11-09,04:09:13
39.966322,116.358623,0,256,39761.173125,2008-11-09,04:09:18
39.966346,116.359153,0,259,39761.1731828704,2008-11-09,04:09:23
39.966381,116.359722,0,275,39761.1732407407,2008-11-09,04:09:28
39.966412,116.360301,0,283,39761.1732986111,2008-11-09,04:09:33
39.966422,116.360815,0,286,39761.1733564815,2008-11-09,04:09:38
39.966367,116.361109,0,270,39761.1734143518,2008-11-09,04:09:43
39.96628,116.361155,0,209,39761.1734722222,2008-11-09,04:09:48
39.966271,116.361153,0,201,39761.1735300926,2008-11-09,04:09:53
39.966271,116.361149,0,200,39761.173587963,2008-11-09,04:09:58
39.966271,116.361149,0,200,39761.1736226852,2008-11-09,04:10:01
39.966271,116.361147,0,200,39761.1736458333,2008-11-09,04:10:03
39.96627,116.36116,0,200,39761.1737037037,2008-11-09,04:10:08
39.966269,116.361156,0,200,39761.1737615741,2008-11-09,04:10:13
39.966269,116.361156,0,200,39761.1737962963,2008-11-09,04:10:16
39.966268,116.361154,0,200,39761.1738194444,2008-11-09,04:10:18
39.966272,116.36118,0,200,39761.1738773148,2008-11-09,04:10:23
39.966272,116.361173,0,200,39761.1739351852,2008-11-09,04:10:28
39.966272,116.361173,0,200,39761.1739699074,2008-11-09,04:10:31
39.966272,116.361172,0,200,39761.1739930556,2008-11-09,04:10:33
39.966276,116.361373,0,204,39761.1740509259,2008-11-09,04:10:38
39.966264,116.361759,0,207,39761.1741087963,2008-11-09,04:10:43
39.966302,116.362206,0,212,39761.1741666667,2008-11-09,04:10:48
39.966309,116.362672,0,215,39761.174224537,2008-11-09,04:10:53
39.966325,116.363095,0,219,39761.1742824074,2008-11-09,04:10:58
39.966361,116.363373,0,229,39761.1743402778,2008-11-09,04:11:03
39.966365,116.363451,0,243,39761.1743981481,2008-11-09,04:11:08
39.966383,116.363459,0,261,39761.1744560185,2008-11-09,04:11:13
39.9664,116.363456,0,274,39761.1745138889,2008-11-09,04:11:18
39.966395,116.363439,0,283,39761.1745717593,2008-11-09,04:11:23
39.966393,116.363429,0,287,39761.1746296296,2008-11-09,04:11:28
39.966393,116.363418,0,288,39761.1746875,2008-11-09,04:11:33
39.966393,116.363397,0,288,39761.1747453704,2008-11-09,04:11:38
39.966382,116.363363,0,288,39761.1748032407,2008-11-09,04:11:43
39.96638,116.36335,0,289,39761.1748611111,2008-11-09,04:11:48
39.96638,116.363356,0,289,39761.1749189815,2008-11-09,04:11:53
39.96638,116.363356,0,289,39761.1749537037,2008-11-09,04:11:56
39.96638,116.363362,0,290,39761.1749768518,2008-11-09,04:11:58
39.96638,116.363375,0,289,39761.1750347222,2008-11-09,04:12:03
39.966381,116.363392,0,290,39761.1750925926,2008-11-09,04:12:08
39.966384,116.363413,0,290,39761.175150463,2008-11-09,04:12:13
39.966367,116.363562,0,323,39761.1752083333,2008-11-09,04:12:18
39.966309,116.363728,0,329,39761.1752662037,2008-11-09,04:12:23
39.966257,116.363891,0,330,39761.1753240741,2008-11-09,04:12:28
39.966219,116.364009,0,327,39761.1753819444,2008-11-09,04:12:33
39.966157,116.36419,0,325,39761.1754398148,2008-11-09,04:12:38
39.966069,116.364412,0,328,39761.1754976852,2008-11-09,04:12:43
39.965946,116.365053,0,331,39761.1755555556,2008-11-09,04:12:48
39.965912,116.366461,0,331,39761.1756134259,2008-11-09,04:12:53
39.965927,116.368397,0,332,39761.1756712963,2008-11-09,04:12:58
39.966174,116.368707,0,341,39761.1757291667,2008-11-09,04:13:03
39.966235,116.369305,0,349,39761.175787037,2008-11-09,04:13:08
39.966294,116.369919,0,358,39761.1758449074,2008-11-09,04:13:13
39.966652,116.36986,0,318,39761.1759027778,2008-11-09,04:13:18
39.966761,116.370323,0,312,39761.1759606482,2008-11-09,04:13:23
39.966745,116.370982,0,310,39761.1760185185,2008-11-09,04:13:28
39.966752,116.371594,0,311,39761.1760763889,2008-11-09,04:13:33
39.966734,116.372224,0,309,39761.1761342593,2008-11-09,04:13:38
39.966754,116.372742,0,287,39761.1761921296,2008-11-09,04:13:43
39.966786,116.373197,0,259,39761.17625,2008-11-09,04:13:48
39.966786,116.373655,0,230,39761.1763078704,2008-11-09,04:13:53
39.966773,116.374212,0,222,39761.1763657407,2008-11-09,04:13:58
39.966783,116.374824,0,215,39761.1764236111,2008-11-09,04:14:03
39.96675,116.37537,0,204,39761.1764814815,2008-11-09,04:14:08
39.966736,116.375731,0,193,39761.1765393519,2008-11-09,04:14:13
39.966621,116.375904,0,175,39761.1765972222,2008-11-09,04:14:18
39.966355,116.375934,0,164,39761.1766550926,2008-11-09,04:14:23
39.966208,116.375681,0,162,39761.176712963,2008-11-09,04:14:28
39.966179,116.375246,0,164,39761.1767708333,2008-11-09,04:14:33
39.966201,116.374761,0,163,39761.1768287037,2008-11-09,04:14:38
39.966336,116.374449,0,152,39761.1768865741,2008-11-09,04:14:43
39.966614,116.374368,0,144,39761.1769444444,2008-11-09,04:14:48
39.967001,116.374413,0,136,39761.1770023148,2008-11-09,04:14:53
39.96743,116.37452,0,138,39761.1770601852,2008-11-09,04:14:58
39.96786,116.374626,0,156,39761.1771180556,2008-11-09,04:15:03
39.968253,116.374841,0,165,39761.1771759259,2008-11-09,04:15:08
39.96862,116.374989,0,174,39761.1772337963,2008-11-09,04:15:13
39.969149,116.374981,0,178,39761.1772916667,2008-11-09,04:15:18
39.969652,116.375009,0,181,39761.177349537,2008-11-09,04:15:23
39.970141,116.375038,0,184,39761.1774074074,2008-11-09,04:15:28
39.970592,116.375069,0,189,39761.1774652778,2008-11-09,04:15:33
39.971083,116.375151,0,187,39761.1775231481,2008-11-09,04:15:38
39.971563,116.375193,0,182,39761.1775810185,2008-11-09,04:15:43
39.972039,116.375233,0,190,39761.1776388889,2008-11-09,04:15:48
39.97251,116.375202,0,189,39761.1776967593,2008-11-09,04:15:53
39.972907,116.375194,0,191,39761.1777546296,2008-11-09,04:15:58
39.973164,116.37536,0,184,39761.1778125,2008-11-09,04:16:03
39.97317,116.375348,0,191,39761.1778703704,2008-11-09,04:16:08
39.97317,116.375348,0,191,39761.1779050926,2008-11-09,04:16:11
39.973169,116.37535,0,193,39761.1779282407,2008-11-09,04:16:13
39.973263,116.375318,0,176,39761.1779861111,2008-11-09,04:16:18
39.973631,116.37529,0,170,39761.1780439815,2008-11-09,04:16:23
39.974136,116.375306,0,167,39761.1781018519,2008-11-09,04:16:28
39.974642,116.375392,0,176,39761.1781597222,2008-11-09,04:16:33
39.975055,116.375423,0,158,39761.1782175926,2008-11-09,04:16:38
39.975364,116.375346,0,160,39761.178275463,2008-11-09,04:16:43
39.97546,116.375261,0,162,39761.1783333333,2008-11-09,04:16:48
39.975438,116.375273,0,162,39761.1783912037,2008-11-09,04:16:53
39.975412,116.375306,0,164,39761.1784490741,2008-11-09,04:16:58
39.97539,116.375328,0,166,39761.1785069444,2008-11-09,04:17:03
39.97539,116.375328,0,166,39761.1785416667,2008-11-09,04:17:06
39.975388,116.375336,0,167,39761.1785648148,2008-11-09,04:17:08
39.975338,116.375352,0,168,39761.1786226852,2008-11-09,04:17:13
39.97527,116.375396,0,170,39761.1786805556,2008-11-09,04:17:18
39.975211,116.375438,0,171,39761.1787384259,2008-11-09,04:17:23
39.975156,116.375502,0,169,39761.1787962963,2008-11-09,04:17:28
39.975143,116.375495,0,168,39761.1788541667,2008-11-09,04:17:33
39.975143,116.375495,0,168,39761.1788888889,2008-11-09,04:17:36
39.975142,116.375495,0,168,39761.178912037,2008-11-09,04:17:38
39.97513,116.375528,0,167,39761.1789699074,2008-11-09,04:17:43
39.975129,116.375543,0,163,39761.1790277778,2008-11-09,04:17:48
39.97511,116.375554,0,159,39761.1790856481,2008-11-09,04:17:53
39.975065,116.375576,0,158,39761.1791435185,2008-11-09,04:17:58
39.97502,116.375634,0,151,39761.1792013889,2008-11-09,04:18:03
39.975113,116.375477,0,147,39761.1792592593,2008-11-09,04:18:08
39.975123,116.375474,0,143,39761.1793171296,2008-11-09,04:18:13
39.975123,116.375486,0,145,39761.179375,2008-11-09,04:18:18
39.975099,116.375503,0,146,39761.1794328704,2008-11-09,04:18:23
39.975116,116.375519,0,153,39761.1794907407,2008-11-09,04:18:28
39.975171,116.375584,0,161,39761.1795486111,2008-11-09,04:18:33
39.975434,116.375577,0,177,39761.1796064815,2008-11-09,04:18:38
39.975776,116.375538,0,183,39761.1796643519,2008-11-09,04:18:43
39.976157,116.375518,0,189,39761.1797222222,2008-11-09,04:18:48
39.976623,116.375451,0,200,39761.1797800926,2008-11-09,04:18:53
39.977136,116.375215,0,195,39761.179837963,2008-11-09,04:18:58
39.977618,116.375079,0,195,39761.1798958333,2008-11-09,04:19:03
39.977795,116.375026,0,199,39761.1799537037,2008-11-09,04:19:08
39.977784,116.375003,0,204,39761.1800115741,2008-11-09,04:19:13
39.97779,116.374976,0,211,39761.1800694444,2008-11-09,04:19:18
39.978047,116.37484,0,206,39761.1801273148,2008-11-09,04:19:23
39.978354,116.374699,0,207,39761.1801851852,2008-11-09,04:19:28
39.978748,116.374591,0,206,39761.1802430556,2008-11-09,04:19:33
39.979099,116.374501,0,202,39761.1803009259,2008-11-09,04:19:38
39.979533,116.374382,0,198,39761.1803587963,2008-11-09,04:19:43
39.979959,116.374328,0,193,39761.1804166667,2008-11-09,04:19:48
39.980353,116.374229,0,160,39761.180474537,2008-11-09,04:19:53
39.980742,116.374061,0,145,39761.1805324074,2008-11-09,04:19:58
39.981157,116.373942,0,144,39761.1805902778,2008-11-09,04:20:03
39.981589,116.373727,0,136,39761.1806481481,2008-11-09,04:20:08
39.982043,116.373565,0,123,39761.1807060185,2008-11-09,04:20:13
39.982513,116.373405,0,120,39761.1807638889,2008-11-09,04:20:18
39.982945,116.373299,0,114,39761.1808217593,2008-11-09,04:20:23
39.983359,116.373194,0,119,39761.1808796296,2008-11-09,04:20:28
39.983769,116.373061,0,134,39761.1809375,2008-11-09,04:20:33
39.984213,116.372943,0,150,39761.1809953704,2008-11-09,04:20:38
39.984615,116.37287,0,181,39761.1810532407,2008-11-09,04:20:43
39.985106,116.372732,0,172,39761.1811111111,2008-11-09,04:20:48
39.985584,116.372569,0,176,39761.1811689815,2008-11-09,04:20:53
39.986041,116.372438,0,172,39761.1812268518,2008-11-09,04:20:58
39.986487,116.372324,0,181,39761.1812847222,2008-11-09,04:21:03
39.986947,116.372186,0,180,39761.1813425926,2008-11-09,04:21:08
39.987391,116.372123,0,150,39761.181400463,2008-11-09,04:21:13
39.987865,116.37197,0,146,39761.1814583333,2008-11-09,04:21:18
39.988308,116.371814,0,133,39761.1815162037,2008-11-09,04:21:23
39.988775,116.37163,0,106,39761.1815740741,2008-11-09,04:21:28
39.989218,116.371492,0,104,39761.1816319444,2008-11-09,04:21:33
39.989686,116.371374,0,108,39761.1816898148,2008-11-09,04:21:38
39.990181,116.371211,0,116,39761.1817476852,2008-11-09,04:21:43
39.990692,116.371039,0,118,39761.1818055556,2008-11-09,04:21:48
39.991238,116.370766,0,123,39761.1818634259,2008-11-09,04:21:53
39.991702,116.370541,0,113,39761.1819212963,2008-11-09,04:21:58
39.992165,116.370241,0,109,39761.1819791667,2008-11-09,04:22:03
39.992611,116.369964,0,115,39761.182037037,2008-11-09,04:22:08
39.992954,116.369671,0,118,39761.1820949074,2008-11-09,04:22:13
39.993142,116.369491,0,122,39761.1821527778,2008-11-09,04:22:18
39.993155,116.369502,0,119,39761.1822106481,2008-11-09,04:22:23
39.993155,116.369512,0,119,39761.1822685185,2008-11-09,04:22:28
39.993155,116.369511,0,119,39761.1823263889,2008-11-09,04:22:33
39.993155,116.369511,0,119,39761.1823611111,2008-11-09,04:22:36
39.993155,116.369507,0,119,39761.1823842593,2008-11-09,04:22:38
39.993316,116.369366,0,116,39761.1824421296,2008-11-09,04:22:43
39.993617,116.369086,0,111,39761.1825,2008-11-09,04:22:48
39.993958,116.368795,0,110,39761.1825578704,2008-11-09,04:22:53
39.99432,116.368532,0,110,39761.1826157407,2008-11-09,04:22:58
39.994702,116.368251,0,106,39761.1826736111,2008-11-09,04:23:03
39.995123,116.367948,0,106,39761.1827314815,2008-11-09,04:23:08
39.995495,116.367598,0,128,39761.1827893518,2008-11-09,04:23:13
39.995836,116.367378,0,131,39761.1828472222,2008-11-09,04:23:18
39.996216,116.367108,0,127,39761.1829050926,2008-11-09,04:23:23
39.996602,116.366839,0,120,39761.182962963,2008-11-09,04:23:28
39.996978,116.366607,0,103,39761.1830208333,2008-11-09,04:23:33
39.997373,116.366367,0,89,39761.1830787037,2008-11-09,04:23:38
39.997769,116.366111,0,77,39761.1831365741,2008-11-09,04:23:43
39.998165,116.365797,0,71,39761.1831944444,2008-11-09,04:23:48
39.99855,116.365374,0,69,39761.1832523148,2008-11-09,04:23:53
39.998924,116.365112,0,66,39761.1833101852,2008-11-09,04:23:58
39.999198,116.364929,0,57,39761.1833680556,2008-11-09,04:24:03
39.999275,116.364816,0,46,39761.1834259259,2008-11-09,04:24:08
39.999317,116.36481,0,44,39761.1834837963,2008-11-09,04:24:13
39.999332,116.364835,0,38,39761.1835416667,2008-11-09,04:24:18
39.999345,116.364852,0,34,39761.183599537,2008-11-09,04:24:23
39.999361,116.364839,0,32,39761.1836574074,2008-11-09,04:24:28
39.99952,116.364691,0,32,39761.1837152778,2008-11-09,04:24:33
39.999831,116.364411,0,26,39761.1837731482,2008-11-09,04:24:38
40.000033,116.364396,0,27,39761.1838310185,2008-11-09,04:24:43
40.000108,116.364686,0,30,39761.1838888889,2008-11-09,04:24:48
40.000126,116.365223,0,32,39761.1839467593,2008-11-09,04:24:53
40.000149,116.365856,0,36,39761.1840046296,2008-11-09,04:24:58
40.000137,116.366407,0,53,39761.1840625,2008-11-09,04:25:03
40.000134,116.366622,0,66,39761.1841203704,2008-11-09,04:25:08
40.00015,116.366618,0,79,39761.1841782407,2008-11-09,04:25:13
40.000141,116.366627,0,88,39761.1842361111,2008-11-09,04:25:18
40.000144,116.366643,0,93,39761.1842939815,2008-11-09,04:25:23
40.000148,116.366659,0,95,39761.1843518519,2008-11-09,04:25:28
40.000148,116.366659,0,96,39761.1844097222,2008-11-09,04:25:33
40.000148,116.366659,0,96,39761.1844444444,2008-11-09,04:25:36
40.000149,116.366655,0,97,39761.1844675926,2008-11-09,04:25:38
40.000149,116.366638,0,97,39761.184525463,2008-11-09,04:25:43
40.00015,116.366618,0,98,39761.1845833333,2008-11-09,04:25:48
40.00015,116.366603,0,99,39761.1846412037,2008-11-09,04:25:53
40.00015,116.366603,0,99,39761.1846759259,2008-11-09,04:25:56
40.00015,116.366598,0,99,39761.1846990741,2008-11-09,04:25:58
40.000146,116.36663,0,99,39761.1847569444,2008-11-09,04:26:03
40.000155,116.366667,0,99,39761.1848148148,2008-11-09,04:26:08
40.000177,116.366807,0,98,39761.1848726852,2008-11-09,04:26:13
40.000148,116.366935,0,92,39761.1849305556,2008-11-09,04:26:18
40.000161,116.367036,0,90,39761.1849884259,2008-11-09,04:26:23
40.000175,116.367119,0,90,39761.1850462963,2008-11-09,04:26:28
40.000208,116.367221,0,93,39761.1851041667,2008-11-09,04:26:33
40.000197,116.367333,0,95,39761.185162037,2008-11-09,04:26:38
40.000199,116.367446,0,100,39761.1852199074,2008-11-09,04:26:43
40.000241,116.367527,0,104,39761.1852777778,2008-11-09,04:26:48
40.000271,116.367611,0,104,39761.1853356481,2008-11-09,04:26:53
40.000266,116.367723,0,107,39761.1853935185,2008-11-09,04:26:58
40.000242,116.367842,0,110,39761.1854513889,2008-11-09,04:27:03
40.000239,116.3679,0,109,39761.1855092593,2008-11-09,04:27:08
40.000229,116.367944,0,108,39761.1855671296,2008-11-09,04:27:13
40.000231,116.368014,0,108,39761.185625,2008-11-09,04:27:18
40.000233,116.368124,0,106,39761.1856828704,2008-11-09,04:27:23
40.000259,116.368215,0,98,39761.1857407407,2008-11-09,04:27:28
40.000271,116.368303,0,93,39761.1857986111,2008-11-09,04:27:33
40.000306,116.368378,0,94,39761.1858564815,2008-11-09,04:27:38
40.000329,116.368482,0,90,39761.1859143519,2008-11-09,04:27:43
40.000388,116.368574,0,88,39761.1859722222,2008-11-09,04:27:48
40.000416,116.36866,0,90,39761.1860300926,2008-11-09,04:27:53
40.000445,116.36876,0,88,39761.186087963,2008-11-09,04:27:58
40.000479,116.368804,0,91,39761.1861458333,2008-11-09,04:28:03
40.000385,116.368891,0,98,39761.1862037037,2008-11-09,04:28:08
40.000404,116.368963,0,104,39761.1862615741,2008-11-09,04:28:13
40.00042,116.369062,0,112,39761.1863194444,2008-11-09,04:28:18
40.000434,116.369146,0,117,39761.1863773148,2008-11-09,04:28:23
40.00046,116.369264,0,115,39761.1864351852,2008-11-09,04:28:28
40.000471,116.369355,0,110,39761.1864930556,2008-11-09,04:28:33
40.000459,116.369432,0,112,39761.1865509259,2008-11-09,04:28:38
40.000399,116.369514,0,117,39761.1866087963,2008-11-09,04:28:43
40.000344,116.369531,0,118,39761.1866666667,2008-11-09,04:28:48
40.000378,116.369535,0,116,39761.186724537,2008-11-09,04:28:53
40.00052,116.369436,0,108,39761.1867824074,2008-11-09,04:28:58
40.000607,116.36947,0,100,39761.1868402778,2008-11-09,04:29:03
40.000618,116.369464,0,95,39761.1868981481,2008-11-09,04:29:08
40.000619,116.369469,0,94,39761.1869560185,2008-11-09,04:29:13
40.000619,116.369467,0,94,39761.1870138889,2008-11-09,04:29:18
40.000619,116.369467,0,94,39761.1870486111,2008-11-09,04:29:21
40.000619,116.369467,0,94,39761.1870717593,2008-11-09,04:29:23
40.000632,116.369527,0,92,39761.1871296296,2008-11-09,04:29:28
40.000671,116.369604,0,100,39761.1871875,2008-11-09,04:29:33
40.000713,116.369711,0,113,39761.1872453704,2008-11-09,04:29:38
40.0008,116.369753,0,117,39761.1873032407,2008-11-09,04:29:43
40.000845,116.369753,0,122,39761.1873611111,2008-11-09,04:29:48
40.000798,116.36978,0,124,39761.1874189815,2008-11-09,04:29:53
40.000814,116.369771,0,130,39761.1874768519,2008-11-09,04:29:58
40.000842,116.369686,0,140,39761.1875347222,2008-11-09,04:30:03
40.00086,116.369684,0,146,39761.1875925926,2008-11-09,04:30:08
40.000884,116.369671,0,149,39761.187650463,2008-11-09,04:30:13
40.000957,116.369523,0,145,39761.1877083333,2008-11-09,04:30:18
40.00101,116.369431,0,150,39761.1877662037,2008-11-09,04:30:23
40.001074,116.369388,0,154,39761.1878240741,2008-11-09,04:30:28
40.001119,116.369338,0,164,39761.1878819444,2008-11-09,04:30:33
40.001171,116.369286,0,173,39761.1879398148,2008-11-09,04:30:38
40.001223,116.369297,0,192,39761.1879976852,2008-11-09,04:30:43
40.001298,116.369334,0,220,39761.1880555556,2008-11-09,04:30:48
40.001343,116.369361,0,225,39761.1881134259,2008-11-09,04:30:53
40.001433,116.369378,0,222,39761.1881712963,2008-11-09,04:30:58
40.001558,116.369341,0,228,39761.1882291667,2008-11-09,04:31:03
40.001646,116.369333,0,226,39761.188287037,2008-11-09,04:31:08
40.001732,116.369308,0,232,39761.1883449074,2008-11-09,04:31:13
40.001804,116.369302,0,240,39761.1884027778,2008-11-09,04:31:18
40.001846,116.369331,0,242,39761.1884606481,2008-11-09,04:31:23
40.001915,116.369328,0,246,39761.1885185185,2008-11-09,04:31:28
40.002003,116.369319,0,258,39761.1885763889,2008-11-09,04:31:33
40.002066,116.369306,0,263,39761.1886342593,2008-11-09,04:31:38
40.002107,116.369242,0,266,39761.1886921296,2008-11-09,04:31:43
40.002132,116.369187,0,278,39761.18875,2008-11-09,04:31:48
40.002198,116.369187,0,274,39761.1888078704,2008-11-09,04:31:53
40.00225,116.36919,0,266,39761.1888657407,2008-11-09,04:31:58
40.002369,116.36923,0,257,39761.1889236111,2008-11-09,04:32:03
40.002436,116.369266,0,252,39761.1889814815,2008-11-09,04:32:08
40.002492,116.369265,0,250,39761.1890393518,2008-11-09,04:32:13
40.002545,116.369249,0,252,39761.1890972222,2008-11-09,04:32:18
40.002613,116.369245,0,250,39761.1891550926,2008-11-09,04:32:23
40.002701,116.369228,0,250,39761.189212963,2008-11-09,04:32:28
40.002787,116.36924,0,250,39761.1892708333,2008-11-09,04:32:33
40.002899,116.369303,0,246,39761.1893287037,2008-11-09,04:32:38
40.002939,116.369338,0,233,39761.1893865741,2008-11-09,04:32:43
40.003012,116.36938,0,224,39761.1894444444,2008-11-09,04:32:48
40.003075,116.369407,0,214,39761.1895023148,2008-11-09,04:32:53
40.003146,116.369455,0,198,39761.1895601852,2008-11-09,04:32:58
40.003229,116.369506,0,179,39761.1896180556,2008-11-09,04:33:03
40.003289,116.369508,0,164,39761.1896759259,2008-11-09,04:33:08
40.003358,116.369547,0,157,39761.1897337963,2008-11-09,04:33:13
40.003431,116.369576,0,142,39761.1897916667,2008-11-09,04:33:18
40.003501,116.369612,0,126,39761.189849537,2008-11-09,04:33:23
40.003565,116.369651,0,117,39761.1899074074,2008-11-09,04:33:28
40.003612,116.369644,0,107,39761.1899652778,2008-11-09,04:33:33
40.003672,116.369648,0,97,39761.1900231481,2008-11-09,04:33:38
40.003737,116.369654,0,85,39761.1900810185,2008-11-09,04:33:43
40.003811,116.369636,0,76,39761.1901388889,2008-11-09,04:33:48
40.003886,116.369637,0,74,39761.1901967593,2008-11-09,04:33:53
40.003976,116.369649,0,93,39761.1902546296,2008-11-09,04:33:58
40.004061,116.369695,0,115,39761.1903125,2008-11-09,04:34:03
40.004129,116.369684,0,120,39761.1903703704,2008-11-09,04:34:08
40.004185,116.369661,0,108,39761.1904282407,2008-11-09,04:34:13
40.004216,116.369681,0,100,39761.1904861111,2008-11-09,04:34:18
40.004232,116.369794,0,93,39761.1905439815,2008-11-09,04:34:23
40.004257,116.369824,0,87,39761.1906018518,2008-11-09,04:34:28
40.004291,116.369872,0,81,39761.1906597222,2008-11-09,04:34:33
40.004303,116.369994,0,79,39761.1907175926,2008-11-09,04:34:38
40.004298,116.370098,0,73,39761.190775463,2008-11-09,04:34:43
40.004339,116.370149,0,66,39761.1908333333,2008-11-09,04:34:48
40.004381,116.370217,0,60,39761.1908912037,2008-11-09,04:34:53
40.00442,116.370276,0,53,39761.1909490741,2008-11-09,04:34:58
40.004442,116.370343,0,49,39761.1910069444,2008-11-09,04:35:03
40.004483,116.370388,0,51,39761.1910648148,2008-11-09,04:35:08
40.004491,116.370418,0,52,39761.1911226852,2008-11-09,04:35:13
40.0045,116.370454,0,51,39761.1911805556,2008-11-09,04:35:18
40.004508,116.370482,0,48,39761.1912384259,2008-11-09,04:35:23
40.004509,116.370495,0,45,39761.1912962963,2008-11-09,04:35:28
40.004515,116.370475,0,42,39761.1913541667,2008-11-09,04:35:33
40.003483,116.369496,0,227,39761.214849537,2008-11-09,05:09:23
40.004336,116.370828,0,141,39761.2149074074,2008-11-09,05:09:28
40.004406,116.370682,0,167,39761.2149652778,2008-11-09,05:09:33
40.004404,116.37048,0,160,39761.2150231482,2008-11-09,05:09:38
40.004397,116.370458,0,167,39761.2150810185,2008-11-09,05:09:43
40.004385,116.370378,0,150,39761.2151388889,2008-11-09,05:09:48
40.004354,116.370281,0,140,39761.2151967593,2008-11-09,05:09:53
40.004318,116.370202,0,132,39761.2152546296,2008-11-09,05:09:58
40.004298,116.370122,0,125,39761.2153125,2008-11-09,05:10:03
40.004295,116.370105,0,121,39761.2153703704,2008-11-09,05:10:08
40.004288,116.370067,0,119,39761.2154282407,2008-11-09,05:10:13
40.004258,116.370003,0,115,39761.2154861111,2008-11-09,05:10:18
40.004252,116.36992,0,112,39761.2155439815,2008-11-09,05:10:23
40.004242,116.369832,0,112,39761.2156018519,2008-11-09,05:10:28
40.004222,116.369747,0,107,39761.2156597222,2008-11-09,05:10:33
40.00417,116.369739,0,104,39761.2157175926,2008-11-09,05:10:38
40.004147,116.369693,0,110,39761.215775463,2008-11-09,05:10:43
40.004093,116.369696,0,112,39761.2158333333,2008-11-09,05:10:48
40.004018,116.369681,0,114,39761.2158912037,2008-11-09,05:10:53
40.004004,116.369659,0,111,39761.2159490741,2008-11-09,05:10:58
40.003997,116.369625,0,107,39761.2160069444,2008-11-09,05:11:03
40.00397,116.369656,0,104,39761.2160648148,2008-11-09,05:11:08
40.003916,116.369671,0,104,39761.2161226852,2008-11-09,05:11:13
40.003842,116.369659,0,100,39761.2161805556,2008-11-09,05:11:18
40.003769,116.369651,0,97,39761.2162384259,2008-11-09,05:11:23
40.003697,116.369655,0,97,39761.2162962963,2008-11-09,05:11:28
40.003617,116.369653,0,95,39761.2163541667,2008-11-09,05:11:33
40.003541,116.369644,0,95,39761.216412037,2008-11-09,05:11:38
40.003442,116.369632,0,104,39761.2164699074,2008-11-09,05:11:43
40.003354,116.369647,0,117,39761.2165277778,2008-11-09,05:11:48
40.003285,116.369663,0,123,39761.2165856481,2008-11-09,05:11:53
40.003226,116.369685,0,125,39761.2166435185,2008-11-09,05:11:58
40.00316,116.369693,0,127,39761.2167013889,2008-11-09,05:12:03
40.003074,116.369713,0,125,39761.2167592593,2008-11-09,05:12:08
40.003002,116.369734,0,127,39761.2168171296,2008-11-09,05:12:13
40.002988,116.369736,0,123,39761.216875,2008-11-09,05:12:18
40.002936,116.369765,0,125,39761.2169328704,2008-11-09,05:12:23
40.002808,116.369746,0,128,39761.2169907407,2008-11-09,05:12:28
40.002754,116.369798,0,135,39761.2170486111,2008-11-09,05:12:33
40.002698,116.369791,0,140,39761.2171064815,2008-11-09,05:12:38
40.002684,116.369714,0,144,39761.2171643519,2008-11-09,05:12:43
40.002691,116.369639,0,150,39761.2172222222,2008-11-09,05:12:48
40.002699,116.369616,0,153,39761.2172800926,2008-11-09,05:12:53
40.002666,116.369591,0,154,39761.217337963,2008-11-09,05:12:58
40.002591,116.369583,0,157,39761.2173958333,2008-11-09,05:13:03
40.002527,116.369585,0,158,39761.2174537037,2008-11-09,05:13:08
40.002457,116.369599,0,157,39761.2175115741,2008-11-09,05:13:13
40.002367,116.369591,0,158,39761.2175694444,2008-11-09,05:13:18
40.002315,116.369626,0,159,39761.2176273148,2008-11-09,05:13:23
40.002275,116.369666,0,161,39761.2176851852,2008-11-09,05:13:28
40.002248,116.369694,0,165,39761.2177430556,2008-11-09,05:13:33
40.002224,116.369692,0,167,39761.2178009259,2008-11-09,05:13:38
40.002208,116.369654,0,169,39761.2178587963,2008-11-09,05:13:43
40.002238,116.369622,0,169,39761.2179166667,2008-11-09,05:13:48
40.002259,116.369604,0,168,39761.217974537,2008-11-09,05:13:53
40.002216,116.369641,0,166,39761.2180324074,2008-11-09,05:13:58
40.002086,116.369699,0,163,39761.2180902778,2008-11-09,05:14:03
40.001973,116.369778,0,161,39761.2181481481,2008-11-09,05:14:08
40.001902,116.369832,0,161,39761.2182060185,2008-11-09,05:14:13
40.001754,116.369882,0,163,39761.2182638889,2008-11-09,05:14:18
40.001583,116.369913,0,163,39761.2183217593,2008-11-09,05:14:23
40.001495,116.369958,0,167,39761.2183796296,2008-11-09,05:14:28
40.00136,116.369991,0,168,39761.2184375,2008-11-09,05:14:33
40.001185,116.370009,0,177,39761.2184953704,2008-11-09,05:14:38
40.001123,116.369952,0,177,39761.2185532407,2008-11-09,05:14:43
40.001043,116.36994,0,173,39761.2186111111,2008-11-09,05:14:48
40.001002,116.369918,0,169,39761.2186689815,2008-11-09,05:14:53
40.001033,116.369853,0,167,39761.2187268519,2008-11-09,05:14:58
40.001043,116.369748,0,160,39761.2187847222,2008-11-09,05:15:03
40.000968,116.369698,0,155,39761.2188425926,2008-11-09,05:15:08
40.00091,116.369668,0,149,39761.218900463,2008-11-09,05:15:13
40.000879,116.369632,0,139,39761.2189583333,2008-11-09,05:15:18
40.000843,116.369607,0,129,39761.2190162037,2008-11-09,05:15:23
40.000796,116.369612,0,120,39761.2190740741,2008-11-09,05:15:28
40.000745,116.369599,0,105,39761.2191319444,2008-11-09,05:15:33
40.000689,116.369586,0,91,39761.2191898148,2008-11-09,05:15:38
40.00062,116.36957,0,79,39761.2192476852,2008-11-09,05:15:43
40.000547,116.369532,0,84,39761.2193055556,2008-11-09,05:15:48
40.0005,116.369469,0,86,39761.2193634259,2008-11-09,05:15:53
40.00049,116.369411,0,86,39761.2194212963,2008-11-09,05:15:58
40.000505,116.369399,0,86,39761.2194791667,2008-11-09,05:16:03
40.000505,116.369399,0,86,39761.219537037,2008-11-09,05:16:08
40.000505,116.369399,0,86,39761.2195717593,2008-11-09,05:16:11
40.000505,116.369401,0,86,39761.2195949074,2008-11-09,05:16:13
40.000501,116.369435,0,86,39761.2196527778,2008-11-09,05:16:18
40.000479,116.36944,0,88,39761.2197106481,2008-11-09,05:16:23
40.000481,116.369441,0,88,39761.2197685185,2008-11-09,05:16:28
40.000481,116.369441,0,88,39761.2198032407,2008-11-09,05:16:31
40.000482,116.369444,0,88,39761.2198263889,2008-11-09,05:16:33
40.00049,116.36948,0,94,39761.2198842593,2008-11-09,05:16:38
40.000514,116.369547,0,95,39761.2199421296,2008-11-09,05:16:43
40.000441,116.369574,0,97,39761.22,2008-11-09,05:16:48
40.00036,116.369594,0,99,39761.2200578704,2008-11-09,05:16:53
40.00029,116.369601,0,102,39761.2201157407,2008-11-09,05:16:58
40.000243,116.369599,0,102,39761.2201736111,2008-11-09,05:17:03
40.000225,116.369573,0,101,39761.2202314815,2008-11-09,05:17:08
40.000209,116.369519,0,100,39761.2202893518,2008-11-09,05:17:13
40.000211,116.369505,0,99,39761.2203472222,2008-11-09,05:17:18
40.000211,116.369505,0,99,39761.2203819444,2008-11-09,05:17:21
40.000211,116.369505,0,98,39761.2204050926,2008-11-09,05:17:23
40.000181,116.369477,0,99,39761.220462963,2008-11-09,05:17:28
40.000187,116.36943,0,99,39761.2205208333,2008-11-09,05:17:33
40.000195,116.36939,0,98,39761.2205787037,2008-11-09,05:17:38
40.000133,116.369352,0,100,39761.2206365741,2008-11-09,05:17:43
40.00014,116.369278,0,97,39761.2206944444,2008-11-09,05:17:48
40.000164,116.36918,0,95,39761.2207523148,2008-11-09,05:17:53
40.000143,116.369113,0,91,39761.2208101852,2008-11-09,05:17:58
40.000137,116.369037,0,90,39761.2208680556,2008-11-09,05:18:03
40.000131,116.36897,0,85,39761.2209259259,2008-11-09,05:18:08
40.000108,116.368894,0,83,39761.2209837963,2008-11-09,05:18:13
40.000068,116.36881,0,83,39761.2210416667,2008-11-09,05:18:18
40.000062,116.368717,0,80,39761.221099537,2008-11-09,05:18:23
40.000067,116.368621,0,77,39761.2211574074,2008-11-09,05:18:28
40.000063,116.368578,0,77,39761.2212152778,2008-11-09,05:18:33
40.000067,116.368565,0,76,39761.2212731481,2008-11-09,05:18:38
40.000096,116.36855,0,75,39761.2213310185,2008-11-09,05:18:43
40.000226,116.368473,0,73,39761.2213888889,2008-11-09,05:18:48
40.000947,116.368479,0,72,39761.2214467593,2008-11-09,05:18:53
40.00107,116.36843,0,70,39761.2215046296,2008-11-09,05:18:58
40.001085,116.368422,0,68,39761.2215625,2008-11-09,05:19:03
40.001088,116.368421,0,66,39761.2216203704,2008-11-09,05:19:08
40.001088,116.368421,0,66,39761.2216550926,2008-11-09,05:19:11
40.001083,116.368422,0,65,39761.2216782407,2008-11-09,05:19:13
40.001068,116.368414,0,65,39761.2217361111,2008-11-09,05:19:18
40.001056,116.368385,0,65,39761.2217939815,2008-11-09,05:19:23
40.001083,116.368319,0,63,39761.2218518518,2008-11-09,05:19:28
40.001095,116.368301,0,63,39761.2219097222,2008-11-09,05:19:33
40.001096,116.368301,0,63,39761.2219675926,2008-11-09,05:19:38
40.00109,116.368301,0,63,39761.222025463,2008-11-09,05:19:43
40.001088,116.368299,0,63,39761.2220833333,2008-11-09,05:19:48
40.001088,116.368299,0,63,39761.2221412037,2008-11-09,05:19:53
40.001087,116.368298,0,63,39761.2221990741,2008-11-09,05:19:58
40.001087,116.368299,0,63,39761.2222569444,2008-11-09,05:20:03
40.001087,116.368299,0,63,39761.2223148148,2008-11-09,05:20:08
40.001087,116.368299,0,63,39761.222349537,2008-11-09,05:20:11
40.001089,116.368299,0,63,39761.2223726852,2008-11-09,05:20:13
40.001102,116.368305,0,63,39761.2224305556,2008-11-09,05:20:18
40.001151,116.368314,0,65,39761.2224884259,2008-11-09,05:20:23
40.001187,116.368294,0,67,39761.2225462963,2008-11-09,05:20:28
40.00098,116.368231,0,69,39761.2264236111,2008-11-09,05:26:03
40.000899,116.36812,0,69,39761.2264814815,2008-11-09,05:26:08
40.000809,116.36798,0,69,39761.2265393519,2008-11-09,05:26:13
40.000753,116.367877,0,70,39761.2265972222,2008-11-09,05:26:18
40.000726,116.367824,0,71,39761.2266550926,2008-11-09,05:26:23
40.000738,116.367945,0,70,39761.226712963,2008-11-09,05:26:28
40.000753,116.367938,0,70,39761.2267708333,2008-11-09,05:26:33
40.000753,116.367938,0,70,39761.2268055556,2008-11-09,05:26:36
40.000753,116.367938,0,70,39761.2268287037,2008-11-09,05:26:38
40.000741,116.367943,0,70,39761.2268865741,2008-11-09,05:26:43
40.000691,116.367975,0,70,39761.2269444444,2008-11-09,05:26:48
40.000656,116.367965,0,70,39761.2270023148,2008-11-09,05:26:53
40.000634,116.367937,0,71,39761.2270601852,2008-11-09,05:26:58
40.000626,116.367922,0,71,39761.2271180556,2008-11-09,05:27:03
40.000643,116.367937,0,72,39761.2271759259,2008-11-09,05:27:08
40.000667,116.367964,0,73,39761.2272337963,2008-11-09,05:27:13
40.000694,116.367998,0,74,39761.2272916667,2008-11-09,05:27:18
40.000688,116.367999,0,74,39761.227349537,2008-11-09,05:27:23
40.000688,116.367999,0,74,39761.2273842593,2008-11-09,05:27:26
40.000681,116.367999,0,74,39761.2274074074,2008-11-09,05:27:28
40.000651,116.367956,0,75,39761.2274652778,2008-11-09,05:27:33
40.000622,116.367886,0,76,39761.2275231481,2008-11-09,05:27:38
40.000604,116.367832,0,78,39761.2275810185,2008-11-09,05:27:43
40.000589,116.367809,0,80,39761.2276388889,2008-11-09,05:27:48
40.000589,116.367809,0,80,39761.2276736111,2008-11-09,05:27:51
40.000587,116.36781,0,80,39761.2276967593,2008-11-09,05:27:53
40.000581,116.367793,0,82,39761.2277546296,2008-11-09,05:27:58
40.000617,116.367759,0,84,39761.2278125,2008-11-09,05:28:03
40.000669,116.367723,0,86,39761.2278703704,2008-11-09,05:28:08
40.000755,116.367726,0,87,39761.2279282407,2008-11-09,05:28:13
40.000871,116.367772,0,88,39761.2279861111,2008-11-09,05:28:18
40.000968,116.367872,0,89,39761.2280439815,2008-11-09,05:28:23
40.001077,116.367969,0,91,39761.2281018518,2008-11-09,05:28:28
40.00109,116.368008,0,91,39761.2281597222,2008-11-09,05:28:33
39.999328,116.366887,0,77,39761.2282175926,2008-11-09,05:28:38
39.999358,116.366917,0,89,39761.228275463,2008-11-09,05:28:43
39.999707,116.367013,0,92,39761.2283333333,2008-11-09,05:28:48
40.00003,116.367212,0,86,39761.2283912037,2008-11-09,05:28:53
40.00003,116.367212,0,86,39761.2284259259,2008-11-09,05:28:56
40.000035,116.367216,0,87,39761.2284490741,2008-11-09,05:28:58
40.000054,116.367211,0,106,39761.2285069444,2008-11-09,05:29:03
40.00005,116.367179,0,105,39761.2285648148,2008-11-09,05:29:08
40.000047,116.36718,0,105,39761.2286226852,2008-11-09,05:29:13
40.000047,116.36718,0,105,39761.2286574074,2008-11-09,05:29:16
40.00005,116.367186,0,106,39761.2286805556,2008-11-09,05:29:18
40.000048,116.367196,0,107,39761.2287384259,2008-11-09,05:29:23
40.000118,116.367238,0,108,39761.2287962963,2008-11-09,05:29:28
40.000318,116.36735,0,96,39761.2288541667,2008-11-09,05:29:33
40.000439,116.367466,0,90,39761.228912037,2008-11-09,05:29:38
40.00051,116.367539,0,87,39761.2289699074,2008-11-09,05:29:43
40.000648,116.367568,0,93,39761.2290277778,2008-11-09,05:29:48
40.000806,116.367488,0,102,39761.2290856481,2008-11-09,05:29:53
40.000942,116.367502,0,101,39761.2291435185,2008-11-09,05:29:58
40.001031,116.367594,0,98,39761.2292013889,2008-11-09,05:30:03
40.001142,116.367712,0,95,39761.2292592593,2008-11-09,05:30:08
40.001272,116.367855,0,92,39761.229375,2008-11-09,05:30:18
40.001209,116.367994,0,92,39761.2294328704,2008-11-09,05:30:23
40.00111,116.368139,0,91,39761.2294907407,2008-11-09,05:30:28
40.000996,116.368237,0,89,39761.2295486111,2008-11-09,05:30:33
40.000933,116.36836,0,91,39761.2296064815,2008-11-09,05:30:38
40.000917,116.368438,0,95,39761.2296643518,2008-11-09,05:30:43
40.000911,116.368481,0,99,39761.2297222222,2008-11-09,05:30:48
40.000911,116.368481,0,99,39761.2297569444,2008-11-09,05:30:51
40.00091,116.368487,0,103,39761.2297800926,2008-11-09,05:30:53
40.00095,116.368432,0,105,39761.229837963,2008-11-09,05:30:58
40.000977,116.368401,0,108,39761.2298958333,2008-11-09,05:31:03
40.000978,116.368396,0,108,39761.2299537037,2008-11-09,05:31:08
40.00097,116.368395,0,108,39761.2300115741,2008-11-09,05:31:13
40.00097,116.368395,0,108,39761.2300462963,2008-11-09,05:31:16
40.000968,116.368396,0,108,39761.2300694444,2008-11-09,05:31:18
40.001068,116.368318,0,103,39761.2301273148,2008-11-09,05:31:23
40.00117,116.36823,0,95,39761.2301851852,2008-11-09,05:31:28
40.001195,116.368178,0,90,39761.2302430556,2008-11-09,05:31:33
40.001195,116.368178,0,90,39761.2302777778,2008-11-09,05:31:36
40.001203,116.368174,0,90,39761.2303009259,2008-11-09,05:31:38
40.001213,116.368171,0,90,39761.2303587963,2008-11-09,05:31:43
40.001214,116.368169,0,90,39761.2304166667,2008-11-09,05:31:48
40.001206,116.368169,0,89,39761.230474537,2008-11-09,05:31:53
40.001202,116.368168,0,89,39761.2305324074,2008-11-09,05:31:58
40.001202,116.368168,0,89,39761.2305671296,2008-11-09,05:32:01
40.001195,116.368167,0,89,39761.2305902778,2008-11-09,05:32:03
40.00118,116.368147,0,87,39761.2306481482,2008-11-09,05:32:08
40.001108,116.368042,0,80,39761.2307060185,2008-11-09,05:32:13
40.001031,116.367978,0,73,39761.2307638889,2008-11-09,05:32:18
40.000945,116.367971,0,70,39761.2308217593,2008-11-09,05:32:23
40.000864,116.368076,0,71,39761.2308796296,2008-11-09,05:32:28
40.0008,116.368085,0,69,39761.2309375,2008-11-09,05:32:33
40.000753,116.368085,0,68,39761.2309953704,2008-11-09,05:32:38
40.000758,116.36804,0,66,39761.2310532407,2008-11-09,05:32:43
40.000806,116.367972,0,65,39761.2311111111,2008-11-09,05:32:48
40.000805,116.367925,0,66,39761.2311689815,2008-11-09,05:32:53
40.0008,116.367924,0,66,39761.2312268519,2008-11-09,05:32:58
40.0008,116.367924,0,66,39761.2312615741,2008-11-09,05:33:01
40.000798,116.367926,0,66,39761.2312847222,2008-11-09,05:33:03
40.000776,116.367965,0,66,39761.2313425926,2008-11-09,05:33:08
40.000734,116.368048,0,67,39761.231400463,2008-11-09,05:33:13
40.000732,116.368108,0,67,39761.2314583333,2008-11-09,05:33:18
40.000745,116.368177,0,68,39761.2315162037,2008-11-09,05:33:23
40.000788,116.368205,0,69,39761.2315740741,2008-11-09,05:33:28
40.00081,116.368309,0,70,39761.2316319444,2008-11-09,05:33:33
40.000841,116.36835,0,71,39761.2316898148,2008-11-09,05:33:38
40.000852,116.368335,0,71,39761.2317476852,2008-11-09,05:33:43
40.000852,116.368335,0,71,39761.2317824074,2008-11-09,05:33:46
40.000851,116.368335,0,71,39761.2318055556,2008-11-09,05:33:48
40.000865,116.368321,0,71,39761.2318634259,2008-11-09,05:33:53
40.000885,116.368262,0,71,39761.2319212963,2008-11-09,05:33:58
40.000924,116.368175,0,69,39761.2319791667,2008-11-09,05:34:03
40.000947,116.368143,0,66,39761.232037037,2008-11-09,05:34:08
40.000971,116.368186,0,60,39761.2320949074,2008-11-09,05:34:13
40.000991,116.368185,0,52,39761.2321527778,2008-11-09,05:34:18
40.00099,116.368187,0,48,39761.2322106481,2008-11-09,05:34:23
40.00099,116.368187,0,48,39761.2322453704,2008-11-09,05:34:26
40.000992,116.368186,0,48,39761.2322685185,2008-11-09,05:34:28
40.001037,116.368168,0,40,39761.2323263889,2008-11-09,05:34:33
40.001046,116.368169,0,39,39761.2323842593,2008-11-09,05:34:38
40.001046,116.368169,0,39,39761.2324189815,2008-11-09,05:34:41
40.00105,116.368169,0,38,39761.2324421296,2008-11-09,05:34:43
40.001098,116.368164,0,36,39761.2325,2008-11-09,05:34:48
40.001199,116.368377,0,-4,39761.2355671296,2008-11-09,05:39:13
40.001155,116.368519,0,-2,39761.235625,2008-11-09,05:39:18
40.00091,116.368528,0,4,39761.2356828704,2008-11-09,05:39:23
40.000903,116.368473,0,18,39761.2357407407,2008-11-09,05:39:28
40.0009,116.368433,0,22,39761.2357986111,2008-11-09,05:39:33
40.000782,116.368341,0,43,39761.2358564815,2008-11-09,05:39:38
40.000538,116.368306,0,59,39761.2359143518,2008-11-09,05:39:43
40.000482,116.368255,0,63,39761.2359722222,2008-11-09,05:39:48
40.000461,116.368179,0,66,39761.2360300926,2008-11-09,05:39:53
40.000438,116.368091,0,69,39761.236087963,2008-11-09,05:39:58
40.000433,116.368003,0,68,39761.2361458333,2008-11-09,05:40:03
40.000425,116.367938,0,69,39761.2362037037,2008-11-09,05:40:08
40.000423,116.367874,0,67,39761.2362615741,2008-11-09,05:40:13
40.00036,116.367817,0,69,39761.2363194444,2008-11-09,05:40:18
40.00039,116.367773,0,77,39761.2363773148,2008-11-09,05:40:23
40.000391,116.367756,0,85,39761.2364351852,2008-11-09,05:40:28
40.000388,116.367744,0,88,39761.2364930556,2008-11-09,05:40:33
40.000394,116.367744,0,91,39761.2365509259,2008-11-09,05:40:38
40.000394,116.367744,0,91,39761.2365856481,2008-11-09,05:40:41
40.000397,116.367743,0,94,39761.2366087963,2008-11-09,05:40:43
40.000416,116.367708,0,95,39761.2366666667,2008-11-09,05:40:48
40.000394,116.367656,0,96,39761.236724537,2008-11-09,05:40:53
40.000401,116.367645,0,97,39761.2367824074,2008-11-09,05:40:58
40.000413,116.36766,0,99,39761.2368402778,2008-11-09,05:41:03
40.000446,116.367654,0,104,39761.2368981481,2008-11-09,05:41:08
40.000472,116.367639,0,109,39761.2369560185,2008-11-09,05:41:13
40.00043,116.367617,0,115,39761.2370138889,2008-11-09,05:41:18
40.000392,116.36761,0,118,39761.2370717593,2008-11-09,05:41:23
40.00034,116.367623,0,124,39761.2371296296,2008-11-09,05:41:28
40.000346,116.367608,0,135,39761.2371875,2008-11-09,05:41:33
40.000376,116.367604,0,133,39761.2372453704,2008-11-09,05:41:38
40.000381,116.367604,0,133,39761.2373032407,2008-11-09,05:41:43
40.000389,116.367604,0,131,39761.2373611111,2008-11-09,05:41:48
40.000395,116.367603,0,129,39761.2374189815,2008-11-09,05:41:53
40.000402,116.367603,0,126,39761.2374768518,2008-11-09,05:41:58
40.000406,116.367602,0,125,39761.2375347222,2008-11-09,05:42:03
40.000404,116.367603,0,125,39761.2375925926,2008-11-09,05:42:08
40.000404,116.367602,0,125,39761.237650463,2008-11-09,05:42:13
40.000405,116.367602,0,125,39761.2377083333,2008-11-09,05:42:18
40.000405,116.367603,0,125,39761.2377662037,2008-11-09,05:42:23
40.000409,116.367604,0,125,39761.2378240741,2008-11-09,05:42:28
40.000409,116.367609,0,126,39761.2378819444,2008-11-09,05:42:33
40.000409,116.367609,0,126,39761.2379166667,2008-11-09,05:42:36
40.00041,116.367616,0,126,39761.2379398148,2008-11-09,05:42:38
40.000415,116.367626,0,126,39761.2379976852,2008-11-09,05:42:43
40.000417,116.367641,0,127,39761.2380555556,2008-11-09,05:42:48
40.000416,116.367649,0,128,39761.2381134259,2008-11-09,05:42:53
40.000413,116.367649,0,128,39761.2381712963,2008-11-09,05:42:58
40.000413,116.367649,0,128,39761.2382060185,2008-11-09,05:43:01
40.000419,116.367648,0,129,39761.2382291667,2008-11-09,05:43:03
40.000434,116.367643,0,128,39761.238287037,2008-11-09,05:43:08
40.000418,116.36762,0,126,39761.2383449074,2008-11-09,05:43:13
40.000418,116.36762,0,126,39761.2383796296,2008-11-09,05:43:16
40.000421,116.367618,0,124,39761.2384027778,2008-11-09,05:43:18
40.000341,116.367493,0,123,39761.2384606482,2008-11-09,05:43:23
40.000328,116.366819,0,121,39761.2385185185,2008-11-09,05:43:28
40.000317,116.366019,0,118,39761.2385763889,2008-11-09,05:43:33
40.000245,116.365258,0,116,39761.2386342593,2008-11-09,05:43:38
40.000252,116.364795,0,112,39761.2386921296,2008-11-09,05:43:43
40.000271,116.36452,0,109,39761.23875,2008-11-09,05:43:48
40.000311,116.364462,0,107,39761.2388078704,2008-11-09,05:43:53
40.000313,116.364445,0,108,39761.2388657407,2008-11-09,05:43:58
40.000275,116.364402,0,109,39761.2389236111,2008-11-09,05:44:03
40.000295,116.364358,0,109,39761.2389814815,2008-11-09,05:44:08
40.000293,116.364343,0,110,39761.2390393519,2008-11-09,05:44:13
40.000284,116.364337,0,107,39761.2390972222,2008-11-09,05:44:18
40.000269,116.364358,0,104,39761.2391550926,2008-11-09,05:44:23
40.000242,116.364388,0,98,39761.239212963,2008-11-09,05:44:28
40.000228,116.364418,0,93,39761.2392708333,2008-11-09,05:44:33
40.000228,116.364418,0,93,39761.2393055556,2008-11-09,05:44:36
40.000232,116.364424,0,92,39761.2393287037,2008-11-09,05:44:38
40.000233,116.364445,0,92,39761.2393865741,2008-11-09,05:44:43
40.000227,116.364455,0,88,39761.2394444444,2008-11-09,05:44:48
40.000186,116.364321,0,102,39761.2395023148,2008-11-09,05:44:53
40.000132,116.364125,0,101,39761.2395601852,2008-11-09,05:44:58
40.000073,116.363765,0,96,39761.2396180556,2008-11-09,05:45:03
39.999946,116.363561,0,96,39761.2396759259,2008-11-09,05:45:08
39.999813,116.363504,0,92,39761.2397337963,2008-11-09,05:45:13
39.999612,116.363675,0,91,39761.2397916667,2008-11-09,05:45:18
39.99938,116.363912,0,94,39761.239849537,2008-11-09,05:45:23
39.999065,116.364182,0,94,39761.2399074074,2008-11-09,05:45:28
39.998693,116.364558,0,94,39761.2399652778,2008-11-09,05:45:33
39.998277,116.364918,0,93,39761.2400231481,2008-11-09,05:45:38
39.997927,116.365196,0,94,39761.2400810185,2008-11-09,05:45:43
39.997694,116.365393,0,91,39761.2401388889,2008-11-09,05:45:48
39.997358,116.365634,0,96,39761.2401967593,2008-11-09,05:45:53
39.996967,116.365924,0,101,39761.2402546296,2008-11-09,05:45:58
39.996522,116.36626,0,104,39761.2403125,2008-11-09,05:46:03
39.99602,116.366645,0,109,39761.2403703704,2008-11-09,05:46:08
39.995537,116.367035,0,114,39761.2404282407,2008-11-09,05:46:13
39.995087,116.367413,0,123,39761.2404861111,2008-11-09,05:46:18
39.99461,116.367779,0,133,39761.2405439815,2008-11-09,05:46:23
39.994146,116.368143,0,150,39761.2406018519,2008-11-09,05:46:28
39.993726,116.368432,0,162,39761.2406597222,2008-11-09,05:46:33
39.993345,116.368694,0,167,39761.2407175926,2008-11-09,05:46:38
39.992891,116.369025,0,185,39761.240775463,2008-11-09,05:46:43
39.992478,116.369307,0,200,39761.2408333333,2008-11-09,05:46:48
39.992109,116.369601,0,217,39761.2408912037,2008-11-09,05:46:53
39.991824,116.36979,0,209,39761.2409490741,2008-11-09,05:46:58
39.991786,116.369814,0,199,39761.2410069444,2008-11-09,05:47:03
39.991814,116.36979,0,189,39761.2410648148,2008-11-09,05:47:08
39.99183,116.369768,0,187,39761.2411226852,2008-11-09,05:47:13
39.991842,116.369758,0,188,39761.2411805556,2008-11-09,05:47:18
39.991842,116.369758,0,188,39761.2412152778,2008-11-09,05:47:21
39.991839,116.369759,0,185,39761.2412384259,2008-11-09,05:47:23
39.99185,116.369744,0,183,39761.2412962963,2008-11-09,05:47:28
39.991818,116.369797,0,182,39761.2413541667,2008-11-09,05:47:33
39.991571,116.370014,0,186,39761.241412037,2008-11-09,05:47:38
39.991177,116.370286,0,187,39761.2414699074,2008-11-09,05:47:43
39.990821,116.370505,0,184,39761.2415277778,2008-11-09,05:47:48
39.990526,116.370671,0,179,39761.2415856481,2008-11-09,05:47:53
39.990341,116.370778,0,175,39761.2416435185,2008-11-09,05:47:58
39.990156,116.370898,0,166,39761.2417013889,2008-11-09,05:48:03
39.989887,116.371002,0,160,39761.2417592593,2008-11-09,05:48:08
39.989463,116.371172,0,152,39761.2418171296,2008-11-09,05:48:13
39.988935,116.371349,0,148,39761.241875,2008-11-09,05:48:18
39.988377,116.371506,0,154,39761.2419328704,2008-11-09,05:48:23
39.987811,116.371691,0,155,39761.2419907407,2008-11-09,05:48:28
39.987263,116.371862,0,152,39761.2420486111,2008-11-09,05:48:33
39.986751,116.371965,0,150,39761.2421064815,2008-11-09,05:48:38
39.986232,116.372143,0,151,39761.2421643519,2008-11-09,05:48:43
39.985679,116.372293,0,158,39761.2422222222,2008-11-09,05:48:48
39.985114,116.372464,0,164,39761.2422800926,2008-11-09,05:48:53
39.984631,116.372599,0,169,39761.242337963,2008-11-09,05:48:58
39.984234,116.372677,0,171,39761.2423958333,2008-11-09,05:49:03
39.983869,116.372774,0,185,39761.2424537037,2008-11-09,05:49:08
39.983445,116.372881,0,197,39761.2425115741,2008-11-09,05:49:13
39.982962,116.373001,0,205,39761.2425694444,2008-11-09,05:49:18
39.982452,116.373148,0,217,39761.2426273148,2008-11-09,05:49:23
39.981904,116.373305,0,216,39761.2426851852,2008-11-09,05:49:28
39.981338,116.373468,0,214,39761.2427430556,2008-11-09,05:49:33
39.980796,116.373627,0,207,39761.2428009259,2008-11-09,05:49:38
39.980296,116.373771,0,195,39761.2428587963,2008-11-09,05:49:43
39.979868,116.373864,0,205,39761.2429166667,2008-11-09,05:49:48
39.979649,116.373914,0,221,39761.242974537,2008-11-09,05:49:53
39.97962,116.373928,0,230,39761.2430324074,2008-11-09,05:49:58
39.979606,116.373949,0,221,39761.2430902778,2008-11-09,05:50:03
39.979625,116.37398,0,232,39761.2431481481,2008-11-09,05:50:08
39.979505,116.374077,0,236,39761.2432060185,2008-11-09,05:50:13
39.979299,116.374181,0,247,39761.2432638889,2008-11-09,05:50:18
39.979128,116.37425,0,259,39761.2433217593,2008-11-09,05:50:23
39.978811,116.374373,0,270,39761.2433796296,2008-11-09,05:50:28
39.978321,116.37457,0,283,39761.2434375,2008-11-09,05:50:33
39.977783,116.374694,0,292,39761.2434953704,2008-11-09,05:50:38
39.977268,116.37478,0,301,39761.2435532407,2008-11-09,05:50:43
39.976716,116.374854,0,308,39761.2436111111,2008-11-09,05:50:48
39.976217,116.374888,0,299,39761.2436689815,2008-11-09,05:50:53
39.975897,116.374966,0,303,39761.2437268518,2008-11-09,05:50:58
39.975659,116.374983,0,304,39761.2437847222,2008-11-09,05:51:03
39.975366,116.374951,0,295,39761.2438425926,2008-11-09,05:51:08
39.975143,116.374974,0,275,39761.243900463,2008-11-09,05:51:13
39.974972,116.374973,0,263,39761.2439583333,2008-11-09,05:51:18
39.97473,116.374961,0,252,39761.2440162037,2008-11-09,05:51:23
39.974387,116.374918,0,253,39761.2440740741,2008-11-09,05:51:28
39.974014,116.374887,0,249,39761.2441319444,2008-11-09,05:51:33
39.973571,116.37483,0,248,39761.2441898148,2008-11-09,05:51:38
39.973142,116.374774,0,241,39761.2442476852,2008-11-09,05:51:43
39.972745,116.374704,0,221,39761.2443055556,2008-11-09,05:51:48
39.972302,116.374636,0,215,39761.2443634259,2008-11-09,05:51:53
39.971869,116.374604,0,209,39761.2444212963,2008-11-09,05:51:58
39.971468,116.374549,0,204,39761.2444791667,2008-11-09,05:52:03
39.971187,116.374456,0,198,39761.244537037,2008-11-09,05:52:08
39.971147,116.374438,0,184,39761.2445949074,2008-11-09,05:52:13
39.971215,116.374402,0,156,39761.2446527778,2008-11-09,05:52:18
39.97123,116.374377,0,144,39761.2447106481,2008-11-09,05:52:23
39.971206,116.37439,0,143,39761.2447685185,2008-11-09,05:52:28
39.971218,116.374429,0,149,39761.2448263889,2008-11-09,05:52:33
39.971218,116.374429,0,149,39761.2448611111,2008-11-09,05:52:36
39.971219,116.374434,0,160,39761.2448842593,2008-11-09,05:52:38
39.971026,116.374483,0,167,39761.2449421296,2008-11-09,05:52:43
39.970596,116.374429,0,158,39761.245,2008-11-09,05:52:48
39.970201,116.37437,0,163,39761.2450578704,2008-11-09,05:52:53
39.969826,116.374308,0,159,39761.2451157407,2008-11-09,05:52:58
39.969444,116.374257,0,159,39761.2451736111,2008-11-09,05:53:03
39.969103,116.374241,0,165,39761.2452314815,2008-11-09,05:53:08
39.968669,116.374229,0,166,39761.2452893518,2008-11-09,05:53:13
39.968222,116.374117,0,163,39761.2453472222,2008-11-09,05:53:18
39.967747,116.37403,0,164,39761.2454050926,2008-11-09,05:53:23
39.967417,116.373992,0,158,39761.245462963,2008-11-09,05:53:28
39.967282,116.373848,0,150,39761.2455208333,2008-11-09,05:53:33
39.96728,116.373355,0,134,39761.2455787037,2008-11-09,05:53:38
39.967277,116.37271,0,132,39761.2456365741,2008-11-09,05:53:43
39.967186,116.372161,0,129,39761.2456944444,2008-11-09,05:53:48
39.967025,116.371754,0,135,39761.2457523148,2008-11-09,05:53:53
39.966969,116.371578,0,142,39761.2458101852,2008-11-09,05:53:58
39.966976,116.371529,0,153,39761.2458680556,2008-11-09,05:54:03
39.967043,116.371445,0,159,39761.2459259259,2008-11-09,05:54:08
39.967053,116.371306,0,172,39761.2459837963,2008-11-09,05:54:13
39.967011,116.370982,0,170,39761.2460416667,2008-11-09,05:54:18
39.966979,116.370573,0,163,39761.246099537,2008-11-09,05:54:23
39.966984,116.370048,0,154,39761.2461574074,2008-11-09,05:54:28
39.966947,116.369415,0,145,39761.2462152778,2008-11-09,05:54:33
39.966869,116.368713,0,131,39761.2462731482,2008-11-09,05:54:38
39.966821,116.368022,0,129,39761.2463310185,2008-11-09,05:54:43
39.966799,116.367324,0,129,39761.2463888889,2008-11-09,05:54:48
39.966773,116.366577,0,133,39761.2464467593,2008-11-09,05:54:53
39.966761,116.365847,0,139,39761.2465046296,2008-11-09,05:54:58
39.966749,116.365155,0,137,39761.2465625,2008-11-09,05:55:03
39.96675,116.364602,0,147,39761.2466203704,2008-11-09,05:55:08
39.96675,116.364294,0,155,39761.2466782407,2008-11-09,05:55:13
39.966777,116.36425,0,158,39761.2467361111,2008-11-09,05:55:18
39.966858,116.364256,0,130,39761.2467939815,2008-11-09,05:55:23
39.966885,116.364314,0,115,39761.2468518519,2008-11-09,05:55:28
39.966885,116.364314,0,115,39761.2468865741,2008-11-09,05:55:31
39.96688,116.364312,0,107,39761.2469097222,2008-11-09,05:55:33
39.966893,116.364286,0,110,39761.2469675926,2008-11-09,05:55:38
39.966903,116.36428,0,110,39761.247025463,2008-11-09,05:55:43
39.966903,116.36428,0,110,39761.2470601852,2008-11-09,05:55:46
39.966896,116.364281,0,103,39761.2470833333,2008-11-09,05:55:48
39.966889,116.364199,0,90,39761.2471412037,2008-11-09,05:55:53
39.966899,116.364169,0,79,39761.2471990741,2008-11-09,05:55:58
39.966885,116.364161,0,77,39761.2472569444,2008-11-09,05:56:03
39.96687,116.364131,0,77,39761.2473148148,2008-11-09,05:56:08
39.966857,116.364109,0,78,39761.2473726852,2008-11-09,05:56:13
39.966848,116.364096,0,78,39761.2474305556,2008-11-09,05:56:18
39.966845,116.364092,0,79,39761.2474884259,2008-11-09,05:56:23
39.966844,116.364093,0,79,39761.2475462963,2008-11-09,05:56:28
39.966843,116.364092,0,80,39761.2476041667,2008-11-09,05:56:33
39.966843,116.364091,0,80,39761.247662037,2008-11-09,05:56:38
39.966843,116.364092,0,80,39761.2477199074,2008-11-09,05:56:43
39.966843,116.364092,0,80,39761.2477546296,2008-11-09,05:56:46
39.966846,116.364098,0,80,39761.2477777778,2008-11-09,05:56:48
39.966856,116.36411,0,80,39761.2478356481,2008-11-09,05:56:53
39.966856,116.36411,0,80,39761.2478703704,2008-11-09,05:56:56
39.966859,116.364113,0,80,39761.2478935185,2008-11-09,05:56:58
39.966866,116.364123,0,80,39761.2479513889,2008-11-09,05:57:03
39.966873,116.364136,0,81,39761.2480092593,2008-11-09,05:57:08
39.966827,116.364145,0,82,39761.2480671296,2008-11-09,05:57:13
39.96685,116.364078,0,83,39761.248125,2008-11-09,05:57:18
39.966834,116.363782,0,85,39761.2481828704,2008-11-09,05:57:23
39.966846,116.363351,0,89,39761.2482407407,2008-11-09,05:57:28
39.96682,116.362832,0,90,39761.2482986111,2008-11-09,05:57:33
39.966779,116.362325,0,92,39761.2483564815,2008-11-09,05:57:38
39.966757,116.36191,0,93,39761.2484143519,2008-11-09,05:57:43
39.966728,116.361674,0,102,39761.2484722222,2008-11-09,05:57:48
39.966753,116.361638,0,116,39761.2485300926,2008-11-09,05:57:53
39.966744,116.361588,0,118,39761.248587963,2008-11-09,05:57:58
39.966743,116.361427,0,125,39761.2486458333,2008-11-09,05:58:03
39.966738,116.3614,0,131,39761.2487037037,2008-11-09,05:58:08
39.96673,116.361395,0,132,39761.2487615741,2008-11-09,05:58:13
39.96673,116.361391,0,133,39761.2488194444,2008-11-09,05:58:18
39.96673,116.361391,0,133,39761.2488541667,2008-11-09,05:58:21
39.96673,116.361383,0,133,39761.2488773148,2008-11-09,05:58:23
39.966753,116.361355,0,134,39761.2489351852,2008-11-09,05:58:28
39.966782,116.361339,0,135,39761.2489930556,2008-11-09,05:58:33
39.966759,116.361322,0,135,39761.2490509259,2008-11-09,05:58:38
39.966724,116.361141,0,137,39761.2491087963,2008-11-09,05:58:43
39.966676,116.360755,0,139,39761.2491666667,2008-11-09,05:58:48
39.966634,116.360353,0,144,39761.249224537,2008-11-09,05:58:53
39.966577,116.359924,0,154,39761.2492824074,2008-11-09,05:58:58
39.96656,116.3595,0,165,39761.2493402778,2008-11-09,05:59:03
39.966563,116.359157,0,178,39761.2493981481,2008-11-09,05:59:08
39.966565,116.358837,0,191,39761.2494560185,2008-11-09,05:59:13
39.966549,116.358572,0,202,39761.2495138889,2008-11-09,05:59:18
39.96653,116.35818,0,214,39761.2495717593,2008-11-09,05:59:23
39.96654,116.357637,0,223,39761.2496296296,2008-11-09,05:59:28
39.966513,116.357045,0,231,39761.2496875,2008-11-09,05:59:33
39.966489,116.356467,0,233,39761.2497453704,2008-11-09,05:59:38
39.966506,116.355833,0,239,39761.2498032407,2008-11-09,05:59:43
39.966507,116.355071,0,239,39761.2498611111,2008-11-09,05:59:48
39.966496,116.354314,0,238,39761.2499189815,2008-11-09,05:59:53
39.966484,116.353564,0,235,39761.2499768519,2008-11-09,05:59:58
39.966479,116.352898,0,235,39761.2500347222,2008-11-09,06:00:03
39.96648,116.352307,0,222,39761.2500925926,2008-11-09,06:00:08
39.966506,116.351791,0,216,39761.250150463,2008-11-09,06:00:13
39.966499,116.351381,0,216,39761.2502083333,2008-11-09,06:00:18
39.966522,116.350967,0,216,39761.2502662037,2008-11-09,06:00:23
39.966494,116.350438,0,219,39761.2503240741,2008-11-09,06:00:28
39.966478,116.349834,0,231,39761.2503819444,2008-11-09,06:00:33
39.966453,116.349186,0,241,39761.2504398148,2008-11-09,06:00:38
39.966434,116.348489,0,243,39761.2504976852,2008-11-09,06:00:43
39.966441,116.347831,0,239,39761.2505555556,2008-11-09,06:00:48
39.966433,116.347163,0,238,39761.2506134259,2008-11-09,06:00:53
39.966415,116.346587,0,233,39761.2506712963,2008-11-09,06:00:58
39.966422,116.346067,0,222,39761.2507291667,2008-11-09,06:01:03
39.966433,116.345587,0,213,39761.250787037,2008-11-09,06:01:08
39.966446,116.345096,0,192,39761.2508449074,2008-11-09,06:01:13
39.966465,116.344632,0,186,39761.2509027778,2008-11-09,06:01:18
39.966465,116.34414,0,183,39761.2509606481,2008-11-09,06:01:23
39.966471,116.343727,0,186,39761.2510185185,2008-11-09,06:01:28
39.966443,116.343488,0,193,39761.2510763889,2008-11-09,06:01:33
39.966448,116.343354,0,200,39761.2511342593,2008-11-09,06:01:38
39.966461,116.343316,0,203,39761.2511921296,2008-11-09,06:01:43
39.96646,116.343328,0,205,39761.25125,2008-11-09,06:01:48
39.966441,116.34333,0,194,39761.2513078704,2008-11-09,06:01:53
39.966391,116.343325,0,204,39761.2513657407,2008-11-09,06:01:58
39.966345,116.343294,0,217,39761.2514236111,2008-11-09,06:02:03
39.966282,116.343204,0,231,39761.2514814815,2008-11-09,06:02:08
39.966216,116.343151,0,244,39761.2515393518,2008-11-09,06:02:13
39.96617,116.343207,0,259,39761.2515972222,2008-11-09,06:02:18
39.966152,116.343288,0,274,39761.2516550926,2008-11-09,06:02:23
39.966177,116.343356,0,291,39761.251712963,2008-11-09,06:02:28
39.966186,116.343412,0,306,39761.2517708333,2008-11-09,06:02:33
39.966193,116.343275,0,329,39761.2518287037,2008-11-09,06:02:38
39.966266,116.343151,0,354,39761.2518865741,2008-11-09,06:02:43
39.966322,116.343128,0,364,39761.2519444444,2008-11-09,06:02:48
39.966359,116.342972,0,371,39761.2520023148,2008-11-09,06:02:53
39.966421,116.342899,0,384,39761.2520601852,2008-11-09,06:02:58
39.966422,116.342856,0,385,39761.2521180556,2008-11-09,06:03:03
39.966422,116.342856,0,385,39761.2521527778,2008-11-09,06:03:06
39.966424,116.342848,0,386,39761.2521759259,2008-11-09,06:03:08
39.966448,116.342795,0,386,39761.2522337963,2008-11-09,06:03:13
39.966476,116.342778,0,388,39761.2522916667,2008-11-09,06:03:18
39.966505,116.342763,0,389,39761.252349537,2008-11-09,06:03:23
39.966535,116.342758,0,389,39761.2524074074,2008-11-09,06:03:28
39.966564,116.34276,0,388,39761.2524652778,2008-11-09,06:03:33
39.966603,116.342653,0,389,39761.2525231481,2008-11-09,06:03:38
39.96666,116.342461,0,388,39761.2525810185,2008-11-09,06:03:43
39.966671,116.342272,0,383,39761.2526388889,2008-11-09,06:03:48
39.966062,116.331499,0,512,39761.2540856482,2008-11-09,06:05:53
39.966635,116.331152,0,209,39761.2541435185,2008-11-09,06:05:58
39.966621,116.331131,0,244,39761.2542013889,2008-11-09,06:06:03
39.966546,116.331072,0,300,39761.2542592593,2008-11-09,06:06:08
39.966513,116.331009,0,277,39761.2543171296,2008-11-09,06:06:13
39.96655,116.33089,0,256,39761.254375,2008-11-09,06:06:18
39.966529,116.330761,0,246,39761.2544328704,2008-11-09,06:06:23
39.96653,116.330675,0,237,39761.2544907407,2008-11-09,06:06:28
39.96652,116.330586,0,227,39761.2545486111,2008-11-09,06:06:33
39.966531,116.330506,0,214,39761.2546064815,2008-11-09,06:06:38
39.966551,116.330431,0,207,39761.2546643519,2008-11-09,06:06:43
39.966558,116.330394,0,203,39761.2547222222,2008-11-09,06:06:48
39.966546,116.330329,0,200,39761.2547800926,2008-11-09,06:06:53
39.966546,116.33021,0,197,39761.254837963,2008-11-09,06:06:58
39.966592,116.330118,0,194,39761.2548958333,2008-11-09,06:07:03
39.966647,116.330081,0,193,39761.2549537037,2008-11-09,06:07:08
39.9667,116.330057,0,189,39761.2550115741,2008-11-09,06:07:13
39.966724,116.330049,0,195,39761.2550694444,2008-11-09,06:07:18
39.966784,116.330043,0,195,39761.2551273148,2008-11-09,06:07:23
39.966833,116.330033,0,200,39761.2551851852,2008-11-09,06:07:28
39.966895,116.330031,0,202,39761.2552430556,2008-11-09,06:07:33
39.966937,116.330051,0,204,39761.2553009259,2008-11-09,06:07:38
39.967001,116.330081,0,205,39761.2553587963,2008-11-09,06:07:43
39.967043,116.330086,0,206,39761.2554166667,2008-11-09,06:07:48
39.967029,116.330079,0,207,39761.255474537,2008-11-09,06:07:53
39.967029,116.330079,0,207,39761.2555092593,2008-11-09,06:07:56
39.967026,116.33008,0,211,39761.2555324074,2008-11-09,06:07:58
39.966998,116.330096,0,211,39761.2555902778,2008-11-09,06:08:03
39.966973,116.330091,0,214,39761.2556481481,2008-11-09,06:08:08
39.966957,116.330095,0,218,39761.2557060185,2008-11-09,06:08:13
39.966982,116.330089,0,219,39761.2557638889,2008-11-09,06:08:18
39.967079,116.330092,0,223,39761.2558217593,2008-11-09,06:08:23
39.967125,116.330109,0,221,39761.2558796296,2008-11-09,06:08:28
39.9671,116.330155,0,210,39761.2559375,2008-11-09,06:08:33
39.967089,116.330132,0,211,39761.2559953704,2008-11-09,06:08:38
39.967071,116.330144,0,213,39761.2560532407,2008-11-09,06:08:43
39.967076,116.330103,0,208,39761.2561111111,2008-11-09,06:08:48
39.967107,116.330058,0,203,39761.2561689815,2008-11-09,06:08:53
39.967132,116.329995,0,199,39761.2562268519,2008-11-09,06:08:58
39.967127,116.329968,0,196,39761.2562847222,2008-11-09,06:09:03
39.967132,116.329921,0,195,39761.2563425926,2008-11-09,06:09:08
39.967147,116.329915,0,192,39761.256400463,2008-11-09,06:09:13
39.967174,116.329874,0,186,39761.2564583333,2008-11-09,06:09:18
39.967188,116.329863,0,186,39761.2565162037,2008-11-09,06:09:23
39.967191,116.329858,0,184,39761.2565740741,2008-11-09,06:09:28
39.967191,116.329858,0,184,39761.2566087963,2008-11-09,06:09:31
39.967193,116.329855,0,184,39761.2566319444,2008-11-09,06:09:33
39.967194,116.329843,0,185,39761.2566898148,2008-11-09,06:09:38
39.967195,116.329847,0,185,39761.2567476852,2008-11-09,06:09:43
39.967195,116.329847,0,185,39761.2567824074,2008-11-09,06:09:46
39.967196,116.329848,0,185,39761.2568055556,2008-11-09,06:09:48
39.967207,116.329812,0,187,39761.2568634259,2008-11-09,06:09:53
39.967199,116.329762,0,199,39761.2569212963,2008-11-09,06:09:58
39.967199,116.329754,0,200,39761.2569791667,2008-11-09,06:10:03
39.967199,116.329756,0,201,39761.257037037,2008-11-09,06:10:08
39.9672,116.329754,0,201,39761.2570949074,2008-11-09,06:10:13
39.967201,116.329753,0,201,39761.2571527778,2008-11-09,06:10:18
39.967202,116.329747,0,202,39761.2572106481,2008-11-09,06:10:23
39.967202,116.329747,0,202,39761.2572453704,2008-11-09,06:10:26
39.967205,116.329743,0,202,39761.2572685185,2008-11-09,06:10:28
39.967221,116.329725,0,200,39761.2573263889,2008-11-09,06:10:33
39.967231,116.329702,0,201,39761.2573842593,2008-11-09,06:10:38
39.967242,116.329686,0,194,39761.2574421296,2008-11-09,06:10:43
39.967263,116.329701,0,193,39761.2575,2008-11-09,06:10:48
39.967281,116.329699,0,193,39761.2575578704,2008-11-09,06:10:53
39.967282,116.329697,0,189,39761.2576157407,2008-11-09,06:10:58
39.967282,116.329697,0,189,39761.257650463,2008-11-09,06:11:01
39.967281,116.329691,0,187,39761.2576736111,2008-11-09,06:11:03
39.967305,116.329668,0,185,39761.2577314815,2008-11-09,06:11:08
39.967321,116.329587,0,188,39761.2577893519,2008-11-09,06:11:13
39.967317,116.329606,0,188,39761.2578472222,2008-11-09,06:11:18
39.967308,116.329649,0,187,39761.2579050926,2008-11-09,06:11:23
39.96726,116.329655,0,179,39761.257962963,2008-11-09,06:11:28
39.967251,116.329658,0,178,39761.2580208333,2008-11-09,06:11:33
39.967193,116.329696,0,176,39761.2580787037,2008-11-09,06:11:38
39.967129,116.329701,0,173,39761.2581365741,2008-11-09,06:11:43
39.967081,116.329691,0,172,39761.2581944444,2008-11-09,06:11:48
39.967019,116.329689,0,168,39761.2582523148,2008-11-09,06:11:53
39.96697,116.329656,0,164,39761.2583101852,2008-11-09,06:11:58
39.966962,116.329579,0,161,39761.2583680556,2008-11-09,06:12:03
39.966935,116.329532,0,158,39761.2584259259,2008-11-09,06:12:08
39.966938,116.329478,0,153,39761.2584837963,2008-11-09,06:12:13
39.966938,116.329424,0,154,39761.2585416667,2008-11-09,06:12:18
39.966926,116.32932,0,152,39761.258599537,2008-11-09,06:12:23
39.966944,116.329219,0,152,39761.2586574074,2008-11-09,06:12:28
39.966926,116.329145,0,155,39761.2587152778,2008-11-09,06:12:33
39.966905,116.329154,0,161,39761.2587731481,2008-11-09,06:12:38
39.966884,116.329148,0,168,39761.2588310185,2008-11-09,06:12:43
39.966859,116.32915,0,171,39761.2588888889,2008-11-09,06:12:48
39.966857,116.329166,0,171,39761.2589467593,2008-11-09,06:12:53
39.966829,116.329217,0,173,39761.2590046296,2008-11-09,06:12:58
39.966801,116.329254,0,176,39761.2590625,2008-11-09,06:13:03
39.96678,116.32927,0,179,39761.2591203704,2008-11-09,06:13:08
39.966781,116.329266,0,179,39761.2591782407,2008-11-09,06:13:13
39.966781,116.329266,0,179,39761.259212963,2008-11-09,06:13:16
39.96678,116.329264,0,179,39761.2592361111,2008-11-09,06:13:18
39.966772,116.329192,0,180,39761.2592939815,2008-11-09,06:13:23
39.966767,116.329133,0,182,39761.2593518518,2008-11-09,06:13:28
39.966765,116.32912,0,182,39761.2594097222,2008-11-09,06:13:33
39.966766,116.329111,0,182,39761.2594675926,2008-11-09,06:13:38
39.96674,116.329034,0,185,39761.259525463,2008-11-09,06:13:43
39.966724,116.329025,0,184,39761.2595833333,2008-11-09,06:13:48
39.96673,116.329004,0,183,39761.2596412037,2008-11-09,06:13:53
39.966754,116.328992,0,183,39761.2596990741,2008-11-09,06:13:58
39.966754,116.328992,0,183,39761.2597337963,2008-11-09,06:14:01
39.966755,116.328986,0,183,39761.2597569444,2008-11-09,06:14:03
39.966748,116.328961,0,183,39761.2598148148,2008-11-09,06:14:08
39.966752,116.32895,0,183,39761.2598726852,2008-11-09,06:14:13
39.966752,116.328945,0,184,39761.2599305556,2008-11-09,06:14:18
39.966752,116.328944,0,184,39761.2599884259,2008-11-09,06:14:23
39.966753,116.328947,0,183,39761.2600462963,2008-11-09,06:14:28
39.966753,116.328947,0,183,39761.2600810185,2008-11-09,06:14:31
39.966753,116.328948,0,183,39761.2601041667,2008-11-09,06:14:33
39.966753,116.328938,0,183,39761.260162037,2008-11-09,06:14:38
39.966754,116.328929,0,183,39761.2602199074,2008-11-09,06:14:43
39.966754,116.328926,0,183,39761.2602777778,2008-11-09,06:14:48
39.966754,116.328926,0,183,39761.2603125,2008-11-09,06:14:51
39.966754,116.328919,0,182,39761.2603356481,2008-11-09,06:14:53
39.966765,116.32888,0,182,39761.2603935185,2008-11-09,06:14:58
39.966767,116.328851,0,181,39761.2604513889,2008-11-09,06:15:03
39.966767,116.328851,0,181,39761.2604861111,2008-11-09,06:15:06
39.966767,116.328845,0,181,39761.2605092593,2008-11-09,06:15:08
39.966745,116.328808,0,186,39761.2605671296,2008-11-09,06:15:13
39.966737,116.32878,0,188,39761.260625,2008-11-09,06:15:18
39.966737,116.328776,0,188,39761.2606828704,2008-11-09,06:15:23
39.966737,116.328775,0,189,39761.2607407407,2008-11-09,06:15:28
39.966737,116.32877,0,189,39761.2607986111,2008-11-09,06:15:33
39.966737,116.32877,0,189,39761.2608333333,2008-11-09,06:15:36
39.966737,116.328766,0,189,39761.2608564815,2008-11-09,06:15:38
39.966744,116.328751,0,194,39761.2609143518,2008-11-09,06:15:43
39.966744,116.328751,0,194,39761.2609490741,2008-11-09,06:15:46
39.966742,116.328749,0,196,39761.2609722222,2008-11-09,06:15:48
39.966749,116.328709,0,201,39761.2610300926,2008-11-09,06:15:53
39.966758,116.328703,0,201,39761.261087963,2008-11-09,06:15:58
39.966759,116.328688,0,200,39761.2611458333,2008-11-09,06:16:03
39.966755,116.3287,0,200,39761.2612037037,2008-11-09,06:16:08
39.96674,116.328695,0,199,39761.2612615741,2008-11-09,06:16:13
39.966737,116.328673,0,200,39761.2613194444,2008-11-09,06:16:18
39.966737,116.328673,0,200,39761.2613541667,2008-11-09,06:16:21
39.966737,116.328675,0,200,39761.2613773148,2008-11-09,06:16:23
39.966742,116.328651,0,198,39761.2614351852,2008-11-09,06:16:28
39.96676,116.32864,0,197,39761.2614930556,2008-11-09,06:16:33
39.96676,116.32864,0,197,39761.2615277778,2008-11-09,06:16:36
39.966759,116.32864,0,197,39761.2615509259,2008-11-09,06:16:38
39.96676,116.328629,0,197,39761.2616087963,2008-11-09,06:16:43
39.966761,116.328618,0,197,39761.2616666667,2008-11-09,06:16:48
39.966762,116.328593,0,197,39761.261724537,2008-11-09,06:16:53
39.966752,116.328601,0,196,39761.2617824074,2008-11-09,06:16:58
39.966752,116.328601,0,196,39761.2618171296,2008-11-09,06:17:01
39.966752,116.3286,0,195,39761.2618402778,2008-11-09,06:17:03
39.96674,116.328559,0,194,39761.2618981482,2008-11-09,06:17:08
39.966734,116.328543,0,192,39761.2619560185,2008-11-09,06:17:13
39.966734,116.328543,0,192,39761.2619907407,2008-11-09,06:17:16
39.966734,116.32854,0,192,39761.2620138889,2008-11-09,06:17:18
39.966747,116.328523,0,192,39761.2620717593,2008-11-09,06:17:23
39.966747,116.328522,0,192,39761.2621296296,2008-11-09,06:17:28
39.966747,116.328518,0,192,39761.2621875,2008-11-09,06:17:33
39.966748,116.328515,0,191,39761.2622453704,2008-11-09,06:17:38
39.966748,116.328518,0,191,39761.2623032407,2008-11-09,06:17:43
39.96675,116.328514,0,190,39761.2623611111,2008-11-09,06:17:48
39.96675,116.328514,0,190,39761.2623958333,2008-11-09,06:17:51
39.966751,116.328507,0,190,39761.2624189815,2008-11-09,06:17:53
39.966763,116.328478,0,186,39761.2624768519,2008-11-09,06:17:58
39.966787,116.32841,0,182,39761.2625347222,2008-11-09,06:18:03
39.966839,116.328367,0,177,39761.2625925926,2008-11-09,06:18:08
39.966848,116.328293,0,169,39761.262650463,2008-11-09,06:18:13
39.966883,116.328248,0,173,39761.2627083333,2008-11-09,06:18:18
39.966924,116.328255,0,171,39761.2627662037,2008-11-09,06:18:23
39.966924,116.328255,0,171,39761.2628009259,2008-11-09,06:18:26
39.966926,116.328248,0,170,39761.2628240741,2008-11-09,06:18:28
39.966938,116.328251,0,171,39761.2628819444,2008-11-09,06:18:33
39.966987,116.328318,0,168,39761.2629398148,2008-11-09,06:18:38
39.967037,116.328343,0,170,39761.2629976852,2008-11-09,06:18:43
39.967075,116.328348,0,171,39761.2630555556,2008-11-09,06:18:48
39.967138,116.328348,0,176,39761.2631134259,2008-11-09,06:18:53
39.967163,116.328374,0,178,39761.2631712963,2008-11-09,06:18:58
39.967157,116.328401,0,179,39761.2632291667,2008-11-09,06:19:03
39.967166,116.328395,0,180,39761.263287037,2008-11-09,06:19:08
39.96723,116.32842,0,181,39761.2633449074,2008-11-09,06:19:13
39.967243,116.328405,0,182,39761.2634027778,2008-11-09,06:19:18
39.967313,116.328371,0,182,39761.2634606481,2008-11-09,06:19:23
39.96734,116.328328,0,188,39761.2635185185,2008-11-09,06:19:28
39.967357,116.328334,0,190,39761.2635763889,2008-11-09,06:19:33
39.967394,116.328336,0,197,39761.2636342593,2008-11-09,06:19:38
39.967447,116.328327,0,195,39761.2636921296,2008-11-09,06:19:43
39.96749,116.328308,0,198,39761.26375,2008-11-09,06:19:48
39.967524,116.328314,0,201,39761.2638078704,2008-11-09,06:19:53
39.967525,116.328318,0,201,39761.2638657407,2008-11-09,06:19:58
39.967526,116.32832,0,201,39761.2639236111,2008-11-09,06:20:03
39.967526,116.32832,0,201,39761.2639583333,2008-11-09,06:20:06
39.967528,116.328317,0,201,39761.2639814815,2008-11-09,06:20:08
39.967613,116.328321,0,202,39761.2640393519,2008-11-09,06:20:13
39.967656,116.328326,0,201,39761.2640972222,2008-11-09,06:20:18
39.967656,116.328326,0,201,39761.2641319444,2008-11-09,06:20:21
39.967658,116.328323,0,202,39761.2641550926,2008-11-09,06:20:23
39.96773,116.328302,0,202,39761.264212963,2008-11-09,06:20:28
39.967789,116.328294,0,201,39761.2642708333,2008-11-09,06:20:33
39.967804,116.32829,0,202,39761.2643287037,2008-11-09,06:20:38
39.967867,116.328253,0,204,39761.2643865741,2008-11-09,06:20:43
39.967933,116.32824,0,204,39761.2644444444,2008-11-09,06:20:48
39.96798,116.328226,0,202,39761.2645023148,2008-11-09,06:20:53
39.968031,116.328209,0,204,39761.2645601852,2008-11-09,06:20:58
39.968041,116.328204,0,205,39761.2646180556,2008-11-09,06:21:03
39.968095,116.328219,0,210,39761.2646759259,2008-11-09,06:21:08
39.968113,116.328214,0,211,39761.2647337963,2008-11-09,06:21:13
39.968155,116.328207,0,210,39761.2647916667,2008-11-09,06:21:18
39.968229,116.328218,0,210,39761.264849537,2008-11-09,06:21:23
39.96832,116.328201,0,210,39761.2649074074,2008-11-09,06:21:28
39.968338,116.328196,0,209,39761.2649652778,2008-11-09,06:21:33
39.968357,116.32819,0,209,39761.2650231481,2008-11-09,06:21:38
39.968458,116.328153,0,203,39761.2650810185,2008-11-09,06:21:43
39.968532,116.328152,0,201,39761.2651388889,2008-11-09,06:21:48
39.968591,116.328157,0,197,39761.2651967593,2008-11-09,06:21:53
39.968668,116.328158,0,192,39761.2652546296,2008-11-09,06:21:58
39.968721,116.328131,0,184,39761.2653125,2008-11-09,06:22:03
39.968763,116.32812,0,184,39761.2653703704,2008-11-09,06:22:08
39.968825,116.328135,0,179,39761.2654282407,2008-11-09,06:22:13
39.968865,116.328136,0,179,39761.2654861111,2008-11-09,06:22:18
39.968888,116.328148,0,180,39761.2655439815,2008-11-09,06:22:23
39.968982,116.328262,0,172,39761.2656018519,2008-11-09,06:22:28
39.968996,116.328265,0,174,39761.2656597222,2008-11-09,06:22:33
39.969017,116.328262,0,173,39761.2657175926,2008-11-09,06:22:38
39.969028,116.328248,0,173,39761.265775463,2008-11-09,06:22:43
39.969107,116.328227,0,167,39761.2658333333,2008-11-09,06:22:48
39.969151,116.328224,0,162,39761.2658912037,2008-11-09,06:22:53
39.969148,116.328201,0,161,39761.2659490741,2008-11-09,06:22:58
39.969182,116.328181,0,159,39761.2660069444,2008-11-09,06:23:03
39.969249,116.328165,0,155,39761.2660648148,2008-11-09,06:23:08
39.969353,116.328177,0,144,39761.2661226852,2008-11-09,06:23:13
39.969405,116.328169,0,138,39761.2661805556,2008-11-09,06:23:18
39.969405,116.328169,0,138,39761.2662152778,2008-11-09,06:23:21
39.969413,116.328169,0,136,39761.2662384259,2008-11-09,06:23:23
39.969428,116.328145,0,134,39761.2662962963,2008-11-09,06:23:28
39.969474,116.328187,0,132,39761.2663541667,2008-11-09,06:23:33
39.969444,116.328251,0,141,39761.266412037,2008-11-09,06:23:38
39.969442,116.328284,0,147,39761.2664699074,2008-11-09,06:23:43
39.96945,116.328244,0,146,39761.2665277778,2008-11-09,06:23:48
39.969491,116.328205,0,146,39761.2665856481,2008-11-09,06:23:53
39.969492,116.328207,0,146,39761.2666435185,2008-11-09,06:23:58
39.969492,116.328207,0,146,39761.2666782407,2008-11-09,06:24:01
39.969496,116.328202,0,146,39761.2667013889,2008-11-09,06:24:03
39.96952,116.328173,0,147,39761.2667592593,2008-11-09,06:24:08
39.969519,116.328147,0,147,39761.2668171296,2008-11-09,06:24:13
39.969622,116.32806,0,150,39761.266875,2008-11-09,06:24:18
39.969722,116.328015,0,141,39761.2669328704,2008-11-09,06:24:23
39.96977,116.327983,0,138,39761.2669907407,2008-11-09,06:24:28
39.969802,116.327973,0,135,39761.2670486111,2008-11-09,06:24:33
39.969802,116.327973,0,135,39761.2670833333,2008-11-09,06:24:36
39.969806,116.327967,0,134,39761.2671064815,2008-11-09,06:24:38
39.969866,116.32798,0,132,39761.2671643518,2008-11-09,06:24:43
39.969907,116.327974,0,130,39761.2672222222,2008-11-09,06:24:48
39.969938,116.327971,0,125,39761.2672800926,2008-11-09,06:24:53
39.970043,116.327956,0,135,39761.267337963,2008-11-09,06:24:58
39.970118,116.327997,0,144,39761.2673958333,2008-11-09,06:25:03
39.970147,116.327977,0,164,39761.2674537037,2008-11-09,06:25:08
39.970171,116.327953,0,176,39761.2675115741,2008-11-09,06:25:13
39.970172,116.327952,0,176,39761.2675694444,2008-11-09,06:25:18
39.970173,116.327952,0,176,39761.2676273148,2008-11-09,06:25:23
39.970173,116.327954,0,176,39761.2676851852,2008-11-09,06:25:28
39.970173,116.327954,0,176,39761.2677199074,2008-11-09,06:25:31
39.970173,116.327954,0,176,39761.2677430556,2008-11-09,06:25:33
39.970139,116.327925,0,177,39761.2678009259,2008-11-09,06:25:38
39.970118,116.32789,0,183,39761.2678587963,2008-11-09,06:25:43
39.970118,116.327889,0,184,39761.2679166667,2008-11-09,06:25:48
39.970118,116.327889,0,184,39761.2679513889,2008-11-09,06:25:51
39.97012,116.327889,0,184,39761.267974537,2008-11-09,06:25:53
39.970113,116.327901,0,184,39761.2680324074,2008-11-09,06:25:58
39.970131,116.327919,0,185,39761.2680902778,2008-11-09,06:26:03
39.970149,116.327948,0,185,39761.2681481481,2008-11-09,06:26:08
39.97018,116.32794,0,185,39761.2682060185,2008-11-09,06:26:13
39.97023,116.327915,0,185,39761.2682638889,2008-11-09,06:26:18
39.970295,116.327947,0,184,39761.2683217593,2008-11-09,06:26:23
39.970345,116.327944,0,184,39761.2683796296,2008-11-09,06:26:28
39.970402,116.327954,0,185,39761.2684375,2008-11-09,06:26:33
39.970456,116.327963,0,179,39761.2684953704,2008-11-09,06:26:38
39.970542,116.327942,0,167,39761.2685532407,2008-11-09,06:26:43
39.970578,116.327956,0,175,39761.2686111111,2008-11-09,06:26:48
39.970578,116.327956,0,175,39761.2686458333,2008-11-09,06:26:51
39.970583,116.327959,0,180,39761.2686689815,2008-11-09,06:26:53
39.970634,116.327963,0,177,39761.2687268518,2008-11-09,06:26:58
39.970698,116.327968,0,176,39761.2687847222,2008-11-09,06:27:03
39.970754,116.327961,0,173,39761.2688425926,2008-11-09,06:27:08
39.970813,116.327951,0,173,39761.268900463,2008-11-09,06:27:13
39.970853,116.327934,0,174,39761.2689583333,2008-11-09,06:27:18
39.970866,116.327888,0,173,39761.2690162037,2008-11-09,06:27:23
39.970874,116.327872,0,172,39761.2690740741,2008-11-09,06:27:28
39.970874,116.327872,0,172,39761.2691087963,2008-11-09,06:27:31
39.970875,116.32787,0,172,39761.2691319444,2008-11-09,06:27:33
39.970879,116.327841,0,171,39761.2691898148,2008-11-09,06:27:38
39.970892,116.327789,0,169,39761.2692476852,2008-11-09,06:27:43
39.970899,116.327746,0,167,39761.2693055556,2008-11-09,06:27:48
39.970883,116.327754,0,166,39761.2693634259,2008-11-09,06:27:53
39.970875,116.327708,0,165,39761.2694212963,2008-11-09,06:27:58
39.970866,116.327644,0,165,39761.2694791667,2008-11-09,06:28:03
39.970853,116.327577,0,163,39761.269537037,2008-11-09,06:28:08
39.970844,116.327545,0,160,39761.2695949074,2008-11-09,06:28:13
39.970866,116.327515,0,157,39761.2696527778,2008-11-09,06:28:18
39.970871,116.327497,0,155,39761.2697106482,2008-11-09,06:28:23
39.970871,116.327497,0,155,39761.2697453704,2008-11-09,06:28:26
39.970872,116.32749,0,155,39761.2697685185,2008-11-09,06:28:28
39.970875,116.327458,0,152,39761.2698263889,2008-11-09,06:28:33
39.970878,116.327457,0,149,39761.2698842593,2008-11-09,06:28:38
39.970878,116.327457,0,149,39761.2699189815,2008-11-09,06:28:41
39.97088,116.327459,0,149,39761.2699421296,2008-11-09,06:28:43
39.970883,116.327424,0,154,39761.27,2008-11-09,06:28:48
39.970871,116.327421,0,161,39761.2700578704,2008-11-09,06:28:53
39.970889,116.327412,0,162,39761.2701157407,2008-11-09,06:28:58
39.970936,116.32741,0,166,39761.2701736111,2008-11-09,06:29:03
39.970995,116.32742,0,171,39761.2702314815,2008-11-09,06:29:08
39.971028,116.327473,0,171,39761.2702893519,2008-11-09,06:29:13
39.971033,116.32757,0,169,39761.2703472222,2008-11-09,06:29:18
39.971011,116.327595,0,168,39761.2704050926,2008-11-09,06:29:23
39.970928,116.327582,0,168,39761.270462963,2008-11-09,06:29:28
39.97089,116.327578,0,167,39761.2705208333,2008-11-09,06:29:33
39.97089,116.327578,0,167,39761.2705555556,2008-11-09,06:29:36
39.970888,116.327577,0,167,39761.2705787037,2008-11-09,06:29:38
39.97084,116.327621,0,166,39761.2706365741,2008-11-09,06:29:43
39.970741,116.327685,0,167,39761.2706944444,2008-11-09,06:29:48
39.970377,116.327669,0,166,39761.2707523148,2008-11-09,06:29:53
39.969907,116.327703,0,168,39761.2708101852,2008-11-09,06:29:58
39.969384,116.327775,0,171,39761.2708680556,2008-11-09,06:30:03
39.968768,116.327852,0,174,39761.2709259259,2008-11-09,06:30:08
39.968146,116.327923,0,178,39761.2709837963,2008-11-09,06:30:13
39.967554,116.327939,0,182,39761.2710416667,2008-11-09,06:30:18
39.967064,116.327931,0,185,39761.271099537,2008-11-09,06:30:23
39.966814,116.327897,0,186,39761.2711574074,2008-11-09,06:30:28
39.96679,116.327903,0,186,39761.2712152778,2008-11-09,06:30:33
39.966813,116.327911,0,185,39761.2712731481,2008-11-09,06:30:38
39.966841,116.327947,0,185,39761.2713310185,2008-11-09,06:30:43
39.966875,116.327947,0,181,39761.2713888889,2008-11-09,06:30:48
39.966886,116.327936,0,180,39761.2714467593,2008-11-09,06:30:53
39.966886,116.327936,0,180,39761.2714814815,2008-11-09,06:30:56
39.966887,116.327939,0,179,39761.2715046296,2008-11-09,06:30:58
39.966862,116.32793,0,179,39761.2715625,2008-11-09,06:31:03
39.966861,116.32793,0,179,39761.2716203704,2008-11-09,06:31:08
39.966861,116.32793,0,179,39761.2716550926,2008-11-09,06:31:11
39.96686,116.327926,0,178,39761.2716782407,2008-11-09,06:31:13
39.966877,116.327875,0,173,39761.2717361111,2008-11-09,06:31:18
39.966807,116.327869,0,172,39761.2717939815,2008-11-09,06:31:23
39.966581,116.327889,0,171,39761.2718518519,2008-11-09,06:31:28
39.966294,116.327932,0,169,39761.2719097222,2008-11-09,06:31:33
39.965913,116.327982,0,167,39761.2719675926,2008-11-09,06:31:38
39.965535,116.328001,0,166,39761.272025463,2008-11-09,06:31:43
39.965265,116.32798,0,165,39761.2720833333,2008-11-09,06:31:48
39.965229,116.327982,0,163,39761.2721412037,2008-11-09,06:31:53
39.965229,116.327982,0,163,39761.2721759259,2008-11-09,06:31:56
39.965227,116.327982,0,163,39761.2721990741,2008-11-09,06:31:58
39.965216,116.328005,0,162,39761.2722569444,2008-11-09,06:32:03
39.965023,116.328095,0,162,39761.2723148148,2008-11-09,06:32:08
39.964697,116.328147,0,164,39761.2723726852,2008-11-09,06:32:13
39.964304,116.328195,0,166,39761.2724305556,2008-11-09,06:32:18
39.963788,116.328243,0,167,39761.2724884259,2008-11-09,06:32:23
39.963247,116.328291,0,166,39761.2725462963,2008-11-09,06:32:28
39.962716,116.328386,0,168,39761.2726041667,2008-11-09,06:32:33
39.962188,116.328464,0,168,39761.272662037,2008-11-09,06:32:38
39.961679,116.328538,0,167,39761.2727199074,2008-11-09,06:32:43
39.961193,116.328608,0,167,39761.2727777778,2008-11-09,06:32:48
39.960718,116.328654,0,168,39761.2728356481,2008-11-09,06:32:53
39.960254,116.328714,0,172,39761.2728935185,2008-11-09,06:32:58
39.959841,116.328701,0,171,39761.2729513889,2008-11-09,06:33:03
39.959608,116.328624,0,181,39761.2730092593,2008-11-09,06:33:08
39.95957,116.328556,0,185,39761.2730671296,2008-11-09,06:33:13
39.959584,116.328531,0,188,39761.273125,2008-11-09,06:33:18
39.959643,116.328598,0,187,39761.2731828704,2008-11-09,06:33:23
39.959609,116.328629,0,189,39761.2732407407,2008-11-09,06:33:28
39.959484,116.328658,0,195,39761.2732986111,2008-11-09,06:33:33
39.959187,116.328754,0,198,39761.2733564815,2008-11-09,06:33:38
39.958799,116.328865,0,200,39761.2734143519,2008-11-09,06:33:43
39.95835,116.328914,0,197,39761.2734722222,2008-11-09,06:33:48
39.957834,116.328954,0,195,39761.2735300926,2008-11-09,06:33:53
39.95733,116.329016,0,195,39761.273587963,2008-11-09,06:33:58
39.956972,116.329016,0,202,39761.2736458333,2008-11-09,06:34:03
39.956747,116.329004,0,210,39761.2737037037,2008-11-09,06:34:08
39.95677,116.328957,0,229,39761.2737615741,2008-11-09,06:34:13
39.956747,116.328964,0,231,39761.2738194444,2008-11-09,06:34:18
39.956747,116.328964,0,231,39761.2738541667,2008-11-09,06:34:21
39.956749,116.328957,0,232,39761.2738773148,2008-11-09,06:34:23
39.956757,116.328927,0,232,39761.2739351852,2008-11-09,06:34:28
39.956759,116.328928,0,233,39761.2739930556,2008-11-09,06:34:33
39.956759,116.328928,0,233,39761.2740277778,2008-11-09,06:34:36
39.956759,116.328924,0,233,39761.2740509259,2008-11-09,06:34:38
39.956759,116.328896,0,233,39761.2741087963,2008-11-09,06:34:43
39.956761,116.328868,0,233,39761.2741666667,2008-11-09,06:34:48
39.956706,116.328879,0,234,39761.274224537,2008-11-09,06:34:53
39.956399,116.329037,0,244,39761.2742824074,2008-11-09,06:34:58
39.95602,116.329188,0,253,39761.2743402778,2008-11-09,06:35:03
39.955483,116.329282,0,253,39761.2743981481,2008-11-09,06:35:08
39.954998,116.329391,0,262,39761.2744560185,2008-11-09,06:35:13
39.954631,116.329481,0,278,39761.2745138889,2008-11-09,06:35:18
39.954368,116.329529,0,292,39761.2745717593,2008-11-09,06:35:23
39.95424,116.329615,0,324,39761.2746296296,2008-11-09,06:35:28
39.954241,116.32966,0,339,39761.2746875,2008-11-09,06:35:33
39.954191,116.329735,0,354,39761.2747453704,2008-11-09,06:35:38
39.954016,116.329873,0,369,39761.2748032407,2008-11-09,06:35:43
39.953682,116.329996,0,396,39761.2748611111,2008-11-09,06:35:48
39.953229,116.330117,0,428,39761.2749189815,2008-11-09,06:35:53
39.952798,116.330179,0,444,39761.2749768518,2008-11-09,06:35:58
39.952198,116.330212,0,459,39761.2750347222,2008-11-09,06:36:03
39.951678,116.330195,0,473,39761.2750925926,2008-11-09,06:36:08
39.951287,116.330265,0,482,39761.275150463,2008-11-09,06:36:13
39.951045,116.330097,0,466,39761.2752083333,2008-11-09,06:36:18
39.950948,116.32985,0,451,39761.2752662037,2008-11-09,06:36:23
39.950876,116.329503,0,422,39761.2753240741,2008-11-09,06:36:28
39.950875,116.329029,0,396,39761.2753819444,2008-11-09,06:36:33
39.950847,116.328561,0,373,39761.2754398148,2008-11-09,06:36:38
39.950816,116.328204,0,359,39761.2754976852,2008-11-09,06:36:43
39.950782,116.32809,0,344,39761.2755555556,2008-11-09,06:36:48
39.950745,116.327941,0,329,39761.2756134259,2008-11-09,06:36:53
39.950765,116.327644,0,309,39761.2756712963,2008-11-09,06:36:58
39.950764,116.327463,0,292,39761.2757291667,2008-11-09,06:37:03
39.950747,116.327426,0,281,39761.275787037,2008-11-09,06:37:08
39.950775,116.327407,0,277,39761.2758449074,2008-11-09,06:37:13
39.950777,116.327397,0,274,39761.2759027778,2008-11-09,06:37:18
39.950796,116.327272,0,268,39761.2759606481,2008-11-09,06:37:23
39.950822,116.327127,0,258,39761.2760185185,2008-11-09,06:37:28
39.950845,116.32687,0,249,39761.2760763889,2008-11-09,06:37:33
39.950846,116.326495,0,232,39761.2761342593,2008-11-09,06:37:38
39.950799,116.326077,0,213,39761.2761921296,2008-11-09,06:37:43
39.950808,116.325699,0,209,39761.27625,2008-11-09,06:37:48
39.950805,116.325323,0,209,39761.2763078704,2008-11-09,06:37:53
39.950803,116.324837,0,200,39761.2763657407,2008-11-09,06:37:58
39.950803,116.32427,0,202,39761.2764236111,2008-11-09,06:38:03
39.950786,116.323667,0,197,39761.2764814815,2008-11-09,06:38:08
39.950782,116.323064,0,199,39761.2765393518,2008-11-09,06:38:13
39.950712,116.322498,0,194,39761.2765972222,2008-11-09,06:38:18
39.950673,116.322191,0,189,39761.2766550926,2008-11-09,06:38:23
39.950617,116.322157,0,188,39761.276712963,2008-11-09,06:38:28
39.950617,116.322157,0,188,39761.2767476852,2008-11-09,06:38:31
39.950615,116.322154,0,188,39761.2767708333,2008-11-09,06:38:33
39.950621,116.322065,0,190,39761.2768287037,2008-11-09,06:38:38
39.950682,116.321804,0,200,39761.2768865741,2008-11-09,06:38:43
39.950737,116.321402,0,222,39761.2769444444,2008-11-09,06:38:48
39.950724,116.320916,0,239,39761.2770023148,2008-11-09,06:38:53
39.950646,116.320364,0,257,39761.2770601852,2008-11-09,06:38:58
39.950625,116.319802,0,265,39761.2771180556,2008-11-09,06:39:03
39.950591,116.319291,0,287,39761.2771759259,2008-11-09,06:39:08
39.950613,116.318888,0,315,39761.2772337963,2008-11-09,06:39:13
39.950596,116.31862,0,347,39761.2772916667,2008-11-09,06:39:18
39.950591,116.318585,0,342,39761.277349537,2008-11-09,06:39:23
39.95059,116.318569,0,344,39761.2774074074,2008-11-09,06:39:28
39.95059,116.31856,0,345,39761.2774652778,2008-11-09,06:39:33
39.950588,116.318545,0,345,39761.2775231482,2008-11-09,06:39:38
39.950583,116.318532,0,346,39761.2775810185,2008-11-09,06:39:43
39.950583,116.318532,0,346,39761.2776157407,2008-11-09,06:39:46
39.950582,116.318525,0,346,39761.2776388889,2008-11-09,06:39:48
39.950582,116.318508,0,346,39761.2776967593,2008-11-09,06:39:53
39.950582,116.31849,0,346,39761.2777546296,2008-11-09,06:39:58
39.950582,116.31849,0,346,39761.2778125,2008-11-09,06:40:03
39.95058,116.318493,0,346,39761.2778703704,2008-11-09,06:40:08
39.950578,116.318494,0,346,39761.2779282407,2008-11-09,06:40:13
39.950577,116.318494,0,346,39761.2779861111,2008-11-09,06:40:18
39.950576,116.318488,0,346,39761.2780439815,2008-11-09,06:40:23
39.950574,116.318491,0,346,39761.2781018519,2008-11-09,06:40:28
39.950574,116.318491,0,346,39761.2781365741,2008-11-09,06:40:31
39.950571,116.318484,0,346,39761.2781597222,2008-11-09,06:40:33
39.95057,116.318475,0,345,39761.2782175926,2008-11-09,06:40:38
39.950558,116.318421,0,345,39761.278275463,2008-11-09,06:40:43
39.950461,116.318136,0,346,39761.2783333333,2008-11-09,06:40:48
39.950252,116.317945,0,352,39761.2783912037,2008-11-09,06:40:53
39.949751,116.317954,0,356,39761.2784490741,2008-11-09,06:40:58
39.949248,116.318033,0,357,39761.2785069444,2008-11-09,06:41:03
39.948668,116.318151,0,362,39761.2785648148,2008-11-09,06:41:08
39.948107,116.318266,0,369,39761.2786226852,2008-11-09,06:41:13
39.94755,116.318373,0,369,39761.2786805556,2008-11-09,06:41:18
39.947094,116.318461,0,382,39761.2787384259,2008-11-09,06:41:23
39.946819,116.318543,0,391,39761.2787962963,2008-11-09,06:41:28
39.946889,116.318693,0,400,39761.2788541667,2008-11-09,06:41:33
39.946889,116.318693,0,400,39761.2788888889,2008-11-09,06:41:36
39.946887,116.318701,0,401,39761.278912037,2008-11-09,06:41:38
39.946873,116.318704,0,402,39761.2789699074,2008-11-09,06:41:43
39.946719,116.318712,0,410,39761.2790277778,2008-11-09,06:41:48
39.946412,116.318769,0,421,39761.2790856481,2008-11-09,06:41:53
39.945982,116.318715,0,432,39761.2791435185,2008-11-09,06:41:58
39.9454,116.318806,0,450,39761.2792013889,2008-11-09,06:42:03
39.944525,116.318661,0,430,39761.2792592593,2008-11-09,06:42:08
39.943742,116.318793,0,420,39761.2793171296,2008-11-09,06:42:13
39.943382,116.318787,0,399,39761.279375,2008-11-09,06:42:18
39.943081,116.31881,0,372,39761.2794328704,2008-11-09,06:42:23
39.942986,116.318802,0,351,39761.2794907407,2008-11-09,06:42:28
39.942953,116.318791,0,328,39761.2795486111,2008-11-09,06:42:33
39.942902,116.318766,0,292,39761.2796064815,2008-11-09,06:42:38
39.942802,116.318781,0,270,39761.2796643519,2008-11-09,06:42:43
39.942816,116.318764,0,270,39761.2797222222,2008-11-09,06:42:48
39.942816,116.318766,0,268,39761.2797800926,2008-11-09,06:42:53
39.942817,116.318766,0,267,39761.279837963,2008-11-09,06:42:58
39.942817,116.318761,0,266,39761.2798958333,2008-11-09,06:43:03
39.942817,116.318756,0,265,39761.2799537037,2008-11-09,06:43:08
39.942817,116.318756,0,265,39761.2799884259,2008-11-09,06:43:11
39.942809,116.318753,0,264,39761.2800115741,2008-11-09,06:43:13
39.942671,116.318772,0,256,39761.2800694444,2008-11-09,06:43:18
39.942377,116.318801,0,246,39761.2801273148,2008-11-09,06:43:23
39.941891,116.318917,0,236,39761.2801851852,2008-11-09,06:43:28
39.941387,116.319001,0,231,39761.2802430556,2008-11-09,06:43:33
39.940842,116.319096,0,213,39761.2803009259,2008-11-09,06:43:38
39.9403,116.319185,0,196,39761.2803587963,2008-11-09,06:43:43
39.939781,116.319248,0,179,39761.2804166667,2008-11-09,06:43:48
39.939306,116.319315,0,164,39761.280474537,2008-11-09,06:43:53
39.938895,116.319324,0,152,39761.2805324074,2008-11-09,06:43:58
39.938417,116.319363,0,137,39761.2805902778,2008-11-09,06:44:03
39.937916,116.319423,0,128,39761.2806481481,2008-11-09,06:44:08
39.937523,116.319517,0,127,39761.2807060185,2008-11-09,06:44:13
39.937255,116.319737,0,124,39761.2807638889,2008-11-09,06:44:18
39.937218,116.320086,0,123,39761.2808217593,2008-11-09,06:44:23
39.937191,116.320559,0,116,39761.2808796296,2008-11-09,06:44:28
39.937181,116.321037,0,114,39761.2809375,2008-11-09,06:44:33
39.93715,116.321541,0,118,39761.2809953704,2008-11-09,06:44:38
39.937149,116.322009,0,118,39761.2810532407,2008-11-09,06:44:43
39.937173,116.322406,0,116,39761.2811111111,2008-11-09,06:44:48
39.937166,116.322631,0,111,39761.2811689815,2008-11-09,06:44:53
39.937183,116.322771,0,105,39761.2812268519,2008-11-09,06:44:58
39.937191,116.322843,0,100,39761.2812847222,2008-11-09,06:45:03
39.937184,116.32284,0,96,39761.2813425926,2008-11-09,06:45:08
39.937184,116.32284,0,96,39761.2813773148,2008-11-09,06:45:11
39.937191,116.322848,0,93,39761.281400463,2008-11-09,06:45:13
39.937253,116.323113,0,94,39761.2814583333,2008-11-09,06:45:18
39.937204,116.323664,0,96,39761.2815162037,2008-11-09,06:45:23
39.937131,116.324342,0,112,39761.2815740741,2008-11-09,06:45:28
39.937064,116.324857,0,112,39761.2816319444,2008-11-09,06:45:33
39.936995,116.325257,0,115,39761.2816898148,2008-11-09,06:45:38
39.937002,116.325518,0,119,39761.2817476852,2008-11-09,06:45:43
39.936969,116.32581,0,120,39761.2818055556,2008-11-09,06:45:48
39.936975,116.325907,0,121,39761.2818634259,2008-11-09,06:45:53
39.936961,116.325917,0,122,39761.2819212963,2008-11-09,06:45:58
39.936964,116.325947,0,123,39761.2819791667,2008-11-09,06:46:03
39.936963,116.325965,0,124,39761.282037037,2008-11-09,06:46:08
39.936957,116.326042,0,129,39761.2820949074,2008-11-09,06:46:13
39.936943,116.326129,0,132,39761.2821527778,2008-11-09,06:46:18
39.936969,116.326217,0,137,39761.2822106481,2008-11-09,06:46:23
39.936984,116.326235,0,138,39761.2822685185,2008-11-09,06:46:28
39.936928,116.326222,0,142,39761.2823263889,2008-11-09,06:46:33
39.936856,116.326395,0,143,39761.2823842593,2008-11-09,06:46:38
39.936824,116.326592,0,147,39761.2824421296,2008-11-09,06:46:43
39.936795,116.326661,0,136,39761.2825,2008-11-09,06:46:48
39.936803,116.326746,0,132,39761.2825578704,2008-11-09,06:46:53
39.936804,116.326832,0,126,39761.2826157407,2008-11-09,06:46:58
39.936794,116.32696,0,119,39761.2826736111,2008-11-09,06:47:03
39.936792,116.327071,0,113,39761.2827314815,2008-11-09,06:47:08
39.936768,116.327232,0,105,39761.2827893518,2008-11-09,06:47:13
39.936728,116.327472,0,101,39761.2828472222,2008-11-09,06:47:18
39.936713,116.327695,0,101,39761.2829050926,2008-11-09,06:47:23
39.936692,116.327857,0,105,39761.282962963,2008-11-09,06:47:28
39.936671,116.328026,0,110,39761.2830208333,2008-11-09,06:47:33
39.936666,116.328185,0,114,39761.2830787037,2008-11-09,06:47:38
39.936657,116.328292,0,121,39761.2831365741,2008-11-09,06:47:43
39.936652,116.328376,0,128,39761.2831944444,2008-11-09,06:47:48
39.936655,116.328493,0,131,39761.2832523148,2008-11-09,06:47:53
39.936647,116.328614,0,131,39761.2833101852,2008-11-09,06:47:58
39.936629,116.328682,0,135,39761.2833680556,2008-11-09,06:48:03
39.936614,116.329011,0,137,39761.2862037037,2008-11-09,06:52:08
39.936602,116.329036,0,136,39761.2862615741,2008-11-09,06:52:13
39.936602,116.329036,0,136,39761.2862962963,2008-11-09,06:52:16
39.936601,116.329042,0,136,39761.2863194444,2008-11-09,06:52:18
39.93659,116.329072,0,138,39761.2863773148,2008-11-09,06:52:23
39.93659,116.329072,0,138,39761.286412037,2008-11-09,06:52:26
39.936594,116.329069,0,138,39761.2864351852,2008-11-09,06:52:28
39.936593,116.32908,0,138,39761.2864930556,2008-11-09,06:52:33
39.936596,116.329093,0,139,39761.2865509259,2008-11-09,06:52:38
39.936598,116.329098,0,139,39761.2866087963,2008-11-09,06:52:43
39.9366,116.329097,0,140,39761.2866666667,2008-11-09,06:52:48
39.936604,116.329097,0,140,39761.286724537,2008-11-09,06:52:53
39.936604,116.329097,0,140,39761.2867592593,2008-11-09,06:52:56
39.936603,116.329098,0,140,39761.2867824074,2008-11-09,06:52:58
39.936588,116.329183,0,142,39761.2868402778,2008-11-09,06:53:03
39.936584,116.329264,0,141,39761.2868981481,2008-11-09,06:53:08
39.936575,116.329255,0,143,39761.2869560185,2008-11-09,06:53:13
39.936574,116.329262,0,143,39761.2870138889,2008-11-09,06:53:18
39.936574,116.329262,0,143,39761.2870486111,2008-11-09,06:53:21
39.936574,116.329268,0,142,39761.2870717593,2008-11-09,06:53:23
39.936573,116.329277,0,142,39761.2871296296,2008-11-09,06:53:28
39.936573,116.329288,0,142,39761.2871875,2008-11-09,06:53:33
39.93658,116.32927,0,142,39761.2872453704,2008-11-09,06:53:38
39.936585,116.329264,0,140,39761.2873032407,2008-11-09,06:53:43
39.936585,116.329264,0,140,39761.287337963,2008-11-09,06:53:46
39.936586,116.329271,0,140,39761.2873611111,2008-11-09,06:53:48
39.936603,116.329265,0,142,39761.2874189815,2008-11-09,06:53:53
39.936608,116.329266,0,143,39761.2874768519,2008-11-09,06:53:58
39.936605,116.329261,0,141,39761.2875347222,2008-11-09,06:54:03
39.936605,116.329261,0,141,39761.2875694444,2008-11-09,06:54:06
39.936605,116.329268,0,141,39761.2875925926,2008-11-09,06:54:08
39.936582,116.329303,0,140,39761.287650463,2008-11-09,06:54:13
39.936577,116.329321,0,139,39761.2877083333,2008-11-09,06:54:18
39.936581,116.329339,0,138,39761.2877662037,2008-11-09,06:54:23
39.936581,116.329356,0,139,39761.2878240741,2008-11-09,06:54:28
39.93658,116.32936,0,140,39761.2878819444,2008-11-09,06:54:33
39.936578,116.329366,0,141,39761.2879398148,2008-11-09,06:54:38
39.936577,116.329365,0,143,39761.2879976852,2008-11-09,06:54:43
39.936577,116.329358,0,144,39761.2880555556,2008-11-09,06:54:48
39.93658,116.329358,0,145,39761.2881134259,2008-11-09,06:54:53
39.936588,116.329352,0,147,39761.2881712963,2008-11-09,06:54:58
39.936588,116.329352,0,147,39761.2882060185,2008-11-09,06:55:01
39.936595,116.329352,0,147,39761.2882291667,2008-11-09,06:55:03
39.936598,116.329342,0,146,39761.288287037,2008-11-09,06:55:08
39.936598,116.329342,0,146,39761.2883217593,2008-11-09,06:55:11
39.936603,116.329348,0,147,39761.2883449074,2008-11-09,06:55:13
39.936585,116.329468,0,156,39761.2884027778,2008-11-09,06:55:18
39.936561,116.329549,0,163,39761.2884606481,2008-11-09,06:55:23
39.936566,116.32975,0,169,39761.2885185185,2008-11-09,06:55:28
39.936573,116.329912,0,166,39761.2885763889,2008-11-09,06:55:33
39.936563,116.330092,0,167,39761.2886342593,2008-11-09,06:55:38
39.936566,116.330347,0,175,39761.2886921296,2008-11-09,06:55:43
39.93657,116.330546,0,190,39761.28875,2008-11-09,06:55:48
39.93659,116.3309,0,208,39761.2888078704,2008-11-09,06:55:53
39.936565,116.331229,0,227,39761.2888657407,2008-11-09,06:55:58
39.936584,116.331588,0,230,39761.2889236111,2008-11-09,06:56:03
39.936622,116.331967,0,223,39761.2889814815,2008-11-09,06:56:08
39.93665,116.332295,0,215,39761.2890393519,2008-11-09,06:56:13
39.936688,116.332496,0,190,39761.2890972222,2008-11-09,06:56:18
39.9367,116.332812,0,185,39761.2891550926,2008-11-09,06:56:23
39.936718,116.333233,0,184,39761.289212963,2008-11-09,06:56:28
39.936715,116.33352,0,176,39761.2892708333,2008-11-09,06:56:33
39.936728,116.333766,0,162,39761.2893287037,2008-11-09,06:56:38
39.936716,116.33413,0,158,39761.2893865741,2008-11-09,06:56:43
39.936788,116.334618,0,187,39761.2894444444,2008-11-09,06:56:48
39.936797,116.334863,0,189,39761.2895023148,2008-11-09,06:56:53
39.936807,116.334978,0,180,39761.2895601852,2008-11-09,06:56:58
39.936815,116.335165,0,174,39761.2896180556,2008-11-09,06:57:03
39.936794,116.335329,0,166,39761.2896759259,2008-11-09,06:57:08
39.936775,116.335485,0,181,39761.2897337963,2008-11-09,06:57:13
39.936751,116.335537,0,185,39761.2897916667,2008-11-09,06:57:18
39.936773,116.335597,0,184,39761.289849537,2008-11-09,06:57:23
39.936772,116.335702,0,177,39761.2899074074,2008-11-09,06:57:28
39.936761,116.335784,0,175,39761.2899652778,2008-11-09,06:57:33
39.936757,116.335822,0,176,39761.2900231481,2008-11-09,06:57:38
39.936757,116.335822,0,176,39761.2900578704,2008-11-09,06:57:41
39.936757,116.335823,0,175,39761.2900810185,2008-11-09,06:57:43
39.936786,116.335879,0,176,39761.2901388889,2008-11-09,06:57:48
39.936817,116.335923,0,175,39761.2901967593,2008-11-09,06:57:53
39.936787,116.335931,0,175,39761.2902546296,2008-11-09,06:57:58
39.936846,116.336165,0,181,39761.2903125,2008-11-09,06:58:03
39.936793,116.336388,0,192,39761.2903703704,2008-11-09,06:58:08
39.936799,116.336436,0,203,39761.2904282407,2008-11-09,06:58:13
39.936705,116.33647,0,210,39761.2904861111,2008-11-09,06:58:18
39.936624,116.336464,0,208,39761.2905439815,2008-11-09,06:58:23
39.9366,116.336447,0,210,39761.2906018518,2008-11-09,06:58:28
39.936661,116.336351,0,211,39761.2906597222,2008-11-09,06:58:33
39.936723,116.33625,0,212,39761.2907175926,2008-11-09,06:58:38
39.936721,116.336268,0,213,39761.290775463,2008-11-09,06:58:43
39.936721,116.336268,0,213,39761.2908101852,2008-11-09,06:58:46
39.936729,116.336276,0,214,39761.2908333333,2008-11-09,06:58:48
39.936758,116.336239,0,214,39761.2908912037,2008-11-09,06:58:53
39.936801,116.336206,0,215,39761.2909490741,2008-11-09,06:58:58
39.936801,116.336206,0,215,39761.2909837963,2008-11-09,06:59:01
39.936802,116.336207,0,215,39761.2910069444,2008-11-09,06:59:03
39.936803,116.336197,0,215,39761.2910648148,2008-11-09,06:59:08
39.936746,116.336131,0,214,39761.2911226852,2008-11-09,06:59:13
39.936538,116.336128,0,209,39761.2911805556,2008-11-09,06:59:18
39.936312,116.336216,0,205,39761.2912384259,2008-11-09,06:59:23
39.936059,116.336326,0,206,39761.2912962963,2008-11-09,06:59:28
39.935865,116.33658,0,205,39761.2913541667,2008-11-09,06:59:33
39.935734,116.336726,0,202,39761.291412037,2008-11-09,06:59:38
39.935743,116.336709,0,203,39761.2914699074,2008-11-09,06:59:43
39.935742,116.336709,0,202,39761.2915277778,2008-11-09,06:59:48
39.935742,116.336709,0,202,39761.2915625,2008-11-09,06:59:51
39.935741,116.336706,0,202,39761.2915856481,2008-11-09,06:59:53
39.935687,116.336758,0,199,39761.2916435185,2008-11-09,06:59:58
39.935464,116.336951,0,196,39761.2917013889,2008-11-09,07:00:03
39.935102,116.337244,0,186,39761.2917592593,2008-11-09,07:00:08
39.934626,116.337477,0,162,39761.2918171296,2008-11-09,07:00:13
39.934176,116.337564,0,149,39761.291875,2008-11-09,07:00:18
39.933696,116.33759,0,145,39761.2919328704,2008-11-09,07:00:23
39.933469,116.337647,0,136,39761.2919907407,2008-11-09,07:00:28
39.933415,116.337737,0,132,39761.2920486111,2008-11-09,07:00:33
39.933253,116.337773,0,132,39761.2921064815,2008-11-09,07:00:38
39.932981,116.337759,0,130,39761.2921643518,2008-11-09,07:00:43
39.932603,116.337705,0,128,39761.2922222222,2008-11-09,07:00:48
39.932154,116.337556,0,129,39761.2922800926,2008-11-09,07:00:53
39.931723,116.337579,0,125,39761.292337963,2008-11-09,07:00:58
39.931453,116.337547,0,119,39761.2923958333,2008-11-09,07:01:03
39.931402,116.337583,0,126,39761.2924537037,2008-11-09,07:01:08
39.931402,116.337583,0,126,39761.2924884259,2008-11-09,07:01:11
39.931405,116.337589,0,125,39761.2925115741,2008-11-09,07:01:13
39.931405,116.337602,0,125,39761.2925694444,2008-11-09,07:01:18
39.931406,116.33761,0,125,39761.2926273148,2008-11-09,07:01:23
39.931412,116.337612,0,125,39761.2926851852,2008-11-09,07:01:28
39.93141,116.337605,0,125,39761.2927430556,2008-11-09,07:01:33
39.93141,116.337605,0,125,39761.2927777778,2008-11-09,07:01:36
39.931407,116.337609,0,125,39761.2928009259,2008-11-09,07:01:38
39.931373,116.337613,0,128,39761.2928587963,2008-11-09,07:01:43
39.931206,116.33766,0,137,39761.2929166667,2008-11-09,07:01:48
39.930946,116.337748,0,142,39761.292974537,2008-11-09,07:01:53
39.930803,116.337731,0,147,39761.2930324074,2008-11-09,07:01:58
39.930584,116.337743,0,152,39761.2930902778,2008-11-09,07:02:03
39.930207,116.337734,0,161,39761.2931481482,2008-11-09,07:02:08
39.929689,116.337721,0,166,39761.2932060185,2008-11-09,07:02:13
39.929226,116.337698,0,170,39761.2932638889,2008-11-09,07:02:18
39.928772,116.337687,0,174,39761.2933217593,2008-11-09,07:02:23
39.928351,116.33771,0,179,39761.2933796296,2008-11-09,07:02:28
39.927919,116.337683,0,179,39761.2934375,2008-11-09,07:02:33
39.9276,116.337623,0,183,39761.2934953704,2008-11-09,07:02:38
39.927638,116.337563,0,184,39761.2935532407,2008-11-09,07:02:43
39.927639,116.337578,0,185,39761.2936111111,2008-11-09,07:02:48
39.927638,116.337566,0,186,39761.2936689815,2008-11-09,07:02:53
39.927638,116.337566,0,186,39761.2937037037,2008-11-09,07:02:56
39.927635,116.33757,0,187,39761.2937268519,2008-11-09,07:02:58
39.927609,116.337573,0,188,39761.2937847222,2008-11-09,07:03:03
39.927599,116.337936,0,194,39761.2938425926,2008-11-09,07:03:08
39.927455,116.337937,0,199,39761.293900463,2008-11-09,07:03:13
39.927409,116.337938,0,205,39761.2939583333,2008-11-09,07:03:18
39.927348,116.337966,0,213,39761.2940162037,2008-11-09,07:03:23
39.927274,116.337945,0,218,39761.2940740741,2008-11-09,07:03:28
39.927219,116.33792,0,223,39761.2941319444,2008-11-09,07:03:33
39.927158,116.337935,0,230,39761.2941898148,2008-11-09,07:03:38
39.927105,116.337924,0,235,39761.2942476852,2008-11-09,07:03:43
39.927062,116.33793,0,240,39761.2943055556,2008-11-09,07:03:48
39.927022,116.337927,0,241,39761.2943634259,2008-11-09,07:03:53
39.927024,116.337909,0,243,39761.2944212963,2008-11-09,07:03:58
39.926965,116.337864,0,247,39761.2944791667,2008-11-09,07:04:03
39.92693,116.337784,0,253,39761.294537037,2008-11-09,07:04:08
39.92694,116.33766,0,257,39761.2945949074,2008-11-09,07:04:13
39.926903,116.337569,0,262,39761.2946527778,2008-11-09,07:04:18
39.926968,116.337423,0,263,39761.2947106481,2008-11-09,07:04:23
39.926994,116.33738,0,265,39761.2947685185,2008-11-09,07:04:28
39.926982,116.337317,0,267,39761.2948263889,2008-11-09,07:04:33
39.927017,116.337206,0,272,39761.2948842593,2008-11-09,07:04:38
39.927057,116.337108,0,272,39761.2949421296,2008-11-09,07:04:43
39.927097,116.337007,0,274,39761.295,2008-11-09,07:04:48
39.927066,116.336911,0,274,39761.2950578704,2008-11-09,07:04:53
39.92701,116.336846,0,274,39761.2951157407,2008-11-09,07:04:58
39.926974,116.336774,0,274,39761.2951736111,2008-11-09,07:05:03
39.926882,116.336709,0,273,39761.2952314815,2008-11-09,07:05:08
39.926677,116.33659,0,262,39761.2952893519,2008-11-09,07:05:13
39.926586,116.33659,0,256,39761.2953472222,2008-11-09,07:05:18
39.926562,116.336546,0,250,39761.2954050926,2008-11-09,07:05:23
39.926552,116.336527,0,253,39761.295462963,2008-11-09,07:05:28
39.926539,116.336615,0,253,39761.2955208333,2008-11-09,07:05:33
39.926536,116.336663,0,251,39761.2955787037,2008-11-09,07:05:38
39.92651,116.336718,0,244,39761.2956365741,2008-11-09,07:05:43
39.926496,116.336787,0,240,39761.2956944444,2008-11-09,07:05:48
39.926488,116.336852,0,236,39761.2957523148,2008-11-09,07:05:53
39.926471,116.336908,0,233,39761.2958101852,2008-11-09,07:05:58
39.926453,116.336955,0,229,39761.2958680556,2008-11-09,07:06:03
39.926464,116.33696,0,226,39761.2959259259,2008-11-09,07:06:08
39.926464,116.33696,0,226,39761.2959606481,2008-11-09,07:06:11
39.92646,116.336965,0,227,39761.2959837963,2008-11-09,07:06:13
39.926387,116.337057,0,222,39761.2960416667,2008-11-09,07:06:18
39.926408,116.337059,0,221,39761.296099537,2008-11-09,07:06:23
39.926404,116.337069,0,221,39761.2961574074,2008-11-09,07:06:28
39.925624,116.339084,0,-38,39761.3009027778,2008-11-09,07:13:18
39.926062,116.338891,0,205,39761.3009606482,2008-11-09,07:13:23
39.926105,116.3388,0,231,39761.3010185185,2008-11-09,07:13:28
39.926122,116.338713,0,232,39761.3010763889,2008-11-09,07:13:33
39.926121,116.33863,0,233,39761.3011342593,2008-11-09,07:13:38
39.926102,116.338576,0,238,39761.3011921296,2008-11-09,07:13:43
39.926152,116.33848,0,230,39761.30125,2008-11-09,07:13:48
39.926227,116.338315,0,228,39761.3013078704,2008-11-09,07:13:53
39.926244,116.338144,0,230,39761.3013657407,2008-11-09,07:13:58
39.926267,116.337959,0,232,39761.3014236111,2008-11-09,07:14:03
39.926295,116.337732,0,235,39761.3014814815,2008-11-09,07:14:08
39.926295,116.337609,0,229,39761.3015393519,2008-11-09,07:14:13
39.926287,116.337458,0,227,39761.3015972222,2008-11-09,07:14:18
39.926321,116.337233,0,226,39761.3016550926,2008-11-09,07:14:23
39.926352,116.336953,0,226,39761.301712963,2008-11-09,07:14:28
39.926371,116.33673,0,226,39761.3017708333,2008-11-09,07:14:33
39.926431,116.336678,0,223,39761.3018287037,2008-11-09,07:14:38
39.926498,116.336497,0,221,39761.3018865741,2008-11-09,07:14:43
39.926509,116.336257,0,220,39761.3019444444,2008-11-09,07:14:48
39.926522,116.335953,0,220,39761.3020023148,2008-11-09,07:14:53
39.926567,116.335819,0,218,39761.3020601852,2008-11-09,07:14:58
39.926529,116.33596,0,216,39761.3021180556,2008-11-09,07:15:03
39.926518,116.335835,0,214,39761.3021759259,2008-11-09,07:15:08
39.926458,116.336007,0,212,39761.3022337963,2008-11-09,07:15:13
39.926453,116.335888,0,211,39761.3022916667,2008-11-09,07:15:18
39.926504,116.335581,0,210,39761.302349537,2008-11-09,07:15:23
39.926494,116.335462,0,209,39761.3024074074,2008-11-09,07:15:28
39.92651,116.335634,0,207,39761.3024652778,2008-11-09,07:15:33
39.926509,116.335576,0,206,39761.3025231481,2008-11-09,07:15:38
39.926425,116.336013,0,204,39761.3025810185,2008-11-09,07:15:43
39.926437,116.336042,0,202,39761.3026388889,2008-11-09,07:15:48
39.926312,116.336762,0,200,39761.3026967593,2008-11-09,07:15:53
39.926318,116.336852,0,198,39761.3027546296,2008-11-09,07:15:58
39.926331,116.336854,0,196,39761.3028125,2008-11-09,07:16:03
39.92631,116.33711,0,195,39761.3028703704,2008-11-09,07:16:08
39.926196,116.337725,0,193,39761.3029282407,2008-11-09,07:16:13
39.926214,116.337469,0,191,39761.3029861111,2008-11-09,07:16:18
39.9262,116.337438,0,189,39761.3030439815,2008-11-09,07:16:23
39.926241,116.337146,0,187,39761.3031018519,2008-11-09,07:16:28
39.926248,116.336922,0,186,39761.3031597222,2008-11-09,07:16:33
39.926236,116.33696,0,184,39761.3032175926,2008-11-09,07:16:38
39.926227,116.337138,0,182,39761.303275463,2008-11-09,07:16:43
39.926163,116.337427,0,180,39761.3033333333,2008-11-09,07:16:48
39.926123,116.337725,0,178,39761.3033912037,2008-11-09,07:16:53
39.926124,116.3375,0,176,39761.3034490741,2008-11-09,07:16:58
39.926083,116.337577,0,174,39761.3035069444,2008-11-09,07:17:03
39.926108,116.337537,0,172,39761.3035648148,2008-11-09,07:17:08
39.926158,116.337313,0,170,39761.3036226852,2008-11-09,07:17:13
39.926186,116.33724,0,168,39761.3036805556,2008-11-09,07:17:18
39.926209,116.337093,0,166,39761.3037384259,2008-11-09,07:17:23
39.926198,116.33708,0,164,39761.3037962963,2008-11-09,07:17:28
39.926198,116.33708,0,164,39761.3038310185,2008-11-09,07:17:31
39.926195,116.337082,0,162,39761.3038541667,2008-11-09,07:17:33
39.926221,116.336861,0,160,39761.303912037,2008-11-09,07:17:38
39.926267,116.336654,0,158,39761.3039699074,2008-11-09,07:17:43
39.926267,116.33672,0,157,39761.3040277778,2008-11-09,07:17:48
39.926169,116.337115,0,154,39761.3040856481,2008-11-09,07:17:53
39.926144,116.337067,0,152,39761.3041435185,2008-11-09,07:17:58
39.926114,116.337217,0,150,39761.3042013889,2008-11-09,07:18:03
39.926081,116.337482,0,148,39761.3042592593,2008-11-09,07:18:08
39.926034,116.337718,0,146,39761.3043171296,2008-11-09,07:18:13
39.926037,116.337749,0,144,39761.304375,2008-11-09,07:18:18
39.926034,116.337808,0,141,39761.3044328704,2008-11-09,07:18:23
39.926063,116.337799,0,139,39761.3044907407,2008-11-09,07:18:28
39.926091,116.337642,0,136,39761.3045486111,2008-11-09,07:18:33
39.92605,116.337784,0,134,39761.3046064815,2008-11-09,07:18:38
39.925999,116.33791,0,126,39761.3046643519,2008-11-09,07:18:43
39.925999,116.337878,0,120,39761.3047222222,2008-11-09,07:18:48
39.926002,116.337822,0,115,39761.3047800926,2008-11-09,07:18:53
39.925989,116.337851,0,114,39761.304837963,2008-11-09,07:18:58
39.926,116.337559,0,114,39761.3048958333,2008-11-09,07:19:03
39.925946,116.337739,0,113,39761.3049537037,2008-11-09,07:19:08
39.925929,116.337976,0,111,39761.3050115741,2008-11-09,07:19:13
39.925978,116.33792,0,110,39761.3050694444,2008-11-09,07:19:18
39.925984,116.337901,0,109,39761.3051273148,2008-11-09,07:19:23
39.926006,116.337734,0,108,39761.3051851852,2008-11-09,07:19:28
39.925988,116.33772,0,107,39761.3052430556,2008-11-09,07:19:33
39.925944,116.33785,0,103,39761.3053009259,2008-11-09,07:19:38
39.925903,116.338069,0,98,39761.3053587963,2008-11-09,07:19:43
39.925883,116.338089,0,92,39761.3054166667,2008-11-09,07:19:48
39.925887,116.338025,0,88,39761.305474537,2008-11-09,07:19:53
39.925895,116.338038,0,85,39761.3055324074,2008-11-09,07:19:58
39.925938,116.337905,0,87,39761.3055902778,2008-11-09,07:20:03
39.925933,116.337838,0,88,39761.3056481481,2008-11-09,07:20:08
39.92597,116.337578,0,90,39761.3057060185,2008-11-09,07:20:13
39.926002,116.337404,0,91,39761.3057638889,2008-11-09,07:20:18
39.925988,116.337399,0,90,39761.3058217593,2008-11-09,07:20:23
39.925988,116.337357,0,89,39761.3058796296,2008-11-09,07:20:28
39.925947,116.337306,0,88,39761.3059375,2008-11-09,07:20:33
39.92598,116.337204,0,88,39761.3059953704,2008-11-09,07:20:38
39.925999,116.337191,0,87,39761.3060532407,2008-11-09,07:20:43
39.926041,116.337044,0,87,39761.3061111111,2008-11-09,07:20:48
39.926085,116.336809,0,87,39761.3061689815,2008-11-09,07:20:53
39.926092,116.336776,0,87,39761.3062268518,2008-11-09,07:20:58
39.926127,116.336685,0,87,39761.3062847222,2008-11-09,07:21:03
39.926109,116.336856,0,86,39761.3063425926,2008-11-09,07:21:08
39.926105,116.336977,0,85,39761.306400463,2008-11-09,07:21:13
39.92608,116.33701,0,85,39761.3064583333,2008-11-09,07:21:18
39.926074,116.33704,0,84,39761.3065162037,2008-11-09,07:21:23
39.926071,116.337061,0,83,39761.3065740741,2008-11-09,07:21:28
39.926112,116.336878,0,82,39761.3066319444,2008-11-09,07:21:33
39.926112,116.336921,0,82,39761.3066898148,2008-11-09,07:21:38
39.926114,116.336943,0,81,39761.3067476852,2008-11-09,07:21:43
39.926144,116.336982,0,81,39761.3068055556,2008-11-09,07:21:48
39.926127,116.337024,0,80,39761.3068634259,2008-11-09,07:21:53
39.926102,116.337119,0,79,39761.3069212963,2008-11-09,07:21:58
39.926098,116.337098,0,79,39761.3069791667,2008-11-09,07:22:03
39.926102,116.337027,0,80,39761.307037037,2008-11-09,07:22:08
39.926058,116.337137,0,79,39761.3070949074,2008-11-09,07:22:13
39.926053,116.336975,0,80,39761.3071527778,2008-11-09,07:22:18
39.926013,116.337113,0,80,39761.3072106481,2008-11-09,07:22:23
39.926038,116.337023,0,80,39761.3072685185,2008-11-09,07:22:28
39.925988,116.337242,0,80,39761.3073263889,2008-11-09,07:22:33
39.925956,116.337327,0,80,39761.3073842593,2008-11-09,07:22:38
39.925958,116.337336,0,81,39761.3074421296,2008-11-09,07:22:43
39.925991,116.337347,0,81,39761.3075,2008-11-09,07:22:48
39.926021,116.33726,0,81,39761.3075578704,2008-11-09,07:22:53
39.926041,116.337197,0,82,39761.3076157407,2008-11-09,07:22:58
39.926091,116.337005,0,82,39761.3076736111,2008-11-09,07:23:03
39.926113,116.336849,0,83,39761.3077314815,2008-11-09,07:23:08
39.926122,116.336621,0,83,39761.3077893518,2008-11-09,07:23:13
39.926117,116.336589,0,83,39761.3078472222,2008-11-09,07:23:18
39.926127,116.336524,0,84,39761.3079050926,2008-11-09,07:23:23
39.926078,116.336624,0,84,39761.307962963,2008-11-09,07:23:28
39.926071,116.336599,0,84,39761.3080208333,2008-11-09,07:23:33
39.926068,116.336588,0,84,39761.3080787037,2008-11-09,07:23:38
39.926049,116.336702,0,84,39761.3081365741,2008-11-09,07:23:43
39.926065,116.336706,0,85,39761.3081944444,2008-11-09,07:23:48
39.926098,116.336614,0,86,39761.3082523148,2008-11-09,07:23:53
39.926093,116.336699,0,84,39761.3083101852,2008-11-09,07:23:58
39.9261,116.336672,0,87,39761.3083680556,2008-11-09,07:24:03
39.926044,116.336816,0,89,39761.3084259259,2008-11-09,07:24:08
39.925999,116.336938,0,88,39761.3084837963,2008-11-09,07:24:13
39.925939,116.336932,0,94,39761.3085416667,2008-11-09,07:24:18
39.92591,116.336928,0,98,39761.308599537,2008-11-09,07:24:23
39.92599,116.336798,0,102,39761.3086574074,2008-11-09,07:24:28
39.926003,116.336752,0,106,39761.3087152778,2008-11-09,07:24:33
39.925989,116.336748,0,110,39761.3087731482,2008-11-09,07:24:38
39.926022,116.336741,0,113,39761.3088310185,2008-11-09,07:24:43
39.926032,116.336722,0,116,39761.3088888889,2008-11-09,07:24:48
39.926024,116.336615,0,120,39761.3089467593,2008-11-09,07:24:53
39.926021,116.336822,0,124,39761.3090046296,2008-11-09,07:24:58
39.926001,116.337,0,128,39761.3090625,2008-11-09,07:25:03
39.926017,116.336966,0,131,39761.3091203704,2008-11-09,07:25:08
39.926025,116.336981,0,132,39761.3091782407,2008-11-09,07:25:13
39.926022,116.336961,0,133,39761.3092361111,2008-11-09,07:25:18
39.926022,116.336961,0,133,39761.3092708333,2008-11-09,07:25:21
39.926022,116.336967,0,133,39761.3092939815,2008-11-09,07:25:23
39.926024,116.336984,0,134,39761.3093518519,2008-11-09,07:25:28
39.926005,116.337013,0,137,39761.3094097222,2008-11-09,07:25:33
39.926008,116.336964,0,140,39761.3094675926,2008-11-09,07:25:38
39.925987,116.336863,0,143,39761.309525463,2008-11-09,07:25:43
39.925973,116.336809,0,146,39761.3095833333,2008-11-09,07:25:48
39.925961,116.336712,0,149,39761.3096412037,2008-11-09,07:25:53
39.926011,116.336655,0,152,39761.3096990741,2008-11-09,07:25:58
39.926082,116.336588,0,154,39761.3097569444,2008-11-09,07:26:03
39.926162,116.336571,0,157,39761.3098148148,2008-11-09,07:26:08
39.926207,116.336487,0,160,39761.3098726852,2008-11-09,07:26:13
39.926187,116.336627,0,163,39761.3099305556,2008-11-09,07:26:18
39.926185,116.336595,0,165,39761.3099884259,2008-11-09,07:26:23
39.926174,116.336688,0,168,39761.3100462963,2008-11-09,07:26:28
39.926181,116.336701,0,171,39761.3101041667,2008-11-09,07:26:33
39.926201,116.336642,0,173,39761.310162037,2008-11-09,07:26:38
39.926255,116.336527,0,176,39761.3102199074,2008-11-09,07:26:43
39.926323,116.336435,0,179,39761.3102777778,2008-11-09,07:26:48
39.926328,116.33635,0,182,39761.3103356481,2008-11-09,07:26:53
39.926352,116.33614,0,185,39761.3103935185,2008-11-09,07:26:58
39.926198,116.338004,0,223,39761.310625,2008-11-09,07:27:18
39.926095,116.338117,0,220,39761.3106828704,2008-11-09,07:27:23
39.926107,116.337971,0,217,39761.3107407407,2008-11-09,07:27:28
39.926197,116.337617,0,215,39761.3107986111,2008-11-09,07:27:33
39.926267,116.337263,0,212,39761.3108564815,2008-11-09,07:27:38
39.926346,116.3371,0,209,39761.3109143519,2008-11-09,07:27:43
39.926372,116.336955,0,205,39761.3109722222,2008-11-09,07:27:48
39.926406,116.336794,0,202,39761.3110300926,2008-11-09,07:27:53
39.926433,116.336845,0,198,39761.311087963,2008-11-09,07:27:58
39.926437,116.336939,0,194,39761.3111458333,2008-11-09,07:28:03
39.926392,116.337066,0,189,39761.3112037037,2008-11-09,07:28:08
39.926257,116.337201,0,185,39761.3112615741,2008-11-09,07:28:13
39.926204,116.337237,0,181,39761.3113194444,2008-11-09,07:28:18
39.926191,116.337155,0,177,39761.3113773148,2008-11-09,07:28:23
39.926177,116.33711,0,169,39761.3114351852,2008-11-09,07:28:28
39.926161,116.337077,0,161,39761.3114930556,2008-11-09,07:28:33
39.926143,116.337054,0,153,39761.3115509259,2008-11-09,07:28:38
39.926135,116.337038,0,147,39761.3116087963,2008-11-09,07:28:43
39.926134,116.337046,0,145,39761.3116666667,2008-11-09,07:28:48
39.92613,116.337051,0,144,39761.311724537,2008-11-09,07:28:53
39.92613,116.337047,0,144,39761.3117824074,2008-11-09,07:28:58
39.92613,116.337047,0,144,39761.3118171296,2008-11-09,07:29:01
39.92613,116.337051,0,145,39761.3118402778,2008-11-09,07:29:03
39.926118,116.337076,0,145,39761.3118981481,2008-11-09,07:29:08
39.926113,116.337112,0,145,39761.3119560185,2008-11-09,07:29:13
39.926099,116.337175,0,145,39761.3120138889,2008-11-09,07:29:18
39.925937,116.3375,0,149,39761.3120717593,2008-11-09,07:29:23
39.925757,116.337729,0,153,39761.3121296296,2008-11-09,07:29:28
39.925723,116.337888,0,158,39761.3121875,2008-11-09,07:29:33
39.926634,116.336311,0,229,39761.3124189815,2008-11-09,07:29:53
39.926519,116.336561,0,229,39761.3124768519,2008-11-09,07:29:58
39.926293,116.337105,0,230,39761.3125347222,2008-11-09,07:30:03
39.926217,116.337405,0,231,39761.3125925926,2008-11-09,07:30:08
39.926162,116.337545,0,233,39761.312650463,2008-11-09,07:30:13
39.926135,116.33755,0,235,39761.3127083333,2008-11-09,07:30:18
39.926141,116.337605,0,236,39761.3127662037,2008-11-09,07:30:23
39.926136,116.337694,0,238,39761.3128240741,2008-11-09,07:30:28
39.926136,116.337694,0,238,39761.3128587963,2008-11-09,07:30:31
39.92614,116.33769,0,240,39761.3128819444,2008-11-09,07:30:33
39.926174,116.337589,0,243,39761.3129398148,2008-11-09,07:30:38
39.92627,116.337529,0,245,39761.3129976852,2008-11-09,07:30:43
39.926343,116.337451,0,247,39761.3130555556,2008-11-09,07:30:48
39.926429,116.337406,0,250,39761.3131134259,2008-11-09,07:30:53
39.92653,116.337387,0,252,39761.3131712963,2008-11-09,07:30:58
39.926597,116.337243,0,255,39761.3132291667,2008-11-09,07:31:03
39.926504,116.337251,0,257,39761.313287037,2008-11-09,07:31:08
39.926416,116.337412,0,259,39761.3133449074,2008-11-09,07:31:13
39.926357,116.337647,0,260,39761.3134027778,2008-11-09,07:31:18
39.926314,116.337702,0,262,39761.3134606481,2008-11-09,07:31:23
39.926311,116.337755,0,264,39761.3135185185,2008-11-09,07:31:28
39.926318,116.337701,0,267,39761.3135763889,2008-11-09,07:31:33
39.92636,116.33775,0,269,39761.3136342593,2008-11-09,07:31:38
39.926324,116.337747,0,272,39761.3136921296,2008-11-09,07:31:43
39.926344,116.337788,0,274,39761.31375,2008-11-09,07:31:48
39.926301,116.337748,0,278,39761.3138078704,2008-11-09,07:31:53
39.9261,116.338401,0,304,39761.3138657407,2008-11-09,07:31:58
39.926058,116.338503,0,318,39761.3139236111,2008-11-09,07:32:03
39.926058,116.338503,0,318,39761.3139583333,2008-11-09,07:32:06
39.926065,116.338495,0,324,39761.3139814815,2008-11-09,07:32:08
39.92605,116.338494,0,329,39761.3140393518,2008-11-09,07:32:13
39.926077,116.338495,0,334,39761.3140972222,2008-11-09,07:32:18
39.92614,116.338515,0,338,39761.3141550926,2008-11-09,07:32:23
39.926241,116.338485,0,342,39761.314212963,2008-11-09,07:32:28
39.926275,116.33837,0,348,39761.3142708333,2008-11-09,07:32:33
39.926371,116.338222,0,353,39761.3143287037,2008-11-09,07:32:38
39.926447,116.338094,0,357,39761.3143865741,2008-11-09,07:32:43
39.926485,116.338009,0,360,39761.3144444444,2008-11-09,07:32:48
39.926602,116.337859,0,363,39761.3145023148,2008-11-09,07:32:53
39.926662,116.33771,0,366,39761.3145601852,2008-11-09,07:32:58
39.926692,116.337652,0,367,39761.3146180556,2008-11-09,07:33:03
39.926636,116.337746,0,365,39761.3146759259,2008-11-09,07:33:08
39.926605,116.337817,0,362,39761.3147337963,2008-11-09,07:33:13
39.926549,116.337875,0,361,39761.3147916667,2008-11-09,07:33:18
39.926568,116.337973,0,355,39761.314849537,2008-11-09,07:33:23
39.926509,116.338065,0,350,39761.3149074074,2008-11-09,07:33:28
39.926523,116.338159,0,345,39761.3149652778,2008-11-09,07:33:33
39.926629,116.337031,0,239,39761.3155439815,2008-11-09,07:34:23
39.926412,116.337262,0,245,39761.3156018518,2008-11-09,07:34:28
39.926334,116.337422,0,250,39761.3156597222,2008-11-09,07:34:33
39.926374,116.337407,0,256,39761.3157175926,2008-11-09,07:34:38
39.926274,116.337411,0,262,39761.315775463,2008-11-09,07:34:43
39.926228,116.337496,0,269,39761.3158333333,2008-11-09,07:34:48
39.926189,116.337771,0,274,39761.3158912037,2008-11-09,07:34:53
39.926153,116.337877,0,280,39761.3159490741,2008-11-09,07:34:58
39.926199,116.337932,0,286,39761.3160069444,2008-11-09,07:35:03
39.926236,116.337917,0,292,39761.3160648148,2008-11-09,07:35:08
39.926353,116.337928,0,299,39761.3161226852,2008-11-09,07:35:13
39.926455,116.337843,0,306,39761.3161805556,2008-11-09,07:35:18
39.926549,116.337735,0,314,39761.3162384259,2008-11-09,07:35:23
39.926549,116.337735,0,314,39761.3162731482,2008-11-09,07:35:26
39.926554,116.337733,0,325,39761.3162962963,2008-11-09,07:35:28
39.926676,116.337667,0,332,39761.3163541667,2008-11-09,07:35:33
39.926825,116.33759,0,339,39761.316412037,2008-11-09,07:35:38
39.926832,116.337645,0,342,39761.3164699074,2008-11-09,07:35:43
39.926766,116.337835,0,342,39761.3165277778,2008-11-09,07:35:48
39.926653,116.338016,0,342,39761.3165856482,2008-11-09,07:35:53
39.926539,116.338151,0,343,39761.3166435185,2008-11-09,07:35:58
39.926525,116.338165,0,344,39761.3167013889,2008-11-09,07:36:03
39.926509,116.338115,0,346,39761.3167592593,2008-11-09,07:36:08
39.926529,116.338118,0,344,39761.3168171296,2008-11-09,07:36:13
39.926493,116.338134,0,346,39761.316875,2008-11-09,07:36:18
39.926473,116.338173,0,346,39761.3169328704,2008-11-09,07:36:23
39.926397,116.338157,0,345,39761.3169907407,2008-11-09,07:36:28
39.926373,116.338092,0,343,39761.3170486111,2008-11-09,07:36:33
39.926312,116.337918,0,340,39761.3171064815,2008-11-09,07:36:38
39.926231,116.337854,0,336,39761.3171643519,2008-11-09,07:36:43
39.926239,116.3377,0,332,39761.3172222222,2008-11-09,07:36:48
39.926195,116.33765,0,328,39761.3172800926,2008-11-09,07:36:53
39.926163,116.337571,0,325,39761.317337963,2008-11-09,07:36:58
39.926171,116.337677,0,320,39761.3173958333,2008-11-09,07:37:03
39.926212,116.337791,0,317,39761.3174537037,2008-11-09,07:37:08
39.926251,116.337789,0,315,39761.3175115741,2008-11-09,07:37:13
39.926361,116.337894,0,311,39761.3175694444,2008-11-09,07:37:18
39.926416,116.338042,0,307,39761.3176273148,2008-11-09,07:37:23
39.926519,116.338156,0,303,39761.3176851852,2008-11-09,07:37:28
39.926571,116.33814,0,301,39761.3177430556,2008-11-09,07:37:33
39.926571,116.33814,0,301,39761.3177777778,2008-11-09,07:37:36
39.926577,116.338136,0,300,39761.3178009259,2008-11-09,07:37:38
39.926459,116.338298,0,299,39761.3178587963,2008-11-09,07:37:43
39.926431,116.338382,0,299,39761.3179166667,2008-11-09,07:37:48
39.926402,116.338427,0,300,39761.317974537,2008-11-09,07:37:53
39.926408,116.338385,0,301,39761.3180324074,2008-11-09,07:37:58
39.926487,116.338291,0,304,39761.3180902778,2008-11-09,07:38:03
39.926472,116.338268,0,306,39761.3181481481,2008-11-09,07:38:08
39.926442,116.338251,0,305,39761.3182060185,2008-11-09,07:38:13
39.926397,116.338269,0,305,39761.3182638889,2008-11-09,07:38:18
39.926342,116.338283,0,303,39761.3183217593,2008-11-09,07:38:23
39.92632,116.338256,0,303,39761.3183796296,2008-11-09,07:38:28
39.926231,116.338186,0,302,39761.3184375,2008-11-09,07:38:33
39.926185,116.338058,0,300,39761.3184953704,2008-11-09,07:38:38
39.92608,116.338035,0,299,39761.3185532407,2008-11-09,07:38:43
39.926066,116.337954,0,297,39761.3186111111,2008-11-09,07:38:48
39.926066,116.337913,0,296,39761.3186689815,2008-11-09,07:38:53
39.926168,116.337827,0,293,39761.3187268519,2008-11-09,07:38:58
39.926261,116.337769,0,291,39761.3187847222,2008-11-09,07:39:03
39.926339,116.33772,0,289,39761.3188425926,2008-11-09,07:39:08
39.926313,116.337822,0,288,39761.318900463,2008-11-09,07:39:13
39.926345,116.33793,0,287,39761.3189583333,2008-11-09,07:39:18
39.926345,116.33793,0,287,39761.3189930556,2008-11-09,07:39:21
39.926348,116.337927,0,287,39761.3190162037,2008-11-09,07:39:23
39.926343,116.338062,0,285,39761.3190740741,2008-11-09,07:39:28
39.926295,116.338278,0,283,39761.3191319444,2008-11-09,07:39:33
39.926277,116.338334,0,282,39761.3191898148,2008-11-09,07:39:38
39.9262,116.338347,0,282,39761.3192476852,2008-11-09,07:39:43
39.926167,116.338344,0,281,39761.3193055556,2008-11-09,07:39:48
39.926193,116.338264,0,282,39761.3193634259,2008-11-09,07:39:53
39.926198,116.338148,0,284,39761.3194212963,2008-11-09,07:39:58
39.926225,116.337999,0,284,39761.3194791667,2008-11-09,07:40:03
39.926257,116.3377,0,282,39761.319537037,2008-11-09,07:40:08
39.926309,116.337463,0,282,39761.3195949074,2008-11-09,07:40:13
39.926296,116.337432,0,280,39761.3196527778,2008-11-09,07:40:18
39.926254,116.337424,0,279,39761.3197106481,2008-11-09,07:40:23
39.9262,116.337521,0,276,39761.3197685185,2008-11-09,07:40:28
39.926278,116.337563,0,274,39761.3198263889,2008-11-09,07:40:33
39.92631,116.337609,0,272,39761.3198842593,2008-11-09,07:40:38
39.92634,116.337625,0,272,39761.3199421296,2008-11-09,07:40:43
39.926358,116.337827,0,271,39761.32,2008-11-09,07:40:48
39.92637,116.33791,0,272,39761.3200578704,2008-11-09,07:40:53
39.926359,116.337937,0,272,39761.3201157407,2008-11-09,07:40:58
39.92632,116.33793,0,273,39761.3201736111,2008-11-09,07:41:03
39.926328,116.337872,0,274,39761.3202314815,2008-11-09,07:41:08
39.926214,116.33789,0,274,39761.3202893519,2008-11-09,07:41:13
39.926164,116.337916,0,274,39761.3203472222,2008-11-09,07:41:18
39.926164,116.337916,0,274,39761.3203819444,2008-11-09,07:41:21
39.926166,116.337916,0,274,39761.3204050926,2008-11-09,07:41:23
39.92623,116.337792,0,274,39761.320462963,2008-11-09,07:41:28
39.926272,116.337646,0,273,39761.3205208333,2008-11-09,07:41:33
39.926288,116.337534,0,272,39761.3205787037,2008-11-09,07:41:38
39.92637,116.337458,0,271,39761.3206365741,2008-11-09,07:41:43
39.926447,116.337307,0,269,39761.3206944444,2008-11-09,07:41:48
39.926439,116.337263,0,268,39761.3207523148,2008-11-09,07:41:53
39.926465,116.337308,0,268,39761.3208101852,2008-11-09,07:41:58
39.926503,116.33736,0,266,39761.3208680556,2008-11-09,07:42:03
39.926485,116.337413,0,265,39761.3209259259,2008-11-09,07:42:08
39.926478,116.337497,0,264,39761.3209837963,2008-11-09,07:42:13
39.926451,116.337544,0,262,39761.3210416667,2008-11-09,07:42:18
39.926474,116.337623,0,261,39761.321099537,2008-11-09,07:42:23
39.92653,116.337707,0,259,39761.3211574074,2008-11-09,07:42:28
39.926551,116.337748,0,258,39761.3212152778,2008-11-09,07:42:33
39.926627,116.337821,0,257,39761.3212731481,2008-11-09,07:42:38
39.926646,116.337908,0,256,39761.3213310185,2008-11-09,07:42:43
39.926608,116.337877,0,256,39761.3213888889,2008-11-09,07:42:48
39.926551,116.337757,0,256,39761.3214467593,2008-11-09,07:42:53
39.926434,116.33768,0,257,39761.3215046296,2008-11-09,07:42:58
39.926385,116.337483,0,258,39761.3215625,2008-11-09,07:43:03
39.926331,116.337334,0,259,39761.3216203704,2008-11-09,07:43:08
39.926195,116.337398,0,261,39761.3216782407,2008-11-09,07:43:13
39.926167,116.337326,0,262,39761.3217361111,2008-11-09,07:43:18
39.926265,116.337431,0,261,39761.3217939815,2008-11-09,07:43:23
39.926305,116.337439,0,261,39761.3218518518,2008-11-09,07:43:28
39.92628,116.33747,0,260,39761.3219097222,2008-11-09,07:43:33
39.92634,116.337581,0,259,39761.3219675926,2008-11-09,07:43:38
39.926369,116.337581,0,259,39761.322025463,2008-11-09,07:43:43
39.926459,116.337655,0,258,39761.3220833333,2008-11-09,07:43:48
39.926514,116.337785,0,257,39761.3221412037,2008-11-09,07:43:53
39.926525,116.337844,0,257,39761.3221990741,2008-11-09,07:43:58
39.926452,116.33789,0,258,39761.3222569444,2008-11-09,07:44:03
39.926479,116.337836,0,258,39761.3223148148,2008-11-09,07:44:08
39.926598,116.337744,0,259,39761.3223726852,2008-11-09,07:44:13
39.926649,116.337645,0,260,39761.3224305556,2008-11-09,07:44:18
39.926682,116.337571,0,262,39761.3224884259,2008-11-09,07:44:23
39.926475,116.337527,0,263,39761.3225462963,2008-11-09,07:44:28
39.926484,116.33744,0,264,39761.3226041667,2008-11-09,07:44:33
39.926447,116.337542,0,263,39761.322662037,2008-11-09,07:44:38
39.926527,116.337618,0,262,39761.3227199074,2008-11-09,07:44:43
39.926621,116.337697,0,260,39761.3227777778,2008-11-09,07:44:48
39.926711,116.337776,0,259,39761.3228356481,2008-11-09,07:44:53
39.926744,116.337772,0,259,39761.3228935185,2008-11-09,07:44:58
39.926709,116.337788,0,258,39761.3229513889,2008-11-09,07:45:03
39.926706,116.337809,0,257,39761.3230092593,2008-11-09,07:45:08
39.926721,116.337824,0,257,39761.3230671296,2008-11-09,07:45:13
39.926769,116.337807,0,257,39761.323125,2008-11-09,07:45:18
39.926803,116.337861,0,258,39761.3231828704,2008-11-09,07:45:23
39.92686,116.337841,0,259,39761.3232407407,2008-11-09,07:45:28
39.92693,116.33783,0,261,39761.3232986111,2008-11-09,07:45:33
39.926,116.336797,0,244,39761.3241087963,2008-11-09,07:46:43
39.926061,116.3371,0,245,39761.3241666667,2008-11-09,07:46:48
39.926271,116.33758,0,247,39761.324224537,2008-11-09,07:46:53
39.926404,116.337762,0,250,39761.3242824074,2008-11-09,07:46:58
39.926494,116.337881,0,254,39761.3243402778,2008-11-09,07:47:03
39.926601,116.337918,0,259,39761.3243981482,2008-11-09,07:47:08
39.926708,116.337893,0,264,39761.3244560185,2008-11-09,07:47:13
39.926703,116.337953,0,270,39761.3245138889,2008-11-09,07:47:18
39.926669,116.33785,0,276,39761.3245717593,2008-11-09,07:47:23
39.926526,116.337846,0,283,39761.3246296296,2008-11-09,07:47:28
39.926462,116.337759,0,289,39761.3246875,2008-11-09,07:47:33
39.926388,116.337728,0,296,39761.3247453704,2008-11-09,07:47:38
39.926384,116.337738,0,304,39761.3248032407,2008-11-09,07:47:43
39.926384,116.337774,0,315,39761.3248611111,2008-11-09,07:47:48
39.926394,116.337814,0,326,39761.3249189815,2008-11-09,07:47:53
39.926394,116.337814,0,326,39761.3249537037,2008-11-09,07:47:56
39.926396,116.33781,0,332,39761.3249768519,2008-11-09,07:47:58
39.926516,116.337925,0,336,39761.3250347222,2008-11-09,07:48:03
39.92653,116.337979,0,341,39761.3250925926,2008-11-09,07:48:08
39.926545,116.338013,0,346,39761.325150463,2008-11-09,07:48:13
39.926583,116.338063,0,351,39761.3252083333,2008-11-09,07:48:18
39.926657,116.338107,0,356,39761.3252662037,2008-11-09,07:48:23
39.926678,116.338167,0,359,39761.3253240741,2008-11-09,07:48:28
39.92669,116.338181,0,362,39761.3253819444,2008-11-09,07:48:33
39.926759,116.338112,0,366,39761.3254398148,2008-11-09,07:48:38
39.92673,116.338177,0,366,39761.3254976852,2008-11-09,07:48:43
39.926743,116.338168,0,367,39761.3255555556,2008-11-09,07:48:48
39.926691,116.338236,0,368,39761.3256134259,2008-11-09,07:48:53
39.92673,116.338344,0,367,39761.3256712963,2008-11-09,07:48:58
39.926741,116.338473,0,367,39761.3257291667,2008-11-09,07:49:03
39.926701,116.338525,0,368,39761.325787037,2008-11-09,07:49:08
39.92675,116.338535,0,368,39761.3258449074,2008-11-09,07:49:13
39.926789,116.338611,0,367,39761.3259027778,2008-11-09,07:49:18
39.926789,116.338611,0,367,39761.3259375,2008-11-09,07:49:21
39.926782,116.338614,0,366,39761.3259606481,2008-11-09,07:49:23
39.926723,116.338609,0,363,39761.3260185185,2008-11-09,07:49:28
39.926735,116.338635,0,359,39761.3260763889,2008-11-09,07:49:33
39.926798,116.338662,0,356,39761.3261342593,2008-11-09,07:49:38
39.926833,116.338638,0,353,39761.3261921296,2008-11-09,07:49:43
39.926856,116.338509,0,349,39761.32625,2008-11-09,07:49:48
39.926842,116.338481,0,346,39761.3263078704,2008-11-09,07:49:53
39.926822,116.338474,0,345,39761.3263657407,2008-11-09,07:49:58
39.926707,116.338487,0,344,39761.3264236111,2008-11-09,07:50:03
39.926536,116.338313,0,340,39761.3264814815,2008-11-09,07:50:08
39.926286,116.338097,0,338,39761.3265393519,2008-11-09,07:50:13
39.926224,116.337866,0,335,39761.3265972222,2008-11-09,07:50:18
39.926317,116.337816,0,331,39761.3266550926,2008-11-09,07:50:23
39.926464,116.337757,0,327,39761.326712963,2008-11-09,07:50:28
39.926539,116.337827,0,323,39761.3267708333,2008-11-09,07:50:33
39.926643,116.337829,0,318,39761.3268287037,2008-11-09,07:50:38
39.926763,116.337838,0,313,39761.3268865741,2008-11-09,07:50:43
39.926738,116.33789,0,307,39761.3269444444,2008-11-09,07:50:48
39.926671,116.337913,0,301,39761.3270023148,2008-11-09,07:50:53
39.926642,116.337899,0,296,39761.3270601852,2008-11-09,07:50:58
39.926236,116.337601,0,224,39761.327349537,2008-11-09,07:51:23
39.92635,116.337849,0,221,39761.3274074074,2008-11-09,07:51:28
39.92647,116.337755,0,225,39761.3274652778,2008-11-09,07:51:33
39.926702,116.337703,0,228,39761.3275231481,2008-11-09,07:51:38
39.926858,116.33759,0,237,39761.3275810185,2008-11-09,07:51:43
39.926852,116.337688,0,242,39761.3276388889,2008-11-09,07:51:48
39.926766,116.337835,0,246,39761.3276967593,2008-11-09,07:51:53
39.92668,116.337931,0,251,39761.3277546296,2008-11-09,07:51:58
39.926698,116.337925,0,256,39761.3278125,2008-11-09,07:52:03
39.926632,116.337952,0,261,39761.3278703704,2008-11-09,07:52:08
39.926605,116.337946,0,266,39761.3279282407,2008-11-09,07:52:13
39.926631,116.337868,0,272,39761.3279861111,2008-11-09,07:52:18
39.926587,116.337766,0,279,39761.3280439815,2008-11-09,07:52:23
39.926451,116.337647,0,277,39761.3281018519,2008-11-09,07:52:28
39.926353,116.337576,0,275,39761.3281597222,2008-11-09,07:52:33
39.926347,116.337468,0,275,39761.3282175926,2008-11-09,07:52:38
39.926484,116.337604,0,273,39761.328275463,2008-11-09,07:52:43
39.926452,116.337672,0,271,39761.3283333333,2008-11-09,07:52:48
39.926466,116.337642,0,270,39761.3283912037,2008-11-09,07:52:53
39.926449,116.337668,0,268,39761.3284490741,2008-11-09,07:52:58
39.926443,116.337634,0,266,39761.3285069444,2008-11-09,07:53:03
39.926446,116.337514,0,265,39761.3285648148,2008-11-09,07:53:08
39.9264,116.33741,0,264,39761.3286226852,2008-11-09,07:53:13
39.926363,116.337329,0,262,39761.3286805556,2008-11-09,07:53:18
39.926269,116.337258,0,261,39761.3287384259,2008-11-09,07:53:23
39.92622,116.3372,0,260,39761.3287962963,2008-11-09,07:53:28
39.92619,116.337193,0,260,39761.3288541667,2008-11-09,07:53:33
39.926205,116.337206,0,259,39761.328912037,2008-11-09,07:53:38
39.926374,116.33729,0,257,39761.3289699074,2008-11-09,07:53:43
39.926495,116.337364,0,255,39761.3290277778,2008-11-09,07:53:48
39.926622,116.337441,0,253,39761.3290856481,2008-11-09,07:53:53
39.9267,116.337589,0,251,39761.3291435185,2008-11-09,07:53:58
39.926699,116.337639,0,250,39761.3292013889,2008-11-09,07:54:03
39.92668,116.337681,0,249,39761.3292592593,2008-11-09,07:54:08
39.92668,116.337681,0,249,39761.3292939815,2008-11-09,07:54:11
39.926679,116.337675,0,249,39761.3293171296,2008-11-09,07:54:13
39.926675,116.337692,0,249,39761.329375,2008-11-09,07:54:18
39.93506,116.342845,0,423,39761.3296064815,2008-11-09,07:54:38
39.928249,116.339976,0,358,39761.3296643518,2008-11-09,07:54:43
39.927952,116.339775,0,302,39761.3297222222,2008-11-09,07:54:48
39.927909,116.339758,0,288,39761.3297800926,2008-11-09,07:54:53
39.927673,116.33948,0,283,39761.329837963,2008-11-09,07:54:58
39.927461,116.33926,0,281,39761.3298958333,2008-11-09,07:55:03
39.92747,116.33932,0,281,39761.3299537037,2008-11-09,07:55:08
39.927296,116.339062,0,283,39761.3300115741,2008-11-09,07:55:13
39.927226,116.338916,0,285,39761.3300694444,2008-11-09,07:55:18
39.927091,116.338685,0,288,39761.3301273148,2008-11-09,07:55:23
39.927064,116.338687,0,290,39761.3301851852,2008-11-09,07:55:28
39.92695,116.338549,0,293,39761.3302430556,2008-11-09,07:55:33
39.926706,116.338096,0,297,39761.3303009259,2008-11-09,07:55:38
39.926673,116.337982,0,297,39761.3303587963,2008-11-09,07:55:43
39.926655,116.337957,0,298,39761.3304166667,2008-11-09,07:55:48
39.926664,116.337928,0,297,39761.330474537,2008-11-09,07:55:53
39.92666,116.337894,0,292,39761.3305324074,2008-11-09,07:55:58
39.926553,116.337853,0,287,39761.3305902778,2008-11-09,07:56:03
39.926512,116.337833,0,283,39761.3306481481,2008-11-09,07:56:08
39.92653,116.337775,0,280,39761.3307060185,2008-11-09,07:56:13
39.926513,116.337708,0,276,39761.3307638889,2008-11-09,07:56:18
39.926475,116.337625,0,274,39761.3308217593,2008-11-09,07:56:23
39.926453,116.337509,0,273,39761.3308796296,2008-11-09,07:56:28
39.926479,116.337502,0,274,39761.3309375,2008-11-09,07:56:33
39.926549,116.337504,0,277,39761.3309953704,2008-11-09,07:56:38
39.926568,116.337477,0,278,39761.3310532407,2008-11-09,07:56:43
39.926506,116.337447,0,278,39761.3311111111,2008-11-09,07:56:48
39.926439,116.337431,0,276,39761.3311689815,2008-11-09,07:56:53
39.926392,116.337459,0,270,39761.3312268518,2008-11-09,07:56:58
39.926251,116.337428,0,256,39761.3312847222,2008-11-09,07:57:03
39.926175,116.337401,0,252,39761.3313425926,2008-11-09,07:57:08
39.926149,116.337398,0,256,39761.331400463,2008-11-09,07:57:13
39.926153,116.337373,0,258,39761.3314583333,2008-11-09,07:57:18
39.926142,116.337361,0,251,39761.3315162037,2008-11-09,07:57:23
39.926139,116.33733,0,241,39761.3315740741,2008-11-09,07:57:28
39.92614,116.337301,0,238,39761.3316319444,2008-11-09,07:57:33
39.926162,116.337331,0,236,39761.3316898148,2008-11-09,07:57:38
39.926158,116.33731,0,234,39761.3317476852,2008-11-09,07:57:43
39.926145,116.337268,0,228,39761.3318055556,2008-11-09,07:57:48
39.926146,116.337236,0,222,39761.3318634259,2008-11-09,07:57:53
39.926137,116.337228,0,213,39761.3319212963,2008-11-09,07:57:58
39.926148,116.337219,0,207,39761.3319791667,2008-11-09,07:58:03
39.926154,116.33719,0,200,39761.332037037,2008-11-09,07:58:08
39.926169,116.337169,0,194,39761.3320949074,2008-11-09,07:58:13
39.92618,116.337153,0,189,39761.3321527778,2008-11-09,07:58:18
39.926195,116.337118,0,183,39761.3322106482,2008-11-09,07:58:23
39.926213,116.33711,0,178,39761.3322685185,2008-11-09,07:58:28
39.926213,116.337092,0,177,39761.3323263889,2008-11-09,07:58:33
39.926213,116.337092,0,177,39761.3323611111,2008-11-09,07:58:36
39.92622,116.337095,0,176,39761.3323842593,2008-11-09,07:58:38
39.926212,116.337085,0,175,39761.3324421296,2008-11-09,07:58:43
39.926203,116.337053,0,175,39761.3325,2008-11-09,07:58:48
39.926176,116.337379,0,202,39761.3520023148,2008-11-09,08:26:53
39.926175,116.337413,0,202,39761.3520601852,2008-11-09,08:26:58
39.926175,116.337413,0,202,39761.3520949074,2008-11-09,08:27:01
39.926182,116.337408,0,203,39761.3521180556,2008-11-09,08:27:03
39.926186,116.337395,0,204,39761.3521759259,2008-11-09,08:27:08
39.926155,116.337356,0,205,39761.3522337963,2008-11-09,08:27:13
39.926121,116.337335,0,205,39761.3522916667,2008-11-09,08:27:18
39.92611,116.337318,0,204,39761.352349537,2008-11-09,08:27:23
39.926096,116.337327,0,203,39761.3524074074,2008-11-09,08:27:28
39.926096,116.337322,0,203,39761.3524652778,2008-11-09,08:27:33
39.926096,116.337322,0,203,39761.3525,2008-11-09,08:27:36
39.926095,116.337314,0,203,39761.3525231481,2008-11-09,08:27:38
39.926086,116.337314,0,204,39761.3525810185,2008-11-09,08:27:43
39.926081,116.337308,0,205,39761.3526388889,2008-11-09,08:27:48
39.926081,116.337308,0,205,39761.3526736111,2008-11-09,08:27:51
39.926081,116.337311,0,205,39761.3526967593,2008-11-09,08:27:53
39.92608,116.337301,0,205,39761.3527546296,2008-11-09,08:27:58
39.926079,116.337289,0,204,39761.3528125,2008-11-09,08:28:03
39.926079,116.337289,0,204,39761.3528472222,2008-11-09,08:28:06
39.926078,116.337286,0,205,39761.3528703704,2008-11-09,08:28:08
39.926082,116.337271,0,206,39761.3529282407,2008-11-09,08:28:13
39.92608,116.337257,0,207,39761.3529861111,2008-11-09,08:28:18
39.926082,116.337275,0,208,39761.3530439815,2008-11-09,08:28:23
39.926075,116.337304,0,210,39761.3531018518,2008-11-09,08:28:28
39.926061,116.337301,0,210,39761.3531597222,2008-11-09,08:28:33
39.926028,116.337333,0,210,39761.3532175926,2008-11-09,08:28:38
39.925983,116.337295,0,210,39761.353275463,2008-11-09,08:28:43
39.925957,116.337224,0,210,39761.3533333333,2008-11-09,08:28:48
39.925958,116.337155,0,211,39761.3533912037,2008-11-09,08:28:53
39.925997,116.337158,0,213,39761.3534490741,2008-11-09,08:28:58
39.926007,116.337186,0,214,39761.3535069444,2008-11-09,08:29:03
39.926006,116.337185,0,214,39761.3535648148,2008-11-09,08:29:08
39.926006,116.337178,0,214,39761.3536226852,2008-11-09,08:29:13
39.926005,116.33717,0,213,39761.3536805556,2008-11-09,08:29:18
39.926005,116.33717,0,213,39761.3537152778,2008-11-09,08:29:21
39.926006,116.337175,0,213,39761.3537384259,2008-11-09,08:29:23
39.926048,116.337326,0,213,39761.3537962963,2008-11-09,08:29:28
39.926085,116.337398,0,213,39761.3538541667,2008-11-09,08:29:33
39.926097,116.337438,0,214,39761.353912037,2008-11-09,08:29:38
39.926086,116.337436,0,215,39761.3539699074,2008-11-09,08:29:43
39.926086,116.337436,0,215,39761.3540046296,2008-11-09,08:29:46
39.926086,116.337437,0,215,39761.3540277778,2008-11-09,08:29:48
39.926063,116.33746,0,215,39761.3540856481,2008-11-09,08:29:53
39.926037,116.337492,0,216,39761.3541435185,2008-11-09,08:29:58
39.926041,116.3375,0,217,39761.3542013889,2008-11-09,08:30:03
39.926041,116.3375,0,217,39761.3542361111,2008-11-09,08:30:06
39.926047,116.337494,0,219,39761.3542592593,2008-11-09,08:30:08
39.926057,116.337484,0,220,39761.3543171296,2008-11-09,08:30:13
39.926041,116.337441,0,221,39761.354375,2008-11-09,08:30:18
39.92604,116.337454,0,222,39761.3544328704,2008-11-09,08:30:23
39.926054,116.337487,0,222,39761.3544907407,2008-11-09,08:30:28
39.926072,116.337467,0,223,39761.3545486111,2008-11-09,08:30:33
39.926078,116.337428,0,223,39761.3546064815,2008-11-09,08:30:38
39.926048,116.337348,0,221,39761.3546643518,2008-11-09,08:30:43
39.926035,116.337344,0,219,39761.3547222222,2008-11-09,08:30:48
39.926035,116.337344,0,219,39761.3547569444,2008-11-09,08:30:51
39.926027,116.337338,0,218,39761.3547800926,2008-11-09,08:30:53
39.926032,116.337321,0,217,39761.354837963,2008-11-09,08:30:58
39.92601,116.337268,0,214,39761.3548958333,2008-11-09,08:31:03
39.925985,116.33723,0,211,39761.3549537037,2008-11-09,08:31:08
39.92598,116.3372,0,209,39761.3550115741,2008-11-09,08:31:13
39.925997,116.337263,0,207,39761.3550694444,2008-11-09,08:31:18
39.926005,116.33729,0,207,39761.3551273148,2008-11-09,08:31:23
39.926006,116.337291,0,206,39761.3551851852,2008-11-09,08:31:28
39.926006,116.337291,0,206,39761.3552430556,2008-11-09,08:31:33
39.926006,116.337291,0,206,39761.3552777778,2008-11-09,08:31:36
39.926007,116.337283,0,206,39761.3553009259,2008-11-09,08:31:38
39.926007,116.337273,0,206,39761.3553587963,2008-11-09,08:31:43
39.926007,116.337273,0,206,39761.3553935185,2008-11-09,08:31:46
39.926007,116.337279,0,206,39761.3554166667,2008-11-09,08:31:48
39.926027,116.337322,0,206,39761.355474537,2008-11-09,08:31:53
39.926042,116.337349,0,204,39761.3555324074,2008-11-09,08:31:58
39.926053,116.337348,0,205,39761.3555902778,2008-11-09,08:32:03
39.926066,116.337391,0,205,39761.3556481482,2008-11-09,08:32:08
39.926053,116.33742,0,207,39761.3557060185,2008-11-09,08:32:13
39.926031,116.337454,0,208,39761.3557638889,2008-11-09,08:32:18
39.926044,116.337471,0,209,39761.3558217593,2008-11-09,08:32:23
39.926058,116.33749,0,210,39761.3558796296,2008-11-09,08:32:28
39.926107,116.337518,0,212,39761.3559375,2008-11-09,08:32:33
39.926121,116.337524,0,214,39761.3559953704,2008-11-09,08:32:38
39.926123,116.337535,0,214,39761.3560532407,2008-11-09,08:32:43
39.926096,116.337541,0,214,39761.3561111111,2008-11-09,08:32:48
39.926128,116.3375,0,214,39761.3561689815,2008-11-09,08:32:53
39.926149,116.337505,0,214,39761.3562268519,2008-11-09,08:32:58
39.926149,116.337505,0,214,39761.3562615741,2008-11-09,08:33:01
39.926149,116.337504,0,214,39761.3562847222,2008-11-09,08:33:03
39.926149,116.337493,0,214,39761.3563425926,2008-11-09,08:33:08
39.926149,116.337479,0,214,39761.356400463,2008-11-09,08:33:13
39.92615,116.337468,0,214,39761.3564583333,2008-11-09,08:33:18
39.926149,116.337454,0,214,39761.3565162037,2008-11-09,08:33:23
39.926149,116.337438,0,214,39761.3565740741,2008-11-09,08:33:28
39.926148,116.33742,0,214,39761.3566319444,2008-11-09,08:33:33
39.926171,116.337403,0,214,39761.3566898148,2008-11-09,08:33:38
39.926172,116.337398,0,214,39761.3567476852,2008-11-09,08:33:43
39.926172,116.337398,0,214,39761.3567824074,2008-11-09,08:33:46
39.926173,116.33739,0,214,39761.3568055556,2008-11-09,08:33:48
39.926177,116.337352,0,213,39761.3568634259,2008-11-09,08:33:53
39.926107,116.337305,0,212,39761.3569212963,2008-11-09,08:33:58
39.926018,116.337286,0,210,39761.3569791667,2008-11-09,08:34:03
39.925977,116.337259,0,209,39761.357037037,2008-11-09,08:34:08
39.925964,116.337216,0,208,39761.3570949074,2008-11-09,08:34:13
39.925975,116.337178,0,208,39761.3571527778,2008-11-09,08:34:18
39.926005,116.337183,0,207,39761.3572106481,2008-11-09,08:34:23
39.926029,116.337223,0,207,39761.3572685185,2008-11-09,08:34:28
39.926029,116.337223,0,207,39761.3573032407,2008-11-09,08:34:31
39.926029,116.337224,0,206,39761.3573263889,2008-11-09,08:34:33
39.926054,116.337252,0,206,39761.3573842593,2008-11-09,08:34:38
39.926064,116.337286,0,204,39761.3574421296,2008-11-09,08:34:43
39.926066,116.3373,0,204,39761.3575,2008-11-09,08:34:48
39.926084,116.337329,0,204,39761.3575578704,2008-11-09,08:34:53
39.926132,116.337378,0,204,39761.3576157407,2008-11-09,08:34:58
39.926138,116.337423,0,204,39761.3576736111,2008-11-09,08:35:03
39.926083,116.337459,0,204,39761.3577314815,2008-11-09,08:35:08
39.926083,116.337459,0,205,39761.3577893519,2008-11-09,08:35:13
39.926082,116.337452,0,205,39761.3578472222,2008-11-09,08:35:18
39.926082,116.337448,0,205,39761.3579050926,2008-11-09,08:35:23
39.926082,116.337448,0,205,39761.3579398148,2008-11-09,08:35:26
39.926083,116.337455,0,205,39761.357962963,2008-11-09,08:35:28
39.926017,116.337441,0,204,39761.3580208333,2008-11-09,08:35:33
39.926017,116.337441,0,204,39761.3580555556,2008-11-09,08:35:36
39.926017,116.337449,0,205,39761.3580787037,2008-11-09,08:35:38
39.926018,116.337461,0,205,39761.3581365741,2008-11-09,08:35:43
39.926018,116.337461,0,205,39761.3581712963,2008-11-09,08:35:46
39.926018,116.337454,0,205,39761.3581944444,2008-11-09,08:35:48
39.92602,116.337342,0,206,39761.3582523148,2008-11-09,08:35:53
39.925997,116.337253,0,201,39761.3583101852,2008-11-09,08:35:58
39.925993,116.337202,0,202,39761.3583680556,2008-11-09,08:36:03
39.926,116.337087,0,200,39761.3584259259,2008-11-09,08:36:08
39.926026,116.33706,0,198,39761.3584837963,2008-11-09,08:36:13
39.926026,116.33706,0,198,39761.3585185185,2008-11-09,08:36:16
39.926024,116.337058,0,197,39761.3585416667,2008-11-09,08:36:18
39.926,116.337,0,195,39761.358599537,2008-11-09,08:36:23
39.925977,116.33702,0,196,39761.3586574074,2008-11-09,08:36:28
39.926005,116.337048,0,195,39761.3587152778,2008-11-09,08:36:33
39.926001,116.337065,0,194,39761.3587731481,2008-11-09,08:36:38
39.926001,116.337065,0,194,39761.3588078704,2008-11-09,08:36:41
39.926003,116.337072,0,194,39761.3588310185,2008-11-09,08:36:43
39.926068,116.337162,0,195,39761.3588888889,2008-11-09,08:36:48
39.926162,116.337258,0,197,39761.3589467593,2008-11-09,08:36:53
39.926182,116.337351,0,201,39761.3590046296,2008-11-09,08:36:58
39.926171,116.337375,0,203,39761.3590625,2008-11-09,08:37:03
39.926171,116.337375,0,203,39761.3590972222,2008-11-09,08:37:06
39.92617,116.337369,0,203,39761.3591203704,2008-11-09,08:37:08
39.92617,116.33736,0,203,39761.3591782407,2008-11-09,08:37:13
39.926155,116.3374,0,205,39761.3592361111,2008-11-09,08:37:18
39.926162,116.337401,0,205,39761.3592939815,2008-11-09,08:37:23
39.926162,116.337401,0,205,39761.3593287037,2008-11-09,08:37:26
39.926162,116.337399,0,205,39761.3593518519,2008-11-09,08:37:28
39.926174,116.337386,0,205,39761.3594097222,2008-11-09,08:37:33
39.926174,116.337386,0,205,39761.3594444444,2008-11-09,08:37:36
39.926178,116.337378,0,206,39761.3594675926,2008-11-09,08:37:38
39.926167,116.33734,0,207,39761.359525463,2008-11-09,08:37:43
39.926176,116.337344,0,207,39761.3595833333,2008-11-09,08:37:48
39.926178,116.337311,0,207,39761.3596412037,2008-11-09,08:37:53
39.926178,116.337243,0,207,39761.3596990741,2008-11-09,08:37:58
39.926163,116.337219,0,206,39761.3597569444,2008-11-09,08:38:03
39.926131,116.337181,0,205,39761.3598148148,2008-11-09,08:38:08
39.926107,116.337152,0,205,39761.3598726852,2008-11-09,08:38:13
39.926092,116.337113,0,204,39761.3599305556,2008-11-09,08:38:18
39.926066,116.337088,0,203,39761.3599884259,2008-11-09,08:38:23
39.926067,116.337072,0,201,39761.3600462963,2008-11-09,08:38:28
39.926097,116.337013,0,199,39761.3601041667,2008-11-09,08:38:33
39.926123,116.337047,0,198,39761.360162037,2008-11-09,08:38:38
39.926122,116.337093,0,196,39761.3602199074,2008-11-09,08:38:43
39.92612,116.337094,0,196,39761.3602777778,2008-11-09,08:38:48
39.92612,116.337096,0,196,39761.3603356481,2008-11-09,08:38:53
39.92612,116.337096,0,196,39761.3603703704,2008-11-09,08:38:56
39.926122,116.337099,0,195,39761.3603935185,2008-11-09,08:38:58
39.926159,116.337147,0,196,39761.3604513889,2008-11-09,08:39:03
39.926165,116.337178,0,196,39761.3605092593,2008-11-09,08:39:08
39.926186,116.33726,0,196,39761.3605671296,2008-11-09,08:39:13
39.926212,116.337292,0,197,39761.360625,2008-11-09,08:39:18
39.926224,116.337302,0,197,39761.3606828704,2008-11-09,08:39:23
39.926219,116.337304,0,197,39761.3607407407,2008-11-09,08:39:28
39.926219,116.337304,0,197,39761.360775463,2008-11-09,08:39:31
39.926219,116.337305,0,197,39761.3607986111,2008-11-09,08:39:33
39.926213,116.337318,0,198,39761.3608564815,2008-11-09,08:39:38
39.92623,116.337303,0,198,39761.3609143518,2008-11-09,08:39:43
39.926199,116.337293,0,199,39761.3609722222,2008-11-09,08:39:48
39.926188,116.337273,0,199,39761.3610300926,2008-11-09,08:39:53
39.926194,116.33729,0,199,39761.361087963,2008-11-09,08:39:58
39.926179,116.337248,0,199,39761.3611458333,2008-11-09,08:40:03
39.92613,116.337165,0,199,39761.3612037037,2008-11-09,08:40:08
39.926128,116.337144,0,199,39761.3612615741,2008-11-09,08:40:13
39.926117,116.337152,0,198,39761.3613194444,2008-11-09,08:40:18
39.926077,116.337133,0,197,39761.3613773148,2008-11-09,08:40:23
39.926055,116.337108,0,196,39761.3614351852,2008-11-09,08:40:28
39.926057,116.337083,0,195,39761.3614930556,2008-11-09,08:40:33
39.926071,116.337044,0,194,39761.3615509259,2008-11-09,08:40:38
39.926093,116.337003,0,193,39761.3616087963,2008-11-09,08:40:43
39.926113,116.337086,0,193,39761.3616666667,2008-11-09,08:40:48
39.926118,116.337127,0,192,39761.361724537,2008-11-09,08:40:53
39.926118,116.337127,0,192,39761.3617592593,2008-11-09,08:40:56
39.926118,116.337125,0,191,39761.3617824074,2008-11-09,08:40:58
39.926116,116.337112,0,191,39761.3618402778,2008-11-09,08:41:03
39.92612,116.337084,0,191,39761.3618981481,2008-11-09,08:41:08
39.926137,116.337076,0,191,39761.3619560185,2008-11-09,08:41:13
39.926137,116.337076,0,191,39761.3619907407,2008-11-09,08:41:16
39.926138,116.337078,0,191,39761.3620138889,2008-11-09,08:41:18
39.926139,116.337088,0,191,39761.3620717593,2008-11-09,08:41:23
39.926139,116.337094,0,191,39761.3621296296,2008-11-09,08:41:28
39.926138,116.3371,0,191,39761.3621875,2008-11-09,08:41:33
39.926137,116.337092,0,190,39761.3622453704,2008-11-09,08:41:38
39.926136,116.337086,0,190,39761.3623032407,2008-11-09,08:41:43
39.926134,116.337078,0,190,39761.3623611111,2008-11-09,08:41:48
39.926134,116.337072,0,190,39761.3624189815,2008-11-09,08:41:53
39.926134,116.337072,0,189,39761.3624768518,2008-11-09,08:41:58
39.926134,116.337072,0,189,39761.3625115741,2008-11-09,08:42:01
39.926134,116.337071,0,189,39761.3625347222,2008-11-09,08:42:03
39.926125,116.337074,0,189,39761.3625925926,2008-11-09,08:42:08
39.926116,116.337063,0,189,39761.362650463,2008-11-09,08:42:13
39.926131,116.337081,0,188,39761.3627083333,2008-11-09,08:42:18
39.926142,116.33707,0,187,39761.3627662037,2008-11-09,08:42:23
39.926153,116.337038,0,187,39761.3628240741,2008-11-09,08:42:28
39.926168,116.336999,0,186,39761.3628819444,2008-11-09,08:42:33
39.926211,116.337034,0,185,39761.3629398148,2008-11-09,08:42:38
39.926175,116.337039,0,185,39761.3629976852,2008-11-09,08:42:43
39.926172,116.337062,0,185,39761.3630555556,2008-11-09,08:42:48
39.926172,116.337062,0,185,39761.3630902778,2008-11-09,08:42:51
39.926172,116.337057,0,184,39761.3631134259,2008-11-09,08:42:53
39.926173,116.33707,0,184,39761.3631712963,2008-11-09,08:42:58
39.926175,116.337069,0,184,39761.3632291667,2008-11-09,08:43:03
39.926174,116.337068,0,184,39761.363287037,2008-11-09,08:43:08
39.926174,116.337068,0,184,39761.3633217593,2008-11-09,08:43:11
39.926173,116.337074,0,184,39761.3633449074,2008-11-09,08:43:13
39.926173,116.337083,0,184,39761.3634027778,2008-11-09,08:43:18
39.926174,116.337096,0,184,39761.3634606482,2008-11-09,08:43:23
39.926178,116.337138,0,184,39761.3635185185,2008-11-09,08:43:28
39.926195,116.337187,0,185,39761.3635763889,2008-11-09,08:43:33
39.926195,116.337187,0,185,39761.3636111111,2008-11-09,08:43:36
39.926195,116.337179,0,185,39761.3636342593,2008-11-09,08:43:38
39.926173,116.337121,0,185,39761.3636921296,2008-11-09,08:43:43
39.92611,116.337096,0,186,39761.36375,2008-11-09,08:43:48
39.92611,116.337096,0,186,39761.3637847222,2008-11-09,08:43:51
39.926104,116.337088,0,186,39761.3638078704,2008-11-09,08:43:53
39.926135,116.337093,0,185,39761.3638657407,2008-11-09,08:43:58
39.92614,116.337107,0,185,39761.3639236111,2008-11-09,08:44:03
39.926151,116.337151,0,184,39761.3639814815,2008-11-09,08:44:08
39.926151,116.337151,0,184,39761.3640393519,2008-11-09,08:44:13
39.92615,116.337153,0,184,39761.3640972222,2008-11-09,08:44:18
39.92615,116.337153,0,184,39761.3641319444,2008-11-09,08:44:21
39.92615,116.337154,0,184,39761.3641550926,2008-11-09,08:44:23
39.926148,116.337195,0,184,39761.364212963,2008-11-09,08:44:28
39.926146,116.337242,0,184,39761.3642708333,2008-11-09,08:44:33
39.926147,116.337253,0,184,39761.3643287037,2008-11-09,08:44:38
39.926148,116.337264,0,185,39761.3643865741,2008-11-09,08:44:43
39.926148,116.337264,0,185,39761.3644212963,2008-11-09,08:44:46
39.92615,116.337266,0,185,39761.3644444444,2008-11-09,08:44:48
39.926171,116.337283,0,185,39761.3645023148,2008-11-09,08:44:53
39.926188,116.337302,0,184,39761.3645601852,2008-11-09,08:44:58
39.926188,116.337302,0,184,39761.3645949074,2008-11-09,08:45:01
39.926188,116.337296,0,184,39761.3646180556,2008-11-09,08:45:03
39.926189,116.337256,0,185,39761.3646759259,2008-11-09,08:45:08
39.9262,116.337247,0,187,39761.3647337963,2008-11-09,08:45:13
39.926195,116.337177,0,187,39761.3647916667,2008-11-09,08:45:18
39.926215,116.337142,0,188,39761.364849537,2008-11-09,08:45:23
39.926181,116.337106,0,190,39761.3649074074,2008-11-09,08:45:28
39.926151,116.337083,0,191,39761.3649652778,2008-11-09,08:45:33
39.926173,116.337042,0,192,39761.3650231481,2008-11-09,08:45:38
39.926205,116.337024,0,191,39761.3650810185,2008-11-09,08:45:43
39.926217,116.337054,0,190,39761.3651388889,2008-11-09,08:45:48
39.926214,116.337074,0,190,39761.3651967593,2008-11-09,08:45:53
39.926233,116.337113,0,189,39761.3652546296,2008-11-09,08:45:58
39.926233,116.337113,0,189,39761.3652893519,2008-11-09,08:46:01
39.926233,116.33711,0,189,39761.3653125,2008-11-09,08:46:03
39.926232,116.3371,0,189,39761.3653703704,2008-11-09,08:46:08
39.926232,116.337095,0,189,39761.3654282407,2008-11-09,08:46:13
39.926232,116.337095,0,189,39761.365462963,2008-11-09,08:46:16
39.926232,116.33709,0,189,39761.3654861111,2008-11-09,08:46:18
39.92623,116.337117,0,189,39761.3655439815,2008-11-09,08:46:23
39.926262,116.337238,0,190,39761.3656018519,2008-11-09,08:46:28
39.926278,116.337275,0,191,39761.3656597222,2008-11-09,08:46:33
39.926289,116.337275,0,192,39761.3657175926,2008-11-09,08:46:38
39.926289,116.337275,0,192,39761.3657523148,2008-11-09,08:46:41
39.926289,116.337278,0,192,39761.365775463,2008-11-09,08:46:43
39.926288,116.337264,0,192,39761.3658333333,2008-11-09,08:46:48
39.926267,116.337243,0,192,39761.3658912037,2008-11-09,08:46:53
39.926246,116.337176,0,194,39761.3659490741,2008-11-09,08:46:58
39.926216,116.337121,0,196,39761.3660069444,2008-11-09,08:47:03
39.926146,116.337108,0,199,39761.3660648148,2008-11-09,08:47:08
39.926083,116.337112,0,200,39761.3661226852,2008-11-09,08:47:13
39.926082,116.337141,0,200,39761.3661805556,2008-11-09,08:47:18
39.926104,116.337173,0,201,39761.3662384259,2008-11-09,08:47:23
39.926113,116.337174,0,204,39761.3662962963,2008-11-09,08:47:28
39.926154,116.337221,0,205,39761.3663541667,2008-11-09,08:47:33
39.926163,116.33727,0,205,39761.366412037,2008-11-09,08:47:38
39.926162,116.337369,0,205,39761.3664699074,2008-11-09,08:47:43
39.926172,116.337387,0,206,39761.3665277778,2008-11-09,08:47:48
39.926181,116.337422,0,208,39761.3665856481,2008-11-09,08:47:53
39.926184,116.33746,0,210,39761.3666435185,2008-11-09,08:47:58
39.926184,116.337463,0,210,39761.3667013889,2008-11-09,08:48:03
39.926184,116.337463,0,210,39761.3667361111,2008-11-09,08:48:06
39.926185,116.337459,0,210,39761.3667592593,2008-11-09,08:48:08
39.926163,116.337419,0,212,39761.3668171296,2008-11-09,08:48:13
39.926164,116.337308,0,217,39761.366875,2008-11-09,08:48:18
39.926162,116.337198,0,219,39761.3669328704,2008-11-09,08:48:23
39.92616,116.337119,0,220,39761.3669907407,2008-11-09,08:48:28
39.926155,116.337055,0,220,39761.3670486111,2008-11-09,08:48:33
39.926166,116.337084,0,220,39761.3671064815,2008-11-09,08:48:38
39.926184,116.337203,0,219,39761.3671643519,2008-11-09,08:48:43
39.926171,116.337255,0,218,39761.3672222222,2008-11-09,08:48:48
39.92619,116.337366,0,220,39761.3672800926,2008-11-09,08:48:53
39.926185,116.337422,0,222,39761.367337963,2008-11-09,08:48:58
39.926185,116.337422,0,222,39761.3673726852,2008-11-09,08:49:01
39.926189,116.337417,0,222,39761.3673958333,2008-11-09,08:49:03
39.926191,116.337438,0,222,39761.3674537037,2008-11-09,08:49:08
39.926183,116.337461,0,222,39761.3675115741,2008-11-09,08:49:13
39.926192,116.337487,0,222,39761.3675694444,2008-11-09,08:49:18
39.926201,116.337545,0,223,39761.3676273148,2008-11-09,08:49:23
39.926206,116.337566,0,226,39761.3676851852,2008-11-09,08:49:28
39.926205,116.337557,0,226,39761.3677430556,2008-11-09,08:49:33
39.92621,116.337516,0,224,39761.3678009259,2008-11-09,08:49:38
39.926222,116.337429,0,224,39761.3678587963,2008-11-09,08:49:43
39.92618,116.33739,0,226,39761.3679166667,2008-11-09,08:49:48
39.926176,116.337324,0,224,39761.367974537,2008-11-09,08:49:53
39.926174,116.337297,0,221,39761.3680324074,2008-11-09,08:49:58
39.926166,116.33733,0,219,39761.3680902778,2008-11-09,08:50:03
39.926174,116.337369,0,219,39761.3681481481,2008-11-09,08:50:08
39.926171,116.337375,0,218,39761.3682060185,2008-11-09,08:50:13
39.926172,116.337375,0,217,39761.3682638889,2008-11-09,08:50:18
39.926172,116.337375,0,217,39761.3682986111,2008-11-09,08:50:21
39.926172,116.337375,0,217,39761.3683217593,2008-11-09,08:50:23
39.926184,116.337412,0,217,39761.3683796296,2008-11-09,08:50:28
39.926201,116.337484,0,216,39761.3684375,2008-11-09,08:50:33
39.92621,116.337528,0,219,39761.3684953704,2008-11-09,08:50:38
39.926223,116.337534,0,221,39761.3685532407,2008-11-09,08:50:43
39.926216,116.337515,0,222,39761.3686111111,2008-11-09,08:50:48
39.92622,116.337554,0,224,39761.3686689815,2008-11-09,08:50:53
39.926236,116.337561,0,225,39761.3687268518,2008-11-09,08:50:58
39.926247,116.337536,0,226,39761.3687847222,2008-11-09,08:51:03
39.926247,116.337548,0,227,39761.3688425926,2008-11-09,08:51:08
39.926235,116.337592,0,229,39761.368900463,2008-11-09,08:51:13
39.926209,116.337529,0,230,39761.3689583333,2008-11-09,08:51:18
39.926209,116.33753,0,230,39761.3690162037,2008-11-09,08:51:23
39.926209,116.337525,0,230,39761.3690740741,2008-11-09,08:51:28
39.92621,116.337522,0,230,39761.3691319444,2008-11-09,08:51:33
39.92621,116.337517,0,230,39761.3691898148,2008-11-09,08:51:38
39.92621,116.337517,0,230,39761.369224537,2008-11-09,08:51:41
39.92621,116.337522,0,230,39761.3692476852,2008-11-09,08:51:43
39.92621,116.337532,0,230,39761.3693055556,2008-11-09,08:51:48
39.92621,116.337543,0,230,39761.3693634259,2008-11-09,08:51:53
39.92621,116.337543,0,230,39761.3693981481,2008-11-09,08:51:56
39.926216,116.337551,0,230,39761.3694212963,2008-11-09,08:51:58
39.926222,116.337573,0,230,39761.3694791667,2008-11-09,08:52:03
39.926222,116.337573,0,230,39761.369537037,2008-11-09,08:52:08
39.926222,116.337573,0,230,39761.3695717593,2008-11-09,08:52:11
39.926222,116.337567,0,230,39761.3695949074,2008-11-09,08:52:13
39.926222,116.337484,0,230,39761.3696527778,2008-11-09,08:52:18
39.92622,116.337367,0,230,39761.3697106481,2008-11-09,08:52:23
39.926218,116.337241,0,229,39761.3697685185,2008-11-09,08:52:28
39.926156,116.337118,0,229,39761.3698263889,2008-11-09,08:52:33
39.926189,116.337089,0,228,39761.3698842593,2008-11-09,08:52:38
39.926199,116.337054,0,226,39761.3699421296,2008-11-09,08:52:43
39.926237,116.337036,0,223,39761.37,2008-11-09,08:52:48
39.926192,116.336964,0,220,39761.3700578704,2008-11-09,08:52:53
39.926146,116.3369,0,216,39761.3701157407,2008-11-09,08:52:58
39.926154,116.336886,0,213,39761.3701736111,2008-11-09,08:53:03
39.926181,116.337164,0,212,39761.3702314815,2008-11-09,08:53:08
39.926183,116.337294,0,209,39761.3702893518,2008-11-09,08:53:13
39.926174,116.337259,0,209,39761.3703472222,2008-11-09,08:53:18
39.92618,116.337288,0,208,39761.3704050926,2008-11-09,08:53:23
39.926178,116.337239,0,207,39761.370462963,2008-11-09,08:53:28
39.926186,116.337175,0,207,39761.3705208333,2008-11-09,08:53:33
39.926176,116.337319,0,210,39761.3705787037,2008-11-09,08:53:38
39.926185,116.337379,0,209,39761.3706365741,2008-11-09,08:53:43
39.926201,116.337481,0,209,39761.3706944444,2008-11-09,08:53:48
39.926212,116.337524,0,208,39761.3707523148,2008-11-09,08:53:53
39.926212,116.337524,0,208,39761.370787037,2008-11-09,08:53:56
39.926212,116.337531,0,208,39761.3708101852,2008-11-09,08:53:58
39.926216,116.337562,0,208,39761.3708680556,2008-11-09,08:54:03
39.926265,116.337584,0,208,39761.3709259259,2008-11-09,08:54:08
39.926284,116.337574,0,208,39761.3709837963,2008-11-09,08:54:13
39.926286,116.33761,0,208,39761.3710416667,2008-11-09,08:54:18
39.926273,116.337578,0,207,39761.371099537,2008-11-09,08:54:23
39.92627,116.337586,0,207,39761.3711574074,2008-11-09,08:54:28
39.92627,116.337586,0,207,39761.3711921296,2008-11-09,08:54:31
39.92627,116.337589,0,207,39761.3712152778,2008-11-09,08:54:33
39.926269,116.337576,0,207,39761.3712731482,2008-11-09,08:54:38
39.926258,116.337553,0,208,39761.3713310185,2008-11-09,08:54:43
39.926249,116.3375,0,208,39761.3713888889,2008-11-09,08:54:48
39.926874,116.338713,0,1076,39761.3728935185,2008-11-09,08:56:58
39.926728,116.337004,0,276,39761.3729513889,2008-11-09,08:57:03
39.926573,116.336862,0,268,39761.3730092593,2008-11-09,08:57:08
39.9265,116.336805,0,267,39761.3730671296,2008-11-09,08:57:13
39.926573,116.336709,0,268,39761.373125,2008-11-09,08:57:18
39.926533,116.336663,0,272,39761.3731828704,2008-11-09,08:57:23
39.926488,116.336587,0,272,39761.3732407407,2008-11-09,08:57:28
39.926523,116.336546,0,268,39761.3732986111,2008-11-09,08:57:33
39.926535,116.336528,0,268,39761.3733564815,2008-11-09,08:57:38
39.926629,116.336455,0,264,39761.3734143519,2008-11-09,08:57:43
39.926681,116.336482,0,261,39761.3734722222,2008-11-09,08:57:48
39.92671,116.33652,0,255,39761.3735300926,2008-11-09,08:57:53
39.92671,116.336509,0,254,39761.373587963,2008-11-09,08:57:58
39.92671,116.336509,0,254,39761.3736226852,2008-11-09,08:58:01
39.926711,116.336514,0,254,39761.3736458333,2008-11-09,08:58:03
39.926712,116.336527,0,253,39761.3737037037,2008-11-09,08:58:08
39.926712,116.336527,0,253,39761.3737384259,2008-11-09,08:58:11
39.926712,116.336535,0,253,39761.3737615741,2008-11-09,08:58:13
39.926762,116.336616,0,252,39761.3738194444,2008-11-09,08:58:18
39.926777,116.336671,0,252,39761.3738773148,2008-11-09,08:58:23
39.926777,116.336705,0,252,39761.3739351852,2008-11-09,08:58:28
39.926752,116.336815,0,252,39761.3739930556,2008-11-09,08:58:33
39.926761,116.336905,0,253,39761.3740509259,2008-11-09,08:58:38
39.926816,116.337052,0,258,39761.3741087963,2008-11-09,08:58:43
39.926791,116.337108,0,258,39761.3741666667,2008-11-09,08:58:48
39.926769,116.33715,0,260,39761.374224537,2008-11-09,08:58:53
39.926755,116.337251,0,261,39761.3742824074,2008-11-09,08:58:58
39.926774,116.337341,0,264,39761.3743402778,2008-11-09,08:59:03
39.926828,116.337426,0,269,39761.3743981481,2008-11-09,08:59:08
39.926823,116.337445,0,269,39761.3744560185,2008-11-09,08:59:13
39.926823,116.337442,0,269,39761.3745138889,2008-11-09,08:59:18
39.926823,116.337442,0,269,39761.3745486111,2008-11-09,08:59:21
39.926826,116.337437,0,269,39761.3745717593,2008-11-09,08:59:23
39.926832,116.337449,0,269,39761.3746296296,2008-11-09,08:59:28
39.927235,116.337474,0,260,39761.3746875,2008-11-09,08:59:33
39.927328,116.337481,0,255,39761.3747453704,2008-11-09,08:59:38
39.927494,116.33743,0,247,39761.3748032407,2008-11-09,08:59:43
39.927553,116.337404,0,239,39761.3748611111,2008-11-09,08:59:48
39.927599,116.33737,0,232,39761.3749189815,2008-11-09,08:59:53
39.927573,116.337338,0,225,39761.3749768519,2008-11-09,08:59:58
39.927546,116.337387,0,223,39761.3750347222,2008-11-09,09:00:03
39.927546,116.337387,0,223,39761.3750694444,2008-11-09,09:00:06
39.927547,116.337386,0,223,39761.3750925926,2008-11-09,09:00:08
39.927547,116.337374,0,223,39761.375150463,2008-11-09,09:00:13
39.927546,116.337374,0,222,39761.3752083333,2008-11-09,09:00:18
39.927546,116.337374,0,222,39761.3752430556,2008-11-09,09:00:21
39.927546,116.337374,0,222,39761.3752662037,2008-11-09,09:00:23
39.927535,116.337357,0,223,39761.3753240741,2008-11-09,09:00:28
39.92749,116.337356,0,223,39761.3753819444,2008-11-09,09:00:33
39.927455,116.337388,0,224,39761.3754398148,2008-11-09,09:00:38
39.927427,116.337474,0,225,39761.3754976852,2008-11-09,09:00:43
39.927417,116.337507,0,225,39761.3755555556,2008-11-09,09:00:48
39.927418,116.337517,0,225,39761.3756134259,2008-11-09,09:00:53
39.927425,116.337461,0,225,39761.3756712963,2008-11-09,09:00:58
39.927431,116.337409,0,225,39761.3757291667,2008-11-09,09:01:03
39.92743,116.337397,0,226,39761.375787037,2008-11-09,09:01:08
39.927436,116.337388,0,227,39761.3758449074,2008-11-09,09:01:13
39.927436,116.337383,0,227,39761.3759027778,2008-11-09,09:01:18
39.927436,116.337383,0,227,39761.3759375,2008-11-09,09:01:21
39.927436,116.337383,0,227,39761.3759606481,2008-11-09,09:01:23
39.927382,116.337571,0,225,39761.3760185185,2008-11-09,09:01:28
39.92738,116.337569,0,227,39761.3760763889,2008-11-09,09:01:33
39.92738,116.337563,0,227,39761.3761342593,2008-11-09,09:01:38
39.927379,116.337564,0,227,39761.3761921296,2008-11-09,09:01:43
39.927379,116.337564,0,227,39761.3762268518,2008-11-09,09:01:46
39.927378,116.337567,0,227,39761.37625,2008-11-09,09:01:48
39.927378,116.337555,0,227,39761.3763078704,2008-11-09,09:01:53
39.927376,116.337542,0,227,39761.3763657407,2008-11-09,09:01:58
39.92737,116.337566,0,228,39761.3764236111,2008-11-09,09:02:03
39.92737,116.337566,0,228,39761.3764583333,2008-11-09,09:02:06
39.927368,116.337571,0,228,39761.3764814815,2008-11-09,09:02:08
39.927231,116.337571,0,228,39761.3765393518,2008-11-09,09:02:13
39.927022,116.337598,0,227,39761.3765972222,2008-11-09,09:02:18
39.926823,116.337657,0,225,39761.3766550926,2008-11-09,09:02:23
39.926624,116.337708,0,223,39761.376712963,2008-11-09,09:02:28
39.926103,116.337891,0,219,39761.3767708333,2008-11-09,09:02:33
39.925792,116.337966,0,220,39761.3768287037,2008-11-09,09:02:38
39.925334,116.338014,0,220,39761.3768865741,2008-11-09,09:02:43
39.924864,116.338047,0,220,39761.3769444444,2008-11-09,09:02:48
39.924444,116.338086,0,218,39761.3770023148,2008-11-09,09:02:53
39.924024,116.338171,0,215,39761.3770601852,2008-11-09,09:02:58
39.923678,116.338242,0,212,39761.3771180556,2008-11-09,09:03:03
39.923369,116.338269,0,212,39761.3771759259,2008-11-09,09:03:08
39.923055,116.338282,0,211,39761.3772337963,2008-11-09,09:03:13
39.922837,116.338309,0,209,39761.3772916667,2008-11-09,09:03:18
39.922804,116.338277,0,208,39761.377349537,2008-11-09,09:03:23
39.922767,116.33828,0,207,39761.3774074074,2008-11-09,09:03:28
39.922859,116.33826,0,205,39761.3774652778,2008-11-09,09:03:33
39.922842,116.338277,0,202,39761.3775231481,2008-11-09,09:03:38
39.922782,116.3383,0,200,39761.3775810185,2008-11-09,09:03:43
39.922821,116.338311,0,199,39761.3776388889,2008-11-09,09:03:48
39.922861,116.338306,0,198,39761.3778125,2008-11-09,09:04:03
39.922875,116.338304,0,198,39761.3781597222,2008-11-09,09:04:33
39.922875,116.338304,0,198,39761.3781944444,2008-11-09,09:04:36
39.922875,116.338305,0,198,39761.3782175926,2008-11-09,09:04:38
39.922954,116.338371,0,198,39761.378275463,2008-11-09,09:04:43
39.922921,116.33835,0,200,39761.3783333333,2008-11-09,09:04:48
39.922879,116.33839,0,201,39761.3783912037,2008-11-09,09:04:53
39.92285,116.338414,0,201,39761.3784490741,2008-11-09,09:04:58
39.922828,116.338427,0,202,39761.3785069444,2008-11-09,09:05:03
39.9228,116.338337,0,204,39761.3785648148,2008-11-09,09:05:08
39.922621,116.338293,0,202,39761.3786226852,2008-11-09,09:05:13
39.922092,116.338238,0,193,39761.3786805556,2008-11-09,09:05:18
39.921584,116.338226,0,184,39761.3787384259,2008-11-09,09:05:23
39.920996,116.33835,0,176,39761.3787962963,2008-11-09,09:05:28
39.920408,116.338366,0,168,39761.3788541667,2008-11-09,09:05:33
39.919793,116.338387,0,161,39761.378912037,2008-11-09,09:05:38
39.919313,116.338443,0,154,39761.3789699074,2008-11-09,09:05:43
39.918936,116.338527,0,151,39761.3790277778,2008-11-09,09:05:48
39.918693,116.338615,0,147,39761.3790856482,2008-11-09,09:05:53
39.918697,116.338647,0,144,39761.3791435185,2008-11-09,09:05:58
39.918708,116.338647,0,142,39761.3792013889,2008-11-09,09:06:03
39.918618,116.338624,0,141,39761.3792592593,2008-11-09,09:06:08
39.918437,116.338635,0,138,39761.3793171296,2008-11-09,09:06:13
39.918176,116.338637,0,136,39761.379375,2008-11-09,09:06:18
39.91793,116.33865,0,138,39761.3794328704,2008-11-09,09:06:23
39.917694,116.338632,0,135,39761.3794907407,2008-11-09,09:06:28
39.917456,116.338646,0,135,39761.3795486111,2008-11-09,09:06:33
39.917138,116.338691,0,130,39761.3796064815,2008-11-09,09:06:38
39.916764,116.338704,0,125,39761.3796643519,2008-11-09,09:06:43
39.91633,116.338728,0,130,39761.3797222222,2008-11-09,09:06:48
39.91586,116.338729,0,135,39761.3797800926,2008-11-09,09:06:53
39.915437,116.33878,0,141,39761.379837963,2008-11-09,09:06:58
39.915081,116.338826,0,139,39761.3798958333,2008-11-09,09:07:03
39.914737,116.338834,0,142,39761.3799537037,2008-11-09,09:07:08
39.914449,116.338866,0,144,39761.3800115741,2008-11-09,09:07:13
39.914217,116.338819,0,145,39761.3800694444,2008-11-09,09:07:18
39.914163,116.338744,0,144,39761.3801273148,2008-11-09,09:07:23
39.914158,116.338721,0,147,39761.3801851852,2008-11-09,09:07:28
39.914143,116.338741,0,148,39761.3802430556,2008-11-09,09:07:33
39.914116,116.338744,0,149,39761.3803009259,2008-11-09,09:07:38
39.914108,116.338719,0,150,39761.3803587963,2008-11-09,09:07:43
39.914098,116.338702,0,152,39761.3804166667,2008-11-09,09:07:48
39.914098,116.338702,0,152,39761.3804513889,2008-11-09,09:07:51
39.914097,116.338699,0,152,39761.380474537,2008-11-09,09:07:53
39.914063,116.338696,0,153,39761.3805324074,2008-11-09,09:07:58
39.913968,116.338707,0,155,39761.3805902778,2008-11-09,09:08:03
39.913739,116.33875,0,156,39761.3806481481,2008-11-09,09:08:08
39.913451,116.338812,0,155,39761.3807060185,2008-11-09,09:08:13
39.913227,116.338863,0,156,39761.3807638889,2008-11-09,09:08:18
39.913045,116.338899,0,157,39761.3808217593,2008-11-09,09:08:23
39.912841,116.338863,0,157,39761.3808796296,2008-11-09,09:08:28
39.912833,116.338885,0,154,39761.3809375,2008-11-09,09:08:33
39.912849,116.338935,0,150,39761.3809953704,2008-11-09,09:08:38
39.912851,116.338872,0,148,39761.3810532407,2008-11-09,09:08:43
39.912858,116.33868,0,146,39761.3811111111,2008-11-09,09:08:48
39.913005,116.338431,0,145,39761.3811689815,2008-11-09,09:08:53
39.912942,116.338047,0,147,39761.3812268519,2008-11-09,09:08:58
39.912769,116.337618,0,149,39761.3812847222,2008-11-09,09:09:03
39.912618,116.337173,0,150,39761.3813425926,2008-11-09,09:09:08
39.912559,116.336802,0,150,39761.381400463,2008-11-09,09:09:13
39.912509,116.336505,0,152,39761.3814583333,2008-11-09,09:09:18
39.912478,116.33644,0,153,39761.3815162037,2008-11-09,09:09:23
39.912472,116.336422,0,157,39761.3815740741,2008-11-09,09:09:28
39.912479,116.336393,0,158,39761.3816319444,2008-11-09,09:09:33
39.912699,116.336355,0,167,39761.3816898148,2008-11-09,09:09:38
39.912595,116.335944,0,166,39761.3817476852,2008-11-09,09:09:43
39.912585,116.335516,0,167,39761.3818055556,2008-11-09,09:09:48
39.912638,116.335194,0,167,39761.3818634259,2008-11-09,09:09:53
39.912663,116.334959,0,167,39761.3819212963,2008-11-09,09:09:58
39.912706,116.334709,0,180,39761.3819791667,2008-11-09,09:10:03
39.912687,116.334361,0,198,39761.382037037,2008-11-09,09:10:08
39.912719,116.333988,0,212,39761.3820949074,2008-11-09,09:10:13
39.912682,116.333636,0,222,39761.3821527778,2008-11-09,09:10:18
39.912674,116.333272,0,227,39761.3822106481,2008-11-09,09:10:23
39.912676,116.332834,0,234,39761.3822685185,2008-11-09,09:10:28
39.91268,116.332288,0,227,39761.3823263889,2008-11-09,09:10:33
39.912699,116.331676,0,225,39761.3823842593,2008-11-09,09:10:38
39.912819,116.331095,0,230,39761.3824421296,2008-11-09,09:10:43
39.912841,116.330649,0,234,39761.3825,2008-11-09,09:10:48
39.912827,116.330378,0,239,39761.3825578704,2008-11-09,09:10:53
39.912875,116.330174,0,245,39761.3826157407,2008-11-09,09:10:58
39.912837,116.330133,0,246,39761.3826736111,2008-11-09,09:11:03
39.912826,116.330122,0,249,39761.3827314815,2008-11-09,09:11:08
39.912824,116.330089,0,249,39761.3827893519,2008-11-09,09:11:13
39.912822,116.330026,0,249,39761.3828472222,2008-11-09,09:11:18
39.912873,116.329879,0,248,39761.3829050926,2008-11-09,09:11:23
39.912668,116.329498,0,240,39761.382962963,2008-11-09,09:11:28
39.912561,116.329213,0,240,39761.3830208333,2008-11-09,09:11:33
39.912553,116.329053,0,252,39761.3830787037,2008-11-09,09:11:38
39.91258,116.329047,0,261,39761.3831365741,2008-11-09,09:11:43
39.912598,116.329063,0,264,39761.3831944444,2008-11-09,09:11:48
39.91261,116.329096,0,269,39761.3832523148,2008-11-09,09:11:53
39.912611,116.329108,0,273,39761.3833101852,2008-11-09,09:11:58
39.912609,116.329093,0,275,39761.3833680556,2008-11-09,09:12:03
39.912609,116.329087,0,275,39761.3834259259,2008-11-09,09:12:08
39.912609,116.329082,0,275,39761.3834837963,2008-11-09,09:12:13
39.912609,116.329082,0,275,39761.3835185185,2008-11-09,09:12:16
39.912609,116.329086,0,275,39761.3835416667,2008-11-09,09:12:18
39.912594,116.32906,0,270,39761.383599537,2008-11-09,09:12:23
39.912577,116.329007,0,263,39761.3836574074,2008-11-09,09:12:28
39.912565,116.328957,0,256,39761.3837152778,2008-11-09,09:12:33
39.91256,116.328912,0,250,39761.3837731481,2008-11-09,09:12:38
39.912576,116.32888,0,237,39761.3838310185,2008-11-09,09:12:43
39.912585,116.32887,0,229,39761.3838888889,2008-11-09,09:12:48
39.91262,116.328869,0,221,39761.3839467593,2008-11-09,09:12:53
39.91262,116.328869,0,221,39761.3839814815,2008-11-09,09:12:56
39.912625,116.328877,0,213,39761.3840046296,2008-11-09,09:12:58
39.912643,116.328859,0,203,39761.3840625,2008-11-09,09:13:03
39.912643,116.328859,0,203,39761.3840972222,2008-11-09,09:13:06
39.912642,116.328852,0,202,39761.3841203704,2008-11-09,09:13:08
39.912648,116.328818,0,200,39761.3841782407,2008-11-09,09:13:13
39.912661,116.328653,0,194,39761.3842361111,2008-11-09,09:13:18
39.91261,116.328471,0,185,39761.3842939815,2008-11-09,09:13:23
39.9124,116.328447,0,183,39761.3843518518,2008-11-09,09:13:28
39.912057,116.328433,0,179,39761.3844097222,2008-11-09,09:13:33
39.911599,116.328424,0,175,39761.3844675926,2008-11-09,09:13:38
39.911086,116.328368,0,169,39761.384525463,2008-11-09,09:13:43
39.910579,116.328381,0,167,39761.3845833333,2008-11-09,09:13:48
39.910084,116.328514,0,166,39761.3846412037,2008-11-09,09:13:53
39.909724,116.328613,0,160,39761.3846990741,2008-11-09,09:13:58
39.90949,116.328681,0,154,39761.3847569444,2008-11-09,09:14:03
39.909353,116.328741,0,149,39761.3848148148,2008-11-09,09:14:08
39.909353,116.328751,0,148,39761.3848726852,2008-11-09,09:14:13
39.909353,116.328741,0,148,39761.3849305556,2008-11-09,09:14:18
39.909345,116.32876,0,148,39761.3849884259,2008-11-09,09:14:23
39.909189,116.328824,0,145,39761.3850462963,2008-11-09,09:14:28
39.908897,116.328953,0,140,39761.3851041667,2008-11-09,09:14:33
39.908508,116.329116,0,136,39761.385162037,2008-11-09,09:14:38
39.908042,116.329222,0,131,39761.3852199074,2008-11-09,09:14:43
39.907583,116.329255,0,128,39761.3852777778,2008-11-09,09:14:48
39.907152,116.329208,0,126,39761.3853356481,2008-11-09,09:14:53
39.906811,116.329184,0,128,39761.3853935185,2008-11-09,09:14:58
39.906551,116.329114,0,132,39761.3854513889,2008-11-09,09:15:03
39.906474,116.329103,0,137,39761.3855092593,2008-11-09,09:15:08
39.906467,116.329058,0,139,39761.3855671296,2008-11-09,09:15:13
39.906403,116.328713,0,144,39761.385625,2008-11-09,09:15:18
39.906354,116.328296,0,147,39761.3856828704,2008-11-09,09:15:23
39.906309,116.327762,0,150,39761.3857407407,2008-11-09,09:15:28
39.906334,116.327258,0,151,39761.3857986111,2008-11-09,09:15:33
39.906382,116.326807,0,151,39761.3858564815,2008-11-09,09:15:38
39.906442,116.326472,0,156,39761.3859143518,2008-11-09,09:15:43
39.906511,116.326278,0,164,39761.3859722222,2008-11-09,09:15:48
39.906489,116.326266,0,171,39761.3860300926,2008-11-09,09:15:53
39.906526,116.326343,0,188,39761.386087963,2008-11-09,09:15:58
39.906513,116.326293,0,190,39761.3861458333,2008-11-09,09:16:03
39.906512,116.326252,0,185,39761.3862037037,2008-11-09,09:16:08
39.9065,116.326216,0,186,39761.3862615741,2008-11-09,09:16:13
39.906463,116.326218,0,189,39761.3863194444,2008-11-09,09:16:18
39.906433,116.326272,0,193,39761.3863773148,2008-11-09,09:16:23
39.906402,116.326299,0,195,39761.3864351852,2008-11-09,09:16:28
39.906401,116.326294,0,196,39761.3864930556,2008-11-09,09:16:33
39.906401,116.326294,0,196,39761.3865277778,2008-11-09,09:16:36
39.906403,116.326298,0,196,39761.3865509259,2008-11-09,09:16:38
39.906404,116.326324,0,196,39761.3866087963,2008-11-09,09:16:43
39.906404,116.326324,0,196,39761.3866435185,2008-11-09,09:16:46
39.906405,116.326317,0,196,39761.3866666667,2008-11-09,09:16:48
39.906406,116.326295,0,196,39761.386724537,2008-11-09,09:16:53
39.906407,116.32628,0,195,39761.3867824074,2008-11-09,09:16:58
39.906409,116.326277,0,194,39761.3868402778,2008-11-09,09:17:03
39.90641,116.326277,0,194,39761.3868981482,2008-11-09,09:17:08
39.90641,116.326277,0,194,39761.3869328704,2008-11-09,09:17:11
39.90641,116.326269,0,194,39761.3869560185,2008-11-09,09:17:13
39.906412,116.326286,0,194,39761.3870138889,2008-11-09,09:17:18
39.906435,116.326329,0,194,39761.3870717593,2008-11-09,09:17:23
39.906464,116.32636,0,194,39761.3871296296,2008-11-09,09:17:28
39.906488,116.326326,0,195,39761.3871875,2008-11-09,09:17:33
39.906571,116.326158,0,195,39761.3872453704,2008-11-09,09:17:38
39.906766,116.32591,0,195,39761.3873032407,2008-11-09,09:17:43
39.907028,116.325511,0,195,39761.3873611111,2008-11-09,09:17:48
39.90729,116.324993,0,196,39761.3874189815,2008-11-09,09:17:53
39.907509,116.324499,0,195,39761.3874768519,2008-11-09,09:17:58
39.907653,116.323958,0,195,39761.3875347222,2008-11-09,09:18:03
39.907549,116.323305,0,195,39761.3875925926,2008-11-09,09:18:08
39.907467,116.322568,0,197,39761.387650463,2008-11-09,09:18:13
39.9074,116.321819,0,202,39761.3877083333,2008-11-09,09:18:18
39.906685,116.320765,0,208,39761.3877662037,2008-11-09,09:18:23
39.906636,116.32023,0,214,39761.3878240741,2008-11-09,09:18:28
39.907012,116.319934,0,226,39761.3878819444,2008-11-09,09:18:33
39.908085,116.32068,0,242,39761.3879398148,2008-11-09,09:18:38
39.908003,116.32056,0,252,39761.3879976852,2008-11-09,09:18:43
39.907803,116.320411,0,266,39761.3880555556,2008-11-09,09:18:48
39.907486,116.320209,0,274,39761.3881134259,2008-11-09,09:18:53
39.907299,116.320101,0,281,39761.3881712963,2008-11-09,09:18:58
39.907239,116.320059,0,284,39761.3882291667,2008-11-09,09:19:03
39.907218,116.320042,0,285,39761.388287037,2008-11-09,09:19:08
39.907218,116.320042,0,285,39761.3883217593,2008-11-09,09:19:11
39.907218,116.32005,0,285,39761.3883449074,2008-11-09,09:19:13
39.907225,116.320032,0,286,39761.3884027778,2008-11-09,09:19:18
39.906111,116.319491,0,278,39761.3884606481,2008-11-09,09:19:23
39.906081,116.319431,0,274,39761.3885185185,2008-11-09,09:19:28
39.906048,116.319177,0,259,39761.3885763889,2008-11-09,09:19:33
39.905996,116.319089,0,256,39761.3886342593,2008-11-09,09:19:38
39.906014,116.318982,0,251,39761.3886921296,2008-11-09,09:19:43
39.906058,116.318749,0,247,39761.38875,2008-11-09,09:19:48
39.905983,116.318258,0,245,39761.3888078704,2008-11-09,09:19:53
39.905941,116.317613,0,243,39761.3888657407,2008-11-09,09:19:58
39.905952,116.316892,0,238,39761.3889236111,2008-11-09,09:20:03
39.905998,116.316214,0,235,39761.3889814815,2008-11-09,09:20:08
39.906087,116.315482,0,230,39761.3890393519,2008-11-09,09:20:13
39.906175,116.31475,0,228,39761.3890972222,2008-11-09,09:20:18
39.90619,116.31403,0,233,39761.3891550926,2008-11-09,09:20:23
39.906219,116.313396,0,242,39761.389212963,2008-11-09,09:20:28
39.906301,116.312909,0,254,39761.3892708333,2008-11-09,09:20:33
39.90634,116.312489,0,267,39761.3893287037,2008-11-09,09:20:38
39.906367,116.312181,0,278,39761.3893865741,2008-11-09,09:20:43
39.906391,116.312041,0,286,39761.3894444444,2008-11-09,09:20:48
39.906433,116.311951,0,290,39761.3895023148,2008-11-09,09:20:53
39.906341,116.311831,0,298,39761.3895601852,2008-11-09,09:20:58
39.906341,116.311831,0,298,39761.3895949074,2008-11-09,09:21:01
39.906338,116.311829,0,302,39761.3896180556,2008-11-09,09:21:03
39.906334,116.311807,0,304,39761.3896759259,2008-11-09,09:21:08
39.906252,116.311472,0,307,39761.3897337963,2008-11-09,09:21:13
39.906238,116.311056,0,309,39761.3897916667,2008-11-09,09:21:18
39.906232,116.31055,0,311,39761.389849537,2008-11-09,09:21:23
39.906244,116.310066,0,310,39761.3899074074,2008-11-09,09:21:28
39.906279,116.309687,0,311,39761.3899652778,2008-11-09,09:21:33
39.906239,116.309511,0,313,39761.3900231481,2008-11-09,09:21:38
39.906225,116.309532,0,315,39761.3900810185,2008-11-09,09:21:43
39.90631,116.309427,0,315,39761.3901388889,2008-11-09,09:21:48
39.906332,116.309149,0,316,39761.3901967593,2008-11-09,09:21:53
39.906322,116.308791,0,311,39761.3902546296,2008-11-09,09:21:58
39.906265,116.308324,0,307,39761.3903125,2008-11-09,09:22:03
39.906223,116.307782,0,303,39761.3903703704,2008-11-09,09:22:08
39.906187,116.30713,0,297,39761.3904282407,2008-11-09,09:22:13
39.906187,116.306449,0,303,39761.3904861111,2008-11-09,09:22:18
39.90617,116.305648,0,297,39761.3905439815,2008-11-09,09:22:23
39.906152,116.304838,0,289,39761.3906018519,2008-11-09,09:22:28
39.906149,116.303968,0,286,39761.3906597222,2008-11-09,09:22:33
39.906123,116.303023,0,280,39761.3907175926,2008-11-09,09:22:38
39.906094,116.302128,0,276,39761.390775463,2008-11-09,09:22:43
39.906093,116.301306,0,267,39761.3908333333,2008-11-09,09:22:48
39.90616,116.300685,0,268,39761.3908912037,2008-11-09,09:22:53
39.906248,116.300423,0,266,39761.3909490741,2008-11-09,09:22:58
39.906257,116.300301,0,255,39761.3910069444,2008-11-09,09:23:03
39.906257,116.300209,0,244,39761.3910648148,2008-11-09,09:23:08
39.906257,116.300209,0,244,39761.391099537,2008-11-09,09:23:11
39.906261,116.300209,0,240,39761.3911226852,2008-11-09,09:23:13
39.906268,116.300196,0,237,39761.3911805556,2008-11-09,09:23:18
39.906271,116.300121,0,234,39761.3912384259,2008-11-09,09:23:23
39.906279,116.299926,0,233,39761.3912962963,2008-11-09,09:23:28
39.906308,116.299806,0,233,39761.3913541667,2008-11-09,09:23:33
39.906322,116.299766,0,234,39761.391412037,2008-11-09,09:23:38
39.906293,116.299742,0,237,39761.3914699074,2008-11-09,09:23:43
39.906292,116.299723,0,237,39761.3915277778,2008-11-09,09:23:48
39.906291,116.299705,0,237,39761.3915856481,2008-11-09,09:23:53
39.906295,116.299619,0,235,39761.3916435185,2008-11-09,09:23:58
39.906324,116.29949,0,234,39761.3917013889,2008-11-09,09:24:03
39.906369,116.299423,0,236,39761.3917592593,2008-11-09,09:24:08
39.906382,116.299335,0,238,39761.3918171296,2008-11-09,09:24:13
39.906378,116.299144,0,242,39761.391875,2008-11-09,09:24:18
39.906401,116.298886,0,245,39761.3919328704,2008-11-09,09:24:23
39.906465,116.298612,0,247,39761.3919907407,2008-11-09,09:24:28
39.906456,116.298251,0,249,39761.3920486111,2008-11-09,09:24:33
39.906473,116.297837,0,250,39761.3921064815,2008-11-09,09:24:38
39.906471,116.297324,0,248,39761.3921643518,2008-11-09,09:24:43
39.90638,116.296882,0,245,39761.3922222222,2008-11-09,09:24:48
39.906418,116.296726,0,244,39761.3922800926,2008-11-09,09:24:53
39.906461,116.296679,0,243,39761.392337963,2008-11-09,09:24:58
39.906445,116.296566,0,244,39761.3923958333,2008-11-09,09:25:03
39.906397,116.296486,0,244,39761.3924537037,2008-11-09,09:25:08
39.906375,116.296406,0,244,39761.3925115741,2008-11-09,09:25:13
39.906346,116.296281,0,244,39761.3925694444,2008-11-09,09:25:18
39.906371,116.296163,0,243,39761.3926273148,2008-11-09,09:25:23
39.90629,116.295994,0,241,39761.3926851852,2008-11-09,09:25:28
39.906287,116.295961,0,241,39761.3927430556,2008-11-09,09:25:33
39.906314,116.295969,0,240,39761.3928009259,2008-11-09,09:25:38
39.906322,116.295992,0,239,39761.3928587963,2008-11-09,09:25:43
39.906325,116.295952,0,238,39761.3929166667,2008-11-09,09:25:48
39.906331,116.295812,0,237,39761.392974537,2008-11-09,09:25:53
39.906327,116.295712,0,236,39761.3930324074,2008-11-09,09:25:58
39.90634,116.295667,0,235,39761.3930902778,2008-11-09,09:26:03
39.906374,116.295634,0,235,39761.3931481481,2008-11-09,09:26:08
39.906385,116.295554,0,236,39761.3932060185,2008-11-09,09:26:13
39.906299,116.295476,0,237,39761.3932638889,2008-11-09,09:26:18
39.906283,116.295454,0,238,39761.3933217593,2008-11-09,09:26:23
39.906299,116.295464,0,238,39761.3933796296,2008-11-09,09:26:28
39.90624,116.295435,0,238,39761.3934375,2008-11-09,09:26:33
39.906252,116.295369,0,238,39761.3934953704,2008-11-09,09:26:38
39.906363,116.295191,0,237,39761.3935532407,2008-11-09,09:26:43
39.906456,116.294758,0,239,39761.3936111111,2008-11-09,09:26:48
39.906437,116.294237,0,243,39761.3936689815,2008-11-09,09:26:53
39.906336,116.293732,0,249,39761.3937268518,2008-11-09,09:26:58
39.906236,116.293313,0,254,39761.3937847222,2008-11-09,09:27:03
39.906257,116.293006,0,257,39761.3938425926,2008-11-09,09:27:08
39.90627,116.29262,0,257,39761.393900463,2008-11-09,09:27:13
39.9063,116.29212,0,256,39761.3939583333,2008-11-09,09:27:18
39.906427,116.291649,0,253,39761.3940162037,2008-11-09,09:27:23
39.906537,116.291251,0,253,39761.3940740741,2008-11-09,09:27:28
39.906599,116.290812,0,254,39761.3941319444,2008-11-09,09:27:33
39.906542,116.29042,0,256,39761.3941898148,2008-11-09,09:27:38
39.906562,116.290141,0,260,39761.3942476852,2008-11-09,09:27:43
39.906572,116.290008,0,263,39761.3943055556,2008-11-09,09:27:48
39.906571,116.28996,0,267,39761.3943634259,2008-11-09,09:27:53
39.906548,116.28992,0,271,39761.3944212963,2008-11-09,09:27:58
39.90654,116.289896,0,278,39761.3944791667,2008-11-09,09:28:03
39.906515,116.289754,0,279,39761.394537037,2008-11-09,09:28:08
39.906513,116.289386,0,278,39761.3945949074,2008-11-09,09:28:13
39.906516,116.288934,0,277,39761.3946527778,2008-11-09,09:28:18
39.906488,116.288468,0,275,39761.3947106482,2008-11-09,09:28:23
39.906415,116.287973,0,275,39761.3947685185,2008-11-09,09:28:28
39.906446,116.287663,0,277,39761.3948263889,2008-11-09,09:28:33
39.906441,116.287567,0,278,39761.3948842593,2008-11-09,09:28:38
39.90644,116.287579,0,279,39761.3949421296,2008-11-09,09:28:43
39.906435,116.287565,0,281,39761.395,2008-11-09,09:28:48
39.906422,116.287443,0,281,39761.3950578704,2008-11-09,09:28:53
39.906443,116.287118,0,281,39761.3951157407,2008-11-09,09:28:58
39.906432,116.286693,0,280,39761.3951736111,2008-11-09,09:29:03
39.906458,116.286172,0,278,39761.3952314815,2008-11-09,09:29:08
39.906518,116.285447,0,278,39761.3952893519,2008-11-09,09:29:13
39.906552,116.284619,0,277,39761.3953472222,2008-11-09,09:29:18
39.906588,116.283805,0,277,39761.3954050926,2008-11-09,09:29:23
39.906529,116.282974,0,279,39761.395462963,2008-11-09,09:29:28
39.906541,116.282331,0,281,39761.3955208333,2008-11-09,09:29:33
39.906409,116.281863,0,284,39761.3955787037,2008-11-09,09:29:38
39.906374,116.281825,0,286,39761.3956365741,2008-11-09,09:29:43
39.906378,116.281563,0,287,39761.3957523148,2008-11-09,09:29:53
39.906352,116.280982,0,287,39761.3958101852,2008-11-09,09:29:58
39.906326,116.280343,0,288,39761.3958680556,2008-11-09,09:30:03
39.906334,116.279697,0,290,39761.3959259259,2008-11-09,09:30:08
39.906308,116.279112,0,293,39761.3959837963,2008-11-09,09:30:13
39.906275,116.278613,0,298,39761.3960416667,2008-11-09,09:30:18
39.906336,116.278306,0,304,39761.396099537,2008-11-09,09:30:23
39.906388,116.278165,0,311,39761.3961574074,2008-11-09,09:30:28
39.906436,116.278215,0,317,39761.3962152778,2008-11-09,09:30:33
39.906441,116.278235,0,321,39761.3962731481,2008-11-09,09:30:38
39.906443,116.27826,0,322,39761.3963310185,2008-11-09,09:30:43
39.906443,116.278305,0,322,39761.3963888889,2008-11-09,09:30:48
39.90645,116.278321,0,322,39761.3964467593,2008-11-09,09:30:53
39.90645,116.278321,0,322,39761.3964814815,2008-11-09,09:30:56
39.906457,116.278319,0,321,39761.3965046296,2008-11-09,09:30:58
39.906474,116.278344,0,321,39761.3965625,2008-11-09,09:31:03
39.906508,116.278358,0,321,39761.3966203704,2008-11-09,09:31:08
39.906615,116.278378,0,318,39761.3966782407,2008-11-09,09:31:13
39.9067,116.278314,0,314,39761.3967361111,2008-11-09,09:31:18
39.906797,116.278063,0,311,39761.3967939815,2008-11-09,09:31:23
39.906862,116.277644,0,309,39761.3968518519,2008-11-09,09:31:28
39.906904,116.277187,0,306,39761.3969097222,2008-11-09,09:31:33
39.90671,116.276849,0,307,39761.3969675926,2008-11-09,09:31:38
39.906512,116.276711,0,313,39761.397025463,2008-11-09,09:31:43
39.906562,116.276692,0,315,39761.3970833333,2008-11-09,09:31:48
39.906709,116.276546,0,314,39761.3971412037,2008-11-09,09:31:53
39.90685,116.276262,0,312,39761.3971990741,2008-11-09,09:31:58
39.906931,116.275901,0,310,39761.3972569444,2008-11-09,09:32:03
39.906819,116.275385,0,309,39761.3973148148,2008-11-09,09:32:08
39.906787,116.274866,0,310,39761.3973726852,2008-11-09,09:32:13
39.906835,116.274305,0,312,39761.3974305556,2008-11-09,09:32:18
39.906737,116.273749,0,315,39761.3974884259,2008-11-09,09:32:23
39.906537,116.273331,0,321,39761.3975462963,2008-11-09,09:32:28
39.90645,116.273197,0,327,39761.3976041667,2008-11-09,09:32:33
39.90629,116.272801,0,334,39761.397662037,2008-11-09,09:32:38
39.906425,116.272563,0,340,39761.3977199074,2008-11-09,09:32:43
39.906212,116.271942,0,344,39761.3978356481,2008-11-09,09:32:53
39.9063,116.271919,0,344,39761.3978935185,2008-11-09,09:32:58
39.906268,116.271805,0,349,39761.3979513889,2008-11-09,09:33:03
39.906254,116.271783,0,352,39761.3980092593,2008-11-09,09:33:08
39.906253,116.271766,0,353,39761.3980671296,2008-11-09,09:33:13
39.906268,116.271754,0,353,39761.398125,2008-11-09,09:33:18
39.906267,116.271743,0,353,39761.3981828704,2008-11-09,09:33:23
39.906267,116.271726,0,353,39761.3982407407,2008-11-09,09:33:28
39.906278,116.271733,0,352,39761.3982986111,2008-11-09,09:33:33
39.906441,116.271622,0,351,39761.3983564815,2008-11-09,09:33:38
39.906653,116.271343,0,351,39761.3984143519,2008-11-09,09:33:43
39.906683,116.270938,0,348,39761.3984722222,2008-11-09,09:33:48
39.906669,116.270524,0,347,39761.3985300926,2008-11-09,09:33:53
39.906684,116.270173,0,347,39761.398587963,2008-11-09,09:33:58
39.906652,116.26982,0,347,39761.3986458333,2008-11-09,09:34:03
39.906562,116.269615,0,349,39761.3987037037,2008-11-09,09:34:08
39.906573,116.269595,0,350,39761.3987615741,2008-11-09,09:34:13
39.906603,116.269592,0,352,39761.3988194444,2008-11-09,09:34:18
39.906602,116.269561,0,353,39761.3988773148,2008-11-09,09:34:23
39.906605,116.269555,0,355,39761.3989351852,2008-11-09,09:34:28
39.906605,116.269555,0,355,39761.3989699074,2008-11-09,09:34:31
39.906603,116.26956,0,358,39761.3989930556,2008-11-09,09:34:33
39.9066,116.26955,0,358,39761.3990509259,2008-11-09,09:34:38
39.906598,116.269547,0,358,39761.3991087963,2008-11-09,09:34:43
39.906596,116.269555,0,359,39761.3991666667,2008-11-09,09:34:48
39.906595,116.269561,0,359,39761.399224537,2008-11-09,09:34:53
39.906594,116.269566,0,359,39761.3992824074,2008-11-09,09:34:58
39.906594,116.269566,0,359,39761.3993171296,2008-11-09,09:35:01
39.906593,116.26957,0,359,39761.3993402778,2008-11-09,09:35:03
39.906559,116.269592,0,359,39761.3993981481,2008-11-09,09:35:08
39.906411,116.269348,0,358,39761.3994560185,2008-11-09,09:35:13
39.906222,116.268914,0,352,39761.3995138889,2008-11-09,09:35:18
39.906216,116.268531,0,341,39761.3995717593,2008-11-09,09:35:23
39.906212,116.268289,0,334,39761.3996296296,2008-11-09,09:35:28
39.906211,116.268109,0,323,39761.3996875,2008-11-09,09:35:33
39.906154,116.267773,0,320,39761.3997453704,2008-11-09,09:35:38
39.906222,116.267188,0,312,39761.3998032407,2008-11-09,09:35:43
39.906336,116.266449,0,304,39761.3998611111,2008-11-09,09:35:48
39.906374,116.265743,0,299,39761.3999189815,2008-11-09,09:35:53
39.906379,116.265052,0,295,39761.3999768518,2008-11-09,09:35:58
39.90637,116.264352,0,292,39761.4000347222,2008-11-09,09:36:03
39.906381,116.263636,0,288,39761.4000925926,2008-11-09,09:36:08
39.906358,116.262963,0,283,39761.400150463,2008-11-09,09:36:13
39.906256,116.26223,0,274,39761.4002083333,2008-11-09,09:36:18
39.906229,116.26162,0,267,39761.4002662037,2008-11-09,09:36:23
39.906245,116.261085,0,259,39761.4003240741,2008-11-09,09:36:28
39.906253,116.260646,0,252,39761.4003819444,2008-11-09,09:36:33
39.906237,116.26031,0,243,39761.4004398148,2008-11-09,09:36:38
39.906118,116.26012,0,234,39761.4004976852,2008-11-09,09:36:43
39.906119,116.260137,0,227,39761.4005555556,2008-11-09,09:36:48
39.906115,116.260167,0,221,39761.4006134259,2008-11-09,09:36:53
39.90606,116.260163,0,214,39761.4006712963,2008-11-09,09:36:58
39.906027,116.260174,0,208,39761.4007291667,2008-11-09,09:37:03
39.906083,116.26017,0,205,39761.400787037,2008-11-09,09:37:08
39.906067,116.260119,0,201,39761.4008449074,2008-11-09,09:37:13
39.906092,116.260083,0,198,39761.4009027778,2008-11-09,09:37:18
39.906123,116.26003,0,195,39761.4009606481,2008-11-09,09:37:23
39.906119,116.259974,0,192,39761.4010185185,2008-11-09,09:37:28
39.906159,116.259977,0,193,39761.4010763889,2008-11-09,09:37:33
39.906164,116.259951,0,191,39761.4011342593,2008-11-09,09:37:38
39.90617,116.259929,0,190,39761.4011921296,2008-11-09,09:37:43
39.906166,116.259908,0,189,39761.40125,2008-11-09,09:37:48
39.906153,116.259901,0,188,39761.4013078704,2008-11-09,09:37:53
39.906164,116.259886,0,188,39761.4013657407,2008-11-09,09:37:58
39.906174,116.259885,0,188,39761.4014236111,2008-11-09,09:38:03
39.906186,116.259819,0,187,39761.4014814815,2008-11-09,09:38:08
39.906189,116.259543,0,186,39761.4015393518,2008-11-09,09:38:13
39.906174,116.258997,0,188,39761.4015972222,2008-11-09,09:38:18
39.906251,116.258488,0,188,39761.4016550926,2008-11-09,09:38:23
39.906329,116.258034,0,188,39761.401712963,2008-11-09,09:38:28
39.906331,116.257471,0,189,39761.4017708333,2008-11-09,09:38:33
39.906346,116.256798,0,194,39761.4018287037,2008-11-09,09:38:38
39.90642,116.256135,0,202,39761.4018865741,2008-11-09,09:38:43
39.906523,116.255531,0,210,39761.4019444444,2008-11-09,09:38:48
39.90656,116.254939,0,216,39761.4020023148,2008-11-09,09:38:53
39.906531,116.254365,0,219,39761.4020601852,2008-11-09,09:38:58
39.906483,116.253779,0,222,39761.4021180556,2008-11-09,09:39:03
39.906407,116.253121,0,223,39761.4021759259,2008-11-09,09:39:08
39.90635,116.252455,0,222,39761.4022337963,2008-11-09,09:39:13
39.906268,116.251835,0,224,39761.4022916667,2008-11-09,09:39:18
39.906199,116.251264,0,227,39761.402349537,2008-11-09,09:39:23
39.906112,116.250689,0,235,39761.4024074074,2008-11-09,09:39:28
39.906104,116.250137,0,246,39761.4024652778,2008-11-09,09:39:33
39.90609,116.249644,0,256,39761.4025231482,2008-11-09,09:39:38
39.906105,116.249227,0,262,39761.4025810185,2008-11-09,09:39:43
39.906101,116.248819,0,263,39761.4026388889,2008-11-09,09:39:48
39.906087,116.248477,0,263,39761.4026967593,2008-11-09,09:39:53
39.906098,116.248236,0,263,39761.4027546296,2008-11-09,09:39:58
39.906119,116.2481,0,263,39761.4028125,2008-11-09,09:40:03
39.906079,116.248009,0,264,39761.4028703704,2008-11-09,09:40:08
39.906063,116.24797,0,268,39761.4029282407,2008-11-09,09:40:13
39.906067,116.247964,0,272,39761.4029861111,2008-11-09,09:40:18
39.906067,116.247964,0,272,39761.4030208333,2008-11-09,09:40:21
39.906067,116.24797,0,273,39761.4030439815,2008-11-09,09:40:23
39.906047,116.247811,0,272,39761.4031018519,2008-11-09,09:40:28
39.906028,116.247513,0,272,39761.4031597222,2008-11-09,09:40:33
39.906059,116.247077,0,267,39761.4032175926,2008-11-09,09:40:38
39.906075,116.24661,0,260,39761.403275463,2008-11-09,09:40:43
39.90607,116.246196,0,250,39761.4033333333,2008-11-09,09:40:48
39.906086,116.245844,0,235,39761.4033912037,2008-11-09,09:40:53
39.906159,116.245589,0,220,39761.4034490741,2008-11-09,09:40:58
39.906221,116.245541,0,204,39761.4035069444,2008-11-09,09:41:03
39.906243,116.24556,0,197,39761.4035648148,2008-11-09,09:41:08
39.906243,116.245561,0,197,39761.4036226852,2008-11-09,09:41:13
39.906243,116.245561,0,197,39761.4036574074,2008-11-09,09:41:16
39.906243,116.245558,0,196,39761.4036805556,2008-11-09,09:41:18
39.906268,116.24537,0,192,39761.4037384259,2008-11-09,09:41:23
39.906253,116.244985,0,184,39761.4037962963,2008-11-09,09:41:28
39.906219,116.244509,0,176,39761.4038541667,2008-11-09,09:41:33
39.906223,116.243987,0,170,39761.403912037,2008-11-09,09:41:38
39.906244,116.243456,0,164,39761.4039699074,2008-11-09,09:41:43
39.906228,116.242879,0,157,39761.4040277778,2008-11-09,09:41:48
39.906227,116.24226,0,150,39761.4040856481,2008-11-09,09:41:53
39.906212,116.241687,0,148,39761.4041435185,2008-11-09,09:41:58
39.906228,116.241141,0,148,39761.4042013889,2008-11-09,09:42:03
39.906253,116.240675,0,146,39761.4042592593,2008-11-09,09:42:08
39.906247,116.240281,0,142,39761.4043171296,2008-11-09,09:42:13
39.906257,116.239961,0,141,39761.404375,2008-11-09,09:42:18
39.90629,116.239699,0,129,39761.4044328704,2008-11-09,09:42:23
39.90629,116.239562,0,127,39761.4044907407,2008-11-09,09:42:28
39.906312,116.239545,0,128,39761.4045486111,2008-11-09,09:42:33
39.906315,116.239522,0,127,39761.4046064815,2008-11-09,09:42:38
39.906307,116.239258,0,120,39761.4046643519,2008-11-09,09:42:43
39.906284,116.238853,0,119,39761.4047222222,2008-11-09,09:42:48
39.906275,116.238334,0,114,39761.4047800926,2008-11-09,09:42:53
39.906277,116.237812,0,110,39761.404837963,2008-11-09,09:42:58
39.906282,116.237364,0,105,39761.4048958333,2008-11-09,09:43:03
39.906269,116.236921,0,95,39761.4049537037,2008-11-09,09:43:08
39.906288,116.236526,0,90,39761.4050115741,2008-11-09,09:43:13
39.906286,116.23624,0,86,39761.4050694444,2008-11-09,09:43:18
39.906301,116.236152,0,85,39761.4051273148,2008-11-09,09:43:23
39.906313,116.236159,0,85,39761.4051851852,2008-11-09,09:43:28
39.906329,116.236125,0,80,39761.4052430556,2008-11-09,09:43:33
39.906356,116.235944,0,73,39761.4053009259,2008-11-09,09:43:38
39.906336,116.235644,0,64,39761.4053587963,2008-11-09,09:43:43
39.906344,116.235158,0,48,39761.4054166667,2008-11-09,09:43:48
39.906341,116.234615,0,37,39761.405474537,2008-11-09,09:43:53
39.906352,116.233951,0,28,39761.4055324074,2008-11-09,09:43:58
39.906342,116.233314,0,19,39761.4055902778,2008-11-09,09:44:03
39.906349,116.232683,0,12,39761.4056481481,2008-11-09,09:44:08
39.906342,116.23198,0,5,39761.4057060185,2008-11-09,09:44:13
39.90633,116.231232,0,0,39761.4057638889,2008-11-09,09:44:18
39.906313,116.230528,0,10,39761.4058217593,2008-11-09,09:44:23
39.906312,116.229889,0,10,39761.4058796296,2008-11-09,09:44:28
39.906314,116.22928,0,13,39761.4059375,2008-11-09,09:44:33
39.906374,116.228768,0,19,39761.4059953704,2008-11-09,09:44:38
39.906398,116.228434,0,26,39761.4060532407,2008-11-09,09:44:43
39.906424,116.228396,0,37,39761.4061111111,2008-11-09,09:44:48
39.906424,116.228396,0,37,39761.4061458333,2008-11-09,09:44:51
39.906424,116.228404,0,36,39761.4061689815,2008-11-09,09:44:53
39.906424,116.228394,0,35,39761.4062268519,2008-11-09,09:44:58
39.906471,116.228191,0,35,39761.4062847222,2008-11-09,09:45:03
39.90652,116.227653,0,38,39761.4063425926,2008-11-09,09:45:08
39.906431,116.226921,0,39,39761.406400463,2008-11-09,09:45:13
39.906362,116.226175,0,42,39761.4064583333,2008-11-09,09:45:18
39.90635,116.225602,0,44,39761.4065162037,2008-11-09,09:45:23
39.906346,116.225129,0,45,39761.4065740741,2008-11-09,09:45:28
39.906319,116.224731,0,45,39761.4066319444,2008-11-09,09:45:33
39.9063,116.224295,0,46,39761.4066898148,2008-11-09,09:45:38
39.906303,116.224001,0,47,39761.4067476852,2008-11-09,09:45:43
39.906294,116.223745,0,48,39761.4068055556,2008-11-09,09:45:48
39.906277,116.223539,0,50,39761.4068634259,2008-11-09,09:45:53
39.906298,116.223337,0,55,39761.4069212963,2008-11-09,09:45:58
39.906325,116.223185,0,65,39761.4069791667,2008-11-09,09:46:03
39.906323,116.223116,0,78,39761.407037037,2008-11-09,09:46:08
39.906319,116.222934,0,86,39761.4070949074,2008-11-09,09:46:13
39.90632,116.222621,0,98,39761.4071527778,2008-11-09,09:46:18
39.906325,116.222314,0,104,39761.4072106481,2008-11-09,09:46:23
39.906276,116.222077,0,134,39761.4072685185,2008-11-09,09:46:28
39.906287,116.221871,0,147,39761.4073263889,2008-11-09,09:46:33
39.906294,116.221791,0,158,39761.4073842593,2008-11-09,09:46:38
39.906276,116.221767,0,161,39761.4074421296,2008-11-09,09:46:43
39.90626,116.221758,0,161,39761.4075,2008-11-09,09:46:48
39.906288,116.2217,0,162,39761.4075578704,2008-11-09,09:46:53
39.906371,116.221542,0,162,39761.4076157407,2008-11-09,09:46:58
39.906244,116.221096,0,158,39761.4076736111,2008-11-09,09:47:03
39.90622,116.220635,0,157,39761.4077314815,2008-11-09,09:47:08
39.906187,116.220135,0,157,39761.4077893518,2008-11-09,09:47:13
39.906213,116.219578,0,153,39761.4078472222,2008-11-09,09:47:18
39.90623,116.219016,0,145,39761.4079050926,2008-11-09,09:47:23
39.906227,116.218459,0,135,39761.407962963,2008-11-09,09:47:28
39.906258,116.217886,0,126,39761.4080208333,2008-11-09,09:47:33
39.906333,116.217335,0,116,39761.4080787037,2008-11-09,09:47:38
39.906349,116.216807,0,102,39761.4081365741,2008-11-09,09:47:43
39.906372,116.216293,0,89,39761.4081944444,2008-11-09,09:47:48
39.906333,116.21582,0,78,39761.4082523148,2008-11-09,09:47:53
39.906371,116.215472,0,68,39761.4083101852,2008-11-09,09:47:58
39.906334,116.215074,0,58,39761.4083680556,2008-11-09,09:48:03
39.906313,116.21465,0,49,39761.4084259259,2008-11-09,09:48:08
39.90635,116.214183,0,38,39761.4084837963,2008-11-09,09:48:13
39.906331,116.213818,0,47,39761.4085416667,2008-11-09,09:48:18
39.906334,116.213728,0,53,39761.408599537,2008-11-09,09:48:23
39.906326,116.213717,0,60,39761.4086574074,2008-11-09,09:48:28
39.906325,116.213715,0,59,39761.4087152778,2008-11-09,09:48:33
39.906325,116.213711,0,59,39761.4087731481,2008-11-09,09:48:38
39.906325,116.213711,0,59,39761.4088078704,2008-11-09,09:48:41
39.906326,116.213716,0,59,39761.4088310185,2008-11-09,09:48:43
39.906325,116.213728,0,59,39761.4088888889,2008-11-09,09:48:48
39.906325,116.213705,0,59,39761.4089467593,2008-11-09,09:48:53
39.906436,116.213409,0,68,39761.4090046296,2008-11-09,09:48:58
39.906533,116.213,0,74,39761.4090625,2008-11-09,09:49:03
39.90663,116.212402,0,77,39761.4091203704,2008-11-09,09:49:08
39.906694,116.211701,0,79,39761.4091782407,2008-11-09,09:49:13
39.906662,116.210924,0,79,39761.4092361111,2008-11-09,09:49:18
39.906544,116.210146,0,79,39761.4092939815,2008-11-09,09:49:23
39.90643,116.209475,0,80,39761.4093518518,2008-11-09,09:49:28
39.906413,116.208964,0,78,39761.4094097222,2008-11-09,09:49:33
39.906392,116.208606,0,78,39761.4094675926,2008-11-09,09:49:38
39.906422,116.208472,0,81,39761.409525463,2008-11-09,09:49:43
39.906402,116.208514,0,99,39761.4095833333,2008-11-09,09:49:48
39.906385,116.20852,0,143,39761.4096412037,2008-11-09,09:49:53
39.906368,116.20849,0,183,39761.4096990741,2008-11-09,09:49:58
39.906342,116.208424,0,196,39761.4097569444,2008-11-09,09:50:03
39.906363,116.208372,0,207,39761.4098148148,2008-11-09,09:50:08
39.90634,116.208306,0,215,39761.4098726852,2008-11-09,09:50:13
39.906343,116.208237,0,208,39761.4099305556,2008-11-09,09:50:18
39.906371,116.2082,0,212,39761.4099884259,2008-11-09,09:50:23
39.906362,116.208067,0,209,39761.4100462963,2008-11-09,09:50:28
39.906359,116.207975,0,217,39761.4101041667,2008-11-09,09:50:33
39.906355,116.207873,0,230,39761.410162037,2008-11-09,09:50:38
39.906375,116.207865,0,234,39761.4102199074,2008-11-09,09:50:43
39.906394,116.207903,0,230,39761.4102777778,2008-11-09,09:50:48
39.906399,116.207938,0,233,39761.4103356482,2008-11-09,09:50:53
39.906401,116.207967,0,236,39761.4103935185,2008-11-09,09:50:58
39.906403,116.208019,0,238,39761.4104513889,2008-11-09,09:51:03
39.906346,116.208032,0,243,39761.4105092593,2008-11-09,09:51:08
39.906271,116.208047,0,250,39761.4105671296,2008-11-09,09:51:13
39.906205,116.208074,0,253,39761.410625,2008-11-09,09:51:18
39.906151,116.208074,0,251,39761.4106828704,2008-11-09,09:51:23
39.906074,116.208054,0,248,39761.4107407407,2008-11-09,09:51:28
39.906044,116.208011,0,247,39761.4107986111,2008-11-09,09:51:33
39.906044,116.207983,0,247,39761.4108564815,2008-11-09,09:51:38
39.906031,116.207938,0,242,39761.4109143519,2008-11-09,09:51:43
39.906022,116.207911,0,240,39761.4109722222,2008-11-09,09:51:48
39.906025,116.207846,0,233,39761.4110300926,2008-11-09,09:51:53
39.906049,116.20776,0,231,39761.411087963,2008-11-09,09:51:58
39.906048,116.207677,0,230,39761.4111458333,2008-11-09,09:52:03
39.906045,116.20759,0,231,39761.4112037037,2008-11-09,09:52:08
39.906057,116.207406,0,225,39761.4112615741,2008-11-09,09:52:13
39.906064,116.207217,0,212,39761.4113194444,2008-11-09,09:52:18
39.906096,116.207521,0,167,39761.4140972222,2008-11-09,09:56:18
39.906098,116.20762,0,168,39761.4141550926,2008-11-09,09:56:23
39.906091,116.207712,0,171,39761.414212963,2008-11-09,09:56:28
39.906104,116.207804,0,176,39761.4142708333,2008-11-09,09:56:33
39.906105,116.207901,0,177,39761.4143287037,2008-11-09,09:56:38
39.906098,116.20799,0,180,39761.4143865741,2008-11-09,09:56:43
39.906108,116.208094,0,178,39761.4144444444,2008-11-09,09:56:48
39.90611,116.208188,0,179,39761.4145023148,2008-11-09,09:56:53
39.906103,116.208267,0,181,39761.4145601852,2008-11-09,09:56:58
39.906106,116.208331,0,182,39761.4146180556,2008-11-09,09:57:03
39.906103,116.208405,0,183,39761.4146759259,2008-11-09,09:57:08
39.906053,116.208412,0,181,39761.4147337963,2008-11-09,09:57:13
39.905991,116.208405,0,180,39761.4147916667,2008-11-09,09:57:18
39.905924,116.208407,0,180,39761.414849537,2008-11-09,09:57:23
39.90585,116.208403,0,182,39761.4149074074,2008-11-09,09:57:28
39.905748,116.208401,0,183,39761.4149652778,2008-11-09,09:57:33
39.905657,116.208394,0,182,39761.4150231481,2008-11-09,09:57:38
39.905577,116.208379,0,180,39761.4150810185,2008-11-09,09:57:43
39.905502,116.208372,0,174,39761.4151388889,2008-11-09,09:57:48
39.90543,116.208381,0,171,39761.4151967593,2008-11-09,09:57:53
39.905355,116.208386,0,172,39761.4152546296,2008-11-09,09:57:58
39.905299,116.208394,0,179,39761.4153125,2008-11-09,09:58:03
39.905302,116.208426,0,181,39761.4153703704,2008-11-09,09:58:08
39.905275,116.208532,0,193,39761.4154282407,2008-11-09,09:58:13
39.905194,116.208637,0,204,39761.4154861111,2008-11-09,09:58:18
39.905107,116.208647,0,206,39761.4155439815,2008-11-09,09:58:23
39.905041,116.208663,0,212,39761.4156018518,2008-11-09,09:58:28
39.904963,116.208664,0,219,39761.4156597222,2008-11-09,09:58:33
39.904904,116.208662,0,226,39761.4157175926,2008-11-09,09:58:38
39.904871,116.208667,0,238,39761.415775463,2008-11-09,09:58:43
39.904819,116.208712,0,244,39761.4158333333,2008-11-09,09:58:48
39.90476,116.208758,0,251,39761.4158912037,2008-11-09,09:58:53
39.904701,116.208759,0,261,39761.4159490741,2008-11-09,09:58:58
39.904637,116.208688,0,264,39761.4160069444,2008-11-09,09:59:03
39.904572,116.208638,0,262,39761.4160648148,2008-11-09,09:59:08
39.904494,116.208543,0,251,39761.4161226852,2008-11-09,09:59:13
39.904421,116.208539,0,249,39761.4161805556,2008-11-09,09:59:18
39.904369,116.208528,0,247,39761.4162384259,2008-11-09,09:59:23
39.904344,116.208529,0,244,39761.4162962963,2008-11-09,09:59:28
39.904293,116.208529,0,241,39761.4163541667,2008-11-09,09:59:33
39.90423,116.208503,0,234,39761.416412037,2008-11-09,09:59:38
39.904188,116.208493,0,233,39761.4164699074,2008-11-09,09:59:43
39.904134,116.208489,0,232,39761.4165277778,2008-11-09,09:59:48
39.904071,116.208501,0,231,39761.4165856481,2008-11-09,09:59:53
39.903992,116.208494,0,228,39761.4166435185,2008-11-09,09:59:58
39.903915,116.2085,0,225,39761.4167013889,2008-11-09,10:00:03
39.903836,116.208523,0,222,39761.4167592593,2008-11-09,10:00:08
39.90376,116.208528,0,220,39761.4168171296,2008-11-09,10:00:13
39.90372,116.208546,0,219,39761.416875,2008-11-09,10:00:18
39.903664,116.20852,0,217,39761.4169328704,2008-11-09,10:00:23
39.903611,116.20852,0,215,39761.4169907407,2008-11-09,10:00:28
39.90355,116.208506,0,212,39761.4170486111,2008-11-09,10:00:33
39.90348,116.208493,0,207,39761.4171064815,2008-11-09,10:00:38
39.903412,116.208481,0,198,39761.4171643518,2008-11-09,10:00:43
39.903332,116.208497,0,191,39761.4172222222,2008-11-09,10:00:48
39.903263,116.208496,0,185,39761.4172800926,2008-11-09,10:00:53
39.903185,116.208485,0,179,39761.417337963,2008-11-09,10:00:58
39.903105,116.208474,0,177,39761.4173958333,2008-11-09,10:01:03
39.903038,116.208465,0,173,39761.4174537037,2008-11-09,10:01:08
39.902958,116.20846,0,169,39761.4175115741,2008-11-09,10:01:13
39.902889,116.208445,0,163,39761.4175694444,2008-11-09,10:01:18
39.902819,116.208413,0,161,39761.4176273148,2008-11-09,10:01:23
39.902746,116.20837,0,156,39761.4176851852,2008-11-09,10:01:28
39.902653,116.20836,0,144,39761.4177430556,2008-11-09,10:01:33
39.902585,116.208349,0,138,39761.4178009259,2008-11-09,10:01:38
39.902507,116.208335,0,131,39761.4178587963,2008-11-09,10:01:43
39.902436,116.208295,0,126,39761.4179166667,2008-11-09,10:01:48
39.902356,116.208309,0,125,39761.417974537,2008-11-09,10:01:53
39.902281,116.208369,0,132,39761.4180324074,2008-11-09,10:01:58
39.902222,116.208371,0,132,39761.4180902778,2008-11-09,10:02:03
39.902142,116.208419,0,136,39761.4181481482,2008-11-09,10:02:08
39.902086,116.208416,0,135,39761.4182060185,2008-11-09,10:02:13
39.902037,116.208433,0,135,39761.4182638889,2008-11-09,10:02:18
39.901987,116.208441,0,146,39761.4183217593,2008-11-09,10:02:23
39.901941,116.208447,0,148,39761.4183796296,2008-11-09,10:02:28
39.901868,116.208478,0,151,39761.4184375,2008-11-09,10:02:33
39.901769,116.208474,0,154,39761.4184953704,2008-11-09,10:02:38
39.901686,116.208478,0,156,39761.4185532407,2008-11-09,10:02:43
39.901618,116.208489,0,155,39761.4186111111,2008-11-09,10:02:48
39.901579,116.208477,0,158,39761.4186689815,2008-11-09,10:02:53
39.901529,116.208436,0,157,39761.4187268519,2008-11-09,10:02:58
39.90146,116.208425,0,156,39761.4187847222,2008-11-09,10:03:03
39.901394,116.208401,0,157,39761.4188425926,2008-11-09,10:03:08
39.901332,116.208394,0,157,39761.418900463,2008-11-09,10:03:13
39.901289,116.2084,0,155,39761.4189583333,2008-11-09,10:03:18
39.901207,116.208396,0,154,39761.4190162037,2008-11-09,10:03:23
39.90113,116.208404,0,153,39761.4190740741,2008-11-09,10:03:28
39.90108,116.208404,0,152,39761.4191319444,2008-11-09,10:03:33
39.901048,116.208394,0,150,39761.4191898148,2008-11-09,10:03:38
39.901,116.208398,0,149,39761.4192476852,2008-11-09,10:03:43
39.900942,116.208393,0,149,39761.4193055556,2008-11-09,10:03:48
39.90086,116.208406,0,150,39761.4193634259,2008-11-09,10:03:53
39.900804,116.208428,0,151,39761.4194212963,2008-11-09,10:03:58
39.900737,116.208466,0,152,39761.4194791667,2008-11-09,10:04:03
39.900664,116.208441,0,167,39761.419537037,2008-11-09,10:04:08
39.900621,116.208441,0,173,39761.4195949074,2008-11-09,10:04:13
39.900579,116.208441,0,175,39761.4196527778,2008-11-09,10:04:18
39.90052,116.208461,0,179,39761.4197106481,2008-11-09,10:04:23
39.900504,116.208502,0,184,39761.4197685185,2008-11-09,10:04:28
39.900485,116.208518,0,192,39761.4198263889,2008-11-09,10:04:33
39.900426,116.208511,0,195,39761.4198842593,2008-11-09,10:04:38
39.900366,116.208511,0,198,39761.4199421296,2008-11-09,10:04:43
39.900303,116.208501,0,199,39761.42,2008-11-09,10:04:48
39.900223,116.208485,0,200,39761.4200578704,2008-11-09,10:04:53
39.900142,116.208481,0,209,39761.4201157407,2008-11-09,10:04:58
39.900126,116.20847,0,210,39761.4201736111,2008-11-09,10:05:03
39.900126,116.20847,0,210,39761.4202083333,2008-11-09,10:05:06
39.900118,116.208466,0,211,39761.4202314815,2008-11-09,10:05:08
39.900107,116.208451,0,211,39761.4202893519,2008-11-09,10:05:13
39.900066,116.208472,0,220,39761.4203472222,2008-11-09,10:05:18
39.900037,116.208512,0,217,39761.4204050926,2008-11-09,10:05:23
39.900016,116.208561,0,218,39761.420462963,2008-11-09,10:05:28
39.899993,116.208622,0,217,39761.4205208333,2008-11-09,10:05:33
39.899957,116.208627,0,220,39761.4205787037,2008-11-09,10:05:38
39.899905,116.208609,0,220,39761.4206365741,2008-11-09,10:05:43
39.899853,116.208593,0,215,39761.4206944444,2008-11-09,10:05:48
39.899799,116.208594,0,207,39761.4207523148,2008-11-09,10:05:53
39.899733,116.208592,0,201,39761.4208101852,2008-11-09,10:05:58
39.899685,116.208598,0,196,39761.4208680556,2008-11-09,10:06:03
39.899611,116.208577,0,188,39761.4209259259,2008-11-09,10:06:08
39.899536,116.208579,0,195,39761.4209837963,2008-11-09,10:06:13
39.899493,116.208587,0,196,39761.4210416667,2008-11-09,10:06:18
39.899443,116.208596,0,196,39761.421099537,2008-11-09,10:06:23
39.899371,116.208589,0,198,39761.4211574074,2008-11-09,10:06:28
39.899302,116.2086,0,195,39761.4212152778,2008-11-09,10:06:33
39.899247,116.208611,0,186,39761.4212731481,2008-11-09,10:06:38
39.899199,116.208627,0,189,39761.4213310185,2008-11-09,10:06:43
39.899113,116.208682,0,182,39761.4213888889,2008-11-09,10:06:48
39.899051,116.208727,0,175,39761.4214467593,2008-11-09,10:06:53
39.899004,116.20878,0,172,39761.4215046296,2008-11-09,10:06:58
39.898946,116.208795,0,173,39761.4215625,2008-11-09,10:07:03
39.898914,116.208824,0,170,39761.4216203704,2008-11-09,10:07:08
39.898854,116.208883,0,164,39761.4216782407,2008-11-09,10:07:13
39.898842,116.208938,0,162,39761.4217361111,2008-11-09,10:07:18
39.898785,116.208981,0,161,39761.4217939815,2008-11-09,10:07:23
39.898692,116.209046,0,161,39761.4218518519,2008-11-09,10:07:28
39.898655,116.209106,0,163,39761.4219097222,2008-11-09,10:07:33
39.89863,116.209154,0,161,39761.4219675926,2008-11-09,10:07:38
39.898595,116.209215,0,161,39761.422025463,2008-11-09,10:07:43
39.898545,116.209296,0,160,39761.4220833333,2008-11-09,10:07:48
39.898507,116.209371,0,162,39761.4221412037,2008-11-09,10:07:53
39.898497,116.209423,0,165,39761.4221990741,2008-11-09,10:07:58
39.898497,116.209423,0,165,39761.4222337963,2008-11-09,10:08:01
39.898502,116.209431,0,171,39761.4222569444,2008-11-09,10:08:03
39.898479,116.209433,0,175,39761.4223148148,2008-11-09,10:08:08
39.898438,116.209446,0,179,39761.4223726852,2008-11-09,10:08:13
39.898412,116.209432,0,184,39761.4224305556,2008-11-09,10:08:18
39.898446,116.209465,0,188,39761.4224884259,2008-11-09,10:08:23
39.898465,116.209534,0,192,39761.4225462963,2008-11-09,10:08:28
39.89846,116.209618,0,195,39761.4226041667,2008-11-09,10:08:33
39.898437,116.209697,0,193,39761.422662037,2008-11-09,10:08:38
39.898439,116.209802,0,187,39761.4227199074,2008-11-09,10:08:43
39.89843,116.209886,0,180,39761.4227777778,2008-11-09,10:08:48
39.898443,116.209972,0,175,39761.4228356481,2008-11-09,10:08:53
39.898403,116.210047,0,168,39761.4228935185,2008-11-09,10:08:58
39.898389,116.210063,0,170,39761.4229513889,2008-11-09,10:09:03
39.898337,116.210084,0,169,39761.4230092593,2008-11-09,10:09:08
39.89826,116.210094,0,168,39761.4230671296,2008-11-09,10:09:13
39.898196,116.210129,0,170,39761.423125,2008-11-09,10:09:18
39.898116,116.210144,0,166,39761.4231828704,2008-11-09,10:09:23
39.898003,116.210177,0,166,39761.4232407407,2008-11-09,10:09:28
39.897894,116.210208,0,171,39761.4232986111,2008-11-09,10:09:33
39.897809,116.210198,0,174,39761.4233564815,2008-11-09,10:09:38
39.897737,116.210206,0,176,39761.4234143518,2008-11-09,10:09:43
39.897679,116.210227,0,179,39761.4234722222,2008-11-09,10:09:48
39.897601,116.210251,0,183,39761.4235300926,2008-11-09,10:09:53
39.897526,116.210241,0,183,39761.423587963,2008-11-09,10:09:58
39.897472,116.210285,0,182,39761.4236458333,2008-11-09,10:10:03
39.897393,116.210285,0,184,39761.4237037037,2008-11-09,10:10:08
39.897323,116.210223,0,191,39761.4237615741,2008-11-09,10:10:13
39.897262,116.210134,0,190,39761.4238194444,2008-11-09,10:10:18
39.897226,116.210039,0,183,39761.4238773148,2008-11-09,10:10:23
39.897227,116.209932,0,179,39761.4239351852,2008-11-09,10:10:28
39.897211,116.209834,0,172,39761.4239930556,2008-11-09,10:10:33
39.897231,116.209733,0,170,39761.4240509259,2008-11-09,10:10:38
39.897252,116.209657,0,168,39761.4241087963,2008-11-09,10:10:43
39.897253,116.209586,0,165,39761.4241666667,2008-11-09,10:10:48
39.897252,116.209509,0,166,39761.424224537,2008-11-09,10:10:53
39.897243,116.209434,0,171,39761.4242824074,2008-11-09,10:10:58
39.897109,116.20913,0,308,39761.4270601852,2008-11-09,10:14:58
39.897057,116.209083,0,302,39761.4271180556,2008-11-09,10:15:03
39.897053,116.208969,0,289,39761.4271759259,2008-11-09,10:15:08
39.897058,116.20884,0,259,39761.4272337963,2008-11-09,10:15:13
39.897038,116.208751,0,243,39761.4272916667,2008-11-09,10:15:18
39.897005,116.208681,0,236,39761.427349537,2008-11-09,10:15:23
39.896988,116.208611,0,229,39761.4274074074,2008-11-09,10:15:28
39.897,116.208541,0,225,39761.4274652778,2008-11-09,10:15:33
39.897007,116.208528,0,217,39761.4275231481,2008-11-09,10:15:38
39.897007,116.208528,0,217,39761.4275578704,2008-11-09,10:15:41
39.897015,116.208528,0,217,39761.4275810185,2008-11-09,10:15:43
39.897055,116.208513,0,213,39761.4276388889,2008-11-09,10:15:48
39.897069,116.208482,0,210,39761.4276967593,2008-11-09,10:15:53
39.897058,116.208402,0,210,39761.4277546296,2008-11-09,10:15:58
39.897062,116.208346,0,215,39761.4278125,2008-11-09,10:16:03
39.89705,116.20835,0,214,39761.4278703704,2008-11-09,10:16:08
39.89704,116.208355,0,215,39761.4279282407,2008-11-09,10:16:13
39.897034,116.208357,0,215,39761.4279861111,2008-11-09,10:16:18
39.897034,116.208357,0,215,39761.4280208333,2008-11-09,10:16:21
39.897032,116.208363,0,216,39761.4280439815,2008-11-09,10:16:23
39.897012,116.208366,0,216,39761.4281018519,2008-11-09,10:16:28
39.896992,116.208365,0,216,39761.4281597222,2008-11-09,10:16:33
39.89696,116.208363,0,215,39761.4282175926,2008-11-09,10:16:38
39.896927,116.208362,0,215,39761.428275463,2008-11-09,10:16:43
39.897304,116.208142,0,138,39761.4283912037,2008-11-09,10:16:53
39.897279,116.208169,0,129,39761.4284490741,2008-11-09,10:16:58
39.897273,116.208176,0,132,39761.4285069444,2008-11-09,10:17:03
39.897272,116.208179,0,133,39761.4285648148,2008-11-09,10:17:08
39.897272,116.208179,0,133,39761.428599537,2008-11-09,10:17:11
39.897276,116.208179,0,133,39761.4286226852,2008-11-09,10:17:13
39.897292,116.208179,0,132,39761.4286805556,2008-11-09,10:17:18
39.897314,116.208182,0,131,39761.4287384259,2008-11-09,10:17:23
39.897339,116.208214,0,131,39761.4287962963,2008-11-09,10:17:28
39.897339,116.208214,0,131,39761.4288310185,2008-11-09,10:17:31
39.897338,116.208221,0,130,39761.4288541667,2008-11-09,10:17:33
39.897325,116.20824,0,129,39761.4289699074,2008-11-09,10:17:43
39.897325,116.20824,0,129,39761.4290625,2008-11-09,10:17:51
39.897321,116.208237,0,129,39761.4290856481,2008-11-09,10:17:53
39.897266,116.208216,0,130,39761.4291435185,2008-11-09,10:17:58
39.897165,116.208178,0,130,39761.4292013889,2008-11-09,10:18:03
39.89707,116.208249,0,130,39761.4292592593,2008-11-09,10:18:08
39.89699,116.208332,0,131,39761.4293171296,2008-11-09,10:18:13
39.89692,116.208375,0,131,39761.429375,2008-11-09,10:18:18
39.896841,116.208366,0,131,39761.4294328704,2008-11-09,10:18:23
39.896691,116.208316,0,131,39761.4294907407,2008-11-09,10:18:28
39.896518,116.208228,0,131,39761.4295486111,2008-11-09,10:18:33
39.89644,116.208174,0,131,39761.4296064815,2008-11-09,10:18:38
39.897046,116.207357,0,214,39761.4313425926,2008-11-09,10:21:08
39.896948,116.207412,0,234,39761.431400463,2008-11-09,10:21:13
39.897056,116.207617,0,156,39761.4314583333,2008-11-09,10:21:18
39.897275,116.207929,0,145,39761.4315162037,2008-11-09,10:21:23
39.897331,116.208028,0,136,39761.4315740741,2008-11-09,10:21:28
39.897337,116.208064,0,137,39761.4316319444,2008-11-09,10:21:33
39.897361,116.208115,0,140,39761.4316898148,2008-11-09,10:21:38
39.897405,116.208157,0,144,39761.4317476852,2008-11-09,10:21:43
39.897433,116.208189,0,149,39761.4318055556,2008-11-09,10:21:48
39.897395,116.208206,0,156,39761.4318634259,2008-11-09,10:21:53
39.897323,116.208241,0,161,39761.4319212963,2008-11-09,10:21:58
39.897286,116.208255,0,160,39761.4319791667,2008-11-09,10:22:03
39.897218,116.208274,0,158,39761.432037037,2008-11-09,10:22:08
39.897205,116.208266,0,158,39761.4320949074,2008-11-09,10:22:13
39.897192,116.208258,0,158,39761.4321527778,2008-11-09,10:22:18
39.897188,116.20826,0,159,39761.4322106481,2008-11-09,10:22:23
39.897182,116.208263,0,159,39761.4322685185,2008-11-09,10:22:28
39.897174,116.208265,0,159,39761.4323263889,2008-11-09,10:22:33
39.897174,116.208265,0,159,39761.4323611111,2008-11-09,10:22:36
39.897169,116.208267,0,159,39761.4323842593,2008-11-09,10:22:38
39.897258,116.208361,0,186,39761.4355092593,2008-11-09,10:27:08
39.896722,116.208329,0,186,39761.4355671296,2008-11-09,10:27:13
39.896259,116.208285,0,186,39761.435625,2008-11-09,10:27:18
39.896108,116.208248,0,186,39761.4356828704,2008-11-09,10:27:23
39.896099,116.208231,0,185,39761.4357407407,2008-11-09,10:27:28
39.896146,116.20821,0,183,39761.4357986111,2008-11-09,10:27:33
39.896162,116.208225,0,181,39761.4358564815,2008-11-09,10:27:38
39.896242,116.208217,0,181,39761.4359143519,2008-11-09,10:27:43
39.896353,116.208251,0,180,39761.4359722222,2008-11-09,10:27:48
39.896538,116.208279,0,181,39761.4360300926,2008-11-09,10:27:53
39.896624,116.208299,0,182,39761.436087963,2008-11-09,10:27:58
39.896784,116.208275,0,183,39761.4361458333,2008-11-09,10:28:03
39.896867,116.208248,0,182,39761.4362037037,2008-11-09,10:28:08
39.896867,116.208248,0,182,39761.4362384259,2008-11-09,10:28:11
39.896873,116.208255,0,180,39761.4362615741,2008-11-09,10:28:13
39.896854,116.20829,0,178,39761.4363194444,2008-11-09,10:28:18
39.896792,116.208323,0,174,39761.4363773148,2008-11-09,10:28:23
39.896743,116.208327,0,167,39761.4364351852,2008-11-09,10:28:28
39.896666,116.208331,0,158,39761.4364930556,2008-11-09,10:28:33
39.896578,116.208334,0,150,39761.4365509259,2008-11-09,10:28:38
39.896695,116.208317,0,150,39761.4366087963,2008-11-09,10:28:43
39.89671,116.208302,0,147,39761.4366666667,2008-11-09,10:28:48
39.89665,116.208287,0,139,39761.436724537,2008-11-09,10:28:53
39.896619,116.20826,0,130,39761.4367824074,2008-11-09,10:28:58
39.896522,116.208253,0,123,39761.4368402778,2008-11-09,10:29:03
39.896368,116.208241,0,116,39761.4368981481,2008-11-09,10:29:08
39.896218,116.208278,0,108,39761.4369560185,2008-11-09,10:29:13
39.896135,116.208281,0,98,39761.4370138889,2008-11-09,10:29:18
39.896045,116.208263,0,82,39761.4370717593,2008-11-09,10:29:23
39.895921,116.208252,0,63,39761.4371296296,2008-11-09,10:29:28
39.895856,116.208229,0,45,39761.4371875,2008-11-09,10:29:33
39.89591,116.208233,0,28,39761.4372453704,2008-11-09,10:29:38
39.895973,116.208269,0,16,39761.4373032407,2008-11-09,10:29:43
39.89598,116.208269,0,7,39761.4373611111,2008-11-09,10:29:48
39.895983,116.208269,0,0,39761.4374189815,2008-11-09,10:29:53
39.895983,116.208269,0,-1,39761.4374768519,2008-11-09,10:29:58
39.895983,116.208269,0,-1,39761.4375115741,2008-11-09,10:30:01
39.895989,116.20827,0,-1,39761.4375347222,2008-11-09,10:30:03
39.896005,116.20827,0,-2,39761.4375925926,2008-11-09,10:30:08
39.896025,116.20827,0,-2,39761.437650463,2008-11-09,10:30:13
39.896048,116.20827,0,-3,39761.4377083333,2008-11-09,10:30:18
39.89607,116.208269,0,-4,39761.4377662037,2008-11-09,10:30:23
39.896139,116.208261,0,-3,39761.4378240741,2008-11-09,10:30:28
39.8963,116.208253,0,-1,39761.4378819444,2008-11-09,10:30:33
39.896443,116.208235,0,2,39761.4379398148,2008-11-09,10:30:38
39.896528,116.20824,0,15,39761.4379976852,2008-11-09,10:30:43
39.896541,116.208247,0,25,39761.4380555556,2008-11-09,10:30:48
39.896562,116.208294,0,35,39761.4381134259,2008-11-09,10:30:53
39.896607,116.208303,0,41,39761.4381712963,2008-11-09,10:30:58
39.896621,116.208293,0,51,39761.4382291667,2008-11-09,10:31:03
39.896678,116.208311,0,65,39761.438287037,2008-11-09,10:31:08
39.896772,116.208288,0,78,39761.4383449074,2008-11-09,10:31:13
39.896772,116.208288,0,78,39761.4383796296,2008-11-09,10:31:16
39.896777,116.208294,0,83,39761.4384027778,2008-11-09,10:31:18
39.896793,116.208306,0,92,39761.4384606481,2008-11-09,10:31:23
39.896786,116.208306,0,97,39761.4385185185,2008-11-09,10:31:28
39.896786,116.208306,0,97,39761.4385532407,2008-11-09,10:31:31
39.896786,116.208306,0,98,39761.4385763889,2008-11-09,10:31:33
39.896815,116.208325,0,99,39761.4386342593,2008-11-09,10:31:38
39.896835,116.208322,0,98,39761.4386921296,2008-11-09,10:31:43
39.896864,116.208325,0,97,39761.43875,2008-11-09,10:31:48
39.896864,116.208325,0,97,39761.4387847222,2008-11-09,10:31:51
39.896862,116.208327,0,98,39761.4388078704,2008-11-09,10:31:53
39.89692,116.208334,0,106,39761.4388657407,2008-11-09,10:31:58
39.896964,116.208329,0,111,39761.4389236111,2008-11-09,10:32:03
39.897029,116.208356,0,123,39761.4389814815,2008-11-09,10:32:08
39.897056,116.208373,0,130,39761.4390393518,2008-11-09,10:32:13
39.897072,116.208378,0,139,39761.4390972222,2008-11-09,10:32:18
39.897088,116.208362,0,147,39761.4391550926,2008-11-09,10:32:23
39.897096,116.208353,0,148,39761.439212963,2008-11-09,10:32:28
39.897087,116.208353,0,148,39761.4392708333,2008-11-09,10:32:33
39.897081,116.208353,0,148,39761.4393287037,2008-11-09,10:32:38
39.897081,116.208358,0,148,39761.4393865741,2008-11-09,10:32:43
39.897081,116.208358,0,148,39761.4394212963,2008-11-09,10:32:46
39.897074,116.208358,0,148,39761.4394444444,2008-11-09,10:32:48
39.89706,116.20836,0,147,39761.4395023148,2008-11-09,10:32:53
39.897062,116.208351,0,147,39761.4395601852,2008-11-09,10:32:58
39.897052,116.208352,0,147,39761.4396180556,2008-11-09,10:33:03
39.897057,116.208351,0,148,39761.4396759259,2008-11-09,10:33:08
39.897062,116.208347,0,149,39761.4397337963,2008-11-09,10:33:13
39.897062,116.208348,0,149,39761.4397916667,2008-11-09,10:33:18
39.897055,116.208347,0,149,39761.439849537,2008-11-09,10:33:23
39.897055,116.208347,0,149,39761.4398842593,2008-11-09,10:33:26
39.897048,116.208349,0,149,39761.4399074074,2008-11-09,10:33:28
39.897058,116.208349,0,150,39761.4399652778,2008-11-09,10:33:33
39.897128,116.208306,0,154,39761.4400231481,2008-11-09,10:33:38
39.89715,116.2083,0,155,39761.4400810185,2008-11-09,10:33:43
39.89715,116.2083,0,155,39761.4401157407,2008-11-09,10:33:46
39.897146,116.208301,0,155,39761.4401388889,2008-11-09,10:33:48
39.897135,116.208302,0,156,39761.4401967593,2008-11-09,10:33:53
39.897135,116.208302,0,156,39761.4402314815,2008-11-09,10:33:56
39.897127,116.208302,0,156,39761.4402546296,2008-11-09,10:33:58
39.897185,116.208274,0,158,39761.4403125,2008-11-09,10:34:03
39.897185,116.208274,0,158,39761.4403472222,2008-11-09,10:34:06
39.897183,116.208276,0,158,39761.4403703704,2008-11-09,10:34:08
39.897205,116.208271,0,160,39761.4404282407,2008-11-09,10:34:13
39.897274,116.208252,0,167,39761.4404861111,2008-11-09,10:34:18
39.897254,116.208252,0,170,39761.4405439815,2008-11-09,10:34:23
39.897196,116.208311,0,175,39761.4406018518,2008-11-09,10:34:28
39.89717,116.20837,0,180,39761.4406597222,2008-11-09,10:34:33
39.89717,116.20837,0,180,39761.4406944444,2008-11-09,10:34:36
39.897167,116.208369,0,180,39761.4407175926,2008-11-09,10:34:38
39.897178,116.208366,0,180,39761.440775463,2008-11-09,10:34:43
39.897178,116.208355,0,182,39761.4408333333,2008-11-09,10:34:48
39.897155,116.208356,0,183,39761.4408912037,2008-11-09,10:34:53
39.897193,116.208231,0,182,39761.4410648148,2008-11-09,10:35:08
39.897146,116.208194,0,182,39761.4411226852,2008-11-09,10:35:13
39.897341,116.208302,0,182,39761.4413541667,2008-11-09,10:35:33
39.89742,116.208299,0,182,39761.441412037,2008-11-09,10:35:38
39.89767,116.20832,0,251,39761.4439583333,2008-11-09,10:39:18
39.897697,116.208323,0,257,39761.4440162037,2008-11-09,10:39:23
39.89773,116.208341,0,263,39761.4440740741,2008-11-09,10:39:28
39.897785,116.208341,0,277,39761.4441319444,2008-11-09,10:39:33
39.897846,116.208356,0,291,39761.4441898148,2008-11-09,10:39:38
39.897875,116.208371,0,305,39761.4442476852,2008-11-09,10:39:43
39.897892,116.208389,0,316,39761.4443055556,2008-11-09,10:39:48
39.89788,116.208406,0,325,39761.4443634259,2008-11-09,10:39:53
39.897865,116.208399,0,331,39761.4444212963,2008-11-09,10:39:58
39.897856,116.208399,0,333,39761.4444791667,2008-11-09,10:40:03
39.897821,116.208396,0,335,39761.444537037,2008-11-09,10:40:08
39.897781,116.208393,0,336,39761.4445949074,2008-11-09,10:40:13
39.897768,116.20842,0,337,39761.4446527778,2008-11-09,10:40:18
39.897768,116.20842,0,337,39761.4446875,2008-11-09,10:40:21
39.897772,116.208421,0,337,39761.4447106481,2008-11-09,10:40:23
39.897811,116.208419,0,338,39761.4447685185,2008-11-09,10:40:28
39.897878,116.208401,0,338,39761.4448263889,2008-11-09,10:40:33
39.897915,116.20838,0,339,39761.4448842593,2008-11-09,10:40:38
39.897754,116.208335,0,337,39761.4451157407,2008-11-09,10:40:58
39.897831,116.20839,0,337,39761.4451736111,2008-11-09,10:41:03
39.897851,116.208441,0,337,39761.4452314815,2008-11-09,10:41:08
39.897842,116.208455,0,337,39761.4452893519,2008-11-09,10:41:13
39.897842,116.208455,0,337,39761.4453240741,2008-11-09,10:41:16
39.897835,116.208463,0,340,39761.4453472222,2008-11-09,10:41:18
39.897836,116.208451,0,341,39761.4454050926,2008-11-09,10:41:23
39.897814,116.208411,0,342,39761.445462963,2008-11-09,10:41:28
39.897814,116.208411,0,342,39761.4454976852,2008-11-09,10:41:31
39.897809,116.208403,0,342,39761.4455208333,2008-11-09,10:41:33
39.8978,116.208401,0,342,39761.4455787037,2008-11-09,10:41:38
39.8978,116.208401,0,342,39761.4456134259,2008-11-09,10:41:41
39.897794,116.208399,0,342,39761.4456365741,2008-11-09,10:41:43
39.897808,116.208382,0,341,39761.4456944444,2008-11-09,10:41:48
39.897856,116.208349,0,340,39761.4457523148,2008-11-09,10:41:53
39.8979,116.208333,0,338,39761.4458101852,2008-11-09,10:41:58
39.897976,116.208344,0,333,39761.4458680556,2008-11-09,10:42:03
39.898103,116.208355,0,326,39761.4459259259,2008-11-09,10:42:08
39.89825,116.208375,0,316,39761.4459837963,2008-11-09,10:42:13
39.898365,116.208398,0,307,39761.4460416667,2008-11-09,10:42:18
39.898491,116.208378,0,306,39761.446099537,2008-11-09,10:42:23
39.898662,116.208362,0,305,39761.4461574074,2008-11-09,10:42:28
39.898866,116.208388,0,297,39761.4462152778,2008-11-09,10:42:33
39.899051,116.208425,0,296,39761.4462731481,2008-11-09,10:42:38
39.89914,116.208501,0,299,39761.4463310185,2008-11-09,10:42:43
39.899165,116.208562,0,300,39761.4463888889,2008-11-09,10:42:48
39.899144,116.208576,0,304,39761.4464467593,2008-11-09,10:42:53
39.899104,116.20859,0,310,39761.4465046296,2008-11-09,10:42:58
39.898958,116.208583,0,313,39761.4465625,2008-11-09,10:43:03
39.898976,116.208583,0,320,39761.4466203704,2008-11-09,10:43:08
39.898786,116.208549,0,319,39761.4466782407,2008-11-09,10:43:13
39.898575,116.208483,0,316,39761.4467361111,2008-11-09,10:43:18
39.89852,116.208467,0,314,39761.4467939815,2008-11-09,10:43:23
39.898343,116.208388,0,311,39761.4468518518,2008-11-09,10:43:28
39.898195,116.208348,0,308,39761.4469097222,2008-11-09,10:43:33
39.898034,116.208359,0,306,39761.4469675926,2008-11-09,10:43:38
39.897963,116.208378,0,307,39761.447025463,2008-11-09,10:43:43
39.897878,116.208363,0,308,39761.4470833333,2008-11-09,10:43:48
39.897786,116.208371,0,311,39761.4471412037,2008-11-09,10:43:53
39.89775,116.208398,0,313,39761.4471990741,2008-11-09,10:43:58
39.897627,116.208396,0,315,39761.4472569444,2008-11-09,10:44:03
39.897512,116.20836,0,318,39761.4473148148,2008-11-09,10:44:08
39.897363,116.208288,0,321,39761.4473726852,2008-11-09,10:44:13
39.897196,116.208249,0,328,39761.4474305556,2008-11-09,10:44:18
39.897079,116.208205,0,335,39761.4474884259,2008-11-09,10:44:23
39.897017,116.208162,0,344,39761.4475462963,2008-11-09,10:44:28
39.89696,116.208108,0,351,39761.4476041667,2008-11-09,10:44:33
39.896965,116.208077,0,356,39761.447662037,2008-11-09,10:44:38
39.896921,116.208043,0,360,39761.4477199074,2008-11-09,10:44:43
39.896878,116.207997,0,363,39761.4477777778,2008-11-09,10:44:48
39.896867,116.207938,0,364,39761.4478356481,2008-11-09,10:44:53
39.896846,116.207902,0,362,39761.4478935185,2008-11-09,10:44:58
39.896823,116.207877,0,360,39761.4479513889,2008-11-09,10:45:03
39.896817,116.207851,0,357,39761.4480092593,2008-11-09,10:45:08
39.896819,116.20785,0,357,39761.4480671296,2008-11-09,10:45:13
39.896819,116.20785,0,357,39761.4481018518,2008-11-09,10:45:16
39.896826,116.207844,0,354,39761.448125,2008-11-09,10:45:18
39.896867,116.207876,0,347,39761.4481828704,2008-11-09,10:45:23
39.896939,116.207937,0,345,39761.4482407407,2008-11-09,10:45:28
39.89694,116.208026,0,343,39761.4482986111,2008-11-09,10:45:33
39.897029,116.208218,0,332,39761.4483564815,2008-11-09,10:45:38
39.897059,116.208265,0,326,39761.4484143518,2008-11-09,10:45:43
39.897101,116.208294,0,321,39761.4484722222,2008-11-09,10:45:48
39.897117,116.208305,0,318,39761.4485300926,2008-11-09,10:45:53
39.897187,116.208262,0,313,39761.448587963,2008-11-09,10:45:58
39.897278,116.208214,0,310,39761.4486458333,2008-11-09,10:46:03
39.897354,116.208231,0,305,39761.4487037037,2008-11-09,10:46:08
39.89738,116.208249,0,304,39761.4487615741,2008-11-09,10:46:13
39.897396,116.208264,0,306,39761.4488194444,2008-11-09,10:46:18
39.897413,116.208277,0,307,39761.4488773148,2008-11-09,10:46:23
39.897463,116.208298,0,314,39761.4489351852,2008-11-09,10:46:28
39.897531,116.208305,0,321,39761.4489930556,2008-11-09,10:46:33
39.897603,116.208318,0,330,39761.4490509259,2008-11-09,10:46:38
39.897678,116.208306,0,341,39761.4491087963,2008-11-09,10:46:43
39.897738,116.208286,0,356,39761.4491666667,2008-11-09,10:46:48
39.897778,116.208308,0,374,39761.449224537,2008-11-09,10:46:53
39.897843,116.208326,0,395,39761.4492824074,2008-11-09,10:46:58
39.897916,116.208296,0,416,39761.4493402778,2008-11-09,10:47:03
39.897972,116.208269,0,436,39761.4493981482,2008-11-09,10:47:08
39.898011,116.208279,0,454,39761.4494560185,2008-11-09,10:47:13
39.898075,116.20831,0,469,39761.4495138889,2008-11-09,10:47:18
39.898189,116.208295,0,474,39761.4495717593,2008-11-09,10:47:23
39.898243,116.208228,0,477,39761.4496296296,2008-11-09,10:47:28
39.898272,116.208155,0,478,39761.4496875,2008-11-09,10:47:33
39.898326,116.208131,0,480,39761.4497453704,2008-11-09,10:47:38
39.898341,116.20811,0,484,39761.4498032407,2008-11-09,10:47:43
39.898324,116.208079,0,491,39761.4498611111,2008-11-09,10:47:48
39.898282,116.208051,0,499,39761.4499189815,2008-11-09,10:47:53
39.898223,116.207999,0,508,39761.4499768519,2008-11-09,10:47:58
39.898152,116.207922,0,516,39761.4500347222,2008-11-09,10:48:03
39.898069,116.207849,0,523,39761.4500925926,2008-11-09,10:48:08
39.897989,116.20778,0,529,39761.450150463,2008-11-09,10:48:13
39.897915,116.207723,0,535,39761.4502083333,2008-11-09,10:48:18
39.897873,116.207734,0,539,39761.4502662037,2008-11-09,10:48:23
39.897836,116.207721,0,545,39761.4503240741,2008-11-09,10:48:28
39.897753,116.207655,0,550,39761.4503819444,2008-11-09,10:48:33
39.897727,116.207578,0,556,39761.4504398148,2008-11-09,10:48:38
39.897767,116.207549,0,559,39761.4504976852,2008-11-09,10:48:43
39.897786,116.207099,0,560,39761.4505555556,2008-11-09,10:48:48
39.896858,116.207774,0,562,39761.4506134259,2008-11-09,10:48:53
39.89689,116.207977,0,564,39761.4506712963,2008-11-09,10:48:58
39.897127,116.208103,0,568,39761.4507291667,2008-11-09,10:49:03
39.897218,116.208191,0,572,39761.450787037,2008-11-09,10:49:08
39.897128,116.208237,0,577,39761.4508449074,2008-11-09,10:49:13
39.896978,116.208249,0,583,39761.4509027778,2008-11-09,10:49:18
39.897122,116.208242,0,590,39761.4509606481,2008-11-09,10:49:23
39.897146,116.20821,0,597,39761.4510185185,2008-11-09,10:49:28
39.897325,116.208203,0,604,39761.4510763889,2008-11-09,10:49:33
39.897451,116.20819,0,611,39761.4511342593,2008-11-09,10:49:38
39.897735,116.208177,0,617,39761.4511921296,2008-11-09,10:49:43
39.897055,116.208391,0,306,39761.4576157407,2008-11-09,10:58:58
39.897467,116.208276,0,431,39761.4576736111,2008-11-09,10:59:03
39.897536,116.208172,0,529,39761.4577314815,2008-11-09,10:59:08
39.897536,116.208172,0,529,39761.4577662037,2008-11-09,10:59:11
39.897536,116.208173,0,534,39761.4577893519,2008-11-09,10:59:13
39.896809,116.208246,0,447,39761.4578472222,2008-11-09,10:59:18
39.896956,116.208252,0,393,39761.4579050926,2008-11-09,10:59:23
39.897194,116.208234,0,404,39761.457962963,2008-11-09,10:59:28
39.8972,116.20829,0,334,39761.4580208333,2008-11-09,10:59:33
39.897167,116.208264,0,332,39761.4580787037,2008-11-09,10:59:38
39.897117,116.208267,0,330,39761.4581365741,2008-11-09,10:59:43
39.897128,116.208278,0,331,39761.4581944444,2008-11-09,10:59:48
39.897178,116.208309,0,314,39761.4582523148,2008-11-09,10:59:53
39.897256,116.208286,0,304,39761.4583101852,2008-11-09,10:59:58
39.897281,116.208267,0,300,39761.4583680556,2008-11-09,11:00:03
39.897235,116.208285,0,294,39761.4584259259,2008-11-09,11:00:08
39.89727,116.208306,0,292,39761.4584837963,2008-11-09,11:00:13
39.89728,116.208316,0,287,39761.4585416667,2008-11-09,11:00:18
39.897291,116.20831,0,275,39761.458599537,2008-11-09,11:00:23
39.89729,116.208322,0,259,39761.4586574074,2008-11-09,11:00:28
39.897313,116.208309,0,251,39761.4587152778,2008-11-09,11:00:33
39.897378,116.208276,0,251,39761.4587731481,2008-11-09,11:00:38
39.897452,116.208257,0,255,39761.4588310185,2008-11-09,11:00:43
39.897523,116.208271,0,258,39761.4588888889,2008-11-09,11:00:48
39.897542,116.208307,0,261,39761.4589467593,2008-11-09,11:00:53
39.897564,116.208316,0,259,39761.4590046296,2008-11-09,11:00:58
39.897521,116.208327,0,255,39761.4590625,2008-11-09,11:01:03
39.897441,116.208311,0,251,39761.4591203704,2008-11-09,11:01:08
39.897376,116.208297,0,249,39761.4591782407,2008-11-09,11:01:13
39.897272,116.208308,0,245,39761.4592361111,2008-11-09,11:01:18
39.89714,116.208319,0,240,39761.4592939815,2008-11-09,11:01:23
39.897051,116.208337,0,243,39761.4593518519,2008-11-09,11:01:28
39.897008,116.208358,0,249,39761.4594097222,2008-11-09,11:01:33
39.896934,116.208402,0,257,39761.4594675926,2008-11-09,11:01:38
39.896811,116.208451,0,268,39761.459525463,2008-11-09,11:01:43
39.896628,116.208495,0,284,39761.4595833333,2008-11-09,11:01:48
39.896497,116.208439,0,306,39761.4596412037,2008-11-09,11:01:53
39.896425,116.208386,0,321,39761.4596990741,2008-11-09,11:01:58
39.896425,116.208377,0,332,39761.4597569444,2008-11-09,11:02:03
39.896435,116.208352,0,342,39761.4598148148,2008-11-09,11:02:08
39.896419,116.208345,0,348,39761.4598726852,2008-11-09,11:02:13
39.896391,116.208359,0,355,39761.4599305556,2008-11-09,11:02:18
39.89639,116.208392,0,361,39761.4599884259,2008-11-09,11:02:23
39.896444,116.208381,0,365,39761.4600462963,2008-11-09,11:02:28
39.896491,116.208369,0,367,39761.4601041667,2008-11-09,11:02:33
39.896491,116.208369,0,367,39761.4601388889,2008-11-09,11:02:36
39.896491,116.208368,0,370,39761.460162037,2008-11-09,11:02:38
39.896499,116.208358,0,372,39761.4602199074,2008-11-09,11:02:43
39.896526,116.208335,0,370,39761.4602777778,2008-11-09,11:02:48
39.896526,116.208335,0,370,39761.4603125,2008-11-09,11:02:51
39.896532,116.208333,0,371,39761.4603356481,2008-11-09,11:02:53
39.896564,116.20833,0,370,39761.4603935185,2008-11-09,11:02:58
39.896505,116.208292,0,370,39761.4604513889,2008-11-09,11:03:03
39.896361,116.208194,0,371,39761.4605092593,2008-11-09,11:03:08
39.896303,116.208096,0,373,39761.4605671296,2008-11-09,11:03:13
39.896312,116.208062,0,371,39761.460625,2008-11-09,11:03:18
39.896386,116.208064,0,370,39761.4606828704,2008-11-09,11:03:23
39.89645,116.207991,0,346,39761.4607407407,2008-11-09,11:03:28
39.89647,116.208012,0,345,39761.4607986111,2008-11-09,11:03:33
39.896663,116.208047,0,338,39761.4608564815,2008-11-09,11:03:38
39.896801,116.208117,0,337,39761.4609143519,2008-11-09,11:03:43
39.896811,116.208126,0,338,39761.4609722222,2008-11-09,11:03:48
39.896811,116.208126,0,338,39761.4610069444,2008-11-09,11:03:51
39.896808,116.208126,0,338,39761.4610300926,2008-11-09,11:03:53
39.896839,116.208137,0,340,39761.461087963,2008-11-09,11:03:58
39.896952,116.208187,0,341,39761.4611458333,2008-11-09,11:04:03
39.897036,116.208177,0,337,39761.4612037037,2008-11-09,11:04:08
39.897088,116.208166,0,334,39761.4612615741,2008-11-09,11:04:13
39.897206,116.208169,0,327,39761.4613194444,2008-11-09,11:04:18
39.897271,116.208202,0,321,39761.4613773148,2008-11-09,11:04:23
39.897309,116.208195,0,313,39761.4614351852,2008-11-09,11:04:28
39.897407,116.208191,0,310,39761.4614930556,2008-11-09,11:04:33
39.897429,116.208215,0,311,39761.4615509259,2008-11-09,11:04:38
39.897388,116.208251,0,312,39761.4616087963,2008-11-09,11:04:43
39.897388,116.208251,0,312,39761.4616435185,2008-11-09,11:04:46
39.897383,116.208249,0,314,39761.4616666667,2008-11-09,11:04:48
39.897395,116.208249,0,313,39761.461724537,2008-11-09,11:04:53
39.897425,116.20826,0,313,39761.4617824074,2008-11-09,11:04:58
39.897495,116.208287,0,312,39761.4618402778,2008-11-09,11:05:03
39.89754,116.208289,0,312,39761.4618981481,2008-11-09,11:05:08
39.897551,116.208273,0,313,39761.4619560185,2008-11-09,11:05:13
39.897543,116.208281,0,312,39761.4620138889,2008-11-09,11:05:18
39.897543,116.208281,0,312,39761.4620486111,2008-11-09,11:05:21
39.897551,116.208283,0,312,39761.4620717593,2008-11-09,11:05:23
39.897579,116.20828,0,312,39761.4621296296,2008-11-09,11:05:28
39.897569,116.208326,0,311,39761.4621875,2008-11-09,11:05:33
39.897579,116.208335,0,311,39761.4622453704,2008-11-09,11:05:38
39.897511,116.208427,0,311,39761.4624189815,2008-11-09,11:05:53
39.897526,116.208473,0,310,39761.4624768518,2008-11-09,11:05:58
39.896555,116.208328,0,82,39761.463287037,2008-11-09,11:07:08
39.896845,116.208373,0,138,39761.4633449074,2008-11-09,11:07:13
39.896991,116.208398,0,165,39761.4634027778,2008-11-09,11:07:18
39.89709,116.208384,0,189,39761.4634606481,2008-11-09,11:07:23
39.89723,116.208371,0,215,39761.4635185185,2008-11-09,11:07:28
39.897001,116.208325,0,208,39761.4682060185,2008-11-09,11:14:13
39.896883,116.208311,0,205,39761.4682638889,2008-11-09,11:14:18
39.89675,116.208313,0,204,39761.4683217593,2008-11-09,11:14:23
39.896674,116.208299,0,201,39761.4683796296,2008-11-09,11:14:28
39.896617,116.208304,0,194,39761.4684375,2008-11-09,11:14:33
39.896751,116.208303,0,196,39761.4684953704,2008-11-09,11:14:38
39.896869,116.20833,0,197,39761.4685532407,2008-11-09,11:14:43
39.896888,116.208333,0,197,39761.4686111111,2008-11-09,11:14:48
39.89696,116.208319,0,197,39761.4686689815,2008-11-09,11:14:53
39.896989,116.208321,0,198,39761.4687268519,2008-11-09,11:14:58
39.896984,116.20833,0,199,39761.4687847222,2008-11-09,11:15:03
39.896947,116.208308,0,198,39761.4688425926,2008-11-09,11:15:08
39.896928,116.208296,0,197,39761.468900463,2008-11-09,11:15:13
39.896892,116.208281,0,196,39761.4689583333,2008-11-09,11:15:18
39.896892,116.208281,0,196,39761.4689930556,2008-11-09,11:15:21
39.896896,116.208287,0,195,39761.4690162037,2008-11-09,11:15:23
39.896916,116.208315,0,193,39761.4690740741,2008-11-09,11:15:28
39.896937,116.208346,0,192,39761.4691319444,2008-11-09,11:15:33
39.896937,116.208346,0,192,39761.4691666667,2008-11-09,11:15:36
39.89694,116.208348,0,192,39761.4691898148,2008-11-09,11:15:38
39.89695,116.208348,0,192,39761.4692476852,2008-11-09,11:15:43
39.896962,116.208349,0,192,39761.4693055556,2008-11-09,11:15:48
39.896971,116.20835,0,193,39761.4693634259,2008-11-09,11:15:53
39.89698,116.208351,0,193,39761.4694212963,2008-11-09,11:15:58
39.897011,116.208366,0,197,39761.4694791667,2008-11-09,11:16:03
39.897061,116.20837,0,201,39761.469537037,2008-11-09,11:16:08
39.897024,116.208363,0,204,39761.4695949074,2008-11-09,11:16:13
39.896972,116.20837,0,205,39761.4696527778,2008-11-09,11:16:18
39.89689,116.208379,0,205,39761.4697106481,2008-11-09,11:16:23
39.896842,116.208358,0,205,39761.4697685185,2008-11-09,11:16:28
39.896842,116.208358,0,205,39761.4698032407,2008-11-09,11:16:31
39.896847,116.208351,0,202,39761.4698263889,2008-11-09,11:16:33
39.896805,116.208306,0,201,39761.4698842593,2008-11-09,11:16:38
39.896791,116.20828,0,200,39761.4699421296,2008-11-09,11:16:43
39.896766,116.208244,0,199,39761.47,2008-11-09,11:16:48
39.896745,116.208217,0,199,39761.4700578704,2008-11-09,11:16:53
39.896735,116.208218,0,199,39761.4701157407,2008-11-09,11:16:58
39.896783,116.208224,0,200,39761.4701736111,2008-11-09,11:17:03
39.896768,116.208241,0,201,39761.4702314815,2008-11-09,11:17:08
39.896793,116.208252,0,201,39761.4702893518,2008-11-09,11:17:13
39.896822,116.20825,0,202,39761.4703472222,2008-11-09,11:17:18
39.896833,116.208256,0,202,39761.4704050926,2008-11-09,11:17:23
39.896856,116.208262,0,204,39761.470462963,2008-11-09,11:17:28
39.896893,116.20827,0,204,39761.4705208333,2008-11-09,11:17:33
39.896892,116.20828,0,204,39761.4705787037,2008-11-09,11:17:38
39.896892,116.20828,0,204,39761.4706134259,2008-11-09,11:17:41
39.896899,116.208283,0,204,39761.4706365741,2008-11-09,11:17:43
39.896909,116.208277,0,204,39761.4706944444,2008-11-09,11:17:48
39.8969,116.208276,0,204,39761.4707523148,2008-11-09,11:17:53
39.896865,116.208265,0,203,39761.4708101852,2008-11-09,11:17:58
39.896865,116.208265,0,203,39761.4708449074,2008-11-09,11:18:01
39.896863,116.208264,0,203,39761.4708680556,2008-11-09,11:18:03
39.89689,116.208268,0,202,39761.4709259259,2008-11-09,11:18:08
39.89689,116.208268,0,202,39761.4709606481,2008-11-09,11:18:11
39.896884,116.208274,0,201,39761.4709837963,2008-11-09,11:18:13
39.896905,116.208295,0,200,39761.4710416667,2008-11-09,11:18:18
39.896957,116.208304,0,200,39761.471099537,2008-11-09,11:18:23
39.897014,116.208338,0,199,39761.4711574074,2008-11-09,11:18:28
39.897074,116.208382,0,198,39761.4712152778,2008-11-09,11:18:33
39.897159,116.208409,0,197,39761.4712731481,2008-11-09,11:18:38
39.896939,116.208366,0,191,39761.4741666667,2008-11-09,11:22:48
39.896869,116.208355,0,191,39761.474224537,2008-11-09,11:22:53
39.896869,116.208325,0,191,39761.4742824074,2008-11-09,11:22:58
39.896861,116.208314,0,190,39761.4743402778,2008-11-09,11:23:03
39.896879,116.208308,0,189,39761.4743981481,2008-11-09,11:23:08
39.896891,116.208318,0,188,39761.4744560185,2008-11-09,11:23:13
39.896928,116.208315,0,188,39761.4745138889,2008-11-09,11:23:18
39.897057,116.208302,0,188,39761.4745717593,2008-11-09,11:23:23
39.897186,116.208278,0,188,39761.4746296296,2008-11-09,11:23:28
39.897236,116.208283,0,191,39761.4746875,2008-11-09,11:23:33
39.897335,116.208231,0,194,39761.4747453704,2008-11-09,11:23:38
39.89752,116.208164,0,196,39761.4748032407,2008-11-09,11:23:43
39.897757,116.208111,0,197,39761.4748611111,2008-11-09,11:23:48
39.897938,116.208067,0,208,39761.4749189815,2008-11-09,11:23:53
39.897108,116.208505,0,198,39761.4750925926,2008-11-09,11:24:08
39.896743,116.208646,0,197,39761.475150463,2008-11-09,11:24:13
39.896735,116.208662,0,197,39761.4752083333,2008-11-09,11:24:18
39.896732,116.20866,0,201,39761.4752662037,2008-11-09,11:24:23
39.896732,116.20866,0,201,39761.4753009259,2008-11-09,11:24:26
39.896736,116.208666,0,202,39761.4753240741,2008-11-09,11:24:28
39.896781,116.208655,0,203,39761.4753819444,2008-11-09,11:24:33
39.896793,116.208623,0,202,39761.4754398148,2008-11-09,11:24:38
39.896908,116.208555,0,201,39761.4754976852,2008-11-09,11:24:43
39.897002,116.208468,0,199,39761.4755555556,2008-11-09,11:24:48
39.897052,116.208424,0,197,39761.4756134259,2008-11-09,11:24:53
39.897107,116.208407,0,193,39761.4756712963,2008-11-09,11:24:58
39.897155,116.208399,0,189,39761.4757291667,2008-11-09,11:25:03
39.897172,116.208392,0,185,39761.475787037,2008-11-09,11:25:08
39.897163,116.208395,0,184,39761.4758449074,2008-11-09,11:25:13
39.897152,116.208399,0,183,39761.4759027778,2008-11-09,11:25:18
39.897127,116.208408,0,183,39761.4759606481,2008-11-09,11:25:23
39.897112,116.208382,0,183,39761.4760185185,2008-11-09,11:25:28
39.897058,116.208299,0,183,39761.4760763889,2008-11-09,11:25:33
39.897021,116.208267,0,183,39761.4761342593,2008-11-09,11:25:38
39.897006,116.208273,0,183,39761.4761921296,2008-11-09,11:25:43
39.89704,116.208296,0,182,39761.47625,2008-11-09,11:25:48
39.897049,116.208296,0,182,39761.4763078704,2008-11-09,11:25:53
39.897073,116.208304,0,182,39761.4763657407,2008-11-09,11:25:58
39.897063,116.208301,0,182,39761.4764236111,2008-11-09,11:26:03
39.897019,116.208313,0,181,39761.4764814815,2008-11-09,11:26:08
39.896983,116.208348,0,181,39761.4765393519,2008-11-09,11:26:13
39.896952,116.208358,0,181,39761.4765972222,2008-11-09,11:26:18
39.896929,116.208389,0,181,39761.4766550926,2008-11-09,11:26:23
39.89694,116.208408,0,181,39761.476712963,2008-11-09,11:26:28
39.89695,116.208411,0,181,39761.4767708333,2008-11-09,11:26:33
39.896969,116.208407,0,181,39761.4768287037,2008-11-09,11:26:38
39.896963,116.208408,0,181,39761.4768865741,2008-11-09,11:26:43
39.896958,116.208407,0,181,39761.4769444444,2008-11-09,11:26:48
39.896958,116.208407,0,181,39761.4769791667,2008-11-09,11:26:51
39.896959,116.208406,0,181,39761.4770023148,2008-11-09,11:26:53
39.896987,116.208394,0,181,39761.4770601852,2008-11-09,11:26:58
39.897034,116.208341,0,181,39761.4771180556,2008-11-09,11:27:03
39.897034,116.208341,0,181,39761.4771759259,2008-11-09,11:27:08
39.897029,116.208341,0,181,39761.4772337963,2008-11-09,11:27:13
39.897029,116.208341,0,181,39761.4772685185,2008-11-09,11:27:16
39.897028,116.20834,0,181,39761.4772916667,2008-11-09,11:27:18
39.897064,116.208323,0,181,39761.4774074074,2008-11-09,11:27:28
39.897053,116.208312,0,181,39761.4774652778,2008-11-09,11:27:33
39.897087,116.208297,0,182,39761.4775231481,2008-11-09,11:27:38
39.897073,116.208303,0,182,39761.4775810185,2008-11-09,11:27:43
39.897016,116.208275,0,182,39761.4776388889,2008-11-09,11:27:48
39.896969,116.208251,0,181,39761.4776967593,2008-11-09,11:27:53
39.896905,116.208292,0,181,39761.4777546296,2008-11-09,11:27:58
39.896885,116.208336,0,180,39761.4778125,2008-11-09,11:28:03
39.896901,116.208374,0,179,39761.4778703704,2008-11-09,11:28:08
39.896812,116.208417,0,179,39761.4779282407,2008-11-09,11:28:13
39.896748,116.208435,0,178,39761.4779861111,2008-11-09,11:28:18
39.896718,116.20844,0,177,39761.4780439815,2008-11-09,11:28:23
39.896662,116.208443,0,175,39761.4781018518,2008-11-09,11:28:28
39.896565,116.208434,0,174,39761.4781597222,2008-11-09,11:28:33
39.89655,116.20844,0,174,39761.4782175926,2008-11-09,11:28:38
39.896542,116.208458,0,174,39761.478275463,2008-11-09,11:28:43
39.896519,116.208462,0,174,39761.4783333333,2008-11-09,11:28:48
39.896496,116.208465,0,174,39761.4783912037,2008-11-09,11:28:53
39.896496,116.208465,0,174,39761.4784259259,2008-11-09,11:28:56
39.89649,116.208462,0,174,39761.4784490741,2008-11-09,11:28:58
39.89677,116.20848,0,174,39761.4785069444,2008-11-09,11:29:03
39.897044,116.208447,0,176,39761.4785648148,2008-11-09,11:29:08
39.896792,116.208566,0,191,39761.4847569444,2008-11-09,11:38:03
39.896737,116.208607,0,192,39761.4848148148,2008-11-09,11:38:08
39.896727,116.208662,0,191,39761.4848726852,2008-11-09,11:38:13
39.896714,116.208708,0,189,39761.4849884259,2008-11-09,11:38:23
39.896712,116.208736,0,188,39761.4850462963,2008-11-09,11:38:28
39.896751,116.208774,0,187,39761.4851041667,2008-11-09,11:38:33
39.896805,116.208856,0,186,39761.485162037,2008-11-09,11:38:38
39.896865,116.208879,0,185,39761.4852199074,2008-11-09,11:38:43
39.89695,116.208876,0,185,39761.4852777778,2008-11-09,11:38:48
39.896962,116.208831,0,183,39761.4853356481,2008-11-09,11:38:53
39.89693,116.208787,0,183,39761.4853935185,2008-11-09,11:38:58
39.896887,116.208718,0,182,39761.4854513889,2008-11-09,11:39:03
39.896839,116.208665,0,180,39761.4855092593,2008-11-09,11:39:08
39.896813,116.208657,0,178,39761.4855671296,2008-11-09,11:39:13
39.896776,116.208628,0,177,39761.485625,2008-11-09,11:39:18
39.896751,116.208609,0,175,39761.4856828704,2008-11-09,11:39:23
39.896683,116.208643,0,174,39761.4857407407,2008-11-09,11:39:28
39.89666,116.208694,0,174,39761.4857986111,2008-11-09,11:39:33
39.896596,116.208698,0,175,39761.4858564815,2008-11-09,11:39:38
39.896607,116.208617,0,174,39761.4859143518,2008-11-09,11:39:43
39.896706,116.208451,0,173,39761.4859722222,2008-11-09,11:39:48
39.89688,116.20817,0,172,39761.4860300926,2008-11-09,11:39:53
39.896987,116.208209,0,173,39761.486087963,2008-11-09,11:39:58
39.89704,116.208206,0,177,39761.4861458333,2008-11-09,11:40:03
39.89711,116.208225,0,180,39761.4862037037,2008-11-09,11:40:08
39.897135,116.208207,0,181,39761.4862615741,2008-11-09,11:40:13
39.897121,116.208167,0,180,39761.4863194444,2008-11-09,11:40:18
39.897066,116.208095,0,181,39761.4863773148,2008-11-09,11:40:23
39.897033,116.208014,0,180,39761.4864351852,2008-11-09,11:40:28
39.897012,116.208013,0,180,39761.4864930556,2008-11-09,11:40:33
39.896957,116.207959,0,179,39761.4865509259,2008-11-09,11:40:38
39.89695,116.20797,0,178,39761.4866087963,2008-11-09,11:40:43
39.896896,116.208019,0,179,39761.4866666667,2008-11-09,11:40:48
39.896928,116.208057,0,179,39761.486724537,2008-11-09,11:40:53
39.896996,116.208042,0,179,39761.4867824074,2008-11-09,11:40:58
39.897081,116.208074,0,179,39761.4868402778,2008-11-09,11:41:03
39.897136,116.208076,0,178,39761.4868981481,2008-11-09,11:41:08
39.897153,116.208063,0,178,39761.4869560185,2008-11-09,11:41:13
39.897182,116.208077,0,178,39761.4870138889,2008-11-09,11:41:18
39.897231,116.208093,0,178,39761.4870717593,2008-11-09,11:41:23
39.897251,116.20813,0,178,39761.4871296296,2008-11-09,11:41:28
39.897255,116.208206,0,178,39761.4871875,2008-11-09,11:41:33
39.897233,116.208253,0,180,39761.4872453704,2008-11-09,11:41:38
39.897221,116.208274,0,181,39761.4873032407,2008-11-09,11:41:43
39.897221,116.208274,0,181,39761.487337963,2008-11-09,11:41:46
39.897226,116.208275,0,182,39761.4873611111,2008-11-09,11:41:48
39.897228,116.208257,0,181,39761.4874189815,2008-11-09,11:41:53
39.897249,116.208279,0,179,39761.4874768518,2008-11-09,11:41:58
39.897234,116.208283,0,179,39761.4875347222,2008-11-09,11:42:03
39.897176,116.208323,0,174,39761.4875925926,2008-11-09,11:42:08
39.897152,116.208384,0,172,39761.487650463,2008-11-09,11:42:13
39.897122,116.208422,0,172,39761.4877083333,2008-11-09,11:42:18
39.897053,116.208458,0,173,39761.4877662037,2008-11-09,11:42:23
39.896979,116.208524,0,174,39761.4878240741,2008-11-09,11:42:28
39.896923,116.208552,0,177,39761.4878819444,2008-11-09,11:42:33
39.89684,116.208609,0,178,39761.4879398148,2008-11-09,11:42:38
39.896709,116.208594,0,181,39761.4879976852,2008-11-09,11:42:43
39.89665,116.208568,0,182,39761.4880555556,2008-11-09,11:42:48
39.896621,116.208536,0,183,39761.4881134259,2008-11-09,11:42:53
39.896567,116.208519,0,184,39761.4881712963,2008-11-09,11:42:58
39.896589,116.208557,0,184,39761.4882291667,2008-11-09,11:43:03
39.896614,116.208613,0,184,39761.488287037,2008-11-09,11:43:08
39.896631,116.208687,0,184,39761.4883449074,2008-11-09,11:43:13
39.896739,116.208764,0,184,39761.4884027778,2008-11-09,11:43:18
39.896763,116.208741,0,183,39761.4884606482,2008-11-09,11:43:23
39.896657,116.208622,0,183,39761.4885185185,2008-11-09,11:43:28
39.896562,116.208449,0,183,39761.4885763889,2008-11-09,11:43:33
39.896676,116.208372,0,183,39761.4886342593,2008-11-09,11:43:38
39.89713,116.209123,0,-98,39761.491412037,2008-11-09,11:47:38
39.897102,116.208807,0,42,39761.4914699074,2008-11-09,11:47:43
39.89702,116.208589,0,126,39761.4915277778,2008-11-09,11:47:48
39.896961,116.208584,0,128,39761.4915856481,2008-11-09,11:47:53
39.896968,116.208564,0,129,39761.4916435185,2008-11-09,11:47:58
39.896984,116.20854,0,129,39761.4917013889,2008-11-09,11:48:03
39.896905,116.208567,0,126,39761.4917592593,2008-11-09,11:48:08
39.896799,116.20856,0,123,39761.4918171296,2008-11-09,11:48:13
39.896739,116.208547,0,124,39761.491875,2008-11-09,11:48:18
39.896743,116.208515,0,125,39761.4919328704,2008-11-09,11:48:23
39.896789,116.20852,0,125,39761.4919907407,2008-11-09,11:48:28
39.896832,116.208527,0,124,39761.4920486111,2008-11-09,11:48:33
39.896837,116.208491,0,124,39761.4921064815,2008-11-09,11:48:38
39.896837,116.208469,0,124,39761.4921643519,2008-11-09,11:48:43
39.896764,116.2084,0,124,39761.4922222222,2008-11-09,11:48:48
39.89672,116.208346,0,124,39761.4922800926,2008-11-09,11:48:53
39.896655,116.208273,0,123,39761.492337963,2008-11-09,11:48:58
39.896556,116.208194,0,123,39761.4923958333,2008-11-09,11:49:03
39.89656,116.208155,0,123,39761.4924537037,2008-11-09,11:49:08
39.896529,116.208103,0,123,39761.4925115741,2008-11-09,11:49:13
39.896443,116.208018,0,122,39761.4925694444,2008-11-09,11:49:18
39.896404,116.207928,0,122,39761.4926273148,2008-11-09,11:49:23
39.896324,116.207827,0,122,39761.4926851852,2008-11-09,11:49:28
39.896231,116.20774,0,122,39761.4927430556,2008-11-09,11:49:33
39.8984,116.206446,0,127,39761.4938425926,2008-11-09,11:51:08
39.898066,116.206739,0,127,39761.493900463,2008-11-09,11:51:13
39.897896,116.206801,0,126,39761.4939583333,2008-11-09,11:51:18
39.897803,116.206859,0,126,39761.4940162037,2008-11-09,11:51:23
39.897609,116.207092,0,126,39761.4940740741,2008-11-09,11:51:28
39.897584,116.207154,0,126,39761.4941319444,2008-11-09,11:51:33
39.897551,116.20712,0,126,39761.4941898148,2008-11-09,11:51:38
39.897517,116.207013,0,126,39761.4942476852,2008-11-09,11:51:43
