# Supplementary material for: A location privacy protection method based on blockchain and threshold cryptography
Source: PLoS One. 2025 Jun 4;20(6):e0324551. doi: 10.1371/journal.pone.0324551 (PMC12136415; doi:10.1371/journal.pone.0324551)
Supplement: S1 File — (ZIP) [file pone.0324551.s001.zip › Data/002/Trajectory/20081109233203.plt]

Geolife trajectory
WGS 84
Altitude is in Feet
Reserved 3
0,2,255,My Track,0,0,2,8421376
0
39.906115,116.206829,0,491,39761.9805902778,2008-11-09,23:32:03
39.906098,116.206722,0,491,39761.9806481482,2008-11-09,23:32:08
39.906108,116.206647,0,491,39761.9807060185,2008-11-09,23:32:13
39.906119,116.206557,0,491,39761.9807638889,2008-11-09,23:32:18
39.906078,116.206755,0,244,39761.9808217593,2008-11-09,23:32:23
39.906077,116.206678,0,240,39761.9808796296,2008-11-09,23:32:28
39.906124,116.206598,0,234,39761.9809375,2008-11-09,23:32:33
39.906184,116.206512,0,235,39761.9809953704,2008-11-09,23:32:38
39.906194,116.206352,0,244,39761.9810532407,2008-11-09,23:32:43
39.906162,116.206231,0,251,39761.9811111111,2008-11-09,23:32:48
39.906046,116.206099,0,268,39761.9811689815,2008-11-09,23:32:53
39.905923,116.205999,0,281,39761.9812268519,2008-11-09,23:32:58
39.90588,116.205977,0,295,39761.9812847222,2008-11-09,23:33:03
39.905855,116.205941,0,309,39761.9813425926,2008-11-09,23:33:08
39.90582,116.205906,0,321,39761.981400463,2008-11-09,23:33:13
39.905801,116.205952,0,335,39761.9814583333,2008-11-09,23:33:18
39.905808,116.205976,0,341,39761.9815162037,2008-11-09,23:33:23
39.905818,116.20601,0,347,39761.9815740741,2008-11-09,23:33:28
39.905823,116.206066,0,352,39761.9816319444,2008-11-09,23:33:33
39.905847,116.206145,0,354,39761.9816898148,2008-11-09,23:33:38
39.905887,116.206187,0,356,39761.9817476852,2008-11-09,23:33:43
39.905921,116.206233,0,358,39761.9818055556,2008-11-09,23:33:48
39.90596,116.2063,0,359,39761.9818634259,2008-11-09,23:33:53
39.905977,116.206359,0,361,39761.9819212963,2008-11-09,23:33:58
39.90569,116.384583,0,120,39762.003912037,2008-11-10,00:05:38
39.905664,116.384631,0,149,39762.0039699074,2008-11-10,00:05:43
39.905662,116.384702,0,149,39762.0040277778,2008-11-10,00:05:48
39.90561,116.384752,0,150,39762.0040856482,2008-11-10,00:05:53
39.905615,116.384815,0,150,39762.0041435185,2008-11-10,00:05:58
39.905617,116.384887,0,148,39762.0042013889,2008-11-10,00:06:03
39.905631,116.384964,0,137,39762.0042592593,2008-11-10,00:06:08
39.905623,116.385002,0,134,39762.0043171296,2008-11-10,00:06:13
39.905603,116.385069,0,130,39762.004375,2008-11-10,00:06:18
39.905583,116.385152,0,125,39762.0044328704,2008-11-10,00:06:23
39.905543,116.385206,0,125,39762.0044907407,2008-11-10,00:06:28
39.905475,116.385194,0,117,39762.0045486111,2008-11-10,00:06:33
39.905406,116.385215,0,112,39762.0046064815,2008-11-10,00:06:38
39.905371,116.385213,0,108,39762.0046643519,2008-11-10,00:06:43
39.905308,116.385231,0,105,39762.0047222222,2008-11-10,00:06:48
39.905241,116.385219,0,102,39762.0047800926,2008-11-10,00:06:53
39.905161,116.385234,0,99,39762.004837963,2008-11-10,00:06:58
39.905101,116.385256,0,97,39762.0048958333,2008-11-10,00:07:03
39.905043,116.385271,0,97,39762.0049537037,2008-11-10,00:07:08
39.904976,116.385278,0,96,39762.0050115741,2008-11-10,00:07:13
39.904908,116.385278,0,95,39762.0050694444,2008-11-10,00:07:18
39.904856,116.385279,0,94,39762.0051273148,2008-11-10,00:07:23
39.904756,116.385305,0,90,39762.0051851852,2008-11-10,00:07:28
39.904698,116.385307,0,90,39762.0052430556,2008-11-10,00:07:33
39.904618,116.38533,0,89,39762.0053009259,2008-11-10,00:07:38
39.904537,116.385341,0,89,39762.0053587963,2008-11-10,00:07:43
39.904472,116.385339,0,88,39762.0054166667,2008-11-10,00:07:48
39.904418,116.385326,0,88,39762.005474537,2008-11-10,00:07:53
39.904362,116.385323,0,88,39762.0055324074,2008-11-10,00:07:58
39.904296,116.385335,0,88,39762.0055902778,2008-11-10,00:08:03
39.904243,116.385314,0,88,39762.0056481481,2008-11-10,00:08:08
39.904191,116.385299,0,87,39762.0057060185,2008-11-10,00:08:13
39.904107,116.385315,0,83,39762.0057638889,2008-11-10,00:08:18
39.904015,116.385341,0,81,39762.0058217593,2008-11-10,00:08:23
39.903953,116.385367,0,79,39762.0058796296,2008-11-10,00:08:28
39.903913,116.385347,0,76,39762.0059375,2008-11-10,00:08:33
39.903859,116.385348,0,74,39762.0059953704,2008-11-10,00:08:38
39.903751,116.385366,0,72,39762.0060532407,2008-11-10,00:08:43
39.903712,116.385369,0,71,39762.0061111111,2008-11-10,00:08:48
39.903723,116.385342,0,70,39762.0061689815,2008-11-10,00:08:53
39.903637,116.385422,0,69,39762.0062268519,2008-11-10,00:08:58
39.903594,116.385403,0,67,39762.0062847222,2008-11-10,00:09:03
39.903519,116.385362,0,65,39762.0063425926,2008-11-10,00:09:08
39.903459,116.385354,0,68,39762.006400463,2008-11-10,00:09:13
39.903367,116.385393,0,73,39762.0064583333,2008-11-10,00:09:18
39.903265,116.385404,0,76,39762.0065162037,2008-11-10,00:09:23
39.903187,116.385376,0,78,39762.0065740741,2008-11-10,00:09:28
39.903124,116.385381,0,79,39762.0066319444,2008-11-10,00:09:33
39.903071,116.385374,0,85,39762.0066898148,2008-11-10,00:09:38
39.902995,116.385373,0,87,39762.0067476852,2008-11-10,00:09:43
39.902931,116.385354,0,87,39762.0068055556,2008-11-10,00:09:48
39.902861,116.385346,0,88,39762.0068634259,2008-11-10,00:09:53
39.902803,116.385367,0,89,39762.0069212963,2008-11-10,00:09:58
39.902732,116.385387,0,97,39762.0069791667,2008-11-10,00:10:03
39.902637,116.385389,0,100,39762.007037037,2008-11-10,00:10:08
39.902568,116.385385,0,100,39762.0070949074,2008-11-10,00:10:13
39.902519,116.385362,0,99,39762.0071527778,2008-11-10,00:10:18
39.902443,116.385354,0,102,39762.0072106481,2008-11-10,00:10:23
39.902374,116.385374,0,108,39762.0072685185,2008-11-10,00:10:28
39.902316,116.385383,0,110,39762.0073263889,2008-11-10,00:10:33
39.902266,116.385363,0,108,39762.0073842593,2008-11-10,00:10:38
39.902185,116.385369,0,110,39762.0074421296,2008-11-10,00:10:43
39.902117,116.385378,0,106,39762.0075,2008-11-10,00:10:48
39.902058,116.385343,0,102,39762.0075578704,2008-11-10,00:10:53
39.901992,116.385317,0,102,39762.0076157407,2008-11-10,00:10:58
39.901925,116.385277,0,104,39762.0076736111,2008-11-10,00:11:03
39.901874,116.385264,0,101,39762.0077314815,2008-11-10,00:11:08
39.9018,116.385307,0,101,39762.0077893519,2008-11-10,00:11:13
39.901727,116.38533,0,99,39762.0078472222,2008-11-10,00:11:18
39.901648,116.385339,0,94,39762.0079050926,2008-11-10,00:11:23
39.901576,116.385347,0,92,39762.007962963,2008-11-10,00:11:28
39.901504,116.385337,0,92,39762.0080208333,2008-11-10,00:11:33
39.901406,116.385315,0,90,39762.0080787037,2008-11-10,00:11:38
39.901346,116.385325,0,89,39762.0081365741,2008-11-10,00:11:43
39.901273,116.385327,0,89,39762.0081944444,2008-11-10,00:11:48
39.901206,116.385314,0,89,39762.0082523148,2008-11-10,00:11:53
39.90113,116.385311,0,86,39762.0083101852,2008-11-10,00:11:58
39.901042,116.38531,0,72,39762.0083680556,2008-11-10,00:12:03
39.900964,116.385303,0,78,39762.0084259259,2008-11-10,00:12:08
39.900893,116.385315,0,78,39762.0084837963,2008-11-10,00:12:13
39.900805,116.385332,0,82,39762.0085416667,2008-11-10,00:12:18
39.900752,116.385354,0,83,39762.008599537,2008-11-10,00:12:23
39.900686,116.38535,0,88,39762.0086574074,2008-11-10,00:12:28
39.900633,116.385346,0,89,39762.0087152778,2008-11-10,00:12:33
39.900579,116.385341,0,88,39762.0087731481,2008-11-10,00:12:38
39.900526,116.385355,0,93,39762.0088310185,2008-11-10,00:12:43
39.900488,116.385338,0,101,39762.0088888889,2008-11-10,00:12:48
39.900488,116.385338,0,101,39762.0089236111,2008-11-10,00:12:51
39.900494,116.385334,0,101,39762.0089467593,2008-11-10,00:12:53
39.900483,116.385374,0,103,39762.0090046296,2008-11-10,00:12:58
39.900506,116.385437,0,106,39762.0090625,2008-11-10,00:13:03
39.900489,116.385498,0,108,39762.0091203704,2008-11-10,00:13:08
39.900486,116.385574,0,110,39762.0091782407,2008-11-10,00:13:13
39.900472,116.385671,0,111,39762.0092361111,2008-11-10,00:13:18
39.900483,116.38573,0,110,39762.0092939815,2008-11-10,00:13:23
39.900486,116.385841,0,110,39762.0093518518,2008-11-10,00:13:28
39.900488,116.385951,0,111,39762.0094097222,2008-11-10,00:13:33
39.900535,116.386056,0,111,39762.0094675926,2008-11-10,00:13:38
39.90055,116.386115,0,109,39762.009525463,2008-11-10,00:13:43
39.900545,116.386155,0,107,39762.0095833333,2008-11-10,00:13:48
39.900549,116.38626,0,107,39762.0096412037,2008-11-10,00:13:53
39.900585,116.386371,0,111,39762.0096990741,2008-11-10,00:13:58
39.900557,116.386416,0,109,39762.0097569444,2008-11-10,00:14:03
39.900523,116.386517,0,114,39762.0098148148,2008-11-10,00:14:08
39.900521,116.386622,0,119,39762.0098726852,2008-11-10,00:14:13
39.900518,116.386693,0,122,39762.0099305556,2008-11-10,00:14:18
39.900526,116.386775,0,125,39762.0099884259,2008-11-10,00:14:23
39.900549,116.386782,0,121,39762.0100462963,2008-11-10,00:14:28
39.900572,116.386777,0,121,39762.0101041667,2008-11-10,00:14:33
39.900631,116.38676,0,120,39762.010162037,2008-11-10,00:14:38
39.900717,116.386741,0,119,39762.0102199074,2008-11-10,00:14:43
39.900687,116.38746,0,-45,39762.0108564815,2008-11-10,00:15:38
39.900756,116.387208,0,103,39762.0109143518,2008-11-10,00:15:43
39.900735,116.387199,0,109,39762.0109722222,2008-11-10,00:15:48
39.900768,116.387225,0,107,39762.0110300926,2008-11-10,00:15:53
39.900772,116.3872,0,105,39762.011087963,2008-11-10,00:15:58
39.900747,116.387148,0,103,39762.0111458333,2008-11-10,00:16:03
39.90072,116.38713,0,102,39762.0112037037,2008-11-10,00:16:08
39.90072,116.38713,0,102,39762.0112384259,2008-11-10,00:16:11
39.900713,116.387127,0,102,39762.0112615741,2008-11-10,00:16:13
39.900703,116.387115,0,102,39762.0113194444,2008-11-10,00:16:18
39.900691,116.386907,0,102,39762.0113773148,2008-11-10,00:16:23
39.900691,116.386907,0,102,39762.011412037,2008-11-10,00:16:26
39.900688,116.386899,0,102,39762.0114351852,2008-11-10,00:16:28
39.900719,116.386765,0,102,39762.0114930556,2008-11-10,00:16:33
39.900753,116.386647,0,102,39762.0115509259,2008-11-10,00:16:38
39.900773,116.386554,0,102,39762.0116087963,2008-11-10,00:16:43
39.900791,116.38646,0,102,39762.0116666667,2008-11-10,00:16:48
39.900815,116.38642,0,102,39762.011724537,2008-11-10,00:16:53
39.900815,116.38642,0,102,39762.0117592593,2008-11-10,00:16:56
39.900808,116.386425,0,101,39762.0117824074,2008-11-10,00:16:58
39.900791,116.386423,0,101,39762.0118402778,2008-11-10,00:17:03
39.900782,116.386416,0,101,39762.0118981482,2008-11-10,00:17:08
39.90079,116.386449,0,101,39762.0119560185,2008-11-10,00:17:13
39.900806,116.386464,0,101,39762.0120138889,2008-11-10,00:17:18
39.900815,116.386456,0,101,39762.0120717593,2008-11-10,00:17:23
39.900847,116.386456,0,101,39762.0121296296,2008-11-10,00:17:28
39.900848,116.386431,0,101,39762.0121875,2008-11-10,00:17:33
39.900848,116.386431,0,101,39762.0122222222,2008-11-10,00:17:36
39.90085,116.386433,0,101,39762.0122453704,2008-11-10,00:17:38
39.900871,116.386416,0,101,39762.0123032407,2008-11-10,00:17:43
39.900881,116.386353,0,101,39762.0123611111,2008-11-10,00:17:48
39.900848,116.386362,0,101,39762.0124189815,2008-11-10,00:17:53
39.900835,116.386355,0,101,39762.0124768519,2008-11-10,00:17:58
39.901489,116.386615,0,238,39762.0152546296,2008-11-10,00:21:58
39.90119,116.386841,0,184,39762.0153125,2008-11-10,00:22:03
39.901135,116.386803,0,160,39762.0153703704,2008-11-10,00:22:08
39.900996,116.386813,0,181,39762.0154282407,2008-11-10,00:22:13
39.900901,116.386873,0,188,39762.0154861111,2008-11-10,00:22:18
39.900824,116.386906,0,190,39762.0155439815,2008-11-10,00:22:23
39.900735,116.386833,0,189,39762.0156018519,2008-11-10,00:22:28
39.900714,116.386702,0,192,39762.0156597222,2008-11-10,00:22:33
39.900682,116.386621,0,193,39762.0157175926,2008-11-10,00:22:38
39.900676,116.386528,0,195,39762.015775463,2008-11-10,00:22:43
39.900689,116.386451,0,196,39762.0158333333,2008-11-10,00:22:48
39.900832,116.387605,0,-475,39762.0160648148,2008-11-10,00:23:08
39.900861,116.387354,0,-308,39762.0161226852,2008-11-10,00:23:13
39.900688,116.386509,0,-3,39762.0161805556,2008-11-10,00:23:18
39.900623,116.386237,0,109,39762.0162384259,2008-11-10,00:23:23
39.900496,116.385382,0,128,39762.0162962963,2008-11-10,00:23:28
39.900877,116.386255,0,21,39762.0179166667,2008-11-10,00:25:48
39.9008,116.386388,0,195,39762.017974537,2008-11-10,00:25:53
39.9008,116.386388,0,195,39762.0180092593,2008-11-10,00:25:56
39.900799,116.386391,0,222,39762.0180324074,2008-11-10,00:25:58
39.900813,116.386403,0,236,39762.0180902778,2008-11-10,00:26:03
39.900815,116.386446,0,265,39762.0181481481,2008-11-10,00:26:08
39.900846,116.386434,0,287,39762.0182060185,2008-11-10,00:26:13
39.900849,116.386418,0,288,39762.0182638889,2008-11-10,00:26:18
39.90086,116.386453,0,282,39762.0183217593,2008-11-10,00:26:23
39.900875,116.386502,0,276,39762.0183796296,2008-11-10,00:26:28
39.900874,116.386513,0,265,39762.0184375,2008-11-10,00:26:33
39.900867,116.386536,0,271,39762.0184953704,2008-11-10,00:26:38
39.900844,116.38655,0,287,39762.0185532407,2008-11-10,00:26:43
39.90086,116.386578,0,302,39762.0186111111,2008-11-10,00:26:48
39.900871,116.38662,0,316,39762.0186689815,2008-11-10,00:26:53
39.900611,116.38667,0,341,39762.0282175926,2008-11-10,00:40:38
39.900596,116.386653,0,340,39762.028275463,2008-11-10,00:40:43
39.900572,116.386655,0,338,39762.0283333333,2008-11-10,00:40:48
39.900574,116.386668,0,336,39762.0283912037,2008-11-10,00:40:53
39.900577,116.386659,0,335,39762.0284490741,2008-11-10,00:40:58
39.900585,116.386656,0,334,39762.0285069444,2008-11-10,00:41:03
39.900585,116.386656,0,334,39762.0285416667,2008-11-10,00:41:06
39.90059,116.386662,0,333,39762.0285648148,2008-11-10,00:41:08
39.900592,116.386691,0,334,39762.0286226852,2008-11-10,00:41:13
39.900632,116.386731,0,334,39762.0286805556,2008-11-10,00:41:18
39.900629,116.386741,0,333,39762.0287384259,2008-11-10,00:41:23
39.900629,116.386741,0,333,39762.0287731481,2008-11-10,00:41:26
39.900631,116.386733,0,332,39762.0287962963,2008-11-10,00:41:28
39.900634,116.386714,0,332,39762.0288541667,2008-11-10,00:41:33
39.900653,116.386699,0,330,39762.028912037,2008-11-10,00:41:38
39.900653,116.386699,0,330,39762.0289467593,2008-11-10,00:41:41
39.900661,116.386703,0,329,39762.0289699074,2008-11-10,00:41:43
39.900672,116.386724,0,328,39762.0290277778,2008-11-10,00:41:48
39.900698,116.386745,0,328,39762.0290856481,2008-11-10,00:41:53
39.90072,116.386763,0,328,39762.0291435185,2008-11-10,00:41:58
39.900738,116.386798,0,327,39762.0292013889,2008-11-10,00:42:03
39.900703,116.386764,0,326,39762.0292592593,2008-11-10,00:42:08
39.90071,116.386741,0,326,39762.0293171296,2008-11-10,00:42:13
39.900684,116.386703,0,327,39762.029375,2008-11-10,00:42:18
39.900674,116.386677,0,327,39762.0294328704,2008-11-10,00:42:23
39.900674,116.386677,0,327,39762.0294675926,2008-11-10,00:42:26
39.900677,116.386679,0,327,39762.0294907407,2008-11-10,00:42:28
39.900672,116.386613,0,328,39762.0295486111,2008-11-10,00:42:33
39.900682,116.386588,0,328,39762.0296064815,2008-11-10,00:42:38
39.900668,116.386566,0,328,39762.0296643519,2008-11-10,00:42:43
39.90066,116.386561,0,327,39762.0297222222,2008-11-10,00:42:48
39.90066,116.386561,0,327,39762.0297569444,2008-11-10,00:42:51
39.90066,116.386569,0,326,39762.0297800926,2008-11-10,00:42:53
39.900642,116.386557,0,326,39762.029837963,2008-11-10,00:42:58
39.900667,116.386507,0,326,39762.0298958333,2008-11-10,00:43:03
39.900699,116.386502,0,325,39762.0299537037,2008-11-10,00:43:08
39.900742,116.386476,0,324,39762.0300115741,2008-11-10,00:43:13
39.900784,116.386464,0,322,39762.0300694444,2008-11-10,00:43:18
39.900829,116.386476,0,320,39762.0301273148,2008-11-10,00:43:23
39.900847,116.386433,0,319,39762.0301851852,2008-11-10,00:43:28
39.900848,116.386445,0,317,39762.0302430556,2008-11-10,00:43:33
39.900845,116.386456,0,316,39762.0303009259,2008-11-10,00:43:38
39.900847,116.386444,0,315,39762.0303587963,2008-11-10,00:43:43
39.900851,116.386433,0,315,39762.0304166667,2008-11-10,00:43:48
39.900836,116.386438,0,314,39762.030474537,2008-11-10,00:43:53
39.900829,116.386449,0,314,39762.0305324074,2008-11-10,00:43:58
39.900789,116.38649,0,313,39762.0305902778,2008-11-10,00:44:03
39.900766,116.386504,0,313,39762.0306481481,2008-11-10,00:44:08
39.900746,116.386524,0,313,39762.0307060185,2008-11-10,00:44:13
39.900694,116.386528,0,312,39762.0307638889,2008-11-10,00:44:18
39.900644,116.386533,0,311,39762.0308217593,2008-11-10,00:44:23
39.900596,116.386525,0,311,39762.0308796296,2008-11-10,00:44:28
39.90055,116.386503,0,311,39762.0309375,2008-11-10,00:44:33
39.900535,116.386521,0,311,39762.0309953704,2008-11-10,00:44:38
39.900554,116.386534,0,311,39762.0310532407,2008-11-10,00:44:43
39.900566,116.386549,0,311,39762.0311111111,2008-11-10,00:44:48
39.900578,116.386563,0,311,39762.0311689815,2008-11-10,00:44:53
39.900648,116.386606,0,310,39762.0312268519,2008-11-10,00:44:58
39.900717,116.386655,0,310,39762.0312847222,2008-11-10,00:45:03
39.90075,116.386692,0,310,39762.0313425926,2008-11-10,00:45:08
39.900796,116.386711,0,310,39762.031400463,2008-11-10,00:45:13
39.900819,116.386707,0,311,39762.0314583333,2008-11-10,00:45:18
39.900827,116.386711,0,311,39762.0315162037,2008-11-10,00:45:23
39.900824,116.386704,0,311,39762.0315740741,2008-11-10,00:45:28
39.900829,116.386696,0,311,39762.0316319444,2008-11-10,00:45:33
39.900829,116.386688,0,311,39762.0316898148,2008-11-10,00:45:38
39.900823,116.386689,0,311,39762.0317476852,2008-11-10,00:45:43
39.900817,116.386691,0,311,39762.0318055556,2008-11-10,00:45:48
39.900817,116.386691,0,311,39762.0318402778,2008-11-10,00:45:51
39.900814,116.386691,0,311,39762.0318634259,2008-11-10,00:45:53
39.900838,116.386699,0,312,39762.0319212963,2008-11-10,00:45:58
39.900855,116.386707,0,312,39762.0319791667,2008-11-10,00:46:03
39.900856,116.386697,0,312,39762.032037037,2008-11-10,00:46:08
39.900856,116.386697,0,312,39762.0320717593,2008-11-10,00:46:11
39.900855,116.386693,0,312,39762.0320949074,2008-11-10,00:46:13
39.900829,116.386685,0,314,39762.0321527778,2008-11-10,00:46:18
39.900815,116.38669,0,316,39762.0322106481,2008-11-10,00:46:23
39.900766,116.386674,0,319,39762.0322685185,2008-11-10,00:46:28
39.900717,116.386666,0,320,39762.0323263889,2008-11-10,00:46:33
39.900645,116.386608,0,318,39762.0324421296,2008-11-10,00:46:43
39.900698,116.386638,0,311,39762.0325,2008-11-10,00:46:48
39.900702,116.386634,0,311,39762.0325578704,2008-11-10,00:46:53
39.900701,116.386634,0,311,39762.0326157407,2008-11-10,00:46:58
39.900707,116.386642,0,311,39762.0326736111,2008-11-10,00:47:03
39.900707,116.386642,0,311,39762.0327083333,2008-11-10,00:47:06
39.900714,116.38665,0,311,39762.0327314815,2008-11-10,00:47:08
39.900723,116.386653,0,311,39762.0327893518,2008-11-10,00:47:13
39.900735,116.386673,0,311,39762.0328472222,2008-11-10,00:47:18
39.900759,116.386696,0,311,39762.0329050926,2008-11-10,00:47:23
39.90076,116.386717,0,310,39762.032962963,2008-11-10,00:47:28
39.900771,116.386729,0,310,39762.0330208333,2008-11-10,00:47:33
39.90076,116.386731,0,307,39762.0330787037,2008-11-10,00:47:38
39.90072,116.386722,0,304,39762.0331365741,2008-11-10,00:47:43
39.900746,116.386721,0,301,39762.0331944444,2008-11-10,00:47:48
39.900796,116.386738,0,297,39762.0332523148,2008-11-10,00:47:53
39.900849,116.386752,0,293,39762.0333101852,2008-11-10,00:47:58
39.900839,116.386728,0,290,39762.0333680556,2008-11-10,00:48:03
39.900859,116.386751,0,290,39762.0334259259,2008-11-10,00:48:08
39.900878,116.386763,0,289,39762.0334837963,2008-11-10,00:48:13
39.900864,116.386763,0,291,39762.0335416667,2008-11-10,00:48:18
39.900818,116.386713,0,299,39762.033599537,2008-11-10,00:48:23
39.900811,116.386678,0,306,39762.0336574074,2008-11-10,00:48:28
39.900801,116.386644,0,310,39762.0337152778,2008-11-10,00:48:33
39.900798,116.386633,0,311,39762.0337731481,2008-11-10,00:48:38
39.900793,116.386612,0,320,39762.0338310185,2008-11-10,00:48:43
39.900784,116.386608,0,325,39762.0338888889,2008-11-10,00:48:48
39.900784,116.386584,0,329,39762.0339467593,2008-11-10,00:48:53
39.900777,116.386562,0,333,39762.0340046296,2008-11-10,00:48:58
39.900756,116.386538,0,338,39762.0340625,2008-11-10,00:49:03
39.90074,116.38654,0,339,39762.0341203704,2008-11-10,00:49:08
39.90074,116.38654,0,339,39762.0341550926,2008-11-10,00:49:11
39.900737,116.386537,0,339,39762.0341782407,2008-11-10,00:49:13
39.900716,116.386548,0,342,39762.0342361111,2008-11-10,00:49:18
39.900716,116.386548,0,342,39762.0342708333,2008-11-10,00:49:21
39.900717,116.386554,0,342,39762.0342939815,2008-11-10,00:49:23
39.900716,116.386566,0,342,39762.0343518518,2008-11-10,00:49:28
39.900709,116.386577,0,342,39762.0344097222,2008-11-10,00:49:33
39.900706,116.386578,0,342,39762.0344675926,2008-11-10,00:49:38
39.900706,116.386578,0,342,39762.0345023148,2008-11-10,00:49:41
39.900703,116.386583,0,342,39762.034525463,2008-11-10,00:49:43
39.900712,116.386581,0,342,39762.0345833333,2008-11-10,00:49:48
39.900712,116.386581,0,342,39762.0346180556,2008-11-10,00:49:51
39.90072,116.386577,0,342,39762.0346412037,2008-11-10,00:49:53
39.90072,116.386567,0,342,39762.0346990741,2008-11-10,00:49:58
39.900719,116.386558,0,342,39762.0347569444,2008-11-10,00:50:03
39.900724,116.386554,0,342,39762.0348148148,2008-11-10,00:50:08
39.900728,116.38655,0,342,39762.0348726852,2008-11-10,00:50:13
39.900728,116.38655,0,342,39762.0349074074,2008-11-10,00:50:16
39.900726,116.386551,0,342,39762.0349305556,2008-11-10,00:50:18
39.900701,116.386571,0,344,39762.0349884259,2008-11-10,00:50:23
39.900673,116.386574,0,347,39762.0350462963,2008-11-10,00:50:28
39.900664,116.386567,0,349,39762.0351041667,2008-11-10,00:50:33
39.900663,116.386557,0,350,39762.035162037,2008-11-10,00:50:38
39.900669,116.386519,0,352,39762.0352199074,2008-11-10,00:50:43
39.900665,116.386482,0,354,39762.0352777778,2008-11-10,00:50:48
39.900648,116.3865,0,354,39762.0353356482,2008-11-10,00:50:53
39.900648,116.3865,0,354,39762.0353703704,2008-11-10,00:50:56
39.900647,116.386506,0,354,39762.0353935185,2008-11-10,00:50:58
39.900616,116.386547,0,354,39762.0354513889,2008-11-10,00:51:03
39.90061,116.386573,0,354,39762.0355092593,2008-11-10,00:51:08
39.900604,116.38658,0,354,39762.0355671296,2008-11-10,00:51:13
39.9006,116.386582,0,354,39762.035625,2008-11-10,00:51:18
39.900596,116.386582,0,354,39762.0356828704,2008-11-10,00:51:23
39.900596,116.386581,0,354,39762.0357407407,2008-11-10,00:51:28
39.900596,116.386581,0,354,39762.035775463,2008-11-10,00:51:31
39.900594,116.386589,0,354,39762.0357986111,2008-11-10,00:51:33
39.900576,116.386576,0,354,39762.0358564815,2008-11-10,00:51:38
39.900575,116.386575,0,353,39762.0359143519,2008-11-10,00:51:43
39.900573,116.386569,0,353,39762.0359722222,2008-11-10,00:51:48
39.900573,116.386569,0,353,39762.0360069444,2008-11-10,00:51:51
39.900577,116.386564,0,353,39762.0360300926,2008-11-10,00:51:53
39.900606,116.386556,0,354,39762.036087963,2008-11-10,00:51:58
39.900631,116.386564,0,351,39762.0361458333,2008-11-10,00:52:03
39.900627,116.386558,0,351,39762.0362037037,2008-11-10,00:52:08
39.900627,116.386558,0,351,39762.0362384259,2008-11-10,00:52:11
39.90062,116.386556,0,351,39762.0362615741,2008-11-10,00:52:13
39.900652,116.386585,0,350,39762.0363194444,2008-11-10,00:52:18
39.900666,116.386672,0,348,39762.0363773148,2008-11-10,00:52:23
39.900698,116.386719,0,345,39762.0364351852,2008-11-10,00:52:28
39.900721,116.386689,0,343,39762.0364930556,2008-11-10,00:52:33
39.900711,116.386692,0,341,39762.0365509259,2008-11-10,00:52:38
39.900692,116.386722,0,339,39762.0366087963,2008-11-10,00:52:43
39.900708,116.386692,0,338,39762.0366666667,2008-11-10,00:52:48
39.900771,116.38662,0,338,39762.036724537,2008-11-10,00:52:53
39.900849,116.386474,0,339,39762.0367824074,2008-11-10,00:52:58
39.900886,116.386262,0,343,39762.0368402778,2008-11-10,00:53:03
39.900994,116.385954,0,343,39762.0368981481,2008-11-10,00:53:08
39.901052,116.385807,0,344,39762.0369560185,2008-11-10,00:53:13
39.901067,116.385724,0,347,39762.0370138889,2008-11-10,00:53:18
39.901075,116.385626,0,349,39762.0370717593,2008-11-10,00:53:23
39.901091,116.385592,0,350,39762.0371296296,2008-11-10,00:53:28
39.901074,116.385575,0,350,39762.0371875,2008-11-10,00:53:33
39.901081,116.385593,0,353,39762.0372453704,2008-11-10,00:53:38
39.900755,116.386351,0,354,39762.0373032407,2008-11-10,00:53:43
39.900663,116.38655,0,356,39762.0373611111,2008-11-10,00:53:48
39.900672,116.386564,0,357,39762.0374189815,2008-11-10,00:53:53
39.900661,116.38655,0,361,39762.0374768519,2008-11-10,00:53:58
39.900665,116.386515,0,362,39762.0375347222,2008-11-10,00:54:03
39.900682,116.386503,0,360,39762.0375925926,2008-11-10,00:54:08
39.900682,116.386503,0,360,39762.0376273148,2008-11-10,00:54:11
39.900679,116.386502,0,361,39762.037650463,2008-11-10,00:54:13
39.900688,116.386484,0,359,39762.0377083333,2008-11-10,00:54:18
39.900711,116.386472,0,356,39762.0377662037,2008-11-10,00:54:23
39.900698,116.386513,0,352,39762.0378240741,2008-11-10,00:54:28
39.900677,116.386543,0,349,39762.0378819444,2008-11-10,00:54:33
39.900647,116.386598,0,347,39762.0379398148,2008-11-10,00:54:38
39.900616,116.386684,0,346,39762.0379976852,2008-11-10,00:54:43
39.900561,116.38675,0,345,39762.0380555556,2008-11-10,00:54:48
39.900532,116.38679,0,346,39762.0381134259,2008-11-10,00:54:53
39.900513,116.386837,0,347,39762.0381712963,2008-11-10,00:54:58
39.900484,116.386886,0,346,39762.0382291667,2008-11-10,00:55:03
39.9005,116.386844,0,343,39762.038287037,2008-11-10,00:55:08
39.900524,116.386823,0,343,39762.0383449074,2008-11-10,00:55:13
39.90052,116.386804,0,342,39762.0384027778,2008-11-10,00:55:18
39.900559,116.386698,0,351,39762.0384606481,2008-11-10,00:55:23
39.900594,116.386605,0,349,39762.0385185185,2008-11-10,00:55:28
39.900602,116.386537,0,346,39762.0385763889,2008-11-10,00:55:33
39.900633,116.38651,0,345,39762.0386342593,2008-11-10,00:55:38
39.900398,116.386658,0,338,39762.0415277778,2008-11-10,00:59:48
39.900348,116.386642,0,337,39762.0415856481,2008-11-10,00:59:53
39.900293,116.386654,0,336,39762.0416435185,2008-11-10,00:59:58
39.900221,116.386613,0,335,39762.0417013889,2008-11-10,01:00:03
39.900145,116.386548,0,335,39762.0417592593,2008-11-10,01:00:08
39.900143,116.386525,0,335,39762.0418171296,2008-11-10,01:00:13
39.900229,116.386514,0,334,39762.041875,2008-11-10,01:00:18
39.900314,116.386484,0,335,39762.0419328704,2008-11-10,01:00:23
39.900383,116.38648,0,334,39762.0419907407,2008-11-10,01:00:28
39.900417,116.386494,0,334,39762.0420486111,2008-11-10,01:00:33
39.900417,116.386494,0,334,39762.0420833333,2008-11-10,01:00:36
39.900412,116.386493,0,334,39762.0421064815,2008-11-10,01:00:38
39.900434,116.386482,0,335,39762.0421643518,2008-11-10,01:00:43
39.900446,116.386475,0,335,39762.0422222222,2008-11-10,01:00:48
39.90045,116.386485,0,336,39762.0422800926,2008-11-10,01:00:53
39.90047,116.386513,0,336,39762.042337963,2008-11-10,01:00:58
39.900521,116.38656,0,337,39762.0423958333,2008-11-10,01:01:03
39.900574,116.386595,0,337,39762.0424537037,2008-11-10,01:01:08
39.900579,116.386578,0,337,39762.0425115741,2008-11-10,01:01:13
39.900579,116.386578,0,337,39762.0425462963,2008-11-10,01:01:16
39.900573,116.386575,0,337,39762.0425694444,2008-11-10,01:01:18
39.900575,116.386559,0,338,39762.0426273148,2008-11-10,01:01:23
39.900589,116.386584,0,338,39762.0426851852,2008-11-10,01:01:28
39.900582,116.386623,0,339,39762.0427430556,2008-11-10,01:01:33
39.900601,116.386602,0,341,39762.0428009259,2008-11-10,01:01:38
39.900634,116.386569,0,342,39762.0428587963,2008-11-10,01:01:43
39.900664,116.386581,0,343,39762.0429166667,2008-11-10,01:01:48
39.90069,116.386602,0,343,39762.042974537,2008-11-10,01:01:53
39.90069,116.386602,0,343,39762.0430092593,2008-11-10,01:01:56
39.900693,116.386609,0,343,39762.0430324074,2008-11-10,01:01:58
39.900695,116.386623,0,344,39762.0430902778,2008-11-10,01:02:03
39.900671,116.386647,0,345,39762.0431481482,2008-11-10,01:02:08
39.900671,116.386647,0,345,39762.0431828704,2008-11-10,01:02:11
39.900678,116.386654,0,345,39762.0432060185,2008-11-10,01:02:13
39.900688,116.386655,0,346,39762.0432638889,2008-11-10,01:02:18
39.900704,116.386653,0,347,39762.0433217593,2008-11-10,01:02:23
39.900682,116.386668,0,349,39762.0433796296,2008-11-10,01:02:28
39.900646,116.386709,0,350,39762.0434375,2008-11-10,01:02:33
39.900609,116.386705,0,353,39762.0434953704,2008-11-10,01:02:38
39.900609,116.386705,0,353,39762.0435300926,2008-11-10,01:02:41
39.900609,116.386713,0,356,39762.0435532407,2008-11-10,01:02:43
39.900618,116.386683,0,359,39762.0436111111,2008-11-10,01:02:48
39.900601,116.386634,0,359,39762.0436689815,2008-11-10,01:02:53
39.900628,116.386619,0,359,39762.0437268519,2008-11-10,01:02:58
39.900628,116.386619,0,359,39762.0437615741,2008-11-10,01:03:01
39.900635,116.386623,0,357,39762.0437847222,2008-11-10,01:03:03
39.900626,116.386622,0,355,39762.0438425926,2008-11-10,01:03:08
39.900617,116.386611,0,354,39762.043900463,2008-11-10,01:03:13
39.900627,116.386585,0,353,39762.0439583333,2008-11-10,01:03:18
39.900619,116.386585,0,353,39762.0440162037,2008-11-10,01:03:23
39.900611,116.386584,0,353,39762.0440740741,2008-11-10,01:03:28
39.900611,116.386584,0,353,39762.0441087963,2008-11-10,01:03:31
39.900615,116.386588,0,354,39762.0441319444,2008-11-10,01:03:33
39.900606,116.386589,0,354,39762.0441898148,2008-11-10,01:03:38
39.900606,116.386589,0,354,39762.044224537,2008-11-10,01:03:41
39.900602,116.386597,0,354,39762.0442476852,2008-11-10,01:03:43
39.900605,116.38661,0,354,39762.0443055556,2008-11-10,01:03:48
39.900595,116.386606,0,353,39762.0443634259,2008-11-10,01:03:53
39.900649,116.386426,0,364,39762.0511921296,2008-11-10,01:13:43
39.900693,116.386092,0,369,39762.05125,2008-11-10,01:13:48
39.900703,116.385988,0,369,39762.0513078704,2008-11-10,01:13:53
39.900709,116.385919,0,368,39762.0513657407,2008-11-10,01:13:58
39.900812,116.385774,0,355,39762.0514236111,2008-11-10,01:14:03
39.900852,116.38567,0,339,39762.0514814815,2008-11-10,01:14:08
39.900869,116.385615,0,314,39762.0515393519,2008-11-10,01:14:13
39.900866,116.385559,0,303,39762.0515972222,2008-11-10,01:14:18
39.900878,116.385534,0,291,39762.0516550926,2008-11-10,01:14:23
39.900895,116.385589,0,284,39762.051712963,2008-11-10,01:14:28
39.900915,116.385574,0,281,39762.0517708333,2008-11-10,01:14:33
39.90092,116.385552,0,279,39762.0518287037,2008-11-10,01:14:38
39.900921,116.385609,0,277,39762.0518865741,2008-11-10,01:14:43
39.900931,116.385619,0,276,39762.0519444444,2008-11-10,01:14:48
39.900936,116.38563,0,275,39762.0520023148,2008-11-10,01:14:53
39.900936,116.38563,0,275,39762.052037037,2008-11-10,01:14:56
39.900942,116.385627,0,276,39762.0520601852,2008-11-10,01:14:58
39.900946,116.38565,0,274,39762.0521180556,2008-11-10,01:15:03
39.900947,116.385686,0,275,39762.0521759259,2008-11-10,01:15:08
39.900947,116.385686,0,275,39762.0522106481,2008-11-10,01:15:11
39.900941,116.385692,0,275,39762.0522337963,2008-11-10,01:15:13
39.900925,116.385693,0,275,39762.0522916667,2008-11-10,01:15:18
39.900883,116.385571,0,269,39762.052349537,2008-11-10,01:15:23
39.900875,116.38554,0,267,39762.0524074074,2008-11-10,01:15:28
39.900866,116.38558,0,265,39762.0524652778,2008-11-10,01:15:33
39.90086,116.385591,0,262,39762.0525231481,2008-11-10,01:15:38
39.900849,116.385624,0,258,39762.0525810185,2008-11-10,01:15:43
39.900838,116.385675,0,253,39762.0526388889,2008-11-10,01:15:48
39.900864,116.385766,0,251,39762.0526967593,2008-11-10,01:15:53
39.900878,116.385815,0,250,39762.0527546296,2008-11-10,01:15:58
39.900891,116.385854,0,250,39762.0528125,2008-11-10,01:16:03
39.900902,116.385907,0,249,39762.0528703704,2008-11-10,01:16:08
39.900943,116.385957,0,247,39762.0529282407,2008-11-10,01:16:13
39.900958,116.385969,0,247,39762.0529861111,2008-11-10,01:16:18
39.900941,116.385991,0,246,39762.0530439815,2008-11-10,01:16:23
39.900941,116.386001,0,246,39762.0531018519,2008-11-10,01:16:28
39.900881,116.386157,0,246,39762.0531597222,2008-11-10,01:16:33
39.900812,116.386366,0,246,39762.0532175926,2008-11-10,01:16:38
39.900817,116.386486,0,245,39762.053275463,2008-11-10,01:16:43
39.900862,116.386485,0,244,39762.0533333333,2008-11-10,01:16:48
39.900836,116.386497,0,242,39762.0533912037,2008-11-10,01:16:53
39.900775,116.386546,0,241,39762.0534490741,2008-11-10,01:16:58
39.900742,116.386569,0,240,39762.0535069444,2008-11-10,01:17:03
39.90072,116.386575,0,240,39762.0535648148,2008-11-10,01:17:08
39.900639,116.386575,0,239,39762.0536226852,2008-11-10,01:17:13
39.900049,116.385587,0,294,39762.1527777778,2008-11-10,03:40:00
39.900002,116.385602,0,305,39762.1528356481,2008-11-10,03:40:05
39.899991,116.385595,0,302,39762.1528935185,2008-11-10,03:40:10
39.899934,116.38558,0,284,39762.1529513889,2008-11-10,03:40:15
39.899759,116.385632,0,267,39762.1530092593,2008-11-10,03:40:20
39.899712,116.385598,0,251,39762.1530671296,2008-11-10,03:40:25
39.899667,116.385597,0,252,39762.153125,2008-11-10,03:40:30
39.899602,116.385616,0,260,39762.1531828704,2008-11-10,03:40:35
39.899613,116.385725,0,218,39762.1532407407,2008-11-10,03:40:40
39.899572,116.385684,0,214,39762.1532986111,2008-11-10,03:40:45
39.89952,116.385658,0,215,39762.1533564815,2008-11-10,03:40:50
39.899461,116.385659,0,218,39762.1534143519,2008-11-10,03:40:55
39.899391,116.38565,0,220,39762.1534722222,2008-11-10,03:41:00
39.899336,116.385627,0,223,39762.1535300926,2008-11-10,03:41:05
39.899221,116.385605,0,218,39762.153587963,2008-11-10,03:41:10
39.899138,116.385587,0,211,39762.1536458333,2008-11-10,03:41:15
39.899006,116.385821,0,193,39762.1537037037,2008-11-10,03:41:20
39.898888,116.385903,0,193,39762.1537615741,2008-11-10,03:41:25
39.898865,116.385916,0,186,39762.1538194444,2008-11-10,03:41:30
39.898816,116.385944,0,189,39762.1538773148,2008-11-10,03:41:35
39.898773,116.385933,0,198,39762.1539351852,2008-11-10,03:41:40
39.898715,116.38591,0,202,39762.1539930556,2008-11-10,03:41:45
39.898671,116.385905,0,216,39762.1540509259,2008-11-10,03:41:50
39.898594,116.385901,0,219,39762.1541087963,2008-11-10,03:41:55
39.89852,116.385871,0,222,39762.1541666667,2008-11-10,03:42:00
39.898446,116.385841,0,221,39762.154224537,2008-11-10,03:42:05
39.898392,116.385809,0,224,39762.1542824074,2008-11-10,03:42:10
39.898347,116.385799,0,228,39762.1543402778,2008-11-10,03:42:15
39.898307,116.385789,0,234,39762.1543981481,2008-11-10,03:42:20
39.898266,116.385768,0,237,39762.1544560185,2008-11-10,03:42:25
39.898222,116.385741,0,239,39762.1545138889,2008-11-10,03:42:30
39.898172,116.385654,0,241,39762.1545717593,2008-11-10,03:42:35
39.8982,116.385572,0,244,39762.1546296296,2008-11-10,03:42:40
39.898253,116.385548,0,248,39762.1546875,2008-11-10,03:42:45
39.898323,116.385422,0,248,39762.1547453704,2008-11-10,03:42:50
39.898375,116.385308,0,249,39762.1548032407,2008-11-10,03:42:55
39.898408,116.385168,0,247,39762.1548611111,2008-11-10,03:43:00
39.898419,116.385047,0,246,39762.1549189815,2008-11-10,03:43:05
39.898402,116.384939,0,248,39762.1549768519,2008-11-10,03:43:10
39.898405,116.384822,0,249,39762.1550347222,2008-11-10,03:43:15
39.898374,116.384714,0,249,39762.1550925926,2008-11-10,03:43:20
39.898353,116.38462,0,250,39762.155150463,2008-11-10,03:43:25
39.898362,116.384501,0,252,39762.1552083333,2008-11-10,03:43:30
39.898378,116.384424,0,255,39762.1552662037,2008-11-10,03:43:35
39.898337,116.384362,0,255,39762.1553240741,2008-11-10,03:43:40
39.898182,116.384362,0,253,39762.1553819444,2008-11-10,03:43:45
39.898101,116.384353,0,254,39762.1554398148,2008-11-10,03:43:50
39.898043,116.384358,0,255,39762.1554976852,2008-11-10,03:43:55
39.898005,116.384393,0,257,39762.1555555556,2008-11-10,03:44:00
39.897964,116.384388,0,258,39762.1556134259,2008-11-10,03:44:05
39.897922,116.384386,0,255,39762.1556712963,2008-11-10,03:44:10
39.897851,116.384409,0,255,39762.1557291667,2008-11-10,03:44:15
39.897778,116.384409,0,260,39762.155787037,2008-11-10,03:44:20
39.897745,116.384391,0,267,39762.1558449074,2008-11-10,03:44:25
39.897697,116.384396,0,276,39762.1559027778,2008-11-10,03:44:30
39.897642,116.384377,0,279,39762.1559606481,2008-11-10,03:44:35
39.897647,116.38434,0,270,39762.1560185185,2008-11-10,03:44:40
39.897644,116.384287,0,261,39762.1560763889,2008-11-10,03:44:45
39.89766,116.38422,0,258,39762.1561342593,2008-11-10,03:44:50
39.897662,116.384156,0,250,39762.1561921296,2008-11-10,03:44:55
39.897678,116.384068,0,248,39762.15625,2008-11-10,03:45:00
39.897668,116.383988,0,250,39762.1563078704,2008-11-10,03:45:05
39.897677,116.383917,0,248,39762.1563657407,2008-11-10,03:45:10
39.897668,116.383835,0,246,39762.1564236111,2008-11-10,03:45:15
39.897659,116.38375,0,243,39762.1564814815,2008-11-10,03:45:20
39.897664,116.383681,0,235,39762.1565393518,2008-11-10,03:45:25
39.897679,116.383646,0,237,39762.1565972222,2008-11-10,03:45:30
39.897683,116.383611,0,234,39762.1566550926,2008-11-10,03:45:35
39.897692,116.383592,0,235,39762.156712963,2008-11-10,03:45:40
39.897692,116.383592,0,235,39762.1567476852,2008-11-10,03:45:43
39.897698,116.383595,0,233,39762.1567708333,2008-11-10,03:45:45
39.897695,116.383619,0,232,39762.1568287037,2008-11-10,03:45:50
39.897697,116.383607,0,231,39762.1568865741,2008-11-10,03:45:55
39.897662,116.383578,0,230,39762.1569444444,2008-11-10,03:46:00
39.897661,116.383551,0,229,39762.1570023148,2008-11-10,03:46:05
39.897649,116.383536,0,228,39762.1570601852,2008-11-10,03:46:10
39.897649,116.383536,0,228,39762.1570949074,2008-11-10,03:46:13
39.897645,116.383538,0,228,39762.1571180556,2008-11-10,03:46:15
39.897641,116.383562,0,228,39762.1571759259,2008-11-10,03:46:20
39.897643,116.383557,0,227,39762.1572337963,2008-11-10,03:46:25
39.897643,116.383557,0,227,39762.1572685185,2008-11-10,03:46:28
39.897643,116.383561,0,226,39762.1572916667,2008-11-10,03:46:30
39.897636,116.383546,0,225,39762.157349537,2008-11-10,03:46:35
39.897638,116.383566,0,224,39762.1574074074,2008-11-10,03:46:40
39.897616,116.383542,0,225,39762.1574652778,2008-11-10,03:46:45
39.897587,116.383488,0,224,39762.1575231481,2008-11-10,03:46:50
39.897569,116.383444,0,226,39762.1575810185,2008-11-10,03:46:55
39.89769,116.383631,0,195,39762.1616898148,2008-11-10,03:52:50
39.897731,116.383747,0,194,39762.1617476852,2008-11-10,03:52:55
39.897779,116.383903,0,193,39762.1618055556,2008-11-10,03:53:00
39.897762,116.383857,0,191,39762.1618634259,2008-11-10,03:53:05
39.897738,116.383775,0,189,39762.1619212963,2008-11-10,03:53:10
39.897741,116.383763,0,191,39762.1619791667,2008-11-10,03:53:15
39.897706,116.383721,0,192,39762.162037037,2008-11-10,03:53:20
39.897672,116.383666,0,193,39762.1620949074,2008-11-10,03:53:25
39.897627,116.3836,0,194,39762.1621527778,2008-11-10,03:53:30
39.897611,116.383551,0,196,39762.1622106481,2008-11-10,03:53:35
39.897593,116.383499,0,196,39762.1622685185,2008-11-10,03:53:40
39.897607,116.38345,0,198,39762.1623263889,2008-11-10,03:53:45
39.897622,116.383491,0,200,39762.1623842593,2008-11-10,03:53:50
39.897622,116.383491,0,200,39762.1624189815,2008-11-10,03:53:53
39.897617,116.383492,0,200,39762.1624421296,2008-11-10,03:53:55
39.8976,116.383505,0,199,39762.1625,2008-11-10,03:54:00
39.8976,116.383505,0,199,39762.1625347222,2008-11-10,03:54:03
39.897599,116.383511,0,200,39762.1625578704,2008-11-10,03:54:05
39.897597,116.383462,0,200,39762.1626157407,2008-11-10,03:54:10
39.897579,116.38338,0,200,39762.1626736111,2008-11-10,03:54:15
39.897593,116.383258,0,199,39762.1627314815,2008-11-10,03:54:20
39.897586,116.383117,0,198,39762.1627893519,2008-11-10,03:54:25
39.897581,116.383003,0,197,39762.1628472222,2008-11-10,03:54:30
39.897572,116.382972,0,196,39762.1629050926,2008-11-10,03:54:35
39.897577,116.383005,0,198,39762.162962963,2008-11-10,03:54:40
39.897598,116.38309,0,199,39762.1630208333,2008-11-10,03:54:45
39.897607,116.383139,0,199,39762.1630787037,2008-11-10,03:54:50
39.897607,116.383216,0,197,39762.1631365741,2008-11-10,03:54:55
39.897601,116.383284,0,194,39762.1631944444,2008-11-10,03:55:00
39.89762,116.383288,0,193,39762.1632523148,2008-11-10,03:55:05
39.89763,116.383329,0,191,39762.1633101852,2008-11-10,03:55:10
39.897647,116.383332,0,190,39762.1633680556,2008-11-10,03:55:15
39.897644,116.383311,0,189,39762.1634259259,2008-11-10,03:55:20
39.89765,116.383338,0,188,39762.1634837963,2008-11-10,03:55:25
39.897632,116.383369,0,189,39762.1635416667,2008-11-10,03:55:30
39.897628,116.383385,0,191,39762.163599537,2008-11-10,03:55:35
39.897616,116.38337,0,192,39762.1636574074,2008-11-10,03:55:40
39.897598,116.383358,0,193,39762.1637152778,2008-11-10,03:55:45
39.897598,116.383358,0,193,39762.16375,2008-11-10,03:55:48
39.897601,116.383352,0,193,39762.1637731481,2008-11-10,03:55:50
39.897616,116.383349,0,192,39762.1638310185,2008-11-10,03:55:55
39.897593,116.383412,0,192,39762.1638888889,2008-11-10,03:56:00
39.897593,116.38344,0,195,39762.1639467593,2008-11-10,03:56:05
39.89757,116.383449,0,192,39762.1640046296,2008-11-10,03:56:10
39.897549,116.383433,0,192,39762.1640625,2008-11-10,03:56:15
39.897535,116.383434,0,195,39762.1641203704,2008-11-10,03:56:20
39.897546,116.3835,0,200,39762.1641782407,2008-11-10,03:56:25
39.897546,116.3835,0,200,39762.164212963,2008-11-10,03:56:28
39.897545,116.383507,0,204,39762.1642361111,2008-11-10,03:56:30
39.897542,116.383496,0,206,39762.1642939815,2008-11-10,03:56:35
39.897542,116.383496,0,206,39762.1643287037,2008-11-10,03:56:38
39.897536,116.383496,0,206,39762.1643518518,2008-11-10,03:56:40
39.897559,116.383485,0,204,39762.1644097222,2008-11-10,03:56:45
39.897559,116.383485,0,204,39762.1644444444,2008-11-10,03:56:48
39.897555,116.383486,0,202,39762.1644675926,2008-11-10,03:56:50
39.897539,116.383468,0,200,39762.164525463,2008-11-10,03:56:55
39.897513,116.383476,0,199,39762.1645833333,2008-11-10,03:57:00
39.897491,116.383476,0,196,39762.1646412037,2008-11-10,03:57:05
39.897505,116.38345,0,194,39762.1646990741,2008-11-10,03:57:10
39.89754,116.383404,0,193,39762.1647569444,2008-11-10,03:57:15
39.897515,116.383372,0,192,39762.1648148148,2008-11-10,03:57:20
39.897491,116.383346,0,192,39762.1648726852,2008-11-10,03:57:25
39.897498,116.383323,0,193,39762.1649305556,2008-11-10,03:57:30
39.897489,116.383316,0,192,39762.1649884259,2008-11-10,03:57:35
39.897449,116.383303,0,190,39762.1650462963,2008-11-10,03:57:40
39.897441,116.383272,0,191,39762.1651041667,2008-11-10,03:57:45
39.897424,116.383202,0,190,39762.165162037,2008-11-10,03:57:50
39.897415,116.38312,0,188,39762.1652199074,2008-11-10,03:57:55
39.897351,116.383003,0,185,39762.1652777778,2008-11-10,03:58:00
39.897287,116.382924,0,184,39762.1653356481,2008-11-10,03:58:05
39.897252,116.382863,0,182,39762.1653935185,2008-11-10,03:58:10
39.897225,116.382771,0,180,39762.1654513889,2008-11-10,03:58:15
39.897179,116.382785,0,179,39762.1655092593,2008-11-10,03:58:20
39.897168,116.38297,0,182,39762.1655671296,2008-11-10,03:58:25
39.897203,116.38297,0,184,39762.165625,2008-11-10,03:58:30
39.89722,116.382953,0,190,39762.1656828704,2008-11-10,03:58:35
39.897254,116.382964,0,195,39762.1657407407,2008-11-10,03:58:40
39.89728,116.38299,0,199,39762.1657986111,2008-11-10,03:58:45
39.897371,116.383005,0,199,39762.1658564815,2008-11-10,03:58:50
39.897369,116.38296,0,199,39762.1659143518,2008-11-10,03:58:55
39.89734,116.382918,0,198,39762.1659722222,2008-11-10,03:59:00
39.89734,116.382886,0,197,39762.1660300926,2008-11-10,03:59:05
39.897321,116.382781,0,195,39762.166087963,2008-11-10,03:59:10
39.897356,116.382823,0,194,39762.1661458333,2008-11-10,03:59:15
39.897369,116.382803,0,194,39762.1662037037,2008-11-10,03:59:20
39.897402,116.382899,0,192,39762.1662615741,2008-11-10,03:59:25
39.897459,116.383087,0,192,39762.1663194444,2008-11-10,03:59:30
39.897515,116.383315,0,192,39762.1663773148,2008-11-10,03:59:35
39.897628,116.383586,0,195,39762.1664351852,2008-11-10,03:59:40
39.897703,116.383822,0,195,39762.1664930556,2008-11-10,03:59:45
39.897778,116.383978,0,195,39762.1665509259,2008-11-10,03:59:50
39.897796,116.384022,0,197,39762.1666087963,2008-11-10,03:59:55
39.897787,116.383846,0,201,39762.1666666667,2008-11-10,04:00:00
39.897733,116.383599,0,204,39762.166724537,2008-11-10,04:00:05
39.897737,116.383516,0,205,39762.1667824074,2008-11-10,04:00:10
39.897752,116.383567,0,204,39762.1668402778,2008-11-10,04:00:15
39.897748,116.383582,0,205,39762.1668981481,2008-11-10,04:00:20
39.897698,116.383573,0,205,39762.1669560185,2008-11-10,04:00:25
39.897612,116.383451,0,206,39762.1670138889,2008-11-10,04:00:30
39.89753,116.383302,0,209,39762.1670717593,2008-11-10,04:00:35
39.897558,116.383206,0,213,39762.1671296296,2008-11-10,04:00:40
39.897568,116.383191,0,219,39762.1671875,2008-11-10,04:00:45
39.897573,116.383253,0,222,39762.1672453704,2008-11-10,04:00:50
39.897612,116.383322,0,226,39762.1673032407,2008-11-10,04:00:55
39.897675,116.383465,0,230,39762.1673611111,2008-11-10,04:01:00
39.897744,116.383558,0,236,39762.1674189815,2008-11-10,04:01:05
39.89779,116.383654,0,240,39762.1674768519,2008-11-10,04:01:10
39.897751,116.383663,0,233,39762.1675347222,2008-11-10,04:01:15
39.897678,116.383559,0,235,39762.1675925926,2008-11-10,04:01:20
39.897694,116.383538,0,221,39762.167650463,2008-11-10,04:01:25
39.897675,116.383533,0,225,39762.1677083333,2008-11-10,04:01:30
39.897635,116.383557,0,228,39762.1677662037,2008-11-10,04:01:35
39.897593,116.383523,0,224,39762.1678240741,2008-11-10,04:01:40
39.89756,116.383496,0,217,39762.1678819444,2008-11-10,04:01:45
39.897537,116.383471,0,210,39762.1679398148,2008-11-10,04:01:50
39.897522,116.383466,0,205,39762.1679976852,2008-11-10,04:01:55
39.897511,116.38352,0,201,39762.1680555556,2008-11-10,04:02:00
39.897522,116.383534,0,197,39762.1681134259,2008-11-10,04:02:05
39.897529,116.383543,0,196,39762.1681712963,2008-11-10,04:02:10
39.897529,116.383543,0,196,39762.1682060185,2008-11-10,04:02:13
39.897526,116.383547,0,197,39762.1682291667,2008-11-10,04:02:15
39.897537,116.383554,0,195,39762.168287037,2008-11-10,04:02:20
39.897544,116.383619,0,183,39762.1683449074,2008-11-10,04:02:25
39.897535,116.383712,0,175,39762.1684027778,2008-11-10,04:02:30
39.897542,116.383795,0,167,39762.1684606481,2008-11-10,04:02:35
39.89756,116.383863,0,166,39762.1685185185,2008-11-10,04:02:40
39.897555,116.383909,0,162,39762.1685763889,2008-11-10,04:02:45
39.89757,116.383908,0,161,39762.1686342593,2008-11-10,04:02:50
39.897557,116.383908,0,161,39762.1686921296,2008-11-10,04:02:55
39.897545,116.383903,0,161,39762.16875,2008-11-10,04:03:00
39.897543,116.383911,0,161,39762.1688078704,2008-11-10,04:03:05
39.897543,116.383911,0,161,39762.1688425926,2008-11-10,04:03:08
39.897551,116.383913,0,161,39762.1688657407,2008-11-10,04:03:10
39.897546,116.383902,0,161,39762.1689236111,2008-11-10,04:03:15
39.897523,116.383877,0,161,39762.1689814815,2008-11-10,04:03:20
39.897495,116.383869,0,161,39762.1690393519,2008-11-10,04:03:25
39.897539,116.383975,0,160,39762.1690972222,2008-11-10,04:03:30
39.89755,116.384006,0,156,39762.1691550926,2008-11-10,04:03:35
39.897554,116.384052,0,148,39762.169212963,2008-11-10,04:03:40
39.897542,116.384085,0,142,39762.1692708333,2008-11-10,04:03:45
39.897534,116.384159,0,136,39762.1693287037,2008-11-10,04:03:50
39.897557,116.384236,0,134,39762.1693865741,2008-11-10,04:03:55
39.897619,116.384261,0,133,39762.1694444444,2008-11-10,04:04:00
39.897684,116.384262,0,132,39762.1695023148,2008-11-10,04:04:05
39.897755,116.384253,0,131,39762.1695601852,2008-11-10,04:04:10
39.897816,116.384286,0,132,39762.1696180556,2008-11-10,04:04:15
39.897883,116.384271,0,133,39762.1696759259,2008-11-10,04:04:20
39.897925,116.384276,0,133,39762.1697337963,2008-11-10,04:04:25
39.897954,116.384298,0,133,39762.1697916667,2008-11-10,04:04:30
39.89799,116.384328,0,131,39762.169849537,2008-11-10,04:04:35
39.898012,116.384284,0,129,39762.1699074074,2008-11-10,04:04:40
39.898052,116.384241,0,126,39762.1699652778,2008-11-10,04:04:45
39.898221,116.38425,0,123,39762.1700231481,2008-11-10,04:04:50
39.898258,116.38425,0,122,39762.1700810185,2008-11-10,04:04:55
39.898269,116.384263,0,122,39762.1701388889,2008-11-10,04:05:00
39.898297,116.384298,0,121,39762.1701967593,2008-11-10,04:05:05
39.898303,116.38436,0,120,39762.1702546296,2008-11-10,04:05:10
39.898347,116.384421,0,123,39762.1703125,2008-11-10,04:05:15
39.898324,116.384499,0,123,39762.1703703704,2008-11-10,04:05:20
39.898317,116.384561,0,123,39762.1704282407,2008-11-10,04:05:25
39.898357,116.384623,0,122,39762.1704861111,2008-11-10,04:05:30
39.89835,116.38472,0,124,39762.1705439815,2008-11-10,04:05:35
39.898362,116.384806,0,124,39762.1706018519,2008-11-10,04:05:40
39.898346,116.384868,0,126,39762.1706597222,2008-11-10,04:05:45
39.898337,116.38493,0,127,39762.1707175926,2008-11-10,04:05:50
39.898304,116.38505,0,130,39762.170775463,2008-11-10,04:05:55
39.898312,116.385123,0,133,39762.1708333333,2008-11-10,04:06:00
39.898293,116.385216,0,135,39762.1708912037,2008-11-10,04:06:05
39.898272,116.385286,0,138,39762.1709490741,2008-11-10,04:06:10
39.898297,116.385349,0,140,39762.1710069444,2008-11-10,04:06:15
39.89835,116.385471,0,138,39762.1710648148,2008-11-10,04:06:20
39.898438,116.385498,0,141,39762.1711226852,2008-11-10,04:06:25
39.898508,116.385573,0,146,39762.1711805556,2008-11-10,04:06:30
39.898564,116.38568,0,149,39762.1712384259,2008-11-10,04:06:35
39.89863,116.38572,0,154,39762.1712962963,2008-11-10,04:06:40
39.898665,116.385767,0,159,39762.1713541667,2008-11-10,04:06:45
39.898673,116.385812,0,155,39762.171412037,2008-11-10,04:06:50
39.898744,116.385828,0,149,39762.1714699074,2008-11-10,04:06:55
39.898836,116.385817,0,145,39762.1715277778,2008-11-10,04:07:00
39.898927,116.385807,0,138,39762.1715856481,2008-11-10,04:07:05
39.899044,116.385745,0,129,39762.1716435185,2008-11-10,04:07:10
39.899107,116.385712,0,119,39762.1717013889,2008-11-10,04:07:15
39.899174,116.385674,0,108,39762.1717592593,2008-11-10,04:07:20
39.899214,116.385666,0,100,39762.1718171296,2008-11-10,04:07:25
39.89926,116.385647,0,89,39762.171875,2008-11-10,04:07:30
39.899292,116.385642,0,75,39762.1719328704,2008-11-10,04:07:35
39.899332,116.385629,0,63,39762.1719907407,2008-11-10,04:07:40
39.8994,116.385613,0,54,39762.1720486111,2008-11-10,04:07:45
39.899462,116.385621,0,56,39762.1721064815,2008-11-10,04:07:50
39.899516,116.385552,0,50,39762.1721643518,2008-11-10,04:07:55
39.899511,116.385381,0,57,39762.1722222222,2008-11-10,04:08:00
39.899559,116.385352,0,55,39762.1722800926,2008-11-10,04:08:05
39.89966,116.385364,0,76,39762.172337963,2008-11-10,04:08:10
39.899693,116.385337,0,75,39762.1723958333,2008-11-10,04:08:15
39.899748,116.385319,0,83,39762.1724537037,2008-11-10,04:08:20
39.899871,116.385299,0,83,39762.1725115741,2008-11-10,04:08:25
39.899926,116.385285,0,88,39762.1725694444,2008-11-10,04:08:30
39.899983,116.385293,0,101,39762.1726273148,2008-11-10,04:08:35
39.900054,116.385312,0,116,39762.1726851852,2008-11-10,04:08:40
39.90011,116.385295,0,115,39762.1727430556,2008-11-10,04:08:45
39.900173,116.385305,0,120,39762.1728009259,2008-11-10,04:08:50
39.900236,116.38529,0,131,39762.1728587963,2008-11-10,04:08:55
39.900265,116.385331,0,137,39762.1729166667,2008-11-10,04:09:00
39.900344,116.385474,0,160,39762.172974537,2008-11-10,04:09:05
39.900371,116.385533,0,165,39762.1730324074,2008-11-10,04:09:10
39.900452,116.38563,0,174,39762.1730902778,2008-11-10,04:09:15
39.900461,116.385722,0,177,39762.1731481481,2008-11-10,04:09:20
39.900461,116.385806,0,179,39762.1732060185,2008-11-10,04:09:25
39.900478,116.385822,0,180,39762.1732638889,2008-11-10,04:09:30
39.900488,116.385831,0,180,39762.1733217593,2008-11-10,04:09:35
39.900488,116.385831,0,180,39762.1733564815,2008-11-10,04:09:38
39.90049,116.385833,0,180,39762.1733796296,2008-11-10,04:09:40
39.900481,116.385842,0,180,39762.1734375,2008-11-10,04:09:45
39.900448,116.385923,0,181,39762.1734953704,2008-11-10,04:09:50
39.900425,116.38602,0,181,39762.1735532407,2008-11-10,04:09:55
39.900373,116.386149,0,181,39762.1736111111,2008-11-10,04:10:00
39.900359,116.386243,0,182,39762.1736689815,2008-11-10,04:10:05
39.900378,116.386326,0,183,39762.1737268518,2008-11-10,04:10:10
39.900343,116.386389,0,186,39762.1737847222,2008-11-10,04:10:15
39.900369,116.38647,0,183,39762.1738425926,2008-11-10,04:10:20
39.900348,116.386533,0,181,39762.173900463,2008-11-10,04:10:25
39.900336,116.386551,0,180,39762.1739583333,2008-11-10,04:10:30
39.900483,116.385527,0,118,39762.4172916667,2008-11-10,10:00:54
39.900525,116.385435,0,163,39762.417349537,2008-11-10,10:00:59
39.900426,116.385443,0,154,39762.4174074074,2008-11-10,10:01:04
39.900338,116.385432,0,153,39762.4174652778,2008-11-10,10:01:09
39.900282,116.385404,0,159,39762.4175231481,2008-11-10,10:01:14
39.900157,116.385393,0,157,39762.4175810185,2008-11-10,10:01:19
39.900089,116.385407,0,158,39762.4176388889,2008-11-10,10:01:24
39.899991,116.385397,0,160,39762.4176967593,2008-11-10,10:01:29
39.899923,116.385413,0,160,39762.4177546296,2008-11-10,10:01:34
39.899828,116.385402,0,161,39762.4178125,2008-11-10,10:01:39
39.899836,116.38556,0,161,39762.4178703704,2008-11-10,10:01:44
39.899826,116.385586,0,164,39762.4179282407,2008-11-10,10:01:49
39.899812,116.385621,0,165,39762.4179861111,2008-11-10,10:01:54
39.899812,116.385621,0,165,39762.4180208333,2008-11-10,10:01:57
39.89981,116.385625,0,166,39762.4180439815,2008-11-10,10:01:59
39.8998,116.385639,0,166,39762.4181018519,2008-11-10,10:02:04
39.899783,116.385654,0,167,39762.4181597222,2008-11-10,10:02:09
39.899711,116.385605,0,165,39762.4182175926,2008-11-10,10:02:14
39.899608,116.385639,0,166,39762.418275463,2008-11-10,10:02:19
39.899556,116.385659,0,165,39762.4183333333,2008-11-10,10:02:24
39.899477,116.385677,0,160,39762.4183912037,2008-11-10,10:02:29
39.89944,116.385696,0,153,39762.4184490741,2008-11-10,10:02:34
39.89941,116.385751,0,135,39762.4185069444,2008-11-10,10:02:39
39.899374,116.385831,0,130,39762.4185648148,2008-11-10,10:02:44
39.899376,116.385895,0,124,39762.4186226852,2008-11-10,10:02:49
39.89939,116.38592,0,124,39762.4186805556,2008-11-10,10:02:54
39.899361,116.385946,0,128,39762.4187384259,2008-11-10,10:02:59
39.899351,116.385974,0,128,39762.4187962963,2008-11-10,10:03:04
39.899313,116.385968,0,132,39762.4188541667,2008-11-10,10:03:09
39.899295,116.38597,0,128,39762.418912037,2008-11-10,10:03:14
39.899289,116.385991,0,128,39762.4189699074,2008-11-10,10:03:19
39.899289,116.385991,0,128,39762.4190046296,2008-11-10,10:03:22
39.899291,116.385999,0,128,39762.4190277778,2008-11-10,10:03:24
39.899294,116.386014,0,128,39762.4190856481,2008-11-10,10:03:29
39.899321,116.386036,0,129,39762.4191435185,2008-11-10,10:03:34
39.899321,116.386099,0,139,39762.4192013889,2008-11-10,10:03:39
39.899301,116.386175,0,148,39762.4192592593,2008-11-10,10:03:44
39.89928,116.386221,0,153,39762.4193171296,2008-11-10,10:03:49
39.899253,116.386275,0,158,39762.419375,2008-11-10,10:03:54
39.89926,116.386345,0,163,39762.4194328704,2008-11-10,10:03:59
39.899253,116.386394,0,164,39762.4194907407,2008-11-10,10:04:04
39.899266,116.386485,0,167,39762.4195486111,2008-11-10,10:04:09
39.899257,116.386579,0,171,39762.4196064815,2008-11-10,10:04:14
39.899257,116.386629,0,177,39762.4196643519,2008-11-10,10:04:19
39.89925,116.386647,0,185,39762.4197222222,2008-11-10,10:04:24
39.899243,116.386666,0,189,39762.4197800926,2008-11-10,10:04:29
39.899248,116.386699,0,191,39762.419837963,2008-11-10,10:04:34
39.899203,116.386864,0,183,39762.4198958333,2008-11-10,10:04:39
39.899201,116.386986,0,180,39762.4199537037,2008-11-10,10:04:44
39.899192,116.387016,0,177,39762.4200115741,2008-11-10,10:04:49
39.899197,116.387029,0,177,39762.4200694444,2008-11-10,10:04:54
39.899144,116.387163,0,144,39762.4201273148,2008-11-10,10:04:59
39.898951,116.387617,0,100,39762.4201851852,2008-11-10,10:05:04
39.89896,116.387775,0,119,39762.4202430556,2008-11-10,10:05:09
39.898987,116.387847,0,122,39762.4203009259,2008-11-10,10:05:14
39.898991,116.387901,0,114,39762.4203587963,2008-11-10,10:05:19
39.899003,116.387911,0,114,39762.4204166667,2008-11-10,10:05:24
39.899005,116.387916,0,115,39762.420474537,2008-11-10,10:05:29
39.899002,116.387923,0,115,39762.4205324074,2008-11-10,10:05:34
39.899004,116.387924,0,115,39762.4205902778,2008-11-10,10:05:39
39.899008,116.387926,0,115,39762.4206481481,2008-11-10,10:05:44
39.899005,116.387931,0,115,39762.4207060185,2008-11-10,10:05:49
39.899009,116.387925,0,115,39762.4207638889,2008-11-10,10:05:54
39.899009,116.387925,0,115,39762.4207986111,2008-11-10,10:05:57
39.899002,116.38792,0,110,39762.4208217593,2008-11-10,10:05:59
39.899021,116.387967,0,106,39762.4208796296,2008-11-10,10:06:04
39.899021,116.387987,0,103,39762.4209375,2008-11-10,10:06:09
39.899021,116.387987,0,103,39762.4209722222,2008-11-10,10:06:12
39.899013,116.38798,0,102,39762.4209953704,2008-11-10,10:06:14
39.89902,116.387788,0,102,39762.4210532407,2008-11-10,10:06:19
39.899059,116.387408,0,101,39762.4211111111,2008-11-10,10:06:24
39.899104,116.38702,0,98,39762.4211689815,2008-11-10,10:06:29
39.899142,116.386775,0,93,39762.4212268519,2008-11-10,10:06:34
39.899124,116.386727,0,86,39762.4212847222,2008-11-10,10:06:39
39.899118,116.386678,0,80,39762.4213425926,2008-11-10,10:06:44
39.899078,116.386513,0,73,39762.421400463,2008-11-10,10:06:49
39.89905,116.386181,0,67,39762.4214583333,2008-11-10,10:06:54
39.899004,116.385797,0,61,39762.4215162037,2008-11-10,10:06:59
39.898969,116.385384,0,56,39762.4215740741,2008-11-10,10:07:04
39.89897,116.384884,0,52,39762.4216319444,2008-11-10,10:07:09
39.898925,116.38424,0,51,39762.4216898148,2008-11-10,10:07:14
39.898865,116.38351,0,50,39762.4217476852,2008-11-10,10:07:19
39.898798,116.382736,0,49,39762.4218055556,2008-11-10,10:07:24
39.898754,116.381919,0,47,39762.4218634259,2008-11-10,10:07:29
39.898749,116.381143,0,46,39762.4219212963,2008-11-10,10:07:34
39.898797,116.380554,0,43,39762.4219791667,2008-11-10,10:07:39
39.898857,116.380155,0,41,39762.422037037,2008-11-10,10:07:44
39.898898,116.379957,0,39,39762.4220949074,2008-11-10,10:07:49
39.898909,116.37986,0,37,39762.4221527778,2008-11-10,10:07:54
39.898943,116.379744,0,33,39762.4222106481,2008-11-10,10:07:59
39.898947,116.379609,0,28,39762.4222685185,2008-11-10,10:08:04
39.898958,116.379527,0,23,39762.4223263889,2008-11-10,10:08:09
39.898971,116.379489,0,16,39762.4223842593,2008-11-10,10:08:14
39.898981,116.379422,0,7,39762.4224421296,2008-11-10,10:08:19
39.899007,116.379135,0,0,39762.4225,2008-11-10,10:08:24
39.899027,116.378594,0,-8,39762.4225578704,2008-11-10,10:08:29
39.899072,116.378018,0,-17,39762.4226157407,2008-11-10,10:08:34
39.899076,116.377349,0,-27,39762.4226736111,2008-11-10,10:08:39
39.899077,116.376609,0,-37,39762.4227314815,2008-11-10,10:08:44
39.899004,116.375803,0,-47,39762.4227893518,2008-11-10,10:08:49
39.898951,116.375013,0,-56,39762.4228472222,2008-11-10,10:08:54
39.898881,116.374226,0,-66,39762.4229050926,2008-11-10,10:08:59
39.89883,116.373424,0,-75,39762.422962963,2008-11-10,10:09:04
39.898807,116.372678,0,-85,39762.4230208333,2008-11-10,10:09:09
39.898803,116.372002,0,-94,39762.4230787037,2008-11-10,10:09:14
39.898849,116.371557,0,-103,39762.4231365741,2008-11-10,10:09:19
39.898867,116.371413,0,-111,39762.4231944444,2008-11-10,10:09:24
39.898838,116.371395,0,-121,39762.4232523148,2008-11-10,10:09:29
39.898359,116.371449,0,-125,39762.4233101852,2008-11-10,10:09:34
39.898292,116.371409,0,-119,39762.4233680556,2008-11-10,10:09:39
39.898392,116.37147,0,-111,39762.4234259259,2008-11-10,10:09:44
39.898377,116.371439,0,-104,39762.4234837963,2008-11-10,10:09:49
39.898358,116.371451,0,-95,39762.4235416667,2008-11-10,10:09:54
39.898343,116.371434,0,-82,39762.423599537,2008-11-10,10:09:59
39.898291,116.371382,0,-65,39762.4236574074,2008-11-10,10:10:04
39.898275,116.371356,0,-49,39762.4237152778,2008-11-10,10:10:09
39.898218,116.371282,0,-33,39762.4237731481,2008-11-10,10:10:14
39.898218,116.370973,0,-14,39762.4238310185,2008-11-10,10:10:19
39.898283,116.370761,0,18,39762.4238888889,2008-11-10,10:10:24
39.898336,116.370499,0,49,39762.4239467593,2008-11-10,10:10:29
39.898371,116.370069,0,73,39762.4240046296,2008-11-10,10:10:34
39.898352,116.369568,0,93,39762.4240625,2008-11-10,10:10:39
39.89841,116.369043,0,122,39762.4241203704,2008-11-10,10:10:44
39.898479,116.368667,0,132,39762.4241782407,2008-11-10,10:10:49
39.898565,116.368465,0,165,39762.4242361111,2008-11-10,10:10:54
39.898662,116.368318,0,172,39762.4242939815,2008-11-10,10:10:59
39.898945,116.36821,0,160,39762.4243518518,2008-11-10,10:11:04
39.899351,116.368154,0,154,39762.4244097222,2008-11-10,10:11:09
39.899817,116.368138,0,145,39762.4244675926,2008-11-10,10:11:14
39.900351,116.368136,0,138,39762.424525463,2008-11-10,10:11:19
39.900905,116.368108,0,128,39762.4245833333,2008-11-10,10:11:24
39.901461,116.368075,0,148,39762.4246412037,2008-11-10,10:11:29
39.902015,116.368059,0,172,39762.4246990741,2008-11-10,10:11:34
39.902541,116.368035,0,173,39762.4247569444,2008-11-10,10:11:39
39.902938,116.36805,0,153,39762.4248148148,2008-11-10,10:11:44
39.903332,116.36801,0,162,39762.4248726852,2008-11-10,10:11:49
39.903659,116.368003,0,172,39762.4249305556,2008-11-10,10:11:54
39.903867,116.368054,0,175,39762.4249884259,2008-11-10,10:11:59
39.903953,116.368008,0,176,39762.4250462963,2008-11-10,10:12:04
39.904039,116.367962,0,175,39762.4251041667,2008-11-10,10:12:09
39.904086,116.367941,0,175,39762.425162037,2008-11-10,10:12:14
39.90407,116.36793,0,176,39762.4252199074,2008-11-10,10:12:19
39.903948,116.367925,0,177,39762.4252777778,2008-11-10,10:12:24
39.904108,116.367962,0,169,39762.4253356481,2008-11-10,10:12:29
39.904289,116.368042,0,175,39762.4253935185,2008-11-10,10:12:34
39.904436,116.368046,0,196,39762.4254513889,2008-11-10,10:12:39
39.904428,116.368057,0,207,39762.4255092593,2008-11-10,10:12:44
39.904428,116.368057,0,207,39762.4255439815,2008-11-10,10:12:47
39.904431,116.368056,0,210,39762.4255671296,2008-11-10,10:12:49
39.904446,116.368055,0,214,39762.425625,2008-11-10,10:12:54
39.904427,116.36769,0,245,39762.4256828704,2008-11-10,10:12:59
39.904806,116.367547,0,285,39762.4257407407,2008-11-10,10:13:04
39.905219,116.367814,0,278,39762.4257986111,2008-11-10,10:13:09
39.905631,116.367895,0,230,39762.4258564815,2008-11-10,10:13:14
39.90594,116.367922,0,192,39762.4259143519,2008-11-10,10:13:19
39.906155,116.367916,0,182,39762.4259722222,2008-11-10,10:13:24
39.906343,116.367924,0,172,39762.4260300926,2008-11-10,10:13:29
39.906538,116.36794,0,155,39762.426087963,2008-11-10,10:13:34
39.906751,116.367936,0,151,39762.4261458333,2008-11-10,10:13:39
39.907001,116.367934,0,139,39762.4262037037,2008-11-10,10:13:44
39.907117,116.367859,0,146,39762.4262615741,2008-11-10,10:13:49
39.907168,116.367803,0,171,39762.4263194444,2008-11-10,10:13:54
39.907204,116.367796,0,180,39762.4263773148,2008-11-10,10:13:59
39.907223,116.367799,0,186,39762.4264351852,2008-11-10,10:14:04
39.907247,116.367799,0,194,39762.4264930556,2008-11-10,10:14:09
39.907281,116.367803,0,205,39762.4265509259,2008-11-10,10:14:14
39.907297,116.367804,0,217,39762.4266087963,2008-11-10,10:14:19
39.907317,116.367803,0,227,39762.4266666667,2008-11-10,10:14:24
39.907327,116.36775,0,266,39762.426724537,2008-11-10,10:14:29
39.907409,116.367726,0,302,39762.4267824074,2008-11-10,10:14:34
39.907508,116.367718,0,311,39762.4268402778,2008-11-10,10:14:39
39.907531,116.367709,0,320,39762.4268981481,2008-11-10,10:14:44
39.907519,116.367707,0,326,39762.4269560185,2008-11-10,10:14:49
39.907549,116.367762,0,320,39762.4270138889,2008-11-10,10:14:54
39.907601,116.367795,0,323,39762.4270717593,2008-11-10,10:14:59
39.907689,116.36784,0,320,39762.4271296296,2008-11-10,10:15:04
39.907762,116.367828,0,317,39762.4271875,2008-11-10,10:15:09
39.907884,116.36784,0,344,39762.4272453704,2008-11-10,10:15:14
39.908019,116.367851,0,368,39762.4273032407,2008-11-10,10:15:19
39.908084,116.367809,0,372,39762.4273611111,2008-11-10,10:15:24
39.908127,116.36781,0,377,39762.4274189815,2008-11-10,10:15:29
39.90822,116.367714,0,381,39762.4274768519,2008-11-10,10:15:34
39.90825,116.367729,0,386,39762.4275347222,2008-11-10,10:15:39
39.908296,116.367737,0,390,39762.4275925926,2008-11-10,10:15:44
39.908362,116.367722,0,393,39762.427650463,2008-11-10,10:15:49
39.908456,116.367748,0,396,39762.4277083333,2008-11-10,10:15:54
39.908574,116.367737,0,392,39762.4277662037,2008-11-10,10:15:59
39.908649,116.367631,0,385,39762.4278240741,2008-11-10,10:16:04
39.908676,116.367614,0,379,39762.4278819444,2008-11-10,10:16:09
39.908676,116.367614,0,379,39762.4279166667,2008-11-10,10:16:12
39.90868,116.367612,0,377,39762.4279398148,2008-11-10,10:16:14
39.9087,116.367606,0,376,39762.4279976852,2008-11-10,10:16:19
39.90878,116.367583,0,370,39762.4280555556,2008-11-10,10:16:24
39.908816,116.367548,0,342,39762.4281134259,2008-11-10,10:16:29
39.908866,116.367548,0,331,39762.4281712963,2008-11-10,10:16:34
39.908942,116.367572,0,312,39762.4282291667,2008-11-10,10:16:39
39.908964,116.367569,0,305,39762.428287037,2008-11-10,10:16:44
39.908948,116.367591,0,313,39762.4283449074,2008-11-10,10:16:49
39.908948,116.367591,0,313,39762.4283796296,2008-11-10,10:16:52
39.908954,116.367593,0,311,39762.4284027778,2008-11-10,10:16:54
39.908957,116.367624,0,323,39762.4284606481,2008-11-10,10:16:59
39.908957,116.367663,0,349,39762.4285185185,2008-11-10,10:17:04
39.908987,116.367691,0,373,39762.4285763889,2008-11-10,10:17:09
39.909166,116.367677,0,370,39762.4286342593,2008-11-10,10:17:14
39.909237,116.367757,0,392,39762.4286921296,2008-11-10,10:17:19
39.90936,116.367731,0,394,39762.42875,2008-11-10,10:17:24
39.909409,116.367781,0,402,39762.4288078704,2008-11-10,10:17:29
39.909584,116.367731,0,403,39762.4288657407,2008-11-10,10:17:34
39.90978,116.367673,0,417,39762.4289236111,2008-11-10,10:17:39
39.909941,116.367548,0,397,39762.4289814815,2008-11-10,10:17:44
39.909967,116.367529,0,391,39762.4290393519,2008-11-10,10:17:49
39.909955,116.367527,0,389,39762.4290972222,2008-11-10,10:17:54
39.909943,116.367528,0,389,39762.4291550926,2008-11-10,10:17:59
39.910008,116.36752,0,386,39762.429212963,2008-11-10,10:18:04
39.910137,116.367495,0,386,39762.4292708333,2008-11-10,10:18:09
39.910255,116.367456,0,387,39762.4293287037,2008-11-10,10:18:14
39.910383,116.367425,0,398,39762.4293865741,2008-11-10,10:18:19
39.910399,116.367413,0,404,39762.4294444444,2008-11-10,10:18:24
39.910405,116.367413,0,410,39762.4295023148,2008-11-10,10:18:29
39.910408,116.367414,0,414,39762.4295601852,2008-11-10,10:18:34
39.910408,116.367414,0,414,39762.4295949074,2008-11-10,10:18:37
39.910413,116.367414,0,420,39762.4296180556,2008-11-10,10:18:39
39.910451,116.367469,0,415,39762.4296759259,2008-11-10,10:18:44
39.910487,116.367479,0,421,39762.4297337963,2008-11-10,10:18:49
39.91051,116.367437,0,433,39762.4297916667,2008-11-10,10:18:54
39.910567,116.367378,0,428,39762.429849537,2008-11-10,10:18:59
39.910626,116.367356,0,429,39762.4299074074,2008-11-10,10:19:04
39.910578,116.367362,0,436,39762.4299652778,2008-11-10,10:19:09
39.910549,116.367358,0,437,39762.4300231481,2008-11-10,10:19:14
39.910535,116.367324,0,432,39762.4300810185,2008-11-10,10:19:19
39.910538,116.367322,0,431,39762.4301388889,2008-11-10,10:19:24
39.910538,116.367322,0,431,39762.4301736111,2008-11-10,10:19:27
39.910545,116.367323,0,431,39762.4301967593,2008-11-10,10:19:29
39.910776,116.367415,0,428,39762.4302546296,2008-11-10,10:19:34
39.910645,116.367481,0,418,39762.4303125,2008-11-10,10:19:39
39.910595,116.367484,0,404,39762.4303703704,2008-11-10,10:19:44
39.910606,116.367475,0,405,39762.4304282407,2008-11-10,10:19:49
39.910649,116.367486,0,402,39762.4304861111,2008-11-10,10:19:54
39.910696,116.367559,0,412,39762.4305439815,2008-11-10,10:19:59
39.910937,116.367572,0,413,39762.4306018518,2008-11-10,10:20:04
39.911122,116.36753,0,421,39762.4306597222,2008-11-10,10:20:09
39.911279,116.367553,0,415,39762.4307175926,2008-11-10,10:20:14
39.911431,116.367523,0,415,39762.430775463,2008-11-10,10:20:19
39.911629,116.367447,0,400,39762.4308333333,2008-11-10,10:20:24
39.911732,116.367469,0,377,39762.4308912037,2008-11-10,10:20:29
39.911815,116.367491,0,375,39762.4309490741,2008-11-10,10:20:34
39.911863,116.367513,0,374,39762.4310069444,2008-11-10,10:20:39
39.911868,116.367514,0,373,39762.4310648148,2008-11-10,10:20:44
39.911868,116.367514,0,372,39762.4311226852,2008-11-10,10:20:49
39.911872,116.367516,0,372,39762.4311805556,2008-11-10,10:20:54
39.911879,116.367515,0,372,39762.4312384259,2008-11-10,10:20:59
39.911877,116.367512,0,371,39762.4312962963,2008-11-10,10:21:04
39.911869,116.367513,0,370,39762.4313541667,2008-11-10,10:21:09
39.911869,116.367513,0,370,39762.4313888889,2008-11-10,10:21:12
39.911864,116.367515,0,370,39762.431412037,2008-11-10,10:21:14
39.911842,116.367521,0,370,39762.4314699074,2008-11-10,10:21:19
39.911818,116.367532,0,369,39762.4315277778,2008-11-10,10:21:24
39.911807,116.367532,0,369,39762.4315856481,2008-11-10,10:21:29
39.911821,116.36754,0,369,39762.4316435185,2008-11-10,10:21:34
39.912039,116.367495,0,365,39762.4317013889,2008-11-10,10:21:39
39.912277,116.367442,0,353,39762.4317592593,2008-11-10,10:21:44
39.912505,116.367428,0,365,39762.4318171296,2008-11-10,10:21:49
39.912732,116.367456,0,381,39762.431875,2008-11-10,10:21:54
39.913027,116.36745,0,368,39762.4319328704,2008-11-10,10:21:59
39.913327,116.367473,0,377,39762.4319907407,2008-11-10,10:22:04
39.91371,116.367477,0,378,39762.4320486111,2008-11-10,10:22:09
39.914165,116.367428,0,354,39762.4321064815,2008-11-10,10:22:14
39.914723,116.367405,0,290,39762.4321643518,2008-11-10,10:22:19
39.915205,116.367412,0,243,39762.4322222222,2008-11-10,10:22:24
39.91565,116.367431,0,227,39762.4322800926,2008-11-10,10:22:29
39.916085,116.367481,0,234,39762.432337963,2008-11-10,10:22:34
39.91642,116.367478,0,242,39762.4323958333,2008-11-10,10:22:39
39.916642,116.367472,0,231,39762.4324537037,2008-11-10,10:22:44
39.916717,116.367449,0,229,39762.4325115741,2008-11-10,10:22:49
39.916748,116.367448,0,226,39762.4325694444,2008-11-10,10:22:54
39.91682,116.367444,0,201,39762.4326273148,2008-11-10,10:22:59
39.916966,116.367441,0,190,39762.4326851852,2008-11-10,10:23:04
39.917126,116.367424,0,180,39762.4327430556,2008-11-10,10:23:09
39.917425,116.367417,0,172,39762.4328009259,2008-11-10,10:23:14
39.917826,116.367389,0,172,39762.4328587963,2008-11-10,10:23:19
39.918214,116.367368,0,175,39762.4329166667,2008-11-10,10:23:24
39.918612,116.367332,0,184,39762.432974537,2008-11-10,10:23:29
39.919015,116.367307,0,197,39762.4330324074,2008-11-10,10:23:34
39.919448,116.367299,0,211,39762.4330902778,2008-11-10,10:23:39
39.919801,116.367301,0,223,39762.4331481481,2008-11-10,10:23:44
39.919961,116.367333,0,211,39762.4332060185,2008-11-10,10:23:49
39.919948,116.367363,0,202,39762.4332638889,2008-11-10,10:23:54
39.919963,116.367368,0,203,39762.4333217593,2008-11-10,10:23:59
39.919997,116.367364,0,202,39762.4333796296,2008-11-10,10:24:04
39.92012,116.36733,0,206,39762.4334375,2008-11-10,10:24:09
39.920281,116.367325,0,205,39762.4334953704,2008-11-10,10:24:14
39.92038,116.367322,0,205,39762.4335532407,2008-11-10,10:24:19
39.920438,116.367274,0,199,39762.4336111111,2008-11-10,10:24:24
39.920496,116.367254,0,193,39762.4336689815,2008-11-10,10:24:29
39.920525,116.367264,0,192,39762.4337268519,2008-11-10,10:24:34
39.920552,116.367255,0,193,39762.4337847222,2008-11-10,10:24:39
39.920625,116.367239,0,188,39762.4338425926,2008-11-10,10:24:44
39.920703,116.367235,0,209,39762.433900463,2008-11-10,10:24:49
39.920915,116.367248,0,222,39762.4339583333,2008-11-10,10:24:54
39.921228,116.367238,0,239,39762.4340162037,2008-11-10,10:24:59
39.92169,116.367242,0,240,39762.4340740741,2008-11-10,10:25:04
39.922177,116.367224,0,223,39762.4341319444,2008-11-10,10:25:09
39.922589,116.367233,0,213,39762.4341898148,2008-11-10,10:25:14
39.922903,116.367243,0,176,39762.4342476852,2008-11-10,10:25:19
39.923091,116.367221,0,159,39762.4343055556,2008-11-10,10:25:24
39.92328,116.367228,0,156,39762.4343634259,2008-11-10,10:25:29
39.923438,116.367233,0,158,39762.4344212963,2008-11-10,10:25:34
39.923622,116.367243,0,151,39762.4344791667,2008-11-10,10:25:39
39.923806,116.367222,0,152,39762.434537037,2008-11-10,10:25:44
39.923954,116.367203,0,156,39762.4345949074,2008-11-10,10:25:49
39.924046,116.367197,0,176,39762.4346527778,2008-11-10,10:25:54
39.924274,116.367221,0,193,39762.4347106481,2008-11-10,10:25:59
39.924594,116.367225,0,219,39762.4347685185,2008-11-10,10:26:04
39.92499,116.367225,0,238,39762.4348263889,2008-11-10,10:26:09
39.925375,116.367212,0,252,39762.4348842593,2008-11-10,10:26:14
39.925788,116.367208,0,200,39762.4349421296,2008-11-10,10:26:19
39.926027,116.367166,0,169,39762.435,2008-11-10,10:26:24
39.926356,116.367135,0,144,39762.4350578704,2008-11-10,10:26:29
39.926694,116.367091,0,134,39762.4351157407,2008-11-10,10:26:34
39.92712,116.367051,0,114,39762.4351736111,2008-11-10,10:26:39
39.927509,116.36702,0,113,39762.4352314815,2008-11-10,10:26:44
39.927846,116.366995,0,109,39762.4352893519,2008-11-10,10:26:49
39.928129,116.366994,0,110,39762.4353472222,2008-11-10,10:26:54
39.928396,116.366978,0,108,39762.4354050926,2008-11-10,10:26:59
39.928676,116.366956,0,121,39762.435462963,2008-11-10,10:27:04
39.929091,116.366941,0,128,39762.4355208333,2008-11-10,10:27:09
39.929501,116.366906,0,132,39762.4355787037,2008-11-10,10:27:14
39.929915,116.366881,0,129,39762.4356365741,2008-11-10,10:27:19
39.93037,116.366829,0,149,39762.4356944444,2008-11-10,10:27:24
39.930754,116.366821,0,152,39762.4357523148,2008-11-10,10:27:29
39.93099,116.366811,0,144,39762.4358101852,2008-11-10,10:27:34
39.931032,116.366824,0,139,39762.4358680556,2008-11-10,10:27:39
39.931033,116.366824,0,139,39762.4359259259,2008-11-10,10:27:44
39.931032,116.366824,0,138,39762.4359837963,2008-11-10,10:27:49
39.931029,116.366824,0,137,39762.4360416667,2008-11-10,10:27:54
39.931026,116.366824,0,136,39762.436099537,2008-11-10,10:27:59
39.931022,116.366824,0,136,39762.4361574074,2008-11-10,10:28:04
39.931019,116.366824,0,135,39762.4362152778,2008-11-10,10:28:09
39.931021,116.366823,0,135,39762.4362731481,2008-11-10,10:28:14
39.931022,116.366822,0,135,39762.4363310185,2008-11-10,10:28:19
39.931022,116.366822,0,134,39762.4363888889,2008-11-10,10:28:24
39.931022,116.366821,0,134,39762.4364467593,2008-11-10,10:28:29
39.931021,116.366821,0,134,39762.4365046296,2008-11-10,10:28:34
39.931021,116.366821,0,134,39762.4365393519,2008-11-10,10:28:37
39.931024,116.36682,0,134,39762.4365625,2008-11-10,10:28:39
39.931171,116.366823,0,132,39762.4366203704,2008-11-10,10:28:44
39.931289,116.366804,0,131,39762.4366782407,2008-11-10,10:28:49
39.931571,116.366772,0,123,39762.4367361111,2008-11-10,10:28:54
39.931956,116.366785,0,116,39762.4367939815,2008-11-10,10:28:59
39.932308,116.366778,0,102,39762.4368518519,2008-11-10,10:29:04
39.932395,116.366775,0,101,39762.4369097222,2008-11-10,10:29:09
39.932409,116.366773,0,101,39762.4369675926,2008-11-10,10:29:14
39.932409,116.366773,0,101,39762.4370023148,2008-11-10,10:29:17
39.932412,116.366772,0,101,39762.437025463,2008-11-10,10:29:19
39.932424,116.366772,0,101,39762.4370833333,2008-11-10,10:29:24
39.93258,116.36676,0,102,39762.4371412037,2008-11-10,10:29:29
39.932885,116.366732,0,104,39762.4371990741,2008-11-10,10:29:34
39.93322,116.36673,0,100,39762.4372569444,2008-11-10,10:29:39
39.933464,116.366694,0,111,39762.4373148148,2008-11-10,10:29:44
39.933731,116.366689,0,128,39762.4373726852,2008-11-10,10:29:49
39.934036,116.366687,0,147,39762.4374305556,2008-11-10,10:29:54
39.934401,116.366637,0,147,39762.4374884259,2008-11-10,10:29:59
39.934826,116.36664,0,137,39762.4375462963,2008-11-10,10:30:04
39.93524,116.366644,0,108,39762.4376041667,2008-11-10,10:30:09
39.935625,116.366622,0,88,39762.437662037,2008-11-10,10:30:14
39.935973,116.366623,0,89,39762.4377199074,2008-11-10,10:30:19
39.9363,116.366615,0,88,39762.4377777778,2008-11-10,10:30:24
39.936547,116.366611,0,87,39762.4378356481,2008-11-10,10:30:29
39.936726,116.366604,0,95,39762.4378935185,2008-11-10,10:30:34
39.936779,116.3666,0,116,39762.4379513889,2008-11-10,10:30:39
39.9368,116.366583,0,126,39762.4380092593,2008-11-10,10:30:44
39.936868,116.366605,0,131,39762.4380671296,2008-11-10,10:30:49
39.937002,116.366655,0,137,39762.438125,2008-11-10,10:30:54
39.937023,116.366731,0,153,39762.4381828704,2008-11-10,10:30:59
39.937017,116.366771,0,156,39762.4382407407,2008-11-10,10:31:04
39.937017,116.366771,0,156,39762.438275463,2008-11-10,10:31:07
39.937014,116.366771,0,157,39762.4382986111,2008-11-10,10:31:09
39.937101,116.366779,0,157,39762.4383564815,2008-11-10,10:31:14
39.937165,116.366791,0,161,39762.4384143518,2008-11-10,10:31:19
39.937301,116.366803,0,166,39762.4384722222,2008-11-10,10:31:24
39.93741,116.366801,0,166,39762.4385300926,2008-11-10,10:31:29
39.937566,116.366782,0,178,39762.438587963,2008-11-10,10:31:34
39.937637,116.366738,0,191,39762.4386458333,2008-11-10,10:31:39
39.937853,116.366621,0,204,39762.4387037037,2008-11-10,10:31:44
39.93793,116.366561,0,188,39762.4387615741,2008-11-10,10:31:49
39.937939,116.366563,0,187,39762.4388194444,2008-11-10,10:31:54
39.937936,116.366564,0,186,39762.4388773148,2008-11-10,10:31:59
39.937942,116.366562,0,185,39762.4389351852,2008-11-10,10:32:04
39.937942,116.366562,0,185,39762.4389699074,2008-11-10,10:32:07
39.937943,116.366562,0,184,39762.4389930556,2008-11-10,10:32:09
39.937959,116.366526,0,184,39762.4390509259,2008-11-10,10:32:14
39.937962,116.3665,0,184,39762.4391087963,2008-11-10,10:32:19
39.937962,116.3665,0,184,39762.4391435185,2008-11-10,10:32:22
39.937966,116.3665,0,184,39762.4391666667,2008-11-10,10:32:24
39.937973,116.366532,0,183,39762.439224537,2008-11-10,10:32:29
39.93803,116.366528,0,188,39762.4392824074,2008-11-10,10:32:34
39.938229,116.36653,0,191,39762.4393402778,2008-11-10,10:32:39
39.938432,116.366533,0,194,39762.4393981481,2008-11-10,10:32:44
39.938638,116.366534,0,196,39762.4394560185,2008-11-10,10:32:49
39.938826,116.366529,0,185,39762.4395138889,2008-11-10,10:32:54
39.939018,116.366497,0,192,39762.4395717593,2008-11-10,10:32:59
39.939157,116.366426,0,197,39762.4396296296,2008-11-10,10:33:04
39.939215,116.366293,0,188,39762.4396875,2008-11-10,10:33:09
39.939213,116.36601,0,185,39762.4397453704,2008-11-10,10:33:14
39.939199,116.365611,0,179,39762.4398032407,2008-11-10,10:33:19
39.93924,116.365159,0,180,39762.4398611111,2008-11-10,10:33:24
39.939246,116.364656,0,171,39762.4399189815,2008-11-10,10:33:29
39.939258,116.364232,0,152,39762.4399768518,2008-11-10,10:33:34
39.939273,116.363864,0,158,39762.4400347222,2008-11-10,10:33:39
39.939264,116.36351,0,153,39762.4400925926,2008-11-10,10:33:44
39.939256,116.363144,0,147,39762.440150463,2008-11-10,10:33:49
39.939252,116.362745,0,153,39762.4402083333,2008-11-10,10:33:54
39.9392,116.362337,0,140,39762.4402662037,2008-11-10,10:33:59
39.939236,116.361922,0,142,39762.4403240741,2008-11-10,10:34:04
39.93925,116.361567,0,144,39762.4403819444,2008-11-10,10:34:09
39.939232,116.361369,0,131,39762.4404398148,2008-11-10,10:34:14
39.939264,116.361177,0,131,39762.4404976852,2008-11-10,10:34:19
39.939267,116.360982,0,133,39762.4405555556,2008-11-10,10:34:24
39.939248,116.360899,0,137,39762.4406134259,2008-11-10,10:34:29
39.939267,116.360838,0,140,39762.4406712963,2008-11-10,10:34:34
39.939259,116.360646,0,145,39762.4407291667,2008-11-10,10:34:39
39.939265,116.360625,0,138,39762.440787037,2008-11-10,10:34:44
39.939265,116.360634,0,139,39762.4408449074,2008-11-10,10:34:49
39.939265,116.360634,0,139,39762.4408796296,2008-11-10,10:34:52
39.939268,116.360635,0,140,39762.4409027778,2008-11-10,10:34:54
39.939287,116.360681,0,146,39762.4409606481,2008-11-10,10:34:59
39.939362,116.360809,0,155,39762.4410185185,2008-11-10,10:35:04
39.939368,116.36085,0,173,39762.4410763889,2008-11-10,10:35:09
39.939377,116.360935,0,177,39762.4411342593,2008-11-10,10:35:14
39.939354,116.360989,0,177,39762.4411921296,2008-11-10,10:35:19
39.939354,116.360999,0,178,39762.44125,2008-11-10,10:35:24
39.939352,116.361008,0,179,39762.4413078704,2008-11-10,10:35:29
39.939352,116.361008,0,179,39762.4413425926,2008-11-10,10:35:32
39.939352,116.361008,0,180,39762.4413657407,2008-11-10,10:35:34
39.939352,116.36102,0,180,39762.4414236111,2008-11-10,10:35:39
39.939342,116.36109,0,189,39762.4414814815,2008-11-10,10:35:44
39.939311,116.361177,0,185,39762.4415393519,2008-11-10,10:35:49
39.939287,116.361217,0,182,39762.4415972222,2008-11-10,10:35:54
39.939287,116.361217,0,182,39762.4416319444,2008-11-10,10:35:57
39.939287,116.361221,0,181,39762.4416550926,2008-11-10,10:35:59
39.939287,116.36123,0,180,39762.441712963,2008-11-10,10:36:04
39.939286,116.361241,0,180,39762.4417708333,2008-11-10,10:36:09
39.93929,116.361319,0,173,39762.4418287037,2008-11-10,10:36:14
39.93929,116.361328,0,172,39762.4418865741,2008-11-10,10:36:19
39.93929,116.361324,0,173,39762.4419444444,2008-11-10,10:36:24
39.93929,116.361324,0,173,39762.4419791667,2008-11-10,10:36:27
39.939289,116.361326,0,173,39762.4420023148,2008-11-10,10:36:29
39.939257,116.361765,0,153,39762.4420601852,2008-11-10,10:36:34
39.939209,116.362024,0,140,39762.4421180556,2008-11-10,10:36:39
39.939173,116.362078,0,131,39762.4421759259,2008-11-10,10:36:44
39.939157,116.362092,0,128,39762.4422337963,2008-11-10,10:36:49
39.939157,116.362092,0,128,39762.4422685185,2008-11-10,10:36:52
39.939157,116.362095,0,127,39762.4422916667,2008-11-10,10:36:54
39.939152,116.362118,0,126,39762.442349537,2008-11-10,10:36:59
39.939145,116.362154,0,126,39762.4424074074,2008-11-10,10:37:04
39.939135,116.36221,0,125,39762.4424652778,2008-11-10,10:37:09
39.939098,116.362286,0,125,39762.4425231481,2008-11-10,10:37:14
39.938969,116.362295,0,129,39762.4425810185,2008-11-10,10:37:19
39.938933,116.36229,0,129,39762.4426388889,2008-11-10,10:37:24
39.938835,116.362573,0,165,39762.4461111111,2008-11-10,10:42:24
39.938805,116.36261,0,166,39762.4461689815,2008-11-10,10:42:29
39.938788,116.362631,0,166,39762.4462268518,2008-11-10,10:42:34
39.938772,116.36266,0,166,39762.4462847222,2008-11-10,10:42:39
39.938799,116.362664,0,167,39762.4463425926,2008-11-10,10:42:44
39.938916,116.362653,0,167,39762.446400463,2008-11-10,10:42:49
39.939033,116.362703,0,167,39762.4464583333,2008-11-10,10:42:54
39.939224,116.36279,0,168,39762.4465162037,2008-11-10,10:42:59
39.939381,116.362862,0,174,39762.4465740741,2008-11-10,10:43:04
39.939418,116.362955,0,183,39762.4466319444,2008-11-10,10:43:09
39.939387,116.36296,0,189,39762.4466898148,2008-11-10,10:43:14
39.9393,116.3628,0,193,39762.4467476852,2008-11-10,10:43:19
39.939273,116.362742,0,196,39762.4468055556,2008-11-10,10:43:24
39.939244,116.362701,0,197,39762.4468634259,2008-11-10,10:43:29
39.939244,116.362701,0,197,39762.4468981481,2008-11-10,10:43:32
39.939239,116.362704,0,199,39762.4469212963,2008-11-10,10:43:34
39.939171,116.362605,0,200,39762.4469791667,2008-11-10,10:43:39
39.939232,116.362551,0,201,39762.447037037,2008-11-10,10:43:44
39.939223,116.362507,0,202,39762.4470949074,2008-11-10,10:43:49
39.939118,116.36243,0,207,39762.4471527778,2008-11-10,10:43:54
39.938974,116.362379,0,216,39762.4472106481,2008-11-10,10:43:59
39.938994,116.362394,0,221,39762.4472685185,2008-11-10,10:44:04
39.938985,116.362433,0,224,39762.4473263889,2008-11-10,10:44:09
39.938975,116.362434,0,224,39762.4473842593,2008-11-10,10:44:14
39.938972,116.362453,0,223,39762.4474421296,2008-11-10,10:44:19
39.938931,116.362469,0,224,39762.4475,2008-11-10,10:44:24
39.938875,116.362503,0,224,39762.4475578704,2008-11-10,10:44:29
39.938894,116.362524,0,222,39762.4476157407,2008-11-10,10:44:34
39.938922,116.362514,0,215,39762.4476736111,2008-11-10,10:44:39
39.938986,116.362517,0,210,39762.4477314815,2008-11-10,10:44:44
39.939015,116.362518,0,206,39762.4477893518,2008-11-10,10:44:49
39.939031,116.362521,0,203,39762.4478472222,2008-11-10,10:44:54
39.939047,116.362522,0,198,39762.4479050926,2008-11-10,10:44:59
39.939047,116.362522,0,198,39762.4479398148,2008-11-10,10:45:02
39.939048,116.362517,0,198,39762.447962963,2008-11-10,10:45:04
39.939089,116.362504,0,197,39762.4480208333,2008-11-10,10:45:09
39.939089,116.362504,0,197,39762.4480555556,2008-11-10,10:45:12
39.939088,116.362509,0,198,39762.4480787037,2008-11-10,10:45:14
39.939089,116.362531,0,192,39762.4481365741,2008-11-10,10:45:19
39.939117,116.362542,0,187,39762.4481944444,2008-11-10,10:45:24
39.939098,116.362527,0,186,39762.4482523148,2008-11-10,10:45:29
39.939099,116.362521,0,185,39762.4483101852,2008-11-10,10:45:34
39.939099,116.362521,0,185,39762.4483449074,2008-11-10,10:45:37
39.939098,116.362516,0,185,39762.4483680556,2008-11-10,10:45:39
39.939072,116.362562,0,185,39762.4484259259,2008-11-10,10:45:44
39.939061,116.362581,0,185,39762.4484837963,2008-11-10,10:45:49
39.939085,116.362553,0,184,39762.4485416667,2008-11-10,10:45:54
39.939096,116.362536,0,182,39762.448599537,2008-11-10,10:45:59
39.939106,116.362539,0,180,39762.4486574074,2008-11-10,10:46:04
39.939075,116.362505,0,179,39762.4487152778,2008-11-10,10:46:09
39.93905,116.362452,0,177,39762.4487731481,2008-11-10,10:46:14
39.939023,116.362392,0,177,39762.4488310185,2008-11-10,10:46:19
39.939012,116.36236,0,178,39762.4488888889,2008-11-10,10:46:24
39.939018,116.362399,0,177,39762.4489467593,2008-11-10,10:46:29
39.939035,116.362453,0,175,39762.4490046296,2008-11-10,10:46:34
39.939035,116.362459,0,175,39762.4490625,2008-11-10,10:46:39
39.939035,116.362459,0,175,39762.4490972222,2008-11-10,10:46:42
39.939035,116.362462,0,176,39762.4491203704,2008-11-10,10:46:44
39.939047,116.362447,0,176,39762.4491782407,2008-11-10,10:46:49
39.939077,116.362432,0,177,39762.4492361111,2008-11-10,10:46:54
39.939097,116.362389,0,178,39762.4492939815,2008-11-10,10:46:59
39.939131,116.362323,0,179,39762.4493518519,2008-11-10,10:47:04
39.939153,116.362261,0,179,39762.4494097222,2008-11-10,10:47:09
39.939156,116.362246,0,179,39762.4494675926,2008-11-10,10:47:14
39.939159,116.362245,0,179,39762.449525463,2008-11-10,10:47:19
39.939159,116.362245,0,179,39762.4495601852,2008-11-10,10:47:22
39.939158,116.36224,0,179,39762.4495833333,2008-11-10,10:47:24
39.93914,116.362255,0,179,39762.4496412037,2008-11-10,10:47:29
39.939048,116.362323,0,180,39762.4496990741,2008-11-10,10:47:34
39.939078,116.362329,0,179,39762.4497569444,2008-11-10,10:47:39
39.939078,116.36234,0,179,39762.4498148148,2008-11-10,10:47:44
39.939078,116.362353,0,179,39762.4498726852,2008-11-10,10:47:49
39.939161,116.362369,0,180,39762.4499305556,2008-11-10,10:47:54
39.939197,116.362403,0,181,39762.4499884259,2008-11-10,10:47:59
39.939168,116.362396,0,182,39762.4500462963,2008-11-10,10:48:04
39.939191,116.362355,0,184,39762.4501041667,2008-11-10,10:48:09
39.939217,116.362275,0,185,39762.450162037,2008-11-10,10:48:14
39.939233,116.362207,0,185,39762.4502199074,2008-11-10,10:48:19
39.939191,116.362243,0,184,39762.4502777778,2008-11-10,10:48:24
39.93917,116.362346,0,184,39762.4503356481,2008-11-10,10:48:29
39.939074,116.362485,0,187,39762.4503935185,2008-11-10,10:48:34
39.939081,116.362456,0,189,39762.4504513889,2008-11-10,10:48:39
39.939051,116.362386,0,186,39762.4505092593,2008-11-10,10:48:44
39.939033,116.362285,0,184,39762.4505671296,2008-11-10,10:48:49
39.93901,116.3622,0,183,39762.450625,2008-11-10,10:48:54
39.939024,116.362085,0,189,39762.4506828704,2008-11-10,10:48:59
39.939132,116.362008,0,203,39762.4507407407,2008-11-10,10:49:04
39.939172,116.362008,0,206,39762.4507986111,2008-11-10,10:49:09
39.939132,116.362028,0,214,39762.4508564815,2008-11-10,10:49:14
39.93913,116.362042,0,214,39762.4509143519,2008-11-10,10:49:19
39.939129,116.36205,0,215,39762.4509722222,2008-11-10,10:49:24
39.939129,116.362058,0,215,39762.4510300926,2008-11-10,10:49:29
39.939129,116.362058,0,215,39762.4510648148,2008-11-10,10:49:32
39.939129,116.362056,0,215,39762.451087963,2008-11-10,10:49:34
39.939111,116.362059,0,215,39762.4511458333,2008-11-10,10:49:39
39.939079,116.36206,0,216,39762.4512037037,2008-11-10,10:49:44
39.939037,116.362078,0,216,39762.4512615741,2008-11-10,10:49:49
39.939015,116.362114,0,216,39762.4513194444,2008-11-10,10:49:54
39.939042,116.362127,0,216,39762.4513773148,2008-11-10,10:49:59
39.93907,116.362151,0,216,39762.4514351852,2008-11-10,10:50:04
39.938909,116.361879,0,216,39762.4524768519,2008-11-10,10:51:34
39.938854,116.361823,0,216,39762.4525347222,2008-11-10,10:51:39
39.938908,116.361944,0,216,39762.4525925926,2008-11-10,10:51:44
39.938951,116.362038,0,216,39762.452650463,2008-11-10,10:51:49
39.939019,116.362025,0,216,39762.4527083333,2008-11-10,10:51:54
39.939077,116.36208,0,216,39762.4527662037,2008-11-10,10:51:59
39.93909,116.362188,0,216,39762.4528240741,2008-11-10,10:52:04
39.939059,116.362232,0,216,39762.4528819444,2008-11-10,10:52:09
39.939002,116.36185,0,227,39762.45375,2008-11-10,10:53:24
39.939163,116.36205,0,326,39762.4562962963,2008-11-10,10:57:04
39.939156,116.362059,0,322,39762.4563541667,2008-11-10,10:57:09
39.939179,116.362087,0,307,39762.456412037,2008-11-10,10:57:14
39.939229,116.362105,0,275,39762.4564699074,2008-11-10,10:57:19
39.939146,116.362235,0,263,39762.4565277778,2008-11-10,10:57:24
39.939127,116.362241,0,265,39762.4565856481,2008-11-10,10:57:29
39.939107,116.362259,0,262,39762.4566435185,2008-11-10,10:57:34
39.938976,116.362346,0,235,39762.4567013889,2008-11-10,10:57:39
39.938943,116.362411,0,224,39762.4567592593,2008-11-10,10:57:44
39.938966,116.362428,0,217,39762.4568171296,2008-11-10,10:57:49
39.939,116.362397,0,208,39762.456875,2008-11-10,10:57:54
39.938991,116.362402,0,206,39762.4569328704,2008-11-10,10:57:59
39.938995,116.362351,0,214,39762.4569907407,2008-11-10,10:58:04
39.938991,116.362319,0,229,39762.4570486111,2008-11-10,10:58:09
39.939007,116.362283,0,236,39762.4571064815,2008-11-10,10:58:14
39.939035,116.362273,0,235,39762.4571643519,2008-11-10,10:58:19
39.939055,116.362232,0,241,39762.4572222222,2008-11-10,10:58:24
39.939115,116.362099,0,254,39762.4572800926,2008-11-10,10:58:29
39.939172,116.361946,0,277,39762.457337963,2008-11-10,10:58:34
39.939218,116.361967,0,274,39762.4573958333,2008-11-10,10:58:39
39.939243,116.361946,0,261,39762.4574537037,2008-11-10,10:58:44
39.93927,116.361953,0,255,39762.4575115741,2008-11-10,10:58:49
39.939254,116.361928,0,249,39762.4575694444,2008-11-10,10:58:54
39.939263,116.361842,0,244,39762.4576273148,2008-11-10,10:58:59
39.939307,116.36185,0,236,39762.4576851852,2008-11-10,10:59:04
39.939316,116.361842,0,225,39762.4577430556,2008-11-10,10:59:09
39.939314,116.361776,0,216,39762.4578009259,2008-11-10,10:59:14
39.939296,116.361753,0,206,39762.4578587963,2008-11-10,10:59:19
39.939225,116.361747,0,185,39762.4579166667,2008-11-10,10:59:24
39.939213,116.361668,0,175,39762.457974537,2008-11-10,10:59:29
39.939207,116.361598,0,171,39762.4580324074,2008-11-10,10:59:34
39.939221,116.361525,0,159,39762.4580902778,2008-11-10,10:59:39
39.939201,116.361479,0,152,39762.4581481481,2008-11-10,10:59:44
39.939204,116.361393,0,143,39762.4582060185,2008-11-10,10:59:49
39.939197,116.3613,0,137,39762.4582638889,2008-11-10,10:59:54
39.9392,116.361223,0,131,39762.4583217593,2008-11-10,10:59:59
39.939211,116.36114,0,125,39762.4583796296,2008-11-10,11:00:04
39.939209,116.361067,0,119,39762.4584375,2008-11-10,11:00:09
39.93921,116.360974,0,114,39762.4584953704,2008-11-10,11:00:14
39.93919,116.360869,0,108,39762.4585532407,2008-11-10,11:00:19
39.939179,116.360777,0,101,39762.4586111111,2008-11-10,11:00:24
39.939174,116.360692,0,95,39762.4586689815,2008-11-10,11:00:29
39.939152,116.3606,0,92,39762.4587268519,2008-11-10,11:00:34
39.939148,116.360547,0,86,39762.4587847222,2008-11-10,11:00:39
39.939139,116.36045,0,85,39762.4588425926,2008-11-10,11:00:44
39.939139,116.36038,0,81,39762.458900463,2008-11-10,11:00:49
39.93915,116.360334,0,78,39762.4589583333,2008-11-10,11:00:54
39.939151,116.36026,0,73,39762.4590162037,2008-11-10,11:00:59
39.939117,116.360218,0,69,39762.4590740741,2008-11-10,11:01:04
39.939132,116.360139,0,66,39762.4591319444,2008-11-10,11:01:09
39.939157,116.360076,0,63,39762.4591898148,2008-11-10,11:01:14
39.939142,116.360017,0,59,39762.4592476852,2008-11-10,11:01:19
39.939107,116.359915,0,63,39762.4593055556,2008-11-10,11:01:24
39.939095,116.359746,0,73,39762.4593634259,2008-11-10,11:01:29
39.939104,116.35963,0,74,39762.4594212963,2008-11-10,11:01:34
39.939109,116.359511,0,75,39762.4594791667,2008-11-10,11:01:39
39.939119,116.359438,0,74,39762.459537037,2008-11-10,11:01:44
39.939097,116.359355,0,72,39762.4595949074,2008-11-10,11:01:49
39.939093,116.359236,0,72,39762.4596527778,2008-11-10,11:01:54
39.939103,116.359146,0,74,39762.4597106481,2008-11-10,11:01:59
39.939107,116.35906,0,72,39762.4597685185,2008-11-10,11:02:04
39.939086,116.358982,0,71,39762.4598263889,2008-11-10,11:02:09
39.939076,116.358867,0,71,39762.4598842593,2008-11-10,11:02:14
39.93909,116.358755,0,76,39762.4599421296,2008-11-10,11:02:19
39.939101,116.358693,0,74,39762.46,2008-11-10,11:02:24
39.939104,116.358633,0,72,39762.4600578704,2008-11-10,11:02:29
39.939093,116.358564,0,69,39762.4601157407,2008-11-10,11:02:34
39.939096,116.358513,0,67,39762.4601736111,2008-11-10,11:02:39
39.939097,116.358436,0,65,39762.4602314815,2008-11-10,11:02:44
39.939106,116.358358,0,64,39762.4602893519,2008-11-10,11:02:49
39.939089,116.358297,0,61,39762.4603472222,2008-11-10,11:02:54
39.939106,116.358246,0,60,39762.4604050926,2008-11-10,11:02:59
39.939109,116.358176,0,56,39762.460462963,2008-11-10,11:03:04
39.939082,116.358135,0,51,39762.4605208333,2008-11-10,11:03:09
39.939072,116.358091,0,47,39762.4605787037,2008-11-10,11:03:14
39.939077,116.35802,0,42,39762.4606365741,2008-11-10,11:03:19
39.93908,116.357972,0,38,39762.4606944444,2008-11-10,11:03:24
39.939115,116.357913,0,34,39762.4607523148,2008-11-10,11:03:29
39.939114,116.357851,0,29,39762.4608101852,2008-11-10,11:03:34
39.939107,116.357804,0,24,39762.4608680556,2008-11-10,11:03:39
39.939103,116.357743,0,20,39762.4609259259,2008-11-10,11:03:44
39.939091,116.357691,0,16,39762.4609837963,2008-11-10,11:03:49
39.93906,116.357619,0,10,39762.4610416667,2008-11-10,11:03:54
39.939065,116.35757,0,8,39762.461099537,2008-11-10,11:03:59
39.939053,116.357524,0,4,39762.4611574074,2008-11-10,11:04:04
39.939034,116.357438,0,-1,39762.4612152778,2008-11-10,11:04:09
39.939011,116.357385,0,-6,39762.4612731481,2008-11-10,11:04:14
39.938993,116.357333,0,-12,39762.4613310185,2008-11-10,11:04:19
39.938946,116.357244,0,-19,39762.4613888889,2008-11-10,11:04:24
39.93893,116.357198,0,-25,39762.4614467593,2008-11-10,11:04:29
39.938895,116.357155,0,-31,39762.4615046296,2008-11-10,11:04:34
39.938901,116.357134,0,-32,39762.4615625,2008-11-10,11:04:39
39.938756,116.356972,0,-30,39762.4616203704,2008-11-10,11:04:44
39.938694,116.356839,0,-25,39762.4616782407,2008-11-10,11:04:49
39.938771,116.356656,0,-20,39762.4617361111,2008-11-10,11:04:54
39.93882,116.356502,0,-18,39762.4617939815,2008-11-10,11:04:59
39.93884,116.356374,0,-17,39762.4618518518,2008-11-10,11:05:04
39.938836,116.356288,0,-15,39762.4619097222,2008-11-10,11:05:09
39.938841,116.356181,0,-11,39762.4619675926,2008-11-10,11:05:14
39.938827,116.356069,0,-8,39762.462025463,2008-11-10,11:05:19
39.938834,116.355932,0,0,39762.4620833333,2008-11-10,11:05:24
39.938871,116.355791,0,10,39762.4621412037,2008-11-10,11:05:29
39.938912,116.355648,0,18,39762.4621990741,2008-11-10,11:05:34
39.938934,116.355516,0,24,39762.4622569444,2008-11-10,11:05:39
39.93894,116.35543,0,26,39762.4623148148,2008-11-10,11:05:44
39.938992,116.355328,0,30,39762.4623726852,2008-11-10,11:05:49
39.938978,116.355236,0,32,39762.4624305556,2008-11-10,11:05:54
39.939012,116.355136,0,33,39762.4624884259,2008-11-10,11:05:59
39.939014,116.355056,0,33,39762.4625462963,2008-11-10,11:06:04
39.939012,116.354969,0,32,39762.4626041667,2008-11-10,11:06:09
39.939018,116.354846,0,35,39762.462662037,2008-11-10,11:06:14
39.938992,116.354766,0,34,39762.4627199074,2008-11-10,11:06:19
39.939,116.354601,0,40,39762.4627777778,2008-11-10,11:06:24
39.939007,116.354498,0,45,39762.4628356481,2008-11-10,11:06:29
39.938975,116.354438,0,49,39762.4628935185,2008-11-10,11:06:34
39.938981,116.354374,0,47,39762.4629513889,2008-11-10,11:06:39
39.938974,116.354283,0,50,39762.4630092593,2008-11-10,11:06:44
39.938978,116.354193,0,52,39762.4630671296,2008-11-10,11:06:49
39.938981,116.354121,0,53,39762.463125,2008-11-10,11:06:54
39.938988,116.354049,0,54,39762.4631828704,2008-11-10,11:06:59
39.938987,116.353989,0,54,39762.4632407407,2008-11-10,11:07:04
39.938994,116.353903,0,55,39762.4632986111,2008-11-10,11:07:09
39.939008,116.353815,0,57,39762.4633564815,2008-11-10,11:07:14
39.938999,116.353738,0,59,39762.4634143518,2008-11-10,11:07:19
39.938979,116.353669,0,59,39762.4634722222,2008-11-10,11:07:24
39.938988,116.353579,0,59,39762.4635300926,2008-11-10,11:07:29
39.938969,116.353429,0,70,39762.463587963,2008-11-10,11:07:34
39.938981,116.353371,0,71,39762.4636458333,2008-11-10,11:07:39
39.938956,116.353287,0,75,39762.4637037037,2008-11-10,11:07:44
39.938966,116.353212,0,76,39762.4637615741,2008-11-10,11:07:49
39.938959,116.353146,0,74,39762.4638194444,2008-11-10,11:07:54
39.938994,116.353093,0,76,39762.4638773148,2008-11-10,11:07:59
39.939005,116.352999,0,74,39762.4639351852,2008-11-10,11:08:04
39.939011,116.352913,0,73,39762.4639930556,2008-11-10,11:08:09
39.939029,116.352844,0,72,39762.4640509259,2008-11-10,11:08:14
39.939026,116.352758,0,70,39762.4641087963,2008-11-10,11:08:19
39.93899,116.35265,0,79,39762.4641666667,2008-11-10,11:08:24
39.938995,116.35263,0,84,39762.464224537,2008-11-10,11:08:29
39.938995,116.352639,0,83,39762.4642824074,2008-11-10,11:08:34
39.938984,116.352633,0,87,39762.4643402778,2008-11-10,11:08:39
39.938964,116.352642,0,93,39762.4643981481,2008-11-10,11:08:44
39.938943,116.352628,0,99,39762.4644560185,2008-11-10,11:08:49
39.938871,116.352567,0,106,39762.4645138889,2008-11-10,11:08:54
39.938871,116.352567,0,106,39762.4645486111,2008-11-10,11:08:57
39.938865,116.352563,0,106,39762.4645717593,2008-11-10,11:08:59
39.938816,116.352567,0,108,39762.4646296296,2008-11-10,11:09:04
39.9388,116.352583,0,109,39762.4646875,2008-11-10,11:09:09
39.938737,116.35257,0,111,39762.4647453704,2008-11-10,11:09:14
39.938683,116.352569,0,114,39762.4648032407,2008-11-10,11:09:19
39.938647,116.352524,0,114,39762.4648611111,2008-11-10,11:09:24
39.938598,116.352457,0,116,39762.4649189815,2008-11-10,11:09:29
39.938589,116.352427,0,116,39762.4649768519,2008-11-10,11:09:34
39.938533,116.352357,0,120,39762.4650347222,2008-11-10,11:09:39
39.938514,116.352277,0,128,39762.4650925926,2008-11-10,11:09:44
39.938492,116.352312,0,131,39762.465150463,2008-11-10,11:09:49
39.938488,116.352307,0,132,39762.4652083333,2008-11-10,11:09:54
39.938488,116.352307,0,132,39762.4652430556,2008-11-10,11:09:57
39.938485,116.352306,0,132,39762.4652662037,2008-11-10,11:09:59
39.938457,116.352285,0,133,39762.4653240741,2008-11-10,11:10:04
39.938429,116.352282,0,135,39762.4653819444,2008-11-10,11:10:09
39.938303,116.352291,0,141,39762.4654398148,2008-11-10,11:10:14
39.938276,116.352295,0,142,39762.4654976852,2008-11-10,11:10:19
39.938276,116.352284,0,142,39762.4655555556,2008-11-10,11:10:24
39.938229,116.352287,0,147,39762.4656134259,2008-11-10,11:10:29
39.938198,116.352294,0,149,39762.4656712963,2008-11-10,11:10:34
39.938196,116.352284,0,149,39762.4657291667,2008-11-10,11:10:39
39.93801,116.352338,0,149,39762.465787037,2008-11-10,11:10:44
39.937813,116.352478,0,149,39762.4658449074,2008-11-10,11:10:49
39.937656,116.35254,0,144,39762.4659027778,2008-11-10,11:10:54
39.937502,116.35256,0,144,39762.4659606481,2008-11-10,11:10:59
39.937404,116.352581,0,145,39762.4660185185,2008-11-10,11:11:04
39.937312,116.352579,0,146,39762.4660763889,2008-11-10,11:11:09
39.937185,116.352594,0,146,39762.4661342593,2008-11-10,11:11:14
39.937107,116.352566,0,144,39762.4661921296,2008-11-10,11:11:19
39.937057,116.352494,0,141,39762.46625,2008-11-10,11:11:24
39.936967,116.352463,0,144,39762.4663078704,2008-11-10,11:11:29
39.936864,116.352411,0,141,39762.4663657407,2008-11-10,11:11:34
39.936755,116.352364,0,138,39762.4664236111,2008-11-10,11:11:39
39.936701,116.352296,0,129,39762.4664814815,2008-11-10,11:11:44
39.936633,116.352252,0,123,39762.4665393519,2008-11-10,11:11:49
39.936511,116.352213,0,117,39762.4665972222,2008-11-10,11:11:54
39.936506,116.352125,0,112,39762.4666550926,2008-11-10,11:11:59
39.936458,116.352035,0,106,39762.466712963,2008-11-10,11:12:04
39.936446,116.351942,0,104,39762.4667708333,2008-11-10,11:12:09
39.93644,116.35183,0,101,39762.4668287037,2008-11-10,11:12:14
39.936452,116.351701,0,96,39762.4668865741,2008-11-10,11:12:19
39.936438,116.351597,0,94,39762.4669444444,2008-11-10,11:12:24
39.936426,116.351513,0,92,39762.4670023148,2008-11-10,11:12:29
39.936425,116.351451,0,91,39762.4670601852,2008-11-10,11:12:34
39.936479,116.35135,0,93,39762.4671180556,2008-11-10,11:12:39
39.936524,116.351241,0,94,39762.4671759259,2008-11-10,11:12:44
39.936485,116.351157,0,91,39762.4672337963,2008-11-10,11:12:49
39.936497,116.351103,0,86,39762.4672916667,2008-11-10,11:12:54
39.936504,116.351038,0,90,39762.467349537,2008-11-10,11:12:59
39.936504,116.351038,0,90,39762.4673842593,2008-11-10,11:13:02
39.936504,116.351032,0,89,39762.4674074074,2008-11-10,11:13:04
39.936479,116.350975,0,90,39762.4674652778,2008-11-10,11:13:09
39.936482,116.350884,0,92,39762.4675231481,2008-11-10,11:13:14
39.936483,116.350803,0,92,39762.4675810185,2008-11-10,11:13:19
39.936524,116.350715,0,90,39762.4676388889,2008-11-10,11:13:24
39.9366,116.35061,0,89,39762.4676967593,2008-11-10,11:13:29
39.936562,116.350535,0,91,39762.4677546296,2008-11-10,11:13:34
39.936516,116.350469,0,86,39762.4678125,2008-11-10,11:13:39
39.936485,116.350408,0,82,39762.4678703704,2008-11-10,11:13:44
39.936416,116.350341,0,80,39762.4679282407,2008-11-10,11:13:49
39.936387,116.350276,0,75,39762.4679861111,2008-11-10,11:13:54
39.936332,116.350239,0,70,39762.4680439815,2008-11-10,11:13:59
39.936317,116.350218,0,70,39762.4681018519,2008-11-10,11:14:04
39.936319,116.350126,0,70,39762.4681597222,2008-11-10,11:14:09
39.936373,116.349982,0,78,39762.4682175926,2008-11-10,11:14:14
39.936336,116.349937,0,79,39762.468275463,2008-11-10,11:14:19
39.936309,116.349886,0,82,39762.4683333333,2008-11-10,11:14:24
39.936309,116.349886,0,82,39762.4683680556,2008-11-10,11:14:27
39.936304,116.349885,0,81,39762.4683912037,2008-11-10,11:14:29
39.93628,116.349866,0,82,39762.4684490741,2008-11-10,11:14:34
39.936253,116.349862,0,83,39762.4685069444,2008-11-10,11:14:39
39.936253,116.349862,0,83,39762.4685416667,2008-11-10,11:14:42
39.936252,116.349861,0,83,39762.4685648148,2008-11-10,11:14:44
39.936177,116.349856,0,83,39762.4686226852,2008-11-10,11:14:49
39.936048,116.349868,0,84,39762.4686805556,2008-11-10,11:14:54
39.93597,116.34988,0,84,39762.4687384259,2008-11-10,11:14:59
39.935936,116.34988,0,86,39762.4687962963,2008-11-10,11:15:04
39.935932,116.34987,0,86,39762.4688541667,2008-11-10,11:15:09
39.935932,116.34987,0,86,39762.4688888889,2008-11-10,11:15:12
39.935928,116.349874,0,86,39762.468912037,2008-11-10,11:15:14
39.935865,116.349856,0,86,39762.4689699074,2008-11-10,11:15:19
39.93574,116.349871,0,85,39762.4690277778,2008-11-10,11:15:24
39.935682,116.349868,0,82,39762.4690856481,2008-11-10,11:15:29
39.935674,116.349871,0,82,39762.4691435185,2008-11-10,11:15:34
39.935674,116.349871,0,82,39762.4691782407,2008-11-10,11:15:37
39.935673,116.349868,0,81,39762.4692013889,2008-11-10,11:15:39
39.935605,116.349852,0,82,39762.4692592593,2008-11-10,11:15:44
39.935545,116.349849,0,85,39762.4693171296,2008-11-10,11:15:49
39.935526,116.349854,0,86,39762.469375,2008-11-10,11:15:54
39.93549,116.349856,0,87,39762.4694328704,2008-11-10,11:15:59
39.935369,116.349904,0,87,39762.4694907407,2008-11-10,11:16:04
39.935241,116.349945,0,86,39762.4695486111,2008-11-10,11:16:09
39.935175,116.349988,0,85,39762.4696064815,2008-11-10,11:16:14
39.935146,116.350045,0,83,39762.4696643518,2008-11-10,11:16:19
39.935077,116.350144,0,81,39762.4697222222,2008-11-10,11:16:24
39.934201,116.349981,0,565,39762.4705324074,2008-11-10,11:17:34
39.934253,116.349867,0,602,39762.4705902778,2008-11-10,11:17:39
39.934261,116.349856,0,603,39762.4706481481,2008-11-10,11:17:44
39.934266,116.349851,0,602,39762.4707060185,2008-11-10,11:17:49
39.934268,116.349848,0,602,39762.4707638889,2008-11-10,11:17:54
39.934268,116.349848,0,602,39762.4707986111,2008-11-10,11:17:57
39.93427,116.349851,0,603,39762.4708217593,2008-11-10,11:17:59
39.934272,116.349864,0,604,39762.4708796296,2008-11-10,11:18:04
39.934272,116.349864,0,604,39762.4709143518,2008-11-10,11:18:07
39.934276,116.349865,0,604,39762.4709375,2008-11-10,11:18:09
39.934294,116.349861,0,601,39762.4709953704,2008-11-10,11:18:14
39.934301,116.349856,0,601,39762.4710532407,2008-11-10,11:18:19
39.934303,116.349848,0,601,39762.4711111111,2008-11-10,11:18:24
39.934303,116.349845,0,602,39762.4711689815,2008-11-10,11:18:29
39.934303,116.349845,0,602,39762.4712037037,2008-11-10,11:18:32
39.934305,116.349841,0,601,39762.4712268518,2008-11-10,11:18:34
39.934346,116.349832,0,600,39762.4712847222,2008-11-10,11:18:39
39.934382,116.349822,0,592,39762.4713425926,2008-11-10,11:18:44
39.934421,116.349802,0,587,39762.471400463,2008-11-10,11:18:49
39.934433,116.349799,0,586,39762.4714583333,2008-11-10,11:18:54
39.934433,116.349799,0,586,39762.4714930556,2008-11-10,11:18:57
39.934433,116.349804,0,586,39762.4715162037,2008-11-10,11:18:59
39.934432,116.349813,0,586,39762.4715740741,2008-11-10,11:19:04
39.934411,116.349799,0,584,39762.4716319444,2008-11-10,11:19:09
39.934325,116.349846,0,584,39762.4716898148,2008-11-10,11:19:14
39.934316,116.349841,0,583,39762.4717476852,2008-11-10,11:19:19
39.934533,116.349711,0,580,39762.4718055556,2008-11-10,11:19:24
39.934835,116.349595,0,575,39762.4718634259,2008-11-10,11:19:29
39.934806,116.349566,0,569,39762.4719212963,2008-11-10,11:19:34
39.93479,116.349619,0,562,39762.4719791667,2008-11-10,11:19:39
39.934812,116.34971,0,555,39762.472037037,2008-11-10,11:19:44
39.934884,116.349686,0,494,39762.4734837963,2008-11-10,11:21:49
39.934877,116.349711,0,490,39762.4735416667,2008-11-10,11:21:54
39.934874,116.349719,0,489,39762.473599537,2008-11-10,11:21:59
39.934874,116.349719,0,489,39762.4736342593,2008-11-10,11:22:02
39.934877,116.349714,0,490,39762.4736574074,2008-11-10,11:22:04
39.934971,116.349719,0,500,39762.4737152778,2008-11-10,11:22:09
39.935189,116.349715,0,511,39762.4737731481,2008-11-10,11:22:14
39.935075,116.349741,0,524,39762.4738310185,2008-11-10,11:22:19
39.935058,116.349739,0,526,39762.4738888889,2008-11-10,11:22:24
39.935055,116.349742,0,525,39762.4739467593,2008-11-10,11:22:29
39.93505,116.349746,0,517,39762.4740046296,2008-11-10,11:22:34
39.935047,116.349751,0,518,39762.4740625,2008-11-10,11:22:39
39.935047,116.349751,0,518,39762.4740972222,2008-11-10,11:22:42
39.935046,116.349755,0,518,39762.4741203704,2008-11-10,11:22:44
39.935046,116.349745,0,519,39762.4741782407,2008-11-10,11:22:49
39.935045,116.349742,0,519,39762.4742361111,2008-11-10,11:22:54
39.935044,116.349744,0,519,39762.4742939815,2008-11-10,11:22:59
39.935044,116.349744,0,519,39762.4743287037,2008-11-10,11:23:02
39.935041,116.349746,0,520,39762.4743518519,2008-11-10,11:23:04
39.93501,116.349738,0,520,39762.4744097222,2008-11-10,11:23:09
39.934934,116.349742,0,519,39762.4744675926,2008-11-10,11:23:14
39.934829,116.349798,0,520,39762.474525463,2008-11-10,11:23:19
39.934727,116.349773,0,516,39762.4745833333,2008-11-10,11:23:24
39.9347,116.349734,0,514,39762.4746412037,2008-11-10,11:23:29
39.934645,116.349738,0,512,39762.4746990741,2008-11-10,11:23:34
39.934525,116.349743,0,512,39762.4747569444,2008-11-10,11:23:39
39.934458,116.349673,0,523,39762.4748148148,2008-11-10,11:23:44
39.934392,116.349573,0,536,39762.4748726852,2008-11-10,11:23:49
39.934322,116.349545,0,545,39762.4749305556,2008-11-10,11:23:54
39.934174,116.349568,0,552,39762.4749884259,2008-11-10,11:23:59
39.933987,116.349606,0,560,39762.4750462963,2008-11-10,11:24:04
39.933873,116.349595,0,568,39762.4751041667,2008-11-10,11:24:09
39.93383,116.349616,0,573,39762.475162037,2008-11-10,11:24:14
39.933804,116.349633,0,579,39762.4752199074,2008-11-10,11:24:19
39.933735,116.34963,0,581,39762.4752777778,2008-11-10,11:24:24
39.933614,116.349628,0,583,39762.4753356481,2008-11-10,11:24:29
39.933558,116.349623,0,584,39762.4753935185,2008-11-10,11:24:34
39.933519,116.349678,0,583,39762.4754513889,2008-11-10,11:24:39
39.933466,116.34972,0,584,39762.4755092593,2008-11-10,11:24:44
39.933405,116.349778,0,587,39762.4755671296,2008-11-10,11:24:49
39.933368,116.349772,0,585,39762.475625,2008-11-10,11:24:54
39.933353,116.349726,0,594,39762.4756828704,2008-11-10,11:24:59
39.933269,116.349707,0,596,39762.4757407407,2008-11-10,11:25:04
39.933231,116.349692,0,597,39762.4757986111,2008-11-10,11:25:09
39.933204,116.349671,0,597,39762.4758564815,2008-11-10,11:25:14
39.933156,116.349657,0,601,39762.4759143519,2008-11-10,11:25:19
39.933087,116.349649,0,605,39762.4759722222,2008-11-10,11:25:24
39.932965,116.349664,0,608,39762.4760300926,2008-11-10,11:25:29
39.932913,116.349663,0,611,39762.476087963,2008-11-10,11:25:34
39.932849,116.349683,0,612,39762.4761458333,2008-11-10,11:25:39
39.932811,116.349707,0,618,39762.4762037037,2008-11-10,11:25:44
39.932811,116.349707,0,618,39762.4762384259,2008-11-10,11:25:47
39.932809,116.3497,0,618,39762.4762615741,2008-11-10,11:25:49
39.932807,116.349688,0,618,39762.4763194444,2008-11-10,11:25:54
39.932734,116.349647,0,622,39762.4763773148,2008-11-10,11:25:59
39.932726,116.349586,0,623,39762.4764351852,2008-11-10,11:26:04
39.932677,116.349575,0,625,39762.4764930556,2008-11-10,11:26:09
39.932626,116.349585,0,623,39762.4765509259,2008-11-10,11:26:14
39.932588,116.349597,0,622,39762.4766087963,2008-11-10,11:26:19
39.932556,116.349612,0,620,39762.4766666667,2008-11-10,11:26:24
39.932594,116.349597,0,617,39762.476724537,2008-11-10,11:26:29
39.932539,116.349595,0,611,39762.4767824074,2008-11-10,11:26:34
39.932481,116.349565,0,604,39762.4768402778,2008-11-10,11:26:39
39.932326,116.349506,0,591,39762.4768981481,2008-11-10,11:26:44
39.932243,116.34948,0,588,39762.4769560185,2008-11-10,11:26:49
39.931934,116.349449,0,574,39762.4770138889,2008-11-10,11:26:54
39.931833,116.349391,0,560,39762.4770717593,2008-11-10,11:26:59
39.931652,116.349311,0,541,39762.4771296296,2008-11-10,11:27:04
39.931559,116.349225,0,523,39762.4771875,2008-11-10,11:27:09
39.931548,116.349145,0,509,39762.4772453704,2008-11-10,11:27:14
39.931488,116.349052,0,493,39762.4773032407,2008-11-10,11:27:19
39.931268,116.348951,0,465,39762.4773611111,2008-11-10,11:27:24
39.931291,116.348831,0,451,39762.4774189815,2008-11-10,11:27:29
39.931244,116.348721,0,433,39762.4774768518,2008-11-10,11:27:34
39.931167,116.348663,0,422,39762.4775347222,2008-11-10,11:27:39
39.930977,116.348496,0,407,39762.4775925926,2008-11-10,11:27:44
39.930769,116.348331,0,396,39762.477650463,2008-11-10,11:27:49
39.930762,116.348192,0,386,39762.4777083333,2008-11-10,11:27:54
39.930764,116.348043,0,380,39762.4777662037,2008-11-10,11:27:59
39.931029,116.347752,0,360,39762.4778240741,2008-11-10,11:28:04
39.931104,116.347658,0,348,39762.4778819444,2008-11-10,11:28:09
39.931157,116.347565,0,327,39762.4779398148,2008-11-10,11:28:14
39.931207,116.347453,0,281,39762.4779976852,2008-11-10,11:28:19
39.931216,116.34738,0,269,39762.4780555556,2008-11-10,11:28:24
39.931242,116.347278,0,256,39762.4781134259,2008-11-10,11:28:29
39.931239,116.347205,0,221,39762.4781712963,2008-11-10,11:28:34
39.931221,116.34716,0,208,39762.4782291667,2008-11-10,11:28:39
39.931246,116.347096,0,190,39762.478287037,2008-11-10,11:28:44
39.93125,116.346997,0,192,39762.4783449074,2008-11-10,11:28:49
39.931265,116.346988,0,185,39762.4784027778,2008-11-10,11:28:54
39.931256,116.346929,0,180,39762.4784606481,2008-11-10,11:28:59
39.93128,116.346854,0,167,39762.4785185185,2008-11-10,11:29:04
39.931287,116.346769,0,157,39762.4785763889,2008-11-10,11:29:09
39.931262,116.3467,0,156,39762.4786342593,2008-11-10,11:29:14
39.931249,116.34665,0,156,39762.4786921296,2008-11-10,11:29:19
39.931253,116.346581,0,156,39762.47875,2008-11-10,11:29:24
39.931278,116.346525,0,153,39762.4788078704,2008-11-10,11:29:29
39.931262,116.346439,0,143,39762.4788657407,2008-11-10,11:29:34
39.931246,116.346368,0,142,39762.4789236111,2008-11-10,11:29:39
39.931236,116.346275,0,144,39762.4789814815,2008-11-10,11:29:44
39.931222,116.346173,0,132,39762.4790393518,2008-11-10,11:29:49
39.931231,116.346079,0,128,39762.4790972222,2008-11-10,11:29:54
39.931207,116.346024,0,130,39762.4791550926,2008-11-10,11:29:59
39.931177,116.346005,0,128,39762.479212963,2008-11-10,11:30:04
39.931142,116.345932,0,126,39762.4792708333,2008-11-10,11:30:09
39.931074,116.345879,0,125,39762.4793287037,2008-11-10,11:30:14
39.931041,116.345809,0,123,39762.4793865741,2008-11-10,11:30:19
39.931033,116.345724,0,122,39762.4794444444,2008-11-10,11:30:24
39.931049,116.345655,0,124,39762.4795023148,2008-11-10,11:30:29
39.931018,116.345566,0,124,39762.4795601852,2008-11-10,11:30:34
39.931034,116.345469,0,122,39762.4796180556,2008-11-10,11:30:39
39.931017,116.345407,0,126,39762.4796759259,2008-11-10,11:30:44
39.931018,116.345354,0,130,39762.4797337963,2008-11-10,11:30:49
39.931005,116.345269,0,140,39762.4797916667,2008-11-10,11:30:54
39.93096,116.345248,0,146,39762.479849537,2008-11-10,11:30:59
39.930879,116.345232,0,149,39762.4799074074,2008-11-10,11:31:04
39.930876,116.345191,0,151,39762.4799652778,2008-11-10,11:31:09
39.930887,116.34516,0,154,39762.4800231481,2008-11-10,11:31:14
39.930891,116.345148,0,155,39762.4800810185,2008-11-10,11:31:19
39.930953,116.34505,0,156,39762.4801388889,2008-11-10,11:31:24
39.930959,116.345006,0,156,39762.4801967593,2008-11-10,11:31:29
39.930959,116.345006,0,156,39762.4802314815,2008-11-10,11:31:32
39.930959,116.345001,0,156,39762.4802546296,2008-11-10,11:31:34
39.930962,116.344981,0,158,39762.4803125,2008-11-10,11:31:39
39.930902,116.345011,0,161,39762.4803703704,2008-11-10,11:31:44
39.930947,116.345038,0,160,39762.4804282407,2008-11-10,11:31:49
39.931001,116.345039,0,152,39762.4804861111,2008-11-10,11:31:54
39.931095,116.345019,0,141,39762.4805439815,2008-11-10,11:31:59
39.931082,116.34498,0,142,39762.4806018519,2008-11-10,11:32:04
39.931049,116.344908,0,141,39762.4806597222,2008-11-10,11:32:09
39.931067,116.344829,0,149,39762.4807175926,2008-11-10,11:32:14
39.931032,116.344756,0,159,39762.480775463,2008-11-10,11:32:19
39.930965,116.344696,0,171,39762.4808333333,2008-11-10,11:32:24
39.930946,116.344623,0,177,39762.4808912037,2008-11-10,11:32:29
39.930927,116.344549,0,184,39762.4809490741,2008-11-10,11:32:34
39.930912,116.344485,0,188,39762.4810069444,2008-11-10,11:32:39
39.930957,116.344373,0,190,39762.4810648148,2008-11-10,11:32:44
39.930995,116.344314,0,190,39762.4811226852,2008-11-10,11:32:49
39.931048,116.344208,0,187,39762.4811805556,2008-11-10,11:32:54
39.931143,116.344101,0,177,39762.4812384259,2008-11-10,11:32:59
39.931238,116.344022,0,173,39762.4812962963,2008-11-10,11:33:04
39.931275,116.343971,0,173,39762.4813541667,2008-11-10,11:33:09
39.931267,116.343906,0,167,39762.481412037,2008-11-10,11:33:14
39.931258,116.343832,0,159,39762.4814699074,2008-11-10,11:33:19
39.931228,116.343776,0,157,39762.4815277778,2008-11-10,11:33:24
39.93121,116.343704,0,152,39762.4815856481,2008-11-10,11:33:29
39.931224,116.343585,0,151,39762.4816435185,2008-11-10,11:33:34
39.931263,116.343504,0,153,39762.4817013889,2008-11-10,11:33:39
39.931272,116.343404,0,158,39762.4817592593,2008-11-10,11:33:44
39.931276,116.343279,0,169,39762.4818171296,2008-11-10,11:33:49
39.931278,116.343219,0,175,39762.481875,2008-11-10,11:33:54
39.931237,116.343143,0,173,39762.4819328704,2008-11-10,11:33:59
39.931197,116.343162,0,174,39762.4819907407,2008-11-10,11:34:04
39.931218,116.343129,0,173,39762.4820486111,2008-11-10,11:34:09
39.931226,116.343085,0,172,39762.4821064815,2008-11-10,11:34:14
39.931245,116.343025,0,166,39762.4821643519,2008-11-10,11:34:19
39.931311,116.342938,0,159,39762.4822222222,2008-11-10,11:34:24
39.931299,116.342871,0,151,39762.4822800926,2008-11-10,11:34:29
39.931283,116.342812,0,145,39762.482337963,2008-11-10,11:34:34
39.931288,116.342808,0,143,39762.4823958333,2008-11-10,11:34:39
39.931288,116.342808,0,143,39762.4824305556,2008-11-10,11:34:42
39.931288,116.342813,0,142,39762.4824537037,2008-11-10,11:34:44
39.931285,116.342752,0,142,39762.4825115741,2008-11-10,11:34:49
39.931238,116.34272,0,144,39762.4825694444,2008-11-10,11:34:54
39.931201,116.34267,0,146,39762.4826273148,2008-11-10,11:34:59
39.931205,116.342593,0,143,39762.4826851852,2008-11-10,11:35:04
39.931212,116.342539,0,143,39762.4827430556,2008-11-10,11:35:09
39.931308,116.342421,0,139,39762.4828009259,2008-11-10,11:35:14
39.931332,116.34234,0,138,39762.4828587963,2008-11-10,11:35:19
39.931339,116.34231,0,139,39762.4829166667,2008-11-10,11:35:24
39.931376,116.342264,0,136,39762.482974537,2008-11-10,11:35:29
39.931379,116.342223,0,133,39762.4830324074,2008-11-10,11:35:34
39.93137,116.342168,0,132,39762.4830902778,2008-11-10,11:35:39
39.931328,116.342108,0,130,39762.4831481481,2008-11-10,11:35:44
39.931292,116.342086,0,131,39762.4832060185,2008-11-10,11:35:49
39.931292,116.342078,0,130,39762.4832638889,2008-11-10,11:35:54
39.93129,116.342083,0,130,39762.4833217593,2008-11-10,11:35:59
39.93129,116.342083,0,130,39762.4833564815,2008-11-10,11:36:02
39.931289,116.342085,0,130,39762.4833796296,2008-11-10,11:36:04
39.931294,116.342065,0,130,39762.4834375,2008-11-10,11:36:09
39.931255,116.342027,0,131,39762.4834953704,2008-11-10,11:36:14
39.931245,116.341983,0,133,39762.4835532407,2008-11-10,11:36:19
39.931245,116.341935,0,133,39762.4836111111,2008-11-10,11:36:24
39.931289,116.341866,0,134,39762.4836689815,2008-11-10,11:36:29
39.931302,116.341803,0,134,39762.4837268519,2008-11-10,11:36:34
39.931376,116.341921,0,133,39762.4837847222,2008-11-10,11:36:39
39.931385,116.341938,0,133,39762.4838425926,2008-11-10,11:36:44
39.931389,116.341927,0,132,39762.483900463,2008-11-10,11:36:49
39.931393,116.341908,0,131,39762.4839583333,2008-11-10,11:36:54
39.931425,116.341853,0,131,39762.4840162037,2008-11-10,11:36:59
39.93141,116.341881,0,130,39762.4840740741,2008-11-10,11:37:04
39.931388,116.341922,0,129,39762.4841319444,2008-11-10,11:37:09
39.93144,116.341908,0,127,39762.4841898148,2008-11-10,11:37:14
39.931447,116.341884,0,126,39762.4842476852,2008-11-10,11:37:19
39.931458,116.341905,0,124,39762.4843055556,2008-11-10,11:37:24
39.931487,116.341895,0,121,39762.4843634259,2008-11-10,11:37:29
39.931488,116.341887,0,121,39762.4844212963,2008-11-10,11:37:34
39.931488,116.341887,0,121,39762.4844560185,2008-11-10,11:37:37
39.931487,116.341894,0,120,39762.4844791667,2008-11-10,11:37:39
39.931482,116.341907,0,119,39762.484537037,2008-11-10,11:37:44
39.931482,116.341907,0,119,39762.4845717593,2008-11-10,11:37:47
39.931479,116.34191,0,121,39762.4845949074,2008-11-10,11:37:49
39.93146,116.341777,0,133,39762.4846527778,2008-11-10,11:37:54
39.931469,116.341719,0,129,39762.4847106481,2008-11-10,11:37:59
39.931439,116.341662,0,123,39762.4847685185,2008-11-10,11:38:04
39.931413,116.341618,0,124,39762.4848263889,2008-11-10,11:38:09
39.931431,116.341566,0,122,39762.4848842593,2008-11-10,11:38:14
39.931421,116.341508,0,121,39762.4849421296,2008-11-10,11:38:19
39.931356,116.341455,0,124,39762.485,2008-11-10,11:38:24
39.931313,116.341398,0,127,39762.4850578704,2008-11-10,11:38:29
39.931277,116.341349,0,130,39762.4851157407,2008-11-10,11:38:34
39.931277,116.341349,0,130,39762.485150463,2008-11-10,11:38:37
39.931279,116.341352,0,130,39762.4851736111,2008-11-10,11:38:39
39.931229,116.34134,0,129,39762.4852314815,2008-11-10,11:38:44
39.931155,116.341327,0,130,39762.4852893518,2008-11-10,11:38:49
39.93115,116.341326,0,126,39762.4853472222,2008-11-10,11:38:54
39.93115,116.341325,0,126,39762.4854050926,2008-11-10,11:38:59
39.931148,116.341328,0,127,39762.485462963,2008-11-10,11:39:04
39.931147,116.341327,0,127,39762.4855208333,2008-11-10,11:39:09
39.931147,116.341327,0,127,39762.4855555556,2008-11-10,11:39:12
39.931147,116.341328,0,128,39762.4855787037,2008-11-10,11:39:14
39.931134,116.341333,0,130,39762.4856365741,2008-11-10,11:39:19
39.931112,116.341339,0,131,39762.4856944444,2008-11-10,11:39:24
39.931112,116.341339,0,131,39762.4857291667,2008-11-10,11:39:27
39.93111,116.341337,0,131,39762.4857523148,2008-11-10,11:39:29
39.931053,116.341321,0,133,39762.4858101852,2008-11-10,11:39:34
39.931029,116.341285,0,137,39762.4858680556,2008-11-10,11:39:39
39.931045,116.341246,0,139,39762.4859259259,2008-11-10,11:39:44
39.931037,116.341194,0,139,39762.4859837963,2008-11-10,11:39:49
39.931042,116.341156,0,140,39762.4860416667,2008-11-10,11:39:54
39.931037,116.341095,0,142,39762.486099537,2008-11-10,11:39:59
39.931044,116.341022,0,143,39762.4861574074,2008-11-10,11:40:04
39.931063,116.340929,0,145,39762.4862152778,2008-11-10,11:40:09
39.931064,116.340836,0,145,39762.4862731481,2008-11-10,11:40:14
39.931029,116.340726,0,144,39762.4863310185,2008-11-10,11:40:19
39.931028,116.340663,0,142,39762.4863888889,2008-11-10,11:40:24
39.931015,116.340558,0,142,39762.4864467593,2008-11-10,11:40:29
39.931002,116.340421,0,140,39762.4865046296,2008-11-10,11:40:34
39.931005,116.340334,0,139,39762.4865625,2008-11-10,11:40:39
39.930991,116.340254,0,138,39762.4866203704,2008-11-10,11:40:44
39.930977,116.34017,0,135,39762.4866782407,2008-11-10,11:40:49
39.93097,116.340055,0,133,39762.4867361111,2008-11-10,11:40:54
39.930957,116.339942,0,133,39762.4867939815,2008-11-10,11:40:59
39.930888,116.339819,0,130,39762.4868518518,2008-11-10,11:41:04
39.930888,116.339726,0,127,39762.4869097222,2008-11-10,11:41:09
39.930939,116.339639,0,130,39762.4869675926,2008-11-10,11:41:14
39.930948,116.339572,0,133,39762.487025463,2008-11-10,11:41:19
39.930943,116.339487,0,135,39762.4870833333,2008-11-10,11:41:24
39.930943,116.339401,0,136,39762.4871412037,2008-11-10,11:41:29
39.930935,116.339311,0,134,39762.4871990741,2008-11-10,11:41:34
39.930935,116.339231,0,137,39762.4872569444,2008-11-10,11:41:39
39.930935,116.33914,0,142,39762.4873148148,2008-11-10,11:41:44
39.930943,116.339055,0,142,39762.4873726852,2008-11-10,11:41:49
39.930952,116.339056,0,139,39762.4874305556,2008-11-10,11:41:54
39.930949,116.338997,0,140,39762.4874884259,2008-11-10,11:41:59
39.930936,116.338936,0,142,39762.4875462963,2008-11-10,11:42:04
39.930952,116.338864,0,143,39762.4876041667,2008-11-10,11:42:09
39.930965,116.33879,0,144,39762.487662037,2008-11-10,11:42:14
39.93096,116.338736,0,144,39762.4877199074,2008-11-10,11:42:19
39.930944,116.338669,0,142,39762.4877777778,2008-11-10,11:42:24
39.93093,116.338585,0,143,39762.4878356481,2008-11-10,11:42:29
39.930875,116.33849,0,137,39762.4878935185,2008-11-10,11:42:34
39.930865,116.338394,0,135,39762.4879513889,2008-11-10,11:42:39
39.930879,116.338331,0,132,39762.4880092593,2008-11-10,11:42:44
39.930834,116.338252,0,126,39762.4880671296,2008-11-10,11:42:49
39.93085,116.338213,0,125,39762.488125,2008-11-10,11:42:54
39.930821,116.338198,0,123,39762.4881828704,2008-11-10,11:42:59
39.930737,116.338182,0,120,39762.4882407407,2008-11-10,11:43:04
39.930661,116.338199,0,117,39762.4882986111,2008-11-10,11:43:09
39.930619,116.338211,0,117,39762.4883564815,2008-11-10,11:43:14
39.930615,116.338216,0,117,39762.4884143519,2008-11-10,11:43:19
39.930615,116.338216,0,117,39762.4884490741,2008-11-10,11:43:22
39.930616,116.338211,0,117,39762.4884722222,2008-11-10,11:43:24
39.930617,116.3382,0,117,39762.4885300926,2008-11-10,11:43:29
39.930617,116.338199,0,117,39762.488587963,2008-11-10,11:43:34
39.930617,116.338199,0,117,39762.4886226852,2008-11-10,11:43:37
39.930617,116.338199,0,117,39762.4886458333,2008-11-10,11:43:39
39.930616,116.33821,0,117,39762.4887037037,2008-11-10,11:43:44
39.930617,116.338223,0,117,39762.4887615741,2008-11-10,11:43:49
39.93062,116.338228,0,117,39762.4888194444,2008-11-10,11:43:54
39.93062,116.338228,0,117,39762.4888541667,2008-11-10,11:43:57
39.930623,116.338221,0,117,39762.4888773148,2008-11-10,11:43:59
39.930605,116.338156,0,118,39762.4889351852,2008-11-10,11:44:04
39.930606,116.338118,0,118,39762.4889930556,2008-11-10,11:44:09
39.930606,116.338118,0,118,39762.4890277778,2008-11-10,11:44:12
39.930602,116.338111,0,118,39762.4890509259,2008-11-10,11:44:14
39.9306,116.338102,0,118,39762.4891087963,2008-11-10,11:44:19
39.930597,116.338089,0,118,39762.4891666667,2008-11-10,11:44:24
39.930594,116.33808,0,118,39762.489224537,2008-11-10,11:44:29
39.930592,116.338074,0,119,39762.4892824074,2008-11-10,11:44:34
39.93059,116.338072,0,119,39762.4893402778,2008-11-10,11:44:39
39.930589,116.338074,0,120,39762.4893981481,2008-11-10,11:44:44
39.930589,116.338074,0,120,39762.4894328704,2008-11-10,11:44:47
39.930585,116.338068,0,121,39762.4894560185,2008-11-10,11:44:49
39.930583,116.338059,0,122,39762.4895138889,2008-11-10,11:44:54
39.930583,116.338059,0,122,39762.4895486111,2008-11-10,11:44:57
39.930583,116.338059,0,123,39762.4895717593,2008-11-10,11:44:59
39.930577,116.33805,0,124,39762.4896296296,2008-11-10,11:45:04
39.93057,116.338038,0,125,39762.4896875,2008-11-10,11:45:09
39.930564,116.338028,0,126,39762.4897453704,2008-11-10,11:45:14
39.930559,116.338015,0,128,39762.4898032407,2008-11-10,11:45:19
39.930552,116.338,0,129,39762.4898611111,2008-11-10,11:45:24
39.930529,116.337984,0,135,39762.4899189815,2008-11-10,11:45:29
39.930521,116.337975,0,137,39762.4899768519,2008-11-10,11:45:34
39.930517,116.337972,0,140,39762.4900347222,2008-11-10,11:45:39
39.930518,116.337971,0,142,39762.4900925926,2008-11-10,11:45:44
39.93052,116.337971,0,145,39762.490150463,2008-11-10,11:45:49
39.93052,116.337971,0,145,39762.4901851852,2008-11-10,11:45:52
39.93052,116.337971,0,147,39762.4902083333,2008-11-10,11:45:54
39.930522,116.337982,0,148,39762.4902662037,2008-11-10,11:45:59
39.930546,116.338066,0,140,39762.4903240741,2008-11-10,11:46:04
39.930556,116.33812,0,138,39762.4903819444,2008-11-10,11:46:09
39.930579,116.338113,0,138,39762.4904398148,2008-11-10,11:46:14
39.930643,116.338167,0,141,39762.4904976852,2008-11-10,11:46:19
39.930659,116.338171,0,140,39762.4905555556,2008-11-10,11:46:24
39.930679,116.338193,0,135,39762.4906134259,2008-11-10,11:46:29
39.930684,116.33827,0,119,39762.4906712963,2008-11-10,11:46:34
39.930703,116.338332,0,105,39762.4907291667,2008-11-10,11:46:39
39.930694,116.338337,0,93,39762.490787037,2008-11-10,11:46:44
39.930687,116.33832,0,86,39762.4908449074,2008-11-10,11:46:49
39.930683,116.338321,0,83,39762.4909027778,2008-11-10,11:46:54
39.930679,116.338316,0,82,39762.4909606481,2008-11-10,11:46:59
39.930679,116.338316,0,82,39762.4909953704,2008-11-10,11:47:02
39.930679,116.338322,0,81,39762.4910185185,2008-11-10,11:47:04
39.930685,116.338363,0,80,39762.4910763889,2008-11-10,11:47:09
39.930654,116.338368,0,81,39762.4911342593,2008-11-10,11:47:14
39.930652,116.338401,0,82,39762.4911921296,2008-11-10,11:47:19
39.930676,116.338441,0,83,39762.49125,2008-11-10,11:47:24
39.930451,116.338256,0,44,39762.4934490741,2008-11-10,11:50:34
39.930402,116.338257,0,47,39762.4935069444,2008-11-10,11:50:39
39.930345,116.338248,0,49,39762.4935648148,2008-11-10,11:50:44
39.930289,116.338291,0,52,39762.4936226852,2008-11-10,11:50:49
39.930224,116.338282,0,53,39762.4936805556,2008-11-10,11:50:54
39.930162,116.338289,0,56,39762.4937384259,2008-11-10,11:50:59
39.930117,116.338297,0,56,39762.4937962963,2008-11-10,11:51:04
39.930067,116.3383,0,57,39762.4938541667,2008-11-10,11:51:09
39.930001,116.338305,0,58,39762.493912037,2008-11-10,11:51:14
39.929924,116.338252,0,62,39762.4939699074,2008-11-10,11:51:19
39.929811,116.338128,0,77,39762.4940277778,2008-11-10,11:51:24
39.929741,116.338079,0,84,39762.4940856481,2008-11-10,11:51:29
39.929685,116.338079,0,89,39762.4941435185,2008-11-10,11:51:34
39.929613,116.338093,0,90,39762.4942013889,2008-11-10,11:51:39
39.929561,116.338111,0,94,39762.4942592593,2008-11-10,11:51:44
39.929496,116.338123,0,99,39762.4943171296,2008-11-10,11:51:49
39.929432,116.338071,0,107,39762.494375,2008-11-10,11:51:54
39.929348,116.338051,0,108,39762.4944328704,2008-11-10,11:51:59
39.929274,116.338052,0,117,39762.4944907407,2008-11-10,11:52:04
39.929202,116.338042,0,124,39762.4945486111,2008-11-10,11:52:09
39.929132,116.338001,0,133,39762.4946064815,2008-11-10,11:52:14
39.929069,116.337998,0,137,39762.4946643518,2008-11-10,11:52:19
39.928988,116.337978,0,143,39762.4947222222,2008-11-10,11:52:24
39.928925,116.337984,0,152,39762.4947800926,2008-11-10,11:52:29
39.928851,116.337955,0,159,39762.494837963,2008-11-10,11:52:34
39.928787,116.337959,0,165,39762.4948958333,2008-11-10,11:52:39
39.928725,116.337978,0,170,39762.4949537037,2008-11-10,11:52:44
39.928686,116.337933,0,174,39762.4950115741,2008-11-10,11:52:49
39.928634,116.337933,0,180,39762.4950694444,2008-11-10,11:52:54
39.92856,116.337901,0,183,39762.4951273148,2008-11-10,11:52:59
39.928502,116.337924,0,189,39762.4951851852,2008-11-10,11:53:04
39.928402,116.337931,0,195,39762.4952430556,2008-11-10,11:53:09
39.928327,116.337961,0,203,39762.4953009259,2008-11-10,11:53:14
39.92826,116.337945,0,211,39762.4953587963,2008-11-10,11:53:19
39.928203,116.337939,0,221,39762.4954166667,2008-11-10,11:53:24
39.928138,116.337954,0,232,39762.495474537,2008-11-10,11:53:29
39.928071,116.337945,0,243,39762.4955324074,2008-11-10,11:53:34
39.927999,116.337926,0,256,39762.4955902778,2008-11-10,11:53:39
39.927932,116.337929,0,266,39762.4956481481,2008-11-10,11:53:44
39.927906,116.337925,0,277,39762.4957060185,2008-11-10,11:53:49
39.92786,116.33792,0,285,39762.4957638889,2008-11-10,11:53:54
39.927798,116.337925,0,296,39762.4958217593,2008-11-10,11:53:59
39.927719,116.337913,0,308,39762.4958796296,2008-11-10,11:54:04
39.927641,116.337902,0,317,39762.4959375,2008-11-10,11:54:09
39.927533,116.337808,0,323,39762.4959953704,2008-11-10,11:54:14
39.927442,116.337767,0,331,39762.4960532407,2008-11-10,11:54:19
39.927346,116.337762,0,339,39762.4961111111,2008-11-10,11:54:24
39.92724,116.337755,0,344,39762.4961689815,2008-11-10,11:54:29
39.927163,116.337724,0,350,39762.4962268519,2008-11-10,11:54:34
39.927078,116.337668,0,352,39762.4962847222,2008-11-10,11:54:39
39.927,116.337624,0,353,39762.4963425926,2008-11-10,11:54:44
39.92698,116.337607,0,350,39762.496400463,2008-11-10,11:54:49
39.926932,116.337615,0,345,39762.4964583333,2008-11-10,11:54:54
39.926874,116.337665,0,340,39762.4965162037,2008-11-10,11:54:59
39.9268,116.337676,0,336,39762.4965740741,2008-11-10,11:55:04
39.926727,116.337702,0,331,39762.4966319444,2008-11-10,11:55:09
39.926664,116.337666,0,326,39762.4966898148,2008-11-10,11:55:14
39.926677,116.33781,0,277,39762.4967476852,2008-11-10,11:55:19
39.926694,116.337875,0,245,39762.4968055556,2008-11-10,11:55:24
39.926679,116.33788,0,235,39762.4968634259,2008-11-10,11:55:29
39.926675,116.337844,0,212,39762.4969212963,2008-11-10,11:55:34
39.926674,116.337818,0,196,39762.4969791667,2008-11-10,11:55:39
39.926671,116.337804,0,191,39762.497037037,2008-11-10,11:55:44
39.92667,116.33778,0,180,39762.4970949074,2008-11-10,11:55:49
39.92667,116.33778,0,180,39762.4971296296,2008-11-10,11:55:52
39.92667,116.337788,0,170,39762.4971527778,2008-11-10,11:55:54
39.926674,116.337777,0,166,39762.4972106481,2008-11-10,11:55:59
39.926674,116.337776,0,166,39762.4972685185,2008-11-10,11:56:04
39.926674,116.337776,0,166,39762.4973032407,2008-11-10,11:56:07
39.926674,116.33777,0,166,39762.4973263889,2008-11-10,11:56:09
39.926671,116.337729,0,159,39762.4973842593,2008-11-10,11:56:14
39.92668,116.337692,0,153,39762.4974421296,2008-11-10,11:56:19
39.92667,116.337617,0,148,39762.4975,2008-11-10,11:56:24
39.926667,116.337592,0,140,39762.4975578704,2008-11-10,11:56:29
39.926676,116.337558,0,135,39762.4976157407,2008-11-10,11:56:34
39.926675,116.337524,0,131,39762.4976736111,2008-11-10,11:56:39
39.926655,116.337471,0,126,39762.4977314815,2008-11-10,11:56:44
39.926638,116.337402,0,112,39762.4977893519,2008-11-10,11:56:49
39.926633,116.337348,0,113,39762.4978472222,2008-11-10,11:56:54
39.926605,116.337207,0,128,39762.4979050926,2008-11-10,11:56:59
39.926587,116.337238,0,126,39762.497962963,2008-11-10,11:57:04
39.926587,116.337238,0,126,39762.4979976852,2008-11-10,11:57:07
39.926592,116.337245,0,122,39762.4980208333,2008-11-10,11:57:09
39.926606,116.337241,0,117,39762.4980787037,2008-11-10,11:57:14
39.926657,116.337215,0,112,39762.4981365741,2008-11-10,11:57:19
39.926665,116.337155,0,111,39762.4981944444,2008-11-10,11:57:24
39.926694,116.337077,0,106,39762.4982523148,2008-11-10,11:57:29
39.926687,116.337016,0,101,39762.4983101852,2008-11-10,11:57:34
39.926675,116.336957,0,95,39762.4983680556,2008-11-10,11:57:39
39.926684,116.336892,0,88,39762.4984259259,2008-11-10,11:57:44
39.926679,116.336832,0,81,39762.4984837963,2008-11-10,11:57:49
39.926767,116.336742,0,69,39762.4985416667,2008-11-10,11:57:54
39.926748,116.336714,0,61,39762.498599537,2008-11-10,11:57:59
39.926706,116.336711,0,54,39762.4986574074,2008-11-10,11:58:04
39.92666,116.336717,0,49,39762.4987152778,2008-11-10,11:58:09
39.926588,116.336737,0,43,39762.4987731481,2008-11-10,11:58:14
39.926524,116.336756,0,39,39762.4988310185,2008-11-10,11:58:19
39.926514,116.336782,0,38,39762.4988888889,2008-11-10,11:58:24
39.926522,116.336806,0,37,39762.4989467593,2008-11-10,11:58:29
39.926541,116.336846,0,37,39762.4990046296,2008-11-10,11:58:34
39.926558,116.33692,0,38,39762.4990625,2008-11-10,11:58:39
39.926528,116.337017,0,42,39762.4991203704,2008-11-10,11:58:44
39.926446,116.337083,0,53,39762.4991782407,2008-11-10,11:58:49
39.926426,116.337153,0,63,39762.4992361111,2008-11-10,11:58:54
39.926443,116.337183,0,68,39762.4992939815,2008-11-10,11:58:59
39.926494,116.337175,0,72,39762.4993518519,2008-11-10,11:59:04
39.926544,116.337144,0,76,39762.4994097222,2008-11-10,11:59:09
39.925549,116.33441,0,-324,39762.5011458333,2008-11-10,12:01:39
39.92582,116.334733,0,-278,39762.5012037037,2008-11-10,12:01:44
39.925872,116.334932,0,-241,39762.5012615741,2008-11-10,12:01:49
39.92595,116.335092,0,-182,39762.5013194444,2008-11-10,12:01:54
39.926017,116.335553,0,-58,39762.5013773148,2008-11-10,12:01:59
39.926002,116.335507,0,-57,39762.5014351852,2008-11-10,12:02:04
39.926061,116.33553,0,-50,39762.5014930556,2008-11-10,12:02:09
39.926115,116.335487,0,-38,39762.5015509259,2008-11-10,12:02:14
39.926135,116.335383,0,-29,39762.5016087963,2008-11-10,12:02:19
39.926145,116.335295,0,-28,39762.5016666667,2008-11-10,12:02:24
39.926139,116.33515,0,-33,39762.501724537,2008-11-10,12:02:29
39.92619,116.335019,0,-34,39762.5017824074,2008-11-10,12:02:34
39.926298,116.334891,0,-35,39762.5018402778,2008-11-10,12:02:39
39.92644,116.334724,0,-41,39762.5018981481,2008-11-10,12:02:44
39.926599,116.334575,0,-38,39762.5019560185,2008-11-10,12:02:49
39.926757,116.334478,0,-30,39762.5020138889,2008-11-10,12:02:54
39.926919,116.33446,0,-29,39762.5020717593,2008-11-10,12:02:59
39.927081,116.334324,0,-24,39762.5021296296,2008-11-10,12:03:04
39.927259,116.334099,0,-24,39762.5021875,2008-11-10,12:03:09
39.927303,116.333765,0,-28,39762.5022453704,2008-11-10,12:03:14
39.927183,116.333201,0,-28,39762.5023032407,2008-11-10,12:03:19
39.927062,116.332474,0,-34,39762.5023611111,2008-11-10,12:03:24
39.926899,116.331864,0,-40,39762.5024189815,2008-11-10,12:03:29
39.926794,116.331494,0,-43,39762.5024768518,2008-11-10,12:03:34
39.926715,116.331249,0,-46,39762.5025347222,2008-11-10,12:03:39
39.926531,116.331016,0,-45,39762.5025925926,2008-11-10,12:03:44
39.9262,116.331891,0,-18,39762.502650463,2008-11-10,12:03:49
39.926192,116.334058,0,-35,39762.5027083333,2008-11-10,12:03:54
39.926206,116.334681,0,-16,39762.5027662037,2008-11-10,12:03:59
39.926174,116.335468,0,3,39762.5028240741,2008-11-10,12:04:04
39.926179,116.335444,0,0,39762.5028819444,2008-11-10,12:04:09
39.92616,116.335425,0,-3,39762.5029398148,2008-11-10,12:04:14
39.926159,116.335465,0,-7,39762.5029976852,2008-11-10,12:04:19
39.926153,116.33563,0,-8,39762.5030555556,2008-11-10,12:04:24
39.926112,116.33575,0,-11,39762.5031134259,2008-11-10,12:04:29
39.926081,116.335778,0,-15,39762.5031712963,2008-11-10,12:04:34
39.926054,116.335861,0,-15,39762.5032291667,2008-11-10,12:04:39
39.926089,116.335932,0,-15,39762.503287037,2008-11-10,12:04:44
39.926107,116.336019,0,-14,39762.5033449074,2008-11-10,12:04:49
39.92613,116.336077,0,-13,39762.5034027778,2008-11-10,12:04:54
39.926186,116.336143,0,-11,39762.5034606481,2008-11-10,12:04:59
39.926213,116.336227,0,-8,39762.5035185185,2008-11-10,12:05:04
39.926237,116.336281,0,-5,39762.5035763889,2008-11-10,12:05:09
39.926274,116.336309,0,-3,39762.5036342593,2008-11-10,12:05:14
39.926227,116.33628,0,-3,39762.5036921296,2008-11-10,12:05:19
39.926204,116.336226,0,-3,39762.50375,2008-11-10,12:05:24
39.926159,116.336197,0,-2,39762.5038078704,2008-11-10,12:05:29
39.926126,116.336178,0,0,39762.5038657407,2008-11-10,12:05:34
39.9261,116.336247,0,0,39762.5039236111,2008-11-10,12:05:39
39.926054,116.336351,0,-4,39762.5039814815,2008-11-10,12:05:44
39.926053,116.336441,0,-4,39762.5040393519,2008-11-10,12:05:49
39.926063,116.336489,0,-4,39762.5040972222,2008-11-10,12:05:54
39.926049,116.336638,0,-3,39762.5041550926,2008-11-10,12:05:59
39.926076,116.336967,0,85,39762.5108101852,2008-11-10,12:15:34
39.926077,116.336988,0,89,39762.5108680556,2008-11-10,12:15:39
39.926064,116.337006,0,91,39762.5109259259,2008-11-10,12:15:44
39.926093,116.336973,0,94,39762.5109837963,2008-11-10,12:15:49
39.92609,116.336982,0,97,39762.5110416667,2008-11-10,12:15:54
39.926089,116.336952,0,99,39762.511099537,2008-11-10,12:15:59
39.926088,116.336957,0,99,39762.5111574074,2008-11-10,12:16:04
39.926088,116.336957,0,99,39762.5111921296,2008-11-10,12:16:07
39.926087,116.336964,0,99,39762.5112152778,2008-11-10,12:16:09
39.926085,116.336974,0,99,39762.5112731481,2008-11-10,12:16:14
39.926083,116.336988,0,99,39762.5113310185,2008-11-10,12:16:19
39.926082,116.336994,0,99,39762.5113888889,2008-11-10,12:16:24
39.926082,116.337001,0,99,39762.5114467593,2008-11-10,12:16:29
39.926083,116.337009,0,99,39762.5115046296,2008-11-10,12:16:34
39.926083,116.337009,0,99,39762.5115393519,2008-11-10,12:16:37
39.926084,116.337008,0,99,39762.5115625,2008-11-10,12:16:39
39.926097,116.336979,0,100,39762.5116203704,2008-11-10,12:16:44
39.926115,116.3369,0,102,39762.5116782407,2008-11-10,12:16:49
39.926114,116.336844,0,104,39762.5117361111,2008-11-10,12:16:54
39.926114,116.336844,0,104,39762.5117708333,2008-11-10,12:16:57
39.926118,116.33684,0,107,39762.5117939815,2008-11-10,12:16:59
39.926117,116.336858,0,107,39762.5118518519,2008-11-10,12:17:04
39.926117,116.336855,0,107,39762.5119097222,2008-11-10,12:17:09
39.926117,116.336855,0,107,39762.5119444444,2008-11-10,12:17:12
39.926117,116.33686,0,107,39762.5119675926,2008-11-10,12:17:14
39.926115,116.336874,0,108,39762.512025463,2008-11-10,12:17:19
39.926095,116.336899,0,107,39762.5120833333,2008-11-10,12:17:24
39.9261,116.336925,0,108,39762.5121412037,2008-11-10,12:17:29
39.9261,116.336925,0,108,39762.5121759259,2008-11-10,12:17:32
39.926108,116.336931,0,108,39762.5121990741,2008-11-10,12:17:34
39.926109,116.336909,0,108,39762.5122569444,2008-11-10,12:17:39
39.926109,116.336909,0,108,39762.5122916667,2008-11-10,12:17:42
39.926107,116.336909,0,109,39762.5123148148,2008-11-10,12:17:44
39.92608,116.336978,0,110,39762.5123726852,2008-11-10,12:17:49
39.926092,116.33705,0,113,39762.5124305556,2008-11-10,12:17:54
39.926092,116.33705,0,113,39762.5124652778,2008-11-10,12:17:57
39.92609,116.337043,0,118,39762.5124884259,2008-11-10,12:17:59
39.926062,116.337035,0,121,39762.5125462963,2008-11-10,12:18:04
39.926062,116.337035,0,121,39762.5126041667,2008-11-10,12:18:09
39.926062,116.337035,0,121,39762.5126388889,2008-11-10,12:18:12
39.926063,116.337033,0,121,39762.512662037,2008-11-10,12:18:14
39.926064,116.337022,0,121,39762.5127199074,2008-11-10,12:18:19
39.926065,116.337016,0,121,39762.5127777778,2008-11-10,12:18:24
39.926066,116.337015,0,121,39762.5128356481,2008-11-10,12:18:29
39.926066,116.337018,0,121,39762.5128935185,2008-11-10,12:18:34
39.926066,116.337025,0,121,39762.5129513889,2008-11-10,12:18:39
39.926066,116.337026,0,121,39762.5130092593,2008-11-10,12:18:44
39.926066,116.337026,0,121,39762.5130439815,2008-11-10,12:18:47
39.926065,116.337026,0,121,39762.5130671296,2008-11-10,12:18:49
39.926065,116.337035,0,121,39762.513125,2008-11-10,12:18:54
39.926065,116.337035,0,121,39762.5131597222,2008-11-10,12:18:57
39.92606,116.337034,0,122,39762.5131828704,2008-11-10,12:18:59
39.92605,116.337004,0,124,39762.5132407407,2008-11-10,12:19:04
39.926054,116.336978,0,124,39762.5132986111,2008-11-10,12:19:09
39.926046,116.336955,0,125,39762.5133564815,2008-11-10,12:19:14
39.926051,116.336935,0,127,39762.5134143519,2008-11-10,12:19:19
39.926051,116.336923,0,131,39762.5134722222,2008-11-10,12:19:24
39.926071,116.336936,0,133,39762.5135300926,2008-11-10,12:19:29
39.926078,116.336973,0,136,39762.513587963,2008-11-10,12:19:34
39.926079,116.336998,0,135,39762.5136458333,2008-11-10,12:19:39
39.92609,116.337033,0,138,39762.5137037037,2008-11-10,12:19:44
39.926086,116.337052,0,139,39762.5137615741,2008-11-10,12:19:49
39.926086,116.337054,0,140,39762.5138194444,2008-11-10,12:19:54
39.926086,116.337054,0,140,39762.5138541667,2008-11-10,12:19:57
39.926087,116.337046,0,140,39762.5138773148,2008-11-10,12:19:59
39.926074,116.33703,0,141,39762.5139351852,2008-11-10,12:20:04
39.926069,116.337057,0,143,39762.5139930556,2008-11-10,12:20:09
39.92607,116.337054,0,143,39762.5140509259,2008-11-10,12:20:14
39.92607,116.337054,0,143,39762.5140856481,2008-11-10,12:20:17
39.926069,116.337059,0,142,39762.5141087963,2008-11-10,12:20:19
39.926068,116.337072,0,142,39762.5141666667,2008-11-10,12:20:24
39.926068,116.337072,0,142,39762.5142013889,2008-11-10,12:20:27
39.926067,116.33708,0,142,39762.514224537,2008-11-10,12:20:29
39.926073,116.337114,0,142,39762.5142824074,2008-11-10,12:20:34
39.926058,116.3372,0,142,39762.5143402778,2008-11-10,12:20:39
39.926084,116.337203,0,143,39762.5143981481,2008-11-10,12:20:44
39.926088,116.337213,0,145,39762.5144560185,2008-11-10,12:20:49
39.92608,116.337225,0,146,39762.5145138889,2008-11-10,12:20:54
39.92608,116.337227,0,146,39762.5145717593,2008-11-10,12:20:59
39.92608,116.337227,0,146,39762.5146064815,2008-11-10,12:21:02
39.92608,116.337226,0,146,39762.5146296296,2008-11-10,12:21:04
39.926089,116.337198,0,147,39762.5146875,2008-11-10,12:21:09
39.926104,116.337141,0,148,39762.5147453704,2008-11-10,12:21:14
39.926119,116.337102,0,149,39762.5148032407,2008-11-10,12:21:19
39.926131,116.337036,0,151,39762.5148611111,2008-11-10,12:21:24
39.926136,116.336997,0,152,39762.5149189815,2008-11-10,12:21:29
39.926169,116.337022,0,154,39762.5149768519,2008-11-10,12:21:34
39.926185,116.337017,0,154,39762.5150347222,2008-11-10,12:21:39
39.926206,116.33704,0,155,39762.5150925926,2008-11-10,12:21:44
39.926193,116.33705,0,157,39762.515150463,2008-11-10,12:21:49
39.926192,116.337059,0,157,39762.5152083333,2008-11-10,12:21:54
39.926175,116.337154,0,157,39762.5152662037,2008-11-10,12:21:59
39.926183,116.337259,0,156,39762.5153240741,2008-11-10,12:22:04
39.926174,116.337274,0,157,39762.5153819444,2008-11-10,12:22:09
39.926151,116.337289,0,158,39762.5154398148,2008-11-10,12:22:14
39.926129,116.337286,0,159,39762.5154976852,2008-11-10,12:22:19
39.92613,116.337272,0,160,39762.5155555556,2008-11-10,12:22:24
39.926129,116.337278,0,161,39762.5156134259,2008-11-10,12:22:29
39.926129,116.337278,0,161,39762.5156481481,2008-11-10,12:22:32
39.92613,116.33727,0,161,39762.5156712963,2008-11-10,12:22:34
39.926132,116.337259,0,161,39762.5157291667,2008-11-10,12:22:39
39.926144,116.337193,0,162,39762.515787037,2008-11-10,12:22:44
39.926166,116.337135,0,161,39762.5158449074,2008-11-10,12:22:49
39.926184,116.3372,0,160,39762.5159027778,2008-11-10,12:22:54
39.926191,116.337257,0,161,39762.5159606481,2008-11-10,12:22:59
39.926191,116.337257,0,161,39762.5159953704,2008-11-10,12:23:02
39.926189,116.337251,0,161,39762.5160185185,2008-11-10,12:23:04
39.926162,116.337113,0,161,39762.5160763889,2008-11-10,12:23:09
39.926136,116.337045,0,161,39762.5161342593,2008-11-10,12:23:14
39.926141,116.33708,0,159,39762.5161921296,2008-11-10,12:23:19
39.926143,116.337138,0,158,39762.51625,2008-11-10,12:23:24
39.926134,116.337124,0,158,39762.5163078704,2008-11-10,12:23:29
39.926137,116.337115,0,158,39762.5163657407,2008-11-10,12:23:34
39.926138,116.337103,0,158,39762.5164236111,2008-11-10,12:23:39
39.926146,116.337013,0,158,39762.5164814815,2008-11-10,12:23:44
39.92615,116.336977,0,156,39762.5165393518,2008-11-10,12:23:49
39.92617,116.337049,0,158,39762.5165972222,2008-11-10,12:23:54
39.92617,116.337049,0,158,39762.5166319444,2008-11-10,12:23:57
39.926169,116.337054,0,158,39762.5166550926,2008-11-10,12:23:59
39.926167,116.337069,0,158,39762.516712963,2008-11-10,12:24:04
39.926167,116.337069,0,158,39762.5167476852,2008-11-10,12:24:07
39.926167,116.337071,0,158,39762.5167708333,2008-11-10,12:24:09
39.926177,116.33706,0,158,39762.5168287037,2008-11-10,12:24:14
39.926215,116.337048,0,158,39762.5168865741,2008-11-10,12:24:19
39.926301,116.337017,0,157,39762.5169444444,2008-11-10,12:24:24
39.926448,116.337012,0,158,39762.5170023148,2008-11-10,12:24:29
39.926517,116.336999,0,158,39762.5170601852,2008-11-10,12:24:34
39.926471,116.33682,0,168,39762.5171180556,2008-11-10,12:24:39
39.926329,116.33685,0,170,39762.5171759259,2008-11-10,12:24:44
39.926228,116.336927,0,170,39762.5172337963,2008-11-10,12:24:49
39.926162,116.337026,0,170,39762.5172916667,2008-11-10,12:24:54
39.926163,116.33711,0,170,39762.517349537,2008-11-10,12:24:59
39.926141,116.337145,0,171,39762.5174074074,2008-11-10,12:25:04
39.926154,116.337168,0,174,39762.5174652778,2008-11-10,12:25:09
39.926194,116.337333,0,180,39762.5175231481,2008-11-10,12:25:14
39.926192,116.3374,0,183,39762.5175810185,2008-11-10,12:25:19
39.926197,116.337436,0,185,39762.5176388889,2008-11-10,12:25:24
39.926201,116.337482,0,188,39762.5176967593,2008-11-10,12:25:29
39.926334,116.337221,0,206,39762.5200115741,2008-11-10,12:28:49
39.926357,116.33716,0,209,39762.5200694444,2008-11-10,12:28:54
39.926302,116.337204,0,210,39762.5201273148,2008-11-10,12:28:59
39.926271,116.337221,0,211,39762.5201851852,2008-11-10,12:29:04
39.926243,116.337214,0,212,39762.5202430556,2008-11-10,12:29:09
39.926245,116.337203,0,212,39762.5203009259,2008-11-10,12:29:14
39.926247,116.337195,0,211,39762.5203587963,2008-11-10,12:29:19
39.926247,116.337193,0,212,39762.5204166667,2008-11-10,12:29:24
39.926248,116.337188,0,212,39762.520474537,2008-11-10,12:29:29
39.926249,116.337184,0,212,39762.5205324074,2008-11-10,12:29:34
39.926253,116.337184,0,212,39762.5205902778,2008-11-10,12:29:39
39.92625,116.337186,0,213,39762.5206481481,2008-11-10,12:29:44
39.926251,116.337183,0,213,39762.5207060185,2008-11-10,12:29:49
39.926253,116.337175,0,214,39762.5207638889,2008-11-10,12:29:54
39.926253,116.337175,0,214,39762.5207986111,2008-11-10,12:29:57
39.926254,116.337169,0,214,39762.5208217593,2008-11-10,12:29:59
39.926256,116.33716,0,214,39762.5208796296,2008-11-10,12:30:04
39.926256,116.33716,0,214,39762.5209143519,2008-11-10,12:30:07
39.926255,116.337154,0,214,39762.5209375,2008-11-10,12:30:09
39.926212,116.337191,0,214,39762.5209953704,2008-11-10,12:30:14
39.926215,116.337233,0,216,39762.5210532407,2008-11-10,12:30:19
39.92623,116.33734,0,220,39762.5211111111,2008-11-10,12:30:24
39.926208,116.337337,0,226,39762.5211689815,2008-11-10,12:30:29
39.926161,116.337271,0,229,39762.5212268519,2008-11-10,12:30:34
39.926161,116.337271,0,229,39762.5212615741,2008-11-10,12:30:37
39.926169,116.337275,0,229,39762.5212847222,2008-11-10,12:30:39
39.926181,116.337396,0,230,39762.5213425926,2008-11-10,12:30:44
39.92618,116.337412,0,230,39762.521400463,2008-11-10,12:30:49
39.926179,116.337426,0,230,39762.5214583333,2008-11-10,12:30:54
39.926177,116.337517,0,239,39762.5215162037,2008-11-10,12:30:59
39.926176,116.337545,0,243,39762.5215740741,2008-11-10,12:31:04
39.926193,116.337577,0,248,39762.5216319444,2008-11-10,12:31:09
39.926204,116.337643,0,247,39762.5216898148,2008-11-10,12:31:14
39.926219,116.337663,0,247,39762.5217476852,2008-11-10,12:31:19
39.926255,116.337705,0,247,39762.5218055556,2008-11-10,12:31:24
39.926257,116.337758,0,246,39762.5218634259,2008-11-10,12:31:29
39.926241,116.337747,0,243,39762.5219212963,2008-11-10,12:31:34
39.926225,116.337723,0,242,39762.5219791667,2008-11-10,12:31:39
39.926227,116.337717,0,242,39762.522037037,2008-11-10,12:31:44
39.926227,116.337717,0,242,39762.5220717593,2008-11-10,12:31:47
39.926227,116.33771,0,242,39762.5220949074,2008-11-10,12:31:49
39.926228,116.337697,0,242,39762.5221527778,2008-11-10,12:31:54
39.926231,116.337687,0,242,39762.5222106481,2008-11-10,12:31:59
39.92623,116.3377,0,242,39762.5222685185,2008-11-10,12:32:04
39.926216,116.33774,0,243,39762.5223263889,2008-11-10,12:32:09
39.926221,116.337755,0,244,39762.5223842593,2008-11-10,12:32:14
39.926223,116.337745,0,246,39762.5224421296,2008-11-10,12:32:19
39.926223,116.337747,0,246,39762.5225,2008-11-10,12:32:24
39.926224,116.337742,0,247,39762.5225578704,2008-11-10,12:32:29
39.926224,116.337742,0,247,39762.5225925926,2008-11-10,12:32:32
39.926225,116.337739,0,247,39762.5226157407,2008-11-10,12:32:34
39.92622,116.337756,0,246,39762.5226736111,2008-11-10,12:32:39
39.926209,116.337751,0,246,39762.5227314815,2008-11-10,12:32:44
39.926218,116.337727,0,246,39762.5227893519,2008-11-10,12:32:49
39.926218,116.337727,0,246,39762.5228240741,2008-11-10,12:32:52
39.926219,116.33773,0,246,39762.5228472222,2008-11-10,12:32:54
39.92624,116.337786,0,243,39762.5229050926,2008-11-10,12:32:59
39.926253,116.3378,0,243,39762.522962963,2008-11-10,12:33:04
39.926278,116.337864,0,241,39762.5230208333,2008-11-10,12:33:09
39.92627,116.337873,0,239,39762.5230787037,2008-11-10,12:33:14
39.926224,116.337956,0,238,39762.5231365741,2008-11-10,12:33:19
39.926224,116.338064,0,235,39762.5231944444,2008-11-10,12:33:24
39.926194,116.338176,0,230,39762.5232523148,2008-11-10,12:33:29
39.926175,116.338232,0,227,39762.5233101852,2008-11-10,12:33:34
39.926167,116.338196,0,225,39762.5233680556,2008-11-10,12:33:39
39.926164,116.338173,0,223,39762.5234259259,2008-11-10,12:33:44
39.926197,116.338175,0,222,39762.5234837963,2008-11-10,12:33:49
39.926185,116.338193,0,221,39762.5235416667,2008-11-10,12:33:54
39.926183,116.338153,0,221,39762.523599537,2008-11-10,12:33:59
39.926185,116.33806,0,220,39762.5236574074,2008-11-10,12:34:04
39.926166,116.337957,0,220,39762.5237152778,2008-11-10,12:34:09
39.926171,116.337901,0,219,39762.5237731481,2008-11-10,12:34:14
39.926191,116.337834,0,220,39762.5238310185,2008-11-10,12:34:19
39.92619,116.337808,0,220,39762.5238888889,2008-11-10,12:34:24
39.926231,116.3377,0,219,39762.5239467593,2008-11-10,12:34:29
39.926251,116.337663,0,219,39762.5240046296,2008-11-10,12:34:34
39.926213,116.337536,0,221,39762.5240625,2008-11-10,12:34:39
39.926198,116.337389,0,223,39762.5241203704,2008-11-10,12:34:44
39.926215,116.337308,0,226,39762.5241782407,2008-11-10,12:34:49
39.926201,116.337418,0,224,39762.5242361111,2008-11-10,12:34:54
39.926201,116.337418,0,224,39762.5242708333,2008-11-10,12:34:57
39.926209,116.337416,0,221,39762.5242939815,2008-11-10,12:34:59
39.926217,116.33737,0,221,39762.5243518518,2008-11-10,12:35:04
39.926242,116.337331,0,220,39762.5244097222,2008-11-10,12:35:09
39.926234,116.337301,0,220,39762.5244675926,2008-11-10,12:35:14
39.926219,116.337289,0,221,39762.524525463,2008-11-10,12:35:19
39.926229,116.337256,0,221,39762.5245833333,2008-11-10,12:35:24
39.92619,116.337246,0,220,39762.5246412037,2008-11-10,12:35:29
39.926182,116.33727,0,220,39762.5246990741,2008-11-10,12:35:34
39.926206,116.337247,0,221,39762.5247569444,2008-11-10,12:35:39
39.926228,116.337194,0,221,39762.5248148148,2008-11-10,12:35:44
39.926253,116.337123,0,222,39762.5248726852,2008-11-10,12:35:49
39.926268,116.337128,0,222,39762.5249305556,2008-11-10,12:35:54
39.926268,116.337128,0,222,39762.5249652778,2008-11-10,12:35:57
39.926276,116.337134,0,221,39762.5249884259,2008-11-10,12:35:59
39.926265,116.337128,0,220,39762.5250462963,2008-11-10,12:36:04
39.926239,116.337189,0,219,39762.5251041667,2008-11-10,12:36:09
39.926239,116.337188,0,218,39762.525162037,2008-11-10,12:36:14
39.926239,116.337188,0,218,39762.5251967593,2008-11-10,12:36:17
39.926239,116.337189,0,218,39762.5252199074,2008-11-10,12:36:19
39.926215,116.337282,0,219,39762.5252777778,2008-11-10,12:36:24
39.926212,116.337371,0,225,39762.5253356481,2008-11-10,12:36:29
39.926202,116.337448,0,227,39762.5253935185,2008-11-10,12:36:34
39.926221,116.337607,0,228,39762.5254513889,2008-11-10,12:36:39
39.926251,116.3377,0,230,39762.5255092593,2008-11-10,12:36:44
39.926272,116.337382,0,289,39762.5342476852,2008-11-10,12:49:19
39.926286,116.337344,0,287,39762.5343055556,2008-11-10,12:49:24
39.926254,116.337325,0,286,39762.5343634259,2008-11-10,12:49:29
39.926254,116.337362,0,284,39762.5344212963,2008-11-10,12:49:34
39.926246,116.337398,0,282,39762.5344791667,2008-11-10,12:49:39
39.926246,116.337398,0,282,39762.5345138889,2008-11-10,12:49:42
39.926244,116.337404,0,281,39762.534537037,2008-11-10,12:49:44
39.926226,116.33749,0,280,39762.5345949074,2008-11-10,12:49:49
39.926202,116.337579,0,282,39762.5346527778,2008-11-10,12:49:54
39.926192,116.337629,0,284,39762.5347106481,2008-11-10,12:49:59
39.926181,116.337677,0,285,39762.5347685185,2008-11-10,12:50:04
39.92618,116.337677,0,285,39762.5348263889,2008-11-10,12:50:09
39.92618,116.337677,0,285,39762.5348611111,2008-11-10,12:50:12
39.926177,116.337681,0,286,39762.5348842593,2008-11-10,12:50:14
39.92617,116.337596,0,285,39762.5349421296,2008-11-10,12:50:19
39.92617,116.337596,0,285,39762.5349768519,2008-11-10,12:50:22
39.926171,116.337589,0,285,39762.535,2008-11-10,12:50:24
39.926168,116.337613,0,286,39762.5350578704,2008-11-10,12:50:29
39.926172,116.337689,0,288,39762.5351157407,2008-11-10,12:50:34
39.926155,116.337684,0,289,39762.5351736111,2008-11-10,12:50:39
39.926153,116.337669,0,292,39762.5352314815,2008-11-10,12:50:44
39.926148,116.33768,0,293,39762.5352893519,2008-11-10,12:50:49
39.926148,116.337678,0,294,39762.5353472222,2008-11-10,12:50:54
39.926148,116.337673,0,294,39762.5354050926,2008-11-10,12:50:59
39.926149,116.337675,0,294,39762.535462963,2008-11-10,12:51:04
39.926151,116.337672,0,294,39762.5355208333,2008-11-10,12:51:09
39.926151,116.337672,0,294,39762.5355555556,2008-11-10,12:51:12
39.926152,116.337667,0,294,39762.5355787037,2008-11-10,12:51:14
39.926147,116.337632,0,294,39762.5356365741,2008-11-10,12:51:19
39.926147,116.337632,0,294,39762.5356712963,2008-11-10,12:51:22
39.92615,116.337636,0,297,39762.5356944444,2008-11-10,12:51:24
39.926164,116.337643,0,296,39762.5357523148,2008-11-10,12:51:29
39.926168,116.337661,0,299,39762.5358101852,2008-11-10,12:51:34
39.926168,116.337665,0,301,39762.5358680556,2008-11-10,12:51:39
39.926168,116.337665,0,301,39762.5359027778,2008-11-10,12:51:42
39.926167,116.337672,0,302,39762.5359259259,2008-11-10,12:51:44
39.926167,116.337683,0,302,39762.5359837963,2008-11-10,12:51:49
39.926166,116.337697,0,302,39762.5360416667,2008-11-10,12:51:54
39.926166,116.337708,0,302,39762.536099537,2008-11-10,12:51:59
39.926155,116.337709,0,302,39762.5361574074,2008-11-10,12:52:04
39.926167,116.337748,0,302,39762.5362152778,2008-11-10,12:52:09
39.926175,116.337696,0,302,39762.5362731481,2008-11-10,12:52:14
39.926172,116.337684,0,303,39762.5363310185,2008-11-10,12:52:19
39.926172,116.337684,0,303,39762.5363657407,2008-11-10,12:52:22
39.926172,116.337684,0,303,39762.5363888889,2008-11-10,12:52:24
39.926176,116.337734,0,303,39762.5364467593,2008-11-10,12:52:29
39.926167,116.337726,0,303,39762.5365046296,2008-11-10,12:52:34
39.92617,116.337711,0,303,39762.5365625,2008-11-10,12:52:39
39.926172,116.337684,0,304,39762.5366203704,2008-11-10,12:52:44
39.926173,116.337664,0,304,39762.5366782407,2008-11-10,12:52:49
39.926195,116.337624,0,303,39762.5367361111,2008-11-10,12:52:54
39.926195,116.337624,0,303,39762.5367708333,2008-11-10,12:52:57
39.926192,116.337626,0,303,39762.5367939815,2008-11-10,12:52:59
39.926189,116.337644,0,303,39762.5368518519,2008-11-10,12:53:04
39.926181,116.337669,0,302,39762.5369097222,2008-11-10,12:53:09
39.926169,116.337629,0,300,39762.5369675926,2008-11-10,12:53:14
39.926133,116.337559,0,302,39762.537025463,2008-11-10,12:53:19
39.926143,116.33758,0,300,39762.5370833333,2008-11-10,12:53:24
39.926148,116.337617,0,298,39762.5371412037,2008-11-10,12:53:29
39.926179,116.337634,0,296,39762.5371990741,2008-11-10,12:53:34
39.926194,116.337638,0,295,39762.5372569444,2008-11-10,12:53:39
39.926194,116.337638,0,295,39762.5372916667,2008-11-10,12:53:42
39.926195,116.337631,0,295,39762.5373148148,2008-11-10,12:53:44
39.926197,116.337618,0,295,39762.5373726852,2008-11-10,12:53:49
39.926184,116.337625,0,294,39762.5374305556,2008-11-10,12:53:54
39.926174,116.33763,0,295,39762.5374884259,2008-11-10,12:53:59
39.926158,116.337673,0,299,39762.5375462963,2008-11-10,12:54:04
39.92616,116.337701,0,300,39762.5376041667,2008-11-10,12:54:09
39.926158,116.337716,0,300,39762.537662037,2008-11-10,12:54:14
39.926162,116.33775,0,302,39762.5377199074,2008-11-10,12:54:19
39.926175,116.337824,0,304,39762.5377777778,2008-11-10,12:54:24
39.926167,116.33787,0,303,39762.5378356481,2008-11-10,12:54:29
39.926172,116.337854,0,305,39762.5378935185,2008-11-10,12:54:34
39.926172,116.337854,0,305,39762.5379282407,2008-11-10,12:54:37
39.926171,116.337862,0,305,39762.5379513889,2008-11-10,12:54:39
39.926169,116.337876,0,311,39762.5380092593,2008-11-10,12:54:44
39.926177,116.337889,0,313,39762.5380671296,2008-11-10,12:54:49
39.926169,116.337856,0,313,39762.538125,2008-11-10,12:54:54
39.926195,116.337789,0,313,39762.5381828704,2008-11-10,12:54:59
39.926214,116.337748,0,311,39762.5382407407,2008-11-10,12:55:04
39.926214,116.337748,0,311,39762.538275463,2008-11-10,12:55:07
39.926215,116.33774,0,311,39762.5382986111,2008-11-10,12:55:09
39.926212,116.337696,0,308,39762.5383564815,2008-11-10,12:55:14
39.926199,116.337691,0,306,39762.5384143519,2008-11-10,12:55:19
39.926199,116.337691,0,306,39762.5384490741,2008-11-10,12:55:22
39.926198,116.337698,0,306,39762.5384722222,2008-11-10,12:55:24
39.926183,116.33772,0,305,39762.5385300926,2008-11-10,12:55:29
39.92618,116.337758,0,303,39762.538587963,2008-11-10,12:55:34
39.92617,116.337793,0,302,39762.5386458333,2008-11-10,12:55:39
39.92617,116.337793,0,302,39762.5386805556,2008-11-10,12:55:42
39.926166,116.33779,0,301,39762.5387037037,2008-11-10,12:55:44
39.926143,116.337846,0,300,39762.5387615741,2008-11-10,12:55:49
39.926139,116.337835,0,298,39762.5388194444,2008-11-10,12:55:54
39.926156,116.337808,0,296,39762.5388773148,2008-11-10,12:55:59
39.926185,116.337757,0,293,39762.5389351852,2008-11-10,12:56:04
39.926185,116.33776,0,293,39762.5389930556,2008-11-10,12:56:09
39.926185,116.337756,0,293,39762.5390509259,2008-11-10,12:56:14
39.926184,116.337753,0,293,39762.5391087963,2008-11-10,12:56:19
39.926184,116.337753,0,293,39762.5391435185,2008-11-10,12:56:22
39.926184,116.337746,0,293,39762.5391666667,2008-11-10,12:56:24
39.926178,116.337643,0,293,39762.539224537,2008-11-10,12:56:29
39.926187,116.337629,0,291,39762.5392824074,2008-11-10,12:56:34
39.926186,116.337608,0,291,39762.5393402778,2008-11-10,12:56:39
39.926188,116.337646,0,290,39762.5393981481,2008-11-10,12:56:44
39.926182,116.337614,0,290,39762.5394560185,2008-11-10,12:56:49
39.926183,116.337613,0,290,39762.5395138889,2008-11-10,12:56:54
39.926183,116.337617,0,290,39762.5395717593,2008-11-10,12:56:59
39.926183,116.337617,0,290,39762.5396296296,2008-11-10,12:57:04
39.926184,116.337618,0,290,39762.5396875,2008-11-10,12:57:09
39.926184,116.337618,0,290,39762.5397222222,2008-11-10,12:57:12
39.926185,116.337611,0,292,39762.5397453704,2008-11-10,12:57:14
39.926179,116.337555,0,292,39762.5398032407,2008-11-10,12:57:19
39.926179,116.337561,0,292,39762.5398611111,2008-11-10,12:57:24
39.926179,116.337562,0,292,39762.5399189815,2008-11-10,12:57:29
39.926179,116.337562,0,292,39762.5399537037,2008-11-10,12:57:32
39.926179,116.33757,0,292,39762.5399768518,2008-11-10,12:57:34
39.926192,116.337623,0,293,39762.5400347222,2008-11-10,12:57:39
39.926203,116.337635,0,293,39762.5400925926,2008-11-10,12:57:44
39.926189,116.337628,0,291,39762.540150463,2008-11-10,12:57:49
39.926199,116.337684,0,290,39762.5402083333,2008-11-10,12:57:54
39.926223,116.337656,0,289,39762.5402662037,2008-11-10,12:57:59
39.926256,116.337652,0,288,39762.5403240741,2008-11-10,12:58:04
39.92628,116.337687,0,287,39762.5403819444,2008-11-10,12:58:09
39.926255,116.337696,0,285,39762.5404398148,2008-11-10,12:58:14
39.926259,116.337705,0,283,39762.5404976852,2008-11-10,12:58:19
39.926255,116.337691,0,283,39762.5405555556,2008-11-10,12:58:24
39.926255,116.337678,0,283,39762.5406134259,2008-11-10,12:58:29
39.926255,116.337678,0,283,39762.5406481481,2008-11-10,12:58:32
39.926255,116.337672,0,283,39762.5406712963,2008-11-10,12:58:34
39.926255,116.337662,0,283,39762.5407291667,2008-11-10,12:58:39
39.926255,116.337653,0,284,39762.540787037,2008-11-10,12:58:44
39.926224,116.337687,0,283,39762.5408449074,2008-11-10,12:58:49
39.926224,116.337687,0,283,39762.5408796296,2008-11-10,12:58:52
39.926229,116.337684,0,281,39762.5409027778,2008-11-10,12:58:54
39.92622,116.337649,0,280,39762.5409606481,2008-11-10,12:58:59
39.92622,116.337649,0,280,39762.5409953704,2008-11-10,12:59:02
39.92622,116.337649,0,280,39762.5410185185,2008-11-10,12:59:04
39.926219,116.337658,0,280,39762.5410763889,2008-11-10,12:59:09
39.926219,116.337669,0,280,39762.5411342593,2008-11-10,12:59:14
39.926219,116.337669,0,280,39762.5411689815,2008-11-10,12:59:17
39.926218,116.337674,0,280,39762.5411921296,2008-11-10,12:59:19
39.926217,116.337683,0,281,39762.54125,2008-11-10,12:59:24
39.926215,116.337697,0,281,39762.5413078704,2008-11-10,12:59:29
39.926215,116.337706,0,281,39762.5413657407,2008-11-10,12:59:34
39.926251,116.337681,0,280,39762.5414236111,2008-11-10,12:59:39
39.926256,116.337605,0,281,39762.5414814815,2008-11-10,12:59:44
39.926257,116.337564,0,280,39762.5415393518,2008-11-10,12:59:49
39.926258,116.337553,0,280,39762.5415972222,2008-11-10,12:59:54
39.926259,116.337547,0,280,39762.5416550926,2008-11-10,12:59:59
39.926259,116.337547,0,280,39762.5416898148,2008-11-10,13:00:02
39.926258,116.337546,0,280,39762.541712963,2008-11-10,13:00:04
39.926259,116.337536,0,280,39762.5417708333,2008-11-10,13:00:09
39.926259,116.337536,0,280,39762.5418055556,2008-11-10,13:00:12
39.926258,116.337529,0,280,39762.5418287037,2008-11-10,13:00:14
39.926248,116.337546,0,279,39762.5418865741,2008-11-10,13:00:19
39.926225,116.337574,0,278,39762.5419444444,2008-11-10,13:00:24
39.926225,116.337574,0,278,39762.5419791667,2008-11-10,13:00:27
39.926222,116.337573,0,278,39762.5420023148,2008-11-10,13:00:29
39.926219,116.337587,0,278,39762.5420601852,2008-11-10,13:00:34
39.926218,116.337591,0,278,39762.5421180556,2008-11-10,13:00:39
39.926218,116.337589,0,278,39762.5421759259,2008-11-10,13:00:44
39.926218,116.337589,0,278,39762.5422106481,2008-11-10,13:00:47
39.926216,116.337586,0,278,39762.5422337963,2008-11-10,13:00:49
39.926193,116.337532,0,278,39762.5422916667,2008-11-10,13:00:54
39.926167,116.337511,0,278,39762.542349537,2008-11-10,13:00:59
39.926168,116.337558,0,278,39762.5424074074,2008-11-10,13:01:04
39.926164,116.33763,0,278,39762.5424652778,2008-11-10,13:01:09
39.926164,116.33763,0,278,39762.5425,2008-11-10,13:01:12
39.926158,116.337637,0,277,39762.5425231481,2008-11-10,13:01:14
39.92619,116.337615,0,276,39762.5425810185,2008-11-10,13:01:19
39.926207,116.337568,0,276,39762.5426388889,2008-11-10,13:01:24
39.926235,116.337436,0,275,39762.5426967593,2008-11-10,13:01:29
39.926235,116.337452,0,275,39762.5427546296,2008-11-10,13:01:34
39.926255,116.337489,0,275,39762.5428125,2008-11-10,13:01:39
39.926238,116.337556,0,273,39762.5428703704,2008-11-10,13:01:44
39.926225,116.337586,0,272,39762.5429282407,2008-11-10,13:01:49
39.926223,116.337578,0,272,39762.5429861111,2008-11-10,13:01:54
39.926221,116.337577,0,271,39762.5430439815,2008-11-10,13:01:59
39.926221,116.337577,0,271,39762.5430787037,2008-11-10,13:02:02
39.926218,116.33758,0,271,39762.5431018519,2008-11-10,13:02:04
39.926212,116.337617,0,271,39762.5431597222,2008-11-10,13:02:09
39.926153,116.337749,0,269,39762.5432175926,2008-11-10,13:02:14
39.926121,116.337787,0,269,39762.543275463,2008-11-10,13:02:19
39.926096,116.337813,0,269,39762.5433333333,2008-11-10,13:02:24
39.926071,116.337891,0,269,39762.5433912037,2008-11-10,13:02:29
39.926096,116.337938,0,271,39762.5434490741,2008-11-10,13:02:34
39.926164,116.337778,0,271,39762.5435069444,2008-11-10,13:02:39
39.926199,116.337729,0,276,39762.5435648148,2008-11-10,13:02:44
39.926192,116.337661,0,275,39762.5436226852,2008-11-10,13:02:49
39.926193,116.337646,0,276,39762.5436805556,2008-11-10,13:02:54
39.926202,116.337577,0,277,39762.5437384259,2008-11-10,13:02:59
39.926198,116.337526,0,277,39762.5437962963,2008-11-10,13:03:04
39.92618,116.337477,0,277,39762.5438541667,2008-11-10,13:03:09
39.926174,116.337451,0,277,39762.543912037,2008-11-10,13:03:14
39.926171,116.337464,0,278,39762.5439699074,2008-11-10,13:03:19
39.92619,116.337472,0,278,39762.5440277778,2008-11-10,13:03:24
39.926235,116.337503,0,278,39762.5440856481,2008-11-10,13:03:29
39.92626,116.33751,0,278,39762.5441435185,2008-11-10,13:03:34
39.92626,116.33751,0,278,39762.5441782407,2008-11-10,13:03:37
39.926259,116.337513,0,278,39762.5442013889,2008-11-10,13:03:39
39.926279,116.337482,0,278,39762.5442592593,2008-11-10,13:03:44
39.926277,116.337511,0,278,39762.5443171296,2008-11-10,13:03:49
39.926277,116.337511,0,278,39762.5443518519,2008-11-10,13:03:52
39.926275,116.337515,0,278,39762.544375,2008-11-10,13:03:54
39.926242,116.337501,0,275,39762.5444328704,2008-11-10,13:03:59
39.926219,116.337524,0,274,39762.5444907407,2008-11-10,13:04:04
39.926205,116.337505,0,273,39762.5445486111,2008-11-10,13:04:09
39.926195,116.337478,0,271,39762.5446064815,2008-11-10,13:04:14
39.926194,116.337458,0,271,39762.5446643519,2008-11-10,13:04:19
39.926194,116.337458,0,271,39762.5446990741,2008-11-10,13:04:22
39.926195,116.337456,0,271,39762.5447222222,2008-11-10,13:04:24
39.926196,116.337468,0,271,39762.5447800926,2008-11-10,13:04:29
39.926267,116.337245,0,491,39762.5467476852,2008-11-10,13:07:19
39.926254,116.337615,0,367,39762.5468055556,2008-11-10,13:07:24
39.926272,116.33781,0,348,39762.5468634259,2008-11-10,13:07:29
39.926316,116.337946,0,344,39762.5469212963,2008-11-10,13:07:34
39.926338,116.338015,0,345,39762.5469791667,2008-11-10,13:07:39
39.926296,116.338142,0,346,39762.547037037,2008-11-10,13:07:44
39.926309,116.338239,0,343,39762.5470949074,2008-11-10,13:07:49
39.926329,116.33823,0,341,39762.5471527778,2008-11-10,13:07:54
39.926378,116.337971,0,326,39762.5472106481,2008-11-10,13:07:59
39.926332,116.337641,0,308,39762.5472685185,2008-11-10,13:08:04
39.926302,116.337509,0,295,39762.5473263889,2008-11-10,13:08:09
39.926272,116.337447,0,283,39762.5473842593,2008-11-10,13:08:14
39.926264,116.337369,0,275,39762.5474421296,2008-11-10,13:08:19
39.92623,116.337368,0,268,39762.5475,2008-11-10,13:08:24
39.92624,116.337339,0,266,39762.5475578704,2008-11-10,13:08:29
39.926214,116.337462,0,281,39762.5476157407,2008-11-10,13:08:34
39.926212,116.337477,0,284,39762.5476736111,2008-11-10,13:08:39
39.926213,116.337469,0,284,39762.5477314815,2008-11-10,13:08:44
39.926212,116.337469,0,284,39762.5477893518,2008-11-10,13:08:49
39.926212,116.337469,0,284,39762.5478240741,2008-11-10,13:08:52
39.926211,116.337473,0,284,39762.5478472222,2008-11-10,13:08:54
39.926209,116.337488,0,285,39762.5479050926,2008-11-10,13:08:59
39.926208,116.337499,0,285,39762.547962963,2008-11-10,13:09:04
39.926208,116.337497,0,285,39762.5480208333,2008-11-10,13:09:09
39.926208,116.337497,0,285,39762.5480555556,2008-11-10,13:09:12
39.926208,116.3375,0,285,39762.5480787037,2008-11-10,13:09:14
39.926207,116.337509,0,286,39762.5481365741,2008-11-10,13:09:19
39.926207,116.337509,0,286,39762.5481712963,2008-11-10,13:09:22
39.926207,116.337504,0,286,39762.5481944444,2008-11-10,13:09:24
39.926209,116.337492,0,286,39762.5482523148,2008-11-10,13:09:29
39.926215,116.337464,0,286,39762.5483101852,2008-11-10,13:09:34
39.926216,116.337438,0,285,39762.5483680556,2008-11-10,13:09:39
39.926217,116.337421,0,285,39762.5484259259,2008-11-10,13:09:44
39.926219,116.337405,0,285,39762.5484837963,2008-11-10,13:09:49
39.926217,116.337422,0,285,39762.5485416667,2008-11-10,13:09:54
39.926216,116.337437,0,285,39762.548599537,2008-11-10,13:09:59
39.926215,116.337431,0,285,39762.5486574074,2008-11-10,13:10:04
39.926215,116.337431,0,285,39762.5487152778,2008-11-10,13:10:09
39.926215,116.337431,0,285,39762.54875,2008-11-10,13:10:12
39.926216,116.337429,0,285,39762.5487731481,2008-11-10,13:10:14
39.926217,116.337415,0,285,39762.5488310185,2008-11-10,13:10:19
39.926219,116.337397,0,285,39762.5488888889,2008-11-10,13:10:24
39.92622,116.33738,0,284,39762.5489467593,2008-11-10,13:10:29
39.92622,116.33738,0,284,39762.5489814815,2008-11-10,13:10:32
39.92622,116.337372,0,284,39762.5490046296,2008-11-10,13:10:34
39.926218,116.337391,0,284,39762.5490625,2008-11-10,13:10:39
39.926213,116.337429,0,284,39762.5491203704,2008-11-10,13:10:44
39.926231,116.337518,0,284,39762.5491782407,2008-11-10,13:10:49
39.926226,116.337688,0,284,39762.5492361111,2008-11-10,13:10:54
39.926202,116.337807,0,285,39762.5492939815,2008-11-10,13:10:59
39.926203,116.337864,0,286,39762.5493518518,2008-11-10,13:11:04
39.926156,116.337796,0,285,39762.5494097222,2008-11-10,13:11:09
39.926113,116.337785,0,282,39762.5494675926,2008-11-10,13:11:14
39.926108,116.337775,0,282,39762.549525463,2008-11-10,13:11:19
39.926114,116.337763,0,283,39762.5495833333,2008-11-10,13:11:24
39.926132,116.337651,0,281,39762.5496412037,2008-11-10,13:11:29
39.926165,116.337581,0,280,39762.5496990741,2008-11-10,13:11:34
39.92617,116.337505,0,280,39762.5497569444,2008-11-10,13:11:39
39.926201,116.337425,0,280,39762.5498148148,2008-11-10,13:11:44
39.926207,116.337323,0,280,39762.5498726852,2008-11-10,13:11:49
39.926171,116.337279,0,277,39762.5499305556,2008-11-10,13:11:54
39.926178,116.337261,0,273,39762.5499884259,2008-11-10,13:11:59
39.92619,116.337243,0,271,39762.5500462963,2008-11-10,13:12:04
39.926202,116.33724,0,268,39762.5501041667,2008-11-10,13:12:09
39.926204,116.337294,0,267,39762.550162037,2008-11-10,13:12:14
39.926203,116.337425,0,265,39762.5502199074,2008-11-10,13:12:19
39.926177,116.337543,0,264,39762.5502777778,2008-11-10,13:12:24
39.926152,116.33763,0,263,39762.5503356481,2008-11-10,13:12:29
39.926137,116.337591,0,262,39762.5503935185,2008-11-10,13:12:34
39.926152,116.337551,0,261,39762.5504513889,2008-11-10,13:12:39
39.926152,116.337551,0,261,39762.5504861111,2008-11-10,13:12:42
39.926154,116.337555,0,262,39762.5505092593,2008-11-10,13:12:44
39.926195,116.337609,0,263,39762.5505671296,2008-11-10,13:12:49
39.926221,116.337771,0,264,39762.550625,2008-11-10,13:12:54
39.926224,116.337941,0,265,39762.5506828704,2008-11-10,13:12:59
39.926203,116.338076,0,265,39762.5507407407,2008-11-10,13:13:04
39.926229,116.338095,0,264,39762.5507986111,2008-11-10,13:13:09
39.926286,116.338067,0,262,39762.5508564815,2008-11-10,13:13:14
39.926282,116.33801,0,258,39762.5509143519,2008-11-10,13:13:19
39.926268,116.337892,0,253,39762.5509722222,2008-11-10,13:13:24
39.926247,116.337822,0,250,39762.5510300926,2008-11-10,13:13:29
39.926211,116.337768,0,248,39762.551087963,2008-11-10,13:13:34
39.926142,116.33772,0,248,39762.5511458333,2008-11-10,13:13:39
39.926117,116.337679,0,249,39762.5512037037,2008-11-10,13:13:44
39.926119,116.3377,0,250,39762.5512615741,2008-11-10,13:13:49
39.92612,116.337706,0,251,39762.5513194444,2008-11-10,13:13:54
39.926121,116.337712,0,251,39762.5513773148,2008-11-10,13:13:59
39.926121,116.337712,0,251,39762.551412037,2008-11-10,13:14:02
39.926121,116.337716,0,251,39762.5514351852,2008-11-10,13:14:04
39.926129,116.337691,0,250,39762.5514930556,2008-11-10,13:14:09
39.92613,116.337693,0,250,39762.5515509259,2008-11-10,13:14:14
39.92613,116.337693,0,250,39762.5515856481,2008-11-10,13:14:17
39.926135,116.337687,0,250,39762.5516087963,2008-11-10,13:14:19
39.926166,116.337614,0,248,39762.5516666667,2008-11-10,13:14:24
39.926204,116.337543,0,245,39762.551724537,2008-11-10,13:14:29
39.926177,116.337279,0,220,39762.5545023148,2008-11-10,13:18:29
39.926142,116.337188,0,217,39762.5545601852,2008-11-10,13:18:34
39.926126,116.337107,0,214,39762.5546180556,2008-11-10,13:18:39
39.926137,116.336998,0,212,39762.5546759259,2008-11-10,13:18:44
39.926163,116.336933,0,210,39762.5547337963,2008-11-10,13:18:49
39.926194,116.336818,0,208,39762.5547916667,2008-11-10,13:18:54
39.926175,116.336772,0,203,39762.554849537,2008-11-10,13:18:59
39.926145,116.336818,0,196,39762.5549074074,2008-11-10,13:19:04
39.926173,116.336929,0,187,39762.5549652778,2008-11-10,13:19:09
39.926193,116.336948,0,179,39762.5550231481,2008-11-10,13:19:14
39.926214,116.33698,0,172,39762.5550810185,2008-11-10,13:19:19
39.926207,116.336996,0,163,39762.5551388889,2008-11-10,13:19:24
39.92618,116.336972,0,157,39762.5551967593,2008-11-10,13:19:29
39.926188,116.337004,0,152,39762.5552546296,2008-11-10,13:19:34
39.926213,116.336992,0,143,39762.5553125,2008-11-10,13:19:39
39.926271,116.336927,0,126,39762.5553703704,2008-11-10,13:19:44
39.926251,116.336951,0,117,39762.5554282407,2008-11-10,13:19:49
39.926231,116.336993,0,113,39762.5554861111,2008-11-10,13:19:54
39.926201,116.33703,0,111,39762.5555439815,2008-11-10,13:19:59
39.926195,116.337068,0,111,39762.5556018518,2008-11-10,13:20:04
39.926166,116.337101,0,111,39762.5556597222,2008-11-10,13:20:09
39.926131,116.337111,0,112,39762.5557175926,2008-11-10,13:20:14
39.926131,116.337111,0,112,39762.5557523148,2008-11-10,13:20:17
39.926133,116.337116,0,113,39762.555775463,2008-11-10,13:20:19
39.926107,116.337148,0,119,39762.5558333333,2008-11-10,13:20:24
39.926107,116.337148,0,119,39762.5558680556,2008-11-10,13:20:27
39.926106,116.337154,0,119,39762.5558912037,2008-11-10,13:20:29
39.926111,116.337131,0,123,39762.5559490741,2008-11-10,13:20:34
39.926137,116.337164,0,128,39762.5560069444,2008-11-10,13:20:39
39.926111,116.337365,0,128,39762.5560648148,2008-11-10,13:20:44
39.926108,116.337433,0,129,39762.5561226852,2008-11-10,13:20:49
39.926111,116.337417,0,130,39762.5561805556,2008-11-10,13:20:54
39.926111,116.337417,0,130,39762.5562152778,2008-11-10,13:20:57
39.926113,116.337411,0,130,39762.5562384259,2008-11-10,13:20:59
39.926145,116.337416,0,131,39762.5562962963,2008-11-10,13:21:04
39.926188,116.337438,0,130,39762.5563541667,2008-11-10,13:21:09
39.926211,116.337319,0,130,39762.556412037,2008-11-10,13:21:14
39.92621,116.337318,0,130,39762.5564699074,2008-11-10,13:21:19
39.92621,116.337318,0,130,39762.5565046296,2008-11-10,13:21:22
39.92621,116.33731,0,131,39762.5565277778,2008-11-10,13:21:24
39.926226,116.337347,0,131,39762.5565856481,2008-11-10,13:21:29
39.92629,116.337419,0,130,39762.5566435185,2008-11-10,13:21:34
39.926334,116.337409,0,129,39762.5567013889,2008-11-10,13:21:39
39.926327,116.337316,0,128,39762.5567592593,2008-11-10,13:21:44
39.926344,116.337256,0,127,39762.5568171296,2008-11-10,13:21:49
39.926318,116.337266,0,126,39762.556875,2008-11-10,13:21:54
39.926318,116.337266,0,126,39762.5569097222,2008-11-10,13:21:57
39.926318,116.337274,0,126,39762.5569328704,2008-11-10,13:21:59
39.926198,116.337224,0,126,39762.5569907407,2008-11-10,13:22:04
39.926155,116.337218,0,126,39762.5570486111,2008-11-10,13:22:09
39.926144,116.337133,0,125,39762.5571064815,2008-11-10,13:22:14
39.926114,116.33709,0,125,39762.5571643518,2008-11-10,13:22:19
39.926101,116.337101,0,126,39762.5572222222,2008-11-10,13:22:24
39.926083,116.337141,0,126,39762.5572800926,2008-11-10,13:22:29
39.926085,116.337131,0,126,39762.557337963,2008-11-10,13:22:34
39.926148,116.337057,0,128,39762.5573958333,2008-11-10,13:22:39
39.926189,116.336995,0,130,39762.5574537037,2008-11-10,13:22:44
39.92618,116.337024,0,132,39762.5575115741,2008-11-10,13:22:49
39.926175,116.33699,0,133,39762.5575694444,2008-11-10,13:22:54
39.926128,116.337046,0,138,39762.5576273148,2008-11-10,13:22:59
39.926116,116.337283,0,141,39762.5576851852,2008-11-10,13:23:04
