# Supplementary material for: A location privacy protection method based on blockchain and threshold cryptography
Source: PLoS One. 2025 Jun 4;20(6):e0324551. doi: 10.1371/journal.pone.0324551 (PMC12136415; doi:10.1371/journal.pone.0324551)
Supplement: S1 File — (ZIP) [file pone.0324551.s001.zip › Data/002/Trajectory/20081111003054.plt]

Geolife trajectory
WGS 84
Altitude is in Feet
Reserved 3
0,2,255,My Track,0,0,2,8421376
0
39.898798,116.381665,0,492,39763.0214583333,2008-11-11,00:30:54
39.89787,116.38247,0,-247,39763.0215162037,2008-11-11,00:30:59
39.897902,116.382477,0,-242,39763.0215740741,2008-11-11,00:31:04
39.897816,116.382551,0,-235,39763.0216319444,2008-11-11,00:31:09
39.897912,116.382606,0,-236,39763.0216898148,2008-11-11,00:31:14
39.897837,116.382716,0,-230,39763.0217476852,2008-11-11,00:31:19
39.89779,116.38281,0,-226,39763.0218055556,2008-11-11,00:31:24
39.89789,116.382857,0,-228,39763.0218634259,2008-11-11,00:31:29
39.897916,116.382922,0,-226,39763.0219212963,2008-11-11,00:31:34
39.897952,116.38296,0,-220,39763.0219791667,2008-11-11,00:31:39
39.897975,116.383036,0,-229,39763.022037037,2008-11-11,00:31:44
39.897911,116.383095,0,-225,39763.0220949074,2008-11-11,00:31:49
39.897883,116.383177,0,-218,39763.0221527778,2008-11-11,00:31:54
39.897845,116.383222,0,-214,39763.0222106481,2008-11-11,00:31:59
39.897786,116.383302,0,-211,39763.0222685185,2008-11-11,00:32:04
39.897809,116.383385,0,-209,39763.0223263889,2008-11-11,00:32:09
39.897823,116.38344,0,-206,39763.0223842593,2008-11-11,00:32:14
39.897853,116.383504,0,-206,39763.0224421296,2008-11-11,00:32:19
39.897777,116.383598,0,-200,39763.0225,2008-11-11,00:32:24
39.897764,116.383681,0,-201,39763.0225578704,2008-11-11,00:32:29
39.897822,116.383759,0,-202,39763.0226157407,2008-11-11,00:32:34
39.897847,116.383815,0,-199,39763.0226736111,2008-11-11,00:32:39
39.897824,116.383865,0,-198,39763.0227314815,2008-11-11,00:32:44
39.897838,116.383984,0,-204,39763.0227893519,2008-11-11,00:32:49
39.897811,116.384107,0,-204,39763.0228472222,2008-11-11,00:32:54
39.897821,116.384207,0,-208,39763.0229050926,2008-11-11,00:32:59
39.897804,116.384304,0,-205,39763.022962963,2008-11-11,00:33:04
39.897836,116.384355,0,-205,39763.0230208333,2008-11-11,00:33:09
39.897863,116.384364,0,-202,39763.0230787037,2008-11-11,00:33:14
39.897893,116.384406,0,-196,39763.0231365741,2008-11-11,00:33:19
39.89791,116.38443,0,-192,39763.0231944444,2008-11-11,00:33:24
39.897902,116.384451,0,-186,39763.0232523148,2008-11-11,00:33:29
39.897885,116.384495,0,-177,39763.0233101852,2008-11-11,00:33:34
39.897873,116.384523,0,-171,39763.0233680556,2008-11-11,00:33:39
39.897938,116.384572,0,-164,39763.0234259259,2008-11-11,00:33:44
39.897961,116.384649,0,-160,39763.0234837963,2008-11-11,00:33:49
39.898078,116.384748,0,-156,39763.0235416667,2008-11-11,00:33:54
39.898157,116.384805,0,-150,39763.023599537,2008-11-11,00:33:59
39.898217,116.384887,0,-142,39763.0236574074,2008-11-11,00:34:04
39.898167,116.384962,0,-137,39763.0237152778,2008-11-11,00:34:09
39.898195,116.385012,0,-131,39763.0237731481,2008-11-11,00:34:14
39.898216,116.385033,0,-129,39763.0238310185,2008-11-11,00:34:19
39.89822,116.385027,0,-130,39763.0238888889,2008-11-11,00:34:24
39.898219,116.385028,0,-131,39763.0239467593,2008-11-11,00:34:29
39.898222,116.385029,0,-131,39763.0240046296,2008-11-11,00:34:34
39.898225,116.38503,0,-131,39763.0240625,2008-11-11,00:34:39
39.898229,116.385036,0,-131,39763.0241203704,2008-11-11,00:34:44
39.898234,116.385042,0,-131,39763.0241782407,2008-11-11,00:34:49
39.898233,116.385043,0,-131,39763.0242361111,2008-11-11,00:34:54
39.898233,116.385043,0,-131,39763.0242708333,2008-11-11,00:34:57
39.898231,116.385045,0,-131,39763.0242939815,2008-11-11,00:34:59
39.898248,116.385124,0,-130,39763.0243518518,2008-11-11,00:35:04
39.898274,116.385348,0,-132,39763.0244097222,2008-11-11,00:35:09
39.898274,116.385348,0,-132,39763.0244444444,2008-11-11,00:35:12
39.898271,116.385348,0,-132,39763.0244675926,2008-11-11,00:35:14
39.89827,116.385428,0,-132,39763.024525463,2008-11-11,00:35:19
39.898317,116.385475,0,-130,39763.0245833333,2008-11-11,00:35:24
39.898391,116.385498,0,-128,39763.0246412037,2008-11-11,00:35:29
39.898399,116.385507,0,-128,39763.0246990741,2008-11-11,00:35:34
39.89837,116.385457,0,-109,39763.0247569444,2008-11-11,00:35:39
39.898345,116.385424,0,-98,39763.0248148148,2008-11-11,00:35:44
39.898323,116.385404,0,-88,39763.0248726852,2008-11-11,00:35:49
39.898305,116.385392,0,-81,39763.0249305556,2008-11-11,00:35:54
39.898233,116.385454,0,-76,39763.0249884259,2008-11-11,00:35:59
39.898179,116.385475,0,-69,39763.0250462963,2008-11-11,00:36:04
39.898141,116.385558,0,-46,39763.0251041667,2008-11-11,00:36:09
39.89816,116.385574,0,-34,39763.025162037,2008-11-11,00:36:14
39.898193,116.385617,0,-2,39763.0252199074,2008-11-11,00:36:19
39.898196,116.385651,0,17,39763.0252777778,2008-11-11,00:36:24
39.898209,116.385672,0,31,39763.0253356481,2008-11-11,00:36:29
39.89821,116.385672,0,33,39763.0253935185,2008-11-11,00:36:34
39.898211,116.385672,0,33,39763.0254513889,2008-11-11,00:36:39
39.898211,116.38567,0,34,39763.0255092593,2008-11-11,00:36:44
39.898211,116.385667,0,35,39763.0255671296,2008-11-11,00:36:49
39.898209,116.385665,0,36,39763.025625,2008-11-11,00:36:54
39.898211,116.385661,0,38,39763.0256828704,2008-11-11,00:36:59
39.898215,116.385659,0,40,39763.0257407407,2008-11-11,00:37:04
39.898215,116.385659,0,40,39763.025775463,2008-11-11,00:37:07
39.898223,116.385658,0,44,39763.0257986111,2008-11-11,00:37:09
39.898257,116.385691,0,51,39763.0258564815,2008-11-11,00:37:14
39.898332,116.38572,0,71,39763.0259143518,2008-11-11,00:37:19
39.898436,116.38571,0,89,39763.0259722222,2008-11-11,00:37:24
39.898532,116.385781,0,102,39763.0260300926,2008-11-11,00:37:29
39.898568,116.385808,0,105,39763.026087963,2008-11-11,00:37:34
39.898634,116.385781,0,109,39763.0261458333,2008-11-11,00:37:39
39.898716,116.385767,0,117,39763.0262037037,2008-11-11,00:37:44
39.898772,116.385746,0,126,39763.0262615741,2008-11-11,00:37:49
39.898875,116.385765,0,131,39763.0263194444,2008-11-11,00:37:54
39.898926,116.385779,0,136,39763.0263773148,2008-11-11,00:37:59
39.899013,116.385824,0,142,39763.0264351852,2008-11-11,00:38:04
39.899064,116.385846,0,143,39763.0264930556,2008-11-11,00:38:09
39.899116,116.385866,0,142,39763.0265509259,2008-11-11,00:38:14
39.899168,116.385873,0,136,39763.0266087963,2008-11-11,00:38:19
39.899175,116.385902,0,135,39763.0266666667,2008-11-11,00:38:24
39.899201,116.38594,0,133,39763.026724537,2008-11-11,00:38:29
39.899178,116.38595,0,118,39763.0267824074,2008-11-11,00:38:34
39.899147,116.38594,0,103,39763.0268402778,2008-11-11,00:38:39
39.899168,116.385969,0,102,39763.0268981481,2008-11-11,00:38:44
39.899237,116.38597,0,99,39763.0269560185,2008-11-11,00:38:49
39.899367,116.385952,0,90,39763.0270138889,2008-11-11,00:38:54
39.899577,116.385775,0,65,39763.0270717593,2008-11-11,00:38:59
39.899698,116.385685,0,61,39763.0271296296,2008-11-11,00:39:04
39.899786,116.385655,0,56,39763.0271875,2008-11-11,00:39:09
39.899869,116.385658,0,52,39763.0272453704,2008-11-11,00:39:14
39.899868,116.385685,0,64,39763.0273032407,2008-11-11,00:39:19
39.899867,116.385714,0,69,39763.0273611111,2008-11-11,00:39:24
39.89983,116.385747,0,68,39763.0274189815,2008-11-11,00:39:29
39.899782,116.385803,0,71,39763.0274768519,2008-11-11,00:39:34
39.899745,116.385873,0,73,39763.0275347222,2008-11-11,00:39:39
39.899714,116.385931,0,72,39763.0275925926,2008-11-11,00:39:44
39.899667,116.385976,0,70,39763.027650463,2008-11-11,00:39:49
39.899623,116.386028,0,69,39763.0277083333,2008-11-11,00:39:54
39.899604,116.386074,0,69,39763.0277662037,2008-11-11,00:39:59
39.899573,116.386095,0,68,39763.0278240741,2008-11-11,00:40:04
39.899573,116.386095,0,68,39763.0278587963,2008-11-11,00:40:07
39.899575,116.3861,0,68,39763.0278819444,2008-11-11,00:40:09
39.89963,116.386193,0,68,39763.0279398148,2008-11-11,00:40:14
39.899489,116.386312,0,67,39763.0279976852,2008-11-11,00:40:19
39.900136,116.386312,0,67,39763.0280555556,2008-11-11,00:40:24
39.900113,116.386419,0,66,39763.0281134259,2008-11-11,00:40:29
39.900142,116.38646,0,65,39763.0281712963,2008-11-11,00:40:34
39.900962,116.386839,0,123,39763.02875,2008-11-11,00:41:24
39.900939,116.387043,0,258,39763.0288078704,2008-11-11,00:41:29
39.901057,116.386657,0,102,39763.0288657407,2008-11-11,00:41:34
39.901045,116.38661,0,94,39763.0289236111,2008-11-11,00:41:39
39.901027,116.386629,0,99,39763.0289814815,2008-11-11,00:41:44
39.901025,116.386597,0,99,39763.0290393519,2008-11-11,00:41:49
39.901294,116.387159,0,106,39763.0291550926,2008-11-11,00:41:59
39.901269,116.387128,0,105,39763.029212963,2008-11-11,00:42:04
39.901244,116.387106,0,112,39763.0292708333,2008-11-11,00:42:09
39.901227,116.387089,0,115,39763.0293287037,2008-11-11,00:42:14
39.901227,116.387089,0,115,39763.0293634259,2008-11-11,00:42:17
39.901222,116.387085,0,115,39763.0293865741,2008-11-11,00:42:19
39.901206,116.387062,0,115,39763.0294444444,2008-11-11,00:42:24
39.901206,116.387062,0,115,39763.0294791667,2008-11-11,00:42:27
39.901204,116.387062,0,114,39763.0295023148,2008-11-11,00:42:29
39.901232,116.387083,0,114,39763.0295601852,2008-11-11,00:42:34
39.899702,116.385358,0,1,39763.1473726852,2008-11-11,03:32:13
39.899551,116.385765,0,184,39763.1474305556,2008-11-11,03:32:18
39.899513,116.385652,0,141,39763.1474884259,2008-11-11,03:32:23
39.899411,116.385522,0,127,39763.1475462963,2008-11-11,03:32:28
39.899264,116.385468,0,122,39763.1476041667,2008-11-11,03:32:33
39.899193,116.385279,0,140,39763.147662037,2008-11-11,03:32:38
39.899189,116.385201,0,163,39763.1477199074,2008-11-11,03:32:43
39.899189,116.385201,0,163,39763.1477546296,2008-11-11,03:32:46
39.899182,116.385195,0,187,39763.1477777778,2008-11-11,03:32:48
39.899237,116.385077,0,190,39763.1478356481,2008-11-11,03:32:53
39.89925,116.385013,0,198,39763.1478935185,2008-11-11,03:32:58
39.899199,116.385019,0,212,39763.1479513889,2008-11-11,03:33:03
39.899209,116.384947,0,220,39763.1480092593,2008-11-11,03:33:08
39.899208,116.384884,0,214,39763.1480671296,2008-11-11,03:33:13
39.899183,116.384856,0,219,39763.148125,2008-11-11,03:33:18
39.899173,116.384781,0,218,39763.1481828704,2008-11-11,03:33:23
39.899159,116.384714,0,221,39763.1482407407,2008-11-11,03:33:28
39.899166,116.384624,0,224,39763.1482986111,2008-11-11,03:33:33
39.899167,116.384542,0,226,39763.1483564815,2008-11-11,03:33:38
39.899173,116.384485,0,226,39763.1484143519,2008-11-11,03:33:43
39.899177,116.384355,0,228,39763.1484722222,2008-11-11,03:33:48
39.899162,116.384241,0,229,39763.1485300926,2008-11-11,03:33:53
39.899173,116.384158,0,225,39763.148587963,2008-11-11,03:33:58
39.899165,116.384084,0,225,39763.1486458333,2008-11-11,03:34:03
39.899166,116.383994,0,227,39763.1487037037,2008-11-11,03:34:08
39.899151,116.383893,0,226,39763.1487615741,2008-11-11,03:34:13
39.899169,116.383829,0,226,39763.1488194444,2008-11-11,03:34:18
39.899147,116.383771,0,228,39763.1488773148,2008-11-11,03:34:23
39.899166,116.38373,0,228,39763.1489351852,2008-11-11,03:34:28
39.899166,116.38373,0,228,39763.1489699074,2008-11-11,03:34:31
39.899163,116.383722,0,228,39763.1489930556,2008-11-11,03:34:33
39.899166,116.383739,0,227,39763.1490509259,2008-11-11,03:34:38
39.899146,116.38372,0,227,39763.1491087963,2008-11-11,03:34:43
39.899111,116.383663,0,226,39763.1491666667,2008-11-11,03:34:48
39.899141,116.383583,0,224,39763.149224537,2008-11-11,03:34:53
39.899154,116.383538,0,217,39763.1492824074,2008-11-11,03:34:58
39.899162,116.383454,0,216,39763.1493402778,2008-11-11,03:35:03
39.899171,116.383411,0,211,39763.1493981481,2008-11-11,03:35:08
39.899187,116.383384,0,209,39763.1494560185,2008-11-11,03:35:13
39.89919,116.383311,0,207,39763.1495138889,2008-11-11,03:35:18
39.899201,116.383275,0,205,39763.1495717593,2008-11-11,03:35:23
39.899199,116.383227,0,199,39763.1496296296,2008-11-11,03:35:28
39.8992,116.38318,0,196,39763.1496875,2008-11-11,03:35:33
39.899196,116.383138,0,193,39763.1497453704,2008-11-11,03:35:38
39.899183,116.383036,0,190,39763.1498032407,2008-11-11,03:35:43
39.899181,116.382963,0,186,39763.1498611111,2008-11-11,03:35:48
39.899178,116.382863,0,183,39763.1499189815,2008-11-11,03:35:53
39.899168,116.382796,0,182,39763.1499768518,2008-11-11,03:35:58
39.899168,116.382796,0,182,39763.1500115741,2008-11-11,03:36:01
39.899166,116.382801,0,179,39763.1500347222,2008-11-11,03:36:03
39.899164,116.382791,0,179,39763.1500925926,2008-11-11,03:36:08
39.899156,116.38273,0,180,39763.150150463,2008-11-11,03:36:13
39.899151,116.382622,0,179,39763.1502083333,2008-11-11,03:36:18
39.899146,116.382522,0,179,39763.1502662037,2008-11-11,03:36:23
39.899149,116.382421,0,178,39763.1503240741,2008-11-11,03:36:28
39.899201,116.382347,0,177,39763.1503819444,2008-11-11,03:36:33
39.899252,116.382251,0,175,39763.1504398148,2008-11-11,03:36:38
39.899175,116.381989,0,174,39763.1504976852,2008-11-11,03:36:43
39.899111,116.381719,0,172,39763.1505555556,2008-11-11,03:36:48
39.899106,116.381637,0,171,39763.1506134259,2008-11-11,03:36:53
39.899114,116.381529,0,171,39763.1506712963,2008-11-11,03:36:58
39.899102,116.381433,0,171,39763.1507291667,2008-11-11,03:37:03
39.899088,116.381364,0,169,39763.150787037,2008-11-11,03:37:08
39.899071,116.381285,0,171,39763.1508449074,2008-11-11,03:37:13
39.899074,116.381209,0,172,39763.1509027778,2008-11-11,03:37:18
39.899078,116.381136,0,172,39763.1509606481,2008-11-11,03:37:23
39.899092,116.381099,0,173,39763.1510185185,2008-11-11,03:37:28
39.899111,116.381058,0,173,39763.1510763889,2008-11-11,03:37:33
39.899115,116.380946,0,173,39763.1511342593,2008-11-11,03:37:38
39.899085,116.380882,0,172,39763.1511921296,2008-11-11,03:37:43
39.899077,116.380766,0,172,39763.15125,2008-11-11,03:37:48
39.899048,116.380632,0,173,39763.1513078704,2008-11-11,03:37:53
39.899053,116.380555,0,174,39763.1513657407,2008-11-11,03:37:58
39.899039,116.380461,0,172,39763.1514236111,2008-11-11,03:38:03
39.89905,116.38041,0,172,39763.1514814815,2008-11-11,03:38:08
39.899043,116.380353,0,173,39763.1515393518,2008-11-11,03:38:13
39.899031,116.38027,0,175,39763.1515972222,2008-11-11,03:38:18
39.899027,116.380176,0,175,39763.1516550926,2008-11-11,03:38:23
39.89904,116.380115,0,176,39763.151712963,2008-11-11,03:38:28
39.899038,116.380014,0,177,39763.1517708333,2008-11-11,03:38:33
39.899039,116.379921,0,178,39763.1518287037,2008-11-11,03:38:38
39.899061,116.379858,0,178,39763.1518865741,2008-11-11,03:38:43
39.899048,116.379767,0,178,39763.1519444444,2008-11-11,03:38:48
39.899039,116.379675,0,178,39763.1520023148,2008-11-11,03:38:53
39.89907,116.379581,0,182,39763.1520601852,2008-11-11,03:38:58
39.899063,116.379509,0,186,39763.1521180556,2008-11-11,03:39:03
39.899089,116.379503,0,190,39763.1521759259,2008-11-11,03:39:08
39.899112,116.379468,0,194,39763.1522337963,2008-11-11,03:39:13
39.899118,116.379407,0,197,39763.1522916667,2008-11-11,03:39:18
39.899122,116.37936,0,203,39763.152349537,2008-11-11,03:39:23
39.899113,116.379315,0,209,39763.1524074074,2008-11-11,03:39:28
39.899107,116.379244,0,214,39763.1524652778,2008-11-11,03:39:33
39.899109,116.379184,0,220,39763.1525231482,2008-11-11,03:39:38
39.899215,116.379133,0,225,39763.1525810185,2008-11-11,03:39:43
39.899286,116.379086,0,230,39763.1526388889,2008-11-11,03:39:48
39.899373,116.379037,0,235,39763.1526967593,2008-11-11,03:39:53
39.899433,116.378987,0,240,39763.1527546296,2008-11-11,03:39:58
39.899475,116.378978,0,244,39763.1528125,2008-11-11,03:40:03
39.899504,116.379008,0,248,39763.1528703704,2008-11-11,03:40:08
39.899527,116.379022,0,251,39763.1529282407,2008-11-11,03:40:13
39.899534,116.379137,0,254,39763.1529861111,2008-11-11,03:40:18
39.899489,116.379298,0,257,39763.1530439815,2008-11-11,03:40:23
39.899393,116.379452,0,260,39763.1531018519,2008-11-11,03:40:28
39.899286,116.379564,0,263,39763.1531597222,2008-11-11,03:40:33
39.899205,116.379614,0,267,39763.1532175926,2008-11-11,03:40:38
39.89916,116.379571,0,270,39763.153275463,2008-11-11,03:40:43
39.899168,116.379468,0,273,39763.1533333333,2008-11-11,03:40:48
39.899191,116.379401,0,276,39763.1533912037,2008-11-11,03:40:53
39.899205,116.379323,0,280,39763.1534490741,2008-11-11,03:40:58
39.899195,116.379255,0,283,39763.1535069444,2008-11-11,03:41:03
39.899173,116.379183,0,286,39763.1535648148,2008-11-11,03:41:08
39.899142,116.379132,0,289,39763.1536226852,2008-11-11,03:41:13
39.899144,116.379168,0,291,39763.1536805556,2008-11-11,03:41:18
39.899154,116.379161,0,294,39763.1537384259,2008-11-11,03:41:23
39.899204,116.379092,0,297,39763.1537962963,2008-11-11,03:41:28
39.899165,116.379078,0,298,39763.1538541667,2008-11-11,03:41:33
39.899141,116.379048,0,301,39763.153912037,2008-11-11,03:41:38
39.89914,116.378991,0,304,39763.1539699074,2008-11-11,03:41:43
39.899106,116.378967,0,306,39763.1540277778,2008-11-11,03:41:48
39.89906,116.378971,0,309,39763.1540856481,2008-11-11,03:41:53
39.899028,116.378974,0,312,39763.1541435185,2008-11-11,03:41:58
39.899042,116.378967,0,315,39763.1542013889,2008-11-11,03:42:03
39.899049,116.378942,0,317,39763.1542592593,2008-11-11,03:42:08
39.899059,116.378919,0,320,39763.1543171296,2008-11-11,03:42:13
39.899071,116.378887,0,322,39763.154375,2008-11-11,03:42:18
39.899062,116.378852,0,325,39763.1544328704,2008-11-11,03:42:23
39.899062,116.378852,0,325,39763.1544675926,2008-11-11,03:42:26
39.899062,116.378849,0,327,39763.1544907407,2008-11-11,03:42:28
39.899061,116.378859,0,329,39763.1545486111,2008-11-11,03:42:33
39.899059,116.378906,0,331,39763.1546064815,2008-11-11,03:42:38
39.899054,116.378956,0,332,39763.1546643519,2008-11-11,03:42:43
39.899036,116.379022,0,329,39763.1547222222,2008-11-11,03:42:48
39.899036,116.379022,0,329,39763.1547569444,2008-11-11,03:42:51
39.89903,116.37903,0,331,39763.1547800926,2008-11-11,03:42:53
39.899058,116.379096,0,328,39763.154837963,2008-11-11,03:42:58
39.899102,116.379148,0,326,39763.1548958333,2008-11-11,03:43:03
39.899141,116.379198,0,324,39763.1549537037,2008-11-11,03:43:08
39.899146,116.379263,0,322,39763.1550115741,2008-11-11,03:43:13
39.899141,116.379353,0,320,39763.1550694444,2008-11-11,03:43:18
39.899154,116.379423,0,318,39763.1551273148,2008-11-11,03:43:23
39.899165,116.379511,0,316,39763.1551851852,2008-11-11,03:43:28
39.899224,116.379613,0,314,39763.1552430556,2008-11-11,03:43:33
39.899223,116.379602,0,312,39763.1553009259,2008-11-11,03:43:38
39.899209,116.379633,0,310,39763.1553587963,2008-11-11,03:43:43
39.899192,116.379602,0,308,39763.1554166667,2008-11-11,03:43:48
39.899206,116.379558,0,306,39763.155474537,2008-11-11,03:43:53
39.899211,116.379544,0,306,39763.1555324074,2008-11-11,03:43:58
39.899182,116.379489,0,304,39763.1555902778,2008-11-11,03:44:03
39.899155,116.379437,0,304,39763.1556481481,2008-11-11,03:44:08
39.899136,116.379398,0,304,39763.1557060185,2008-11-11,03:44:13
39.899087,116.379358,0,304,39763.1557638889,2008-11-11,03:44:18
39.89908,116.379324,0,305,39763.1558217593,2008-11-11,03:44:23
39.899082,116.379338,0,305,39763.1558796296,2008-11-11,03:44:28
39.899097,116.379364,0,305,39763.1559375,2008-11-11,03:44:33
39.899104,116.379368,0,305,39763.1559953704,2008-11-11,03:44:38
39.899104,116.379368,0,305,39763.1560300926,2008-11-11,03:44:41
39.899112,116.379374,0,305,39763.1560532407,2008-11-11,03:44:43
39.899146,116.379365,0,304,39763.1561111111,2008-11-11,03:44:48
39.89914,116.379333,0,304,39763.1561689815,2008-11-11,03:44:53
39.899127,116.379293,0,304,39763.1562268519,2008-11-11,03:44:58
39.899113,116.379259,0,305,39763.1562847222,2008-11-11,03:45:03
39.899109,116.379195,0,304,39763.1563425926,2008-11-11,03:45:08
39.899074,116.379167,0,304,39763.156400463,2008-11-11,03:45:13
39.899092,116.379111,0,305,39763.1564583333,2008-11-11,03:45:18
39.899143,116.37913,0,305,39763.1565162037,2008-11-11,03:45:23
39.899196,116.379183,0,305,39763.1565740741,2008-11-11,03:45:28
39.899265,116.379237,0,305,39763.1566319444,2008-11-11,03:45:33
39.899329,116.379243,0,306,39763.1566898148,2008-11-11,03:45:38
39.899341,116.379284,0,306,39763.1567476852,2008-11-11,03:45:43
39.899373,116.379271,0,305,39763.1568055556,2008-11-11,03:45:48
39.899396,116.379228,0,304,39763.1568634259,2008-11-11,03:45:53
39.899429,116.379182,0,303,39763.1569212963,2008-11-11,03:45:58
39.899452,116.379186,0,301,39763.1569791667,2008-11-11,03:46:03
39.899383,116.379332,0,298,39763.157037037,2008-11-11,03:46:08
39.899353,116.379406,0,297,39763.1570949074,2008-11-11,03:46:13
39.899308,116.37955,0,295,39763.1571527778,2008-11-11,03:46:18
39.899257,116.379604,0,294,39763.1572106481,2008-11-11,03:46:23
39.899212,116.379544,0,293,39763.1572685185,2008-11-11,03:46:28
39.899183,116.379429,0,293,39763.1573263889,2008-11-11,03:46:33
39.899174,116.379415,0,293,39763.1573842593,2008-11-11,03:46:38
39.899153,116.379355,0,293,39763.1574421296,2008-11-11,03:46:43
39.899136,116.379331,0,293,39763.1575,2008-11-11,03:46:48
39.899246,116.379684,0,292,39763.1575578704,2008-11-11,03:46:53
39.89924,116.379727,0,292,39763.1576157407,2008-11-11,03:46:58
39.899261,116.379706,0,291,39763.1576736111,2008-11-11,03:47:03
39.899289,116.379581,0,291,39763.1577314815,2008-11-11,03:47:08
39.899301,116.379496,0,291,39763.1577893518,2008-11-11,03:47:13
39.899309,116.379427,0,292,39763.1578472222,2008-11-11,03:47:18
39.899279,116.379386,0,292,39763.1579050926,2008-11-11,03:47:23
39.899292,116.379312,0,291,39763.157962963,2008-11-11,03:47:28
39.899289,116.379272,0,292,39763.1580208333,2008-11-11,03:47:33
39.899337,116.379217,0,293,39763.1580787037,2008-11-11,03:47:38
39.899383,116.379153,0,293,39763.1581365741,2008-11-11,03:47:43
39.899412,116.379096,0,294,39763.1581944444,2008-11-11,03:47:48
39.899414,116.379069,0,293,39763.1582523148,2008-11-11,03:47:53
39.899392,116.379076,0,294,39763.1583101852,2008-11-11,03:47:58
39.899357,116.379158,0,296,39763.1583680556,2008-11-11,03:48:03
39.899331,116.379213,0,299,39763.1584259259,2008-11-11,03:48:08
39.899299,116.379248,0,300,39763.1584837963,2008-11-11,03:48:13
39.899265,116.379243,0,304,39763.1585416667,2008-11-11,03:48:18
39.899233,116.379244,0,312,39763.158599537,2008-11-11,03:48:23
39.899217,116.379244,0,321,39763.1586574074,2008-11-11,03:48:28
39.89917,116.37924,0,330,39763.1587152778,2008-11-11,03:48:33
39.899143,116.379203,0,340,39763.1587731481,2008-11-11,03:48:38
39.899119,116.379164,0,350,39763.1588310185,2008-11-11,03:48:43
39.899074,116.379134,0,357,39763.1588888889,2008-11-11,03:48:48
39.898995,116.379095,0,364,39763.1589467593,2008-11-11,03:48:53
39.898939,116.379062,0,370,39763.1590046296,2008-11-11,03:48:58
39.898888,116.379021,0,377,39763.1590625,2008-11-11,03:49:03
39.898883,116.378959,0,385,39763.1591203704,2008-11-11,03:49:08
39.898869,116.378936,0,397,39763.1591782407,2008-11-11,03:49:13
39.898869,116.378936,0,397,39763.159212963,2008-11-11,03:49:16
39.898865,116.378933,0,403,39763.1592361111,2008-11-11,03:49:18
39.898844,116.378935,0,407,39763.1592939815,2008-11-11,03:49:23
39.898835,116.378887,0,411,39763.1593518518,2008-11-11,03:49:28
39.89884,116.378824,0,417,39763.1594097222,2008-11-11,03:49:33
39.898847,116.378878,0,422,39763.1594675926,2008-11-11,03:49:38
39.89887,116.378915,0,425,39763.159525463,2008-11-11,03:49:43
39.898883,116.378904,0,427,39763.1595833333,2008-11-11,03:49:48
39.89893,116.37893,0,431,39763.1596412037,2008-11-11,03:49:53
39.898991,116.379019,0,434,39763.1596990741,2008-11-11,03:49:58
39.899063,116.379023,0,436,39763.1597569444,2008-11-11,03:50:03
39.899098,116.379033,0,436,39763.1598148148,2008-11-11,03:50:08
39.899078,116.379121,0,437,39763.1598726852,2008-11-11,03:50:13
39.899038,116.379192,0,437,39763.1599305556,2008-11-11,03:50:18
39.898964,116.379214,0,437,39763.1599884259,2008-11-11,03:50:23
39.898911,116.379234,0,440,39763.1600462963,2008-11-11,03:50:28
39.898864,116.379217,0,442,39763.1601041667,2008-11-11,03:50:33
39.898877,116.379251,0,443,39763.160162037,2008-11-11,03:50:38
39.898859,116.379271,0,442,39763.1602199074,2008-11-11,03:50:43
39.898877,116.379298,0,438,39763.1602777778,2008-11-11,03:50:48
39.898926,116.379333,0,436,39763.1603356482,2008-11-11,03:50:53
39.898933,116.379342,0,434,39763.1603935185,2008-11-11,03:50:58
39.898919,116.379413,0,423,39763.1604513889,2008-11-11,03:51:03
39.898887,116.379458,0,413,39763.1605092593,2008-11-11,03:51:08
39.898816,116.379484,0,403,39763.1605671296,2008-11-11,03:51:13
39.898784,116.379492,0,404,39763.160625,2008-11-11,03:51:18
39.898763,116.37944,0,409,39763.1606828704,2008-11-11,03:51:23
39.898783,116.379342,0,414,39763.1607407407,2008-11-11,03:51:28
39.898854,116.37926,0,420,39763.1607986111,2008-11-11,03:51:33
39.898916,116.379209,0,425,39763.1608564815,2008-11-11,03:51:38
39.898951,116.379117,0,430,39763.1609143519,2008-11-11,03:51:43
39.89899,116.379163,0,433,39763.1609722222,2008-11-11,03:51:48
39.89899,116.379163,0,433,39763.1610069444,2008-11-11,03:51:51
39.898983,116.379155,0,436,39763.1610300926,2008-11-11,03:51:53
39.899004,116.379199,0,439,39763.161087963,2008-11-11,03:51:58
39.89897,116.379289,0,443,39763.1611458333,2008-11-11,03:52:03
39.898922,116.379331,0,449,39763.1612037037,2008-11-11,03:52:08
39.898845,116.379291,0,454,39763.1612615741,2008-11-11,03:52:13
39.898789,116.37924,0,459,39763.1613194444,2008-11-11,03:52:18
39.898664,116.379164,0,458,39763.1613773148,2008-11-11,03:52:23
39.898568,116.379097,0,448,39763.1614351852,2008-11-11,03:52:28
39.898561,116.379048,0,439,39763.1614930556,2008-11-11,03:52:33
39.898519,116.378901,0,431,39763.1615509259,2008-11-11,03:52:38
39.89845,116.37864,0,428,39763.1616087963,2008-11-11,03:52:43
39.898538,116.378497,0,432,39763.1616666667,2008-11-11,03:52:48
39.89862,116.378408,0,436,39763.161724537,2008-11-11,03:52:53
39.89873,116.378415,0,443,39763.1617824074,2008-11-11,03:52:58
39.898819,116.378517,0,449,39763.1618402778,2008-11-11,03:53:03
39.898938,116.378522,0,457,39763.1618981481,2008-11-11,03:53:08
39.898956,116.378476,0,466,39763.1619560185,2008-11-11,03:53:13
39.899016,116.378516,0,477,39763.1620138889,2008-11-11,03:53:18
39.899085,116.37861,0,484,39763.1620717593,2008-11-11,03:53:23
39.8991,116.378634,0,492,39763.1621296296,2008-11-11,03:53:28
39.899072,116.378675,0,498,39763.1621875,2008-11-11,03:53:33
39.899079,116.378784,0,504,39763.1622453704,2008-11-11,03:53:38
39.899059,116.378859,0,507,39763.1623032407,2008-11-11,03:53:43
39.899209,116.379169,0,498,39763.1623611111,2008-11-11,03:53:48
39.899275,116.37935,0,496,39763.1624189815,2008-11-11,03:53:53
39.8993,116.379418,0,500,39763.1624768519,2008-11-11,03:53:58
39.899327,116.379437,0,502,39763.1625347222,2008-11-11,03:54:03
39.899337,116.379429,0,505,39763.1625925926,2008-11-11,03:54:08
39.899347,116.379456,0,508,39763.162650463,2008-11-11,03:54:13
39.899366,116.379486,0,510,39763.1627083333,2008-11-11,03:54:18
39.899366,116.379486,0,510,39763.1627430556,2008-11-11,03:54:21
39.899373,116.37949,0,511,39763.1627662037,2008-11-11,03:54:23
39.89936,116.379425,0,510,39763.1628240741,2008-11-11,03:54:28
39.899339,116.379392,0,503,39763.1628819444,2008-11-11,03:54:33
39.89937,116.379424,0,499,39763.1629398148,2008-11-11,03:54:38
39.899357,116.379424,0,492,39763.1629976852,2008-11-11,03:54:43
39.899387,116.379406,0,487,39763.1630555556,2008-11-11,03:54:48
39.899303,116.37931,0,479,39763.1631134259,2008-11-11,03:54:53
39.89926,116.379249,0,473,39763.1631712963,2008-11-11,03:54:58
39.899238,116.379266,0,471,39763.1632291667,2008-11-11,03:55:03
39.899151,116.379352,0,466,39763.163287037,2008-11-11,03:55:08
39.899128,116.379392,0,459,39763.1633449074,2008-11-11,03:55:13
39.899087,116.379387,0,454,39763.1634027778,2008-11-11,03:55:18
39.899042,116.379398,0,448,39763.1634606481,2008-11-11,03:55:23
39.899041,116.379384,0,443,39763.1635185185,2008-11-11,03:55:28
39.899052,116.379352,0,436,39763.1635763889,2008-11-11,03:55:33
39.899053,116.379333,0,429,39763.1636342593,2008-11-11,03:55:38
39.89905,116.379354,0,425,39763.1636921296,2008-11-11,03:55:43
39.899057,116.379377,0,423,39763.16375,2008-11-11,03:55:48
39.899074,116.379392,0,421,39763.1638078704,2008-11-11,03:55:53
39.899081,116.379342,0,417,39763.1638657407,2008-11-11,03:55:58
39.899085,116.379308,0,413,39763.1639236111,2008-11-11,03:56:03
39.8991,116.379285,0,409,39763.1639814815,2008-11-11,03:56:08
39.899118,116.379228,0,406,39763.1640393519,2008-11-11,03:56:13
39.899164,116.379218,0,397,39763.1640972222,2008-11-11,03:56:18
39.899133,116.379161,0,395,39763.1641550926,2008-11-11,03:56:23
39.899107,116.379132,0,391,39763.164212963,2008-11-11,03:56:28
39.899076,116.379105,0,388,39763.1642708333,2008-11-11,03:56:33
39.898964,116.379294,0,365,39763.1643287037,2008-11-11,03:56:38
39.898958,116.379334,0,347,39763.1643865741,2008-11-11,03:56:43
39.898981,116.379462,0,329,39763.1644444444,2008-11-11,03:56:48
39.899084,116.379482,0,282,39763.1645023148,2008-11-11,03:56:53
39.899081,116.379493,0,273,39763.1645601852,2008-11-11,03:56:58
39.899086,116.37951,0,261,39763.1646180556,2008-11-11,03:57:03
39.899077,116.379519,0,246,39763.1646759259,2008-11-11,03:57:08
39.899075,116.379568,0,240,39763.1647337963,2008-11-11,03:57:13
39.899075,116.379652,0,236,39763.1647916667,2008-11-11,03:57:18
39.89904,116.379718,0,218,39763.164849537,2008-11-11,03:57:23
39.899056,116.379822,0,211,39763.1649074074,2008-11-11,03:57:28
39.899059,116.379922,0,213,39763.1649652778,2008-11-11,03:57:33
39.899039,116.379982,0,208,39763.1650231481,2008-11-11,03:57:38
39.899022,116.380055,0,199,39763.1650810185,2008-11-11,03:57:43
39.899054,116.380115,0,196,39763.1651388889,2008-11-11,03:57:48
39.899037,116.380185,0,189,39763.1651967593,2008-11-11,03:57:53
39.89904,116.380249,0,189,39763.1652546296,2008-11-11,03:57:58
39.899019,116.380321,0,184,39763.1653125,2008-11-11,03:58:03
39.899027,116.38042,0,184,39763.1653703704,2008-11-11,03:58:08
39.899043,116.380474,0,179,39763.1654282407,2008-11-11,03:58:13
39.89904,116.380544,0,183,39763.1654861111,2008-11-11,03:58:18
39.899051,116.380603,0,182,39763.1655439815,2008-11-11,03:58:23
39.899069,116.380669,0,183,39763.1656018518,2008-11-11,03:58:28
39.899057,116.380728,0,179,39763.1656597222,2008-11-11,03:58:33
39.89905,116.38078,0,179,39763.1657175926,2008-11-11,03:58:38
39.899065,116.380845,0,175,39763.165775463,2008-11-11,03:58:43
39.899074,116.380902,0,172,39763.1658333333,2008-11-11,03:58:48
39.899075,116.380974,0,170,39763.1658912037,2008-11-11,03:58:53
39.899055,116.381044,0,168,39763.1659490741,2008-11-11,03:58:58
39.899072,116.381104,0,166,39763.1660069444,2008-11-11,03:59:03
39.899078,116.381159,0,166,39763.1660648148,2008-11-11,03:59:08
39.899066,116.381233,0,162,39763.1661226852,2008-11-11,03:59:13
39.899106,116.381279,0,159,39763.1661805556,2008-11-11,03:59:18
39.899106,116.381343,0,158,39763.1662384259,2008-11-11,03:59:23
39.899115,116.381378,0,160,39763.1662962963,2008-11-11,03:59:28
39.899107,116.381485,0,156,39763.1663541667,2008-11-11,03:59:33
39.899106,116.38151,0,157,39763.166412037,2008-11-11,03:59:38
39.899106,116.381564,0,155,39763.1664699074,2008-11-11,03:59:43
39.899106,116.381564,0,155,39763.1665046296,2008-11-11,03:59:46
39.899113,116.381569,0,154,39763.1665277778,2008-11-11,03:59:48
39.899118,116.381605,0,151,39763.1665856481,2008-11-11,03:59:53
39.89912,116.381628,0,148,39763.1666435185,2008-11-11,03:59:58
39.899098,116.381667,0,145,39763.1667013889,2008-11-11,04:00:03
39.899098,116.381667,0,145,39763.1667361111,2008-11-11,04:00:06
39.8991,116.381675,0,145,39763.1667592593,2008-11-11,04:00:08
39.899119,116.381671,0,144,39763.1668171296,2008-11-11,04:00:13
39.899154,116.381662,0,142,39763.166875,2008-11-11,04:00:18
39.899158,116.381724,0,138,39763.1669328704,2008-11-11,04:00:23
39.899143,116.381742,0,137,39763.1669907407,2008-11-11,04:00:28
39.899098,116.381733,0,139,39763.1670486111,2008-11-11,04:00:33
39.899098,116.381733,0,139,39763.1670833333,2008-11-11,04:00:36
39.899096,116.381727,0,139,39763.1671064815,2008-11-11,04:00:38
39.899086,116.381711,0,141,39763.1671643518,2008-11-11,04:00:43
39.899082,116.381704,0,140,39763.1672222222,2008-11-11,04:00:48
39.899082,116.381704,0,140,39763.1672569444,2008-11-11,04:00:51
39.89908,116.381712,0,140,39763.1672800926,2008-11-11,04:00:53
39.899079,116.381723,0,140,39763.167337963,2008-11-11,04:00:58
39.899079,116.381723,0,140,39763.1673726852,2008-11-11,04:01:01
39.899085,116.381717,0,140,39763.1673958333,2008-11-11,04:01:03
39.899072,116.381708,0,141,39763.1674537037,2008-11-11,04:01:08
39.899049,116.381713,0,140,39763.1675115741,2008-11-11,04:01:13
39.899034,116.381698,0,139,39763.1675694444,2008-11-11,04:01:18
39.899054,116.381717,0,138,39763.1676273148,2008-11-11,04:01:23
39.899045,116.38174,0,137,39763.1676851852,2008-11-11,04:01:28
39.899072,116.38179,0,136,39763.1677430556,2008-11-11,04:01:33
39.89907,116.381835,0,136,39763.1678009259,2008-11-11,04:01:38
39.899081,116.381868,0,136,39763.1678587963,2008-11-11,04:01:43
39.899077,116.381878,0,133,39763.1679166667,2008-11-11,04:01:48
39.899096,116.381905,0,134,39763.167974537,2008-11-11,04:01:53
39.899101,116.381934,0,139,39763.1680324074,2008-11-11,04:01:58
39.899121,116.382031,0,143,39763.1680902778,2008-11-11,04:02:03
39.89914,116.38212,0,146,39763.1681481482,2008-11-11,04:02:08
39.899151,116.382213,0,146,39763.1682060185,2008-11-11,04:02:13
39.899125,116.382343,0,150,39763.1682638889,2008-11-11,04:02:18
39.899144,116.382409,0,152,39763.1683217593,2008-11-11,04:02:23
39.899169,116.382423,0,156,39763.1683796296,2008-11-11,04:02:28
39.899207,116.382459,0,158,39763.1684375,2008-11-11,04:02:33
39.899168,116.382716,0,160,39763.1684953704,2008-11-11,04:02:38
39.899173,116.382775,0,161,39763.1685532407,2008-11-11,04:02:43
39.899212,116.382847,0,163,39763.1686111111,2008-11-11,04:02:48
39.899197,116.383014,0,165,39763.1686689815,2008-11-11,04:02:53
39.899189,116.383119,0,160,39763.1687268519,2008-11-11,04:02:58
39.899203,116.383183,0,154,39763.1687847222,2008-11-11,04:03:03
39.899236,116.38329,0,154,39763.1688425926,2008-11-11,04:03:08
39.899224,116.383405,0,149,39763.168900463,2008-11-11,04:03:13
39.899255,116.383474,0,148,39763.1689583333,2008-11-11,04:03:18
39.899263,116.383528,0,145,39763.1690162037,2008-11-11,04:03:23
39.899264,116.383574,0,141,39763.1690740741,2008-11-11,04:03:28
39.89931,116.383642,0,139,39763.1691319444,2008-11-11,04:03:33
39.899326,116.383684,0,137,39763.1691898148,2008-11-11,04:03:38
39.899331,116.383744,0,134,39763.1692476852,2008-11-11,04:03:43
39.899349,116.383784,0,133,39763.1693055556,2008-11-11,04:03:48
39.89936,116.383854,0,130,39763.1693634259,2008-11-11,04:03:53
39.899385,116.383901,0,127,39763.1694212963,2008-11-11,04:03:58
39.89939,116.38396,0,124,39763.1694791667,2008-11-11,04:04:03
39.899403,116.384093,0,119,39763.169537037,2008-11-11,04:04:08
39.899374,116.384212,0,115,39763.1695949074,2008-11-11,04:04:13
39.899314,116.384339,0,113,39763.1696527778,2008-11-11,04:04:18
39.899342,116.384433,0,108,39763.1697106481,2008-11-11,04:04:23
39.899348,116.384476,0,108,39763.1697685185,2008-11-11,04:04:28
39.899373,116.384554,0,105,39763.1698263889,2008-11-11,04:04:33
39.899398,116.384621,0,103,39763.1698842593,2008-11-11,04:04:38
39.899427,116.384714,0,99,39763.1699421296,2008-11-11,04:04:43
39.899445,116.384769,0,95,39763.17,2008-11-11,04:04:48
39.899454,116.384822,0,92,39763.1700578704,2008-11-11,04:04:53
39.899454,116.384872,0,88,39763.1701157407,2008-11-11,04:04:58
39.899444,116.384949,0,86,39763.1701736111,2008-11-11,04:05:03
39.899436,116.385014,0,83,39763.1702314815,2008-11-11,04:05:08
39.899422,116.385095,0,82,39763.1702893519,2008-11-11,04:05:13
39.899416,116.385161,0,81,39763.1703472222,2008-11-11,04:05:18
39.89943,116.385218,0,78,39763.1704050926,2008-11-11,04:05:23
39.899461,116.385229,0,78,39763.170462963,2008-11-11,04:05:28
39.899454,116.385277,0,79,39763.1705208333,2008-11-11,04:05:33
39.899437,116.38529,0,75,39763.1705787037,2008-11-11,04:05:38
39.899521,116.385258,0,75,39763.1706365741,2008-11-11,04:05:43
39.899573,116.385257,0,75,39763.1706944444,2008-11-11,04:05:48
39.899608,116.385257,0,73,39763.1707523148,2008-11-11,04:05:53
39.899661,116.385301,0,71,39763.1708101852,2008-11-11,04:05:58
39.899734,116.385284,0,71,39763.1708680556,2008-11-11,04:06:03
39.899801,116.385317,0,70,39763.1709259259,2008-11-11,04:06:08
39.899869,116.385295,0,82,39763.1709837963,2008-11-11,04:06:13
39.899882,116.38533,0,90,39763.1710416667,2008-11-11,04:06:18
39.899913,116.385314,0,92,39763.171099537,2008-11-11,04:06:23
39.899944,116.38533,0,91,39763.1711574074,2008-11-11,04:06:28
39.899967,116.385336,0,94,39763.1712152778,2008-11-11,04:06:33
39.899977,116.385359,0,96,39763.1712731481,2008-11-11,04:06:38
39.900061,116.385351,0,111,39763.1713310185,2008-11-11,04:06:43
39.900104,116.385347,0,122,39763.1713888889,2008-11-11,04:06:48
39.900108,116.385335,0,125,39763.1714467593,2008-11-11,04:06:53
39.900178,116.385319,0,129,39763.1715046296,2008-11-11,04:06:58
39.900267,116.385372,0,137,39763.1715625,2008-11-11,04:07:03
39.900318,116.385379,0,147,39763.1716203704,2008-11-11,04:07:08
39.90036,116.385415,0,154,39763.1716782407,2008-11-11,04:07:13
39.900376,116.385467,0,157,39763.1717361111,2008-11-11,04:07:18
39.900407,116.385518,0,159,39763.1717939815,2008-11-11,04:07:23
39.900446,116.385593,0,162,39763.1718518519,2008-11-11,04:07:28
39.900454,116.38567,0,161,39763.1719097222,2008-11-11,04:07:33
39.90045,116.385737,0,161,39763.1719675926,2008-11-11,04:07:38
39.900461,116.38583,0,161,39763.172025463,2008-11-11,04:07:43
39.900466,116.385861,0,162,39763.1720833333,2008-11-11,04:07:48
39.900451,116.385896,0,164,39763.1721412037,2008-11-11,04:07:53
39.90045,116.385936,0,165,39763.1721990741,2008-11-11,04:07:58
39.900436,116.385978,0,165,39763.1722569444,2008-11-11,04:08:03
39.900411,116.386055,0,168,39763.1723148148,2008-11-11,04:08:08
39.900393,116.386078,0,168,39763.1723726852,2008-11-11,04:08:13
39.900388,116.3861,0,169,39763.1724305556,2008-11-11,04:08:18
39.900404,116.386183,0,169,39763.1724884259,2008-11-11,04:08:23
39.900446,116.386223,0,172,39763.1725462963,2008-11-11,04:08:28
39.900438,116.386288,0,171,39763.1726041667,2008-11-11,04:08:33
39.90043,116.386348,0,172,39763.172662037,2008-11-11,04:08:38
39.900382,116.386518,0,168,39763.1727199074,2008-11-11,04:08:43
39.900376,116.386565,0,171,39763.1727777778,2008-11-11,04:08:48
39.900389,116.386609,0,170,39763.1728356481,2008-11-11,04:08:53
39.90043,116.386678,0,169,39763.1728935185,2008-11-11,04:08:58
39.900624,116.389467,0,4,39763.272974537,2008-11-11,06:33:05
39.900753,116.389576,0,121,39763.2730324074,2008-11-11,06:33:10
39.900817,116.38951,0,97,39763.2730902778,2008-11-11,06:33:15
39.900894,116.389486,0,102,39763.2731481481,2008-11-11,06:33:20
39.900985,116.389473,0,87,39763.2732060185,2008-11-11,06:33:25
39.901006,116.389458,0,108,39763.2732638889,2008-11-11,06:33:30
39.901113,116.38943,0,79,39763.2733217593,2008-11-11,06:33:35
39.901247,116.389395,0,42,39763.2733796296,2008-11-11,06:33:40
39.901332,116.389356,0,41,39763.2734375,2008-11-11,06:33:45
39.901377,116.389364,0,39,39763.2734953704,2008-11-11,06:33:50
39.901427,116.389381,0,51,39763.2735532407,2008-11-11,06:33:55
39.901503,116.389383,0,63,39763.2736111111,2008-11-11,06:34:00
39.901575,116.389389,0,80,39763.2736689815,2008-11-11,06:34:05
39.901642,116.389407,0,90,39763.2737268518,2008-11-11,06:34:10
39.901698,116.38943,0,105,39763.2737847222,2008-11-11,06:34:15
39.901723,116.389458,0,112,39763.2738425926,2008-11-11,06:34:20
39.901733,116.389456,0,110,39763.273900463,2008-11-11,06:34:25
39.901737,116.389472,0,108,39763.2739583333,2008-11-11,06:34:30
39.901741,116.389518,0,116,39763.2740162037,2008-11-11,06:34:35
39.901774,116.389604,0,112,39763.2740740741,2008-11-11,06:34:40
39.901789,116.389679,0,122,39763.2741319444,2008-11-11,06:34:45
39.901828,116.389738,0,133,39763.2741898148,2008-11-11,06:34:50
39.901866,116.38979,0,132,39763.2742476852,2008-11-11,06:34:55
39.901878,116.389855,0,136,39763.2743055556,2008-11-11,06:35:00
39.901938,116.389869,0,138,39763.2743634259,2008-11-11,06:35:05
39.90202,116.389898,0,141,39763.2744212963,2008-11-11,06:35:10
39.90211,116.389945,0,143,39763.2744791667,2008-11-11,06:35:15
39.902245,116.390018,0,135,39763.274537037,2008-11-11,06:35:20
39.902343,116.390055,0,124,39763.2745949074,2008-11-11,06:35:25
39.902409,116.390146,0,117,39763.2746527778,2008-11-11,06:35:30
39.902481,116.390198,0,112,39763.2747106481,2008-11-11,06:35:35
39.90253,116.390247,0,116,39763.2747685185,2008-11-11,06:35:40
39.902582,116.390297,0,116,39763.2748263889,2008-11-11,06:35:45
39.902631,116.390344,0,121,39763.2748842593,2008-11-11,06:35:50
39.902695,116.390414,0,119,39763.2749421296,2008-11-11,06:35:55
39.902743,116.390472,0,120,39763.275,2008-11-11,06:36:00
39.902794,116.390544,0,120,39763.2750578704,2008-11-11,06:36:05
39.902851,116.390597,0,124,39763.2751157407,2008-11-11,06:36:10
39.902898,116.390635,0,128,39763.2751736111,2008-11-11,06:36:15
39.902957,116.390654,0,124,39763.2752314815,2008-11-11,06:36:20
39.903013,116.39069,0,126,39763.2752893518,2008-11-11,06:36:25
39.903078,116.390679,0,129,39763.2753472222,2008-11-11,06:36:30
39.903136,116.390656,0,121,39763.2754050926,2008-11-11,06:36:35
39.903205,116.390645,0,125,39763.275462963,2008-11-11,06:36:40
39.903261,116.390621,0,122,39763.2755208333,2008-11-11,06:36:45
39.903325,116.390628,0,123,39763.2755787037,2008-11-11,06:36:50
39.903376,116.390618,0,119,39763.2756365741,2008-11-11,06:36:55
39.903429,116.390594,0,120,39763.2756944444,2008-11-11,06:37:00
39.903481,116.390562,0,119,39763.2757523148,2008-11-11,06:37:05
39.903504,116.390545,0,113,39763.2758101852,2008-11-11,06:37:10
39.903545,116.390571,0,111,39763.2758680556,2008-11-11,06:37:15
39.903562,116.390614,0,111,39763.2759259259,2008-11-11,06:37:20
39.903581,116.390675,0,106,39763.2759837963,2008-11-11,06:37:25
39.903635,116.390653,0,107,39763.2760416667,2008-11-11,06:37:30
39.903693,116.390669,0,109,39763.276099537,2008-11-11,06:37:35
39.903579,116.390407,0,116,39763.2914351852,2008-11-11,06:59:40
39.903517,116.390349,0,116,39763.2914930556,2008-11-11,06:59:45
39.903463,116.390294,0,113,39763.2915509259,2008-11-11,06:59:50
39.903362,116.390193,0,112,39763.2916087963,2008-11-11,06:59:55
39.903229,116.39005,0,111,39763.2916666667,2008-11-11,07:00:00
39.903119,116.389949,0,107,39763.291724537,2008-11-11,07:00:05
39.902988,116.389915,0,108,39763.2917824074,2008-11-11,07:00:10
39.902845,116.389917,0,105,39763.2918402778,2008-11-11,07:00:15
39.902751,116.389911,0,112,39763.2918981481,2008-11-11,07:00:20
39.902668,116.389893,0,118,39763.2919560185,2008-11-11,07:00:25
39.902598,116.389882,0,125,39763.2920138889,2008-11-11,07:00:30
39.902521,116.389888,0,129,39763.2920717593,2008-11-11,07:00:35
39.90238,116.3899,0,132,39763.2921296296,2008-11-11,07:00:40
39.902219,116.389917,0,128,39763.2921875,2008-11-11,07:00:45
39.902096,116.389953,0,130,39763.2922453704,2008-11-11,07:00:50
39.902022,116.389931,0,130,39763.2923032407,2008-11-11,07:00:55
39.901925,116.389919,0,128,39763.2923611111,2008-11-11,07:01:00
39.901822,116.38992,0,116,39763.2924189815,2008-11-11,07:01:05
39.901796,116.389882,0,110,39763.2924768519,2008-11-11,07:01:10
39.901783,116.389872,0,109,39763.2925347222,2008-11-11,07:01:15
39.901759,116.389793,0,106,39763.2925925926,2008-11-11,07:01:20
39.901723,116.389617,0,104,39763.292650463,2008-11-11,07:01:25
39.901704,116.389478,0,106,39763.2927083333,2008-11-11,07:01:30
39.901637,116.389399,0,116,39763.2927662037,2008-11-11,07:01:35
39.901586,116.389369,0,128,39763.2928240741,2008-11-11,07:01:40
39.901621,116.389336,0,134,39763.2928819444,2008-11-11,07:01:45
39.901577,116.38929,0,136,39763.2929398148,2008-11-11,07:01:50
39.901489,116.389245,0,134,39763.2929976852,2008-11-11,07:01:55
39.901427,116.389186,0,125,39763.2930555556,2008-11-11,07:02:00
39.901365,116.389124,0,120,39763.2931134259,2008-11-11,07:02:05
39.901361,116.38906,0,118,39763.2931712963,2008-11-11,07:02:10
39.901364,116.38901,0,116,39763.2932291667,2008-11-11,07:02:15
39.901365,116.388977,0,116,39763.293287037,2008-11-11,07:02:20
39.901353,116.388924,0,116,39763.2933449074,2008-11-11,07:02:25
39.901295,116.388761,0,112,39763.2934027778,2008-11-11,07:02:30
39.901316,116.388601,0,106,39763.2934606481,2008-11-11,07:02:35
39.90134,116.388478,0,103,39763.2935185185,2008-11-11,07:02:40
39.901342,116.388362,0,106,39763.2935763889,2008-11-11,07:02:45
39.901336,116.388279,0,112,39763.2936342593,2008-11-11,07:02:50
39.901328,116.388163,0,119,39763.2936921296,2008-11-11,07:02:55
39.901328,116.388062,0,122,39763.29375,2008-11-11,07:03:00
39.901304,116.388016,0,124,39763.2938078704,2008-11-11,07:03:05
39.90121,116.388001,0,127,39763.2938657407,2008-11-11,07:03:10
39.901121,116.387995,0,136,39763.2939236111,2008-11-11,07:03:15
39.901053,116.387988,0,139,39763.2939814815,2008-11-11,07:03:20
39.900987,116.387989,0,140,39763.2940393519,2008-11-11,07:03:25
39.900875,116.388029,0,144,39763.2940972222,2008-11-11,07:03:30
39.900838,116.388019,0,146,39763.2941550926,2008-11-11,07:03:35
39.900755,116.388026,0,149,39763.294212963,2008-11-11,07:03:40
39.900681,116.387996,0,154,39763.2942708333,2008-11-11,07:03:45
39.900563,116.388001,0,156,39763.2943287037,2008-11-11,07:03:50
39.900523,116.387973,0,158,39763.2943865741,2008-11-11,07:03:55
39.900492,116.387906,0,159,39763.2944444444,2008-11-11,07:04:00
39.900469,116.387834,0,162,39763.2945023148,2008-11-11,07:04:05
39.900446,116.38774,0,162,39763.2945601852,2008-11-11,07:04:10
39.900465,116.387645,0,163,39763.2946180556,2008-11-11,07:04:15
39.900458,116.387537,0,164,39763.2946759259,2008-11-11,07:04:20
39.900462,116.387439,0,167,39763.2947337963,2008-11-11,07:04:25
39.900533,116.387293,0,167,39763.2947916667,2008-11-11,07:04:30
39.900538,116.387183,0,171,39763.294849537,2008-11-11,07:04:35
39.900459,116.387118,0,176,39763.2949074074,2008-11-11,07:04:40
39.900464,116.387001,0,182,39763.2949652778,2008-11-11,07:04:45
39.900507,116.386882,0,184,39763.2950231481,2008-11-11,07:04:50
39.900525,116.386746,0,187,39763.2950810185,2008-11-11,07:04:55
39.900538,116.386697,0,191,39763.2951388889,2008-11-11,07:05:00
39.900579,116.386736,0,193,39763.2951967593,2008-11-11,07:05:05
39.900588,116.38672,0,193,39763.2952546296,2008-11-11,07:05:10
39.900585,116.38668,0,192,39763.2953125,2008-11-11,07:05:15
39.900636,116.386631,0,192,39763.2953703704,2008-11-11,07:05:20
39.900681,116.386524,0,192,39763.2954282407,2008-11-11,07:05:25
39.900706,116.386458,0,191,39763.2954861111,2008-11-11,07:05:30
39.900623,116.386475,0,191,39763.2955439815,2008-11-11,07:05:35
39.900458,116.386567,0,191,39763.2956018519,2008-11-11,07:05:40
39.900263,116.386807,0,190,39763.2956597222,2008-11-11,07:05:45
39.900171,116.387007,0,189,39763.2957175926,2008-11-11,07:05:50
39.900255,116.387041,0,189,39763.295775463,2008-11-11,07:05:55
39.900365,116.387037,0,189,39763.2958333333,2008-11-11,07:06:00
39.900365,116.387037,0,189,39763.2958680556,2008-11-11,07:06:03
39.900358,116.387037,0,188,39763.2958912037,2008-11-11,07:06:05
39.900616,116.386873,0,188,39763.2959490741,2008-11-11,07:06:10
39.900656,116.38687,0,189,39763.2960069444,2008-11-11,07:06:15
39.90063,116.386876,0,188,39763.2961226852,2008-11-11,07:06:25
39.900737,116.386824,0,189,39763.2961805556,2008-11-11,07:06:30
39.901093,116.385988,0,242,39763.2973958333,2008-11-11,07:08:15
39.900845,116.386145,0,199,39763.2974537037,2008-11-11,07:08:20
39.900698,116.386249,0,186,39763.2975115741,2008-11-11,07:08:25
39.90062,116.386269,0,176,39763.2975694444,2008-11-11,07:08:30
39.900487,116.386362,0,175,39763.2976273148,2008-11-11,07:08:35
39.900429,116.386411,0,174,39763.2976851852,2008-11-11,07:08:40
39.900384,116.386464,0,172,39763.2977430556,2008-11-11,07:08:45
39.900429,116.386441,0,172,39763.2978009259,2008-11-11,07:08:50
39.900527,116.386398,0,171,39763.2978587963,2008-11-11,07:08:55
39.900555,116.386407,0,169,39763.2979166667,2008-11-11,07:09:00
39.900549,116.386418,0,167,39763.297974537,2008-11-11,07:09:05
39.900546,116.386459,0,168,39763.2980324074,2008-11-11,07:09:10
39.900488,116.386531,0,167,39763.2980902778,2008-11-11,07:09:15
39.90039,116.386632,0,166,39763.2981481481,2008-11-11,07:09:20
39.900687,116.38657,0,188,39763.3016203704,2008-11-11,07:14:20
39.900707,116.386562,0,190,39763.3016782407,2008-11-11,07:14:25
39.900851,116.386468,0,191,39763.3017361111,2008-11-11,07:14:30
39.900753,116.386455,0,190,39763.3017939815,2008-11-11,07:14:35
39.900762,116.386478,0,190,39763.3018518519,2008-11-11,07:14:40
39.900781,116.386525,0,191,39763.3019097222,2008-11-11,07:14:45
39.900992,116.386579,0,192,39763.3019675926,2008-11-11,07:14:50
39.901171,116.386621,0,193,39763.302025463,2008-11-11,07:14:55
39.901239,116.386648,0,196,39763.3020833333,2008-11-11,07:15:00
39.901318,116.386645,0,199,39763.3021412037,2008-11-11,07:15:05
39.901371,116.386585,0,202,39763.3021990741,2008-11-11,07:15:10
39.901403,116.386537,0,205,39763.3022569444,2008-11-11,07:15:15
39.901311,116.386462,0,208,39763.3023148148,2008-11-11,07:15:20
39.901172,116.386382,0,210,39763.3023726852,2008-11-11,07:15:25
39.898414,116.386769,0,-628,39763.3038194444,2008-11-11,07:17:30
39.900939,116.387148,0,347,39763.3038773148,2008-11-11,07:17:35
39.90068,116.38648,0,196,39763.3039351852,2008-11-11,07:17:40
39.900708,116.386393,0,191,39763.3039930556,2008-11-11,07:17:45
39.900767,116.386251,0,195,39763.3040509259,2008-11-11,07:17:50
39.900762,116.386208,0,197,39763.3041087963,2008-11-11,07:17:55
39.900679,116.386179,0,197,39763.3041666667,2008-11-11,07:18:00
39.900655,116.38616,0,198,39763.304224537,2008-11-11,07:18:05
39.900679,116.386111,0,197,39763.3042824074,2008-11-11,07:18:10
39.900801,116.386126,0,197,39763.3043402778,2008-11-11,07:18:15
39.900828,116.386216,0,197,39763.3043981481,2008-11-11,07:18:20
39.9008,116.386309,0,196,39763.3045138889,2008-11-11,07:18:30
39.9008,116.386309,0,196,39763.3045486111,2008-11-11,07:18:33
39.900801,116.386309,0,197,39763.3045717593,2008-11-11,07:18:35
39.900653,116.386316,0,197,39763.3046296296,2008-11-11,07:18:40
39.900498,116.386328,0,198,39763.3046875,2008-11-11,07:18:45
39.900538,116.386336,0,198,39763.3047453704,2008-11-11,07:18:50
39.900622,116.386371,0,198,39763.3048032407,2008-11-11,07:18:55
39.900694,116.386382,0,198,39763.3048611111,2008-11-11,07:19:00
39.900693,116.386443,0,198,39763.3049189815,2008-11-11,07:19:05
39.900608,116.386383,0,198,39763.3049768518,2008-11-11,07:19:10
39.900501,116.386346,0,198,39763.3050347222,2008-11-11,07:19:15
39.900486,116.386343,0,198,39763.3050925926,2008-11-11,07:19:20
39.900496,116.386384,0,198,39763.305150463,2008-11-11,07:19:25
39.900419,116.386425,0,197,39763.3052083333,2008-11-11,07:19:30
39.900296,116.38645,0,198,39763.3052662037,2008-11-11,07:19:35
39.900148,116.38648,0,198,39763.3053240741,2008-11-11,07:19:40
39.899982,116.386512,0,199,39763.3053819444,2008-11-11,07:19:45
39.899787,116.386578,0,200,39763.3054398148,2008-11-11,07:19:50
39.899598,116.386645,0,201,39763.3054976852,2008-11-11,07:19:55
39.901124,116.386405,0,192,39763.3069444444,2008-11-11,07:22:00
39.901095,116.386448,0,190,39763.3070023148,2008-11-11,07:22:05
39.900988,116.386524,0,191,39763.3070601852,2008-11-11,07:22:10
39.900914,116.386566,0,198,39763.3071180556,2008-11-11,07:22:15
39.900834,116.386612,0,208,39763.3071759259,2008-11-11,07:22:20
39.900732,116.386638,0,214,39763.3072337963,2008-11-11,07:22:25
39.900664,116.386672,0,215,39763.3072916667,2008-11-11,07:22:30
39.900737,116.386719,0,217,39763.307349537,2008-11-11,07:22:35
39.900952,116.386649,0,165,39763.3074074074,2008-11-11,07:22:40
39.900944,116.38662,0,172,39763.3074652778,2008-11-11,07:22:45
39.900914,116.386593,0,185,39763.3075231481,2008-11-11,07:22:50
39.900899,116.386565,0,198,39763.3075810185,2008-11-11,07:22:55
39.900829,116.385842,0,181,39763.3087384259,2008-11-11,07:24:35
39.900793,116.386155,0,191,39763.3087962963,2008-11-11,07:24:40
39.900775,116.38621,0,186,39763.3088541667,2008-11-11,07:24:45
39.900766,116.386245,0,187,39763.308912037,2008-11-11,07:24:50
39.900758,116.386268,0,187,39763.3089699074,2008-11-11,07:24:55
39.900758,116.386268,0,187,39763.3090046296,2008-11-11,07:24:58
39.90075,116.386271,0,187,39763.3090277778,2008-11-11,07:25:00
39.901089,116.386284,0,187,39763.3092013889,2008-11-11,07:25:15
39.901016,116.38634,0,193,39763.3092592593,2008-11-11,07:25:20
39.900963,116.386389,0,196,39763.3093171296,2008-11-11,07:25:25
39.900917,116.386422,0,199,39763.309375,2008-11-11,07:25:30
39.900912,116.386442,0,203,39763.3094328704,2008-11-11,07:25:35
39.900885,116.386477,0,207,39763.3094907407,2008-11-11,07:25:40
39.900831,116.386491,0,211,39763.3095486111,2008-11-11,07:25:45
39.900776,116.386384,0,216,39763.3096064815,2008-11-11,07:25:50
39.900704,116.38632,0,220,39763.3096643519,2008-11-11,07:25:55
39.900693,116.386217,0,196,39763.3097222222,2008-11-11,07:26:00
39.900731,116.386123,0,191,39763.3097800926,2008-11-11,07:26:05
39.900815,116.385988,0,193,39763.309837963,2008-11-11,07:26:10
39.900889,116.385882,0,196,39763.3098958333,2008-11-11,07:26:15
39.90089,116.385863,0,199,39763.3099537037,2008-11-11,07:26:20
39.900836,116.38589,0,201,39763.3100115741,2008-11-11,07:26:25
39.900741,116.385911,0,203,39763.3100694444,2008-11-11,07:26:30
39.900368,116.386333,0,211,39763.3101273148,2008-11-11,07:26:35
39.900349,116.386364,0,214,39763.3101851852,2008-11-11,07:26:40
39.900358,116.386366,0,215,39763.3102430556,2008-11-11,07:26:45
39.900315,116.386393,0,216,39763.3103009259,2008-11-11,07:26:50
39.900252,116.38639,0,216,39763.3103587963,2008-11-11,07:26:55
39.900185,116.386382,0,216,39763.3104166667,2008-11-11,07:27:00
39.900115,116.386352,0,215,39763.310474537,2008-11-11,07:27:05
39.90009,116.386329,0,214,39763.3105324074,2008-11-11,07:27:10
39.900092,116.386315,0,214,39763.3105902778,2008-11-11,07:27:15
39.900086,116.386339,0,213,39763.3106481481,2008-11-11,07:27:20
39.900117,116.386384,0,213,39763.3107060185,2008-11-11,07:27:25
39.900135,116.386444,0,213,39763.3107638889,2008-11-11,07:27:30
39.900149,116.386432,0,213,39763.3108217593,2008-11-11,07:27:35
39.900203,116.386375,0,213,39763.3108796296,2008-11-11,07:27:40
39.900529,116.386267,0,213,39763.3109375,2008-11-11,07:27:45
39.900603,116.386328,0,215,39763.3109953704,2008-11-11,07:27:50
39.900657,116.386304,0,215,39763.3110532407,2008-11-11,07:27:55
39.900697,116.386295,0,215,39763.3111111111,2008-11-11,07:28:00
39.900768,116.386284,0,216,39763.3111689815,2008-11-11,07:28:05
39.900776,116.386287,0,216,39763.3112268519,2008-11-11,07:28:10
39.900776,116.386287,0,216,39763.3112615741,2008-11-11,07:28:13
39.900773,116.386288,0,216,39763.3112847222,2008-11-11,07:28:15
39.900732,116.386285,0,217,39763.3113425926,2008-11-11,07:28:20
39.900732,116.386285,0,217,39763.3113773148,2008-11-11,07:28:23
39.900727,116.386277,0,217,39763.311400463,2008-11-11,07:28:25
39.900745,116.386246,0,216,39763.3114583333,2008-11-11,07:28:30
39.900811,116.386208,0,215,39763.3115162037,2008-11-11,07:28:35
39.900884,116.386142,0,214,39763.3115740741,2008-11-11,07:28:40
39.900919,116.386125,0,213,39763.3116319444,2008-11-11,07:28:45
39.900952,116.386155,0,210,39763.3116898148,2008-11-11,07:28:50
39.901004,116.386201,0,208,39763.3117476852,2008-11-11,07:28:55
39.90104,116.38624,0,206,39763.3118055556,2008-11-11,07:29:00
39.901047,116.38628,0,205,39763.3118634259,2008-11-11,07:29:05
39.901051,116.386245,0,204,39763.3119212963,2008-11-11,07:29:10
39.901033,116.386255,0,204,39763.3119791667,2008-11-11,07:29:15
39.900985,116.386294,0,204,39763.312037037,2008-11-11,07:29:20
39.900935,116.386329,0,204,39763.3120949074,2008-11-11,07:29:25
39.900912,116.386334,0,203,39763.3121527778,2008-11-11,07:29:30
39.900912,116.386334,0,203,39763.3121875,2008-11-11,07:29:33
39.900913,116.386336,0,203,39763.3122106481,2008-11-11,07:29:35
39.900922,116.386329,0,204,39763.3122685185,2008-11-11,07:29:40
39.900888,116.386308,0,204,39763.3123263889,2008-11-11,07:29:45
39.900888,116.386306,0,205,39763.3123842593,2008-11-11,07:29:50
39.900894,116.386306,0,207,39763.3124421296,2008-11-11,07:29:55
39.900897,116.386314,0,207,39763.3125,2008-11-11,07:30:00
39.900897,116.386314,0,207,39763.3125347222,2008-11-11,07:30:03
39.900895,116.38632,0,206,39763.3125578704,2008-11-11,07:30:05
39.900904,116.38631,0,205,39763.3126157407,2008-11-11,07:30:10
39.900896,116.386294,0,204,39763.3126736111,2008-11-11,07:30:15
39.900905,116.38628,0,203,39763.3127314815,2008-11-11,07:30:20
39.900872,116.386273,0,202,39763.3127893518,2008-11-11,07:30:25
39.900883,116.386265,0,201,39763.3128472222,2008-11-11,07:30:30
39.900925,116.386271,0,199,39763.3129050926,2008-11-11,07:30:35
39.900963,116.386256,0,197,39763.312962963,2008-11-11,07:30:40
39.900952,116.386309,0,200,39763.3130208333,2008-11-11,07:30:45
39.900971,116.386318,0,202,39763.3130787037,2008-11-11,07:30:50
39.900965,116.386337,0,205,39763.3131365741,2008-11-11,07:30:55
39.900986,116.386327,0,213,39763.3131944444,2008-11-11,07:31:00
39.90102,116.386294,0,223,39763.3132523148,2008-11-11,07:31:05
39.901022,116.386269,0,231,39763.3133101852,2008-11-11,07:31:10
39.900979,116.386271,0,241,39763.3133680556,2008-11-11,07:31:15
39.900932,116.386313,0,257,39763.3134259259,2008-11-11,07:31:20
39.900886,116.386363,0,288,39763.3134837963,2008-11-11,07:31:25
39.900898,116.386376,0,310,39763.3135416667,2008-11-11,07:31:30
39.900898,116.386376,0,310,39763.3135763889,2008-11-11,07:31:33
39.90089,116.386382,0,318,39763.313599537,2008-11-11,07:31:35
39.900862,116.386386,0,325,39763.3136574074,2008-11-11,07:31:40
39.900862,116.386386,0,325,39763.3136921296,2008-11-11,07:31:43
39.900856,116.386384,0,327,39763.3137152778,2008-11-11,07:31:45
39.900876,116.386374,0,340,39763.3137731481,2008-11-11,07:31:50
39.900921,116.386404,0,355,39763.3138310185,2008-11-11,07:31:55
39.900943,116.386443,0,366,39763.3138888889,2008-11-11,07:32:00
39.900946,116.386485,0,375,39763.3139467593,2008-11-11,07:32:05
39.900959,116.386495,0,386,39763.3140046296,2008-11-11,07:32:10
39.900975,116.386496,0,398,39763.3140625,2008-11-11,07:32:15
39.900974,116.386463,0,406,39763.3141203704,2008-11-11,07:32:20
39.900969,116.386442,0,410,39763.3141782407,2008-11-11,07:32:25
39.90096,116.386432,0,409,39763.3142361111,2008-11-11,07:32:30
39.90096,116.386432,0,409,39763.3142708333,2008-11-11,07:32:33
39.90096,116.386431,0,409,39763.3142939815,2008-11-11,07:32:35
39.900927,116.386492,0,405,39763.3143518518,2008-11-11,07:32:40
39.900867,116.386559,0,407,39763.3144097222,2008-11-11,07:32:45
39.900826,116.386632,0,411,39763.3144675926,2008-11-11,07:32:50
39.90078,116.386641,0,412,39763.314525463,2008-11-11,07:32:55
39.90079,116.386641,0,414,39763.3145833333,2008-11-11,07:33:00
39.900799,116.386599,0,415,39763.3146412037,2008-11-11,07:33:05
39.900796,116.386585,0,413,39763.3146990741,2008-11-11,07:33:10
39.900826,116.386573,0,414,39763.3147569444,2008-11-11,07:33:15
39.90088,116.386533,0,416,39763.3148148148,2008-11-11,07:33:20
39.900911,116.386486,0,419,39763.3148726852,2008-11-11,07:33:25
39.900922,116.386449,0,422,39763.3149305556,2008-11-11,07:33:30
39.900901,116.386449,0,425,39763.3149884259,2008-11-11,07:33:35
39.900878,116.386464,0,428,39763.3150462963,2008-11-11,07:33:40
39.900882,116.386461,0,428,39763.3151041667,2008-11-11,07:33:45
39.900882,116.386461,0,428,39763.3151388889,2008-11-11,07:33:48
39.900881,116.38646,0,427,39763.315162037,2008-11-11,07:33:50
39.900868,116.386472,0,426,39763.3152199074,2008-11-11,07:33:55
39.900868,116.386472,0,426,39763.3152546296,2008-11-11,07:33:58
39.900863,116.386473,0,426,39763.3152777778,2008-11-11,07:34:00
39.900845,116.386516,0,425,39763.3153356481,2008-11-11,07:34:05
39.900792,116.386595,0,425,39763.3153935185,2008-11-11,07:34:10
39.900783,116.386592,0,426,39763.3154513889,2008-11-11,07:34:15
39.900777,116.386612,0,427,39763.3155092593,2008-11-11,07:34:20
39.900792,116.386607,0,428,39763.3155671296,2008-11-11,07:34:25
39.900802,116.386599,0,428,39763.315625,2008-11-11,07:34:30
39.900802,116.386599,0,428,39763.3156597222,2008-11-11,07:34:33
39.900802,116.386599,0,429,39763.3156828704,2008-11-11,07:34:35
39.900796,116.386608,0,429,39763.3157407407,2008-11-11,07:34:40
39.900765,116.386643,0,432,39763.3157986111,2008-11-11,07:34:45
39.900758,116.386651,0,432,39763.3158564815,2008-11-11,07:34:50
39.900756,116.386652,0,433,39763.3159143519,2008-11-11,07:34:55
39.900759,116.386652,0,433,39763.3159722222,2008-11-11,07:35:00
39.900759,116.386652,0,433,39763.3160069444,2008-11-11,07:35:03
39.900767,116.38665,0,432,39763.3160300926,2008-11-11,07:35:05
39.900779,116.386617,0,431,39763.316087963,2008-11-11,07:35:10
39.900768,116.38661,0,431,39763.3161458333,2008-11-11,07:35:15
39.900763,116.386568,0,430,39763.3162037037,2008-11-11,07:35:20
39.900714,116.386601,0,429,39763.3162615741,2008-11-11,07:35:25
39.90073,116.386566,0,428,39763.3163194444,2008-11-11,07:35:30
39.900739,116.386589,0,427,39763.3163773148,2008-11-11,07:35:35
39.900743,116.386601,0,426,39763.3164351852,2008-11-11,07:35:40
39.900729,116.386617,0,427,39763.3164930556,2008-11-11,07:35:45
39.900727,116.386622,0,427,39763.3165509259,2008-11-11,07:35:50
39.900733,116.386623,0,427,39763.3166087963,2008-11-11,07:35:55
39.900733,116.386623,0,427,39763.3166435185,2008-11-11,07:35:58
39.900728,116.386624,0,428,39763.3166666667,2008-11-11,07:36:00
39.90069,116.386667,0,429,39763.316724537,2008-11-11,07:36:05
39.900678,116.386694,0,430,39763.3167824074,2008-11-11,07:36:10
39.90066,116.386729,0,432,39763.3168402778,2008-11-11,07:36:15
39.900652,116.38674,0,432,39763.3168981481,2008-11-11,07:36:20
39.900613,116.386783,0,433,39763.3169560185,2008-11-11,07:36:25
39.900616,116.386815,0,435,39763.3170138889,2008-11-11,07:36:30
39.900633,116.386834,0,436,39763.3170717593,2008-11-11,07:36:35
39.900681,116.386803,0,435,39763.3171296296,2008-11-11,07:36:40
39.900712,116.386737,0,433,39763.3171875,2008-11-11,07:36:45
39.900782,116.386694,0,432,39763.3172453704,2008-11-11,07:36:50
39.900782,116.386719,0,432,39763.3173032407,2008-11-11,07:36:55
39.900853,116.386693,0,433,39763.3173611111,2008-11-11,07:37:00
39.900744,116.386527,0,348,39763.3175347222,2008-11-11,07:37:15
39.900757,116.386506,0,331,39763.3175925926,2008-11-11,07:37:20
39.900747,116.386476,0,309,39763.3178819444,2008-11-11,07:37:45
39.900791,116.386519,0,351,39763.3179398148,2008-11-11,07:37:50
39.900815,116.386669,0,401,39763.3179976852,2008-11-11,07:37:55
39.900881,116.386724,0,415,39763.3180555556,2008-11-11,07:38:00
39.900918,116.386723,0,422,39763.3181134259,2008-11-11,07:38:05
39.900948,116.386686,0,427,39763.3181712963,2008-11-11,07:38:10
39.900971,116.386692,0,430,39763.3182291667,2008-11-11,07:38:15
39.900992,116.386689,0,432,39763.318287037,2008-11-11,07:38:20
39.901043,116.386649,0,432,39763.3183449074,2008-11-11,07:38:25
39.901533,116.386653,0,444,39763.31875,2008-11-11,07:39:00
39.900836,116.386275,0,203,39763.3188078704,2008-11-11,07:39:05
39.900781,116.386441,0,316,39763.3188657407,2008-11-11,07:39:10
39.90079,116.386538,0,415,39763.3189814815,2008-11-11,07:39:20
39.900713,116.386621,0,420,39763.3190393519,2008-11-11,07:39:25
39.900488,116.38667,0,304,39763.3260416667,2008-11-11,07:49:30
39.900439,116.386628,0,303,39763.326099537,2008-11-11,07:49:35
39.9004,116.386573,0,303,39763.3261574074,2008-11-11,07:49:40
39.900413,116.386485,0,302,39763.3262152778,2008-11-11,07:49:45
39.900484,116.386393,0,302,39763.3262731481,2008-11-11,07:49:50
39.900489,116.386409,0,302,39763.3263310185,2008-11-11,07:49:55
39.900709,116.386465,0,303,39763.3266782407,2008-11-11,07:50:25
39.90071,116.386607,0,302,39763.3267361111,2008-11-11,07:50:30
39.90071,116.386607,0,302,39763.3267708333,2008-11-11,07:50:33
39.900709,116.386608,0,302,39763.3267939815,2008-11-11,07:50:35
39.900722,116.386601,0,302,39763.3268518519,2008-11-11,07:50:40
39.900734,116.386603,0,304,39763.3270833333,2008-11-11,07:51:00
39.900955,116.38592,0,305,39763.3274884259,2008-11-11,07:51:35
39.900958,116.38596,0,304,39763.3275462963,2008-11-11,07:51:40
39.900956,116.38596,0,304,39763.3276041667,2008-11-11,07:51:45
39.900959,116.385958,0,304,39763.327662037,2008-11-11,07:51:50
39.900959,116.385958,0,304,39763.3277546296,2008-11-11,07:51:58
39.900957,116.385956,0,304,39763.3277777778,2008-11-11,07:52:00
39.900943,116.385962,0,303,39763.3278356481,2008-11-11,07:52:05
39.900927,116.38597,0,311,39763.3278935185,2008-11-11,07:52:10
39.900921,116.385969,0,311,39763.3279513889,2008-11-11,07:52:15
39.900916,116.385969,0,311,39763.3280092593,2008-11-11,07:52:20
39.900916,116.385969,0,311,39763.3280439815,2008-11-11,07:52:23
39.90092,116.385968,0,311,39763.3280671296,2008-11-11,07:52:25
39.900931,116.38597,0,311,39763.3281828704,2008-11-11,07:52:35
39.900931,116.38597,0,311,39763.3282175926,2008-11-11,07:52:38
39.900925,116.385972,0,311,39763.3282407407,2008-11-11,07:52:40
39.900881,116.386014,0,305,39763.3282986111,2008-11-11,07:52:45
39.900865,116.386079,0,256,39763.3283564815,2008-11-11,07:52:50
39.900805,116.386364,0,303,39763.3284143518,2008-11-11,07:52:55
39.900704,116.386604,0,381,39763.3284722222,2008-11-11,07:53:00
39.900669,116.38673,0,416,39763.3285300926,2008-11-11,07:53:05
39.90057,116.386894,0,451,39763.328587963,2008-11-11,07:53:10
39.900558,116.38685,0,402,39763.3286458333,2008-11-11,07:53:15
39.900564,116.38681,0,373,39763.3287037037,2008-11-11,07:53:20
39.900596,116.386775,0,363,39763.3287615741,2008-11-11,07:53:25
39.900636,116.386748,0,360,39763.3288194444,2008-11-11,07:53:30
39.900642,116.386709,0,365,39763.3288773148,2008-11-11,07:53:35
39.900634,116.38671,0,365,39763.3289351852,2008-11-11,07:53:40
39.90063,116.386713,0,366,39763.3289930556,2008-11-11,07:53:45
39.90063,116.386713,0,366,39763.3290509259,2008-11-11,07:53:50
39.900631,116.386711,0,366,39763.3291087963,2008-11-11,07:53:55
39.900631,116.386709,0,366,39763.3291666667,2008-11-11,07:54:00
39.900635,116.386707,0,367,39763.329224537,2008-11-11,07:54:05
39.900635,116.386707,0,367,39763.3292592593,2008-11-11,07:54:08
39.900639,116.386705,0,367,39763.3292824074,2008-11-11,07:54:10
39.900647,116.386688,0,368,39763.3293402778,2008-11-11,07:54:15
39.900647,116.386688,0,368,39763.329375,2008-11-11,07:54:18
39.900649,116.386685,0,368,39763.3293981481,2008-11-11,07:54:20
39.900666,116.386665,0,367,39763.3294560185,2008-11-11,07:54:25
39.900666,116.386665,0,367,39763.3294907407,2008-11-11,07:54:28
39.900661,116.38666,0,366,39763.3295138889,2008-11-11,07:54:30
39.900651,116.386658,0,366,39763.3295717593,2008-11-11,07:54:35
39.900656,116.386651,0,365,39763.3296296296,2008-11-11,07:54:40
39.900656,116.386651,0,365,39763.3296643518,2008-11-11,07:54:43
39.900649,116.386649,0,365,39763.3296875,2008-11-11,07:54:45
39.900625,116.386681,0,366,39763.3297453704,2008-11-11,07:54:50
39.900637,116.386692,0,366,39763.3298032407,2008-11-11,07:54:55
39.900679,116.38671,0,366,39763.3298611111,2008-11-11,07:55:00
39.900701,116.386737,0,366,39763.3299189815,2008-11-11,07:55:05
39.900708,116.386757,0,366,39763.3299768518,2008-11-11,07:55:10
39.90071,116.386791,0,365,39763.3300347222,2008-11-11,07:55:15
39.900701,116.386798,0,366,39763.3300925926,2008-11-11,07:55:20
39.900692,116.386797,0,366,39763.330150463,2008-11-11,07:55:25
39.900692,116.386797,0,366,39763.3301851852,2008-11-11,07:55:28
39.900684,116.386796,0,366,39763.3302083333,2008-11-11,07:55:30
39.900675,116.386795,0,366,39763.3302662037,2008-11-11,07:55:35
39.900644,116.386786,0,368,39763.3303240741,2008-11-11,07:55:40
39.900629,116.386747,0,371,39763.3303819444,2008-11-11,07:55:45
39.900624,116.386745,0,371,39763.3304398148,2008-11-11,07:55:50
39.900619,116.386743,0,372,39763.3304976852,2008-11-11,07:55:55
39.900619,116.386743,0,372,39763.3305324074,2008-11-11,07:55:58
39.900612,116.386743,0,372,39763.3305555556,2008-11-11,07:56:00
39.900601,116.386754,0,373,39763.3306134259,2008-11-11,07:56:05
39.900601,116.386754,0,373,39763.3306481481,2008-11-11,07:56:08
39.900602,116.386754,0,374,39763.3306712963,2008-11-11,07:56:10
39.900646,116.386661,0,366,39763.3307291667,2008-11-11,07:56:15
39.90063,116.386662,0,360,39763.330787037,2008-11-11,07:56:20
39.900629,116.386662,0,359,39763.3308449074,2008-11-11,07:56:25
39.900625,116.38666,0,359,39763.3309027778,2008-11-11,07:56:30
39.90062,116.386659,0,358,39763.3309606481,2008-11-11,07:56:35
39.900613,116.386657,0,358,39763.3310185185,2008-11-11,07:56:40
39.900613,116.386657,0,358,39763.3310532407,2008-11-11,07:56:43
39.900618,116.386655,0,358,39763.3310763889,2008-11-11,07:56:45
39.900648,116.386579,0,347,39763.3311342593,2008-11-11,07:56:50
39.90069,116.386517,0,344,39763.3311921296,2008-11-11,07:56:55
39.90069,116.386517,0,344,39763.3312268518,2008-11-11,07:56:58
39.900697,116.386515,0,345,39763.33125,2008-11-11,07:57:00
39.900742,116.386481,0,342,39763.3313078704,2008-11-11,07:57:05
39.900795,116.386474,0,341,39763.3313657407,2008-11-11,07:57:10
39.900815,116.386476,0,341,39763.3314236111,2008-11-11,07:57:15
39.900815,116.38649,0,340,39763.3314814815,2008-11-11,07:57:20
39.900794,116.386499,0,335,39763.3315393519,2008-11-11,07:57:25
39.900799,116.3865,0,332,39763.3315972222,2008-11-11,07:57:30
39.900795,116.386501,0,331,39763.3316550926,2008-11-11,07:57:35
39.900788,116.386502,0,330,39763.331712963,2008-11-11,07:57:40
39.900785,116.386504,0,329,39763.3317708333,2008-11-11,07:57:45
39.900782,116.386505,0,329,39763.3318287037,2008-11-11,07:57:50
39.900777,116.386506,0,329,39763.3318865741,2008-11-11,07:57:55
39.90077,116.386507,0,329,39763.3319444444,2008-11-11,07:58:00
39.90077,116.386507,0,329,39763.3319791667,2008-11-11,07:58:03
39.90077,116.386509,0,328,39763.3320023148,2008-11-11,07:58:05
39.900761,116.386509,0,328,39763.3320601852,2008-11-11,07:58:10
39.900755,116.386509,0,328,39763.3321180556,2008-11-11,07:58:15
39.90075,116.38651,0,327,39763.3321759259,2008-11-11,07:58:20
39.900742,116.386511,0,328,39763.3322337963,2008-11-11,07:58:25
39.900734,116.386512,0,328,39763.3322916667,2008-11-11,07:58:30
39.900731,116.386512,0,328,39763.332349537,2008-11-11,07:58:35
39.900731,116.386513,0,328,39763.3324074074,2008-11-11,07:58:40
39.900726,116.386515,0,328,39763.3324652778,2008-11-11,07:58:45
39.900726,116.386515,0,328,39763.3325,2008-11-11,07:58:48
39.900718,116.386516,0,328,39763.3325231481,2008-11-11,07:58:50
39.900708,116.386517,0,329,39763.3325810185,2008-11-11,07:58:55
39.900698,116.386519,0,329,39763.3326388889,2008-11-11,07:59:00
39.900689,116.386519,0,329,39763.3326967593,2008-11-11,07:59:05
39.900684,116.386521,0,329,39763.3327546296,2008-11-11,07:59:10
39.90068,116.386522,0,330,39763.3328125,2008-11-11,07:59:15
39.900681,116.386523,0,330,39763.3328703704,2008-11-11,07:59:20
39.900682,116.386523,0,330,39763.3329282407,2008-11-11,07:59:25
39.900684,116.386523,0,330,39763.3329861111,2008-11-11,07:59:30
39.900686,116.386522,0,330,39763.3330439815,2008-11-11,07:59:35
39.90069,116.386522,0,330,39763.3331018519,2008-11-11,07:59:40
39.900691,116.386522,0,330,39763.3331597222,2008-11-11,07:59:45
39.900691,116.386522,0,330,39763.3332175926,2008-11-11,07:59:50
39.900686,116.386523,0,330,39763.333275463,2008-11-11,07:59:55
39.900683,116.386524,0,330,39763.3333333333,2008-11-11,08:00:00
39.90068,116.386525,0,330,39763.3333912037,2008-11-11,08:00:05
39.900677,116.386527,0,330,39763.3334490741,2008-11-11,08:00:10
39.900676,116.386528,0,330,39763.3335069444,2008-11-11,08:00:15
39.900678,116.386528,0,330,39763.3335648148,2008-11-11,08:00:20
39.900681,116.386529,0,329,39763.3336226852,2008-11-11,08:00:25
39.900684,116.386529,0,329,39763.3336805556,2008-11-11,08:00:30
39.900688,116.386529,0,328,39763.3337384259,2008-11-11,08:00:35
39.900691,116.38653,0,327,39763.3337962963,2008-11-11,08:00:40
39.900692,116.386531,0,327,39763.3338541667,2008-11-11,08:00:45
39.900691,116.386533,0,326,39763.333912037,2008-11-11,08:00:50
39.900692,116.386534,0,326,39763.3339699074,2008-11-11,08:00:55
39.900694,116.386535,0,326,39763.3340277778,2008-11-11,08:01:00
39.900575,116.386845,0,314,39763.3385763889,2008-11-11,08:07:33
39.900571,116.386852,0,314,39763.338599537,2008-11-11,08:07:35
39.900561,116.38688,0,315,39763.3386574074,2008-11-11,08:07:40
39.900617,116.386913,0,315,39763.3388310185,2008-11-11,08:07:55
39.900614,116.386913,0,315,39763.3388888889,2008-11-11,08:08:00
39.900614,116.386913,0,315,39763.3389236111,2008-11-11,08:08:03
39.900622,116.386912,0,315,39763.3389467593,2008-11-11,08:08:05
39.900633,116.386913,0,315,39763.3390046296,2008-11-11,08:08:10
39.900574,116.386964,0,315,39763.3390625,2008-11-11,08:08:15
39.900575,116.386963,0,315,39763.3391203704,2008-11-11,08:08:20
39.900577,116.386963,0,315,39763.3391782407,2008-11-11,08:08:25
39.900571,116.386964,0,315,39763.3392361111,2008-11-11,08:08:30
39.900568,116.386964,0,316,39763.3392939815,2008-11-11,08:08:35
39.900561,116.386965,0,316,39763.3393518519,2008-11-11,08:08:40
39.90056,116.386965,0,316,39763.3394097222,2008-11-11,08:08:45
39.900557,116.386965,0,316,39763.3394675926,2008-11-11,08:08:50
39.900553,116.386966,0,316,39763.339525463,2008-11-11,08:08:55
39.900553,116.386966,0,316,39763.3395601852,2008-11-11,08:08:58
39.900547,116.386968,0,316,39763.3395833333,2008-11-11,08:09:00
39.900538,116.38697,0,316,39763.3396412037,2008-11-11,08:09:05
39.90053,116.386971,0,316,39763.3396990741,2008-11-11,08:09:10
39.90053,116.386971,0,316,39763.3397337963,2008-11-11,08:09:13
39.900529,116.386973,0,317,39763.3397569444,2008-11-11,08:09:15
39.900521,116.387063,0,317,39763.3398148148,2008-11-11,08:09:20
39.900539,116.38702,0,318,39763.3398726852,2008-11-11,08:09:25
39.900548,116.387,0,318,39763.3399305556,2008-11-11,08:09:30
39.900551,116.387,0,318,39763.3399884259,2008-11-11,08:09:35
39.900554,116.387,0,318,39763.3400462963,2008-11-11,08:09:40
39.900558,116.387001,0,319,39763.3401041667,2008-11-11,08:09:45
39.900564,116.387002,0,319,39763.340162037,2008-11-11,08:09:50
39.900567,116.387002,0,320,39763.3402199074,2008-11-11,08:09:55
39.900562,116.387003,0,320,39763.3402777778,2008-11-11,08:10:00
39.900555,116.387004,0,320,39763.3403356481,2008-11-11,08:10:05
39.90055,116.387004,0,320,39763.3403935185,2008-11-11,08:10:10
39.900548,116.387003,0,319,39763.3404513889,2008-11-11,08:10:15
39.900548,116.387003,0,319,39763.3404861111,2008-11-11,08:10:18
39.900556,116.387003,0,319,39763.3405092593,2008-11-11,08:10:20
39.900555,116.386975,0,318,39763.3405671296,2008-11-11,08:10:25
39.900582,116.387008,0,317,39763.3407407407,2008-11-11,08:10:40
39.900582,116.387008,0,317,39763.340775463,2008-11-11,08:10:43
39.900589,116.387008,0,317,39763.3407986111,2008-11-11,08:10:45
39.900577,116.387008,0,316,39763.3408564815,2008-11-11,08:10:50
39.900582,116.387008,0,316,39763.3409143519,2008-11-11,08:10:55
39.900581,116.387008,0,316,39763.3409722222,2008-11-11,08:11:00
39.900581,116.387008,0,316,39763.3410069444,2008-11-11,08:11:03
39.90058,116.387007,0,316,39763.3410300926,2008-11-11,08:11:05
39.900574,116.386988,0,316,39763.341087963,2008-11-11,08:11:10
39.900564,116.386988,0,316,39763.3411458333,2008-11-11,08:11:15
39.900707,116.386477,0,312,39763.3422453704,2008-11-11,08:12:50
39.900705,116.386477,0,311,39763.3423032407,2008-11-11,08:12:55
39.900705,116.386478,0,312,39763.3423611111,2008-11-11,08:13:00
39.900705,116.386478,0,312,39763.3423958333,2008-11-11,08:13:03
39.900703,116.38648,0,311,39763.3424189815,2008-11-11,08:13:05
39.900701,116.386498,0,312,39763.3424768519,2008-11-11,08:13:10
39.900701,116.386498,0,312,39763.3425115741,2008-11-11,08:13:13
39.900707,116.386501,0,312,39763.3425347222,2008-11-11,08:13:15
39.900693,116.386608,0,313,39763.342650463,2008-11-11,08:13:25
39.900678,116.386671,0,312,39763.3427662037,2008-11-11,08:13:35
39.900674,116.386697,0,313,39763.3428240741,2008-11-11,08:13:40
39.900665,116.386742,0,313,39763.3428819444,2008-11-11,08:13:45
39.900665,116.386742,0,313,39763.3429166667,2008-11-11,08:13:48
39.900673,116.386743,0,313,39763.3429398148,2008-11-11,08:13:50
39.900683,116.386745,0,311,39763.3429976852,2008-11-11,08:13:55
39.900695,116.386733,0,311,39763.3430555556,2008-11-11,08:14:00
39.900701,116.386715,0,310,39763.3431134259,2008-11-11,08:14:05
39.900701,116.386715,0,310,39763.3431481481,2008-11-11,08:14:08
39.900702,116.386714,0,309,39763.3431712963,2008-11-11,08:14:10
39.900705,116.386705,0,310,39763.3432291667,2008-11-11,08:14:15
39.900688,116.386714,0,310,39763.343287037,2008-11-11,08:14:20
39.900688,116.386714,0,310,39763.3433217593,2008-11-11,08:14:23
39.900685,116.386707,0,311,39763.3433449074,2008-11-11,08:14:25
39.900671,116.386696,0,311,39763.3434027778,2008-11-11,08:14:30
39.900671,116.386696,0,311,39763.3434375,2008-11-11,08:14:33
39.900671,116.386692,0,312,39763.3434606481,2008-11-11,08:14:35
39.900654,116.386714,0,313,39763.3435185185,2008-11-11,08:14:40
39.900647,116.386725,0,313,39763.3435763889,2008-11-11,08:14:45
39.900641,116.386734,0,313,39763.34375,2008-11-11,08:15:00
39.900641,116.386726,0,313,39763.3438078704,2008-11-11,08:15:05
39.900641,116.386726,0,313,39763.3438425926,2008-11-11,08:15:08
39.900648,116.386722,0,313,39763.3438657407,2008-11-11,08:15:10
39.900657,116.38672,0,313,39763.3441550926,2008-11-11,08:15:35
39.900657,116.38672,0,313,39763.3441898148,2008-11-11,08:15:38
39.900653,116.386722,0,313,39763.344212963,2008-11-11,08:15:40
39.900644,116.386737,0,313,39763.3442708333,2008-11-11,08:15:45
39.900635,116.38674,0,314,39763.3443287037,2008-11-11,08:15:50
39.900621,116.386769,0,314,39763.3443865741,2008-11-11,08:15:55
39.900618,116.386771,0,314,39763.3444444444,2008-11-11,08:16:00
39.900617,116.386774,0,314,39763.3445023148,2008-11-11,08:16:05
39.900617,116.386774,0,314,39763.344537037,2008-11-11,08:16:08
39.900611,116.386779,0,314,39763.3445601852,2008-11-11,08:16:10
39.900601,116.386783,0,314,39763.3446180556,2008-11-11,08:16:15
39.900601,116.386783,0,314,39763.3446527778,2008-11-11,08:16:18
39.900594,116.386789,0,314,39763.3446759259,2008-11-11,08:16:20
39.90052,116.387028,0,316,39763.3447337963,2008-11-11,08:16:25
39.900496,116.387128,0,317,39763.3447916667,2008-11-11,08:16:30
39.900581,116.38691,0,318,39763.344849537,2008-11-11,08:16:35
39.900672,116.386663,0,318,39763.3449074074,2008-11-11,08:16:40
39.900596,116.386921,0,318,39763.3472222222,2008-11-11,08:20:00
39.900548,116.387066,0,318,39763.3472800926,2008-11-11,08:20:05
39.900509,116.387254,0,320,39763.347337963,2008-11-11,08:20:10
39.900487,116.387384,0,321,39763.3473958333,2008-11-11,08:20:15
39.899712,116.389767,0,490,39763.3482060185,2008-11-11,08:21:25
39.899712,116.389767,0,490,39763.3482407407,2008-11-11,08:21:28
39.899708,116.389774,0,489,39763.3482638889,2008-11-11,08:21:30
39.899684,116.389788,0,489,39763.3483217593,2008-11-11,08:21:35
39.899659,116.389793,0,492,39763.3483796296,2008-11-11,08:21:40
39.899659,116.389793,0,492,39763.3484143519,2008-11-11,08:21:43
39.899656,116.389793,0,494,39763.3484375,2008-11-11,08:21:45
39.899665,116.389794,0,495,39763.3484953704,2008-11-11,08:21:50
39.89968,116.389794,0,496,39763.3485532407,2008-11-11,08:21:55
39.899689,116.389792,0,497,39763.3486111111,2008-11-11,08:22:00
39.899704,116.389791,0,497,39763.3486689815,2008-11-11,08:22:05
39.899717,116.389791,0,498,39763.3487268519,2008-11-11,08:22:10
39.899728,116.389792,0,499,39763.3487847222,2008-11-11,08:22:15
39.899743,116.389786,0,500,39763.3488425926,2008-11-11,08:22:20
39.899758,116.389783,0,502,39763.348900463,2008-11-11,08:22:25
39.899768,116.389781,0,503,39763.3489583333,2008-11-11,08:22:30
39.899791,116.389772,0,503,39763.3490740741,2008-11-11,08:22:40
39.899806,116.38977,0,503,39763.3491319444,2008-11-11,08:22:45
39.899817,116.389768,0,502,39763.3491898148,2008-11-11,08:22:50
39.89983,116.389767,0,502,39763.3492476852,2008-11-11,08:22:55
39.899835,116.389762,0,501,39763.3493055556,2008-11-11,08:23:00
39.899839,116.389759,0,501,39763.3493634259,2008-11-11,08:23:05
39.899843,116.389756,0,501,39763.3494212963,2008-11-11,08:23:10
39.899843,116.389756,0,501,39763.3494560185,2008-11-11,08:23:13
39.899848,116.389754,0,501,39763.3494791667,2008-11-11,08:23:15
39.899858,116.389752,0,501,39763.349537037,2008-11-11,08:23:20
39.89986,116.389751,0,500,39763.3495949074,2008-11-11,08:23:25
39.899856,116.38975,0,500,39763.3496527778,2008-11-11,08:23:30
39.89985,116.38975,0,500,39763.3497106481,2008-11-11,08:23:35
39.899847,116.38975,0,500,39763.3497685185,2008-11-11,08:23:40
39.899848,116.389751,0,500,39763.3498263889,2008-11-11,08:23:45
39.899846,116.38975,0,500,39763.3498842593,2008-11-11,08:23:50
39.899852,116.38975,0,500,39763.3499421296,2008-11-11,08:23:55
39.899852,116.38975,0,500,39763.3499768519,2008-11-11,08:23:58
39.899851,116.389748,0,500,39763.35,2008-11-11,08:24:00
39.899835,116.389747,0,500,39763.3500578704,2008-11-11,08:24:05
39.899822,116.389746,0,501,39763.3501157407,2008-11-11,08:24:10
39.899809,116.389747,0,501,39763.3501736111,2008-11-11,08:24:15
39.899807,116.389745,0,501,39763.3502314815,2008-11-11,08:24:20
39.899807,116.389745,0,501,39763.3502662037,2008-11-11,08:24:23
39.899812,116.389744,0,501,39763.3502893519,2008-11-11,08:24:25
39.899821,116.389744,0,501,39763.3503472222,2008-11-11,08:24:30
39.899831,116.389744,0,501,39763.3504050926,2008-11-11,08:24:35
39.899838,116.389745,0,500,39763.350462963,2008-11-11,08:24:40
39.899838,116.389745,0,500,39763.3504976852,2008-11-11,08:24:43
39.899844,116.389745,0,500,39763.3505208333,2008-11-11,08:24:45
39.899865,116.389742,0,500,39763.3505787037,2008-11-11,08:24:50
39.899892,116.389714,0,501,39763.3506365741,2008-11-11,08:24:55
39.899906,116.389727,0,502,39763.3506944444,2008-11-11,08:25:00
39.899906,116.389727,0,502,39763.3507291667,2008-11-11,08:25:03
39.899908,116.389729,0,503,39763.3507523148,2008-11-11,08:25:05
39.900485,116.389538,0,476,39763.3509259259,2008-11-11,08:25:20
39.900369,116.389323,0,468,39763.3509837963,2008-11-11,08:25:25
39.900282,116.389113,0,474,39763.3510416667,2008-11-11,08:25:30
39.900197,116.388894,0,478,39763.351099537,2008-11-11,08:25:35
39.900121,116.388788,0,478,39763.3511574074,2008-11-11,08:25:40
39.900083,116.388802,0,479,39763.3512152778,2008-11-11,08:25:45
39.900067,116.388853,0,480,39763.3512731481,2008-11-11,08:25:50
39.900014,116.388951,0,483,39763.3513310185,2008-11-11,08:25:55
39.899973,116.389111,0,485,39763.3513888889,2008-11-11,08:26:00
39.899928,116.38935,0,486,39763.3514467593,2008-11-11,08:26:05
39.899878,116.389602,0,487,39763.3515046296,2008-11-11,08:26:10
39.899908,116.389523,0,489,39763.3515625,2008-11-11,08:26:15
39.899891,116.38958,0,491,39763.3516203704,2008-11-11,08:26:20
39.89988,116.389538,0,493,39763.3516782407,2008-11-11,08:26:25
39.899884,116.389518,0,493,39763.3517361111,2008-11-11,08:26:30
39.899888,116.389491,0,493,39763.3517939815,2008-11-11,08:26:35
39.899868,116.389459,0,492,39763.3518518518,2008-11-11,08:26:40
39.899849,116.389392,0,493,39763.3519097222,2008-11-11,08:26:45
39.899836,116.389354,0,494,39763.3519675926,2008-11-11,08:26:50
39.899834,116.389351,0,494,39763.352025463,2008-11-11,08:26:55
39.899834,116.389351,0,494,39763.3520601852,2008-11-11,08:26:58
39.899828,116.389352,0,494,39763.3520833333,2008-11-11,08:27:00
39.899818,116.389352,0,494,39763.3521412037,2008-11-11,08:27:05
39.899806,116.389366,0,494,39763.3521990741,2008-11-11,08:27:10
39.899797,116.389398,0,493,39763.3522569444,2008-11-11,08:27:15
39.899795,116.3894,0,493,39763.3523148148,2008-11-11,08:27:20
39.899795,116.3894,0,493,39763.352349537,2008-11-11,08:27:23
39.899799,116.389403,0,493,39763.3523726852,2008-11-11,08:27:25
39.89979,116.389534,0,489,39763.3524305556,2008-11-11,08:27:30
39.899776,116.389572,0,489,39763.3524884259,2008-11-11,08:27:35
39.899747,116.389608,0,486,39763.3525462963,2008-11-11,08:27:40
39.899725,116.38965,0,485,39763.3526041667,2008-11-11,08:27:45
39.899716,116.389651,0,485,39763.352662037,2008-11-11,08:27:50
39.899713,116.389654,0,485,39763.3527199074,2008-11-11,08:27:55
39.899705,116.389655,0,484,39763.3527777778,2008-11-11,08:28:00
39.899701,116.389655,0,484,39763.3528356481,2008-11-11,08:28:05
39.899701,116.389655,0,484,39763.3528703704,2008-11-11,08:28:08
39.899695,116.389655,0,484,39763.3528935185,2008-11-11,08:28:10
39.899685,116.389655,0,484,39763.3529513889,2008-11-11,08:28:15
39.899676,116.389654,0,484,39763.3530092593,2008-11-11,08:28:20
39.899671,116.389653,0,484,39763.3530671296,2008-11-11,08:28:25
39.899665,116.389652,0,484,39763.353125,2008-11-11,08:28:30
39.899665,116.389652,0,484,39763.3531597222,2008-11-11,08:28:33
39.899662,116.389652,0,484,39763.3531828704,2008-11-11,08:28:35
39.89965,116.389653,0,484,39763.3532407407,2008-11-11,08:28:40
39.899568,116.389696,0,481,39763.3532986111,2008-11-11,08:28:45
39.899524,116.38997,0,464,39763.3553819444,2008-11-11,08:31:45
39.90065,116.386789,0,338,39763.3559027778,2008-11-11,08:32:30
39.900673,116.386342,0,381,39763.3559606481,2008-11-11,08:32:35
39.90067,116.386405,0,357,39763.3560185185,2008-11-11,08:32:40
39.900668,116.386408,0,356,39763.3560763889,2008-11-11,08:32:45
39.900668,116.386408,0,356,39763.3561111111,2008-11-11,08:32:48
39.900671,116.386411,0,355,39763.3561342593,2008-11-11,08:32:50
39.900673,116.386449,0,331,39763.3561921296,2008-11-11,08:32:55
39.900671,116.386491,0,321,39763.35625,2008-11-11,08:33:00
39.900673,116.386512,0,312,39763.3563078704,2008-11-11,08:33:05
39.900673,116.386512,0,312,39763.3563425926,2008-11-11,08:33:08
39.90067,116.386513,0,312,39763.3563657407,2008-11-11,08:33:10
39.900644,116.386505,0,311,39763.3564236111,2008-11-11,08:33:15
39.900651,116.386516,0,309,39763.3564814815,2008-11-11,08:33:20
39.900655,116.386516,0,309,39763.3565393519,2008-11-11,08:33:25
39.90065,116.386514,0,309,39763.3565972222,2008-11-11,08:33:30
39.90065,116.386514,0,309,39763.3566550926,2008-11-11,08:33:35
39.90065,116.386514,0,309,39763.3566898148,2008-11-11,08:33:38
39.900643,116.386513,0,309,39763.356712963,2008-11-11,08:33:40
39.900633,116.386512,0,309,39763.3567708333,2008-11-11,08:33:45
39.900637,116.386512,0,309,39763.3568287037,2008-11-11,08:33:50
39.900631,116.386512,0,309,39763.3568865741,2008-11-11,08:33:55
39.900631,116.386512,0,309,39763.3569212963,2008-11-11,08:33:58
39.90063,116.386512,0,309,39763.3569444444,2008-11-11,08:34:00
39.900615,116.386508,0,309,39763.3570023148,2008-11-11,08:34:05
39.900596,116.386506,0,307,39763.3570601852,2008-11-11,08:34:10
39.900596,116.386506,0,307,39763.3570949074,2008-11-11,08:34:13
39.900596,116.3865,0,305,39763.3571180556,2008-11-11,08:34:15
39.900592,116.38654,0,303,39763.3571759259,2008-11-11,08:34:20
39.900601,116.386542,0,303,39763.3572337963,2008-11-11,08:34:25
39.900626,116.386562,0,300,39763.3572916667,2008-11-11,08:34:30
39.900628,116.386563,0,299,39763.357349537,2008-11-11,08:34:35
39.900626,116.386562,0,297,39763.3574074074,2008-11-11,08:34:40
39.900618,116.386561,0,297,39763.3574652778,2008-11-11,08:34:45
39.900618,116.386561,0,297,39763.3575,2008-11-11,08:34:48
39.900616,116.386559,0,295,39763.3575231481,2008-11-11,08:34:50
39.900625,116.386559,0,293,39763.3575810185,2008-11-11,08:34:55
39.900643,116.386558,0,292,39763.3576388889,2008-11-11,08:35:00
39.900684,116.386549,0,290,39763.3576967593,2008-11-11,08:35:05
39.900676,116.386531,0,291,39763.3577546296,2008-11-11,08:35:10
39.900667,116.38653,0,291,39763.3578125,2008-11-11,08:35:15
39.90066,116.38653,0,291,39763.3578703704,2008-11-11,08:35:20
39.900432,116.386481,0,323,39763.3635416667,2008-11-11,08:43:30
39.900358,116.386467,0,326,39763.363599537,2008-11-11,08:43:35
39.900301,116.386521,0,329,39763.3636574074,2008-11-11,08:43:40
39.900265,116.386539,0,331,39763.3637152778,2008-11-11,08:43:45
39.900209,116.386523,0,331,39763.3637731481,2008-11-11,08:43:50
39.90012,116.386496,0,332,39763.3638310185,2008-11-11,08:43:55
39.900097,116.386456,0,333,39763.3638888889,2008-11-11,08:44:00
39.900081,116.386458,0,333,39763.3639467593,2008-11-11,08:44:05
39.900034,116.386437,0,334,39763.3640046296,2008-11-11,08:44:10
39.900054,116.386392,0,334,39763.3640625,2008-11-11,08:44:15
39.90011,116.386375,0,335,39763.3641203704,2008-11-11,08:44:20
39.900199,116.386384,0,331,39763.3641782407,2008-11-11,08:44:25
39.900287,116.3864,0,324,39763.3642361111,2008-11-11,08:44:30
39.900287,116.3864,0,324,39763.3642708333,2008-11-11,08:44:33
39.900285,116.386398,0,319,39763.3642939815,2008-11-11,08:44:35
39.900299,116.386403,0,317,39763.3643518519,2008-11-11,08:44:40
39.900318,116.386422,0,314,39763.3644097222,2008-11-11,08:44:45
39.900318,116.386422,0,314,39763.3644444444,2008-11-11,08:44:48
39.900319,116.386422,0,314,39763.3644675926,2008-11-11,08:44:50
39.900313,116.386439,0,314,39763.364525463,2008-11-11,08:44:55
39.900327,116.386468,0,314,39763.3645833333,2008-11-11,08:45:00
39.900328,116.386469,0,314,39763.3646412037,2008-11-11,08:45:05
39.90033,116.386469,0,314,39763.3646990741,2008-11-11,08:45:10
39.90033,116.386469,0,314,39763.3647569444,2008-11-11,08:45:15
39.90033,116.386469,0,314,39763.3647916667,2008-11-11,08:45:18
39.900331,116.38647,0,314,39763.3648148148,2008-11-11,08:45:20
39.900339,116.386495,0,314,39763.3648726852,2008-11-11,08:45:25
39.900435,116.38651,0,316,39763.3649305556,2008-11-11,08:45:30
39.900444,116.38652,0,316,39763.3649884259,2008-11-11,08:45:35
39.900459,116.386547,0,318,39763.3650462963,2008-11-11,08:45:40
39.900549,116.386532,0,322,39763.3651041667,2008-11-11,08:45:45
39.900619,116.386505,0,326,39763.365162037,2008-11-11,08:45:50
39.900647,116.386502,0,328,39763.3652199074,2008-11-11,08:45:55
39.900659,116.386499,0,331,39763.3652777778,2008-11-11,08:46:00
39.9007,116.386494,0,331,39763.3653356481,2008-11-11,08:46:05
39.90073,116.386486,0,333,39763.3653935185,2008-11-11,08:46:10
39.900745,116.386504,0,338,39763.3654513889,2008-11-11,08:46:15
39.900767,116.386506,0,345,39763.3655092593,2008-11-11,08:46:20
39.900789,116.386532,0,352,39763.3655671296,2008-11-11,08:46:25
39.900808,116.386569,0,359,39763.365625,2008-11-11,08:46:30
39.900811,116.386604,0,369,39763.3656828704,2008-11-11,08:46:35
39.900811,116.386604,0,369,39763.3657175926,2008-11-11,08:46:38
39.900819,116.386605,0,375,39763.3657407407,2008-11-11,08:46:40
39.900823,116.386582,0,380,39763.3657986111,2008-11-11,08:46:45
39.900831,116.386528,0,383,39763.3658564815,2008-11-11,08:46:50
39.900834,116.386526,0,388,39763.3659143519,2008-11-11,08:46:55
39.900834,116.386526,0,388,39763.3659490741,2008-11-11,08:46:58
39.900827,116.386532,0,392,39763.3659722222,2008-11-11,08:47:00
39.900855,116.386538,0,394,39763.3660300926,2008-11-11,08:47:05
39.900935,116.386599,0,396,39763.366087963,2008-11-11,08:47:10
39.901034,116.386637,0,399,39763.3661458333,2008-11-11,08:47:15
39.901053,116.38662,0,405,39763.3662037037,2008-11-11,08:47:20
39.901031,116.386586,0,411,39763.3662615741,2008-11-11,08:47:25
39.901042,116.386563,0,416,39763.3663194444,2008-11-11,08:47:30
39.901063,116.386566,0,417,39763.3663773148,2008-11-11,08:47:35
39.901033,116.38654,0,418,39763.3664351852,2008-11-11,08:47:40
39.901021,116.386525,0,421,39763.3664930556,2008-11-11,08:47:45
39.900996,116.386514,0,423,39763.3665509259,2008-11-11,08:47:50
39.900976,116.386497,0,423,39763.3666087963,2008-11-11,08:47:55
39.900965,116.386488,0,425,39763.3666666667,2008-11-11,08:48:00
39.901019,116.386512,0,428,39763.366724537,2008-11-11,08:48:05
39.901066,116.386508,0,435,39763.3667824074,2008-11-11,08:48:10
39.901107,116.386499,0,452,39763.3668402778,2008-11-11,08:48:15
39.901141,116.386511,0,458,39763.3668981481,2008-11-11,08:48:20
39.901141,116.386466,0,459,39763.3669560185,2008-11-11,08:48:25
39.901118,116.386423,0,463,39763.3670138889,2008-11-11,08:48:30
39.901124,116.386396,0,468,39763.3670717593,2008-11-11,08:48:35
39.901106,116.386414,0,474,39763.3671296296,2008-11-11,08:48:40
39.901088,116.386426,0,481,39763.3671875,2008-11-11,08:48:45
39.901088,116.386426,0,481,39763.3672222222,2008-11-11,08:48:48
39.901088,116.386434,0,494,39763.3672453704,2008-11-11,08:48:50
39.901097,116.386443,0,505,39763.3673032407,2008-11-11,08:48:55
39.90112,116.386436,0,517,39763.3673611111,2008-11-11,08:49:00
39.901157,116.38646,0,529,39763.3674189815,2008-11-11,08:49:05
39.901218,116.386447,0,538,39763.3674768518,2008-11-11,08:49:10
39.901219,116.386398,0,546,39763.3675347222,2008-11-11,08:49:15
39.901247,116.38638,0,556,39763.3675925926,2008-11-11,08:49:20
39.901275,116.386395,0,567,39763.367650463,2008-11-11,08:49:25
39.901354,116.386381,0,580,39763.3677083333,2008-11-11,08:49:30
39.901392,116.386403,0,593,39763.3677662037,2008-11-11,08:49:35
39.901408,116.386392,0,604,39763.3678240741,2008-11-11,08:49:40
39.901455,116.386372,0,618,39763.3678819444,2008-11-11,08:49:45
39.901476,116.386378,0,629,39763.3679398148,2008-11-11,08:49:50
39.901479,116.386403,0,632,39763.3679976852,2008-11-11,08:49:55
39.90151,116.386448,0,634,39763.3680555556,2008-11-11,08:50:00
39.901562,116.386517,0,638,39763.3681134259,2008-11-11,08:50:05
39.901629,116.386604,0,640,39763.3681712963,2008-11-11,08:50:10
39.901641,116.38671,0,645,39763.3682291667,2008-11-11,08:50:15
39.901674,116.386781,0,652,39763.368287037,2008-11-11,08:50:20
39.901691,116.386814,0,656,39763.3683449074,2008-11-11,08:50:25
39.901706,116.386825,0,668,39763.3684027778,2008-11-11,08:50:30
39.901746,116.386833,0,684,39763.3684606481,2008-11-11,08:50:35
39.901786,116.38683,0,698,39763.3685185185,2008-11-11,08:50:40
39.901826,116.386819,0,711,39763.3685763889,2008-11-11,08:50:45
39.901827,116.386809,0,723,39763.3686342593,2008-11-11,08:50:50
39.90181,116.386804,0,731,39763.3686921296,2008-11-11,08:50:55
39.901826,116.386791,0,730,39763.36875,2008-11-11,08:51:00
39.901799,116.386788,0,725,39763.3688078704,2008-11-11,08:51:05
39.901769,116.386743,0,724,39763.3688657407,2008-11-11,08:51:10
39.901724,116.386686,0,729,39763.3689236111,2008-11-11,08:51:15
39.90167,116.38663,0,737,39763.3689814815,2008-11-11,08:51:20
39.901681,116.386577,0,743,39763.3690393518,2008-11-11,08:51:25
39.901711,116.38652,0,747,39763.3690972222,2008-11-11,08:51:30
39.901755,116.386433,0,750,39763.3691550926,2008-11-11,08:51:35
39.901799,116.386346,0,752,39763.369212963,2008-11-11,08:51:40
39.901829,116.386302,0,755,39763.3692708333,2008-11-11,08:51:45
39.901826,116.386274,0,760,39763.3693287037,2008-11-11,08:51:50
39.901747,116.386271,0,760,39763.3693865741,2008-11-11,08:51:55
39.901728,116.386272,0,763,39763.3694444444,2008-11-11,08:52:00
39.901593,116.386273,0,763,39763.3695023148,2008-11-11,08:52:05
39.901495,116.386288,0,762,39763.3695601852,2008-11-11,08:52:10
39.901408,116.386283,0,766,39763.3696180556,2008-11-11,08:52:15
39.901353,116.386302,0,773,39763.3696759259,2008-11-11,08:52:20
39.901349,116.38633,0,776,39763.3697337963,2008-11-11,08:52:25
39.901349,116.38633,0,776,39763.3697685185,2008-11-11,08:52:28
39.901354,116.38633,0,775,39763.3697916667,2008-11-11,08:52:30
39.901334,116.38633,0,774,39763.369849537,2008-11-11,08:52:35
39.901297,116.386361,0,754,39763.3699074074,2008-11-11,08:52:40
39.901297,116.386375,0,726,39763.3699652778,2008-11-11,08:52:45
39.901297,116.386375,0,726,39763.37,2008-11-11,08:52:48
39.901292,116.386381,0,700,39763.3700231481,2008-11-11,08:52:50
39.90128,116.3864,0,653,39763.3700810185,2008-11-11,08:52:55
39.901294,116.386427,0,646,39763.3701388889,2008-11-11,08:53:00
39.901303,116.386466,0,641,39763.3701967593,2008-11-11,08:53:05
39.901318,116.386502,0,636,39763.3702546296,2008-11-11,08:53:10
39.901299,116.386534,0,632,39763.3703125,2008-11-11,08:53:15
39.901336,116.38651,0,635,39763.3703703704,2008-11-11,08:53:20
39.901419,116.38642,0,645,39763.3704282407,2008-11-11,08:53:25
39.901491,116.386383,0,653,39763.3704861111,2008-11-11,08:53:30
39.901658,116.386362,0,823,39763.3715277778,2008-11-11,08:55:00
39.901283,116.386549,0,660,39763.3715856481,2008-11-11,08:55:05
39.901383,116.386675,0,663,39763.3716435185,2008-11-11,08:55:10
39.901508,116.386757,0,674,39763.3717013889,2008-11-11,08:55:15
39.901491,116.386739,0,686,39763.3717592593,2008-11-11,08:55:20
39.901535,116.386772,0,701,39763.3718171296,2008-11-11,08:55:25
39.901545,116.38677,0,714,39763.371875,2008-11-11,08:55:30
39.901523,116.386739,0,720,39763.3719328704,2008-11-11,08:55:35
39.901579,116.386737,0,731,39763.3719907407,2008-11-11,08:55:40
39.901594,116.386738,0,739,39763.3720486111,2008-11-11,08:55:45
39.901674,116.386683,0,734,39763.3721064815,2008-11-11,08:55:50
39.90173,116.386616,0,725,39763.3721643519,2008-11-11,08:55:55
39.901733,116.386586,0,725,39763.3722222222,2008-11-11,08:56:00
39.901745,116.386549,0,725,39763.3722800926,2008-11-11,08:56:05
39.901762,116.386518,0,726,39763.372337963,2008-11-11,08:56:10
39.901728,116.386504,0,720,39763.3723958333,2008-11-11,08:56:15
39.901645,116.386494,0,708,39763.3724537037,2008-11-11,08:56:20
39.901458,116.38647,0,673,39763.3725115741,2008-11-11,08:56:25
39.901334,116.386427,0,656,39763.3725694444,2008-11-11,08:56:30
39.901257,116.386391,0,644,39763.3726273148,2008-11-11,08:56:35
39.901208,116.386379,0,639,39763.3726851852,2008-11-11,08:56:40
39.901183,116.386365,0,636,39763.3727430556,2008-11-11,08:56:45
39.901176,116.386348,0,635,39763.3728009259,2008-11-11,08:56:50
39.901176,116.386348,0,635,39763.3728356481,2008-11-11,08:56:53
39.901171,116.386347,0,635,39763.3728587963,2008-11-11,08:56:55
39.901183,116.386342,0,635,39763.3729166667,2008-11-11,08:57:00
39.901183,116.386342,0,635,39763.3729513889,2008-11-11,08:57:03
39.901188,116.386343,0,635,39763.372974537,2008-11-11,08:57:05
39.901271,116.386376,0,633,39763.3730324074,2008-11-11,08:57:10
39.901405,116.386459,0,633,39763.3730902778,2008-11-11,08:57:15
39.901518,116.386563,0,632,39763.3731481481,2008-11-11,08:57:20
39.90164,116.386636,0,631,39763.3732060185,2008-11-11,08:57:25
39.901733,116.386718,0,631,39763.3732638889,2008-11-11,08:57:30
39.901872,116.386794,0,631,39763.3733217593,2008-11-11,08:57:35
39.902051,116.386882,0,631,39763.3733796296,2008-11-11,08:57:40
39.902072,116.386906,0,632,39763.3734375,2008-11-11,08:57:45
39.902043,116.386903,0,632,39763.3734953704,2008-11-11,08:57:50
39.901949,116.386855,0,632,39763.3735532407,2008-11-11,08:57:55
39.901914,116.386834,0,629,39763.3736111111,2008-11-11,08:58:00
39.901785,116.386756,0,619,39763.3736689815,2008-11-11,08:58:05
39.901503,116.386569,0,603,39763.3737268519,2008-11-11,08:58:10
39.9014,116.3865,0,594,39763.3737847222,2008-11-11,08:58:15
39.901395,116.386487,0,579,39763.3738425926,2008-11-11,08:58:20
39.901378,116.386476,0,551,39763.373900463,2008-11-11,08:58:25
39.901353,116.386444,0,519,39763.3739583333,2008-11-11,08:58:30
39.90139,116.386414,0,499,39763.3740162037,2008-11-11,08:58:35
39.901363,116.386388,0,482,39763.3740740741,2008-11-11,08:58:40
39.901313,116.386392,0,473,39763.3741319444,2008-11-11,08:58:45
39.901292,116.386412,0,472,39763.3741898148,2008-11-11,08:58:50
39.901224,116.386406,0,467,39763.3742476852,2008-11-11,08:58:55
39.901136,116.386384,0,460,39763.3743055556,2008-11-11,08:59:00
39.901072,116.386344,0,454,39763.3743634259,2008-11-11,08:59:05
39.901007,116.386318,0,449,39763.3744212963,2008-11-11,08:59:10
39.900914,116.386339,0,447,39763.3744791667,2008-11-11,08:59:15
39.900808,116.386319,0,441,39763.374537037,2008-11-11,08:59:20
39.90067,116.386276,0,435,39763.3745949074,2008-11-11,08:59:25
39.900611,116.386264,0,434,39763.3746527778,2008-11-11,08:59:30
39.900647,116.38632,0,432,39763.3747106481,2008-11-11,08:59:35
39.900702,116.38642,0,428,39763.3747685185,2008-11-11,08:59:40
39.900744,116.386496,0,424,39763.3748263889,2008-11-11,08:59:45
39.900862,116.386588,0,420,39763.3748842593,2008-11-11,08:59:50
39.901048,116.386784,0,415,39763.3776041667,2008-11-11,09:03:45
39.901077,116.386827,0,423,39763.377662037,2008-11-11,09:03:50
39.901094,116.386846,0,430,39763.3777199074,2008-11-11,09:03:55
39.90113,116.386881,0,439,39763.3777777778,2008-11-11,09:04:00
39.901138,116.386852,0,443,39763.3778356481,2008-11-11,09:04:05
39.901138,116.386852,0,443,39763.3778703704,2008-11-11,09:04:08
39.901139,116.386851,0,448,39763.3778935185,2008-11-11,09:04:10
39.901183,116.386816,0,451,39763.3779513889,2008-11-11,09:04:15
39.901214,116.3868,0,458,39763.3780092593,2008-11-11,09:04:20
39.901214,116.3868,0,458,39763.3780439815,2008-11-11,09:04:23
39.901222,116.386793,0,464,39763.3780671296,2008-11-11,09:04:25
39.901285,116.386806,0,467,39763.378125,2008-11-11,09:04:30
39.901327,116.386819,0,470,39763.3781828704,2008-11-11,09:04:35
39.901334,116.386806,0,470,39763.3782407407,2008-11-11,09:04:40
39.901309,116.386775,0,469,39763.3782986111,2008-11-11,09:04:45
39.9013,116.386751,0,466,39763.3783564815,2008-11-11,09:04:50
39.901293,116.386736,0,463,39763.3784143519,2008-11-11,09:04:55
39.901237,116.386713,0,461,39763.3784722222,2008-11-11,09:05:00
39.901199,116.386711,0,461,39763.3785300926,2008-11-11,09:05:05
39.901185,116.386703,0,461,39763.378587963,2008-11-11,09:05:10
39.901129,116.38668,0,462,39763.3786458333,2008-11-11,09:05:15
39.901082,116.386678,0,461,39763.3787037037,2008-11-11,09:05:20
39.901082,116.386678,0,461,39763.3787384259,2008-11-11,09:05:23
39.90108,116.386672,0,460,39763.3787615741,2008-11-11,09:05:25
39.90106,116.38666,0,455,39763.3788194444,2008-11-11,09:05:30
39.901038,116.386633,0,453,39763.3788773148,2008-11-11,09:05:35
39.900989,116.386579,0,449,39763.3789351852,2008-11-11,09:05:40
39.900971,116.386564,0,448,39763.3789930556,2008-11-11,09:05:45
39.900908,116.386544,0,449,39763.3790509259,2008-11-11,09:05:50
39.900868,116.386546,0,452,39763.3791087963,2008-11-11,09:05:55
39.900853,116.386569,0,455,39763.3791666667,2008-11-11,09:06:00
39.900873,116.386571,0,453,39763.379224537,2008-11-11,09:06:05
39.900883,116.386566,0,451,39763.3792824074,2008-11-11,09:06:10
39.900929,116.386555,0,451,39763.3793402778,2008-11-11,09:06:15
39.900961,116.386541,0,455,39763.3793981481,2008-11-11,09:06:20
39.900979,116.386549,0,457,39763.3794560185,2008-11-11,09:06:25
39.900945,116.386549,0,459,39763.3795138889,2008-11-11,09:06:30
39.900907,116.386591,0,461,39763.3795717593,2008-11-11,09:06:35
39.900873,116.386596,0,471,39763.3796296296,2008-11-11,09:06:40
39.90091,116.386622,0,467,39763.3796875,2008-11-11,09:06:45
39.900953,116.386635,0,459,39763.3797453704,2008-11-11,09:06:50
39.900962,116.386607,0,456,39763.3798032407,2008-11-11,09:06:55
39.900916,116.386559,0,452,39763.3798611111,2008-11-11,09:07:00
39.900869,116.386489,0,448,39763.3799189815,2008-11-11,09:07:05
39.900844,116.386424,0,447,39763.3799768519,2008-11-11,09:07:10
39.900833,116.386452,0,442,39763.3800347222,2008-11-11,09:07:15
39.900852,116.386491,0,439,39763.3800925926,2008-11-11,09:07:20
39.900897,116.386549,0,438,39763.380150463,2008-11-11,09:07:25
39.900959,116.386607,0,436,39763.3802083333,2008-11-11,09:07:30
39.900977,116.38662,0,436,39763.3802662037,2008-11-11,09:07:35
39.900977,116.38662,0,436,39763.3803009259,2008-11-11,09:07:38
39.900975,116.38662,0,437,39763.3803240741,2008-11-11,09:07:40
39.900986,116.386636,0,438,39763.3803819444,2008-11-11,09:07:45
39.900975,116.386662,0,440,39763.3804976852,2008-11-11,09:07:55
39.900967,116.38664,0,442,39763.3807291667,2008-11-11,09:08:15
39.900969,116.386602,0,443,39763.380787037,2008-11-11,09:08:20
39.900941,116.38656,0,439,39763.3808449074,2008-11-11,09:08:25
39.900871,116.386519,0,433,39763.3809027778,2008-11-11,09:08:30
39.900827,116.386493,0,428,39763.3809606481,2008-11-11,09:08:35
39.900822,116.386468,0,429,39763.3810185185,2008-11-11,09:08:40
39.900847,116.386469,0,430,39763.3810763889,2008-11-11,09:08:45
39.900888,116.386478,0,432,39763.3811342593,2008-11-11,09:08:50
39.900967,116.386568,0,424,39763.3811921296,2008-11-11,09:08:55
39.900992,116.38661,0,414,39763.38125,2008-11-11,09:09:00
39.901011,116.386648,0,402,39763.3813078704,2008-11-11,09:09:05
39.901036,116.386681,0,386,39763.3813657407,2008-11-11,09:09:10
39.901045,116.386679,0,373,39763.3814236111,2008-11-11,09:09:15
39.901045,116.386679,0,373,39763.3814583333,2008-11-11,09:09:18
39.901042,116.386675,0,362,39763.3814814815,2008-11-11,09:09:20
39.901051,116.38668,0,354,39763.3815393519,2008-11-11,09:09:25
39.901126,116.386718,0,353,39763.3815972222,2008-11-11,09:09:30
39.901157,116.386728,0,355,39763.3816550926,2008-11-11,09:09:35
39.901178,116.386739,0,356,39763.381712963,2008-11-11,09:09:40
39.901154,116.386733,0,359,39763.3817708333,2008-11-11,09:09:45
39.901128,116.386735,0,361,39763.3818287037,2008-11-11,09:09:50
39.901049,116.386724,0,358,39763.3818865741,2008-11-11,09:09:55
39.901018,116.386714,0,362,39763.3819444444,2008-11-11,09:10:00
39.900963,116.386693,0,366,39763.3820023148,2008-11-11,09:10:05
39.900964,116.3867,0,369,39763.3820601852,2008-11-11,09:10:10
39.900962,116.386701,0,369,39763.3821180556,2008-11-11,09:10:15
39.900962,116.386701,0,369,39763.3821759259,2008-11-11,09:10:20
39.900962,116.386702,0,369,39763.3822337963,2008-11-11,09:10:25
39.900962,116.386702,0,369,39763.3822685185,2008-11-11,09:10:28
39.90097,116.386707,0,368,39763.3822916667,2008-11-11,09:10:30
39.900969,116.386731,0,368,39763.382349537,2008-11-11,09:10:35
39.900969,116.386731,0,368,39763.3823842593,2008-11-11,09:10:38
39.90097,116.386731,0,367,39763.3824074074,2008-11-11,09:10:40
39.900931,116.386655,0,365,39763.3824652778,2008-11-11,09:10:45
39.901214,116.386315,0,352,39763.3825231481,2008-11-11,09:10:50
39.90105,116.38604,0,339,39763.3825810185,2008-11-11,09:10:55
39.900994,116.385925,0,332,39763.3826388889,2008-11-11,09:11:00
39.901028,116.385887,0,327,39763.3826967593,2008-11-11,09:11:05
39.901023,116.385869,0,316,39763.3827546296,2008-11-11,09:11:10
39.900999,116.385839,0,311,39763.3828125,2008-11-11,09:11:15
39.900998,116.385838,0,308,39763.3828703704,2008-11-11,09:11:20
39.900998,116.385838,0,308,39763.3829050926,2008-11-11,09:11:23
39.900991,116.385834,0,306,39763.3829282407,2008-11-11,09:11:25
39.900981,116.385831,0,306,39763.3829861111,2008-11-11,09:11:30
39.900894,116.38579,0,306,39763.3830439815,2008-11-11,09:11:35
39.900848,116.38575,0,306,39763.3831018518,2008-11-11,09:11:40
39.900808,116.38571,0,305,39763.3831597222,2008-11-11,09:11:45
39.900801,116.385709,0,306,39763.3832175926,2008-11-11,09:11:50
39.9008,116.385708,0,306,39763.383275463,2008-11-11,09:11:55
39.900796,116.385706,0,306,39763.3833333333,2008-11-11,09:12:00
39.900796,116.385705,0,306,39763.3833912037,2008-11-11,09:12:05
39.900796,116.385705,0,306,39763.3834259259,2008-11-11,09:12:08
39.900789,116.385704,0,306,39763.3834490741,2008-11-11,09:12:10
39.900762,116.385679,0,306,39763.3835069444,2008-11-11,09:12:15
39.90073,116.385669,0,306,39763.3835648148,2008-11-11,09:12:20
39.900768,116.385671,0,306,39763.3836226852,2008-11-11,09:12:25
39.900791,116.385638,0,306,39763.3836805556,2008-11-11,09:12:30
39.90078,116.385737,0,305,39763.3837384259,2008-11-11,09:12:35
39.90078,116.385737,0,305,39763.3837731481,2008-11-11,09:12:38
39.900774,116.385737,0,305,39763.3837962963,2008-11-11,09:12:40
39.899829,116.385591,0,283,39763.4270949074,2008-11-11,10:15:01
39.900312,116.385444,0,202,39763.4271527778,2008-11-11,10:15:06
39.900364,116.385458,0,167,39763.4272106481,2008-11-11,10:15:11
39.900252,116.385414,0,192,39763.4272685185,2008-11-11,10:15:16
39.900208,116.385431,0,190,39763.4273263889,2008-11-11,10:15:21
39.900158,116.385416,0,186,39763.4273842593,2008-11-11,10:15:26
39.900045,116.38537,0,184,39763.4274421296,2008-11-11,10:15:31
39.899985,116.385389,0,182,39763.4275,2008-11-11,10:15:36
39.899929,116.385442,0,179,39763.4275578704,2008-11-11,10:15:41
39.899841,116.385461,0,177,39763.4276157407,2008-11-11,10:15:46
39.899797,116.385588,0,170,39763.4276736111,2008-11-11,10:15:51
39.89982,116.385655,0,164,39763.4277314815,2008-11-11,10:15:56
39.899811,116.385667,0,162,39763.4277893519,2008-11-11,10:16:01
39.899782,116.385674,0,161,39763.4278472222,2008-11-11,10:16:06
39.8997,116.385681,0,160,39763.4279050926,2008-11-11,10:16:11
39.899662,116.385678,0,157,39763.427962963,2008-11-11,10:16:16
39.899662,116.385678,0,157,39763.4279976852,2008-11-11,10:16:19
39.899666,116.385679,0,156,39763.4280208333,2008-11-11,10:16:21
39.899515,116.385734,0,157,39763.4280787037,2008-11-11,10:16:26
39.89929,116.385701,0,147,39763.4281365741,2008-11-11,10:16:31
39.899215,116.385722,0,149,39763.4281944444,2008-11-11,10:16:36
39.89915,116.385752,0,151,39763.4282523148,2008-11-11,10:16:41
39.899105,116.385782,0,140,39763.4283101852,2008-11-11,10:16:46
39.89911,116.385803,0,136,39763.4283680556,2008-11-11,10:16:51
39.899033,116.385768,0,136,39763.4284259259,2008-11-11,10:16:56
39.898936,116.385759,0,132,39763.4284837963,2008-11-11,10:17:01
39.898874,116.385764,0,132,39763.4285416667,2008-11-11,10:17:06
39.898819,116.385786,0,136,39763.428599537,2008-11-11,10:17:11
39.898732,116.385784,0,140,39763.4286574074,2008-11-11,10:17:16
39.898666,116.385752,0,136,39763.4287152778,2008-11-11,10:17:21
39.898586,116.38573,0,132,39763.4287731481,2008-11-11,10:17:26
39.898524,116.385726,0,134,39763.4288310185,2008-11-11,10:17:31
39.898503,116.385689,0,130,39763.4288888889,2008-11-11,10:17:36
39.898487,116.385676,0,129,39763.4289467593,2008-11-11,10:17:41
39.898459,116.385698,0,131,39763.4290046296,2008-11-11,10:17:46
39.898386,116.385678,0,137,39763.4290625,2008-11-11,10:17:51
39.898357,116.385631,0,138,39763.4291203704,2008-11-11,10:17:56
39.898343,116.385574,0,135,39763.4291782407,2008-11-11,10:18:01
39.898342,116.385492,0,132,39763.4292361111,2008-11-11,10:18:06
39.898271,116.38545,0,126,39763.4292939815,2008-11-11,10:18:11
39.898289,116.385361,0,122,39763.4293518519,2008-11-11,10:18:16
39.898271,116.385285,0,116,39763.4294097222,2008-11-11,10:18:21
39.89823,116.385242,0,111,39763.4294675926,2008-11-11,10:18:26
39.898156,116.385182,0,104,39763.429525463,2008-11-11,10:18:31
39.89811,116.385127,0,100,39763.4295833333,2008-11-11,10:18:36
39.898058,116.385042,0,97,39763.4296412037,2008-11-11,10:18:41
39.898043,116.385006,0,94,39763.4296990741,2008-11-11,10:18:46
39.898007,116.384958,0,91,39763.4297569444,2008-11-11,10:18:51
39.897989,116.384905,0,87,39763.4298148148,2008-11-11,10:18:56
39.897979,116.384872,0,85,39763.4298726852,2008-11-11,10:19:01
39.897941,116.384785,0,83,39763.4299305556,2008-11-11,10:19:06
39.897894,116.384659,0,81,39763.4299884259,2008-11-11,10:19:11
39.897971,116.38457,0,79,39763.4300462963,2008-11-11,10:19:16
39.898109,116.384481,0,77,39763.4301041667,2008-11-11,10:19:21
39.898183,116.384419,0,76,39763.430162037,2008-11-11,10:19:26
39.898133,116.384374,0,75,39763.4302199074,2008-11-11,10:19:31
39.898045,116.384329,0,74,39763.4302777778,2008-11-11,10:19:36
39.897965,116.384298,0,74,39763.4303356481,2008-11-11,10:19:41
39.897869,116.384279,0,74,39763.4303935185,2008-11-11,10:19:46
39.897768,116.384263,0,77,39763.4304513889,2008-11-11,10:19:51
39.897623,116.384226,0,85,39763.4305092593,2008-11-11,10:19:56
39.897623,116.384184,0,86,39763.4305671296,2008-11-11,10:20:01
39.897586,116.384105,0,89,39763.430625,2008-11-11,10:20:06
39.897574,116.384026,0,85,39763.4306828704,2008-11-11,10:20:11
39.897567,116.38396,0,86,39763.4307407407,2008-11-11,10:20:16
39.897569,116.383896,0,82,39763.4307986111,2008-11-11,10:20:21
39.897569,116.383807,0,84,39763.4308564815,2008-11-11,10:20:26
39.897556,116.383707,0,87,39763.4309143518,2008-11-11,10:20:31
39.89755,116.383616,0,90,39763.4309722222,2008-11-11,10:20:36
39.897558,116.383503,0,98,39763.4310300926,2008-11-11,10:20:41
39.897588,116.383444,0,101,39763.431087963,2008-11-11,10:20:46
39.897594,116.38337,0,105,39763.4311458333,2008-11-11,10:20:51
39.897588,116.383241,0,101,39763.4312037037,2008-11-11,10:20:56
39.897568,116.383155,0,104,39763.4312615741,2008-11-11,10:21:01
39.89752,116.383061,0,108,39763.4313194444,2008-11-11,10:21:06
39.897509,116.382937,0,108,39763.4313773148,2008-11-11,10:21:11
39.897517,116.382849,0,108,39763.4314351852,2008-11-11,10:21:16
39.897518,116.382745,0,109,39763.4314930556,2008-11-11,10:21:21
39.89752,116.382623,0,114,39763.4315509259,2008-11-11,10:21:26
39.897508,116.382546,0,119,39763.4316087963,2008-11-11,10:21:31
39.897475,116.382451,0,123,39763.4316666667,2008-11-11,10:21:36
39.897459,116.382382,0,122,39763.431724537,2008-11-11,10:21:41
39.89747,116.382306,0,120,39763.4317824074,2008-11-11,10:21:46
39.897487,116.382231,0,120,39763.4318402778,2008-11-11,10:21:51
39.897521,116.382149,0,120,39763.4318981481,2008-11-11,10:21:56
39.897541,116.38204,0,120,39763.4319560185,2008-11-11,10:22:01
39.897508,116.38193,0,118,39763.4320138889,2008-11-11,10:22:06
39.897485,116.381839,0,115,39763.4320717593,2008-11-11,10:22:11
39.897486,116.381745,0,116,39763.4321296296,2008-11-11,10:22:16
39.897522,116.38165,0,117,39763.4321875,2008-11-11,10:22:21
39.897539,116.381557,0,116,39763.4322453704,2008-11-11,10:22:26
39.897525,116.381463,0,117,39763.4323032407,2008-11-11,10:22:31
39.897497,116.381378,0,116,39763.4323611111,2008-11-11,10:22:36
39.897487,116.381291,0,118,39763.4324189815,2008-11-11,10:22:41
39.897456,116.381188,0,118,39763.4324768518,2008-11-11,10:22:46
39.897448,116.381085,0,119,39763.4325347222,2008-11-11,10:22:51
39.89746,116.380974,0,120,39763.4325925926,2008-11-11,10:22:56
39.897447,116.380899,0,120,39763.432650463,2008-11-11,10:23:01
39.897433,116.380786,0,125,39763.4327083333,2008-11-11,10:23:06
39.897414,116.380686,0,127,39763.4327662037,2008-11-11,10:23:11
39.897425,116.380598,0,130,39763.4328240741,2008-11-11,10:23:16
39.897443,116.38051,0,130,39763.4328819444,2008-11-11,10:23:21
39.897452,116.380477,0,128,39763.4329398148,2008-11-11,10:23:26
39.897494,116.38044,0,126,39763.4329976852,2008-11-11,10:23:31
39.897494,116.380437,0,125,39763.4330555556,2008-11-11,10:23:36
39.897494,116.380437,0,125,39763.4330902778,2008-11-11,10:23:39
39.897502,116.38044,0,125,39763.4331134259,2008-11-11,10:23:41
39.897491,116.380446,0,125,39763.4331712963,2008-11-11,10:23:46
39.897494,116.380445,0,125,39763.4332291667,2008-11-11,10:23:51
39.897494,116.380445,0,125,39763.4332638889,2008-11-11,10:23:54
39.897493,116.380437,0,125,39763.433287037,2008-11-11,10:23:56
39.897481,116.38036,0,125,39763.4333449074,2008-11-11,10:24:01
39.897471,116.380288,0,129,39763.4334027778,2008-11-11,10:24:06
39.897479,116.380223,0,130,39763.4334606482,2008-11-11,10:24:11
39.897459,116.380168,0,131,39763.4335185185,2008-11-11,10:24:16
39.897443,116.380098,0,129,39763.4335763889,2008-11-11,10:24:21
39.897453,116.38001,0,129,39763.4336342593,2008-11-11,10:24:26
39.897456,116.37993,0,128,39763.4336921296,2008-11-11,10:24:31
39.897471,116.379847,0,128,39763.43375,2008-11-11,10:24:36
39.897441,116.379772,0,129,39763.4338078704,2008-11-11,10:24:41
39.897446,116.379713,0,129,39763.4338657407,2008-11-11,10:24:46
39.897454,116.379616,0,128,39763.4339236111,2008-11-11,10:24:51
39.897485,116.379535,0,128,39763.4339814815,2008-11-11,10:24:56
39.897538,116.379439,0,128,39763.4340393519,2008-11-11,10:25:01
39.897559,116.379352,0,126,39763.4340972222,2008-11-11,10:25:06
39.89759,116.379292,0,125,39763.4341550926,2008-11-11,10:25:11
39.897598,116.379222,0,124,39763.434212963,2008-11-11,10:25:16
39.897589,116.379168,0,124,39763.4342708333,2008-11-11,10:25:21
39.897611,116.379076,0,125,39763.4343287037,2008-11-11,10:25:26
39.897621,116.379019,0,125,39763.4343865741,2008-11-11,10:25:31
39.897616,116.378955,0,125,39763.4344444444,2008-11-11,10:25:36
39.897625,116.378862,0,125,39763.4345023148,2008-11-11,10:25:41
39.897597,116.378759,0,127,39763.4345601852,2008-11-11,10:25:46
39.897523,116.378683,0,130,39763.4346180556,2008-11-11,10:25:51
39.89748,116.378593,0,131,39763.4346759259,2008-11-11,10:25:56
39.897422,116.378492,0,131,39763.4347337963,2008-11-11,10:26:01
39.89741,116.378403,0,135,39763.4347916667,2008-11-11,10:26:06
39.897419,116.378347,0,137,39763.434849537,2008-11-11,10:26:11
39.897412,116.378282,0,133,39763.4349074074,2008-11-11,10:26:16
39.897401,116.378256,0,136,39763.4349652778,2008-11-11,10:26:21
39.897375,116.378263,0,136,39763.4350231481,2008-11-11,10:26:26
39.897331,116.378224,0,139,39763.4350810185,2008-11-11,10:26:31
39.897319,116.378206,0,141,39763.4351388889,2008-11-11,10:26:36
39.897278,116.378235,0,141,39763.4351967593,2008-11-11,10:26:41
39.89723,116.378227,0,142,39763.4352546296,2008-11-11,10:26:46
39.89721,116.378207,0,143,39763.4353125,2008-11-11,10:26:51
39.897175,116.378215,0,142,39763.4353703704,2008-11-11,10:26:56
39.897138,116.378229,0,143,39763.4354282407,2008-11-11,10:27:01
39.897126,116.378257,0,143,39763.4354861111,2008-11-11,10:27:06
39.897264,116.378169,0,108,39763.4393055556,2008-11-11,10:32:36
39.89745,116.378097,0,98,39763.4393634259,2008-11-11,10:32:41
39.897684,116.378086,0,89,39763.4394212963,2008-11-11,10:32:46
39.897933,116.378099,0,83,39763.4394791667,2008-11-11,10:32:51
39.898078,116.378103,0,83,39763.439537037,2008-11-11,10:32:56
39.898113,116.378102,0,84,39763.4395949074,2008-11-11,10:33:01
39.898113,116.378102,0,84,39763.4396296296,2008-11-11,10:33:04
39.898121,116.378104,0,84,39763.4396527778,2008-11-11,10:33:06
39.898158,116.378089,0,89,39763.4397106481,2008-11-11,10:33:11
39.898169,116.378086,0,96,39763.4397685185,2008-11-11,10:33:16
39.898169,116.378086,0,96,39763.4398032407,2008-11-11,10:33:19
39.898177,116.378085,0,100,39763.4398263889,2008-11-11,10:33:21
39.898189,116.378083,0,105,39763.4398842593,2008-11-11,10:33:26
39.898197,116.378082,0,112,39763.4399421296,2008-11-11,10:33:31
39.898197,116.378082,0,112,39763.4399768518,2008-11-11,10:33:34
39.898201,116.378081,0,121,39763.44,2008-11-11,10:33:36
39.898211,116.378079,0,133,39763.4400578704,2008-11-11,10:33:41
39.898295,116.378078,0,140,39763.4401157407,2008-11-11,10:33:46
39.898498,116.378099,0,146,39763.4401736111,2008-11-11,10:33:51
39.898684,116.378017,0,110,39763.4402314815,2008-11-11,10:33:56
39.898651,116.378016,0,97,39763.4402893518,2008-11-11,10:34:01
39.898647,116.378017,0,95,39763.4403472222,2008-11-11,10:34:06
39.898646,116.378017,0,95,39763.4404050926,2008-11-11,10:34:11
39.898646,116.378017,0,95,39763.4404398148,2008-11-11,10:34:14
39.898638,116.378018,0,95,39763.440462963,2008-11-11,10:34:16
39.898713,116.377994,0,95,39763.4405208333,2008-11-11,10:34:21
39.898781,116.377774,0,88,39763.4405787037,2008-11-11,10:34:26
39.898787,116.377332,0,83,39763.4406365741,2008-11-11,10:34:31
39.898767,116.376815,0,93,39763.4406944444,2008-11-11,10:34:36
39.898764,116.376253,0,103,39763.4407523148,2008-11-11,10:34:41
39.898753,116.375685,0,113,39763.4408101852,2008-11-11,10:34:46
39.898744,116.37514,0,112,39763.4408680556,2008-11-11,10:34:51
39.898715,116.374574,0,126,39763.4409259259,2008-11-11,10:34:56
39.898709,116.374117,0,127,39763.4409837963,2008-11-11,10:35:01
39.898693,116.373794,0,121,39763.4410416667,2008-11-11,10:35:06
39.898696,116.373682,0,122,39763.441099537,2008-11-11,10:35:11
39.898675,116.373699,0,133,39763.4411574074,2008-11-11,10:35:16
39.898682,116.373572,0,130,39763.4412152778,2008-11-11,10:35:21
39.898662,116.373292,0,122,39763.4412731482,2008-11-11,10:35:26
39.89865,116.372997,0,115,39763.4413310185,2008-11-11,10:35:31
39.898647,116.37278,0,131,39763.4413888889,2008-11-11,10:35:36
39.898651,116.372621,0,127,39763.4414467593,2008-11-11,10:35:41
39.89865,116.372348,0,131,39763.4415046296,2008-11-11,10:35:46
39.898617,116.371963,0,134,39763.4415625,2008-11-11,10:35:51
39.898611,116.371478,0,136,39763.4416203704,2008-11-11,10:35:56
39.898566,116.371138,0,148,39763.4416782407,2008-11-11,10:36:01
39.898593,116.371096,0,133,39763.4417361111,2008-11-11,10:36:06
39.89859,116.371014,0,133,39763.4417939815,2008-11-11,10:36:11
39.898573,116.37071,0,138,39763.4418518519,2008-11-11,10:36:16
39.898583,116.370459,0,159,39763.4419097222,2008-11-11,10:36:21
39.898544,116.370092,0,166,39763.4419675926,2008-11-11,10:36:26
39.898536,116.369636,0,164,39763.442025463,2008-11-11,10:36:31
39.898571,116.369086,0,145,39763.4420833333,2008-11-11,10:36:36
39.898603,116.368731,0,126,39763.4421412037,2008-11-11,10:36:41
39.898625,116.368463,0,127,39763.4421990741,2008-11-11,10:36:46
39.898687,116.368301,0,133,39763.4422569444,2008-11-11,10:36:51
39.898877,116.36822,0,129,39763.4423148148,2008-11-11,10:36:56
39.899165,116.368202,0,132,39763.4423726852,2008-11-11,10:37:01
39.899529,116.368174,0,127,39763.4424305556,2008-11-11,10:37:06
39.899939,116.368167,0,120,39763.4424884259,2008-11-11,10:37:11
39.900391,116.368144,0,120,39763.4425462963,2008-11-11,10:37:16
39.900879,116.368147,0,118,39763.4426041667,2008-11-11,10:37:21
39.901374,116.368166,0,126,39763.442662037,2008-11-11,10:37:26
39.901808,116.368176,0,124,39763.4427199074,2008-11-11,10:37:31
39.902187,116.368168,0,121,39763.4427777778,2008-11-11,10:37:36
39.902394,116.368225,0,132,39763.4428356481,2008-11-11,10:37:41
39.902715,116.368184,0,130,39763.4428935185,2008-11-11,10:37:46
39.902986,116.368051,0,140,39763.4429513889,2008-11-11,10:37:51
39.903197,116.367962,0,161,39763.4430092593,2008-11-11,10:37:56
39.90339,116.367841,0,195,39763.4430671296,2008-11-11,10:38:01
39.903766,116.367746,0,216,39763.443125,2008-11-11,10:38:06
39.90399,116.367898,0,269,39763.4431828704,2008-11-11,10:38:11
39.90414,116.367964,0,318,39763.4432407407,2008-11-11,10:38:16
39.904163,116.367971,0,318,39763.4432986111,2008-11-11,10:38:21
39.904248,116.367928,0,338,39763.4433564815,2008-11-11,10:38:26
39.904287,116.367929,0,375,39763.4434143519,2008-11-11,10:38:31
39.904309,116.367941,0,390,39763.4434722222,2008-11-11,10:38:36
39.904329,116.367936,0,406,39763.4435300926,2008-11-11,10:38:41
39.904361,116.367944,0,422,39763.443587963,2008-11-11,10:38:46
39.904372,116.368673,0,468,39763.4436458333,2008-11-11,10:38:51
39.904696,116.368688,0,494,39763.4437037037,2008-11-11,10:38:56
39.90474,116.368748,0,524,39763.4437615741,2008-11-11,10:39:01
39.904755,116.368761,0,525,39763.4438194444,2008-11-11,10:39:06
39.904756,116.368761,0,532,39763.4438773148,2008-11-11,10:39:11
39.904753,116.36876,0,534,39763.4439351852,2008-11-11,10:39:16
39.904753,116.36876,0,534,39763.4439699074,2008-11-11,10:39:19
39.90476,116.368758,0,536,39763.4439930556,2008-11-11,10:39:21
39.904771,116.368757,0,539,39763.4440509259,2008-11-11,10:39:26
39.904771,116.368756,0,541,39763.4441087963,2008-11-11,10:39:31
39.904773,116.368755,0,543,39763.4441666667,2008-11-11,10:39:36
39.904774,116.368754,0,545,39763.444224537,2008-11-11,10:39:41
39.904774,116.368754,0,545,39763.4442592593,2008-11-11,10:39:44
39.904777,116.368753,0,547,39763.4442824074,2008-11-11,10:39:46
39.904848,116.368772,0,536,39763.4443402778,2008-11-11,10:39:51
39.904986,116.368767,0,515,39763.4443981481,2008-11-11,10:39:56
39.905073,116.368747,0,505,39763.4444560185,2008-11-11,10:40:01
39.905167,116.368709,0,495,39763.4445138889,2008-11-11,10:40:06
39.905223,116.368692,0,487,39763.4445717593,2008-11-11,10:40:11
39.905238,116.368678,0,488,39763.4446296296,2008-11-11,10:40:16
39.905346,116.368622,0,486,39763.4446875,2008-11-11,10:40:21
39.905451,116.368573,0,483,39763.4447453704,2008-11-11,10:40:26
39.90552,116.368538,0,481,39763.4448032407,2008-11-11,10:40:31
39.905522,116.368538,0,481,39763.4448611111,2008-11-11,10:40:36
39.905521,116.368538,0,481,39763.4449189815,2008-11-11,10:40:41
39.90552,116.368538,0,481,39763.4449768519,2008-11-11,10:40:46
39.90552,116.368538,0,481,39763.4450115741,2008-11-11,10:40:49
39.905527,116.368536,0,480,39763.4450347222,2008-11-11,10:40:51
39.905552,116.368517,0,481,39763.4450925926,2008-11-11,10:40:56
39.905584,116.368489,0,481,39763.445150463,2008-11-11,10:41:01
39.905547,116.368472,0,487,39763.4452083333,2008-11-11,10:41:06
39.905555,116.36847,0,489,39763.4452662037,2008-11-11,10:41:11
39.905558,116.36847,0,491,39763.4453240741,2008-11-11,10:41:16
39.905558,116.36847,0,491,39763.4453587963,2008-11-11,10:41:19
39.905557,116.36847,0,492,39763.4453819444,2008-11-11,10:41:21
39.905566,116.36847,0,491,39763.4454398148,2008-11-11,10:41:26
39.905572,116.368455,0,494,39763.4454976852,2008-11-11,10:41:31
39.905701,116.368427,0,497,39763.4455555556,2008-11-11,10:41:36
39.905877,116.36845,0,496,39763.4456134259,2008-11-11,10:41:41
39.906086,116.368411,0,499,39763.4456712963,2008-11-11,10:41:46
39.906267,116.368367,0,493,39763.4457291667,2008-11-11,10:41:51
39.906424,116.368331,0,489,39763.445787037,2008-11-11,10:41:56
39.906567,116.368279,0,476,39763.4458449074,2008-11-11,10:42:01
39.906589,116.368292,0,454,39763.4459027778,2008-11-11,10:42:06
39.906623,116.368317,0,435,39763.4459606481,2008-11-11,10:42:11
39.906694,116.368339,0,392,39763.4460185185,2008-11-11,10:42:16
39.906774,116.368329,0,370,39763.4460763889,2008-11-11,10:42:21
39.906847,116.368328,0,367,39763.4461342593,2008-11-11,10:42:26
39.906939,116.368303,0,367,39763.4461921296,2008-11-11,10:42:31
39.907007,116.368246,0,344,39763.44625,2008-11-11,10:42:36
39.907076,116.368229,0,337,39763.4463078704,2008-11-11,10:42:41
39.907195,116.368145,0,338,39763.4463657407,2008-11-11,10:42:46
39.907285,116.368063,0,337,39763.4464236111,2008-11-11,10:42:51
39.907305,116.368111,0,333,39763.4464814815,2008-11-11,10:42:56
39.907385,116.368475,0,329,39763.4465393518,2008-11-11,10:43:01
39.90733,116.368836,0,329,39763.4465972222,2008-11-11,10:43:06
39.907254,116.369079,0,340,39763.4466550926,2008-11-11,10:43:11
39.90732,116.369288,0,369,39763.446712963,2008-11-11,10:43:16
39.907402,116.369309,0,377,39763.4467708333,2008-11-11,10:43:21
39.907413,116.369311,0,394,39763.4468287037,2008-11-11,10:43:26
39.907433,116.369311,0,408,39763.4468865741,2008-11-11,10:43:31
39.907462,116.369309,0,420,39763.4469444444,2008-11-11,10:43:36
39.90759,116.369456,0,415,39763.4470023148,2008-11-11,10:43:41
39.90768,116.369599,0,387,39763.4470601852,2008-11-11,10:43:46
39.907683,116.369697,0,376,39763.4471180556,2008-11-11,10:43:51
39.907432,116.369741,0,353,39763.4471759259,2008-11-11,10:43:56
39.907027,116.369766,0,332,39763.4472337963,2008-11-11,10:44:01
39.906543,116.369762,0,319,39763.4472916667,2008-11-11,10:44:06
39.906269,116.369724,0,324,39763.447349537,2008-11-11,10:44:11
39.906167,116.369418,0,319,39763.4474074074,2008-11-11,10:44:16
39.90614,116.368935,0,303,39763.4474652778,2008-11-11,10:44:21
39.906144,116.368358,0,265,39763.4475231481,2008-11-11,10:44:26
39.906132,116.367694,0,231,39763.4475810185,2008-11-11,10:44:31
39.906162,116.366969,0,216,39763.4476388889,2008-11-11,10:44:36
39.906155,116.366209,0,211,39763.4476967593,2008-11-11,10:44:41
39.906239,116.365507,0,245,39763.4477546296,2008-11-11,10:44:46
39.906365,116.365074,0,271,39763.4478125,2008-11-11,10:44:51
39.906341,116.364684,0,270,39763.4478703704,2008-11-11,10:44:56
39.906346,116.364211,0,265,39763.4479282407,2008-11-11,10:45:01
39.906371,116.363639,0,251,39763.4479861111,2008-11-11,10:45:06
39.906373,116.363005,0,246,39763.4480439815,2008-11-11,10:45:11
39.906379,116.362333,0,244,39763.4481018518,2008-11-11,10:45:16
39.906268,116.361729,0,226,39763.4481597222,2008-11-11,10:45:21
39.906195,116.361097,0,202,39763.4482175926,2008-11-11,10:45:26
39.906271,116.360373,0,220,39763.448275463,2008-11-11,10:45:31
39.906305,116.35997,0,212,39763.4483333333,2008-11-11,10:45:36
39.906355,116.359865,0,218,39763.4483912037,2008-11-11,10:45:41
39.90635,116.359786,0,227,39763.4484490741,2008-11-11,10:45:46
39.906329,116.359513,0,234,39763.4485069444,2008-11-11,10:45:51
39.906267,116.359174,0,223,39763.4485648148,2008-11-11,10:45:56
39.906189,116.358813,0,204,39763.4486226852,2008-11-11,10:46:01
39.906215,116.358297,0,214,39763.4486805556,2008-11-11,10:46:06
39.906209,116.357922,0,227,39763.4487384259,2008-11-11,10:46:11
39.906221,116.357892,0,253,39763.4487962963,2008-11-11,10:46:16
39.906222,116.357879,0,258,39763.4488541667,2008-11-11,10:46:21
39.906276,116.35779,0,264,39763.448912037,2008-11-11,10:46:26
39.906329,116.357613,0,278,39763.4489699074,2008-11-11,10:46:31
39.90634,116.357556,0,285,39763.4490277778,2008-11-11,10:46:36
39.906323,116.35757,0,287,39763.4490856482,2008-11-11,10:46:41
39.906321,116.357579,0,288,39763.4491435185,2008-11-11,10:46:46
39.90632,116.357584,0,288,39763.4492013889,2008-11-11,10:46:51
39.90632,116.357586,0,288,39763.4492592593,2008-11-11,10:46:56
39.90632,116.357586,0,288,39763.4492939815,2008-11-11,10:46:59
39.906321,116.357583,0,288,39763.4493171296,2008-11-11,10:47:01
39.906367,116.357534,0,294,39763.449375,2008-11-11,10:47:06
39.906368,116.357255,0,308,39763.4494328704,2008-11-11,10:47:11
39.906253,116.356819,0,329,39763.4494907407,2008-11-11,10:47:16
39.906222,116.356244,0,350,39763.4495486111,2008-11-11,10:47:21
39.906182,116.35562,0,371,39763.4496064815,2008-11-11,10:47:26
39.906195,116.354943,0,394,39763.4496643519,2008-11-11,10:47:31
39.906273,116.354286,0,404,39763.4497222222,2008-11-11,10:47:36
39.906321,116.353674,0,410,39763.4497800926,2008-11-11,10:47:41
39.906378,116.353004,0,397,39763.449837963,2008-11-11,10:47:46
39.906454,116.352389,0,381,39763.4498958333,2008-11-11,10:47:51
39.906454,116.351941,0,352,39763.4499537037,2008-11-11,10:47:56
39.906374,116.351829,0,314,39763.4500115741,2008-11-11,10:48:01
39.906351,116.351837,0,297,39763.4500694444,2008-11-11,10:48:06
39.906351,116.351837,0,297,39763.4501041667,2008-11-11,10:48:09
39.90635,116.35184,0,297,39763.4501273148,2008-11-11,10:48:11
39.906362,116.35177,0,301,39763.4501851852,2008-11-11,10:48:16
39.906344,116.351449,0,303,39763.4502430556,2008-11-11,10:48:21
39.906227,116.351003,0,283,39763.4503009259,2008-11-11,10:48:26
39.906214,116.350493,0,280,39763.4503587963,2008-11-11,10:48:31
39.906174,116.349921,0,264,39763.4504166667,2008-11-11,10:48:36
39.906154,116.349475,0,242,39763.450474537,2008-11-11,10:48:41
39.906153,116.348974,0,226,39763.4505324074,2008-11-11,10:48:46
39.906056,116.348422,0,169,39763.4505902778,2008-11-11,10:48:51
39.906052,116.34772,0,133,39763.4506481481,2008-11-11,10:48:56
39.906105,116.347008,0,123,39763.4507060185,2008-11-11,10:49:01
39.906167,116.346562,0,116,39763.4507638889,2008-11-11,10:49:06
39.906252,116.346393,0,114,39763.4508217593,2008-11-11,10:49:11
39.90647,116.3464,0,109,39763.4508796296,2008-11-11,10:49:16
39.906652,116.346436,0,108,39763.4509375,2008-11-11,10:49:21
39.906775,116.346422,0,118,39763.4509953704,2008-11-11,10:49:26
39.906905,116.346404,0,128,39763.4510532407,2008-11-11,10:49:31
39.906941,116.346476,0,177,39763.4511111111,2008-11-11,10:49:36
39.906992,116.346533,0,228,39763.4511689815,2008-11-11,10:49:41
39.907159,116.34653,0,262,39763.4512268519,2008-11-11,10:49:46
39.907215,116.346524,0,272,39763.4512847222,2008-11-11,10:49:51
39.907229,116.34653,0,275,39763.4513425926,2008-11-11,10:49:56
39.907324,116.346643,0,283,39763.451400463,2008-11-11,10:50:01
39.907329,116.346667,0,286,39763.4514583333,2008-11-11,10:50:06
39.90733,116.346672,0,286,39763.4515162037,2008-11-11,10:50:11
39.907331,116.346666,0,287,39763.4515740741,2008-11-11,10:50:16
39.907331,116.346666,0,287,39763.4516087963,2008-11-11,10:50:19
39.907333,116.346659,0,287,39763.4516319444,2008-11-11,10:50:21
39.907396,116.34668,0,290,39763.4516898148,2008-11-11,10:50:26
39.907636,116.346548,0,289,39763.4517476852,2008-11-11,10:50:31
39.90788,116.346419,0,278,39763.4518055556,2008-11-11,10:50:36
39.908174,116.346474,0,290,39763.4518634259,2008-11-11,10:50:41
39.908491,116.346564,0,316,39763.4519212963,2008-11-11,10:50:46
39.908791,116.346621,0,360,39763.4519791667,2008-11-11,10:50:51
39.909003,116.346511,0,372,39763.452037037,2008-11-11,10:50:56
39.909261,116.346427,0,353,39763.4520949074,2008-11-11,10:51:01
39.909553,116.34655,0,394,39763.4521527778,2008-11-11,10:51:06
39.909962,116.346652,0,459,39763.4522106481,2008-11-11,10:51:11
39.91045,116.346771,0,516,39763.4522685185,2008-11-11,10:51:16
39.910706,116.346854,0,550,39763.4523263889,2008-11-11,10:51:21
39.910755,116.346873,0,484,39763.4523842593,2008-11-11,10:51:26
39.910755,116.346873,0,484,39763.4524189815,2008-11-11,10:51:29
39.910757,116.346872,0,488,39763.4524421296,2008-11-11,10:51:31
39.910768,116.346874,0,491,39763.4525,2008-11-11,10:51:36
39.91078,116.346877,0,495,39763.4525578704,2008-11-11,10:51:41
39.910803,116.346884,0,498,39763.4526157407,2008-11-11,10:51:46
39.910833,116.346902,0,502,39763.4526736111,2008-11-11,10:51:51
39.910932,116.346989,0,505,39763.4527314815,2008-11-11,10:51:56
39.911159,116.34704,0,492,39763.4527893519,2008-11-11,10:52:01
39.911338,116.34694,0,467,39763.4528472222,2008-11-11,10:52:06
39.911415,116.346947,0,463,39763.4529050926,2008-11-11,10:52:11
39.911589,116.346958,0,449,39763.452962963,2008-11-11,10:52:16
39.911969,116.34704,0,424,39763.4530208333,2008-11-11,10:52:21
39.912201,116.347,0,373,39763.4530787037,2008-11-11,10:52:26
39.912254,116.346906,0,327,39763.4531365741,2008-11-11,10:52:31
39.912259,116.346905,0,321,39763.4531944444,2008-11-11,10:52:36
39.912259,116.346905,0,321,39763.4532291667,2008-11-11,10:52:39
39.912265,116.346903,0,317,39763.4532523148,2008-11-11,10:52:41
39.912274,116.346903,0,313,39763.4533101852,2008-11-11,10:52:46
39.912274,116.346903,0,313,39763.4533449074,2008-11-11,10:52:49
39.912281,116.346902,0,311,39763.4533680556,2008-11-11,10:52:51
39.91229,116.346902,0,308,39763.4534259259,2008-11-11,10:52:56
39.912294,116.346903,0,304,39763.4534837963,2008-11-11,10:53:01
39.912297,116.346905,0,302,39763.4535416667,2008-11-11,10:53:06
39.912302,116.346906,0,301,39763.453599537,2008-11-11,10:53:11
39.91231,116.346907,0,299,39763.4536574074,2008-11-11,10:53:16
39.912316,116.346909,0,296,39763.4537152778,2008-11-11,10:53:21
39.912316,116.346909,0,296,39763.45375,2008-11-11,10:53:24
39.912309,116.346906,0,294,39763.4537731481,2008-11-11,10:53:26
39.912293,116.346901,0,293,39763.4538310185,2008-11-11,10:53:31
39.912286,116.346898,0,292,39763.4538888889,2008-11-11,10:53:36
39.912293,116.346898,0,291,39763.4539467593,2008-11-11,10:53:41
39.912296,116.346897,0,290,39763.4540046296,2008-11-11,10:53:46
39.912296,116.346897,0,290,39763.4540393518,2008-11-11,10:53:49
39.912298,116.346895,0,289,39763.4540625,2008-11-11,10:53:51
39.912468,116.346919,0,284,39763.4541203704,2008-11-11,10:53:56
39.912662,116.346938,0,276,39763.4541782407,2008-11-11,10:54:01
39.912996,116.347007,0,262,39763.4542361111,2008-11-11,10:54:06
39.913372,116.347061,0,259,39763.4542939815,2008-11-11,10:54:11
39.913896,116.34711,0,257,39763.4543518518,2008-11-11,10:54:16
39.914465,116.347211,0,253,39763.4544097222,2008-11-11,10:54:21
39.914971,116.347322,0,218,39763.4544675926,2008-11-11,10:54:26
39.915426,116.347342,0,197,39763.454525463,2008-11-11,10:54:31
39.915919,116.347353,0,221,39763.4545833333,2008-11-11,10:54:36
39.916293,116.347349,0,245,39763.4546412037,2008-11-11,10:54:41
39.916284,116.347339,0,196,39763.4546990741,2008-11-11,10:54:46
39.916279,116.347377,0,183,39763.4547569444,2008-11-11,10:54:51
39.916295,116.347382,0,181,39763.4548148148,2008-11-11,10:54:56
39.916184,116.347518,0,171,39763.4548726852,2008-11-11,10:55:01
39.916058,116.347644,0,166,39763.4549305556,2008-11-11,10:55:06
39.9161,116.347777,0,162,39763.4549884259,2008-11-11,10:55:11
39.91632,116.347654,0,166,39763.4550462963,2008-11-11,10:55:16
39.916537,116.347577,0,188,39763.4551041667,2008-11-11,10:55:21
39.916668,116.34754,0,186,39763.455162037,2008-11-11,10:55:26
39.917267,116.347194,0,215,39763.4552199074,2008-11-11,10:55:31
39.917252,116.346837,0,220,39763.4552777778,2008-11-11,10:55:36
39.917118,116.346287,0,219,39763.4553356481,2008-11-11,10:55:41
39.917068,116.345677,0,204,39763.4553935185,2008-11-11,10:55:46
39.917073,116.34504,0,199,39763.4554513889,2008-11-11,10:55:51
39.91706,116.34448,0,175,39763.4555092593,2008-11-11,10:55:56
39.917031,116.344005,0,168,39763.4555671296,2008-11-11,10:56:01
39.917103,116.343759,0,163,39763.455625,2008-11-11,10:56:06
39.917048,116.343725,0,162,39763.4556828704,2008-11-11,10:56:11
39.917024,116.343674,0,162,39763.4557407407,2008-11-11,10:56:16
39.916969,116.343505,0,147,39763.4557986111,2008-11-11,10:56:21
39.916952,116.343228,0,123,39763.4558564815,2008-11-11,10:56:26
39.916879,116.34284,0,97,39763.4559143518,2008-11-11,10:56:31
39.916816,116.342381,0,67,39763.4559722222,2008-11-11,10:56:36
39.916761,116.341844,0,42,39763.4560300926,2008-11-11,10:56:41
39.916734,116.341259,0,30,39763.456087963,2008-11-11,10:56:46
39.916825,116.340657,0,54,39763.4561458333,2008-11-11,10:56:51
39.916831,116.340187,0,54,39763.4562037037,2008-11-11,10:56:56
39.916897,116.339809,0,64,39763.4562615741,2008-11-11,10:57:01
39.916947,116.339647,0,90,39763.4563194444,2008-11-11,10:57:06
39.916948,116.339628,0,92,39763.4563773148,2008-11-11,10:57:11
39.916948,116.339628,0,92,39763.456412037,2008-11-11,10:57:14
39.916948,116.339626,0,92,39763.4564351852,2008-11-11,10:57:16
39.916927,116.339556,0,93,39763.4564930556,2008-11-11,10:57:21
39.916883,116.339354,0,95,39763.4565509259,2008-11-11,10:57:26
39.916819,116.33908,0,93,39763.4566087963,2008-11-11,10:57:31
39.916858,116.338859,0,90,39763.4566666667,2008-11-11,10:57:36
39.91711,116.338761,0,110,39763.456724537,2008-11-11,10:57:41
39.917494,116.338705,0,145,39763.4567824074,2008-11-11,10:57:46
39.917852,116.338675,0,181,39763.4568402778,2008-11-11,10:57:51
39.918329,116.338668,0,208,39763.4568981482,2008-11-11,10:57:56
39.918814,116.338632,0,243,39763.4569560185,2008-11-11,10:58:01
39.919377,116.338634,0,264,39763.4570138889,2008-11-11,10:58:06
39.919913,116.33862,0,291,39763.4570717593,2008-11-11,10:58:11
39.920375,116.338619,0,320,39763.4571296296,2008-11-11,10:58:16
39.920633,116.338578,0,315,39763.4571875,2008-11-11,10:58:21
39.920694,116.338509,0,310,39763.4572453704,2008-11-11,10:58:26
39.920709,116.338514,0,312,39763.4573032407,2008-11-11,10:58:31
39.920968,116.338476,0,280,39763.4573611111,2008-11-11,10:58:36
39.921258,116.338473,0,276,39763.4574189815,2008-11-11,10:58:41
39.921642,116.338489,0,276,39763.4574768519,2008-11-11,10:58:46
39.922162,116.338362,0,275,39763.4575347222,2008-11-11,10:58:51
39.922754,116.338278,0,263,39763.4575925926,2008-11-11,10:58:56
39.923326,116.338169,0,271,39763.457650463,2008-11-11,10:59:01
39.923927,116.338008,0,266,39763.4577083333,2008-11-11,10:59:06
39.924482,116.338052,0,271,39763.4577662037,2008-11-11,10:59:11
39.924937,116.33805,0,276,39763.4578240741,2008-11-11,10:59:16
39.92539,116.337991,0,265,39763.4578819444,2008-11-11,10:59:21
39.925972,116.337862,0,247,39763.4579398148,2008-11-11,10:59:26
39.926355,116.337866,0,211,39763.4579976852,2008-11-11,10:59:31
39.926726,116.33782,0,189,39763.4580555556,2008-11-11,10:59:36
39.926873,116.337805,0,177,39763.4581134259,2008-11-11,10:59:41
39.926902,116.337835,0,160,39763.4581712963,2008-11-11,10:59:46
39.926936,116.337852,0,156,39763.4582291667,2008-11-11,10:59:51
39.926967,116.337839,0,150,39763.458287037,2008-11-11,10:59:56
39.927104,116.337895,0,140,39763.4583449074,2008-11-11,11:00:01
39.927306,116.337896,0,151,39763.4584027778,2008-11-11,11:00:06
39.927508,116.337893,0,160,39763.4584606481,2008-11-11,11:00:11
39.927716,116.337957,0,163,39763.4585185185,2008-11-11,11:00:16
39.927764,116.337975,0,177,39763.4585763889,2008-11-11,11:00:21
39.927768,116.337974,0,181,39763.4586342593,2008-11-11,11:00:26
39.92777,116.337972,0,184,39763.4586921296,2008-11-11,11:00:31
39.927765,116.337971,0,186,39763.45875,2008-11-11,11:00:36
39.927765,116.337971,0,186,39763.4587847222,2008-11-11,11:00:39
39.927767,116.337971,0,187,39763.4588078704,2008-11-11,11:00:41
39.927754,116.337971,0,188,39763.4588657407,2008-11-11,11:00:46
39.927752,116.33797,0,188,39763.4589236111,2008-11-11,11:00:51
39.927752,116.33797,0,188,39763.4589583333,2008-11-11,11:00:54
39.927748,116.33797,0,187,39763.4589814815,2008-11-11,11:00:56
39.927729,116.337969,0,187,39763.4590393519,2008-11-11,11:01:01
39.927696,116.337958,0,185,39763.4590972222,2008-11-11,11:01:06
39.927672,116.33794,0,183,39763.4591550926,2008-11-11,11:01:11
39.927646,116.337939,0,180,39763.459212963,2008-11-11,11:01:16
39.92759,116.33792,0,179,39763.4592708333,2008-11-11,11:01:21
39.927551,116.33794,0,174,39763.4593287037,2008-11-11,11:01:26
39.927524,116.337943,0,170,39763.4593865741,2008-11-11,11:01:31
39.92744,116.337961,0,165,39763.4594444444,2008-11-11,11:01:36
39.92744,116.337961,0,165,39763.4594791667,2008-11-11,11:01:39
39.927437,116.337958,0,164,39763.4595023148,2008-11-11,11:01:41
39.927404,116.337957,0,162,39763.4595601852,2008-11-11,11:01:46
39.927351,116.337945,0,165,39763.4596180556,2008-11-11,11:01:51
39.927266,116.337957,0,171,39763.4596759259,2008-11-11,11:01:56
39.927252,116.337956,0,169,39763.4597337963,2008-11-11,11:02:01
39.927252,116.337956,0,169,39763.4597685185,2008-11-11,11:02:04
39.92725,116.337956,0,169,39763.4597916667,2008-11-11,11:02:06
39.927198,116.337934,0,173,39763.459849537,2008-11-11,11:02:11
39.927175,116.337927,0,174,39763.4599074074,2008-11-11,11:02:16
39.927157,116.337914,0,171,39763.4599652778,2008-11-11,11:02:21
39.927126,116.33789,0,169,39763.4600231481,2008-11-11,11:02:26
39.927115,116.33791,0,163,39763.4600810185,2008-11-11,11:02:31
39.927083,116.33791,0,156,39763.4601388889,2008-11-11,11:02:36
39.927083,116.33791,0,156,39763.4601736111,2008-11-11,11:02:39
39.927075,116.337905,0,150,39763.4601967593,2008-11-11,11:02:41
39.927047,116.337863,0,141,39763.4602546296,2008-11-11,11:02:46
39.926956,116.337718,0,113,39763.4603125,2008-11-11,11:02:51
39.926936,116.337674,0,101,39763.4603703704,2008-11-11,11:02:56
39.92694,116.337634,0,98,39763.4604282407,2008-11-11,11:03:01
39.926944,116.337631,0,94,39763.4604861111,2008-11-11,11:03:06
39.92695,116.337629,0,92,39763.4605439815,2008-11-11,11:03:11
39.926952,116.337626,0,90,39763.4606018519,2008-11-11,11:03:16
39.926952,116.337626,0,90,39763.4606365741,2008-11-11,11:03:19
39.926956,116.33762,0,90,39763.4606597222,2008-11-11,11:03:21
39.927051,116.337503,0,88,39763.4607175926,2008-11-11,11:03:26
39.927104,116.33741,0,88,39763.460775463,2008-11-11,11:03:31
39.92711,116.337307,0,86,39763.4608333333,2008-11-11,11:03:36
39.927103,116.337134,0,88,39763.4608912037,2008-11-11,11:03:41
39.927122,116.33697,0,83,39763.4609490741,2008-11-11,11:03:46
39.927156,116.336841,0,82,39763.4610069444,2008-11-11,11:03:51
39.927124,116.336705,0,86,39763.4610648148,2008-11-11,11:03:56
39.927067,116.336565,0,87,39763.4611226852,2008-11-11,11:04:01
39.92704,116.336525,0,88,39763.4611805556,2008-11-11,11:04:06
39.926975,116.336492,0,83,39763.4612384259,2008-11-11,11:04:11
39.926942,116.336405,0,82,39763.4612962963,2008-11-11,11:04:16
39.926918,116.336353,0,79,39763.4613541667,2008-11-11,11:04:21
39.926887,116.336314,0,75,39763.461412037,2008-11-11,11:04:26
39.926887,116.336314,0,75,39763.4614467593,2008-11-11,11:04:29
39.926891,116.336311,0,74,39763.4614699074,2008-11-11,11:04:31
39.926873,116.336274,0,72,39763.4615277778,2008-11-11,11:04:36
39.926833,116.33624,0,70,39763.4615856481,2008-11-11,11:04:41
39.926812,116.336202,0,69,39763.4616435185,2008-11-11,11:04:46
39.926825,116.336128,0,65,39763.4617013889,2008-11-11,11:04:51
39.926878,116.336067,0,58,39763.4617592593,2008-11-11,11:04:56
39.926883,116.33601,0,51,39763.4618171296,2008-11-11,11:05:01
39.926845,116.335941,0,43,39763.461875,2008-11-11,11:05:06
39.926846,116.33587,0,35,39763.4619328704,2008-11-11,11:05:11
39.926854,116.335816,0,26,39763.4619907407,2008-11-11,11:05:16
39.926836,116.335786,0,18,39763.4620486111,2008-11-11,11:05:21
39.926787,116.335767,0,2,39763.4621064815,2008-11-11,11:05:26
39.926752,116.335723,0,-7,39763.4621643518,2008-11-11,11:05:31
39.926757,116.335705,0,-9,39763.4622222222,2008-11-11,11:05:36
39.92676,116.335653,0,-14,39763.4622800926,2008-11-11,11:05:41
39.926779,116.335588,0,-19,39763.462337963,2008-11-11,11:05:46
39.926783,116.335532,0,-23,39763.4623958333,2008-11-11,11:05:51
39.926771,116.335522,0,-28,39763.4624537037,2008-11-11,11:05:56
39.926767,116.335499,0,-29,39763.4625115741,2008-11-11,11:06:01
39.926767,116.335373,0,-25,39763.4625694444,2008-11-11,11:06:06
39.926758,116.335242,0,-24,39763.4626273148,2008-11-11,11:06:11
39.926793,116.335198,0,-24,39763.4626851852,2008-11-11,11:06:16
39.92677,116.335116,0,-25,39763.4627430556,2008-11-11,11:06:21
39.926749,116.335079,0,-25,39763.4628009259,2008-11-11,11:06:26
39.926722,116.334979,0,-26,39763.4628587963,2008-11-11,11:06:31
39.926708,116.334908,0,-27,39763.4629166667,2008-11-11,11:06:36
39.926728,116.334854,0,-26,39763.462974537,2008-11-11,11:06:41
39.926754,116.334796,0,-25,39763.4630324074,2008-11-11,11:06:46
39.926748,116.334738,0,-25,39763.4630902778,2008-11-11,11:06:51
39.926777,116.334678,0,-26,39763.4631481481,2008-11-11,11:06:56
39.92682,116.334626,0,-28,39763.4632060185,2008-11-11,11:07:01
39.926805,116.334552,0,-32,39763.4632638889,2008-11-11,11:07:06
39.926784,116.334505,0,-28,39763.4633217593,2008-11-11,11:07:11
39.926784,116.334505,0,-28,39763.4633564815,2008-11-11,11:07:14
39.926782,116.334498,0,-28,39763.4633796296,2008-11-11,11:07:16
39.926819,116.334434,0,-25,39763.4634375,2008-11-11,11:07:21
39.926839,116.334396,0,-25,39763.4634953704,2008-11-11,11:07:26
39.926858,116.334334,0,-24,39763.4635532407,2008-11-11,11:07:31
39.926885,116.334274,0,-23,39763.4636111111,2008-11-11,11:07:36
39.926986,116.334193,0,-22,39763.4636689815,2008-11-11,11:07:41
39.927071,116.334143,0,-17,39763.4637268518,2008-11-11,11:07:46
39.927052,116.33416,0,-15,39763.4637847222,2008-11-11,11:07:51
39.92705,116.334159,0,-16,39763.4638425926,2008-11-11,11:07:56
39.927055,116.334159,0,-17,39763.463900463,2008-11-11,11:08:01
39.927057,116.334161,0,-18,39763.4639583333,2008-11-11,11:08:06
39.927057,116.334161,0,-18,39763.4639930556,2008-11-11,11:08:09
39.927053,116.334163,0,-18,39763.4640162037,2008-11-11,11:08:11
39.927031,116.334224,0,-14,39763.4640740741,2008-11-11,11:08:16
39.927022,116.334222,0,-13,39763.4641319444,2008-11-11,11:08:21
39.926845,116.334055,0,-3,39763.4641898148,2008-11-11,11:08:26
39.926537,116.333786,0,13,39763.4642476852,2008-11-11,11:08:31
39.92633,116.333561,0,25,39763.4643055556,2008-11-11,11:08:36
39.926145,116.333291,0,27,39763.4643634259,2008-11-11,11:08:41
39.926105,116.33323,0,30,39763.4644212963,2008-11-11,11:08:46
39.926093,116.333229,0,30,39763.4644791667,2008-11-11,11:08:51
39.926035,116.333195,0,39,39763.464537037,2008-11-11,11:08:56
39.925997,116.333179,0,46,39763.4645949074,2008-11-11,11:09:01
39.925938,116.333187,0,52,39763.4646527778,2008-11-11,11:09:06
39.92593,116.333184,0,52,39763.4647106482,2008-11-11,11:09:11
39.925932,116.333184,0,51,39763.4647685185,2008-11-11,11:09:16
39.925932,116.333184,0,51,39763.4648032407,2008-11-11,11:09:19
39.925933,116.333182,0,51,39763.4648263889,2008-11-11,11:09:21
39.925886,116.333197,0,59,39763.4648842593,2008-11-11,11:09:26
39.925877,116.333192,0,65,39763.4649421296,2008-11-11,11:09:31
39.925857,116.333175,0,70,39763.465,2008-11-11,11:09:36
39.925879,116.333164,0,72,39763.4650578704,2008-11-11,11:09:41
39.92587,116.333142,0,74,39763.4651157407,2008-11-11,11:09:46
39.925846,116.333137,0,74,39763.4651736111,2008-11-11,11:09:51
39.92581,116.333114,0,75,39763.4652314815,2008-11-11,11:09:56
39.925774,116.333103,0,75,39763.4652893519,2008-11-11,11:10:01
39.925716,116.333112,0,75,39763.4653472222,2008-11-11,11:10:06
39.9257,116.33311,0,75,39763.4654050926,2008-11-11,11:10:11
39.925675,116.333106,0,75,39763.465462963,2008-11-11,11:10:16
39.925549,116.333109,0,76,39763.4655208333,2008-11-11,11:10:21
39.925455,116.33309,0,77,39763.4655787037,2008-11-11,11:10:26
39.925387,116.33309,0,78,39763.4656365741,2008-11-11,11:10:31
39.925319,116.333061,0,82,39763.4656944444,2008-11-11,11:10:36
39.925392,116.333047,0,90,39763.4657523148,2008-11-11,11:10:41
39.925451,116.333012,0,119,39763.4658101852,2008-11-11,11:10:46
39.92555,116.333012,0,146,39763.4658680556,2008-11-11,11:10:51
39.925516,116.33316,0,178,39763.4659259259,2008-11-11,11:10:56
39.925444,116.333225,0,188,39763.4659837963,2008-11-11,11:11:01
39.925411,116.333265,0,193,39763.4660416667,2008-11-11,11:11:06
39.925399,116.333298,0,195,39763.466099537,2008-11-11,11:11:11
39.925399,116.333298,0,195,39763.4661342593,2008-11-11,11:11:14
39.925403,116.333296,0,194,39763.4661574074,2008-11-11,11:11:16
39.925343,116.333332,0,194,39763.4662152778,2008-11-11,11:11:21
39.925359,116.333349,0,193,39763.4662731481,2008-11-11,11:11:26
39.925359,116.333349,0,193,39763.4663078704,2008-11-11,11:11:29
39.925357,116.333351,0,193,39763.4663310185,2008-11-11,11:11:31
39.925272,116.333463,0,192,39763.4663888889,2008-11-11,11:11:36
39.92532,116.333558,0,191,39763.4664467593,2008-11-11,11:11:41
39.925425,116.333608,0,188,39763.4665046296,2008-11-11,11:11:46
39.92543,116.33361,0,189,39763.4665625,2008-11-11,11:11:51
39.925438,116.333613,0,189,39763.4666203704,2008-11-11,11:11:56
39.925434,116.333616,0,190,39763.4666782407,2008-11-11,11:12:01
39.925431,116.333618,0,190,39763.4667361111,2008-11-11,11:12:06
39.925431,116.333618,0,190,39763.4667708333,2008-11-11,11:12:09
39.925425,116.333623,0,190,39763.4667939815,2008-11-11,11:12:11
39.925345,116.333836,0,191,39763.4668518519,2008-11-11,11:12:16
39.925245,116.333981,0,190,39763.4669097222,2008-11-11,11:12:21
39.925226,116.333998,0,189,39763.4669675926,2008-11-11,11:12:26
39.925198,116.334084,0,187,39763.467025463,2008-11-11,11:12:31
39.925201,116.33412,0,186,39763.4670833333,2008-11-11,11:12:36
39.925189,116.334165,0,185,39763.4671412037,2008-11-11,11:12:41
39.925196,116.334167,0,185,39763.4671990741,2008-11-11,11:12:46
39.925198,116.334169,0,184,39763.4672569444,2008-11-11,11:12:51
39.925198,116.334169,0,184,39763.4672916667,2008-11-11,11:12:54
39.925191,116.334171,0,184,39763.4673148148,2008-11-11,11:12:56
39.925178,116.334172,0,184,39763.4673726852,2008-11-11,11:13:01
39.925174,116.334395,0,163,39763.4674305556,2008-11-11,11:13:06
39.925174,116.334401,0,162,39763.4674884259,2008-11-11,11:13:11
39.925174,116.334401,0,162,39763.4675231481,2008-11-11,11:13:14
39.925175,116.334404,0,162,39763.4675462963,2008-11-11,11:13:16
39.925135,116.334438,0,153,39763.4676041667,2008-11-11,11:13:21
39.925108,116.334523,0,139,39763.467662037,2008-11-11,11:13:26
39.925089,116.334549,0,132,39763.4677199074,2008-11-11,11:13:31
39.925117,116.334574,0,130,39763.4677777778,2008-11-11,11:13:36
39.925114,116.334576,0,129,39763.4678356481,2008-11-11,11:13:41
39.925121,116.334578,0,129,39763.4678935185,2008-11-11,11:13:46
39.925121,116.334578,0,129,39763.4679282407,2008-11-11,11:13:49
39.925128,116.33458,0,129,39763.4679513889,2008-11-11,11:13:51
39.925129,116.334606,0,129,39763.4680092593,2008-11-11,11:13:56
39.925113,116.334639,0,129,39763.4680671296,2008-11-11,11:14:01
39.925065,116.334706,0,126,39763.468125,2008-11-11,11:14:06
39.925052,116.334791,0,121,39763.4681828704,2008-11-11,11:14:11
39.925046,116.334792,0,120,39763.4682407407,2008-11-11,11:14:16
39.92504,116.334793,0,120,39763.4682986111,2008-11-11,11:14:21
39.92504,116.334793,0,120,39763.4683333333,2008-11-11,11:14:24
39.925036,116.334794,0,119,39763.4683564815,2008-11-11,11:14:26
39.924995,116.334837,0,115,39763.4684143519,2008-11-11,11:14:31
39.924973,116.334906,0,110,39763.4684722222,2008-11-11,11:14:36
39.924971,116.334942,0,109,39763.4685300926,2008-11-11,11:14:41
39.925052,116.335131,0,106,39763.468587963,2008-11-11,11:14:46
39.925063,116.335134,0,105,39763.4686458333,2008-11-11,11:14:51
39.925235,116.33526,0,101,39763.4687037037,2008-11-11,11:14:56
39.925789,116.335663,0,97,39763.4687615741,2008-11-11,11:15:01
39.925817,116.335717,0,95,39763.4688194444,2008-11-11,11:15:06
39.925863,116.335847,0,95,39763.4688773148,2008-11-11,11:15:11
39.925883,116.335892,0,94,39763.4689351852,2008-11-11,11:15:16
39.926099,116.335953,0,92,39763.4689930556,2008-11-11,11:15:21
39.926279,116.335952,0,92,39763.4690509259,2008-11-11,11:15:26
39.92639,116.335999,0,86,39763.4691087963,2008-11-11,11:15:31
39.926464,116.336049,0,82,39763.4691666667,2008-11-11,11:15:36
39.926489,116.336107,0,82,39763.469224537,2008-11-11,11:15:41
39.926504,116.336172,0,81,39763.4692824074,2008-11-11,11:15:46
39.926538,116.336244,0,80,39763.4693402778,2008-11-11,11:15:51
39.926542,116.336285,0,80,39763.4693981481,2008-11-11,11:15:56
39.926556,116.336356,0,86,39763.4694560185,2008-11-11,11:16:01
39.926537,116.33637,0,88,39763.4695138889,2008-11-11,11:16:06
39.926552,116.336433,0,93,39763.4695717593,2008-11-11,11:16:11
39.926552,116.336433,0,93,39763.4696064815,2008-11-11,11:16:14
39.926552,116.336441,0,91,39763.4696296296,2008-11-11,11:16:16
39.926537,116.336443,0,90,39763.4696875,2008-11-11,11:16:21
39.926459,116.336469,0,89,39763.4697453704,2008-11-11,11:16:26
39.926423,116.336544,0,89,39763.4698032407,2008-11-11,11:16:31
39.926411,116.33661,0,89,39763.4698611111,2008-11-11,11:16:36
39.926386,116.336712,0,92,39763.4699189815,2008-11-11,11:16:41
39.92619,116.336876,0,98,39763.4699768518,2008-11-11,11:16:46
39.92622,116.336934,0,98,39763.4700347222,2008-11-11,11:16:51
39.926218,116.336987,0,99,39763.4700925926,2008-11-11,11:16:56
39.926216,116.336988,0,98,39763.470150463,2008-11-11,11:17:01
39.926209,116.336988,0,98,39763.4702083333,2008-11-11,11:17:06
39.926209,116.336988,0,98,39763.4702430556,2008-11-11,11:17:09
39.926203,116.336988,0,98,39763.4702662037,2008-11-11,11:17:11
39.926608,116.338077,0,495,39763.4720601852,2008-11-11,11:19:46
39.92609,116.33732,0,122,39763.4721180556,2008-11-11,11:19:51
39.926289,116.337288,0,126,39763.4779050926,2008-11-11,11:28:11
39.926359,116.337294,0,126,39763.477962963,2008-11-11,11:28:16
39.926396,116.337331,0,126,39763.4780208333,2008-11-11,11:28:21
39.926417,116.337333,0,125,39763.4780787037,2008-11-11,11:28:26
39.92643,116.337377,0,125,39763.4781365741,2008-11-11,11:28:31
39.926461,116.337383,0,125,39763.4781944444,2008-11-11,11:28:36
39.926404,116.337398,0,126,39763.4782523148,2008-11-11,11:28:41
39.926331,116.337399,0,126,39763.4783101852,2008-11-11,11:28:46
39.926294,116.337385,0,125,39763.4783680556,2008-11-11,11:28:51
39.926293,116.337416,0,125,39763.4784259259,2008-11-11,11:28:56
39.92632,116.337408,0,125,39763.4784837963,2008-11-11,11:29:01
39.926331,116.337361,0,125,39763.4785416667,2008-11-11,11:29:06
39.926273,116.337331,0,126,39763.478599537,2008-11-11,11:29:11
39.926204,116.337333,0,126,39763.4786574074,2008-11-11,11:29:16
39.926152,116.337325,0,125,39763.4787152778,2008-11-11,11:29:21
39.926151,116.337361,0,124,39763.4787731481,2008-11-11,11:29:26
39.926151,116.337361,0,124,39763.4788078704,2008-11-11,11:29:29
39.926154,116.337363,0,122,39763.4788310185,2008-11-11,11:29:31
39.926185,116.337361,0,122,39763.4788888889,2008-11-11,11:29:36
39.926234,116.337322,0,122,39763.4789467593,2008-11-11,11:29:41
39.926294,116.337313,0,122,39763.4790046296,2008-11-11,11:29:46
39.926294,116.337313,0,122,39763.4790393518,2008-11-11,11:29:49
39.926295,116.337317,0,123,39763.4790625,2008-11-11,11:29:51
39.926237,116.337283,0,126,39763.4791203704,2008-11-11,11:29:56
39.926212,116.33721,0,128,39763.4791782407,2008-11-11,11:30:01
39.926196,116.337146,0,131,39763.4792361111,2008-11-11,11:30:06
39.926261,116.337099,0,133,39763.4792939815,2008-11-11,11:30:11
39.926343,116.337105,0,131,39763.4793518518,2008-11-11,11:30:16
39.926363,116.337167,0,129,39763.4794097222,2008-11-11,11:30:21
39.926343,116.337254,0,125,39763.4799305556,2008-11-11,11:31:06
39.926207,116.337009,0,125,39763.4799884259,2008-11-11,11:31:11
39.926152,116.336958,0,124,39763.4800462963,2008-11-11,11:31:16
39.926082,116.336838,0,124,39763.4801041667,2008-11-11,11:31:21
39.926002,116.336757,0,124,39763.480162037,2008-11-11,11:31:26
39.925988,116.336926,0,124,39763.4805671296,2008-11-11,11:32:01
39.92596,116.337008,0,125,39763.480625,2008-11-11,11:32:06
39.925989,116.337019,0,126,39763.4806828704,2008-11-11,11:32:11
39.92604,116.337003,0,127,39763.4807407407,2008-11-11,11:32:16
39.926058,116.337029,0,129,39763.4807986111,2008-11-11,11:32:21
39.926058,116.337029,0,129,39763.4808333333,2008-11-11,11:32:24
39.926065,116.337026,0,130,39763.4808564815,2008-11-11,11:32:26
39.92603,116.337029,0,129,39763.4809143519,2008-11-11,11:32:31
39.925997,116.337004,0,129,39763.4809722222,2008-11-11,11:32:36
39.925932,116.336992,0,130,39763.4810300926,2008-11-11,11:32:41
39.925957,116.337004,0,133,39763.481087963,2008-11-11,11:32:46
39.925972,116.337053,0,135,39763.4811458333,2008-11-11,11:32:51
39.926026,116.337055,0,135,39763.4812037037,2008-11-11,11:32:56
39.926084,116.337061,0,136,39763.4812615741,2008-11-11,11:33:01
39.926128,116.337044,0,136,39763.4813194444,2008-11-11,11:33:06
39.926158,116.337025,0,136,39763.4813773148,2008-11-11,11:33:11
39.926151,116.337014,0,136,39763.4814351852,2008-11-11,11:33:16
39.926154,116.33705,0,136,39763.4814930556,2008-11-11,11:33:21
39.926091,116.337096,0,136,39763.4815509259,2008-11-11,11:33:26
39.926029,116.337108,0,138,39763.4816087963,2008-11-11,11:33:31
39.926001,116.337102,0,140,39763.4816666667,2008-11-11,11:33:36
39.926001,116.337102,0,140,39763.4817013889,2008-11-11,11:33:39
39.926001,116.337099,0,143,39763.481724537,2008-11-11,11:33:41
39.926049,116.33707,0,144,39763.4817824074,2008-11-11,11:33:46
39.926078,116.337055,0,143,39763.4818402778,2008-11-11,11:33:51
39.926113,116.337046,0,143,39763.4818981481,2008-11-11,11:33:56
39.926138,116.337001,0,147,39763.4819560185,2008-11-11,11:34:01
39.926172,116.337022,0,150,39763.4820138889,2008-11-11,11:34:06
39.926179,116.337091,0,151,39763.4820717593,2008-11-11,11:34:11
39.926153,116.337125,0,151,39763.4821296296,2008-11-11,11:34:16
39.926153,116.337125,0,151,39763.4821643519,2008-11-11,11:34:19
39.926149,116.337125,0,150,39763.4821875,2008-11-11,11:34:21
39.926141,116.337136,0,151,39763.4822453704,2008-11-11,11:34:26
39.926121,116.33713,0,154,39763.4823032407,2008-11-11,11:34:31
39.926156,116.337104,0,157,39763.4823611111,2008-11-11,11:34:36
39.926156,116.337104,0,157,39763.4823958333,2008-11-11,11:34:39
39.926156,116.337107,0,159,39763.4824189815,2008-11-11,11:34:41
39.926155,116.337124,0,161,39763.4824768519,2008-11-11,11:34:46
39.926095,116.337157,0,164,39763.4825347222,2008-11-11,11:34:51
39.926058,116.337195,0,169,39763.4825925926,2008-11-11,11:34:56
39.926065,116.337209,0,176,39763.482650463,2008-11-11,11:35:01
39.926088,116.337304,0,185,39763.4827083333,2008-11-11,11:35:06
39.926128,116.337363,0,193,39763.4827662037,2008-11-11,11:35:11
39.926147,116.337387,0,199,39763.4828240741,2008-11-11,11:35:16
39.926169,116.337382,0,204,39763.4828819444,2008-11-11,11:35:21
39.926195,116.337355,0,211,39763.4829398148,2008-11-11,11:35:26
39.926188,116.337367,0,221,39763.4829976852,2008-11-11,11:35:31
39.926208,116.337373,0,230,39763.4830555556,2008-11-11,11:35:36
39.926196,116.337414,0,241,39763.4831134259,2008-11-11,11:35:41
39.926184,116.337427,0,247,39763.4831712963,2008-11-11,11:35:46
39.926216,116.337418,0,254,39763.4832291667,2008-11-11,11:35:51
39.926248,116.337431,0,263,39763.483287037,2008-11-11,11:35:56
39.926279,116.337499,0,273,39763.4833449074,2008-11-11,11:36:01
39.926291,116.337547,0,283,39763.4834027778,2008-11-11,11:36:06
39.926255,116.337609,0,295,39763.4834606481,2008-11-11,11:36:11
39.926242,116.337652,0,307,39763.4835185185,2008-11-11,11:36:16
39.926293,116.337721,0,320,39763.4835763889,2008-11-11,11:36:21
39.92631,116.337815,0,334,39763.4836342593,2008-11-11,11:36:26
39.926366,116.337904,0,342,39763.4836921296,2008-11-11,11:36:31
39.926439,116.337934,0,347,39763.48375,2008-11-11,11:36:36
39.926477,116.337984,0,356,39763.4838078704,2008-11-11,11:36:41
39.926513,116.338003,0,366,39763.4838657407,2008-11-11,11:36:46
39.92655,116.33804,0,374,39763.4839236111,2008-11-11,11:36:51
39.926555,116.33807,0,385,39763.4839814815,2008-11-11,11:36:56
39.926583,116.338108,0,395,39763.4840393519,2008-11-11,11:37:01
39.926615,116.338221,0,404,39763.4840972222,2008-11-11,11:37:06
39.926637,116.338297,0,414,39763.4841550926,2008-11-11,11:37:11
39.926654,116.338312,0,422,39763.484212963,2008-11-11,11:37:16
39.926685,116.338336,0,429,39763.4842708333,2008-11-11,11:37:21
39.926699,116.338394,0,438,39763.4843287037,2008-11-11,11:37:26
39.926694,116.338423,0,450,39763.4843865741,2008-11-11,11:37:31
39.926706,116.338424,0,462,39763.4844444444,2008-11-11,11:37:36
39.926706,116.338424,0,462,39763.4844791667,2008-11-11,11:37:39
39.926712,116.338424,0,475,39763.4845023148,2008-11-11,11:37:41
39.926683,116.338466,0,488,39763.4845601852,2008-11-11,11:37:46
39.926658,116.338497,0,502,39763.4846180556,2008-11-11,11:37:51
39.926687,116.338583,0,513,39763.4846759259,2008-11-11,11:37:56
39.926755,116.338695,0,529,39763.4847337963,2008-11-11,11:38:01
39.926797,116.338774,0,548,39763.4847916667,2008-11-11,11:38:06
39.926792,116.338851,0,566,39763.484849537,2008-11-11,11:38:11
39.926826,116.338891,0,586,39763.4849074074,2008-11-11,11:38:16
39.926904,116.338959,0,595,39763.4849652778,2008-11-11,11:38:21
39.92695,116.339015,0,602,39763.4850231481,2008-11-11,11:38:26
39.926997,116.339024,0,610,39763.4850810185,2008-11-11,11:38:31
39.927019,116.338953,0,610,39763.4851388889,2008-11-11,11:38:36
39.927038,116.338844,0,599,39763.4851967593,2008-11-11,11:38:41
39.927066,116.338756,0,583,39763.4852546296,2008-11-11,11:38:46
39.927081,116.338688,0,567,39763.4853125,2008-11-11,11:38:51
39.927129,116.338673,0,552,39763.4853703704,2008-11-11,11:38:56
39.927162,116.338673,0,535,39763.4854282407,2008-11-11,11:39:01
39.927163,116.3387,0,533,39763.4854861111,2008-11-11,11:39:06
39.927161,116.338722,0,542,39763.4855439815,2008-11-11,11:39:11
39.927146,116.338739,0,552,39763.4856018518,2008-11-11,11:39:16
39.927114,116.338764,0,561,39763.4856597222,2008-11-11,11:39:21
39.927071,116.338821,0,572,39763.4857175926,2008-11-11,11:39:26
39.927033,116.338936,0,583,39763.485775463,2008-11-11,11:39:31
39.927046,116.338998,0,592,39763.4858333333,2008-11-11,11:39:36
39.927072,116.339025,0,600,39763.4858912037,2008-11-11,11:39:41
39.927095,116.339049,0,610,39763.4859490741,2008-11-11,11:39:46
39.927165,116.339055,0,620,39763.4860069444,2008-11-11,11:39:51
39.927252,116.339035,0,629,39763.4860648148,2008-11-11,11:39:56
39.927235,116.339054,0,638,39763.4861226852,2008-11-11,11:40:01
39.927178,116.339082,0,646,39763.4861805556,2008-11-11,11:40:06
39.927152,116.339088,0,655,39763.4862384259,2008-11-11,11:40:11
39.927152,116.339103,0,666,39763.4862962963,2008-11-11,11:40:16
39.927125,116.339152,0,676,39763.4863541667,2008-11-11,11:40:21
39.927113,116.339165,0,685,39763.486412037,2008-11-11,11:40:26
39.927138,116.339143,0,694,39763.4864699074,2008-11-11,11:40:31
39.927124,116.339131,0,693,39763.4865277778,2008-11-11,11:40:36
39.92713,116.33914,0,703,39763.4865856481,2008-11-11,11:40:41
39.927123,116.339203,0,711,39763.4866435185,2008-11-11,11:40:46
39.927133,116.339255,0,721,39763.4867013889,2008-11-11,11:40:51
39.927096,116.339316,0,734,39763.4867592593,2008-11-11,11:40:56
39.927141,116.339346,0,746,39763.4868171296,2008-11-11,11:41:01
39.927247,116.339379,0,758,39763.486875,2008-11-11,11:41:06
39.927334,116.339337,0,740,39763.4869328704,2008-11-11,11:41:11
39.92744,116.339412,0,749,39763.4869907407,2008-11-11,11:41:16
39.927409,116.339254,0,711,39763.4870486111,2008-11-11,11:41:21
39.927348,116.339081,0,678,39763.4871064815,2008-11-11,11:41:26
39.927302,116.338979,0,651,39763.4871643518,2008-11-11,11:41:31
39.92725,116.338868,0,627,39763.4872222222,2008-11-11,11:41:36
39.927111,116.338743,0,608,39763.4872800926,2008-11-11,11:41:41
39.926941,116.338624,0,592,39763.487337963,2008-11-11,11:41:46
39.926927,116.338537,0,575,39763.4873958333,2008-11-11,11:41:51
39.926967,116.338461,0,560,39763.4874537037,2008-11-11,11:41:56
39.926991,116.338344,0,547,39763.4875115741,2008-11-11,11:42:01
39.926926,116.338239,0,535,39763.4875694444,2008-11-11,11:42:06
39.926898,116.338205,0,522,39763.4876273148,2008-11-11,11:42:11
39.926869,116.338182,0,510,39763.4876851852,2008-11-11,11:42:16
39.926877,116.338118,0,498,39763.4877430556,2008-11-11,11:42:21
39.926873,116.338102,0,487,39763.4878009259,2008-11-11,11:42:26
39.926873,116.338102,0,487,39763.4878356481,2008-11-11,11:42:29
39.926881,116.338102,0,475,39763.4878587963,2008-11-11,11:42:31
39.92687,116.338107,0,466,39763.4879166667,2008-11-11,11:42:36
39.926799,116.338118,0,458,39763.487974537,2008-11-11,11:42:41
39.926711,116.338129,0,452,39763.4880324074,2008-11-11,11:42:46
39.926711,116.338129,0,452,39763.4880671296,2008-11-11,11:42:49
39.926704,116.338122,0,446,39763.4880902778,2008-11-11,11:42:51
39.92674,116.338132,0,439,39763.4881481482,2008-11-11,11:42:56
39.926698,116.338136,0,434,39763.4882060185,2008-11-11,11:43:01
39.926673,116.338151,0,429,39763.4882638889,2008-11-11,11:43:06
39.926661,116.338135,0,424,39763.4883217593,2008-11-11,11:43:11
39.926653,116.338151,0,420,39763.4883796296,2008-11-11,11:43:16
39.926692,116.338131,0,414,39763.4884375,2008-11-11,11:43:21
39.926705,116.33808,0,409,39763.4884953704,2008-11-11,11:43:26
39.926676,116.338005,0,406,39763.4885532407,2008-11-11,11:43:31
39.926654,116.33796,0,405,39763.4886111111,2008-11-11,11:43:36
39.92662,116.3379,0,403,39763.4886689815,2008-11-11,11:43:41
39.926594,116.337871,0,399,39763.4887268519,2008-11-11,11:43:46
39.92654,116.33783,0,396,39763.4887847222,2008-11-11,11:43:51
39.926665,116.33781,0,393,39763.4888425926,2008-11-11,11:43:56
39.926772,116.337794,0,392,39763.488900463,2008-11-11,11:44:01
39.926818,116.33776,0,389,39763.4889583333,2008-11-11,11:44:06
39.926826,116.337701,0,387,39763.4890162037,2008-11-11,11:44:11
39.926854,116.337659,0,373,39763.4890740741,2008-11-11,11:44:16
39.926832,116.337596,0,354,39763.4891319444,2008-11-11,11:44:21
39.926779,116.337562,0,343,39763.4891898148,2008-11-11,11:44:26
39.926764,116.337576,0,343,39763.4892476852,2008-11-11,11:44:31
39.926773,116.337602,0,342,39763.4893055556,2008-11-11,11:44:36
39.926785,116.33764,0,341,39763.4893634259,2008-11-11,11:44:41
39.926832,116.337687,0,339,39763.4894212963,2008-11-11,11:44:46
39.926921,116.337668,0,340,39763.4894791667,2008-11-11,11:44:51
39.926865,116.337673,0,337,39763.489537037,2008-11-11,11:44:56
39.926726,116.337737,0,330,39763.4895949074,2008-11-11,11:45:01
39.926666,116.337718,0,324,39763.4896527778,2008-11-11,11:45:06
39.926638,116.337709,0,318,39763.4897106481,2008-11-11,11:45:11
39.926592,116.337781,0,320,39763.4897685185,2008-11-11,11:45:16
39.926529,116.337842,0,321,39763.4898263889,2008-11-11,11:45:21
39.926511,116.337924,0,322,39763.4898842593,2008-11-11,11:45:26
39.926489,116.337903,0,322,39763.4899421296,2008-11-11,11:45:31
39.926481,116.337928,0,325,39763.49,2008-11-11,11:45:36
39.926473,116.337996,0,329,39763.4900578704,2008-11-11,11:45:41
39.926466,116.338028,0,333,39763.4901157407,2008-11-11,11:45:46
39.926497,116.338087,0,338,39763.4901736111,2008-11-11,11:45:51
39.926514,116.338085,0,343,39763.4902314815,2008-11-11,11:45:56
39.926519,116.338101,0,339,39763.4902893519,2008-11-11,11:46:01
39.92652,116.338038,0,329,39763.4903472222,2008-11-11,11:46:06
39.926556,116.337935,0,321,39763.4904050926,2008-11-11,11:46:11
39.926557,116.337838,0,313,39763.490462963,2008-11-11,11:46:16
39.926428,116.337699,0,306,39763.4905208333,2008-11-11,11:46:21
39.926345,116.337605,0,298,39763.4905787037,2008-11-11,11:46:26
39.926281,116.337557,0,290,39763.4906365741,2008-11-11,11:46:31
39.926257,116.337508,0,283,39763.4906944444,2008-11-11,11:46:36
39.926295,116.337547,0,275,39763.4907523148,2008-11-11,11:46:41
39.926389,116.337537,0,268,39763.4908101852,2008-11-11,11:46:46
39.926358,116.337537,0,262,39763.4908680556,2008-11-11,11:46:51
39.926414,116.337494,0,257,39763.4909259259,2008-11-11,11:46:56
39.926581,116.337368,0,250,39763.4910416667,2008-11-11,11:47:06
39.926589,116.337342,0,238,39763.4911574074,2008-11-11,11:47:16
39.926403,116.337417,0,234,39763.4912152778,2008-11-11,11:47:21
39.926318,116.337433,0,232,39763.4912731481,2008-11-11,11:47:26
39.926276,116.337448,0,232,39763.4913310185,2008-11-11,11:47:31
39.926307,116.337444,0,235,39763.4913888889,2008-11-11,11:47:36
39.926356,116.337439,0,238,39763.4914467593,2008-11-11,11:47:41
39.926418,116.337414,0,242,39763.4915046296,2008-11-11,11:47:46
39.926498,116.337419,0,243,39763.4915625,2008-11-11,11:47:51
39.926501,116.337443,0,243,39763.4916203704,2008-11-11,11:47:56
39.926492,116.337511,0,242,39763.4916782407,2008-11-11,11:48:01
39.926514,116.337352,0,231,39763.4918518519,2008-11-11,11:48:16
39.926529,116.3373,0,227,39763.4920833333,2008-11-11,11:48:36
39.926532,116.337199,0,223,39763.4921412037,2008-11-11,11:48:41
39.92654,116.3371,0,221,39763.4921990741,2008-11-11,11:48:46
39.926536,116.337043,0,219,39763.4922569444,2008-11-11,11:48:51
39.926461,116.336991,0,217,39763.4923148148,2008-11-11,11:48:56
39.926339,116.336979,0,215,39763.4923726852,2008-11-11,11:49:01
39.926288,116.337016,0,212,39763.4924305556,2008-11-11,11:49:06
39.926249,116.337071,0,210,39763.4924884259,2008-11-11,11:49:11
39.926256,116.337118,0,208,39763.4925462963,2008-11-11,11:49:16
39.926278,116.337143,0,206,39763.4926041667,2008-11-11,11:49:21
39.926219,116.337188,0,205,39763.492662037,2008-11-11,11:49:26
39.926226,116.337212,0,205,39763.4927199074,2008-11-11,11:49:31
39.926208,116.337186,0,205,39763.4927777778,2008-11-11,11:49:36
39.926146,116.337198,0,206,39763.4928356481,2008-11-11,11:49:41
39.926115,116.3372,0,206,39763.4928935185,2008-11-11,11:49:46
39.926061,116.337215,0,203,39763.4929513889,2008-11-11,11:49:51
39.926085,116.33725,0,200,39763.4930092593,2008-11-11,11:49:56
39.926163,116.337317,0,196,39763.4930671296,2008-11-11,11:50:01
39.926321,116.337333,0,193,39763.493125,2008-11-11,11:50:06
39.92638,116.337382,0,192,39763.4931828704,2008-11-11,11:50:11
39.926371,116.337375,0,191,39763.4932407407,2008-11-11,11:50:16
39.926344,116.337399,0,189,39763.4932986111,2008-11-11,11:50:21
39.926336,116.337372,0,187,39763.4933564815,2008-11-11,11:50:26
39.92635,116.33738,0,185,39763.4934143518,2008-11-11,11:50:31
39.926343,116.337406,0,182,39763.4934722222,2008-11-11,11:50:36
39.926349,116.337435,0,178,39763.4935300926,2008-11-11,11:50:41
39.926331,116.337481,0,175,39763.493587963,2008-11-11,11:50:46
39.926326,116.337426,0,170,39763.4936458333,2008-11-11,11:50:51
39.926245,116.337326,0,168,39763.4937037037,2008-11-11,11:50:56
39.926207,116.337252,0,165,39763.4937615741,2008-11-11,11:51:01
39.926155,116.3372,0,163,39763.4938194444,2008-11-11,11:51:06
39.92614,116.337161,0,163,39763.4938773148,2008-11-11,11:51:11
39.926148,116.337136,0,162,39763.4939351852,2008-11-11,11:51:16
39.92619,116.337137,0,162,39763.4939930556,2008-11-11,11:51:21
39.926246,116.3372,0,159,39763.4940509259,2008-11-11,11:51:26
39.926281,116.337182,0,150,39763.4941087963,2008-11-11,11:51:31
39.923528,116.336098,0,54,39763.4952662037,2008-11-11,11:53:11
39.925178,116.336391,0,71,39763.4953240741,2008-11-11,11:53:16
39.925459,116.336512,0,102,39763.4953819444,2008-11-11,11:53:21
39.925597,116.336544,0,113,39763.4954398148,2008-11-11,11:53:26
39.925728,116.33664,0,120,39763.4954976852,2008-11-11,11:53:31
39.925796,116.336753,0,123,39763.4955555556,2008-11-11,11:53:36
39.925958,116.336823,0,126,39763.4956134259,2008-11-11,11:53:41
39.926031,116.336866,0,127,39763.4956712963,2008-11-11,11:53:46
39.926082,116.336933,0,129,39763.4957291667,2008-11-11,11:53:51
39.926103,116.336967,0,129,39763.495787037,2008-11-11,11:53:56
39.926136,116.337032,0,129,39763.4958449074,2008-11-11,11:54:01
39.926181,116.337091,0,130,39763.4959027778,2008-11-11,11:54:06
39.926243,116.337117,0,131,39763.4959606482,2008-11-11,11:54:11
39.926147,116.33718,0,132,39763.4960185185,2008-11-11,11:54:16
39.926095,116.33722,0,133,39763.4960763889,2008-11-11,11:54:21
39.926065,116.337267,0,135,39763.4961342593,2008-11-11,11:54:26
39.926074,116.337393,0,138,39763.4961921296,2008-11-11,11:54:31
39.926081,116.337502,0,140,39763.49625,2008-11-11,11:54:36
39.926047,116.337675,0,143,39763.4963078704,2008-11-11,11:54:41
39.926029,116.337698,0,148,39763.4963657407,2008-11-11,11:54:46
39.92604,116.337734,0,154,39763.4964236111,2008-11-11,11:54:51
39.926017,116.337841,0,160,39763.4964814815,2008-11-11,11:54:56
39.92596,116.33799,0,166,39763.4965393519,2008-11-11,11:55:01
39.925936,116.33809,0,172,39763.4965972222,2008-11-11,11:55:06
39.925987,116.338191,0,179,39763.4966550926,2008-11-11,11:55:11
39.926002,116.338286,0,186,39763.496712963,2008-11-11,11:55:16
39.926034,116.338379,0,191,39763.4967708333,2008-11-11,11:55:21
39.926032,116.338415,0,196,39763.4968287037,2008-11-11,11:55:26
39.92618,116.33826,0,211,39763.4968865741,2008-11-11,11:55:31
39.926201,116.338176,0,222,39763.4969444444,2008-11-11,11:55:36
39.926237,116.338038,0,233,39763.4970023148,2008-11-11,11:55:41
39.926239,116.337967,0,241,39763.4970601852,2008-11-11,11:55:46
39.92622,116.337937,0,251,39763.4971180556,2008-11-11,11:55:51
39.926221,116.337924,0,263,39763.4971759259,2008-11-11,11:55:56
39.926221,116.337857,0,268,39763.4972337963,2008-11-11,11:56:01
39.926235,116.337825,0,273,39763.4972916667,2008-11-11,11:56:06
39.926233,116.337752,0,274,39763.497349537,2008-11-11,11:56:11
39.926262,116.337752,0,263,39763.4974074074,2008-11-11,11:56:16
39.92626,116.337691,0,265,39763.4974652778,2008-11-11,11:56:21
39.926253,116.337682,0,270,39763.4975231481,2008-11-11,11:56:26
39.926253,116.337682,0,270,39763.4975578704,2008-11-11,11:56:29
39.926253,116.337679,0,273,39763.4975810185,2008-11-11,11:56:31
39.926237,116.337719,0,274,39763.4976388889,2008-11-11,11:56:36
39.926214,116.337756,0,276,39763.4976967593,2008-11-11,11:56:41
39.926228,116.337789,0,275,39763.4977546296,2008-11-11,11:56:46
39.926228,116.337789,0,275,39763.4977893519,2008-11-11,11:56:49
39.926229,116.337791,0,275,39763.4978125,2008-11-11,11:56:51
39.926239,116.337792,0,275,39763.4978703704,2008-11-11,11:56:56
39.926241,116.337791,0,276,39763.4979282407,2008-11-11,11:57:01
39.926247,116.337789,0,276,39763.4979861111,2008-11-11,11:57:06
39.926251,116.337785,0,277,39763.4980439815,2008-11-11,11:57:11
39.926251,116.337785,0,277,39763.4980787037,2008-11-11,11:57:14
39.926243,116.337782,0,277,39763.4981018519,2008-11-11,11:57:16
39.926229,116.337768,0,277,39763.4981597222,2008-11-11,11:57:21
39.926205,116.337648,0,272,39763.4982175926,2008-11-11,11:57:26
39.926178,116.337548,0,264,39763.498275463,2008-11-11,11:57:31
39.926177,116.337525,0,263,39763.4983333333,2008-11-11,11:57:36
39.926171,116.337446,0,259,39763.4983912037,2008-11-11,11:57:41
39.926205,116.337352,0,255,39763.4984490741,2008-11-11,11:57:46
39.926229,116.33728,0,255,39763.4985069444,2008-11-11,11:57:51
39.926248,116.337619,0,270,39763.5100231481,2008-11-11,12:14:26
39.926241,116.337717,0,275,39763.5100810185,2008-11-11,12:14:31
39.926237,116.33777,0,279,39763.5101388889,2008-11-11,12:14:36
39.926248,116.337724,0,279,39763.5101967593,2008-11-11,12:14:41
39.926247,116.337681,0,279,39763.5102546296,2008-11-11,12:14:46
39.926231,116.337617,0,277,39763.5103125,2008-11-11,12:14:51
39.926236,116.337617,0,278,39763.5103703704,2008-11-11,12:14:56
39.926231,116.337616,0,278,39763.5104282407,2008-11-11,12:15:01
39.926231,116.337616,0,278,39763.510462963,2008-11-11,12:15:04
39.926231,116.337615,0,278,39763.5104861111,2008-11-11,12:15:06
39.926224,116.337583,0,277,39763.5105439815,2008-11-11,12:15:11
39.92622,116.337588,0,276,39763.5106018518,2008-11-11,12:15:16
39.926224,116.337589,0,275,39763.5106597222,2008-11-11,12:15:21
39.926224,116.337591,0,274,39763.5107175926,2008-11-11,12:15:26
39.926224,116.337595,0,275,39763.510775463,2008-11-11,12:15:31
39.926224,116.337595,0,275,39763.5108101852,2008-11-11,12:15:34
39.926226,116.337594,0,274,39763.5108333333,2008-11-11,12:15:36
39.926217,116.337593,0,274,39763.5108912037,2008-11-11,12:15:41
39.92621,116.337592,0,274,39763.5109490741,2008-11-11,12:15:46
39.926207,116.337593,0,273,39763.5110069444,2008-11-11,12:15:51
39.926207,116.337593,0,273,39763.5110416667,2008-11-11,12:15:54
39.926209,116.337593,0,273,39763.5110648148,2008-11-11,12:15:56
39.926234,116.33756,0,272,39763.5111226852,2008-11-11,12:16:01
39.926237,116.33752,0,272,39763.5111805556,2008-11-11,12:16:06
39.926202,116.337513,0,271,39763.5112384259,2008-11-11,12:16:11
39.926196,116.337486,0,272,39763.5112962963,2008-11-11,12:16:16
39.926196,116.337466,0,271,39763.5113541667,2008-11-11,12:16:21
39.926168,116.33742,0,270,39763.511412037,2008-11-11,12:16:26
39.926147,116.337367,0,270,39763.5114699074,2008-11-11,12:16:31
39.926202,116.337333,0,272,39763.5115277778,2008-11-11,12:16:36
39.926198,116.337375,0,273,39763.5115856482,2008-11-11,12:16:41
39.926191,116.337409,0,273,39763.5116435185,2008-11-11,12:16:46
39.926194,116.337443,0,274,39763.5117013889,2008-11-11,12:16:51
39.926194,116.337443,0,274,39763.5117361111,2008-11-11,12:16:54
39.926199,116.337443,0,274,39763.5117592593,2008-11-11,12:16:56
39.926236,116.337425,0,275,39763.5118171296,2008-11-11,12:17:01
39.926273,116.337414,0,277,39763.511875,2008-11-11,12:17:06
39.9263,116.33741,0,276,39763.5119328704,2008-11-11,12:17:11
39.926298,116.33742,0,276,39763.5119907407,2008-11-11,12:17:16
39.926281,116.33742,0,276,39763.5120486111,2008-11-11,12:17:21
39.926261,116.337418,0,277,39763.5121064815,2008-11-11,12:17:26
39.926279,116.33741,0,277,39763.5121643519,2008-11-11,12:17:31
39.926279,116.33741,0,277,39763.5121990741,2008-11-11,12:17:34
39.926285,116.33741,0,277,39763.5122222222,2008-11-11,12:17:36
39.926285,116.337455,0,276,39763.5122800926,2008-11-11,12:17:41
39.926285,116.337455,0,276,39763.5123148148,2008-11-11,12:17:44
39.926279,116.337458,0,275,39763.512337963,2008-11-11,12:17:46
39.926291,116.33747,0,275,39763.5123958333,2008-11-11,12:17:51
39.926291,116.33747,0,275,39763.5124305556,2008-11-11,12:17:54
39.926297,116.337471,0,274,39763.5124537037,2008-11-11,12:17:56
39.926296,116.337451,0,275,39763.5125115741,2008-11-11,12:18:01
39.926296,116.337451,0,275,39763.5125462963,2008-11-11,12:18:04
39.926302,116.337451,0,275,39763.5125694444,2008-11-11,12:18:06
39.926289,116.337455,0,275,39763.5126273148,2008-11-11,12:18:11
39.92623,116.337453,0,275,39763.5126851852,2008-11-11,12:18:16
39.926241,116.337425,0,274,39763.5127430556,2008-11-11,12:18:21
39.926247,116.337409,0,273,39763.5128009259,2008-11-11,12:18:26
39.926268,116.337337,0,273,39763.5128587963,2008-11-11,12:18:31
39.926246,116.337325,0,274,39763.5129166667,2008-11-11,12:18:36
39.926234,116.337312,0,274,39763.512974537,2008-11-11,12:18:41
39.926229,116.337263,0,273,39763.5130324074,2008-11-11,12:18:46
39.926233,116.337339,0,274,39763.5130902778,2008-11-11,12:18:51
39.926242,116.337477,0,273,39763.5131481481,2008-11-11,12:18:56
39.926241,116.337648,0,272,39763.5132060185,2008-11-11,12:19:01
39.926251,116.337648,0,272,39763.5132638889,2008-11-11,12:19:06
39.926284,116.337711,0,272,39763.5133217593,2008-11-11,12:19:11
39.926334,116.337708,0,273,39763.5133796296,2008-11-11,12:19:16
39.926352,116.337691,0,274,39763.5134375,2008-11-11,12:19:21
39.926419,116.337646,0,277,39763.5134953704,2008-11-11,12:19:26
39.92649,116.337599,0,281,39763.5135532407,2008-11-11,12:19:31
39.926524,116.337531,0,286,39763.5136111111,2008-11-11,12:19:36
39.926518,116.33746,0,290,39763.5136689815,2008-11-11,12:19:41
39.926464,116.337423,0,293,39763.5137268519,2008-11-11,12:19:46
39.926458,116.337421,0,294,39763.5137847222,2008-11-11,12:19:51
39.92646,116.337422,0,294,39763.5138425926,2008-11-11,12:19:56
39.926459,116.337426,0,294,39763.513900463,2008-11-11,12:20:01
39.926459,116.337426,0,294,39763.5139351852,2008-11-11,12:20:04
39.926453,116.337432,0,294,39763.5139583333,2008-11-11,12:20:06
39.926444,116.337436,0,295,39763.5140162037,2008-11-11,12:20:11
39.926422,116.337459,0,295,39763.5140740741,2008-11-11,12:20:16
39.926366,116.337623,0,297,39763.5141319444,2008-11-11,12:20:21
39.926328,116.337741,0,299,39763.5141898148,2008-11-11,12:20:26
39.926304,116.337755,0,299,39763.5142476852,2008-11-11,12:20:31
39.926295,116.337756,0,299,39763.5143055556,2008-11-11,12:20:36
39.926264,116.337669,0,300,39763.5143634259,2008-11-11,12:20:41
39.926279,116.337629,0,300,39763.5144212963,2008-11-11,12:20:46
39.926324,116.337604,0,299,39763.5144791667,2008-11-11,12:20:51
39.926413,116.337532,0,298,39763.514537037,2008-11-11,12:20:56
39.92639,116.337542,0,294,39763.5145949074,2008-11-11,12:21:01
39.926271,116.337588,0,285,39763.5146527778,2008-11-11,12:21:06
39.926271,116.337588,0,285,39763.5146875,2008-11-11,12:21:09
39.926267,116.337587,0,285,39763.5147106481,2008-11-11,12:21:11
39.926223,116.337595,0,284,39763.5147685185,2008-11-11,12:21:16
39.926162,116.337597,0,283,39763.5148263889,2008-11-11,12:21:21
39.926124,116.337613,0,283,39763.5148842593,2008-11-11,12:21:26
39.926124,116.337613,0,283,39763.5149189815,2008-11-11,12:21:29
39.926118,116.337614,0,283,39763.5149421296,2008-11-11,12:21:31
39.926113,116.337651,0,283,39763.515,2008-11-11,12:21:36
39.926122,116.337659,0,282,39763.5150578704,2008-11-11,12:21:41
39.926178,116.337629,0,278,39763.5151157407,2008-11-11,12:21:46
39.926238,116.337553,0,274,39763.5151736111,2008-11-11,12:21:51
39.92626,116.337513,0,273,39763.5152314815,2008-11-11,12:21:56
39.926265,116.337511,0,273,39763.5152893519,2008-11-11,12:22:01
39.926262,116.337509,0,273,39763.5153472222,2008-11-11,12:22:06
39.926269,116.337508,0,273,39763.5154050926,2008-11-11,12:22:11
39.926267,116.337507,0,273,39763.515462963,2008-11-11,12:22:16
39.92626,116.337507,0,273,39763.5155208333,2008-11-11,12:22:21
39.926258,116.337508,0,273,39763.5155787037,2008-11-11,12:22:26
39.926258,116.337508,0,273,39763.5156134259,2008-11-11,12:22:29
39.926257,116.337509,0,273,39763.5156365741,2008-11-11,12:22:31
39.926247,116.337509,0,273,39763.5156944444,2008-11-11,12:22:36
39.926247,116.337509,0,273,39763.5157523148,2008-11-11,12:22:41
39.926254,116.337508,0,273,39763.5158101852,2008-11-11,12:22:46
39.926256,116.337507,0,273,39763.5158680556,2008-11-11,12:22:51
39.926256,116.337507,0,273,39763.5159027778,2008-11-11,12:22:54
39.926255,116.337506,0,273,39763.5159259259,2008-11-11,12:22:56
39.926243,116.337505,0,273,39763.5159837963,2008-11-11,12:23:01
39.926223,116.337448,0,273,39763.5160416667,2008-11-11,12:23:06
39.92619,116.337377,0,272,39763.516099537,2008-11-11,12:23:11
39.92618,116.337318,0,273,39763.5161574074,2008-11-11,12:23:16
39.926171,116.337282,0,273,39763.5162152778,2008-11-11,12:23:21
39.926235,116.337386,0,272,39763.5162731481,2008-11-11,12:23:26
39.926246,116.337392,0,271,39763.5163310185,2008-11-11,12:23:31
39.926247,116.337364,0,271,39763.5163888889,2008-11-11,12:23:36
39.926239,116.337351,0,271,39763.5164467593,2008-11-11,12:23:41
39.926244,116.337331,0,270,39763.5165046296,2008-11-11,12:23:46
39.926282,116.337206,0,266,39763.5165625,2008-11-11,12:23:51
39.926311,116.337098,0,261,39763.5166203704,2008-11-11,12:23:56
39.926302,116.337049,0,257,39763.5166782407,2008-11-11,12:24:01
39.926335,116.337006,0,251,39763.5167361111,2008-11-11,12:24:06
39.926381,116.336931,0,246,39763.5167939815,2008-11-11,12:24:11
39.926373,116.336906,0,244,39763.5168518518,2008-11-11,12:24:16
39.926329,116.336879,0,241,39763.5169097222,2008-11-11,12:24:21
39.926304,116.336932,0,241,39763.5169675926,2008-11-11,12:24:26
39.926281,116.337011,0,242,39763.517025463,2008-11-11,12:24:31
39.926219,116.337042,0,242,39763.5170833333,2008-11-11,12:24:36
39.92619,116.337059,0,242,39763.5171412037,2008-11-11,12:24:41
39.92617,116.337064,0,242,39763.5171990741,2008-11-11,12:24:46
39.92617,116.337064,0,242,39763.5172337963,2008-11-11,12:24:49
39.926167,116.337062,0,243,39763.5172569444,2008-11-11,12:24:51
39.926182,116.33703,0,242,39763.5173148148,2008-11-11,12:24:56
39.926229,116.336958,0,241,39763.5173726852,2008-11-11,12:25:01
39.926261,116.336861,0,241,39763.5174305556,2008-11-11,12:25:06
39.926291,116.336794,0,244,39763.5174884259,2008-11-11,12:25:11
39.926325,116.336691,0,243,39763.5175462963,2008-11-11,12:25:16
39.926275,116.336575,0,243,39763.5176041667,2008-11-11,12:25:21
39.926058,116.337889,0,283,39763.5177199074,2008-11-11,12:25:31
39.92606,116.33813,0,294,39763.5177777778,2008-11-11,12:25:36
39.926143,116.337813,0,225,39763.5178356481,2008-11-11,12:25:41
39.92617,116.337529,0,154,39763.5178935185,2008-11-11,12:25:46
39.926197,116.337265,0,96,39763.5179513889,2008-11-11,12:25:51
39.926222,116.33678,0,11,39763.5180092593,2008-11-11,12:25:56
39.926201,116.33665,0,-2,39763.5180671296,2008-11-11,12:26:01
39.926197,116.336659,0,4,39763.518125,2008-11-11,12:26:06
39.926202,116.336829,0,35,39763.5181828704,2008-11-11,12:26:11
39.926201,116.337065,0,82,39763.5182407407,2008-11-11,12:26:16
39.926187,116.337292,0,134,39763.5182986111,2008-11-11,12:26:21
39.926179,116.337449,0,182,39763.5183564815,2008-11-11,12:26:26
39.926189,116.337499,0,218,39763.5184143518,2008-11-11,12:26:31
39.926196,116.337543,0,264,39763.5184722222,2008-11-11,12:26:36
39.926199,116.337579,0,293,39763.5185300926,2008-11-11,12:26:41
39.926182,116.337584,0,329,39763.518587963,2008-11-11,12:26:46
39.926231,116.337455,0,342,39763.5186458333,2008-11-11,12:26:51
39.926206,116.337392,0,319,39763.5187037037,2008-11-11,12:26:56
39.926204,116.337506,0,299,39763.5187615741,2008-11-11,12:27:01
39.926214,116.337693,0,294,39763.5188194444,2008-11-11,12:27:06
39.926216,116.337904,0,300,39763.5188773148,2008-11-11,12:27:11
39.926241,116.33808,0,302,39763.5189351852,2008-11-11,12:27:16
39.926252,116.338092,0,293,39763.5189930556,2008-11-11,12:27:21
39.926244,116.337942,0,271,39763.5190509259,2008-11-11,12:27:26
39.926191,116.337767,0,247,39763.5191087963,2008-11-11,12:27:31
39.92618,116.337449,0,219,39763.5191666667,2008-11-11,12:27:36
39.926185,116.337425,0,217,39763.519224537,2008-11-11,12:27:41
39.926231,116.337383,0,227,39763.5192824074,2008-11-11,12:27:46
39.9263,116.337317,0,222,39763.5193402778,2008-11-11,12:27:51
39.926305,116.337249,0,198,39763.5193981482,2008-11-11,12:27:56
39.9263,116.337166,0,177,39763.5194560185,2008-11-11,12:28:01
39.926254,116.337108,0,163,39763.5195138889,2008-11-11,12:28:06
39.926251,116.337107,0,163,39763.5195717593,2008-11-11,12:28:11
39.926251,116.337104,0,163,39763.5196296296,2008-11-11,12:28:16
39.926251,116.337104,0,163,39763.5196643519,2008-11-11,12:28:19
39.926253,116.337104,0,163,39763.5196875,2008-11-11,12:28:21
39.926277,116.337257,0,198,39763.5197453704,2008-11-11,12:28:26
39.926263,116.33734,0,216,39763.5198032407,2008-11-11,12:28:31
39.926235,116.337371,0,219,39763.5198611111,2008-11-11,12:28:36
39.926241,116.337373,0,219,39763.5199189815,2008-11-11,12:28:41
39.926244,116.337374,0,220,39763.5199768519,2008-11-11,12:28:46
39.926239,116.337376,0,220,39763.5200347222,2008-11-11,12:28:51
39.926239,116.337376,0,220,39763.5200694444,2008-11-11,12:28:54
39.926241,116.337377,0,220,39763.5200925926,2008-11-11,12:28:56
39.926248,116.337427,0,220,39763.520150463,2008-11-11,12:29:01
39.926241,116.337524,0,220,39763.5202083333,2008-11-11,12:29:06
39.926222,116.337644,0,222,39763.5202662037,2008-11-11,12:29:11
39.926192,116.337779,0,224,39763.5203240741,2008-11-11,12:29:16
39.926198,116.337924,0,227,39763.5203819444,2008-11-11,12:29:21
39.926194,116.338057,0,228,39763.5204398148,2008-11-11,12:29:26
39.926215,116.338072,0,229,39763.5204976852,2008-11-11,12:29:31
39.926211,116.33794,0,233,39763.5205555556,2008-11-11,12:29:36
39.926213,116.337888,0,233,39763.5206134259,2008-11-11,12:29:41
39.926223,116.337871,0,234,39763.5206712963,2008-11-11,12:29:46
39.926225,116.337839,0,238,39763.5207291667,2008-11-11,12:29:51
39.926237,116.337835,0,243,39763.520787037,2008-11-11,12:29:56
39.926236,116.33784,0,246,39763.5208449074,2008-11-11,12:30:01
39.926233,116.337839,0,246,39763.5209027778,2008-11-11,12:30:06
39.926233,116.337839,0,246,39763.5209375,2008-11-11,12:30:09
39.926232,116.337839,0,247,39763.5209606481,2008-11-11,12:30:11
39.926428,116.337843,0,250,39763.5210763889,2008-11-11,12:30:21
39.926498,116.337901,0,253,39763.5211342593,2008-11-11,12:30:26
39.926525,116.338021,0,255,39763.5211921296,2008-11-11,12:30:31
39.926545,116.338067,0,256,39763.52125,2008-11-11,12:30:36
39.926542,116.338089,0,257,39763.5213078704,2008-11-11,12:30:41
39.926518,116.338085,0,258,39763.5213657407,2008-11-11,12:30:46
39.926508,116.338014,0,259,39763.5214236111,2008-11-11,12:30:51
39.926531,116.337873,0,260,39763.5214814815,2008-11-11,12:30:56
39.926573,116.337775,0,261,39763.5215393519,2008-11-11,12:31:01
39.926638,116.337482,0,262,39763.5215972222,2008-11-11,12:31:06
39.926705,116.337165,0,264,39763.5216550926,2008-11-11,12:31:11
39.926781,116.336984,0,266,39763.521712963,2008-11-11,12:31:16
39.926842,116.337266,0,261,39763.5217708333,2008-11-11,12:31:21
39.926839,116.337405,0,257,39763.5218287037,2008-11-11,12:31:26
39.926798,116.337438,0,253,39763.5218865741,2008-11-11,12:31:31
39.926815,116.337451,0,246,39763.5219444444,2008-11-11,12:31:36
39.926845,116.337497,0,241,39763.5220023148,2008-11-11,12:31:41
39.926869,116.337577,0,235,39763.5220601852,2008-11-11,12:31:46
39.926899,116.337625,0,228,39763.5221180556,2008-11-11,12:31:51
39.926918,116.337677,0,221,39763.5221759259,2008-11-11,12:31:56
39.926895,116.337712,0,213,39763.5222337963,2008-11-11,12:32:01
39.926767,116.337698,0,210,39763.5222916667,2008-11-11,12:32:06
39.926665,116.337616,0,207,39763.522349537,2008-11-11,12:32:11
39.926606,116.337491,0,206,39763.5224074074,2008-11-11,12:32:16
39.926575,116.337316,0,203,39763.5224652778,2008-11-11,12:32:21
39.926505,116.337139,0,202,39763.5225231481,2008-11-11,12:32:26
39.926497,116.33703,0,199,39763.5225810185,2008-11-11,12:32:31
39.926401,116.336973,0,202,39763.5226388889,2008-11-11,12:32:36
39.926322,116.336956,0,204,39763.5226967593,2008-11-11,12:32:41
39.926304,116.336961,0,204,39763.5227546296,2008-11-11,12:32:46
39.926298,116.337021,0,203,39763.5228125,2008-11-11,12:32:51
39.926279,116.337085,0,203,39763.5228703704,2008-11-11,12:32:56
39.926279,116.337085,0,203,39763.5229050926,2008-11-11,12:32:59
39.926271,116.337083,0,203,39763.5229282407,2008-11-11,12:33:01
39.926242,116.337074,0,204,39763.5229861111,2008-11-11,12:33:06
39.926207,116.337079,0,203,39763.5230439815,2008-11-11,12:33:11
39.92616,116.337081,0,202,39763.5231018519,2008-11-11,12:33:16
39.926153,116.337067,0,199,39763.5231597222,2008-11-11,12:33:21
39.926138,116.337035,0,199,39763.5232175926,2008-11-11,12:33:26
39.926133,116.336943,0,197,39763.523275463,2008-11-11,12:33:31
39.926148,116.336922,0,196,39763.5233333333,2008-11-11,12:33:36
39.926161,116.336937,0,195,39763.5233912037,2008-11-11,12:33:41
39.926187,116.336997,0,195,39763.5234490741,2008-11-11,12:33:46
39.926219,116.337032,0,198,39763.5235069444,2008-11-11,12:33:51
39.926281,116.337108,0,207,39763.5235648148,2008-11-11,12:33:56
39.926357,116.33724,0,217,39763.5236226852,2008-11-11,12:34:01
39.926383,116.337302,0,224,39763.5236805556,2008-11-11,12:34:06
39.926382,116.33719,0,226,39763.5237384259,2008-11-11,12:34:11
39.926332,116.337077,0,230,39763.5237962963,2008-11-11,12:34:16
39.926284,116.337004,0,235,39763.5238541667,2008-11-11,12:34:21
39.926229,116.336981,0,239,39763.523912037,2008-11-11,12:34:26
39.926172,116.337033,0,244,39763.5239699074,2008-11-11,12:34:31
39.926133,116.337075,0,243,39763.5240277778,2008-11-11,12:34:36
39.92615,116.337064,0,242,39763.5240856481,2008-11-11,12:34:41
39.926196,116.337053,0,244,39763.5241435185,2008-11-11,12:34:46
39.926255,116.337005,0,246,39763.5242013889,2008-11-11,12:34:51
39.926292,116.33688,0,252,39763.5242592593,2008-11-11,12:34:56
39.926301,116.336865,0,258,39763.5243171296,2008-11-11,12:35:01
39.926268,116.33692,0,261,39763.524375,2008-11-11,12:35:06
39.926257,116.336959,0,257,39763.5244328704,2008-11-11,12:35:11
39.926269,116.336931,0,255,39763.5244907407,2008-11-11,12:35:16
39.926281,116.336866,0,252,39763.5245486111,2008-11-11,12:35:21
39.926261,116.336838,0,246,39763.5246064815,2008-11-11,12:35:26
39.926253,116.336814,0,240,39763.5246643518,2008-11-11,12:35:31
39.926176,116.33689,0,239,39763.5247222222,2008-11-11,12:35:36
39.926143,116.336989,0,236,39763.5247800926,2008-11-11,12:35:41
39.926121,116.337069,0,235,39763.524837963,2008-11-11,12:35:46
39.926084,116.337191,0,235,39763.5248958333,2008-11-11,12:35:51
39.926075,116.337332,0,233,39763.5249537037,2008-11-11,12:35:56
39.926061,116.337479,0,231,39763.5250115741,2008-11-11,12:36:01
39.92613,116.337545,0,238,39763.5250694444,2008-11-11,12:36:06
39.926172,116.337555,0,243,39763.5251273148,2008-11-11,12:36:11
39.926201,116.337562,0,243,39763.5251851852,2008-11-11,12:36:16
39.926201,116.337562,0,243,39763.5252199074,2008-11-11,12:36:19
39.926204,116.337554,0,243,39763.5252430556,2008-11-11,12:36:21
39.926234,116.337488,0,246,39763.5253009259,2008-11-11,12:36:26
39.92623,116.337439,0,247,39763.5253587963,2008-11-11,12:36:31
39.926235,116.33743,0,248,39763.5254166667,2008-11-11,12:36:36
39.926237,116.337362,0,250,39763.525474537,2008-11-11,12:36:41
39.926237,116.337178,0,255,39763.5255324074,2008-11-11,12:36:46
39.926211,116.33703,0,262,39763.5255902778,2008-11-11,12:36:51
39.926178,116.336922,0,274,39763.5256481481,2008-11-11,12:36:56
39.926191,116.336844,0,287,39763.5257060185,2008-11-11,12:37:01
39.926187,116.336795,0,300,39763.5257638889,2008-11-11,12:37:06
39.926187,116.336767,0,311,39763.5258217593,2008-11-11,12:37:11
39.926184,116.336779,0,324,39763.5258796296,2008-11-11,12:37:16
39.926184,116.336779,0,324,39763.5259143518,2008-11-11,12:37:19
39.926186,116.336778,0,334,39763.5259375,2008-11-11,12:37:21
39.926189,116.336889,0,345,39763.5259953704,2008-11-11,12:37:26
39.926208,116.33696,0,350,39763.5260532407,2008-11-11,12:37:31
39.926183,116.336987,0,342,39763.5261111111,2008-11-11,12:37:36
39.926172,116.337011,0,338,39763.5261689815,2008-11-11,12:37:41
39.926145,116.336973,0,329,39763.5262268518,2008-11-11,12:37:46
39.926134,116.336966,0,325,39763.5262847222,2008-11-11,12:37:51
39.926154,116.336896,0,321,39763.5263425926,2008-11-11,12:37:56
39.926139,116.336954,0,311,39763.526400463,2008-11-11,12:38:01
39.926118,116.336957,0,308,39763.5264583333,2008-11-11,12:38:06
39.926112,116.336948,0,307,39763.5265162037,2008-11-11,12:38:11
39.926142,116.337144,0,297,39763.5265740741,2008-11-11,12:38:16
39.926186,116.337332,0,289,39763.5266319444,2008-11-11,12:38:21
39.926214,116.337254,0,273,39763.5266898148,2008-11-11,12:38:26
39.926213,116.337271,0,263,39763.5267476852,2008-11-11,12:38:31
39.926196,116.337256,0,259,39763.5268055556,2008-11-11,12:38:36
39.926205,116.337164,0,258,39763.5268634259,2008-11-11,12:38:41
39.926191,116.337067,0,255,39763.5269212963,2008-11-11,12:38:46
39.926168,116.337048,0,257,39763.5269791667,2008-11-11,12:38:51
39.926176,116.337052,0,256,39763.527037037,2008-11-11,12:38:56
39.926176,116.337052,0,256,39763.5270717593,2008-11-11,12:38:59
39.926172,116.337055,0,256,39763.5270949074,2008-11-11,12:39:01
39.926153,116.337296,0,257,39763.5271527778,2008-11-11,12:39:06
39.926122,116.337508,0,259,39763.5272106482,2008-11-11,12:39:11
39.926125,116.337675,0,260,39763.5272685185,2008-11-11,12:39:16
39.926171,116.337822,0,259,39763.5273263889,2008-11-11,12:39:21
39.926188,116.337949,0,259,39763.5273842593,2008-11-11,12:39:26
39.926213,116.338162,0,253,39763.5274421296,2008-11-11,12:39:31
39.926212,116.338339,0,243,39763.5275,2008-11-11,12:39:36
39.926237,116.338475,0,237,39763.5275578704,2008-11-11,12:39:41
39.926286,116.338643,0,233,39763.5276157407,2008-11-11,12:39:46
39.926318,116.338825,0,229,39763.5276736111,2008-11-11,12:39:51
39.926346,116.33897,0,225,39763.5277314815,2008-11-11,12:39:56
39.92635,116.339132,0,223,39763.5277893519,2008-11-11,12:40:01
39.926371,116.339296,0,220,39763.5278472222,2008-11-11,12:40:06
39.926386,116.339464,0,217,39763.5279050926,2008-11-11,12:40:11
39.926362,116.339555,0,212,39763.527962963,2008-11-11,12:40:16
39.926346,116.339587,0,206,39763.5280208333,2008-11-11,12:40:21
39.92631,116.339507,0,202,39763.5280787037,2008-11-11,12:40:26
39.926287,116.339381,0,202,39763.5281365741,2008-11-11,12:40:31
39.926249,116.338965,0,207,39763.5281944444,2008-11-11,12:40:36
39.926269,116.338986,0,204,39763.5282523148,2008-11-11,12:40:41
39.926297,116.338991,0,201,39763.5283101852,2008-11-11,12:40:46
39.92628,116.338702,0,193,39763.5283680556,2008-11-11,12:40:51
39.926313,116.338308,0,194,39763.5284259259,2008-11-11,12:40:56
39.926275,116.337939,0,196,39763.5284837963,2008-11-11,12:41:01
39.926256,116.337553,0,198,39763.5285416667,2008-11-11,12:41:06
39.926222,116.337228,0,206,39763.528599537,2008-11-11,12:41:11
39.926201,116.336995,0,211,39763.5286574074,2008-11-11,12:41:16
39.926218,116.336885,0,213,39763.5287152778,2008-11-11,12:41:21
39.926287,116.336924,0,213,39763.5287731481,2008-11-11,12:41:26
39.926359,116.336936,0,209,39763.5288310185,2008-11-11,12:41:31
39.926396,116.336969,0,207,39763.5288888889,2008-11-11,12:41:36
39.926383,116.337034,0,205,39763.5289467593,2008-11-11,12:41:41
39.926403,116.337132,0,200,39763.5290046296,2008-11-11,12:41:46
39.926489,116.337252,0,192,39763.5290625,2008-11-11,12:41:51
39.926617,116.337583,0,177,39763.5291203704,2008-11-11,12:41:56
39.926742,116.337683,0,157,39763.5291782407,2008-11-11,12:42:01
39.926794,116.337642,0,141,39763.5292361111,2008-11-11,12:42:06
39.926834,116.337647,0,127,39763.5292939815,2008-11-11,12:42:11
39.926922,116.337694,0,120,39763.5293518519,2008-11-11,12:42:16
39.92705,116.337757,0,116,39763.5294097222,2008-11-11,12:42:21
39.927186,116.337868,0,117,39763.5294675926,2008-11-11,12:42:26
39.92727,116.33795,0,116,39763.529525463,2008-11-11,12:42:31
39.92739,116.338104,0,122,39763.5295833333,2008-11-11,12:42:36
39.92748,116.338204,0,126,39763.5296412037,2008-11-11,12:42:41
39.927508,116.338236,0,125,39763.5296990741,2008-11-11,12:42:46
39.926245,116.334819,0,-155,39763.5302777778,2008-11-11,12:43:36
39.926163,116.335039,0,-196,39763.5303356481,2008-11-11,12:43:41
39.926153,116.335787,0,-105,39763.5303935185,2008-11-11,12:43:46
39.926177,116.335987,0,-73,39763.5304513889,2008-11-11,12:43:51
39.926159,116.336401,0,-16,39763.5305092593,2008-11-11,12:43:56
39.926141,116.336535,0,6,39763.5305671296,2008-11-11,12:44:01
39.926113,116.336679,0,28,39763.530625,2008-11-11,12:44:06
39.926104,116.336768,0,42,39763.5306828704,2008-11-11,12:44:11
39.926114,116.336758,0,47,39763.5307407407,2008-11-11,12:44:16
39.926121,116.336818,0,64,39763.5307986111,2008-11-11,12:44:21
39.92612,116.336833,0,81,39763.5308564815,2008-11-11,12:44:26
39.926133,116.33686,0,101,39763.5309143519,2008-11-11,12:44:31
39.926149,116.336959,0,125,39763.5309722222,2008-11-11,12:44:36
39.926144,116.337013,0,142,39763.5310300926,2008-11-11,12:44:41
39.926143,116.337228,0,176,39763.531087963,2008-11-11,12:44:46
39.926133,116.33746,0,208,39763.5311458333,2008-11-11,12:44:51
39.926158,116.337524,0,227,39763.5312037037,2008-11-11,12:44:56
39.92615,116.337689,0,243,39763.5312615741,2008-11-11,12:45:01
39.926141,116.337919,0,256,39763.5313194444,2008-11-11,12:45:06
39.926139,116.338072,0,264,39763.5313773148,2008-11-11,12:45:11
39.926123,116.338131,0,260,39763.5314351852,2008-11-11,12:45:16
39.926123,116.338131,0,260,39763.5314699074,2008-11-11,12:45:19
39.926129,116.338126,0,259,39763.5314930556,2008-11-11,12:45:21
39.926144,116.338057,0,250,39763.5315509259,2008-11-11,12:45:26
39.926154,116.337959,0,247,39763.5316087963,2008-11-11,12:45:31
39.926155,116.337857,0,245,39763.5316666667,2008-11-11,12:45:36
39.926163,116.337854,0,246,39763.531724537,2008-11-11,12:45:41
39.926159,116.33785,0,247,39763.5317824074,2008-11-11,12:45:46
39.926159,116.33785,0,247,39763.5318171296,2008-11-11,12:45:49
39.926157,116.337849,0,248,39763.5318402778,2008-11-11,12:45:51
39.926145,116.337889,0,247,39763.5318981481,2008-11-11,12:45:56
39.926166,116.338012,0,246,39763.5319560185,2008-11-11,12:46:01
39.926206,116.338077,0,243,39763.5320138889,2008-11-11,12:46:06
39.926219,116.33811,0,240,39763.5320717593,2008-11-11,12:46:11
39.926219,116.338119,0,239,39763.5321296296,2008-11-11,12:46:16
39.926229,116.338138,0,234,39763.5321875,2008-11-11,12:46:21
39.926265,116.338154,0,227,39763.5322453704,2008-11-11,12:46:26
39.9263,116.33813,0,218,39763.5323032407,2008-11-11,12:46:31
39.926287,116.338112,0,211,39763.5323611111,2008-11-11,12:46:36
39.926287,116.338112,0,211,39763.5323958333,2008-11-11,12:46:39
39.926284,116.338112,0,209,39763.5324189815,2008-11-11,12:46:41
39.926281,116.338008,0,214,39763.5324768518,2008-11-11,12:46:46
39.926265,116.337721,0,222,39763.5325347222,2008-11-11,12:46:51
39.926271,116.338025,0,211,39763.5347337963,2008-11-11,12:50:01
39.926356,116.338087,0,210,39763.5347916667,2008-11-11,12:50:06
39.926403,116.338128,0,210,39763.534849537,2008-11-11,12:50:11
39.926403,116.338128,0,210,39763.5348842593,2008-11-11,12:50:14
39.926396,116.338132,0,210,39763.5349074074,2008-11-11,12:50:16
39.926318,116.338115,0,211,39763.5349652778,2008-11-11,12:50:21
39.926259,116.338117,0,212,39763.5350231482,2008-11-11,12:50:26
39.926196,116.33802,0,212,39763.5350810185,2008-11-11,12:50:31
39.926199,116.33798,0,212,39763.5351388889,2008-11-11,12:50:36
39.926198,116.33774,0,211,39763.5351967593,2008-11-11,12:50:41
39.926177,116.337641,0,209,39763.5352546296,2008-11-11,12:50:46
39.926146,116.337619,0,204,39763.5353125,2008-11-11,12:50:51
39.926137,116.337574,0,201,39763.5353703704,2008-11-11,12:50:56
39.926122,116.33755,0,199,39763.5354282407,2008-11-11,12:51:01
39.926124,116.337531,0,198,39763.5354861111,2008-11-11,12:51:06
39.926134,116.337531,0,196,39763.5355439815,2008-11-11,12:51:11
39.92614,116.337508,0,192,39763.5356018519,2008-11-11,12:51:16
39.926151,116.33746,0,186,39763.5356597222,2008-11-11,12:51:21
39.9262,116.337411,0,184,39763.5357175926,2008-11-11,12:51:26
39.926249,116.337403,0,183,39763.535775463,2008-11-11,12:51:31
39.926258,116.337398,0,178,39763.5358333333,2008-11-11,12:51:36
39.926259,116.337428,0,176,39763.5358912037,2008-11-11,12:51:41
39.926257,116.337458,0,173,39763.5359490741,2008-11-11,12:51:46
39.926252,116.337476,0,174,39763.5360069444,2008-11-11,12:51:51
39.92627,116.337573,0,168,39763.5360648148,2008-11-11,12:51:56
39.926243,116.337459,0,186,39763.5361226852,2008-11-11,12:52:01
39.926221,116.337498,0,193,39763.5361805556,2008-11-11,12:52:06
39.926227,116.337498,0,193,39763.5362384259,2008-11-11,12:52:11
39.926227,116.337498,0,193,39763.5362731481,2008-11-11,12:52:14
39.926227,116.337503,0,196,39763.5362962963,2008-11-11,12:52:16
39.926245,116.337499,0,200,39763.5363541667,2008-11-11,12:52:21
39.92627,116.337468,0,206,39763.536412037,2008-11-11,12:52:26
39.926286,116.337486,0,212,39763.5364699074,2008-11-11,12:52:31
39.926287,116.337472,0,213,39763.5365277778,2008-11-11,12:52:36
39.926276,116.337453,0,211,39763.5365856481,2008-11-11,12:52:41
39.926257,116.337468,0,213,39763.5366435185,2008-11-11,12:52:46
39.926236,116.337415,0,214,39763.5367013889,2008-11-11,12:52:51
39.926236,116.337415,0,214,39763.5367361111,2008-11-11,12:52:54
39.92624,116.337412,0,214,39763.5367592593,2008-11-11,12:52:56
39.926219,116.337388,0,215,39763.5368171296,2008-11-11,12:53:01
39.926172,116.337334,0,215,39763.536875,2008-11-11,12:53:06
39.926133,116.337323,0,216,39763.5369328704,2008-11-11,12:53:11
39.926142,116.33729,0,216,39763.5369907407,2008-11-11,12:53:16
39.926127,116.337604,0,232,39763.5426041667,2008-11-11,13:01:21
39.926156,116.337676,0,234,39763.542662037,2008-11-11,13:01:26
39.926222,116.337666,0,236,39763.5427199074,2008-11-11,13:01:31
39.926331,116.337613,0,238,39763.5427777778,2008-11-11,13:01:36
39.926389,116.33744,0,237,39763.5428356482,2008-11-11,13:01:41
39.926347,116.337379,0,235,39763.5428935185,2008-11-11,13:01:46
39.926306,116.337296,0,234,39763.5429513889,2008-11-11,13:01:51
39.926249,116.337238,0,232,39763.5430092593,2008-11-11,13:01:56
39.926155,116.337207,0,229,39763.5430671296,2008-11-11,13:02:01
39.926153,116.3373,0,230,39763.543125,2008-11-11,13:02:06
39.926153,116.3373,0,230,39763.5431597222,2008-11-11,13:02:09
39.926159,116.337303,0,228,39763.5431828704,2008-11-11,13:02:11
39.926179,116.337344,0,227,39763.5432407407,2008-11-11,13:02:16
39.926211,116.3374,0,226,39763.5432986111,2008-11-11,13:02:21
39.926259,116.337406,0,225,39763.5433564815,2008-11-11,13:02:26
39.926282,116.33744,0,223,39763.5434143519,2008-11-11,13:02:31
39.92628,116.337475,0,222,39763.5434722222,2008-11-11,13:02:36
39.926287,116.337491,0,222,39763.5435300926,2008-11-11,13:02:41
39.926304,116.337521,0,221,39763.543587963,2008-11-11,13:02:46
39.926304,116.337521,0,221,39763.5436226852,2008-11-11,13:02:49
39.926298,116.337515,0,220,39763.5436458333,2008-11-11,13:02:51
39.92631,116.337473,0,219,39763.5437037037,2008-11-11,13:02:56
39.926314,116.337321,0,218,39763.5437615741,2008-11-11,13:03:01
39.926309,116.337188,0,218,39763.5438194444,2008-11-11,13:03:06
39.926328,116.337084,0,216,39763.5438773148,2008-11-11,13:03:11
39.92633,116.337084,0,214,39763.5439351852,2008-11-11,13:03:16
39.92633,116.337084,0,214,39763.5439699074,2008-11-11,13:03:19
39.926329,116.33708,0,213,39763.5439930556,2008-11-11,13:03:21
39.926324,116.337042,0,212,39763.5440509259,2008-11-11,13:03:26
39.926299,116.336997,0,210,39763.5441087963,2008-11-11,13:03:31
39.926273,116.336938,0,210,39763.5441666667,2008-11-11,13:03:36
39.926262,116.336853,0,209,39763.544224537,2008-11-11,13:03:41
39.926261,116.336779,0,210,39763.5442824074,2008-11-11,13:03:46
39.926275,116.336763,0,212,39763.5443402778,2008-11-11,13:03:51
39.926315,116.336711,0,213,39763.5443981481,2008-11-11,13:03:56
39.926279,116.336783,0,215,39763.5444560185,2008-11-11,13:04:01
39.926224,116.336895,0,213,39763.5445138889,2008-11-11,13:04:06
39.926225,116.336895,0,212,39763.5445717593,2008-11-11,13:04:11
39.926228,116.336898,0,212,39763.5446296296,2008-11-11,13:04:16
39.926232,116.336902,0,211,39763.5446875,2008-11-11,13:04:21
39.926232,116.336902,0,211,39763.5447222222,2008-11-11,13:04:24
39.926236,116.336906,0,211,39763.5447453704,2008-11-11,13:04:26
39.926245,116.336911,0,211,39763.5448032407,2008-11-11,13:04:31
39.926251,116.336914,0,211,39763.5448611111,2008-11-11,13:04:36
39.926249,116.336918,0,211,39763.5449189815,2008-11-11,13:04:41
39.926249,116.336918,0,211,39763.5449537037,2008-11-11,13:04:44
39.926248,116.336922,0,211,39763.5449768519,2008-11-11,13:04:46
39.926258,116.336926,0,212,39763.5450347222,2008-11-11,13:04:51
39.92622,116.337021,0,211,39763.5450925926,2008-11-11,13:04:56
39.926217,116.337022,0,212,39763.545150463,2008-11-11,13:05:01
39.926218,116.337024,0,212,39763.5452083333,2008-11-11,13:05:06
39.926218,116.337027,0,212,39763.5452662037,2008-11-11,13:05:11
39.926218,116.337027,0,212,39763.5453009259,2008-11-11,13:05:14
39.92621,116.337029,0,212,39763.5453240741,2008-11-11,13:05:16
39.9262,116.337033,0,212,39763.5453819444,2008-11-11,13:05:21
39.926172,116.337118,0,212,39763.5454398148,2008-11-11,13:05:26
39.926161,116.337142,0,213,39763.5454976852,2008-11-11,13:05:31
39.926161,116.337142,0,213,39763.5455324074,2008-11-11,13:05:34
39.926168,116.337143,0,213,39763.5455555556,2008-11-11,13:05:36
39.926191,116.337198,0,213,39763.5456134259,2008-11-11,13:05:41
39.926195,116.337215,0,212,39763.5456712963,2008-11-11,13:05:46
39.926183,116.33722,0,211,39763.5457291667,2008-11-11,13:05:51
39.92616,116.337246,0,210,39763.545787037,2008-11-11,13:05:56
39.926169,116.337249,0,210,39763.5458449074,2008-11-11,13:06:01
39.926366,116.337527,0,212,39763.5468865741,2008-11-11,13:07:31
39.926366,116.337527,0,212,39763.5469212963,2008-11-11,13:07:34
39.926362,116.337529,0,212,39763.5469444444,2008-11-11,13:07:36
39.926302,116.33759,0,212,39763.5470023148,2008-11-11,13:07:41
39.926176,116.337601,0,212,39763.5470601852,2008-11-11,13:07:46
39.926118,116.337462,0,212,39763.5471180556,2008-11-11,13:07:51
39.92613,116.337289,0,220,39763.5471759259,2008-11-11,13:07:56
39.926138,116.337245,0,222,39763.5472337963,2008-11-11,13:08:01
39.926096,116.337158,0,217,39763.5472916667,2008-11-11,13:08:06
39.92608,116.337054,0,207,39763.547349537,2008-11-11,13:08:11
39.926113,116.336952,0,198,39763.5474074074,2008-11-11,13:08:16
39.926162,116.336897,0,191,39763.5474652778,2008-11-11,13:08:21
39.926181,116.336891,0,185,39763.5475231481,2008-11-11,13:08:26
39.926158,116.336926,0,180,39763.5475810185,2008-11-11,13:08:31
39.926114,116.336996,0,178,39763.5476388889,2008-11-11,13:08:36
39.925984,116.337188,0,174,39763.5476967593,2008-11-11,13:08:41
39.925865,116.337367,0,172,39763.5477546296,2008-11-11,13:08:46
39.925787,116.337513,0,171,39763.5478125,2008-11-11,13:08:51
39.925722,116.337656,0,171,39763.5478703704,2008-11-11,13:08:56
39.926018,116.336487,0,8,39763.5518055556,2008-11-11,13:14:36
39.926007,116.336685,0,26,39763.5518634259,2008-11-11,13:14:41
39.926042,116.336927,0,56,39763.5519212963,2008-11-11,13:14:46
39.926102,116.337083,0,77,39763.5519791667,2008-11-11,13:14:51
39.926135,116.33716,0,90,39763.552037037,2008-11-11,13:14:56
39.926169,116.337236,0,104,39763.5520949074,2008-11-11,13:15:01
39.926227,116.337324,0,116,39763.5521527778,2008-11-11,13:15:06
39.926289,116.337497,0,131,39763.5522106481,2008-11-11,13:15:11
39.926345,116.337775,0,149,39763.5522685185,2008-11-11,13:15:16
39.926394,116.338075,0,169,39763.5523263889,2008-11-11,13:15:21
39.926461,116.338321,0,173,39763.5523842593,2008-11-11,13:15:26
39.92653,116.338498,0,176,39763.5524421296,2008-11-11,13:15:31
39.926595,116.338643,0,178,39763.5525,2008-11-11,13:15:36
39.926642,116.338657,0,179,39763.5525578704,2008-11-11,13:15:41
39.926661,116.338586,0,182,39763.5526157407,2008-11-11,13:15:46
39.926618,116.338544,0,184,39763.5526736111,2008-11-11,13:15:51
39.926622,116.338488,0,187,39763.5527314815,2008-11-11,13:15:56
39.926589,116.338191,0,448,39763.5559143518,2008-11-11,13:20:31
39.926551,116.338031,0,404,39763.5559722222,2008-11-11,13:20:36
39.9265,116.33795,0,374,39763.5560300926,2008-11-11,13:20:41
39.926445,116.337953,0,333,39763.556087963,2008-11-11,13:20:46
39.926376,116.338093,0,316,39763.5561458333,2008-11-11,13:20:51
39.926295,116.338187,0,290,39763.5562037037,2008-11-11,13:20:56
39.926206,116.338265,0,267,39763.5562615741,2008-11-11,13:21:01
39.926176,116.338185,0,239,39763.5563194444,2008-11-11,13:21:06
39.926219,116.338095,0,237,39763.5563773148,2008-11-11,13:21:11
39.926243,116.338176,0,245,39763.5564351852,2008-11-11,13:21:16
39.926212,116.338163,0,253,39763.5564930556,2008-11-11,13:21:21
39.92614,116.338017,0,253,39763.5565509259,2008-11-11,13:21:26
39.926149,116.337927,0,255,39763.5566087963,2008-11-11,13:21:31
39.926154,116.337955,0,260,39763.5566666667,2008-11-11,13:21:36
39.926163,116.337991,0,264,39763.556724537,2008-11-11,13:21:41
39.926174,116.338016,0,269,39763.5567824074,2008-11-11,13:21:46
39.926198,116.338026,0,274,39763.5568402778,2008-11-11,13:21:51
39.926221,116.337996,0,280,39763.5568981481,2008-11-11,13:21:56
39.926252,116.338007,0,285,39763.5569560185,2008-11-11,13:22:01
39.926273,116.337976,0,283,39763.5570138889,2008-11-11,13:22:06
39.926228,116.337953,0,265,39763.5570717593,2008-11-11,13:22:11
39.926203,116.337882,0,259,39763.5571296296,2008-11-11,13:22:16
39.926149,116.337814,0,258,39763.5571875,2008-11-11,13:22:21
39.926139,116.33777,0,255,39763.5572453704,2008-11-11,13:22:26
39.926064,116.337885,0,250,39763.5573032407,2008-11-11,13:22:31
39.926024,116.338095,0,247,39763.5573611111,2008-11-11,13:22:36
39.926016,116.338185,0,241,39763.5574189815,2008-11-11,13:22:41
39.926049,116.338183,0,242,39763.5574768518,2008-11-11,13:22:46
39.926097,116.338179,0,242,39763.5575347222,2008-11-11,13:22:51
39.926156,116.338167,0,243,39763.5575925926,2008-11-11,13:22:56
39.926183,116.338181,0,245,39763.557650463,2008-11-11,13:23:01
39.926223,116.338248,0,249,39763.5577083333,2008-11-11,13:23:06
39.926768,116.337645,0,286,39763.5599652778,2008-11-11,13:26:21
39.92627,116.337681,0,253,39763.5600231481,2008-11-11,13:26:26
39.926128,116.337754,0,247,39763.5600810185,2008-11-11,13:26:31
39.926149,116.337842,0,243,39763.5601388889,2008-11-11,13:26:36
39.926118,116.337959,0,241,39763.5601967593,2008-11-11,13:26:41
39.926125,116.33813,0,238,39763.5602546296,2008-11-11,13:26:46
39.926142,116.338238,0,234,39763.5603125,2008-11-11,13:26:51
39.926093,116.338269,0,235,39763.5603703704,2008-11-11,13:26:56
39.92609,116.338219,0,243,39763.5604282407,2008-11-11,13:27:01
39.926107,116.338064,0,239,39763.5604861111,2008-11-11,13:27:06
39.926157,116.338047,0,238,39763.5605439815,2008-11-11,13:27:11
39.926202,116.338093,0,240,39763.5606018519,2008-11-11,13:27:16
39.926202,116.338093,0,240,39763.5606365741,2008-11-11,13:27:19
39.926196,116.338089,0,244,39763.5606597222,2008-11-11,13:27:21
39.926149,116.338069,0,247,39763.5607175926,2008-11-11,13:27:26
39.926084,116.338067,0,249,39763.560775463,2008-11-11,13:27:31
39.926075,116.338042,0,252,39763.5608333333,2008-11-11,13:27:36
39.926089,116.33801,0,254,39763.5608912037,2008-11-11,13:27:41
39.926112,116.337946,0,257,39763.5609490741,2008-11-11,13:27:46
39.92611,116.337942,0,261,39763.5610069444,2008-11-11,13:27:51
39.92611,116.337942,0,261,39763.5610416667,2008-11-11,13:27:54
39.926107,116.337937,0,261,39763.5610648148,2008-11-11,13:27:56
39.926117,116.33792,0,259,39763.5611226852,2008-11-11,13:28:01
39.926116,116.337884,0,252,39763.5611805556,2008-11-11,13:28:06
39.926091,116.337856,0,241,39763.5612384259,2008-11-11,13:28:11
39.926091,116.337856,0,241,39763.5612731481,2008-11-11,13:28:14
39.926093,116.337858,0,232,39763.5612962963,2008-11-11,13:28:16
39.926133,116.337823,0,220,39763.5613541667,2008-11-11,13:28:21
39.926152,116.337471,0,203,39763.561412037,2008-11-11,13:28:26
39.926149,116.337529,0,193,39763.5614699074,2008-11-11,13:28:31
39.926137,116.337516,0,185,39763.5615277778,2008-11-11,13:28:36
39.926131,116.337498,0,177,39763.5615856481,2008-11-11,13:28:41
39.926119,116.337451,0,169,39763.5616435185,2008-11-11,13:28:46
39.926111,116.337438,0,164,39763.5617013889,2008-11-11,13:28:51
39.926103,116.337472,0,160,39763.5617592593,2008-11-11,13:28:56
39.926117,116.337542,0,152,39763.5618171296,2008-11-11,13:29:01
39.926167,116.337554,0,140,39763.561875,2008-11-11,13:29:06
39.926218,116.337548,0,120,39763.5619328704,2008-11-11,13:29:11
39.926244,116.33743,0,89,39763.5619907407,2008-11-11,13:29:16
39.92625,116.337267,0,50,39763.5620486111,2008-11-11,13:29:21
39.926242,116.337203,0,24,39763.5621064815,2008-11-11,13:29:26
39.926181,116.337304,0,39,39763.5621643519,2008-11-11,13:29:31
39.926142,116.337426,0,68,39763.5622222222,2008-11-11,13:29:36
39.926178,116.337513,0,83,39763.5622800926,2008-11-11,13:29:41
39.926217,116.33752,0,72,39763.562337963,2008-11-11,13:29:46
39.926237,116.337591,0,63,39763.5623958333,2008-11-11,13:29:51
39.926245,116.337712,0,62,39763.5624537037,2008-11-11,13:29:56
39.92627,116.337754,0,68,39763.5625115741,2008-11-11,13:30:01
39.92627,116.337754,0,68,39763.5625462963,2008-11-11,13:30:04
39.92627,116.337753,0,69,39763.5625694444,2008-11-11,13:30:06
39.926253,116.337754,0,58,39763.5626273148,2008-11-11,13:30:11
39.92627,116.337699,0,49,39763.5626851852,2008-11-11,13:30:16
39.926265,116.337673,0,42,39763.5627430556,2008-11-11,13:30:21
39.926259,116.337632,0,36,39763.5628009259,2008-11-11,13:30:26
39.926255,116.337496,0,36,39763.5628587963,2008-11-11,13:30:31
39.926209,116.337245,0,41,39763.5629166667,2008-11-11,13:30:36
39.926217,116.336782,0,43,39763.562974537,2008-11-11,13:30:41
39.926221,116.336432,0,58,39763.5630324074,2008-11-11,13:30:46
39.926271,116.336097,0,78,39763.5630902778,2008-11-11,13:30:51
39.926289,116.335877,0,101,39763.5631481481,2008-11-11,13:30:56
39.926292,116.335839,0,119,39763.5632060185,2008-11-11,13:31:01
39.92628,116.335983,0,132,39763.5632638889,2008-11-11,13:31:06
39.926252,116.336199,0,142,39763.5633217593,2008-11-11,13:31:11
39.926231,116.33648,0,149,39763.5633796296,2008-11-11,13:31:16
39.9262,116.33684,0,152,39763.5634375,2008-11-11,13:31:21
39.926191,116.337189,0,152,39763.5634953704,2008-11-11,13:31:26
39.926189,116.337486,0,152,39763.5635532407,2008-11-11,13:31:31
39.926147,116.337723,0,153,39763.5636111111,2008-11-11,13:31:36
39.926118,116.337976,0,155,39763.5636689815,2008-11-11,13:31:41
39.926121,116.338288,0,156,39763.5637268518,2008-11-11,13:31:46
39.926155,116.338257,0,154,39763.5637847222,2008-11-11,13:31:51
39.926142,116.338037,0,150,39763.5638425926,2008-11-11,13:31:56
39.926133,116.33795,0,152,39763.563900463,2008-11-11,13:32:01
39.926103,116.337869,0,154,39763.5639583333,2008-11-11,13:32:06
39.92606,116.337743,0,154,39763.5640162037,2008-11-11,13:32:11
39.926027,116.337794,0,156,39763.5640740741,2008-11-11,13:32:16
39.925989,116.337742,0,158,39763.5641319444,2008-11-11,13:32:21
39.925984,116.337687,0,159,39763.5641898148,2008-11-11,13:32:26
39.925982,116.33766,0,162,39763.5642476852,2008-11-11,13:32:31
39.925982,116.337619,0,166,39763.5643055556,2008-11-11,13:32:36
39.926002,116.337557,0,171,39763.5643634259,2008-11-11,13:32:41
39.926035,116.337529,0,174,39763.5644212963,2008-11-11,13:32:46
39.926135,116.337448,0,178,39763.5644791667,2008-11-11,13:32:51
39.926191,116.337309,0,176,39763.564537037,2008-11-11,13:32:56
39.926302,116.337182,0,177,39763.5645949074,2008-11-11,13:33:01
39.926334,116.337031,0,176,39763.5646527778,2008-11-11,13:33:06
39.926351,116.336934,0,174,39763.5647106481,2008-11-11,13:33:11
39.926356,116.336656,0,167,39763.5647685185,2008-11-11,13:33:16
39.926364,116.336616,0,159,39763.5648263889,2008-11-11,13:33:21
39.926324,116.336605,0,146,39763.5648842593,2008-11-11,13:33:26
39.926324,116.336605,0,146,39763.5649189815,2008-11-11,13:33:29
39.926323,116.33661,0,134,39763.5649421296,2008-11-11,13:33:31
39.926336,116.33662,0,127,39763.565,2008-11-11,13:33:36
39.926335,116.336654,0,122,39763.5650578704,2008-11-11,13:33:41
39.926307,116.336679,0,117,39763.5651157407,2008-11-11,13:33:46
39.926218,116.336712,0,111,39763.5651736111,2008-11-11,13:33:51
39.926172,116.336783,0,107,39763.5652314815,2008-11-11,13:33:56
39.92616,116.336832,0,103,39763.5652893518,2008-11-11,13:34:01
39.926148,116.336861,0,104,39763.5653472222,2008-11-11,13:34:06
39.926158,116.336914,0,106,39763.5654050926,2008-11-11,13:34:11
39.926158,116.336914,0,106,39763.5654398148,2008-11-11,13:34:14
39.926151,116.336914,0,106,39763.565462963,2008-11-11,13:34:16
39.926144,116.336944,0,107,39763.5655208333,2008-11-11,13:34:21
39.926128,116.337095,0,105,39763.5655787037,2008-11-11,13:34:26
39.926114,116.337202,0,104,39763.5656365741,2008-11-11,13:34:31
39.926128,116.337187,0,106,39763.5656944444,2008-11-11,13:34:36
39.926112,116.337253,0,110,39763.5657523148,2008-11-11,13:34:41
39.92611,116.33728,0,115,39763.5658101852,2008-11-11,13:34:46
39.926108,116.337386,0,123,39763.5658680556,2008-11-11,13:34:51
39.92611,116.337459,0,134,39763.5659259259,2008-11-11,13:34:56
39.926098,116.337615,0,138,39763.5659837963,2008-11-11,13:35:01
39.926111,116.337776,0,140,39763.5660416667,2008-11-11,13:35:06
39.926085,116.337898,0,136,39763.566099537,2008-11-11,13:35:11
39.925994,116.338035,0,131,39763.5661574074,2008-11-11,13:35:16
39.925856,116.338172,0,127,39763.5662152778,2008-11-11,13:35:21
39.925717,116.338288,0,123,39763.5662731482,2008-11-11,13:35:26
39.925591,116.338385,0,117,39763.5663310185,2008-11-11,13:35:31
39.925488,116.338416,0,108,39763.5663888889,2008-11-11,13:35:36
39.925348,116.338357,0,96,39763.5664467593,2008-11-11,13:35:41
39.925196,116.338256,0,78,39763.5665046296,2008-11-11,13:35:46
39.925031,116.338129,0,60,39763.5665625,2008-11-11,13:35:51
39.924871,116.338021,0,41,39763.5666203704,2008-11-11,13:35:56
39.924705,116.337885,0,24,39763.5666782407,2008-11-11,13:36:01
39.924525,116.337817,0,7,39763.5667361111,2008-11-11,13:36:06
39.924375,116.337819,0,-5,39763.5667939815,2008-11-11,13:36:11
39.924252,116.337905,0,-15,39763.5668518519,2008-11-11,13:36:16
39.92414,116.338028,0,-23,39763.5669097222,2008-11-11,13:36:21
39.924,116.338138,0,-36,39763.5669675926,2008-11-11,13:36:26
39.923732,116.338552,0,-59,39763.567025463,2008-11-11,13:36:31
39.923614,116.338907,0,-78,39763.5670833333,2008-11-11,13:36:36
39.923734,116.339124,0,-95,39763.5671412037,2008-11-11,13:36:41
39.923887,116.339306,0,-109,39763.5671990741,2008-11-11,13:36:46
39.924047,116.339143,0,-124,39763.5672569444,2008-11-11,13:36:51
39.924373,116.337986,0,-136,39763.5673148148,2008-11-11,13:36:56
39.924665,116.337725,0,-147,39763.5673726852,2008-11-11,13:37:01
39.92475,116.337651,0,-160,39763.5674305556,2008-11-11,13:37:06
39.924761,116.337668,0,-168,39763.5674884259,2008-11-11,13:37:11
39.924804,116.337686,0,-177,39763.5675462963,2008-11-11,13:37:16
39.924763,116.33781,0,-185,39763.5676041667,2008-11-11,13:37:21
39.924716,116.337951,0,-194,39763.567662037,2008-11-11,13:37:26
39.924675,116.338142,0,-205,39763.5677199074,2008-11-11,13:37:31
39.924611,116.338327,0,-215,39763.5677777778,2008-11-11,13:37:36
39.924491,116.338618,0,-225,39763.5678356481,2008-11-11,13:37:41
39.924389,116.338872,0,-234,39763.5678935185,2008-11-11,13:37:46
39.924315,116.339149,0,-243,39763.5679513889,2008-11-11,13:37:51
39.924172,116.339526,0,-251,39763.5680092593,2008-11-11,13:37:56
39.924074,116.339865,0,-256,39763.5680671296,2008-11-11,13:38:01
39.92404,116.339948,0,-261,39763.568125,2008-11-11,13:38:06
39.926322,116.33486,0,-223,39763.5708449074,2008-11-11,13:42:01
39.926736,116.334618,0,-222,39763.5709027778,2008-11-11,13:42:06
