# Supplementary material for: A location privacy protection method based on blockchain and threshold cryptography
Source: PLoS One. 2025 Jun 4;20(6):e0324551. doi: 10.1371/journal.pone.0324551 (PMC12136415; doi:10.1371/journal.pone.0324551)
Supplement: S1 File — (ZIP) [file pone.0324551.s001.zip › Data/002/Trajectory/20081112001312.plt]

Geolife trajectory
WGS 84
Altitude is in Feet
Reserved 3
0,2,255,My Track,0,0,2,8421376
0
39.922617,116.338949,0,492,39764.0091666667,2008-11-12,00:13:12
39.922786,116.338989,0,492,39764.009224537,2008-11-12,00:13:17
39.922717,116.339048,0,492,39764.0092824074,2008-11-12,00:13:22
39.922539,116.339095,0,492,39764.0093402778,2008-11-12,00:13:27
39.922364,116.339163,0,492,39764.0093981481,2008-11-12,00:13:32
39.922254,116.339226,0,494,39764.0094560185,2008-11-12,00:13:37
39.922138,116.339225,0,493,39764.0095138889,2008-11-12,00:13:42
39.922012,116.339267,0,494,39764.0095717593,2008-11-12,00:13:47
39.921913,116.339335,0,495,39764.0096296296,2008-11-12,00:13:52
39.921792,116.339516,0,496,39764.0096875,2008-11-12,00:13:57
39.921757,116.339966,0,496,39764.0097453704,2008-11-12,00:14:02
39.921762,116.340507,0,497,39764.0098032407,2008-11-12,00:14:07
39.921783,116.340947,0,497,39764.0098611111,2008-11-12,00:14:12
39.922052,116.340436,0,-19,39764.010150463,2008-11-12,00:14:37
39.92205,116.340785,0,-1,39764.0102083333,2008-11-12,00:14:42
39.922113,116.341372,0,11,39764.0102662037,2008-11-12,00:14:47
39.922134,116.341932,0,24,39764.0103240741,2008-11-12,00:14:52
39.922127,116.342489,0,35,39764.0103819444,2008-11-12,00:14:57
39.922128,116.343017,0,42,39764.0104398148,2008-11-12,00:15:02
39.92209,116.343592,0,56,39764.0104976852,2008-11-12,00:15:07
39.922186,116.344092,0,65,39764.0105555556,2008-11-12,00:15:12
39.92219,116.34428,0,76,39764.0106134259,2008-11-12,00:15:17
39.922105,116.344154,0,76,39764.0106712963,2008-11-12,00:15:22
39.922105,116.344123,0,78,39764.0107291667,2008-11-12,00:15:27
39.922105,116.344123,0,78,39764.0107638889,2008-11-12,00:15:30
39.9221,116.344117,0,81,39764.010787037,2008-11-12,00:15:32
39.922119,116.344475,0,68,39764.0108449074,2008-11-12,00:15:37
39.921969,116.345088,0,38,39764.0109027778,2008-11-12,00:15:42
39.921969,116.345608,0,39,39764.0109606481,2008-11-12,00:15:47
39.921996,116.346198,0,40,39764.0110185185,2008-11-12,00:15:52
39.922026,116.346698,0,52,39764.0110763889,2008-11-12,00:15:57
39.922044,116.347076,0,61,39764.0111342593,2008-11-12,00:16:02
39.922067,116.347298,0,71,39764.0111921296,2008-11-12,00:16:07
39.922065,116.347434,0,86,39764.01125,2008-11-12,00:16:12
39.922031,116.347458,0,105,39764.0113078704,2008-11-12,00:16:17
39.922031,116.347458,0,105,39764.0113425926,2008-11-12,00:16:20
39.922032,116.347461,0,109,39764.0113657407,2008-11-12,00:16:22
39.922045,116.347502,0,112,39764.0114236111,2008-11-12,00:16:27
39.922048,116.347541,0,115,39764.0114814815,2008-11-12,00:16:32
39.922054,116.347593,0,118,39764.0115393519,2008-11-12,00:16:37
39.922047,116.347646,0,121,39764.0115972222,2008-11-12,00:16:42
39.92202,116.347823,0,123,39764.0116550926,2008-11-12,00:16:47
39.922,116.347911,0,130,39764.011712963,2008-11-12,00:16:52
39.921973,116.34798,0,136,39764.0117708333,2008-11-12,00:16:57
39.921954,116.348067,0,139,39764.0118287037,2008-11-12,00:17:02
39.92193,116.348129,0,142,39764.0118865741,2008-11-12,00:17:07
39.921821,116.348167,0,139,39764.0119444444,2008-11-12,00:17:12
39.921812,116.348246,0,141,39764.0120023148,2008-11-12,00:17:17
39.921826,116.348296,0,143,39764.0120601852,2008-11-12,00:17:22
39.921809,116.348337,0,143,39764.0121180556,2008-11-12,00:17:27
39.921797,116.348372,0,143,39764.0121759259,2008-11-12,00:17:32
39.921779,116.348418,0,142,39764.0122337963,2008-11-12,00:17:37
39.921761,116.348427,0,141,39764.0122916667,2008-11-12,00:17:42
39.921757,116.348479,0,140,39764.012349537,2008-11-12,00:17:47
39.921747,116.348511,0,140,39764.0124074074,2008-11-12,00:17:52
39.898654,116.379008,0,112,39764.0209722222,2008-11-12,00:30:12
39.898634,116.379198,0,77,39764.0210300926,2008-11-12,00:30:17
39.898593,116.379168,0,85,39764.021087963,2008-11-12,00:30:22
39.898546,116.379223,0,87,39764.0211458333,2008-11-12,00:30:27
39.898514,116.379272,0,86,39764.0212037037,2008-11-12,00:30:32
39.89844,116.379293,0,97,39764.0212615741,2008-11-12,00:30:37
39.898404,116.379336,0,95,39764.0213194444,2008-11-12,00:30:42
39.898389,116.379404,0,96,39764.0213773148,2008-11-12,00:30:47
39.898359,116.379463,0,92,39764.0214351852,2008-11-12,00:30:52
39.898326,116.379533,0,90,39764.0214930556,2008-11-12,00:30:57
39.898331,116.379597,0,87,39764.0215509259,2008-11-12,00:31:02
39.89827,116.379703,0,86,39764.0216087963,2008-11-12,00:31:07
39.898274,116.379796,0,82,39764.0216666667,2008-11-12,00:31:12
39.898253,116.379916,0,86,39764.021724537,2008-11-12,00:31:17
39.898277,116.380019,0,88,39764.0217824074,2008-11-12,00:31:22
39.898314,116.380088,0,87,39764.0218402778,2008-11-12,00:31:27
39.898353,116.380133,0,84,39764.0218981481,2008-11-12,00:31:32
39.89837,116.380192,0,80,39764.0219560185,2008-11-12,00:31:37
39.89837,116.380325,0,79,39764.0220138889,2008-11-12,00:31:42
39.898376,116.380431,0,80,39764.0220717593,2008-11-12,00:31:47
39.898398,116.380512,0,83,39764.0221296296,2008-11-12,00:31:52
39.898471,116.380584,0,87,39764.0221875,2008-11-12,00:31:57
39.898458,116.380638,0,87,39764.0222453704,2008-11-12,00:32:02
39.898491,116.380753,0,87,39764.0223032407,2008-11-12,00:32:07
39.898517,116.380839,0,87,39764.0223611111,2008-11-12,00:32:12
39.898526,116.380922,0,88,39764.0224189815,2008-11-12,00:32:17
39.898532,116.380972,0,86,39764.0224768519,2008-11-12,00:32:22
39.898528,116.381028,0,80,39764.0225347222,2008-11-12,00:32:27
39.898533,116.381101,0,78,39764.0225925926,2008-11-12,00:32:32
39.898551,116.38114,0,73,39764.022650463,2008-11-12,00:32:37
39.898561,116.381228,0,70,39764.0227083333,2008-11-12,00:32:42
39.898572,116.381313,0,65,39764.0227662037,2008-11-12,00:32:47
39.89859,116.381391,0,56,39764.0228240741,2008-11-12,00:32:52
39.898591,116.381475,0,55,39764.0228819444,2008-11-12,00:32:57
39.898632,116.381603,0,60,39764.0229398148,2008-11-12,00:33:02
39.898637,116.381727,0,62,39764.0229976852,2008-11-12,00:33:07
39.898644,116.381829,0,64,39764.0230555556,2008-11-12,00:33:12
39.898681,116.381916,0,64,39764.0231134259,2008-11-12,00:33:17
39.898694,116.382006,0,63,39764.0231712963,2008-11-12,00:33:22
39.898745,116.382054,0,60,39764.0232291667,2008-11-12,00:33:27
39.89876,116.382081,0,61,39764.023287037,2008-11-12,00:33:32
39.898831,116.382117,0,59,39764.0233449074,2008-11-12,00:33:37
39.898851,116.382154,0,59,39764.0234027778,2008-11-12,00:33:42
39.898829,116.382224,0,59,39764.0234606481,2008-11-12,00:33:47
39.898775,116.382278,0,59,39764.0235185185,2008-11-12,00:33:52
39.898734,116.382301,0,57,39764.0235763889,2008-11-12,00:33:57
39.898784,116.382401,0,53,39764.0236342593,2008-11-12,00:34:02
39.898805,116.382451,0,50,39764.0236921296,2008-11-12,00:34:07
39.898769,116.382513,0,44,39764.02375,2008-11-12,00:34:12
39.898751,116.38259,0,35,39764.0238078704,2008-11-12,00:34:17
39.898825,116.382615,0,31,39764.0238657407,2008-11-12,00:34:22
39.898849,116.382663,0,25,39764.0239236111,2008-11-12,00:34:27
39.898842,116.382721,0,18,39764.0239814815,2008-11-12,00:34:32
39.898859,116.382797,0,11,39764.0240393518,2008-11-12,00:34:37
39.898867,116.382861,0,2,39764.0240972222,2008-11-12,00:34:42
39.898946,116.38298,0,0,39764.0241550926,2008-11-12,00:34:47
39.89894,116.383048,0,-5,39764.024212963,2008-11-12,00:34:52
39.898972,116.383177,0,-12,39764.0242708333,2008-11-12,00:34:57
39.899005,116.383341,0,-13,39764.0243287037,2008-11-12,00:35:02
39.899032,116.383375,0,-17,39764.0243865741,2008-11-12,00:35:07
39.898936,116.383426,0,-24,39764.0244444444,2008-11-12,00:35:12
39.898843,116.383526,0,-31,39764.0245023148,2008-11-12,00:35:17
39.898852,116.383589,0,-36,39764.0245601852,2008-11-12,00:35:22
39.898779,116.38388,0,-30,39764.0246180556,2008-11-12,00:35:27
39.898734,116.383943,0,-35,39764.0246759259,2008-11-12,00:35:32
39.898626,116.38411,0,-33,39764.0247337963,2008-11-12,00:35:37
39.898589,116.384379,0,-28,39764.0247916667,2008-11-12,00:35:42
39.898563,116.384519,0,-29,39764.024849537,2008-11-12,00:35:47
39.898551,116.384584,0,-32,39764.0249074074,2008-11-12,00:35:52
39.898552,116.384636,0,-34,39764.0249652778,2008-11-12,00:35:57
39.898543,116.384694,0,-35,39764.0250231481,2008-11-12,00:36:02
39.898532,116.384765,0,-34,39764.0250810185,2008-11-12,00:36:07
39.898507,116.384787,0,-35,39764.0251388889,2008-11-12,00:36:12
39.898469,116.384822,0,-39,39764.0251967593,2008-11-12,00:36:17
39.898449,116.384844,0,-46,39764.0252546296,2008-11-12,00:36:22
39.898436,116.384861,0,-45,39764.0253125,2008-11-12,00:36:27
39.898426,116.384878,0,-44,39764.0253703704,2008-11-12,00:36:32
39.898418,116.384902,0,-44,39764.0254282407,2008-11-12,00:36:37
39.898407,116.38492,0,-43,39764.0254861111,2008-11-12,00:36:42
39.898406,116.384926,0,-43,39764.0255439815,2008-11-12,00:36:47
39.898406,116.384926,0,-43,39764.0255787037,2008-11-12,00:36:50
39.898405,116.384933,0,-42,39764.0256018518,2008-11-12,00:36:52
39.898405,116.384942,0,-42,39764.0256597222,2008-11-12,00:36:57
39.898405,116.384946,0,-42,39764.0257175926,2008-11-12,00:37:02
39.898404,116.384952,0,-42,39764.025775463,2008-11-12,00:37:07
39.898402,116.384957,0,-42,39764.0258333333,2008-11-12,00:37:12
39.898401,116.384962,0,-42,39764.0258912037,2008-11-12,00:37:17
39.898398,116.384965,0,-42,39764.0259490741,2008-11-12,00:37:22
39.898398,116.384965,0,-42,39764.0259837963,2008-11-12,00:37:25
39.898397,116.384963,0,-42,39764.0260069444,2008-11-12,00:37:27
39.898443,116.385042,0,-31,39764.0260648148,2008-11-12,00:37:32
39.89857,116.38536,0,-21,39764.0261226852,2008-11-12,00:37:37
39.898582,116.385508,0,-21,39764.0261805556,2008-11-12,00:37:42
39.898662,116.385615,0,-17,39764.0262384259,2008-11-12,00:37:47
39.898696,116.385643,0,-17,39764.0262962963,2008-11-12,00:37:52
39.898742,116.385664,0,-14,39764.0263541667,2008-11-12,00:37:57
39.89881,116.385645,0,-12,39764.026412037,2008-11-12,00:38:02
39.898888,116.38564,0,-12,39764.0264699074,2008-11-12,00:38:07
39.898966,116.385623,0,-1,39764.0265277778,2008-11-12,00:38:12
39.89902,116.385601,0,14,39764.0265856481,2008-11-12,00:38:17
39.899097,116.385575,0,20,39764.0266435185,2008-11-12,00:38:22
39.89915,116.385553,0,22,39764.0267013889,2008-11-12,00:38:27
39.899175,116.385536,0,27,39764.0267592593,2008-11-12,00:38:32
39.899217,116.385545,0,26,39764.0268171296,2008-11-12,00:38:37
39.899234,116.38553,0,28,39764.026875,2008-11-12,00:38:42
39.899232,116.385507,0,30,39764.0269328704,2008-11-12,00:38:47
39.899238,116.385433,0,36,39764.0269907407,2008-11-12,00:38:52
39.899361,116.385432,0,55,39764.0270486111,2008-11-12,00:38:57
39.899428,116.385385,0,62,39764.0271064815,2008-11-12,00:39:02
39.899481,116.385356,0,67,39764.0271643519,2008-11-12,00:39:07
39.899548,116.385343,0,70,39764.0272222222,2008-11-12,00:39:12
39.89963,116.385339,0,74,39764.0272800926,2008-11-12,00:39:17
39.899795,116.385298,0,80,39764.027337963,2008-11-12,00:39:22
39.89989,116.385276,0,87,39764.0273958333,2008-11-12,00:39:27
39.899971,116.385276,0,97,39764.0274537037,2008-11-12,00:39:32
39.900118,116.385348,0,145,39764.0275115741,2008-11-12,00:39:37
39.900209,116.385369,0,169,39764.0275694444,2008-11-12,00:39:42
39.90033,116.385411,0,186,39764.0276273148,2008-11-12,00:39:47
39.900373,116.385467,0,194,39764.0276851852,2008-11-12,00:39:52
39.900314,116.385575,0,192,39764.0277430556,2008-11-12,00:39:57
39.900297,116.385672,0,189,39764.0278009259,2008-11-12,00:40:02
39.900301,116.38575,0,191,39764.0278587963,2008-11-12,00:40:07
39.900365,116.38588,0,178,39764.0279166667,2008-11-12,00:40:12
39.900426,116.386018,0,172,39764.027974537,2008-11-12,00:40:17
39.900434,116.386112,0,172,39764.0280324074,2008-11-12,00:40:22
39.900448,116.38621,0,172,39764.0280902778,2008-11-12,00:40:27
39.900445,116.386325,0,163,39764.0281481481,2008-11-12,00:40:32
39.900429,116.386404,0,164,39764.0282060185,2008-11-12,00:40:37
39.900405,116.386496,0,165,39764.0282638889,2008-11-12,00:40:42
39.9004,116.386573,0,168,39764.0283217593,2008-11-12,00:40:47
39.900395,116.386633,0,169,39764.0283796296,2008-11-12,00:40:52
39.900402,116.386682,0,173,39764.0284375,2008-11-12,00:40:57
39.899866,116.385447,0,-193,39764.1485763889,2008-11-12,03:33:57
39.899703,116.385333,0,-319,39764.1486342593,2008-11-12,03:34:02
39.899717,116.385617,0,16,39764.14875,2008-11-12,03:34:12
39.899573,116.385104,0,-572,39764.1488078704,2008-11-12,03:34:17
39.899688,116.385366,0,-342,39764.1488657407,2008-11-12,03:34:22
39.899655,116.389357,0,3557,39764.1490393518,2008-11-12,03:34:37
39.899522,116.385545,0,288,39764.1492708333,2008-11-12,03:34:57
39.89955,116.385346,0,233,39764.1493287037,2008-11-12,03:35:02
39.899482,116.385402,0,212,39764.1493865741,2008-11-12,03:35:07
39.899421,116.385432,0,221,39764.1494444444,2008-11-12,03:35:12
39.899357,116.385503,0,240,39764.1495023148,2008-11-12,03:35:17
39.899311,116.385487,0,244,39764.1495601852,2008-11-12,03:35:22
39.899251,116.385479,0,251,39764.1496180556,2008-11-12,03:35:27
39.899204,116.385458,0,248,39764.1496759259,2008-11-12,03:35:32
39.8992,116.385419,0,247,39764.1497337963,2008-11-12,03:35:37
39.899213,116.385381,0,244,39764.1497916667,2008-11-12,03:35:42
39.899232,116.385319,0,236,39764.149849537,2008-11-12,03:35:47
39.899238,116.38521,0,229,39764.1499074074,2008-11-12,03:35:52
39.89924,116.385139,0,225,39764.1499652778,2008-11-12,03:35:57
39.899275,116.385029,0,212,39764.1500231481,2008-11-12,03:36:02
39.899267,116.384926,0,202,39764.1500810185,2008-11-12,03:36:07
39.899269,116.384865,0,193,39764.1501388889,2008-11-12,03:36:12
39.899267,116.384793,0,186,39764.1501967593,2008-11-12,03:36:17
39.899246,116.384718,0,182,39764.1502546296,2008-11-12,03:36:22
39.899232,116.384675,0,158,39764.1503125,2008-11-12,03:36:27
39.899221,116.384601,0,157,39764.1503703704,2008-11-12,03:36:32
39.899204,116.384493,0,157,39764.1504282407,2008-11-12,03:36:37
39.899186,116.384405,0,155,39764.1504861111,2008-11-12,03:36:42
39.899151,116.384291,0,155,39764.1505439815,2008-11-12,03:36:47
39.899105,116.384139,0,164,39764.1506018518,2008-11-12,03:36:52
39.899075,116.383999,0,164,39764.1506597222,2008-11-12,03:36:57
39.899078,116.383918,0,161,39764.1507175926,2008-11-12,03:37:02
39.89907,116.383814,0,162,39764.150775463,2008-11-12,03:37:07
39.899055,116.383707,0,165,39764.1508333333,2008-11-12,03:37:12
39.899047,116.383605,0,167,39764.1508912037,2008-11-12,03:37:17
39.899061,116.383519,0,168,39764.1509490741,2008-11-12,03:37:22
39.899078,116.383461,0,170,39764.1510069444,2008-11-12,03:37:27
39.899072,116.383441,0,178,39764.1510648148,2008-11-12,03:37:32
39.899086,116.383418,0,177,39764.1511226852,2008-11-12,03:37:37
39.899086,116.383418,0,177,39764.1511574074,2008-11-12,03:37:40
39.899084,116.383416,0,182,39764.1511805556,2008-11-12,03:37:42
39.899065,116.383337,0,191,39764.1512384259,2008-11-12,03:37:47
39.899081,116.383279,0,192,39764.1512962963,2008-11-12,03:37:52
39.899057,116.383217,0,204,39764.1513541667,2008-11-12,03:37:57
39.899043,116.383128,0,212,39764.151412037,2008-11-12,03:38:02
39.89903,116.383057,0,217,39764.1514699074,2008-11-12,03:38:07
39.898993,116.382987,0,222,39764.1515277778,2008-11-12,03:38:12
39.898992,116.382952,0,222,39764.1515856481,2008-11-12,03:38:17
39.898989,116.382896,0,221,39764.1516435185,2008-11-12,03:38:22
39.898989,116.382813,0,222,39764.1517013889,2008-11-12,03:38:27
39.898987,116.38276,0,227,39764.1517592593,2008-11-12,03:38:32
39.898983,116.382714,0,230,39764.1518171296,2008-11-12,03:38:37
39.898977,116.382635,0,230,39764.151875,2008-11-12,03:38:42
39.899005,116.382587,0,230,39764.1519328704,2008-11-12,03:38:47
39.899023,116.382563,0,231,39764.1519907407,2008-11-12,03:38:52
39.899042,116.382538,0,233,39764.1520486111,2008-11-12,03:38:57
39.89906,116.382494,0,237,39764.1521064815,2008-11-12,03:39:02
39.899049,116.382427,0,232,39764.1521643519,2008-11-12,03:39:07
39.899056,116.382326,0,228,39764.1522222222,2008-11-12,03:39:12
39.899055,116.382281,0,232,39764.1522800926,2008-11-12,03:39:17
39.899046,116.382194,0,246,39764.152337963,2008-11-12,03:39:22
39.899048,116.382115,0,244,39764.1523958333,2008-11-12,03:39:27
39.899042,116.382048,0,242,39764.1524537037,2008-11-12,03:39:32
39.89906,116.382,0,248,39764.1525115741,2008-11-12,03:39:37
39.899039,116.381973,0,250,39764.1525694444,2008-11-12,03:39:42
39.899038,116.381938,0,257,39764.1526273148,2008-11-12,03:39:47
39.899049,116.381886,0,266,39764.1526851852,2008-11-12,03:39:52
39.899065,116.381827,0,267,39764.1527430556,2008-11-12,03:39:57
39.89909,116.381754,0,261,39764.1528009259,2008-11-12,03:40:02
39.899085,116.381699,0,265,39764.1528587963,2008-11-12,03:40:07
39.899072,116.381658,0,266,39764.1529166667,2008-11-12,03:40:12
39.899063,116.381618,0,269,39764.152974537,2008-11-12,03:40:17
39.899065,116.381518,0,260,39764.1530324074,2008-11-12,03:40:22
39.899083,116.381433,0,263,39764.1530902778,2008-11-12,03:40:27
39.899094,116.381373,0,261,39764.1531481481,2008-11-12,03:40:32
39.899113,116.381311,0,262,39764.1532060185,2008-11-12,03:40:37
39.899092,116.381237,0,260,39764.1532638889,2008-11-12,03:40:42
39.899086,116.38117,0,261,39764.1533217593,2008-11-12,03:40:47
39.899078,116.381111,0,264,39764.1533796296,2008-11-12,03:40:52
39.89907,116.38102,0,265,39764.1534375,2008-11-12,03:40:57
39.899055,116.380961,0,264,39764.1534953704,2008-11-12,03:41:02
39.899062,116.380876,0,268,39764.1535532407,2008-11-12,03:41:07
39.899068,116.38081,0,273,39764.1536111111,2008-11-12,03:41:12
39.899069,116.380742,0,277,39764.1536689815,2008-11-12,03:41:17
39.89906,116.380655,0,279,39764.1537268519,2008-11-12,03:41:22
39.899069,116.380598,0,283,39764.1537847222,2008-11-12,03:41:27
39.899085,116.380534,0,288,39764.1538425926,2008-11-12,03:41:32
39.899086,116.380427,0,283,39764.153900463,2008-11-12,03:41:37
39.899073,116.380346,0,279,39764.1539583333,2008-11-12,03:41:42
39.899075,116.380285,0,281,39764.1540162037,2008-11-12,03:41:47
39.899088,116.380188,0,283,39764.1540740741,2008-11-12,03:41:52
39.899095,116.38013,0,286,39764.1541319444,2008-11-12,03:41:57
39.899099,116.380077,0,288,39764.1541898148,2008-11-12,03:42:02
39.89908,116.380014,0,292,39764.1542476852,2008-11-12,03:42:07
39.899072,116.379962,0,296,39764.1543055556,2008-11-12,03:42:12
39.899068,116.379901,0,296,39764.1543634259,2008-11-12,03:42:17
39.899086,116.379825,0,298,39764.1544212963,2008-11-12,03:42:22
39.899093,116.379739,0,300,39764.1544791667,2008-11-12,03:42:27
39.899165,116.37952,0,240,39764.154537037,2008-11-12,03:42:32
39.899198,116.379481,0,239,39764.1545949074,2008-11-12,03:42:37
39.899196,116.379455,0,236,39764.1546527778,2008-11-12,03:42:42
39.899174,116.379418,0,233,39764.1547106481,2008-11-12,03:42:47
39.899158,116.379374,0,236,39764.1547685185,2008-11-12,03:42:52
39.899134,116.37933,0,241,39764.1548263889,2008-11-12,03:42:57
39.899129,116.379296,0,246,39764.1548842593,2008-11-12,03:43:02
39.899134,116.379242,0,251,39764.1549421296,2008-11-12,03:43:07
39.899144,116.379187,0,256,39764.155,2008-11-12,03:43:12
39.899136,116.379149,0,260,39764.1550578704,2008-11-12,03:43:17
39.899142,116.379109,0,264,39764.1551157407,2008-11-12,03:43:22
39.899143,116.379077,0,269,39764.1551736111,2008-11-12,03:43:27
39.899128,116.37905,0,273,39764.1552314815,2008-11-12,03:43:32
39.899083,116.379012,0,278,39764.1552893519,2008-11-12,03:43:37
39.89899,116.378934,0,283,39764.1553472222,2008-11-12,03:43:42
39.8989,116.3788,0,288,39764.1554050926,2008-11-12,03:43:47
39.898813,116.378636,0,293,39764.155462963,2008-11-12,03:43:52
39.898725,116.378499,0,297,39764.1555208333,2008-11-12,03:43:57
39.898652,116.378339,0,302,39764.1555787037,2008-11-12,03:44:02
39.898594,116.37815,0,307,39764.1556365741,2008-11-12,03:44:07
39.898529,116.377946,0,311,39764.1556944444,2008-11-12,03:44:12
39.89844,116.377734,0,315,39764.1557523148,2008-11-12,03:44:17
39.898353,116.377579,0,319,39764.1558101852,2008-11-12,03:44:22
39.898301,116.377414,0,322,39764.1558680556,2008-11-12,03:44:27
39.898253,116.377235,0,326,39764.1559259259,2008-11-12,03:44:32
39.898194,116.377092,0,330,39764.1559837963,2008-11-12,03:44:37
39.898166,116.376957,0,334,39764.1560416667,2008-11-12,03:44:42
39.898145,116.376818,0,339,39764.156099537,2008-11-12,03:44:47
39.898153,116.376614,0,343,39764.1561574074,2008-11-12,03:44:52
39.898202,116.376393,0,347,39764.1562152778,2008-11-12,03:44:57
39.898273,116.376116,0,351,39764.1562731481,2008-11-12,03:45:02
39.898375,116.375944,0,355,39764.1563310185,2008-11-12,03:45:07
39.898518,116.375822,0,359,39764.1563888889,2008-11-12,03:45:12
39.899117,116.378258,0,408,39764.1566203704,2008-11-12,03:45:32
39.899128,116.378284,0,411,39764.1566782407,2008-11-12,03:45:37
39.899139,116.378265,0,410,39764.1567361111,2008-11-12,03:45:42
39.899164,116.378257,0,404,39764.1567939815,2008-11-12,03:45:47
39.899231,116.378286,0,400,39764.1568518518,2008-11-12,03:45:52
39.899295,116.378306,0,397,39764.1569097222,2008-11-12,03:45:57
39.900056,116.379378,0,370,39764.1569675926,2008-11-12,03:46:02
39.900033,116.379449,0,331,39764.157025463,2008-11-12,03:46:07
39.899928,116.37906,0,310,39764.1570833333,2008-11-12,03:46:12
39.899952,116.378801,0,295,39764.1571412037,2008-11-12,03:46:17
39.899986,116.378606,0,286,39764.1571990741,2008-11-12,03:46:22
39.899955,116.37856,0,279,39764.1572569444,2008-11-12,03:46:27
39.899957,116.378469,0,275,39764.1573148148,2008-11-12,03:46:32
39.899953,116.378389,0,273,39764.1573726852,2008-11-12,03:46:37
39.899927,116.37833,0,271,39764.1574305556,2008-11-12,03:46:42
39.899874,116.378303,0,269,39764.1574884259,2008-11-12,03:46:47
39.899894,116.378187,0,267,39764.1575462963,2008-11-12,03:46:52
39.899927,116.378072,0,266,39764.1576041667,2008-11-12,03:46:57
39.899983,116.377956,0,265,39764.157662037,2008-11-12,03:47:02
39.900015,116.377889,0,264,39764.1577199074,2008-11-12,03:47:07
39.900023,116.377849,0,264,39764.1577777778,2008-11-12,03:47:12
39.90002,116.377796,0,263,39764.1578356481,2008-11-12,03:47:17
39.900033,116.377758,0,262,39764.1579513889,2008-11-12,03:47:27
39.900029,116.377743,0,262,39764.1580092593,2008-11-12,03:47:32
39.900051,116.377958,0,260,39764.1581828704,2008-11-12,03:47:47
39.900013,116.378184,0,252,39764.1582407407,2008-11-12,03:47:52
39.899944,116.378342,0,250,39764.1582986111,2008-11-12,03:47:57
39.899894,116.378288,0,249,39764.1583564815,2008-11-12,03:48:02
39.899868,116.37811,0,248,39764.1584143518,2008-11-12,03:48:07
39.899807,116.378305,0,247,39764.1584722222,2008-11-12,03:48:12
39.899743,116.378349,0,246,39764.1585300926,2008-11-12,03:48:17
39.899643,116.378405,0,245,39764.158587963,2008-11-12,03:48:22
39.899509,116.378475,0,243,39764.1586458333,2008-11-12,03:48:27
39.899298,116.378509,0,244,39764.1587037037,2008-11-12,03:48:32
39.899097,116.378656,0,243,39764.1587615741,2008-11-12,03:48:37
39.898932,116.378882,0,243,39764.1588194444,2008-11-12,03:48:42
39.898891,116.378827,0,242,39764.1588773148,2008-11-12,03:48:47
39.899005,116.378864,0,242,39764.1589351852,2008-11-12,03:48:52
39.899089,116.378807,0,243,39764.1589930556,2008-11-12,03:48:57
39.899174,116.378759,0,244,39764.1590509259,2008-11-12,03:49:02
39.899272,116.378785,0,245,39764.1591087963,2008-11-12,03:49:07
39.899294,116.378875,0,247,39764.1591666667,2008-11-12,03:49:12
39.899311,116.378863,0,248,39764.159224537,2008-11-12,03:49:17
39.89933,116.378834,0,250,39764.1592824074,2008-11-12,03:49:22
39.899327,116.378932,0,252,39764.1593402778,2008-11-12,03:49:27
39.899236,116.379105,0,253,39764.1593981481,2008-11-12,03:49:32
39.899151,116.379108,0,255,39764.1594560185,2008-11-12,03:49:37
39.899142,116.379187,0,255,39764.1595138889,2008-11-12,03:49:42
39.899142,116.379132,0,255,39764.1595717593,2008-11-12,03:49:47
39.899101,116.378995,0,255,39764.1596296296,2008-11-12,03:49:52
39.899021,116.378827,0,255,39764.1596875,2008-11-12,03:49:57
39.898937,116.378704,0,255,39764.1597453704,2008-11-12,03:50:02
39.89886,116.378605,0,255,39764.1598032407,2008-11-12,03:50:07
39.898891,116.378624,0,256,39764.1598611111,2008-11-12,03:50:12
39.898941,116.378625,0,256,39764.1599189815,2008-11-12,03:50:17
39.899041,116.378612,0,258,39764.1599768519,2008-11-12,03:50:22
39.899135,116.378595,0,260,39764.1600347222,2008-11-12,03:50:27
39.899325,116.378484,0,262,39764.1600925926,2008-11-12,03:50:32
39.899455,116.378316,0,264,39764.160150463,2008-11-12,03:50:37
39.899557,116.378214,0,267,39764.1602083333,2008-11-12,03:50:42
39.89972,116.378183,0,270,39764.1602662037,2008-11-12,03:50:47
39.8998,116.378102,0,274,39764.1603240741,2008-11-12,03:50:52
39.899877,116.378147,0,277,39764.1603819444,2008-11-12,03:50:57
39.89991,116.378437,0,280,39764.1604398148,2008-11-12,03:51:02
39.899918,116.378587,0,283,39764.1604976852,2008-11-12,03:51:07
39.899906,116.378387,0,285,39764.1605555556,2008-11-12,03:51:12
39.899857,116.378209,0,287,39764.1606134259,2008-11-12,03:51:17
39.899795,116.378253,0,290,39764.1606712963,2008-11-12,03:51:22
39.899782,116.378309,0,291,39764.1607291667,2008-11-12,03:51:27
39.899779,116.378347,0,291,39764.160787037,2008-11-12,03:51:32
39.899879,116.378299,0,294,39764.1608449074,2008-11-12,03:51:37
39.900004,116.377873,0,298,39764.1609027778,2008-11-12,03:51:42
39.900109,116.377358,0,301,39764.1609606481,2008-11-12,03:51:47
39.900052,116.377251,0,304,39764.1610185185,2008-11-12,03:51:52
39.900037,116.377318,0,306,39764.1610763889,2008-11-12,03:51:57
39.89999,116.377428,0,309,39764.1611342593,2008-11-12,03:52:02
39.89996,116.377566,0,307,39764.1611921296,2008-11-12,03:52:07
39.899948,116.377597,0,308,39764.16125,2008-11-12,03:52:12
39.899935,116.377595,0,309,39764.1613078704,2008-11-12,03:52:17
39.899664,116.378177,0,313,39764.1613657407,2008-11-12,03:52:22
39.89955,116.378826,0,320,39764.1614236111,2008-11-12,03:52:27
39.899484,116.379001,0,322,39764.1614814815,2008-11-12,03:52:32
39.899384,116.379121,0,323,39764.1615393519,2008-11-12,03:52:37
39.899297,116.379129,0,326,39764.1615972222,2008-11-12,03:52:42
39.899217,116.379095,0,327,39764.1616550926,2008-11-12,03:52:47
39.899159,116.379053,0,330,39764.161712963,2008-11-12,03:52:52
39.898915,116.378425,0,330,39764.1617708333,2008-11-12,03:52:57
39.898911,116.378372,0,328,39764.1618287037,2008-11-12,03:53:02
39.898971,116.378409,0,326,39764.1618865741,2008-11-12,03:53:07
39.899057,116.378514,0,323,39764.1619444444,2008-11-12,03:53:12
39.899147,116.378632,0,319,39764.1620023148,2008-11-12,03:53:17
39.899244,116.378719,0,316,39764.1620601852,2008-11-12,03:53:22
39.899413,116.379003,0,314,39764.1621180556,2008-11-12,03:53:27
39.899431,116.379042,0,314,39764.1621759259,2008-11-12,03:53:32
39.89942,116.379057,0,312,39764.1622337963,2008-11-12,03:53:37
39.899401,116.379057,0,310,39764.1622916667,2008-11-12,03:53:42
39.899401,116.379057,0,310,39764.1623263889,2008-11-12,03:53:45
39.899394,116.379053,0,310,39764.162349537,2008-11-12,03:53:47
39.899375,116.379069,0,309,39764.1624074074,2008-11-12,03:53:52
39.899364,116.379068,0,309,39764.1624652778,2008-11-12,03:53:57
39.899351,116.379049,0,311,39764.1625231481,2008-11-12,03:54:02
39.899336,116.37904,0,313,39764.1625810185,2008-11-12,03:54:07
39.899352,116.379031,0,312,39764.1626388889,2008-11-12,03:54:12
39.899374,116.379039,0,311,39764.1626967593,2008-11-12,03:54:17
39.899416,116.379041,0,313,39764.1627546296,2008-11-12,03:54:22
39.899435,116.379018,0,315,39764.1628125,2008-11-12,03:54:27
39.899456,116.379026,0,319,39764.1628703704,2008-11-12,03:54:32
39.899468,116.379037,0,324,39764.1629282407,2008-11-12,03:54:37
39.899476,116.379029,0,332,39764.1629861111,2008-11-12,03:54:42
39.899476,116.379029,0,332,39764.1630208333,2008-11-12,03:54:45
39.89947,116.379031,0,335,39764.1630439815,2008-11-12,03:54:47
39.899458,116.379053,0,337,39764.1631018519,2008-11-12,03:54:52
39.899449,116.379101,0,338,39764.1631597222,2008-11-12,03:54:57
39.899425,116.37911,0,339,39764.1632175926,2008-11-12,03:55:02
39.899377,116.379132,0,343,39764.163275463,2008-11-12,03:55:07
39.899318,116.379156,0,346,39764.1633333333,2008-11-12,03:55:12
39.899277,116.379219,0,348,39764.1633912037,2008-11-12,03:55:17
39.899247,116.379326,0,352,39764.1634490741,2008-11-12,03:55:22
39.899226,116.379403,0,356,39764.1635069444,2008-11-12,03:55:27
39.899224,116.379446,0,358,39764.1635648148,2008-11-12,03:55:32
39.899238,116.3795,0,355,39764.1636226852,2008-11-12,03:55:37
39.899285,116.379543,0,351,39764.1636805556,2008-11-12,03:55:42
39.899352,116.379632,0,345,39764.1637384259,2008-11-12,03:55:47
39.899443,116.379758,0,342,39764.1637962963,2008-11-12,03:55:52
39.899475,116.379815,0,338,39764.1638541667,2008-11-12,03:55:57
39.89949,116.379803,0,336,39764.163912037,2008-11-12,03:56:02
39.899483,116.379746,0,337,39764.1639699074,2008-11-12,03:56:07
39.899439,116.379638,0,340,39764.1640277778,2008-11-12,03:56:12
39.899408,116.379563,0,344,39764.1640856481,2008-11-12,03:56:17
39.899409,116.379527,0,347,39764.1641435185,2008-11-12,03:56:22
39.899393,116.379536,0,351,39764.1642013889,2008-11-12,03:56:27
39.899378,116.379522,0,357,39764.1642592593,2008-11-12,03:56:32
39.899378,116.379522,0,357,39764.1642939815,2008-11-12,03:56:35
39.899376,116.379519,0,362,39764.1643171296,2008-11-12,03:56:37
39.899368,116.379489,0,370,39764.164375,2008-11-12,03:56:42
39.899359,116.379436,0,374,39764.1644328704,2008-11-12,03:56:47
39.899372,116.379434,0,379,39764.1644907407,2008-11-12,03:56:52
39.8994,116.379434,0,382,39764.1645486111,2008-11-12,03:56:57
39.899374,116.379449,0,381,39764.1646064815,2008-11-12,03:57:02
39.899366,116.379492,0,380,39764.1646643518,2008-11-12,03:57:07
39.899366,116.379543,0,371,39764.1647222222,2008-11-12,03:57:12
39.899351,116.379606,0,367,39764.1647800926,2008-11-12,03:57:17
39.899345,116.379668,0,366,39764.164837963,2008-11-12,03:57:22
39.899327,116.379741,0,366,39764.1648958333,2008-11-12,03:57:27
39.899299,116.379798,0,365,39764.1649537037,2008-11-12,03:57:32
39.89926,116.379778,0,359,39764.1650115741,2008-11-12,03:57:37
39.899234,116.379669,0,356,39764.1650694444,2008-11-12,03:57:42
39.899196,116.379487,0,358,39764.1651273148,2008-11-12,03:57:47
39.899129,116.379292,0,365,39764.1651851852,2008-11-12,03:57:52
39.899063,116.379078,0,373,39764.1652430556,2008-11-12,03:57:57
39.89899,116.378849,0,378,39764.1653009259,2008-11-12,03:58:02
39.898906,116.378679,0,380,39764.1653587963,2008-11-12,03:58:07
39.898818,116.378588,0,381,39764.1654166667,2008-11-12,03:58:12
39.898746,116.378561,0,388,39764.165474537,2008-11-12,03:58:17
39.898695,116.378588,0,398,39764.1655324074,2008-11-12,03:58:22
39.898709,116.378704,0,413,39764.1655902778,2008-11-12,03:58:27
39.898816,116.378795,0,431,39764.1656481481,2008-11-12,03:58:32
39.898849,116.378702,0,444,39764.1657060185,2008-11-12,03:58:37
39.898858,116.378476,0,458,39764.1657638889,2008-11-12,03:58:42
39.898904,116.378172,0,473,39764.1658217593,2008-11-12,03:58:47
39.898973,116.377907,0,490,39764.1658796296,2008-11-12,03:58:52
39.899036,116.377583,0,508,39764.1659375,2008-11-12,03:58:57
39.899103,116.377273,0,527,39764.1659953704,2008-11-12,03:59:02
39.899159,116.377128,0,548,39764.1660532407,2008-11-12,03:59:07
39.899187,116.376916,0,568,39764.1661111111,2008-11-12,03:59:12
39.899205,116.376759,0,577,39764.1661689815,2008-11-12,03:59:17
39.899267,116.376669,0,572,39764.1662268518,2008-11-12,03:59:22
39.899384,116.37673,0,574,39764.1662847222,2008-11-12,03:59:27
39.899422,116.376841,0,574,39764.1663425926,2008-11-12,03:59:32
39.900217,116.377637,0,569,39764.1665162037,2008-11-12,03:59:47
39.900231,116.378459,0,548,39764.1665740741,2008-11-12,03:59:52
39.900165,116.378598,0,530,39764.1666319444,2008-11-12,03:59:57
39.900134,116.378626,0,515,39764.1666898148,2008-11-12,04:00:02
39.900171,116.378516,0,502,39764.1667476852,2008-11-12,04:00:07
39.900049,116.378675,0,491,39764.1668055556,2008-11-12,04:00:12
39.899993,116.378528,0,478,39764.1668634259,2008-11-12,04:00:17
39.899968,116.378313,0,467,39764.1669212963,2008-11-12,04:00:22
39.899725,116.378547,0,465,39764.1669791667,2008-11-12,04:00:27
39.899541,116.378563,0,464,39764.167037037,2008-11-12,04:00:32
39.899422,116.37841,0,464,39764.1670949074,2008-11-12,04:00:37
39.899313,116.378269,0,465,39764.1671527778,2008-11-12,04:00:42
39.899175,116.378159,0,460,39764.1672106481,2008-11-12,04:00:47
39.899037,116.378107,0,452,39764.1672685185,2008-11-12,04:00:52
39.899007,116.378045,0,440,39764.1673263889,2008-11-12,04:00:57
39.899035,116.378111,0,430,39764.1673842593,2008-11-12,04:01:02
39.899041,116.378039,0,420,39764.1674421296,2008-11-12,04:01:07
39.899035,116.377974,0,413,39764.1675,2008-11-12,04:01:12
39.898959,116.378051,0,412,39764.1675578704,2008-11-12,04:01:17
39.898852,116.378152,0,413,39764.1676157407,2008-11-12,04:01:22
39.898852,116.378152,0,413,39764.167650463,2008-11-12,04:01:25
39.898859,116.37816,0,415,39764.1676736111,2008-11-12,04:01:27
39.898951,116.377943,0,414,39764.1677314815,2008-11-12,04:01:32
39.899074,116.377741,0,414,39764.1677893519,2008-11-12,04:01:37
39.899135,116.377749,0,409,39764.1678472222,2008-11-12,04:01:42
39.899084,116.378008,0,407,39764.1679050926,2008-11-12,04:01:47
39.899019,116.378322,0,414,39764.167962963,2008-11-12,04:01:52
39.899001,116.378422,0,418,39764.1680208333,2008-11-12,04:01:57
39.899009,116.378618,0,417,39764.1680787037,2008-11-12,04:02:02
39.898969,116.378569,0,418,39764.1681365741,2008-11-12,04:02:07
39.898974,116.378494,0,418,39764.1681944444,2008-11-12,04:02:12
39.898857,116.37829,0,406,39764.1682523148,2008-11-12,04:02:17
39.89889,116.378368,0,395,39764.1683101852,2008-11-12,04:02:22
39.898952,116.378475,0,396,39764.1683680556,2008-11-12,04:02:27
39.899129,116.37888,0,385,39764.1684259259,2008-11-12,04:02:32
39.899277,116.379167,0,369,39764.1684837963,2008-11-12,04:02:37
39.899336,116.379291,0,348,39764.1685416667,2008-11-12,04:02:42
39.899339,116.379384,0,323,39764.168599537,2008-11-12,04:02:47
39.899241,116.379361,0,276,39764.1686574074,2008-11-12,04:02:52
39.899217,116.379418,0,260,39764.1687152778,2008-11-12,04:02:57
39.899131,116.379451,0,245,39764.1687731481,2008-11-12,04:03:02
39.899115,116.37951,0,238,39764.1688310185,2008-11-12,04:03:07
39.899109,116.379602,0,240,39764.1688888889,2008-11-12,04:03:12
39.899102,116.379645,0,252,39764.1689467593,2008-11-12,04:03:17
39.899111,116.379747,0,264,39764.1690046296,2008-11-12,04:03:22
39.899115,116.379828,0,277,39764.1690625,2008-11-12,04:03:27
39.899117,116.379953,0,291,39764.1691203704,2008-11-12,04:03:32
39.899145,116.380059,0,293,39764.1691782407,2008-11-12,04:03:37
39.899135,116.380158,0,297,39764.1692361111,2008-11-12,04:03:42
39.89913,116.380224,0,311,39764.1692939815,2008-11-12,04:03:47
39.899139,116.380322,0,317,39764.1693518519,2008-11-12,04:03:52
39.899131,116.380422,0,326,39764.1694097222,2008-11-12,04:03:57
39.899177,116.38052,0,313,39764.1694675926,2008-11-12,04:04:02
39.899183,116.38061,0,319,39764.169525463,2008-11-12,04:04:07
39.899162,116.380687,0,323,39764.1695833333,2008-11-12,04:04:12
39.899185,116.380789,0,296,39764.1696412037,2008-11-12,04:04:17
39.899166,116.380858,0,289,39764.1696990741,2008-11-12,04:04:22
39.89919,116.380929,0,283,39764.1697569444,2008-11-12,04:04:27
39.89919,116.381005,0,278,39764.1698148148,2008-11-12,04:04:32
39.899142,116.381083,0,275,39764.1698726852,2008-11-12,04:04:37
39.899146,116.381182,0,273,39764.1699305556,2008-11-12,04:04:42
39.899144,116.38123,0,270,39764.1699884259,2008-11-12,04:04:47
39.899124,116.381286,0,271,39764.1700462963,2008-11-12,04:04:52
39.899142,116.381371,0,270,39764.1701041667,2008-11-12,04:04:57
39.899134,116.381469,0,268,39764.170162037,2008-11-12,04:05:02
39.899153,116.381564,0,266,39764.1702199074,2008-11-12,04:05:07
39.899157,116.381632,0,264,39764.1702777778,2008-11-12,04:05:12
39.899157,116.381704,0,259,39764.1703356481,2008-11-12,04:05:17
39.899162,116.381743,0,254,39764.1703935185,2008-11-12,04:05:22
39.899151,116.381743,0,257,39764.1704513889,2008-11-12,04:05:27
39.899123,116.381794,0,255,39764.1705092593,2008-11-12,04:05:32
39.899086,116.381843,0,251,39764.1705671296,2008-11-12,04:05:37
39.899086,116.381868,0,249,39764.170625,2008-11-12,04:05:42
39.899065,116.381893,0,246,39764.1706828704,2008-11-12,04:05:47
39.89909,116.381909,0,241,39764.1707407407,2008-11-12,04:05:52
39.89907,116.381972,0,237,39764.1707986111,2008-11-12,04:05:57
39.899075,116.382013,0,233,39764.1708564815,2008-11-12,04:06:02
39.899056,116.382053,0,226,39764.1709143519,2008-11-12,04:06:07
39.899062,116.382134,0,223,39764.1709722222,2008-11-12,04:06:12
39.899074,116.382182,0,221,39764.1710300926,2008-11-12,04:06:17
39.899092,116.382258,0,218,39764.171087963,2008-11-12,04:06:22
39.899115,116.382335,0,214,39764.1711458333,2008-11-12,04:06:27
39.899183,116.38235,0,211,39764.1712037037,2008-11-12,04:06:32
39.899191,116.382373,0,206,39764.1712615741,2008-11-12,04:06:37
39.899182,116.382419,0,201,39764.1713194444,2008-11-12,04:06:42
39.899189,116.382476,0,194,39764.1713773148,2008-11-12,04:06:47
39.899164,116.382554,0,190,39764.1714351852,2008-11-12,04:06:52
39.899069,116.382735,0,187,39764.1714930556,2008-11-12,04:06:57
39.899071,116.382803,0,186,39764.1715509259,2008-11-12,04:07:02
39.899102,116.382894,0,183,39764.1716087963,2008-11-12,04:07:07
39.899085,116.383005,0,184,39764.1716666667,2008-11-12,04:07:12
39.899076,116.383045,0,179,39764.171724537,2008-11-12,04:07:17
39.899165,116.383086,0,181,39764.1717824074,2008-11-12,04:07:22
39.899185,116.383093,0,181,39764.1718402778,2008-11-12,04:07:27
39.899185,116.383093,0,181,39764.171875,2008-11-12,04:07:30
39.899187,116.383101,0,180,39764.1718981481,2008-11-12,04:07:32
39.899211,116.383115,0,173,39764.1719560185,2008-11-12,04:07:37
39.899244,116.383174,0,174,39764.1720138889,2008-11-12,04:07:42
39.899286,116.383237,0,175,39764.1720717593,2008-11-12,04:07:47
39.899298,116.38335,0,174,39764.1721296296,2008-11-12,04:07:52
39.899298,116.383453,0,175,39764.1721875,2008-11-12,04:07:57
39.899317,116.383495,0,174,39764.1722453704,2008-11-12,04:08:02
39.899305,116.383713,0,177,39764.1723032407,2008-11-12,04:08:07
39.899332,116.38385,0,176,39764.1723611111,2008-11-12,04:08:12
39.899327,116.383979,0,176,39764.1724189815,2008-11-12,04:08:17
39.899335,116.384104,0,175,39764.1724768518,2008-11-12,04:08:22
39.899361,116.38423,0,175,39764.1725347222,2008-11-12,04:08:27
39.899357,116.384388,0,174,39764.1725925926,2008-11-12,04:08:32
39.899366,116.384482,0,174,39764.172650463,2008-11-12,04:08:37
39.899356,116.384572,0,175,39764.1727083333,2008-11-12,04:08:42
39.899343,116.384665,0,175,39764.1727662037,2008-11-12,04:08:47
39.899355,116.384737,0,173,39764.1728240741,2008-11-12,04:08:52
39.899355,116.384813,0,172,39764.1728819444,2008-11-12,04:08:57
39.899373,116.384857,0,167,39764.1729398148,2008-11-12,04:09:02
39.899389,116.384909,0,167,39764.1729976852,2008-11-12,04:09:07
39.899392,116.384958,0,165,39764.1730555556,2008-11-12,04:09:12
39.899387,116.385016,0,166,39764.1731134259,2008-11-12,04:09:17
39.899389,116.385066,0,165,39764.1731712963,2008-11-12,04:09:22
39.899418,116.385104,0,164,39764.1732291667,2008-11-12,04:09:27
39.899503,116.385088,0,165,39764.173287037,2008-11-12,04:09:32
39.899479,116.385139,0,162,39764.1733449074,2008-11-12,04:09:37
39.899479,116.385139,0,162,39764.1733796296,2008-11-12,04:09:40
39.899475,116.385144,0,162,39764.1734027778,2008-11-12,04:09:42
39.899535,116.385165,0,163,39764.1734606481,2008-11-12,04:09:47
39.899487,116.385238,0,164,39764.1735185185,2008-11-12,04:09:52
39.899521,116.385298,0,165,39764.1735763889,2008-11-12,04:09:57
39.899504,116.385411,0,165,39764.1736342593,2008-11-12,04:10:02
39.899508,116.38546,0,167,39764.1736921296,2008-11-12,04:10:07
39.899554,116.385486,0,167,39764.17375,2008-11-12,04:10:12
39.899603,116.385501,0,164,39764.1738078704,2008-11-12,04:10:17
39.899627,116.385507,0,162,39764.1738657407,2008-11-12,04:10:22
39.899655,116.385524,0,161,39764.1739236111,2008-11-12,04:10:27
39.89968,116.385561,0,161,39764.1739814815,2008-11-12,04:10:32
39.89969,116.385609,0,160,39764.1740393518,2008-11-12,04:10:37
39.899707,116.385628,0,158,39764.1740972222,2008-11-12,04:10:42
39.899742,116.385606,0,156,39764.1741550926,2008-11-12,04:10:47
39.899808,116.385534,0,154,39764.174212963,2008-11-12,04:10:52
39.899872,116.385485,0,151,39764.1742708333,2008-11-12,04:10:57
39.899912,116.385471,0,148,39764.1743287037,2008-11-12,04:11:02
39.9,116.385396,0,140,39764.1743865741,2008-11-12,04:11:07
39.90009,116.385323,0,130,39764.1744444444,2008-11-12,04:11:12
39.900145,116.38531,0,115,39764.1745023148,2008-11-12,04:11:17
39.900199,116.385256,0,108,39764.1745601852,2008-11-12,04:11:22
39.900214,116.38524,0,110,39764.1746180556,2008-11-12,04:11:27
39.900202,116.385272,0,111,39764.1746759259,2008-11-12,04:11:32
39.900209,116.385317,0,116,39764.1747337963,2008-11-12,04:11:37
39.900213,116.385351,0,122,39764.1747916667,2008-11-12,04:11:42
39.900186,116.385492,0,123,39764.174849537,2008-11-12,04:11:47
39.900214,116.385549,0,125,39764.1749074074,2008-11-12,04:11:52
39.900261,116.385594,0,128,39764.1749652778,2008-11-12,04:11:57
39.900289,116.385669,0,130,39764.1750231481,2008-11-12,04:12:02
39.900342,116.385744,0,138,39764.1750810185,2008-11-12,04:12:07
39.900356,116.385771,0,140,39764.1751388889,2008-11-12,04:12:12
39.900382,116.385831,0,149,39764.1751967593,2008-11-12,04:12:17
39.900417,116.385898,0,151,39764.1752546296,2008-11-12,04:12:22
39.90042,116.38595,0,150,39764.1753125,2008-11-12,04:12:27
39.900412,116.386007,0,149,39764.1753703704,2008-11-12,04:12:32
39.900426,116.386076,0,148,39764.1754282407,2008-11-12,04:12:37
39.900434,116.386093,0,147,39764.1754861111,2008-11-12,04:12:42
39.900452,116.386119,0,147,39764.1755439815,2008-11-12,04:12:47
39.900453,116.386121,0,147,39764.1756018519,2008-11-12,04:12:52
39.900453,116.386121,0,147,39764.1756365741,2008-11-12,04:12:55
39.900454,116.386127,0,147,39764.1756597222,2008-11-12,04:12:57
39.900473,116.386191,0,147,39764.1757175926,2008-11-12,04:13:02
39.900459,116.386288,0,148,39764.175775463,2008-11-12,04:13:07
39.900451,116.386357,0,148,39764.1758333333,2008-11-12,04:13:12
39.900455,116.386391,0,147,39764.1758912037,2008-11-12,04:13:17
39.900475,116.386452,0,147,39764.1759490741,2008-11-12,04:13:22
39.900504,116.386508,0,146,39764.1760069444,2008-11-12,04:13:27
39.900283,116.386418,0,-178,39764.1786111111,2008-11-12,04:17:12
39.900509,116.386819,0,22,39764.1786689815,2008-11-12,04:17:17
39.900718,116.386851,0,189,39764.232025463,2008-11-12,05:34:07
39.900736,116.386446,0,189,39764.2328935185,2008-11-12,05:35:22
39.900715,116.386412,0,189,39764.2329513889,2008-11-12,05:35:27
39.90105,116.386697,0,192,39764.2332986111,2008-11-12,05:35:57
39.900691,116.386269,0,292,39764.2333564815,2008-11-12,05:36:02
39.900732,116.386343,0,250,39764.2334143519,2008-11-12,05:36:07
39.900643,116.38644,0,311,39764.2334722222,2008-11-12,05:36:12
39.9006,116.386482,0,353,39764.2335300926,2008-11-12,05:36:17
39.900561,116.386505,0,377,39764.233587963,2008-11-12,05:36:22
39.900576,116.386501,0,380,39764.2336458333,2008-11-12,05:36:27
39.900617,116.386495,0,375,39764.2337037037,2008-11-12,05:36:32
39.900619,116.386496,0,375,39764.2337615741,2008-11-12,05:36:37
39.900619,116.386496,0,375,39764.2338194444,2008-11-12,05:36:42
39.900619,116.386496,0,375,39764.2338541667,2008-11-12,05:36:45
39.90062,116.386495,0,375,39764.2338773148,2008-11-12,05:36:47
39.900556,116.384374,0,189,39764.4837615741,2008-11-12,11:36:37
39.900624,116.384364,0,185,39764.4838194444,2008-11-12,11:36:42
39.900579,116.384316,0,177,39764.4838773148,2008-11-12,11:36:47
39.900452,116.384285,0,174,39764.4839351852,2008-11-12,11:36:52
39.900437,116.384253,0,155,39764.4839930556,2008-11-12,11:36:57
39.900445,116.384172,0,155,39764.4840509259,2008-11-12,11:37:02
39.900454,116.384117,0,147,39764.4841087963,2008-11-12,11:37:07
39.900459,116.384068,0,142,39764.4841666667,2008-11-12,11:37:12
39.900478,116.384023,0,139,39764.484224537,2008-11-12,11:37:17
39.900467,116.384002,0,136,39764.4842824074,2008-11-12,11:37:22
39.900465,116.384016,0,134,39764.4843402778,2008-11-12,11:37:27
39.900459,116.384041,0,132,39764.4843981481,2008-11-12,11:37:32
39.900465,116.384087,0,130,39764.4844560185,2008-11-12,11:37:37
39.900416,116.38415,0,127,39764.4845138889,2008-11-12,11:37:42
39.900385,116.384125,0,124,39764.4845717593,2008-11-12,11:37:47
39.900349,116.384073,0,121,39764.4846296296,2008-11-12,11:37:52
39.900319,116.384056,0,118,39764.4846875,2008-11-12,11:37:57
39.900292,116.384044,0,115,39764.4847453704,2008-11-12,11:38:02
39.900293,116.384113,0,112,39764.4848032407,2008-11-12,11:38:07
39.900339,116.384215,0,110,39764.4848611111,2008-11-12,11:38:12
39.900366,116.384275,0,108,39764.4849189815,2008-11-12,11:38:17
39.900357,116.384278,0,107,39764.4849768518,2008-11-12,11:38:22
39.900344,116.38428,0,107,39764.4852083333,2008-11-12,11:38:42
39.900344,116.38428,0,107,39764.4852430556,2008-11-12,11:38:45
39.90034,116.384281,0,107,39764.4852662037,2008-11-12,11:38:47
39.900319,116.384267,0,107,39764.4853240741,2008-11-12,11:38:52
39.900319,116.384267,0,107,39764.4853587963,2008-11-12,11:38:55
39.900316,116.384268,0,107,39764.4853819444,2008-11-12,11:38:57
39.900342,116.384359,0,107,39764.4854398148,2008-11-12,11:39:02
39.900344,116.384423,0,107,39764.4854976852,2008-11-12,11:39:07
39.900333,116.384401,0,107,39764.4855555556,2008-11-12,11:39:12
39.900321,116.384347,0,107,39764.4856134259,2008-11-12,11:39:17
39.900311,116.38434,0,108,39764.4856712963,2008-11-12,11:39:22
39.900269,116.384267,0,108,39764.4857291667,2008-11-12,11:39:27
39.900228,116.384194,0,110,39764.485787037,2008-11-12,11:39:32
39.900183,116.384124,0,110,39764.4858449074,2008-11-12,11:39:37
39.900152,116.384073,0,111,39764.4859027778,2008-11-12,11:39:42
39.900133,116.384024,0,113,39764.4859606481,2008-11-12,11:39:47
39.900133,116.384024,0,113,39764.4859953704,2008-11-12,11:39:50
39.900132,116.384032,0,115,39764.4860185185,2008-11-12,11:39:52
39.900157,116.384039,0,116,39764.4860763889,2008-11-12,11:39:57
39.900219,116.384054,0,117,39764.4861342593,2008-11-12,11:40:02
39.900257,116.384063,0,117,39764.4861921296,2008-11-12,11:40:07
39.900274,116.384058,0,116,39764.48625,2008-11-12,11:40:12
39.900283,116.384069,0,115,39764.4863078704,2008-11-12,11:40:17
39.900317,116.384098,0,114,39764.4863657407,2008-11-12,11:40:22
39.900347,116.384116,0,113,39764.4864236111,2008-11-12,11:40:27
39.900368,116.384104,0,113,39764.4864814815,2008-11-12,11:40:32
39.900398,116.384106,0,114,39764.4865393518,2008-11-12,11:40:37
39.900496,116.384124,0,115,39764.486712963,2008-11-12,11:40:52
39.900497,116.384129,0,115,39764.4867708333,2008-11-12,11:40:57
39.900489,116.38413,0,116,39764.4868287037,2008-11-12,11:41:02
39.900489,116.38413,0,116,39764.4868634259,2008-11-12,11:41:05
39.900482,116.384124,0,116,39764.4868865741,2008-11-12,11:41:07
39.90047,116.384071,0,115,39764.4869444444,2008-11-12,11:41:12
39.900459,116.384016,0,115,39764.4870023148,2008-11-12,11:41:17
39.900455,116.384007,0,116,39764.4870601852,2008-11-12,11:41:22
39.900482,116.384025,0,116,39764.4871180556,2008-11-12,11:41:27
39.900541,116.38395,0,119,39764.487349537,2008-11-12,11:41:47
39.900539,116.383885,0,122,39764.4874074074,2008-11-12,11:41:52
39.900527,116.383843,0,125,39764.4874652778,2008-11-12,11:41:57
39.900489,116.383824,0,129,39764.4875231481,2008-11-12,11:42:02
39.900489,116.383824,0,129,39764.4875578704,2008-11-12,11:42:05
39.900492,116.38383,0,131,39764.4875810185,2008-11-12,11:42:07
39.900471,116.38383,0,134,39764.4876388889,2008-11-12,11:42:12
39.900445,116.383855,0,135,39764.4876967593,2008-11-12,11:42:17
39.900483,116.38392,0,134,39764.4877546296,2008-11-12,11:42:22
39.900555,116.38397,0,131,39764.4878125,2008-11-12,11:42:27
39.900596,116.383967,0,131,39764.4878703704,2008-11-12,11:42:32
39.900627,116.383982,0,131,39764.4879282407,2008-11-12,11:42:37
39.900636,116.383959,0,132,39764.4879861111,2008-11-12,11:42:42
39.900652,116.38395,0,132,39764.4880439815,2008-11-12,11:42:47
39.900687,116.383967,0,134,39764.4896064815,2008-11-12,11:45:02
39.900696,116.383972,0,134,39764.4901273148,2008-11-12,11:45:47
39.900696,116.383972,0,134,39764.4902777778,2008-11-12,11:46:00
39.900697,116.383976,0,135,39764.4903009259,2008-11-12,11:46:02
39.900603,116.383955,0,140,39764.4903587963,2008-11-12,11:46:07
39.900642,116.383946,0,141,39764.4904166667,2008-11-12,11:46:12
39.900639,116.383953,0,142,39764.490474537,2008-11-12,11:46:17
39.900639,116.383953,0,142,39764.4905092593,2008-11-12,11:46:20
39.900641,116.38396,0,141,39764.4905324074,2008-11-12,11:46:22
39.900631,116.38396,0,142,39764.4905902778,2008-11-12,11:46:27
39.900618,116.383963,0,142,39764.4906481481,2008-11-12,11:46:32
39.900618,116.383963,0,142,39764.4906828704,2008-11-12,11:46:35
39.900613,116.383957,0,142,39764.4907060185,2008-11-12,11:46:37
39.900644,116.383882,0,144,39764.4907638889,2008-11-12,11:46:42
39.900643,116.3838,0,146,39764.4908217593,2008-11-12,11:46:47
39.900604,116.383762,0,146,39764.4908796296,2008-11-12,11:46:52
39.900579,116.38375,0,146,39764.4909953704,2008-11-12,11:47:02
39.900568,116.383759,0,147,39764.4913425926,2008-11-12,11:47:32
39.900568,116.383759,0,147,39764.491724537,2008-11-12,11:48:05
39.900567,116.383767,0,147,39764.4917476852,2008-11-12,11:48:07
39.900572,116.383778,0,147,39764.4922106481,2008-11-12,11:48:47
39.900649,116.383847,0,146,39764.4922685185,2008-11-12,11:48:52
39.900718,116.383925,0,146,39764.4923263889,2008-11-12,11:48:57
39.900757,116.383991,0,145,39764.4923842593,2008-11-12,11:49:02
39.900799,116.384006,0,144,39764.4924421296,2008-11-12,11:49:07
39.900814,116.384006,0,143,39764.4925,2008-11-12,11:49:12
39.900814,116.384006,0,143,39764.4925347222,2008-11-12,11:49:15
39.90081,116.38401,0,144,39764.4925578704,2008-11-12,11:49:17
39.900813,116.38402,0,144,39764.4926157407,2008-11-12,11:49:22
39.900817,116.384031,0,144,39764.4926736111,2008-11-12,11:49:27
39.900806,116.384033,0,143,39764.4927314815,2008-11-12,11:49:32
39.900799,116.384041,0,143,39764.4927893518,2008-11-12,11:49:37
39.900799,116.384041,0,143,39764.4928240741,2008-11-12,11:49:40
39.900803,116.384036,0,144,39764.4928472222,2008-11-12,11:49:42
39.900794,116.383995,0,143,39764.4929050926,2008-11-12,11:49:47
39.900793,116.383966,0,143,39764.492962963,2008-11-12,11:49:52
39.90079,116.383954,0,144,39764.4930208333,2008-11-12,11:49:57
39.900761,116.383953,0,145,39764.4930787037,2008-11-12,11:50:02
39.900751,116.383957,0,147,39764.4931365741,2008-11-12,11:50:07
39.90073,116.383945,0,147,39764.4931944444,2008-11-12,11:50:12
39.90073,116.383945,0,147,39764.4932291667,2008-11-12,11:50:15
39.900732,116.383942,0,147,39764.4932523148,2008-11-12,11:50:17
39.900717,116.383959,0,148,39764.4933101852,2008-11-12,11:50:22
39.900732,116.383989,0,149,39764.4933680556,2008-11-12,11:50:27
39.900773,116.38399,0,150,39764.4934259259,2008-11-12,11:50:32
39.900808,116.384004,0,152,39764.4934837963,2008-11-12,11:50:37
39.900814,116.384018,0,154,39764.4935416667,2008-11-12,11:50:42
39.90081,116.384041,0,156,39764.493599537,2008-11-12,11:50:47
39.90082,116.384045,0,158,39764.4936574074,2008-11-12,11:50:52
39.900837,116.384036,0,160,39764.4937152778,2008-11-12,11:50:57
39.900772,116.38401,0,163,39764.4937731481,2008-11-12,11:51:02
39.900729,116.383989,0,165,39764.4938310185,2008-11-12,11:51:07
39.900633,116.38396,0,169,39764.4938888889,2008-11-12,11:51:12
39.900489,116.383953,0,174,39764.4939467593,2008-11-12,11:51:17
39.900404,116.383961,0,179,39764.4940046296,2008-11-12,11:51:22
39.900356,116.383978,0,185,39764.4940625,2008-11-12,11:51:27
39.900303,116.383983,0,191,39764.4941203704,2008-11-12,11:51:32
39.900298,116.383997,0,193,39764.4941782407,2008-11-12,11:51:37
39.900425,116.384022,0,189,39764.4943518518,2008-11-12,11:51:52
39.900375,116.384011,0,188,39764.4944097222,2008-11-12,11:51:57
39.90032,116.38399,0,188,39764.4944675926,2008-11-12,11:52:02
39.900484,116.384047,0,185,39764.494525463,2008-11-12,11:52:07
39.900559,116.384073,0,185,39764.4945833333,2008-11-12,11:52:12
39.900623,116.38408,0,185,39764.4946412037,2008-11-12,11:52:17
39.900691,116.384111,0,186,39764.4946990741,2008-11-12,11:52:22
39.900756,116.384126,0,187,39764.4947569444,2008-11-12,11:52:27
39.900815,116.384132,0,188,39764.4948148148,2008-11-12,11:52:32
39.90083,116.384123,0,189,39764.4948726852,2008-11-12,11:52:37
39.900839,116.384118,0,187,39764.4949305556,2008-11-12,11:52:42
39.900871,116.384103,0,187,39764.4949884259,2008-11-12,11:52:47
39.900907,116.384087,0,185,39764.4950462963,2008-11-12,11:52:52
39.900907,116.384087,0,185,39764.4950810185,2008-11-12,11:52:55
39.900913,116.384092,0,186,39764.4951041667,2008-11-12,11:52:57
39.900859,116.384094,0,192,39764.495162037,2008-11-12,11:53:02
39.900831,116.384099,0,194,39764.4952199074,2008-11-12,11:53:07
39.900722,116.384055,0,186,39764.4952777778,2008-11-12,11:53:12
39.900679,116.384022,0,183,39764.4953356481,2008-11-12,11:53:17
39.900614,116.383964,0,174,39764.4953935185,2008-11-12,11:53:22
39.900555,116.383929,0,169,39764.4954513889,2008-11-12,11:53:27
39.900578,116.383914,0,166,39764.4955092593,2008-11-12,11:53:32
39.900578,116.383914,0,166,39764.4955439815,2008-11-12,11:53:35
39.900582,116.383919,0,166,39764.4955671296,2008-11-12,11:53:37
39.900606,116.383899,0,164,39764.495625,2008-11-12,11:53:42
39.900637,116.38383,0,161,39764.4956828704,2008-11-12,11:53:47
39.900652,116.383748,0,157,39764.4957407407,2008-11-12,11:53:52
39.900655,116.383769,0,150,39764.4957986111,2008-11-12,11:53:57
39.900659,116.383814,0,148,39764.4958564815,2008-11-12,11:54:02
39.90068,116.383863,0,138,39764.4959143519,2008-11-12,11:54:07
39.900686,116.383849,0,134,39764.4959722222,2008-11-12,11:54:12
39.900668,116.383878,0,133,39764.4960300926,2008-11-12,11:54:17
39.900664,116.38386,0,133,39764.496087963,2008-11-12,11:54:22
39.900647,116.383796,0,128,39764.4961458333,2008-11-12,11:54:27
39.90063,116.383727,0,123,39764.4962037037,2008-11-12,11:54:32
39.900594,116.383648,0,125,39764.4962615741,2008-11-12,11:54:37
39.900589,116.38358,0,123,39764.4963194444,2008-11-12,11:54:42
39.900615,116.383532,0,125,39764.4963773148,2008-11-12,11:54:47
39.900615,116.383504,0,126,39764.4964351852,2008-11-12,11:54:52
39.900577,116.383414,0,126,39764.4964930556,2008-11-12,11:54:57
39.900535,116.383327,0,126,39764.4965509259,2008-11-12,11:55:02
39.900519,116.383228,0,128,39764.4966087963,2008-11-12,11:55:07
39.900517,116.383159,0,127,39764.4966666667,2008-11-12,11:55:12
39.900547,116.383055,0,124,39764.496724537,2008-11-12,11:55:17
39.900552,116.382996,0,125,39764.4967824074,2008-11-12,11:55:22
39.900588,116.382927,0,125,39764.4968402778,2008-11-12,11:55:27
39.90058,116.382822,0,128,39764.4968981481,2008-11-12,11:55:32
39.900606,116.382804,0,127,39764.4969560185,2008-11-12,11:55:37
39.900679,116.382763,0,124,39764.4970138889,2008-11-12,11:55:42
39.900659,116.382615,0,123,39764.4970717593,2008-11-12,11:55:47
39.900665,116.382535,0,124,39764.4971296296,2008-11-12,11:55:52
39.900692,116.382518,0,121,39764.4971875,2008-11-12,11:55:57
39.900709,116.382496,0,117,39764.4972453704,2008-11-12,11:56:02
39.900706,116.382452,0,106,39764.4973032407,2008-11-12,11:56:07
39.900701,116.382389,0,97,39764.4973611111,2008-11-12,11:56:12
39.900677,116.382327,0,91,39764.4974189815,2008-11-12,11:56:17
39.900742,116.382236,0,80,39764.4974768519,2008-11-12,11:56:22
39.900758,116.382185,0,70,39764.4975347222,2008-11-12,11:56:27
39.90074,116.382153,0,64,39764.4975925926,2008-11-12,11:56:32
39.900697,116.382129,0,57,39764.497650463,2008-11-12,11:56:37
39.900662,116.382135,0,49,39764.4977083333,2008-11-12,11:56:42
39.900631,116.382131,0,45,39764.4977662037,2008-11-12,11:56:47
39.90058,116.382106,0,42,39764.4978240741,2008-11-12,11:56:52
39.900491,116.38204,0,36,39764.4978819444,2008-11-12,11:56:57
39.900436,116.382057,0,33,39764.4979398148,2008-11-12,11:57:02
39.900339,116.382029,0,28,39764.4979976852,2008-11-12,11:57:07
39.900256,116.381995,0,22,39764.4980555556,2008-11-12,11:57:12
39.900204,116.38198,0,17,39764.4981134259,2008-11-12,11:57:17
39.900143,116.381967,0,11,39764.4981712963,2008-11-12,11:57:22
39.900112,116.381693,0,30,39764.4982291667,2008-11-12,11:57:27
39.90008,116.381621,0,33,39764.498287037,2008-11-12,11:57:32
39.899993,116.381617,0,36,39764.4983449074,2008-11-12,11:57:37
39.899934,116.381603,0,33,39764.4984027778,2008-11-12,11:57:42
39.899878,116.38158,0,29,39764.4984606481,2008-11-12,11:57:47
39.899827,116.381575,0,24,39764.4985185185,2008-11-12,11:57:52
39.89978,116.381575,0,21,39764.4985763889,2008-11-12,11:57:57
39.89973,116.381555,0,15,39764.4986342593,2008-11-12,11:58:02
39.899687,116.381536,0,8,39764.4986921296,2008-11-12,11:58:07
39.899642,116.38152,0,3,39764.49875,2008-11-12,11:58:12
39.899611,116.381496,0,-1,39764.4988078704,2008-11-12,11:58:17
39.899586,116.381441,0,-7,39764.4988657407,2008-11-12,11:58:22
39.899542,116.381422,0,-12,39764.4989236111,2008-11-12,11:58:27
39.899531,116.381367,0,-17,39764.4989814815,2008-11-12,11:58:32
39.899529,116.381339,0,-23,39764.4990393519,2008-11-12,11:58:37
39.899511,116.381336,0,-27,39764.4990972222,2008-11-12,11:58:42
39.899496,116.381355,0,-33,39764.4991550926,2008-11-12,11:58:47
39.899483,116.381352,0,-35,39764.499212963,2008-11-12,11:58:52
39.899329,116.381466,0,-50,39764.4992708333,2008-11-12,11:58:57
39.89925,116.381383,0,-59,39764.4993287037,2008-11-12,11:59:02
39.899228,116.381386,0,-61,39764.4993865741,2008-11-12,11:59:07
39.899231,116.381372,0,-69,39764.4994444444,2008-11-12,11:59:12
39.899249,116.38136,0,-71,39764.4995023148,2008-11-12,11:59:17
39.899289,116.381353,0,-75,39764.4995601852,2008-11-12,11:59:22
39.89932,116.381316,0,-81,39764.4996180556,2008-11-12,11:59:27
39.899311,116.381288,0,-84,39764.4996759259,2008-11-12,11:59:32
39.899327,116.38128,0,-86,39764.4997337963,2008-11-12,11:59:37
39.899344,116.38127,0,-88,39764.4997916667,2008-11-12,11:59:42
39.899348,116.381222,0,-95,39764.499849537,2008-11-12,11:59:47
39.899375,116.381176,0,-101,39764.4999074074,2008-11-12,11:59:52
39.899372,116.381047,0,-116,39764.4999652778,2008-11-12,11:59:57
39.899385,116.381018,0,-126,39764.5000231481,2008-11-12,12:00:02
39.899404,116.380963,0,-137,39764.5000810185,2008-11-12,12:00:07
39.899376,116.380846,0,-145,39764.5001388889,2008-11-12,12:00:12
39.89937,116.380775,0,-152,39764.5001967593,2008-11-12,12:00:17
39.899386,116.380723,0,-159,39764.5002546296,2008-11-12,12:00:22
39.899387,116.380708,0,-166,39764.5003125,2008-11-12,12:00:27
39.899375,116.380625,0,-177,39764.5003703704,2008-11-12,12:00:32
39.899309,116.380492,0,-180,39764.5004282407,2008-11-12,12:00:37
39.899294,116.380459,0,-184,39764.5004861111,2008-11-12,12:00:42
39.899295,116.380415,0,-188,39764.5005439815,2008-11-12,12:00:47
39.89927,116.380155,0,-190,39764.5006018518,2008-11-12,12:00:52
39.899253,116.379642,0,-194,39764.5006597222,2008-11-12,12:00:57
39.899185,116.379053,0,-203,39764.5007175926,2008-11-12,12:01:02
39.899186,116.378363,0,-208,39764.500775463,2008-11-12,12:01:07
39.899202,116.377539,0,-216,39764.5008333333,2008-11-12,12:01:12
39.899183,116.376735,0,-226,39764.5008912037,2008-11-12,12:01:17
39.899114,116.375949,0,-243,39764.5009490741,2008-11-12,12:01:22
39.899102,116.375137,0,-262,39764.5010069444,2008-11-12,12:01:27
39.899095,116.374364,0,-276,39764.5010648148,2008-11-12,12:01:32
39.899059,116.373627,0,-292,39764.5011226852,2008-11-12,12:01:37
39.898995,116.372968,0,-313,39764.5011805556,2008-11-12,12:01:42
39.898991,116.372443,0,-331,39764.5012384259,2008-11-12,12:01:47
39.898988,116.372136,0,-343,39764.5012962963,2008-11-12,12:01:52
39.898973,116.372107,0,-352,39764.5013541667,2008-11-12,12:01:57
39.898971,116.371969,0,-359,39764.501412037,2008-11-12,12:02:02
39.899002,116.371735,0,-365,39764.5014699074,2008-11-12,12:02:07
39.899052,116.371492,0,-370,39764.5015277778,2008-11-12,12:02:12
39.899086,116.371114,0,-380,39764.5015856481,2008-11-12,12:02:17
39.899151,116.37059,0,-391,39764.5016435185,2008-11-12,12:02:22
39.89918,116.370085,0,-400,39764.5017013889,2008-11-12,12:02:27
39.899203,116.369896,0,-407,39764.5017592593,2008-11-12,12:02:32
39.89927,116.369772,0,-415,39764.5018171296,2008-11-12,12:02:37
39.899427,116.369622,0,-427,39764.501875,2008-11-12,12:02:42
39.899755,116.369549,0,-427,39764.5019328704,2008-11-12,12:02:47
39.900141,116.369513,0,-429,39764.5019907407,2008-11-12,12:02:52
39.900609,116.369447,0,-437,39764.5020486111,2008-11-12,12:02:57
39.901159,116.369392,0,-446,39764.5021064815,2008-11-12,12:03:02
39.901783,116.369353,0,-453,39764.5021643518,2008-11-12,12:03:07
39.902402,116.369359,0,-443,39764.5022222222,2008-11-12,12:03:12
39.902977,116.369347,0,-413,39764.5022800926,2008-11-12,12:03:17
39.903456,116.36929,0,-386,39764.502337963,2008-11-12,12:03:22
39.903855,116.369312,0,-359,39764.5023958333,2008-11-12,12:03:27
39.904203,116.369304,0,-326,39764.5024537037,2008-11-12,12:03:32
39.904556,116.369247,0,-294,39764.5025115741,2008-11-12,12:03:37
39.90481,116.369181,0,-270,39764.5025694444,2008-11-12,12:03:42
39.904956,116.369031,0,-250,39764.5026273148,2008-11-12,12:03:47
39.904947,116.369002,0,-245,39764.5026851852,2008-11-12,12:03:52
39.904878,116.368935,0,-241,39764.5027430556,2008-11-12,12:03:57
39.905019,116.368858,0,-234,39764.5028009259,2008-11-12,12:04:02
39.905188,116.368769,0,-224,39764.5028587963,2008-11-12,12:04:07
39.905295,116.368695,0,-216,39764.5029166667,2008-11-12,12:04:12
39.905323,116.368651,0,-209,39764.502974537,2008-11-12,12:04:17
39.905323,116.368651,0,-209,39764.5030092593,2008-11-12,12:04:20
39.905324,116.368644,0,-203,39764.5030324074,2008-11-12,12:04:22
39.905314,116.368635,0,-203,39764.5030902778,2008-11-12,12:04:27
39.905294,116.368624,0,-202,39764.5031481481,2008-11-12,12:04:32
39.905266,116.368596,0,-200,39764.5032060185,2008-11-12,12:04:37
39.905233,116.368564,0,-199,39764.5032638889,2008-11-12,12:04:42
39.905327,116.367973,0,-190,39764.5033217593,2008-11-12,12:04:47
39.905662,116.367903,0,-173,39764.5033796296,2008-11-12,12:04:52
39.905978,116.367829,0,-167,39764.5034375,2008-11-12,12:04:57
39.906183,116.367759,0,-156,39764.5034953704,2008-11-12,12:05:02
39.906303,116.367683,0,-103,39764.5035532407,2008-11-12,12:05:07
39.906487,116.367699,0,-45,39764.5036111111,2008-11-12,12:05:12
39.906689,116.367699,0,8,39764.5036689815,2008-11-12,12:05:17
39.907091,116.367724,0,77,39764.5037268519,2008-11-12,12:05:22
39.907525,116.367735,0,137,39764.5037847222,2008-11-12,12:05:27
39.907862,116.367773,0,174,39764.5038425926,2008-11-12,12:05:32
39.908149,116.367746,0,175,39764.503900463,2008-11-12,12:05:37
39.908463,116.367613,0,197,39764.5039583333,2008-11-12,12:05:42
39.908683,116.367644,0,214,39764.5040162037,2008-11-12,12:05:47
39.908843,116.36772,0,221,39764.5040740741,2008-11-12,12:05:52
39.909102,116.367877,0,220,39764.5041319444,2008-11-12,12:05:57
39.909476,116.367889,0,218,39764.5041898148,2008-11-12,12:06:02
39.909837,116.367665,0,242,39764.5042476852,2008-11-12,12:06:07
39.90992,116.367533,0,257,39764.5043055556,2008-11-12,12:06:12
39.909955,116.367515,0,272,39764.5043634259,2008-11-12,12:06:17
39.909967,116.3675,0,280,39764.5044212963,2008-11-12,12:06:22
39.909963,116.3675,0,284,39764.5044791667,2008-11-12,12:06:27
39.909963,116.3675,0,284,39764.5045138889,2008-11-12,12:06:30
39.909965,116.367499,0,285,39764.504537037,2008-11-12,12:06:32
39.909985,116.367492,0,286,39764.5045949074,2008-11-12,12:06:37
39.910002,116.36749,0,288,39764.5046527778,2008-11-12,12:06:42
39.910012,116.367489,0,289,39764.5047106481,2008-11-12,12:06:47
39.910026,116.367488,0,289,39764.5047685185,2008-11-12,12:06:52
39.910137,116.367402,0,290,39764.5048263889,2008-11-12,12:06:57
39.910162,116.367357,0,297,39764.5048842593,2008-11-12,12:07:02
39.910166,116.367345,0,299,39764.5049421296,2008-11-12,12:07:07
39.910166,116.367345,0,299,39764.5049768519,2008-11-12,12:07:10
39.910167,116.367345,0,300,39764.505,2008-11-12,12:07:12
39.910176,116.367345,0,300,39764.5050578704,2008-11-12,12:07:17
39.910186,116.367345,0,301,39764.5051157407,2008-11-12,12:07:22
39.910356,116.367284,0,316,39764.5051736111,2008-11-12,12:07:27
39.910697,116.36723,0,328,39764.5052314815,2008-11-12,12:07:32
39.911159,116.367193,0,337,39764.5052893519,2008-11-12,12:07:37
39.911608,116.367218,0,342,39764.5053472222,2008-11-12,12:07:42
39.91203,116.367202,0,350,39764.5054050926,2008-11-12,12:07:47
39.912449,116.367243,0,336,39764.505462963,2008-11-12,12:07:52
39.912671,116.367187,0,317,39764.5055208333,2008-11-12,12:07:57
39.912767,116.367217,0,297,39764.5055787037,2008-11-12,12:08:02
39.912767,116.367217,0,297,39764.5056134259,2008-11-12,12:08:05
39.912772,116.367219,0,283,39764.5056365741,2008-11-12,12:08:07
39.912763,116.367219,0,280,39764.5056944444,2008-11-12,12:08:12
39.912774,116.367222,0,278,39764.5057523148,2008-11-12,12:08:17
39.912794,116.367225,0,276,39764.5058101852,2008-11-12,12:08:22
39.912818,116.367231,0,275,39764.5058680556,2008-11-12,12:08:27
39.912835,116.367249,0,271,39764.5059259259,2008-11-12,12:08:32
39.912835,116.367249,0,271,39764.5059606481,2008-11-12,12:08:35
39.912836,116.367252,0,269,39764.5059837963,2008-11-12,12:08:37
39.912881,116.367273,0,269,39764.5060416667,2008-11-12,12:08:42
39.913117,116.367333,0,266,39764.506099537,2008-11-12,12:08:47
39.913458,116.36738,0,275,39764.5061574074,2008-11-12,12:08:52
39.913844,116.367442,0,284,39764.5062152778,2008-11-12,12:08:57
39.914312,116.367419,0,277,39764.5062731481,2008-11-12,12:09:02
39.914828,116.367456,0,256,39764.5063310185,2008-11-12,12:09:07
39.915353,116.367424,0,234,39764.5063888889,2008-11-12,12:09:12
39.915833,116.367408,0,224,39764.5064467593,2008-11-12,12:09:17
39.916308,116.367384,0,207,39764.5065046296,2008-11-12,12:09:22
39.91671,116.36738,0,190,39764.5065625,2008-11-12,12:09:27
39.917015,116.367366,0,189,39764.5066203704,2008-11-12,12:09:32
39.917283,116.367372,0,179,39764.5066782407,2008-11-12,12:09:37
39.917641,116.367338,0,166,39764.5067361111,2008-11-12,12:09:42
39.918041,116.367288,0,168,39764.5067939815,2008-11-12,12:09:47
39.918575,116.367265,0,180,39764.5068518519,2008-11-12,12:09:52
39.919168,116.367272,0,187,39764.5069097222,2008-11-12,12:09:57
39.919631,116.36728,0,182,39764.5069675926,2008-11-12,12:10:02
39.919792,116.367304,0,172,39764.507025463,2008-11-12,12:10:07
39.919798,116.367281,0,177,39764.5070833333,2008-11-12,12:10:12
39.919825,116.367248,0,186,39764.5071412037,2008-11-12,12:10:17
39.920009,116.367166,0,202,39764.5071990741,2008-11-12,12:10:22
39.920303,116.367156,0,217,39764.5072569444,2008-11-12,12:10:27
39.920612,116.367161,0,220,39764.5073148148,2008-11-12,12:10:32
39.920934,116.367197,0,217,39764.5073726852,2008-11-12,12:10:37
39.921311,116.367189,0,200,39764.5074305556,2008-11-12,12:10:42
39.921829,116.367119,0,189,39764.5074884259,2008-11-12,12:10:47
39.922354,116.367145,0,166,39764.5075462963,2008-11-12,12:10:52
39.92279,116.367184,0,152,39764.5076041667,2008-11-12,12:10:57
39.923198,116.367204,0,137,39764.507662037,2008-11-12,12:11:02
39.923539,116.36719,0,133,39764.5077199074,2008-11-12,12:11:07
39.923852,116.367165,0,143,39764.5077777778,2008-11-12,12:11:12
39.924089,116.36716,0,154,39764.5078356481,2008-11-12,12:11:17
39.924343,116.367046,0,174,39764.5078935185,2008-11-12,12:11:22
39.924701,116.36702,0,183,39764.5079513889,2008-11-12,12:11:27
39.925108,116.366964,0,189,39764.5080092593,2008-11-12,12:11:32
39.925435,116.366981,0,213,39764.5080671296,2008-11-12,12:11:37
39.92558,116.366975,0,233,39764.508125,2008-11-12,12:11:42
39.925721,116.366993,0,248,39764.5081828704,2008-11-12,12:11:47
39.925908,116.367049,0,249,39764.5082407407,2008-11-12,12:11:52
39.926079,116.367053,0,259,39764.5082986111,2008-11-12,12:11:57
39.926323,116.36704,0,239,39764.5083564815,2008-11-12,12:12:02
39.926653,116.367023,0,224,39764.5084143518,2008-11-12,12:12:07
39.92704,116.367034,0,217,39764.5084722222,2008-11-12,12:12:12
39.927474,116.366996,0,198,39764.5085300926,2008-11-12,12:12:17
39.927861,116.366945,0,214,39764.508587963,2008-11-12,12:12:22
39.928232,116.366903,0,213,39764.5086458333,2008-11-12,12:12:27
39.928569,116.366873,0,224,39764.5087037037,2008-11-12,12:12:32
39.928924,116.366824,0,222,39764.5087615741,2008-11-12,12:12:37
39.929243,116.36679,0,215,39764.5088194444,2008-11-12,12:12:42
39.929507,116.366775,0,211,39764.5088773148,2008-11-12,12:12:47
39.929792,116.366823,0,198,39764.5089351852,2008-11-12,12:12:52
39.929927,116.366828,0,182,39764.5089930556,2008-11-12,12:12:57
39.930041,116.366785,0,186,39764.5090509259,2008-11-12,12:13:02
39.930163,116.366759,0,188,39764.5091087963,2008-11-12,12:13:07
39.930393,116.366701,0,202,39764.5091666667,2008-11-12,12:13:12
39.930714,116.366754,0,216,39764.509224537,2008-11-12,12:13:17
39.931029,116.366805,0,211,39764.5092824074,2008-11-12,12:13:22
39.931294,116.366835,0,205,39764.5093402778,2008-11-12,12:13:27
39.931506,116.36681,0,210,39764.5093981481,2008-11-12,12:13:32
39.931843,116.366793,0,213,39764.5094560185,2008-11-12,12:13:37
39.932272,116.366853,0,228,39764.5095138889,2008-11-12,12:13:42
39.932449,116.366899,0,221,39764.5095717593,2008-11-12,12:13:47
39.932471,116.366926,0,218,39764.5096296296,2008-11-12,12:13:52
39.932506,116.366871,0,207,39764.5096875,2008-11-12,12:13:57
39.932636,116.366793,0,197,39764.5097453704,2008-11-12,12:14:02
39.932967,116.366768,0,189,39764.5098032407,2008-11-12,12:14:07
39.933375,116.366742,0,183,39764.5098611111,2008-11-12,12:14:12
39.933685,116.366707,0,178,39764.5099189815,2008-11-12,12:14:17
39.933892,116.366613,0,173,39764.5099768518,2008-11-12,12:14:22
39.934125,116.366549,0,165,39764.5100347222,2008-11-12,12:14:27
39.934541,116.366569,0,158,39764.5100925926,2008-11-12,12:14:32
39.934909,116.366567,0,175,39764.510150463,2008-11-12,12:14:37
39.935204,116.366602,0,182,39764.5102083333,2008-11-12,12:14:42
39.935302,116.366606,0,181,39764.5102662037,2008-11-12,12:14:47
39.935302,116.366578,0,176,39764.5103240741,2008-11-12,12:14:52
39.935332,116.366575,0,179,39764.5103819444,2008-11-12,12:14:57
39.93538,116.366585,0,177,39764.5104398148,2008-11-12,12:15:02
39.935596,116.3666,0,165,39764.5104976852,2008-11-12,12:15:07
39.935833,116.366584,0,160,39764.5105555556,2008-11-12,12:15:12
39.93614,116.366548,0,167,39764.5106134259,2008-11-12,12:15:17
39.936461,116.366593,0,169,39764.5106712963,2008-11-12,12:15:22
39.936617,116.366554,0,156,39764.5107291667,2008-11-12,12:15:27
39.936747,116.366551,0,163,39764.510787037,2008-11-12,12:15:32
39.936837,116.366541,0,157,39764.5108449074,2008-11-12,12:15:37
39.936893,116.366514,0,154,39764.5109027778,2008-11-12,12:15:42
39.936962,116.366507,0,160,39764.5109606481,2008-11-12,12:15:47
39.936958,116.366504,0,159,39764.5110185185,2008-11-12,12:15:52
39.936958,116.366504,0,159,39764.5110532407,2008-11-12,12:15:55
39.936955,116.366505,0,159,39764.5110763889,2008-11-12,12:15:57
39.936946,116.366505,0,160,39764.5111342593,2008-11-12,12:16:02
39.936946,116.366505,0,160,39764.5111689815,2008-11-12,12:16:05
39.936939,116.366511,0,162,39764.5111921296,2008-11-12,12:16:07
39.937014,116.366491,0,166,39764.51125,2008-11-12,12:16:12
39.9371,116.366414,0,176,39764.5113078704,2008-11-12,12:16:17
39.937284,116.366409,0,172,39764.5113657407,2008-11-12,12:16:22
39.93751,116.366441,0,158,39764.5114236111,2008-11-12,12:16:27
39.93767,116.366425,0,147,39764.5114814815,2008-11-12,12:16:32
39.937756,116.366374,0,127,39764.5115393519,2008-11-12,12:16:37
39.937845,116.366351,0,127,39764.5115972222,2008-11-12,12:16:42
39.937935,116.366334,0,112,39764.5116550926,2008-11-12,12:16:47
39.937986,116.366318,0,106,39764.511712963,2008-11-12,12:16:52
39.938017,116.366312,0,97,39764.5117708333,2008-11-12,12:16:57
39.938032,116.366311,0,90,39764.5118287037,2008-11-12,12:17:02
39.938037,116.366311,0,84,39764.5118865741,2008-11-12,12:17:07
39.938034,116.366312,0,82,39764.5119444444,2008-11-12,12:17:12
39.93803,116.366312,0,82,39764.5120023148,2008-11-12,12:17:17
39.93803,116.366312,0,82,39764.512037037,2008-11-12,12:17:20
39.938027,116.366312,0,82,39764.5120601852,2008-11-12,12:17:22
39.938061,116.36631,0,83,39764.5121180556,2008-11-12,12:17:27
39.938215,116.366323,0,81,39764.5121759259,2008-11-12,12:17:32
39.938344,116.366342,0,82,39764.5122337963,2008-11-12,12:17:37
39.938552,116.366336,0,94,39764.5122916667,2008-11-12,12:17:42
39.938844,116.366357,0,113,39764.512349537,2008-11-12,12:17:47
39.939086,116.366306,0,138,39764.5124074074,2008-11-12,12:17:52
39.939144,116.36624,0,157,39764.5124652778,2008-11-12,12:17:57
39.939199,116.365955,0,168,39764.5125231481,2008-11-12,12:18:02
39.939214,116.365484,0,173,39764.5125810185,2008-11-12,12:18:07
39.939262,116.364928,0,174,39764.5126388889,2008-11-12,12:18:12
39.939244,116.364333,0,173,39764.5126967593,2008-11-12,12:18:17
39.93923,116.363793,0,176,39764.5127546296,2008-11-12,12:18:22
39.939183,116.363177,0,187,39764.5128125,2008-11-12,12:18:27
39.939232,116.362703,0,172,39764.5128703704,2008-11-12,12:18:32
39.939212,116.36221,0,170,39764.5129282407,2008-11-12,12:18:37
39.939208,116.361624,0,180,39764.5129861111,2008-11-12,12:18:42
39.939255,116.361105,0,175,39764.5130439815,2008-11-12,12:18:47
39.939295,116.36083,0,171,39764.5131018519,2008-11-12,12:18:52
39.939286,116.36078,0,170,39764.5131597222,2008-11-12,12:18:57
39.939286,116.36078,0,170,39764.5131944444,2008-11-12,12:19:00
39.939285,116.360777,0,170,39764.5132175926,2008-11-12,12:19:02
39.939284,116.360768,0,170,39764.513275463,2008-11-12,12:19:07
39.939293,116.360747,0,170,39764.5133333333,2008-11-12,12:19:12
39.93934,116.360628,0,180,39764.5133912037,2008-11-12,12:19:17
39.939359,116.360478,0,196,39764.5134490741,2008-11-12,12:19:22
39.939262,116.360073,0,200,39764.5135069444,2008-11-12,12:19:27
39.939224,116.359565,0,204,39764.5135648148,2008-11-12,12:19:32
39.939183,116.359142,0,209,39764.5136226852,2008-11-12,12:19:37
39.939154,116.358955,0,214,39764.5136805556,2008-11-12,12:19:42
39.93918,116.358937,0,216,39764.5137384259,2008-11-12,12:19:47
39.93918,116.358937,0,216,39764.5137731481,2008-11-12,12:19:50
39.93918,116.358932,0,217,39764.5137962963,2008-11-12,12:19:52
39.939178,116.358922,0,217,39764.5138541667,2008-11-12,12:19:57
39.939178,116.358894,0,217,39764.513912037,2008-11-12,12:20:02
39.939063,116.358673,0,213,39764.5139699074,2008-11-12,12:20:07
39.93908,116.358252,0,215,39764.5140277778,2008-11-12,12:20:12
39.939178,116.357782,0,219,39764.5140856481,2008-11-12,12:20:17
39.939277,116.357255,0,220,39764.5141435185,2008-11-12,12:20:22
39.939292,116.356687,0,220,39764.5142013889,2008-11-12,12:20:27
39.939294,116.356126,0,221,39764.5142592593,2008-11-12,12:20:32
39.939341,116.355474,0,220,39764.5143171296,2008-11-12,12:20:37
39.939344,116.354741,0,222,39764.514375,2008-11-12,12:20:42
39.939309,116.354118,0,225,39764.5144328704,2008-11-12,12:20:47
39.939162,116.353721,0,212,39764.5144907407,2008-11-12,12:20:52
39.939167,116.353679,0,223,39764.5145486111,2008-11-12,12:20:57
39.939172,116.353661,0,225,39764.5146064815,2008-11-12,12:21:02
39.939177,116.353594,0,227,39764.5146643519,2008-11-12,12:21:07
39.939171,116.353453,0,231,39764.5147222222,2008-11-12,12:21:12
39.939191,116.353353,0,234,39764.5147800926,2008-11-12,12:21:17
39.939214,116.353319,0,236,39764.514837963,2008-11-12,12:21:22
39.939252,116.353178,0,238,39764.5148958333,2008-11-12,12:21:27
39.939269,116.352856,0,242,39764.5149537037,2008-11-12,12:21:32
39.939358,116.352513,0,242,39764.5150115741,2008-11-12,12:21:37
39.939384,116.352195,0,214,39764.5150694444,2008-11-12,12:21:42
39.939377,116.351738,0,197,39764.5151273148,2008-11-12,12:21:47
39.939384,116.351185,0,179,39764.5151851852,2008-11-12,12:21:52
39.93937,116.350521,0,151,39764.5152430556,2008-11-12,12:21:57
39.939296,116.349742,0,125,39764.5153009259,2008-11-12,12:22:02
39.939256,116.349029,0,112,39764.5153587963,2008-11-12,12:22:07
39.939171,116.348275,0,100,39764.5154166667,2008-11-12,12:22:12
39.939117,116.347597,0,99,39764.515474537,2008-11-12,12:22:17
39.939061,116.346958,0,94,39764.5155324074,2008-11-12,12:22:22
39.939017,116.346285,0,99,39764.5155902778,2008-11-12,12:22:27
39.938896,116.345582,0,93,39764.5156481481,2008-11-12,12:22:32
39.938796,116.344822,0,99,39764.5157060185,2008-11-12,12:22:37
39.93868,116.344052,0,102,39764.5157638889,2008-11-12,12:22:42
39.938585,116.343428,0,111,39764.5158217593,2008-11-12,12:22:47
39.938529,116.342986,0,119,39764.5158796296,2008-11-12,12:22:52
39.938467,116.342551,0,127,39764.5159375,2008-11-12,12:22:57
39.938422,116.342149,0,145,39764.5159953704,2008-11-12,12:23:02
39.938381,116.341906,0,155,39764.5160532407,2008-11-12,12:23:07
39.938347,116.341945,0,161,39764.5161111111,2008-11-12,12:23:12
39.938325,116.341969,0,171,39764.5161689815,2008-11-12,12:23:17
39.938297,116.341966,0,178,39764.5162268518,2008-11-12,12:23:22
39.938239,116.341864,0,182,39764.5162847222,2008-11-12,12:23:27
39.938103,116.341589,0,188,39764.5163425926,2008-11-12,12:23:32
39.93794,116.341009,0,179,39764.516400463,2008-11-12,12:23:37
39.937726,116.340334,0,171,39764.5164583333,2008-11-12,12:23:42
39.937489,116.339684,0,167,39764.5165162037,2008-11-12,12:23:47
39.93731,116.339036,0,164,39764.5165740741,2008-11-12,12:23:52
39.93716,116.338377,0,160,39764.5166319444,2008-11-12,12:23:57
39.93702,116.33775,0,157,39764.5166898148,2008-11-12,12:24:02
39.936988,116.3368,0,153,39764.5167476852,2008-11-12,12:24:07
39.93701,116.336008,0,152,39764.5168055556,2008-11-12,12:24:12
39.93711,116.334971,0,152,39764.5168634259,2008-11-12,12:24:17
39.937065,116.334225,0,154,39764.5169212963,2008-11-12,12:24:22
39.93706,116.333463,0,155,39764.5169791667,2008-11-12,12:24:27
39.937094,116.332669,0,155,39764.517037037,2008-11-12,12:24:32
39.937051,116.331849,0,155,39764.5170949074,2008-11-12,12:24:37
39.937024,116.331122,0,156,39764.5171527778,2008-11-12,12:24:42
39.936996,116.330475,0,158,39764.5172106481,2008-11-12,12:24:47
39.936961,116.330101,0,153,39764.5172685185,2008-11-12,12:24:52
39.936976,116.329988,0,155,39764.5173263889,2008-11-12,12:24:57
39.937002,116.329901,0,153,39764.5173842593,2008-11-12,12:25:02
39.937002,116.329901,0,153,39764.5174189815,2008-11-12,12:25:05
39.937007,116.329895,0,148,39764.5174421296,2008-11-12,12:25:07
39.937001,116.329872,0,148,39764.5175,2008-11-12,12:25:12
39.936984,116.329597,0,139,39764.5175578704,2008-11-12,12:25:17
39.936959,116.329122,0,144,39764.5176157407,2008-11-12,12:25:22
39.936958,116.328558,0,148,39764.5176736111,2008-11-12,12:25:27
39.936981,116.327867,0,141,39764.5177314815,2008-11-12,12:25:32
39.937048,116.327157,0,141,39764.5177893518,2008-11-12,12:25:37
39.937129,116.326444,0,148,39764.5178472222,2008-11-12,12:25:42
39.937175,116.325725,0,153,39764.5179050926,2008-11-12,12:25:47
39.937235,116.325012,0,156,39764.517962963,2008-11-12,12:25:52
39.937298,116.324368,0,160,39764.5180208333,2008-11-12,12:25:57
39.93736,116.323817,0,162,39764.5180787037,2008-11-12,12:26:02
39.937391,116.323299,0,161,39764.5181365741,2008-11-12,12:26:07
39.93742,116.322729,0,150,39764.5181944444,2008-11-12,12:26:12
39.937467,116.322312,0,152,39764.5182523148,2008-11-12,12:26:17
39.937548,116.32193,0,156,39764.5183101852,2008-11-12,12:26:22
39.93756,116.321777,0,156,39764.5183680556,2008-11-12,12:26:27
39.937494,116.321836,0,161,39764.5184259259,2008-11-12,12:26:32
39.937501,116.321887,0,161,39764.5184837963,2008-11-12,12:26:37
39.937525,116.321989,0,163,39764.5185416667,2008-11-12,12:26:42
39.937506,116.322092,0,162,39764.518599537,2008-11-12,12:26:47
39.937554,116.322182,0,162,39764.5186574074,2008-11-12,12:26:52
39.937577,116.322296,0,162,39764.5187152778,2008-11-12,12:26:57
39.937565,116.322374,0,159,39764.5187731481,2008-11-12,12:27:02
39.93761,116.322422,0,159,39764.5188310185,2008-11-12,12:27:07
39.937618,116.322466,0,157,39764.5188888889,2008-11-12,12:27:12
39.937597,116.322573,0,157,39764.5189467593,2008-11-12,12:27:17
39.937582,116.32267,0,160,39764.5190046296,2008-11-12,12:27:22
39.93755,116.322756,0,166,39764.5190625,2008-11-12,12:27:27
39.937574,116.32285,0,170,39764.5191203704,2008-11-12,12:27:32
39.937594,116.322905,0,168,39764.5191782407,2008-11-12,12:27:37
39.937543,116.322948,0,164,39764.5192361111,2008-11-12,12:27:42
39.937557,116.322936,0,156,39764.5192939815,2008-11-12,12:27:47
39.937564,116.322969,0,154,39764.5193518519,2008-11-12,12:27:52
39.937566,116.323033,0,153,39764.5194097222,2008-11-12,12:27:57
39.937559,116.323087,0,155,39764.5194675926,2008-11-12,12:28:02
39.93756,116.32315,0,160,39764.519525463,2008-11-12,12:28:07
39.937657,116.323249,0,161,39764.5195833333,2008-11-12,12:28:12
39.937677,116.323276,0,165,39764.5196412037,2008-11-12,12:28:17
39.937709,116.323268,0,164,39764.5196990741,2008-11-12,12:28:22
39.937961,116.323567,0,162,39764.5197569444,2008-11-12,12:28:27
39.937834,116.323612,0,158,39764.5198148148,2008-11-12,12:28:32
39.937729,116.323738,0,165,39764.5198726852,2008-11-12,12:28:37
39.937706,116.323788,0,167,39764.5199305556,2008-11-12,12:28:42
39.937764,116.323772,0,167,39764.5199884259,2008-11-12,12:28:47
39.937848,116.323735,0,167,39764.5200462963,2008-11-12,12:28:52
39.937828,116.323711,0,165,39764.5201041667,2008-11-12,12:28:57
39.937809,116.323722,0,165,39764.520162037,2008-11-12,12:29:02
39.937784,116.323741,0,160,39764.5202199074,2008-11-12,12:29:07
39.937753,116.323759,0,161,39764.5202777778,2008-11-12,12:29:12
39.93775,116.323744,0,162,39764.5203356481,2008-11-12,12:29:17
39.937752,116.323738,0,162,39764.5203935185,2008-11-12,12:29:22
39.937748,116.32374,0,162,39764.5204513889,2008-11-12,12:29:27
39.937747,116.323739,0,162,39764.5205092593,2008-11-12,12:29:32
39.937748,116.323739,0,162,39764.5205671296,2008-11-12,12:29:37
39.937748,116.323739,0,162,39764.5206018519,2008-11-12,12:29:40
39.937748,116.323741,0,162,39764.520625,2008-11-12,12:29:42
39.937748,116.32375,0,162,39764.5206828704,2008-11-12,12:29:47
39.937754,116.323796,0,162,39764.5207407407,2008-11-12,12:29:52
39.937747,116.323898,0,162,39764.5207986111,2008-11-12,12:29:57
39.937755,116.324004,0,162,39764.5208564815,2008-11-12,12:30:02
39.937785,116.324117,0,162,39764.5209143519,2008-11-12,12:30:07
39.93783,116.324316,0,162,39764.5209722222,2008-11-12,12:30:12
39.937895,116.32447,0,161,39764.5210300926,2008-11-12,12:30:17
39.937626,116.323628,0,146,39764.5533796296,2008-11-12,13:16:52
39.937585,116.323613,0,129,39764.5534375,2008-11-12,13:16:57
39.937565,116.323565,0,129,39764.5534953704,2008-11-12,13:17:02
39.937534,116.323554,0,129,39764.5535532407,2008-11-12,13:17:07
39.937504,116.323559,0,120,39764.5536111111,2008-11-12,13:17:12
39.937493,116.323545,0,119,39764.5536689815,2008-11-12,13:17:17
39.937477,116.323536,0,120,39764.5537268519,2008-11-12,13:17:22
39.937477,116.323536,0,120,39764.5537615741,2008-11-12,13:17:25
39.93748,116.323544,0,120,39764.5537847222,2008-11-12,13:17:27
39.937461,116.323576,0,118,39764.5538425926,2008-11-12,13:17:32
39.937454,116.323587,0,119,39764.553900463,2008-11-12,13:17:37
39.937454,116.323587,0,119,39764.5539351852,2008-11-12,13:17:40
39.937455,116.323586,0,119,39764.5539583333,2008-11-12,13:17:42
39.93746,116.323573,0,117,39764.5540162037,2008-11-12,13:17:47
39.937467,116.323546,0,115,39764.5540740741,2008-11-12,13:17:52
39.93747,116.323533,0,116,39764.5541319444,2008-11-12,13:17:57
39.937473,116.323518,0,115,39764.5541898148,2008-11-12,13:18:02
39.93748,116.323505,0,114,39764.5542476852,2008-11-12,13:18:07
39.937431,116.32347,0,111,39764.5543055556,2008-11-12,13:18:12
39.937432,116.323484,0,110,39764.5543634259,2008-11-12,13:18:17
39.937432,116.323485,0,109,39764.5544212963,2008-11-12,13:18:22
39.937432,116.323485,0,109,39764.5544560185,2008-11-12,13:18:25
39.937433,116.323485,0,109,39764.5544791667,2008-11-12,13:18:27
39.937436,116.323476,0,109,39764.554537037,2008-11-12,13:18:32
39.937436,116.323476,0,109,39764.5545717593,2008-11-12,13:18:35
39.937438,116.32347,0,109,39764.5545949074,2008-11-12,13:18:37
39.937441,116.32346,0,108,39764.5546527778,2008-11-12,13:18:42
39.937444,116.323451,0,108,39764.5547106481,2008-11-12,13:18:47
39.937447,116.323443,0,107,39764.5547685185,2008-11-12,13:18:52
39.937445,116.323449,0,108,39764.5548263889,2008-11-12,13:18:57
39.937445,116.323449,0,108,39764.5548611111,2008-11-12,13:19:00
39.93745,116.323452,0,107,39764.5548842593,2008-11-12,13:19:02
39.937461,116.323459,0,107,39764.5549421296,2008-11-12,13:19:07
39.937458,116.323481,0,106,39764.555,2008-11-12,13:19:12
39.93746,116.3235,0,106,39764.5550578704,2008-11-12,13:19:17
39.937461,116.323532,0,105,39764.5551157407,2008-11-12,13:19:22
39.93747,116.323537,0,104,39764.5551736111,2008-11-12,13:19:27
39.93747,116.323537,0,104,39764.5552083333,2008-11-12,13:19:30
39.937465,116.323542,0,103,39764.5552314815,2008-11-12,13:19:32
39.937482,116.323536,0,102,39764.5552893518,2008-11-12,13:19:37
39.937499,116.323506,0,102,39764.5553472222,2008-11-12,13:19:42
39.937506,116.323467,0,100,39764.5554050926,2008-11-12,13:19:47
39.937533,116.323389,0,97,39764.555462963,2008-11-12,13:19:52
39.937581,116.32334,0,94,39764.5555208333,2008-11-12,13:19:57
39.937612,116.323276,0,91,39764.5555787037,2008-11-12,13:20:02
39.937604,116.323221,0,93,39764.5556365741,2008-11-12,13:20:07
39.937603,116.323193,0,93,39764.5556944444,2008-11-12,13:20:12
39.937614,116.323119,0,90,39764.5557523148,2008-11-12,13:20:17
39.937599,116.323096,0,91,39764.5558101852,2008-11-12,13:20:22
39.937581,116.323064,0,94,39764.5558680556,2008-11-12,13:20:27
39.937523,116.323034,0,95,39764.5559259259,2008-11-12,13:20:32
39.937491,116.323038,0,96,39764.5559837963,2008-11-12,13:20:37
39.937419,116.322993,0,98,39764.5560416667,2008-11-12,13:20:42
39.937386,116.322965,0,97,39764.556099537,2008-11-12,13:20:47
39.937296,116.322929,0,100,39764.5561574074,2008-11-12,13:20:52
39.937267,116.322929,0,101,39764.5562152778,2008-11-12,13:20:57
39.93721,116.322934,0,101,39764.5562731481,2008-11-12,13:21:02
39.937158,116.322924,0,101,39764.5563310185,2008-11-12,13:21:07
39.937159,116.322918,0,101,39764.5563888889,2008-11-12,13:21:12
39.937159,116.322918,0,101,39764.5564236111,2008-11-12,13:21:15
39.937158,116.322915,0,100,39764.5564467593,2008-11-12,13:21:17
39.93716,116.322906,0,99,39764.5565046296,2008-11-12,13:21:22
39.9371,116.322881,0,100,39764.5565625,2008-11-12,13:21:27
39.937081,116.322861,0,100,39764.5566203704,2008-11-12,13:21:32
39.937083,116.322852,0,99,39764.5566782407,2008-11-12,13:21:37
39.93708,116.322797,0,99,39764.5567361111,2008-11-12,13:21:42
39.93708,116.32274,0,98,39764.5567939815,2008-11-12,13:21:47
39.937075,116.322673,0,97,39764.5568518518,2008-11-12,13:21:52
39.937049,116.322601,0,93,39764.5569097222,2008-11-12,13:21:57
39.937085,116.322535,0,96,39764.5569675926,2008-11-12,13:22:02
39.937088,116.3225,0,97,39764.557025463,2008-11-12,13:22:07
39.937101,116.322442,0,95,39764.5570833333,2008-11-12,13:22:12
39.937142,116.322434,0,93,39764.5571412037,2008-11-12,13:22:17
39.937156,116.322374,0,88,39764.5571990741,2008-11-12,13:22:22
39.937164,116.322328,0,84,39764.5572569444,2008-11-12,13:22:27
39.937161,116.322312,0,81,39764.5573148148,2008-11-12,13:22:32
39.937151,116.322308,0,80,39764.5573726852,2008-11-12,13:22:37
39.937107,116.322286,0,78,39764.5574305556,2008-11-12,13:22:42
39.937087,116.322215,0,78,39764.5574884259,2008-11-12,13:22:47
39.937067,116.322152,0,79,39764.5575462963,2008-11-12,13:22:52
39.937065,116.322139,0,79,39764.5576041667,2008-11-12,13:22:57
39.937065,116.322136,0,79,39764.557662037,2008-11-12,13:23:02
39.937065,116.322134,0,78,39764.5577199074,2008-11-12,13:23:07
39.937065,116.322134,0,78,39764.5577546296,2008-11-12,13:23:10
39.937066,116.322126,0,78,39764.5577777778,2008-11-12,13:23:12
39.937056,116.322079,0,80,39764.5578356481,2008-11-12,13:23:17
39.937057,116.322066,0,81,39764.5578935185,2008-11-12,13:23:22
39.937028,116.321942,0,82,39764.5579513889,2008-11-12,13:23:27
39.937023,116.321952,0,82,39764.5580092593,2008-11-12,13:23:32
39.93702,116.321962,0,82,39764.5580671296,2008-11-12,13:23:37
39.937017,116.321975,0,81,39764.558125,2008-11-12,13:23:42
39.937017,116.321975,0,81,39764.5581597222,2008-11-12,13:23:45
39.937016,116.321979,0,79,39764.5581828704,2008-11-12,13:23:47
39.937,116.321957,0,80,39764.5582407407,2008-11-12,13:23:52
39.937,116.321957,0,80,39764.558275463,2008-11-12,13:23:55
39.936999,116.321961,0,80,39764.5582986111,2008-11-12,13:23:57
39.936996,116.32197,0,80,39764.5583564815,2008-11-12,13:24:02
39.936993,116.321975,0,80,39764.5584143519,2008-11-12,13:24:07
39.936991,116.32197,0,80,39764.5584722222,2008-11-12,13:24:12
39.936991,116.32197,0,80,39764.5585069444,2008-11-12,13:24:15
39.936991,116.321967,0,80,39764.5585300926,2008-11-12,13:24:17
39.936976,116.321978,0,83,39764.558587963,2008-11-12,13:24:22
39.936941,116.321981,0,90,39764.5586458333,2008-11-12,13:24:27
39.936945,116.321973,0,89,39764.5587037037,2008-11-12,13:24:32
39.936943,116.321973,0,89,39764.5587615741,2008-11-12,13:24:37
39.936943,116.32197,0,89,39764.5588194444,2008-11-12,13:24:42
39.936944,116.321967,0,89,39764.5588773148,2008-11-12,13:24:47
39.936942,116.321965,0,89,39764.5589351852,2008-11-12,13:24:52
39.936939,116.321959,0,89,39764.5589930556,2008-11-12,13:24:57
39.936937,116.321957,0,89,39764.5590509259,2008-11-12,13:25:02
39.936937,116.321957,0,89,39764.5590856481,2008-11-12,13:25:05
39.936934,116.321959,0,89,39764.5591087963,2008-11-12,13:25:07
39.936871,116.322066,0,102,39764.5591666667,2008-11-12,13:25:12
39.936894,116.322049,0,106,39764.559224537,2008-11-12,13:25:17
39.936908,116.322042,0,108,39764.5592824074,2008-11-12,13:25:22
39.936887,116.322038,0,107,39764.5593402778,2008-11-12,13:25:27
39.936863,116.322071,0,108,39764.5593981481,2008-11-12,13:25:32
39.936827,116.322351,0,108,39764.5594560185,2008-11-12,13:25:37
39.936838,116.322778,0,108,39764.5595138889,2008-11-12,13:25:42
39.936862,116.323171,0,106,39764.5595717593,2008-11-12,13:25:47
39.9369,116.323733,0,103,39764.5596296296,2008-11-12,13:25:52
39.936909,116.324249,0,102,39764.5596875,2008-11-12,13:25:57
39.936888,116.324688,0,100,39764.5597453704,2008-11-12,13:26:02
39.936828,116.325178,0,101,39764.5598032407,2008-11-12,13:26:07
39.93679,116.325773,0,103,39764.5598611111,2008-11-12,13:26:12
39.93677,116.326396,0,103,39764.5599189815,2008-11-12,13:26:17
39.93671,116.327001,0,102,39764.5599768519,2008-11-12,13:26:22
39.936671,116.327545,0,100,39764.5600347222,2008-11-12,13:26:27
39.936612,116.328136,0,100,39764.5600925926,2008-11-12,13:26:32
39.936608,116.328748,0,99,39764.560150463,2008-11-12,13:26:37
39.936594,116.329378,0,101,39764.5602083333,2008-11-12,13:26:42
39.936586,116.329808,0,99,39764.5602662037,2008-11-12,13:26:47
39.936541,116.330014,0,98,39764.5603240741,2008-11-12,13:26:52
39.936529,116.330048,0,107,39764.5603819444,2008-11-12,13:26:57
39.936519,116.330078,0,107,39764.5604398148,2008-11-12,13:27:02
39.936518,116.330301,0,111,39764.5604976852,2008-11-12,13:27:07
39.936518,116.330618,0,120,39764.5605555556,2008-11-12,13:27:12
39.936595,116.331057,0,102,39764.5606134259,2008-11-12,13:27:17
39.936612,116.331735,0,100,39764.5606712963,2008-11-12,13:27:22
39.936652,116.332528,0,91,39764.5607291667,2008-11-12,13:27:27
39.936688,116.333316,0,86,39764.560787037,2008-11-12,13:27:32
39.936706,116.334039,0,99,39764.5608449074,2008-11-12,13:27:37
39.936708,116.334747,0,111,39764.5609027778,2008-11-12,13:27:42
39.936766,116.335401,0,126,39764.5609606481,2008-11-12,13:27:47
39.936816,116.336014,0,135,39764.5610185185,2008-11-12,13:27:52
39.936848,116.336401,0,123,39764.5610763889,2008-11-12,13:27:57
39.936563,116.336518,0,103,39764.5611342593,2008-11-12,13:28:02
39.93613,116.336538,0,92,39764.5611921296,2008-11-12,13:28:07
39.93576,116.336677,0,96,39764.56125,2008-11-12,13:28:12
39.935558,116.336798,0,97,39764.5613078704,2008-11-12,13:28:17
39.935497,116.336831,0,107,39764.5613657407,2008-11-12,13:28:22
39.935412,116.33691,0,115,39764.5614236111,2008-11-12,13:28:27
39.93529,116.337014,0,126,39764.5614814815,2008-11-12,13:28:32
39.935319,116.337033,0,140,39764.5615393519,2008-11-12,13:28:37
39.935319,116.337033,0,140,39764.5615740741,2008-11-12,13:28:40
39.935321,116.337032,0,141,39764.5615972222,2008-11-12,13:28:42
39.935263,116.337062,0,154,39764.5616550926,2008-11-12,13:28:47
39.935061,116.337219,0,169,39764.561712963,2008-11-12,13:28:52
39.934738,116.337475,0,165,39764.5617708333,2008-11-12,13:28:57
39.9343,116.337718,0,144,39764.5618287037,2008-11-12,13:29:02
39.933849,116.337754,0,130,39764.5618865741,2008-11-12,13:29:07
39.933571,116.337729,0,115,39764.5619444444,2008-11-12,13:29:12
39.933441,116.337708,0,103,39764.5620023148,2008-11-12,13:29:17
39.933399,116.33769,0,92,39764.5620601852,2008-11-12,13:29:22
39.933399,116.33769,0,92,39764.5620949074,2008-11-12,13:29:25
39.9334,116.33769,0,86,39764.5621180556,2008-11-12,13:29:27
39.933337,116.337701,0,86,39764.5621759259,2008-11-12,13:29:32
39.93303,116.337675,0,89,39764.5622337963,2008-11-12,13:29:37
39.932594,116.337655,0,94,39764.5622916667,2008-11-12,13:29:42
39.932141,116.337599,0,96,39764.562349537,2008-11-12,13:29:47
39.931682,116.337594,0,98,39764.5624074074,2008-11-12,13:29:52
39.931303,116.337594,0,100,39764.5624652778,2008-11-12,13:29:57
39.930976,116.337658,0,109,39764.5625231481,2008-11-12,13:30:02
39.93072,116.337702,0,112,39764.5625810185,2008-11-12,13:30:07
39.930448,116.337744,0,110,39764.5626388889,2008-11-12,13:30:12
39.930074,116.337724,0,109,39764.5626967593,2008-11-12,13:30:17
39.929548,116.337712,0,108,39764.5627546296,2008-11-12,13:30:22
39.929174,116.337714,0,107,39764.5628125,2008-11-12,13:30:27
39.928858,116.337687,0,106,39764.5628703704,2008-11-12,13:30:32
39.928551,116.337652,0,106,39764.5629282407,2008-11-12,13:30:37
39.928271,116.337675,0,107,39764.5629861111,2008-11-12,13:30:42
39.928108,116.337714,0,110,39764.5630439815,2008-11-12,13:30:47
39.928043,116.337673,0,113,39764.5631018518,2008-11-12,13:30:52
39.928065,116.337673,0,114,39764.5631597222,2008-11-12,13:30:57
39.928065,116.337673,0,114,39764.5631944444,2008-11-12,13:31:00
39.928066,116.33767,0,117,39764.5632175926,2008-11-12,13:31:02
39.928051,116.337668,0,117,39764.563275463,2008-11-12,13:31:07
39.928051,116.337668,0,117,39764.5633101852,2008-11-12,13:31:10
39.928047,116.337664,0,117,39764.5633333333,2008-11-12,13:31:12
39.927834,116.337656,0,116,39764.5633912037,2008-11-12,13:31:17
39.927722,116.337551,0,122,39764.5634490741,2008-11-12,13:31:22
39.927618,116.337487,0,134,39764.5635069444,2008-11-12,13:31:27
39.927523,116.337509,0,144,39764.5635648148,2008-11-12,13:31:32
39.927523,116.337509,0,144,39764.563599537,2008-11-12,13:31:35
39.927522,116.337512,0,153,39764.5636226852,2008-11-12,13:31:37
39.927513,116.337502,0,163,39764.5636805556,2008-11-12,13:31:42
39.927478,116.337513,0,170,39764.5637384259,2008-11-12,13:31:47
39.927427,116.337532,0,183,39764.5637962963,2008-11-12,13:31:52
39.927385,116.337488,0,187,39764.5638541667,2008-11-12,13:31:57
39.927328,116.337559,0,196,39764.563912037,2008-11-12,13:32:02
39.927272,116.337595,0,205,39764.5639699074,2008-11-12,13:32:07
39.92723,116.337648,0,217,39764.5640277778,2008-11-12,13:32:12
39.927192,116.337686,0,221,39764.5640856481,2008-11-12,13:32:17
39.927147,116.337717,0,228,39764.5641435185,2008-11-12,13:32:22
39.927115,116.337698,0,230,39764.5642013889,2008-11-12,13:32:27
39.927097,116.337618,0,228,39764.5642592593,2008-11-12,13:32:32
39.927045,116.337618,0,225,39764.5643171296,2008-11-12,13:32:37
39.927021,116.337518,0,220,39764.564375,2008-11-12,13:32:42
39.926979,116.33744,0,215,39764.5644328704,2008-11-12,13:32:47
39.926987,116.337349,0,211,39764.5644907407,2008-11-12,13:32:52
39.926985,116.337279,0,205,39764.5645486111,2008-11-12,13:32:57
39.926988,116.337199,0,199,39764.5646064815,2008-11-12,13:33:02
39.926993,116.337056,0,195,39764.5646643518,2008-11-12,13:33:07
39.926951,116.337012,0,187,39764.5647222222,2008-11-12,13:33:12
39.926951,116.337012,0,187,39764.5647569444,2008-11-12,13:33:15
39.926949,116.337011,0,185,39764.5647800926,2008-11-12,13:33:17
39.926893,116.33698,0,183,39764.564837963,2008-11-12,13:33:22
39.926845,116.336978,0,179,39764.5648958333,2008-11-12,13:33:27
39.926774,116.336919,0,179,39764.5649537037,2008-11-12,13:33:32
39.926729,116.336885,0,182,39764.5650115741,2008-11-12,13:33:37
39.926688,116.336798,0,180,39764.5650694444,2008-11-12,13:33:42
39.92668,116.336725,0,183,39764.5651273148,2008-11-12,13:33:47
39.926634,116.33669,0,195,39764.5651851852,2008-11-12,13:33:52
39.926645,116.33666,0,196,39764.5652430556,2008-11-12,13:33:57
39.926638,116.336619,0,201,39764.5653009259,2008-11-12,13:34:02
39.926613,116.33659,0,201,39764.5653587963,2008-11-12,13:34:07
39.926545,116.336612,0,197,39764.5654166667,2008-11-12,13:34:12
39.926452,116.336694,0,192,39764.565474537,2008-11-12,13:34:17
39.926393,116.336751,0,195,39764.5655324074,2008-11-12,13:34:22
39.92638,116.336842,0,199,39764.5655902778,2008-11-12,13:34:27
39.926395,116.336856,0,192,39764.5656481481,2008-11-12,13:34:32
39.926432,116.336857,0,189,39764.5657060185,2008-11-12,13:34:37
39.926446,116.336893,0,189,39764.5657638889,2008-11-12,13:34:42
39.926423,116.336936,0,188,39764.5658217593,2008-11-12,13:34:47
39.926392,116.336979,0,187,39764.5658796296,2008-11-12,13:34:52
39.926344,116.337051,0,188,39764.5659375,2008-11-12,13:34:57
39.926337,116.337099,0,187,39764.5659953704,2008-11-12,13:35:02
39.926318,116.337148,0,186,39764.5660532407,2008-11-12,13:35:07
39.926268,116.337022,0,165,39764.5673263889,2008-11-12,13:36:57
39.926135,116.337597,0,183,39764.5673842593,2008-11-12,13:37:02
39.926153,116.337528,0,182,39764.5674421296,2008-11-12,13:37:07
39.926151,116.337369,0,179,39764.5675,2008-11-12,13:37:12
39.926161,116.337263,0,176,39764.5675578704,2008-11-12,13:37:17
39.926146,116.337258,0,175,39764.5676157407,2008-11-12,13:37:22
39.926055,116.337291,0,175,39764.5676736111,2008-11-12,13:37:27
39.92592,116.337317,0,172,39764.5677314815,2008-11-12,13:37:32
39.925759,116.337441,0,169,39764.5677893519,2008-11-12,13:37:37
39.925123,116.33811,0,173,39764.5678472222,2008-11-12,13:37:42
39.92555,116.338204,0,178,39764.5679050926,2008-11-12,13:37:47
39.92507,116.338377,0,182,39764.567962963,2008-11-12,13:37:52
39.924929,116.338297,0,183,39764.5680208333,2008-11-12,13:37:57
39.924578,116.338401,0,187,39764.5680787037,2008-11-12,13:38:02
39.924274,116.338465,0,190,39764.5681365741,2008-11-12,13:38:07
39.924019,116.338569,0,192,39764.5681944444,2008-11-12,13:38:12
39.923916,116.338552,0,193,39764.5682523148,2008-11-12,13:38:17
39.92383,116.338552,0,192,39764.5683101852,2008-11-12,13:38:22
39.923966,116.338927,0,208,39764.5683680556,2008-11-12,13:38:27
39.924314,116.339089,0,210,39764.5684259259,2008-11-12,13:38:32
39.924771,116.338954,0,214,39764.5684837963,2008-11-12,13:38:37
39.925461,116.338505,0,216,39764.5685416667,2008-11-12,13:38:42
39.925377,116.338563,0,216,39764.568599537,2008-11-12,13:38:47
39.925293,116.3387,0,222,39764.5686574074,2008-11-12,13:38:52
39.925593,116.338556,0,223,39764.5687152778,2008-11-12,13:38:57
39.925533,116.338508,0,223,39764.5687731481,2008-11-12,13:39:02
39.92545,116.338502,0,221,39764.5688310185,2008-11-12,13:39:07
39.925401,116.338455,0,220,39764.5688888889,2008-11-12,13:39:12
39.925313,116.338415,0,219,39764.5689467593,2008-11-12,13:39:17
39.925248,116.338404,0,216,39764.5690046296,2008-11-12,13:39:22
39.9252,116.338355,0,211,39764.5690625,2008-11-12,13:39:27
39.925124,116.338357,0,205,39764.5691203704,2008-11-12,13:39:32
39.925025,116.338415,0,199,39764.5691782407,2008-11-12,13:39:37
39.925007,116.33845,0,192,39764.5692361111,2008-11-12,13:39:42
39.924947,116.338394,0,185,39764.5692939815,2008-11-12,13:39:47
39.924836,116.338326,0,179,39764.5693518519,2008-11-12,13:39:52
39.924743,116.338372,0,171,39764.5694097222,2008-11-12,13:39:57
39.924652,116.338385,0,163,39764.5694675926,2008-11-12,13:40:02
39.924506,116.338407,0,155,39764.569525463,2008-11-12,13:40:07
39.924421,116.338413,0,147,39764.5695833333,2008-11-12,13:40:12
39.924349,116.338362,0,139,39764.5696412037,2008-11-12,13:40:17
39.924298,116.338351,0,129,39764.5696990741,2008-11-12,13:40:22
39.924584,116.338212,0,120,39764.5697569444,2008-11-12,13:40:27
39.924592,116.338222,0,109,39764.5698148148,2008-11-12,13:40:32
39.924561,116.338237,0,98,39764.5698726852,2008-11-12,13:40:37
39.924546,116.338254,0,85,39764.5699305556,2008-11-12,13:40:42
39.924546,116.338254,0,85,39764.5699652778,2008-11-12,13:40:45
39.924538,116.338258,0,73,39764.5699884259,2008-11-12,13:40:47
39.924553,116.338286,0,60,39764.5700462963,2008-11-12,13:40:52
39.924578,116.338342,0,51,39764.5701041667,2008-11-12,13:40:57
39.924518,116.338428,0,44,39764.570162037,2008-11-12,13:41:02
39.924458,116.338472,0,37,39764.5702199074,2008-11-12,13:41:07
39.924422,116.338521,0,31,39764.5702777778,2008-11-12,13:41:12
39.924393,116.338542,0,25,39764.5703356481,2008-11-12,13:41:17
39.924357,116.338557,0,22,39764.5703935185,2008-11-12,13:41:22
39.924713,116.33855,0,22,39764.5704513889,2008-11-12,13:41:27
39.924899,116.338472,0,23,39764.5705092593,2008-11-12,13:41:32
39.924846,116.338406,0,22,39764.5705671296,2008-11-12,13:41:37
39.924813,116.338288,0,22,39764.570625,2008-11-12,13:41:42
39.924671,116.338205,0,22,39764.5706828704,2008-11-12,13:41:47
39.9246,116.338103,0,22,39764.5707407407,2008-11-12,13:41:52
39.924544,116.338047,0,20,39764.5707986111,2008-11-12,13:41:57
39.924347,116.338241,0,19,39764.5708564815,2008-11-12,13:42:02
39.924147,116.338382,0,18,39764.5709143518,2008-11-12,13:42:07
39.924087,116.338345,0,15,39764.5709722222,2008-11-12,13:42:12
39.924267,116.338586,0,13,39764.5710300926,2008-11-12,13:42:17
39.924093,116.338655,0,15,39764.571087963,2008-11-12,13:42:22
39.924025,116.338706,0,17,39764.5711458333,2008-11-12,13:42:27
39.923863,116.338724,0,17,39764.5712037037,2008-11-12,13:42:32
39.923998,116.338709,0,20,39764.5712615741,2008-11-12,13:42:37
39.923748,116.338802,0,19,39764.5713194444,2008-11-12,13:42:42
39.923344,116.339022,0,18,39764.5713773148,2008-11-12,13:42:47
39.922815,116.339299,0,16,39764.5714351852,2008-11-12,13:42:52
39.922359,116.339489,0,15,39764.5714930556,2008-11-12,13:42:57
39.922055,116.339606,0,13,39764.5715509259,2008-11-12,13:43:02
39.922232,116.339524,0,11,39764.5716087963,2008-11-12,13:43:07
39.922436,116.339385,0,8,39764.5716666667,2008-11-12,13:43:12
39.922813,116.339169,0,5,39764.571724537,2008-11-12,13:43:17
39.92305,116.33903,0,3,39764.5717824074,2008-11-12,13:43:22
39.923116,116.338974,0,2,39764.5718402778,2008-11-12,13:43:27
39.923152,116.338942,0,2,39764.5718981481,2008-11-12,13:43:32
39.923124,116.338941,0,2,39764.5719560185,2008-11-12,13:43:37
39.923106,116.338946,0,1,39764.5720138889,2008-11-12,13:43:42
39.923124,116.33895,0,1,39764.5720717593,2008-11-12,13:43:47
39.923162,116.338962,0,2,39764.5721296296,2008-11-12,13:43:52
39.923177,116.338985,0,5,39764.5721875,2008-11-12,13:43:57
39.926607,116.339791,0,652,39764.5727083333,2008-11-12,13:44:42
39.926545,116.339699,0,686,39764.5727662037,2008-11-12,13:44:47
39.926569,116.339604,0,672,39764.5728240741,2008-11-12,13:44:52
39.926246,116.338034,0,417,39764.5728819444,2008-11-12,13:44:57
39.926037,116.338098,0,316,39764.5729398148,2008-11-12,13:45:02
39.925826,116.338263,0,259,39764.5729976852,2008-11-12,13:45:07
39.925626,116.338124,0,171,39764.5730555556,2008-11-12,13:45:12
39.925336,116.338149,0,150,39764.5731712963,2008-11-12,13:45:22
39.925191,116.338172,0,141,39764.5732291667,2008-11-12,13:45:27
39.925119,116.338174,0,132,39764.573287037,2008-11-12,13:45:32
39.924993,116.338163,0,121,39764.5733449074,2008-11-12,13:45:37
39.92489,116.338209,0,114,39764.5734027778,2008-11-12,13:45:42
39.924893,116.33819,0,108,39764.5734606481,2008-11-12,13:45:47
39.926318,116.338321,0,350,39764.5758333333,2008-11-12,13:49:12
39.926315,116.33838,0,412,39764.5758912037,2008-11-12,13:49:17
39.926318,116.33838,0,413,39764.5759490741,2008-11-12,13:49:22
39.926318,116.33838,0,413,39764.5759837963,2008-11-12,13:49:25
39.92632,116.338381,0,414,39764.5760069444,2008-11-12,13:49:27
39.926338,116.338393,0,417,39764.5760648148,2008-11-12,13:49:32
39.926375,116.338431,0,415,39764.5761226852,2008-11-12,13:49:37
39.926417,116.338427,0,415,39764.5761805556,2008-11-12,13:49:42
39.926452,116.338434,0,416,39764.5762384259,2008-11-12,13:49:47
39.926704,116.338044,0,447,39764.5769907407,2008-11-12,13:50:52
39.926768,116.337561,0,419,39764.5770486111,2008-11-12,13:50:57
39.926787,116.337577,0,412,39764.5771064815,2008-11-12,13:51:02
39.926791,116.337708,0,410,39764.5771643519,2008-11-12,13:51:07
39.926899,116.337487,0,409,39764.5772800926,2008-11-12,13:51:17
39.926591,116.337798,0,411,39764.577337963,2008-11-12,13:51:22
39.92651,116.337769,0,412,39764.5773958333,2008-11-12,13:51:27
39.92687,116.337339,0,412,39764.5774537037,2008-11-12,13:51:32
39.927162,116.336991,0,413,39764.5775115741,2008-11-12,13:51:37
39.927282,116.336773,0,413,39764.5775694444,2008-11-12,13:51:42
39.927287,116.336742,0,414,39764.5776273148,2008-11-12,13:51:47
39.926703,116.337191,0,410,39764.5777430556,2008-11-12,13:51:57
39.926487,116.337676,0,411,39764.5778009259,2008-11-12,13:52:02
39.926697,116.337644,0,411,39764.5778587963,2008-11-12,13:52:07
39.926635,116.337723,0,411,39764.5779166667,2008-11-12,13:52:12
39.926693,116.337661,0,410,39764.577974537,2008-11-12,13:52:17
39.926925,116.337417,0,410,39764.5780324074,2008-11-12,13:52:22
39.92706,116.337264,0,411,39764.5780902778,2008-11-12,13:52:27
39.925853,116.338377,0,190,39764.5786111111,2008-11-12,13:53:12
39.927379,116.336921,0,400,39764.5786689815,2008-11-12,13:53:17
39.92743,116.336752,0,409,39764.5787268518,2008-11-12,13:53:22
39.927389,116.336757,0,411,39764.5787847222,2008-11-12,13:53:27
39.927206,116.336946,0,412,39764.5788425926,2008-11-12,13:53:32
39.926937,116.337204,0,412,39764.578900463,2008-11-12,13:53:37
39.926861,116.337229,0,412,39764.5789583333,2008-11-12,13:53:42
39.926993,116.337069,0,411,39764.5790162037,2008-11-12,13:53:47
39.927241,116.336823,0,410,39764.5790740741,2008-11-12,13:53:52
39.927266,116.336753,0,410,39764.5791319444,2008-11-12,13:53:57
39.927339,116.336677,0,410,39764.5791898148,2008-11-12,13:54:02
39.92733,116.336634,0,410,39764.5792476852,2008-11-12,13:54:07
39.927261,116.336656,0,410,39764.5793055556,2008-11-12,13:54:12
39.927126,116.33679,0,411,39764.5793634259,2008-11-12,13:54:17
39.92701,116.33686,0,411,39764.5794212963,2008-11-12,13:54:22
39.926906,116.336925,0,412,39764.5794791667,2008-11-12,13:54:27
39.926877,116.336909,0,411,39764.579537037,2008-11-12,13:54:32
39.92684,116.336928,0,411,39764.5795949074,2008-11-12,13:54:37
39.926871,116.336909,0,410,39764.5796527778,2008-11-12,13:54:42
39.927055,116.336721,0,410,39764.5797106481,2008-11-12,13:54:47
39.926761,116.337508,0,408,39764.5797685185,2008-11-12,13:54:52
39.92661,116.337899,0,410,39764.5798263889,2008-11-12,13:54:57
39.92674,116.337792,0,412,39764.5798842593,2008-11-12,13:55:02
39.926688,116.337768,0,417,39764.5799421296,2008-11-12,13:55:07
39.926662,116.337757,0,423,39764.58,2008-11-12,13:55:12
39.926678,116.337741,0,431,39764.5800578704,2008-11-12,13:55:17
39.92677,116.33768,0,438,39764.5801157407,2008-11-12,13:55:22
39.926787,116.337806,0,444,39764.5801736111,2008-11-12,13:55:27
39.926838,116.337978,0,451,39764.5802314815,2008-11-12,13:55:32
39.926866,116.338081,0,457,39764.5802893518,2008-11-12,13:55:37
39.92685,116.338082,0,466,39764.5803472222,2008-11-12,13:55:42
39.92677,116.338126,0,473,39764.5804050926,2008-11-12,13:55:47
39.926769,116.338152,0,482,39764.580462963,2008-11-12,13:55:52
39.926758,116.338166,0,487,39764.5805208333,2008-11-12,13:55:57
39.926782,116.33811,0,488,39764.5805787037,2008-11-12,13:56:02
39.926895,116.337928,0,487,39764.5806365741,2008-11-12,13:56:07
39.927032,116.33774,0,486,39764.5806944444,2008-11-12,13:56:12
39.927032,116.33758,0,485,39764.5807523148,2008-11-12,13:56:17
39.927257,116.337225,0,484,39764.5808101852,2008-11-12,13:56:22
39.927223,116.337176,0,484,39764.5808680556,2008-11-12,13:56:27
39.927128,116.337264,0,484,39764.5809259259,2008-11-12,13:56:32
39.927044,116.337377,0,484,39764.5809837963,2008-11-12,13:56:37
39.926919,116.337492,0,481,39764.5810416667,2008-11-12,13:56:42
39.92693,116.337459,0,479,39764.581099537,2008-11-12,13:56:47
39.926989,116.337372,0,478,39764.5811574074,2008-11-12,13:56:52
39.927034,116.337271,0,475,39764.5812152778,2008-11-12,13:56:57
39.92705,116.337252,0,474,39764.5812731481,2008-11-12,13:57:02
39.92705,116.337252,0,474,39764.5813078704,2008-11-12,13:57:05
39.927047,116.337249,0,474,39764.5813310185,2008-11-12,13:57:07
39.927047,116.337226,0,473,39764.5813888889,2008-11-12,13:57:12
39.926957,116.337236,0,471,39764.5814467593,2008-11-12,13:57:17
39.926928,116.337191,0,469,39764.5815046296,2008-11-12,13:57:22
39.926954,116.337081,0,467,39764.5815625,2008-11-12,13:57:27
39.927009,116.336994,0,465,39764.5816203704,2008-11-12,13:57:32
39.927142,116.336892,0,463,39764.5816782407,2008-11-12,13:57:37
39.927223,116.336825,0,462,39764.5817361111,2008-11-12,13:57:42
39.927228,116.336852,0,462,39764.5817939815,2008-11-12,13:57:47
39.927193,116.336929,0,462,39764.5818518519,2008-11-12,13:57:52
39.92715,116.337008,0,462,39764.5819097222,2008-11-12,13:57:57
39.927071,116.337112,0,463,39764.5819675926,2008-11-12,13:58:02
39.926937,116.337289,0,463,39764.582025463,2008-11-12,13:58:07
39.9269,116.337357,0,462,39764.5820833333,2008-11-12,13:58:12
39.926892,116.337414,0,462,39764.5821412037,2008-11-12,13:58:17
39.926899,116.337415,0,462,39764.5821990741,2008-11-12,13:58:22
39.926904,116.337416,0,463,39764.5822569444,2008-11-12,13:58:27
39.92691,116.337415,0,463,39764.5823148148,2008-11-12,13:58:32
39.926913,116.337417,0,463,39764.5823726852,2008-11-12,13:58:37
39.926917,116.337418,0,464,39764.5824305556,2008-11-12,13:58:42
39.926921,116.337419,0,464,39764.5824884259,2008-11-12,13:58:47
39.926921,116.337419,0,464,39764.5825231481,2008-11-12,13:58:50
39.926924,116.33742,0,465,39764.5825462963,2008-11-12,13:58:52
39.926937,116.337375,0,467,39764.5826041667,2008-11-12,13:58:57
39.926956,116.337308,0,467,39764.582662037,2008-11-12,13:59:02
39.926956,116.337308,0,467,39764.5826967593,2008-11-12,13:59:05
39.926954,116.337304,0,467,39764.5827199074,2008-11-12,13:59:07
39.927064,116.337156,0,466,39764.5827777778,2008-11-12,13:59:12
39.92705,116.33713,0,465,39764.5828356481,2008-11-12,13:59:17
39.927058,116.337095,0,464,39764.5828935185,2008-11-12,13:59:22
39.926928,116.337366,0,465,39764.5829513889,2008-11-12,13:59:27
39.926909,116.337582,0,468,39764.5830092593,2008-11-12,13:59:32
39.926849,116.337566,0,471,39764.5830671296,2008-11-12,13:59:37
39.926873,116.337495,0,472,39764.583125,2008-11-12,13:59:42
39.926894,116.337435,0,473,39764.5831828704,2008-11-12,13:59:47
39.926914,116.33733,0,472,39764.5832407407,2008-11-12,13:59:52
39.926915,116.337253,0,471,39764.5832986111,2008-11-12,13:59:57
39.926941,116.337205,0,471,39764.5833564815,2008-11-12,14:00:02
39.926987,116.337131,0,471,39764.5834143519,2008-11-12,14:00:07
39.926998,116.337065,0,471,39764.5834722222,2008-11-12,14:00:12
39.927028,116.336983,0,471,39764.5835300926,2008-11-12,14:00:17
39.927001,116.33693,0,473,39764.583587963,2008-11-12,14:00:22
39.927006,116.337597,0,474,39764.5836458333,2008-11-12,14:00:27
39.926998,116.337659,0,475,39764.5837037037,2008-11-12,14:00:32
39.926977,116.337758,0,475,39764.5837615741,2008-11-12,14:00:37
39.926918,116.337795,0,475,39764.5838194444,2008-11-12,14:00:42
39.926896,116.337796,0,475,39764.5838773148,2008-11-12,14:00:47
39.926905,116.337778,0,475,39764.5839351852,2008-11-12,14:00:52
39.926905,116.337778,0,475,39764.5839699074,2008-11-12,14:00:55
39.926901,116.33778,0,475,39764.5839930556,2008-11-12,14:00:57
39.926875,116.337812,0,475,39764.5840509259,2008-11-12,14:01:02
39.926818,116.33792,0,476,39764.5841087963,2008-11-12,14:01:07
39.926728,116.338036,0,477,39764.5841666667,2008-11-12,14:01:12
39.926689,116.338119,0,477,39764.584224537,2008-11-12,14:01:17
39.92671,116.338353,0,476,39764.5842824074,2008-11-12,14:01:22
39.926779,116.338432,0,476,39764.5843402778,2008-11-12,14:01:27
39.926836,116.33847,0,475,39764.5843981481,2008-11-12,14:01:32
39.926878,116.338431,0,476,39764.5844560185,2008-11-12,14:01:37
39.92687,116.338458,0,476,39764.5845138889,2008-11-12,14:01:42
39.926828,116.338392,0,469,39764.5845717593,2008-11-12,14:01:47
39.926812,116.338444,0,470,39764.5846296296,2008-11-12,14:01:52
39.926813,116.338454,0,471,39764.5846875,2008-11-12,14:01:57
39.92677,116.338481,0,471,39764.5847453704,2008-11-12,14:02:02
39.926747,116.338487,0,471,39764.5848032407,2008-11-12,14:02:07
39.92674,116.338463,0,471,39764.5848611111,2008-11-12,14:02:12
39.926795,116.338385,0,472,39764.5849189815,2008-11-12,14:02:17
39.926821,116.338368,0,472,39764.5849768519,2008-11-12,14:02:22
39.926815,116.338412,0,472,39764.5850347222,2008-11-12,14:02:27
39.926782,116.338455,0,472,39764.5850925926,2008-11-12,14:02:32
39.926689,116.338632,0,473,39764.585150463,2008-11-12,14:02:37
39.926645,116.338792,0,474,39764.5852083333,2008-11-12,14:02:42
39.926669,116.338837,0,473,39764.5852662037,2008-11-12,14:02:47
39.926702,116.338928,0,472,39764.5853240741,2008-11-12,14:02:52
39.926766,116.338917,0,470,39764.5853819444,2008-11-12,14:02:57
39.926817,116.338874,0,469,39764.5854398148,2008-11-12,14:03:02
39.926881,116.338863,0,468,39764.5854976852,2008-11-12,14:03:07
39.926891,116.338838,0,469,39764.5855555556,2008-11-12,14:03:12
39.926865,116.338876,0,470,39764.5856134259,2008-11-12,14:03:17
39.926824,116.338936,0,470,39764.5856712963,2008-11-12,14:03:22
39.926778,116.338934,0,470,39764.5857291667,2008-11-12,14:03:27
39.926778,116.338934,0,470,39764.5857638889,2008-11-12,14:03:30
39.926783,116.338935,0,470,39764.585787037,2008-11-12,14:03:32
39.926777,116.338919,0,470,39764.5858449074,2008-11-12,14:03:37
39.926789,116.338913,0,470,39764.5859027778,2008-11-12,14:03:42
39.926789,116.338913,0,470,39764.5859375,2008-11-12,14:03:45
39.926791,116.338911,0,470,39764.5859606481,2008-11-12,14:03:47
39.926804,116.338784,0,469,39764.5860185185,2008-11-12,14:03:52
39.926809,116.338764,0,468,39764.5860763889,2008-11-12,14:03:57
39.92676,116.338683,0,468,39764.5861342593,2008-11-12,14:04:02
39.926686,116.338559,0,455,39764.5861921296,2008-11-12,14:04:07
39.926695,116.338379,0,453,39764.58625,2008-11-12,14:04:12
39.926723,116.338121,0,450,39764.5863078704,2008-11-12,14:04:17
39.926806,116.337896,0,447,39764.5863657407,2008-11-12,14:04:22
39.926845,116.337773,0,445,39764.5864236111,2008-11-12,14:04:27
39.926842,116.337693,0,445,39764.5864814815,2008-11-12,14:04:32
39.926836,116.337646,0,443,39764.5865393518,2008-11-12,14:04:37
39.926764,116.337628,0,444,39764.5865972222,2008-11-12,14:04:42
39.926725,116.337609,0,444,39764.5866550926,2008-11-12,14:04:47
39.926705,116.337576,0,442,39764.586712963,2008-11-12,14:04:52
39.926686,116.337553,0,438,39764.5867708333,2008-11-12,14:04:57
39.926692,116.337392,0,430,39764.5868287037,2008-11-12,14:05:02
39.926665,116.337246,0,421,39764.5868865741,2008-11-12,14:05:07
39.926675,116.337245,0,412,39764.5869444444,2008-11-12,14:05:12
39.926715,116.33719,0,408,39764.5870023148,2008-11-12,14:05:17
39.92673,116.33711,0,408,39764.5870601852,2008-11-12,14:05:22
39.926719,116.337001,0,409,39764.5871180556,2008-11-12,14:05:27
39.926666,116.336909,0,410,39764.5871759259,2008-11-12,14:05:32
39.926623,116.336824,0,411,39764.5872337963,2008-11-12,14:05:37
39.9266,116.336762,0,411,39764.5872916667,2008-11-12,14:05:42
39.92664,116.336686,0,410,39764.587349537,2008-11-12,14:05:47
39.926686,116.336541,0,408,39764.5874074074,2008-11-12,14:05:52
39.92672,116.336385,0,407,39764.5874652778,2008-11-12,14:05:57
39.926749,116.336357,0,405,39764.5875231481,2008-11-12,14:06:02
39.926732,116.336418,0,404,39764.5875810185,2008-11-12,14:06:07
39.926702,116.336759,0,400,39764.5876388889,2008-11-12,14:06:12
39.92668,116.337094,0,397,39764.5876967593,2008-11-12,14:06:17
39.926614,116.337252,0,395,39764.5877546296,2008-11-12,14:06:22
39.926597,116.337259,0,395,39764.5878125,2008-11-12,14:06:27
39.926597,116.337259,0,395,39764.5878472222,2008-11-12,14:06:30
39.926595,116.337258,0,396,39764.5878703704,2008-11-12,14:06:32
39.926605,116.337266,0,396,39764.5879282407,2008-11-12,14:06:37
39.926605,116.33723,0,396,39764.5879861111,2008-11-12,14:06:42
39.926627,116.337285,0,396,39764.5880439815,2008-11-12,14:06:47
39.926618,116.337316,0,396,39764.5881018518,2008-11-12,14:06:52
39.926634,116.337379,0,396,39764.5881597222,2008-11-12,14:06:57
39.926614,116.337398,0,397,39764.5882175926,2008-11-12,14:07:02
39.926589,116.337413,0,397,39764.588275463,2008-11-12,14:07:07
39.926573,116.337413,0,397,39764.5883333333,2008-11-12,14:07:12
39.926642,116.338626,0,397,39764.5885648148,2008-11-12,14:07:32
39.926634,116.338188,0,396,39764.5886226852,2008-11-12,14:07:37
39.926601,116.338093,0,395,39764.5886805556,2008-11-12,14:07:42
39.926559,116.338082,0,394,39764.5887384259,2008-11-12,14:07:47
39.926495,116.338082,0,393,39764.5887962963,2008-11-12,14:07:52
39.926498,116.338001,0,392,39764.5888541667,2008-11-12,14:07:57
39.926532,116.337879,0,392,39764.588912037,2008-11-12,14:08:02
39.926542,116.337766,0,391,39764.5889699074,2008-11-12,14:08:07
39.926541,116.337581,0,391,39764.5890277778,2008-11-12,14:08:12
39.926577,116.337462,0,392,39764.5890856481,2008-11-12,14:08:17
39.926569,116.33748,0,391,39764.5891435185,2008-11-12,14:08:22
39.926514,116.337576,0,391,39764.5892013889,2008-11-12,14:08:27
39.926467,116.337631,0,391,39764.5892592593,2008-11-12,14:08:32
39.926454,116.337636,0,390,39764.5893171296,2008-11-12,14:08:37
39.926459,116.337599,0,390,39764.589375,2008-11-12,14:08:42
39.926469,116.337569,0,390,39764.5894328704,2008-11-12,14:08:47
39.926506,116.337695,0,389,39764.5894907407,2008-11-12,14:08:52
39.926506,116.337695,0,389,39764.589525463,2008-11-12,14:08:55
39.926511,116.337699,0,389,39764.5895486111,2008-11-12,14:08:57
39.926507,116.337842,0,389,39764.5896064815,2008-11-12,14:09:02
39.92651,116.338038,0,390,39764.5896643519,2008-11-12,14:09:07
39.926503,116.338163,0,390,39764.5897222222,2008-11-12,14:09:12
39.926717,116.337963,0,436,39764.5920949074,2008-11-12,14:12:37
39.926786,116.337879,0,433,39764.5921527778,2008-11-12,14:12:42
39.926806,116.337833,0,431,39764.5922106481,2008-11-12,14:12:47
39.926752,116.337775,0,428,39764.5922685185,2008-11-12,14:12:52
39.926753,116.337703,0,426,39764.5923263889,2008-11-12,14:12:57
39.926754,116.337618,0,424,39764.5923842593,2008-11-12,14:13:02
39.926766,116.337522,0,422,39764.5924421296,2008-11-12,14:13:07
39.926728,116.337475,0,420,39764.5925,2008-11-12,14:13:12
39.926717,116.337461,0,418,39764.5925578704,2008-11-12,14:13:17
39.926704,116.337456,0,416,39764.5926157407,2008-11-12,14:13:22
39.926716,116.339368,0,393,39764.5928472222,2008-11-12,14:13:42
39.926739,116.338736,0,391,39764.5929050926,2008-11-12,14:13:47
39.926694,116.338589,0,390,39764.592962963,2008-11-12,14:13:52
39.926678,116.338608,0,389,39764.5930208333,2008-11-12,14:13:57
39.926678,116.338608,0,389,39764.5930555556,2008-11-12,14:14:00
39.92667,116.338603,0,389,39764.5930787037,2008-11-12,14:14:02
39.926653,116.338657,0,389,39764.5931365741,2008-11-12,14:14:07
39.926613,116.338675,0,389,39764.5931944444,2008-11-12,14:14:12
39.926516,116.338676,0,390,39764.5932523148,2008-11-12,14:14:17
39.92651,116.338622,0,391,39764.5933101852,2008-11-12,14:14:22
39.926556,116.338482,0,392,39764.5933680556,2008-11-12,14:14:27
39.926587,116.338426,0,393,39764.5934259259,2008-11-12,14:14:32
39.926573,116.338366,0,395,39764.5934837963,2008-11-12,14:14:37
39.926575,116.338295,0,396,39764.5935416667,2008-11-12,14:14:42
39.926566,116.338233,0,398,39764.593599537,2008-11-12,14:14:47
39.926554,116.338461,0,404,39764.5936574074,2008-11-12,14:14:52
39.926542,116.338552,0,409,39764.5937152778,2008-11-12,14:14:57
39.926531,116.338482,0,411,39764.5937731481,2008-11-12,14:15:02
39.926509,116.338419,0,411,39764.5938310185,2008-11-12,14:15:07
39.92653,116.338341,0,412,39764.5938888889,2008-11-12,14:15:12
39.926547,116.338293,0,413,39764.5939467593,2008-11-12,14:15:17
39.926584,116.338374,0,413,39764.5940046296,2008-11-12,14:15:22
39.926574,116.338433,0,414,39764.5940625,2008-11-12,14:15:27
39.9265,116.33847,0,414,39764.5941203704,2008-11-12,14:15:32
39.92644,116.33844,0,414,39764.5941782407,2008-11-12,14:15:37
39.926429,116.33839,0,415,39764.5942361111,2008-11-12,14:15:42
39.926436,116.338275,0,414,39764.5942939815,2008-11-12,14:15:47
39.926428,116.338201,0,413,39764.5943518518,2008-11-12,14:15:52
39.926474,116.338117,0,412,39764.5944097222,2008-11-12,14:15:57
39.926504,116.338081,0,411,39764.5944675926,2008-11-12,14:16:02
39.926506,116.338059,0,410,39764.594525463,2008-11-12,14:16:07
39.926462,116.338042,0,410,39764.5945833333,2008-11-12,14:16:12
39.926439,116.338029,0,410,39764.5946412037,2008-11-12,14:16:17
39.926447,116.337962,0,410,39764.5946990741,2008-11-12,14:16:22
39.926661,116.338073,0,394,39764.5975347222,2008-11-12,14:20:27
39.926702,116.338101,0,396,39764.5975925926,2008-11-12,14:20:32
39.92675,116.338121,0,402,39764.597650463,2008-11-12,14:20:37
39.926841,116.338134,0,416,39764.5977083333,2008-11-12,14:20:42
39.926841,116.338134,0,416,39764.5977430556,2008-11-12,14:20:45
39.926849,116.338142,0,426,39764.5977662037,2008-11-12,14:20:47
39.926861,116.338159,0,427,39764.5978240741,2008-11-12,14:20:52
39.926902,116.338179,0,431,39764.5978819444,2008-11-12,14:20:57
39.926934,116.338196,0,435,39764.5979398148,2008-11-12,14:21:02
39.926946,116.338351,0,450,39764.5979976852,2008-11-12,14:21:07
39.926917,116.338446,0,463,39764.5980555556,2008-11-12,14:21:12
39.926892,116.338576,0,473,39764.5981134259,2008-11-12,14:21:17
39.926874,116.338753,0,484,39764.5981712963,2008-11-12,14:21:22
39.926869,116.338871,0,491,39764.5982291667,2008-11-12,14:21:27
39.92689,116.338867,0,499,39764.598287037,2008-11-12,14:21:32
39.926899,116.338848,0,503,39764.5983449074,2008-11-12,14:21:37
39.926911,116.338839,0,508,39764.5984027778,2008-11-12,14:21:42
39.926895,116.338788,0,513,39764.5984606481,2008-11-12,14:21:47
39.92689,116.338786,0,515,39764.5985185185,2008-11-12,14:21:52
39.92689,116.338786,0,515,39764.5985532407,2008-11-12,14:21:55
39.926888,116.338788,0,516,39764.5985763889,2008-11-12,14:21:57
39.926878,116.33879,0,517,39764.5986342593,2008-11-12,14:22:02
39.926844,116.338838,0,518,39764.5986921296,2008-11-12,14:22:07
39.926815,116.338885,0,519,39764.59875,2008-11-12,14:22:12
39.926839,116.338886,0,519,39764.5988078704,2008-11-12,14:22:17
39.926853,116.338885,0,519,39764.5988657407,2008-11-12,14:22:22
39.926858,116.338885,0,519,39764.5989236111,2008-11-12,14:22:27
39.926853,116.338887,0,519,39764.5989814815,2008-11-12,14:22:32
39.92685,116.338888,0,519,39764.5990393519,2008-11-12,14:22:37
39.92685,116.338888,0,519,39764.5990740741,2008-11-12,14:22:40
39.926849,116.33889,0,519,39764.5990972222,2008-11-12,14:22:42
39.926843,116.338953,0,520,39764.5991550926,2008-11-12,14:22:47
39.926827,116.338845,0,527,39764.599212963,2008-11-12,14:22:52
39.926808,116.338909,0,528,39764.5992708333,2008-11-12,14:22:57
39.926813,116.338922,0,528,39764.5993287037,2008-11-12,14:23:02
39.926841,116.338905,0,528,39764.5993865741,2008-11-12,14:23:07
39.926848,116.338707,0,532,39764.5994444444,2008-11-12,14:23:12
39.926833,116.338632,0,534,39764.5995023148,2008-11-12,14:23:17
39.92683,116.338633,0,534,39764.5995601852,2008-11-12,14:23:22
39.92683,116.338633,0,534,39764.5995949074,2008-11-12,14:23:25
39.926835,116.338631,0,534,39764.5996180556,2008-11-12,14:23:27
39.926826,116.338627,0,534,39764.5996759259,2008-11-12,14:23:32
39.926838,116.338637,0,534,39764.5997337963,2008-11-12,14:23:37
39.926838,116.338637,0,534,39764.5997685185,2008-11-12,14:23:40
39.926842,116.338636,0,534,39764.5997916667,2008-11-12,14:23:42
39.92687,116.338622,0,534,39764.599849537,2008-11-12,14:23:47
39.926901,116.338496,0,534,39764.5999074074,2008-11-12,14:23:52
39.926903,116.338457,0,534,39764.5999652778,2008-11-12,14:23:57
39.92691,116.338456,0,534,39764.6000231481,2008-11-12,14:24:02
39.926904,116.338453,0,534,39764.6000810185,2008-11-12,14:24:07
39.926897,116.338451,0,534,39764.6001388889,2008-11-12,14:24:12
39.926897,116.338451,0,534,39764.6001736111,2008-11-12,14:24:15
39.926904,116.33845,0,534,39764.6001967593,2008-11-12,14:24:17
39.926846,116.338402,0,535,39764.6002546296,2008-11-12,14:24:22
39.926776,116.338378,0,535,39764.6003125,2008-11-12,14:24:27
39.926773,116.338379,0,535,39764.6003703704,2008-11-12,14:24:32
39.926773,116.338379,0,535,39764.6004050926,2008-11-12,14:24:35
39.926774,116.338379,0,535,39764.6004282407,2008-11-12,14:24:37
39.926784,116.33838,0,536,39764.6004861111,2008-11-12,14:24:42
39.926802,116.338387,0,535,39764.6005439815,2008-11-12,14:24:47
39.926802,116.338387,0,535,39764.6005787037,2008-11-12,14:24:50
39.926799,116.338392,0,536,39764.6006018519,2008-11-12,14:24:52
39.926667,116.338381,0,537,39764.6006597222,2008-11-12,14:24:57
39.926627,116.338324,0,537,39764.6007175926,2008-11-12,14:25:02
39.926626,116.338008,0,490,39764.6043055556,2008-11-12,14:30:12
39.926739,116.337971,0,487,39764.6043634259,2008-11-12,14:30:17
39.9268,116.338008,0,482,39764.6044212963,2008-11-12,14:30:22
39.926787,116.338064,0,478,39764.6044791667,2008-11-12,14:30:27
39.926786,116.338098,0,471,39764.604537037,2008-11-12,14:30:32
39.926787,116.338151,0,465,39764.6045949074,2008-11-12,14:30:37
39.926789,116.338142,0,465,39764.6046527778,2008-11-12,14:30:42
39.926789,116.338142,0,465,39764.6046875,2008-11-12,14:30:45
39.926784,116.338141,0,464,39764.6047106481,2008-11-12,14:30:47
39.926666,116.338161,0,465,39764.6047685185,2008-11-12,14:30:52
39.926585,116.338169,0,466,39764.6048263889,2008-11-12,14:30:57
39.926549,116.338191,0,465,39764.6048842593,2008-11-12,14:31:02
39.926555,116.338163,0,467,39764.6049421296,2008-11-12,14:31:07
39.926555,116.338163,0,467,39764.6049768519,2008-11-12,14:31:10
39.926549,116.338162,0,468,39764.605,2008-11-12,14:31:12
39.92652,116.338178,0,465,39764.6050578704,2008-11-12,14:31:17
39.9265,116.338176,0,462,39764.6051157407,2008-11-12,14:31:22
39.926527,116.338116,0,461,39764.6051736111,2008-11-12,14:31:27
39.926548,116.338097,0,461,39764.6052314815,2008-11-12,14:31:32
39.926542,116.338096,0,461,39764.6052893519,2008-11-12,14:31:37
39.926536,116.338098,0,462,39764.6053472222,2008-11-12,14:31:42
39.926536,116.338098,0,462,39764.6053819444,2008-11-12,14:31:45
39.926544,116.3381,0,462,39764.6054050926,2008-11-12,14:31:47
39.926557,116.338107,0,463,39764.605462963,2008-11-12,14:31:52
39.926553,116.338109,0,465,39764.6055208333,2008-11-12,14:31:57
39.926553,116.338109,0,465,39764.6055787037,2008-11-12,14:32:02
39.926557,116.338109,0,465,39764.6056365741,2008-11-12,14:32:07
39.926557,116.338109,0,465,39764.6056712963,2008-11-12,14:32:10
39.926562,116.338108,0,465,39764.6056944444,2008-11-12,14:32:12
39.926594,116.338075,0,467,39764.6057523148,2008-11-12,14:32:17
39.926606,116.33809,0,468,39764.6058101852,2008-11-12,14:32:22
39.926609,116.338153,0,465,39764.6058680556,2008-11-12,14:32:27
39.926609,116.338153,0,465,39764.6059027778,2008-11-12,14:32:30
39.926616,116.338161,0,468,39764.6059259259,2008-11-12,14:32:32
39.926604,116.338187,0,467,39764.6059837963,2008-11-12,14:32:37
39.926601,116.338258,0,464,39764.6060416667,2008-11-12,14:32:42
39.92663,116.338286,0,463,39764.606099537,2008-11-12,14:32:47
39.926648,116.33832,0,464,39764.6061574074,2008-11-12,14:32:52
39.926654,116.338379,0,466,39764.6062152778,2008-11-12,14:32:57
39.926648,116.338442,0,469,39764.6062731481,2008-11-12,14:33:02
39.926643,116.338387,0,472,39764.6063310185,2008-11-12,14:33:07
39.926602,116.338327,0,474,39764.6063888889,2008-11-12,14:33:12
39.926605,116.338327,0,475,39764.6064467593,2008-11-12,14:33:17
39.926599,116.338326,0,476,39764.6065046296,2008-11-12,14:33:22
39.926603,116.338321,0,476,39764.6065625,2008-11-12,14:33:27
39.926597,116.33832,0,476,39764.6066203704,2008-11-12,14:33:32
39.926591,116.33832,0,475,39764.6066782407,2008-11-12,14:33:37
39.926591,116.33832,0,475,39764.606712963,2008-11-12,14:33:40
39.926598,116.33832,0,475,39764.6067361111,2008-11-12,14:33:42
39.926609,116.338319,0,474,39764.6067939815,2008-11-12,14:33:47
39.926593,116.338273,0,475,39764.6068518519,2008-11-12,14:33:52
39.926557,116.338232,0,476,39764.6069097222,2008-11-12,14:33:57
39.926493,116.338206,0,474,39764.6069675926,2008-11-12,14:34:02
39.926483,116.338177,0,472,39764.607025463,2008-11-12,14:34:07
39.926483,116.338165,0,467,39764.6070833333,2008-11-12,14:34:12
39.926507,116.338156,0,464,39764.6071412037,2008-11-12,14:34:17
39.926507,116.338156,0,464,39764.6071759259,2008-11-12,14:34:20
39.926507,116.338163,0,463,39764.6071990741,2008-11-12,14:34:22
39.926528,116.338155,0,463,39764.6072569444,2008-11-12,14:34:27
39.926542,116.338145,0,464,39764.6073148148,2008-11-12,14:34:32
39.926558,116.338165,0,466,39764.6073726852,2008-11-12,14:34:37
39.926578,116.338185,0,471,39764.6074305556,2008-11-12,14:34:42
39.926619,116.33814,0,476,39764.6074884259,2008-11-12,14:34:47
39.926642,116.338141,0,479,39764.6075462963,2008-11-12,14:34:52
39.926666,116.338152,0,480,39764.6076041667,2008-11-12,14:34:57
39.92667,116.338166,0,480,39764.607662037,2008-11-12,14:35:02
39.926682,116.338173,0,480,39764.6077199074,2008-11-12,14:35:07
39.926715,116.338227,0,481,39764.6077777778,2008-11-12,14:35:12
39.926764,116.338306,0,481,39764.6078356481,2008-11-12,14:35:17
39.926858,116.338339,0,483,39764.6078935185,2008-11-12,14:35:22
39.926935,116.338348,0,484,39764.6079513889,2008-11-12,14:35:27
39.926999,116.338349,0,484,39764.6080092593,2008-11-12,14:35:32
39.927015,116.338377,0,485,39764.6080671296,2008-11-12,14:35:37
39.927077,116.338349,0,486,39764.608125,2008-11-12,14:35:42
39.927116,116.338345,0,487,39764.6081828704,2008-11-12,14:35:47
39.927104,116.338344,0,487,39764.6082407407,2008-11-12,14:35:52
39.926937,116.338327,0,487,39764.6082986111,2008-11-12,14:35:57
39.926841,116.338306,0,487,39764.6083564815,2008-11-12,14:36:02
39.926727,116.338253,0,487,39764.6084143519,2008-11-12,14:36:07
39.92666,116.338235,0,487,39764.6084722222,2008-11-12,14:36:12
39.926621,116.338224,0,487,39764.6085300926,2008-11-12,14:36:17
39.926709,116.338257,0,487,39764.608587963,2008-11-12,14:36:22
39.926773,116.338277,0,486,39764.6086458333,2008-11-12,14:36:27
39.926806,116.338283,0,487,39764.6087037037,2008-11-12,14:36:32
39.926807,116.338295,0,486,39764.6087615741,2008-11-12,14:36:37
39.926858,116.338258,0,488,39764.6088194444,2008-11-12,14:36:42
39.926863,116.338243,0,486,39764.6088773148,2008-11-12,14:36:47
39.926913,116.338259,0,482,39764.6089351852,2008-11-12,14:36:52
39.92696,116.338291,0,476,39764.6089930556,2008-11-12,14:36:57
39.926984,116.338303,0,473,39764.6090509259,2008-11-12,14:37:02
39.926981,116.338304,0,471,39764.6091087963,2008-11-12,14:37:07
39.926981,116.338304,0,471,39764.6091435185,2008-11-12,14:37:10
39.926988,116.338305,0,470,39764.6091666667,2008-11-12,14:37:12
39.92702,116.338347,0,464,39764.609224537,2008-11-12,14:37:17
39.927034,116.338362,0,462,39764.6092824074,2008-11-12,14:37:22
39.927037,116.33837,0,458,39764.6093402778,2008-11-12,14:37:27
39.927037,116.33837,0,458,39764.609375,2008-11-12,14:37:30
39.927034,116.33837,0,456,39764.6093981481,2008-11-12,14:37:32
39.927024,116.338368,0,455,39764.6094560185,2008-11-12,14:37:37
39.92703,116.338342,0,457,39764.6095138889,2008-11-12,14:37:42
39.92703,116.338342,0,457,39764.6095486111,2008-11-12,14:37:45
39.927036,116.338343,0,457,39764.6095717593,2008-11-12,14:37:47
39.927037,116.338387,0,457,39764.6096296296,2008-11-12,14:37:52
39.92703,116.338371,0,457,39764.6096875,2008-11-12,14:37:57
39.927028,116.338368,0,455,39764.6097453704,2008-11-12,14:38:02
39.927024,116.338367,0,455,39764.6098032407,2008-11-12,14:38:07
39.927024,116.338367,0,455,39764.609837963,2008-11-12,14:38:10
39.927022,116.338368,0,455,39764.6098611111,2008-11-12,14:38:12
39.927077,116.338354,0,455,39764.6099189815,2008-11-12,14:38:17
39.927139,116.338355,0,456,39764.6099768518,2008-11-12,14:38:22
39.9271,116.338382,0,456,39764.610150463,2008-11-12,14:38:37
39.927091,116.338381,0,456,39764.6102083333,2008-11-12,14:38:42
39.927107,116.33843,0,455,39764.6102662037,2008-11-12,14:38:47
39.926631,116.338224,0,455,39764.6103240741,2008-11-12,14:38:52
39.926473,116.338009,0,449,39764.6136805556,2008-11-12,14:43:42
39.926361,116.337975,0,449,39764.6137384259,2008-11-12,14:43:47
39.926317,116.33797,0,448,39764.6137962963,2008-11-12,14:43:52
39.926303,116.337983,0,447,39764.6138541667,2008-11-12,14:43:57
39.926317,116.338025,0,446,39764.613912037,2008-11-12,14:44:02
39.926322,116.33804,0,446,39764.6139699074,2008-11-12,14:44:07
39.926368,116.338046,0,449,39764.6140277778,2008-11-12,14:44:12
39.926513,116.337994,0,451,39764.6142013889,2008-11-12,14:44:27
39.926471,116.337985,0,450,39764.6142592593,2008-11-12,14:44:32
39.926429,116.338006,0,450,39764.6143171296,2008-11-12,14:44:37
39.926352,116.338003,0,450,39764.614375,2008-11-12,14:44:42
39.926269,116.337992,0,450,39764.6144328704,2008-11-12,14:44:47
39.926183,116.337944,0,451,39764.6144907407,2008-11-12,14:44:52
39.926152,116.33791,0,451,39764.6145486111,2008-11-12,14:44:57
39.926317,116.337985,0,450,39764.6146064815,2008-11-12,14:45:02
39.926486,116.338038,0,450,39764.6146643519,2008-11-12,14:45:07
39.926648,116.33807,0,449,39764.6147222222,2008-11-12,14:45:12
39.926597,116.338084,0,449,39764.6147800926,2008-11-12,14:45:17
39.926413,116.338048,0,448,39764.614837963,2008-11-12,14:45:22
39.926278,116.338029,0,447,39764.6148958333,2008-11-12,14:45:27
39.926263,116.338055,0,446,39764.6149537037,2008-11-12,14:45:32
39.926207,116.338022,0,446,39764.6150115741,2008-11-12,14:45:37
39.926112,116.337982,0,446,39764.6150694444,2008-11-12,14:45:42
39.926081,116.33793,0,446,39764.6151273148,2008-11-12,14:45:47
39.926175,116.337907,0,448,39764.6151851852,2008-11-12,14:45:52
39.926274,116.337894,0,449,39764.6152430556,2008-11-12,14:45:57
39.926233,116.337881,0,449,39764.6153009259,2008-11-12,14:46:02
39.926162,116.337868,0,448,39764.6153587963,2008-11-12,14:46:07
39.926101,116.337835,0,448,39764.6154166667,2008-11-12,14:46:12
39.926073,116.337806,0,448,39764.615474537,2008-11-12,14:46:17
39.926102,116.337798,0,448,39764.6155324074,2008-11-12,14:46:22
39.926034,116.337768,0,448,39764.6155902778,2008-11-12,14:46:27
39.926022,116.337824,0,446,39764.6156481481,2008-11-12,14:46:32
39.926109,116.337864,0,445,39764.6157060185,2008-11-12,14:46:37
39.926069,116.337826,0,446,39764.6157638889,2008-11-12,14:46:42
39.926066,116.337767,0,445,39764.6158217593,2008-11-12,14:46:47
39.926111,116.337737,0,444,39764.6158796296,2008-11-12,14:46:52
39.92609,116.337751,0,443,39764.6159375,2008-11-12,14:46:57
39.926058,116.337741,0,442,39764.6159953704,2008-11-12,14:47:02
39.926039,116.337726,0,442,39764.6160532407,2008-11-12,14:47:07
39.926154,116.3378,0,442,39764.6161111111,2008-11-12,14:47:12
39.926357,116.337906,0,441,39764.6161689815,2008-11-12,14:47:17
39.926469,116.337958,0,442,39764.6162268519,2008-11-12,14:47:22
39.926496,116.337942,0,442,39764.6162847222,2008-11-12,14:47:27
39.926378,116.337866,0,442,39764.6163425926,2008-11-12,14:47:32
39.926402,116.337862,0,441,39764.616400463,2008-11-12,14:47:37
39.926414,116.337899,0,441,39764.6164583333,2008-11-12,14:47:42
39.926371,116.337892,0,440,39764.6165162037,2008-11-12,14:47:47
39.926305,116.337868,0,439,39764.6165740741,2008-11-12,14:47:52
39.926249,116.337868,0,437,39764.6166319444,2008-11-12,14:47:57
39.926329,116.337903,0,433,39764.6166898148,2008-11-12,14:48:02
39.926512,116.338009,0,424,39764.6167476852,2008-11-12,14:48:07
39.92658,116.338056,0,418,39764.6168055556,2008-11-12,14:48:12
39.926592,116.338095,0,414,39764.6168634259,2008-11-12,14:48:17
39.926631,116.338124,0,410,39764.6169212963,2008-11-12,14:48:22
39.926631,116.338124,0,410,39764.6169560185,2008-11-12,14:48:25
39.926639,116.338129,0,413,39764.6169791667,2008-11-12,14:48:27
39.926648,116.338156,0,414,39764.617037037,2008-11-12,14:48:32
39.926668,116.338169,0,410,39764.6170949074,2008-11-12,14:48:37
39.926709,116.338181,0,407,39764.6171527778,2008-11-12,14:48:42
39.926701,116.338146,0,410,39764.6172106481,2008-11-12,14:48:47
39.926701,116.338146,0,410,39764.6172453704,2008-11-12,14:48:50
39.926698,116.338139,0,411,39764.6172685185,2008-11-12,14:48:52
39.926712,116.338123,0,412,39764.6173263889,2008-11-12,14:48:57
39.926709,116.33812,0,410,39764.6173842593,2008-11-12,14:49:02
39.926712,116.33812,0,409,39764.6174421296,2008-11-12,14:49:07
39.926714,116.33812,0,409,39764.6175,2008-11-12,14:49:12
39.926722,116.338121,0,410,39764.6175578704,2008-11-12,14:49:17
39.926727,116.33812,0,411,39764.6176157407,2008-11-12,14:49:22
39.926727,116.33812,0,411,39764.617650463,2008-11-12,14:49:25
39.926729,116.338119,0,411,39764.6176736111,2008-11-12,14:49:27
39.926755,116.338109,0,412,39764.6177314815,2008-11-12,14:49:32
39.92673,116.338092,0,412,39764.6177893518,2008-11-12,14:49:37
39.926701,116.338062,0,412,39764.6178472222,2008-11-12,14:49:42
39.926701,116.338062,0,412,39764.6178819444,2008-11-12,14:49:45
39.926702,116.338061,0,416,39764.6179050926,2008-11-12,14:49:47
39.926692,116.338063,0,416,39764.617962963,2008-11-12,14:49:52
39.926682,116.33807,0,417,39764.6180208333,2008-11-12,14:49:57
39.926651,116.338062,0,418,39764.6180787037,2008-11-12,14:50:02
39.926597,116.338039,0,419,39764.6181365741,2008-11-12,14:50:07
39.926578,116.338045,0,422,39764.6181944444,2008-11-12,14:50:12
39.926557,116.338054,0,423,39764.6182523148,2008-11-12,14:50:17
39.92652,116.338112,0,423,39764.6183101852,2008-11-12,14:50:22
39.926554,116.338175,0,422,39764.6183680556,2008-11-12,14:50:27
39.926707,116.338274,0,421,39764.6184259259,2008-11-12,14:50:32
39.926822,116.338371,0,422,39764.6184837963,2008-11-12,14:50:37
39.926904,116.338432,0,421,39764.6185416667,2008-11-12,14:50:42
39.927094,116.338555,0,424,39764.618599537,2008-11-12,14:50:47
39.927165,116.338633,0,425,39764.6186574074,2008-11-12,14:50:52
39.92717,116.338681,0,425,39764.6187152778,2008-11-12,14:50:57
39.927173,116.338716,0,426,39764.6187731481,2008-11-12,14:51:02
39.927133,116.338768,0,428,39764.6188310185,2008-11-12,14:51:07
39.927166,116.338815,0,430,39764.6188888889,2008-11-12,14:51:12
39.927291,116.3389,0,433,39764.6189467593,2008-11-12,14:51:17
39.927274,116.33891,0,435,39764.6190046296,2008-11-12,14:51:22
39.927289,116.33891,0,437,39764.6190625,2008-11-12,14:51:27
39.927279,116.338902,0,442,39764.6191203704,2008-11-12,14:51:32
39.927181,116.338819,0,444,39764.6191782407,2008-11-12,14:51:37
39.927062,116.338738,0,444,39764.6192361111,2008-11-12,14:51:42
39.92704,116.338722,0,443,39764.6192939815,2008-11-12,14:51:47
39.927034,116.338672,0,441,39764.6193518518,2008-11-12,14:51:52
39.926967,116.338599,0,439,39764.6194097222,2008-11-12,14:51:57
39.926917,116.338551,0,439,39764.6194675926,2008-11-12,14:52:02
39.926899,116.338511,0,437,39764.619525463,2008-11-12,14:52:07
39.926835,116.338445,0,436,39764.6195833333,2008-11-12,14:52:12
39.926724,116.338378,0,434,39764.6196412037,2008-11-12,14:52:17
39.926666,116.338335,0,432,39764.6196990741,2008-11-12,14:52:22
39.926679,116.338303,0,431,39764.6197569444,2008-11-12,14:52:27
39.926679,116.338281,0,427,39764.6198148148,2008-11-12,14:52:32
39.926696,116.338263,0,419,39764.6198726852,2008-11-12,14:52:37
39.926688,116.338273,0,410,39764.6199305556,2008-11-12,14:52:42
39.926664,116.338263,0,400,39764.6199884259,2008-11-12,14:52:47
39.926607,116.338196,0,394,39764.6200462963,2008-11-12,14:52:52
39.926553,116.338181,0,396,39764.6201041667,2008-11-12,14:52:57
39.926512,116.338172,0,397,39764.620162037,2008-11-12,14:53:02
39.926483,116.338135,0,396,39764.6202199074,2008-11-12,14:53:07
39.926487,116.338065,0,395,39764.6202777778,2008-11-12,14:53:12
39.926489,116.338054,0,396,39764.6203356481,2008-11-12,14:53:17
39.926537,116.338129,0,401,39764.6203935185,2008-11-12,14:53:22
39.926509,116.338139,0,400,39764.6204513889,2008-11-12,14:53:27
39.926494,116.338118,0,399,39764.6205092593,2008-11-12,14:53:32
39.926467,116.338061,0,398,39764.6205671296,2008-11-12,14:53:37
39.926426,116.338022,0,397,39764.620625,2008-11-12,14:53:42
39.92641,116.337971,0,396,39764.6206828704,2008-11-12,14:53:47
39.926403,116.337942,0,396,39764.6207407407,2008-11-12,14:53:52
39.926394,116.337941,0,396,39764.6207986111,2008-11-12,14:53:57
39.926369,116.337979,0,396,39764.6208564815,2008-11-12,14:54:02
39.92636,116.337988,0,395,39764.6209143519,2008-11-12,14:54:07
39.926355,116.337955,0,396,39764.6209722222,2008-11-12,14:54:12
39.926431,116.337924,0,397,39764.6210300926,2008-11-12,14:54:17
39.926378,116.337897,0,397,39764.621087963,2008-11-12,14:54:22
39.926295,116.337843,0,397,39764.6211458333,2008-11-12,14:54:27
39.926259,116.337807,0,397,39764.6212037037,2008-11-12,14:54:32
39.926478,116.337904,0,394,39764.6234027778,2008-11-12,14:57:42
39.926499,116.337978,0,393,39764.6234606481,2008-11-12,14:57:47
39.926597,116.338151,0,390,39764.6235185185,2008-11-12,14:57:52
39.927646,116.340033,0,575,39764.6236921296,2008-11-12,14:58:07
39.927249,116.339305,0,443,39764.62375,2008-11-12,14:58:12
39.927148,116.339251,0,470,39764.6238078704,2008-11-12,14:58:17
39.927133,116.339146,0,458,39764.6238657407,2008-11-12,14:58:22
39.927226,116.339027,0,421,39764.6239236111,2008-11-12,14:58:27
39.927212,116.339023,0,419,39764.6239814815,2008-11-12,14:58:32
39.927196,116.338993,0,417,39764.6240393519,2008-11-12,14:58:37
39.927088,116.338896,0,416,39764.6240972222,2008-11-12,14:58:42
39.927017,116.338894,0,416,39764.6241550926,2008-11-12,14:58:47
39.926967,116.338867,0,417,39764.624212963,2008-11-12,14:58:52
39.926954,116.338837,0,417,39764.6242708333,2008-11-12,14:58:57
39.926897,116.338729,0,419,39764.6243287037,2008-11-12,14:59:02
39.92688,116.33868,0,420,39764.6243865741,2008-11-12,14:59:07
39.926894,116.33863,0,421,39764.6244444444,2008-11-12,14:59:12
39.926848,116.338549,0,419,39764.6245023148,2008-11-12,14:59:17
39.926809,116.338528,0,419,39764.6245601852,2008-11-12,14:59:22
39.92675,116.338476,0,416,39764.6246180556,2008-11-12,14:59:27
39.926635,116.33842,0,415,39764.6246759259,2008-11-12,14:59:32
39.9266,116.338328,0,411,39764.6247337963,2008-11-12,14:59:37
39.926522,116.338252,0,407,39764.6247916667,2008-11-12,14:59:42
39.926474,116.338173,0,404,39764.624849537,2008-11-12,14:59:47
39.926496,116.338113,0,403,39764.6249074074,2008-11-12,14:59:52
39.926407,116.337999,0,402,39764.6249652778,2008-11-12,14:59:57
39.926296,116.337897,0,402,39764.6250231481,2008-11-12,15:00:02
39.926145,116.337802,0,400,39764.6250810185,2008-11-12,15:00:07
39.926,116.337677,0,398,39764.6251388889,2008-11-12,15:00:12
39.926081,116.337676,0,397,39764.6251967593,2008-11-12,15:00:17
39.926171,116.337677,0,396,39764.6252546296,2008-11-12,15:00:22
39.926089,116.337611,0,395,39764.6253125,2008-11-12,15:00:27
39.926082,116.337571,0,395,39764.6253703704,2008-11-12,15:00:32
39.926105,116.337615,0,394,39764.6254282407,2008-11-12,15:00:37
39.926159,116.337701,0,392,39764.6254861111,2008-11-12,15:00:42
39.92615,116.337766,0,391,39764.6255439815,2008-11-12,15:00:47
39.926167,116.337768,0,390,39764.6256018518,2008-11-12,15:00:52
39.926217,116.337837,0,388,39764.6256597222,2008-11-12,15:00:57
39.926321,116.33792,0,386,39764.6257175926,2008-11-12,15:01:02
39.926376,116.337932,0,385,39764.625775463,2008-11-12,15:01:07
39.926378,116.337929,0,385,39764.6258333333,2008-11-12,15:01:12
39.926378,116.337929,0,385,39764.6258680556,2008-11-12,15:01:15
39.926384,116.337925,0,386,39764.6258912037,2008-11-12,15:01:17
39.9263,116.337897,0,387,39764.6259490741,2008-11-12,15:01:22
39.926137,116.337855,0,387,39764.6260069444,2008-11-12,15:01:27
39.926113,116.337831,0,387,39764.6260648148,2008-11-12,15:01:32
39.926084,116.337782,0,387,39764.6261226852,2008-11-12,15:01:37
39.926113,116.337818,0,388,39764.6261805556,2008-11-12,15:01:42
39.926169,116.337836,0,389,39764.6262384259,2008-11-12,15:01:47
39.926236,116.337825,0,389,39764.6262962963,2008-11-12,15:01:52
39.926246,116.337929,0,390,39764.6263541667,2008-11-12,15:01:57
39.926217,116.337939,0,390,39764.626412037,2008-11-12,15:02:02
39.92611,116.337893,0,392,39764.6264699074,2008-11-12,15:02:07
39.926063,116.337859,0,393,39764.6265277778,2008-11-12,15:02:12
39.926202,116.337966,0,396,39764.6265856481,2008-11-12,15:02:17
39.926275,116.33798,0,398,39764.6266435185,2008-11-12,15:02:22
39.926331,116.337948,0,402,39764.6267013889,2008-11-12,15:02:27
39.926316,116.337915,0,404,39764.6267592593,2008-11-12,15:02:32
39.926325,116.337933,0,405,39764.6268171296,2008-11-12,15:02:37
39.926308,116.337966,0,407,39764.626875,2008-11-12,15:02:42
39.926153,116.337908,0,410,39764.6269328704,2008-11-12,15:02:47
39.926153,116.337908,0,410,39764.6269675926,2008-11-12,15:02:50
39.926149,116.337904,0,413,39764.6269907407,2008-11-12,15:02:52
39.926178,116.33793,0,413,39764.6270486111,2008-11-12,15:02:57
39.926212,116.337923,0,412,39764.6271064815,2008-11-12,15:03:02
39.926153,116.337847,0,411,39764.6271643518,2008-11-12,15:03:07
39.925997,116.337742,0,412,39764.6272222222,2008-11-12,15:03:12
39.925931,116.33768,0,412,39764.6272800926,2008-11-12,15:03:17
39.925892,116.337637,0,412,39764.627337963,2008-11-12,15:03:22
39.925867,116.337586,0,412,39764.6273958333,2008-11-12,15:03:27
39.925821,116.337516,0,411,39764.6274537037,2008-11-12,15:03:32
39.925799,116.337482,0,409,39764.6275115741,2008-11-12,15:03:37
39.925772,116.337471,0,407,39764.6275694444,2008-11-12,15:03:42
39.925727,116.337474,0,405,39764.6276273148,2008-11-12,15:03:47
39.925547,116.337391,0,403,39764.6276851852,2008-11-12,15:03:52
39.925528,116.33736,0,400,39764.6277430556,2008-11-12,15:03:57
39.925568,116.33733,0,399,39764.6278009259,2008-11-12,15:04:02
39.925556,116.33727,0,397,39764.6278587963,2008-11-12,15:04:07
39.925603,116.337267,0,396,39764.6279166667,2008-11-12,15:04:12
39.925936,116.337518,0,393,39764.6281481481,2008-11-12,15:04:32
39.92596,116.337575,0,392,39764.6282060185,2008-11-12,15:04:37
39.926043,116.337637,0,392,39764.6282638889,2008-11-12,15:04:42
39.926129,116.33769,0,389,39764.6283217593,2008-11-12,15:04:47
39.926425,116.338031,0,384,39764.6283796296,2008-11-12,15:04:52
39.926576,116.338197,0,380,39764.6284375,2008-11-12,15:04:57
39.926643,116.338275,0,378,39764.6284953704,2008-11-12,15:05:02
39.926574,116.338296,0,377,39764.6285532407,2008-11-12,15:05:07
39.926556,116.33831,0,377,39764.6286111111,2008-11-12,15:05:12
39.926556,116.33831,0,377,39764.6286458333,2008-11-12,15:05:15
39.926558,116.338314,0,377,39764.6286689815,2008-11-12,15:05:17
39.926667,116.338466,0,378,39764.6287268519,2008-11-12,15:05:22
39.926767,116.338616,0,379,39764.6287847222,2008-11-12,15:05:27
39.926919,116.338843,0,381,39764.6288425926,2008-11-12,15:05:32
39.926943,116.338845,0,384,39764.628900463,2008-11-12,15:05:37
39.926953,116.338816,0,388,39764.6289583333,2008-11-12,15:05:42
39.926924,116.338805,0,391,39764.6290162037,2008-11-12,15:05:47
39.926913,116.338829,0,391,39764.6290740741,2008-11-12,15:05:52
39.926913,116.338829,0,391,39764.6291087963,2008-11-12,15:05:55
39.926913,116.338829,0,391,39764.6291319444,2008-11-12,15:05:57
39.926898,116.338802,0,392,39764.6291898148,2008-11-12,15:06:02
39.926878,116.33875,0,393,39764.6292476852,2008-11-12,15:06:07
39.926868,116.338687,0,394,39764.6293055556,2008-11-12,15:06:12
39.926859,116.338646,0,395,39764.6293634259,2008-11-12,15:06:17
39.926859,116.338646,0,395,39764.6293981481,2008-11-12,15:06:20
39.926863,116.338647,0,395,39764.6294212963,2008-11-12,15:06:22
39.926881,116.338723,0,395,39764.6294791667,2008-11-12,15:06:27
39.926898,116.338777,0,395,39764.629537037,2008-11-12,15:06:32
39.926949,116.338863,0,400,39764.6295949074,2008-11-12,15:06:37
39.926959,116.338879,0,404,39764.6296527778,2008-11-12,15:06:42
39.926966,116.338867,0,406,39764.6297106481,2008-11-12,15:06:47
39.926953,116.338846,0,406,39764.6297685185,2008-11-12,15:06:52
39.926953,116.338846,0,406,39764.6298032407,2008-11-12,15:06:55
39.926947,116.338845,0,406,39764.6298263889,2008-11-12,15:06:57
39.926918,116.338813,0,404,39764.6298842593,2008-11-12,15:07:02
39.926815,116.338694,0,398,39764.6299421296,2008-11-12,15:07:07
39.926737,116.338608,0,395,39764.63,2008-11-12,15:07:12
39.926673,116.338481,0,396,39764.6300578704,2008-11-12,15:07:17
39.926629,116.338421,0,402,39764.6301157407,2008-11-12,15:07:22
39.926579,116.338336,0,407,39764.6301736111,2008-11-12,15:07:27
39.926489,116.338282,0,402,39764.6302314815,2008-11-12,15:07:32
39.926407,116.338228,0,396,39764.6302893519,2008-11-12,15:07:37
39.926367,116.338167,0,395,39764.6303472222,2008-11-12,15:07:42
39.926347,116.338142,0,395,39764.6304050926,2008-11-12,15:07:47
39.926351,116.338085,0,396,39764.630462963,2008-11-12,15:07:52
39.926417,116.338124,0,397,39764.6305208333,2008-11-12,15:07:57
39.926392,116.338088,0,396,39764.6305787037,2008-11-12,15:08:02
39.926332,116.338032,0,394,39764.6306365741,2008-11-12,15:08:07
39.926313,116.33806,0,393,39764.6306944444,2008-11-12,15:08:12
39.926393,116.338135,0,393,39764.6307523148,2008-11-12,15:08:17
39.926406,116.338151,0,392,39764.6308101852,2008-11-12,15:08:22
39.926418,116.338152,0,392,39764.6308680556,2008-11-12,15:08:27
39.926418,116.338152,0,392,39764.6309027778,2008-11-12,15:08:30
39.926416,116.338153,0,392,39764.6309259259,2008-11-12,15:08:32
39.926483,116.338219,0,391,39764.6309837963,2008-11-12,15:08:37
39.926554,116.338305,0,392,39764.6310416667,2008-11-12,15:08:42
39.926562,116.338324,0,392,39764.631099537,2008-11-12,15:08:47
39.926572,116.338325,0,392,39764.6311574074,2008-11-12,15:08:52
39.926577,116.338327,0,392,39764.6312152778,2008-11-12,15:08:57
39.926575,116.338332,0,393,39764.6312731481,2008-11-12,15:09:02
39.926579,116.338332,0,393,39764.6313310185,2008-11-12,15:09:07
39.926579,116.338332,0,393,39764.6313657407,2008-11-12,15:09:10
39.926586,116.338333,0,393,39764.6313888889,2008-11-12,15:09:12
39.92657,116.338313,0,393,39764.6314467593,2008-11-12,15:09:17
39.926529,116.338298,0,391,39764.6315046296,2008-11-12,15:09:22
39.926519,116.338317,0,389,39764.6315625,2008-11-12,15:09:27
39.926513,116.338308,0,388,39764.6316203704,2008-11-12,15:09:32
39.926512,116.338295,0,388,39764.6316782407,2008-11-12,15:09:37
39.92652,116.338313,0,388,39764.6317361111,2008-11-12,15:09:42
39.926571,116.33839,0,389,39764.6317939815,2008-11-12,15:09:47
39.92665,116.338511,0,389,39764.6318518519,2008-11-12,15:09:52
39.926705,116.338619,0,386,39764.6319097222,2008-11-12,15:09:57
39.926756,116.338722,0,384,39764.6319675926,2008-11-12,15:10:02
39.92679,116.33877,0,384,39764.632025463,2008-11-12,15:10:07
39.926815,116.338788,0,383,39764.6320833333,2008-11-12,15:10:12
39.926858,116.338793,0,383,39764.6321412037,2008-11-12,15:10:17
39.926847,116.338736,0,382,39764.6321990741,2008-11-12,15:10:22
39.926809,116.338687,0,382,39764.6322569444,2008-11-12,15:10:27
39.926809,116.338674,0,382,39764.6323148148,2008-11-12,15:10:32
39.926786,116.338654,0,382,39764.6323726852,2008-11-12,15:10:37
39.926755,116.338701,0,382,39764.6324305556,2008-11-12,15:10:42
39.926684,116.338646,0,382,39764.6324884259,2008-11-12,15:10:47
39.926691,116.33866,0,382,39764.6325462963,2008-11-12,15:10:52
39.926734,116.338714,0,382,39764.6326041667,2008-11-12,15:10:57
39.926734,116.338714,0,382,39764.6326388889,2008-11-12,15:11:00
39.926735,116.338714,0,382,39764.632662037,2008-11-12,15:11:02
39.926759,116.338731,0,382,39764.6327199074,2008-11-12,15:11:07
39.926767,116.338731,0,382,39764.6327777778,2008-11-12,15:11:12
39.926775,116.338732,0,382,39764.6328356481,2008-11-12,15:11:17
39.926778,116.338732,0,382,39764.6329513889,2008-11-12,15:11:27
39.926777,116.338731,0,382,39764.6330092593,2008-11-12,15:11:32
39.926773,116.33873,0,383,39764.6330671296,2008-11-12,15:11:37
39.926778,116.338732,0,383,39764.633125,2008-11-12,15:11:42
39.926783,116.338731,0,383,39764.6331828704,2008-11-12,15:11:47
39.926783,116.338731,0,383,39764.6332175926,2008-11-12,15:11:50
39.926791,116.338734,0,383,39764.6332407407,2008-11-12,15:11:52
39.926828,116.338803,0,384,39764.6333564815,2008-11-12,15:12:02
39.926854,116.338855,0,385,39764.6334143518,2008-11-12,15:12:07
39.926385,116.338107,0,348,39764.6337037037,2008-11-12,15:12:32
39.926394,116.338114,0,347,39764.6337615741,2008-11-12,15:12:37
39.926394,116.338114,0,347,39764.6337962963,2008-11-12,15:12:40
39.926396,116.338116,0,346,39764.6338194444,2008-11-12,15:12:42
39.926407,116.338118,0,345,39764.6338773148,2008-11-12,15:12:47
39.926121,116.3376,0,343,39764.6347453704,2008-11-12,15:14:02
39.926383,116.338187,0,382,39764.6348032407,2008-11-12,15:14:07
39.926505,116.338379,0,383,39764.6348611111,2008-11-12,15:14:12
39.926505,116.338379,0,383,39764.6348958333,2008-11-12,15:14:15
39.926502,116.338379,0,384,39764.6349189815,2008-11-12,15:14:17
39.926515,116.338388,0,384,39764.6349768518,2008-11-12,15:14:22
39.926518,116.338358,0,384,39764.6350347222,2008-11-12,15:14:27
39.92651,116.33832,0,384,39764.6350925926,2008-11-12,15:14:32
39.926523,116.338321,0,385,39764.6352083333,2008-11-12,15:14:42
39.926483,116.338292,0,386,39764.6352662037,2008-11-12,15:14:47
39.926459,116.338273,0,386,39764.6353240741,2008-11-12,15:14:52
39.926459,116.338273,0,386,39764.6353587963,2008-11-12,15:14:55
39.926457,116.338271,0,387,39764.6353819444,2008-11-12,15:14:57
39.926428,116.338297,0,386,39764.6354976852,2008-11-12,15:15:07
39.926368,116.338208,0,386,39764.6355555556,2008-11-12,15:15:12
39.926338,116.338119,0,386,39764.6356134259,2008-11-12,15:15:17
39.926279,116.338019,0,386,39764.6356712963,2008-11-12,15:15:22
39.926263,116.338025,0,385,39764.6357291667,2008-11-12,15:15:27
39.926258,116.337995,0,385,39764.635787037,2008-11-12,15:15:32
39.926281,116.337979,0,385,39764.6358449074,2008-11-12,15:15:37
39.926234,116.337928,0,384,39764.6359027778,2008-11-12,15:15:42
39.92617,116.337862,0,384,39764.6359606481,2008-11-12,15:15:47
39.926246,116.337648,0,236,39764.6543634259,2008-11-12,15:42:17
39.926266,116.337512,0,229,39764.6544212963,2008-11-12,15:42:22
39.926269,116.337382,0,224,39764.6544791667,2008-11-12,15:42:27
39.926301,116.337254,0,221,39764.654537037,2008-11-12,15:42:32
39.926339,116.337163,0,223,39764.6545949074,2008-11-12,15:42:37
39.926386,116.337117,0,225,39764.6546527778,2008-11-12,15:42:42
39.926296,116.33716,0,227,39764.6547106481,2008-11-12,15:42:47
39.926195,116.337393,0,229,39764.6547685185,2008-11-12,15:42:52
39.926143,116.337471,0,230,39764.6548263889,2008-11-12,15:42:57
39.92613,116.33748,0,230,39764.6548842593,2008-11-12,15:43:02
39.926133,116.337521,0,231,39764.6549421296,2008-11-12,15:43:07
39.926135,116.337491,0,231,39764.655,2008-11-12,15:43:12
39.926135,116.337491,0,231,39764.6550347222,2008-11-12,15:43:15
39.926129,116.337491,0,231,39764.6550578704,2008-11-12,15:43:17
39.926087,116.337482,0,232,39764.6551157407,2008-11-12,15:43:22
39.92604,116.337477,0,233,39764.6551736111,2008-11-12,15:43:27
39.926031,116.337395,0,232,39764.6552314815,2008-11-12,15:43:32
39.926032,116.337327,0,231,39764.6552893519,2008-11-12,15:43:37
39.926044,116.337331,0,231,39764.6553472222,2008-11-12,15:43:42
39.926054,116.337331,0,231,39764.6554050926,2008-11-12,15:43:47
39.926103,116.33731,0,232,39764.655462963,2008-11-12,15:43:52
39.926153,116.337293,0,233,39764.6555208333,2008-11-12,15:43:57
39.926174,116.337266,0,235,39764.6555787037,2008-11-12,15:44:02
39.926174,116.337246,0,236,39764.6556365741,2008-11-12,15:44:07
39.926186,116.337254,0,236,39764.6556944444,2008-11-12,15:44:12
39.926208,116.337313,0,236,39764.6557523148,2008-11-12,15:44:17
39.926208,116.337313,0,236,39764.655787037,2008-11-12,15:44:20
39.926216,116.337315,0,237,39764.6558101852,2008-11-12,15:44:22
39.926214,116.337324,0,236,39764.6558680556,2008-11-12,15:44:27
39.926225,116.337308,0,237,39764.6559259259,2008-11-12,15:44:32
39.926225,116.337308,0,237,39764.6559606481,2008-11-12,15:44:35
39.926227,116.337312,0,243,39764.6559837963,2008-11-12,15:44:37
39.926237,116.337353,0,246,39764.6560416667,2008-11-12,15:44:42
39.926241,116.337297,0,243,39764.656099537,2008-11-12,15:44:47
39.926236,116.337288,0,247,39764.6561574074,2008-11-12,15:44:52
39.926207,116.337331,0,256,39764.6562152778,2008-11-12,15:44:57
39.926203,116.33734,0,258,39764.6562731481,2008-11-12,15:45:02
39.926205,116.337389,0,267,39764.6563310185,2008-11-12,15:45:07
39.92619,116.337373,0,262,39764.6563888889,2008-11-12,15:45:12
39.926183,116.33742,0,275,39764.6564467593,2008-11-12,15:45:17
39.926185,116.337475,0,288,39764.6565046296,2008-11-12,15:45:22
39.926165,116.337455,0,292,39764.6565625,2008-11-12,15:45:27
39.926088,116.337327,0,287,39764.6566203704,2008-11-12,15:45:32
39.926056,116.337303,0,284,39764.6566782407,2008-11-12,15:45:37
39.926056,116.337303,0,284,39764.656712963,2008-11-12,15:45:40
39.926052,116.337298,0,285,39764.6567361111,2008-11-12,15:45:42
39.926042,116.3373,0,285,39764.6567939815,2008-11-12,15:45:47
39.926045,116.3373,0,286,39764.6568518518,2008-11-12,15:45:52
39.926047,116.337301,0,286,39764.6569097222,2008-11-12,15:45:57
39.926042,116.337302,0,286,39764.6569675926,2008-11-12,15:46:02
39.926042,116.337302,0,286,39764.6570023148,2008-11-12,15:46:05
39.926038,116.3373,0,286,39764.657025463,2008-11-12,15:46:07
39.926032,116.337348,0,288,39764.6570833333,2008-11-12,15:46:12
39.926041,116.337358,0,291,39764.6571412037,2008-11-12,15:46:17
39.926063,116.337414,0,293,39764.6571990741,2008-11-12,15:46:22
39.926078,116.337416,0,293,39764.6572569444,2008-11-12,15:46:27
39.926044,116.337451,0,291,39764.6573148148,2008-11-12,15:46:32
39.92603,116.337463,0,292,39764.6573726852,2008-11-12,15:46:37
39.92603,116.337463,0,292,39764.6574074074,2008-11-12,15:46:40
39.926025,116.337465,0,292,39764.6574305556,2008-11-12,15:46:42
39.926048,116.337464,0,292,39764.6574884259,2008-11-12,15:46:47
39.926095,116.337475,0,294,39764.6575462963,2008-11-12,15:46:52
39.926068,116.337369,0,291,39764.6576041667,2008-11-12,15:46:57
39.926047,116.337318,0,291,39764.657662037,2008-11-12,15:47:02
39.926041,116.33732,0,291,39764.6577199074,2008-11-12,15:47:07
39.926041,116.33732,0,291,39764.6577546296,2008-11-12,15:47:10
39.926041,116.337323,0,291,39764.6577777778,2008-11-12,15:47:12
39.926123,116.337372,0,291,39764.6578356481,2008-11-12,15:47:17
39.926269,116.337487,0,289,39764.6578935185,2008-11-12,15:47:22
39.926317,116.337492,0,287,39764.6579513889,2008-11-12,15:47:27
39.926314,116.337398,0,284,39764.6580092593,2008-11-12,15:47:32
39.926312,116.337425,0,283,39764.6580671296,2008-11-12,15:47:37
39.926321,116.337425,0,283,39764.658125,2008-11-12,15:47:42
39.92633,116.337426,0,283,39764.6581828704,2008-11-12,15:47:47
39.926362,116.337501,0,282,39764.6582407407,2008-11-12,15:47:52
39.926417,116.337555,0,276,39764.6582986111,2008-11-12,15:47:57
39.926429,116.337651,0,276,39764.6583564815,2008-11-12,15:48:02
39.926453,116.337631,0,275,39764.6584143518,2008-11-12,15:48:07
39.926481,116.337551,0,273,39764.6584722222,2008-11-12,15:48:12
39.926511,116.337489,0,272,39764.6585300926,2008-11-12,15:48:17
39.926557,116.337421,0,271,39764.658587963,2008-11-12,15:48:22
39.926588,116.337338,0,271,39764.6586458333,2008-11-12,15:48:27
39.926649,116.33727,0,272,39764.6587037037,2008-11-12,15:48:32
39.926684,116.337214,0,272,39764.6587615741,2008-11-12,15:48:37
39.926671,116.337215,0,274,39764.6588194444,2008-11-12,15:48:42
39.926553,116.33739,0,277,39764.6588773148,2008-11-12,15:48:47
39.92652,116.337417,0,277,39764.6589351852,2008-11-12,15:48:52
39.926515,116.337416,0,277,39764.6589930556,2008-11-12,15:48:57
39.926515,116.337416,0,277,39764.6590277778,2008-11-12,15:49:00
39.926512,116.337416,0,277,39764.6590509259,2008-11-12,15:49:02
39.926498,116.337422,0,277,39764.6591087963,2008-11-12,15:49:07
39.926485,116.337422,0,277,39764.6591666667,2008-11-12,15:49:12
39.926456,116.337392,0,276,39764.659224537,2008-11-12,15:49:17
39.926378,116.337423,0,275,39764.6592824074,2008-11-12,15:49:22
39.926329,116.337494,0,275,39764.6593402778,2008-11-12,15:49:27
39.926319,116.337624,0,276,39764.6593981481,2008-11-12,15:49:32
39.926319,116.337627,0,276,39764.6594560185,2008-11-12,15:49:37
39.926319,116.337627,0,276,39764.6594907407,2008-11-12,15:49:40
39.926312,116.337629,0,276,39764.6595138889,2008-11-12,15:49:42
39.926264,116.337662,0,276,39764.6595717593,2008-11-12,15:49:47
39.926257,116.337666,0,276,39764.6596296296,2008-11-12,15:49:52
39.926257,116.337666,0,276,39764.6596643519,2008-11-12,15:49:55
39.926261,116.337665,0,276,39764.6596875,2008-11-12,15:49:57
39.92627,116.337665,0,276,39764.6597453704,2008-11-12,15:50:02
39.92627,116.337662,0,277,39764.6598032407,2008-11-12,15:50:07
39.926274,116.337663,0,277,39764.6598611111,2008-11-12,15:50:12
39.926279,116.337664,0,277,39764.6599189815,2008-11-12,15:50:17
39.926278,116.337662,0,277,39764.6599768519,2008-11-12,15:50:22
39.926278,116.337662,0,277,39764.6600115741,2008-11-12,15:50:25
39.926277,116.337661,0,277,39764.6600347222,2008-11-12,15:50:27
39.926318,116.337625,0,278,39764.6600925926,2008-11-12,15:50:32
39.926348,116.337668,0,278,39764.660150463,2008-11-12,15:50:37
39.926347,116.337658,0,279,39764.6602083333,2008-11-12,15:50:42
39.926344,116.337659,0,279,39764.6602662037,2008-11-12,15:50:47
39.926347,116.337661,0,279,39764.6603240741,2008-11-12,15:50:52
39.926347,116.337661,0,279,39764.6603587963,2008-11-12,15:50:55
39.926352,116.337654,0,279,39764.6603819444,2008-11-12,15:50:57
39.926289,116.337602,0,280,39764.6604398148,2008-11-12,15:51:02
39.926289,116.337602,0,280,39764.660474537,2008-11-12,15:51:05
39.926294,116.337603,0,282,39764.6604976852,2008-11-12,15:51:07
39.926271,116.337548,0,283,39764.6605555556,2008-11-12,15:51:12
39.926212,116.337454,0,283,39764.6606134259,2008-11-12,15:51:17
39.9262,116.337439,0,283,39764.6606712963,2008-11-12,15:51:22
39.9262,116.337439,0,283,39764.6607060185,2008-11-12,15:51:25
39.926199,116.337438,0,283,39764.6607291667,2008-11-12,15:51:27
39.926237,116.337501,0,283,39764.660787037,2008-11-12,15:51:32
39.926285,116.337686,0,283,39764.6608449074,2008-11-12,15:51:37
39.92632,116.337865,0,281,39764.6609027778,2008-11-12,15:51:42
39.926291,116.337821,0,278,39764.6609606481,2008-11-12,15:51:47
39.926329,116.337829,0,276,39764.6610185185,2008-11-12,15:51:52
39.926352,116.33773,0,271,39764.6610763889,2008-11-12,15:51:57
39.926408,116.337786,0,269,39764.6611342593,2008-11-12,15:52:02
39.926398,116.337714,0,267,39764.6611921296,2008-11-12,15:52:07
39.926386,116.337701,0,267,39764.66125,2008-11-12,15:52:12
39.926351,116.337675,0,266,39764.6613078704,2008-11-12,15:52:17
39.926349,116.337677,0,267,39764.6613657407,2008-11-12,15:52:22
39.926349,116.337677,0,267,39764.661400463,2008-11-12,15:52:25
39.92635,116.337679,0,267,39764.6614236111,2008-11-12,15:52:27
39.926394,116.337723,0,265,39764.6614814815,2008-11-12,15:52:32
39.926456,116.337729,0,262,39764.6615393519,2008-11-12,15:52:37
39.926485,116.337679,0,261,39764.6615972222,2008-11-12,15:52:42
39.926516,116.337638,0,260,39764.6616550926,2008-11-12,15:52:47
39.926538,116.337609,0,257,39764.661712963,2008-11-12,15:52:52
39.926517,116.337431,0,252,39764.6617708333,2008-11-12,15:52:57
39.9265,116.337198,0,248,39764.6618287037,2008-11-12,15:53:02
39.926539,116.337057,0,246,39764.6618865741,2008-11-12,15:53:07
39.926581,116.337105,0,247,39764.6619444444,2008-11-12,15:53:12
39.92661,116.337251,0,248,39764.6620023148,2008-11-12,15:53:17
39.926648,116.337292,0,249,39764.6620601852,2008-11-12,15:53:22
39.926736,116.337071,0,247,39764.6621180556,2008-11-12,15:53:27
39.926766,116.336993,0,247,39764.6621759259,2008-11-12,15:53:32
39.926848,116.336848,0,246,39764.6622337963,2008-11-12,15:53:37
39.927011,116.336584,0,246,39764.6622916667,2008-11-12,15:53:42
39.927075,116.336613,0,245,39764.662349537,2008-11-12,15:53:47
39.927022,116.336841,0,245,39764.6624074074,2008-11-12,15:53:52
39.927077,116.336865,0,244,39764.6624652778,2008-11-12,15:53:57
39.927055,116.336917,0,243,39764.6625231481,2008-11-12,15:54:02
39.92696,116.33696,0,242,39764.6625810185,2008-11-12,15:54:07
39.926861,116.336979,0,240,39764.6626388889,2008-11-12,15:54:12
39.92673,116.337034,0,240,39764.6626967593,2008-11-12,15:54:17
39.92673,116.337034,0,240,39764.6627314815,2008-11-12,15:54:20
39.926722,116.337035,0,239,39764.6627546296,2008-11-12,15:54:22
39.926628,116.337197,0,240,39764.6628125,2008-11-12,15:54:27
39.92662,116.337319,0,241,39764.6628703704,2008-11-12,15:54:32
39.926483,116.337579,0,241,39764.6629282407,2008-11-12,15:54:37
39.926458,116.337648,0,242,39764.6629861111,2008-11-12,15:54:42
39.926442,116.337786,0,243,39764.6630439815,2008-11-12,15:54:47
39.926429,116.337861,0,243,39764.6631018519,2008-11-12,15:54:52
39.926449,116.337955,0,243,39764.6631597222,2008-11-12,15:54:57
39.926415,116.338017,0,244,39764.6632175926,2008-11-12,15:55:02
39.926381,116.337966,0,246,39764.663275463,2008-11-12,15:55:07
39.926309,116.337903,0,249,39764.6633333333,2008-11-12,15:55:12
39.926289,116.337854,0,249,39764.6633912037,2008-11-12,15:55:17
39.926286,116.337838,0,249,39764.6634490741,2008-11-12,15:55:22
39.92625,116.337877,0,250,39764.6635069444,2008-11-12,15:55:27
39.92618,116.337924,0,251,39764.6635648148,2008-11-12,15:55:32
39.926027,116.338109,0,252,39764.6636226852,2008-11-12,15:55:37
39.926011,116.338084,0,253,39764.6636805556,2008-11-12,15:55:42
39.926157,116.337836,0,252,39764.6637384259,2008-11-12,15:55:47
39.926251,116.337674,0,252,39764.6637962963,2008-11-12,15:55:52
39.926258,116.33755,0,253,39764.6638541667,2008-11-12,15:55:57
39.92625,116.337536,0,254,39764.663912037,2008-11-12,15:56:02
39.926233,116.337514,0,254,39764.6639699074,2008-11-12,15:56:07
39.926385,116.337096,0,255,39764.6640277778,2008-11-12,15:56:12
39.926551,116.336632,0,256,39764.6640856481,2008-11-12,15:56:17
39.926631,116.336622,0,257,39764.6641435185,2008-11-12,15:56:22
39.926616,116.336745,0,257,39764.6642013889,2008-11-12,15:56:27
39.926514,116.336899,0,258,39764.6642592593,2008-11-12,15:56:32
39.926514,116.336866,0,258,39764.6643171296,2008-11-12,15:56:37
39.926471,116.337069,0,258,39764.664375,2008-11-12,15:56:42
39.926509,116.337228,0,259,39764.6644328704,2008-11-12,15:56:47
39.926504,116.337287,0,259,39764.6644907407,2008-11-12,15:56:52
39.926297,116.337417,0,258,39764.6645486111,2008-11-12,15:56:57
39.926219,116.337426,0,258,39764.6646064815,2008-11-12,15:57:02
39.926181,116.337462,0,259,39764.6646643518,2008-11-12,15:57:07
39.926181,116.337462,0,259,39764.6646990741,2008-11-12,15:57:10
39.926178,116.337459,0,260,39764.6647222222,2008-11-12,15:57:12
39.926161,116.337377,0,260,39764.6647800926,2008-11-12,15:57:17
39.926172,116.337484,0,261,39764.664849537,2008-11-12,15:57:23
39.926166,116.337509,0,262,39764.6649074074,2008-11-12,15:57:28
39.926169,116.337487,0,262,39764.6649652778,2008-11-12,15:57:33
39.926166,116.337485,0,262,39764.6650231481,2008-11-12,15:57:38
39.926165,116.337484,0,262,39764.6650810185,2008-11-12,15:57:43
