# Supplementary material for: A location privacy protection method based on blockchain and threshold cryptography
Source: PLoS One. 2025 Jun 4;20(6):e0324551. doi: 10.1371/journal.pone.0324551 (PMC12136415; doi:10.1371/journal.pone.0324551)
Supplement: S1 File — (ZIP) [file pone.0324551.s001.zip › Data/002/Trajectory/20081113001901.plt]

Geolife trajectory
WGS 84
Altitude is in Feet
Reserved 3
0,2,255,My Track,0,0,2,8421376
0
39.927232,116.337731,0,492,39765.0132060185,2008-11-13,00:19:01
39.927738,116.337927,0,257,39765.0132638889,2008-11-13,00:19:06
39.927764,116.337948,0,257,39765.0133217593,2008-11-13,00:19:11
39.927797,116.33795,0,258,39765.0133796296,2008-11-13,00:19:16
39.927797,116.33795,0,258,39765.0134143519,2008-11-13,00:19:19
39.927792,116.337947,0,259,39765.0134375,2008-11-13,00:19:21
39.927787,116.337962,0,259,39765.0134953704,2008-11-13,00:19:26
39.927777,116.337959,0,259,39765.0135532407,2008-11-13,00:19:31
39.927729,116.337976,0,259,39765.0136111111,2008-11-13,00:19:36
39.927674,116.337986,0,257,39765.0136689815,2008-11-13,00:19:41
39.927676,116.338,0,255,39765.0137268519,2008-11-13,00:19:46
39.927671,116.338023,0,252,39765.0137847222,2008-11-13,00:19:51
39.927687,116.338055,0,251,39765.0138425926,2008-11-13,00:19:56
39.927687,116.338055,0,251,39765.0138773148,2008-11-13,00:19:59
39.927688,116.33805,0,251,39765.013900463,2008-11-13,00:20:01
39.927507,116.338003,0,250,39765.0139583333,2008-11-13,00:20:06
39.927299,116.337981,0,249,39765.0140162037,2008-11-13,00:20:11
39.927017,116.337979,0,247,39765.0140740741,2008-11-13,00:20:16
39.926629,116.33802,0,244,39765.0141319444,2008-11-13,00:20:21
39.926239,116.338063,0,241,39765.0141898148,2008-11-13,00:20:26
39.925893,116.338107,0,238,39765.0142476852,2008-11-13,00:20:31
39.925548,116.338105,0,234,39765.0143055556,2008-11-13,00:20:36
39.925287,116.338087,0,231,39765.0143634259,2008-11-13,00:20:41
39.925159,116.338082,0,227,39765.0144212963,2008-11-13,00:20:46
39.925139,116.33808,0,223,39765.0144791667,2008-11-13,00:20:51
39.925139,116.33808,0,223,39765.0145138889,2008-11-13,00:20:54
39.925136,116.338077,0,221,39765.014537037,2008-11-13,00:20:56
39.925122,116.338071,0,220,39765.0145949074,2008-11-13,00:21:01
39.925036,116.338078,0,219,39765.0146527778,2008-11-13,00:21:06
39.924893,116.338084,0,218,39765.0147106481,2008-11-13,00:21:11
39.924691,116.338114,0,217,39765.0147685185,2008-11-13,00:21:16
39.924582,116.338108,0,215,39765.0148263889,2008-11-13,00:21:21
39.924578,116.338082,0,214,39765.0148842593,2008-11-13,00:21:26
39.924578,116.338082,0,214,39765.0149189815,2008-11-13,00:21:29
39.924584,116.338078,0,214,39765.0149421296,2008-11-13,00:21:31
39.924602,116.33808,0,215,39765.015,2008-11-13,00:21:36
39.924613,116.338069,0,216,39765.0150578704,2008-11-13,00:21:41
39.924627,116.33805,0,217,39765.0151157407,2008-11-13,00:21:46
39.924646,116.338044,0,219,39765.0151736111,2008-11-13,00:21:51
39.924669,116.338045,0,220,39765.0152314815,2008-11-13,00:21:56
39.924551,116.338047,0,222,39765.0152893519,2008-11-13,00:22:01
39.924213,116.338073,0,224,39765.0153472222,2008-11-13,00:22:06
39.923924,116.338136,0,223,39765.0154050926,2008-11-13,00:22:11
39.923761,116.338149,0,223,39765.015462963,2008-11-13,00:22:16
39.923705,116.338149,0,222,39765.0155208333,2008-11-13,00:22:21
39.9237,116.338101,0,222,39765.0155787037,2008-11-13,00:22:26
39.923699,116.338067,0,224,39765.0156365741,2008-11-13,00:22:31
39.9237,116.338031,0,226,39765.0156944444,2008-11-13,00:22:36
39.923711,116.338013,0,227,39765.0157523148,2008-11-13,00:22:41
39.923725,116.337979,0,228,39765.0158101852,2008-11-13,00:22:46
39.923729,116.337964,0,229,39765.0158680556,2008-11-13,00:22:51
39.923602,116.338045,0,231,39765.0159259259,2008-11-13,00:22:56
39.923446,116.338145,0,233,39765.0159837963,2008-11-13,00:23:01
39.923367,116.338306,0,234,39765.0160416667,2008-11-13,00:23:06
39.923364,116.338398,0,236,39765.016099537,2008-11-13,00:23:11
39.923411,116.33837,0,237,39765.0161574074,2008-11-13,00:23:16
39.923422,116.338351,0,237,39765.0162152778,2008-11-13,00:23:21
39.923302,116.338322,0,238,39765.0162731481,2008-11-13,00:23:26
39.923225,116.33824,0,240,39765.0163310185,2008-11-13,00:23:31
39.923185,116.338169,0,241,39765.0163888889,2008-11-13,00:23:36
39.923112,116.338118,0,242,39765.0164467593,2008-11-13,00:23:41
39.923073,116.338127,0,243,39765.0165046296,2008-11-13,00:23:46
39.922961,116.338059,0,244,39765.0165625,2008-11-13,00:23:51
39.923135,116.338018,0,246,39765.0166203704,2008-11-13,00:23:56
39.923126,116.338023,0,249,39765.0166782407,2008-11-13,00:24:01
39.923107,116.338064,0,251,39765.0167361111,2008-11-13,00:24:06
39.923075,116.338139,0,251,39765.0167939815,2008-11-13,00:24:11
39.923064,116.338182,0,250,39765.0168518518,2008-11-13,00:24:16
39.923064,116.338182,0,250,39765.0168865741,2008-11-13,00:24:19
39.923062,116.338186,0,250,39765.0169097222,2008-11-13,00:24:21
39.923061,116.338167,0,250,39765.0169675926,2008-11-13,00:24:26
39.923047,116.338172,0,249,39765.017025463,2008-11-13,00:24:31
39.923013,116.338185,0,249,39765.0170833333,2008-11-13,00:24:36
39.923013,116.338185,0,249,39765.0171180556,2008-11-13,00:24:39
39.923008,116.338189,0,249,39765.0171412037,2008-11-13,00:24:41
39.922921,116.338185,0,249,39765.0171990741,2008-11-13,00:24:46
39.922839,116.338191,0,251,39765.0172569444,2008-11-13,00:24:51
39.922816,116.338225,0,253,39765.0173148148,2008-11-13,00:24:56
39.92281,116.338172,0,256,39765.0173726852,2008-11-13,00:25:01
39.922789,116.338119,0,258,39765.0174305556,2008-11-13,00:25:06
39.922795,116.338053,0,261,39765.0174884259,2008-11-13,00:25:11
39.922768,116.338082,0,264,39765.0175462963,2008-11-13,00:25:16
39.922605,116.338077,0,265,39765.0176041667,2008-11-13,00:25:21
39.922468,116.338292,0,255,39765.017662037,2008-11-13,00:25:26
39.922403,116.338357,0,252,39765.0177199074,2008-11-13,00:25:31
39.922425,116.33841,0,255,39765.0177777778,2008-11-13,00:25:36
39.922387,116.338368,0,256,39765.0178356481,2008-11-13,00:25:41
39.922329,116.338341,0,256,39765.0178935185,2008-11-13,00:25:46
39.922344,116.338363,0,256,39765.0179513889,2008-11-13,00:25:51
39.922362,116.338392,0,258,39765.0180092593,2008-11-13,00:25:56
39.922362,116.338392,0,258,39765.0180671296,2008-11-13,00:26:01
39.922365,116.338398,0,256,39765.018125,2008-11-13,00:26:06
39.922365,116.338398,0,256,39765.0181597222,2008-11-13,00:26:09
39.922361,116.338401,0,253,39765.0181828704,2008-11-13,00:26:11
39.922352,116.338396,0,253,39765.0182407407,2008-11-13,00:26:16
39.922358,116.338376,0,250,39765.0182986111,2008-11-13,00:26:21
39.922374,116.338339,0,249,39765.0183564815,2008-11-13,00:26:26
39.922401,116.33833,0,249,39765.0184143518,2008-11-13,00:26:31
39.9224,116.338333,0,249,39765.0184722222,2008-11-13,00:26:36
39.9224,116.338333,0,249,39765.0185069444,2008-11-13,00:26:39
39.922395,116.338337,0,249,39765.0185300926,2008-11-13,00:26:41
39.922364,116.338353,0,246,39765.018587963,2008-11-13,00:26:46
39.922267,116.338355,0,242,39765.0186458333,2008-11-13,00:26:51
39.92219,116.338387,0,239,39765.0187037037,2008-11-13,00:26:56
39.92218,116.338381,0,236,39765.0187615741,2008-11-13,00:27:01
39.922196,116.338364,0,233,39765.0188194444,2008-11-13,00:27:06
39.922209,116.338365,0,231,39765.0188773148,2008-11-13,00:27:11
39.922203,116.338364,0,231,39765.0189351852,2008-11-13,00:27:16
39.922203,116.338364,0,231,39765.0189699074,2008-11-13,00:27:19
39.922208,116.338356,0,232,39765.0189930556,2008-11-13,00:27:21
39.922141,116.33839,0,229,39765.0190509259,2008-11-13,00:27:26
39.921927,116.338549,0,219,39765.0191087963,2008-11-13,00:27:31
39.921774,116.338917,0,204,39765.0191666667,2008-11-13,00:27:36
39.921789,116.339497,0,186,39765.019224537,2008-11-13,00:27:41
39.921824,116.339961,0,169,39765.0192824074,2008-11-13,00:27:46
39.92186,116.340153,0,154,39765.0193402778,2008-11-13,00:27:51
39.921892,116.340182,0,142,39765.0193981482,2008-11-13,00:27:56
39.921892,116.340182,0,142,39765.0194328704,2008-11-13,00:27:59
39.921897,116.340184,0,137,39765.0194560185,2008-11-13,00:28:01
39.92187,116.340226,0,135,39765.0195138889,2008-11-13,00:28:06
39.921849,116.340492,0,132,39765.0195717593,2008-11-13,00:28:11
39.921811,116.340986,0,130,39765.0196296296,2008-11-13,00:28:16
39.921773,116.341633,0,130,39765.0196875,2008-11-13,00:28:21
39.921779,116.342362,0,130,39765.0197453704,2008-11-13,00:28:26
39.921807,116.34299,0,128,39765.0198032407,2008-11-13,00:28:31
39.921922,116.34333,0,131,39765.0198611111,2008-11-13,00:28:36
39.92192,116.343365,0,139,39765.0199189815,2008-11-13,00:28:41
39.921945,116.343376,0,143,39765.0199768519,2008-11-13,00:28:46
39.921933,116.343392,0,145,39765.0200347222,2008-11-13,00:28:51
39.92205,116.343592,0,167,39765.0200925926,2008-11-13,00:28:56
39.922075,116.343668,0,179,39765.020150463,2008-11-13,00:29:01
39.92208,116.343709,0,197,39765.0202083333,2008-11-13,00:29:06
39.922147,116.343787,0,214,39765.0202662037,2008-11-13,00:29:11
39.922167,116.343889,0,246,39765.0203240741,2008-11-13,00:29:16
39.922289,116.344068,0,278,39765.0203819444,2008-11-13,00:29:21
39.922162,116.34416,0,283,39765.0204398148,2008-11-13,00:29:26
39.922114,116.344218,0,290,39765.0204976852,2008-11-13,00:29:31
39.9221,116.344227,0,293,39765.0205555556,2008-11-13,00:29:36
39.922075,116.34423,0,291,39765.0206134259,2008-11-13,00:29:41
39.922134,116.344765,0,280,39765.0206712963,2008-11-13,00:29:46
39.922202,116.345325,0,267,39765.0207291667,2008-11-13,00:29:51
39.922195,116.345658,0,260,39765.020787037,2008-11-13,00:29:56
39.922192,116.345607,0,267,39765.0208449074,2008-11-13,00:30:01
39.922167,116.345713,0,277,39765.0209027778,2008-11-13,00:30:06
39.92218,116.345839,0,285,39765.0209606481,2008-11-13,00:30:11
39.922171,116.345897,0,288,39765.0210185185,2008-11-13,00:30:16
39.922177,116.345934,0,286,39765.0210763889,2008-11-13,00:30:21
39.922184,116.345948,0,284,39765.0211342593,2008-11-13,00:30:26
39.922184,116.345948,0,284,39765.0211689815,2008-11-13,00:30:29
39.922191,116.345952,0,283,39765.0211921296,2008-11-13,00:30:31
39.9222,116.345965,0,283,39765.02125,2008-11-13,00:30:36
39.9222,116.345965,0,283,39765.0212847222,2008-11-13,00:30:39
39.922202,116.345971,0,283,39765.0213078704,2008-11-13,00:30:41
39.922207,116.34598,0,283,39765.0213657407,2008-11-13,00:30:46
39.922207,116.34598,0,283,39765.021400463,2008-11-13,00:30:49
39.922211,116.345986,0,284,39765.0214236111,2008-11-13,00:30:51
39.922221,116.346024,0,284,39765.0214814815,2008-11-13,00:30:56
39.922236,116.34605,0,284,39765.0215393519,2008-11-13,00:31:01
39.922254,116.346143,0,288,39765.0215972222,2008-11-13,00:31:06
39.922235,116.346382,0,287,39765.0216550926,2008-11-13,00:31:11
39.922161,116.346558,0,265,39765.021712963,2008-11-13,00:31:16
39.922185,116.346769,0,251,39765.0217708333,2008-11-13,00:31:21
39.922181,116.346938,0,234,39765.0218287037,2008-11-13,00:31:26
39.92218,116.347186,0,218,39765.0218865741,2008-11-13,00:31:31
39.922126,116.347639,0,198,39765.0219444444,2008-11-13,00:31:36
39.922077,116.347863,0,174,39765.0220023148,2008-11-13,00:31:41
39.922075,116.347913,0,163,39765.0220601852,2008-11-13,00:31:46
39.922066,116.34791,0,160,39765.0221180556,2008-11-13,00:31:51
39.922058,116.347927,0,159,39765.0221759259,2008-11-13,00:31:56
39.922056,116.347932,0,158,39765.0222337963,2008-11-13,00:32:01
39.922056,116.347932,0,158,39765.0222685185,2008-11-13,00:32:04
39.922062,116.347931,0,158,39765.0222916667,2008-11-13,00:32:06
39.922069,116.347951,0,158,39765.022349537,2008-11-13,00:32:11
39.922071,116.347984,0,158,39765.0224074074,2008-11-13,00:32:16
39.922062,116.348018,0,157,39765.0224652778,2008-11-13,00:32:21
39.922054,116.348043,0,156,39765.0225231481,2008-11-13,00:32:26
39.922044,116.348071,0,155,39765.0225810185,2008-11-13,00:32:31
39.922036,116.348095,0,153,39765.0226388889,2008-11-13,00:32:36
39.92203,116.348119,0,152,39765.0226967593,2008-11-13,00:32:41
39.92202,116.348136,0,151,39765.0227546296,2008-11-13,00:32:46
39.922003,116.348143,0,150,39765.0228125,2008-11-13,00:32:51
39.898916,116.378947,0,49,39765.0314351852,2008-11-13,00:45:16
39.898981,116.379078,0,36,39765.0314930556,2008-11-13,00:45:21
39.898981,116.379087,0,36,39765.0315509259,2008-11-13,00:45:26
39.899001,116.379105,0,37,39765.0316087963,2008-11-13,00:45:31
39.89902,116.379162,0,36,39765.0316666667,2008-11-13,00:45:36
39.899018,116.379226,0,47,39765.031724537,2008-11-13,00:45:41
39.899029,116.379291,0,67,39765.0317824074,2008-11-13,00:45:46
39.899028,116.379347,0,74,39765.0318402778,2008-11-13,00:45:51
39.899043,116.379396,0,86,39765.0318981481,2008-11-13,00:45:56
39.899042,116.379466,0,90,39765.0319560185,2008-11-13,00:46:01
39.899051,116.379589,0,94,39765.0320138889,2008-11-13,00:46:06
39.899038,116.379675,0,99,39765.0320717593,2008-11-13,00:46:11
39.899047,116.379714,0,100,39765.0321296296,2008-11-13,00:46:16
39.899087,116.379823,0,89,39765.0321875,2008-11-13,00:46:21
39.899088,116.379881,0,85,39765.0322453704,2008-11-13,00:46:26
39.899076,116.38002,0,87,39765.0323032407,2008-11-13,00:46:31
39.899056,116.380096,0,88,39765.0323611111,2008-11-13,00:46:36
39.899033,116.380181,0,89,39765.0324189815,2008-11-13,00:46:41
39.899064,116.380277,0,92,39765.0324768518,2008-11-13,00:46:46
39.899071,116.380388,0,97,39765.0325347222,2008-11-13,00:46:51
39.899069,116.380496,0,98,39765.0325925926,2008-11-13,00:46:56
39.899059,116.38055,0,96,39765.032650463,2008-11-13,00:47:01
39.899056,116.380616,0,95,39765.0327083333,2008-11-13,00:47:06
39.899099,116.380701,0,90,39765.0327662037,2008-11-13,00:47:11
39.899087,116.380769,0,88,39765.0328240741,2008-11-13,00:47:16
39.899088,116.380833,0,89,39765.0328819444,2008-11-13,00:47:21
39.899097,116.380909,0,89,39765.0329398148,2008-11-13,00:47:26
39.899106,116.380945,0,89,39765.0329976852,2008-11-13,00:47:31
39.899116,116.381017,0,86,39765.0330555556,2008-11-13,00:47:36
39.899098,116.381098,0,83,39765.0331134259,2008-11-13,00:47:41
39.899109,116.381217,0,80,39765.0331712963,2008-11-13,00:47:46
39.899106,116.381301,0,78,39765.0332291667,2008-11-13,00:47:51
39.899107,116.381426,0,79,39765.033287037,2008-11-13,00:47:56
39.899123,116.381536,0,81,39765.0333449074,2008-11-13,00:48:01
39.89917,116.381619,0,80,39765.0334027778,2008-11-13,00:48:06
39.89917,116.381661,0,81,39765.0334606481,2008-11-13,00:48:11
39.899195,116.381674,0,82,39765.0335185185,2008-11-13,00:48:16
39.899253,116.381688,0,84,39765.0335763889,2008-11-13,00:48:21
39.899318,116.381775,0,86,39765.0336342593,2008-11-13,00:48:26
39.899389,116.381852,0,83,39765.0336921296,2008-11-13,00:48:31
39.899444,116.381883,0,82,39765.03375,2008-11-13,00:48:36
39.899501,116.381918,0,80,39765.0338078704,2008-11-13,00:48:41
39.899568,116.381942,0,77,39765.0338657407,2008-11-13,00:48:46
39.899621,116.38195,0,74,39765.0339236111,2008-11-13,00:48:51
39.899688,116.381957,0,71,39765.0339814815,2008-11-13,00:48:56
39.899784,116.38197,0,69,39765.0340393518,2008-11-13,00:49:01
39.899852,116.381972,0,67,39765.0340972222,2008-11-13,00:49:06
39.899876,116.381952,0,65,39765.0341550926,2008-11-13,00:49:11
39.899912,116.381943,0,64,39765.034212963,2008-11-13,00:49:16
39.900022,116.381931,0,66,39765.0342708333,2008-11-13,00:49:21
39.90014,116.381834,0,75,39765.0343287037,2008-11-13,00:49:26
39.900223,116.381839,0,75,39765.0343865741,2008-11-13,00:49:31
39.900329,116.381861,0,73,39765.0344444444,2008-11-13,00:49:36
39.900442,116.381868,0,75,39765.0345023148,2008-11-13,00:49:41
39.900513,116.381848,0,78,39765.0345601852,2008-11-13,00:49:46
39.900572,116.381821,0,83,39765.0346180556,2008-11-13,00:49:51
39.900609,116.381852,0,88,39765.0346759259,2008-11-13,00:49:56
39.900667,116.38192,0,96,39765.0347337963,2008-11-13,00:50:01
39.900695,116.381995,0,95,39765.0347916667,2008-11-13,00:50:06
39.900717,116.382068,0,92,39765.034849537,2008-11-13,00:50:11
39.900715,116.382127,0,87,39765.0349074074,2008-11-13,00:50:16
39.900694,116.382189,0,81,39765.0349652778,2008-11-13,00:50:21
39.900704,116.382238,0,79,39765.0350231482,2008-11-13,00:50:26
39.900707,116.382265,0,77,39765.0350810185,2008-11-13,00:50:31
39.900706,116.382276,0,76,39765.0351388889,2008-11-13,00:50:36
39.90072,116.382329,0,75,39765.0351967593,2008-11-13,00:50:41
39.900731,116.382424,0,74,39765.0352546296,2008-11-13,00:50:46
39.900743,116.382475,0,72,39765.0353125,2008-11-13,00:50:51
39.90075,116.382499,0,71,39765.0353703704,2008-11-13,00:50:56
39.900739,116.382622,0,69,39765.0354282407,2008-11-13,00:51:01
39.900692,116.382752,0,65,39765.0354861111,2008-11-13,00:51:06
39.900688,116.382826,0,62,39765.0355439815,2008-11-13,00:51:11
39.900625,116.382915,0,55,39765.0356018519,2008-11-13,00:51:16
39.9006,116.383018,0,54,39765.0356597222,2008-11-13,00:51:21
39.900595,116.38313,0,51,39765.0357175926,2008-11-13,00:51:26
39.900582,116.383373,0,54,39765.035775463,2008-11-13,00:51:31
39.900594,116.383513,0,51,39765.0358333333,2008-11-13,00:51:36
39.9006,116.383595,0,47,39765.0358912037,2008-11-13,00:51:41
39.900607,116.383687,0,44,39765.0359490741,2008-11-13,00:51:46
39.900632,116.38379,0,41,39765.0360069444,2008-11-13,00:51:51
39.900635,116.383892,0,40,39765.0360648148,2008-11-13,00:51:56
39.900647,116.383961,0,39,39765.0361226852,2008-11-13,00:52:01
39.900647,116.384025,0,39,39765.0361805556,2008-11-13,00:52:06
39.900651,116.38409,0,39,39765.0362384259,2008-11-13,00:52:11
39.900658,116.384159,0,40,39765.0362962963,2008-11-13,00:52:16
39.900663,116.384238,0,41,39765.0363541667,2008-11-13,00:52:21
39.90065,116.384349,0,42,39765.036412037,2008-11-13,00:52:26
39.900647,116.384474,0,45,39765.0364699074,2008-11-13,00:52:31
39.900655,116.384551,0,45,39765.0365277778,2008-11-13,00:52:36
39.900646,116.384637,0,43,39765.0365856481,2008-11-13,00:52:41
39.900618,116.384759,0,40,39765.0366435185,2008-11-13,00:52:46
39.900346,116.384907,0,-2037,39765.1497569444,2008-11-13,03:35:39
39.899612,116.385427,0,58,39765.1498148148,2008-11-13,03:35:44
39.899612,116.385248,0,-151,39765.1498726852,2008-11-13,03:35:49
39.899685,116.385343,0,-316,39765.1499305556,2008-11-13,03:35:54
39.899444,116.385371,0,143,39765.1499884259,2008-11-13,03:35:59
39.89958,116.385229,0,-455,39765.1500462963,2008-11-13,03:36:04
39.899151,116.385527,0,512,39765.1501041667,2008-11-13,03:36:09
39.89904,116.385527,0,651,39765.150162037,2008-11-13,03:36:14
39.89914,116.385327,0,203,39765.1502199074,2008-11-13,03:36:19
39.899415,116.385177,0,-189,39765.1502777778,2008-11-13,03:36:24
39.899242,116.38523,0,10,39765.1503356481,2008-11-13,03:36:29
39.899633,116.384665,0,-958,39765.1503935185,2008-11-13,03:36:34
39.899189,116.38509,0,148,39765.1504513889,2008-11-13,03:36:39
39.899179,116.385028,0,145,39765.1505092593,2008-11-13,03:36:44
39.899187,116.384977,0,159,39765.1505671296,2008-11-13,03:36:49
39.899253,116.384879,0,180,39765.150625,2008-11-13,03:36:54
39.89926,116.384835,0,193,39765.1506828704,2008-11-13,03:36:59
39.899255,116.384796,0,206,39765.1507407407,2008-11-13,03:37:04
39.89925,116.384731,0,218,39765.1507986111,2008-11-13,03:37:09
39.899269,116.384663,0,229,39765.1508564815,2008-11-13,03:37:14
39.899215,116.38463,0,239,39765.1509143518,2008-11-13,03:37:19
39.899197,116.384549,0,244,39765.1509722222,2008-11-13,03:37:24
39.899185,116.384498,0,249,39765.1510300926,2008-11-13,03:37:29
39.899162,116.384374,0,251,39765.151087963,2008-11-13,03:37:34
39.899149,116.384256,0,253,39765.1511458333,2008-11-13,03:37:39
39.89912,116.384151,0,256,39765.1512037037,2008-11-13,03:37:44
39.89913,116.384031,0,259,39765.1512615741,2008-11-13,03:37:49
39.899124,116.383922,0,263,39765.1513194444,2008-11-13,03:37:54
39.89911,116.383777,0,269,39765.1513773148,2008-11-13,03:37:59
39.899086,116.383632,0,274,39765.1514351852,2008-11-13,03:38:04
39.899097,116.383583,0,279,39765.1514930556,2008-11-13,03:38:09
39.899117,116.383568,0,284,39765.1515509259,2008-11-13,03:38:14
39.899136,116.383512,0,290,39765.1516087963,2008-11-13,03:38:19
39.89915,116.383466,0,298,39765.1516666667,2008-11-13,03:38:24
39.899189,116.383507,0,304,39765.151724537,2008-11-13,03:38:29
39.89923,116.383462,0,309,39765.1517824074,2008-11-13,03:38:34
39.899203,116.383394,0,315,39765.1518402778,2008-11-13,03:38:39
39.899187,116.383271,0,318,39765.1518981481,2008-11-13,03:38:44
39.899155,116.383179,0,323,39765.1519560185,2008-11-13,03:38:49
39.899122,116.383083,0,328,39765.1520138889,2008-11-13,03:38:54
39.899107,116.383026,0,333,39765.1520717593,2008-11-13,03:38:59
39.89909,116.382977,0,337,39765.1521296296,2008-11-13,03:39:04
39.899057,116.38289,0,341,39765.1521875,2008-11-13,03:39:09
39.899073,116.382801,0,340,39765.1522453704,2008-11-13,03:39:14
39.899067,116.382698,0,345,39765.1523032407,2008-11-13,03:39:19
39.899059,116.38262,0,349,39765.1523611111,2008-11-13,03:39:24
39.899055,116.382533,0,355,39765.1524189815,2008-11-13,03:39:29
39.899063,116.382518,0,357,39765.1524768519,2008-11-13,03:39:34
39.89908,116.382486,0,357,39765.1525347222,2008-11-13,03:39:39
39.899082,116.382412,0,360,39765.1525925926,2008-11-13,03:39:44
39.899079,116.382293,0,367,39765.152650463,2008-11-13,03:39:49
39.899077,116.38222,0,371,39765.1527083333,2008-11-13,03:39:54
39.899059,116.382137,0,376,39765.1527662037,2008-11-13,03:39:59
39.899065,116.382084,0,382,39765.1528240741,2008-11-13,03:40:04
39.89906,116.382053,0,382,39765.1528819444,2008-11-13,03:40:09
39.899068,116.382011,0,378,39765.1529398148,2008-11-13,03:40:14
39.899099,116.381979,0,367,39765.1529976852,2008-11-13,03:40:19
39.899109,116.381956,0,364,39765.1530555556,2008-11-13,03:40:24
39.899122,116.381918,0,362,39765.1531134259,2008-11-13,03:40:29
39.899141,116.381875,0,359,39765.1531712963,2008-11-13,03:40:34
39.899157,116.381788,0,355,39765.1532291667,2008-11-13,03:40:39
39.899147,116.381719,0,354,39765.153287037,2008-11-13,03:40:44
39.899128,116.381635,0,356,39765.1533449074,2008-11-13,03:40:49
39.899102,116.38156,0,357,39765.1534027778,2008-11-13,03:40:54
39.899087,116.381482,0,356,39765.1534606481,2008-11-13,03:40:59
39.899078,116.381456,0,357,39765.1535185185,2008-11-13,03:41:04
39.899066,116.381388,0,352,39765.1535763889,2008-11-13,03:41:09
39.89909,116.381329,0,346,39765.1536342593,2008-11-13,03:41:14
39.89911,116.381242,0,338,39765.1536921296,2008-11-13,03:41:19
39.899109,116.38116,0,331,39765.15375,2008-11-13,03:41:24
39.899139,116.38108,0,326,39765.1538078704,2008-11-13,03:41:29
39.899126,116.381005,0,322,39765.1538657407,2008-11-13,03:41:34
39.899093,116.380938,0,314,39765.1539236111,2008-11-13,03:41:39
39.899071,116.380865,0,311,39765.1539814815,2008-11-13,03:41:44
39.899068,116.380795,0,312,39765.1540393519,2008-11-13,03:41:49
39.899066,116.380706,0,311,39765.1540972222,2008-11-13,03:41:54
39.899064,116.380647,0,316,39765.1541550926,2008-11-13,03:41:59
39.899071,116.380602,0,316,39765.154212963,2008-11-13,03:42:04
39.89909,116.380527,0,310,39765.1542708333,2008-11-13,03:42:09
39.899081,116.38044,0,304,39765.1543287037,2008-11-13,03:42:14
39.899066,116.380338,0,301,39765.1543865741,2008-11-13,03:42:19
39.899068,116.380266,0,300,39765.1544444444,2008-11-13,03:42:24
39.899048,116.380208,0,299,39765.1545023148,2008-11-13,03:42:29
39.899059,116.38014,0,298,39765.1545601852,2008-11-13,03:42:34
39.899074,116.380028,0,300,39765.1546180556,2008-11-13,03:42:39
39.899082,116.379978,0,300,39765.1546759259,2008-11-13,03:42:44
39.899097,116.379897,0,296,39765.1547337963,2008-11-13,03:42:49
39.899074,116.379787,0,292,39765.1547916667,2008-11-13,03:42:54
39.899092,116.379728,0,286,39765.154849537,2008-11-13,03:42:59
39.899089,116.379652,0,281,39765.1549074074,2008-11-13,03:43:04
39.899103,116.379618,0,278,39765.1549652778,2008-11-13,03:43:09
39.899115,116.379568,0,273,39765.1550231481,2008-11-13,03:43:14
39.899127,116.379523,0,270,39765.1550810185,2008-11-13,03:43:19
39.899127,116.379483,0,273,39765.1551388889,2008-11-13,03:43:24
39.899129,116.379453,0,277,39765.1551967593,2008-11-13,03:43:29
39.899115,116.379428,0,279,39765.1552546296,2008-11-13,03:43:34
39.898912,116.379647,0,148,39765.1642824074,2008-11-13,03:56:34
39.898836,116.379734,0,148,39765.1643402778,2008-11-13,03:56:39
39.898798,116.379766,0,151,39765.1643981481,2008-11-13,03:56:44
39.898801,116.379748,0,156,39765.1644560185,2008-11-13,03:56:49
39.898845,116.379681,0,162,39765.1645138889,2008-11-13,03:56:54
39.898905,116.379574,0,168,39765.1645717593,2008-11-13,03:56:59
39.898972,116.379464,0,171,39765.1646296296,2008-11-13,03:57:04
39.899031,116.379358,0,171,39765.1646875,2008-11-13,03:57:09
39.899085,116.379295,0,177,39765.1647453704,2008-11-13,03:57:14
39.899104,116.379217,0,182,39765.1648032407,2008-11-13,03:57:19
39.899095,116.379198,0,190,39765.1648611111,2008-11-13,03:57:24
39.8991,116.379245,0,199,39765.1649189815,2008-11-13,03:57:29
39.8991,116.379292,0,210,39765.1649768518,2008-11-13,03:57:34
39.899136,116.379315,0,224,39765.1650347222,2008-11-13,03:57:39
39.89916,116.379307,0,237,39765.1650925926,2008-11-13,03:57:44
39.899159,116.379269,0,245,39765.165150463,2008-11-13,03:57:49
39.899143,116.37926,0,251,39765.1652083333,2008-11-13,03:57:54
39.899135,116.379281,0,246,39765.1652662037,2008-11-13,03:57:59
39.899137,116.379302,0,239,39765.1653240741,2008-11-13,03:58:04
39.899138,116.379332,0,229,39765.1653819444,2008-11-13,03:58:09
39.899149,116.379323,0,224,39765.1654398148,2008-11-13,03:58:14
39.899137,116.379307,0,219,39765.1654976852,2008-11-13,03:58:19
39.899098,116.379358,0,214,39765.1655555556,2008-11-13,03:58:24
39.899078,116.379414,0,210,39765.1656134259,2008-11-13,03:58:29
39.899047,116.379441,0,206,39765.1656712963,2008-11-13,03:58:34
39.898999,116.379461,0,202,39765.1657291667,2008-11-13,03:58:39
39.898976,116.379469,0,196,39765.165787037,2008-11-13,03:58:44
39.898983,116.379487,0,192,39765.1658449074,2008-11-13,03:58:49
39.899007,116.379476,0,191,39765.1659027778,2008-11-13,03:58:54
39.899032,116.379454,0,191,39765.1659606481,2008-11-13,03:58:59
39.899039,116.379441,0,191,39765.1660185185,2008-11-13,03:59:04
39.899051,116.379458,0,193,39765.1660763889,2008-11-13,03:59:09
39.899075,116.379462,0,192,39765.1661342593,2008-11-13,03:59:14
39.899081,116.379461,0,191,39765.1661921296,2008-11-13,03:59:19
39.899082,116.379457,0,191,39765.16625,2008-11-13,03:59:24
39.899083,116.379454,0,191,39765.1663078704,2008-11-13,03:59:29
39.899083,116.379454,0,191,39765.1663425926,2008-11-13,03:59:32
39.899091,116.379454,0,190,39765.1663657407,2008-11-13,03:59:34
39.899102,116.379438,0,187,39765.1664236111,2008-11-13,03:59:39
39.899096,116.379403,0,182,39765.1664814815,2008-11-13,03:59:44
39.899073,116.379391,0,181,39765.1665393518,2008-11-13,03:59:49
39.899044,116.379362,0,181,39765.1665972222,2008-11-13,03:59:54
39.899,116.37937,0,181,39765.1666550926,2008-11-13,03:59:59
39.898974,116.379415,0,180,39765.166712963,2008-11-13,04:00:04
39.898973,116.379425,0,180,39765.1667708333,2008-11-13,04:00:09
39.898973,116.379425,0,180,39765.1668055556,2008-11-13,04:00:12
39.898969,116.379423,0,181,39765.1668287037,2008-11-13,04:00:14
39.898978,116.379446,0,183,39765.1668865741,2008-11-13,04:00:19
39.898978,116.379446,0,183,39765.1669212963,2008-11-13,04:00:22
39.898972,116.379454,0,183,39765.1669444444,2008-11-13,04:00:24
39.898955,116.379458,0,183,39765.1670023148,2008-11-13,04:00:29
39.898941,116.379418,0,184,39765.1670601852,2008-11-13,04:00:34
39.898913,116.379397,0,185,39765.1671180556,2008-11-13,04:00:39
39.898913,116.379397,0,185,39765.1671527778,2008-11-13,04:00:42
39.898911,116.379391,0,185,39765.1671759259,2008-11-13,04:00:44
39.898925,116.379415,0,185,39765.1672337963,2008-11-13,04:00:49
39.898945,116.379403,0,184,39765.1672916667,2008-11-13,04:00:54
39.898965,116.379415,0,181,39765.167349537,2008-11-13,04:00:59
39.898965,116.379415,0,181,39765.1673842593,2008-11-13,04:01:02
39.898963,116.379421,0,182,39765.1674074074,2008-11-13,04:01:04
39.898958,116.379412,0,182,39765.1674652778,2008-11-13,04:01:09
39.898958,116.379412,0,182,39765.1675,2008-11-13,04:01:12
39.898955,116.379409,0,182,39765.1675231481,2008-11-13,04:01:14
39.898956,116.379444,0,177,39765.1675810185,2008-11-13,04:01:19
39.898961,116.379468,0,175,39765.1676388889,2008-11-13,04:01:24
39.898961,116.379468,0,175,39765.1676736111,2008-11-13,04:01:27
39.898958,116.379475,0,175,39765.1676967593,2008-11-13,04:01:29
39.898943,116.379482,0,174,39765.1677546296,2008-11-13,04:01:34
39.898958,116.379461,0,174,39765.1678125,2008-11-13,04:01:39
39.898958,116.379461,0,174,39765.1678472222,2008-11-13,04:01:42
39.898964,116.379464,0,174,39765.1678703704,2008-11-13,04:01:44
39.898955,116.379454,0,170,39765.1679282407,2008-11-13,04:01:49
39.898983,116.379468,0,171,39765.1679861111,2008-11-13,04:01:54
39.899008,116.379487,0,170,39765.1680439815,2008-11-13,04:01:59
39.898967,116.379587,0,170,39765.1681018519,2008-11-13,04:02:04
39.898972,116.37967,0,162,39765.1681597222,2008-11-13,04:02:09
39.898976,116.37974,0,169,39765.1682175926,2008-11-13,04:02:14
39.898984,116.379775,0,189,39765.168275463,2008-11-13,04:02:19
39.898983,116.379833,0,203,39765.1683333333,2008-11-13,04:02:24
39.898967,116.379925,0,212,39765.1683912037,2008-11-13,04:02:29
39.898965,116.380069,0,216,39765.1684490741,2008-11-13,04:02:34
39.898974,116.380164,0,224,39765.1685069444,2008-11-13,04:02:39
39.898992,116.380253,0,232,39765.1685648148,2008-11-13,04:02:44
39.898998,116.380329,0,231,39765.1686226852,2008-11-13,04:02:49
39.898991,116.3804,0,239,39765.1686805556,2008-11-13,04:02:54
39.89897,116.380503,0,239,39765.1687384259,2008-11-13,04:02:59
39.898939,116.380627,0,238,39765.1687962963,2008-11-13,04:03:04
39.898925,116.380731,0,244,39765.1688541667,2008-11-13,04:03:09
39.898928,116.380807,0,240,39765.168912037,2008-11-13,04:03:14
39.898931,116.380867,0,239,39765.1689699074,2008-11-13,04:03:19
39.898934,116.380894,0,239,39765.1690277778,2008-11-13,04:03:24
39.898949,116.380929,0,235,39765.1690856481,2008-11-13,04:03:29
39.898997,116.381005,0,235,39765.1691435185,2008-11-13,04:03:34
39.898997,116.381105,0,231,39765.1692013889,2008-11-13,04:03:39
39.899026,116.381158,0,224,39765.1692592593,2008-11-13,04:03:44
39.89905,116.381223,0,214,39765.1693171296,2008-11-13,04:03:49
39.899046,116.381308,0,208,39765.169375,2008-11-13,04:03:54
39.899039,116.381383,0,203,39765.1694328704,2008-11-13,04:03:59
39.899026,116.381465,0,200,39765.1694907407,2008-11-13,04:04:04
39.899024,116.381529,0,195,39765.1695486111,2008-11-13,04:04:09
39.899015,116.381554,0,202,39765.1696064815,2008-11-13,04:04:14
39.899024,116.381599,0,199,39765.1696643519,2008-11-13,04:04:19
39.899024,116.381599,0,199,39765.1696990741,2008-11-13,04:04:22
39.899019,116.381601,0,197,39765.1697222222,2008-11-13,04:04:24
39.899035,116.381643,0,193,39765.1697800926,2008-11-13,04:04:29
39.899042,116.381644,0,192,39765.169837963,2008-11-13,04:04:34
39.899042,116.381644,0,192,39765.1698726852,2008-11-13,04:04:37
39.899048,116.381641,0,191,39765.1698958333,2008-11-13,04:04:39
39.899054,116.38165,0,190,39765.1699537037,2008-11-13,04:04:44
39.899054,116.381658,0,190,39765.1700115741,2008-11-13,04:04:49
39.899054,116.381658,0,190,39765.1700694444,2008-11-13,04:04:54
39.899056,116.38165,0,190,39765.1701273148,2008-11-13,04:04:59
39.899056,116.38165,0,190,39765.170162037,2008-11-13,04:05:02
39.899062,116.381647,0,190,39765.1701851852,2008-11-13,04:05:04
39.899103,116.381685,0,196,39765.1702430556,2008-11-13,04:05:09
39.899102,116.381719,0,205,39765.1703009259,2008-11-13,04:05:14
39.899108,116.3818,0,212,39765.1703587963,2008-11-13,04:05:19
39.899092,116.381903,0,219,39765.1704166667,2008-11-13,04:05:24
39.8991,116.381943,0,218,39765.170474537,2008-11-13,04:05:29
39.899104,116.382008,0,219,39765.1705324074,2008-11-13,04:05:34
39.899098,116.382082,0,222,39765.1705902778,2008-11-13,04:05:39
39.899086,116.382255,0,231,39765.1706481481,2008-11-13,04:05:44
39.899096,116.382344,0,242,39765.1707060185,2008-11-13,04:05:49
39.899113,116.382435,0,250,39765.1707638889,2008-11-13,04:05:54
39.89914,116.382478,0,261,39765.1708217593,2008-11-13,04:05:59
39.899163,116.382492,0,268,39765.1708796296,2008-11-13,04:06:04
39.899202,116.38255,0,273,39765.1709375,2008-11-13,04:06:09
39.899211,116.382592,0,271,39765.1709953704,2008-11-13,04:06:14
39.899205,116.382653,0,267,39765.1710532407,2008-11-13,04:06:19
39.899186,116.382777,0,271,39765.1711111111,2008-11-13,04:06:24
39.899141,116.382993,0,274,39765.1711689815,2008-11-13,04:06:29
39.8991,116.383164,0,275,39765.1712268519,2008-11-13,04:06:34
39.899104,116.383231,0,277,39765.1712847222,2008-11-13,04:06:39
39.899154,116.383291,0,274,39765.1713425926,2008-11-13,04:06:44
39.899185,116.383382,0,275,39765.171400463,2008-11-13,04:06:49
39.899226,116.383446,0,281,39765.1714583333,2008-11-13,04:06:54
39.899265,116.383493,0,286,39765.1715162037,2008-11-13,04:06:59
39.899299,116.383539,0,291,39765.1715740741,2008-11-13,04:07:04
39.899313,116.383566,0,290,39765.1716319444,2008-11-13,04:07:09
39.899331,116.383642,0,291,39765.1716898148,2008-11-13,04:07:14
39.899305,116.383805,0,292,39765.1717476852,2008-11-13,04:07:19
39.899317,116.383904,0,292,39765.1718055556,2008-11-13,04:07:24
39.899317,116.384019,0,286,39765.1718634259,2008-11-13,04:07:29
39.899292,116.384178,0,281,39765.1719212963,2008-11-13,04:07:34
39.899287,116.384279,0,281,39765.1719791667,2008-11-13,04:07:39
39.89927,116.384423,0,271,39765.172037037,2008-11-13,04:07:44
39.899269,116.3845,0,268,39765.1720949074,2008-11-13,04:07:49
39.899275,116.384547,0,261,39765.1721527778,2008-11-13,04:07:54
39.899263,116.384642,0,252,39765.1722106481,2008-11-13,04:07:59
39.89929,116.38473,0,239,39765.1722685185,2008-11-13,04:08:04
39.8993,116.384761,0,215,39765.1723263889,2008-11-13,04:08:09
39.899298,116.38484,0,203,39765.1723842593,2008-11-13,04:08:14
39.899309,116.384932,0,198,39765.1724421296,2008-11-13,04:08:19
39.899315,116.385024,0,188,39765.1725,2008-11-13,04:08:24
39.899303,116.385117,0,182,39765.1725578704,2008-11-13,04:08:29
39.899292,116.385204,0,177,39765.1726157407,2008-11-13,04:08:34
39.899297,116.385232,0,180,39765.1726736111,2008-11-13,04:08:39
39.899303,116.385342,0,182,39765.1727314815,2008-11-13,04:08:44
39.899338,116.385403,0,183,39765.1727893518,2008-11-13,04:08:49
39.899418,116.385412,0,183,39765.1728472222,2008-11-13,04:08:54
39.89945,116.385449,0,183,39765.1729050926,2008-11-13,04:08:59
39.899485,116.385487,0,181,39765.172962963,2008-11-13,04:09:04
39.899538,116.385564,0,173,39765.1730208333,2008-11-13,04:09:09
39.899599,116.38558,0,170,39765.1730787037,2008-11-13,04:09:14
39.899615,116.385603,0,162,39765.1731365741,2008-11-13,04:09:19
39.899656,116.385638,0,159,39765.1731944444,2008-11-13,04:09:24
39.899768,116.385638,0,160,39765.1732523148,2008-11-13,04:09:29
39.899866,116.3856,0,164,39765.1733101852,2008-11-13,04:09:34
39.899991,116.385531,0,164,39765.1733680556,2008-11-13,04:09:39
39.900037,116.385499,0,164,39765.1734259259,2008-11-13,04:09:44
39.900077,116.385488,0,166,39765.1734837963,2008-11-13,04:09:49
39.900145,116.385497,0,169,39765.1735416667,2008-11-13,04:09:54
39.900246,116.385516,0,185,39765.173599537,2008-11-13,04:09:59
39.900278,116.385568,0,199,39765.1736574074,2008-11-13,04:10:04
39.900306,116.385628,0,209,39765.1737152778,2008-11-13,04:10:09
39.900333,116.385702,0,220,39765.1737731481,2008-11-13,04:10:14
39.900348,116.385739,0,228,39765.1738310185,2008-11-13,04:10:19
39.90036,116.385791,0,235,39765.1738888889,2008-11-13,04:10:24
39.900356,116.385831,0,242,39765.1739467593,2008-11-13,04:10:29
39.900369,116.385854,0,250,39765.1740046296,2008-11-13,04:10:34
39.900383,116.385915,0,256,39765.1740625,2008-11-13,04:10:39
39.900417,116.386002,0,261,39765.1741203704,2008-11-13,04:10:44
39.900444,116.38606,0,266,39765.1741782407,2008-11-13,04:10:49
39.900445,116.386153,0,270,39765.1742361111,2008-11-13,04:10:54
39.900401,116.386227,0,267,39765.1742939815,2008-11-13,04:10:59
39.90043,116.386289,0,274,39765.1743518518,2008-11-13,04:11:04
39.900428,116.386342,0,274,39765.1744097222,2008-11-13,04:11:09
39.900413,116.386411,0,274,39765.1744675926,2008-11-13,04:11:14
39.900422,116.386477,0,273,39765.174525463,2008-11-13,04:11:19
39.900371,116.386674,0,271,39765.1745833333,2008-11-13,04:11:24
39.900355,116.386713,0,271,39765.1746412037,2008-11-13,04:11:29
39.900316,116.386738,0,272,39765.1746990741,2008-11-13,04:11:34
39.900274,116.386746,0,272,39765.1747569444,2008-11-13,04:11:39
39.900248,116.386734,0,272,39765.1748148148,2008-11-13,04:11:44
39.900261,116.386725,0,272,39765.1748726852,2008-11-13,04:11:49
39.900526,116.3872,0,190,39765.1770717593,2008-11-13,04:14:59
39.900646,116.386904,0,185,39765.181875,2008-11-13,04:21:54
39.900645,116.386865,0,190,39765.1819328704,2008-11-13,04:21:59
39.900636,116.386858,0,198,39765.1819907407,2008-11-13,04:22:04
39.900648,116.386851,0,207,39765.1820486111,2008-11-13,04:22:09
39.900639,116.38684,0,214,39765.1821064815,2008-11-13,04:22:14
39.900639,116.38684,0,214,39765.1821412037,2008-11-13,04:22:17
39.900643,116.386843,0,217,39765.1821643518,2008-11-13,04:22:19
39.900657,116.386844,0,218,39765.1822222222,2008-11-13,04:22:24
39.900657,116.386853,0,219,39765.1822800926,2008-11-13,04:22:29
39.900659,116.386882,0,218,39765.182337963,2008-11-13,04:22:34
39.900647,116.386893,0,218,39765.1823958333,2008-11-13,04:22:39
39.900647,116.386893,0,218,39765.1824305556,2008-11-13,04:22:42
39.900654,116.386889,0,217,39765.1824537037,2008-11-13,04:22:44
39.90067,116.386908,0,217,39765.1825115741,2008-11-13,04:22:49
39.900672,116.386922,0,217,39765.1825694444,2008-11-13,04:22:54
39.900671,116.386936,0,216,39765.1826273148,2008-11-13,04:22:59
39.900671,116.386936,0,216,39765.182662037,2008-11-13,04:23:02
39.90067,116.386935,0,216,39765.1826851852,2008-11-13,04:23:04
39.900668,116.386945,0,215,39765.1827430556,2008-11-13,04:23:09
39.900656,116.386946,0,216,39765.1828009259,2008-11-13,04:23:14
39.900656,116.386946,0,216,39765.1828356481,2008-11-13,04:23:17
39.900657,116.386948,0,216,39765.1828587963,2008-11-13,04:23:19
39.900661,116.38696,0,216,39765.1829166667,2008-11-13,04:23:24
39.900688,116.386961,0,216,39765.182974537,2008-11-13,04:23:29
39.900728,116.386941,0,215,39765.1830324074,2008-11-13,04:23:34
39.900728,116.386941,0,215,39765.1830671296,2008-11-13,04:23:37
39.900732,116.386938,0,215,39765.1830902778,2008-11-13,04:23:39
39.900719,116.38695,0,216,39765.1831481481,2008-11-13,04:23:44
39.900747,116.386937,0,215,39765.1832060185,2008-11-13,04:23:49
39.900765,116.386933,0,215,39765.1832638889,2008-11-13,04:23:54
39.900752,116.38694,0,215,39765.1833217593,2008-11-13,04:23:59
39.900746,116.386948,0,215,39765.1833796296,2008-11-13,04:24:04
39.900746,116.386948,0,215,39765.1834143519,2008-11-13,04:24:07
39.900743,116.386951,0,215,39765.1834375,2008-11-13,04:24:09
39.900743,116.386939,0,215,39765.1834953704,2008-11-13,04:24:14
39.900748,116.386948,0,215,39765.1835532407,2008-11-13,04:24:19
39.900748,116.386948,0,215,39765.183587963,2008-11-13,04:24:22
39.900743,116.386955,0,215,39765.1836111111,2008-11-13,04:24:24
39.900719,116.38697,0,215,39765.1836689815,2008-11-13,04:24:29
39.90071,116.386995,0,215,39765.1837268519,2008-11-13,04:24:34
39.900703,116.387004,0,215,39765.1837847222,2008-11-13,04:24:39
39.900677,116.387039,0,216,39765.1838425926,2008-11-13,04:24:44
39.900668,116.387081,0,215,39765.183900463,2008-11-13,04:24:49
39.900672,116.3871,0,215,39765.1839583333,2008-11-13,04:24:54
39.900672,116.3871,0,215,39765.1839930556,2008-11-13,04:24:57
39.900678,116.387106,0,215,39765.1840162037,2008-11-13,04:24:59
39.900699,116.387101,0,215,39765.1840740741,2008-11-13,04:25:04
39.900739,116.387051,0,216,39765.1841319444,2008-11-13,04:25:09
39.900713,116.387017,0,215,39765.1841898148,2008-11-13,04:25:14
39.900716,116.386984,0,214,39765.1842476852,2008-11-13,04:25:19
39.900708,116.386974,0,210,39765.1843055556,2008-11-13,04:25:24
39.900708,116.386974,0,210,39765.1843402778,2008-11-13,04:25:27
39.900707,116.386968,0,211,39765.1843634259,2008-11-13,04:25:29
39.900702,116.386959,0,208,39765.1844212963,2008-11-13,04:25:34
39.900698,116.386979,0,205,39765.1844791667,2008-11-13,04:25:39
39.900699,116.38698,0,205,39765.184537037,2008-11-13,04:25:44
39.900702,116.386982,0,205,39765.1845949074,2008-11-13,04:25:49
39.900702,116.386982,0,205,39765.1846296296,2008-11-13,04:25:52
39.900706,116.386981,0,205,39765.1846527778,2008-11-13,04:25:54
39.9007,116.386962,0,204,39765.1847106481,2008-11-13,04:25:59
39.900713,116.386961,0,205,39765.1847685185,2008-11-13,04:26:04
39.900703,116.386957,0,205,39765.1848263889,2008-11-13,04:26:09
39.900702,116.386976,0,204,39765.1848842593,2008-11-13,04:26:14
39.900702,116.386976,0,204,39765.1849189815,2008-11-13,04:26:17
39.900698,116.38697,0,204,39765.1849421296,2008-11-13,04:26:19
39.900687,116.386951,0,204,39765.185,2008-11-13,04:26:24
39.900663,116.386912,0,204,39765.1850578704,2008-11-13,04:26:29
39.90068,116.386916,0,204,39765.1851157407,2008-11-13,04:26:34
39.900689,116.38692,0,205,39765.1851736111,2008-11-13,04:26:39
39.900694,116.386932,0,205,39765.1852314815,2008-11-13,04:26:44
39.900694,116.386932,0,205,39765.1852662037,2008-11-13,04:26:47
39.900686,116.386939,0,204,39765.1852893519,2008-11-13,04:26:49
39.900661,116.386973,0,202,39765.1853472222,2008-11-13,04:26:54
39.900643,116.387007,0,201,39765.1854050926,2008-11-13,04:26:59
39.900642,116.387024,0,202,39765.185462963,2008-11-13,04:27:04
39.900636,116.387028,0,202,39765.1855208333,2008-11-13,04:27:09
39.900633,116.387022,0,202,39765.1855787037,2008-11-13,04:27:14
39.900633,116.387022,0,202,39765.1856134259,2008-11-13,04:27:17
39.900625,116.387014,0,204,39765.1856365741,2008-11-13,04:27:19
39.90063,116.386999,0,205,39765.1856944444,2008-11-13,04:27:24
39.90075,116.386924,0,142,39765.2297337963,2008-11-13,05:30:49
39.899809,116.388534,0,142,39765.2305439815,2008-11-13,05:31:59
39.899848,116.388495,0,142,39765.2306597222,2008-11-13,05:32:09
39.900966,116.386502,0,158,39765.2310648148,2008-11-13,05:32:44
39.900982,116.386517,0,145,39765.2311226852,2008-11-13,05:32:49
39.90083,116.386112,0,181,39765.231875,2008-11-13,05:33:54
39.90083,116.386097,0,176,39765.2319328704,2008-11-13,05:33:59
39.900827,116.386108,0,176,39765.2319907407,2008-11-13,05:34:04
39.900815,116.386144,0,179,39765.2320486111,2008-11-13,05:34:09
39.900786,116.38619,0,198,39765.2321064815,2008-11-13,05:34:14
39.900755,116.386177,0,210,39765.2321643519,2008-11-13,05:34:19
39.900739,116.386212,0,225,39765.2322222222,2008-11-13,05:34:24
39.900733,116.386197,0,242,39765.2322800926,2008-11-13,05:34:29
39.900733,116.386197,0,242,39765.2323148148,2008-11-13,05:34:32
39.900729,116.38619,0,245,39765.232337963,2008-11-13,05:34:34
39.900834,116.386201,0,245,39765.2327430556,2008-11-13,05:35:09
39.900747,116.386201,0,245,39765.2328587963,2008-11-13,05:35:19
39.900773,116.386326,0,245,39765.2329166667,2008-11-13,05:35:24
39.900802,116.386387,0,245,39765.232974537,2008-11-13,05:35:29
39.90081,116.386345,0,245,39765.2330902778,2008-11-13,05:35:39
39.900811,116.386279,0,244,39765.2331481481,2008-11-13,05:35:44
39.900786,116.386124,0,244,39765.2332060185,2008-11-13,05:35:49
39.900787,116.386121,0,244,39765.2332638889,2008-11-13,05:35:54
39.900787,116.386121,0,244,39765.2332986111,2008-11-13,05:35:57
39.900789,116.386127,0,244,39765.2333217593,2008-11-13,05:35:59
39.900796,116.386086,0,244,39765.2333796296,2008-11-13,05:36:04
39.9008,116.386074,0,243,39765.2334375,2008-11-13,05:36:09
39.90077,116.386083,0,243,39765.2334953704,2008-11-13,05:36:14
39.900757,116.386089,0,242,39765.2335532407,2008-11-13,05:36:19
39.900757,116.386114,0,242,39765.2336111111,2008-11-13,05:36:24
39.900763,116.386118,0,242,39765.2336689815,2008-11-13,05:36:29
39.900762,116.386117,0,242,39765.2337268519,2008-11-13,05:36:34
39.900764,116.38612,0,241,39765.2337847222,2008-11-13,05:36:39
39.900765,116.386122,0,241,39765.2338425926,2008-11-13,05:36:44
39.900767,116.386128,0,241,39765.233900463,2008-11-13,05:36:49
39.900767,116.386128,0,241,39765.2339351852,2008-11-13,05:36:52
39.900769,116.386135,0,240,39765.2339583333,2008-11-13,05:36:54
39.900782,116.386196,0,240,39765.2340162037,2008-11-13,05:36:59
39.900817,116.386298,0,240,39765.2340740741,2008-11-13,05:37:04
39.900827,116.386362,0,240,39765.2341319444,2008-11-13,05:37:09
39.900845,116.386398,0,240,39765.2341898148,2008-11-13,05:37:14
39.900852,116.386426,0,239,39765.2342476852,2008-11-13,05:37:19
39.900857,116.386454,0,239,39765.2343055556,2008-11-13,05:37:24
39.900859,116.386503,0,239,39765.2343634259,2008-11-13,05:37:29
39.900847,116.38653,0,239,39765.2344212963,2008-11-13,05:37:34
39.900849,116.38656,0,239,39765.2344791667,2008-11-13,05:37:39
39.900859,116.386567,0,239,39765.234537037,2008-11-13,05:37:44
39.900846,116.38656,0,239,39765.2345949074,2008-11-13,05:37:49
39.90086,116.386553,0,239,39765.2346527778,2008-11-13,05:37:54
39.900849,116.386554,0,239,39765.2347106481,2008-11-13,05:37:59
39.900842,116.386564,0,239,39765.2347685185,2008-11-13,05:38:04
39.900815,116.386556,0,239,39765.2348263889,2008-11-13,05:38:09
39.900787,116.386553,0,239,39765.2348842593,2008-11-13,05:38:14
39.900843,116.386507,0,238,39765.2349421296,2008-11-13,05:38:19
39.900842,116.386508,0,238,39765.235,2008-11-13,05:38:24
39.900846,116.386505,0,238,39765.2350578704,2008-11-13,05:38:29
39.900846,116.386505,0,238,39765.2350925926,2008-11-13,05:38:32
39.900848,116.386497,0,238,39765.2351157407,2008-11-13,05:38:34
39.900847,116.386485,0,238,39765.2351736111,2008-11-13,05:38:39
39.900839,116.386414,0,238,39765.2352314815,2008-11-13,05:38:44
39.900852,116.386375,0,238,39765.2352893518,2008-11-13,05:38:49
39.900865,116.386349,0,238,39765.2353472222,2008-11-13,05:38:54
39.900823,116.386282,0,238,39765.2354050926,2008-11-13,05:38:59
39.900785,116.386163,0,239,39765.235462963,2008-11-13,05:39:04
39.900763,116.386088,0,240,39765.2355208333,2008-11-13,05:39:09
39.900767,116.38613,0,240,39765.2355787037,2008-11-13,05:39:14
39.900756,116.386213,0,241,39765.2356365741,2008-11-13,05:39:19
39.900774,116.386291,0,241,39765.2356944444,2008-11-13,05:39:24
39.9008,116.386364,0,242,39765.2357523148,2008-11-13,05:39:29
39.900817,116.386379,0,244,39765.2358101852,2008-11-13,05:39:34
39.900799,116.386338,0,244,39765.2358680556,2008-11-13,05:39:39
39.90079,116.386332,0,245,39765.2359259259,2008-11-13,05:39:44
39.90079,116.386332,0,245,39765.2359606481,2008-11-13,05:39:47
39.900795,116.386327,0,245,39765.2359837963,2008-11-13,05:39:49
39.900769,116.386315,0,245,39765.2360416667,2008-11-13,05:39:54
39.900729,116.386307,0,246,39765.236099537,2008-11-13,05:39:59
39.900739,116.386303,0,246,39765.2361574074,2008-11-13,05:40:04
39.900742,116.386244,0,246,39765.2362152778,2008-11-13,05:40:09
39.900736,116.386182,0,247,39765.2362731481,2008-11-13,05:40:14
39.900743,116.386118,0,248,39765.2363310185,2008-11-13,05:40:19
39.900765,116.386114,0,248,39765.2363888889,2008-11-13,05:40:24
39.90071,116.386401,0,240,39765.2367361111,2008-11-13,05:40:54
39.900766,116.386445,0,240,39765.2367939815,2008-11-13,05:40:59
39.900815,116.386452,0,240,39765.2368518518,2008-11-13,05:41:04
39.900817,116.386461,0,241,39765.2369097222,2008-11-13,05:41:09
39.900793,116.386395,0,242,39765.2369675926,2008-11-13,05:41:14
39.900788,116.386371,0,243,39765.237025463,2008-11-13,05:41:19
39.900775,116.386369,0,243,39765.2370833333,2008-11-13,05:41:24
39.900804,116.386404,0,243,39765.2371412037,2008-11-13,05:41:29
39.900807,116.386419,0,242,39765.2371990741,2008-11-13,05:41:34
39.900851,116.386429,0,242,39765.2372569444,2008-11-13,05:41:39
39.900871,116.386428,0,241,39765.2373148148,2008-11-13,05:41:44
39.900869,116.386448,0,240,39765.2373726852,2008-11-13,05:41:49
39.900858,116.386388,0,240,39765.2374305556,2008-11-13,05:41:54
39.900823,116.386324,0,239,39765.2374884259,2008-11-13,05:41:59
39.900777,116.386244,0,239,39765.2375462963,2008-11-13,05:42:04
39.900777,116.386244,0,239,39765.2375810185,2008-11-13,05:42:07
39.900784,116.386246,0,239,39765.2376041667,2008-11-13,05:42:09
39.900828,116.386322,0,239,39765.237662037,2008-11-13,05:42:14
39.900801,116.386304,0,238,39765.2377199074,2008-11-13,05:42:19
39.9008,116.386303,0,238,39765.2377777778,2008-11-13,05:42:24
39.9008,116.386303,0,238,39765.2378125,2008-11-13,05:42:27
39.900802,116.386306,0,238,39765.2378356481,2008-11-13,05:42:29
39.900811,116.386311,0,239,39765.2378935185,2008-11-13,05:42:34
39.900785,116.386294,0,240,39765.2379513889,2008-11-13,05:42:39
39.900781,116.386269,0,241,39765.2380092593,2008-11-13,05:42:44
39.900769,116.386252,0,239,39765.2380671296,2008-11-13,05:42:49
39.900775,116.386273,0,236,39765.238125,2008-11-13,05:42:54
39.900787,116.38628,0,233,39765.2381828704,2008-11-13,05:42:59
39.900788,116.38629,0,229,39765.2382407407,2008-11-13,05:43:04
39.900799,116.386306,0,226,39765.2382986111,2008-11-13,05:43:09
39.900822,116.386324,0,226,39765.2383564815,2008-11-13,05:43:14
39.900826,116.38631,0,224,39765.2384143519,2008-11-13,05:43:19
39.900827,116.386319,0,224,39765.2384722222,2008-11-13,05:43:24
39.900818,116.386366,0,224,39765.2385300926,2008-11-13,05:43:29
39.900823,116.386378,0,225,39765.238587963,2008-11-13,05:43:34
39.900847,116.386379,0,225,39765.2386458333,2008-11-13,05:43:39
39.900858,116.38638,0,227,39765.2387037037,2008-11-13,05:43:44
39.90085,116.386366,0,228,39765.2387615741,2008-11-13,05:43:49
39.90085,116.386366,0,228,39765.2387962963,2008-11-13,05:43:52
39.900849,116.386369,0,228,39765.2388194444,2008-11-13,05:43:54
39.900853,116.386378,0,228,39765.2388773148,2008-11-13,05:43:59
39.900852,116.386385,0,229,39765.2389351852,2008-11-13,05:44:04
39.900852,116.386389,0,229,39765.2389930556,2008-11-13,05:44:09
39.900852,116.386389,0,229,39765.2390277778,2008-11-13,05:44:12
39.900845,116.386383,0,229,39765.2390509259,2008-11-13,05:44:14
39.900849,116.38632,0,233,39765.2391087963,2008-11-13,05:44:19
39.900848,116.386308,0,233,39765.2391666667,2008-11-13,05:44:24
39.900825,116.386304,0,233,39765.239224537,2008-11-13,05:44:29
39.900799,116.386325,0,232,39765.2392824074,2008-11-13,05:44:34
39.900784,116.386339,0,232,39765.2393402778,2008-11-13,05:44:39
39.900775,116.386343,0,231,39765.2393981481,2008-11-13,05:44:44
39.900755,116.386345,0,230,39765.2394560185,2008-11-13,05:44:49
39.900767,116.386366,0,230,39765.2395138889,2008-11-13,05:44:54
39.900807,116.386427,0,230,39765.2395717593,2008-11-13,05:44:59
39.900849,116.38649,0,229,39765.2396296296,2008-11-13,05:45:04
39.900848,116.386505,0,229,39765.2396875,2008-11-13,05:45:09
39.900838,116.3865,0,229,39765.2397453704,2008-11-13,05:45:14
39.900827,116.386498,0,229,39765.2398032407,2008-11-13,05:45:19
39.900808,116.386499,0,229,39765.2398611111,2008-11-13,05:45:24
39.900822,116.386489,0,230,39765.2399189815,2008-11-13,05:45:29
39.900814,116.386497,0,230,39765.2399768519,2008-11-13,05:45:34
39.900807,116.3865,0,230,39765.2400347222,2008-11-13,05:45:39
39.900806,116.386501,0,230,39765.2400925926,2008-11-13,05:45:44
39.900807,116.386507,0,230,39765.240150463,2008-11-13,05:45:49
39.900811,116.386514,0,230,39765.2402083333,2008-11-13,05:45:54
39.900814,116.386522,0,230,39765.2402662037,2008-11-13,05:45:59
39.900816,116.386521,0,230,39765.2403240741,2008-11-13,05:46:04
39.900814,116.38652,0,230,39765.2403819444,2008-11-13,05:46:09
39.900814,116.38652,0,230,39765.2404166667,2008-11-13,05:46:12
39.900813,116.386515,0,230,39765.2404398148,2008-11-13,05:46:14
39.900816,116.386498,0,230,39765.2404976852,2008-11-13,05:46:19
39.900826,116.386466,0,230,39765.2405555556,2008-11-13,05:46:24
39.900821,116.386457,0,230,39765.2406134259,2008-11-13,05:46:29
39.900823,116.386449,0,230,39765.2406712963,2008-11-13,05:46:34
39.900823,116.386449,0,230,39765.2407060185,2008-11-13,05:46:37
39.900822,116.386441,0,230,39765.2407291667,2008-11-13,05:46:39
39.900826,116.386429,0,230,39765.240787037,2008-11-13,05:46:44
39.900846,116.386405,0,230,39765.2408449074,2008-11-13,05:46:49
39.900853,116.386396,0,230,39765.2409027778,2008-11-13,05:46:54
39.900853,116.386387,0,230,39765.2409606481,2008-11-13,05:46:59
39.900836,116.38636,0,230,39765.2410185185,2008-11-13,05:47:04
39.900836,116.386317,0,230,39765.2410763889,2008-11-13,05:47:09
39.900853,116.386342,0,230,39765.2411342593,2008-11-13,05:47:14
39.900857,116.386397,0,230,39765.2411921296,2008-11-13,05:47:19
39.900857,116.386397,0,230,39765.2412268519,2008-11-13,05:47:22
39.900858,116.3864,0,230,39765.24125,2008-11-13,05:47:24
39.900865,116.386377,0,230,39765.2413078704,2008-11-13,05:47:29
39.90087,116.386352,0,230,39765.2413657407,2008-11-13,05:47:34
39.900911,116.386346,0,230,39765.2414236111,2008-11-13,05:47:39
39.900873,116.386302,0,230,39765.2414814815,2008-11-13,05:47:44
39.900849,116.38627,0,230,39765.2415393519,2008-11-13,05:47:49
39.900849,116.38627,0,230,39765.2415740741,2008-11-13,05:47:52
39.90085,116.386264,0,230,39765.2415972222,2008-11-13,05:47:54
39.900824,116.386212,0,230,39765.2416550926,2008-11-13,05:47:59
39.900813,116.386148,0,230,39765.241712963,2008-11-13,05:48:04
39.900787,116.386077,0,229,39765.2417708333,2008-11-13,05:48:09
39.900838,116.386313,0,230,39765.2420601852,2008-11-13,05:48:34
39.900809,116.386367,0,228,39765.2421180556,2008-11-13,05:48:39
39.900811,116.386378,0,227,39765.2421759259,2008-11-13,05:48:44
39.900807,116.386375,0,227,39765.2422337963,2008-11-13,05:48:49
39.900807,116.386375,0,227,39765.2422685185,2008-11-13,05:48:52
39.900808,116.38638,0,227,39765.2422916667,2008-11-13,05:48:54
39.900781,116.386365,0,227,39765.242349537,2008-11-13,05:48:59
39.900772,116.386356,0,227,39765.2424074074,2008-11-13,05:49:04
39.900741,116.386319,0,227,39765.2424652778,2008-11-13,05:49:09
39.900742,116.38632,0,227,39765.2425231481,2008-11-13,05:49:14
39.900742,116.38632,0,227,39765.2425578704,2008-11-13,05:49:17
39.900739,116.386315,0,227,39765.2425810185,2008-11-13,05:49:19
39.90074,116.386303,0,228,39765.2426388889,2008-11-13,05:49:24
39.900723,116.386284,0,228,39765.2426967593,2008-11-13,05:49:29
39.900718,116.386285,0,228,39765.2427546296,2008-11-13,05:49:34
39.900718,116.386285,0,228,39765.2427893518,2008-11-13,05:49:37
39.900719,116.386281,0,228,39765.2428125,2008-11-13,05:49:39
39.900716,116.386251,0,229,39765.2428703704,2008-11-13,05:49:44
39.900724,116.386244,0,229,39765.2429282407,2008-11-13,05:49:49
39.900729,116.386241,0,229,39765.2429861111,2008-11-13,05:49:54
39.900733,116.386248,0,229,39765.2430439815,2008-11-13,05:49:59
39.900736,116.386256,0,229,39765.2431018518,2008-11-13,05:50:04
39.900734,116.386254,0,229,39765.2431597222,2008-11-13,05:50:09
39.900734,116.386254,0,229,39765.2431944444,2008-11-13,05:50:12
39.900736,116.386252,0,229,39765.2432175926,2008-11-13,05:50:14
39.900756,116.386259,0,229,39765.243275463,2008-11-13,05:50:19
39.900762,116.386258,0,229,39765.2433333333,2008-11-13,05:50:24
39.900762,116.386258,0,229,39765.2433680556,2008-11-13,05:50:27
39.900769,116.38626,0,230,39765.2433912037,2008-11-13,05:50:29
39.900797,116.386227,0,230,39765.2434490741,2008-11-13,05:50:34
39.900809,116.386163,0,233,39765.2435069444,2008-11-13,05:50:39
39.900833,116.3861,0,235,39765.2435648148,2008-11-13,05:50:44
39.900902,116.386106,0,234,39765.2436226852,2008-11-13,05:50:49
39.900952,116.38614,0,228,39765.2436805556,2008-11-13,05:50:54
39.900985,116.38614,0,221,39765.2437384259,2008-11-13,05:50:59
39.90098,116.386121,0,212,39765.2437962963,2008-11-13,05:51:04
39.901006,116.386145,0,202,39765.2438541667,2008-11-13,05:51:09
39.900999,116.386191,0,192,39765.243912037,2008-11-13,05:51:14
39.900978,116.386217,0,182,39765.2439699074,2008-11-13,05:51:19
39.900956,116.386282,0,175,39765.2440277778,2008-11-13,05:51:24
39.900961,116.386335,0,168,39765.2440856481,2008-11-13,05:51:29
39.900978,116.386364,0,163,39765.2441435185,2008-11-13,05:51:34
39.900969,116.38638,0,159,39765.2442013889,2008-11-13,05:51:39
39.900949,116.386393,0,161,39765.2442592593,2008-11-13,05:51:44
39.900933,116.386411,0,166,39765.2443171296,2008-11-13,05:51:49
39.900925,116.386385,0,168,39765.244375,2008-11-13,05:51:54
39.900917,116.386415,0,170,39765.2444328704,2008-11-13,05:51:59
39.9009,116.386429,0,172,39765.2444907407,2008-11-13,05:52:04
39.900898,116.386372,0,174,39765.2445486111,2008-11-13,05:52:09
39.900879,116.386325,0,178,39765.2446064815,2008-11-13,05:52:14
39.900862,116.38626,0,183,39765.2446643518,2008-11-13,05:52:19
39.900848,116.38624,0,188,39765.2447222222,2008-11-13,05:52:24
39.900841,116.386227,0,191,39765.2447800926,2008-11-13,05:52:29
39.900801,116.386182,0,193,39765.244837963,2008-11-13,05:52:34
39.900782,116.38617,0,202,39765.2448958333,2008-11-13,05:52:39
39.900797,116.38622,0,209,39765.2449537037,2008-11-13,05:52:44
39.90077,116.386252,0,215,39765.2450115741,2008-11-13,05:52:49
39.900745,116.386253,0,221,39765.2450694444,2008-11-13,05:52:54
39.900698,116.386231,0,224,39765.2451273148,2008-11-13,05:52:59
39.900726,116.386239,0,227,39765.2451851852,2008-11-13,05:53:04
39.900699,116.386253,0,229,39765.2452430556,2008-11-13,05:53:09
39.900725,116.386222,0,229,39765.2453009259,2008-11-13,05:53:14
39.900754,116.38622,0,231,39765.2453587963,2008-11-13,05:53:19
39.900754,116.38622,0,231,39765.2453935185,2008-11-13,05:53:22
39.900753,116.386221,0,233,39765.2454166667,2008-11-13,05:53:24
39.900784,116.386225,0,234,39765.245474537,2008-11-13,05:53:29
39.900822,116.386226,0,234,39765.2455324074,2008-11-13,05:53:34
39.900826,116.38627,0,234,39765.2455902778,2008-11-13,05:53:39
39.900861,116.386333,0,233,39765.2456481481,2008-11-13,05:53:44
39.900867,116.386386,0,233,39765.2457060185,2008-11-13,05:53:49
39.900888,116.386412,0,233,39765.2457638889,2008-11-13,05:53:54
39.900891,116.386452,0,233,39765.2458217593,2008-11-13,05:53:59
39.900891,116.386452,0,233,39765.2458564815,2008-11-13,05:54:02
39.900888,116.386449,0,234,39765.2458796296,2008-11-13,05:54:04
39.900876,116.386412,0,235,39765.2459375,2008-11-13,05:54:09
39.900888,116.386415,0,236,39765.2459953704,2008-11-13,05:54:14
39.900891,116.386438,0,238,39765.2460532407,2008-11-13,05:54:19
39.900871,116.386431,0,238,39765.2461111111,2008-11-13,05:54:24
39.900862,116.386407,0,238,39765.2461689815,2008-11-13,05:54:29
39.900847,116.386416,0,237,39765.2462268519,2008-11-13,05:54:34
39.900857,116.38642,0,237,39765.2462847222,2008-11-13,05:54:39
39.900869,116.386442,0,236,39765.2463425926,2008-11-13,05:54:44
39.900871,116.386454,0,236,39765.246400463,2008-11-13,05:54:49
39.900611,116.385418,0,225,39765.2498726852,2008-11-13,05:59:49
39.90073,116.385952,0,225,39765.2499305556,2008-11-13,05:59:54
39.900792,116.386215,0,225,39765.2499884259,2008-11-13,05:59:59
39.90083,116.386348,0,226,39765.2500462963,2008-11-13,06:00:04
39.900851,116.386374,0,225,39765.2501041667,2008-11-13,06:00:09
39.900872,116.386343,0,226,39765.250162037,2008-11-13,06:00:14
39.900863,116.386223,0,226,39765.2502199074,2008-11-13,06:00:19
39.900855,116.386168,0,226,39765.2502777778,2008-11-13,06:00:24
39.900845,116.386155,0,226,39765.2503356481,2008-11-13,06:00:29
39.900839,116.386229,0,226,39765.2503935185,2008-11-13,06:00:34
39.900862,116.386235,0,225,39765.2504513889,2008-11-13,06:00:39
39.900867,116.386305,0,224,39765.2505092593,2008-11-13,06:00:44
39.900926,116.386407,0,224,39765.2505671296,2008-11-13,06:00:49
39.900969,116.386549,0,222,39765.250625,2008-11-13,06:00:54
39.900998,116.386627,0,221,39765.2506828704,2008-11-13,06:00:59
39.901021,116.386711,0,219,39765.2507407407,2008-11-13,06:01:04
39.900991,116.386671,0,218,39765.2507986111,2008-11-13,06:01:09
39.901008,116.38666,0,216,39765.2508564815,2008-11-13,06:01:14
39.900993,116.386601,0,215,39765.2509143518,2008-11-13,06:01:19
39.900985,116.386567,0,215,39765.2509722222,2008-11-13,06:01:24
39.900962,116.386574,0,214,39765.2510300926,2008-11-13,06:01:29
39.900949,116.386624,0,213,39765.251087963,2008-11-13,06:01:34
39.90095,116.386717,0,210,39765.2511458333,2008-11-13,06:01:39
39.898886,116.385821,0,492,39765.4361458333,2008-11-13,10:28:03
39.899132,116.385744,0,45,39765.4362037037,2008-11-13,10:28:08
39.899094,116.385758,0,41,39765.4362615741,2008-11-13,10:28:13
39.899057,116.385801,0,42,39765.4363194444,2008-11-13,10:28:18
39.898929,116.38576,0,45,39765.4363773148,2008-11-13,10:28:23
39.898839,116.38577,0,51,39765.4364351852,2008-11-13,10:28:28
39.898819,116.385704,0,58,39765.4364930556,2008-11-13,10:28:33
39.8988,116.385683,0,66,39765.4365509259,2008-11-13,10:28:38
39.898815,116.385616,0,68,39765.4366087963,2008-11-13,10:28:43
39.8988,116.38553,0,70,39765.4366666667,2008-11-13,10:28:48
39.89875,116.385415,0,75,39765.436724537,2008-11-13,10:28:53
39.89863,116.385291,0,82,39765.4367824074,2008-11-13,10:28:58
39.898563,116.385213,0,83,39765.4368402778,2008-11-13,10:29:03
39.89854,116.385126,0,80,39765.4368981481,2008-11-13,10:29:08
39.898544,116.385059,0,78,39765.4369560185,2008-11-13,10:29:13
39.898517,116.384998,0,77,39765.4370138889,2008-11-13,10:29:18
39.898473,116.384928,0,78,39765.4370717593,2008-11-13,10:29:23
39.8985,116.384831,0,76,39765.4371296296,2008-11-13,10:29:28
39.898509,116.384743,0,76,39765.4371875,2008-11-13,10:29:33
39.898514,116.38465,0,75,39765.4372453704,2008-11-13,10:29:38
39.898523,116.38459,0,73,39765.4373032407,2008-11-13,10:29:43
39.898503,116.384519,0,73,39765.4373611111,2008-11-13,10:29:48
39.898503,116.38444,0,71,39765.4374189815,2008-11-13,10:29:53
39.898534,116.384342,0,69,39765.4374768519,2008-11-13,10:29:58
39.898574,116.384248,0,66,39765.4375347222,2008-11-13,10:30:03
39.898588,116.384144,0,63,39765.4375925926,2008-11-13,10:30:08
39.898612,116.384044,0,59,39765.437650463,2008-11-13,10:30:13
39.898646,116.383937,0,57,39765.4377083333,2008-11-13,10:30:18
39.898638,116.383873,0,61,39765.4377662037,2008-11-13,10:30:23
39.898577,116.383797,0,63,39765.4378240741,2008-11-13,10:30:28
39.898602,116.383681,0,67,39765.4378819444,2008-11-13,10:30:33
39.898597,116.383589,0,74,39765.4379398148,2008-11-13,10:30:38
39.898615,116.383471,0,88,39765.4379976852,2008-11-13,10:30:43
39.89859,116.383392,0,99,39765.4380555556,2008-11-13,10:30:48
39.898583,116.383306,0,105,39765.4381134259,2008-11-13,10:30:53
39.898576,116.383238,0,110,39765.4381712963,2008-11-13,10:30:58
39.898545,116.383163,0,116,39765.4382291667,2008-11-13,10:31:03
39.89854,116.383094,0,120,39765.438287037,2008-11-13,10:31:08
39.898538,116.383038,0,124,39765.4383449074,2008-11-13,10:31:13
39.898539,116.38296,0,128,39765.4384027778,2008-11-13,10:31:18
39.898525,116.382911,0,132,39765.4384606481,2008-11-13,10:31:23
39.898496,116.382845,0,138,39765.4385185185,2008-11-13,10:31:28
39.89857,116.382717,0,138,39765.4385763889,2008-11-13,10:31:33
39.898663,116.382594,0,138,39765.4386342593,2008-11-13,10:31:38
39.898657,116.382516,0,146,39765.4386921296,2008-11-13,10:31:43
39.898609,116.382437,0,147,39765.43875,2008-11-13,10:31:48
39.898564,116.382383,0,152,39765.4388078704,2008-11-13,10:31:53
39.898634,116.382268,0,153,39765.4388657407,2008-11-13,10:31:58
39.898655,116.382166,0,159,39765.4389236111,2008-11-13,10:32:03
39.898698,116.382054,0,161,39765.4389814815,2008-11-13,10:32:08
39.898697,116.381948,0,164,39765.4390393518,2008-11-13,10:32:13
39.898662,116.381877,0,157,39765.4390972222,2008-11-13,10:32:18
39.898621,116.381825,0,138,39765.4391550926,2008-11-13,10:32:23
39.898607,116.381785,0,126,39765.439212963,2008-11-13,10:32:28
39.8986,116.381727,0,120,39765.4392708333,2008-11-13,10:32:33
39.898579,116.38165,0,114,39765.4393287037,2008-11-13,10:32:38
39.898565,116.381584,0,109,39765.4393865741,2008-11-13,10:32:43
39.898564,116.381532,0,105,39765.4394444444,2008-11-13,10:32:48
39.898581,116.38143,0,98,39765.4395023148,2008-11-13,10:32:53
39.898609,116.381359,0,95,39765.4395601852,2008-11-13,10:32:58
39.898604,116.381282,0,91,39765.4396180556,2008-11-13,10:33:03
39.898576,116.381197,0,90,39765.4396759259,2008-11-13,10:33:08
39.898576,116.381101,0,88,39765.4397337963,2008-11-13,10:33:13
39.898568,116.380997,0,86,39765.4397916667,2008-11-13,10:33:18
39.898565,116.380902,0,85,39765.439849537,2008-11-13,10:33:23
39.898579,116.380791,0,85,39765.4399074074,2008-11-13,10:33:28
39.89855,116.380694,0,90,39765.4399652778,2008-11-13,10:33:33
39.898572,116.380604,0,100,39765.4400231481,2008-11-13,10:33:38
39.898566,116.380551,0,103,39765.4400810185,2008-11-13,10:33:43
39.898553,116.380473,0,104,39765.4401388889,2008-11-13,10:33:48
39.898558,116.380422,0,102,39765.4401967593,2008-11-13,10:33:53
39.898535,116.38036,0,97,39765.4402546296,2008-11-13,10:33:58
39.898526,116.380307,0,95,39765.4403125,2008-11-13,10:34:03
39.898492,116.380237,0,95,39765.4403703704,2008-11-13,10:34:08
39.898464,116.380184,0,93,39765.4404282407,2008-11-13,10:34:13
39.898449,116.380104,0,87,39765.4404861111,2008-11-13,10:34:18
39.898418,116.380028,0,87,39765.4405439815,2008-11-13,10:34:23
39.898383,116.379948,0,83,39765.4406018518,2008-11-13,10:34:28
39.898379,116.379854,0,81,39765.4406597222,2008-11-13,10:34:33
39.898389,116.379723,0,86,39765.4407175926,2008-11-13,10:34:38
39.898416,116.379625,0,89,39765.440775463,2008-11-13,10:34:43
39.898433,116.379544,0,89,39765.4408333333,2008-11-13,10:34:48
39.898429,116.379477,0,92,39765.4408912037,2008-11-13,10:34:53
39.898449,116.379421,0,99,39765.4409490741,2008-11-13,10:34:58
39.898471,116.379345,0,99,39765.4410069444,2008-11-13,10:35:03
39.898463,116.379249,0,102,39765.4410648148,2008-11-13,10:35:08
39.898477,116.379158,0,104,39765.4411226852,2008-11-13,10:35:13
39.898457,116.379092,0,104,39765.4411805556,2008-11-13,10:35:18
39.898438,116.379001,0,101,39765.4412384259,2008-11-13,10:35:23
39.898432,116.378925,0,97,39765.4412962963,2008-11-13,10:35:28
39.898424,116.378828,0,100,39765.4413541667,2008-11-13,10:35:33
39.89843,116.378777,0,100,39765.441412037,2008-11-13,10:35:38
39.898451,116.378703,0,99,39765.4414699074,2008-11-13,10:35:43
39.898471,116.378596,0,104,39765.4415277778,2008-11-13,10:35:48
39.898464,116.37851,0,105,39765.4415856482,2008-11-13,10:35:53
39.898468,116.378437,0,102,39765.4416435185,2008-11-13,10:35:58
39.898461,116.378371,0,96,39765.4417013889,2008-11-13,10:36:03
39.89844,116.378299,0,96,39765.4417592593,2008-11-13,10:36:08
39.898432,116.378233,0,103,39765.4418171296,2008-11-13,10:36:13
39.89841,116.378173,0,107,39765.441875,2008-11-13,10:36:18
39.898366,116.378122,0,111,39765.4419328704,2008-11-13,10:36:23
39.898336,116.378084,0,115,39765.4419907407,2008-11-13,10:36:28
39.898301,116.378069,0,117,39765.4420486111,2008-11-13,10:36:33
39.898183,116.378085,0,116,39765.4421064815,2008-11-13,10:36:38
39.898087,116.378181,0,116,39765.4421643519,2008-11-13,10:36:43
39.898049,116.378197,0,117,39765.4422222222,2008-11-13,10:36:48
39.898032,116.378205,0,118,39765.4422800926,2008-11-13,10:36:53
39.897965,116.37825,0,115,39765.442337963,2008-11-13,10:36:58
39.897881,116.378315,0,112,39765.4423958333,2008-11-13,10:37:03
39.897796,116.378367,0,108,39765.4424537037,2008-11-13,10:37:08
39.897743,116.378389,0,106,39765.4425115741,2008-11-13,10:37:13
39.897704,116.37833,0,103,39765.4425694444,2008-11-13,10:37:18
39.897544,116.378257,0,92,39765.4426273148,2008-11-13,10:37:23
39.897486,116.378251,0,89,39765.4426851852,2008-11-13,10:37:28
39.897422,116.378245,0,84,39765.4427430556,2008-11-13,10:37:33
39.897375,116.378225,0,81,39765.4428009259,2008-11-13,10:37:38
39.897348,116.37822,0,80,39765.4428587963,2008-11-13,10:37:43
39.897347,116.378211,0,79,39765.4429166667,2008-11-13,10:37:48
39.897309,116.378208,0,80,39765.442974537,2008-11-13,10:37:53
39.89729,116.378197,0,83,39765.4430324074,2008-11-13,10:37:58
39.897253,116.378196,0,86,39765.4430902778,2008-11-13,10:38:03
39.897254,116.378181,0,85,39765.4431481481,2008-11-13,10:38:08
39.897248,116.378146,0,87,39765.4432060185,2008-11-13,10:38:13
39.897272,116.378145,0,93,39765.4432638889,2008-11-13,10:38:18
39.897272,116.378145,0,93,39765.4432986111,2008-11-13,10:38:21
39.897278,116.378137,0,102,39765.4433217593,2008-11-13,10:38:23
39.89726,116.378159,0,107,39765.4433796296,2008-11-13,10:38:28
39.89726,116.378159,0,107,39765.4434143519,2008-11-13,10:38:31
39.897263,116.378166,0,109,39765.4434375,2008-11-13,10:38:33
39.897248,116.378186,0,111,39765.4434953704,2008-11-13,10:38:38
39.897239,116.378173,0,112,39765.4435532407,2008-11-13,10:38:43
39.897245,116.378162,0,114,39765.4436111111,2008-11-13,10:38:48
39.897247,116.378146,0,116,39765.4436689815,2008-11-13,10:38:53
39.897271,116.378124,0,119,39765.4437268519,2008-11-13,10:38:58
39.897291,116.378129,0,118,39765.4437847222,2008-11-13,10:39:03
39.897303,116.378146,0,118,39765.4438425926,2008-11-13,10:39:08
39.897466,116.378129,0,117,39765.443900463,2008-11-13,10:39:13
39.897653,116.378129,0,109,39765.4439583333,2008-11-13,10:39:18
39.897794,116.378153,0,94,39765.4440162037,2008-11-13,10:39:23
39.89784,116.378122,0,80,39765.4440740741,2008-11-13,10:39:28
39.897859,116.378112,0,67,39765.4441319444,2008-11-13,10:39:33
39.897838,116.378089,0,59,39765.4441898148,2008-11-13,10:39:38
39.897871,116.378015,0,58,39765.4442476852,2008-11-13,10:39:43
39.897923,116.377988,0,70,39765.4443055556,2008-11-13,10:39:48
39.897923,116.377988,0,70,39765.4443402778,2008-11-13,10:39:51
39.897923,116.377988,0,68,39765.4443634259,2008-11-13,10:39:53
39.897908,116.378005,0,70,39765.4444212963,2008-11-13,10:39:58
39.897914,116.378015,0,72,39765.4444791667,2008-11-13,10:40:03
39.897932,116.378017,0,73,39765.444537037,2008-11-13,10:40:08
39.898019,116.378048,0,77,39765.4445949074,2008-11-13,10:40:13
39.898202,116.378058,0,81,39765.4446527778,2008-11-13,10:40:18
39.898338,116.378015,0,73,39765.4447106481,2008-11-13,10:40:23
39.898315,116.378045,0,64,39765.4447685185,2008-11-13,10:40:28
39.898337,116.37807,0,54,39765.4448263889,2008-11-13,10:40:33
39.898378,116.378064,0,38,39765.4448842593,2008-11-13,10:40:38
39.898496,116.377913,0,31,39765.4449421296,2008-11-13,10:40:43
39.898517,116.377532,0,29,39765.445,2008-11-13,10:40:48
39.898505,116.376873,0,32,39765.4450578704,2008-11-13,10:40:53
39.898485,116.376134,0,32,39765.4451157407,2008-11-13,10:40:58
39.89846,116.37547,0,30,39765.4451736111,2008-11-13,10:41:03
39.89841,116.374803,0,31,39765.4452314815,2008-11-13,10:41:08
39.898422,116.374003,0,31,39765.4452893519,2008-11-13,10:41:13
39.898472,116.373188,0,31,39765.4453472222,2008-11-13,10:41:18
39.898582,116.372415,0,35,39765.4454050926,2008-11-13,10:41:23
39.898587,116.371728,0,34,39765.445462963,2008-11-13,10:41:28
39.898571,116.371299,0,34,39765.4455208333,2008-11-13,10:41:33
39.898579,116.371284,0,36,39765.4455787037,2008-11-13,10:41:38
39.898591,116.371287,0,33,39765.4456365741,2008-11-13,10:41:43
39.898596,116.371194,0,35,39765.4456944444,2008-11-13,10:41:48
39.898576,116.370864,0,48,39765.4457523148,2008-11-13,10:41:53
39.898569,116.370557,0,50,39765.4458101852,2008-11-13,10:41:58
39.898509,116.370098,0,51,39765.4458680556,2008-11-13,10:42:03
39.898517,116.369464,0,51,39765.4459259259,2008-11-13,10:42:08
39.898489,116.368884,0,54,39765.4459837963,2008-11-13,10:42:13
39.89853,116.368524,0,58,39765.4460416667,2008-11-13,10:42:18
39.898785,116.368259,0,50,39765.446099537,2008-11-13,10:42:23
39.899105,116.368221,0,54,39765.4461574074,2008-11-13,10:42:28
39.899559,116.368187,0,60,39765.4462152778,2008-11-13,10:42:33
39.900089,116.36814,0,78,39765.4462731481,2008-11-13,10:42:38
39.900653,116.368117,0,89,39765.4463310185,2008-11-13,10:42:43
39.901149,116.368104,0,86,39765.4463888889,2008-11-13,10:42:48
39.90157,116.368094,0,89,39765.4464467593,2008-11-13,10:42:53
39.901944,116.368094,0,86,39765.4465046296,2008-11-13,10:42:58
39.902212,116.368093,0,84,39765.4465625,2008-11-13,10:43:03
39.90236,116.36811,0,69,39765.4466203704,2008-11-13,10:43:08
39.90244,116.368126,0,83,39765.4466782407,2008-11-13,10:43:13
39.902541,116.368083,0,86,39765.4467361111,2008-11-13,10:43:18
39.902745,116.368024,0,124,39765.4467939815,2008-11-13,10:43:23
39.902933,116.367965,0,132,39765.4468518518,2008-11-13,10:43:28
39.903198,116.367899,0,137,39765.4469097222,2008-11-13,10:43:33
39.903457,116.367852,0,136,39765.4469675926,2008-11-13,10:43:38
39.903594,116.36787,0,135,39765.447025463,2008-11-13,10:43:43
39.903755,116.367941,0,138,39765.4470833333,2008-11-13,10:43:48
39.903714,116.367915,0,133,39765.4471412037,2008-11-13,10:43:53
39.903921,116.367882,0,132,39765.4471990741,2008-11-13,10:43:58
39.904093,116.367918,0,132,39765.4472569444,2008-11-13,10:44:03
39.904195,116.367916,0,131,39765.4473148148,2008-11-13,10:44:08
39.90418,116.36792,0,138,39765.4473726852,2008-11-13,10:44:13
39.904197,116.367919,0,143,39765.4474305556,2008-11-13,10:44:18
39.904396,116.367967,0,158,39765.4474884259,2008-11-13,10:44:23
39.904553,116.367969,0,168,39765.4475462963,2008-11-13,10:44:28
39.90459,116.368006,0,181,39765.4476041667,2008-11-13,10:44:33
39.904737,116.368053,0,188,39765.447662037,2008-11-13,10:44:38
39.904943,116.36806,0,187,39765.4477199074,2008-11-13,10:44:43
39.905114,116.368041,0,188,39765.4477777778,2008-11-13,10:44:48
39.905175,116.368096,0,195,39765.4478356481,2008-11-13,10:44:53
39.905184,116.36813,0,204,39765.4478935185,2008-11-13,10:44:58
39.905186,116.368131,0,207,39765.4479513889,2008-11-13,10:45:03
39.905186,116.368131,0,207,39765.4479861111,2008-11-13,10:45:06
39.905191,116.368131,0,207,39765.4480092593,2008-11-13,10:45:08
39.905205,116.36813,0,207,39765.4480671296,2008-11-13,10:45:13
39.905218,116.368129,0,208,39765.448125,2008-11-13,10:45:18
39.905239,116.368126,0,208,39765.4481828704,2008-11-13,10:45:23
39.905257,116.368125,0,209,39765.4482407407,2008-11-13,10:45:28
39.905263,116.368124,0,210,39765.4482986111,2008-11-13,10:45:33
39.905262,116.368123,0,210,39765.4483564815,2008-11-13,10:45:38
39.905262,116.368123,0,210,39765.4483912037,2008-11-13,10:45:41
39.905264,116.368121,0,211,39765.4484143518,2008-11-13,10:45:43
39.905274,116.368121,0,212,39765.4484722222,2008-11-13,10:45:48
39.905287,116.368122,0,212,39765.4485300926,2008-11-13,10:45:53
39.90534,116.368105,0,206,39765.448587963,2008-11-13,10:45:58
39.905506,116.368065,0,188,39765.4486458333,2008-11-13,10:46:03
39.905735,116.36804,0,185,39765.4487037037,2008-11-13,10:46:08
39.905894,116.368037,0,185,39765.4487615741,2008-11-13,10:46:13
39.906043,116.367993,0,185,39765.4488194444,2008-11-13,10:46:18
39.906311,116.36796,0,183,39765.4488773148,2008-11-13,10:46:23
39.906604,116.367936,0,181,39765.4489351852,2008-11-13,10:46:28
39.906888,116.367948,0,183,39765.4489930556,2008-11-13,10:46:33
39.907235,116.367951,0,168,39765.4490509259,2008-11-13,10:46:38
39.907461,116.367981,0,176,39765.4491087963,2008-11-13,10:46:43
39.907528,116.36802,0,186,39765.4491666667,2008-11-13,10:46:48
39.907567,116.368122,0,192,39765.449224537,2008-11-13,10:46:53
39.907546,116.368306,0,202,39765.4492824074,2008-11-13,10:46:58
39.907572,116.368669,0,213,39765.4493402778,2008-11-13,10:47:03
39.907633,116.369085,0,213,39765.4493981482,2008-11-13,10:47:08
39.907715,116.369363,0,218,39765.4494560185,2008-11-13,10:47:13
39.907791,116.369712,0,212,39765.4495138889,2008-11-13,10:47:18
39.907777,116.369909,0,219,39765.4495717593,2008-11-13,10:47:23
39.90764,116.369903,0,238,39765.4496296296,2008-11-13,10:47:28
39.907516,116.369836,0,249,39765.4496875,2008-11-13,10:47:33
39.907142,116.369919,0,269,39765.4497453704,2008-11-13,10:47:38
39.906772,116.369969,0,262,39765.4498032407,2008-11-13,10:47:43
39.906533,116.369967,0,252,39765.4498611111,2008-11-13,10:47:48
39.906374,116.369853,0,235,39765.4499189815,2008-11-13,10:47:53
39.906223,116.369585,0,226,39765.4499768519,2008-11-13,10:47:58
39.906088,116.369125,0,200,39765.4500347222,2008-11-13,10:48:03
39.906028,116.368507,0,186,39765.4500925926,2008-11-13,10:48:08
39.905943,116.367984,0,172,39765.450150463,2008-11-13,10:48:13
39.905887,116.36745,0,159,39765.4502083333,2008-11-13,10:48:18
39.905839,116.366881,0,143,39765.4502662037,2008-11-13,10:48:23
39.905819,116.366464,0,116,39765.4503240741,2008-11-13,10:48:28
39.905832,116.366164,0,123,39765.4503819444,2008-11-13,10:48:33
39.905778,116.365837,0,128,39765.4504398148,2008-11-13,10:48:38
39.905693,116.365541,0,138,39765.4504976852,2008-11-13,10:48:43
39.905502,116.365209,0,153,39765.4505555556,2008-11-13,10:48:48
39.905293,116.364868,0,180,39765.4506134259,2008-11-13,10:48:53
39.905175,116.364448,0,205,39765.4506712963,2008-11-13,10:48:58
39.905052,116.36399,0,231,39765.4507291667,2008-11-13,10:49:03
39.904985,116.363536,0,229,39765.450787037,2008-11-13,10:49:08
39.905149,116.362836,0,223,39765.4508449074,2008-11-13,10:49:13
39.905297,116.362167,0,214,39765.4509027778,2008-11-13,10:49:18
39.90545,116.361541,0,216,39765.4509606481,2008-11-13,10:49:23
39.905535,116.36102,0,200,39765.4510185185,2008-11-13,10:49:28
39.90557,116.36054,0,187,39765.4510763889,2008-11-13,10:49:33
39.905514,116.360146,0,193,39765.4511342593,2008-11-13,10:49:38
39.905429,116.359791,0,218,39765.4511921296,2008-11-13,10:49:43
39.905603,116.359453,0,207,39765.45125,2008-11-13,10:49:48
39.905666,116.358979,0,184,39765.4513078704,2008-11-13,10:49:53
39.905709,116.358517,0,177,39765.4513657407,2008-11-13,10:49:58
39.905685,116.358139,0,182,39765.4514236111,2008-11-13,10:50:03
39.905691,116.357967,0,187,39765.4514814815,2008-11-13,10:50:08
39.905683,116.357943,0,190,39765.4515393519,2008-11-13,10:50:13
39.905683,116.35789,0,191,39765.4515972222,2008-11-13,10:50:18
39.905695,116.357556,0,194,39765.4516550926,2008-11-13,10:50:23
39.905527,116.357076,0,209,39765.451712963,2008-11-13,10:50:28
39.90536,116.356482,0,216,39765.4517708333,2008-11-13,10:50:33
39.905182,116.355796,0,235,39765.4518287037,2008-11-13,10:50:38
39.905124,116.355065,0,246,39765.4518865741,2008-11-13,10:50:43
39.905105,116.354327,0,254,39765.4519444444,2008-11-13,10:50:48
39.904917,116.353733,0,263,39765.4520023148,2008-11-13,10:50:53
39.904534,116.353398,0,273,39765.4520601852,2008-11-13,10:50:58
39.90437,116.353306,0,278,39765.4521180556,2008-11-13,10:51:03
39.904375,116.353368,0,271,39765.4521759259,2008-11-13,10:51:08
39.904262,116.353276,0,262,39765.4522337963,2008-11-13,10:51:13
39.904002,116.353141,0,261,39765.4522916667,2008-11-13,10:51:18
39.904028,116.353065,0,247,39765.452349537,2008-11-13,10:51:23
39.904098,116.35299,0,246,39765.4524074074,2008-11-13,10:51:28
39.904102,116.352995,0,246,39765.4524652778,2008-11-13,10:51:33
39.904108,116.352994,0,245,39765.4525231481,2008-11-13,10:51:38
39.904108,116.352994,0,245,39765.4525578704,2008-11-13,10:51:41
39.904113,116.352991,0,245,39765.4525810185,2008-11-13,10:51:43
39.904182,116.3529,0,250,39765.4526388889,2008-11-13,10:51:48
39.904212,116.352741,0,249,39765.4526967593,2008-11-13,10:51:53
39.904207,116.352608,0,252,39765.4527546296,2008-11-13,10:51:58
39.904183,116.352436,0,262,39765.4528125,2008-11-13,10:52:03
39.90411,116.352211,0,279,39765.4528703704,2008-11-13,10:52:08
39.904033,116.352098,0,291,39765.4529282407,2008-11-13,10:52:13
39.904096,116.351794,0,297,39765.4529861111,2008-11-13,10:52:18
39.90426,116.35129,0,309,39765.4530439815,2008-11-13,10:52:23
39.904485,116.350699,0,290,39765.4531018519,2008-11-13,10:52:28
39.905029,116.349803,0,289,39765.4531597222,2008-11-13,10:52:33
39.905322,116.348917,0,300,39765.4532175926,2008-11-13,10:52:38
39.905509,116.348072,0,307,39765.453275463,2008-11-13,10:52:43
39.905621,116.347379,0,306,39765.4533333333,2008-11-13,10:52:48
39.905732,116.346828,0,292,39765.4533912037,2008-11-13,10:52:53
39.905802,116.346635,0,264,39765.4534490741,2008-11-13,10:52:58
39.905946,116.346582,0,201,39765.4535069444,2008-11-13,10:53:03
39.905853,116.346508,0,207,39765.4535648148,2008-11-13,10:53:08
39.905986,116.346439,0,202,39765.4536226852,2008-11-13,10:53:13
39.906056,116.346473,0,202,39765.4536805556,2008-11-13,10:53:18
39.906088,116.346557,0,200,39765.4537384259,2008-11-13,10:53:23
39.906121,116.34662,0,210,39765.4537962963,2008-11-13,10:53:28
39.906402,116.346697,0,208,39765.4538541667,2008-11-13,10:53:33
39.906861,116.346775,0,195,39765.453912037,2008-11-13,10:53:38
39.907127,116.346798,0,221,39765.4539699074,2008-11-13,10:53:43
39.90722,116.346778,0,230,39765.4540277778,2008-11-13,10:53:48
39.907235,116.346762,0,234,39765.4540856481,2008-11-13,10:53:53
39.907257,116.346754,0,237,39765.4541435185,2008-11-13,10:53:58
39.907257,116.346754,0,237,39765.4541782407,2008-11-13,10:54:01
39.907261,116.346759,0,240,39765.4542013889,2008-11-13,10:54:03
39.907275,116.346771,0,241,39765.4542592593,2008-11-13,10:54:08
39.907467,116.346668,0,241,39765.4543171296,2008-11-13,10:54:13
39.907987,116.346703,0,242,39765.454375,2008-11-13,10:54:18
39.908409,116.346772,0,231,39765.4544328704,2008-11-13,10:54:23
39.908696,116.346809,0,236,39765.4544907407,2008-11-13,10:54:28
39.909096,116.346792,0,241,39765.4545486111,2008-11-13,10:54:33
39.909646,116.346822,0,243,39765.4546064815,2008-11-13,10:54:38
39.910235,116.34683,0,251,39765.4546643518,2008-11-13,10:54:43
39.911171,116.346825,0,281,39765.4547222222,2008-11-13,10:54:48
39.911464,116.346842,0,294,39765.4547800926,2008-11-13,10:54:53
39.911558,116.346848,0,296,39765.454837963,2008-11-13,10:54:58
39.911601,116.34683,0,298,39765.4548958333,2008-11-13,10:55:03
39.911624,116.346789,0,291,39765.4549537037,2008-11-13,10:55:08
39.911683,116.346728,0,272,39765.4550115741,2008-11-13,10:55:13
39.911838,116.346701,0,246,39765.4550694444,2008-11-13,10:55:18
39.912113,116.346665,0,225,39765.4551273148,2008-11-13,10:55:23
39.912203,116.346685,0,211,39765.4551851852,2008-11-13,10:55:28
39.912206,116.346681,0,213,39765.4552430556,2008-11-13,10:55:33
39.912207,116.346686,0,213,39765.4553009259,2008-11-13,10:55:38
39.912209,116.346689,0,213,39765.4553587963,2008-11-13,10:55:43
39.91221,116.346695,0,213,39765.4554166667,2008-11-13,10:55:48
39.912211,116.346696,0,213,39765.455474537,2008-11-13,10:55:53
39.912212,116.346699,0,213,39765.4555324074,2008-11-13,10:55:58
39.912212,116.346706,0,213,39765.4555902778,2008-11-13,10:56:03
39.912213,116.34671,0,213,39765.4556481481,2008-11-13,10:56:08
39.912214,116.346711,0,213,39765.4557060185,2008-11-13,10:56:13
39.912216,116.346712,0,213,39765.4557638889,2008-11-13,10:56:18
39.912216,116.346712,0,213,39765.4557986111,2008-11-13,10:56:21
39.912217,116.346712,0,213,39765.4558217593,2008-11-13,10:56:23
39.912294,116.346755,0,215,39765.4558796296,2008-11-13,10:56:28
39.91247,116.346798,0,207,39765.4559375,2008-11-13,10:56:33
39.91256,116.346833,0,190,39765.4559953704,2008-11-13,10:56:38
39.91274,116.346985,0,179,39765.4560532407,2008-11-13,10:56:43
39.913058,116.347058,0,173,39765.4561111111,2008-11-13,10:56:48
39.913613,116.347043,0,168,39765.4561689815,2008-11-13,10:56:53
39.914165,116.347134,0,163,39765.4562268518,2008-11-13,10:56:58
39.914613,116.347221,0,153,39765.4562847222,2008-11-13,10:57:03
39.91503,116.347286,0,130,39765.4563425926,2008-11-13,10:57:08
39.91538,116.347336,0,101,39765.456400463,2008-11-13,10:57:13
39.915732,116.347387,0,115,39765.4564583333,2008-11-13,10:57:18
39.91601,116.347464,0,111,39765.4565162037,2008-11-13,10:57:23
39.91627,116.347386,0,124,39765.4565740741,2008-11-13,10:57:28
39.916347,116.347369,0,126,39765.4566319444,2008-11-13,10:57:33
39.91635,116.347367,0,121,39765.4566898148,2008-11-13,10:57:38
39.91635,116.347367,0,121,39765.456724537,2008-11-13,10:57:41
39.916347,116.347367,0,119,39765.4567476852,2008-11-13,10:57:43
39.916352,116.347356,0,120,39765.4568055556,2008-11-13,10:57:48
39.91636,116.347281,0,130,39765.4568634259,2008-11-13,10:57:53
39.916389,116.347263,0,142,39765.4569212963,2008-11-13,10:57:58
39.91636,116.347253,0,141,39765.4569791667,2008-11-13,10:58:03
39.916381,116.347232,0,144,39765.457037037,2008-11-13,10:58:08
39.916538,116.347224,0,144,39765.4570949074,2008-11-13,10:58:13
39.916699,116.34722,0,136,39765.4571527778,2008-11-13,10:58:18
39.916912,116.347234,0,134,39765.4572106482,2008-11-13,10:58:23
39.917086,116.347145,0,128,39765.4572685185,2008-11-13,10:58:28
39.917088,116.346851,0,106,39765.4573263889,2008-11-13,10:58:33
39.916979,116.346438,0,94,39765.4573842593,2008-11-13,10:58:38
39.916916,116.345984,0,85,39765.4574421296,2008-11-13,10:58:43
39.916964,116.345439,0,103,39765.4575,2008-11-13,10:58:48
39.916998,116.344909,0,129,39765.4575578704,2008-11-13,10:58:53
39.91689,116.344396,0,155,39765.4576157407,2008-11-13,10:58:58
39.916757,116.343906,0,174,39765.4576736111,2008-11-13,10:59:03
39.916757,116.343445,0,178,39765.4577314815,2008-11-13,10:59:08
39.916742,116.343054,0,188,39765.4577893519,2008-11-13,10:59:13
39.916717,116.342605,0,195,39765.4578472222,2008-11-13,10:59:18
39.916693,116.342076,0,204,39765.4579050926,2008-11-13,10:59:23
39.916699,116.341509,0,213,39765.457962963,2008-11-13,10:59:28
39.916699,116.341033,0,216,39765.4580208333,2008-11-13,10:59:33
39.916686,116.340586,0,224,39765.4580787037,2008-11-13,10:59:38
39.916658,116.340143,0,228,39765.4581365741,2008-11-13,10:59:43
39.916617,116.339759,0,248,39765.4581944444,2008-11-13,10:59:48
39.916671,116.339655,0,275,39765.4582523148,2008-11-13,10:59:53
39.91667,116.339652,0,277,39765.4583101852,2008-11-13,10:59:58
39.91667,116.339652,0,277,39765.4583449074,2008-11-13,11:00:01
39.916667,116.339646,0,278,39765.4583680556,2008-11-13,11:00:03
39.916669,116.339582,0,278,39765.4584259259,2008-11-13,11:00:08
39.916664,116.339406,0,270,39765.4584837963,2008-11-13,11:00:13
39.916654,116.33922,0,259,39765.4585416667,2008-11-13,11:00:18
39.916652,116.338987,0,257,39765.458599537,2008-11-13,11:00:23
39.916742,116.338789,0,246,39765.4586574074,2008-11-13,11:00:28
39.917005,116.338747,0,237,39765.4587152778,2008-11-13,11:00:33
39.917274,116.338716,0,232,39765.4587731481,2008-11-13,11:00:38
39.917544,116.338718,0,228,39765.4588310185,2008-11-13,11:00:43
39.91781,116.338668,0,217,39765.4588888889,2008-11-13,11:00:48
39.918038,116.338655,0,206,39765.4589467593,2008-11-13,11:00:53
39.918243,116.338661,0,209,39765.4590046296,2008-11-13,11:00:58
39.918669,116.338601,0,210,39765.4590625,2008-11-13,11:01:03
39.919059,116.338565,0,217,39765.4591203704,2008-11-13,11:01:08
39.919486,116.338611,0,214,39765.4591782407,2008-11-13,11:01:13
39.919862,116.338656,0,219,39765.4592361111,2008-11-13,11:01:18
39.920258,116.338572,0,225,39765.4592939815,2008-11-13,11:01:23
39.920532,116.33848,0,203,39765.4593518519,2008-11-13,11:01:28
39.920598,116.3384,0,249,39765.4594097222,2008-11-13,11:01:33
39.920556,116.338369,0,248,39765.4594675926,2008-11-13,11:01:38
39.920555,116.338384,0,249,39765.459525463,2008-11-13,11:01:43
39.92058,116.338419,0,253,39765.4595833333,2008-11-13,11:01:48
39.920728,116.338416,0,252,39765.4596412037,2008-11-13,11:01:53
39.920901,116.338393,0,238,39765.4596990741,2008-11-13,11:01:58
39.921021,116.338386,0,233,39765.4597569444,2008-11-13,11:02:03
39.921157,116.338264,0,227,39765.4598148148,2008-11-13,11:02:08
39.921286,116.338188,0,229,39765.4598726852,2008-11-13,11:02:13
39.921302,116.338175,0,229,39765.4599305556,2008-11-13,11:02:18
39.921304,116.338177,0,228,39765.4599884259,2008-11-13,11:02:23
39.921304,116.338177,0,228,39765.4600231481,2008-11-13,11:02:26
39.921307,116.338171,0,228,39765.4600462963,2008-11-13,11:02:28
39.921369,116.338168,0,222,39765.4601041667,2008-11-13,11:02:33
39.921479,116.338175,0,230,39765.460162037,2008-11-13,11:02:38
39.921507,116.338182,0,236,39765.4602199074,2008-11-13,11:02:43
39.921507,116.338182,0,236,39765.4602546296,2008-11-13,11:02:46
39.92151,116.338179,0,237,39765.4602777778,2008-11-13,11:02:48
39.921533,116.33814,0,238,39765.4603356481,2008-11-13,11:02:53
39.92159,116.338092,0,238,39765.4603935185,2008-11-13,11:02:58
39.921611,116.338078,0,240,39765.4604513889,2008-11-13,11:03:03
39.921843,116.338112,0,244,39765.4605092593,2008-11-13,11:03:08
39.922118,116.33825,0,263,39765.4605671296,2008-11-13,11:03:13
39.921981,116.338392,0,237,39765.460625,2008-11-13,11:03:18
39.921769,116.338447,0,219,39765.4606828704,2008-11-13,11:03:23
39.921906,116.338487,0,228,39765.4607407407,2008-11-13,11:03:28
39.922328,116.338423,0,234,39765.4607986111,2008-11-13,11:03:33
39.92286,116.338326,0,223,39765.4608564815,2008-11-13,11:03:38
39.923446,116.338237,0,207,39765.4609143519,2008-11-13,11:03:43
39.923926,116.338243,0,194,39765.4609722222,2008-11-13,11:03:48
39.924655,116.33817,0,176,39765.4610300926,2008-11-13,11:03:53
39.925239,116.338169,0,140,39765.461087963,2008-11-13,11:03:58
39.925727,116.338071,0,121,39765.4611458333,2008-11-13,11:04:03
39.926149,116.337875,0,142,39765.4612037037,2008-11-13,11:04:08
39.926355,116.337814,0,145,39765.4612615741,2008-11-13,11:04:13
39.926601,116.337816,0,130,39765.4613194444,2008-11-13,11:04:18
39.926929,116.33776,0,133,39765.4613773148,2008-11-13,11:04:23
39.927215,116.337705,0,139,39765.4614351852,2008-11-13,11:04:28
39.927437,116.337728,0,163,39765.4614930556,2008-11-13,11:04:33
39.927613,116.337722,0,177,39765.4615509259,2008-11-13,11:04:38
39.92788,116.337686,0,192,39765.4616087963,2008-11-13,11:04:43
39.927979,116.337772,0,204,39765.4616666667,2008-11-13,11:04:48
39.927966,116.337773,0,200,39765.461724537,2008-11-13,11:04:53
39.927936,116.337766,0,197,39765.4617824074,2008-11-13,11:04:58
39.927906,116.337759,0,194,39765.4618402778,2008-11-13,11:05:03
39.92788,116.337735,0,192,39765.4618981481,2008-11-13,11:05:08
39.927859,116.337733,0,189,39765.4619560185,2008-11-13,11:05:13
39.927857,116.337735,0,188,39765.4620138889,2008-11-13,11:05:18
39.927857,116.337735,0,188,39765.4620486111,2008-11-13,11:05:21
39.927857,116.337735,0,186,39765.4620717593,2008-11-13,11:05:23
39.927827,116.337727,0,186,39765.4621296296,2008-11-13,11:05:28
39.927791,116.337729,0,185,39765.4621875,2008-11-13,11:05:33
39.927762,116.337715,0,185,39765.4622453704,2008-11-13,11:05:38
39.927733,116.337699,0,185,39765.4623032407,2008-11-13,11:05:43
39.92757,116.337728,0,182,39765.4623611111,2008-11-13,11:05:48
39.927445,116.337744,0,179,39765.4624189815,2008-11-13,11:05:53
39.927346,116.337703,0,175,39765.4624768518,2008-11-13,11:05:58
39.927141,116.337663,0,167,39765.4625347222,2008-11-13,11:06:03
39.927087,116.337594,0,158,39765.4625925926,2008-11-13,11:06:08
39.927048,116.337527,0,151,39765.462650463,2008-11-13,11:06:13
39.926926,116.337525,0,142,39765.4627083333,2008-11-13,11:06:18
39.926821,116.337496,0,135,39765.4627662037,2008-11-13,11:06:23
39.926785,116.337461,0,132,39765.4628240741,2008-11-13,11:06:28
39.926761,116.337384,0,128,39765.4628819444,2008-11-13,11:06:33
39.926768,116.337303,0,127,39765.4629398148,2008-11-13,11:06:38
39.926741,116.337217,0,126,39765.4629976852,2008-11-13,11:06:43
39.926749,116.337152,0,124,39765.4630555556,2008-11-13,11:06:48
39.926766,116.33706,0,114,39765.4631134259,2008-11-13,11:06:53
39.926775,116.336953,0,106,39765.4631712963,2008-11-13,11:06:58
39.926776,116.336869,0,99,39765.4632291667,2008-11-13,11:07:03
39.926766,116.336785,0,91,39765.463287037,2008-11-13,11:07:08
39.92677,116.336709,0,87,39765.4633449074,2008-11-13,11:07:13
39.926774,116.336559,0,93,39765.4634027778,2008-11-13,11:07:18
39.926759,116.336509,0,89,39765.4634606481,2008-11-13,11:07:23
39.926753,116.336429,0,85,39765.4635185185,2008-11-13,11:07:28
39.926729,116.336309,0,89,39765.4635763889,2008-11-13,11:07:33
39.926754,116.336185,0,97,39765.4636342593,2008-11-13,11:07:38
39.926758,116.336127,0,94,39765.4636921296,2008-11-13,11:07:43
39.926744,116.33604,0,95,39765.46375,2008-11-13,11:07:48
39.926749,116.335965,0,91,39765.4638078704,2008-11-13,11:07:53
39.926736,116.335897,0,86,39765.4638657407,2008-11-13,11:07:58
39.926742,116.335837,0,83,39765.4639236111,2008-11-13,11:08:03
39.926736,116.335746,0,80,39765.4639814815,2008-11-13,11:08:08
39.926715,116.335682,0,77,39765.4640393518,2008-11-13,11:08:13
39.926717,116.335586,0,71,39765.4640972222,2008-11-13,11:08:18
39.926699,116.335506,0,66,39765.4641550926,2008-11-13,11:08:23
39.926721,116.335448,0,64,39765.464212963,2008-11-13,11:08:28
39.92677,116.335339,0,63,39765.4642708333,2008-11-13,11:08:33
39.926772,116.33522,0,61,39765.4643287037,2008-11-13,11:08:38
39.926779,116.335112,0,58,39765.4643865741,2008-11-13,11:08:43
39.926733,116.335006,0,57,39765.4644444444,2008-11-13,11:08:48
39.926715,116.334953,0,56,39765.4645023148,2008-11-13,11:08:53
39.926684,116.334859,0,54,39765.4645601852,2008-11-13,11:08:58
39.926667,116.334788,0,52,39765.4646180556,2008-11-13,11:09:03
39.926683,116.334703,0,53,39765.4646759259,2008-11-13,11:09:08
39.926676,116.334583,0,51,39765.4647337963,2008-11-13,11:09:13
39.9267,116.334493,0,51,39765.4647916667,2008-11-13,11:09:18
39.926701,116.334419,0,53,39765.464849537,2008-11-13,11:09:23
39.92671,116.334297,0,53,39765.4649074074,2008-11-13,11:09:28
39.926684,116.334169,0,58,39765.4649652778,2008-11-13,11:09:33
39.926655,116.334076,0,59,39765.4650231482,2008-11-13,11:09:38
39.926677,116.333995,0,58,39765.4650810185,2008-11-13,11:09:43
39.926672,116.333944,0,55,39765.4651388889,2008-11-13,11:09:48
39.926659,116.333834,0,56,39765.4651967593,2008-11-13,11:09:53
39.926676,116.333682,0,67,39765.4652546296,2008-11-13,11:09:58
39.926658,116.333615,0,74,39765.4653125,2008-11-13,11:10:03
39.926649,116.333537,0,83,39765.4653703704,2008-11-13,11:10:08
39.926677,116.333472,0,87,39765.4654282407,2008-11-13,11:10:13
39.926697,116.333359,0,92,39765.4654861111,2008-11-13,11:10:18
39.926705,116.333293,0,92,39765.4655439815,2008-11-13,11:10:23
39.926766,116.333178,0,105,39765.4656018519,2008-11-13,11:10:28
39.926858,116.333102,0,123,39765.4656597222,2008-11-13,11:10:33
39.92688,116.333081,0,128,39765.4657175926,2008-11-13,11:10:38
39.92686,116.3331,0,130,39765.465775463,2008-11-13,11:10:43
39.926865,116.333089,0,134,39765.4658333333,2008-11-13,11:10:48
39.926861,116.333068,0,139,39765.4658912037,2008-11-13,11:10:53
39.926863,116.333067,0,142,39765.4659490741,2008-11-13,11:10:58
39.926863,116.333067,0,142,39765.4659837963,2008-11-13,11:11:01
39.926861,116.333059,0,142,39765.4660069444,2008-11-13,11:11:03
39.926807,116.333031,0,146,39765.4660648148,2008-11-13,11:11:08
39.926694,116.333045,0,149,39765.4661226852,2008-11-13,11:11:13
39.926537,116.333068,0,152,39765.4661805556,2008-11-13,11:11:18
39.926332,116.333019,0,151,39765.4662384259,2008-11-13,11:11:23
39.926253,116.33304,0,150,39765.4662962963,2008-11-13,11:11:28
39.926177,116.333037,0,150,39765.4663541667,2008-11-13,11:11:33
39.926104,116.333021,0,151,39765.466412037,2008-11-13,11:11:38
39.925992,116.333025,0,153,39765.4664699074,2008-11-13,11:11:43
39.925863,116.332949,0,151,39765.4665277778,2008-11-13,11:11:48
39.925697,116.332959,0,148,39765.4665856481,2008-11-13,11:11:53
39.925602,116.332976,0,149,39765.4666435185,2008-11-13,11:11:58
39.925605,116.33296,0,151,39765.4667013889,2008-11-13,11:12:03
39.92551,116.332957,0,156,39765.4667592593,2008-11-13,11:12:08
39.925475,116.332952,0,157,39765.4668171296,2008-11-13,11:12:13
39.925476,116.332955,0,157,39765.466875,2008-11-13,11:12:18
39.925476,116.332955,0,157,39765.4669328704,2008-11-13,11:12:23
39.925476,116.332955,0,157,39765.4669675926,2008-11-13,11:12:26
39.925478,116.332956,0,156,39765.4669907407,2008-11-13,11:12:28
39.925487,116.332968,0,156,39765.4670486111,2008-11-13,11:12:33
39.92554,116.333034,0,168,39765.4671064815,2008-11-13,11:12:38
39.925575,116.333066,0,186,39765.4671643519,2008-11-13,11:12:43
39.92559,116.333065,0,197,39765.4672222222,2008-11-13,11:12:48
39.925562,116.333091,0,206,39765.4672800926,2008-11-13,11:12:53
39.925464,116.333154,0,230,39765.467337963,2008-11-13,11:12:58
39.9254,116.333144,0,231,39765.4673958333,2008-11-13,11:13:03
39.925334,116.333194,0,232,39765.4674537037,2008-11-13,11:13:08
39.92533,116.333246,0,234,39765.4675115741,2008-11-13,11:13:13
39.925332,116.333272,0,235,39765.4675694444,2008-11-13,11:13:18
39.925332,116.333272,0,235,39765.4676041667,2008-11-13,11:13:21
39.92533,116.333275,0,234,39765.4676273148,2008-11-13,11:13:23
39.925321,116.33328,0,234,39765.4676851852,2008-11-13,11:13:28
39.925321,116.33328,0,234,39765.4677199074,2008-11-13,11:13:31
39.92532,116.333283,0,234,39765.4677430556,2008-11-13,11:13:33
39.925311,116.33331,0,233,39765.4678009259,2008-11-13,11:13:38
39.925286,116.33341,0,232,39765.4678587963,2008-11-13,11:13:43
39.925279,116.333414,0,232,39765.4679166667,2008-11-13,11:13:48
39.925279,116.333414,0,232,39765.4679513889,2008-11-13,11:13:51
39.92528,116.333417,0,231,39765.467974537,2008-11-13,11:13:53
39.925285,116.333427,0,231,39765.4680324074,2008-11-13,11:13:58
39.925286,116.333438,0,231,39765.4680902778,2008-11-13,11:14:03
39.925296,116.33365,0,226,39765.4681481481,2008-11-13,11:14:08
39.925213,116.333821,0,218,39765.4682060185,2008-11-13,11:14:13
39.925202,116.333924,0,215,39765.4682638889,2008-11-13,11:14:18
39.925212,116.334,0,212,39765.4683217593,2008-11-13,11:14:23
39.925225,116.334066,0,211,39765.4683796296,2008-11-13,11:14:28
39.925206,116.334116,0,211,39765.4684375,2008-11-13,11:14:33
39.925188,116.334212,0,209,39765.4684953704,2008-11-13,11:14:38
39.925163,116.334304,0,209,39765.4685532407,2008-11-13,11:14:43
39.92519,116.334459,0,209,39765.4686111111,2008-11-13,11:14:48
39.925292,116.334595,0,209,39765.4686689815,2008-11-13,11:14:53
39.925289,116.334714,0,207,39765.4687268519,2008-11-13,11:14:58
39.925293,116.334808,0,204,39765.4687847222,2008-11-13,11:15:03
39.925228,116.334942,0,194,39765.4688425926,2008-11-13,11:15:08
39.925161,116.335025,0,186,39765.468900463,2008-11-13,11:15:13
39.925173,116.335107,0,183,39765.4689583333,2008-11-13,11:15:18
39.925358,116.335256,0,181,39765.4690162037,2008-11-13,11:15:23
39.925414,116.335336,0,179,39765.4690740741,2008-11-13,11:15:28
39.925452,116.335456,0,180,39765.4691319444,2008-11-13,11:15:33
39.925432,116.335519,0,184,39765.4691898148,2008-11-13,11:15:38
39.925403,116.335583,0,191,39765.4692476852,2008-11-13,11:15:43
39.925339,116.335667,0,195,39765.4693055556,2008-11-13,11:15:48
39.925331,116.335771,0,192,39765.4693634259,2008-11-13,11:15:53
39.925346,116.335734,0,188,39765.4694212963,2008-11-13,11:15:58
39.925438,116.335737,0,177,39765.4694791667,2008-11-13,11:16:03
39.925492,116.335782,0,173,39765.469537037,2008-11-13,11:16:08
39.925493,116.335792,0,175,39765.4695949074,2008-11-13,11:16:13
39.925493,116.335792,0,175,39765.4696296296,2008-11-13,11:16:16
39.925487,116.335792,0,176,39765.4696527778,2008-11-13,11:16:18
39.925498,116.335789,0,176,39765.4697106481,2008-11-13,11:16:23
39.925726,116.335898,0,184,39765.4697685185,2008-11-13,11:16:28
39.925805,116.335894,0,187,39765.4698263889,2008-11-13,11:16:33
39.925879,116.335888,0,189,39765.4698842593,2008-11-13,11:16:38
39.925994,116.33589,0,182,39765.4699421296,2008-11-13,11:16:43
39.926136,116.335914,0,174,39765.47,2008-11-13,11:16:48
39.92635,116.336028,0,162,39765.4700578704,2008-11-13,11:16:53
39.926513,116.336065,0,150,39765.4701157407,2008-11-13,11:16:58
39.926641,116.336009,0,137,39765.4701736111,2008-11-13,11:17:03
39.926701,116.336002,0,139,39765.4702314815,2008-11-13,11:17:08
39.926725,116.336052,0,138,39765.4702893518,2008-11-13,11:17:13
39.926713,116.336123,0,139,39765.4703472222,2008-11-13,11:17:18
39.92671,116.336202,0,138,39765.4704050926,2008-11-13,11:17:23
39.926713,116.336291,0,140,39765.470462963,2008-11-13,11:17:28
39.926726,116.336386,0,139,39765.4705208333,2008-11-13,11:17:33
39.926744,116.336473,0,137,39765.4705787037,2008-11-13,11:17:38
39.926707,116.33651,0,133,39765.4706365741,2008-11-13,11:17:43
39.92666,116.336515,0,129,39765.4706944444,2008-11-13,11:17:48
39.92666,116.336515,0,129,39765.4707291667,2008-11-13,11:17:51
39.926658,116.336516,0,127,39765.4707523148,2008-11-13,11:17:53
39.926618,116.336516,0,125,39765.4708101852,2008-11-13,11:17:58
39.926586,116.336547,0,122,39765.4708680556,2008-11-13,11:18:03
39.92657,116.336566,0,118,39765.4709259259,2008-11-13,11:18:08
39.926502,116.336588,0,114,39765.4709837963,2008-11-13,11:18:13
39.92644,116.336647,0,111,39765.4710416667,2008-11-13,11:18:18
39.926327,116.336737,0,109,39765.471099537,2008-11-13,11:18:23
39.926268,116.336796,0,106,39765.4711574074,2008-11-13,11:18:28
39.926235,116.336845,0,102,39765.4712152778,2008-11-13,11:18:33
39.926217,116.336916,0,103,39765.4712731481,2008-11-13,11:18:38
39.92623,116.33695,0,104,39765.4713310185,2008-11-13,11:18:43
39.926229,116.336952,0,104,39765.4713888889,2008-11-13,11:18:48
39.926229,116.336953,0,105,39765.4714467593,2008-11-13,11:18:53
39.926224,116.336955,0,105,39765.4715046296,2008-11-13,11:18:58
39.926224,116.336955,0,105,39765.4715393518,2008-11-13,11:19:01
39.926225,116.336955,0,105,39765.4715625,2008-11-13,11:19:03
39.925764,116.336352,0,1,39765.4730092593,2008-11-13,11:21:08
39.925795,116.336415,0,3,39765.4730671296,2008-11-13,11:21:13
39.925834,116.336514,0,8,39765.4734143519,2008-11-13,11:21:43
39.925834,116.336514,0,8,39765.4734490741,2008-11-13,11:21:46
39.925837,116.336519,0,8,39765.4734722222,2008-11-13,11:21:48
39.925918,116.336584,0,14,39765.4735300926,2008-11-13,11:21:53
39.925963,116.336702,0,23,39765.473587963,2008-11-13,11:21:58
39.92599,116.336788,0,31,39765.4736458333,2008-11-13,11:22:03
39.926,116.33698,0,31,39765.4737037037,2008-11-13,11:22:08
39.925989,116.336992,0,39,39765.4737615741,2008-11-13,11:22:13
39.925984,116.336997,0,45,39765.4738194444,2008-11-13,11:22:18
39.925984,116.336997,0,45,39765.4738541667,2008-11-13,11:22:21
39.925979,116.337002,0,50,39765.4738773148,2008-11-13,11:22:23
39.926036,116.336994,0,57,39765.4739351852,2008-11-13,11:22:28
39.926053,116.33701,0,58,39765.4739930556,2008-11-13,11:22:33
39.92606,116.336985,0,64,39765.4740509259,2008-11-13,11:22:38
39.926075,116.336981,0,66,39765.4741087963,2008-11-13,11:22:43
39.926099,116.336963,0,69,39765.4741666667,2008-11-13,11:22:48
39.926091,116.336984,0,69,39765.474224537,2008-11-13,11:22:53
39.926091,116.336981,0,71,39765.4742824074,2008-11-13,11:22:58
39.926091,116.336979,0,71,39765.4743402778,2008-11-13,11:23:03
39.926091,116.336979,0,71,39765.474375,2008-11-13,11:23:06
39.92609,116.336977,0,71,39765.4743981481,2008-11-13,11:23:08
39.926099,116.336973,0,71,39765.4744560185,2008-11-13,11:23:13
39.9261,116.336973,0,71,39765.4745138889,2008-11-13,11:23:18
39.926092,116.336975,0,71,39765.4745717593,2008-11-13,11:23:23
39.926088,116.336978,0,71,39765.4746296296,2008-11-13,11:23:28
39.926088,116.336978,0,71,39765.4746643519,2008-11-13,11:23:31
39.926092,116.33698,0,71,39765.4746875,2008-11-13,11:23:33
39.926129,116.337017,0,74,39765.4747453704,2008-11-13,11:23:38
39.926161,116.337063,0,81,39765.4748032407,2008-11-13,11:23:43
39.926187,116.337124,0,84,39765.4748611111,2008-11-13,11:23:48
39.926205,116.337148,0,91,39765.4749189815,2008-11-13,11:23:53
39.926232,116.337107,0,98,39765.4749768519,2008-11-13,11:23:58
39.926281,116.337129,0,101,39765.4750347222,2008-11-13,11:24:03
39.926334,116.337124,0,106,39765.4750925926,2008-11-13,11:24:08
39.926367,116.337145,0,110,39765.475150463,2008-11-13,11:24:13
39.926415,116.33714,0,114,39765.4752083333,2008-11-13,11:24:18
39.92644,116.337133,0,119,39765.4752662037,2008-11-13,11:24:23
39.926431,116.337133,0,123,39765.4753240741,2008-11-13,11:24:28
39.926372,116.337162,0,127,39765.4753819444,2008-11-13,11:24:33
39.926336,116.337189,0,128,39765.4754398148,2008-11-13,11:24:38
39.926259,116.337209,0,130,39765.4754976852,2008-11-13,11:24:43
39.926285,116.337216,0,130,39765.4755555556,2008-11-13,11:24:48
39.926326,116.337277,0,135,39765.4756134259,2008-11-13,11:24:53
39.926353,116.337294,0,137,39765.4756712963,2008-11-13,11:24:58
39.926394,116.337344,0,141,39765.4757291667,2008-11-13,11:25:03
39.926413,116.337361,0,144,39765.475787037,2008-11-13,11:25:08
39.926417,116.337361,0,145,39765.4758449074,2008-11-13,11:25:13
39.926417,116.337361,0,145,39765.4758796296,2008-11-13,11:25:16
39.926413,116.337362,0,145,39765.4759027778,2008-11-13,11:25:18
39.926404,116.337365,0,146,39765.4759606481,2008-11-13,11:25:23
39.926353,116.337405,0,147,39765.4760185185,2008-11-13,11:25:28
39.926339,116.337408,0,152,39765.4760763889,2008-11-13,11:25:33
39.926339,116.337407,0,153,39765.4761342593,2008-11-13,11:25:38
39.926339,116.337407,0,153,39765.4761689815,2008-11-13,11:25:41
39.926337,116.337407,0,153,39765.4761921296,2008-11-13,11:25:43
39.926314,116.337406,0,154,39765.47625,2008-11-13,11:25:48
39.926328,116.337457,0,157,39765.4763078704,2008-11-13,11:25:53
39.926333,116.337455,0,158,39765.4763657407,2008-11-13,11:25:58
39.926337,116.337447,0,160,39765.4764236111,2008-11-13,11:26:03
39.926337,116.337447,0,160,39765.4764583333,2008-11-13,11:26:06
39.926338,116.337443,0,163,39765.4764814815,2008-11-13,11:26:08
39.926324,116.33745,0,167,39765.4765393519,2008-11-13,11:26:13
39.926336,116.337476,0,168,39765.4765972222,2008-11-13,11:26:18
39.926328,116.337777,0,193,39765.4794328704,2008-11-13,11:30:23
39.926208,116.337917,0,200,39765.4794907407,2008-11-13,11:30:28
39.926242,116.337923,0,208,39765.4795486111,2008-11-13,11:30:33
39.926246,116.337906,0,211,39765.4796064815,2008-11-13,11:30:38
39.926243,116.337905,0,212,39765.4796643518,2008-11-13,11:30:43
39.926248,116.337901,0,212,39765.4797222222,2008-11-13,11:30:48
39.926249,116.337895,0,212,39765.4797800926,2008-11-13,11:30:53
39.926249,116.337895,0,212,39765.4798148148,2008-11-13,11:30:56
39.926253,116.33789,0,212,39765.479837963,2008-11-13,11:30:58
39.926252,116.337845,0,211,39765.4798958333,2008-11-13,11:31:03
39.926254,116.337806,0,210,39765.4799537037,2008-11-13,11:31:08
39.926302,116.337755,0,206,39765.4800115741,2008-11-13,11:31:13
39.926313,116.337686,0,204,39765.4800694444,2008-11-13,11:31:18
39.926285,116.33757,0,201,39765.4801273148,2008-11-13,11:31:23
39.926291,116.337564,0,202,39765.4801851852,2008-11-13,11:31:28
39.926291,116.337564,0,202,39765.4802199074,2008-11-13,11:31:31
39.926286,116.337562,0,202,39765.4802430556,2008-11-13,11:31:33
39.926291,116.337507,0,201,39765.4803009259,2008-11-13,11:31:38
39.926301,116.337482,0,196,39765.4803587963,2008-11-13,11:31:43
39.926265,116.337498,0,196,39765.4804166667,2008-11-13,11:31:48
39.926287,116.337541,0,196,39765.480474537,2008-11-13,11:31:53
39.926294,116.337543,0,196,39765.4805324074,2008-11-13,11:31:58
39.9263,116.337544,0,196,39765.4805902778,2008-11-13,11:32:03
39.926298,116.337545,0,196,39765.4806481482,2008-11-13,11:32:08
39.926301,116.337544,0,196,39765.4807060185,2008-11-13,11:32:13
39.926301,116.337544,0,196,39765.4807407407,2008-11-13,11:32:16
39.926295,116.337545,0,196,39765.4807638889,2008-11-13,11:32:18
39.926282,116.337547,0,196,39765.4808217593,2008-11-13,11:32:23
39.92628,116.337547,0,196,39765.4808796296,2008-11-13,11:32:28
39.92628,116.337547,0,196,39765.4809143519,2008-11-13,11:32:31
39.926288,116.337539,0,195,39765.4809375,2008-11-13,11:32:33
39.926256,116.337521,0,192,39765.4809953704,2008-11-13,11:32:38
39.926244,116.337519,0,192,39765.4810532407,2008-11-13,11:32:43
39.926229,116.337495,0,192,39765.4811111111,2008-11-13,11:32:48
39.92621,116.337492,0,192,39765.4811689815,2008-11-13,11:32:53
39.926208,116.337457,0,192,39765.4812268519,2008-11-13,11:32:58
39.926203,116.337455,0,192,39765.4812847222,2008-11-13,11:33:03
39.926202,116.337455,0,192,39765.4813425926,2008-11-13,11:33:08
39.926202,116.337455,0,192,39765.4813773148,2008-11-13,11:33:11
39.926204,116.337456,0,192,39765.481400463,2008-11-13,11:33:13
39.92623,116.337472,0,192,39765.4814583333,2008-11-13,11:33:18
39.926247,116.337445,0,192,39765.4815162037,2008-11-13,11:33:23
39.926229,116.337428,0,193,39765.4815740741,2008-11-13,11:33:28
39.926212,116.337425,0,193,39765.4816319444,2008-11-13,11:33:33
39.926206,116.337426,0,193,39765.4816898148,2008-11-13,11:33:38
39.926209,116.337424,0,194,39765.4817476852,2008-11-13,11:33:43
39.92621,116.337424,0,194,39765.4818055556,2008-11-13,11:33:48
39.92621,116.337424,0,194,39765.4818402778,2008-11-13,11:33:51
39.926213,116.337425,0,194,39765.4818634259,2008-11-13,11:33:53
39.926228,116.337442,0,195,39765.4819212963,2008-11-13,11:33:58
39.926228,116.337442,0,195,39765.4819560185,2008-11-13,11:34:01
39.926234,116.337444,0,195,39765.4819791667,2008-11-13,11:34:03
39.92626,116.337488,0,195,39765.482037037,2008-11-13,11:34:08
39.926267,116.33752,0,198,39765.4820949074,2008-11-13,11:34:13
39.926281,116.337518,0,202,39765.4821527778,2008-11-13,11:34:18
39.926285,116.33751,0,209,39765.4822106481,2008-11-13,11:34:23
39.926291,116.337516,0,210,39765.4822685185,2008-11-13,11:34:28
39.926204,116.337843,0,217,39765.4849305556,2008-11-13,11:38:18
39.926199,116.337848,0,217,39765.4849884259,2008-11-13,11:38:23
39.926199,116.337848,0,217,39765.4850231481,2008-11-13,11:38:26
39.926204,116.337849,0,217,39765.4850462963,2008-11-13,11:38:28
39.926213,116.337847,0,217,39765.4851041667,2008-11-13,11:38:33
39.926215,116.337849,0,217,39765.485162037,2008-11-13,11:38:38
39.926215,116.337849,0,217,39765.4851967593,2008-11-13,11:38:41
39.92621,116.337853,0,218,39765.4852199074,2008-11-13,11:38:43
39.926202,116.337917,0,220,39765.4852777778,2008-11-13,11:38:48
39.926203,116.338029,0,222,39765.4853356481,2008-11-13,11:38:53
39.926208,116.338059,0,224,39765.4853935185,2008-11-13,11:38:58
39.926205,116.338059,0,224,39765.4854513889,2008-11-13,11:39:03
39.926199,116.338067,0,223,39765.4855092593,2008-11-13,11:39:08
39.926201,116.338075,0,223,39765.4855671296,2008-11-13,11:39:13
39.926202,116.338077,0,223,39765.485625,2008-11-13,11:39:18
39.926202,116.338077,0,223,39765.4856597222,2008-11-13,11:39:21
39.92621,116.338076,0,223,39765.4856828704,2008-11-13,11:39:23
39.926228,116.33807,0,223,39765.4857407407,2008-11-13,11:39:28
39.926255,116.338079,0,224,39765.4857986111,2008-11-13,11:39:33
39.926271,116.338107,0,224,39765.4858564815,2008-11-13,11:39:38
39.926273,116.338122,0,223,39765.4859143518,2008-11-13,11:39:43
39.926291,116.338121,0,223,39765.4859722222,2008-11-13,11:39:48
39.926329,116.338051,0,226,39765.4860300926,2008-11-13,11:39:53
39.926347,116.337935,0,228,39765.486087963,2008-11-13,11:39:58
39.926314,116.337852,0,229,39765.4861458333,2008-11-13,11:40:03
39.926306,116.337831,0,228,39765.4862037037,2008-11-13,11:40:08
39.926332,116.337761,0,229,39765.4862615741,2008-11-13,11:40:13
39.926345,116.337623,0,229,39765.4863194444,2008-11-13,11:40:18
39.926349,116.337568,0,229,39765.4863773148,2008-11-13,11:40:23
39.926349,116.337488,0,229,39765.4864351852,2008-11-13,11:40:28
39.92632,116.337513,0,229,39765.4864930556,2008-11-13,11:40:33
39.926328,116.337512,0,229,39765.4865509259,2008-11-13,11:40:38
39.926328,116.337512,0,229,39765.4865856481,2008-11-13,11:40:41
39.926327,116.337514,0,229,39765.4866087963,2008-11-13,11:40:43
39.926304,116.337583,0,229,39765.4866666667,2008-11-13,11:40:48
39.926302,116.337753,0,228,39765.486724537,2008-11-13,11:40:53
39.926258,116.337858,0,226,39765.4867824074,2008-11-13,11:40:58
39.926255,116.337985,0,226,39765.4868402778,2008-11-13,11:41:03
39.926257,116.338031,0,225,39765.4868981481,2008-11-13,11:41:08
39.926237,116.338009,0,224,39765.4869560185,2008-11-13,11:41:13
39.926228,116.33801,0,224,39765.4870138889,2008-11-13,11:41:18
39.926225,116.33801,0,224,39765.4870717593,2008-11-13,11:41:23
39.926225,116.33801,0,224,39765.4871064815,2008-11-13,11:41:26
39.926225,116.338011,0,224,39765.4871296296,2008-11-13,11:41:28
39.926178,116.337945,0,223,39765.4871875,2008-11-13,11:41:33
39.926165,116.337863,0,222,39765.4872453704,2008-11-13,11:41:38
39.926155,116.337765,0,222,39765.4873032407,2008-11-13,11:41:43
39.926172,116.337738,0,222,39765.4873611111,2008-11-13,11:41:48
39.926166,116.337737,0,222,39765.4874189815,2008-11-13,11:41:53
39.926161,116.337733,0,222,39765.4874768518,2008-11-13,11:41:58
39.926161,116.337733,0,222,39765.4875115741,2008-11-13,11:42:01
39.926166,116.337731,0,222,39765.4875347222,2008-11-13,11:42:03
39.926186,116.337675,0,222,39765.4875925926,2008-11-13,11:42:08
39.926289,116.337972,0,233,39765.4900231481,2008-11-13,11:45:38
39.926308,116.338015,0,235,39765.4900810185,2008-11-13,11:45:43
39.926308,116.338015,0,235,39765.4901157407,2008-11-13,11:45:46
39.926309,116.338017,0,235,39765.4901388889,2008-11-13,11:45:48
39.926323,116.338022,0,236,39765.4901967593,2008-11-13,11:45:53
39.926315,116.338051,0,239,39765.4902546296,2008-11-13,11:45:58
39.926317,116.338052,0,239,39765.4903125,2008-11-13,11:46:03
39.926317,116.338052,0,239,39765.4903472222,2008-11-13,11:46:06
39.92631,116.338055,0,239,39765.4903703704,2008-11-13,11:46:08
39.926301,116.338059,0,239,39765.4904282407,2008-11-13,11:46:13
39.926306,116.338083,0,242,39765.4904861111,2008-11-13,11:46:18
39.926315,116.338086,0,242,39765.4905439815,2008-11-13,11:46:23
39.926315,116.338086,0,242,39765.4905787037,2008-11-13,11:46:26
39.926312,116.338087,0,242,39765.4906018519,2008-11-13,11:46:28
39.926303,116.338089,0,242,39765.4906597222,2008-11-13,11:46:33
39.926297,116.338106,0,243,39765.4907175926,2008-11-13,11:46:38
39.926323,116.338169,0,244,39765.490775463,2008-11-13,11:46:43
39.926316,116.338172,0,244,39765.4908333333,2008-11-13,11:46:48
39.926316,116.338172,0,244,39765.4908680556,2008-11-13,11:46:51
39.926316,116.338173,0,244,39765.4908912037,2008-11-13,11:46:53
39.926306,116.338184,0,244,39765.4909490741,2008-11-13,11:46:58
39.926299,116.338187,0,244,39765.4910069444,2008-11-13,11:47:03
39.926303,116.338188,0,244,39765.4910648148,2008-11-13,11:47:08
39.926303,116.338188,0,244,39765.491099537,2008-11-13,11:47:11
39.926311,116.338188,0,244,39765.4911226852,2008-11-13,11:47:13
39.926321,116.338187,0,245,39765.4911805556,2008-11-13,11:47:18
39.926337,116.338203,0,249,39765.4912384259,2008-11-13,11:47:23
39.926349,116.338202,0,251,39765.4912962963,2008-11-13,11:47:28
39.926346,116.33819,0,252,39765.4913541667,2008-11-13,11:47:33
39.926352,116.338117,0,251,39765.491412037,2008-11-13,11:47:38
39.926355,116.338052,0,254,39765.4914699074,2008-11-13,11:47:43
39.926331,116.338011,0,254,39765.4915277778,2008-11-13,11:47:48
39.926304,116.337963,0,254,39765.4915856481,2008-11-13,11:47:53
39.926283,116.337888,0,257,39765.4916435185,2008-11-13,11:47:58
39.926258,116.33779,0,258,39765.4917013889,2008-11-13,11:48:03
39.926214,116.337608,0,254,39765.4917592593,2008-11-13,11:48:08
39.926214,116.337608,0,254,39765.4917939815,2008-11-13,11:48:11
39.926222,116.337615,0,256,39765.4918171296,2008-11-13,11:48:13
39.926243,116.337633,0,260,39765.491875,2008-11-13,11:48:18
39.926236,116.337651,0,263,39765.4919328704,2008-11-13,11:48:23
39.926237,116.337702,0,264,39765.4919907407,2008-11-13,11:48:28
39.926237,116.337702,0,264,39765.492025463,2008-11-13,11:48:31
39.926231,116.337703,0,264,39765.4920486111,2008-11-13,11:48:33
39.926257,116.337733,0,261,39765.4921064815,2008-11-13,11:48:38
39.926269,116.33773,0,260,39765.4921643519,2008-11-13,11:48:43
39.926269,116.337729,0,260,39765.4922222222,2008-11-13,11:48:48
39.926264,116.337729,0,260,39765.4922800926,2008-11-13,11:48:53
39.926267,116.33773,0,260,39765.492337963,2008-11-13,11:48:58
39.926269,116.33773,0,260,39765.4923958333,2008-11-13,11:49:03
39.926269,116.33773,0,260,39765.4924305556,2008-11-13,11:49:06
39.926269,116.33773,0,260,39765.4924537037,2008-11-13,11:49:08
39.926285,116.337743,0,258,39765.4925115741,2008-11-13,11:49:13
39.926285,116.33777,0,257,39765.4925694444,2008-11-13,11:49:18
39.926279,116.337774,0,257,39765.4926273148,2008-11-13,11:49:23
39.926274,116.337777,0,257,39765.4926851852,2008-11-13,11:49:28
39.926279,116.337781,0,257,39765.4927430556,2008-11-13,11:49:33
39.926279,116.337781,0,257,39765.4927777778,2008-11-13,11:49:36
39.926285,116.337783,0,256,39765.4928009259,2008-11-13,11:49:38
39.92632,116.337863,0,256,39765.4928587963,2008-11-13,11:49:43
39.926344,116.337919,0,259,39765.4929166667,2008-11-13,11:49:48
39.926325,116.337938,0,260,39765.492974537,2008-11-13,11:49:53
39.926305,116.337899,0,259,39765.4930324074,2008-11-13,11:49:58
39.926305,116.337899,0,259,39765.4930671296,2008-11-13,11:50:01
39.926312,116.337897,0,259,39765.4930902778,2008-11-13,11:50:03
39.926303,116.337896,0,260,39765.4931481481,2008-11-13,11:50:08
39.926293,116.337894,0,260,39765.4932060185,2008-11-13,11:50:13
39.926294,116.337852,0,261,39765.4932638889,2008-11-13,11:50:18
39.926265,116.337774,0,261,39765.4933217593,2008-11-13,11:50:23
39.926241,116.337747,0,260,39765.4933796296,2008-11-13,11:50:28
39.926205,116.337679,0,262,39765.4934375,2008-11-13,11:50:33
39.926192,116.337682,0,264,39765.4934953704,2008-11-13,11:50:38
39.926228,116.337664,0,262,39765.4935532407,2008-11-13,11:50:43
39.926228,116.337664,0,262,39765.4936111111,2008-11-13,11:50:48
39.926228,116.337662,0,262,39765.4936689815,2008-11-13,11:50:53
39.926228,116.337662,0,262,39765.4937037037,2008-11-13,11:50:56
39.926225,116.337659,0,262,39765.4937268518,2008-11-13,11:50:58
39.92621,116.337614,0,262,39765.4937847222,2008-11-13,11:51:03
39.926153,116.337453,0,264,39765.4938425926,2008-11-13,11:51:08
39.926137,116.337374,0,265,39765.493900463,2008-11-13,11:51:13
39.926121,116.337365,0,265,39765.4939583333,2008-11-13,11:51:18
39.926134,116.337402,0,265,39765.4940162037,2008-11-13,11:51:23
39.926161,116.337367,0,263,39765.4940740741,2008-11-13,11:51:28
39.926157,116.337366,0,263,39765.4941319444,2008-11-13,11:51:33
39.926157,116.337366,0,263,39765.4941666667,2008-11-13,11:51:36
39.926152,116.337365,0,263,39765.4941898148,2008-11-13,11:51:38
39.926161,116.337361,0,263,39765.4942476852,2008-11-13,11:51:43
39.926194,116.337373,0,263,39765.4943055556,2008-11-13,11:51:48
39.926205,116.337383,0,263,39765.4943634259,2008-11-13,11:51:53
39.926205,116.337383,0,263,39765.4943981481,2008-11-13,11:51:56
39.926207,116.337389,0,263,39765.4944212963,2008-11-13,11:51:58
39.926254,116.337471,0,261,39765.4944791667,2008-11-13,11:52:03
39.926295,116.337524,0,262,39765.494537037,2008-11-13,11:52:08
39.926284,116.337467,0,262,39765.4945949074,2008-11-13,11:52:13
39.926263,116.337466,0,262,39765.4946527778,2008-11-13,11:52:18
39.926259,116.337467,0,262,39765.4947106481,2008-11-13,11:52:23
39.92626,116.337466,0,262,39765.4947685185,2008-11-13,11:52:28
39.926261,116.337468,0,262,39765.4948263889,2008-11-13,11:52:33
39.926264,116.337468,0,262,39765.4948842593,2008-11-13,11:52:38
39.926264,116.337468,0,262,39765.4949189815,2008-11-13,11:52:41
39.926269,116.337467,0,262,39765.4949421296,2008-11-13,11:52:43
39.92628,116.337465,0,262,39765.495,2008-11-13,11:52:48
39.926276,116.337465,0,261,39765.4950578704,2008-11-13,11:52:53
39.926276,116.337465,0,261,39765.4950925926,2008-11-13,11:52:56
39.926272,116.337467,0,261,39765.4951157407,2008-11-13,11:52:58
39.926257,116.337472,0,259,39765.4951736111,2008-11-13,11:53:03
39.926241,116.337471,0,258,39765.4952314815,2008-11-13,11:53:08
39.926237,116.337489,0,257,39765.4952893518,2008-11-13,11:53:13
39.926231,116.337491,0,257,39765.4953472222,2008-11-13,11:53:18
39.926231,116.337495,0,257,39765.4954050926,2008-11-13,11:53:23
39.926231,116.337495,0,257,39765.4954398148,2008-11-13,11:53:26
39.926232,116.337501,0,257,39765.495462963,2008-11-13,11:53:28
39.926224,116.337521,0,256,39765.4955208333,2008-11-13,11:53:33
39.926245,116.337561,0,256,39765.4955787037,2008-11-13,11:53:38
39.926308,116.337718,0,259,39765.4956365741,2008-11-13,11:53:43
39.926382,116.337982,0,272,39765.4977777778,2008-11-13,11:56:48
39.926404,116.338079,0,274,39765.4978356481,2008-11-13,11:56:53
39.926417,116.338164,0,284,39765.4978935185,2008-11-13,11:56:58
39.926441,116.338224,0,293,39765.4979513889,2008-11-13,11:57:03
39.926446,116.338223,0,295,39765.4980092593,2008-11-13,11:57:08
39.926445,116.338223,0,295,39765.4980671296,2008-11-13,11:57:13
39.926446,116.338221,0,295,39765.498125,2008-11-13,11:57:18
39.926446,116.338221,0,295,39765.4981597222,2008-11-13,11:57:21
39.926438,116.338218,0,294,39765.4981828704,2008-11-13,11:57:23
39.926426,116.338216,0,294,39765.4982407407,2008-11-13,11:57:28
39.926426,116.338216,0,294,39765.498275463,2008-11-13,11:57:31
39.926418,116.338212,0,294,39765.4982986111,2008-11-13,11:57:33
39.926387,116.337991,0,292,39765.4983564815,2008-11-13,11:57:38
39.926326,116.337763,0,290,39765.4984143519,2008-11-13,11:57:43
39.926328,116.337632,0,281,39765.4984722222,2008-11-13,11:57:48
39.926321,116.337609,0,281,39765.4985300926,2008-11-13,11:57:53
39.926299,116.337474,0,276,39765.498587963,2008-11-13,11:57:58
39.926281,116.337375,0,272,39765.4986458333,2008-11-13,11:58:03
39.926248,116.337345,0,268,39765.4987037037,2008-11-13,11:58:08
39.926248,116.337345,0,268,39765.4987384259,2008-11-13,11:58:11
39.92625,116.33734,0,265,39765.4987615741,2008-11-13,11:58:13
39.926264,116.337365,0,265,39765.4988194444,2008-11-13,11:58:18
39.926279,116.337335,0,262,39765.4988773148,2008-11-13,11:58:23
39.926256,116.337388,0,263,39765.4989351852,2008-11-13,11:58:28
39.926244,116.337379,0,263,39765.4989930556,2008-11-13,11:58:33
39.92624,116.337379,0,263,39765.4990509259,2008-11-13,11:58:38
39.92624,116.337379,0,263,39765.4990856481,2008-11-13,11:58:41
39.926238,116.337381,0,263,39765.4991087963,2008-11-13,11:58:43
39.926248,116.337381,0,263,39765.4991666667,2008-11-13,11:58:48
39.926259,116.337381,0,263,39765.499224537,2008-11-13,11:58:53
39.926268,116.33738,0,263,39765.4992824074,2008-11-13,11:58:58
39.926276,116.337383,0,263,39765.4993402778,2008-11-13,11:59:03
39.926281,116.337387,0,263,39765.4993981481,2008-11-13,11:59:08
39.926281,116.337387,0,263,39765.4994328704,2008-11-13,11:59:11
39.926279,116.337394,0,263,39765.4994560185,2008-11-13,11:59:13
39.926294,116.337545,0,264,39765.4995138889,2008-11-13,11:59:18
39.926314,116.337754,0,269,39765.4995717593,2008-11-13,11:59:23
39.926323,116.337872,0,272,39765.4996296296,2008-11-13,11:59:28
39.926344,116.337959,0,278,39765.4996875,2008-11-13,11:59:33
39.926359,116.337968,0,279,39765.4997453704,2008-11-13,11:59:38
39.926369,116.337982,0,280,39765.4998032407,2008-11-13,11:59:43
39.926369,116.337982,0,280,39765.499837963,2008-11-13,11:59:46
39.926365,116.337984,0,280,39765.4998611111,2008-11-13,11:59:48
39.926356,116.337989,0,281,39765.4999189815,2008-11-13,11:59:53
39.926349,116.337993,0,281,39765.4999768519,2008-11-13,11:59:58
39.926345,116.337995,0,281,39765.5000347222,2008-11-13,12:00:03
39.926339,116.337997,0,281,39765.5000925926,2008-11-13,12:00:08
39.926337,116.337998,0,281,39765.500150463,2008-11-13,12:00:13
39.926336,116.337999,0,282,39765.5002083333,2008-11-13,12:00:18
39.926338,116.338,0,282,39765.5002662037,2008-11-13,12:00:23
39.926345,116.338001,0,282,39765.5003240741,2008-11-13,12:00:28
39.92635,116.338003,0,282,39765.5003819444,2008-11-13,12:00:33
39.92635,116.338003,0,282,39765.5004166667,2008-11-13,12:00:36
39.926352,116.338006,0,283,39765.5004398148,2008-11-13,12:00:38
39.926359,116.338046,0,284,39765.5004976852,2008-11-13,12:00:43
39.926368,116.338097,0,285,39765.5005555556,2008-11-13,12:00:48
39.92637,116.338118,0,289,39765.5006134259,2008-11-13,12:00:53
39.92637,116.338118,0,290,39765.5006712963,2008-11-13,12:00:58
39.926364,116.33812,0,290,39765.5007291667,2008-11-13,12:01:03
39.926356,116.338122,0,290,39765.500787037,2008-11-13,12:01:08
39.926356,116.338125,0,290,39765.5008449074,2008-11-13,12:01:13
39.926361,116.338127,0,290,39765.5009027778,2008-11-13,12:01:18
39.926367,116.338127,0,290,39765.5009606481,2008-11-13,12:01:23
39.926372,116.338126,0,290,39765.5010185185,2008-11-13,12:01:28
39.926369,116.338125,0,290,39765.5010763889,2008-11-13,12:01:33
39.926369,116.338125,0,290,39765.5011111111,2008-11-13,12:01:36
39.926364,116.338123,0,290,39765.5011342593,2008-11-13,12:01:38
39.926352,116.338069,0,291,39765.5011921296,2008-11-13,12:01:43
39.92634,116.338034,0,294,39765.50125,2008-11-13,12:01:48
39.926304,116.337891,0,293,39765.5013078704,2008-11-13,12:01:53
39.926305,116.337761,0,291,39765.5013657407,2008-11-13,12:01:58
39.92627,116.337728,0,286,39765.5014236111,2008-11-13,12:02:03
39.926239,116.337662,0,285,39765.5014814815,2008-11-13,12:02:08
39.926293,116.337986,0,307,39765.5084837963,2008-11-13,12:12:13
39.926275,116.338016,0,312,39765.5085416667,2008-11-13,12:12:18
39.926275,116.338016,0,312,39765.5085763889,2008-11-13,12:12:21
39.926282,116.338015,0,313,39765.508599537,2008-11-13,12:12:23
39.926297,116.338011,0,317,39765.5086574074,2008-11-13,12:12:28
39.926312,116.337936,0,326,39765.5087152778,2008-11-13,12:12:33
39.926347,116.33785,0,330,39765.5087731481,2008-11-13,12:12:38
39.926344,116.337793,0,327,39765.5088310185,2008-11-13,12:12:43
39.926301,116.337788,0,315,39765.5088888889,2008-11-13,12:12:48
39.926302,116.33775,0,301,39765.5089467593,2008-11-13,12:12:53
39.926299,116.337666,0,294,39765.5090046296,2008-11-13,12:12:58
39.926291,116.337567,0,289,39765.5090625,2008-11-13,12:13:03
39.926276,116.337509,0,284,39765.5091203704,2008-11-13,12:13:08
39.926297,116.337482,0,277,39765.5091782407,2008-11-13,12:13:13
39.926316,116.337471,0,271,39765.5092361111,2008-11-13,12:13:18
39.926294,116.33743,0,264,39765.5092939815,2008-11-13,12:13:23
39.926279,116.337353,0,257,39765.5093518518,2008-11-13,12:13:28
39.926284,116.337318,0,255,39765.5094097222,2008-11-13,12:13:33
39.926302,116.337299,0,251,39765.5094675926,2008-11-13,12:13:38
39.926292,116.337317,0,247,39765.509525463,2008-11-13,12:13:43
39.926266,116.337345,0,245,39765.5095833333,2008-11-13,12:13:48
39.926266,116.337345,0,245,39765.5096180556,2008-11-13,12:13:51
39.926266,116.337341,0,244,39765.5096412037,2008-11-13,12:13:53
39.926277,116.337307,0,242,39765.5096990741,2008-11-13,12:13:58
39.926302,116.337249,0,238,39765.5097569444,2008-11-13,12:14:03
39.926306,116.337237,0,235,39765.5098148148,2008-11-13,12:14:08
39.926306,116.337237,0,235,39765.509849537,2008-11-13,12:14:11
39.92631,116.337238,0,233,39765.5098726852,2008-11-13,12:14:13
39.926279,116.337294,0,231,39765.5099305556,2008-11-13,12:14:18
39.926286,116.33738,0,232,39765.5099884259,2008-11-13,12:14:23
39.92629,116.337534,0,233,39765.5100462963,2008-11-13,12:14:28
39.926281,116.337739,0,240,39765.5101041667,2008-11-13,12:14:33
39.926272,116.337855,0,241,39765.510162037,2008-11-13,12:14:38
39.926222,116.337902,0,243,39765.5102199074,2008-11-13,12:14:43
39.926212,116.337885,0,247,39765.5102777778,2008-11-13,12:14:48
39.926203,116.337845,0,249,39765.5103356481,2008-11-13,12:14:53
39.926206,116.337844,0,249,39765.5103935185,2008-11-13,12:14:58
39.926207,116.337842,0,249,39765.5104513889,2008-11-13,12:15:03
39.9262,116.337839,0,249,39765.5105092593,2008-11-13,12:15:08
39.9262,116.337839,0,249,39765.5105439815,2008-11-13,12:15:11
39.926199,116.337837,0,250,39765.5105671296,2008-11-13,12:15:13
39.926188,116.337812,0,249,39765.510625,2008-11-13,12:15:18
39.926176,116.337824,0,248,39765.5106828704,2008-11-13,12:15:23
39.926176,116.337824,0,248,39765.5107175926,2008-11-13,12:15:26
39.926177,116.337828,0,248,39765.5107407407,2008-11-13,12:15:28
39.926183,116.33785,0,248,39765.5107986111,2008-11-13,12:15:33
39.9262,116.337869,0,251,39765.5108564815,2008-11-13,12:15:38
39.926185,116.337907,0,252,39765.5109143518,2008-11-13,12:15:43
39.926224,116.337863,0,252,39765.5109722222,2008-11-13,12:15:48
39.926257,116.337872,0,253,39765.5110300926,2008-11-13,12:15:53
39.926284,116.337941,0,258,39765.511087963,2008-11-13,12:15:58
39.926289,116.337979,0,261,39765.5111458333,2008-11-13,12:16:03
39.926268,116.337985,0,262,39765.5112037037,2008-11-13,12:16:08
39.926263,116.337983,0,262,39765.5112615741,2008-11-13,12:16:13
39.926263,116.337983,0,262,39765.5112962963,2008-11-13,12:16:16
39.926271,116.33798,0,262,39765.5113194444,2008-11-13,12:16:18
39.926273,116.337913,0,262,39765.5113773148,2008-11-13,12:16:23
39.926283,116.337849,0,264,39765.5114351852,2008-11-13,12:16:28
39.926279,116.337795,0,267,39765.5114930556,2008-11-13,12:16:33
39.926265,116.337785,0,267,39765.5115509259,2008-11-13,12:16:38
39.926255,116.337749,0,268,39765.5116087963,2008-11-13,12:16:43
39.926272,116.337587,0,268,39765.5116666667,2008-11-13,12:16:48
39.926281,116.337545,0,268,39765.511724537,2008-11-13,12:16:53
39.926287,116.337524,0,270,39765.5117824074,2008-11-13,12:16:58
39.926282,116.337502,0,272,39765.5118402778,2008-11-13,12:17:03
39.926302,116.337454,0,273,39765.5118981482,2008-11-13,12:17:08
39.926324,116.337488,0,277,39765.5119560185,2008-11-13,12:17:13
39.926323,116.337506,0,277,39765.5120138889,2008-11-13,12:17:18
39.926314,116.337509,0,277,39765.5120717593,2008-11-13,12:17:23
39.926309,116.337515,0,277,39765.5121296296,2008-11-13,12:17:28
39.926305,116.337523,0,277,39765.5121875,2008-11-13,12:17:33
39.926301,116.337528,0,277,39765.5122453704,2008-11-13,12:17:38
39.926295,116.337532,0,277,39765.5123032407,2008-11-13,12:17:43
39.926298,116.337532,0,277,39765.5123611111,2008-11-13,12:17:48
39.926298,116.337532,0,277,39765.5123958333,2008-11-13,12:17:51
39.926301,116.337533,0,277,39765.5124189815,2008-11-13,12:17:53
39.926291,116.337534,0,278,39765.5124768519,2008-11-13,12:17:58
39.926276,116.337536,0,281,39765.5125347222,2008-11-13,12:18:03
39.926267,116.337509,0,284,39765.5125925926,2008-11-13,12:18:08
39.926269,116.337494,0,284,39765.512650463,2008-11-13,12:18:13
39.926306,116.337399,0,286,39765.5127083333,2008-11-13,12:18:18
39.926307,116.337248,0,287,39765.5127662037,2008-11-13,12:18:23
39.926299,116.337224,0,287,39765.5128240741,2008-11-13,12:18:28
39.926303,116.337285,0,285,39765.5128819444,2008-11-13,12:18:33
39.926329,116.337404,0,281,39765.5129398148,2008-11-13,12:18:38
39.926345,116.33746,0,279,39765.5129976852,2008-11-13,12:18:43
39.926349,116.337482,0,278,39765.5130555556,2008-11-13,12:18:48
39.926364,116.337484,0,279,39765.5131134259,2008-11-13,12:18:53
39.92638,116.337528,0,283,39765.5131712963,2008-11-13,12:18:58
39.926387,116.337624,0,284,39765.5132291667,2008-11-13,12:19:03
39.926402,116.337809,0,286,39765.513287037,2008-11-13,12:19:08
39.926416,116.337908,0,289,39765.5133449074,2008-11-13,12:19:13
39.926415,116.337851,0,287,39765.5134027778,2008-11-13,12:19:18
39.926406,116.337849,0,290,39765.5134606481,2008-11-13,12:19:23
39.9264,116.33786,0,292,39765.5135185185,2008-11-13,12:19:28
39.926393,116.337891,0,298,39765.5135763889,2008-11-13,12:19:33
39.92635,116.337939,0,301,39765.5136342593,2008-11-13,12:19:38
39.926327,116.337972,0,306,39765.5136921296,2008-11-13,12:19:43
39.926333,116.337989,0,309,39765.51375,2008-11-13,12:19:48
39.926334,116.337991,0,309,39765.5138078704,2008-11-13,12:19:53
39.926334,116.337991,0,309,39765.5138425926,2008-11-13,12:19:56
39.926342,116.33799,0,309,39765.5138657407,2008-11-13,12:19:58
39.926351,116.337991,0,310,39765.5139236111,2008-11-13,12:20:03
39.926356,116.337991,0,311,39765.5139814815,2008-11-13,12:20:08
39.926357,116.33799,0,312,39765.5140393519,2008-11-13,12:20:13
39.926361,116.337988,0,312,39765.5140972222,2008-11-13,12:20:18
39.926358,116.337988,0,312,39765.5141550926,2008-11-13,12:20:23
39.926357,116.337988,0,313,39765.514212963,2008-11-13,12:20:28
39.926358,116.337988,0,312,39765.5142708333,2008-11-13,12:20:33
39.92636,116.337988,0,312,39765.5143287037,2008-11-13,12:20:38
39.92636,116.337988,0,312,39765.5143634259,2008-11-13,12:20:41
39.926363,116.337985,0,312,39765.5143865741,2008-11-13,12:20:43
39.926377,116.33792,0,313,39765.5144444444,2008-11-13,12:20:48
39.926342,116.337872,0,314,39765.5145023148,2008-11-13,12:20:53
39.92633,116.337861,0,315,39765.5145601852,2008-11-13,12:20:58
39.926358,116.337847,0,315,39765.5146180556,2008-11-13,12:21:03
39.92636,116.337803,0,316,39765.5146759259,2008-11-13,12:21:08
39.926357,116.337764,0,318,39765.5147337963,2008-11-13,12:21:13
39.926334,116.337698,0,318,39765.5147916667,2008-11-13,12:21:18
39.926324,116.337671,0,317,39765.514849537,2008-11-13,12:21:23
39.926323,116.337694,0,321,39765.5149074074,2008-11-13,12:21:28
39.926324,116.33773,0,322,39765.5149652778,2008-11-13,12:21:33
39.926308,116.337701,0,321,39765.5150231481,2008-11-13,12:21:38
39.926323,116.337673,0,320,39765.5150810185,2008-11-13,12:21:43
39.92633,116.337703,0,320,39765.5151388889,2008-11-13,12:21:48
39.92633,116.337703,0,320,39765.5151967593,2008-11-13,12:21:53
39.926334,116.337707,0,320,39765.5152546296,2008-11-13,12:21:58
39.926336,116.337709,0,320,39765.5153125,2008-11-13,12:22:03
39.926337,116.337712,0,320,39765.5153703704,2008-11-13,12:22:08
39.926337,116.337712,0,320,39765.5154050926,2008-11-13,12:22:11
39.926339,116.337717,0,320,39765.5154282407,2008-11-13,12:22:13
39.926348,116.337718,0,320,39765.5154861111,2008-11-13,12:22:18
39.926397,116.338025,0,324,39765.5155439815,2008-11-13,12:22:23
39.926381,116.338028,0,326,39765.5156018519,2008-11-13,12:22:28
39.92638,116.338028,0,327,39765.5156597222,2008-11-13,12:22:33
39.926376,116.338026,0,327,39765.5157175926,2008-11-13,12:22:38
39.926368,116.338024,0,327,39765.515775463,2008-11-13,12:22:43
39.926365,116.338022,0,327,39765.5158333333,2008-11-13,12:22:48
39.926365,116.338022,0,327,39765.5158680556,2008-11-13,12:22:51
39.92636,116.33802,0,327,39765.5158912037,2008-11-13,12:22:53
39.92635,116.338018,0,327,39765.5159490741,2008-11-13,12:22:58
39.926289,116.337751,0,325,39765.5214467593,2008-11-13,12:30:53
39.926277,116.337668,0,324,39765.5215046296,2008-11-13,12:30:58
39.926277,116.337668,0,324,39765.5215393519,2008-11-13,12:31:01
39.926281,116.337662,0,326,39765.5215625,2008-11-13,12:31:03
39.926292,116.337667,0,327,39765.5216203704,2008-11-13,12:31:08
39.926292,116.337667,0,327,39765.5216550926,2008-11-13,12:31:11
39.926299,116.337668,0,326,39765.5216782407,2008-11-13,12:31:13
39.926319,116.337682,0,326,39765.5217361111,2008-11-13,12:31:18
39.92636,116.337776,0,327,39765.5217939815,2008-11-13,12:31:23
39.926389,116.337874,0,334,39765.5218518519,2008-11-13,12:31:28
39.926394,116.337909,0,335,39765.5219097222,2008-11-13,12:31:33
39.926404,116.337958,0,342,39765.5219675926,2008-11-13,12:31:38
39.926393,116.338004,0,352,39765.522025463,2008-11-13,12:31:43
39.926401,116.338005,0,354,39765.5220833333,2008-11-13,12:31:48
39.926407,116.338005,0,358,39765.5221412037,2008-11-13,12:31:53
39.926413,116.338006,0,363,39765.5221990741,2008-11-13,12:31:58
39.926413,116.338006,0,363,39765.5222337963,2008-11-13,12:32:01
39.926407,116.338006,0,366,39765.5222569444,2008-11-13,12:32:03
39.926383,116.337992,0,364,39765.5223148148,2008-11-13,12:32:08
39.926383,116.337992,0,364,39765.522349537,2008-11-13,12:32:11
39.926385,116.337999,0,364,39765.5223726852,2008-11-13,12:32:13
39.926374,116.338009,0,366,39765.5224305556,2008-11-13,12:32:18
39.926355,116.33801,0,366,39765.5224884259,2008-11-13,12:32:23
39.926348,116.338009,0,366,39765.5225462963,2008-11-13,12:32:28
39.926345,116.338008,0,366,39765.5226041667,2008-11-13,12:32:33
39.926345,116.338008,0,366,39765.5226388889,2008-11-13,12:32:36
39.926346,116.338006,0,364,39765.522662037,2008-11-13,12:32:38
39.926352,116.337993,0,364,39765.5227199074,2008-11-13,12:32:43
39.926354,116.33799,0,363,39765.5227777778,2008-11-13,12:32:48
39.926356,116.337989,0,363,39765.5228356481,2008-11-13,12:32:53
39.926357,116.337989,0,363,39765.5228935185,2008-11-13,12:32:58
39.926357,116.337989,0,363,39765.5229282407,2008-11-13,12:33:01
39.926359,116.337989,0,363,39765.5229513889,2008-11-13,12:33:03
39.926391,116.33795,0,364,39765.5230092593,2008-11-13,12:33:08
39.926424,116.337935,0,365,39765.5230671296,2008-11-13,12:33:13
39.926434,116.337889,0,364,39765.523125,2008-11-13,12:33:18
39.926441,116.337879,0,364,39765.5231828704,2008-11-13,12:33:23
39.926439,116.337878,0,364,39765.5232407407,2008-11-13,12:33:28
39.926433,116.337878,0,364,39765.5232986111,2008-11-13,12:33:33
39.926433,116.337878,0,364,39765.5233333333,2008-11-13,12:33:36
39.926434,116.337877,0,364,39765.5233564815,2008-11-13,12:33:38
39.926443,116.337874,0,363,39765.5234143519,2008-11-13,12:33:43
39.926443,116.337874,0,363,39765.5234490741,2008-11-13,12:33:46
39.926441,116.337874,0,363,39765.5234722222,2008-11-13,12:33:48
39.92645,116.337872,0,363,39765.5235300926,2008-11-13,12:33:53
39.92646,116.33787,0,362,39765.523587963,2008-11-13,12:33:58
39.92646,116.33787,0,362,39765.5236226852,2008-11-13,12:34:01
39.926459,116.337873,0,362,39765.5236458333,2008-11-13,12:34:03
39.92645,116.337878,0,362,39765.5237037037,2008-11-13,12:34:08
39.92645,116.337878,0,362,39765.5237384259,2008-11-13,12:34:11
39.92645,116.337882,0,362,39765.5237615741,2008-11-13,12:34:13
39.926456,116.337935,0,364,39765.5238194444,2008-11-13,12:34:18
39.926469,116.337956,0,366,39765.5238773148,2008-11-13,12:34:23
39.9265,116.337934,0,366,39765.5239351852,2008-11-13,12:34:28
39.926553,116.33794,0,364,39765.5239930556,2008-11-13,12:34:33
39.926551,116.337973,0,365,39765.5240509259,2008-11-13,12:34:38
39.926529,116.338023,0,364,39765.5241087963,2008-11-13,12:34:43
39.926491,116.338033,0,364,39765.5241666667,2008-11-13,12:34:48
39.926473,116.338042,0,364,39765.524224537,2008-11-13,12:34:53
39.926459,116.338065,0,364,39765.5242824074,2008-11-13,12:34:58
39.926489,116.338003,0,365,39765.5243402778,2008-11-13,12:35:03
39.926476,116.33797,0,368,39765.5243981481,2008-11-13,12:35:08
39.926461,116.337917,0,369,39765.5244560185,2008-11-13,12:35:13
39.926448,116.337905,0,372,39765.5245138889,2008-11-13,12:35:18
39.926445,116.337905,0,373,39765.5245717593,2008-11-13,12:35:23
39.926443,116.337906,0,373,39765.5246296296,2008-11-13,12:35:28
39.92644,116.337909,0,373,39765.5246875,2008-11-13,12:35:33
39.926442,116.337914,0,372,39765.5247453704,2008-11-13,12:35:38
39.926442,116.337914,0,372,39765.5247800926,2008-11-13,12:35:41
39.926443,116.337917,0,371,39765.5248032407,2008-11-13,12:35:43
39.92647,116.337946,0,370,39765.5248611111,2008-11-13,12:35:48
39.926489,116.337935,0,369,39765.5249189815,2008-11-13,12:35:53
39.926527,116.337924,0,366,39765.5249768518,2008-11-13,12:35:58
39.926514,116.337924,0,364,39765.5250347222,2008-11-13,12:36:03
39.926503,116.337948,0,362,39765.5250925926,2008-11-13,12:36:08
39.926455,116.337992,0,363,39765.525150463,2008-11-13,12:36:13
39.926466,116.337989,0,363,39765.5252083333,2008-11-13,12:36:18
39.926466,116.337989,0,363,39765.5252430556,2008-11-13,12:36:21
39.926474,116.337988,0,363,39765.5252662037,2008-11-13,12:36:23
39.926453,116.33799,0,362,39765.5253240741,2008-11-13,12:36:28
39.926363,116.33792,0,356,39765.5253819444,2008-11-13,12:36:33
39.926276,116.337855,0,352,39765.5254398148,2008-11-13,12:36:38
39.926297,116.337779,0,347,39765.5254976852,2008-11-13,12:36:43
39.926281,116.337741,0,341,39765.5255555556,2008-11-13,12:36:48
39.926212,116.337739,0,333,39765.5256134259,2008-11-13,12:36:53
39.926161,116.337746,0,326,39765.5256712963,2008-11-13,12:36:58
39.926161,116.337746,0,326,39765.5257060185,2008-11-13,12:37:01
39.926154,116.337741,0,312,39765.5257291667,2008-11-13,12:37:03
39.926176,116.337728,0,298,39765.525787037,2008-11-13,12:37:08
39.926189,116.337691,0,289,39765.5258449074,2008-11-13,12:37:13
39.926229,116.337712,0,284,39765.5259027778,2008-11-13,12:37:18
39.926309,116.337699,0,277,39765.5259606481,2008-11-13,12:37:23
39.926357,116.337751,0,271,39765.5260185185,2008-11-13,12:37:28
39.926351,116.337806,0,270,39765.5260763889,2008-11-13,12:37:33
39.926351,116.337806,0,270,39765.5261111111,2008-11-13,12:37:36
39.926356,116.337806,0,266,39765.5261342593,2008-11-13,12:37:38
39.926287,116.337816,0,259,39765.5261921296,2008-11-13,12:37:43
39.926248,116.337789,0,260,39765.52625,2008-11-13,12:37:48
39.926253,116.337694,0,258,39765.5263078704,2008-11-13,12:37:53
39.926235,116.337629,0,260,39765.5263657407,2008-11-13,12:37:58
39.926226,116.337589,0,261,39765.5264236111,2008-11-13,12:38:03
39.926255,116.337542,0,263,39765.5264814815,2008-11-13,12:38:08
39.926295,116.337633,0,271,39765.5265393518,2008-11-13,12:38:13
39.926324,116.337682,0,273,39765.5265972222,2008-11-13,12:38:18
39.926324,116.337687,0,273,39765.5266550926,2008-11-13,12:38:23
39.926325,116.337693,0,273,39765.526712963,2008-11-13,12:38:28
39.92633,116.337698,0,273,39765.5267708333,2008-11-13,12:38:33
39.92633,116.337698,0,273,39765.5268055556,2008-11-13,12:38:36
39.926324,116.337703,0,273,39765.5268287037,2008-11-13,12:38:38
39.92635,116.337753,0,273,39765.5268865741,2008-11-13,12:38:43
39.926397,116.337846,0,277,39765.5269444444,2008-11-13,12:38:48
39.926441,116.33786,0,283,39765.5270023148,2008-11-13,12:38:53
39.926501,116.337859,0,290,39765.5270601852,2008-11-13,12:38:58
39.926533,116.337839,0,295,39765.5271180556,2008-11-13,12:39:03
39.926524,116.337843,0,296,39765.5271759259,2008-11-13,12:39:08
39.926492,116.337882,0,300,39765.5272337963,2008-11-13,12:39:13
39.926476,116.337933,0,301,39765.5272916667,2008-11-13,12:39:18
39.926422,116.338061,0,309,39765.527349537,2008-11-13,12:39:23
39.926386,116.337785,0,344,39765.5298958333,2008-11-13,12:43:03
39.92639,116.3377,0,343,39765.5299537037,2008-11-13,12:43:08
39.926394,116.337643,0,341,39765.5300115741,2008-11-13,12:43:13
39.926387,116.337649,0,341,39765.5300694444,2008-11-13,12:43:18
39.926387,116.337649,0,341,39765.5301041667,2008-11-13,12:43:21
39.926389,116.337648,0,340,39765.5301273148,2008-11-13,12:43:23
39.926366,116.337611,0,339,39765.5301851852,2008-11-13,12:43:28
39.926344,116.337584,0,337,39765.5302430556,2008-11-13,12:43:33
39.926343,116.337568,0,337,39765.5303009259,2008-11-13,12:43:38
39.926397,116.33755,0,333,39765.5303587963,2008-11-13,12:43:43
39.926412,116.337532,0,331,39765.5304166667,2008-11-13,12:43:48
39.92641,116.337594,0,329,39765.530474537,2008-11-13,12:43:53
39.926369,116.337642,0,326,39765.5305324074,2008-11-13,12:43:58
39.926342,116.337643,0,323,39765.5305902778,2008-11-13,12:44:03
39.926325,116.337644,0,321,39765.5306481481,2008-11-13,12:44:08
39.926308,116.33768,0,319,39765.5307060185,2008-11-13,12:44:13
39.926293,116.337709,0,318,39765.5307638889,2008-11-13,12:44:18
39.926276,116.337695,0,318,39765.5308217593,2008-11-13,12:44:23
39.92625,116.337656,0,315,39765.5308796296,2008-11-13,12:44:28
39.926257,116.33767,0,312,39765.5309375,2008-11-13,12:44:33
39.926254,116.337671,0,312,39765.5309953704,2008-11-13,12:44:38
39.926254,116.337671,0,312,39765.5310300926,2008-11-13,12:44:41
39.92626,116.337673,0,310,39765.5310532407,2008-11-13,12:44:43
39.926241,116.337664,0,307,39765.5311111111,2008-11-13,12:44:48
39.926247,116.337633,0,304,39765.5311689815,2008-11-13,12:44:53
39.926245,116.337632,0,304,39765.5312268519,2008-11-13,12:44:58
39.926251,116.337632,0,304,39765.5312847222,2008-11-13,12:45:03
39.926251,116.337632,0,304,39765.5313194444,2008-11-13,12:45:06
39.926256,116.337632,0,304,39765.5313425926,2008-11-13,12:45:08
39.926267,116.337631,0,303,39765.531400463,2008-11-13,12:45:13
39.9263,116.33764,0,300,39765.5314583333,2008-11-13,12:45:18
39.926304,116.337633,0,300,39765.5315162037,2008-11-13,12:45:23
39.926306,116.337633,0,299,39765.5315740741,2008-11-13,12:45:28
39.926301,116.337635,0,299,39765.5316319444,2008-11-13,12:45:33
39.926304,116.337636,0,298,39765.5316898148,2008-11-13,12:45:38
39.926304,116.337636,0,298,39765.531724537,2008-11-13,12:45:41
39.926312,116.337636,0,298,39765.5317476852,2008-11-13,12:45:43
39.926357,116.337629,0,293,39765.5318055556,2008-11-13,12:45:48
39.926366,116.337662,0,292,39765.5318634259,2008-11-13,12:45:53
39.926368,116.337714,0,291,39765.5319212963,2008-11-13,12:45:58
39.926368,116.337714,0,291,39765.5319560185,2008-11-13,12:46:01
39.926373,116.337719,0,291,39765.5319791667,2008-11-13,12:46:03
39.926397,116.33793,0,293,39765.532037037,2008-11-13,12:46:08
39.926416,116.338058,0,292,39765.5320949074,2008-11-13,12:46:13
39.926429,116.338141,0,294,39765.5321527778,2008-11-13,12:46:18
39.926412,116.338186,0,294,39765.5322106481,2008-11-13,12:46:23
39.926405,116.338202,0,295,39765.5322685185,2008-11-13,12:46:28
39.926407,116.338196,0,295,39765.5323263889,2008-11-13,12:46:33
39.926407,116.338196,0,295,39765.5323611111,2008-11-13,12:46:36
39.926404,116.338195,0,295,39765.5323842593,2008-11-13,12:46:38
39.926394,116.338196,0,295,39765.5324421296,2008-11-13,12:46:43
39.926385,116.338196,0,295,39765.5325,2008-11-13,12:46:48
39.926381,116.338194,0,295,39765.5325578704,2008-11-13,12:46:53
39.926377,116.338194,0,295,39765.5326157407,2008-11-13,12:46:58
39.926377,116.338194,0,295,39765.532650463,2008-11-13,12:47:01
39.926382,116.338194,0,295,39765.5326736111,2008-11-13,12:47:03
39.926391,116.338195,0,295,39765.5327314815,2008-11-13,12:47:08
39.9264,116.338194,0,296,39765.5327893518,2008-11-13,12:47:13
39.926398,116.338151,0,297,39765.5328472222,2008-11-13,12:47:18
39.926391,116.33814,0,299,39765.5329050926,2008-11-13,12:47:23
39.926364,116.338035,0,296,39765.532962963,2008-11-13,12:47:28
39.926337,116.337903,0,293,39765.5330208333,2008-11-13,12:47:33
39.92632,116.337809,0,290,39765.5330787037,2008-11-13,12:47:38
39.926296,116.337742,0,285,39765.5331365741,2008-11-13,12:47:43
39.9263,116.337657,0,280,39765.5331944444,2008-11-13,12:47:48
39.926309,116.337492,0,276,39765.5332523148,2008-11-13,12:47:53
39.926285,116.337421,0,274,39765.5333101852,2008-11-13,12:47:58
39.92624,116.337393,0,268,39765.5333680556,2008-11-13,12:48:03
39.926195,116.337378,0,262,39765.5334259259,2008-11-13,12:48:08
39.926201,116.337356,0,253,39765.5334837963,2008-11-13,12:48:13
39.926244,116.337429,0,249,39765.5335416667,2008-11-13,12:48:18
39.926246,116.337429,0,248,39765.533599537,2008-11-13,12:48:23
39.926239,116.33743,0,247,39765.5336574074,2008-11-13,12:48:28
39.92624,116.337431,0,247,39765.5337152778,2008-11-13,12:48:33
39.926247,116.337433,0,247,39765.5337731481,2008-11-13,12:48:38
39.926241,116.337435,0,248,39765.5338310185,2008-11-13,12:48:43
39.926236,116.337437,0,248,39765.5338888889,2008-11-13,12:48:48
39.926236,116.337438,0,248,39765.5339467593,2008-11-13,12:48:53
39.926238,116.33744,0,248,39765.5340046296,2008-11-13,12:48:58
39.926238,116.33744,0,248,39765.5340393518,2008-11-13,12:49:01
39.926246,116.337441,0,248,39765.5340625,2008-11-13,12:49:03
39.926257,116.337439,0,248,39765.5341203704,2008-11-13,12:49:08
39.926252,116.337441,0,248,39765.5341782407,2008-11-13,12:49:13
39.926252,116.337441,0,248,39765.534212963,2008-11-13,12:49:16
39.926254,116.337448,0,248,39765.5342361111,2008-11-13,12:49:18
39.926266,116.33746,0,249,39765.5342939815,2008-11-13,12:49:23
39.926296,116.33782,0,243,39765.5343518518,2008-11-13,12:49:28
39.926252,116.337479,0,252,39765.5374768519,2008-11-13,12:53:58
39.926225,116.337459,0,248,39765.5375347222,2008-11-13,12:54:03
39.926241,116.337462,0,245,39765.5375925926,2008-11-13,12:54:08
39.926241,116.337462,0,245,39765.5376273148,2008-11-13,12:54:11
39.926234,116.337462,0,243,39765.537650463,2008-11-13,12:54:13
39.926262,116.337423,0,241,39765.5377083333,2008-11-13,12:54:18
39.926262,116.337423,0,241,39765.5377430556,2008-11-13,12:54:21
39.926258,116.337424,0,241,39765.5377662037,2008-11-13,12:54:23
39.926247,116.337428,0,240,39765.5378240741,2008-11-13,12:54:28
39.92627,116.337507,0,239,39765.5378819444,2008-11-13,12:54:33
39.926281,116.337536,0,239,39765.5379398148,2008-11-13,12:54:38
39.926319,116.337573,0,242,39765.5379976852,2008-11-13,12:54:43
39.92634,116.337609,0,241,39765.5380555556,2008-11-13,12:54:48
39.926372,116.337608,0,238,39765.5381134259,2008-11-13,12:54:53
39.926403,116.337561,0,233,39765.5381712963,2008-11-13,12:54:58
39.926396,116.337571,0,234,39765.5382291667,2008-11-13,12:55:03
39.926421,116.337589,0,236,39765.538287037,2008-11-13,12:55:08
39.926413,116.337672,0,239,39765.5383449074,2008-11-13,12:55:13
39.926397,116.337685,0,240,39765.5384027778,2008-11-13,12:55:18
39.92637,116.337651,0,240,39765.5384606481,2008-11-13,12:55:23
39.926375,116.337629,0,241,39765.5385185185,2008-11-13,12:55:28
39.926396,116.337598,0,240,39765.5385763889,2008-11-13,12:55:33
39.926396,116.337598,0,240,39765.5386111111,2008-11-13,12:55:36
39.926389,116.337593,0,241,39765.5386342593,2008-11-13,12:55:38
39.926365,116.337592,0,241,39765.5386921296,2008-11-13,12:55:43
39.926367,116.337588,0,242,39765.53875,2008-11-13,12:55:48
39.926367,116.337588,0,242,39765.5387847222,2008-11-13,12:55:51
39.926361,116.337585,0,242,39765.5388078704,2008-11-13,12:55:53
39.926324,116.337632,0,238,39765.5388657407,2008-11-13,12:55:58
39.926315,116.337669,0,238,39765.5389236111,2008-11-13,12:56:03
39.926312,116.337688,0,238,39765.5389814815,2008-11-13,12:56:08
39.926336,116.337659,0,237,39765.5390393519,2008-11-13,12:56:13
39.926336,116.337658,0,237,39765.5390972222,2008-11-13,12:56:18
39.926336,116.337658,0,237,39765.5391319444,2008-11-13,12:56:21
39.926342,116.337656,0,236,39765.5391550926,2008-11-13,12:56:23
39.926355,116.33764,0,236,39765.539212963,2008-11-13,12:56:28
39.926364,116.337591,0,240,39765.5392708333,2008-11-13,12:56:33
39.926367,116.337548,0,244,39765.5393287037,2008-11-13,12:56:38
39.926384,116.337626,0,247,39765.5393865741,2008-11-13,12:56:43
39.926404,116.337677,0,249,39765.5394444444,2008-11-13,12:56:48
39.926397,116.337667,0,253,39765.5395023148,2008-11-13,12:56:53
39.92641,116.337676,0,257,39765.5395601852,2008-11-13,12:56:58
39.926401,116.337713,0,260,39765.5396180556,2008-11-13,12:57:03
39.926411,116.337715,0,264,39765.5396759259,2008-11-13,12:57:08
39.926372,116.337692,0,270,39765.5397337963,2008-11-13,12:57:13
39.926387,116.337628,0,276,39765.5397916667,2008-11-13,12:57:18
39.92639,116.337671,0,279,39765.539849537,2008-11-13,12:57:23
39.926419,116.337709,0,281,39765.5399074074,2008-11-13,12:57:28
39.92643,116.33774,0,283,39765.5399652778,2008-11-13,12:57:33
39.926451,116.337729,0,292,39765.5400231481,2008-11-13,12:57:38
39.926475,116.337761,0,291,39765.5400810185,2008-11-13,12:57:43
39.926514,116.337797,0,307,39765.5401388889,2008-11-13,12:57:48
39.926522,116.337817,0,317,39765.5401967593,2008-11-13,12:57:53
39.926588,116.337898,0,338,39765.5402546296,2008-11-13,12:57:58
39.926603,116.337922,0,354,39765.5403125,2008-11-13,12:58:03
39.926655,116.338022,0,375,39765.5403703704,2008-11-13,12:58:08
39.926679,116.33804,0,382,39765.5404282407,2008-11-13,12:58:13
39.92669,116.338084,0,391,39765.5404861111,2008-11-13,12:58:18
39.92669,116.338084,0,391,39765.5405208333,2008-11-13,12:58:21
39.926696,116.338081,0,396,39765.5405439815,2008-11-13,12:58:23
39.926721,116.338104,0,404,39765.5406018518,2008-11-13,12:58:28
39.926703,116.338125,0,405,39765.5406597222,2008-11-13,12:58:33
39.926688,116.338119,0,407,39765.5407175926,2008-11-13,12:58:38
39.926703,116.338449,0,371,39765.5459837963,2008-11-13,13:06:13
39.926721,116.338509,0,370,39765.5460416667,2008-11-13,13:06:18
39.926755,116.338559,0,368,39765.546099537,2008-11-13,13:06:23
39.926732,116.338591,0,368,39765.5461574074,2008-11-13,13:06:28
39.926714,116.338596,0,369,39765.5462152778,2008-11-13,13:06:33
39.926732,116.338586,0,370,39765.5462731481,2008-11-13,13:06:38
39.926732,116.338563,0,370,39765.5463310185,2008-11-13,13:06:43
39.92673,116.338518,0,374,39765.5463888889,2008-11-13,13:06:48
39.926735,116.338439,0,381,39765.5464467593,2008-11-13,13:06:53
39.926761,116.338411,0,382,39765.5465046296,2008-11-13,13:06:58
39.926765,116.338366,0,384,39765.5465625,2008-11-13,13:07:03
39.926772,116.338299,0,384,39765.5466203704,2008-11-13,13:07:08
39.926754,116.33827,0,383,39765.5466782407,2008-11-13,13:07:13
39.926695,116.338255,0,381,39765.5467361111,2008-11-13,13:07:18
39.926695,116.338255,0,381,39765.5467708333,2008-11-13,13:07:21
39.926691,116.338263,0,377,39765.5467939815,2008-11-13,13:07:23
39.926651,116.338256,0,371,39765.5468518519,2008-11-13,13:07:28
39.926642,116.338247,0,365,39765.5469097222,2008-11-13,13:07:33
39.926642,116.338247,0,365,39765.5469444444,2008-11-13,13:07:36
39.926642,116.338251,0,360,39765.5469675926,2008-11-13,13:07:38
39.926633,116.338256,0,360,39765.547025463,2008-11-13,13:07:43
39.926623,116.338236,0,355,39765.5470833333,2008-11-13,13:07:48
39.926657,116.338142,0,351,39765.5471412037,2008-11-13,13:07:53
39.926659,116.338083,0,349,39765.5471990741,2008-11-13,13:07:58
39.926624,116.338054,0,347,39765.5472569444,2008-11-13,13:08:03
39.926603,116.337988,0,346,39765.5473148148,2008-11-13,13:08:08
39.926625,116.337961,0,337,39765.5473726852,2008-11-13,13:08:13
39.926619,116.338012,0,326,39765.5474305556,2008-11-13,13:08:18
39.92661,116.33798,0,323,39765.5474884259,2008-11-13,13:08:23
39.926629,116.338008,0,316,39765.5475462963,2008-11-13,13:08:28
39.926629,116.338055,0,311,39765.5476041667,2008-11-13,13:08:33
39.926702,116.338282,0,313,39765.547662037,2008-11-13,13:08:38
39.926736,116.338467,0,319,39765.5477199074,2008-11-13,13:08:43
39.926792,116.338574,0,323,39765.5477777778,2008-11-13,13:08:48
39.926804,116.33864,0,325,39765.5478356481,2008-11-13,13:08:53
39.927214,116.339387,0,385,39765.5481828704,2008-11-13,13:09:23
39.92717,116.339444,0,392,39765.5482407407,2008-11-13,13:09:28
39.927143,116.339358,0,394,39765.5482986111,2008-11-13,13:09:33
39.927114,116.339395,0,394,39765.5483564815,2008-11-13,13:09:38
39.926723,116.338842,0,347,39765.5484143518,2008-11-13,13:09:43
39.926661,116.338663,0,320,39765.5484722222,2008-11-13,13:09:48
39.926661,116.338639,0,317,39765.5485300926,2008-11-13,13:09:53
39.926698,116.338652,0,312,39765.548587963,2008-11-13,13:09:58
39.926737,116.338679,0,306,39765.5486458333,2008-11-13,13:10:03
39.926752,116.338685,0,296,39765.5487037037,2008-11-13,13:10:08
39.926698,116.33871,0,275,39765.5487615741,2008-11-13,13:10:13
39.926679,116.338711,0,271,39765.5488194444,2008-11-13,13:10:18
39.926701,116.338688,0,265,39765.5488773148,2008-11-13,13:10:23
39.926762,116.33868,0,258,39765.5489351852,2008-11-13,13:10:28
39.926773,116.338733,0,255,39765.5489930556,2008-11-13,13:10:33
39.926772,116.338819,0,251,39765.5490509259,2008-11-13,13:10:38
39.926783,116.338904,0,248,39765.5491087963,2008-11-13,13:10:43
39.926766,116.338876,0,241,39765.5491666667,2008-11-13,13:10:48
39.926751,116.338845,0,240,39765.549224537,2008-11-13,13:10:53
39.926708,116.338768,0,241,39765.5492824074,2008-11-13,13:10:58
39.926714,116.338615,0,250,39765.5493402778,2008-11-13,13:11:03
39.926698,116.338525,0,260,39765.5493981481,2008-11-13,13:11:08
39.92671,116.338381,0,262,39765.5494560185,2008-11-13,13:11:13
39.926728,116.338324,0,265,39765.5495138889,2008-11-13,13:11:18
39.926742,116.338353,0,265,39765.5495717593,2008-11-13,13:11:23
39.926725,116.338405,0,262,39765.5496296296,2008-11-13,13:11:28
39.926673,116.338475,0,261,39765.5496875,2008-11-13,13:11:33
39.926646,116.338453,0,261,39765.5497453704,2008-11-13,13:11:38
39.92661,116.338442,0,264,39765.5498032407,2008-11-13,13:11:43
39.926563,116.338445,0,269,39765.5498611111,2008-11-13,13:11:48
39.926526,116.338397,0,270,39765.5499189815,2008-11-13,13:11:53
39.926547,116.338169,0,262,39765.5499768518,2008-11-13,13:11:58
39.926571,116.338116,0,261,39765.5500347222,2008-11-13,13:12:03
39.926634,116.337999,0,266,39765.5500925926,2008-11-13,13:12:08
39.926654,116.337973,0,268,39765.550150463,2008-11-13,13:12:13
39.926667,116.337936,0,275,39765.5502083333,2008-11-13,13:12:18
39.926709,116.338132,0,277,39765.5502662037,2008-11-13,13:12:23
39.926682,116.338266,0,268,39765.5503240741,2008-11-13,13:12:28
39.926626,116.338335,0,256,39765.5503819444,2008-11-13,13:12:33
39.926563,116.338373,0,254,39765.5504398148,2008-11-13,13:12:38
39.926531,116.338397,0,254,39765.5504976852,2008-11-13,13:12:43
39.926484,116.338444,0,255,39765.5505555556,2008-11-13,13:12:48
39.926441,116.33846,0,258,39765.5506134259,2008-11-13,13:12:53
39.926429,116.338446,0,254,39765.5506712963,2008-11-13,13:12:58
39.926457,116.338397,0,253,39765.5507291667,2008-11-13,13:13:03
39.926502,116.338306,0,262,39765.550787037,2008-11-13,13:13:08
39.926492,116.338282,0,261,39765.5508449074,2008-11-13,13:13:13
39.926486,116.338199,0,257,39765.5509027778,2008-11-13,13:13:18
39.926443,116.338211,0,255,39765.5509606482,2008-11-13,13:13:23
39.926429,116.338204,0,254,39765.5510185185,2008-11-13,13:13:28
39.926428,116.338178,0,251,39765.5510763889,2008-11-13,13:13:33
39.926444,116.338052,0,254,39765.5511342593,2008-11-13,13:13:38
39.92645,116.33801,0,256,39765.5511921296,2008-11-13,13:13:43
39.926451,116.337865,0,256,39765.55125,2008-11-13,13:13:48
39.926425,116.337791,0,252,39765.5513078704,2008-11-13,13:13:53
39.926398,116.337875,0,241,39765.5513657407,2008-11-13,13:13:58
39.92642,116.337874,0,234,39765.5514236111,2008-11-13,13:14:03
39.926405,116.337921,0,238,39765.5514814815,2008-11-13,13:14:08
39.926424,116.337918,0,242,39765.5515393519,2008-11-13,13:14:13
39.926413,116.337965,0,241,39765.5515972222,2008-11-13,13:14:18
39.926392,116.338029,0,245,39765.5516550926,2008-11-13,13:14:23
39.926422,116.337995,0,245,39765.551712963,2008-11-13,13:14:28
39.926458,116.337936,0,245,39765.5517708333,2008-11-13,13:14:33
39.92651,116.337894,0,242,39765.5518287037,2008-11-13,13:14:38
39.926537,116.337928,0,242,39765.5518865741,2008-11-13,13:14:43
39.92656,116.33793,0,244,39765.5519444444,2008-11-13,13:14:48
39.926589,116.337971,0,246,39765.5520023148,2008-11-13,13:14:53
39.926612,116.338018,0,241,39765.5520601852,2008-11-13,13:14:58
39.926662,116.33804,0,242,39765.5521180556,2008-11-13,13:15:03
39.926645,116.338034,0,245,39765.5521759259,2008-11-13,13:15:08
39.92662,116.338028,0,247,39765.5522337963,2008-11-13,13:15:13
39.926598,116.338058,0,242,39765.5522916667,2008-11-13,13:15:18
39.926594,116.338072,0,241,39765.552349537,2008-11-13,13:15:23
39.926579,116.33813,0,242,39765.5524074074,2008-11-13,13:15:28
39.926657,116.338107,0,244,39765.5524652778,2008-11-13,13:15:33
39.926746,116.338106,0,245,39765.5525231481,2008-11-13,13:15:38
39.926818,116.338136,0,246,39765.5525810185,2008-11-13,13:15:43
39.926931,116.33819,0,246,39765.5526388889,2008-11-13,13:15:48
39.927209,116.338166,0,248,39765.5526967593,2008-11-13,13:15:53
39.927609,116.33807,0,253,39765.5527546296,2008-11-13,13:15:58
39.927578,116.338102,0,267,39765.5528125,2008-11-13,13:16:03
39.927375,116.338172,0,287,39765.5528703704,2008-11-13,13:16:08
39.927467,116.3381,0,298,39765.5529282407,2008-11-13,13:16:13
39.927392,116.338135,0,305,39765.5529861111,2008-11-13,13:16:18
39.927372,116.338127,0,318,39765.5530439815,2008-11-13,13:16:23
39.927389,116.338129,0,332,39765.5531018519,2008-11-13,13:16:28
39.927252,116.338169,0,351,39765.5531597222,2008-11-13,13:16:33
39.927112,116.338253,0,356,39765.5532175926,2008-11-13,13:16:38
39.926969,116.33828,0,347,39765.553275463,2008-11-13,13:16:43
39.926809,116.338347,0,331,39765.5533333333,2008-11-13,13:16:48
39.926744,116.338385,0,332,39765.5533912037,2008-11-13,13:16:53
39.926697,116.338386,0,336,39765.5534490741,2008-11-13,13:16:58
39.926674,116.338374,0,340,39765.5535069444,2008-11-13,13:17:03
39.926655,116.338325,0,343,39765.5535648148,2008-11-13,13:17:08
39.926727,116.338259,0,345,39765.5536226852,2008-11-13,13:17:13
39.926687,116.338268,0,347,39765.5536805556,2008-11-13,13:17:18
39.926663,116.338213,0,348,39765.5537384259,2008-11-13,13:17:23
39.926621,116.338149,0,349,39765.5537962963,2008-11-13,13:17:28
39.926573,116.338137,0,347,39765.5538541667,2008-11-13,13:17:33
39.92653,116.338147,0,349,39765.553912037,2008-11-13,13:17:38
39.92652,116.338178,0,349,39765.5539699074,2008-11-13,13:17:43
39.92652,116.338178,0,349,39765.5540046296,2008-11-13,13:17:46
39.926513,116.338175,0,336,39765.5540277778,2008-11-13,13:17:48
39.926475,116.338199,0,324,39765.5540856481,2008-11-13,13:17:53
39.92647,116.338149,0,317,39765.5541435185,2008-11-13,13:17:58
39.926433,116.338198,0,316,39765.5542013889,2008-11-13,13:18:03
39.926477,116.338269,0,308,39765.5542592593,2008-11-13,13:18:08
39.926543,116.338305,0,305,39765.5543171296,2008-11-13,13:18:13
39.926593,116.338312,0,304,39765.554375,2008-11-13,13:18:18
39.926547,116.338347,0,299,39765.5544328704,2008-11-13,13:18:23
39.926476,116.338387,0,294,39765.5544907407,2008-11-13,13:18:28
39.926498,116.338387,0,293,39765.5545486111,2008-11-13,13:18:33
39.926491,116.338401,0,293,39765.5546064815,2008-11-13,13:18:38
39.926499,116.338379,0,292,39765.5546643519,2008-11-13,13:18:43
39.926501,116.338445,0,288,39765.5547222222,2008-11-13,13:18:48
39.926505,116.338636,0,282,39765.5547800926,2008-11-13,13:18:53
39.92651,116.338616,0,281,39765.554837963,2008-11-13,13:18:58
39.926525,116.338521,0,280,39765.5548958333,2008-11-13,13:19:03
39.926558,116.338497,0,281,39765.5549537037,2008-11-13,13:19:08
39.926571,116.33844,0,280,39765.5550115741,2008-11-13,13:19:13
39.926574,116.338418,0,280,39765.5550694444,2008-11-13,13:19:18
39.926574,116.338418,0,280,39765.5551041667,2008-11-13,13:19:21
39.926566,116.338426,0,280,39765.5551273148,2008-11-13,13:19:23
39.926592,116.338457,0,280,39765.5551851852,2008-11-13,13:19:28
39.926614,116.338445,0,282,39765.5552430556,2008-11-13,13:19:33
39.92663,116.338421,0,287,39765.5553009259,2008-11-13,13:19:38
39.926662,116.338428,0,290,39765.5553587963,2008-11-13,13:19:43
39.926705,116.338409,0,290,39765.5554166667,2008-11-13,13:19:48
39.92679,116.338399,0,289,39765.555474537,2008-11-13,13:19:53
39.926753,116.338414,0,290,39765.5555324074,2008-11-13,13:19:58
39.926758,116.338424,0,288,39765.5555902778,2008-11-13,13:20:03
39.926744,116.338474,0,286,39765.5556481481,2008-11-13,13:20:08
39.926732,116.338476,0,286,39765.5557060185,2008-11-13,13:20:13
39.926668,116.338316,0,281,39765.5557638889,2008-11-13,13:20:18
39.92667,116.338159,0,280,39765.5558217593,2008-11-13,13:20:23
39.926724,116.338071,0,278,39765.5558796296,2008-11-13,13:20:28
39.926749,116.338034,0,278,39765.5559375,2008-11-13,13:20:33
39.926746,116.337989,0,277,39765.5559953704,2008-11-13,13:20:38
39.926727,116.33803,0,276,39765.5560532407,2008-11-13,13:20:43
39.926738,116.338419,0,282,39765.5561111111,2008-11-13,13:20:48
39.926726,116.338665,0,287,39765.5561689815,2008-11-13,13:20:53
39.92664,116.338664,0,284,39765.5562268518,2008-11-13,13:20:58
39.926505,116.338743,0,278,39765.5562847222,2008-11-13,13:21:03
39.926396,116.338873,0,275,39765.5563425926,2008-11-13,13:21:08
39.926377,116.338856,0,276,39765.556400463,2008-11-13,13:21:13
39.926398,116.338789,0,278,39765.5564583333,2008-11-13,13:21:18
39.926398,116.338789,0,278,39765.5564930556,2008-11-13,13:21:21
39.926399,116.338788,0,279,39765.5565162037,2008-11-13,13:21:23
39.926375,116.338756,0,271,39765.5565740741,2008-11-13,13:21:28
39.926411,116.338711,0,271,39765.5566319444,2008-11-13,13:21:33
39.926378,116.338598,0,265,39765.5566898148,2008-11-13,13:21:38
39.926294,116.338322,0,258,39765.5567476852,2008-11-13,13:21:43
39.926218,116.338309,0,248,39765.5568055556,2008-11-13,13:21:48
39.926122,116.338423,0,237,39765.5568634259,2008-11-13,13:21:53
39.926079,116.338415,0,227,39765.5569212963,2008-11-13,13:21:58
39.926021,116.33837,0,219,39765.5569791667,2008-11-13,13:22:03
39.925997,116.338341,0,200,39765.557037037,2008-11-13,13:22:08
39.926002,116.338299,0,183,39765.5570949074,2008-11-13,13:22:13
39.926019,116.338192,0,166,39765.5571527778,2008-11-13,13:22:18
39.926016,116.338141,0,145,39765.5572106481,2008-11-13,13:22:23
39.926108,116.338031,0,131,39765.5572685185,2008-11-13,13:22:28
39.926235,116.337938,0,117,39765.5573263889,2008-11-13,13:22:33
39.926258,116.337908,0,106,39765.5573842593,2008-11-13,13:22:38
39.926247,116.33796,0,97,39765.5574421296,2008-11-13,13:22:43
39.926223,116.338001,0,85,39765.5575,2008-11-13,13:22:48
39.926224,116.337978,0,80,39765.5575578704,2008-11-13,13:22:53
39.926251,116.33798,0,74,39765.5576157407,2008-11-13,13:22:58
39.926319,116.337999,0,64,39765.5576736111,2008-11-13,13:23:03
39.926327,116.338041,0,56,39765.5577314815,2008-11-13,13:23:08
39.92626,116.338114,0,49,39765.5577893518,2008-11-13,13:23:13
39.926232,116.338104,0,44,39765.5578472222,2008-11-13,13:23:18
39.926216,116.338129,0,42,39765.5579050926,2008-11-13,13:23:23
39.926282,116.338124,0,35,39765.557962963,2008-11-13,13:23:28
39.926305,116.338111,0,31,39765.5580208333,2008-11-13,13:23:33
39.926328,116.338087,0,31,39765.5580787037,2008-11-13,13:23:38
39.926312,116.338154,0,30,39765.5581365741,2008-11-13,13:23:43
39.926293,116.338245,0,26,39765.5581944444,2008-11-13,13:23:48
39.926338,116.338285,0,27,39765.5582523148,2008-11-13,13:23:53
39.926326,116.338356,0,28,39765.5583101852,2008-11-13,13:23:58
39.926382,116.338349,0,28,39765.5583680556,2008-11-13,13:24:03
39.926374,116.338338,0,29,39765.5584259259,2008-11-13,13:24:08
39.926377,116.338299,0,27,39765.5584837963,2008-11-13,13:24:13
39.926353,116.338262,0,27,39765.5585416667,2008-11-13,13:24:18
39.926324,116.338266,0,28,39765.558599537,2008-11-13,13:24:23
39.926271,116.338228,0,30,39765.5586574074,2008-11-13,13:24:28
39.92624,116.338215,0,33,39765.5587152778,2008-11-13,13:24:33
39.926263,116.338155,0,35,39765.5587731482,2008-11-13,13:24:38
39.926275,116.338108,0,37,39765.5588310185,2008-11-13,13:24:43
39.926253,116.338121,0,39,39765.5588888889,2008-11-13,13:24:48
39.926233,116.338107,0,41,39765.5589467593,2008-11-13,13:24:53
39.926269,116.337936,0,56,39765.5590625,2008-11-13,13:25:03
39.926117,116.337856,0,32,39765.5591203704,2008-11-13,13:25:08
39.926166,116.3378,0,49,39765.5591782407,2008-11-13,13:25:13
39.926176,116.337825,0,77,39765.5592361111,2008-11-13,13:25:18
39.926174,116.337724,0,74,39765.5592939815,2008-11-13,13:25:23
39.926214,116.337606,0,69,39765.5593518519,2008-11-13,13:25:28
39.926177,116.33758,0,64,39765.5594097222,2008-11-13,13:25:33
39.926131,116.337556,0,61,39765.5594675926,2008-11-13,13:25:38
39.926114,116.337509,0,58,39765.559525463,2008-11-13,13:25:43
39.926046,116.337391,0,47,39765.5596990741,2008-11-13,13:25:58
39.926403,116.338,0,112,39765.5597569444,2008-11-13,13:26:03
39.926439,116.337987,0,145,39765.5598148148,2008-11-13,13:26:08
39.926431,116.337962,0,143,39765.5598726852,2008-11-13,13:26:13
39.926428,116.338014,0,138,39765.5599305556,2008-11-13,13:26:18
39.926398,116.338077,0,133,39765.5599884259,2008-11-13,13:26:23
39.926377,116.338031,0,119,39765.5600462963,2008-11-13,13:26:28
39.926379,116.337937,0,111,39765.5601041667,2008-11-13,13:26:33
39.92637,116.337939,0,102,39765.560162037,2008-11-13,13:26:38
39.926366,116.337883,0,94,39765.5602199074,2008-11-13,13:26:43
39.926331,116.337913,0,90,39765.5602777778,2008-11-13,13:26:48
39.926318,116.337925,0,93,39765.5603356481,2008-11-13,13:26:53
39.926312,116.337849,0,99,39765.5603935185,2008-11-13,13:26:58
39.926309,116.337865,0,98,39765.5604513889,2008-11-13,13:27:03
39.926324,116.337933,0,94,39765.5605092593,2008-11-13,13:27:08
39.926339,116.337912,0,94,39765.5605671296,2008-11-13,13:27:13
39.926332,116.337935,0,93,39765.560625,2008-11-13,13:27:18
39.926324,116.337911,0,90,39765.5606828704,2008-11-13,13:27:23
39.926319,116.337899,0,86,39765.5607407407,2008-11-13,13:27:28
39.926327,116.337839,0,82,39765.5607986111,2008-11-13,13:27:33
39.926293,116.337818,0,82,39765.5608564815,2008-11-13,13:27:38
39.926293,116.337829,0,83,39765.5609143519,2008-11-13,13:27:43
39.926302,116.337824,0,84,39765.5609722222,2008-11-13,13:27:48
39.92629,116.337784,0,85,39765.5610300926,2008-11-13,13:27:53
39.926318,116.33791,0,88,39765.561087963,2008-11-13,13:27:58
39.926419,116.337871,0,89,39765.5611458333,2008-11-13,13:28:03
39.926343,116.337881,0,94,39765.5612037037,2008-11-13,13:28:08
39.926288,116.337874,0,97,39765.5612615741,2008-11-13,13:28:13
39.926273,116.337811,0,98,39765.5613194444,2008-11-13,13:28:18
39.92624,116.337771,0,99,39765.5613773148,2008-11-13,13:28:23
39.926249,116.337642,0,100,39765.5614351852,2008-11-13,13:28:28
39.926242,116.337566,0,102,39765.5614930556,2008-11-13,13:28:33
39.926398,116.337859,0,124,39765.5615509259,2008-11-13,13:28:38
39.926501,116.337966,0,135,39765.5616087963,2008-11-13,13:28:43
39.926519,116.338053,0,138,39765.5616666667,2008-11-13,13:28:48
39.926491,116.338107,0,139,39765.561724537,2008-11-13,13:28:53
39.926443,116.338105,0,144,39765.5617824074,2008-11-13,13:28:58
39.926442,116.337979,0,151,39765.5618402778,2008-11-13,13:29:03
39.926452,116.337991,0,152,39765.5618981481,2008-11-13,13:29:08
39.926478,116.337957,0,153,39765.5619560185,2008-11-13,13:29:13
39.926485,116.338011,0,147,39765.5620138889,2008-11-13,13:29:18
39.926472,116.337997,0,142,39765.5620717593,2008-11-13,13:29:23
39.926465,116.337984,0,142,39765.5621296296,2008-11-13,13:29:28
39.926465,116.337984,0,142,39765.5621643519,2008-11-13,13:29:31
39.926461,116.337985,0,142,39765.5621875,2008-11-13,13:29:33
39.926439,116.337975,0,143,39765.5622453704,2008-11-13,13:29:38
39.926423,116.33794,0,144,39765.5623032407,2008-11-13,13:29:43
39.926421,116.337898,0,139,39765.5623611111,2008-11-13,13:29:48
39.926413,116.337888,0,139,39765.5624189815,2008-11-13,13:29:53
39.926363,116.337932,0,133,39765.5624768519,2008-11-13,13:29:58
39.926328,116.33794,0,127,39765.5625347222,2008-11-13,13:30:03
39.926338,116.337927,0,126,39765.5625925926,2008-11-13,13:30:08
39.926386,116.337891,0,127,39765.562650463,2008-11-13,13:30:13
39.926408,116.337966,0,134,39765.5627083333,2008-11-13,13:30:18
39.926387,116.337946,0,141,39765.5627662037,2008-11-13,13:30:23
39.926345,116.33789,0,152,39765.5628240741,2008-11-13,13:30:28
39.926312,116.337776,0,158,39765.5628819444,2008-11-13,13:30:33
39.926328,116.337664,0,163,39765.5629398148,2008-11-13,13:30:38
39.92637,116.337663,0,166,39765.5629976852,2008-11-13,13:30:43
39.92639,116.337706,0,167,39765.5630555556,2008-11-13,13:30:48
39.92638,116.337761,0,169,39765.5631134259,2008-11-13,13:30:53
39.926345,116.337873,0,166,39765.5631712963,2008-11-13,13:30:58
39.926348,116.337882,0,166,39765.5632291667,2008-11-13,13:31:03
39.926354,116.337919,0,164,39765.563287037,2008-11-13,13:31:08
39.926346,116.337954,0,162,39765.5633449074,2008-11-13,13:31:13
39.926307,116.337954,0,167,39765.5634027778,2008-11-13,13:31:18
39.926264,116.337884,0,174,39765.5634606481,2008-11-13,13:31:23
39.92631,116.337875,0,184,39765.5635185185,2008-11-13,13:31:28
39.926385,116.33779,0,190,39765.5635763889,2008-11-13,13:31:33
39.926394,116.337721,0,193,39765.5636342593,2008-11-13,13:31:38
39.926382,116.337806,0,199,39765.5636921296,2008-11-13,13:31:43
39.926361,116.337854,0,201,39765.56375,2008-11-13,13:31:48
39.926333,116.337906,0,197,39765.5638078704,2008-11-13,13:31:53
39.92632,116.337919,0,198,39765.5638657407,2008-11-13,13:31:58
39.926329,116.337881,0,197,39765.5639236111,2008-11-13,13:32:03
39.926309,116.337883,0,204,39765.5639814815,2008-11-13,13:32:08
39.926287,116.33784,0,206,39765.5640393518,2008-11-13,13:32:13
39.926274,116.337789,0,208,39765.5640972222,2008-11-13,13:32:18
39.926255,116.337734,0,209,39765.5641550926,2008-11-13,13:32:23
39.926155,116.337782,0,210,39765.564212963,2008-11-13,13:32:28
39.926047,116.337818,0,213,39765.5642708333,2008-11-13,13:32:33
39.92593,116.3379,0,219,39765.5643287037,2008-11-13,13:32:38
39.925874,116.33796,0,220,39765.5643865741,2008-11-13,13:32:43
39.925937,116.33797,0,219,39765.5644444444,2008-11-13,13:32:48
39.926045,116.337894,0,219,39765.5645023148,2008-11-13,13:32:53
39.926134,116.337828,0,219,39765.5645601852,2008-11-13,13:32:58
39.926221,116.33773,0,227,39765.5646180556,2008-11-13,13:33:03
39.926245,116.337709,0,230,39765.5646759259,2008-11-13,13:33:08
39.926236,116.337713,0,230,39765.5647337963,2008-11-13,13:33:13
39.926115,116.337798,0,230,39765.5647916667,2008-11-13,13:33:18
39.926021,116.33804,0,240,39765.564849537,2008-11-13,13:33:23
39.926,116.338022,0,242,39765.5649074074,2008-11-13,13:33:28
39.926828,116.337995,0,449,39765.5665856482,2008-11-13,13:35:53
39.926965,116.338376,0,478,39765.5666435185,2008-11-13,13:35:58
39.927041,116.338527,0,511,39765.5667013889,2008-11-13,13:36:03
39.927055,116.338613,0,529,39765.5667592593,2008-11-13,13:36:08
39.927076,116.338688,0,539,39765.5668171296,2008-11-13,13:36:13
39.927103,116.338645,0,547,39765.566875,2008-11-13,13:36:18
39.927132,116.338703,0,553,39765.5669328704,2008-11-13,13:36:23
39.927136,116.338744,0,554,39765.5669907407,2008-11-13,13:36:28
39.927009,116.336387,0,179,39765.5991087963,2008-11-13,14:22:43
39.926497,116.336718,0,259,39765.5991666667,2008-11-13,14:22:48
39.926349,116.336389,0,325,39765.599224537,2008-11-13,14:22:53
39.926578,116.336376,0,330,39765.5992824074,2008-11-13,14:22:58
39.926507,116.336445,0,365,39765.5993402778,2008-11-13,14:23:03
39.926595,116.336434,0,341,39765.5993981481,2008-11-13,14:23:08
39.926633,116.336436,0,316,39765.5994560185,2008-11-13,14:23:13
39.926717,116.336388,0,314,39765.5995138889,2008-11-13,14:23:18
39.926816,116.33639,0,305,39765.5995717593,2008-11-13,14:23:23
39.926868,116.336355,0,300,39765.5996296296,2008-11-13,14:23:28
39.926904,116.336377,0,296,39765.5996875,2008-11-13,14:23:33
39.927011,116.336324,0,306,39765.5997453704,2008-11-13,14:23:38
39.927011,116.336324,0,306,39765.5997800926,2008-11-13,14:23:41
39.927018,116.336323,0,303,39765.5998032407,2008-11-13,14:23:43
39.927006,116.336298,0,284,39765.5998611111,2008-11-13,14:23:48
39.927039,116.336306,0,274,39765.5999189815,2008-11-13,14:23:53
39.927085,116.33631,0,263,39765.5999768519,2008-11-13,14:23:58
39.927073,116.336251,0,261,39765.6000347222,2008-11-13,14:24:03
39.927022,116.336131,0,258,39765.6000925926,2008-11-13,14:24:08
39.927026,116.33613,0,255,39765.600150463,2008-11-13,14:24:13
39.927031,116.336128,0,253,39765.6002083333,2008-11-13,14:24:18
39.927033,116.336125,0,252,39765.6002662037,2008-11-13,14:24:23
39.927033,116.336124,0,251,39765.6003240741,2008-11-13,14:24:28
39.927035,116.336122,0,250,39765.6003819444,2008-11-13,14:24:33
39.927037,116.33612,0,250,39765.6004398148,2008-11-13,14:24:38
39.927036,116.336118,0,249,39765.6004976852,2008-11-13,14:24:43
39.927034,116.336118,0,249,39765.6005555556,2008-11-13,14:24:48
39.927034,116.336118,0,249,39765.6005902778,2008-11-13,14:24:51
39.927031,116.336117,0,249,39765.6006134259,2008-11-13,14:24:53
39.927022,116.336117,0,249,39765.6006712963,2008-11-13,14:24:58
39.927012,116.336117,0,249,39765.6007291667,2008-11-13,14:25:03
39.927012,116.336117,0,249,39765.6007638889,2008-11-13,14:25:06
39.927004,116.336116,0,249,39765.600787037,2008-11-13,14:25:08
39.92701,116.336087,0,249,39765.6008449074,2008-11-13,14:25:13
39.927025,116.336061,0,249,39765.6009027778,2008-11-13,14:25:18
39.927006,116.336061,0,249,39765.6009606481,2008-11-13,14:25:23
39.926973,116.336045,0,249,39765.6010185185,2008-11-13,14:25:28
39.926927,116.336028,0,250,39765.6010763889,2008-11-13,14:25:33
39.92696,116.336017,0,247,39765.6011342593,2008-11-13,14:25:38
39.927065,116.33602,0,251,39765.6011921296,2008-11-13,14:25:43
39.927061,116.336031,0,253,39765.60125,2008-11-13,14:25:48
39.927059,116.336203,0,256,39765.6013078704,2008-11-13,14:25:53
39.927043,116.336342,0,268,39765.6013657407,2008-11-13,14:25:58
39.926997,116.336383,0,277,39765.6014236111,2008-11-13,14:26:03
39.927066,116.336445,0,300,39765.6014814815,2008-11-13,14:26:08
39.927091,116.336469,0,304,39765.6015393519,2008-11-13,14:26:13
39.927091,116.336469,0,304,39765.6015740741,2008-11-13,14:26:16
39.927093,116.336471,0,304,39765.6015972222,2008-11-13,14:26:18
39.927099,116.336489,0,304,39765.6016550926,2008-11-13,14:26:23
39.92708,116.336511,0,308,39765.601712963,2008-11-13,14:26:28
39.927031,116.336498,0,308,39765.6017708333,2008-11-13,14:26:33
39.926957,116.336519,0,305,39765.6018287037,2008-11-13,14:26:38
39.926934,116.33652,0,301,39765.6018865741,2008-11-13,14:26:43
39.926914,116.33652,0,299,39765.6019444444,2008-11-13,14:26:48
39.926896,116.336473,0,297,39765.6020023148,2008-11-13,14:26:53
39.926896,116.336473,0,297,39765.602037037,2008-11-13,14:26:56
39.926891,116.336476,0,294,39765.6020601852,2008-11-13,14:26:58
39.926915,116.336477,0,292,39765.6021180556,2008-11-13,14:27:03
39.9269,116.336507,0,290,39765.6021759259,2008-11-13,14:27:08
39.926881,116.336513,0,291,39765.6022337963,2008-11-13,14:27:13
39.92688,116.336514,0,290,39765.6022916667,2008-11-13,14:27:18
39.926873,116.336515,0,289,39765.602349537,2008-11-13,14:27:23
39.926871,116.336514,0,289,39765.6024074074,2008-11-13,14:27:28
39.926871,116.336514,0,289,39765.6024421296,2008-11-13,14:27:31
39.92687,116.336513,0,288,39765.6024652778,2008-11-13,14:27:33
39.92685,116.336519,0,289,39765.6025231481,2008-11-13,14:27:38
39.926797,116.336506,0,290,39765.6025810185,2008-11-13,14:27:43
39.926702,116.336457,0,292,39765.6026388889,2008-11-13,14:27:48
39.926666,116.336437,0,293,39765.6026967593,2008-11-13,14:27:53
39.926664,116.336436,0,293,39765.6027546296,2008-11-13,14:27:58
39.92666,116.336436,0,294,39765.6028125,2008-11-13,14:28:03
39.92666,116.336436,0,294,39765.6028472222,2008-11-13,14:28:06
39.926659,116.336437,0,293,39765.6028703704,2008-11-13,14:28:08
39.926653,116.336462,0,292,39765.6029282407,2008-11-13,14:28:13
39.926631,116.336534,0,289,39765.6029861111,2008-11-13,14:28:18
39.926607,116.336565,0,288,39765.6030439815,2008-11-13,14:28:23
39.926589,116.336566,0,287,39765.6031018518,2008-11-13,14:28:28
39.926561,116.336551,0,286,39765.6031597222,2008-11-13,14:28:33
39.926561,116.336551,0,286,39765.6031944444,2008-11-13,14:28:36
39.926558,116.33655,0,286,39765.6032175926,2008-11-13,14:28:38
39.926536,116.336574,0,284,39765.603275463,2008-11-13,14:28:43
39.926513,116.336597,0,283,39765.6033333333,2008-11-13,14:28:48
39.926478,116.336627,0,278,39765.6033912037,2008-11-13,14:28:53
39.92644,116.336693,0,277,39765.6034490741,2008-11-13,14:28:58
39.926408,116.336763,0,277,39765.6035069444,2008-11-13,14:29:03
39.926374,116.336815,0,277,39765.6035648148,2008-11-13,14:29:08
39.925383,116.33449,0,149,39765.6065740741,2008-11-13,14:33:28
39.926763,116.338341,0,351,39765.6066319444,2008-11-13,14:33:33
39.926718,116.338319,0,294,39765.6066898148,2008-11-13,14:33:38
39.926718,116.338319,0,293,39765.6067476852,2008-11-13,14:33:43
39.926723,116.338319,0,293,39765.6068055556,2008-11-13,14:33:48
39.926724,116.338319,0,295,39765.6068634259,2008-11-13,14:33:53
39.926724,116.338319,0,295,39765.6068981481,2008-11-13,14:33:56
39.926732,116.338324,0,300,39765.6069212963,2008-11-13,14:33:58
39.926779,116.338298,0,321,39765.6069791667,2008-11-13,14:34:03
39.926791,116.338299,0,321,39765.607037037,2008-11-13,14:34:08
39.926805,116.338288,0,323,39765.6070949074,2008-11-13,14:34:13
39.92683,116.338273,0,324,39765.6071527778,2008-11-13,14:34:18
39.926825,116.338246,0,324,39765.6072106481,2008-11-13,14:34:23
39.926784,116.338193,0,325,39765.6072685185,2008-11-13,14:34:28
39.926759,116.338146,0,326,39765.6073263889,2008-11-13,14:34:33
39.926741,116.338099,0,326,39765.6073842593,2008-11-13,14:34:38
39.926656,116.338099,0,325,39765.6074421296,2008-11-13,14:34:43
39.926653,116.338029,0,325,39765.6075,2008-11-13,14:34:48
39.926583,116.337871,0,326,39765.6075578704,2008-11-13,14:34:53
39.926565,116.337774,0,325,39765.6076157407,2008-11-13,14:34:58
39.926463,116.337704,0,324,39765.6076736111,2008-11-13,14:35:03
39.926431,116.337664,0,324,39765.6077314815,2008-11-13,14:35:08
39.926424,116.337599,0,324,39765.6077893519,2008-11-13,14:35:13
39.927484,116.336201,0,353,39765.6078472222,2008-11-13,14:35:18
39.92748,116.336965,0,373,39765.6079050926,2008-11-13,14:35:23
39.927608,116.33718,0,394,39765.607962963,2008-11-13,14:35:28
39.927567,116.337267,0,406,39765.6080208333,2008-11-13,14:35:33
39.927495,116.337327,0,417,39765.6080787037,2008-11-13,14:35:38
39.927437,116.337416,0,426,39765.6081365741,2008-11-13,14:35:43
39.92742,116.337473,0,437,39765.6081944444,2008-11-13,14:35:48
39.927367,116.337504,0,438,39765.6082523148,2008-11-13,14:35:53
39.927304,116.337657,0,442,39765.6083101852,2008-11-13,14:35:58
39.927227,116.337843,0,448,39765.6083680556,2008-11-13,14:36:03
39.927165,116.33794,0,446,39765.6084259259,2008-11-13,14:36:08
39.927095,116.338002,0,450,39765.6084837963,2008-11-13,14:36:13
39.927048,116.338031,0,452,39765.6085416667,2008-11-13,14:36:18
39.926989,116.338085,0,454,39765.608599537,2008-11-13,14:36:23
39.926959,116.338255,0,452,39765.6086574074,2008-11-13,14:36:28
39.926955,116.338313,0,452,39765.6087152778,2008-11-13,14:36:33
39.926935,116.338282,0,449,39765.6087731481,2008-11-13,14:36:38
39.926922,116.338272,0,446,39765.6088310185,2008-11-13,14:36:43
39.926927,116.338294,0,442,39765.6088888889,2008-11-13,14:36:48
39.926956,116.338332,0,427,39765.6089467593,2008-11-13,14:36:53
39.926925,116.338343,0,414,39765.6090046296,2008-11-13,14:36:58
39.926876,116.338288,0,405,39765.6090625,2008-11-13,14:37:03
39.926837,116.33826,0,396,39765.6091203704,2008-11-13,14:37:08
39.926785,116.338201,0,389,39765.6091782407,2008-11-13,14:37:13
39.926744,116.338129,0,383,39765.6092361111,2008-11-13,14:37:18
39.926683,116.337986,0,377,39765.6092939815,2008-11-13,14:37:23
39.926633,116.338059,0,328,39765.6128240741,2008-11-13,14:42:28
39.926388,116.337284,0,99,39765.6141550926,2008-11-13,14:44:23
39.926476,116.33747,0,147,39765.614212963,2008-11-13,14:44:28
39.92658,116.337587,0,188,39765.6142708333,2008-11-13,14:44:33
39.926619,116.337548,0,197,39765.6143287037,2008-11-13,14:44:38
39.92663,116.337564,0,206,39765.6143865741,2008-11-13,14:44:43
39.926587,116.337466,0,178,39765.6144444444,2008-11-13,14:44:48
39.926619,116.337485,0,168,39765.6145023148,2008-11-13,14:44:53
39.92665,116.337546,0,177,39765.6145601852,2008-11-13,14:44:58
39.926691,116.337529,0,178,39765.6146180556,2008-11-13,14:45:03
39.926699,116.337609,0,195,39765.6146759259,2008-11-13,14:45:08
39.926755,116.337654,0,207,39765.6147337963,2008-11-13,14:45:13
39.926809,116.337638,0,211,39765.6147916667,2008-11-13,14:45:18
39.926781,116.337665,0,214,39765.614849537,2008-11-13,14:45:23
39.926708,116.337731,0,216,39765.6149074074,2008-11-13,14:45:28
39.926575,116.337794,0,217,39765.6149652778,2008-11-13,14:45:33
39.926486,116.337734,0,219,39765.6150231481,2008-11-13,14:45:38
39.926471,116.337713,0,231,39765.6150810185,2008-11-13,14:45:43
39.926548,116.337715,0,242,39765.6151388889,2008-11-13,14:45:48
39.926548,116.337715,0,242,39765.6151736111,2008-11-13,14:45:51
39.926547,116.33772,0,249,39765.6151967593,2008-11-13,14:45:53
39.926532,116.337684,0,258,39765.6152546296,2008-11-13,14:45:58
39.92653,116.337646,0,267,39765.6153125,2008-11-13,14:46:03
39.926569,116.337648,0,274,39765.6153703704,2008-11-13,14:46:08
39.926612,116.337775,0,280,39765.6154282407,2008-11-13,14:46:13
39.926724,116.337811,0,283,39765.6154861111,2008-11-13,14:46:18
39.926715,116.337799,0,288,39765.6155439815,2008-11-13,14:46:23
39.926489,116.337788,0,293,39765.6156018519,2008-11-13,14:46:28
39.926434,116.337748,0,298,39765.6156597222,2008-11-13,14:46:33
39.92654,116.337799,0,332,39765.6161226852,2008-11-13,14:47:13
39.926438,116.337791,0,348,39765.6161805556,2008-11-13,14:47:18
39.926421,116.337798,0,350,39765.6162384259,2008-11-13,14:47:23
39.926452,116.33782,0,350,39765.6162962963,2008-11-13,14:47:28
39.92634,116.337722,0,350,39765.6163541667,2008-11-13,14:47:33
39.926297,116.337689,0,350,39765.616412037,2008-11-13,14:47:38
39.926282,116.337662,0,350,39765.6164699074,2008-11-13,14:47:43
39.926353,116.337695,0,350,39765.6165277778,2008-11-13,14:47:48
39.926257,116.33763,0,350,39765.6165856481,2008-11-13,14:47:53
39.926058,116.337569,0,350,39765.6166435185,2008-11-13,14:47:58
39.926001,116.337602,0,350,39765.6167013889,2008-11-13,14:48:03
39.926083,116.337617,0,350,39765.6167592593,2008-11-13,14:48:08
39.926023,116.337581,0,350,39765.6168171296,2008-11-13,14:48:13
39.926106,116.337696,0,349,39765.616875,2008-11-13,14:48:18
39.926134,116.337719,0,349,39765.6169328704,2008-11-13,14:48:23
39.926164,116.337699,0,349,39765.6169907407,2008-11-13,14:48:28
39.92617,116.337682,0,349,39765.6170486111,2008-11-13,14:48:33
39.926245,116.337706,0,348,39765.6171064815,2008-11-13,14:48:38
39.926345,116.337696,0,347,39765.6171643519,2008-11-13,14:48:43
39.92642,116.337637,0,346,39765.6172222222,2008-11-13,14:48:48
39.926348,116.33761,0,346,39765.6172800926,2008-11-13,14:48:53
39.926259,116.337595,0,346,39765.617337963,2008-11-13,14:48:58
39.926228,116.33762,0,346,39765.6173958333,2008-11-13,14:49:03
39.926229,116.337635,0,347,39765.6174537037,2008-11-13,14:49:08
39.926125,116.33761,0,348,39765.6175115741,2008-11-13,14:49:13
39.925988,116.337579,0,349,39765.6175694444,2008-11-13,14:49:18
39.925941,116.337522,0,348,39765.6176273148,2008-11-13,14:49:23
39.925871,116.337455,0,348,39765.6176851852,2008-11-13,14:49:28
39.925906,116.337402,0,349,39765.6177430556,2008-11-13,14:49:33
39.925874,116.337427,0,348,39765.6178009259,2008-11-13,14:49:38
39.925906,116.337466,0,347,39765.6178587963,2008-11-13,14:49:43
39.925971,116.337465,0,346,39765.6179166667,2008-11-13,14:49:48
39.925971,116.337465,0,346,39765.6179513889,2008-11-13,14:49:51
39.925978,116.337465,0,344,39765.617974537,2008-11-13,14:49:53
39.926048,116.337522,0,346,39765.6180324074,2008-11-13,14:49:58
39.926565,116.338117,0,352,39765.6182060185,2008-11-13,14:50:13
39.926694,116.338126,0,351,39765.6182638889,2008-11-13,14:50:18
39.92672,116.338132,0,350,39765.6183217593,2008-11-13,14:50:23
39.926683,116.338063,0,351,39765.6183796296,2008-11-13,14:50:28
39.92666,116.338017,0,349,39765.6184375,2008-11-13,14:50:33
39.926564,116.337913,0,350,39765.6184953704,2008-11-13,14:50:38
39.926358,116.337734,0,351,39765.6185532407,2008-11-13,14:50:43
39.926279,116.337691,0,352,39765.6186111111,2008-11-13,14:50:48
39.926181,116.337671,0,353,39765.6186689815,2008-11-13,14:50:53
39.926151,116.337633,0,353,39765.6187268518,2008-11-13,14:50:58
39.926231,116.337697,0,353,39765.6187847222,2008-11-13,14:51:03
39.926345,116.337817,0,354,39765.6188425926,2008-11-13,14:51:08
39.926361,116.337856,0,354,39765.618900463,2008-11-13,14:51:13
39.926304,116.33786,0,353,39765.6189583333,2008-11-13,14:51:18
39.926252,116.337822,0,353,39765.6190162037,2008-11-13,14:51:23
39.926208,116.337809,0,352,39765.6190740741,2008-11-13,14:51:28
39.926236,116.337707,0,352,39765.6191319444,2008-11-13,14:51:33
39.926268,116.337679,0,352,39765.6191898148,2008-11-13,14:51:38
39.926232,116.337669,0,352,39765.6192476852,2008-11-13,14:51:43
39.926188,116.337636,0,353,39765.6193055556,2008-11-13,14:51:48
39.926151,116.337578,0,353,39765.6193634259,2008-11-13,14:51:53
39.92613,116.337518,0,353,39765.6194212963,2008-11-13,14:51:58
39.925998,116.337499,0,353,39765.6194791667,2008-11-13,14:52:03
39.925997,116.337549,0,352,39765.619537037,2008-11-13,14:52:08
39.925964,116.337595,0,351,39765.6195949074,2008-11-13,14:52:13
39.926014,116.337594,0,351,39765.6196527778,2008-11-13,14:52:18
39.925996,116.337605,0,351,39765.6197106481,2008-11-13,14:52:23
39.926134,116.337639,0,350,39765.6197685185,2008-11-13,14:52:28
39.926215,116.337651,0,348,39765.6198263889,2008-11-13,14:52:33
39.926276,116.337683,0,347,39765.6198842593,2008-11-13,14:52:38
39.926194,116.337698,0,347,39765.6199421296,2008-11-13,14:52:43
39.926177,116.337705,0,348,39765.62,2008-11-13,14:52:48
39.926107,116.337661,0,349,39765.6200578704,2008-11-13,14:52:53
39.926105,116.337617,0,350,39765.6201157407,2008-11-13,14:52:58
39.926076,116.337573,0,353,39765.6201736111,2008-11-13,14:53:03
39.926079,116.337559,0,354,39765.6202314815,2008-11-13,14:53:08
39.926044,116.337555,0,354,39765.6202893518,2008-11-13,14:53:13
39.925999,116.337515,0,354,39765.6203472222,2008-11-13,14:53:18
39.926099,116.337626,0,355,39765.6204050926,2008-11-13,14:53:23
39.926156,116.337673,0,355,39765.620462963,2008-11-13,14:53:28
39.926157,116.337688,0,355,39765.6205208333,2008-11-13,14:53:33
39.926105,116.337698,0,356,39765.6205787037,2008-11-13,14:53:38
39.926188,116.33775,0,356,39765.6206365741,2008-11-13,14:53:43
39.926177,116.337804,0,356,39765.6206944444,2008-11-13,14:53:48
39.926193,116.337832,0,356,39765.6207523148,2008-11-13,14:53:53
39.926111,116.337785,0,357,39765.6208101852,2008-11-13,14:53:58
39.926086,116.337768,0,358,39765.6208680556,2008-11-13,14:54:03
39.926049,116.337731,0,359,39765.6209259259,2008-11-13,14:54:08
39.926071,116.337688,0,360,39765.6209837963,2008-11-13,14:54:13
39.926093,116.337642,0,362,39765.6210416667,2008-11-13,14:54:18
39.926212,116.33758,0,365,39765.621099537,2008-11-13,14:54:23
39.926127,116.337567,0,365,39765.6211574074,2008-11-13,14:54:28
39.926106,116.337565,0,365,39765.6212152778,2008-11-13,14:54:33
39.926169,116.337653,0,366,39765.6212731482,2008-11-13,14:54:38
39.926215,116.337735,0,365,39765.6213310185,2008-11-13,14:54:43
39.926368,116.33785,0,366,39765.6213888889,2008-11-13,14:54:48
39.926427,116.337929,0,365,39765.6214467593,2008-11-13,14:54:53
39.92657,116.338095,0,366,39765.6215046296,2008-11-13,14:54:58
39.926749,116.338347,0,368,39765.6215625,2008-11-13,14:55:03
39.926741,116.338478,0,369,39765.6216203704,2008-11-13,14:55:08
39.926703,116.338577,0,371,39765.6216782407,2008-11-13,14:55:13
39.926737,116.338653,0,374,39765.6217361111,2008-11-13,14:55:18
39.926751,116.338637,0,378,39765.6217939815,2008-11-13,14:55:23
39.926693,116.338596,0,383,39765.6218518519,2008-11-13,14:55:28
39.92662,116.338564,0,388,39765.6219097222,2008-11-13,14:55:33
39.926647,116.338557,0,391,39765.6219675926,2008-11-13,14:55:38
39.926687,116.338509,0,392,39765.622025463,2008-11-13,14:55:43
39.92671,116.338428,0,394,39765.6220833333,2008-11-13,14:55:48
39.926851,116.338413,0,397,39765.6221412037,2008-11-13,14:55:53
39.926831,116.338373,0,397,39765.6221990741,2008-11-13,14:55:58
39.926922,116.338345,0,399,39765.6222569444,2008-11-13,14:56:03
39.926888,116.338315,0,398,39765.6223148148,2008-11-13,14:56:08
39.926749,116.338259,0,398,39765.6223726852,2008-11-13,14:56:13
39.926609,116.338222,0,398,39765.6224305556,2008-11-13,14:56:18
39.926567,116.338247,0,399,39765.6224884259,2008-11-13,14:56:23
39.926427,116.338234,0,400,39765.6225462963,2008-11-13,14:56:28
39.926243,116.3382,0,401,39765.6226041667,2008-11-13,14:56:33
39.925922,116.337871,0,403,39765.6227199074,2008-11-13,14:56:43
39.925971,116.337851,0,405,39765.6227777778,2008-11-13,14:56:48
39.926113,116.337959,0,404,39765.6228356481,2008-11-13,14:56:53
39.926457,116.338242,0,408,39765.6228935185,2008-11-13,14:56:58
39.92665,116.338444,0,411,39765.6229513889,2008-11-13,14:57:03
39.926731,116.338556,0,416,39765.6230092593,2008-11-13,14:57:08
39.926745,116.338619,0,421,39765.6230671296,2008-11-13,14:57:13
39.92674,116.338606,0,420,39765.623125,2008-11-13,14:57:18
39.92669,116.338577,0,420,39765.6231828704,2008-11-13,14:57:23
39.926597,116.338501,0,418,39765.6232407407,2008-11-13,14:57:28
39.926533,116.338413,0,416,39765.6232986111,2008-11-13,14:57:33
39.926439,116.338336,0,415,39765.6233564815,2008-11-13,14:57:38
39.926325,116.338227,0,414,39765.6234143519,2008-11-13,14:57:43
39.926277,116.338118,0,413,39765.6234722222,2008-11-13,14:57:48
39.926189,116.337959,0,411,39765.6235300926,2008-11-13,14:57:53
39.926152,116.337835,0,409,39765.623587963,2008-11-13,14:57:58
39.926103,116.337746,0,406,39765.6236458333,2008-11-13,14:58:03
39.926095,116.337781,0,402,39765.6237037037,2008-11-13,14:58:08
39.926145,116.337804,0,399,39765.6237615741,2008-11-13,14:58:13
39.926132,116.337788,0,396,39765.6238194444,2008-11-13,14:58:18
39.926087,116.337711,0,394,39765.6238773148,2008-11-13,14:58:23
39.92612,116.337708,0,392,39765.6239351852,2008-11-13,14:58:28
39.926127,116.33769,0,390,39765.6239930556,2008-11-13,14:58:33
39.926193,116.337649,0,387,39765.6240509259,2008-11-13,14:58:38
39.926263,116.337612,0,384,39765.6241087963,2008-11-13,14:58:43
39.926308,116.337513,0,382,39765.6241666667,2008-11-13,14:58:48
39.926317,116.337503,0,379,39765.624224537,2008-11-13,14:58:53
39.926226,116.337525,0,376,39765.6242824074,2008-11-13,14:58:58
39.926136,116.337558,0,373,39765.6243402778,2008-11-13,14:59:03
39.926163,116.337623,0,369,39765.6243981481,2008-11-13,14:59:08
39.926211,116.337697,0,368,39765.6244560185,2008-11-13,14:59:13
39.926268,116.337746,0,367,39765.6245138889,2008-11-13,14:59:18
39.926335,116.337723,0,367,39765.6245717593,2008-11-13,14:59:23
39.926303,116.337736,0,368,39765.6246296296,2008-11-13,14:59:28
39.92629,116.337769,0,367,39765.6246875,2008-11-13,14:59:33
39.927025,116.338191,0,344,39765.6255555556,2008-11-13,15:00:48
39.926734,116.338172,0,347,39765.6256134259,2008-11-13,15:00:53
39.926556,116.338072,0,347,39765.6256712963,2008-11-13,15:00:58
39.926457,116.337977,0,347,39765.6257291667,2008-11-13,15:01:03
39.926418,116.337929,0,348,39765.625787037,2008-11-13,15:01:08
39.926452,116.337908,0,350,39765.6258449074,2008-11-13,15:01:13
39.926551,116.337971,0,352,39765.6259027778,2008-11-13,15:01:18
39.926595,116.338015,0,355,39765.6259606481,2008-11-13,15:01:23
39.92637,116.337957,0,357,39765.6260185185,2008-11-13,15:01:28
39.926123,116.337866,0,359,39765.6260763889,2008-11-13,15:01:33
39.926067,116.337854,0,363,39765.6261342593,2008-11-13,15:01:38
39.926052,116.33791,0,374,39765.6261921296,2008-11-13,15:01:43
39.926044,116.338151,0,399,39765.62625,2008-11-13,15:01:48
39.926123,116.338272,0,410,39765.6263078704,2008-11-13,15:01:53
39.926162,116.338311,0,412,39765.6263657407,2008-11-13,15:01:58
39.926162,116.338311,0,412,39765.626400463,2008-11-13,15:02:01
39.926162,116.338313,0,414,39765.6264236111,2008-11-13,15:02:03
39.926241,116.338359,0,416,39765.6264814815,2008-11-13,15:02:08
39.926329,116.338345,0,406,39765.6265393518,2008-11-13,15:02:13
39.926363,116.338333,0,402,39765.6265972222,2008-11-13,15:02:18
39.926393,116.338307,0,400,39765.6266550926,2008-11-13,15:02:23
39.926403,116.338239,0,399,39765.626712963,2008-11-13,15:02:28
39.926464,116.338236,0,396,39765.6267708333,2008-11-13,15:02:33
39.92647,116.338184,0,394,39765.6268287037,2008-11-13,15:02:38
39.926429,116.338164,0,392,39765.6268865741,2008-11-13,15:02:43
39.926393,116.338104,0,388,39765.6269444444,2008-11-13,15:02:48
39.926352,116.338114,0,384,39765.6270023148,2008-11-13,15:02:53
39.926162,116.338115,0,381,39765.6270601852,2008-11-13,15:02:58
39.926035,116.338092,0,377,39765.6271180556,2008-11-13,15:03:03
39.926028,116.337996,0,374,39765.6271759259,2008-11-13,15:03:08
39.926088,116.33793,0,371,39765.6272337963,2008-11-13,15:03:13
39.926101,116.337871,0,369,39765.6272916667,2008-11-13,15:03:18
39.926096,116.337845,0,366,39765.627349537,2008-11-13,15:03:23
39.926178,116.33796,0,365,39765.6274074074,2008-11-13,15:03:28
39.926365,116.338011,0,362,39765.6274652778,2008-11-13,15:03:33
39.926381,116.337975,0,359,39765.6275231481,2008-11-13,15:03:38
39.926328,116.337938,0,358,39765.6275810185,2008-11-13,15:03:43
39.926282,116.337945,0,357,39765.6276388889,2008-11-13,15:03:48
39.926294,116.337831,0,357,39765.6276967593,2008-11-13,15:03:53
39.926279,116.337765,0,357,39765.6277546296,2008-11-13,15:03:58
39.926238,116.337686,0,356,39765.6278125,2008-11-13,15:04:03
39.926196,116.337585,0,356,39765.6278703704,2008-11-13,15:04:08
39.92613,116.337516,0,355,39765.6279282407,2008-11-13,15:04:13
39.926069,116.337413,0,354,39765.6279861111,2008-11-13,15:04:18
39.926005,116.337382,0,353,39765.6280439815,2008-11-13,15:04:23
39.925897,116.337303,0,352,39765.6281018518,2008-11-13,15:04:28
39.925871,116.337288,0,350,39765.6281597222,2008-11-13,15:04:33
39.925864,116.3373,0,349,39765.6282175926,2008-11-13,15:04:38
39.925816,116.337273,0,347,39765.628275463,2008-11-13,15:04:43
39.925853,116.337346,0,344,39765.6283333333,2008-11-13,15:04:48
39.925878,116.337363,0,342,39765.6283912037,2008-11-13,15:04:53
39.925847,116.337343,0,341,39765.6284490741,2008-11-13,15:04:58
39.925835,116.337287,0,339,39765.6285069444,2008-11-13,15:05:03
39.925868,116.337241,0,339,39765.6285648148,2008-11-13,15:05:08
39.925878,116.337245,0,338,39765.6286226852,2008-11-13,15:05:13
39.925907,116.337228,0,337,39765.6286805556,2008-11-13,15:05:18
39.925889,116.337185,0,336,39765.6287384259,2008-11-13,15:05:23
39.925897,116.337123,0,335,39765.6287962963,2008-11-13,15:05:28
39.925856,116.336962,0,350,39765.6292592593,2008-11-13,15:06:08
39.926489,116.338468,0,352,39765.6293171296,2008-11-13,15:06:13
39.926532,116.338531,0,358,39765.629375,2008-11-13,15:06:18
39.926544,116.338553,0,374,39765.6294328704,2008-11-13,15:06:23
39.926508,116.338627,0,380,39765.6294907407,2008-11-13,15:06:28
39.926517,116.338681,0,378,39765.6295486111,2008-11-13,15:06:33
39.926517,116.338681,0,378,39765.6295833333,2008-11-13,15:06:36
39.926519,116.338678,0,385,39765.6296064815,2008-11-13,15:06:38
39.926524,116.338658,0,386,39765.6296643519,2008-11-13,15:06:43
39.926554,116.338666,0,383,39765.6297222222,2008-11-13,15:06:48
39.926523,116.33854,0,384,39765.6297800926,2008-11-13,15:06:53
39.92648,116.338408,0,386,39765.629837963,2008-11-13,15:06:58
39.926455,116.338321,0,385,39765.6298958333,2008-11-13,15:07:03
39.926436,116.338261,0,384,39765.6299537037,2008-11-13,15:07:08
39.926338,116.33804,0,384,39765.6300115741,2008-11-13,15:07:13
39.926354,116.337953,0,381,39765.6300694444,2008-11-13,15:07:18
39.926308,116.337909,0,378,39765.6301273148,2008-11-13,15:07:23
39.926179,116.337753,0,375,39765.6301851852,2008-11-13,15:07:28
39.926059,116.337594,0,373,39765.6302430556,2008-11-13,15:07:33
39.926036,116.33754,0,371,39765.6303009259,2008-11-13,15:07:38
39.926053,116.337532,0,368,39765.6303587963,2008-11-13,15:07:43
39.925987,116.337504,0,365,39765.6304166667,2008-11-13,15:07:48
39.926006,116.337517,0,361,39765.630474537,2008-11-13,15:07:53
39.926072,116.337636,0,356,39765.6305324074,2008-11-13,15:07:58
39.926111,116.337689,0,354,39765.6305902778,2008-11-13,15:08:03
39.926213,116.337717,0,351,39765.6306481481,2008-11-13,15:08:08
39.926389,116.337926,0,365,39765.6333101852,2008-11-13,15:11:58
39.926433,116.338035,0,363,39765.6333680556,2008-11-13,15:12:03
39.926437,116.338126,0,363,39765.6334259259,2008-11-13,15:12:08
39.926585,116.338403,0,362,39765.633599537,2008-11-13,15:12:23
39.926528,116.338338,0,363,39765.6336574074,2008-11-13,15:12:28
39.926503,116.338332,0,363,39765.6337152778,2008-11-13,15:12:33
39.92652,116.338299,0,364,39765.6337731481,2008-11-13,15:12:38
39.926464,116.338249,0,366,39765.6338310185,2008-11-13,15:12:43
39.926523,116.338227,0,368,39765.6338888889,2008-11-13,15:12:48
39.926454,116.338204,0,370,39765.6339467593,2008-11-13,15:12:53
39.926433,116.338157,0,372,39765.6340046296,2008-11-13,15:12:58
39.926399,116.338116,0,374,39765.6340625,2008-11-13,15:13:03
39.926294,116.338036,0,375,39765.6341203704,2008-11-13,15:13:08
39.926263,116.338006,0,376,39765.6341782407,2008-11-13,15:13:13
39.926322,116.338077,0,377,39765.6342361111,2008-11-13,15:13:18
39.926322,116.338077,0,377,39765.6342708333,2008-11-13,15:13:21
39.926317,116.33808,0,377,39765.6342939815,2008-11-13,15:13:23
39.926338,116.338063,0,376,39765.6343518518,2008-11-13,15:13:28
39.926307,116.338033,0,375,39765.6344097222,2008-11-13,15:13:33
39.926294,116.338011,0,374,39765.6344675926,2008-11-13,15:13:38
39.926202,116.337889,0,374,39765.634525463,2008-11-13,15:13:43
39.926151,116.337799,0,374,39765.6345833333,2008-11-13,15:13:48
39.926127,116.33775,0,373,39765.6346412037,2008-11-13,15:13:53
39.926243,116.337862,0,373,39765.6346990741,2008-11-13,15:13:58
39.926328,116.337958,0,372,39765.6347569444,2008-11-13,15:14:03
39.926332,116.33801,0,368,39765.6348148148,2008-11-13,15:14:08
39.926314,116.337963,0,367,39765.6348726852,2008-11-13,15:14:13
39.926262,116.337872,0,367,39765.6349305556,2008-11-13,15:14:18
39.926262,116.337872,0,367,39765.6349652778,2008-11-13,15:14:21
39.926261,116.337867,0,367,39765.6349884259,2008-11-13,15:14:23
39.926299,116.33786,0,367,39765.6350462963,2008-11-13,15:14:28
39.926268,116.337851,0,366,39765.6351041667,2008-11-13,15:14:33
39.926203,116.337804,0,366,39765.635162037,2008-11-13,15:14:38
39.926153,116.337737,0,364,39765.6352199074,2008-11-13,15:14:43
39.926072,116.337634,0,362,39765.6352777778,2008-11-13,15:14:48
39.926102,116.337616,0,360,39765.6353356481,2008-11-13,15:14:53
39.926117,116.33765,0,358,39765.6353935185,2008-11-13,15:14:58
39.926226,116.33776,0,357,39765.6354513889,2008-11-13,15:15:03
39.926265,116.337816,0,359,39765.6355092593,2008-11-13,15:15:08
39.926296,116.337863,0,361,39765.6355671296,2008-11-13,15:15:13
39.926286,116.337857,0,362,39765.635625,2008-11-13,15:15:18
39.926234,116.33785,0,363,39765.6356828704,2008-11-13,15:15:23
39.926212,116.337809,0,364,39765.6357407407,2008-11-13,15:15:28
39.926218,116.337747,0,366,39765.6357986111,2008-11-13,15:15:33
39.926199,116.337727,0,366,39765.6358564815,2008-11-13,15:15:38
39.926123,116.337755,0,366,39765.6359143518,2008-11-13,15:15:43
39.926018,116.337671,0,368,39765.6359722222,2008-11-13,15:15:48
39.925941,116.337538,0,368,39765.6360300926,2008-11-13,15:15:53
39.925921,116.337485,0,368,39765.636087963,2008-11-13,15:15:58
39.925994,116.337515,0,367,39765.6361458333,2008-11-13,15:16:03
39.926034,116.337569,0,368,39765.6362037037,2008-11-13,15:16:08
39.926034,116.337569,0,368,39765.6362384259,2008-11-13,15:16:11
39.926029,116.337572,0,368,39765.6362615741,2008-11-13,15:16:13
39.926058,116.337634,0,368,39765.6363194444,2008-11-13,15:16:18
39.926077,116.337629,0,368,39765.6363773148,2008-11-13,15:16:23
39.926114,116.337697,0,369,39765.6364351852,2008-11-13,15:16:28
39.926167,116.337757,0,370,39765.6364930556,2008-11-13,15:16:33
39.926209,116.337767,0,371,39765.6365509259,2008-11-13,15:16:38
39.926222,116.337768,0,370,39765.6366087963,2008-11-13,15:16:43
39.926222,116.337757,0,371,39765.6366666667,2008-11-13,15:16:48
39.926172,116.337723,0,370,39765.636724537,2008-11-13,15:16:53
39.926093,116.337618,0,372,39765.6367824074,2008-11-13,15:16:58
39.926114,116.337611,0,374,39765.6368402778,2008-11-13,15:17:03
39.926137,116.337654,0,375,39765.6368981482,2008-11-13,15:17:08
39.926184,116.337757,0,373,39765.6369560185,2008-11-13,15:17:13
39.9262,116.337771,0,373,39765.6370138889,2008-11-13,15:17:18
39.926201,116.337741,0,373,39765.6370717593,2008-11-13,15:17:23
39.926162,116.337747,0,374,39765.6371296296,2008-11-13,15:17:28
39.926106,116.33775,0,375,39765.6371875,2008-11-13,15:17:33
39.926046,116.337799,0,378,39765.6372453704,2008-11-13,15:17:38
39.926075,116.337848,0,382,39765.6373032407,2008-11-13,15:17:43
39.926128,116.337924,0,389,39765.6373611111,2008-11-13,15:17:48
39.926144,116.33795,0,392,39765.6374189815,2008-11-13,15:17:53
39.926142,116.337959,0,396,39765.6374768519,2008-11-13,15:17:58
39.926081,116.337928,0,400,39765.6375347222,2008-11-13,15:18:03
39.925984,116.337829,0,403,39765.6375925926,2008-11-13,15:18:08
39.925927,116.337711,0,410,39765.637650463,2008-11-13,15:18:13
39.925917,116.337661,0,419,39765.6377083333,2008-11-13,15:18:18
39.926655,116.33879,0,369,39765.6382291667,2008-11-13,15:19:03
39.926415,116.338254,0,366,39765.638287037,2008-11-13,15:19:08
39.926345,116.338113,0,365,39765.6383449074,2008-11-13,15:19:13
39.926296,116.338083,0,363,39765.6384027778,2008-11-13,15:19:18
39.926277,116.338064,0,361,39765.6384606481,2008-11-13,15:19:23
39.926227,116.338087,0,359,39765.6385185185,2008-11-13,15:19:28
39.926235,116.338122,0,358,39765.6385763889,2008-11-13,15:19:33
39.926251,116.338111,0,356,39765.6386342593,2008-11-13,15:19:38
39.926242,116.338015,0,353,39765.6386921296,2008-11-13,15:19:43
39.926104,116.337841,0,353,39765.63875,2008-11-13,15:19:48
39.926116,116.338004,0,365,39765.6436111111,2008-11-13,15:26:48
39.926702,116.337388,0,361,39765.643900463,2008-11-13,15:27:13
39.926622,116.337328,0,362,39765.6439583333,2008-11-13,15:27:18
39.926552,116.33722,0,363,39765.6440162037,2008-11-13,15:27:23
39.926484,116.337257,0,368,39765.6440740741,2008-11-13,15:27:28
39.926402,116.337419,0,372,39765.6441319444,2008-11-13,15:27:33
39.926335,116.337609,0,375,39765.6441898148,2008-11-13,15:27:38
39.92625,116.337722,0,379,39765.6442476852,2008-11-13,15:27:43
39.926212,116.337831,0,383,39765.6443055556,2008-11-13,15:27:48
39.926088,116.337804,0,386,39765.6443634259,2008-11-13,15:27:53
39.926062,116.337817,0,388,39765.6444212963,2008-11-13,15:27:58
39.926041,116.337768,0,389,39765.6444791667,2008-11-13,15:28:03
39.926098,116.337721,0,390,39765.644537037,2008-11-13,15:28:08
39.926159,116.337562,0,392,39765.6445949074,2008-11-13,15:28:13
39.926214,116.337494,0,394,39765.6446527778,2008-11-13,15:28:18
39.926383,116.337422,0,395,39765.6447106482,2008-11-13,15:28:23
39.926528,116.33749,0,396,39765.6447685185,2008-11-13,15:28:28
39.926506,116.337703,0,356,39765.6463310185,2008-11-13,15:30:43
39.926507,116.337748,0,358,39765.6463888889,2008-11-13,15:30:48
39.92634,116.337665,0,359,39765.6464467593,2008-11-13,15:30:53
39.926212,116.337497,0,359,39765.6465046296,2008-11-13,15:30:58
39.926168,116.33752,0,361,39765.6465625,2008-11-13,15:31:03
39.926177,116.337599,0,364,39765.6466203704,2008-11-13,15:31:08
39.92621,116.337606,0,367,39765.6466782407,2008-11-13,15:31:13
39.926128,116.337285,0,365,39765.6469097222,2008-11-13,15:31:33
39.926013,116.337297,0,364,39765.6469675926,2008-11-13,15:31:38
39.926078,116.337428,0,363,39765.647025463,2008-11-13,15:31:43
39.926203,116.337674,0,360,39765.6470833333,2008-11-13,15:31:48
39.926192,116.337715,0,360,39765.6471412037,2008-11-13,15:31:53
39.926128,116.337666,0,361,39765.6471990741,2008-11-13,15:31:58
39.926016,116.337551,0,363,39765.6472569444,2008-11-13,15:32:03
39.925975,116.337512,0,364,39765.6473148148,2008-11-13,15:32:08
39.925988,116.337527,0,365,39765.6473726852,2008-11-13,15:32:13
39.92604,116.337608,0,368,39765.6474305556,2008-11-13,15:32:18
39.925928,116.337364,0,372,39765.6478935185,2008-11-13,15:32:58
39.926001,116.3372,0,372,39765.6479513889,2008-11-13,15:33:03
39.925985,116.337139,0,370,39765.6480092593,2008-11-13,15:33:08
39.925933,116.337228,0,368,39765.6480671296,2008-11-13,15:33:13
39.925956,116.337269,0,368,39765.648125,2008-11-13,15:33:18
39.925966,116.337255,0,369,39765.6481828704,2008-11-13,15:33:23
39.925918,116.337277,0,369,39765.6482407407,2008-11-13,15:33:28
39.925893,116.337326,0,370,39765.6482986111,2008-11-13,15:33:33
39.925917,116.337454,0,372,39765.6483564815,2008-11-13,15:33:38
39.925938,116.337527,0,372,39765.6484143519,2008-11-13,15:33:43
39.925961,116.337601,0,373,39765.6484722222,2008-11-13,15:33:48
39.92606,116.337736,0,371,39765.6485300926,2008-11-13,15:33:53
39.926119,116.337821,0,368,39765.648587963,2008-11-13,15:33:58
39.926055,116.337775,0,368,39765.6486458333,2008-11-13,15:34:03
39.926099,116.337759,0,367,39765.6487037037,2008-11-13,15:34:08
39.926111,116.337743,0,368,39765.6487615741,2008-11-13,15:34:13
39.926213,116.337986,0,386,39765.6488194444,2008-11-13,15:34:18
39.926248,116.338124,0,399,39765.6488773148,2008-11-13,15:34:23
39.926283,116.338222,0,412,39765.6489351852,2008-11-13,15:34:28
39.926291,116.338211,0,416,39765.6489930556,2008-11-13,15:34:33
39.92625,116.338223,0,414,39765.6490509259,2008-11-13,15:34:38
39.926254,116.338243,0,413,39765.6491087963,2008-11-13,15:34:43
39.926223,116.338286,0,413,39765.6491666667,2008-11-13,15:34:48
39.926187,116.338292,0,415,39765.649224537,2008-11-13,15:34:53
39.926213,116.338292,0,417,39765.6492824074,2008-11-13,15:34:58
39.926177,116.338177,0,421,39765.6493402778,2008-11-13,15:35:03
39.926154,116.338129,0,422,39765.6493981481,2008-11-13,15:35:08
39.926156,116.338116,0,421,39765.6494560185,2008-11-13,15:35:13
39.926216,116.338196,0,418,39765.6495138889,2008-11-13,15:35:18
39.926254,116.338273,0,417,39765.6495717593,2008-11-13,15:35:23
39.926276,116.338313,0,416,39765.6496296296,2008-11-13,15:35:28
39.926318,116.338341,0,415,39765.6496875,2008-11-13,15:35:33
39.926326,116.338431,0,414,39765.6497453704,2008-11-13,15:35:38
39.926272,116.338478,0,412,39765.6498032407,2008-11-13,15:35:43
39.926182,116.338432,0,410,39765.6498611111,2008-11-13,15:35:48
39.926184,116.33841,0,408,39765.6499189815,2008-11-13,15:35:53
39.926239,116.338521,0,406,39765.6499768518,2008-11-13,15:35:58
39.926275,116.338563,0,405,39765.6500347222,2008-11-13,15:36:03
39.926316,116.338594,0,404,39765.6500925926,2008-11-13,15:36:08
39.926316,116.338528,0,403,39765.650150463,2008-11-13,15:36:13
39.926306,116.338472,0,402,39765.6502083333,2008-11-13,15:36:18
39.926357,116.338495,0,401,39765.6502662037,2008-11-13,15:36:23
39.926362,116.33854,0,400,39765.6503240741,2008-11-13,15:36:28
39.926325,116.338471,0,398,39765.6503819444,2008-11-13,15:36:33
39.926325,116.338471,0,398,39765.6504166667,2008-11-13,15:36:36
39.926328,116.338469,0,399,39765.6504398148,2008-11-13,15:36:38
39.926315,116.338376,0,398,39765.6504976852,2008-11-13,15:36:43
39.926293,116.338319,0,395,39765.6505555556,2008-11-13,15:36:48
39.926272,116.338299,0,393,39765.6506134259,2008-11-13,15:36:53
39.92622,116.338267,0,389,39765.6506712963,2008-11-13,15:36:58
39.926216,116.338297,0,385,39765.6507291667,2008-11-13,15:37:03
39.92621,116.338227,0,383,39765.650787037,2008-11-13,15:37:08
39.926189,116.338114,0,380,39765.6508449074,2008-11-13,15:37:13
39.926154,116.338049,0,376,39765.6509027778,2008-11-13,15:37:18
39.926159,116.338031,0,374,39765.6509606481,2008-11-13,15:37:23
39.9262,116.3381,0,372,39765.6510185185,2008-11-13,15:37:28
39.926183,116.338071,0,368,39765.6510763889,2008-11-13,15:37:33
39.926183,116.338071,0,368,39765.6511111111,2008-11-13,15:37:36
39.926187,116.338065,0,366,39765.6511342593,2008-11-13,15:37:38
39.926181,116.338074,0,362,39765.6511921296,2008-11-13,15:37:43
39.926181,116.338074,0,362,39765.6512268518,2008-11-13,15:37:46
39.926184,116.338067,0,362,39765.65125,2008-11-13,15:37:48
39.926189,116.338007,0,362,39765.6513078704,2008-11-13,15:37:53
39.926208,116.337985,0,362,39765.6513657407,2008-11-13,15:37:58
39.926235,116.337969,0,361,39765.6514236111,2008-11-13,15:38:03
39.926231,116.337978,0,358,39765.6514814815,2008-11-13,15:38:08
39.926226,116.337959,0,357,39765.6515393518,2008-11-13,15:38:13
39.926216,116.337942,0,355,39765.6515972222,2008-11-13,15:38:18
39.926225,116.337991,0,353,39765.6516550926,2008-11-13,15:38:23
39.926276,116.338084,0,353,39765.651712963,2008-11-13,15:38:28
39.926297,116.338145,0,353,39765.6517708333,2008-11-13,15:38:33
39.926287,116.338076,0,352,39765.6518287037,2008-11-13,15:38:38
39.926274,116.338008,0,351,39765.6518865741,2008-11-13,15:38:43
39.926274,116.337944,0,350,39765.6519444444,2008-11-13,15:38:48
39.926275,116.337972,0,349,39765.6520023148,2008-11-13,15:38:53
39.926278,116.338026,0,348,39765.6520601852,2008-11-13,15:38:58
39.926266,116.338081,0,347,39765.6521180556,2008-11-13,15:39:03
39.926219,116.338111,0,345,39765.6521759259,2008-11-13,15:39:08
39.926214,116.338076,0,343,39765.6522337963,2008-11-13,15:39:13
39.926235,116.338034,0,340,39765.6522916667,2008-11-13,15:39:18
39.92627,116.337965,0,338,39765.652349537,2008-11-13,15:39:23
39.926305,116.33799,0,337,39765.6524074074,2008-11-13,15:39:28
39.926258,116.337899,0,335,39765.6524652778,2008-11-13,15:39:33
39.926226,116.337807,0,334,39765.6525231482,2008-11-13,15:39:38
39.926131,116.337951,0,356,39765.6586342593,2008-11-13,15:48:26
39.926133,116.337951,0,356,39765.6586574074,2008-11-13,15:48:28
