# Supplementary material for: A location privacy protection method based on blockchain and threshold cryptography
Source: PLoS One. 2025 Jun 4;20(6):e0324551. doi: 10.1371/journal.pone.0324551 (PMC12136415; doi:10.1371/journal.pone.0324551)
Supplement: S1 File — (ZIP) [file pone.0324551.s001.zip › Data/002/Trajectory/20081114001504.plt]

Geolife trajectory
WGS 84
Altitude is in Feet
Reserved 3
0,2,255,My Track,0,0,2,8421376
0
39.927731,116.337898,0,282,39766.010462963,2008-11-14,00:15:04
39.92769,116.33786,0,186,39766.0105324074,2008-11-14,00:15:10
39.927715,116.337755,0,189,39766.0105902778,2008-11-14,00:15:15
39.927691,116.337699,0,191,39766.0106481481,2008-11-14,00:15:20
39.927722,116.337692,0,191,39766.0107060185,2008-11-14,00:15:25
39.927758,116.337755,0,191,39766.0107638889,2008-11-14,00:15:30
39.927779,116.337776,0,191,39766.0108217593,2008-11-14,00:15:35
39.927793,116.337801,0,190,39766.0108796296,2008-11-14,00:15:40
39.927795,116.337805,0,191,39766.0109375,2008-11-14,00:15:45
39.927801,116.337806,0,191,39766.0109953704,2008-11-14,00:15:50
39.927804,116.337805,0,191,39766.0110532407,2008-11-14,00:15:55
39.92781,116.337802,0,191,39766.0111111111,2008-11-14,00:16:00
39.92781,116.337802,0,191,39766.0111458333,2008-11-14,00:16:03
39.927813,116.337797,0,191,39766.0111689815,2008-11-14,00:16:05
39.92779,116.337789,0,191,39766.0112268519,2008-11-14,00:16:10
39.927778,116.3378,0,191,39766.0112847222,2008-11-14,00:16:15
39.927794,116.337796,0,191,39766.0113425926,2008-11-14,00:16:20
39.927778,116.337745,0,190,39766.011400463,2008-11-14,00:16:25
39.927697,116.337717,0,189,39766.0114583333,2008-11-14,00:16:30
39.927325,116.337752,0,187,39766.0115162037,2008-11-14,00:16:35
39.926879,116.337811,0,181,39766.0115740741,2008-11-14,00:16:40
39.926529,116.337818,0,172,39766.0116319444,2008-11-14,00:16:45
39.926326,116.337835,0,165,39766.0116898148,2008-11-14,00:16:50
39.926215,116.337877,0,159,39766.0117476852,2008-11-14,00:16:55
39.926147,116.337884,0,153,39766.0118055556,2008-11-14,00:17:00
39.926113,116.337863,0,150,39766.0118634259,2008-11-14,00:17:05
39.926115,116.337877,0,149,39766.0119212963,2008-11-14,00:17:10
39.926115,116.337877,0,149,39766.0119560185,2008-11-14,00:17:13
39.926116,116.337875,0,150,39766.0119791667,2008-11-14,00:17:15
39.926041,116.337916,0,148,39766.012037037,2008-11-14,00:17:20
39.925786,116.337976,0,144,39766.0120949074,2008-11-14,00:17:25
39.925346,116.338018,0,135,39766.0121527778,2008-11-14,00:17:30
39.92484,116.338077,0,126,39766.0122106481,2008-11-14,00:17:35
39.924443,116.338135,0,117,39766.0122685185,2008-11-14,00:17:40
39.924107,116.338183,0,109,39766.0123263889,2008-11-14,00:17:45
39.923743,116.338199,0,100,39766.0123842593,2008-11-14,00:17:50
39.923497,116.338225,0,92,39766.0124421296,2008-11-14,00:17:55
39.923374,116.338229,0,86,39766.0125,2008-11-14,00:18:00
39.923323,116.338246,0,84,39766.0125578704,2008-11-14,00:18:05
39.923323,116.338246,0,84,39766.0125925926,2008-11-14,00:18:08
39.923324,116.338246,0,81,39766.0126157407,2008-11-14,00:18:10
39.923336,116.338261,0,81,39766.0126736111,2008-11-14,00:18:15
39.92334,116.338275,0,81,39766.0127314815,2008-11-14,00:18:20
39.923341,116.338283,0,81,39766.0127893519,2008-11-14,00:18:25
39.923343,116.338289,0,81,39766.0128472222,2008-11-14,00:18:30
39.923343,116.338289,0,81,39766.0128819444,2008-11-14,00:18:33
39.923344,116.338287,0,81,39766.0129050926,2008-11-14,00:18:35
39.923278,116.338277,0,84,39766.012962963,2008-11-14,00:18:40
39.923223,116.338245,0,88,39766.0130208333,2008-11-14,00:18:45
39.923119,116.338187,0,94,39766.0130787037,2008-11-14,00:18:50
39.923074,116.338184,0,106,39766.0131365741,2008-11-14,00:18:55
39.923077,116.33832,0,123,39766.0131944444,2008-11-14,00:19:00
39.92305,116.338309,0,132,39766.0132523148,2008-11-14,00:19:05
39.923014,116.338258,0,137,39766.0133101852,2008-11-14,00:19:10
39.92291,116.338194,0,143,39766.0133680556,2008-11-14,00:19:15
39.922809,116.33816,0,152,39766.0134259259,2008-11-14,00:19:20
39.922772,116.338208,0,157,39766.0134837963,2008-11-14,00:19:25
39.922749,116.338215,0,159,39766.0135416667,2008-11-14,00:19:30
39.922759,116.338252,0,161,39766.013599537,2008-11-14,00:19:35
39.922801,116.338285,0,162,39766.0136574074,2008-11-14,00:19:40
39.922802,116.338312,0,164,39766.0137152778,2008-11-14,00:19:45
39.922797,116.338335,0,166,39766.0137731481,2008-11-14,00:19:50
39.922794,116.338337,0,167,39766.0138310185,2008-11-14,00:19:55
39.922789,116.338342,0,168,39766.0138888889,2008-11-14,00:20:00
39.922789,116.338342,0,168,39766.0139236111,2008-11-14,00:20:03
39.922781,116.338341,0,169,39766.0139467593,2008-11-14,00:20:05
39.922727,116.338378,0,171,39766.0140046296,2008-11-14,00:20:10
39.922703,116.338463,0,176,39766.0140625,2008-11-14,00:20:15
39.922712,116.338486,0,183,39766.0141203704,2008-11-14,00:20:20
39.922722,116.338476,0,184,39766.0141782407,2008-11-14,00:20:25
39.922725,116.338464,0,184,39766.0142361111,2008-11-14,00:20:30
39.922648,116.338451,0,188,39766.0142939815,2008-11-14,00:20:35
39.922429,116.338458,0,195,39766.0143518519,2008-11-14,00:20:40
39.92239,116.338464,0,197,39766.0144097222,2008-11-14,00:20:45
39.922385,116.338465,0,197,39766.0144675926,2008-11-14,00:20:50
39.922385,116.338465,0,196,39766.014525463,2008-11-14,00:20:55
39.922385,116.338466,0,196,39766.0145833333,2008-11-14,00:21:00
39.922385,116.338466,0,196,39766.0146180556,2008-11-14,00:21:03
39.922391,116.338466,0,195,39766.0146412037,2008-11-14,00:21:05
39.922415,116.338558,0,207,39766.0146990741,2008-11-14,00:21:10
39.922232,116.338674,0,206,39766.0147569444,2008-11-14,00:21:15
39.922007,116.338884,0,206,39766.0148148148,2008-11-14,00:21:20
39.921999,116.339334,0,188,39766.0148726852,2008-11-14,00:21:25
39.922056,116.33989,0,180,39766.0149305556,2008-11-14,00:21:30
39.922095,116.340293,0,174,39766.0149884259,2008-11-14,00:21:35
39.922069,116.340528,0,173,39766.0150462963,2008-11-14,00:21:40
39.922013,116.340918,0,169,39766.0151041667,2008-11-14,00:21:45
39.922003,116.341502,0,166,39766.015162037,2008-11-14,00:21:50
39.922001,116.342192,0,164,39766.0152199074,2008-11-14,00:21:55
39.922,116.342934,0,164,39766.0152777778,2008-11-14,00:22:00
39.922012,116.34364,0,160,39766.0153356481,2008-11-14,00:22:05
39.921993,116.344236,0,165,39766.0153935185,2008-11-14,00:22:10
39.922047,116.344757,0,164,39766.0154513889,2008-11-14,00:22:15
39.922069,116.345023,0,183,39766.0155092593,2008-11-14,00:22:20
39.922077,116.345285,0,205,39766.0155671296,2008-11-14,00:22:25
39.922149,116.34567,0,230,39766.015625,2008-11-14,00:22:30
39.922216,116.346049,0,241,39766.0156828704,2008-11-14,00:22:35
39.922261,116.346345,0,257,39766.0157407407,2008-11-14,00:22:40
39.922287,116.346458,0,271,39766.0157986111,2008-11-14,00:22:45
39.922291,116.346545,0,285,39766.0158564815,2008-11-14,00:22:50
39.922267,116.346586,0,297,39766.0159143518,2008-11-14,00:22:55
39.922172,116.346621,0,300,39766.0159722222,2008-11-14,00:23:00
39.921941,116.346623,0,304,39766.0160300926,2008-11-14,00:23:05
39.921686,116.346629,0,307,39766.016087963,2008-11-14,00:23:10
39.921502,116.346679,0,314,39766.0161458333,2008-11-14,00:23:15
39.921438,116.346711,0,319,39766.0162037037,2008-11-14,00:23:20
39.921429,116.346719,0,320,39766.0162615741,2008-11-14,00:23:25
39.921327,116.346769,0,325,39766.0163194444,2008-11-14,00:23:30
39.921268,116.346828,0,326,39766.0163773148,2008-11-14,00:23:35
39.921245,116.34671,0,320,39766.0164351852,2008-11-14,00:23:40
39.921242,116.346744,0,313,39766.0164930556,2008-11-14,00:23:45
39.921156,116.346847,0,312,39766.0165509259,2008-11-14,00:23:50
39.921136,116.346965,0,307,39766.0166087963,2008-11-14,00:23:55
39.921087,116.34708,0,286,39766.0166666667,2008-11-14,00:24:00
39.921071,116.347181,0,273,39766.016724537,2008-11-14,00:24:05
39.921097,116.347256,0,254,39766.0167824074,2008-11-14,00:24:10
39.921124,116.347357,0,232,39766.0168402778,2008-11-14,00:24:15
39.921152,116.347456,0,216,39766.0168981481,2008-11-14,00:24:20
39.921193,116.347579,0,197,39766.0169560185,2008-11-14,00:24:25
39.921236,116.347663,0,187,39766.0170138889,2008-11-14,00:24:30
39.921262,116.347686,0,187,39766.0170717593,2008-11-14,00:24:35
39.921262,116.347687,0,186,39766.0171296296,2008-11-14,00:24:40
39.921263,116.347683,0,185,39766.0171875,2008-11-14,00:24:45
39.921263,116.347683,0,185,39766.0172222222,2008-11-14,00:24:48
39.921264,116.347679,0,185,39766.0172453704,2008-11-14,00:24:50
39.921267,116.347689,0,186,39766.0173032407,2008-11-14,00:24:55
39.921272,116.347696,0,186,39766.0173611111,2008-11-14,00:25:00
39.921272,116.347696,0,186,39766.0173958333,2008-11-14,00:25:03
39.921277,116.347696,0,186,39766.0174189815,2008-11-14,00:25:05
39.921386,116.34778,0,187,39766.0174768518,2008-11-14,00:25:10
39.921526,116.347854,0,187,39766.0175347222,2008-11-14,00:25:15
39.921696,116.347934,0,187,39766.0175925926,2008-11-14,00:25:20
39.921793,116.348005,0,190,39766.017650463,2008-11-14,00:25:25
39.921867,116.348096,0,195,39766.0177083333,2008-11-14,00:25:30
39.921932,116.348178,0,200,39766.0177662037,2008-11-14,00:25:35
39.92206,116.348269,0,206,39766.0178240741,2008-11-14,00:25:40
39.922092,116.348365,0,207,39766.0178819444,2008-11-14,00:25:45
39.92213,116.348453,0,208,39766.0179398148,2008-11-14,00:25:50
39.922172,116.348493,0,211,39766.0179976852,2008-11-14,00:25:55
39.92221,116.348564,0,212,39766.0180555556,2008-11-14,00:26:00
39.922263,116.348615,0,215,39766.0181134259,2008-11-14,00:26:05
39.922272,116.348643,0,219,39766.0181712963,2008-11-14,00:26:10
39.922256,116.348642,0,220,39766.0182291667,2008-11-14,00:26:15
39.898802,116.379223,0,131,39766.0280092593,2008-11-14,00:40:20
39.898948,116.379128,0,94,39766.0280671296,2008-11-14,00:40:25
39.898952,116.37911,0,89,39766.028125,2008-11-14,00:40:30
39.898988,116.379125,0,96,39766.0281828704,2008-11-14,00:40:35
39.899016,116.379177,0,99,39766.0282407407,2008-11-14,00:40:40
39.899025,116.379231,0,98,39766.0282986111,2008-11-14,00:40:45
39.899042,116.379293,0,100,39766.0283564815,2008-11-14,00:40:50
39.899043,116.379355,0,100,39766.0284143519,2008-11-14,00:40:55
39.899061,116.379447,0,103,39766.0284722222,2008-11-14,00:41:00
39.899071,116.379528,0,101,39766.0285300926,2008-11-14,00:41:05
39.899091,116.379658,0,98,39766.028587963,2008-11-14,00:41:10
39.899085,116.379717,0,96,39766.0286458333,2008-11-14,00:41:15
39.899076,116.379786,0,97,39766.0287037037,2008-11-14,00:41:20
39.899093,116.379838,0,95,39766.0287615741,2008-11-14,00:41:25
39.89908,116.379953,0,92,39766.0288194444,2008-11-14,00:41:30
39.899082,116.380059,0,90,39766.0288773148,2008-11-14,00:41:35
39.899089,116.380116,0,86,39766.0289351852,2008-11-14,00:41:40
39.89909,116.380218,0,84,39766.0289930556,2008-11-14,00:41:45
39.899081,116.380302,0,82,39766.0290509259,2008-11-14,00:41:50
39.899103,116.380389,0,80,39766.0291087963,2008-11-14,00:41:55
39.899099,116.380517,0,81,39766.0291666667,2008-11-14,00:42:00
39.899134,116.380632,0,83,39766.029224537,2008-11-14,00:42:05
39.89913,116.38075,0,88,39766.0292824074,2008-11-14,00:42:10
39.899144,116.380827,0,82,39766.0293402778,2008-11-14,00:42:15
39.89913,116.380851,0,81,39766.0293981481,2008-11-14,00:42:20
39.899121,116.380914,0,80,39766.0294560185,2008-11-14,00:42:25
39.899114,116.380989,0,75,39766.0295138889,2008-11-14,00:42:30
39.899109,116.38116,0,72,39766.0295717593,2008-11-14,00:42:35
39.89911,116.38124,0,71,39766.0296296296,2008-11-14,00:42:40
39.899095,116.381352,0,73,39766.0296875,2008-11-14,00:42:45
39.899088,116.381453,0,71,39766.0297453704,2008-11-14,00:42:50
39.899093,116.381504,0,70,39766.0298032407,2008-11-14,00:42:55
39.899098,116.381573,0,66,39766.0298611111,2008-11-14,00:43:00
39.899122,116.381623,0,63,39766.0299189815,2008-11-14,00:43:05
39.899138,116.381777,0,61,39766.0299768519,2008-11-14,00:43:10
39.899146,116.381851,0,58,39766.0300347222,2008-11-14,00:43:15
39.899142,116.381929,0,59,39766.0300925926,2008-11-14,00:43:20
39.899162,116.382015,0,58,39766.030150463,2008-11-14,00:43:25
39.899149,116.382083,0,54,39766.0302083333,2008-11-14,00:43:30
39.899157,116.382185,0,55,39766.0302662037,2008-11-14,00:43:35
39.899169,116.382288,0,56,39766.0303240741,2008-11-14,00:43:40
39.899198,116.382305,0,55,39766.0303819444,2008-11-14,00:43:45
39.899222,116.382343,0,53,39766.0304398148,2008-11-14,00:43:50
39.899233,116.382443,0,48,39766.0304976852,2008-11-14,00:43:55
39.899222,116.382483,0,42,39766.0305555556,2008-11-14,00:44:00
39.89923,116.382493,0,42,39766.0306134259,2008-11-14,00:44:05
39.899259,116.38259,0,38,39766.0306712963,2008-11-14,00:44:10
39.899281,116.382679,0,37,39766.0307291667,2008-11-14,00:44:15
39.899285,116.382764,0,35,39766.030787037,2008-11-14,00:44:20
39.8993,116.382851,0,33,39766.0308449074,2008-11-14,00:44:25
39.899316,116.382936,0,30,39766.0309027778,2008-11-14,00:44:30
39.899373,116.3831,0,27,39766.0309606481,2008-11-14,00:44:35
39.899397,116.383211,0,25,39766.0310185185,2008-11-14,00:44:40
39.899394,116.383285,0,25,39766.0310763889,2008-11-14,00:44:45
39.899392,116.383362,0,24,39766.0311342593,2008-11-14,00:44:50
39.899395,116.383447,0,24,39766.0311921296,2008-11-14,00:44:55
39.899394,116.38353,0,24,39766.03125,2008-11-14,00:45:00
39.899386,116.383584,0,23,39766.0313078704,2008-11-14,00:45:05
39.899386,116.38368,0,23,39766.0313657407,2008-11-14,00:45:10
39.899456,116.38389,0,21,39766.0314236111,2008-11-14,00:45:15
39.89944,116.384011,0,22,39766.0314814815,2008-11-14,00:45:20
39.899461,116.384145,0,19,39766.0315393518,2008-11-14,00:45:25
39.899455,116.384219,0,18,39766.0315972222,2008-11-14,00:45:30
39.899419,116.384302,0,17,39766.0316550926,2008-11-14,00:45:35
39.899374,116.384371,0,17,39766.031712963,2008-11-14,00:45:40
39.899365,116.384455,0,15,39766.0317708333,2008-11-14,00:45:45
39.899384,116.384548,0,14,39766.0318287037,2008-11-14,00:45:50
39.899393,116.384581,0,18,39766.0318865741,2008-11-14,00:45:55
39.899398,116.384625,0,19,39766.0319444444,2008-11-14,00:46:00
39.899417,116.384664,0,20,39766.0320023148,2008-11-14,00:46:05
39.899437,116.384743,0,22,39766.0320601852,2008-11-14,00:46:10
39.899424,116.384851,0,23,39766.0321180556,2008-11-14,00:46:15
39.89939,116.384965,0,24,39766.0321759259,2008-11-14,00:46:20
39.899417,116.385039,0,27,39766.0322337963,2008-11-14,00:46:25
39.899425,116.385252,0,37,39766.0322916667,2008-11-14,00:46:30
39.899448,116.385287,0,37,39766.032349537,2008-11-14,00:46:35
39.899465,116.385351,0,35,39766.0324074074,2008-11-14,00:46:40
39.899488,116.385381,0,33,39766.0324652778,2008-11-14,00:46:45
39.899498,116.385384,0,33,39766.0325231481,2008-11-14,00:46:50
39.899539,116.385398,0,37,39766.0325810185,2008-11-14,00:46:55
39.89965,116.385437,0,41,39766.0326388889,2008-11-14,00:47:00
39.899717,116.38547,0,44,39766.0326967593,2008-11-14,00:47:05
39.89975,116.385523,0,44,39766.0327546296,2008-11-14,00:47:10
39.899821,116.385524,0,43,39766.0328125,2008-11-14,00:47:15
39.899884,116.385516,0,41,39766.0328703704,2008-11-14,00:47:20
39.899967,116.385566,0,42,39766.0329282407,2008-11-14,00:47:25
39.9001,116.385584,0,50,39766.0329861111,2008-11-14,00:47:30
39.900163,116.385564,0,57,39766.0330439815,2008-11-14,00:47:35
39.900245,116.385566,0,67,39766.0331018518,2008-11-14,00:47:40
39.900312,116.385572,0,67,39766.0331597222,2008-11-14,00:47:45
39.899446,116.38517,0,84,39766.1506944444,2008-11-14,03:37:00
39.899351,116.385391,0,210,39766.1507523148,2008-11-14,03:37:05
39.899331,116.385382,0,193,39766.1508101852,2008-11-14,03:37:10
39.899301,116.385456,0,197,39766.1508680556,2008-11-14,03:37:15
39.899252,116.385449,0,202,39766.1509259259,2008-11-14,03:37:20
39.899199,116.385449,0,223,39766.1509837963,2008-11-14,03:37:25
39.899191,116.385424,0,226,39766.1510416667,2008-11-14,03:37:30
39.899196,116.385401,0,226,39766.151099537,2008-11-14,03:37:35
39.899209,116.385326,0,221,39766.1511574074,2008-11-14,03:37:40
39.899221,116.385249,0,218,39766.1512152778,2008-11-14,03:37:45
39.899317,116.385192,0,219,39766.1512731481,2008-11-14,03:37:50
39.899348,116.385103,0,210,39766.1513310185,2008-11-14,03:37:55
39.899334,116.385027,0,212,39766.1513888889,2008-11-14,03:38:00
39.899316,116.384935,0,213,39766.1514467593,2008-11-14,03:38:05
39.899285,116.384851,0,232,39766.1515046296,2008-11-14,03:38:10
39.899294,116.38478,0,242,39766.1515625,2008-11-14,03:38:15
39.899289,116.384734,0,245,39766.1516203704,2008-11-14,03:38:20
39.899277,116.384661,0,243,39766.1516782407,2008-11-14,03:38:25
39.899267,116.38457,0,238,39766.1517361111,2008-11-14,03:38:30
39.89926,116.384498,0,234,39766.1517939815,2008-11-14,03:38:35
39.899255,116.384384,0,243,39766.1518518519,2008-11-14,03:38:40
39.899234,116.384275,0,241,39766.1519097222,2008-11-14,03:38:45
39.899225,116.384208,0,244,39766.1519675926,2008-11-14,03:38:50
39.899233,116.384169,0,247,39766.152025463,2008-11-14,03:38:55
39.899227,116.384093,0,241,39766.1520833333,2008-11-14,03:39:00
39.899214,116.383998,0,246,39766.1521412037,2008-11-14,03:39:05
39.899197,116.383892,0,247,39766.1521990741,2008-11-14,03:39:10
39.89919,116.383812,0,251,39766.1522569444,2008-11-14,03:39:15
39.899178,116.383718,0,257,39766.1523148148,2008-11-14,03:39:20
39.899196,116.383653,0,262,39766.1523726852,2008-11-14,03:39:25
39.899198,116.383586,0,268,39766.1524305556,2008-11-14,03:39:30
39.899204,116.383524,0,271,39766.1524884259,2008-11-14,03:39:35
39.8992,116.383471,0,275,39766.1525462963,2008-11-14,03:39:40
39.899191,116.383421,0,274,39766.1526041667,2008-11-14,03:39:45
39.899177,116.383309,0,279,39766.152662037,2008-11-14,03:39:50
39.899169,116.38322,0,282,39766.1527199074,2008-11-14,03:39:55
39.899152,116.383142,0,284,39766.1527777778,2008-11-14,03:40:00
39.899128,116.383059,0,279,39766.1528356481,2008-11-14,03:40:05
39.899138,116.382991,0,283,39766.1528935185,2008-11-14,03:40:10
39.899155,116.38293,0,284,39766.1529513889,2008-11-14,03:40:15
39.89914,116.382862,0,287,39766.1530092593,2008-11-14,03:40:20
39.899146,116.38278,0,292,39766.1530671296,2008-11-14,03:40:25
39.899155,116.382699,0,294,39766.153125,2008-11-14,03:40:30
39.899155,116.382646,0,297,39766.1531828704,2008-11-14,03:40:35
39.899145,116.38258,0,299,39766.1532407407,2008-11-14,03:40:40
39.899139,116.382496,0,300,39766.1532986111,2008-11-14,03:40:45
39.899139,116.382421,0,304,39766.1533564815,2008-11-14,03:40:50
39.899148,116.382343,0,305,39766.1534143519,2008-11-14,03:40:55
39.899145,116.382249,0,308,39766.1534722222,2008-11-14,03:41:00
39.899139,116.382177,0,310,39766.1535300926,2008-11-14,03:41:05
39.899131,116.382111,0,309,39766.153587963,2008-11-14,03:41:10
39.899121,116.382036,0,309,39766.1536458333,2008-11-14,03:41:15
39.899127,116.381965,0,312,39766.1537037037,2008-11-14,03:41:20
39.899149,116.381952,0,312,39766.1537615741,2008-11-14,03:41:25
39.899155,116.381896,0,311,39766.1538194444,2008-11-14,03:41:30
39.899169,116.381852,0,312,39766.1538773148,2008-11-14,03:41:35
39.899184,116.381823,0,311,39766.1539351852,2008-11-14,03:41:40
39.89918,116.381768,0,311,39766.1539930556,2008-11-14,03:41:45
39.899174,116.381723,0,310,39766.1540509259,2008-11-14,03:41:50
39.899179,116.381676,0,312,39766.1541087963,2008-11-14,03:41:55
39.89918,116.381624,0,314,39766.1541666667,2008-11-14,03:42:00
39.899184,116.381571,0,309,39766.154224537,2008-11-14,03:42:05
39.899164,116.381476,0,307,39766.1542824074,2008-11-14,03:42:10
39.899166,116.381409,0,308,39766.1543402778,2008-11-14,03:42:15
39.899151,116.381317,0,307,39766.1543981481,2008-11-14,03:42:20
39.899156,116.381251,0,307,39766.1544560185,2008-11-14,03:42:25
39.899161,116.381178,0,292,39766.1545138889,2008-11-14,03:42:30
39.899173,116.381124,0,292,39766.1545717593,2008-11-14,03:42:35
39.899178,116.381047,0,291,39766.1546296296,2008-11-14,03:42:40
39.899173,116.380976,0,292,39766.1546875,2008-11-14,03:42:45
39.899155,116.380888,0,293,39766.1547453704,2008-11-14,03:42:50
39.899139,116.380788,0,294,39766.1548032407,2008-11-14,03:42:55
39.899129,116.380701,0,293,39766.1548611111,2008-11-14,03:43:00
39.899137,116.380598,0,296,39766.1549189815,2008-11-14,03:43:05
39.899141,116.380536,0,297,39766.1549768519,2008-11-14,03:43:10
39.899139,116.380457,0,298,39766.1550347222,2008-11-14,03:43:15
39.899141,116.380376,0,297,39766.1550925926,2008-11-14,03:43:20
39.899141,116.380277,0,280,39766.155150463,2008-11-14,03:43:25
39.899137,116.380173,0,275,39766.1552083333,2008-11-14,03:43:30
39.899151,116.380083,0,252,39766.1552662037,2008-11-14,03:43:35
39.899157,116.380038,0,243,39766.1553240741,2008-11-14,03:43:40
39.899164,116.380006,0,238,39766.1553819444,2008-11-14,03:43:45
39.899194,116.380009,0,232,39766.1554398148,2008-11-14,03:43:50
39.899206,116.380023,0,226,39766.1554976852,2008-11-14,03:43:55
39.899218,116.380073,0,220,39766.1555555556,2008-11-14,03:44:00
39.899267,116.380175,0,215,39766.1556134259,2008-11-14,03:44:05
39.899328,116.380343,0,211,39766.1556712963,2008-11-14,03:44:10
39.899374,116.380511,0,206,39766.1557291667,2008-11-14,03:44:15
39.899409,116.380653,0,201,39766.155787037,2008-11-14,03:44:20
39.899481,116.380754,0,196,39766.1558449074,2008-11-14,03:44:25
39.899571,116.380802,0,192,39766.1559027778,2008-11-14,03:44:30
39.899649,116.380864,0,187,39766.1559606481,2008-11-14,03:44:35
39.899671,116.380947,0,183,39766.1560185185,2008-11-14,03:44:40
39.899687,116.38103,0,179,39766.1560763889,2008-11-14,03:44:45
39.89965,116.381105,0,174,39766.1561342593,2008-11-14,03:44:50
39.899591,116.381183,0,170,39766.1561921296,2008-11-14,03:44:55
39.899569,116.38108,0,166,39766.15625,2008-11-14,03:45:00
39.899516,116.380759,0,162,39766.1563078704,2008-11-14,03:45:05
39.899413,116.380519,0,156,39766.1563657407,2008-11-14,03:45:10
39.899317,116.380561,0,154,39766.1564236111,2008-11-14,03:45:15
39.899303,116.380375,0,145,39766.1564814815,2008-11-14,03:45:20
39.899312,116.380165,0,133,39766.1565393518,2008-11-14,03:45:25
39.899285,116.379972,0,135,39766.1565972222,2008-11-14,03:45:30
39.899195,116.379667,0,144,39766.1566550926,2008-11-14,03:45:35
39.899196,116.379547,0,148,39766.156712963,2008-11-14,03:45:40
39.899211,116.379499,0,152,39766.1567708333,2008-11-14,03:45:45
39.899206,116.379458,0,158,39766.1568287037,2008-11-14,03:45:50
39.899216,116.379422,0,163,39766.1568865741,2008-11-14,03:45:55
39.899246,116.379383,0,168,39766.1569444444,2008-11-14,03:46:00
39.899261,116.379359,0,174,39766.1570023148,2008-11-14,03:46:05
39.899232,116.37936,0,178,39766.1570601852,2008-11-14,03:46:10
39.899229,116.379403,0,181,39766.1571180556,2008-11-14,03:46:15
39.899254,116.379413,0,185,39766.1571759259,2008-11-14,03:46:20
39.899266,116.379437,0,187,39766.1572337963,2008-11-14,03:46:25
39.899293,116.379468,0,189,39766.1572916667,2008-11-14,03:46:30
39.899326,116.379544,0,191,39766.157349537,2008-11-14,03:46:35
39.899332,116.379632,0,193,39766.1574074074,2008-11-14,03:46:40
39.899316,116.379703,0,195,39766.1574652778,2008-11-14,03:46:45
39.899298,116.379739,0,197,39766.1575231481,2008-11-14,03:46:50
39.899231,116.379701,0,199,39766.1575810185,2008-11-14,03:46:55
39.899164,116.379608,0,201,39766.1576388889,2008-11-14,03:47:00
39.89908,116.379514,0,204,39766.1576967593,2008-11-14,03:47:05
39.899017,116.379442,0,206,39766.1577546296,2008-11-14,03:47:10
39.898995,116.37938,0,209,39766.1578125,2008-11-14,03:47:15
39.899004,116.379304,0,211,39766.1578703704,2008-11-14,03:47:20
39.899109,116.379209,0,213,39766.1579282407,2008-11-14,03:47:25
39.899126,116.379109,0,214,39766.1579861111,2008-11-14,03:47:30
39.899082,116.379046,0,215,39766.1580439815,2008-11-14,03:47:35
39.89906,116.379097,0,215,39766.1581018518,2008-11-14,03:47:40
39.898999,116.379138,0,214,39766.1581597222,2008-11-14,03:47:45
39.898892,116.379127,0,214,39766.1582175926,2008-11-14,03:47:50
39.898856,116.379057,0,215,39766.158275463,2008-11-14,03:47:55
39.898846,116.378911,0,214,39766.1583333333,2008-11-14,03:48:00
39.898769,116.37881,0,214,39766.1583912037,2008-11-14,03:48:05
39.898745,116.378716,0,214,39766.1584490741,2008-11-14,03:48:10
39.898769,116.37863,0,214,39766.1585069444,2008-11-14,03:48:15
39.898831,116.378516,0,215,39766.1585648148,2008-11-14,03:48:20
39.898921,116.378532,0,216,39766.1586226852,2008-11-14,03:48:25
39.898976,116.378679,0,216,39766.1586805556,2008-11-14,03:48:30
39.899005,116.378811,0,216,39766.1587384259,2008-11-14,03:48:35
39.899028,116.378923,0,216,39766.1587962963,2008-11-14,03:48:40
39.89901,116.378991,0,216,39766.1588541667,2008-11-14,03:48:45
39.898959,116.379001,0,215,39766.158912037,2008-11-14,03:48:50
39.898889,116.378963,0,213,39766.1589699074,2008-11-14,03:48:55
39.898889,116.378963,0,213,39766.1590046296,2008-11-14,03:48:58
39.898882,116.378968,0,211,39766.1590277778,2008-11-14,03:49:00
39.898866,116.378966,0,209,39766.1590856481,2008-11-14,03:49:05
39.89883,116.378939,0,207,39766.1591435185,2008-11-14,03:49:10
39.898828,116.378984,0,204,39766.1592013889,2008-11-14,03:49:15
39.898829,116.379004,0,202,39766.1592592593,2008-11-14,03:49:20
39.898796,116.37893,0,201,39766.1593171296,2008-11-14,03:49:25
39.898735,116.378846,0,199,39766.159375,2008-11-14,03:49:30
39.898744,116.378776,0,197,39766.1594328704,2008-11-14,03:49:35
39.898797,116.378807,0,196,39766.1594907407,2008-11-14,03:49:40
39.89883,116.378872,0,196,39766.1595486111,2008-11-14,03:49:45
39.898862,116.378915,0,194,39766.1596064815,2008-11-14,03:49:50
39.898844,116.378882,0,193,39766.1596643519,2008-11-14,03:49:55
39.898836,116.37884,0,193,39766.1597222222,2008-11-14,03:50:00
39.898838,116.378952,0,192,39766.1597800926,2008-11-14,03:50:05
39.898844,116.379096,0,192,39766.159837963,2008-11-14,03:50:10
39.898845,116.379181,0,192,39766.1598958333,2008-11-14,03:50:15
39.898882,116.379237,0,192,39766.1599537037,2008-11-14,03:50:20
39.898921,116.379219,0,191,39766.1600115741,2008-11-14,03:50:25
39.898971,116.379262,0,189,39766.1600694444,2008-11-14,03:50:30
39.899014,116.379289,0,188,39766.1601273148,2008-11-14,03:50:35
39.899045,116.379342,0,187,39766.1601851852,2008-11-14,03:50:40
39.89909,116.379375,0,187,39766.1602430556,2008-11-14,03:50:45
39.899083,116.379362,0,186,39766.1603009259,2008-11-14,03:50:50
39.899083,116.379362,0,186,39766.1603356482,2008-11-14,03:50:53
39.899085,116.379365,0,185,39766.1603587963,2008-11-14,03:50:55
39.899085,116.379389,0,184,39766.1604166667,2008-11-14,03:51:00
39.899082,116.379368,0,185,39766.160474537,2008-11-14,03:51:05
39.899084,116.379303,0,184,39766.1605324074,2008-11-14,03:51:10
39.899087,116.379264,0,183,39766.1605902778,2008-11-14,03:51:15
39.899115,116.379228,0,181,39766.1606481481,2008-11-14,03:51:20
39.899127,116.379234,0,180,39766.1607060185,2008-11-14,03:51:25
39.899106,116.379129,0,178,39766.1607638889,2008-11-14,03:51:30
39.8991,116.37908,0,177,39766.1608217593,2008-11-14,03:51:35
39.899077,116.379104,0,176,39766.1608796296,2008-11-14,03:51:40
39.899054,116.379038,0,174,39766.1609375,2008-11-14,03:51:45
39.899039,116.379059,0,174,39766.1609953704,2008-11-14,03:51:50
39.899038,116.379156,0,173,39766.1610532407,2008-11-14,03:51:55
39.899044,116.379194,0,173,39766.1611111111,2008-11-14,03:52:00
39.899044,116.379194,0,173,39766.1611458333,2008-11-14,03:52:03
39.899044,116.379194,0,173,39766.1611689815,2008-11-14,03:52:05
39.899046,116.379211,0,172,39766.1612268519,2008-11-14,03:52:10
39.899059,116.379215,0,173,39766.1612847222,2008-11-14,03:52:15
39.899026,116.379214,0,172,39766.1613425926,2008-11-14,03:52:20
39.89902,116.379138,0,172,39766.161400463,2008-11-14,03:52:25
39.899038,116.379192,0,172,39766.1614583333,2008-11-14,03:52:30
39.899012,116.379155,0,173,39766.1615162037,2008-11-14,03:52:35
39.898988,116.379097,0,175,39766.1615740741,2008-11-14,03:52:40
39.898997,116.379117,0,177,39766.1616319444,2008-11-14,03:52:45
39.898997,116.379143,0,179,39766.1616898148,2008-11-14,03:52:50
39.898984,116.379136,0,179,39766.1617476852,2008-11-14,03:52:55
39.898985,116.379126,0,181,39766.1618055556,2008-11-14,03:53:00
39.899023,116.379136,0,182,39766.1618634259,2008-11-14,03:53:05
39.899037,116.379112,0,184,39766.1619212963,2008-11-14,03:53:10
39.899052,116.379082,0,186,39766.1619791667,2008-11-14,03:53:15
39.899033,116.379064,0,186,39766.162037037,2008-11-14,03:53:20
39.899005,116.379036,0,188,39766.1620949074,2008-11-14,03:53:25
39.898994,116.378999,0,189,39766.1621527778,2008-11-14,03:53:30
39.899005,116.378996,0,193,39766.1622106481,2008-11-14,03:53:35
39.899,116.378972,0,195,39766.1622685185,2008-11-14,03:53:40
39.899007,116.378947,0,193,39766.1623263889,2008-11-14,03:53:45
39.899031,116.378984,0,195,39766.1623842593,2008-11-14,03:53:50
39.899087,116.379104,0,193,39766.1624421296,2008-11-14,03:53:55
39.899084,116.37918,0,190,39766.1625,2008-11-14,03:54:00
39.899086,116.3792,0,187,39766.1625578704,2008-11-14,03:54:05
39.899071,116.379191,0,186,39766.1626157407,2008-11-14,03:54:10
39.899074,116.379165,0,182,39766.1626736111,2008-11-14,03:54:15
39.899105,116.379167,0,182,39766.1627314815,2008-11-14,03:54:20
39.899109,116.379185,0,183,39766.1627893519,2008-11-14,03:54:25
39.899105,116.379194,0,183,39766.1628472222,2008-11-14,03:54:30
39.899106,116.379205,0,180,39766.1629050926,2008-11-14,03:54:35
39.899095,116.379209,0,177,39766.162962963,2008-11-14,03:54:40
39.899105,116.379254,0,175,39766.1630208333,2008-11-14,03:54:45
39.899107,116.379288,0,172,39766.1630787037,2008-11-14,03:54:50
39.899106,116.379278,0,171,39766.1631365741,2008-11-14,03:54:55
39.899076,116.379251,0,172,39766.1631944444,2008-11-14,03:55:00
39.899091,116.379252,0,173,39766.1632523148,2008-11-14,03:55:05
39.899124,116.379253,0,176,39766.1633101852,2008-11-14,03:55:10
39.899124,116.379253,0,176,39766.1633449074,2008-11-14,03:55:13
39.899119,116.379247,0,182,39766.1633680556,2008-11-14,03:55:15
39.899115,116.379269,0,183,39766.1634259259,2008-11-14,03:55:20
39.899134,116.379306,0,182,39766.1634837963,2008-11-14,03:55:25
39.899116,116.379321,0,178,39766.1635416667,2008-11-14,03:55:30
39.899105,116.379274,0,176,39766.163599537,2008-11-14,03:55:35
39.89908,116.379262,0,176,39766.1636574074,2008-11-14,03:55:40
39.899092,116.379177,0,170,39766.1637152778,2008-11-14,03:55:45
39.899075,116.379133,0,169,39766.1637731481,2008-11-14,03:55:50
39.899056,116.379112,0,169,39766.1638310185,2008-11-14,03:55:55
39.899043,116.379218,0,171,39766.1638888889,2008-11-14,03:56:00
39.898999,116.379255,0,171,39766.1639467593,2008-11-14,03:56:05
39.898893,116.379294,0,170,39766.1640046296,2008-11-14,03:56:10
39.898856,116.37921,0,171,39766.1640625,2008-11-14,03:56:15
39.89881,116.379104,0,173,39766.1641203704,2008-11-14,03:56:20
39.89878,116.379068,0,176,39766.1641782407,2008-11-14,03:56:25
39.898756,116.379084,0,179,39766.1642361111,2008-11-14,03:56:30
39.898745,116.379138,0,181,39766.1642939815,2008-11-14,03:56:35
39.898714,116.3791,0,182,39766.1643518518,2008-11-14,03:56:40
39.898653,116.379148,0,184,39766.1644097222,2008-11-14,03:56:45
39.89862,116.379169,0,186,39766.1644675926,2008-11-14,03:56:50
39.898644,116.379171,0,189,39766.164525463,2008-11-14,03:56:55
39.898766,116.37911,0,193,39766.1645833333,2008-11-14,03:57:00
39.898861,116.379112,0,197,39766.1646412037,2008-11-14,03:57:05
39.898884,116.379133,0,202,39766.1646990741,2008-11-14,03:57:10
39.898925,116.379165,0,206,39766.1647569444,2008-11-14,03:57:15
39.89892,116.379232,0,208,39766.1648148148,2008-11-14,03:57:20
39.898885,116.379144,0,210,39766.1648726852,2008-11-14,03:57:25
39.898885,116.379144,0,210,39766.1649074074,2008-11-14,03:57:28
39.898888,116.379149,0,211,39766.1649305556,2008-11-14,03:57:30
39.898898,116.379214,0,213,39766.1649884259,2008-11-14,03:57:35
39.898853,116.379287,0,216,39766.1650462963,2008-11-14,03:57:40
39.898794,116.379259,0,219,39766.1651041667,2008-11-14,03:57:45
39.898713,116.379237,0,220,39766.165162037,2008-11-14,03:57:50
39.898704,116.379135,0,219,39766.1652199074,2008-11-14,03:57:55
39.898727,116.379123,0,219,39766.1652777778,2008-11-14,03:58:00
39.898764,116.379076,0,221,39766.1653356481,2008-11-14,03:58:05
39.898787,116.37903,0,225,39766.1653935185,2008-11-14,03:58:10
39.898826,116.379096,0,227,39766.1654513889,2008-11-14,03:58:15
39.898905,116.379294,0,227,39766.1655092593,2008-11-14,03:58:20
39.899036,116.379353,0,214,39766.1655671296,2008-11-14,03:58:25
39.89907,116.379294,0,210,39766.165625,2008-11-14,03:58:30
39.899066,116.379251,0,210,39766.1656828704,2008-11-14,03:58:35
39.899048,116.379214,0,207,39766.1657407407,2008-11-14,03:58:40
39.899048,116.379214,0,207,39766.165775463,2008-11-14,03:58:43
39.899053,116.379212,0,205,39766.1657986111,2008-11-14,03:58:45
39.899069,116.379157,0,205,39766.1658564815,2008-11-14,03:58:50
39.899051,116.379145,0,210,39766.1659143518,2008-11-14,03:58:55
39.899048,116.379131,0,213,39766.1659722222,2008-11-14,03:59:00
39.899027,116.379137,0,209,39766.1660300926,2008-11-14,03:59:05
39.898998,116.37911,0,210,39766.166087963,2008-11-14,03:59:10
39.898947,116.379189,0,215,39766.1661458333,2008-11-14,03:59:15
39.898881,116.379266,0,221,39766.1662037037,2008-11-14,03:59:20
39.899616,116.380154,0,161,39766.1664351852,2008-11-14,03:59:40
39.899146,116.378939,0,154,39766.1664930556,2008-11-14,03:59:45
39.899101,116.378974,0,153,39766.1665509259,2008-11-14,03:59:50
39.899048,116.379051,0,158,39766.1666087963,2008-11-14,03:59:55
39.898971,116.379116,0,141,39766.1666666667,2008-11-14,04:00:00
39.898926,116.379161,0,126,39766.166724537,2008-11-14,04:00:05
39.899163,116.379069,0,301,39766.1697916667,2008-11-14,04:04:30
39.89925,116.378983,0,309,39766.169849537,2008-11-14,04:04:35
39.899244,116.378942,0,309,39766.1699074074,2008-11-14,04:04:40
39.899239,116.378975,0,312,39766.1699652778,2008-11-14,04:04:45
39.899172,116.37899,0,314,39766.1700231481,2008-11-14,04:04:50
39.899115,116.379043,0,312,39766.1700810185,2008-11-14,04:04:55
39.899081,116.37913,0,311,39766.1701388889,2008-11-14,04:05:00
39.899028,116.379194,0,309,39766.1701967593,2008-11-14,04:05:05
39.898989,116.379198,0,305,39766.1702546296,2008-11-14,04:05:10
39.898999,116.379222,0,298,39766.1703125,2008-11-14,04:05:15
39.899004,116.379241,0,293,39766.1703703704,2008-11-14,04:05:20
39.899011,116.379259,0,289,39766.1704282407,2008-11-14,04:05:25
39.899022,116.379241,0,285,39766.1704861111,2008-11-14,04:05:30
39.898996,116.379221,0,267,39766.1705439815,2008-11-14,04:05:35
39.899008,116.379223,0,260,39766.1706018519,2008-11-14,04:05:40
39.899031,116.379228,0,252,39766.1706597222,2008-11-14,04:05:45
39.899045,116.379189,0,249,39766.1707175926,2008-11-14,04:05:50
39.899009,116.379169,0,246,39766.170775463,2008-11-14,04:05:55
39.899007,116.379131,0,243,39766.1708333333,2008-11-14,04:06:00
39.899019,116.379078,0,235,39766.1708912037,2008-11-14,04:06:05
39.899019,116.379078,0,235,39766.1709259259,2008-11-14,04:06:08
39.899015,116.379077,0,225,39766.1709490741,2008-11-14,04:06:10
39.899005,116.379122,0,216,39766.1710069444,2008-11-14,04:06:15
39.898997,116.379174,0,207,39766.1710648148,2008-11-14,04:06:20
39.898994,116.3792,0,204,39766.1711226852,2008-11-14,04:06:25
39.898959,116.379192,0,203,39766.1711805556,2008-11-14,04:06:30
39.898957,116.379176,0,202,39766.1712384259,2008-11-14,04:06:35
39.89894,116.379175,0,202,39766.1712962963,2008-11-14,04:06:40
39.898914,116.379205,0,201,39766.1713541667,2008-11-14,04:06:45
39.898885,116.379204,0,199,39766.171412037,2008-11-14,04:06:50
39.898901,116.379205,0,200,39766.1714699074,2008-11-14,04:06:55
39.898956,116.379249,0,198,39766.1715277778,2008-11-14,04:07:00
39.898968,116.379265,0,193,39766.1715856481,2008-11-14,04:07:05
39.898962,116.379318,0,194,39766.1716435185,2008-11-14,04:07:10
39.898953,116.379337,0,193,39766.1717013889,2008-11-14,04:07:15
39.898954,116.379327,0,189,39766.1717592593,2008-11-14,04:07:20
39.898981,116.379401,0,187,39766.1718171296,2008-11-14,04:07:25
39.898974,116.379441,0,175,39766.171875,2008-11-14,04:07:30
39.899033,116.379381,0,158,39766.1719328704,2008-11-14,04:07:35
39.899063,116.379322,0,160,39766.1719907407,2008-11-14,04:07:40
39.899086,116.379257,0,151,39766.1720486111,2008-11-14,04:07:45
39.899119,116.379201,0,143,39766.1721064815,2008-11-14,04:07:50
39.899114,116.379137,0,138,39766.1721643518,2008-11-14,04:07:55
39.899102,116.379065,0,134,39766.1722222222,2008-11-14,04:08:00
39.899096,116.378966,0,134,39766.1722800926,2008-11-14,04:08:05
39.899084,116.378856,0,137,39766.172337963,2008-11-14,04:08:10
39.899075,116.378757,0,141,39766.1723958333,2008-11-14,04:08:15
39.899059,116.378662,0,140,39766.1724537037,2008-11-14,04:08:20
39.89905,116.378585,0,143,39766.1725115741,2008-11-14,04:08:25
39.899072,116.378528,0,145,39766.1725694444,2008-11-14,04:08:30
39.899105,116.378477,0,141,39766.1726273148,2008-11-14,04:08:35
39.899163,116.378497,0,137,39766.1726851852,2008-11-14,04:08:40
39.899228,116.378464,0,131,39766.1727430556,2008-11-14,04:08:45
39.899297,116.378437,0,128,39766.1728009259,2008-11-14,04:08:50
39.899349,116.378403,0,117,39766.1728587963,2008-11-14,04:08:55
39.899401,116.37838,0,110,39766.1729166667,2008-11-14,04:09:00
39.899445,116.378316,0,105,39766.172974537,2008-11-14,04:09:05
39.899506,116.378287,0,86,39766.1730324074,2008-11-14,04:09:10
39.899571,116.378264,0,79,39766.1730902778,2008-11-14,04:09:15
39.899639,116.37822,0,70,39766.1731481481,2008-11-14,04:09:20
39.899687,116.378158,0,64,39766.1732060185,2008-11-14,04:09:25
39.899722,116.378106,0,57,39766.1732638889,2008-11-14,04:09:30
39.89974,116.37806,0,53,39766.1733217593,2008-11-14,04:09:35
39.899769,116.378019,0,50,39766.1733796296,2008-11-14,04:09:40
39.899771,116.377977,0,45,39766.1734375,2008-11-14,04:09:45
39.899768,116.377964,0,42,39766.1734953704,2008-11-14,04:09:50
39.899767,116.377972,0,41,39766.1735532407,2008-11-14,04:09:55
39.899767,116.377972,0,41,39766.173587963,2008-11-14,04:09:58
39.899765,116.377977,0,40,39766.1736111111,2008-11-14,04:10:00
39.899749,116.378028,0,39,39766.1736689815,2008-11-14,04:10:05
39.899728,116.378088,0,39,39766.1737268518,2008-11-14,04:10:10
39.899755,116.378107,0,39,39766.1737847222,2008-11-14,04:10:15
39.899772,116.378134,0,38,39766.1738425926,2008-11-14,04:10:20
39.899787,116.378157,0,38,39766.173900463,2008-11-14,04:10:25
39.899807,116.378155,0,37,39766.1739583333,2008-11-14,04:10:30
39.899807,116.378127,0,36,39766.1740162037,2008-11-14,04:10:35
39.899814,116.378113,0,35,39766.1740740741,2008-11-14,04:10:40
39.899826,116.378099,0,35,39766.1741319444,2008-11-14,04:10:45
39.899828,116.378097,0,35,39766.1741898148,2008-11-14,04:10:50
39.899828,116.378097,0,35,39766.174224537,2008-11-14,04:10:53
39.899836,116.378104,0,34,39766.1742476852,2008-11-14,04:10:55
39.899866,116.378046,0,34,39766.1743055556,2008-11-14,04:11:00
39.899847,116.378027,0,35,39766.1743634259,2008-11-14,04:11:05
39.899852,116.378026,0,35,39766.1744212963,2008-11-14,04:11:10
39.899858,116.378027,0,35,39766.1744791667,2008-11-14,04:11:15
39.899858,116.378027,0,35,39766.1745138889,2008-11-14,04:11:18
39.899859,116.378022,0,35,39766.174537037,2008-11-14,04:11:20
39.89982,116.378016,0,35,39766.1745949074,2008-11-14,04:11:25
39.899778,116.377993,0,35,39766.1746527778,2008-11-14,04:11:30
39.899745,116.377928,0,36,39766.1747106481,2008-11-14,04:11:35
39.899712,116.37779,0,38,39766.1747685185,2008-11-14,04:11:40
39.899728,116.377774,0,39,39766.1748263889,2008-11-14,04:11:45
39.899747,116.377742,0,39,39766.1748842593,2008-11-14,04:11:50
39.899755,116.377708,0,39,39766.1749421296,2008-11-14,04:11:55
39.899755,116.377708,0,39,39766.1749768518,2008-11-14,04:11:58
39.899763,116.377711,0,40,39766.175,2008-11-14,04:12:00
39.89977,116.377771,0,41,39766.1750578704,2008-11-14,04:12:05
39.899735,116.377761,0,42,39766.1751157407,2008-11-14,04:12:10
39.899715,116.377741,0,42,39766.1751736111,2008-11-14,04:12:15
39.899706,116.377721,0,43,39766.1752314815,2008-11-14,04:12:20
39.899691,116.377719,0,44,39766.1752893519,2008-11-14,04:12:25
39.899684,116.377733,0,44,39766.1753472222,2008-11-14,04:12:30
39.899684,116.377733,0,44,39766.1753819444,2008-11-14,04:12:33
39.899681,116.377725,0,44,39766.1754050926,2008-11-14,04:12:35
39.899669,116.377688,0,44,39766.175462963,2008-11-14,04:12:40
39.899676,116.377722,0,44,39766.1755208333,2008-11-14,04:12:45
39.899676,116.377722,0,44,39766.1755555556,2008-11-14,04:12:48
39.899679,116.377723,0,45,39766.1755787037,2008-11-14,04:12:50
39.899669,116.377744,0,45,39766.1756365741,2008-11-14,04:12:55
39.899646,116.377829,0,45,39766.1756944444,2008-11-14,04:13:00
39.899656,116.377852,0,45,39766.1757523148,2008-11-14,04:13:05
39.899692,116.377878,0,45,39766.1758101852,2008-11-14,04:13:10
39.899686,116.3778,0,45,39766.1758680556,2008-11-14,04:13:15
39.899677,116.377846,0,47,39766.1759259259,2008-11-14,04:13:20
39.899641,116.377865,0,52,39766.1759837963,2008-11-14,04:13:25
39.899595,116.377922,0,59,39766.1760416667,2008-11-14,04:13:30
39.899525,116.377938,0,71,39766.176099537,2008-11-14,04:13:35
39.89944,116.377893,0,82,39766.1761574074,2008-11-14,04:13:40
39.899346,116.377845,0,91,39766.1762152778,2008-11-14,04:13:45
39.899275,116.377863,0,96,39766.1762731481,2008-11-14,04:13:50
39.899227,116.377888,0,102,39766.1763310185,2008-11-14,04:13:55
39.899178,116.377847,0,103,39766.1763888889,2008-11-14,04:14:00
39.899124,116.377916,0,125,39766.1764467593,2008-11-14,04:14:05
39.89905,116.377946,0,136,39766.1765046296,2008-11-14,04:14:10
39.898996,116.377945,0,146,39766.1765625,2008-11-14,04:14:15
39.898946,116.37797,0,153,39766.1766203704,2008-11-14,04:14:20
39.898908,116.378006,0,158,39766.1766782407,2008-11-14,04:14:25
39.898891,116.37811,0,154,39766.1767361111,2008-11-14,04:14:30
39.898891,116.378214,0,154,39766.1767939815,2008-11-14,04:14:35
39.898879,116.378289,0,149,39766.1768518519,2008-11-14,04:14:40
39.898881,116.378365,0,150,39766.1769097222,2008-11-14,04:14:45
39.898879,116.378426,0,149,39766.1769675926,2008-11-14,04:14:50
39.898858,116.378566,0,150,39766.177025463,2008-11-14,04:14:55
39.898864,116.378668,0,151,39766.1770833333,2008-11-14,04:15:00
39.898887,116.378801,0,155,39766.1771412037,2008-11-14,04:15:05
39.898899,116.378896,0,157,39766.1771990741,2008-11-14,04:15:10
39.898885,116.379009,0,157,39766.1772569444,2008-11-14,04:15:15
39.898884,116.379068,0,155,39766.1773148148,2008-11-14,04:15:20
39.898893,116.379129,0,151,39766.1773726852,2008-11-14,04:15:25
39.8989,116.379188,0,147,39766.1774305556,2008-11-14,04:15:30
39.898883,116.379236,0,139,39766.1774884259,2008-11-14,04:15:35
39.898886,116.379246,0,133,39766.1775462963,2008-11-14,04:15:40
39.898886,116.379254,0,132,39766.1776041667,2008-11-14,04:15:45
39.898886,116.379254,0,132,39766.1776388889,2008-11-14,04:15:48
39.898889,116.379262,0,132,39766.177662037,2008-11-14,04:15:50
39.898885,116.379299,0,125,39766.1777199074,2008-11-14,04:15:55
39.898876,116.379306,0,124,39766.1777777778,2008-11-14,04:16:00
39.898887,116.379309,0,123,39766.1778356481,2008-11-14,04:16:05
39.898882,116.379357,0,119,39766.1778935185,2008-11-14,04:16:10
39.898864,116.379341,0,116,39766.1779513889,2008-11-14,04:16:15
39.898873,116.379357,0,116,39766.1780092593,2008-11-14,04:16:20
39.898873,116.379357,0,116,39766.1780439815,2008-11-14,04:16:23
39.898876,116.379354,0,116,39766.1780671296,2008-11-14,04:16:25
39.898884,116.379381,0,115,39766.178125,2008-11-14,04:16:30
39.898658,116.379307,0,81,39766.1816550926,2008-11-14,04:21:35
39.898561,116.379176,0,81,39766.181712963,2008-11-14,04:21:40
39.898552,116.378908,0,80,39766.1817708333,2008-11-14,04:21:45
39.898607,116.378557,0,80,39766.1818287037,2008-11-14,04:21:50
39.898577,116.378381,0,80,39766.1818865741,2008-11-14,04:21:55
39.893856,116.357093,0,253,39766.1833333333,2008-11-14,04:24:00
39.89471,116.359564,0,213,39766.1833912037,2008-11-14,04:24:05
39.898502,116.36889,0,104,39766.1835069444,2008-11-14,04:24:15
39.898502,116.36889,0,104,39766.1835416667,2008-11-14,04:24:18
39.898495,116.36889,0,104,39766.1835648148,2008-11-14,04:24:20
39.898512,116.368887,0,105,39766.1836226852,2008-11-14,04:24:25
39.898514,116.368889,0,105,39766.1836805556,2008-11-14,04:24:30
39.898516,116.368891,0,105,39766.1837384259,2008-11-14,04:24:35
39.898515,116.368894,0,105,39766.1837962963,2008-11-14,04:24:40
39.898509,116.368897,0,105,39766.1838541667,2008-11-14,04:24:45
39.898505,116.368904,0,105,39766.183912037,2008-11-14,04:24:50
39.898505,116.368904,0,105,39766.1839467593,2008-11-14,04:24:53
39.898503,116.368904,0,105,39766.1839699074,2008-11-14,04:24:55
39.898502,116.368879,0,105,39766.1840277778,2008-11-14,04:25:00
39.898503,116.368857,0,105,39766.1840856481,2008-11-14,04:25:05
39.898503,116.368857,0,105,39766.1841203704,2008-11-14,04:25:08
39.898503,116.368861,0,105,39766.1841435185,2008-11-14,04:25:10
39.8985,116.368842,0,105,39766.1842013889,2008-11-14,04:25:15
39.898468,116.368656,0,106,39766.1842592593,2008-11-14,04:25:20
39.898417,116.36832,0,107,39766.1843171296,2008-11-14,04:25:25
39.898358,116.367851,0,108,39766.184375,2008-11-14,04:25:30
39.898303,116.36733,0,109,39766.1844328704,2008-11-14,04:25:35
39.898289,116.366719,0,110,39766.1844907407,2008-11-14,04:25:40
39.898271,116.366053,0,112,39766.1845486111,2008-11-14,04:25:45
39.898272,116.365368,0,114,39766.1846064815,2008-11-14,04:25:50
39.898314,116.364751,0,115,39766.1846643519,2008-11-14,04:25:55
39.89835,116.364298,0,118,39766.1847222222,2008-11-14,04:26:00
39.898336,116.363989,0,121,39766.1847800926,2008-11-14,04:26:05
39.89833,116.363693,0,124,39766.184837963,2008-11-14,04:26:10
39.89834,116.363438,0,127,39766.1848958333,2008-11-14,04:26:15
39.898325,116.363224,0,131,39766.1849537037,2008-11-14,04:26:20
39.898323,116.362967,0,134,39766.1850115741,2008-11-14,04:26:25
39.898335,116.362765,0,137,39766.1850694444,2008-11-14,04:26:30
39.898323,116.362671,0,140,39766.1851273148,2008-11-14,04:26:35
39.898312,116.362616,0,142,39766.1851851852,2008-11-14,04:26:40
39.898288,116.362481,0,145,39766.1852430556,2008-11-14,04:26:45
39.898098,116.359508,0,-341,39766.1855902778,2008-11-14,04:27:15
39.898035,116.359746,0,-111,39766.1856481481,2008-11-14,04:27:20
39.898011,116.359695,0,34,39766.1857060185,2008-11-14,04:27:25
39.89804,116.359598,0,132,39766.1857638889,2008-11-14,04:27:30
39.89805,116.359451,0,151,39766.1858217593,2008-11-14,04:27:35
39.898002,116.359143,0,126,39766.1858796296,2008-11-14,04:27:40
39.897986,116.359017,0,148,39766.1859375,2008-11-14,04:27:45
39.897946,116.358845,0,154,39766.1859953704,2008-11-14,04:27:50
39.897867,116.358716,0,134,39766.1860532407,2008-11-14,04:27:55
39.897845,116.358653,0,128,39766.1861111111,2008-11-14,04:28:00
39.898031,116.359913,0,141,39766.1861689815,2008-11-14,04:28:05
39.898183,116.360433,0,160,39766.1862268519,2008-11-14,04:28:10
39.898179,116.360493,0,162,39766.1862847222,2008-11-14,04:28:15
39.89825,116.360568,0,173,39766.1863425926,2008-11-14,04:28:20
39.898265,116.360499,0,178,39766.186400463,2008-11-14,04:28:25
39.8983,116.360227,0,182,39766.1864583333,2008-11-14,04:28:30
39.898289,116.360003,0,191,39766.1865162037,2008-11-14,04:28:35
39.89827,116.359934,0,198,39766.1865740741,2008-11-14,04:28:40
39.898261,116.359874,0,199,39766.1866319444,2008-11-14,04:28:45
39.898279,116.359816,0,196,39766.1866898148,2008-11-14,04:28:50
39.898265,116.359769,0,192,39766.1867476852,2008-11-14,04:28:55
39.898253,116.359685,0,189,39766.1868055556,2008-11-14,04:29:00
39.898238,116.359563,0,187,39766.1868634259,2008-11-14,04:29:05
39.898224,116.35939,0,185,39766.1869212963,2008-11-14,04:29:10
39.898189,116.359176,0,183,39766.1869791667,2008-11-14,04:29:15
39.898227,116.358939,0,185,39766.187037037,2008-11-14,04:29:20
39.898227,116.358822,0,187,39766.1870949074,2008-11-14,04:29:25
39.898316,116.358688,0,187,39766.1871527778,2008-11-14,04:29:30
39.898316,116.358688,0,187,39766.1871875,2008-11-14,04:29:33
39.898322,116.358683,0,188,39766.1872106481,2008-11-14,04:29:35
39.898301,116.358699,0,191,39766.1872685185,2008-11-14,04:29:40
39.898291,116.358734,0,195,39766.1873263889,2008-11-14,04:29:45
39.898316,116.358743,0,200,39766.1873842593,2008-11-14,04:29:50
39.898394,116.358714,0,193,39766.1874421296,2008-11-14,04:29:55
39.898415,116.358713,0,187,39766.1875,2008-11-14,04:30:00
39.898398,116.358739,0,181,39766.1875578704,2008-11-14,04:30:05
39.898372,116.358751,0,180,39766.1876157407,2008-11-14,04:30:10
39.898364,116.35876,0,177,39766.1876736111,2008-11-14,04:30:15
39.898199,116.358869,0,181,39766.1877314815,2008-11-14,04:30:20
39.898261,116.358692,0,184,39766.1877893518,2008-11-14,04:30:25
39.898307,116.358321,0,201,39766.1878472222,2008-11-14,04:30:30
39.898268,116.357883,0,213,39766.1879050926,2008-11-14,04:30:35
39.898184,116.357394,0,217,39766.187962963,2008-11-14,04:30:40
39.898139,116.356973,0,221,39766.1880208333,2008-11-14,04:30:45
39.898117,116.356614,0,228,39766.1880787037,2008-11-14,04:30:50
39.898096,116.356179,0,239,39766.1881365741,2008-11-14,04:30:55
39.898099,116.355653,0,249,39766.1881944444,2008-11-14,04:31:00
39.898136,116.355269,0,252,39766.1882523148,2008-11-14,04:31:05
39.898141,116.35521,0,254,39766.1883101852,2008-11-14,04:31:10
39.898116,116.355211,0,256,39766.1883680556,2008-11-14,04:31:15
39.89807,116.355065,0,254,39766.1884259259,2008-11-14,04:31:20
39.897976,116.354853,0,254,39766.1884837963,2008-11-14,04:31:25
39.897999,116.354462,0,257,39766.1885416667,2008-11-14,04:31:30
39.898294,116.353749,0,265,39766.188599537,2008-11-14,04:31:35
39.898605,116.353063,0,265,39766.1886574074,2008-11-14,04:31:40
39.898966,116.352387,0,264,39766.1887152778,2008-11-14,04:31:45
39.899362,116.351815,0,268,39766.1887731481,2008-11-14,04:31:50
39.899782,116.351365,0,274,39766.1888310185,2008-11-14,04:31:55
39.900191,116.35108,0,274,39766.1888888889,2008-11-14,04:32:00
39.900585,116.35087,0,282,39766.1889467593,2008-11-14,04:32:05
39.900968,116.350676,0,287,39766.1890046296,2008-11-14,04:32:10
39.901332,116.350619,0,300,39766.1890625,2008-11-14,04:32:15
39.901639,116.350636,0,313,39766.1891203704,2008-11-14,04:32:20
39.90195,116.350641,0,324,39766.1891782407,2008-11-14,04:32:25
39.902285,116.350639,0,333,39766.1892361111,2008-11-14,04:32:30
39.902565,116.350683,0,340,39766.1892939815,2008-11-14,04:32:35
39.902674,116.350744,0,354,39766.1893518518,2008-11-14,04:32:40
39.902789,116.350737,0,375,39766.1894097222,2008-11-14,04:32:45
39.903081,116.350654,0,374,39766.1894675926,2008-11-14,04:32:50
39.903418,116.35064,0,355,39766.189525463,2008-11-14,04:32:55
39.903732,116.3506,0,337,39766.1895833333,2008-11-14,04:33:00
39.904087,116.350549,0,312,39766.1896412037,2008-11-14,04:33:05
39.904495,116.350512,0,278,39766.1896990741,2008-11-14,04:33:10
39.904973,116.350447,0,235,39766.1897569444,2008-11-14,04:33:15
39.905493,116.350416,0,212,39766.1898148148,2008-11-14,04:33:20
39.906046,116.350426,0,179,39766.1898726852,2008-11-14,04:33:25
39.906557,116.350422,0,157,39766.1899305556,2008-11-14,04:33:30
39.907017,116.35044,0,153,39766.1899884259,2008-11-14,04:33:35
39.907416,116.350444,0,128,39766.1900462963,2008-11-14,04:33:40
39.907597,116.350625,0,112,39766.1901041667,2008-11-14,04:33:45
39.907692,116.350971,0,112,39766.190162037,2008-11-14,04:33:50
39.909147,116.350777,0,123,39766.1903935185,2008-11-14,04:34:10
39.909295,116.350835,0,216,39766.1904513889,2008-11-14,04:34:15
39.909569,116.350661,0,31,39766.1905092593,2008-11-14,04:34:20
39.90962,116.350657,0,82,39766.1905671296,2008-11-14,04:34:25
39.909678,116.35068,0,129,39766.190625,2008-11-14,04:34:30
39.909689,116.350676,0,148,39766.1906828704,2008-11-14,04:34:35
39.909683,116.350661,0,155,39766.1907407407,2008-11-14,04:34:40
39.909673,116.350658,0,160,39766.1907986111,2008-11-14,04:34:45
39.909709,116.350677,0,164,39766.1908564815,2008-11-14,04:34:50
39.909791,116.350686,0,153,39766.1909143519,2008-11-14,04:34:55
39.90988,116.350696,0,143,39766.1909722222,2008-11-14,04:35:00
39.910042,116.350729,0,138,39766.1910300926,2008-11-14,04:35:05
39.910316,116.350767,0,136,39766.191087963,2008-11-14,04:35:10
39.910657,116.35079,0,136,39766.1911458333,2008-11-14,04:35:15
39.910985,116.350733,0,145,39766.1912037037,2008-11-14,04:35:20
39.91121,116.350724,0,156,39766.1912615741,2008-11-14,04:35:25
39.911432,116.350628,0,164,39766.1913194444,2008-11-14,04:35:30
39.911647,116.350582,0,172,39766.1913773148,2008-11-14,04:35:35
39.911892,116.350593,0,166,39766.1914351852,2008-11-14,04:35:40
39.912221,116.350577,0,159,39766.1914930556,2008-11-14,04:35:45
39.912551,116.350518,0,183,39766.1915509259,2008-11-14,04:35:50
39.912926,116.350458,0,199,39766.1916087963,2008-11-14,04:35:55
39.913363,116.350402,0,219,39766.1916666667,2008-11-14,04:36:00
39.913819,116.350395,0,234,39766.191724537,2008-11-14,04:36:05
39.9143,116.350369,0,241,39766.1917824074,2008-11-14,04:36:10
39.914809,116.350339,0,253,39766.1918402778,2008-11-14,04:36:15
39.915379,116.350336,0,259,39766.1918981481,2008-11-14,04:36:20
39.91588,116.350319,0,257,39766.1919560185,2008-11-14,04:36:25
39.916284,116.350293,0,253,39766.1920138889,2008-11-14,04:36:30
39.916606,116.35033,0,246,39766.1920717593,2008-11-14,04:36:35
39.916976,116.350284,0,243,39766.1921296296,2008-11-14,04:36:40
39.917393,116.350236,0,240,39766.1921875,2008-11-14,04:36:45
39.917828,116.350203,0,240,39766.1922453704,2008-11-14,04:36:50
39.918233,116.35022,0,244,39766.1923032407,2008-11-14,04:36:55
39.918571,116.350221,0,248,39766.1923611111,2008-11-14,04:37:00
39.918911,116.350191,0,246,39766.1924189815,2008-11-14,04:37:05
39.919181,116.350082,0,242,39766.1924768519,2008-11-14,04:37:10
39.91943,116.349978,0,241,39766.1925347222,2008-11-14,04:37:15
39.919691,116.349903,0,238,39766.1925925926,2008-11-14,04:37:20
39.919972,116.349831,0,242,39766.192650463,2008-11-14,04:37:25
39.920211,116.349906,0,262,39766.1928240741,2008-11-14,04:37:40
39.920541,116.34993,0,277,39766.1928819444,2008-11-14,04:37:45
39.921006,116.349895,0,283,39766.1929398148,2008-11-14,04:37:50
39.921712,116.349713,0,295,39766.1929976852,2008-11-14,04:37:55
39.922216,116.349753,0,303,39766.1930555556,2008-11-14,04:38:00
39.922649,116.349708,0,299,39766.1931134259,2008-11-14,04:38:05
39.92324,116.350016,0,256,39766.1932291667,2008-11-14,04:38:15
39.923572,116.350023,0,247,39766.193287037,2008-11-14,04:38:20
39.923866,116.350047,0,244,39766.1933449074,2008-11-14,04:38:25
39.924058,116.350049,0,247,39766.1934027778,2008-11-14,04:38:30
39.924211,116.350029,0,245,39766.1934606481,2008-11-14,04:38:35
39.924282,116.350034,0,244,39766.1935185185,2008-11-14,04:38:40
39.924232,116.35005,0,245,39766.1935763889,2008-11-14,04:38:45
39.923852,116.351188,0,675,39766.1940972222,2008-11-14,04:39:30
39.924007,116.350945,0,545,39766.1941550926,2008-11-14,04:39:35
39.924386,116.350624,0,483,39766.194212963,2008-11-14,04:39:40
39.924706,116.350484,0,439,39766.1942708333,2008-11-14,04:39:45
39.925044,116.350371,0,377,39766.1943287037,2008-11-14,04:39:50
39.925395,116.350349,0,337,39766.1943865741,2008-11-14,04:39:55
39.925896,116.350242,0,347,39766.1944444444,2008-11-14,04:40:00
39.926407,116.350164,0,331,39766.1945023148,2008-11-14,04:40:05
39.926878,116.350128,0,315,39766.1945601852,2008-11-14,04:40:10
39.930222,116.349838,0,236,39766.1950231481,2008-11-14,04:40:50
39.930416,116.349695,0,252,39766.1950810185,2008-11-14,04:40:55
39.930538,116.34993,0,200,39766.1951388889,2008-11-14,04:41:00
39.930492,116.349943,0,218,39766.1951967593,2008-11-14,04:41:05
39.930482,116.349908,0,216,39766.1952546296,2008-11-14,04:41:10
39.930421,116.349982,0,211,39766.1953125,2008-11-14,04:41:15
39.930524,116.349973,0,191,39766.1953703704,2008-11-14,04:41:20
39.930657,116.349999,0,168,39766.1954282407,2008-11-14,04:41:25
39.93084,116.349872,0,152,39766.1954861111,2008-11-14,04:41:30
39.931024,116.34951,0,159,39766.1955439815,2008-11-14,04:41:35
39.931114,116.348975,0,148,39766.1956018518,2008-11-14,04:41:40
39.93115,116.348363,0,137,39766.1956597222,2008-11-14,04:41:45
39.931295,116.347609,0,136,39766.1957175926,2008-11-14,04:41:50
39.93134,116.347022,0,128,39766.195775463,2008-11-14,04:41:55
39.931299,116.346703,0,151,39766.1958333333,2008-11-14,04:42:00
39.931225,116.346589,0,158,39766.1958912037,2008-11-14,04:42:05
39.93113,116.346646,0,149,39766.1959490741,2008-11-14,04:42:10
39.930945,116.346739,0,140,39766.1960069444,2008-11-14,04:42:15
39.930928,116.346701,0,133,39766.1960648148,2008-11-14,04:42:20
39.93094,116.346517,0,131,39766.1961226852,2008-11-14,04:42:25
39.930951,116.34651,0,127,39766.1961805556,2008-11-14,04:42:30
39.930951,116.34651,0,127,39766.1962152778,2008-11-14,04:42:33
39.930952,116.346518,0,124,39766.1962384259,2008-11-14,04:42:35
39.930959,116.34649,0,123,39766.1962962963,2008-11-14,04:42:40
39.931019,116.346315,0,123,39766.1963541667,2008-11-14,04:42:45
39.93105,116.346052,0,126,39766.196412037,2008-11-14,04:42:50
39.931108,116.345635,0,135,39766.1964699074,2008-11-14,04:42:55
39.931177,116.345091,0,140,39766.1965277778,2008-11-14,04:43:00
39.931221,116.34459,0,142,39766.1965856481,2008-11-14,04:43:05
39.931208,116.344107,0,143,39766.1966435185,2008-11-14,04:43:10
39.93121,116.343833,0,141,39766.1967013889,2008-11-14,04:43:15
39.931208,116.343607,0,154,39766.1967592593,2008-11-14,04:43:20
39.931184,116.343457,0,158,39766.1968171296,2008-11-14,04:43:25
39.93114,116.343461,0,156,39766.196875,2008-11-14,04:43:30
39.931121,116.343451,0,160,39766.1969328704,2008-11-14,04:43:35
39.931101,116.343443,0,165,39766.1969907407,2008-11-14,04:43:40
39.931113,116.343427,0,168,39766.1970486111,2008-11-14,04:43:45
39.931123,116.343417,0,170,39766.1971064815,2008-11-14,04:43:50
39.931123,116.343417,0,170,39766.1971412037,2008-11-14,04:43:53
39.931129,116.343424,0,170,39766.1971643518,2008-11-14,04:43:55
39.931116,116.343437,0,170,39766.1972222222,2008-11-14,04:44:00
39.931096,116.343448,0,171,39766.1972800926,2008-11-14,04:44:05
39.931082,116.34345,0,172,39766.197337963,2008-11-14,04:44:10
39.931073,116.343452,0,173,39766.1973958333,2008-11-14,04:44:15
39.931057,116.343463,0,173,39766.1974537037,2008-11-14,04:44:20
39.931057,116.343463,0,173,39766.1974884259,2008-11-14,04:44:23
39.931056,116.343462,0,174,39766.1975115741,2008-11-14,04:44:25
39.931065,116.343448,0,173,39766.1975694444,2008-11-14,04:44:30
39.931085,116.343349,0,173,39766.1976273148,2008-11-14,04:44:35
39.931104,116.343102,0,169,39766.1976851852,2008-11-14,04:44:40
39.931136,116.342726,0,162,39766.1977430556,2008-11-14,04:44:45
39.931201,116.342489,0,153,39766.1978009259,2008-11-14,04:44:50
39.931213,116.342389,0,146,39766.1978587963,2008-11-14,04:44:55
39.931221,116.342316,0,139,39766.1979166667,2008-11-14,04:45:00
39.931248,116.342213,0,131,39766.197974537,2008-11-14,04:45:05
39.931259,116.341976,0,129,39766.1980324074,2008-11-14,04:45:10
39.931252,116.341657,0,129,39766.1980902778,2008-11-14,04:45:15
39.931267,116.341195,0,130,39766.1981481481,2008-11-14,04:45:20
39.9313,116.340526,0,134,39766.1982060185,2008-11-14,04:45:25
39.931308,116.339726,0,139,39766.1982638889,2008-11-14,04:45:30
39.931274,116.339074,0,140,39766.1983217593,2008-11-14,04:45:35
39.931234,116.338536,0,139,39766.1983796296,2008-11-14,04:45:40
39.931243,116.338178,0,136,39766.1984375,2008-11-14,04:45:45
39.93126,116.33803,0,135,39766.1984953704,2008-11-14,04:45:50
39.931269,116.337854,0,135,39766.1985532407,2008-11-14,04:45:55
39.930836,116.335244,0,-100,39766.1987268519,2008-11-14,04:46:10
39.930964,116.336016,0,103,39766.1987847222,2008-11-14,04:46:15
39.931335,116.336465,0,140,39766.1988425926,2008-11-14,04:46:20
39.931854,116.337529,0,203,39766.198900463,2008-11-14,04:46:25
39.932388,116.337766,0,174,39766.1989583333,2008-11-14,04:46:30
39.932958,116.338235,0,185,39766.1990162037,2008-11-14,04:46:35
39.933516,116.338172,0,156,39766.1990740741,2008-11-14,04:46:40
39.93402,116.338148,0,149,39766.1991319444,2008-11-14,04:46:45
39.935514,116.338162,0,341,39766.1994212963,2008-11-14,04:47:10
39.935621,116.338019,0,109,39766.2017939815,2008-11-14,04:50:35
39.935754,116.338002,0,112,39766.2018518519,2008-11-14,04:50:40
39.935746,116.337991,0,113,39766.2019097222,2008-11-14,04:50:45
39.935746,116.337991,0,113,39766.2019444444,2008-11-14,04:50:48
39.935751,116.337993,0,113,39766.2019675926,2008-11-14,04:50:50
39.935779,116.338005,0,112,39766.202025463,2008-11-14,04:50:55
39.935813,116.338033,0,112,39766.2020833333,2008-11-14,04:51:00
39.935813,116.338033,0,112,39766.2021180556,2008-11-14,04:51:03
39.935813,116.338025,0,111,39766.2021412037,2008-11-14,04:51:05
39.935835,116.338045,0,111,39766.2021990741,2008-11-14,04:51:10
39.935864,116.338047,0,111,39766.2022569444,2008-11-14,04:51:15
39.935861,116.338032,0,110,39766.2023148148,2008-11-14,04:51:20
39.935871,116.338035,0,109,39766.2023726852,2008-11-14,04:51:25
39.935936,116.338026,0,109,39766.2024305556,2008-11-14,04:51:30
39.936059,116.338082,0,109,39766.2024884259,2008-11-14,04:51:35
39.93604,116.33825,0,108,39766.2025462963,2008-11-14,04:51:40
39.936048,116.338558,0,108,39766.2026041667,2008-11-14,04:51:45
39.93606,116.338972,0,109,39766.202662037,2008-11-14,04:51:50
39.936048,116.339334,0,111,39766.2027199074,2008-11-14,04:51:55
39.9361,116.339517,0,113,39766.2027777778,2008-11-14,04:52:00
39.93625,116.339566,0,113,39766.2028356481,2008-11-14,04:52:05
39.936468,116.3396,0,111,39766.2028935185,2008-11-14,04:52:10
39.936586,116.339526,0,109,39766.2029513889,2008-11-14,04:52:15
39.936864,116.339775,0,104,39766.2030092593,2008-11-14,04:52:20
39.936936,116.340184,0,96,39766.2030671296,2008-11-14,04:52:25
39.936932,116.340631,0,87,39766.203125,2008-11-14,04:52:30
39.937199,116.341041,0,86,39766.2031828704,2008-11-14,04:52:35
39.937411,116.341427,0,88,39766.2032407407,2008-11-14,04:52:40
39.938009,116.34187,0,98,39766.2032986111,2008-11-14,04:52:45
39.938179,116.34233,0,101,39766.2033564815,2008-11-14,04:52:50
39.938338,116.34278,0,104,39766.2034143518,2008-11-14,04:52:55
39.938343,116.34313,0,104,39766.2034722222,2008-11-14,04:53:00
39.938357,116.343409,0,103,39766.2035300926,2008-11-14,04:53:05
39.93838,116.343514,0,103,39766.203587963,2008-11-14,04:53:10
39.938373,116.343527,0,104,39766.2036458333,2008-11-14,04:53:15
39.938395,116.343533,0,104,39766.2037037037,2008-11-14,04:53:20
39.938426,116.343532,0,103,39766.2037615741,2008-11-14,04:53:25
39.938441,116.343566,0,102,39766.2038194444,2008-11-14,04:53:30
39.938442,116.343575,0,101,39766.2038773148,2008-11-14,04:53:35
39.938438,116.343565,0,101,39766.2039351852,2008-11-14,04:53:40
39.938448,116.343612,0,101,39766.2039930556,2008-11-14,04:53:45
39.938522,116.343894,0,100,39766.2040509259,2008-11-14,04:53:50
39.93861,116.34424,0,103,39766.2041087963,2008-11-14,04:53:55
39.938672,116.344613,0,102,39766.2041666667,2008-11-14,04:54:00
39.938739,116.344967,0,101,39766.204224537,2008-11-14,04:54:05
39.938763,116.345215,0,96,39766.2042824074,2008-11-14,04:54:10
39.938746,116.345308,0,91,39766.2043402778,2008-11-14,04:54:15
39.938759,116.345356,0,86,39766.2043981481,2008-11-14,04:54:20
39.938766,116.345539,0,84,39766.2044560185,2008-11-14,04:54:25
39.938789,116.34581,0,78,39766.2045138889,2008-11-14,04:54:30
39.938872,116.346036,0,74,39766.2045717593,2008-11-14,04:54:35
39.938922,116.346163,0,72,39766.2046296296,2008-11-14,04:54:40
39.938977,116.346179,0,69,39766.2046875,2008-11-14,04:54:45
39.939069,116.346042,0,68,39766.2047453704,2008-11-14,04:54:50
39.939241,116.345961,0,69,39766.2048032407,2008-11-14,04:54:55
39.939501,116.345861,0,70,39766.2048611111,2008-11-14,04:55:00
39.939934,116.34587,0,64,39766.2049189815,2008-11-14,04:55:05
39.940226,116.345762,0,85,39766.2049768518,2008-11-14,04:55:10
39.940337,116.345826,0,100,39766.2050347222,2008-11-14,04:55:15
39.940318,116.345813,0,114,39766.2050925926,2008-11-14,04:55:20
39.940311,116.345793,0,119,39766.205150463,2008-11-14,04:55:25
39.940297,116.345783,0,123,39766.2052083333,2008-11-14,04:55:30
39.940282,116.34577,0,126,39766.2052662037,2008-11-14,04:55:35
39.940264,116.345768,0,129,39766.2053240741,2008-11-14,04:55:40
39.940475,116.345724,0,127,39766.2053819444,2008-11-14,04:55:45
39.940734,116.345756,0,133,39766.2054398148,2008-11-14,04:55:50
39.940963,116.345615,0,140,39766.2054976852,2008-11-14,04:55:55
39.94114,116.345735,0,128,39766.2055555556,2008-11-14,04:56:00
39.94131,116.345639,0,127,39766.2056134259,2008-11-14,04:56:05
39.941549,116.34566,0,102,39766.2056712963,2008-11-14,04:56:10
39.941827,116.3456,0,89,39766.2057291667,2008-11-14,04:56:15
39.942243,116.345352,0,80,39766.205787037,2008-11-14,04:56:20
39.942528,116.345051,0,72,39766.2058449074,2008-11-14,04:56:25
39.942706,116.344683,0,62,39766.2059027778,2008-11-14,04:56:30
39.942877,116.344266,0,47,39766.2059606481,2008-11-14,04:56:35
39.943061,116.343712,0,37,39766.2060185185,2008-11-14,04:56:40
39.943215,116.343349,0,27,39766.2060763889,2008-11-14,04:56:45
39.943274,116.34321,0,12,39766.2061342593,2008-11-14,04:56:50
39.943376,116.343092,0,8,39766.2061921296,2008-11-14,04:56:55
39.943544,116.342728,0,0,39766.20625,2008-11-14,04:57:00
39.943646,116.342328,0,-7,39766.2063078704,2008-11-14,04:57:05
39.943753,116.342049,0,-9,39766.2063657407,2008-11-14,04:57:10
39.943764,116.341967,0,-11,39766.2064236111,2008-11-14,04:57:15
39.943764,116.341967,0,-11,39766.2064583333,2008-11-14,04:57:18
39.943762,116.341967,0,-12,39766.2064814815,2008-11-14,04:57:20
39.943771,116.341873,0,-10,39766.2065393519,2008-11-14,04:57:25
39.94389,116.341596,0,-6,39766.2065972222,2008-11-14,04:57:30
39.943985,116.341198,0,6,39766.2066550926,2008-11-14,04:57:35
39.944137,116.340791,0,10,39766.206712963,2008-11-14,04:57:40
39.944279,116.340381,0,16,39766.2067708333,2008-11-14,04:57:45
39.94449,116.339925,0,18,39766.2068287037,2008-11-14,04:57:50
39.944657,116.339498,0,26,39766.2068865741,2008-11-14,04:57:55
39.944793,116.339086,0,28,39766.2069444444,2008-11-14,04:58:00
39.944918,116.338643,0,31,39766.2070023148,2008-11-14,04:58:05
39.945012,116.338232,0,36,39766.2070601852,2008-11-14,04:58:10
39.945153,116.337843,0,45,39766.2071180556,2008-11-14,04:58:15
39.945294,116.337498,0,49,39766.2071759259,2008-11-14,04:58:20
39.945384,116.33721,0,55,39766.2072337963,2008-11-14,04:58:25
39.945404,116.33711,0,59,39766.2072916667,2008-11-14,04:58:30
39.945425,116.337128,0,60,39766.207349537,2008-11-14,04:58:35
39.945425,116.337128,0,60,39766.2073842593,2008-11-14,04:58:38
39.945429,116.337121,0,61,39766.2074074074,2008-11-14,04:58:40
39.945446,116.337102,0,61,39766.2074652778,2008-11-14,04:58:45
39.945481,116.337081,0,62,39766.2075231481,2008-11-14,04:58:50
39.945524,116.337031,0,63,39766.2075810185,2008-11-14,04:58:55
39.945574,116.336936,0,68,39766.2076388889,2008-11-14,04:59:00
39.945609,116.336876,0,74,39766.2076967593,2008-11-14,04:59:05
39.945656,116.336838,0,84,39766.2077546296,2008-11-14,04:59:10
39.945719,116.336791,0,86,39766.2078125,2008-11-14,04:59:15
39.945769,116.336747,0,86,39766.2078703704,2008-11-14,04:59:20
39.945794,116.336675,0,87,39766.2079282407,2008-11-14,04:59:25
39.945822,116.336602,0,89,39766.2079861111,2008-11-14,04:59:30
39.945869,116.336529,0,90,39766.2080439815,2008-11-14,04:59:35
39.945913,116.336443,0,97,39766.2081018519,2008-11-14,04:59:40
39.945951,116.336341,0,105,39766.2081597222,2008-11-14,04:59:45
39.946008,116.336241,0,120,39766.2082175926,2008-11-14,04:59:50
39.946055,116.336189,0,124,39766.208275463,2008-11-14,04:59:55
39.946079,116.336123,0,130,39766.2083333333,2008-11-14,05:00:00
39.946101,116.336093,0,131,39766.2083912037,2008-11-14,05:00:05
39.946134,116.336056,0,131,39766.2084490741,2008-11-14,05:00:10
39.946148,116.336053,0,138,39766.2085069444,2008-11-14,05:00:15
39.946195,116.336029,0,143,39766.2085648148,2008-11-14,05:00:20
39.946266,116.33601,0,144,39766.2086226852,2008-11-14,05:00:25
39.946331,116.33595,0,152,39766.2086805556,2008-11-14,05:00:30
39.946365,116.33595,0,156,39766.2087384259,2008-11-14,05:00:35
39.946424,116.335954,0,161,39766.2087962963,2008-11-14,05:00:40
39.946464,116.335934,0,162,39766.2088541667,2008-11-14,05:00:45
39.946457,116.33589,0,162,39766.208912037,2008-11-14,05:00:50
39.946445,116.335882,0,163,39766.2089699074,2008-11-14,05:00:55
39.946463,116.335868,0,165,39766.2090277778,2008-11-14,05:01:00
39.946526,116.335845,0,165,39766.2090856481,2008-11-14,05:01:05
39.946617,116.335806,0,166,39766.2091435185,2008-11-14,05:01:10
39.946744,116.335803,0,167,39766.2092013889,2008-11-14,05:01:15
39.946813,116.335798,0,169,39766.2092592593,2008-11-14,05:01:20
39.946841,116.335799,0,169,39766.2093171296,2008-11-14,05:01:25
39.946914,116.335835,0,172,39766.209375,2008-11-14,05:01:30
39.947017,116.335854,0,176,39766.2094328704,2008-11-14,05:01:35
39.947144,116.33584,0,176,39766.2094907407,2008-11-14,05:01:40
39.947256,116.335866,0,175,39766.2095486111,2008-11-14,05:01:45
39.947316,116.335809,0,171,39766.2096064815,2008-11-14,05:01:50
39.947359,116.335768,0,168,39766.2096643519,2008-11-14,05:01:55
39.947391,116.335639,0,172,39766.2097222222,2008-11-14,05:02:00
39.947479,116.335556,0,172,39766.2097800926,2008-11-14,05:02:05
39.947534,116.335504,0,175,39766.209837963,2008-11-14,05:02:10
39.947588,116.335494,0,182,39766.2098958333,2008-11-14,05:02:15
39.947642,116.335472,0,185,39766.2099537037,2008-11-14,05:02:20
39.947713,116.335455,0,186,39766.2100115741,2008-11-14,05:02:25
39.947754,116.335436,0,187,39766.2100694444,2008-11-14,05:02:30
39.947745,116.335439,0,187,39766.2101273148,2008-11-14,05:02:35
39.947763,116.335433,0,187,39766.2101851852,2008-11-14,05:02:40
39.947852,116.335419,0,181,39766.2102430556,2008-11-14,05:02:45
39.947972,116.335363,0,173,39766.2103009259,2008-11-14,05:02:50
39.948087,116.335287,0,162,39766.2103587963,2008-11-14,05:02:55
39.948155,116.335281,0,160,39766.2104166667,2008-11-14,05:03:00
39.948196,116.335268,0,159,39766.210474537,2008-11-14,05:03:05
39.948299,116.335185,0,156,39766.2105324074,2008-11-14,05:03:10
39.948364,116.335087,0,149,39766.2105902778,2008-11-14,05:03:15
39.948391,116.335007,0,144,39766.2106481481,2008-11-14,05:03:20
39.948421,116.334952,0,137,39766.2107060185,2008-11-14,05:03:25
39.948439,116.334863,0,133,39766.2107638889,2008-11-14,05:03:30
39.948454,116.334807,0,127,39766.2108217593,2008-11-14,05:03:35
39.948485,116.334764,0,120,39766.2108796296,2008-11-14,05:03:40
39.948499,116.334738,0,115,39766.2109375,2008-11-14,05:03:45
39.948484,116.334734,0,114,39766.2109953704,2008-11-14,05:03:50
39.948479,116.334743,0,112,39766.2110532407,2008-11-14,05:03:55
39.948473,116.334728,0,107,39766.2111111111,2008-11-14,05:04:00
39.948474,116.334717,0,103,39766.2111689815,2008-11-14,05:04:05
39.948474,116.334717,0,103,39766.2112037037,2008-11-14,05:04:08
39.948467,116.334718,0,103,39766.2112268518,2008-11-14,05:04:10
39.948527,116.334705,0,106,39766.2112847222,2008-11-14,05:04:15
39.948596,116.334697,0,112,39766.2113425926,2008-11-14,05:04:20
39.948588,116.334659,0,112,39766.211400463,2008-11-14,05:04:25
39.948611,116.334631,0,113,39766.2114583333,2008-11-14,05:04:30
39.948591,116.334641,0,113,39766.2115162037,2008-11-14,05:04:35
39.948588,116.334685,0,112,39766.2115740741,2008-11-14,05:04:40
39.948601,116.33478,0,106,39766.2116319444,2008-11-14,05:04:45
39.948585,116.334854,0,107,39766.2116898148,2008-11-14,05:04:50
39.948568,116.334946,0,107,39766.2117476852,2008-11-14,05:04:55
39.948549,116.33504,0,107,39766.2118055556,2008-11-14,05:05:00
39.948599,116.335063,0,108,39766.2118634259,2008-11-14,05:05:05
39.948582,116.335075,0,109,39766.2119212963,2008-11-14,05:05:10
39.948556,116.335149,0,108,39766.2119791667,2008-11-14,05:05:15
39.948549,116.335197,0,105,39766.212037037,2008-11-14,05:05:20
39.948534,116.335278,0,105,39766.2120949074,2008-11-14,05:05:25
39.948527,116.335332,0,105,39766.2121527778,2008-11-14,05:05:30
39.948496,116.335427,0,105,39766.2122106481,2008-11-14,05:05:35
39.94847,116.335445,0,106,39766.2122685185,2008-11-14,05:05:40
39.948473,116.335458,0,106,39766.2123263889,2008-11-14,05:05:45
39.948483,116.335518,0,106,39766.2123842593,2008-11-14,05:05:50
39.94852,116.335577,0,106,39766.2124421296,2008-11-14,05:05:55
39.948554,116.335643,0,105,39766.2125,2008-11-14,05:06:00
39.948629,116.335673,0,105,39766.2125578704,2008-11-14,05:06:05
39.948753,116.335675,0,105,39766.2126157407,2008-11-14,05:06:10
39.94894,116.335694,0,105,39766.2126736111,2008-11-14,05:06:15
39.94913,116.336018,0,101,39766.2127893518,2008-11-14,05:06:25
39.949221,116.335933,0,90,39766.2128472222,2008-11-14,05:06:30
39.949338,116.335814,0,79,39766.2129050926,2008-11-14,05:06:35
39.949422,116.3358,0,61,39766.2130787037,2008-11-14,05:06:50
39.94848,116.335627,0,62,39766.2140046296,2008-11-14,05:08:10
39.948408,116.335388,0,107,39766.2140625,2008-11-14,05:08:15
39.948397,116.335351,0,123,39766.2141203704,2008-11-14,05:08:20
39.948366,116.335366,0,119,39766.2141782407,2008-11-14,05:08:25
39.948401,116.335311,0,116,39766.2142361111,2008-11-14,05:08:30
39.948441,116.335223,0,122,39766.2142939815,2008-11-14,05:08:35
39.948461,116.335153,0,126,39766.2143518519,2008-11-14,05:08:40
39.948522,116.335114,0,125,39766.2144097222,2008-11-14,05:08:45
39.948581,116.335032,0,120,39766.2144675926,2008-11-14,05:08:50
39.948614,116.335045,0,114,39766.214525463,2008-11-14,05:08:55
39.948632,116.335032,0,115,39766.2145833333,2008-11-14,05:09:00
39.948682,116.335003,0,108,39766.2146412037,2008-11-14,05:09:05
39.948707,116.334959,0,104,39766.2146990741,2008-11-14,05:09:10
39.948736,116.334902,0,98,39766.2147569444,2008-11-14,05:09:15
39.948747,116.334905,0,87,39766.2148148148,2008-11-14,05:09:20
39.948747,116.334905,0,87,39766.214849537,2008-11-14,05:09:23
39.948755,116.334905,0,86,39766.2148726852,2008-11-14,05:09:25
39.948783,116.334852,0,93,39766.2149305556,2008-11-14,05:09:30
39.948814,116.33483,0,98,39766.2149884259,2008-11-14,05:09:35
39.948824,116.334829,0,99,39766.2150462963,2008-11-14,05:09:40
39.948824,116.334829,0,99,39766.2150810185,2008-11-14,05:09:43
39.948825,116.334824,0,99,39766.2151041667,2008-11-14,05:09:45
39.948829,116.334813,0,97,39766.215162037,2008-11-14,05:09:50
39.948827,116.334771,0,98,39766.2152199074,2008-11-14,05:09:55
39.948795,116.33481,0,98,39766.2152777778,2008-11-14,05:10:00
39.94877,116.334826,0,97,39766.2153356481,2008-11-14,05:10:05
39.948683,116.334539,0,97,39766.2153935185,2008-11-14,05:10:10
39.948679,116.334527,0,98,39766.2154513889,2008-11-14,05:10:15
39.94867,116.334528,0,98,39766.2155092593,2008-11-14,05:10:20
39.948673,116.334496,0,98,39766.2155671296,2008-11-14,05:10:25
39.948677,116.334476,0,99,39766.215625,2008-11-14,05:10:30
39.948677,116.334476,0,99,39766.2156597222,2008-11-14,05:10:33
39.94867,116.334472,0,101,39766.2156828704,2008-11-14,05:10:35
39.948649,116.334488,0,98,39766.2157407407,2008-11-14,05:10:40
39.948649,116.334488,0,98,39766.215775463,2008-11-14,05:10:43
39.948645,116.334487,0,95,39766.2157986111,2008-11-14,05:10:45
39.94865,116.334475,0,92,39766.2158564815,2008-11-14,05:10:50
39.948654,116.334459,0,90,39766.2159143519,2008-11-14,05:10:55
39.94866,116.334447,0,90,39766.2159722222,2008-11-14,05:11:00
39.948651,116.334472,0,89,39766.2160300926,2008-11-14,05:11:05
39.948651,116.334472,0,89,39766.2160648148,2008-11-14,05:11:08
39.948658,116.334465,0,89,39766.216087963,2008-11-14,05:11:10
39.948679,116.334448,0,88,39766.2161458333,2008-11-14,05:11:15
39.948679,116.334448,0,88,39766.2161805556,2008-11-14,05:11:18
39.948682,116.334444,0,88,39766.2162037037,2008-11-14,05:11:20
39.948694,116.334453,0,93,39766.2162615741,2008-11-14,05:11:25
39.948716,116.334441,0,107,39766.2163194444,2008-11-14,05:11:30
39.948708,116.33447,0,109,39766.2163773148,2008-11-14,05:11:35
39.948698,116.334466,0,110,39766.2164351852,2008-11-14,05:11:40
39.948682,116.334487,0,112,39766.2164930556,2008-11-14,05:11:45
39.948701,116.334472,0,111,39766.2165509259,2008-11-14,05:11:50
39.948701,116.334472,0,111,39766.2165856481,2008-11-14,05:11:53
39.9487,116.334478,0,110,39766.2166087963,2008-11-14,05:11:55
39.948696,116.3345,0,111,39766.2166666667,2008-11-14,05:12:00
39.948696,116.334562,0,111,39766.216724537,2008-11-14,05:12:05
39.948718,116.334619,0,115,39766.2167824074,2008-11-14,05:12:10
39.948722,116.334677,0,122,39766.2168402778,2008-11-14,05:12:15
39.948741,116.33472,0,124,39766.2168981481,2008-11-14,05:12:20
39.948771,116.334772,0,123,39766.2169560185,2008-11-14,05:12:25
39.948793,116.334823,0,119,39766.2170138889,2008-11-14,05:12:30
39.948826,116.33489,0,115,39766.2170717593,2008-11-14,05:12:35
39.948841,116.334954,0,114,39766.2171296296,2008-11-14,05:12:40
39.948848,116.335025,0,119,39766.2171875,2008-11-14,05:12:45
39.948881,116.335088,0,121,39766.2172453704,2008-11-14,05:12:50
39.948894,116.335147,0,123,39766.2173032407,2008-11-14,05:12:55
39.948888,116.335224,0,129,39766.2173611111,2008-11-14,05:13:00
39.948913,116.33533,0,132,39766.2174189815,2008-11-14,05:13:05
39.94892,116.3354,0,133,39766.2174768519,2008-11-14,05:13:10
39.948953,116.335488,0,130,39766.2175347222,2008-11-14,05:13:15
39.948994,116.335586,0,132,39766.2175925926,2008-11-14,05:13:20
39.949021,116.335679,0,131,39766.217650463,2008-11-14,05:13:25
39.949053,116.33576,0,129,39766.2177083333,2008-11-14,05:13:30
39.949098,116.335826,0,123,39766.2177662037,2008-11-14,05:13:35
39.949147,116.33589,0,123,39766.2178240741,2008-11-14,05:13:40
39.949161,116.335951,0,122,39766.2178819444,2008-11-14,05:13:45
39.94915,116.33608,0,127,39766.2179398148,2008-11-14,05:13:50
39.949105,116.336159,0,126,39766.2179976852,2008-11-14,05:13:55
39.949115,116.336222,0,124,39766.2180555556,2008-11-14,05:14:00
39.949146,116.336257,0,123,39766.2181134259,2008-11-14,05:14:05
39.949152,116.336335,0,124,39766.2181712963,2008-11-14,05:14:10
39.94918,116.336429,0,121,39766.2182291667,2008-11-14,05:14:15
39.949196,116.33654,0,122,39766.218287037,2008-11-14,05:14:20
39.949219,116.336609,0,123,39766.2183449074,2008-11-14,05:14:25
39.94926,116.336671,0,122,39766.2184027778,2008-11-14,05:14:30
39.949236,116.336747,0,120,39766.2184606481,2008-11-14,05:14:35
39.949231,116.336805,0,123,39766.2185185185,2008-11-14,05:14:40
39.949227,116.336834,0,124,39766.2185763889,2008-11-14,05:14:45
39.949227,116.336834,0,124,39766.2186111111,2008-11-14,05:14:48
39.94923,116.336832,0,124,39766.2186342593,2008-11-14,05:14:50
39.949239,116.336857,0,126,39766.2186921296,2008-11-14,05:14:55
39.949258,116.336887,0,127,39766.21875,2008-11-14,05:15:00
39.949304,116.336868,0,129,39766.2188078704,2008-11-14,05:15:05
39.949379,116.336818,0,131,39766.2188657407,2008-11-14,05:15:10
39.949418,116.336785,0,134,39766.2189236111,2008-11-14,05:15:15
39.949474,116.33677,0,135,39766.2189814815,2008-11-14,05:15:20
39.949557,116.336776,0,133,39766.2190393518,2008-11-14,05:15:25
39.949604,116.336827,0,133,39766.2190972222,2008-11-14,05:15:30
39.949678,116.336883,0,135,39766.2191550926,2008-11-14,05:15:35
39.949727,116.336956,0,136,39766.219212963,2008-11-14,05:15:40
39.949754,116.337021,0,138,39766.2192708333,2008-11-14,05:15:45
39.949787,116.337098,0,140,39766.2193287037,2008-11-14,05:15:50
39.949859,116.337163,0,140,39766.2193865741,2008-11-14,05:15:55
39.949905,116.33719,0,141,39766.2194444444,2008-11-14,05:16:00
39.949903,116.337189,0,142,39766.2195023148,2008-11-14,05:16:05
39.949903,116.337189,0,142,39766.219537037,2008-11-14,05:16:08
39.949906,116.337188,0,142,39766.2195601852,2008-11-14,05:16:10
39.949943,116.337244,0,143,39766.2196180556,2008-11-14,05:16:15
39.949977,116.337292,0,140,39766.2196759259,2008-11-14,05:16:20
39.95001,116.337366,0,140,39766.2197337963,2008-11-14,05:16:25
39.950046,116.337421,0,142,39766.2197916667,2008-11-14,05:16:30
39.950096,116.33749,0,141,39766.219849537,2008-11-14,05:16:35
39.950166,116.337577,0,142,39766.2199074074,2008-11-14,05:16:40
39.950189,116.33767,0,143,39766.2199652778,2008-11-14,05:16:45
39.950211,116.337741,0,142,39766.2200231481,2008-11-14,05:16:50
39.950237,116.337827,0,151,39766.2200810185,2008-11-14,05:16:55
39.950284,116.337807,0,149,39766.2201388889,2008-11-14,05:17:00
39.950338,116.337878,0,148,39766.2201967593,2008-11-14,05:17:05
39.950372,116.337951,0,147,39766.2202546296,2008-11-14,05:17:10
39.950401,116.33801,0,145,39766.2203125,2008-11-14,05:17:15
39.950371,116.338063,0,142,39766.2203703704,2008-11-14,05:17:20
39.950308,116.338118,0,139,39766.2204282407,2008-11-14,05:17:25
39.950254,116.338167,0,138,39766.2204861111,2008-11-14,05:17:30
39.950177,116.338242,0,138,39766.2205439815,2008-11-14,05:17:35
39.950132,116.338235,0,137,39766.2206018518,2008-11-14,05:17:40
39.95008,116.338235,0,134,39766.2206597222,2008-11-14,05:17:45
39.950033,116.338222,0,132,39766.2207175926,2008-11-14,05:17:50
39.950044,116.338216,0,133,39766.220775463,2008-11-14,05:17:55
39.95007,116.338222,0,133,39766.2208333333,2008-11-14,05:18:00
39.950112,116.338232,0,133,39766.2208912037,2008-11-14,05:18:05
39.950154,116.338272,0,135,39766.2209490741,2008-11-14,05:18:10
39.950187,116.338293,0,137,39766.2210069444,2008-11-14,05:18:15
39.950248,116.338309,0,138,39766.2210648148,2008-11-14,05:18:20
39.950346,116.338333,0,139,39766.2211226852,2008-11-14,05:18:25
39.950358,116.33836,0,140,39766.2211805556,2008-11-14,05:18:30
39.950345,116.338352,0,142,39766.2212384259,2008-11-14,05:18:35
39.950294,116.338414,0,142,39766.2212962963,2008-11-14,05:18:40
39.95027,116.338505,0,143,39766.2213541667,2008-11-14,05:18:45
39.950066,116.338713,0,147,39766.221412037,2008-11-14,05:18:50
39.95009,116.338764,0,150,39766.2214699074,2008-11-14,05:18:55
39.950113,116.338801,0,150,39766.2215277778,2008-11-14,05:19:00
39.950154,116.338877,0,150,39766.2215856481,2008-11-14,05:19:05
39.950213,116.338948,0,147,39766.2216435185,2008-11-14,05:19:10
39.950342,116.339004,0,143,39766.2217013889,2008-11-14,05:19:15
39.950358,116.339022,0,143,39766.2217592593,2008-11-14,05:19:20
39.950378,116.339076,0,142,39766.2218171296,2008-11-14,05:19:25
39.950353,116.339138,0,141,39766.221875,2008-11-14,05:19:30
39.950371,116.339162,0,141,39766.2219328704,2008-11-14,05:19:35
39.950393,116.339177,0,140,39766.2219907407,2008-11-14,05:19:40
39.950389,116.339199,0,139,39766.2220486111,2008-11-14,05:19:45
39.950432,116.339178,0,137,39766.2221064815,2008-11-14,05:19:50
39.950628,116.3391,0,134,39766.2221643519,2008-11-14,05:19:55
39.950755,116.338927,0,134,39766.2222222222,2008-11-14,05:20:00
39.950857,116.338778,0,134,39766.2222800926,2008-11-14,05:20:05
39.952593,116.338339,0,135,39766.2267939815,2008-11-14,05:26:35
39.951707,116.338161,0,479,39766.2268518518,2008-11-14,05:26:40
39.951842,116.338157,0,466,39766.2269097222,2008-11-14,05:26:45
39.951861,116.338121,0,461,39766.2269675926,2008-11-14,05:26:50
39.95177,116.338414,0,457,39766.227025463,2008-11-14,05:26:55
39.951832,116.338429,0,454,39766.2270833333,2008-11-14,05:27:00
39.951744,116.338364,0,450,39766.2271412037,2008-11-14,05:27:05
39.951662,116.338287,0,448,39766.2271990741,2008-11-14,05:27:10
39.95159,116.338254,0,447,39766.2272569444,2008-11-14,05:27:15
39.951384,116.338146,0,435,39766.2273148148,2008-11-14,05:27:20
39.951291,116.338057,0,429,39766.2273726852,2008-11-14,05:27:25
39.951064,116.338054,0,423,39766.2274305556,2008-11-14,05:27:30
39.950914,116.337979,0,421,39766.2274884259,2008-11-14,05:27:35
39.950727,116.337907,0,421,39766.2275462963,2008-11-14,05:27:40
39.950592,116.337829,0,423,39766.2276041667,2008-11-14,05:27:45
39.950498,116.337759,0,410,39766.227662037,2008-11-14,05:27:50
39.950453,116.337727,0,401,39766.2277199074,2008-11-14,05:27:55
39.950411,116.337641,0,384,39766.2277777778,2008-11-14,05:28:00
39.95037,116.33755,0,367,39766.2278356481,2008-11-14,05:28:05
39.950346,116.337471,0,358,39766.2278935185,2008-11-14,05:28:10
39.950312,116.337377,0,344,39766.2279513889,2008-11-14,05:28:15
39.950279,116.337276,0,326,39766.2280092593,2008-11-14,05:28:20
39.950262,116.337201,0,307,39766.2280671296,2008-11-14,05:28:25
39.950268,116.337144,0,299,39766.228125,2008-11-14,05:28:30
39.950292,116.3371,0,286,39766.2281828704,2008-11-14,05:28:35
39.950323,116.337033,0,270,39766.2282407407,2008-11-14,05:28:40
39.950337,116.336988,0,260,39766.2282986111,2008-11-14,05:28:45
39.950326,116.336918,0,254,39766.2283564815,2008-11-14,05:28:50
39.950329,116.336829,0,248,39766.2284143518,2008-11-14,05:28:55
39.950299,116.33674,0,243,39766.2284722222,2008-11-14,05:29:00
39.950248,116.336659,0,233,39766.2285300926,2008-11-14,05:29:05
39.950225,116.336586,0,226,39766.228587963,2008-11-14,05:29:10
39.95021,116.336485,0,217,39766.2286458333,2008-11-14,05:29:15
39.950197,116.336401,0,213,39766.2287037037,2008-11-14,05:29:20
39.950181,116.336339,0,210,39766.2287615741,2008-11-14,05:29:25
39.950175,116.336276,0,208,39766.2288194444,2008-11-14,05:29:30
39.950154,116.336185,0,206,39766.2288773148,2008-11-14,05:29:35
39.950115,116.336086,0,207,39766.2289351852,2008-11-14,05:29:40
39.950087,116.336005,0,207,39766.2289930556,2008-11-14,05:29:45
39.950073,116.33591,0,208,39766.2290509259,2008-11-14,05:29:50
39.950079,116.335812,0,212,39766.2291087963,2008-11-14,05:29:55
39.95008,116.335742,0,211,39766.2291666667,2008-11-14,05:30:00
39.950063,116.335638,0,211,39766.229224537,2008-11-14,05:30:05
39.950043,116.335496,0,212,39766.2292824074,2008-11-14,05:30:10
39.950009,116.335421,0,212,39766.2293402778,2008-11-14,05:30:15
39.949977,116.335351,0,211,39766.2293981481,2008-11-14,05:30:20
39.949951,116.335272,0,212,39766.2294560185,2008-11-14,05:30:25
39.949833,116.335259,0,201,39766.2295138889,2008-11-14,05:30:30
39.949801,116.335225,0,200,39766.2295717593,2008-11-14,05:30:35
39.949748,116.335198,0,198,39766.2296296296,2008-11-14,05:30:40
39.949775,116.335091,0,190,39766.2296875,2008-11-14,05:30:45
39.949806,116.334947,0,175,39766.2297453704,2008-11-14,05:30:50
39.94983,116.334861,0,161,39766.2298032407,2008-11-14,05:30:55
39.949792,116.334733,0,153,39766.2298611111,2008-11-14,05:31:00
39.94974,116.334677,0,153,39766.2299189815,2008-11-14,05:31:05
39.949723,116.334611,0,150,39766.2299768519,2008-11-14,05:31:10
39.949697,116.334529,0,147,39766.2300347222,2008-11-14,05:31:15
39.949697,116.334472,0,145,39766.2300925926,2008-11-14,05:31:20
39.949698,116.3344,0,147,39766.230150463,2008-11-14,05:31:25
39.949637,116.334336,0,156,39766.2302083333,2008-11-14,05:31:30
39.949576,116.334323,0,160,39766.2302662037,2008-11-14,05:31:35
39.94948,116.334325,0,165,39766.2303240741,2008-11-14,05:31:40
39.949395,116.334359,0,165,39766.2303819444,2008-11-14,05:31:45
39.949319,116.334419,0,179,39766.2304398148,2008-11-14,05:31:50
39.949247,116.33444,0,184,39766.2304976852,2008-11-14,05:31:55
39.949185,116.334475,0,189,39766.2305555556,2008-11-14,05:32:00
39.949097,116.334492,0,193,39766.2306134259,2008-11-14,05:32:05
39.94904,116.334477,0,195,39766.2306712963,2008-11-14,05:32:10
39.948999,116.334481,0,196,39766.2307291667,2008-11-14,05:32:15
39.94891,116.334423,0,189,39766.230787037,2008-11-14,05:32:20
39.948842,116.334401,0,198,39766.2308449074,2008-11-14,05:32:25
39.948798,116.334388,0,201,39766.2309027778,2008-11-14,05:32:30
39.948728,116.334409,0,201,39766.2309606481,2008-11-14,05:32:35
39.948663,116.334426,0,200,39766.2310185185,2008-11-14,05:32:40
39.948633,116.334434,0,201,39766.2310763889,2008-11-14,05:32:45
39.9486,116.334427,0,202,39766.2311342593,2008-11-14,05:32:50
39.948569,116.334395,0,204,39766.2311921296,2008-11-14,05:32:55
39.948565,116.334359,0,205,39766.23125,2008-11-14,05:33:00
39.948588,116.334326,0,207,39766.2313078704,2008-11-14,05:33:05
39.948709,116.334362,0,208,39766.2313657407,2008-11-14,05:33:10
39.948744,116.334339,0,209,39766.2314236111,2008-11-14,05:33:15
39.948721,116.334407,0,209,39766.2314814815,2008-11-14,05:33:20
39.948723,116.334589,0,210,39766.2315393519,2008-11-14,05:33:25
39.94874,116.334724,0,211,39766.2315972222,2008-11-14,05:33:30
39.948719,116.334789,0,212,39766.2316550926,2008-11-14,05:33:35
39.948838,116.334519,0,207,39766.2342592593,2008-11-14,05:37:20
39.948885,116.334496,0,194,39766.2343171296,2008-11-14,05:37:25
39.948907,116.334458,0,189,39766.234375,2008-11-14,05:37:30
39.948937,116.334442,0,185,39766.2344328704,2008-11-14,05:37:35
39.948973,116.334458,0,186,39766.2344907407,2008-11-14,05:37:40
39.949031,116.334477,0,183,39766.2345486111,2008-11-14,05:37:45
39.949078,116.334446,0,185,39766.2346064815,2008-11-14,05:37:50
39.949114,116.334419,0,184,39766.2346643518,2008-11-14,05:37:55
39.949114,116.334419,0,184,39766.2346990741,2008-11-14,05:37:58
39.949119,116.334424,0,184,39766.2347222222,2008-11-14,05:38:00
39.949266,116.334388,0,184,39766.2347800926,2008-11-14,05:38:05
39.949317,116.334349,0,181,39766.234837963,2008-11-14,05:38:10
39.949487,116.334315,0,176,39766.2348958333,2008-11-14,05:38:15
39.949562,116.334313,0,175,39766.2349537037,2008-11-14,05:38:20
39.949645,116.334357,0,172,39766.2350115741,2008-11-14,05:38:25
39.949706,116.33439,0,170,39766.2350694444,2008-11-14,05:38:30
39.949765,116.334439,0,167,39766.2351273148,2008-11-14,05:38:35
39.949848,116.334484,0,167,39766.2351851852,2008-11-14,05:38:40
39.949883,116.334532,0,169,39766.2352430556,2008-11-14,05:38:45
39.949917,116.334573,0,171,39766.2353009259,2008-11-14,05:38:50
39.949951,116.334606,0,172,39766.2353587963,2008-11-14,05:38:55
39.949993,116.334606,0,173,39766.2354166667,2008-11-14,05:39:00
39.949985,116.334591,0,173,39766.235474537,2008-11-14,05:39:05
39.949958,116.334596,0,173,39766.2355324074,2008-11-14,05:39:10
39.949958,116.334596,0,173,39766.2355671296,2008-11-14,05:39:13
39.949959,116.334597,0,173,39766.2355902778,2008-11-14,05:39:15
39.949968,116.334596,0,173,39766.2356481481,2008-11-14,05:39:20
39.949987,116.334622,0,173,39766.2357060185,2008-11-14,05:39:25
39.950015,116.334636,0,173,39766.2357638889,2008-11-14,05:39:30
39.949303,116.33498,0,355,39766.2502314815,2008-11-14,06:00:20
39.949552,116.334743,0,231,39766.2502893518,2008-11-14,06:00:25
39.949578,116.334629,0,210,39766.2503472222,2008-11-14,06:00:30
39.94961,116.334517,0,194,39766.2504050926,2008-11-14,06:00:35
39.949575,116.334435,0,196,39766.250462963,2008-11-14,06:00:40
39.949582,116.33437,0,197,39766.2505208333,2008-11-14,06:00:45
39.949581,116.334311,0,188,39766.2505787037,2008-11-14,06:00:50
39.949535,116.334315,0,184,39766.2506365741,2008-11-14,06:00:55
39.949427,116.334324,0,185,39766.2506944444,2008-11-14,06:01:00
39.949361,116.334332,0,173,39766.2507523148,2008-11-14,06:01:05
39.949294,116.334365,0,161,39766.2508101852,2008-11-14,06:01:10
39.949233,116.33436,0,150,39766.2508680556,2008-11-14,06:01:15
39.949182,116.334337,0,142,39766.2509259259,2008-11-14,06:01:20
39.949126,116.334345,0,134,39766.2509837963,2008-11-14,06:01:25
39.94904,116.334382,0,130,39766.2510416667,2008-11-14,06:01:30
39.948961,116.334425,0,127,39766.251099537,2008-11-14,06:01:35
39.948905,116.334419,0,121,39766.2511574074,2008-11-14,06:01:40
39.948807,116.334416,0,127,39766.2512152778,2008-11-14,06:01:45
39.948733,116.334447,0,129,39766.2512731481,2008-11-14,06:01:50
39.94867,116.33448,0,130,39766.2513310185,2008-11-14,06:01:55
39.948669,116.334496,0,129,39766.2513888889,2008-11-14,06:02:00
39.948684,116.334452,0,128,39766.2514467593,2008-11-14,06:02:05
39.94871,116.334469,0,125,39766.2515046296,2008-11-14,06:02:10
39.948796,116.334455,0,123,39766.2515625,2008-11-14,06:02:15
39.94888,116.334456,0,121,39766.2516203704,2008-11-14,06:02:20
39.948903,116.334415,0,119,39766.2516782407,2008-11-14,06:02:25
39.948873,116.334357,0,117,39766.2517361111,2008-11-14,06:02:30
39.948849,116.334288,0,115,39766.2517939815,2008-11-14,06:02:35
39.948784,116.334265,0,114,39766.2518518518,2008-11-14,06:02:40
39.948774,116.334245,0,112,39766.2519097222,2008-11-14,06:02:45
39.948746,116.334215,0,111,39766.2519675926,2008-11-14,06:02:50
39.948704,116.334174,0,110,39766.252025463,2008-11-14,06:02:55
39.948741,116.334175,0,108,39766.2520833333,2008-11-14,06:03:00
39.948771,116.334204,0,106,39766.2521412037,2008-11-14,06:03:05
39.948771,116.334204,0,106,39766.2521759259,2008-11-14,06:03:08
39.948773,116.334212,0,105,39766.2521990741,2008-11-14,06:03:10
39.94883,116.334298,0,103,39766.2522569444,2008-11-14,06:03:15
39.948814,116.334346,0,100,39766.2523148148,2008-11-14,06:03:20
39.948814,116.334357,0,100,39766.2523726852,2008-11-14,06:03:25
39.948809,116.334325,0,100,39766.2524305556,2008-11-14,06:03:30
39.948835,116.334335,0,100,39766.2524884259,2008-11-14,06:03:35
39.948812,116.334322,0,100,39766.2525462963,2008-11-14,06:03:40
39.94881,116.334287,0,99,39766.2526041667,2008-11-14,06:03:45
39.948832,116.33427,0,99,39766.252662037,2008-11-14,06:03:50
39.948778,116.334247,0,99,39766.2527199074,2008-11-14,06:03:55
39.948758,116.334204,0,99,39766.2527777778,2008-11-14,06:04:00
39.948732,116.334196,0,99,39766.2528356481,2008-11-14,06:04:05
39.948732,116.334196,0,99,39766.2528703704,2008-11-14,06:04:08
39.948736,116.33419,0,99,39766.2528935185,2008-11-14,06:04:10
39.948733,116.334204,0,99,39766.2529513889,2008-11-14,06:04:15
39.948753,116.334185,0,99,39766.2530092593,2008-11-14,06:04:20
39.948816,116.334156,0,99,39766.2530671296,2008-11-14,06:04:25
39.948848,116.334101,0,99,39766.253125,2008-11-14,06:04:30
39.948932,116.334118,0,99,39766.2531828704,2008-11-14,06:04:35
39.949006,116.334078,0,99,39766.2532407407,2008-11-14,06:04:40
39.949064,116.333989,0,99,39766.2532986111,2008-11-14,06:04:45
39.94908,116.334022,0,99,39766.2533564815,2008-11-14,06:04:50
39.94906,116.333956,0,98,39766.2534143519,2008-11-14,06:04:55
39.949002,116.333902,0,98,39766.2534722222,2008-11-14,06:05:00
39.948932,116.333907,0,98,39766.2535300926,2008-11-14,06:05:05
39.948859,116.333957,0,97,39766.253587963,2008-11-14,06:05:10
39.948853,116.333973,0,97,39766.2536458333,2008-11-14,06:05:15
39.948771,116.33402,0,97,39766.2537037037,2008-11-14,06:05:20
39.948681,116.334212,0,97,39766.2537615741,2008-11-14,06:05:25
39.948628,116.334206,0,97,39766.2538194444,2008-11-14,06:05:30
39.948598,116.334181,0,96,39766.2538773148,2008-11-14,06:05:35
39.948652,116.334245,0,96,39766.2539351852,2008-11-14,06:05:40
39.948711,116.334233,0,96,39766.2539930556,2008-11-14,06:05:45
39.948796,116.334319,0,96,39766.2540509259,2008-11-14,06:05:50
39.9489,116.33442,0,96,39766.2541087963,2008-11-14,06:05:55
39.948915,116.334312,0,96,39766.2541666667,2008-11-14,06:06:00
39.948827,116.334245,0,95,39766.254224537,2008-11-14,06:06:05
39.948436,116.3341,0,86,39766.2545717593,2008-11-14,06:06:35
39.948646,116.334078,0,81,39766.2546296296,2008-11-14,06:06:40
39.948712,116.334651,0,70,39766.2546875,2008-11-14,06:06:45
39.948773,116.334607,0,75,39766.2547453704,2008-11-14,06:06:50
39.948776,116.33473,0,98,39766.2548032407,2008-11-14,06:06:55
39.948692,116.334698,0,165,39766.2548611111,2008-11-14,06:07:00
39.948666,116.334727,0,223,39766.2549189815,2008-11-14,06:07:05
39.948629,116.334704,0,225,39766.2549768519,2008-11-14,06:07:10
39.948629,116.334704,0,225,39766.2550115741,2008-11-14,06:07:13
39.948627,116.334703,0,218,39766.2550347222,2008-11-14,06:07:15
39.948585,116.334693,0,203,39766.2550925926,2008-11-14,06:07:20
39.948558,116.334739,0,203,39766.255150463,2008-11-14,06:07:25
39.948524,116.334792,0,197,39766.2552083333,2008-11-14,06:07:30
39.94849,116.33486,0,195,39766.2552662037,2008-11-14,06:07:35
39.948449,116.3349,0,190,39766.2553240741,2008-11-14,06:07:40
39.948388,116.334973,0,190,39766.2553819444,2008-11-14,06:07:45
39.948292,116.335085,0,194,39766.2554398148,2008-11-14,06:07:50
39.948256,116.335098,0,196,39766.2554976852,2008-11-14,06:07:55
39.948212,116.335115,0,195,39766.2555555556,2008-11-14,06:08:00
39.948156,116.335094,0,189,39766.2556134259,2008-11-14,06:08:05
39.94807,116.335066,0,189,39766.2556712963,2008-11-14,06:08:10
39.948053,116.33509,0,191,39766.2557291667,2008-11-14,06:08:15
39.948058,116.335078,0,191,39766.255787037,2008-11-14,06:08:20
39.948051,116.335043,0,191,39766.2558449074,2008-11-14,06:08:25
39.948039,116.335025,0,190,39766.2559027778,2008-11-14,06:08:30
39.948028,116.335049,0,189,39766.2559606481,2008-11-14,06:08:35
39.948076,116.335043,0,189,39766.2560185185,2008-11-14,06:08:40
39.94812,116.335045,0,188,39766.2560763889,2008-11-14,06:08:45
39.94819,116.335095,0,187,39766.2561342593,2008-11-14,06:08:50
39.948147,116.335148,0,186,39766.2561921296,2008-11-14,06:08:55
39.94809,116.335183,0,186,39766.25625,2008-11-14,06:09:00
39.948119,116.33523,0,187,39766.2563078704,2008-11-14,06:09:05
39.948213,116.33521,0,188,39766.2563657407,2008-11-14,06:09:10
39.948249,116.335122,0,188,39766.2564236111,2008-11-14,06:09:15
39.948239,116.335123,0,189,39766.2564814815,2008-11-14,06:09:20
39.948202,116.335131,0,190,39766.2565393519,2008-11-14,06:09:25
39.948164,116.335133,0,190,39766.2565972222,2008-11-14,06:09:30
39.948137,116.335112,0,190,39766.2566550926,2008-11-14,06:09:35
39.94815,116.335132,0,190,39766.256712963,2008-11-14,06:09:40
39.948152,116.335143,0,190,39766.2567708333,2008-11-14,06:09:45
39.948147,116.335187,0,191,39766.2568287037,2008-11-14,06:09:50
39.948124,116.335236,0,191,39766.2568865741,2008-11-14,06:09:55
39.948118,116.335254,0,190,39766.2569444444,2008-11-14,06:10:00
39.948151,116.33526,0,191,39766.2570023148,2008-11-14,06:10:05
39.948088,116.335261,0,198,39766.2570601852,2008-11-14,06:10:10
39.948084,116.335186,0,197,39766.2571180556,2008-11-14,06:10:15
39.948122,116.335172,0,197,39766.2571759259,2008-11-14,06:10:20
39.948201,116.335154,0,193,39766.2572337963,2008-11-14,06:10:25
39.948277,116.335082,0,189,39766.2572916667,2008-11-14,06:10:30
39.948356,116.335008,0,188,39766.257349537,2008-11-14,06:10:35
39.948429,116.334934,0,187,39766.2574074074,2008-11-14,06:10:40
39.948467,116.334838,0,194,39766.2574652778,2008-11-14,06:10:45
39.948533,116.334747,0,197,39766.2575231481,2008-11-14,06:10:50
39.948534,116.334651,0,201,39766.2575810185,2008-11-14,06:10:55
39.948533,116.334531,0,206,39766.2576388889,2008-11-14,06:11:00
39.948562,116.334479,0,209,39766.2576967593,2008-11-14,06:11:05
39.948641,116.334412,0,208,39766.2577546296,2008-11-14,06:11:10
39.948665,116.33438,0,213,39766.2578125,2008-11-14,06:11:15
39.948679,116.334307,0,218,39766.2578703704,2008-11-14,06:11:20
39.94868,116.334194,0,223,39766.2579282407,2008-11-14,06:11:25
39.94868,116.334056,0,227,39766.2579861111,2008-11-14,06:11:30
39.948701,116.333905,0,232,39766.2580439815,2008-11-14,06:11:35
39.948745,116.333768,0,237,39766.2581018518,2008-11-14,06:11:40
39.948771,116.333685,0,241,39766.2581597222,2008-11-14,06:11:45
39.948759,116.333629,0,245,39766.2582175926,2008-11-14,06:11:50
39.948745,116.333618,0,249,39766.258275463,2008-11-14,06:11:55
39.948755,116.333627,0,254,39766.2583333333,2008-11-14,06:12:00
39.948737,116.333621,0,258,39766.2583912037,2008-11-14,06:12:05
39.948737,116.333621,0,258,39766.2584259259,2008-11-14,06:12:08
39.948734,116.333625,0,262,39766.2584490741,2008-11-14,06:12:10
39.948701,116.333646,0,266,39766.2585069444,2008-11-14,06:12:15
39.948688,116.333698,0,270,39766.2585648148,2008-11-14,06:12:20
39.948683,116.333726,0,274,39766.2586226852,2008-11-14,06:12:25
39.948713,116.333728,0,278,39766.2586805556,2008-11-14,06:12:30
39.948724,116.333732,0,280,39766.2587384259,2008-11-14,06:12:35
39.948734,116.333721,0,281,39766.2587962963,2008-11-14,06:12:40
39.948738,116.33371,0,282,39766.2588541667,2008-11-14,06:12:45
39.948743,116.333701,0,282,39766.258912037,2008-11-14,06:12:50
39.948743,116.333701,0,282,39766.2589467593,2008-11-14,06:12:53
39.948743,116.333698,0,282,39766.2589699074,2008-11-14,06:12:55
39.948745,116.333809,0,282,39766.2590277778,2008-11-14,06:13:00
39.948762,116.333957,0,280,39766.2590856481,2008-11-14,06:13:05
39.948764,116.334106,0,279,39766.2591435185,2008-11-14,06:13:10
39.948774,116.334196,0,277,39766.2592013889,2008-11-14,06:13:15
39.948774,116.334196,0,277,39766.2592361111,2008-11-14,06:13:18
39.948767,116.3342,0,277,39766.2592592593,2008-11-14,06:13:20
39.948755,116.334389,0,276,39766.2593171296,2008-11-14,06:13:25
39.948774,116.334509,0,275,39766.259375,2008-11-14,06:13:30
39.94883,116.334511,0,274,39766.2594328704,2008-11-14,06:13:35
39.948914,116.33453,0,273,39766.2594907407,2008-11-14,06:13:40
39.94899,116.33453,0,272,39766.2595486111,2008-11-14,06:13:45
39.949012,116.334559,0,271,39766.2596064815,2008-11-14,06:13:50
39.94899,116.334573,0,269,39766.2596643518,2008-11-14,06:13:55
39.949011,116.334663,0,268,39766.2597222222,2008-11-14,06:14:00
39.949025,116.334739,0,267,39766.2597800926,2008-11-14,06:14:05
39.948991,116.334737,0,266,39766.259837963,2008-11-14,06:14:10
39.948991,116.334737,0,266,39766.2598726852,2008-11-14,06:14:13
39.948993,116.334735,0,266,39766.2598958333,2008-11-14,06:14:15
39.94892,116.334733,0,266,39766.2599537037,2008-11-14,06:14:20
39.948918,116.334782,0,265,39766.2600115741,2008-11-14,06:14:25
39.948903,116.33478,0,264,39766.2600694444,2008-11-14,06:14:30
39.948868,116.33472,0,263,39766.2601273148,2008-11-14,06:14:35
39.948795,116.334639,0,262,39766.2601851852,2008-11-14,06:14:40
39.948691,116.33458,0,261,39766.2602430556,2008-11-14,06:14:45
39.948581,116.334542,0,259,39766.2603009259,2008-11-14,06:14:50
39.948541,116.334516,0,258,39766.2603587963,2008-11-14,06:14:55
39.948547,116.334499,0,256,39766.2604166667,2008-11-14,06:15:00
39.948554,116.334464,0,254,39766.260474537,2008-11-14,06:15:05
39.948519,116.334419,0,252,39766.2605324074,2008-11-14,06:15:10
39.948429,116.334433,0,251,39766.2605902778,2008-11-14,06:15:15
39.948274,116.334449,0,249,39766.2606481481,2008-11-14,06:15:20
39.948102,116.334468,0,248,39766.2607060185,2008-11-14,06:15:25
39.94793,116.334496,0,247,39766.2607638889,2008-11-14,06:15:30
39.9479,116.334364,0,246,39766.2608217593,2008-11-14,06:15:35
39.947884,116.334274,0,245,39766.2608796296,2008-11-14,06:15:40
39.9478,116.334146,0,243,39766.2609375,2008-11-14,06:15:45
39.947744,116.334079,0,242,39766.2609953704,2008-11-14,06:15:50
39.947835,116.334013,0,241,39766.2610532407,2008-11-14,06:15:55
39.947837,116.33399,0,241,39766.2611111111,2008-11-14,06:16:00
39.948135,116.33409,0,241,39766.2611689815,2008-11-14,06:16:05
39.94825,116.334174,0,240,39766.2612268519,2008-11-14,06:16:10
39.948309,116.334182,0,240,39766.2612847222,2008-11-14,06:16:15
39.948437,116.334347,0,242,39766.2613425926,2008-11-14,06:16:20
39.948481,116.334376,0,242,39766.261400463,2008-11-14,06:16:25
39.948506,116.334311,0,242,39766.2614583333,2008-11-14,06:16:30
39.948515,116.334261,0,242,39766.2615162037,2008-11-14,06:16:35
39.948568,116.334264,0,241,39766.2615740741,2008-11-14,06:16:40
39.948707,116.334448,0,240,39766.2616319444,2008-11-14,06:16:45
39.948701,116.334526,0,241,39766.2616898148,2008-11-14,06:16:50
39.948696,116.33459,0,241,39766.2617476852,2008-11-14,06:16:55
39.948701,116.334613,0,241,39766.2618055556,2008-11-14,06:17:00
39.948712,116.33465,0,241,39766.2618634259,2008-11-14,06:17:05
39.948744,116.334693,0,242,39766.2619212963,2008-11-14,06:17:10
39.948853,116.334633,0,245,39766.2619791667,2008-11-14,06:17:15
39.948816,116.334691,0,245,39766.262037037,2008-11-14,06:17:20
39.948742,116.334738,0,246,39766.2620949074,2008-11-14,06:17:25
39.948724,116.334693,0,242,39766.2621527778,2008-11-14,06:17:30
39.948722,116.33471,0,245,39766.2622106481,2008-11-14,06:17:35
39.948705,116.334726,0,244,39766.2622685185,2008-11-14,06:17:40
39.948666,116.334733,0,243,39766.2623263889,2008-11-14,06:17:45
39.94862,116.334626,0,240,39766.2623842593,2008-11-14,06:17:50
39.948555,116.334422,0,230,39766.2624421296,2008-11-14,06:17:55
39.948523,116.334399,0,228,39766.2625,2008-11-14,06:18:00
39.948484,116.334369,0,228,39766.2625578704,2008-11-14,06:18:05
39.948444,116.334286,0,231,39766.2626157407,2008-11-14,06:18:10
39.948402,116.334198,0,236,39766.2626736111,2008-11-14,06:18:15
39.948403,116.334111,0,243,39766.2627314815,2008-11-14,06:18:20
39.948396,116.334005,0,250,39766.2627893519,2008-11-14,06:18:25
39.948353,116.333949,0,254,39766.2628472222,2008-11-14,06:18:30
39.94831,116.333907,0,262,39766.2629050926,2008-11-14,06:18:35
39.948281,116.333835,0,272,39766.262962963,2008-11-14,06:18:40
39.948282,116.333742,0,282,39766.2630208333,2008-11-14,06:18:45
39.948295,116.333672,0,294,39766.2630787037,2008-11-14,06:18:50
39.948308,116.333649,0,306,39766.2631365741,2008-11-14,06:18:55
39.948346,116.333621,0,319,39766.2631944444,2008-11-14,06:19:00
39.948529,116.333591,0,317,39766.2632523148,2008-11-14,06:19:05
39.948605,116.333562,0,317,39766.2633101852,2008-11-14,06:19:10
39.94867,116.33353,0,316,39766.2633680556,2008-11-14,06:19:15
39.948725,116.33355,0,316,39766.2634259259,2008-11-14,06:19:20
39.948749,116.333512,0,312,39766.2634837963,2008-11-14,06:19:25
39.948823,116.333429,0,309,39766.2635416667,2008-11-14,06:19:30
39.948896,116.333447,0,309,39766.263599537,2008-11-14,06:19:35
39.94898,116.333444,0,312,39766.2636574074,2008-11-14,06:19:40
39.949032,116.333433,0,310,39766.2637152778,2008-11-14,06:19:45
39.949082,116.333418,0,303,39766.2637731481,2008-11-14,06:19:50
39.949175,116.333404,0,301,39766.2638310185,2008-11-14,06:19:55
39.949203,116.33337,0,299,39766.2638888889,2008-11-14,06:20:00
39.949244,116.333352,0,297,39766.2639467593,2008-11-14,06:20:05
39.949325,116.333325,0,290,39766.2640046296,2008-11-14,06:20:10
39.949394,116.333308,0,283,39766.2640625,2008-11-14,06:20:15
39.949451,116.333288,0,277,39766.2641203704,2008-11-14,06:20:20
39.949492,116.333257,0,271,39766.2641782407,2008-11-14,06:20:25
39.949547,116.333259,0,269,39766.2642361111,2008-11-14,06:20:30
39.949616,116.333249,0,268,39766.2642939815,2008-11-14,06:20:35
39.949674,116.333225,0,266,39766.2643518519,2008-11-14,06:20:40
39.949771,116.333205,0,267,39766.2644097222,2008-11-14,06:20:45
39.949834,116.33319,0,267,39766.2644675926,2008-11-14,06:20:50
39.949939,116.333159,0,265,39766.264525463,2008-11-14,06:20:55
39.950012,116.333098,0,263,39766.2645833333,2008-11-14,06:21:00
39.950057,116.333076,0,260,39766.2646412037,2008-11-14,06:21:05
39.950136,116.333036,0,257,39766.2646990741,2008-11-14,06:21:10
39.950199,116.332996,0,253,39766.2647569444,2008-11-14,06:21:15
39.950247,116.332962,0,252,39766.2648148148,2008-11-14,06:21:20
39.950286,116.332896,0,251,39766.2648726852,2008-11-14,06:21:25
39.950215,116.332774,0,246,39766.2649305556,2008-11-14,06:21:30
39.950195,116.332667,0,244,39766.2649884259,2008-11-14,06:21:35
39.950171,116.332556,0,242,39766.2650462963,2008-11-14,06:21:40
39.950123,116.332416,0,238,39766.2651041667,2008-11-14,06:21:45
39.950116,116.332308,0,237,39766.265162037,2008-11-14,06:21:50
39.950126,116.332239,0,237,39766.2652199074,2008-11-14,06:21:55
39.950153,116.332167,0,237,39766.2652777778,2008-11-14,06:22:00
39.950147,116.332127,0,238,39766.2653356481,2008-11-14,06:22:05
39.950065,116.332031,0,236,39766.2653935185,2008-11-14,06:22:10
39.950037,116.331933,0,236,39766.2654513889,2008-11-14,06:22:15
39.950014,116.331804,0,235,39766.2655092593,2008-11-14,06:22:20
39.949997,116.331691,0,235,39766.2655671296,2008-11-14,06:22:25
39.94999,116.33159,0,236,39766.265625,2008-11-14,06:22:30
39.949988,116.331515,0,237,39766.2656828704,2008-11-14,06:22:35
39.950017,116.331422,0,236,39766.2657407407,2008-11-14,06:22:40
39.95002,116.331353,0,234,39766.2657986111,2008-11-14,06:22:45
39.950033,116.331295,0,235,39766.2658564815,2008-11-14,06:22:50
39.949948,116.331165,0,233,39766.2659143518,2008-11-14,06:22:55
39.949928,116.331079,0,233,39766.2659722222,2008-11-14,06:23:00
39.949898,116.330968,0,229,39766.2660300926,2008-11-14,06:23:05
39.949907,116.330888,0,214,39766.266087963,2008-11-14,06:23:10
39.949926,116.330842,0,216,39766.2661458333,2008-11-14,06:23:15
39.949937,116.330811,0,215,39766.2662037037,2008-11-14,06:23:20
39.949942,116.330716,0,216,39766.2662615741,2008-11-14,06:23:25
39.94998,116.330614,0,216,39766.2663194444,2008-11-14,06:23:30
39.950047,116.330571,0,216,39766.2663773148,2008-11-14,06:23:35
39.950166,116.330536,0,212,39766.2664351852,2008-11-14,06:23:40
39.950162,116.330487,0,214,39766.2664930556,2008-11-14,06:23:45
39.950206,116.330462,0,214,39766.2665509259,2008-11-14,06:23:50
39.950255,116.330435,0,215,39766.2666087963,2008-11-14,06:23:55
39.95028,116.330407,0,215,39766.2666666667,2008-11-14,06:24:00
39.950301,116.330375,0,215,39766.266724537,2008-11-14,06:24:05
39.950299,116.330358,0,215,39766.2667824074,2008-11-14,06:24:10
39.950278,116.330346,0,215,39766.2668402778,2008-11-14,06:24:15
39.950259,116.330289,0,215,39766.2668981481,2008-11-14,06:24:20
39.950256,116.330156,0,216,39766.2669560185,2008-11-14,06:24:25
39.950252,116.330133,0,216,39766.2670138889,2008-11-14,06:24:30
39.950135,116.33037,0,218,39766.2670717593,2008-11-14,06:24:35
39.950178,116.330377,0,217,39766.2671296296,2008-11-14,06:24:40
39.950227,116.33035,0,216,39766.2671875,2008-11-14,06:24:45
39.950275,116.33035,0,214,39766.2672453704,2008-11-14,06:24:50
39.950329,116.33032,0,213,39766.2673032407,2008-11-14,06:24:55
39.950371,116.330297,0,213,39766.2673611111,2008-11-14,06:25:00
39.950449,116.330244,0,214,39766.2674189815,2008-11-14,06:25:05
39.950519,116.330249,0,214,39766.2674768518,2008-11-14,06:25:10
39.950579,116.330264,0,211,39766.2675347222,2008-11-14,06:25:15
39.950632,116.33024,0,208,39766.2675925926,2008-11-14,06:25:20
39.950688,116.330216,0,203,39766.267650463,2008-11-14,06:25:25
39.950773,116.330165,0,184,39766.2677083333,2008-11-14,06:25:30
39.950816,116.330138,0,177,39766.2677662037,2008-11-14,06:25:35
39.950803,116.330119,0,171,39766.2678240741,2008-11-14,06:25:40
39.950803,116.330119,0,171,39766.2678587963,2008-11-14,06:25:43
39.950808,116.330112,0,168,39766.2678819444,2008-11-14,06:25:45
39.950846,116.330126,0,158,39766.2679398148,2008-11-14,06:25:50
39.950844,116.330124,0,156,39766.2679976852,2008-11-14,06:25:55
39.950844,116.330124,0,156,39766.2680324074,2008-11-14,06:25:58
39.950842,116.330116,0,157,39766.2680555556,2008-11-14,06:26:00
39.950861,116.330117,0,152,39766.2681134259,2008-11-14,06:26:05
39.950861,116.330117,0,152,39766.2681481481,2008-11-14,06:26:08
39.950856,116.330114,0,151,39766.2681712963,2008-11-14,06:26:10
39.950857,116.330104,0,150,39766.2682291667,2008-11-14,06:26:15
39.950855,116.330102,0,150,39766.268287037,2008-11-14,06:26:20
39.950855,116.330102,0,150,39766.2683217593,2008-11-14,06:26:23
39.950854,116.330098,0,150,39766.2683449074,2008-11-14,06:26:25
39.950832,116.330024,0,152,39766.2684027778,2008-11-14,06:26:30
39.950827,116.329954,0,154,39766.2684606481,2008-11-14,06:26:35
39.950825,116.329897,0,157,39766.2685185185,2008-11-14,06:26:40
39.950861,116.329816,0,160,39766.2685763889,2008-11-14,06:26:45
39.950831,116.329757,0,164,39766.2686342593,2008-11-14,06:26:50
39.950807,116.329733,0,166,39766.2686921296,2008-11-14,06:26:55
39.950782,116.329703,0,168,39766.26875,2008-11-14,06:27:00
39.950742,116.329689,0,174,39766.2688078704,2008-11-14,06:27:05
39.950687,116.329709,0,176,39766.2688657407,2008-11-14,06:27:10
39.950643,116.329721,0,177,39766.2689236111,2008-11-14,06:27:15
39.950547,116.329773,0,180,39766.2689814815,2008-11-14,06:27:20
39.950478,116.329814,0,183,39766.2690393519,2008-11-14,06:27:25
39.950414,116.329875,0,186,39766.2690972222,2008-11-14,06:27:30
39.950395,116.329788,0,183,39766.2691550926,2008-11-14,06:27:35
39.950345,116.329808,0,183,39766.269212963,2008-11-14,06:27:40
39.950283,116.329824,0,182,39766.2692708333,2008-11-14,06:27:45
39.950215,116.329857,0,181,39766.2693287037,2008-11-14,06:27:50
39.950171,116.329873,0,180,39766.2693865741,2008-11-14,06:27:55
39.95008,116.329922,0,180,39766.2694444444,2008-11-14,06:28:00
39.949988,116.329971,0,180,39766.2695023148,2008-11-14,06:28:05
39.949922,116.33001,0,181,39766.2695601852,2008-11-14,06:28:10
39.94985,116.330044,0,182,39766.2696180556,2008-11-14,06:28:15
39.9498,116.330066,0,181,39766.2696759259,2008-11-14,06:28:20
39.949763,116.330083,0,180,39766.2697337963,2008-11-14,06:28:25
39.9497,116.33012,0,182,39766.2697916667,2008-11-14,06:28:30
39.949625,116.330167,0,183,39766.269849537,2008-11-14,06:28:35
39.949554,116.330172,0,185,39766.2699074074,2008-11-14,06:28:40
39.949508,116.330188,0,188,39766.2699652778,2008-11-14,06:28:45
39.94946,116.33024,0,190,39766.2700231481,2008-11-14,06:28:50
39.949402,116.330311,0,192,39766.2700810185,2008-11-14,06:28:55
39.94936,116.330339,0,194,39766.2701388889,2008-11-14,06:29:00
39.949231,116.330429,0,201,39766.2701967593,2008-11-14,06:29:05
39.94917,116.330485,0,206,39766.2702546296,2008-11-14,06:29:10
39.949117,116.330484,0,204,39766.2703125,2008-11-14,06:29:15
39.949089,116.330528,0,203,39766.2703703704,2008-11-14,06:29:20
39.949071,116.330554,0,205,39766.2704282407,2008-11-14,06:29:25
39.949037,116.330584,0,205,39766.2704861111,2008-11-14,06:29:30
39.949022,116.330567,0,203,39766.2705439815,2008-11-14,06:29:35
39.949026,116.330547,0,204,39766.2706018519,2008-11-14,06:29:40
39.949082,116.330494,0,203,39766.2706597222,2008-11-14,06:29:45
39.949091,116.330469,0,201,39766.2707175926,2008-11-14,06:29:50
39.94907,116.330503,0,199,39766.270775463,2008-11-14,06:29:55
39.949043,116.330522,0,197,39766.2708333333,2008-11-14,06:30:00
39.949017,116.330559,0,195,39766.2708912037,2008-11-14,06:30:05
39.948995,116.330571,0,195,39766.2709490741,2008-11-14,06:30:10
39.948982,116.330571,0,194,39766.2710069444,2008-11-14,06:30:15
39.948963,116.330603,0,194,39766.2710648148,2008-11-14,06:30:20
39.948855,116.330748,0,193,39766.2711226852,2008-11-14,06:30:25
39.948633,116.330963,0,191,39766.2711805556,2008-11-14,06:30:30
39.948362,116.331233,0,187,39766.2712384259,2008-11-14,06:30:35
39.948082,116.331672,0,184,39766.2712962963,2008-11-14,06:30:40
39.947807,116.332156,0,180,39766.2713541667,2008-11-14,06:30:45
39.94756,116.332492,0,176,39766.271412037,2008-11-14,06:30:50
39.947181,116.332875,0,171,39766.2714699074,2008-11-14,06:30:55
39.946898,116.333338,0,165,39766.2715277778,2008-11-14,06:31:00
39.946641,116.333927,0,160,39766.2715856481,2008-11-14,06:31:05
39.946417,116.334484,0,154,39766.2716435185,2008-11-14,06:31:10
39.946311,116.334944,0,150,39766.2717013889,2008-11-14,06:31:15
39.946005,116.335452,0,145,39766.2717592593,2008-11-14,06:31:20
39.94573,116.335913,0,139,39766.2718171296,2008-11-14,06:31:25
39.945517,116.336283,0,132,39766.271875,2008-11-14,06:31:30
39.945452,116.336553,0,126,39766.2719328704,2008-11-14,06:31:35
39.945402,116.336858,0,121,39766.2719907407,2008-11-14,06:31:40
39.945399,116.337177,0,114,39766.2720486111,2008-11-14,06:31:45
39.94539,116.337463,0,110,39766.2721064815,2008-11-14,06:31:50
39.945378,116.337594,0,104,39766.2721643519,2008-11-14,06:31:55
39.945416,116.337619,0,98,39766.2722222222,2008-11-14,06:32:00
39.945443,116.337623,0,90,39766.2722800926,2008-11-14,06:32:05
39.94546,116.337675,0,84,39766.272337963,2008-11-14,06:32:10
39.945385,116.337752,0,78,39766.2723958333,2008-11-14,06:32:15
39.945285,116.338049,0,71,39766.2724537037,2008-11-14,06:32:20
39.945168,116.338435,0,64,39766.2725115741,2008-11-14,06:32:25
39.945017,116.338882,0,57,39766.2725694444,2008-11-14,06:32:30
39.944901,116.339272,0,50,39766.2726273148,2008-11-14,06:32:35
39.944813,116.339568,0,43,39766.2726851852,2008-11-14,06:32:40
39.944748,116.339834,0,40,39766.2727430556,2008-11-14,06:32:45
39.944732,116.340094,0,36,39766.2728009259,2008-11-14,06:32:50
39.944676,116.340211,0,34,39766.2728587963,2008-11-14,06:32:55
39.944614,116.340308,0,35,39766.2729166667,2008-11-14,06:33:00
39.944614,116.340308,0,35,39766.2729513889,2008-11-14,06:33:03
39.944619,116.340313,0,30,39766.272974537,2008-11-14,06:33:05
39.944627,116.340353,0,27,39766.2730324074,2008-11-14,06:33:10
39.944574,116.340509,0,26,39766.2730902778,2008-11-14,06:33:15
39.944423,116.340806,0,28,39766.2731481481,2008-11-14,06:33:20
39.944282,116.341187,0,29,39766.2732060185,2008-11-14,06:33:25
39.94407,116.341651,0,28,39766.2732638889,2008-11-14,06:33:30
39.943938,116.342053,0,29,39766.2733217593,2008-11-14,06:33:35
39.943827,116.342395,0,30,39766.2733796296,2008-11-14,06:33:40
39.943813,116.342625,0,36,39766.2734375,2008-11-14,06:33:45
39.943726,116.34288,0,49,39766.2734953704,2008-11-14,06:33:50
39.943696,116.343166,0,69,39766.2735532407,2008-11-14,06:33:55
39.943287,116.343512,0,94,39766.2736111111,2008-11-14,06:34:00
39.943207,116.343575,0,104,39766.2736689815,2008-11-14,06:34:05
39.94313,116.343638,0,116,39766.2737268518,2008-11-14,06:34:10
39.943152,116.343612,0,125,39766.2737847222,2008-11-14,06:34:15
39.943184,116.343578,0,131,39766.2738425926,2008-11-14,06:34:20
39.943221,116.343601,0,145,39766.273900463,2008-11-14,06:34:25
39.943226,116.343606,0,151,39766.2739583333,2008-11-14,06:34:30
39.943226,116.343606,0,151,39766.2739930556,2008-11-14,06:34:33
39.943229,116.343613,0,156,39766.2740162037,2008-11-14,06:34:35
39.943239,116.343624,0,161,39766.2740740741,2008-11-14,06:34:40
39.943208,116.343643,0,163,39766.2741319444,2008-11-14,06:34:45
39.943213,116.34368,0,170,39766.2741898148,2008-11-14,06:34:50
39.943233,116.343699,0,176,39766.2742476852,2008-11-14,06:34:55
39.943249,116.34373,0,182,39766.2743055556,2008-11-14,06:35:00
39.943231,116.34383,0,184,39766.2743634259,2008-11-14,06:35:05
39.943182,116.343957,0,186,39766.2744212963,2008-11-14,06:35:10
39.943139,116.34404,0,189,39766.2744791667,2008-11-14,06:35:15
39.943076,116.344109,0,193,39766.274537037,2008-11-14,06:35:20
39.943179,116.344255,0,202,39766.2745949074,2008-11-14,06:35:25
39.943041,116.344522,0,207,39766.2746527778,2008-11-14,06:35:30
39.942995,116.344685,0,214,39766.2747106481,2008-11-14,06:35:35
39.94295,116.344855,0,217,39766.2747685185,2008-11-14,06:35:40
39.942814,116.345046,0,223,39766.2748263889,2008-11-14,06:35:45
39.942516,116.345184,0,242,39766.2748842593,2008-11-14,06:35:50
39.942243,116.345382,0,253,39766.2749421296,2008-11-14,06:35:55
39.941977,116.345457,0,263,39766.275,2008-11-14,06:36:00
39.941701,116.345502,0,246,39766.2750578704,2008-11-14,06:36:05
39.94154,116.345474,0,239,39766.2751157407,2008-11-14,06:36:10
39.941369,116.34539,0,238,39766.2751736111,2008-11-14,06:36:15
39.940993,116.345504,0,234,39766.2752314815,2008-11-14,06:36:20
39.940676,116.345572,0,237,39766.2752893518,2008-11-14,06:36:25
39.940446,116.345662,0,243,39766.2753472222,2008-11-14,06:36:30
39.940295,116.345669,0,255,39766.2754050926,2008-11-14,06:36:35
39.940278,116.345623,0,252,39766.275462963,2008-11-14,06:36:40
39.940278,116.345623,0,252,39766.2754976852,2008-11-14,06:36:43
39.940274,116.345616,0,253,39766.2755208333,2008-11-14,06:36:45
39.940283,116.34561,0,254,39766.2755787037,2008-11-14,06:36:50
39.940295,116.345601,0,254,39766.2756365741,2008-11-14,06:36:55
39.940299,116.345595,0,254,39766.2756944444,2008-11-14,06:37:00
39.940299,116.345595,0,254,39766.2757291667,2008-11-14,06:37:03
39.940302,116.345593,0,254,39766.2757523148,2008-11-14,06:37:05
39.940222,116.34564,0,254,39766.2758101852,2008-11-14,06:37:10
39.940096,116.345747,0,256,39766.2758680556,2008-11-14,06:37:15
39.939838,116.345784,0,260,39766.2759259259,2008-11-14,06:37:20
39.939699,116.345769,0,263,39766.2759837963,2008-11-14,06:37:25
39.939597,116.345692,0,261,39766.2760416667,2008-11-14,06:37:30
39.939465,116.345694,0,266,39766.276099537,2008-11-14,06:37:35
39.939329,116.345721,0,265,39766.2761574074,2008-11-14,06:37:40
39.939216,116.34576,0,275,39766.2762152778,2008-11-14,06:37:45
39.939146,116.345704,0,286,39766.2762731481,2008-11-14,06:37:50
39.939132,116.345409,0,294,39766.2763310185,2008-11-14,06:37:55
39.93906,116.344998,0,297,39766.2763888889,2008-11-14,06:38:00
39.93891,116.344485,0,296,39766.2764467593,2008-11-14,06:38:05
39.938759,116.34394,0,293,39766.2765046296,2008-11-14,06:38:10
39.938658,116.343489,0,290,39766.2765625,2008-11-14,06:38:15
39.938583,116.343254,0,287,39766.2766203704,2008-11-14,06:38:20
39.938517,116.343,0,285,39766.2766782407,2008-11-14,06:38:25
39.938433,116.342641,0,282,39766.2767361111,2008-11-14,06:38:30
39.938376,116.34233,0,277,39766.2767939815,2008-11-14,06:38:35
39.938354,116.34207,0,275,39766.2768518519,2008-11-14,06:38:40
39.938345,116.341897,0,275,39766.2769097222,2008-11-14,06:38:45
39.938349,116.341774,0,278,39766.2769675926,2008-11-14,06:38:50
39.938363,116.341641,0,282,39766.277025463,2008-11-14,06:38:55
39.938374,116.341608,0,287,39766.2770833333,2008-11-14,06:39:00
39.938412,116.341649,0,280,39766.2771412037,2008-11-14,06:39:05
39.938428,116.341566,0,255,39766.2771990741,2008-11-14,06:39:10
39.938331,116.341458,0,237,39766.2772569444,2008-11-14,06:39:15
39.938288,116.341374,0,239,39766.2773148148,2008-11-14,06:39:20
39.938308,116.341317,0,232,39766.2773726852,2008-11-14,06:39:25
39.938312,116.341258,0,233,39766.2774305556,2008-11-14,06:39:30
39.938305,116.341181,0,228,39766.2774884259,2008-11-14,06:39:35
39.938333,116.34112,0,223,39766.2775462963,2008-11-14,06:39:40
39.93834,116.341074,0,218,39766.2776041667,2008-11-14,06:39:45
39.938349,116.341041,0,216,39766.277662037,2008-11-14,06:39:50
39.938338,116.340942,0,217,39766.2777199074,2008-11-14,06:39:55
39.938344,116.340851,0,215,39766.2777777778,2008-11-14,06:40:00
39.938371,116.340787,0,217,39766.2778356481,2008-11-14,06:40:05
39.938417,116.34067,0,206,39766.2778935185,2008-11-14,06:40:10
39.938226,116.340713,0,200,39766.2779513889,2008-11-14,06:40:15
39.938121,116.340779,0,199,39766.2780092593,2008-11-14,06:40:20
39.938079,116.340796,0,204,39766.2780671296,2008-11-14,06:40:25
39.938037,116.3408,0,209,39766.278125,2008-11-14,06:40:30
39.937967,116.340847,0,211,39766.2781828704,2008-11-14,06:40:35
39.937907,116.340881,0,217,39766.2782407407,2008-11-14,06:40:40
39.937834,116.340892,0,220,39766.2782986111,2008-11-14,06:40:45
39.93781,116.340891,0,223,39766.2783564815,2008-11-14,06:40:50
39.937734,116.34098,0,217,39766.2784143519,2008-11-14,06:40:55
39.937731,116.341013,0,221,39766.2784722222,2008-11-14,06:41:00
39.937724,116.341076,0,222,39766.2785300926,2008-11-14,06:41:05
39.937746,116.341143,0,224,39766.278587963,2008-11-14,06:41:10
39.937789,116.341171,0,227,39766.2786458333,2008-11-14,06:41:15
39.937896,116.341205,0,232,39766.2787037037,2008-11-14,06:41:20
39.937822,116.341374,0,233,39766.2787615741,2008-11-14,06:41:25
39.937859,116.341488,0,236,39766.2788194444,2008-11-14,06:41:30
39.937867,116.341625,0,240,39766.2788773148,2008-11-14,06:41:35
39.937927,116.341765,0,248,39766.2789351852,2008-11-14,06:41:40
39.938009,116.341947,0,252,39766.2789930556,2008-11-14,06:41:45
39.938024,116.342118,0,258,39766.2790509259,2008-11-14,06:41:50
39.937999,116.342289,0,260,39766.2791087963,2008-11-14,06:41:55
39.938091,116.342302,0,251,39766.2791666667,2008-11-14,06:42:00
39.938137,116.34235,0,248,39766.279224537,2008-11-14,06:42:05
39.938158,116.342452,0,244,39766.2792824074,2008-11-14,06:42:10
39.938193,116.342568,0,236,39766.2793402778,2008-11-14,06:42:15
39.938206,116.342628,0,229,39766.2793981481,2008-11-14,06:42:20
39.9382,116.34265,0,227,39766.2794560185,2008-11-14,06:42:25
39.938059,116.342758,0,205,39766.2795138889,2008-11-14,06:42:30
39.938059,116.342758,0,205,39766.2795486111,2008-11-14,06:42:33
39.938061,116.34276,0,195,39766.2795717593,2008-11-14,06:42:35
39.938075,116.342771,0,191,39766.2796296296,2008-11-14,06:42:40
39.938089,116.342774,0,191,39766.2796875,2008-11-14,06:42:45
39.938117,116.342764,0,191,39766.2797453704,2008-11-14,06:42:50
39.938124,116.342798,0,190,39766.2798032407,2008-11-14,06:42:55
39.938158,116.342944,0,190,39766.2798611111,2008-11-14,06:43:00
39.938283,116.343112,0,189,39766.2799189815,2008-11-14,06:43:05
39.938443,116.343354,0,189,39766.2799768519,2008-11-14,06:43:10
39.938594,116.343671,0,190,39766.2800347222,2008-11-14,06:43:15
39.938657,116.344196,0,191,39766.2800925926,2008-11-14,06:43:20
39.938749,116.344747,0,193,39766.280150463,2008-11-14,06:43:25
39.938835,116.345303,0,195,39766.2802083333,2008-11-14,06:43:30
39.938904,116.345934,0,196,39766.2802662037,2008-11-14,06:43:35
39.938964,116.346621,0,197,39766.2803240741,2008-11-14,06:43:40
39.939039,116.347381,0,196,39766.2803819444,2008-11-14,06:43:45
39.939116,116.348115,0,196,39766.2804398148,2008-11-14,06:43:50
39.939179,116.348832,0,197,39766.2804976852,2008-11-14,06:43:55
39.939176,116.349577,0,195,39766.2805555556,2008-11-14,06:44:00
39.939177,116.350362,0,188,39766.2806134259,2008-11-14,06:44:05
39.939162,116.351065,0,181,39766.2806712963,2008-11-14,06:44:10
39.939147,116.351541,0,172,39766.2807291667,2008-11-14,06:44:15
39.939155,116.35168,0,167,39766.280787037,2008-11-14,06:44:20
39.939161,116.351692,0,165,39766.2808449074,2008-11-14,06:44:25
39.939162,116.351702,0,164,39766.2809027778,2008-11-14,06:44:30
39.93916,116.35185,0,162,39766.2809606481,2008-11-14,06:44:35
39.939194,116.352166,0,163,39766.2810185185,2008-11-14,06:44:40
39.939317,116.352566,0,164,39766.2810763889,2008-11-14,06:44:45
39.939321,116.35309,0,167,39766.2811342593,2008-11-14,06:44:50
39.939291,116.35363,0,169,39766.2811921296,2008-11-14,06:44:55
39.939307,116.353939,0,172,39766.28125,2008-11-14,06:45:00
39.939418,116.353993,0,184,39766.2813078704,2008-11-14,06:45:05
39.93943,116.354048,0,192,39766.2813657407,2008-11-14,06:45:10
39.93942,116.354192,0,206,39766.2814236111,2008-11-14,06:45:15
39.93936,116.354471,0,215,39766.2814814815,2008-11-14,06:45:20
39.93935,116.354846,0,223,39766.2815393518,2008-11-14,06:45:25
39.93934,116.355285,0,227,39766.2815972222,2008-11-14,06:45:30
39.939295,116.355784,0,233,39766.2816550926,2008-11-14,06:45:35
39.939254,116.356316,0,236,39766.281712963,2008-11-14,06:45:40
39.939212,116.356753,0,232,39766.2817708333,2008-11-14,06:45:45
39.939201,116.356951,0,224,39766.2818287037,2008-11-14,06:45:50
39.939261,116.356949,0,216,39766.2818865741,2008-11-14,06:45:55
39.939252,116.356937,0,208,39766.2819444444,2008-11-14,06:46:00
39.939247,116.356933,0,206,39766.2820023148,2008-11-14,06:46:05
39.939247,116.356933,0,206,39766.282037037,2008-11-14,06:46:08
39.939253,116.356925,0,205,39766.2820601852,2008-11-14,06:46:10
39.939269,116.356932,0,205,39766.2821180556,2008-11-14,06:46:15
39.939269,116.356932,0,205,39766.2821527778,2008-11-14,06:46:18
39.939271,116.356936,0,204,39766.2821759259,2008-11-14,06:46:20
39.939273,116.356946,0,204,39766.2822337963,2008-11-14,06:46:25
39.939275,116.356955,0,204,39766.2822916667,2008-11-14,06:46:30
39.939252,116.357022,0,206,39766.282349537,2008-11-14,06:46:35
39.939266,116.357302,0,211,39766.2824074074,2008-11-14,06:46:40
39.939323,116.357704,0,212,39766.2824652778,2008-11-14,06:46:45
39.939303,116.35817,0,211,39766.2825231481,2008-11-14,06:46:50
39.939296,116.358599,0,207,39766.2825810185,2008-11-14,06:46:55
39.939344,116.359031,0,201,39766.2826388889,2008-11-14,06:47:00
39.939352,116.359581,0,194,39766.2826967593,2008-11-14,06:47:05
39.939326,116.360115,0,173,39766.2827546296,2008-11-14,06:47:10
39.939316,116.360709,0,166,39766.2828125,2008-11-14,06:47:15
39.939288,116.361219,0,158,39766.2828703704,2008-11-14,06:47:20
39.939284,116.361424,0,150,39766.2829282407,2008-11-14,06:47:25
39.939338,116.361453,0,154,39766.2829861111,2008-11-14,06:47:30
39.939316,116.3615,0,149,39766.2830439815,2008-11-14,06:47:35
39.939317,116.361628,0,149,39766.2831018518,2008-11-14,06:47:40
39.939315,116.361645,0,151,39766.2831597222,2008-11-14,06:47:45
39.939314,116.361653,0,151,39766.2832175926,2008-11-14,06:47:50
39.939315,116.361647,0,151,39766.283275463,2008-11-14,06:47:55
39.939313,116.361648,0,151,39766.2833333333,2008-11-14,06:48:00
39.939313,116.361648,0,151,39766.2833680556,2008-11-14,06:48:03
39.939313,116.36165,0,151,39766.2833912037,2008-11-14,06:48:05
39.939313,116.361659,0,151,39766.2834490741,2008-11-14,06:48:10
39.939306,116.361697,0,151,39766.2835069444,2008-11-14,06:48:15
39.939335,116.361836,0,152,39766.2835648148,2008-11-14,06:48:20
39.939346,116.362129,0,157,39766.2836226852,2008-11-14,06:48:25
39.939287,116.362462,0,160,39766.2836805556,2008-11-14,06:48:30
39.939303,116.362657,0,161,39766.2837384259,2008-11-14,06:48:35
39.939305,116.362839,0,163,39766.2837962963,2008-11-14,06:48:40
39.939298,116.362905,0,164,39766.2838541667,2008-11-14,06:48:45
39.939304,116.362924,0,164,39766.283912037,2008-11-14,06:48:50
39.939286,116.363008,0,163,39766.2839699074,2008-11-14,06:48:55
39.939272,116.363167,0,164,39766.2840277778,2008-11-14,06:49:00
39.939282,116.363178,0,164,39766.2840856481,2008-11-14,06:49:05
39.939282,116.363178,0,164,39766.2841203704,2008-11-14,06:49:08
39.939289,116.36318,0,164,39766.2841435185,2008-11-14,06:49:10
39.939294,116.363189,0,164,39766.2842013889,2008-11-14,06:49:15
39.939337,116.363162,0,166,39766.2842592593,2008-11-14,06:49:20
39.939332,116.363221,0,165,39766.2843171296,2008-11-14,06:49:25
39.939319,116.363282,0,161,39766.284375,2008-11-14,06:49:30
39.939307,116.3633,0,161,39766.2844328704,2008-11-14,06:49:35
39.939307,116.3633,0,161,39766.2844675926,2008-11-14,06:49:38
39.939312,116.363307,0,160,39766.2844907407,2008-11-14,06:49:40
39.93932,116.363334,0,157,39766.2845486111,2008-11-14,06:49:45
39.939298,116.363372,0,147,39766.2846064815,2008-11-14,06:49:50
39.939314,116.363359,0,138,39766.2846643519,2008-11-14,06:49:55
39.939339,116.363487,0,137,39766.2847222222,2008-11-14,06:50:00
39.939344,116.36384,0,136,39766.2847800926,2008-11-14,06:50:05
39.939346,116.363998,0,133,39766.284837963,2008-11-14,06:50:10
39.939346,116.363998,0,133,39766.2848726852,2008-11-14,06:50:13
39.939348,116.364,0,132,39766.2848958333,2008-11-14,06:50:15
39.939328,116.36398,0,135,39766.2849537037,2008-11-14,06:50:20
39.939311,116.364076,0,133,39766.2850115741,2008-11-14,06:50:25
39.939305,116.364118,0,135,39766.2850694444,2008-11-14,06:50:30
39.939292,116.364127,0,136,39766.2851273148,2008-11-14,06:50:35
39.939266,116.364143,0,140,39766.2851851852,2008-11-14,06:50:40
39.939256,116.364149,0,143,39766.2852430556,2008-11-14,06:50:45
39.939259,116.36416,0,145,39766.2853009259,2008-11-14,06:50:50
39.939283,116.364136,0,147,39766.2853587963,2008-11-14,06:50:55
39.939279,116.364148,0,145,39766.2854166667,2008-11-14,06:51:00
39.939276,116.364169,0,141,39766.285474537,2008-11-14,06:51:05
39.93929,116.364163,0,143,39766.2855324074,2008-11-14,06:51:10
39.939291,116.364161,0,143,39766.2855902778,2008-11-14,06:51:15
39.939289,116.364167,0,143,39766.2856481481,2008-11-14,06:51:20
39.939289,116.364167,0,143,39766.2856828704,2008-11-14,06:51:23
39.939289,116.364171,0,143,39766.2857060185,2008-11-14,06:51:25
39.939316,116.364263,0,142,39766.2857638889,2008-11-14,06:51:30
39.939325,116.364543,0,143,39766.2858217593,2008-11-14,06:51:35
39.939359,116.364816,0,136,39766.2858796296,2008-11-14,06:51:40
39.939346,116.364929,0,133,39766.2859375,2008-11-14,06:51:45
39.939353,116.364939,0,134,39766.2859953704,2008-11-14,06:51:50
39.939352,116.36495,0,134,39766.2860532407,2008-11-14,06:51:55
39.939351,116.364957,0,134,39766.2861111111,2008-11-14,06:52:00
39.939351,116.364965,0,134,39766.2861689815,2008-11-14,06:52:05
39.93935,116.36497,0,134,39766.2862268519,2008-11-14,06:52:10
39.939349,116.364972,0,134,39766.2862847222,2008-11-14,06:52:15
39.939349,116.364971,0,134,39766.2863425926,2008-11-14,06:52:20
39.939348,116.364963,0,134,39766.286400463,2008-11-14,06:52:25
39.939346,116.364971,0,134,39766.2864583333,2008-11-14,06:52:30
39.939345,116.364975,0,134,39766.2865162037,2008-11-14,06:52:35
39.939345,116.364975,0,134,39766.2865509259,2008-11-14,06:52:38
39.939346,116.364969,0,134,39766.2865740741,2008-11-14,06:52:40
39.939346,116.364953,0,134,39766.2866319444,2008-11-14,06:52:45
39.939347,116.364947,0,134,39766.2866898148,2008-11-14,06:52:50
39.939347,116.36494,0,134,39766.2867476852,2008-11-14,06:52:55
39.939347,116.36494,0,134,39766.2867824074,2008-11-14,06:52:58
39.939347,116.364946,0,134,39766.2868055556,2008-11-14,06:53:00
39.939353,116.365039,0,134,39766.2868634259,2008-11-14,06:53:05
39.93941,116.365372,0,135,39766.2869212963,2008-11-14,06:53:10
39.939386,116.365676,0,136,39766.2869791667,2008-11-14,06:53:15
39.939396,116.365928,0,137,39766.287037037,2008-11-14,06:53:20
39.939342,116.366033,0,139,39766.2870949074,2008-11-14,06:53:25
39.939342,116.366033,0,139,39766.2871296296,2008-11-14,06:53:28
39.939335,116.366034,0,140,39766.2871527778,2008-11-14,06:53:30
39.939334,116.366048,0,141,39766.2872106481,2008-11-14,06:53:35
39.939334,116.366048,0,141,39766.2872453704,2008-11-14,06:53:38
39.939334,116.366053,0,141,39766.2872685185,2008-11-14,06:53:40
39.939332,116.366068,0,141,39766.2873263889,2008-11-14,06:53:45
39.939329,116.366085,0,141,39766.2873842593,2008-11-14,06:53:50
39.939327,116.366109,0,141,39766.2874421296,2008-11-14,06:53:55
39.939324,116.36613,0,142,39766.2875,2008-11-14,06:54:00
39.939323,116.36614,0,142,39766.2875578704,2008-11-14,06:54:05
39.939322,116.366139,0,142,39766.2876157407,2008-11-14,06:54:10
39.939322,116.366137,0,142,39766.2876736111,2008-11-14,06:54:15
39.939322,116.366137,0,142,39766.2877083333,2008-11-14,06:54:18
39.939322,116.366139,0,142,39766.2877314815,2008-11-14,06:54:20
39.93932,116.366159,0,142,39766.2877893519,2008-11-14,06:54:25
39.939301,116.366289,0,140,39766.2878472222,2008-11-14,06:54:30
39.939129,116.366498,0,137,39766.2879050926,2008-11-14,06:54:35
39.938776,116.366561,0,135,39766.287962963,2008-11-14,06:54:40
39.938403,116.36653,0,133,39766.2880208333,2008-11-14,06:54:45
39.938083,116.36657,0,134,39766.2880787037,2008-11-14,06:54:50
39.937997,116.366581,0,131,39766.2881365741,2008-11-14,06:54:55
39.937997,116.366581,0,131,39766.2881712963,2008-11-14,06:54:58
39.937991,116.366582,0,132,39766.2881944444,2008-11-14,06:55:00
39.937981,116.366576,0,132,39766.2882523148,2008-11-14,06:55:05
39.937947,116.366579,0,132,39766.2883101852,2008-11-14,06:55:10
39.937889,116.366576,0,136,39766.2883680556,2008-11-14,06:55:15
39.937734,116.366569,0,140,39766.2884259259,2008-11-14,06:55:20
39.937533,116.366526,0,141,39766.2884837963,2008-11-14,06:55:25
39.93739,116.366589,0,149,39766.2885416667,2008-11-14,06:55:30
39.936997,116.366609,0,148,39766.288599537,2008-11-14,06:55:35
39.936569,116.366545,0,151,39766.2886574074,2008-11-14,06:55:40
39.936266,116.366577,0,145,39766.2887152778,2008-11-14,06:55:45
39.935922,116.366553,0,142,39766.2887731481,2008-11-14,06:55:50
39.935473,116.366561,0,137,39766.2888310185,2008-11-14,06:55:55
39.93503,116.366559,0,135,39766.2888888889,2008-11-14,06:56:00
39.934609,116.366563,0,131,39766.2889467593,2008-11-14,06:56:05
39.934264,116.366594,0,126,39766.2890046296,2008-11-14,06:56:10
39.93393,116.366646,0,128,39766.2890625,2008-11-14,06:56:15
39.933864,116.366635,0,129,39766.2891203704,2008-11-14,06:56:20
39.933862,116.366656,0,129,39766.2891782407,2008-11-14,06:56:25
39.933843,116.366687,0,131,39766.2892361111,2008-11-14,06:56:30
39.933834,116.366676,0,135,39766.2892939815,2008-11-14,06:56:35
39.933709,116.366691,0,140,39766.2893518518,2008-11-14,06:56:40
39.933268,116.366686,0,139,39766.2894097222,2008-11-14,06:56:45
39.932791,116.366708,0,135,39766.2894675926,2008-11-14,06:56:50
39.932311,116.366708,0,129,39766.289525463,2008-11-14,06:56:55
39.931968,116.366699,0,123,39766.2895833333,2008-11-14,06:57:00
39.931801,116.366684,0,117,39766.2896412037,2008-11-14,06:57:05
39.931665,116.366686,0,117,39766.2896990741,2008-11-14,06:57:10
39.931474,116.36668,0,127,39766.2897569444,2008-11-14,06:57:15
39.93126,116.366678,0,123,39766.2898148148,2008-11-14,06:57:20
39.930971,116.366683,0,114,39766.2898726852,2008-11-14,06:57:25
39.93062,116.36671,0,106,39766.2899305556,2008-11-14,06:57:30
39.930354,116.366736,0,106,39766.2899884259,2008-11-14,06:57:35
39.930088,116.366792,0,99,39766.2900462963,2008-11-14,06:57:40
39.92969,116.366836,0,83,39766.2901041667,2008-11-14,06:57:45
39.929251,116.366865,0,78,39766.290162037,2008-11-14,06:57:50
39.928858,116.36691,0,91,39766.2902199074,2008-11-14,06:57:55
39.928577,116.366922,0,90,39766.2902777778,2008-11-14,06:58:00
39.928186,116.366884,0,82,39766.2903356481,2008-11-14,06:58:05
39.927723,116.366875,0,67,39766.2903935185,2008-11-14,06:58:10
39.927231,116.366886,0,53,39766.2904513889,2008-11-14,06:58:15
39.926716,116.366922,0,37,39766.2905092593,2008-11-14,06:58:20
39.926325,116.36693,0,36,39766.2905671296,2008-11-14,06:58:25
39.925945,116.366958,0,37,39766.290625,2008-11-14,06:58:30
39.925682,116.367057,0,75,39766.2906828704,2008-11-14,06:58:35
39.925344,116.36712,0,84,39766.2907407407,2008-11-14,06:58:40
39.924906,116.367096,0,91,39766.2907986111,2008-11-14,06:58:45
39.924466,116.36708,0,102,39766.2908564815,2008-11-14,06:58:50
39.924005,116.367083,0,103,39766.2909143518,2008-11-14,06:58:55
39.923597,116.367103,0,95,39766.2909722222,2008-11-14,06:59:00
39.923198,116.367113,0,103,39766.2910300926,2008-11-14,06:59:05
39.922846,116.367127,0,114,39766.291087963,2008-11-14,06:59:10
39.922797,116.367149,0,124,39766.2911458333,2008-11-14,06:59:15
39.922793,116.36717,0,130,39766.2912037037,2008-11-14,06:59:20
39.922793,116.36717,0,131,39766.2912615741,2008-11-14,06:59:25
39.922794,116.36717,0,132,39766.2913194444,2008-11-14,06:59:30
39.922795,116.36717,0,132,39766.2913773148,2008-11-14,06:59:35
39.922794,116.367171,0,132,39766.2914351852,2008-11-14,06:59:40
39.922794,116.367171,0,132,39766.2914699074,2008-11-14,06:59:43
39.922787,116.367176,0,132,39766.2914930556,2008-11-14,06:59:45
39.922819,116.36718,0,149,39766.2915509259,2008-11-14,06:59:50
39.922804,116.367187,0,154,39766.2916087963,2008-11-14,06:59:55
39.922804,116.367187,0,154,39766.2916435185,2008-11-14,06:59:58
39.922803,116.367194,0,157,39766.2916666667,2008-11-14,07:00:00
39.922788,116.367224,0,159,39766.291724537,2008-11-14,07:00:05
39.922772,116.367226,0,161,39766.2917824074,2008-11-14,07:00:10
39.922735,116.367238,0,161,39766.2918402778,2008-11-14,07:00:15
39.922735,116.367237,0,163,39766.2918981481,2008-11-14,07:00:20
39.922735,116.367237,0,163,39766.2919328704,2008-11-14,07:00:23
39.922736,116.367238,0,165,39766.2919560185,2008-11-14,07:00:25
39.922696,116.367228,0,165,39766.2920138889,2008-11-14,07:00:30
39.922568,116.367177,0,167,39766.2920717593,2008-11-14,07:00:35
39.922324,116.367132,0,168,39766.2921296296,2008-11-14,07:00:40
39.921913,116.367145,0,170,39766.2921875,2008-11-14,07:00:45
39.921491,116.36721,0,170,39766.2922453704,2008-11-14,07:00:50
39.921123,116.367242,0,171,39766.2923032407,2008-11-14,07:00:55
39.920834,116.367234,0,172,39766.2923611111,2008-11-14,07:01:00
39.920529,116.367219,0,172,39766.2924189815,2008-11-14,07:01:05
39.920212,116.367221,0,172,39766.2924768519,2008-11-14,07:01:10
39.920085,116.367205,0,173,39766.2925347222,2008-11-14,07:01:15
39.920082,116.367215,0,174,39766.2925925926,2008-11-14,07:01:20
39.920082,116.367215,0,174,39766.2926273148,2008-11-14,07:01:23
39.920083,116.367217,0,174,39766.292650463,2008-11-14,07:01:25
39.920067,116.36721,0,175,39766.2927083333,2008-11-14,07:01:30
39.919922,116.36724,0,176,39766.2927662037,2008-11-14,07:01:35
39.919713,116.36726,0,174,39766.2928240741,2008-11-14,07:01:40
39.919354,116.367253,0,171,39766.2928819444,2008-11-14,07:01:45
39.918929,116.367269,0,163,39766.2929398148,2008-11-14,07:01:50
39.918495,116.367315,0,154,39766.2929976852,2008-11-14,07:01:55
39.918289,116.367379,0,152,39766.2930555556,2008-11-14,07:02:00
39.91826,116.367406,0,155,39766.2931134259,2008-11-14,07:02:05
39.918256,116.367406,0,156,39766.2931712963,2008-11-14,07:02:10
39.918262,116.367407,0,156,39766.2932291667,2008-11-14,07:02:15
39.918262,116.367407,0,156,39766.2932638889,2008-11-14,07:02:18
39.918266,116.367406,0,157,39766.293287037,2008-11-14,07:02:20
39.918219,116.367394,0,158,39766.2933449074,2008-11-14,07:02:25
39.917983,116.367348,0,158,39766.2934027778,2008-11-14,07:02:30
39.917473,116.367269,0,159,39766.2934606481,2008-11-14,07:02:35
39.917126,116.367237,0,163,39766.2935185185,2008-11-14,07:02:40
39.916843,116.367221,0,166,39766.2935763889,2008-11-14,07:02:45
39.916644,116.367211,0,167,39766.2936342593,2008-11-14,07:02:50
39.916372,116.367363,0,165,39766.2936921296,2008-11-14,07:02:55
39.916353,116.367366,0,164,39766.29375,2008-11-14,07:03:00
39.916274,116.367333,0,163,39766.2938078704,2008-11-14,07:03:05
39.916152,116.367302,0,162,39766.2938657407,2008-11-14,07:03:10
39.915944,116.367342,0,163,39766.2939236111,2008-11-14,07:03:15
39.915867,116.367318,0,165,39766.2939814815,2008-11-14,07:03:20
39.915709,116.367362,0,167,39766.2940393519,2008-11-14,07:03:25
39.915494,116.3674,0,171,39766.2940972222,2008-11-14,07:03:30
39.915166,116.367461,0,174,39766.2941550926,2008-11-14,07:03:35
39.914985,116.367427,0,168,39766.294212963,2008-11-14,07:03:40
39.914833,116.367413,0,163,39766.2942708333,2008-11-14,07:03:45
39.914742,116.3674,0,157,39766.2943287037,2008-11-14,07:03:50
39.914696,116.367386,0,155,39766.2943865741,2008-11-14,07:03:55
39.914663,116.367362,0,152,39766.2944444444,2008-11-14,07:04:00
39.914597,116.36736,0,150,39766.2945023148,2008-11-14,07:04:05
39.914503,116.367378,0,142,39766.2945601852,2008-11-14,07:04:10
39.914388,116.367404,0,138,39766.2946180556,2008-11-14,07:04:15
39.914287,116.367388,0,137,39766.2946759259,2008-11-14,07:04:20
39.914222,116.36741,0,136,39766.2947337963,2008-11-14,07:04:25
39.91418,116.367418,0,130,39766.2947916667,2008-11-14,07:04:30
39.914163,116.367416,0,128,39766.294849537,2008-11-14,07:04:35
39.91413,116.367373,0,127,39766.2949074074,2008-11-14,07:04:40
39.914088,116.367338,0,129,39766.2949652778,2008-11-14,07:04:45
39.913927,116.367292,0,133,39766.2950231481,2008-11-14,07:04:50
39.91363,116.367257,0,124,39766.2950810185,2008-11-14,07:04:55
39.913265,116.367345,0,129,39766.2951388889,2008-11-14,07:05:00
39.912959,116.367425,0,126,39766.2951967593,2008-11-14,07:05:05
39.91271,116.367436,0,131,39766.2952546296,2008-11-14,07:05:10
39.912512,116.367409,0,136,39766.2953125,2008-11-14,07:05:15
39.912282,116.367423,0,133,39766.2953703704,2008-11-14,07:05:20
39.911964,116.367477,0,133,39766.2954282407,2008-11-14,07:05:25
39.911474,116.367497,0,149,39766.2954861111,2008-11-14,07:05:30
39.911003,116.367537,0,156,39766.2955439815,2008-11-14,07:05:35
39.910513,116.3676,0,155,39766.2956018519,2008-11-14,07:05:40
39.910017,116.367673,0,155,39766.2956597222,2008-11-14,07:05:45
39.909504,116.367692,0,163,39766.2957175926,2008-11-14,07:05:50
39.90901,116.367714,0,203,39766.295775463,2008-11-14,07:05:55
39.908589,116.36777,0,225,39766.2958333333,2008-11-14,07:06:00
39.908174,116.367813,0,247,39766.2958912037,2008-11-14,07:06:05
39.907897,116.367789,0,269,39766.2959490741,2008-11-14,07:06:10
39.907865,116.367743,0,289,39766.2960069444,2008-11-14,07:06:15
39.907879,116.367744,0,296,39766.2960648148,2008-11-14,07:06:20
39.90789,116.367745,0,302,39766.2961226852,2008-11-14,07:06:25
39.907901,116.367746,0,308,39766.2961805556,2008-11-14,07:06:30
39.907914,116.367747,0,315,39766.2962384259,2008-11-14,07:06:35
39.907934,116.367748,0,320,39766.2962962963,2008-11-14,07:06:40
39.907916,116.367735,0,324,39766.2963541667,2008-11-14,07:06:45
39.907707,116.367696,0,323,39766.296412037,2008-11-14,07:06:50
39.907237,116.367625,0,306,39766.2964699074,2008-11-14,07:06:55
39.906959,116.367593,0,300,39766.2965277778,2008-11-14,07:07:00
39.906877,116.367582,0,295,39766.2965856481,2008-11-14,07:07:05
39.906723,116.367645,0,295,39766.2966435185,2008-11-14,07:07:10
39.906684,116.367694,0,294,39766.2967013889,2008-11-14,07:07:15
39.906649,116.367705,0,297,39766.2967592593,2008-11-14,07:07:20
39.906674,116.367705,0,305,39766.2968171296,2008-11-14,07:07:25
39.906726,116.367668,0,310,39766.296875,2008-11-14,07:07:30
39.906783,116.367606,0,315,39766.2969328704,2008-11-14,07:07:35
39.906799,116.367562,0,323,39766.2969907407,2008-11-14,07:07:40
39.906864,116.367474,0,331,39766.2970486111,2008-11-14,07:07:45
39.906864,116.367474,0,331,39766.2970833333,2008-11-14,07:07:48
39.906867,116.367474,0,341,39766.2971064815,2008-11-14,07:07:50
39.906819,116.367522,0,347,39766.2971643518,2008-11-14,07:07:55
39.906822,116.367542,0,351,39766.2972222222,2008-11-14,07:08:00
39.906822,116.367542,0,351,39766.2972569444,2008-11-14,07:08:03
39.906818,116.36755,0,350,39766.2972800926,2008-11-14,07:08:05
39.906606,116.367597,0,347,39766.297337963,2008-11-14,07:08:10
39.906281,116.367645,0,339,39766.2973958333,2008-11-14,07:08:15
39.905835,116.367687,0,332,39766.2974537037,2008-11-14,07:08:20
39.905224,116.367786,0,278,39766.2975115741,2008-11-14,07:08:25
39.904703,116.36775,0,264,39766.2975694444,2008-11-14,07:08:30
39.904054,116.367712,0,253,39766.2976273148,2008-11-14,07:08:35
39.903374,116.36772,0,241,39766.2976851852,2008-11-14,07:08:40
39.902814,116.36768,0,229,39766.2977430556,2008-11-14,07:08:45
39.902302,116.367709,0,218,39766.2978009259,2008-11-14,07:08:50
39.902051,116.367795,0,206,39766.2978587963,2008-11-14,07:08:55
39.902123,116.367807,0,196,39766.2979166667,2008-11-14,07:09:00
39.90192,116.367847,0,196,39766.297974537,2008-11-14,07:09:05
39.901558,116.367871,0,203,39766.2980324074,2008-11-14,07:09:10
39.901166,116.367939,0,208,39766.2980902778,2008-11-14,07:09:15
39.900779,116.367933,0,205,39766.2981481481,2008-11-14,07:09:20
39.900285,116.36796,0,203,39766.2982060185,2008-11-14,07:09:25
39.899958,116.367996,0,185,39766.2982638889,2008-11-14,07:09:30
39.899836,116.368031,0,172,39766.2983217593,2008-11-14,07:09:35
39.899735,116.368021,0,158,39766.2983796296,2008-11-14,07:09:40
39.899699,116.367962,0,148,39766.2984375,2008-11-14,07:09:45
39.899699,116.367962,0,148,39766.2984722222,2008-11-14,07:09:48
39.899697,116.367955,0,146,39766.2984953704,2008-11-14,07:09:50
39.899541,116.367973,0,143,39766.2985532407,2008-11-14,07:09:55
39.899338,116.367965,0,132,39766.2986111111,2008-11-14,07:10:00
39.899164,116.367976,0,127,39766.2986689815,2008-11-14,07:10:05
39.899027,116.367992,0,122,39766.2987268518,2008-11-14,07:10:10
39.898925,116.368,0,114,39766.2987847222,2008-11-14,07:10:15
39.898897,116.368008,0,106,39766.2988425926,2008-11-14,07:10:20
39.898889,116.368008,0,103,39766.298900463,2008-11-14,07:10:25
39.898882,116.368009,0,102,39766.2989583333,2008-11-14,07:10:30
39.898876,116.36801,0,101,39766.2990162037,2008-11-14,07:10:35
39.898875,116.36801,0,101,39766.2990740741,2008-11-14,07:10:40
39.898878,116.36801,0,101,39766.2991319444,2008-11-14,07:10:45
39.89888,116.368009,0,101,39766.2991898148,2008-11-14,07:10:50
39.89888,116.368009,0,101,39766.2992476852,2008-11-14,07:10:55
39.898879,116.368009,0,101,39766.2993055556,2008-11-14,07:11:00
39.898878,116.368009,0,101,39766.2993634259,2008-11-14,07:11:05
39.898878,116.368008,0,101,39766.2994212963,2008-11-14,07:11:10
39.898879,116.368007,0,101,39766.2994791667,2008-11-14,07:11:15
39.89888,116.368006,0,101,39766.299537037,2008-11-14,07:11:20
39.898879,116.368006,0,101,39766.2995949074,2008-11-14,07:11:25
39.898879,116.368005,0,101,39766.2996527778,2008-11-14,07:11:30
39.898879,116.368004,0,101,39766.2997106481,2008-11-14,07:11:35
39.89888,116.368004,0,101,39766.2997685185,2008-11-14,07:11:40
39.89888,116.368003,0,101,39766.2998263889,2008-11-14,07:11:45
39.89888,116.368003,0,101,39766.2998611111,2008-11-14,07:11:48
39.89888,116.368002,0,101,39766.2998842593,2008-11-14,07:11:50
39.898842,116.368002,0,101,39766.2999421296,2008-11-14,07:11:55
39.898706,116.367996,0,100,39766.3,2008-11-14,07:12:00
39.898652,116.368005,0,96,39766.3000578704,2008-11-14,07:12:05
39.898644,116.368008,0,95,39766.3001157407,2008-11-14,07:12:10
39.898637,116.368009,0,95,39766.3001736111,2008-11-14,07:12:15
39.898629,116.36801,0,95,39766.3002314815,2008-11-14,07:12:20
39.898625,116.36801,0,95,39766.3002893519,2008-11-14,07:12:25
39.898624,116.36801,0,95,39766.3003472222,2008-11-14,07:12:30
39.898624,116.368009,0,95,39766.3004050926,2008-11-14,07:12:35
39.898625,116.368009,0,95,39766.300462963,2008-11-14,07:12:40
39.898624,116.368009,0,95,39766.3005208333,2008-11-14,07:12:45
39.898624,116.368009,0,95,39766.3005555556,2008-11-14,07:12:48
39.898624,116.368009,0,95,39766.3005787037,2008-11-14,07:12:50
39.898506,116.368075,0,96,39766.3006365741,2008-11-14,07:12:55
39.898447,116.368286,0,97,39766.3006944444,2008-11-14,07:13:00
39.898363,116.368706,0,89,39766.3007523148,2008-11-14,07:13:05
39.898333,116.369083,0,94,39766.3008101852,2008-11-14,07:13:10
39.898342,116.369184,0,95,39766.3008680556,2008-11-14,07:13:15
39.898345,116.369197,0,96,39766.3009259259,2008-11-14,07:13:20
39.898347,116.36921,0,96,39766.3009837963,2008-11-14,07:13:25
39.898348,116.369227,0,96,39766.3010416667,2008-11-14,07:13:30
39.898355,116.369308,0,98,39766.301099537,2008-11-14,07:13:35
39.898379,116.369446,0,100,39766.3011574074,2008-11-14,07:13:40
39.898408,116.369601,0,99,39766.3012152778,2008-11-14,07:13:45
39.898427,116.369976,0,107,39766.3012731481,2008-11-14,07:13:50
39.898465,116.370499,0,111,39766.3013310185,2008-11-14,07:13:55
39.898497,116.371132,0,117,39766.3013888889,2008-11-14,07:14:00
39.89853,116.371813,0,126,39766.3014467593,2008-11-14,07:14:05
39.898534,116.372544,0,118,39766.3015046296,2008-11-14,07:14:10
39.898555,116.37327,0,119,39766.3015625,2008-11-14,07:14:15
39.898573,116.373979,0,119,39766.3016203704,2008-11-14,07:14:20
39.898572,116.374417,0,121,39766.3016782407,2008-11-14,07:14:25
39.898604,116.374766,0,125,39766.3017361111,2008-11-14,07:14:30
39.898624,116.375302,0,127,39766.3017939815,2008-11-14,07:14:35
39.898621,116.375893,0,126,39766.3018518519,2008-11-14,07:14:40
39.898612,116.376388,0,134,39766.3019097222,2008-11-14,07:14:45
39.898616,116.37672,0,138,39766.3019675926,2008-11-14,07:14:50
39.898618,116.376824,0,142,39766.302025463,2008-11-14,07:14:55
39.89859,116.37683,0,144,39766.3020833333,2008-11-14,07:15:00
39.898591,116.376836,0,147,39766.3021412037,2008-11-14,07:15:05
39.898591,116.376832,0,148,39766.3021990741,2008-11-14,07:15:10
39.898591,116.376832,0,148,39766.3022337963,2008-11-14,07:15:13
39.898591,116.376836,0,148,39766.3022569444,2008-11-14,07:15:15
39.898631,116.377065,0,141,39766.3023148148,2008-11-14,07:15:20
39.898671,116.377489,0,136,39766.3023726852,2008-11-14,07:15:25
39.89875,116.377973,0,134,39766.3024305556,2008-11-14,07:15:30
39.898746,116.378547,0,133,39766.3024884259,2008-11-14,07:15:35
39.898738,116.378932,0,134,39766.3025462963,2008-11-14,07:15:40
39.898706,116.378998,0,135,39766.3026041667,2008-11-14,07:15:45
39.898715,116.378971,0,136,39766.302662037,2008-11-14,07:15:50
39.898715,116.378971,0,136,39766.3026967593,2008-11-14,07:15:53
39.898715,116.37897,0,136,39766.3027199074,2008-11-14,07:15:55
39.898723,116.379122,0,136,39766.3027777778,2008-11-14,07:16:00
39.898734,116.379541,0,136,39766.3028356481,2008-11-14,07:16:05
39.89873,116.380142,0,136,39766.3028935185,2008-11-14,07:16:10
39.898749,116.380739,0,135,39766.3029513889,2008-11-14,07:16:15
39.898741,116.381408,0,135,39766.3030092593,2008-11-14,07:16:20
39.898739,116.382052,0,137,39766.3030671296,2008-11-14,07:16:25
39.898772,116.382563,0,143,39766.303125,2008-11-14,07:16:30
39.898814,116.38286,0,149,39766.3031828704,2008-11-14,07:16:35
39.898815,116.382929,0,154,39766.3032407407,2008-11-14,07:16:40
39.898808,116.38294,0,155,39766.3032986111,2008-11-14,07:16:45
39.898807,116.382937,0,156,39766.3033564815,2008-11-14,07:16:50
39.898806,116.382938,0,156,39766.3034143519,2008-11-14,07:16:55
39.898804,116.382933,0,156,39766.3034722222,2008-11-14,07:17:00
39.898804,116.382933,0,156,39766.3035069444,2008-11-14,07:17:03
39.898802,116.382926,0,156,39766.3035300926,2008-11-14,07:17:05
39.898817,116.38307,0,155,39766.303587963,2008-11-14,07:17:10
39.898846,116.383345,0,164,39766.3036458333,2008-11-14,07:17:15
39.898872,116.383631,0,172,39766.3037037037,2008-11-14,07:17:20
39.898884,116.383937,0,179,39766.3037615741,2008-11-14,07:17:25
39.898895,116.384178,0,173,39766.3038194444,2008-11-14,07:17:30
39.898844,116.384305,0,181,39766.3038773148,2008-11-14,07:17:35
39.898842,116.384311,0,176,39766.3039351852,2008-11-14,07:17:40
39.898841,116.384315,0,177,39766.3039930556,2008-11-14,07:17:45
39.89884,116.384314,0,177,39766.3040509259,2008-11-14,07:17:50
39.898839,116.384314,0,177,39766.3041087963,2008-11-14,07:17:55
39.898837,116.384314,0,177,39766.3041666667,2008-11-14,07:18:00
39.898837,116.384314,0,177,39766.3042013889,2008-11-14,07:18:03
39.898834,116.384315,0,177,39766.304224537,2008-11-14,07:18:05
39.898819,116.384401,0,178,39766.3042824074,2008-11-14,07:18:10
39.898849,116.38471,0,178,39766.3043402778,2008-11-14,07:18:15
39.898867,116.385164,0,171,39766.3043981481,2008-11-14,07:18:20
39.89886,116.385555,0,163,39766.3044560185,2008-11-14,07:18:25
39.898852,116.385953,0,150,39766.3045138889,2008-11-14,07:18:30
39.89887,116.386438,0,148,39766.3045717593,2008-11-14,07:18:35
39.898867,116.386817,0,140,39766.3046296296,2008-11-14,07:18:40
39.898857,116.386849,0,144,39766.3046875,2008-11-14,07:18:45
39.898834,116.386831,0,143,39766.3047453704,2008-11-14,07:18:50
39.898797,116.386766,0,142,39766.3048032407,2008-11-14,07:18:55
39.898689,116.386693,0,144,39766.3048611111,2008-11-14,07:19:00
39.898653,116.386607,0,145,39766.3049189815,2008-11-14,07:19:05
39.898615,116.386529,0,146,39766.3049768518,2008-11-14,07:19:10
39.898576,116.386439,0,148,39766.3050347222,2008-11-14,07:19:15
39.898565,116.386379,0,149,39766.3050925926,2008-11-14,07:19:20
39.898536,116.386305,0,151,39766.305150463,2008-11-14,07:19:25
39.898528,116.386211,0,155,39766.3052083333,2008-11-14,07:19:30
39.898521,116.386135,0,156,39766.3052662037,2008-11-14,07:19:35
39.89856,116.385943,0,164,39766.3053240741,2008-11-14,07:19:40
39.898612,116.385885,0,167,39766.3053819444,2008-11-14,07:19:45
39.89862,116.385902,0,165,39766.3054398148,2008-11-14,07:19:50
39.898621,116.385907,0,166,39766.3054976852,2008-11-14,07:19:55
39.898621,116.385907,0,166,39766.3055324074,2008-11-14,07:19:58
39.898619,116.385913,0,166,39766.3055555556,2008-11-14,07:20:00
39.89862,116.385922,0,167,39766.3056134259,2008-11-14,07:20:05
39.89862,116.385922,0,167,39766.3056481481,2008-11-14,07:20:08
39.898622,116.385916,0,168,39766.3056712963,2008-11-14,07:20:10
39.89871,116.385901,0,171,39766.3057291667,2008-11-14,07:20:15
39.898797,116.38588,0,175,39766.305787037,2008-11-14,07:20:20
39.89884,116.385877,0,181,39766.3058449074,2008-11-14,07:20:25
39.898864,116.385904,0,178,39766.3059027778,2008-11-14,07:20:30
39.898894,116.385881,0,175,39766.3059606481,2008-11-14,07:20:35
39.8989,116.385864,0,178,39766.3060185185,2008-11-14,07:20:40
39.898874,116.385858,0,177,39766.3060763889,2008-11-14,07:20:45
39.898832,116.385898,0,178,39766.3061342593,2008-11-14,07:20:50
39.898827,116.385884,0,181,39766.3061921296,2008-11-14,07:20:55
39.898933,116.385811,0,184,39766.30625,2008-11-14,07:21:00
39.899015,116.385749,0,187,39766.3063078704,2008-11-14,07:21:05
39.899077,116.385727,0,190,39766.3063657407,2008-11-14,07:21:10
39.899193,116.385702,0,191,39766.3064236111,2008-11-14,07:21:15
39.899265,116.385706,0,194,39766.3064814815,2008-11-14,07:21:20
39.899364,116.385667,0,194,39766.3065393518,2008-11-14,07:21:25
39.899478,116.385619,0,194,39766.3065972222,2008-11-14,07:21:30
39.899626,116.385526,0,197,39766.3066550926,2008-11-14,07:21:35
39.899812,116.38544,0,206,39766.306712963,2008-11-14,07:21:40
39.899843,116.385439,0,221,39766.3067708333,2008-11-14,07:21:45
39.899988,116.385335,0,214,39766.3068287037,2008-11-14,07:21:50
39.900231,116.385828,0,-37,39766.4756944444,2008-11-14,11:25:00
39.900311,116.38554,0,44,39766.4757523148,2008-11-14,11:25:05
39.900325,116.385571,0,39,39766.4758101852,2008-11-14,11:25:10
39.900363,116.38551,0,56,39766.4758680556,2008-11-14,11:25:15
39.900361,116.385461,0,69,39766.4759259259,2008-11-14,11:25:20
39.900353,116.385432,0,74,39766.4759837963,2008-11-14,11:25:25
39.900339,116.385409,0,62,39766.4760416667,2008-11-14,11:25:30
39.900277,116.385401,0,57,39766.476099537,2008-11-14,11:25:35
39.900243,116.385381,0,59,39766.4761574074,2008-11-14,11:25:40
39.900228,116.385379,0,48,39766.4762152778,2008-11-14,11:25:45
39.90021,116.385373,0,47,39766.4762731481,2008-11-14,11:25:50
39.90021,116.385373,0,47,39766.4763078704,2008-11-14,11:25:53
39.900204,116.385378,0,47,39766.4763310185,2008-11-14,11:25:55
39.900173,116.3854,0,48,39766.4763888889,2008-11-14,11:26:00
39.900134,116.385433,0,48,39766.4764467593,2008-11-14,11:26:05
39.900104,116.385455,0,49,39766.4765046296,2008-11-14,11:26:10
39.900078,116.385461,0,49,39766.4765625,2008-11-14,11:26:15
39.900077,116.385452,0,50,39766.4766203704,2008-11-14,11:26:20
39.900075,116.385436,0,50,39766.4766782407,2008-11-14,11:26:25
39.900076,116.385409,0,50,39766.4767361111,2008-11-14,11:26:30
39.900052,116.385342,0,52,39766.4767939815,2008-11-14,11:26:35
39.900008,116.385274,0,53,39766.4768518518,2008-11-14,11:26:40
39.899955,116.385232,0,53,39766.4769097222,2008-11-14,11:26:45
39.899912,116.385259,0,54,39766.4769675926,2008-11-14,11:26:50
39.899854,116.38526,0,54,39766.477025463,2008-11-14,11:26:55
39.899837,116.385247,0,55,39766.4770833333,2008-11-14,11:27:00
39.899822,116.385249,0,55,39766.4771412037,2008-11-14,11:27:05
39.899834,116.385285,0,56,39766.4771990741,2008-11-14,11:27:10
39.899859,116.385328,0,56,39766.4772569444,2008-11-14,11:27:15
39.899903,116.385377,0,57,39766.4773148148,2008-11-14,11:27:20
39.900008,116.385432,0,57,39766.4773726852,2008-11-14,11:27:25
39.900127,116.385475,0,57,39766.4774305556,2008-11-14,11:27:30
39.900218,116.385467,0,58,39766.4774884259,2008-11-14,11:27:35
39.90029,116.385433,0,55,39766.4775462963,2008-11-14,11:27:40
39.900396,116.385425,0,55,39766.4776041667,2008-11-14,11:27:45
39.90051,116.385436,0,56,39766.477662037,2008-11-14,11:27:50
39.900488,116.385483,0,56,39766.4777199074,2008-11-14,11:27:55
39.900477,116.385486,0,56,39766.4777777778,2008-11-14,11:28:00
39.900436,116.38552,0,56,39766.4778356481,2008-11-14,11:28:05
39.900372,116.385568,0,57,39766.4778935185,2008-11-14,11:28:10
39.900332,116.385622,0,57,39766.4779513889,2008-11-14,11:28:15
39.900321,116.38566,0,57,39766.4780092593,2008-11-14,11:28:20
39.900307,116.385708,0,57,39766.4780671296,2008-11-14,11:28:25
39.900308,116.385699,0,58,39766.478125,2008-11-14,11:28:30
39.900318,116.385695,0,58,39766.4781828704,2008-11-14,11:28:35
39.900343,116.385677,0,58,39766.4782407407,2008-11-14,11:28:40
39.900371,116.385663,0,58,39766.4782986111,2008-11-14,11:28:45
39.900389,116.38565,0,58,39766.4783564815,2008-11-14,11:28:50
39.900417,116.385631,0,58,39766.4784143518,2008-11-14,11:28:55
39.90044,116.385661,0,58,39766.4784722222,2008-11-14,11:29:00
39.900455,116.385702,0,59,39766.4785300926,2008-11-14,11:29:05
39.900472,116.385718,0,59,39766.478587963,2008-11-14,11:29:10
39.900472,116.385718,0,59,39766.4786226852,2008-11-14,11:29:13
39.90048,116.385717,0,60,39766.4786458333,2008-11-14,11:29:15
39.900486,116.385703,0,60,39766.4787037037,2008-11-14,11:29:20
39.900472,116.385699,0,61,39766.4787615741,2008-11-14,11:29:25
39.900469,116.385709,0,62,39766.4788194444,2008-11-14,11:29:30
39.900484,116.385716,0,63,39766.4788773148,2008-11-14,11:29:35
39.900501,116.385707,0,63,39766.4789351852,2008-11-14,11:29:40
39.900535,116.385664,0,64,39766.4789930556,2008-11-14,11:29:45
39.900562,116.385649,0,64,39766.4790509259,2008-11-14,11:29:50
39.900599,116.385636,0,65,39766.4791087963,2008-11-14,11:29:55
39.900638,116.385606,0,66,39766.4791666667,2008-11-14,11:30:00
39.900652,116.385581,0,67,39766.479224537,2008-11-14,11:30:05
39.900661,116.38557,0,69,39766.4792824074,2008-11-14,11:30:10
39.900671,116.385569,0,72,39766.4793402778,2008-11-14,11:30:15
39.900663,116.38557,0,74,39766.4793981481,2008-11-14,11:30:20
39.900663,116.38557,0,74,39766.4794907407,2008-11-14,11:30:28
39.900658,116.385574,0,74,39766.4795138889,2008-11-14,11:30:30
39.900635,116.385611,0,74,39766.4795717593,2008-11-14,11:30:35
39.900611,116.38563,0,74,39766.4796296296,2008-11-14,11:30:40
39.900592,116.38562,0,75,39766.4796875,2008-11-14,11:30:45
39.900617,116.385601,0,75,39766.4797453704,2008-11-14,11:30:50
39.900629,116.385571,0,76,39766.4798032407,2008-11-14,11:30:55
39.900643,116.385535,0,76,39766.4798611111,2008-11-14,11:31:00
39.900663,116.385517,0,77,39766.4799189815,2008-11-14,11:31:05
39.90064,116.385518,0,78,39766.4799768519,2008-11-14,11:31:10
39.900536,116.385553,0,79,39766.4800347222,2008-11-14,11:31:15
39.900467,116.385571,0,80,39766.4800925926,2008-11-14,11:31:20
39.900467,116.385571,0,80,39766.4801273148,2008-11-14,11:31:23
39.900469,116.385572,0,81,39766.480150463,2008-11-14,11:31:25
39.900457,116.385559,0,82,39766.4802083333,2008-11-14,11:31:30
39.90044,116.385537,0,82,39766.4802662037,2008-11-14,11:31:35
39.900409,116.385505,0,83,39766.4803240741,2008-11-14,11:31:40
39.900431,116.385483,0,84,39766.4803819444,2008-11-14,11:31:45
39.900507,116.385517,0,85,39766.4804398148,2008-11-14,11:31:50
39.900562,116.385533,0,87,39766.4804976852,2008-11-14,11:31:55
39.900581,116.385498,0,88,39766.4806134259,2008-11-14,11:32:05
39.900585,116.385504,0,88,39766.4806712963,2008-11-14,11:32:10
39.900585,116.385504,0,88,39766.4807060185,2008-11-14,11:32:13
39.900593,116.385508,0,88,39766.4807291667,2008-11-14,11:32:15
39.90058,116.385522,0,88,39766.480787037,2008-11-14,11:32:20
39.9005,116.385539,0,88,39766.4808449074,2008-11-14,11:32:25
39.900443,116.385504,0,87,39766.4809027778,2008-11-14,11:32:30
39.900365,116.385505,0,88,39766.4809606481,2008-11-14,11:32:35
39.9003,116.38552,0,88,39766.4810185185,2008-11-14,11:32:40
39.900254,116.385546,0,87,39766.4810763889,2008-11-14,11:32:45
39.900225,116.385594,0,87,39766.4811342593,2008-11-14,11:32:50
39.900259,116.385589,0,87,39766.4811921296,2008-11-14,11:32:55
39.900296,116.385545,0,87,39766.48125,2008-11-14,11:33:00
39.90033,116.385476,0,87,39766.4813078704,2008-11-14,11:33:05
39.900413,116.385394,0,87,39766.4813657407,2008-11-14,11:33:10
39.900566,116.385309,0,86,39766.4814236111,2008-11-14,11:33:15
39.900712,116.385158,0,87,39766.4814814815,2008-11-14,11:33:20
39.90081,116.384966,0,89,39766.4815393519,2008-11-14,11:33:25
39.900879,116.384797,0,91,39766.4815972222,2008-11-14,11:33:30
39.900944,116.384613,0,93,39766.4816550926,2008-11-14,11:33:35
39.90097,116.384502,0,94,39766.481712963,2008-11-14,11:33:40
39.901009,116.384497,0,94,39766.4817708333,2008-11-14,11:33:45
39.901038,116.384454,0,93,39766.4818287037,2008-11-14,11:33:50
39.90103,116.384492,0,89,39766.4818865741,2008-11-14,11:33:55
39.90103,116.384532,0,89,39766.4819444444,2008-11-14,11:34:00
39.901003,116.384572,0,88,39766.4820023148,2008-11-14,11:34:05
39.900996,116.384586,0,88,39766.4820601852,2008-11-14,11:34:10
39.900996,116.384586,0,88,39766.4820949074,2008-11-14,11:34:13
39.901002,116.38459,0,89,39766.4821180556,2008-11-14,11:34:15
39.901016,116.384611,0,90,39766.4821759259,2008-11-14,11:34:20
39.901037,116.38463,0,91,39766.4822337963,2008-11-14,11:34:25
39.901049,116.384637,0,93,39766.4822916667,2008-11-14,11:34:30
39.901073,116.384627,0,97,39766.482349537,2008-11-14,11:34:35
39.901095,116.384617,0,101,39766.4824074074,2008-11-14,11:34:40
39.901102,116.384591,0,106,39766.4824652778,2008-11-14,11:34:45
39.901099,116.384552,0,110,39766.4825231481,2008-11-14,11:34:50
39.901082,116.384571,0,114,39766.4825810185,2008-11-14,11:34:55
39.901056,116.384668,0,114,39766.4826388889,2008-11-14,11:35:00
39.900999,116.384739,0,113,39766.4826967593,2008-11-14,11:35:05
39.900887,116.384836,0,111,39766.4827546296,2008-11-14,11:35:10
39.900804,116.384878,0,113,39766.4828125,2008-11-14,11:35:15
39.900795,116.384878,0,112,39766.4828703704,2008-11-14,11:35:20
39.900767,116.384996,0,112,39766.4829282407,2008-11-14,11:35:25
39.900736,116.385099,0,106,39766.4829861111,2008-11-14,11:35:30
39.900684,116.3852,0,101,39766.4830439815,2008-11-14,11:35:35
39.900623,116.385237,0,101,39766.4831018519,2008-11-14,11:35:40
39.900537,116.385264,0,97,39766.4831597222,2008-11-14,11:35:45
39.900432,116.385289,0,96,39766.4832175926,2008-11-14,11:35:50
39.900326,116.38532,0,94,39766.483275463,2008-11-14,11:35:55
39.900169,116.385371,0,88,39766.4833333333,2008-11-14,11:36:00
39.900109,116.385389,0,84,39766.4833912037,2008-11-14,11:36:05
39.900064,116.385434,0,79,39766.4834490741,2008-11-14,11:36:10
39.900244,116.385201,0,18,39766.4873842593,2008-11-14,11:41:50
39.900287,116.385177,0,17,39766.4874421296,2008-11-14,11:41:55
39.900305,116.385165,0,16,39766.4875,2008-11-14,11:42:00
39.900288,116.38518,0,15,39766.4875578704,2008-11-14,11:42:05
39.900247,116.385183,0,14,39766.4876157407,2008-11-14,11:42:10
39.900219,116.385189,0,13,39766.4876736111,2008-11-14,11:42:15
39.900201,116.385208,0,14,39766.4877314815,2008-11-14,11:42:20
39.900206,116.385215,0,14,39766.4877893519,2008-11-14,11:42:25
39.900206,116.385215,0,14,39766.4878240741,2008-11-14,11:42:28
39.900214,116.385218,0,13,39766.4878472222,2008-11-14,11:42:30
39.900194,116.385234,0,14,39766.4879050926,2008-11-14,11:42:35
39.900332,116.38529,0,14,39766.487962963,2008-11-14,11:42:40
39.900399,116.385356,0,17,39766.4880208333,2008-11-14,11:42:45
39.900416,116.385399,0,21,39766.4880787037,2008-11-14,11:42:50
39.900425,116.385428,0,24,39766.4881365741,2008-11-14,11:42:55
39.900439,116.385447,0,29,39766.4881944444,2008-11-14,11:43:00
39.900476,116.385424,0,33,39766.4882523148,2008-11-14,11:43:05
39.90052,116.385364,0,37,39766.4883101852,2008-11-14,11:43:10
39.900521,116.385327,0,41,39766.4883680556,2008-11-14,11:43:15
39.900534,116.385334,0,43,39766.4884259259,2008-11-14,11:43:20
39.900559,116.385388,0,46,39766.4884837963,2008-11-14,11:43:25
39.900552,116.385441,0,47,39766.4885416667,2008-11-14,11:43:30
39.900544,116.385467,0,49,39766.488599537,2008-11-14,11:43:35
39.900523,116.385548,0,51,39766.4886574074,2008-11-14,11:43:40
39.900507,116.385576,0,54,39766.4887152778,2008-11-14,11:43:45
39.900485,116.385551,0,55,39766.4887731481,2008-11-14,11:43:50
39.90044,116.385503,0,59,39766.4888310185,2008-11-14,11:43:55
39.900418,116.38548,0,61,39766.4888888889,2008-11-14,11:44:00
39.900399,116.385424,0,64,39766.4889467593,2008-11-14,11:44:05
39.900389,116.38541,0,65,39766.4890046296,2008-11-14,11:44:10
39.900389,116.38541,0,65,39766.4890393519,2008-11-14,11:44:13
39.900386,116.38541,0,66,39766.4890625,2008-11-14,11:44:15
39.900389,116.385425,0,67,39766.4891203704,2008-11-14,11:44:20
39.900392,116.385445,0,66,39766.4891782407,2008-11-14,11:44:25
39.900398,116.385451,0,66,39766.4892361111,2008-11-14,11:44:30
39.900398,116.385451,0,66,39766.4892708333,2008-11-14,11:44:33
39.900396,116.385449,0,67,39766.4892939815,2008-11-14,11:44:35
39.90041,116.385458,0,67,39766.4893518519,2008-11-14,11:44:40
39.900426,116.385448,0,71,39766.4894097222,2008-11-14,11:44:45
39.90044,116.385419,0,73,39766.4894675926,2008-11-14,11:44:50
39.900435,116.385448,0,74,39766.489525463,2008-11-14,11:44:55
39.900463,116.385475,0,73,39766.4895833333,2008-11-14,11:45:00
39.900463,116.385475,0,73,39766.4896180556,2008-11-14,11:45:03
39.900468,116.38548,0,73,39766.4896412037,2008-11-14,11:45:05
39.900455,116.385471,0,73,39766.4896990741,2008-11-14,11:45:10
39.90047,116.385476,0,73,39766.4897569444,2008-11-14,11:45:15
39.900474,116.385462,0,74,39766.4898148148,2008-11-14,11:45:20
39.900484,116.385438,0,75,39766.4898726852,2008-11-14,11:45:25
39.900472,116.385401,0,75,39766.4899305556,2008-11-14,11:45:30
39.900453,116.385364,0,76,39766.4899884259,2008-11-14,11:45:35
39.90044,116.385357,0,78,39766.4900462963,2008-11-14,11:45:40
39.900436,116.385347,0,79,39766.4901041667,2008-11-14,11:45:45
39.900442,116.385335,0,81,39766.490162037,2008-11-14,11:45:50
39.900446,116.385356,0,82,39766.4902199074,2008-11-14,11:45:55
39.900452,116.385377,0,83,39766.4902777778,2008-11-14,11:46:00
39.900457,116.385345,0,82,39766.4903356481,2008-11-14,11:46:05
39.900471,116.385322,0,81,39766.4903935185,2008-11-14,11:46:10
39.900472,116.38531,0,81,39766.4904513889,2008-11-14,11:46:15
39.900472,116.38531,0,81,39766.4905092593,2008-11-14,11:46:20
39.900476,116.385311,0,82,39766.4905671296,2008-11-14,11:46:25
39.900476,116.385311,0,82,39766.4906018519,2008-11-14,11:46:28
39.900475,116.385318,0,82,39766.490625,2008-11-14,11:46:30
39.90047,116.385289,0,81,39766.4906828704,2008-11-14,11:46:35
39.900464,116.385273,0,79,39766.4907407407,2008-11-14,11:46:40
39.900428,116.385285,0,79,39766.4907986111,2008-11-14,11:46:45
39.900432,116.385286,0,78,39766.4908564815,2008-11-14,11:46:50
39.900432,116.385286,0,78,39766.4908912037,2008-11-14,11:46:53
39.900426,116.385285,0,77,39766.4909143519,2008-11-14,11:46:55
39.90038,116.385274,0,77,39766.4909722222,2008-11-14,11:47:00
39.900321,116.38527,0,77,39766.4910300926,2008-11-14,11:47:05
39.9003,116.3853,0,77,39766.491087963,2008-11-14,11:47:10
39.900272,116.385287,0,77,39766.4911458333,2008-11-14,11:47:15
39.900278,116.385319,0,77,39766.4912037037,2008-11-14,11:47:20
39.900294,116.385348,0,77,39766.4912615741,2008-11-14,11:47:25
39.900317,116.38538,0,78,39766.4913194444,2008-11-14,11:47:30
39.90033,116.385407,0,79,39766.4913773148,2008-11-14,11:47:35
39.900354,116.385407,0,80,39766.4914351852,2008-11-14,11:47:40
39.900392,116.385389,0,81,39766.4914930556,2008-11-14,11:47:45
39.900402,116.385336,0,80,39766.4915509259,2008-11-14,11:47:50
39.900424,116.385299,0,80,39766.4916087963,2008-11-14,11:47:55
39.900439,116.385315,0,79,39766.4916666667,2008-11-14,11:48:00
39.900437,116.385346,0,78,39766.491724537,2008-11-14,11:48:05
39.900423,116.38536,0,78,39766.4917824074,2008-11-14,11:48:10
39.9004,116.385369,0,79,39766.4918402778,2008-11-14,11:48:15
39.900393,116.385384,0,80,39766.4918981481,2008-11-14,11:48:20
39.900366,116.385356,0,80,39766.4919560185,2008-11-14,11:48:25
39.900353,116.385341,0,79,39766.4920138889,2008-11-14,11:48:30
39.900354,116.385323,0,79,39766.4920717593,2008-11-14,11:48:35
39.900347,116.385321,0,78,39766.4921296296,2008-11-14,11:48:40
39.900347,116.385322,0,78,39766.4921875,2008-11-14,11:48:45
39.900354,116.385329,0,78,39766.4922453704,2008-11-14,11:48:50
39.900354,116.385329,0,78,39766.4922800926,2008-11-14,11:48:53
39.900358,116.385325,0,78,39766.4923032407,2008-11-14,11:48:55
39.900437,116.385358,0,77,39766.4923611111,2008-11-14,11:49:00
39.900455,116.385395,0,77,39766.4924189815,2008-11-14,11:49:05
39.90048,116.385479,0,77,39766.4924768518,2008-11-14,11:49:10
39.900523,116.385539,0,77,39766.4925347222,2008-11-14,11:49:15
39.900564,116.38561,0,77,39766.4925925926,2008-11-14,11:49:20
39.900595,116.385656,0,78,39766.492650463,2008-11-14,11:49:25
39.900552,116.385689,0,78,39766.4927083333,2008-11-14,11:49:30
39.90054,116.385702,0,77,39766.4927662037,2008-11-14,11:49:35
39.900502,116.385602,0,78,39766.4928240741,2008-11-14,11:49:40
39.900426,116.385356,0,75,39766.4928819444,2008-11-14,11:49:45
39.900488,116.385334,0,73,39766.4929398148,2008-11-14,11:49:50
39.90052,116.385375,0,70,39766.4929976852,2008-11-14,11:49:55
39.900512,116.385415,0,68,39766.4930555556,2008-11-14,11:50:00
39.900558,116.385484,0,68,39766.4931134259,2008-11-14,11:50:05
39.900493,116.385499,0,67,39766.4931712963,2008-11-14,11:50:10
39.900424,116.3855,0,65,39766.4932291667,2008-11-14,11:50:15
39.900324,116.385465,0,63,39766.493287037,2008-11-14,11:50:20
39.900255,116.385534,0,61,39766.4933449074,2008-11-14,11:50:25
39.900159,116.385579,0,59,39766.4934027778,2008-11-14,11:50:30
39.900058,116.385643,0,58,39766.4934606481,2008-11-14,11:50:35
39.900003,116.385678,0,55,39766.4935185185,2008-11-14,11:50:40
39.89993,116.38572,0,54,39766.4935763889,2008-11-14,11:50:45
39.899863,116.385737,0,51,39766.4936342593,2008-11-14,11:50:50
39.899784,116.38579,0,50,39766.4936921296,2008-11-14,11:50:55
39.899701,116.385874,0,49,39766.49375,2008-11-14,11:51:00
39.899543,116.385949,0,48,39766.4938078704,2008-11-14,11:51:05
39.899455,116.386029,0,49,39766.4938657407,2008-11-14,11:51:10
39.899376,116.386107,0,53,39766.4939236111,2008-11-14,11:51:15
39.899298,116.38614,0,58,39766.4939814815,2008-11-14,11:51:20
39.899237,116.386161,0,64,39766.4940393518,2008-11-14,11:51:25
39.899182,116.386202,0,71,39766.4940972222,2008-11-14,11:51:30
39.89921,116.386205,0,74,39766.4941550926,2008-11-14,11:51:35
39.89931,116.385996,0,66,39766.494212963,2008-11-14,11:51:40
39.899267,116.386032,0,69,39766.4942708333,2008-11-14,11:51:45
39.899203,116.386062,0,72,39766.4943287037,2008-11-14,11:51:50
39.899163,116.386085,0,76,39766.4943865741,2008-11-14,11:51:55
39.899127,116.386083,0,78,39766.4944444444,2008-11-14,11:52:00
39.899144,116.38608,0,79,39766.4945023148,2008-11-14,11:52:05
39.89911,116.386073,0,79,39766.4945601852,2008-11-14,11:52:10
39.8991,116.386056,0,78,39766.4946180556,2008-11-14,11:52:15
39.899078,116.386063,0,78,39766.4946759259,2008-11-14,11:52:20
39.899087,116.38605,0,78,39766.4947337963,2008-11-14,11:52:25
39.899094,116.385978,0,92,39766.4947916667,2008-11-14,11:52:30
39.899094,116.385882,0,96,39766.494849537,2008-11-14,11:52:35
39.899094,116.385882,0,96,39766.4948842593,2008-11-14,11:52:38
39.899087,116.385882,0,97,39766.4949074074,2008-11-14,11:52:40
39.899059,116.385845,0,94,39766.4949652778,2008-11-14,11:52:45
39.899059,116.385845,0,94,39766.495,2008-11-14,11:52:48
39.899054,116.385843,0,94,39766.4950231481,2008-11-14,11:52:50
39.899032,116.385838,0,96,39766.4950810185,2008-11-14,11:52:55
39.898972,116.385826,0,101,39766.4951388889,2008-11-14,11:53:00
39.898932,116.385809,0,104,39766.4951967593,2008-11-14,11:53:05
39.898862,116.385784,0,108,39766.4952546296,2008-11-14,11:53:10
39.898797,116.385777,0,111,39766.4953125,2008-11-14,11:53:15
39.898751,116.385772,0,121,39766.4953703704,2008-11-14,11:53:20
39.898698,116.385733,0,125,39766.4954282407,2008-11-14,11:53:25
39.898649,116.38572,0,126,39766.4954861111,2008-11-14,11:53:30
39.898644,116.385693,0,128,39766.4955439815,2008-11-14,11:53:35
39.898671,116.385628,0,125,39766.4956018519,2008-11-14,11:53:40
39.898706,116.385593,0,122,39766.4956597222,2008-11-14,11:53:45
39.898722,116.385559,0,118,39766.4957175926,2008-11-14,11:53:50
39.898748,116.385531,0,116,39766.495775463,2008-11-14,11:53:55
39.898779,116.3855,0,115,39766.4958333333,2008-11-14,11:54:00
39.898868,116.385446,0,111,39766.4958912037,2008-11-14,11:54:05
39.898909,116.385407,0,107,39766.4959490741,2008-11-14,11:54:10
39.898974,116.385344,0,109,39766.4960069444,2008-11-14,11:54:15
39.898998,116.385281,0,110,39766.4960648148,2008-11-14,11:54:20
39.899066,116.385213,0,109,39766.4961226852,2008-11-14,11:54:25
39.899093,116.385158,0,106,39766.4961805556,2008-11-14,11:54:30
39.899119,116.385119,0,105,39766.4962384259,2008-11-14,11:54:35
39.899152,116.38502,0,111,39766.4962962963,2008-11-14,11:54:40
39.899184,116.384995,0,111,39766.4963541667,2008-11-14,11:54:45
39.899205,116.384965,0,110,39766.496412037,2008-11-14,11:54:50
39.899224,116.384944,0,108,39766.4964699074,2008-11-14,11:54:55
39.899267,116.384919,0,105,39766.4965277778,2008-11-14,11:55:00
39.899297,116.384903,0,101,39766.4965856481,2008-11-14,11:55:05
39.899297,116.384903,0,101,39766.4966203704,2008-11-14,11:55:08
39.899302,116.384896,0,100,39766.4966435185,2008-11-14,11:55:10
39.899401,116.384905,0,101,39766.4967013889,2008-11-14,11:55:15
39.899478,116.384913,0,101,39766.4967592593,2008-11-14,11:55:20
39.89955,116.384882,0,100,39766.4968171296,2008-11-14,11:55:25
39.899681,116.384829,0,95,39766.496875,2008-11-14,11:55:30
39.899712,116.384779,0,94,39766.4969328704,2008-11-14,11:55:35
39.899772,116.384745,0,93,39766.4969907407,2008-11-14,11:55:40
39.899821,116.384664,0,98,39766.4970486111,2008-11-14,11:55:45
39.899725,116.384571,0,96,39766.4971064815,2008-11-14,11:55:50
39.899745,116.384458,0,99,39766.4971643519,2008-11-14,11:55:55
39.899705,116.384413,0,98,39766.4972222222,2008-11-14,11:56:00
39.899624,116.384336,0,97,39766.4972800926,2008-11-14,11:56:05
39.899569,116.384209,0,94,39766.497337963,2008-11-14,11:56:10
39.899495,116.384068,0,95,39766.4973958333,2008-11-14,11:56:15
39.899435,116.38388,0,93,39766.4974537037,2008-11-14,11:56:20
39.899423,116.383757,0,94,39766.4975115741,2008-11-14,11:56:25
39.899397,116.383643,0,90,39766.4975694444,2008-11-14,11:56:30
39.899389,116.383563,0,90,39766.4976273148,2008-11-14,11:56:35
39.899381,116.383466,0,92,39766.4976851852,2008-11-14,11:56:40
39.899405,116.383371,0,92,39766.4977430556,2008-11-14,11:56:45
39.899429,116.383284,0,94,39766.4978009259,2008-11-14,11:56:50
39.899453,116.383187,0,98,39766.4978587963,2008-11-14,11:56:55
39.899502,116.383085,0,99,39766.4979166667,2008-11-14,11:57:00
39.899523,116.382993,0,99,39766.497974537,2008-11-14,11:57:05
39.899535,116.382913,0,99,39766.4980324074,2008-11-14,11:57:10
39.899498,116.382804,0,102,39766.4980902778,2008-11-14,11:57:15
39.899475,116.382744,0,101,39766.4981481481,2008-11-14,11:57:20
39.89946,116.382719,0,100,39766.4982060185,2008-11-14,11:57:25
39.899339,116.382632,0,100,39766.4982638889,2008-11-14,11:57:30
39.89935,116.382622,0,99,39766.4983217593,2008-11-14,11:57:35
39.8993,116.382735,0,96,39766.4983796296,2008-11-14,11:57:40
39.899249,116.382689,0,90,39766.4984375,2008-11-14,11:57:45
39.899237,116.382561,0,87,39766.4984953704,2008-11-14,11:57:50
39.899206,116.382512,0,85,39766.4985532407,2008-11-14,11:57:55
39.899206,116.382512,0,85,39766.498587963,2008-11-14,11:57:58
39.899211,116.382511,0,84,39766.4986111111,2008-11-14,11:58:00
39.899225,116.38241,0,85,39766.4986689815,2008-11-14,11:58:05
39.899226,116.382257,0,87,39766.4987268519,2008-11-14,11:58:10
39.899237,116.382103,0,91,39766.4987847222,2008-11-14,11:58:15
39.899258,116.382048,0,93,39766.4988425926,2008-11-14,11:58:20
39.899284,116.38202,0,90,39766.498900463,2008-11-14,11:58:25
39.899318,116.381945,0,83,39766.4989583333,2008-11-14,11:58:30
39.899331,116.381882,0,79,39766.4990162037,2008-11-14,11:58:35
39.899326,116.381817,0,78,39766.4990740741,2008-11-14,11:58:40
39.899355,116.381746,0,79,39766.4991319444,2008-11-14,11:58:45
39.899362,116.381616,0,84,39766.4991898148,2008-11-14,11:58:50
39.899369,116.381401,0,87,39766.4992476852,2008-11-14,11:58:55
39.899242,116.38129,0,85,39766.4993055556,2008-11-14,11:59:00
39.898755,116.381007,0,77,39766.4993634259,2008-11-14,11:59:05
39.898639,116.380871,0,74,39766.4994212963,2008-11-14,11:59:10
39.898614,116.380753,0,68,39766.4994791667,2008-11-14,11:59:15
39.898616,116.380646,0,66,39766.499537037,2008-11-14,11:59:20
39.898624,116.380561,0,64,39766.4995949074,2008-11-14,11:59:25
39.898627,116.380517,0,65,39766.4996527778,2008-11-14,11:59:30
39.898578,116.380483,0,65,39766.4997106481,2008-11-14,11:59:35
39.898609,116.380437,0,64,39766.4997685185,2008-11-14,11:59:40
39.898656,116.380388,0,63,39766.4998263889,2008-11-14,11:59:45
39.898712,116.380339,0,63,39766.4998842593,2008-11-14,11:59:50
39.898741,116.380278,0,63,39766.4999421296,2008-11-14,11:59:55
39.898766,116.380229,0,62,39766.5,2008-11-14,12:00:00
39.898804,116.380147,0,59,39766.5000578704,2008-11-14,12:00:05
39.898799,116.380061,0,59,39766.5001157407,2008-11-14,12:00:10
39.898727,116.379984,0,59,39766.5001736111,2008-11-14,12:00:15
39.898631,116.379886,0,55,39766.5002314815,2008-11-14,12:00:20
39.898581,116.379802,0,55,39766.5002893518,2008-11-14,12:00:25
39.898574,116.379704,0,58,39766.5003472222,2008-11-14,12:00:30
39.898576,116.379621,0,52,39766.5004050926,2008-11-14,12:00:35
39.898582,116.379491,0,64,39766.500462963,2008-11-14,12:00:40
39.898575,116.379315,0,83,39766.5005208333,2008-11-14,12:00:45
39.898536,116.379175,0,97,39766.5005787037,2008-11-14,12:00:50
39.898551,116.379128,0,92,39766.5006365741,2008-11-14,12:00:55
39.898561,116.379082,0,93,39766.5006944444,2008-11-14,12:01:00
39.898536,116.379036,0,90,39766.5007523148,2008-11-14,12:01:05
39.898551,116.378997,0,91,39766.5008101852,2008-11-14,12:01:10
39.898583,116.378946,0,91,39766.5008680556,2008-11-14,12:01:15
39.898595,116.378919,0,90,39766.5009259259,2008-11-14,12:01:20
39.89859,116.378876,0,87,39766.5009837963,2008-11-14,12:01:25
39.898586,116.378816,0,83,39766.5010416667,2008-11-14,12:01:30
39.898545,116.378734,0,82,39766.501099537,2008-11-14,12:01:35
39.898541,116.378696,0,82,39766.5011574074,2008-11-14,12:01:40
39.898474,116.378608,0,76,39766.5012152778,2008-11-14,12:01:45
39.898407,116.37855,0,73,39766.5012731481,2008-11-14,12:01:50
39.898358,116.378543,0,72,39766.5013310185,2008-11-14,12:01:55
39.898289,116.378512,0,70,39766.5013888889,2008-11-14,12:02:00
39.898201,116.378438,0,63,39766.5014467593,2008-11-14,12:02:05
39.898117,116.378384,0,57,39766.5015046296,2008-11-14,12:02:10
39.898051,116.378384,0,49,39766.5015625,2008-11-14,12:02:15
39.897994,116.378378,0,38,39766.5016203704,2008-11-14,12:02:20
39.897927,116.378384,0,35,39766.5016782407,2008-11-14,12:02:25
39.897879,116.378393,0,32,39766.5017361111,2008-11-14,12:02:30
39.897809,116.378419,0,30,39766.5017939815,2008-11-14,12:02:35
39.897705,116.37847,0,31,39766.5018518518,2008-11-14,12:02:40
39.89762,116.378387,0,48,39766.5019097222,2008-11-14,12:02:45
39.897546,116.378305,0,69,39766.5019675926,2008-11-14,12:02:50
39.897486,116.378258,0,75,39766.502025463,2008-11-14,12:02:55
39.897436,116.378243,0,82,39766.5020833333,2008-11-14,12:03:00
39.897383,116.378252,0,83,39766.5021412037,2008-11-14,12:03:05
39.897312,116.37822,0,93,39766.5021990741,2008-11-14,12:03:10
39.897257,116.378204,0,95,39766.5022569444,2008-11-14,12:03:15
39.897224,116.378214,0,95,39766.5023148148,2008-11-14,12:03:20
39.89718,116.378233,0,96,39766.5023726852,2008-11-14,12:03:25
39.897146,116.378291,0,97,39766.5024305556,2008-11-14,12:03:30
39.897146,116.378291,0,97,39766.5024652778,2008-11-14,12:03:33
39.897144,116.378291,0,97,39766.5024884259,2008-11-14,12:03:35
39.897123,116.378268,0,101,39766.5025462963,2008-11-14,12:03:40
39.897107,116.37827,0,103,39766.5026041667,2008-11-14,12:03:45
39.897097,116.378255,0,102,39766.502662037,2008-11-14,12:03:50
39.897085,116.378233,0,101,39766.5027199074,2008-11-14,12:03:55
39.897082,116.378227,0,101,39766.5027777778,2008-11-14,12:04:00
39.897078,116.378223,0,101,39766.5028356481,2008-11-14,12:04:05
39.897078,116.378223,0,101,39766.5028703704,2008-11-14,12:04:08
39.897078,116.378224,0,100,39766.5028935185,2008-11-14,12:04:10
39.897066,116.378214,0,100,39766.5029513889,2008-11-14,12:04:15
39.897054,116.378211,0,100,39766.5030092593,2008-11-14,12:04:20
39.897053,116.378208,0,100,39766.5030671296,2008-11-14,12:04:25
39.897054,116.378205,0,100,39766.503125,2008-11-14,12:04:30
39.897057,116.378201,0,100,39766.5031828704,2008-11-14,12:04:35
39.897058,116.378196,0,100,39766.5032407407,2008-11-14,12:04:40
39.897063,116.378203,0,102,39766.5032986111,2008-11-14,12:04:45
39.897063,116.378203,0,102,39766.5033333333,2008-11-14,12:04:48
39.89706,116.378207,0,101,39766.5033564815,2008-11-14,12:04:50
39.897073,116.378205,0,102,39766.5034143519,2008-11-14,12:04:55
39.897158,116.378106,0,105,39766.5034722222,2008-11-14,12:05:00
39.897103,116.378076,0,106,39766.5035300926,2008-11-14,12:05:05
39.897251,116.378077,0,95,39766.503587963,2008-11-14,12:05:10
39.897465,116.378035,0,91,39766.5036458333,2008-11-14,12:05:15
39.897767,116.377999,0,93,39766.5037037037,2008-11-14,12:05:20
39.897983,116.377948,0,93,39766.5037615741,2008-11-14,12:05:25
39.898001,116.377822,0,97,39766.5038194444,2008-11-14,12:05:30
39.898032,116.377687,0,100,39766.5038773148,2008-11-14,12:05:35
39.898071,116.37752,0,103,39766.5039351852,2008-11-14,12:05:40
39.898096,116.377398,0,110,39766.5039930556,2008-11-14,12:05:45
39.89811,116.377323,0,117,39766.5040509259,2008-11-14,12:05:50
39.89812,116.377313,0,124,39766.5041087963,2008-11-14,12:05:55
39.898135,116.377312,0,124,39766.5041666667,2008-11-14,12:06:00
39.898214,116.377292,0,110,39766.504224537,2008-11-14,12:06:05
39.898394,116.377287,0,84,39766.5042824074,2008-11-14,12:06:10
39.898505,116.377341,0,73,39766.5043402778,2008-11-14,12:06:15
39.898565,116.377574,0,76,39766.5043981481,2008-11-14,12:06:20
39.898709,116.377844,0,106,39766.5044560185,2008-11-14,12:06:25
39.898826,116.377851,0,109,39766.5045138889,2008-11-14,12:06:30
39.898899,116.377681,0,110,39766.5045717593,2008-11-14,12:06:35
39.898944,116.377336,0,110,39766.5046296296,2008-11-14,12:06:40
39.89898,116.376863,0,109,39766.5046875,2008-11-14,12:06:45
39.89904,116.376329,0,114,39766.5047453704,2008-11-14,12:06:50
39.899016,116.375683,0,114,39766.5048032407,2008-11-14,12:06:55
39.898775,116.374857,0,106,39766.5048611111,2008-11-14,12:07:00
39.89873,116.374154,0,104,39766.5049189815,2008-11-14,12:07:05
39.898705,116.373544,0,103,39766.5049768519,2008-11-14,12:07:10
39.898673,116.373001,0,99,39766.5050347222,2008-11-14,12:07:15
39.898637,116.372482,0,90,39766.5050925926,2008-11-14,12:07:20
39.898629,116.371951,0,75,39766.505150463,2008-11-14,12:07:25
39.898616,116.371503,0,64,39766.5052083333,2008-11-14,12:07:30
39.898611,116.37115,0,53,39766.5052662037,2008-11-14,12:07:35
39.898605,116.371057,0,50,39766.5053240741,2008-11-14,12:07:40
39.898591,116.37087,0,45,39766.5053819444,2008-11-14,12:07:45
39.898576,116.370613,0,34,39766.5054398148,2008-11-14,12:07:50
39.898627,116.370455,0,20,39766.5054976852,2008-11-14,12:07:55
39.898672,116.370317,0,6,39766.5055555556,2008-11-14,12:08:00
39.898702,116.370015,0,-3,39766.5056134259,2008-11-14,12:08:05
39.898727,116.369467,0,-8,39766.5056712963,2008-11-14,12:08:10
39.898693,116.368975,0,-12,39766.5057291667,2008-11-14,12:08:15
39.898676,116.368553,0,-10,39766.505787037,2008-11-14,12:08:20
39.898659,116.368277,0,-8,39766.5058449074,2008-11-14,12:08:25
39.898818,116.368132,0,-7,39766.5059027778,2008-11-14,12:08:30
39.899049,116.368112,0,9,39766.5059606481,2008-11-14,12:08:35
39.899354,116.368133,0,31,39766.5060185185,2008-11-14,12:08:40
39.89974,116.368127,0,44,39766.5060763889,2008-11-14,12:08:45
39.900165,116.368116,0,51,39766.5061342593,2008-11-14,12:08:50
39.90061,116.368064,0,69,39766.5061921296,2008-11-14,12:08:55
39.901135,116.36805,0,90,39766.50625,2008-11-14,12:09:00
39.901662,116.368049,0,107,39766.5063078704,2008-11-14,12:09:05
39.902161,116.368057,0,109,39766.5063657407,2008-11-14,12:09:10
39.902603,116.368035,0,112,39766.5064236111,2008-11-14,12:09:15
39.90307,116.368069,0,110,39766.5064814815,2008-11-14,12:09:20
39.903424,116.368019,0,135,39766.5065393519,2008-11-14,12:09:25
39.903727,116.368033,0,126,39766.5065972222,2008-11-14,12:09:30
39.904001,116.368024,0,128,39766.5066550926,2008-11-14,12:09:35
39.90421,116.368068,0,147,39766.506712963,2008-11-14,12:09:40
39.904419,116.368109,0,134,39766.5067708333,2008-11-14,12:09:45
39.90446,116.368098,0,136,39766.5068287037,2008-11-14,12:09:50
39.90446,116.368098,0,136,39766.5068634259,2008-11-14,12:09:53
39.904465,116.368099,0,136,39766.5068865741,2008-11-14,12:09:55
39.904496,116.368099,0,136,39766.5069444444,2008-11-14,12:10:00
39.904578,116.368077,0,134,39766.5070023148,2008-11-14,12:10:05
39.904742,116.36801,0,143,39766.5070601852,2008-11-14,12:10:10
39.904967,116.368042,0,124,39766.5071180556,2008-11-14,12:10:15
39.905126,116.368043,0,117,39766.5071759259,2008-11-14,12:10:20
39.905242,116.368081,0,106,39766.5072337963,2008-11-14,12:10:25
39.905331,116.368084,0,98,39766.5072916667,2008-11-14,12:10:30
39.905497,116.368067,0,100,39766.507349537,2008-11-14,12:10:35
39.905735,116.368048,0,105,39766.5074074074,2008-11-14,12:10:40
39.905988,116.368022,0,116,39766.5074652778,2008-11-14,12:10:45
39.906191,116.368003,0,119,39766.5075231481,2008-11-14,12:10:50
39.9063,116.367993,0,128,39766.5075810185,2008-11-14,12:10:55
39.906397,116.367975,0,132,39766.5076388889,2008-11-14,12:11:00
39.906573,116.367954,0,130,39766.5076967593,2008-11-14,12:11:05
39.906678,116.367965,0,133,39766.5077546296,2008-11-14,12:11:10
39.906822,116.367974,0,133,39766.5078125,2008-11-14,12:11:15
39.907032,116.367951,0,131,39766.5078703704,2008-11-14,12:11:20
39.907252,116.367931,0,135,39766.5079282407,2008-11-14,12:11:25
39.90742,116.367919,0,147,39766.5079861111,2008-11-14,12:11:30
39.9075,116.367958,0,152,39766.5080439815,2008-11-14,12:11:35
39.907517,116.368207,0,153,39766.5081018518,2008-11-14,12:11:40
39.907522,116.368526,0,156,39766.5081597222,2008-11-14,12:11:45
39.907519,116.368904,0,167,39766.5082175926,2008-11-14,12:11:50
39.907523,116.369313,0,173,39766.508275463,2008-11-14,12:11:55
39.907557,116.369668,0,172,39766.5083333333,2008-11-14,12:12:00
39.907614,116.369923,0,163,39766.5083912037,2008-11-14,12:12:05
39.907558,116.370033,0,155,39766.5084490741,2008-11-14,12:12:10
39.907428,116.370096,0,167,39766.5085069444,2008-11-14,12:12:15
39.907212,116.370072,0,158,39766.5085648148,2008-11-14,12:12:20
39.906937,116.370054,0,149,39766.5086226852,2008-11-14,12:12:25
39.906676,116.370037,0,135,39766.5086805556,2008-11-14,12:12:30
39.906411,116.370012,0,115,39766.5087384259,2008-11-14,12:12:35
39.90621,116.370032,0,124,39766.5087962963,2008-11-14,12:12:40
39.906051,116.369994,0,127,39766.5088541667,2008-11-14,12:12:45
39.905952,116.369714,0,121,39766.508912037,2008-11-14,12:12:50
39.905918,116.369308,0,121,39766.5089699074,2008-11-14,12:12:55
39.905897,116.368867,0,120,39766.5090277778,2008-11-14,12:13:00
39.9059,116.36857,0,124,39766.5090856481,2008-11-14,12:13:05
39.905882,116.368359,0,124,39766.5091435185,2008-11-14,12:13:10
39.905894,116.368238,0,119,39766.5092013889,2008-11-14,12:13:15
39.905901,116.368242,0,125,39766.5092592593,2008-11-14,12:13:20
39.905901,116.368241,0,125,39766.5093171296,2008-11-14,12:13:25
39.905901,116.36824,0,125,39766.509375,2008-11-14,12:13:30
39.9059,116.368239,0,126,39766.5094328704,2008-11-14,12:13:35
39.9059,116.368235,0,126,39766.5094907407,2008-11-14,12:13:40
39.9059,116.368233,0,126,39766.5095486111,2008-11-14,12:13:45
39.905899,116.36823,0,126,39766.5096064815,2008-11-14,12:13:50
39.905899,116.36823,0,126,39766.5096412037,2008-11-14,12:13:53
39.905899,116.368229,0,126,39766.5096643518,2008-11-14,12:13:55
39.905901,116.368201,0,128,39766.5097222222,2008-11-14,12:14:00
39.905902,116.367913,0,129,39766.5097800926,2008-11-14,12:14:05
39.90589,116.367471,0,119,39766.509837963,2008-11-14,12:14:10
39.905894,116.366956,0,112,39766.5098958333,2008-11-14,12:14:15
39.905899,116.36635,0,115,39766.5099537037,2008-11-14,12:14:20
39.905895,116.36571,0,111,39766.5100115741,2008-11-14,12:14:25
39.905905,116.365159,0,115,39766.5100694444,2008-11-14,12:14:30
39.905913,116.364608,0,122,39766.5101273148,2008-11-14,12:14:35
39.905905,116.364033,0,122,39766.5101851852,2008-11-14,12:14:40
39.905905,116.363514,0,114,39766.5102430556,2008-11-14,12:14:45
39.9059,116.363006,0,104,39766.5103009259,2008-11-14,12:14:50
39.905902,116.36245,0,96,39766.5103587963,2008-11-14,12:14:55
39.905908,116.361843,0,92,39766.5104166667,2008-11-14,12:15:00
39.905914,116.361248,0,94,39766.510474537,2008-11-14,12:15:05
39.905945,116.360711,0,96,39766.5105324074,2008-11-14,12:15:10
39.905939,116.360126,0,94,39766.5105902778,2008-11-14,12:15:15
39.90596,116.35954,0,95,39766.5106481481,2008-11-14,12:15:20
39.905986,116.358981,0,95,39766.5107060185,2008-11-14,12:15:25
39.905996,116.358488,0,95,39766.5107638889,2008-11-14,12:15:30
39.906002,116.358097,0,96,39766.5108217593,2008-11-14,12:15:35
39.905955,116.357903,0,100,39766.5108796296,2008-11-14,12:15:40
39.905927,116.357861,0,100,39766.5109375,2008-11-14,12:15:45
39.905919,116.357838,0,101,39766.5109953704,2008-11-14,12:15:50
39.905934,116.357714,0,104,39766.5110532407,2008-11-14,12:15:55
39.905936,116.357386,0,108,39766.5111111111,2008-11-14,12:16:00
39.905969,116.357005,0,112,39766.5111689815,2008-11-14,12:16:05
39.905962,116.356637,0,115,39766.5112268519,2008-11-14,12:16:10
39.905989,116.356246,0,114,39766.5112847222,2008-11-14,12:16:15
39.905962,116.35575,0,112,39766.5113425926,2008-11-14,12:16:20
39.905916,116.355173,0,116,39766.511400463,2008-11-14,12:16:25
39.905919,116.35477,0,118,39766.5114583333,2008-11-14,12:16:30
39.905938,116.354379,0,117,39766.5115162037,2008-11-14,12:16:35
39.905945,116.353903,0,116,39766.5115740741,2008-11-14,12:16:40
39.905948,116.353425,0,115,39766.5116319444,2008-11-14,12:16:45
39.905955,116.353046,0,115,39766.5116898148,2008-11-14,12:16:50
39.905937,116.352751,0,118,39766.5117476852,2008-11-14,12:16:55
39.90596,116.352466,0,118,39766.5118055556,2008-11-14,12:17:00
39.905959,116.352221,0,121,39766.5118634259,2008-11-14,12:17:05
39.90597,116.352102,0,121,39766.5119212963,2008-11-14,12:17:10
39.905986,116.352084,0,120,39766.5119791667,2008-11-14,12:17:15
39.905986,116.352084,0,120,39766.5120138889,2008-11-14,12:17:18
39.905987,116.352091,0,119,39766.512037037,2008-11-14,12:17:20
39.905988,116.352082,0,119,39766.5120949074,2008-11-14,12:17:25
39.905933,116.35194,0,122,39766.5121527778,2008-11-14,12:17:30
39.905919,116.351669,0,124,39766.5122106481,2008-11-14,12:17:35
39.905933,116.351351,0,121,39766.5122685185,2008-11-14,12:17:40
39.905921,116.351002,0,115,39766.5123263889,2008-11-14,12:17:45
39.905922,116.350682,0,108,39766.5123842593,2008-11-14,12:17:50
39.905914,116.350303,0,106,39766.5124421296,2008-11-14,12:17:55
39.905909,116.349862,0,103,39766.5125,2008-11-14,12:18:00
39.905923,116.349503,0,104,39766.5125578704,2008-11-14,12:18:05
39.90593,116.349156,0,109,39766.5126157407,2008-11-14,12:18:10
39.905946,116.348801,0,122,39766.5126736111,2008-11-14,12:18:15
39.905947,116.348409,0,125,39766.5127314815,2008-11-14,12:18:20
39.905945,116.348076,0,130,39766.5127893519,2008-11-14,12:18:25
39.905934,116.34778,0,134,39766.5128472222,2008-11-14,12:18:30
39.905965,116.347438,0,139,39766.5129050926,2008-11-14,12:18:35
39.905985,116.347056,0,144,39766.512962963,2008-11-14,12:18:40
39.906006,116.346759,0,147,39766.5130208333,2008-11-14,12:18:45
39.906029,116.346524,0,150,39766.5130787037,2008-11-14,12:18:50
39.906197,116.346416,0,154,39766.5131365741,2008-11-14,12:18:55
39.906457,116.346421,0,158,39766.5131944444,2008-11-14,12:19:00
39.906732,116.346467,0,165,39766.5132523148,2008-11-14,12:19:05
39.90694,116.346521,0,176,39766.5133101852,2008-11-14,12:19:10
39.907111,116.346542,0,187,39766.5133680556,2008-11-14,12:19:15
39.907272,116.346609,0,197,39766.5134259259,2008-11-14,12:19:20
39.907432,116.346601,0,200,39766.5134837963,2008-11-14,12:19:25
39.907521,116.346631,0,203,39766.5135416667,2008-11-14,12:19:30
39.907521,116.346648,0,198,39766.513599537,2008-11-14,12:19:35
39.907519,116.346672,0,200,39766.5136574074,2008-11-14,12:19:40
39.907528,116.346672,0,202,39766.5137152778,2008-11-14,12:19:45
39.907662,116.346666,0,203,39766.5137731481,2008-11-14,12:19:50
39.907861,116.346627,0,208,39766.5138310185,2008-11-14,12:19:55
39.908176,116.346553,0,213,39766.5138888889,2008-11-14,12:20:00
39.908457,116.346547,0,219,39766.5139467593,2008-11-14,12:20:05
39.908732,116.346512,0,231,39766.5140046296,2008-11-14,12:20:10
39.909041,116.346539,0,237,39766.5140625,2008-11-14,12:20:15
39.909319,116.346554,0,249,39766.5141203704,2008-11-14,12:20:20
39.909535,116.346524,0,250,39766.5141782407,2008-11-14,12:20:25
39.90977,116.34653,0,258,39766.5142361111,2008-11-14,12:20:30
39.910075,116.34656,0,272,39766.5142939815,2008-11-14,12:20:35
39.910452,116.346573,0,283,39766.5143518519,2008-11-14,12:20:40
39.910764,116.346576,0,275,39766.5144097222,2008-11-14,12:20:45
39.911032,116.346558,0,269,39766.5144675926,2008-11-14,12:20:50
39.911196,116.346551,0,276,39766.514525463,2008-11-14,12:20:55
39.911347,116.346534,0,278,39766.5145833333,2008-11-14,12:21:00
39.911521,116.346565,0,283,39766.5146412037,2008-11-14,12:21:05
39.911603,116.346577,0,288,39766.5146990741,2008-11-14,12:21:10
39.911616,116.346588,0,290,39766.5147569444,2008-11-14,12:21:15
39.911672,116.34654,0,292,39766.5148148148,2008-11-14,12:21:20
39.911885,116.34662,0,295,39766.5148726852,2008-11-14,12:21:25
39.912077,116.346658,0,300,39766.5149305556,2008-11-14,12:21:30
39.912332,116.346767,0,302,39766.5149884259,2008-11-14,12:21:35
39.912366,116.346895,0,297,39766.5150462963,2008-11-14,12:21:40
39.912444,116.346978,0,293,39766.5151041667,2008-11-14,12:21:45
39.912475,116.34702,0,289,39766.515162037,2008-11-14,12:21:50
39.912421,116.347012,0,289,39766.5152199074,2008-11-14,12:21:55
39.91242,116.347024,0,289,39766.5152777778,2008-11-14,12:22:00
39.912419,116.347028,0,288,39766.5153356481,2008-11-14,12:22:05
39.912419,116.347033,0,288,39766.5153935185,2008-11-14,12:22:10
39.912419,116.34704,0,287,39766.5154513889,2008-11-14,12:22:15
39.912419,116.34704,0,287,39766.5154861111,2008-11-14,12:22:18
39.912419,116.347043,0,287,39766.5155092593,2008-11-14,12:22:20
39.912452,116.347007,0,274,39766.5155671296,2008-11-14,12:22:25
39.912461,116.34701,0,271,39766.515625,2008-11-14,12:22:30
39.912462,116.34702,0,271,39766.5156828704,2008-11-14,12:22:35
39.912462,116.34702,0,271,39766.5157175926,2008-11-14,12:22:38
39.912463,116.347027,0,272,39766.5157407407,2008-11-14,12:22:40
39.912534,116.34698,0,274,39766.5157986111,2008-11-14,12:22:45
39.912691,116.346976,0,272,39766.5158564815,2008-11-14,12:22:50
39.912799,116.346965,0,268,39766.5159143518,2008-11-14,12:22:55
39.912948,116.346956,0,270,39766.5159722222,2008-11-14,12:23:00
39.913233,116.347019,0,278,39766.5160300926,2008-11-14,12:23:05
39.913668,116.347114,0,293,39766.516087963,2008-11-14,12:23:10
39.914095,116.347217,0,296,39766.5161458333,2008-11-14,12:23:15
39.91457,116.347313,0,301,39766.5162037037,2008-11-14,12:23:20
39.915011,116.347316,0,296,39766.5162615741,2008-11-14,12:23:25
39.915369,116.347333,0,260,39766.5163194444,2008-11-14,12:23:30
39.915754,116.347432,0,204,39766.5163773148,2008-11-14,12:23:35
39.91609,116.347391,0,145,39766.5164351852,2008-11-14,12:23:40
39.91633,116.347356,0,114,39766.5164930556,2008-11-14,12:23:45
39.916445,116.347389,0,130,39766.5165509259,2008-11-14,12:23:50
39.916629,116.347411,0,95,39766.5166087963,2008-11-14,12:23:55
39.916814,116.347429,0,63,39766.5166666667,2008-11-14,12:24:00
39.916898,116.347317,0,101,39766.516724537,2008-11-14,12:24:05
39.916981,116.347246,0,126,39766.5167824074,2008-11-14,12:24:10
39.917068,116.347077,0,116,39766.5168402778,2008-11-14,12:24:15
39.917061,116.346723,0,129,39766.5168981481,2008-11-14,12:24:20
39.917084,116.346243,0,136,39766.5169560185,2008-11-14,12:24:25
39.917105,116.345714,0,133,39766.5170138889,2008-11-14,12:24:30
39.917093,116.345264,0,127,39766.5170717593,2008-11-14,12:24:35
39.917102,116.344904,0,117,39766.5171296296,2008-11-14,12:24:40
39.917103,116.344719,0,113,39766.5171875,2008-11-14,12:24:45
39.917121,116.344622,0,115,39766.5172453704,2008-11-14,12:24:50
39.917135,116.344347,0,100,39766.5173032407,2008-11-14,12:24:55
39.917127,116.343996,0,97,39766.5173611111,2008-11-14,12:25:00
39.917109,116.343664,0,94,39766.5174189815,2008-11-14,12:25:05
39.917111,116.343331,0,91,39766.5174768518,2008-11-14,12:25:10
39.917111,116.342924,0,86,39766.5175347222,2008-11-14,12:25:15
39.91711,116.342465,0,82,39766.5175925926,2008-11-14,12:25:20
39.917106,116.342001,0,80,39766.517650463,2008-11-14,12:25:25
39.917109,116.341583,0,79,39766.5177083333,2008-11-14,12:25:30
39.917158,116.34113,0,79,39766.5177662037,2008-11-14,12:25:35
39.917135,116.340756,0,82,39766.5178240741,2008-11-14,12:25:40
39.917094,116.340393,0,84,39766.5178819444,2008-11-14,12:25:45
39.917086,116.340006,0,89,39766.5179398148,2008-11-14,12:25:50
39.917085,116.339662,0,92,39766.5179976852,2008-11-14,12:25:55
39.917124,116.339506,0,96,39766.5180555556,2008-11-14,12:26:00
39.917124,116.339506,0,96,39766.5180902778,2008-11-14,12:26:03
39.917117,116.339504,0,98,39766.5181134259,2008-11-14,12:26:05
39.917133,116.339441,0,100,39766.5181712963,2008-11-14,12:26:10
39.917116,116.339166,0,104,39766.5182291667,2008-11-14,12:26:15
39.917104,116.338968,0,110,39766.518287037,2008-11-14,12:26:20
39.917118,116.338822,0,123,39766.5183449074,2008-11-14,12:26:25
39.917225,116.338718,0,132,39766.5184027778,2008-11-14,12:26:30
39.917372,116.338658,0,148,39766.5184606481,2008-11-14,12:26:35
39.917645,116.338572,0,170,39766.5185185185,2008-11-14,12:26:40
39.917998,116.338521,0,180,39766.5185763889,2008-11-14,12:26:45
39.918317,116.338463,0,192,39766.5186342593,2008-11-14,12:26:50
39.91864,116.338414,0,207,39766.5186921296,2008-11-14,12:26:55
39.919062,116.33834,0,227,39766.51875,2008-11-14,12:27:00
39.919477,116.338342,0,260,39766.5188078704,2008-11-14,12:27:05
39.919779,116.338342,0,264,39766.5188657407,2008-11-14,12:27:10
39.920043,116.338373,0,277,39766.5189236111,2008-11-14,12:27:15
39.920336,116.338468,0,264,39766.5189814815,2008-11-14,12:27:20
39.920544,116.338437,0,265,39766.5190393519,2008-11-14,12:27:25
39.920635,116.338481,0,285,39766.5190972222,2008-11-14,12:27:30
39.92062,116.338532,0,299,39766.5191550926,2008-11-14,12:27:35
39.92062,116.338532,0,299,39766.5191898148,2008-11-14,12:27:38
39.920621,116.338527,0,302,39766.519212963,2008-11-14,12:27:40
39.920685,116.338503,0,305,39766.5192708333,2008-11-14,12:27:45
39.920858,116.3385,0,325,39766.5193287037,2008-11-14,12:27:50
39.921109,116.338469,0,330,39766.5193865741,2008-11-14,12:27:55
39.921291,116.338421,0,352,39766.5194444444,2008-11-14,12:28:00
39.921325,116.338432,0,369,39766.5195023148,2008-11-14,12:28:05
39.921314,116.338401,0,383,39766.5195601852,2008-11-14,12:28:10
39.921315,116.338396,0,386,39766.5196180556,2008-11-14,12:28:15
39.921319,116.338393,0,387,39766.5196759259,2008-11-14,12:28:20
39.92132,116.338387,0,387,39766.5197337963,2008-11-14,12:28:25
39.92132,116.338379,0,387,39766.5197916667,2008-11-14,12:28:30
39.92132,116.338379,0,387,39766.5198263889,2008-11-14,12:28:33
39.92132,116.338371,0,387,39766.519849537,2008-11-14,12:28:35
39.92132,116.33836,0,387,39766.5199074074,2008-11-14,12:28:40
39.92132,116.338348,0,387,39766.5199652778,2008-11-14,12:28:45
39.921322,116.338345,0,387,39766.5200231481,2008-11-14,12:28:50
39.921324,116.338339,0,387,39766.5200810185,2008-11-14,12:28:55
39.921326,116.338331,0,387,39766.5201388889,2008-11-14,12:29:00
39.921326,116.338328,0,387,39766.5201967593,2008-11-14,12:29:05
39.921327,116.338326,0,387,39766.5202546296,2008-11-14,12:29:10
39.921327,116.338326,0,387,39766.5202893519,2008-11-14,12:29:13
39.921328,116.338324,0,387,39766.5203125,2008-11-14,12:29:15
39.921367,116.338318,0,386,39766.5203703704,2008-11-14,12:29:20
39.921591,116.338285,0,389,39766.5204282407,2008-11-14,12:29:25
39.921883,116.338279,0,395,39766.5204861111,2008-11-14,12:29:30
39.922261,116.338215,0,386,39766.5205439815,2008-11-14,12:29:35
39.92268,116.338144,0,378,39766.5206018519,2008-11-14,12:29:40
39.92316,116.338071,0,377,39766.5206597222,2008-11-14,12:29:45
39.923576,116.337929,0,390,39766.5207175926,2008-11-14,12:29:50
39.924026,116.33789,0,398,39766.520775463,2008-11-14,12:29:55
39.924443,116.337899,0,394,39766.5208333333,2008-11-14,12:30:00
39.924731,116.337893,0,388,39766.5208912037,2008-11-14,12:30:05
39.924806,116.33789,0,361,39766.5209490741,2008-11-14,12:30:10
39.924818,116.337883,0,357,39766.5210069444,2008-11-14,12:30:15
39.924817,116.337884,0,357,39766.5210648148,2008-11-14,12:30:20
39.924817,116.337886,0,358,39766.5211226852,2008-11-14,12:30:25
39.924817,116.337887,0,358,39766.5211805556,2008-11-14,12:30:30
39.924817,116.337887,0,358,39766.5212152778,2008-11-14,12:30:33
39.924819,116.337886,0,358,39766.5212384259,2008-11-14,12:30:35
39.924955,116.337899,0,359,39766.5212962963,2008-11-14,12:30:40
39.925274,116.337932,0,337,39766.5213541667,2008-11-14,12:30:45
39.925673,116.337915,0,318,39766.521412037,2008-11-14,12:30:50
39.925947,116.337871,0,301,39766.5214699074,2008-11-14,12:30:55
39.926203,116.337821,0,304,39766.5215277778,2008-11-14,12:31:00
39.926449,116.337801,0,268,39766.5215856481,2008-11-14,12:31:05
39.926633,116.337762,0,282,39766.5216435185,2008-11-14,12:31:10
39.926858,116.337764,0,221,39766.5217013889,2008-11-14,12:31:15
39.927052,116.337753,0,225,39766.5217592593,2008-11-14,12:31:20
39.927313,116.337723,0,221,39766.5218171296,2008-11-14,12:31:25
39.927503,116.337773,0,250,39766.521875,2008-11-14,12:31:30
39.927689,116.337778,0,264,39766.5219328704,2008-11-14,12:31:35
39.927851,116.33784,0,243,39766.5219907407,2008-11-14,12:31:40
39.92787,116.337876,0,245,39766.5220486111,2008-11-14,12:31:45
39.927855,116.337875,0,243,39766.5221064815,2008-11-14,12:31:50
39.927821,116.337881,0,241,39766.5221643519,2008-11-14,12:31:55
39.927781,116.337871,0,238,39766.5222222222,2008-11-14,12:32:00
39.927691,116.33785,0,250,39766.5222800926,2008-11-14,12:32:05
39.927614,116.337881,0,264,39766.522337963,2008-11-14,12:32:10
39.927537,116.337896,0,271,39766.5223958333,2008-11-14,12:32:15
39.927476,116.337889,0,285,39766.5224537037,2008-11-14,12:32:20
39.927403,116.337895,0,300,39766.5225115741,2008-11-14,12:32:25
39.927341,116.337897,0,315,39766.5225694444,2008-11-14,12:32:30
39.927297,116.337851,0,333,39766.5226273148,2008-11-14,12:32:35
39.927261,116.337902,0,328,39766.5226851852,2008-11-14,12:32:40
39.927188,116.337892,0,330,39766.5227430556,2008-11-14,12:32:45
39.927101,116.337898,0,330,39766.5228009259,2008-11-14,12:32:50
39.927019,116.337877,0,336,39766.5228587963,2008-11-14,12:32:55
39.926958,116.337991,0,327,39766.5229166667,2008-11-14,12:33:00
39.926929,116.338053,0,322,39766.522974537,2008-11-14,12:33:05
39.926866,116.33801,0,300,39766.5230324074,2008-11-14,12:33:10
39.92682,116.338018,0,280,39766.5230902778,2008-11-14,12:33:15
39.92677,116.338021,0,271,39766.5231481481,2008-11-14,12:33:20
39.926748,116.337993,0,266,39766.5232060185,2008-11-14,12:33:25
39.926757,116.337981,0,259,39766.5232638889,2008-11-14,12:33:30
39.926762,116.337954,0,259,39766.5233217593,2008-11-14,12:33:35
39.926816,116.337907,0,249,39766.5233796296,2008-11-14,12:33:40
39.926817,116.337868,0,244,39766.5234375,2008-11-14,12:33:45
39.92675,116.33781,0,240,39766.5234953704,2008-11-14,12:33:50
39.926767,116.337796,0,234,39766.5235532407,2008-11-14,12:33:55
39.926722,116.337617,0,241,39766.5236111111,2008-11-14,12:34:00
39.926693,116.337516,0,242,39766.5236689815,2008-11-14,12:34:05
39.926747,116.337463,0,238,39766.5237268518,2008-11-14,12:34:10
39.926783,116.337407,0,237,39766.5237847222,2008-11-14,12:34:15
39.926768,116.337377,0,234,39766.5238425926,2008-11-14,12:34:20
39.926723,116.337348,0,231,39766.523900463,2008-11-14,12:34:25
39.926725,116.33727,0,230,39766.5239583333,2008-11-14,12:34:30
39.926703,116.337133,0,225,39766.5240162037,2008-11-14,12:34:35
39.926724,116.337087,0,220,39766.5240740741,2008-11-14,12:34:40
39.926724,116.337087,0,220,39766.5241087963,2008-11-14,12:34:43
39.926732,116.337085,0,220,39766.5241319444,2008-11-14,12:34:45
39.926721,116.336999,0,215,39766.5241898148,2008-11-14,12:34:50
39.926675,116.336942,0,207,39766.5242476852,2008-11-14,12:34:55
39.926619,116.33688,0,198,39766.5243055556,2008-11-14,12:35:00
39.926557,116.336804,0,190,39766.5243634259,2008-11-14,12:35:05
39.926486,116.336645,0,183,39766.5244212963,2008-11-14,12:35:10
39.926431,116.336591,0,181,39766.5244791667,2008-11-14,12:35:15
39.926402,116.336648,0,175,39766.524537037,2008-11-14,12:35:20
39.926357,116.336717,0,175,39766.5245949074,2008-11-14,12:35:25
39.926323,116.336781,0,175,39766.5246527778,2008-11-14,12:35:30
39.926288,116.336869,0,176,39766.5247106481,2008-11-14,12:35:35
39.926286,116.336914,0,176,39766.5247685185,2008-11-14,12:35:40
39.926253,116.337053,0,173,39766.5248263889,2008-11-14,12:35:45
39.926216,116.337118,0,170,39766.5248842593,2008-11-14,12:35:50
39.926206,116.337102,0,171,39766.5249421296,2008-11-14,12:35:55
39.926198,116.337101,0,171,39766.525,2008-11-14,12:36:00
39.926198,116.337101,0,171,39766.5250347222,2008-11-14,12:36:03
39.926202,116.337102,0,170,39766.5250578704,2008-11-14,12:36:05
39.926227,116.337107,0,171,39766.5251157407,2008-11-14,12:36:10
39.926179,116.337591,0,156,39766.5270833333,2008-11-14,12:39:00
39.926154,116.337164,0,203,39766.5271412037,2008-11-14,12:39:05
39.926203,116.33748,0,233,39766.5371527778,2008-11-14,12:53:30
39.926185,116.33757,0,233,39766.5372106481,2008-11-14,12:53:35
39.926144,116.337579,0,231,39766.5372685185,2008-11-14,12:53:40
39.926144,116.337579,0,231,39766.5373032407,2008-11-14,12:53:43
39.926138,116.337578,0,232,39766.5373263889,2008-11-14,12:53:45
39.926075,116.337539,0,229,39766.5373842593,2008-11-14,12:53:50
39.926088,116.337498,0,226,39766.5374421296,2008-11-14,12:53:55
39.926112,116.337519,0,226,39766.5375,2008-11-14,12:54:00
39.926184,116.337537,0,226,39766.5375578704,2008-11-14,12:54:05
39.926237,116.337497,0,227,39766.5376157407,2008-11-14,12:54:10
39.926205,116.337466,0,226,39766.5376736111,2008-11-14,12:54:15
39.926196,116.337463,0,226,39766.5377314815,2008-11-14,12:54:20
39.926196,116.337463,0,226,39766.5377662037,2008-11-14,12:54:23
39.926189,116.337461,0,226,39766.5377893519,2008-11-14,12:54:25
39.926203,116.337463,0,226,39766.5378472222,2008-11-14,12:54:30
39.926276,116.337428,0,225,39766.5379050926,2008-11-14,12:54:35
39.926237,116.337434,0,224,39766.537962963,2008-11-14,12:54:40
39.926174,116.337477,0,223,39766.5380208333,2008-11-14,12:54:45
39.926145,116.337517,0,224,39766.5380787037,2008-11-14,12:54:50
39.926121,116.337553,0,223,39766.5381365741,2008-11-14,12:54:55
39.926112,116.337534,0,223,39766.5381944444,2008-11-14,12:55:00
39.926118,116.337535,0,222,39766.5382523148,2008-11-14,12:55:05
39.926124,116.337535,0,223,39766.5383101852,2008-11-14,12:55:10
39.926124,116.337535,0,223,39766.5383449074,2008-11-14,12:55:13
39.926123,116.337534,0,223,39766.5383680556,2008-11-14,12:55:15
39.926132,116.337532,0,223,39766.5384259259,2008-11-14,12:55:20
39.926144,116.337477,0,222,39766.5384837963,2008-11-14,12:55:25
39.926131,116.337487,0,219,39766.5385416667,2008-11-14,12:55:30
39.92612,116.337503,0,219,39766.538599537,2008-11-14,12:55:35
39.926137,116.337505,0,219,39766.5386574074,2008-11-14,12:55:40
39.926125,116.337501,0,217,39766.5387152778,2008-11-14,12:55:45
39.926138,116.337499,0,216,39766.5387731481,2008-11-14,12:55:50
39.92619,116.337534,0,217,39766.5388310185,2008-11-14,12:55:55
39.926225,116.337556,0,219,39766.5388888889,2008-11-14,12:56:00
39.926263,116.33755,0,219,39766.5389467593,2008-11-14,12:56:05
39.926263,116.33755,0,219,39766.5389814815,2008-11-14,12:56:08
39.926267,116.337554,0,220,39766.5390046296,2008-11-14,12:56:10
39.926256,116.337555,0,220,39766.5390625,2008-11-14,12:56:15
39.926254,116.337556,0,220,39766.5391203704,2008-11-14,12:56:20
39.926253,116.337556,0,220,39766.5391782407,2008-11-14,12:56:25
39.926252,116.337554,0,221,39766.5392361111,2008-11-14,12:56:30
39.926259,116.337555,0,221,39766.5392939815,2008-11-14,12:56:35
39.926259,116.337555,0,221,39766.5393287037,2008-11-14,12:56:38
39.926265,116.337553,0,221,39766.5393518518,2008-11-14,12:56:40
39.92628,116.337525,0,221,39766.5394097222,2008-11-14,12:56:45
39.926324,116.33744,0,220,39766.5394675926,2008-11-14,12:56:50
39.926412,116.33733,0,215,39766.539525463,2008-11-14,12:56:55
39.926519,116.337252,0,216,39766.5395833333,2008-11-14,12:57:00
39.926571,116.337464,0,229,39766.5396412037,2008-11-14,12:57:05
39.926651,116.337515,0,228,39766.5396990741,2008-11-14,12:57:10
39.926766,116.337656,0,227,39766.5397569444,2008-11-14,12:57:15
39.92669,116.3377,0,202,39766.5398148148,2008-11-14,12:57:20
39.926663,116.337689,0,196,39766.5398726852,2008-11-14,12:57:25
39.926412,116.337513,0,198,39766.5399305556,2008-11-14,12:57:30
39.926346,116.337462,0,196,39766.5399884259,2008-11-14,12:57:35
39.926325,116.337441,0,197,39766.5400462963,2008-11-14,12:57:40
39.926312,116.337433,0,198,39766.5401041667,2008-11-14,12:57:45
39.926309,116.337432,0,198,39766.540162037,2008-11-14,12:57:50
39.926309,116.337432,0,198,39766.5401967593,2008-11-14,12:57:53
39.926311,116.337432,0,198,39766.5402199074,2008-11-14,12:57:55
39.926316,116.337418,0,198,39766.5402777778,2008-11-14,12:58:00
39.926293,116.337395,0,198,39766.5403356481,2008-11-14,12:58:05
39.926292,116.337396,0,198,39766.5403935185,2008-11-14,12:58:10
39.926292,116.337396,0,198,39766.5404282407,2008-11-14,12:58:13
39.926284,116.337395,0,198,39766.5404513889,2008-11-14,12:58:15
39.926262,116.337398,0,200,39766.5405092593,2008-11-14,12:58:20
39.926254,116.3374,0,200,39766.5405671296,2008-11-14,12:58:25
39.926248,116.337401,0,200,39766.540625,2008-11-14,12:58:30
39.926248,116.337401,0,200,39766.5406597222,2008-11-14,12:58:33
39.926243,116.3374,0,200,39766.5406828704,2008-11-14,12:58:35
39.92622,116.337383,0,200,39766.5407407407,2008-11-14,12:58:40
39.926205,116.33736,0,199,39766.5407986111,2008-11-14,12:58:45
39.926203,116.337357,0,199,39766.5408564815,2008-11-14,12:58:50
39.926207,116.337356,0,199,39766.5409143518,2008-11-14,12:58:55
39.926207,116.337356,0,199,39766.5409490741,2008-11-14,12:58:58
39.926205,116.337353,0,198,39766.5409722222,2008-11-14,12:59:00
39.926195,116.337349,0,198,39766.5410300926,2008-11-14,12:59:05
39.926195,116.337349,0,198,39766.5410648148,2008-11-14,12:59:08
39.92619,116.337342,0,198,39766.541087963,2008-11-14,12:59:10
39.926176,116.337331,0,198,39766.5411458333,2008-11-14,12:59:15
39.926173,116.33733,0,198,39766.5412037037,2008-11-14,12:59:20
39.926172,116.337328,0,198,39766.5412615741,2008-11-14,12:59:25
39.926173,116.337327,0,198,39766.5413194444,2008-11-14,12:59:30
39.926169,116.337327,0,198,39766.5413773148,2008-11-14,12:59:35
39.926161,116.337327,0,198,39766.5414351852,2008-11-14,12:59:40
39.926159,116.337335,0,198,39766.5414930556,2008-11-14,12:59:45
39.92616,116.337341,0,199,39766.5415509259,2008-11-14,12:59:50
39.926163,116.337346,0,199,39766.5416087963,2008-11-14,12:59:55
39.926167,116.33735,0,200,39766.5416666667,2008-11-14,13:00:00
39.926172,116.337353,0,201,39766.541724537,2008-11-14,13:00:05
39.926167,116.337353,0,201,39766.5417824074,2008-11-14,13:00:10
39.926163,116.337353,0,202,39766.5418402778,2008-11-14,13:00:15
39.926163,116.337353,0,202,39766.5418981481,2008-11-14,13:00:20
39.926163,116.337353,0,202,39766.5419328704,2008-11-14,13:00:23
39.926166,116.337355,0,202,39766.5419560185,2008-11-14,13:00:25
39.926176,116.337359,0,202,39766.5420138889,2008-11-14,13:00:30
39.926197,116.337496,0,206,39766.5420717593,2008-11-14,13:00:35
39.926252,116.337599,0,209,39766.5421296296,2008-11-14,13:00:40
39.926249,116.337651,0,211,39766.5421875,2008-11-14,13:00:45
39.926176,116.337562,0,218,39766.5422453704,2008-11-14,13:00:50
39.926146,116.337603,0,218,39766.5423032407,2008-11-14,13:00:55
39.926123,116.337666,0,220,39766.5423611111,2008-11-14,13:01:00
39.926143,116.337722,0,222,39766.5424189815,2008-11-14,13:01:05
39.926164,116.337585,0,227,39766.5424768519,2008-11-14,13:01:10
39.926151,116.337535,0,229,39766.5425347222,2008-11-14,13:01:15
39.926162,116.33752,0,232,39766.5425925926,2008-11-14,13:01:20
39.92617,116.337519,0,233,39766.542650463,2008-11-14,13:01:25
39.926176,116.337518,0,234,39766.5427083333,2008-11-14,13:01:30
39.926175,116.337517,0,234,39766.5427662037,2008-11-14,13:01:35
39.92617,116.337516,0,234,39766.5428240741,2008-11-14,13:01:40
39.926171,116.337516,0,234,39766.5428819444,2008-11-14,13:01:45
39.926175,116.337516,0,234,39766.5429398148,2008-11-14,13:01:50
39.926175,116.337516,0,234,39766.542974537,2008-11-14,13:01:53
39.926175,116.337517,0,234,39766.5429976852,2008-11-14,13:01:55
39.926198,116.337567,0,240,39766.5430555556,2008-11-14,13:02:00
39.926205,116.337626,0,249,39766.5431134259,2008-11-14,13:02:05
39.926174,116.337627,0,251,39766.5431712963,2008-11-14,13:02:10
39.926174,116.337627,0,251,39766.5432060185,2008-11-14,13:02:13
39.926166,116.337627,0,251,39766.5432291667,2008-11-14,13:02:15
39.926205,116.337593,0,250,39766.543287037,2008-11-14,13:02:20
39.926246,116.337565,0,248,39766.5433449074,2008-11-14,13:02:25
39.926262,116.33756,0,245,39766.5434027778,2008-11-14,13:02:30
39.926241,116.337495,0,240,39766.5434606481,2008-11-14,13:02:35
39.926276,116.337461,0,237,39766.5435185185,2008-11-14,13:02:40
39.926286,116.33744,0,233,39766.5435763889,2008-11-14,13:02:45
39.926253,116.337409,0,231,39766.5436342593,2008-11-14,13:02:50
39.926211,116.337408,0,229,39766.5436921296,2008-11-14,13:02:55
39.926212,116.337371,0,227,39766.54375,2008-11-14,13:03:00
39.926221,116.33737,0,227,39766.5438078704,2008-11-14,13:03:05
39.926229,116.337368,0,226,39766.5438657407,2008-11-14,13:03:10
39.926227,116.337374,0,226,39766.5439236111,2008-11-14,13:03:15
39.926227,116.337374,0,226,39766.5439583333,2008-11-14,13:03:18
39.926225,116.337379,0,226,39766.5439814815,2008-11-14,13:03:20
39.926234,116.337402,0,226,39766.5440393519,2008-11-14,13:03:25
39.926128,116.337783,0,233,39766.5440972222,2008-11-14,13:03:30
39.92614,116.337783,0,234,39766.5441550926,2008-11-14,13:03:35
39.926144,116.337782,0,235,39766.544212963,2008-11-14,13:03:40
39.926144,116.337782,0,235,39766.5442476852,2008-11-14,13:03:43
39.926142,116.337779,0,236,39766.5442708333,2008-11-14,13:03:45
39.926152,116.337777,0,236,39766.5443287037,2008-11-14,13:03:50
39.926152,116.337777,0,236,39766.5443634259,2008-11-14,13:03:53
39.926153,116.337773,0,237,39766.5443865741,2008-11-14,13:03:55
39.926154,116.337764,0,237,39766.5444444444,2008-11-14,13:04:00
39.92615,116.337763,0,237,39766.5445023148,2008-11-14,13:04:05
39.92615,116.337763,0,237,39766.544537037,2008-11-14,13:04:08
39.926151,116.337765,0,238,39766.5445601852,2008-11-14,13:04:10
39.926172,116.337815,0,245,39766.5446180556,2008-11-14,13:04:15
39.926193,116.33788,0,251,39766.5446759259,2008-11-14,13:04:20
39.926188,116.33789,0,252,39766.5447337963,2008-11-14,13:04:25
39.926174,116.337923,0,257,39766.5447916667,2008-11-14,13:04:30
39.926172,116.33795,0,257,39766.544849537,2008-11-14,13:04:35
39.926172,116.33795,0,257,39766.5448842593,2008-11-14,13:04:38
39.926177,116.337954,0,258,39766.5449074074,2008-11-14,13:04:40
39.926168,116.337953,0,259,39766.5449652778,2008-11-14,13:04:45
39.926165,116.33795,0,259,39766.5450231481,2008-11-14,13:04:50
39.926165,116.337951,0,259,39766.5450810185,2008-11-14,13:04:55
39.926165,116.337952,0,260,39766.5451388889,2008-11-14,13:05:00
39.926157,116.33795,0,260,39766.5451967593,2008-11-14,13:05:05
39.926156,116.337947,0,260,39766.5452546296,2008-11-14,13:05:10
39.926155,116.337943,0,260,39766.5453125,2008-11-14,13:05:15
39.926155,116.337943,0,260,39766.5453472222,2008-11-14,13:05:18
39.926153,116.33794,0,260,39766.5453703704,2008-11-14,13:05:20
39.92612,116.337882,0,264,39766.5454282407,2008-11-14,13:05:25
39.926117,116.337798,0,266,39766.5454861111,2008-11-14,13:05:30
39.926114,116.337799,0,266,39766.5455439815,2008-11-14,13:05:35
39.926115,116.337799,0,267,39766.5456018519,2008-11-14,13:05:40
39.926115,116.337799,0,267,39766.5456365741,2008-11-14,13:05:43
39.926112,116.337798,0,267,39766.5456597222,2008-11-14,13:05:45
39.926136,116.337786,0,265,39766.5457175926,2008-11-14,13:05:50
39.926158,116.337728,0,267,39766.545775463,2008-11-14,13:05:55
39.926158,116.337729,0,267,39766.5458333333,2008-11-14,13:06:00
39.926158,116.337729,0,267,39766.5458680556,2008-11-14,13:06:03
39.92616,116.33773,0,267,39766.5458912037,2008-11-14,13:06:05
39.926169,116.337708,0,267,39766.5459490741,2008-11-14,13:06:10
39.926182,116.337682,0,268,39766.5460069444,2008-11-14,13:06:15
39.926169,116.337678,0,268,39766.5460648148,2008-11-14,13:06:20
39.92616,116.337676,0,268,39766.5461226852,2008-11-14,13:06:25
39.92616,116.337676,0,268,39766.5461574074,2008-11-14,13:06:28
39.926152,116.337674,0,268,39766.5461805556,2008-11-14,13:06:30
39.926159,116.337626,0,269,39766.5462384259,2008-11-14,13:06:35
39.926159,116.337626,0,269,39766.5462731481,2008-11-14,13:06:38
39.926165,116.337632,0,269,39766.5462962963,2008-11-14,13:06:40
39.926161,116.337695,0,268,39766.5463541667,2008-11-14,13:06:45
39.926153,116.337758,0,268,39766.546412037,2008-11-14,13:06:50
39.926144,116.337793,0,269,39766.5464699074,2008-11-14,13:06:55
39.926137,116.337766,0,270,39766.5465277778,2008-11-14,13:07:00
39.926122,116.337688,0,272,39766.5465856481,2008-11-14,13:07:05
39.926102,116.337685,0,271,39766.5466435185,2008-11-14,13:07:10
39.926096,116.33765,0,274,39766.5467013889,2008-11-14,13:07:15
39.926096,116.33765,0,274,39766.5467361111,2008-11-14,13:07:18
39.926091,116.337644,0,274,39766.5467592593,2008-11-14,13:07:20
39.926083,116.337635,0,274,39766.5468171296,2008-11-14,13:07:25
39.926074,116.337634,0,273,39766.546875,2008-11-14,13:07:30
39.926074,116.337634,0,273,39766.5469097222,2008-11-14,13:07:33
39.926074,116.337635,0,273,39766.5469328704,2008-11-14,13:07:35
39.926091,116.337651,0,272,39766.5469907407,2008-11-14,13:07:40
39.926096,116.337694,0,272,39766.5470486111,2008-11-14,13:07:45
39.926097,116.337696,0,272,39766.5471064815,2008-11-14,13:07:50
39.926103,116.337696,0,272,39766.5471643518,2008-11-14,13:07:55
39.926103,116.337696,0,272,39766.5471990741,2008-11-14,13:07:58
39.926109,116.337695,0,272,39766.5472222222,2008-11-14,13:08:00
39.926122,116.337688,0,273,39766.5472800926,2008-11-14,13:08:05
39.926124,116.337687,0,273,39766.547337963,2008-11-14,13:08:10
39.926124,116.337687,0,273,39766.5473726852,2008-11-14,13:08:13
39.926118,116.337685,0,273,39766.5473958333,2008-11-14,13:08:15
39.926112,116.337673,0,274,39766.5474537037,2008-11-14,13:08:20
39.926107,116.337658,0,274,39766.5475115741,2008-11-14,13:08:25
39.926141,116.337612,0,272,39766.5475694444,2008-11-14,13:08:30
39.926142,116.337602,0,268,39766.5476273148,2008-11-14,13:08:35
39.926142,116.337612,0,265,39766.5476851852,2008-11-14,13:08:40
39.926142,116.337621,0,263,39766.5477430556,2008-11-14,13:08:45
39.926145,116.337647,0,260,39766.5478009259,2008-11-14,13:08:50
39.926153,116.337649,0,260,39766.5478587963,2008-11-14,13:08:55
39.926155,116.337649,0,260,39766.5479166667,2008-11-14,13:09:00
39.926155,116.337649,0,260,39766.5479513889,2008-11-14,13:09:03
39.926159,116.337649,0,260,39766.547974537,2008-11-14,13:09:05
39.926176,116.33763,0,258,39766.5480902778,2008-11-14,13:09:15
39.926111,116.33764,0,257,39766.5481481481,2008-11-14,13:09:20
39.926029,116.337703,0,255,39766.5482060185,2008-11-14,13:09:25
39.926082,116.337691,0,253,39766.5482638889,2008-11-14,13:09:30
39.926113,116.337664,0,253,39766.5483217593,2008-11-14,13:09:35
39.926122,116.337663,0,253,39766.5483796296,2008-11-14,13:09:40
39.926156,116.337633,0,253,39766.5484375,2008-11-14,13:09:45
39.926228,116.337494,0,254,39766.5484953704,2008-11-14,13:09:50
39.926178,116.337802,0,277,39766.5485532407,2008-11-14,13:09:55
39.926144,116.337896,0,283,39766.5486111111,2008-11-14,13:10:00
39.926187,116.337903,0,283,39766.5486689815,2008-11-14,13:10:05
39.926187,116.337903,0,283,39766.5487037037,2008-11-14,13:10:08
39.92618,116.337903,0,283,39766.5487268518,2008-11-14,13:10:10
39.926223,116.337941,0,283,39766.5487847222,2008-11-14,13:10:15
39.926186,116.338274,0,362,39766.5533564815,2008-11-14,13:16:50
39.926138,116.338342,0,362,39766.5534143519,2008-11-14,13:16:55
39.926099,116.338424,0,362,39766.5534722222,2008-11-14,13:17:00
39.926087,116.338468,0,362,39766.5535300926,2008-11-14,13:17:05
39.926132,116.338537,0,362,39766.553587963,2008-11-14,13:17:10
39.926108,116.338599,0,362,39766.5536458333,2008-11-14,13:17:15
39.926107,116.338656,0,362,39766.5537037037,2008-11-14,13:17:20
39.926139,116.338645,0,362,39766.5537615741,2008-11-14,13:17:25
39.92616,116.338768,0,362,39766.5538194444,2008-11-14,13:17:30
39.926126,116.338794,0,362,39766.5538773148,2008-11-14,13:17:35
39.92608,116.338817,0,362,39766.5539351852,2008-11-14,13:17:40
39.926068,116.338801,0,362,39766.5539930556,2008-11-14,13:17:45
39.926088,116.338801,0,362,39766.5540509259,2008-11-14,13:17:50
39.926197,116.338807,0,363,39766.5541087963,2008-11-14,13:17:55
39.926346,116.33859,0,362,39766.5541666667,2008-11-14,13:18:00
39.926474,116.338464,0,362,39766.554224537,2008-11-14,13:18:05
39.926439,116.338471,0,364,39766.5542824074,2008-11-14,13:18:10
39.926406,116.338456,0,367,39766.5543402778,2008-11-14,13:18:15
39.926385,116.338431,0,370,39766.5543981481,2008-11-14,13:18:20
39.926322,116.338419,0,374,39766.5544560185,2008-11-14,13:18:25
39.926258,116.338384,0,378,39766.5545138889,2008-11-14,13:18:30
39.926266,116.338361,0,381,39766.5545717593,2008-11-14,13:18:35
39.926204,116.338352,0,383,39766.5546296296,2008-11-14,13:18:40
39.926143,116.338003,0,427,39766.5563078704,2008-11-14,13:21:05
39.926078,116.339441,0,750,39766.5563657407,2008-11-14,13:21:10
39.926272,116.338268,0,412,39766.5564236111,2008-11-14,13:21:15
39.926255,116.338272,0,386,39766.5564814815,2008-11-14,13:21:20
39.92624,116.338133,0,383,39766.5565393518,2008-11-14,13:21:25
39.926296,116.337997,0,379,39766.5565972222,2008-11-14,13:21:30
39.926337,116.337809,0,377,39766.5566550926,2008-11-14,13:21:35
39.926309,116.337707,0,376,39766.556712963,2008-11-14,13:21:40
39.926232,116.337608,0,376,39766.5567708333,2008-11-14,13:21:45
39.926206,116.337511,0,377,39766.5568287037,2008-11-14,13:21:50
39.926196,116.337617,0,376,39766.5568865741,2008-11-14,13:21:55
39.92619,116.33797,0,362,39766.5570023148,2008-11-14,13:22:05
39.926182,116.337956,0,360,39766.5570601852,2008-11-14,13:22:10
39.926182,116.337956,0,360,39766.5570949074,2008-11-14,13:22:13
39.926181,116.337954,0,359,39766.5571180556,2008-11-14,13:22:15
39.926158,116.338002,0,358,39766.5571759259,2008-11-14,13:22:20
39.926139,116.337946,0,358,39766.5572337963,2008-11-14,13:22:25
39.926137,116.337929,0,358,39766.5572916667,2008-11-14,13:22:30
39.926132,116.337939,0,357,39766.557349537,2008-11-14,13:22:35
39.925948,116.338489,0,514,39766.5585648148,2008-11-14,13:24:20
39.926478,116.338162,0,401,39766.5586226852,2008-11-14,13:24:25
39.926767,116.338029,0,380,39766.5586805556,2008-11-14,13:24:30
39.926876,116.338015,0,370,39766.5587384259,2008-11-14,13:24:35
39.927137,116.337934,0,366,39766.5587962963,2008-11-14,13:24:40
39.9273,116.337875,0,363,39766.5588541667,2008-11-14,13:24:45
39.927322,116.337878,0,361,39766.558912037,2008-11-14,13:24:50
39.926471,116.337726,0,272,39766.5667824074,2008-11-14,13:36:10
39.926461,116.337812,0,306,39766.5668402778,2008-11-14,13:36:15
39.926483,116.337863,0,309,39766.5668981481,2008-11-14,13:36:20
39.928774,116.335797,0,363,39766.5685763889,2008-11-14,13:38:45
39.928383,116.336238,0,364,39766.5686342593,2008-11-14,13:38:50
39.927399,116.337319,0,364,39766.5686921296,2008-11-14,13:38:55
39.926562,116.338309,0,362,39766.56875,2008-11-14,13:39:00
39.926472,116.338363,0,367,39766.5688078704,2008-11-14,13:39:05
39.926472,116.338363,0,367,39766.5688425926,2008-11-14,13:39:08
39.926474,116.338369,0,368,39766.5688657407,2008-11-14,13:39:10
39.926479,116.338388,0,368,39766.5689236111,2008-11-14,13:39:15
39.926398,116.338689,0,341,39766.5689814815,2008-11-14,13:39:20
39.926319,116.338333,0,354,39766.5691550926,2008-11-14,13:39:35
39.926313,116.338126,0,359,39766.569212963,2008-11-14,13:39:40
39.926383,116.337893,0,364,39766.5692708333,2008-11-14,13:39:45
39.926406,116.337829,0,366,39766.5693287037,2008-11-14,13:39:50
39.926326,116.338056,0,365,39766.5693865741,2008-11-14,13:39:55
39.926292,116.338277,0,363,39766.5694444444,2008-11-14,13:40:00
39.926267,116.338481,0,363,39766.5695023148,2008-11-14,13:40:05
39.926297,116.33886,0,367,39766.5700810185,2008-11-14,13:40:55
39.926247,116.338969,0,368,39766.5701388889,2008-11-14,13:41:00
39.926158,116.339007,0,371,39766.5701967593,2008-11-14,13:41:05
39.926038,116.338966,0,376,39766.5702546296,2008-11-14,13:41:10
39.925979,116.338993,0,380,39766.5703125,2008-11-14,13:41:15
39.926007,116.338958,0,388,39766.5703703704,2008-11-14,13:41:20
39.926018,116.338982,0,392,39766.5704282407,2008-11-14,13:41:25
39.926025,116.338995,0,397,39766.5704861111,2008-11-14,13:41:30
39.92608,116.339135,0,400,39766.5705439815,2008-11-14,13:41:35
39.926063,116.339262,0,403,39766.5706018518,2008-11-14,13:41:40
39.926078,116.33929,0,405,39766.5706597222,2008-11-14,13:41:45
39.92614,116.339208,0,411,39766.5707175926,2008-11-14,13:41:50
39.926169,116.339134,0,418,39766.570775463,2008-11-14,13:41:55
39.926213,116.339035,0,426,39766.5708333333,2008-11-14,13:42:00
39.926231,116.33899,0,428,39766.5708912037,2008-11-14,13:42:05
39.926241,116.338971,0,429,39766.5709490741,2008-11-14,13:42:10
39.926238,116.338995,0,423,39766.5710069444,2008-11-14,13:42:15
39.926236,116.339037,0,418,39766.5710648148,2008-11-14,13:42:20
39.926254,116.339096,0,412,39766.5711226852,2008-11-14,13:42:25
39.926706,116.337684,0,367,39766.5717013889,2008-11-14,13:43:15
39.926815,116.337301,0,366,39766.5717592593,2008-11-14,13:43:20
39.926786,116.337192,0,365,39766.5718171296,2008-11-14,13:43:25
39.926765,116.337335,0,358,39766.571875,2008-11-14,13:43:30
39.926792,116.337415,0,356,39766.5719328704,2008-11-14,13:43:35
39.926811,116.337453,0,356,39766.5719907407,2008-11-14,13:43:40
39.926769,116.337631,0,356,39766.5720486111,2008-11-14,13:43:45
39.926659,116.337912,0,356,39766.5721064815,2008-11-14,13:43:50
39.926582,116.338069,0,355,39766.5721643518,2008-11-14,13:43:55
39.926525,116.338147,0,351,39766.5722222222,2008-11-14,13:44:00
39.926479,116.338168,0,342,39766.5722800926,2008-11-14,13:44:05
39.926442,116.338117,0,342,39766.572337963,2008-11-14,13:44:10
39.926419,116.33805,0,340,39766.5723958333,2008-11-14,13:44:15
39.926433,116.337972,0,334,39766.5724537037,2008-11-14,13:44:20
39.926474,116.337944,0,323,39766.5725115741,2008-11-14,13:44:25
39.926477,116.337943,0,322,39766.5725694444,2008-11-14,13:44:30
39.92648,116.337946,0,320,39766.5726273148,2008-11-14,13:44:35
39.92648,116.337946,0,320,39766.572662037,2008-11-14,13:44:38
39.926476,116.337947,0,320,39766.5726851852,2008-11-14,13:44:40
39.926467,116.33795,0,320,39766.5727430556,2008-11-14,13:44:45
39.926467,116.33795,0,320,39766.5727777778,2008-11-14,13:44:48
39.926463,116.337952,0,320,39766.5728009259,2008-11-14,13:44:50
39.92641,116.337996,0,320,39766.5728587963,2008-11-14,13:44:55
39.926397,116.33799,0,316,39766.5729166667,2008-11-14,13:45:00
39.926377,116.337969,0,305,39766.572974537,2008-11-14,13:45:05
39.926381,116.337948,0,287,39766.5730324074,2008-11-14,13:45:10
39.926362,116.33797,0,274,39766.5730902778,2008-11-14,13:45:15
39.926366,116.337971,0,271,39766.5731481481,2008-11-14,13:45:20
39.926365,116.337971,0,269,39766.5732060185,2008-11-14,13:45:25
39.926365,116.337971,0,269,39766.5732407407,2008-11-14,13:45:28
39.926368,116.337971,0,268,39766.5732638889,2008-11-14,13:45:30
39.926364,116.337984,0,266,39766.5733217593,2008-11-14,13:45:35
39.926364,116.337984,0,266,39766.5733564815,2008-11-14,13:45:38
39.926362,116.337991,0,268,39766.5733796296,2008-11-14,13:45:40
39.9263,116.338098,0,268,39766.5734375,2008-11-14,13:45:45
39.926269,116.338115,0,263,39766.5734953704,2008-11-14,13:45:50
39.926299,116.33799,0,257,39766.5735532407,2008-11-14,13:45:55
39.926319,116.337888,0,248,39766.5736111111,2008-11-14,13:46:00
39.926349,116.337831,0,242,39766.5736689815,2008-11-14,13:46:05
39.926349,116.337831,0,242,39766.5737037037,2008-11-14,13:46:08
39.926351,116.33783,0,239,39766.5737268519,2008-11-14,13:46:10
39.926321,116.337856,0,235,39766.5737847222,2008-11-14,13:46:15
39.926276,116.337854,0,239,39766.5738425926,2008-11-14,13:46:20
39.926265,116.337822,0,241,39766.573900463,2008-11-14,13:46:25
39.926291,116.337737,0,244,39766.5739583333,2008-11-14,13:46:30
39.926318,116.337662,0,245,39766.5740162037,2008-11-14,13:46:35
39.92637,116.337484,0,247,39766.5740740741,2008-11-14,13:46:40
39.926423,116.337337,0,252,39766.5741319444,2008-11-14,13:46:45
39.926414,116.337301,0,258,39766.5741898148,2008-11-14,13:46:50
39.926434,116.337261,0,257,39766.5742476852,2008-11-14,13:46:55
39.926445,116.337277,0,253,39766.5743055556,2008-11-14,13:47:00
39.926418,116.337249,0,251,39766.5743634259,2008-11-14,13:47:05
39.926407,116.337274,0,251,39766.5744212963,2008-11-14,13:47:10
39.926428,116.337234,0,249,39766.5744791667,2008-11-14,13:47:15
39.926416,116.337225,0,251,39766.574537037,2008-11-14,13:47:20
39.926435,116.337158,0,256,39766.5745949074,2008-11-14,13:47:25
39.926449,116.337127,0,257,39766.5746527778,2008-11-14,13:47:30
39.926445,116.337042,0,258,39766.5747106481,2008-11-14,13:47:35
39.926468,116.336995,0,258,39766.5747685185,2008-11-14,13:47:40
39.926459,116.33701,0,257,39766.5748263889,2008-11-14,13:47:45
39.92642,116.337033,0,259,39766.5748842593,2008-11-14,13:47:50
39.926406,116.337025,0,258,39766.5749421296,2008-11-14,13:47:55
39.926406,116.33698,0,256,39766.575,2008-11-14,13:48:00
39.926386,116.336968,0,254,39766.5750578704,2008-11-14,13:48:05
39.926411,116.336911,0,251,39766.5751157407,2008-11-14,13:48:10
39.926464,116.336824,0,247,39766.5751736111,2008-11-14,13:48:15
39.926511,116.3368,0,242,39766.5752314815,2008-11-14,13:48:20
39.926521,116.336804,0,239,39766.5752893519,2008-11-14,13:48:25
39.926409,116.33708,0,239,39766.5753472222,2008-11-14,13:48:30
39.926408,116.337097,0,239,39766.5754050926,2008-11-14,13:48:35
39.926441,116.33714,0,240,39766.575462963,2008-11-14,13:48:40
39.926441,116.33714,0,240,39766.5754976852,2008-11-14,13:48:43
39.926436,116.337137,0,240,39766.5755208333,2008-11-14,13:48:45
39.926428,116.337178,0,240,39766.5755787037,2008-11-14,13:48:50
39.926387,116.337459,0,243,39766.5756365741,2008-11-14,13:48:55
39.926406,116.337476,0,243,39766.5756944444,2008-11-14,13:49:00
39.926392,116.337473,0,246,39766.5757523148,2008-11-14,13:49:05
39.926395,116.337488,0,245,39766.5758101852,2008-11-14,13:49:10
39.926382,116.337511,0,246,39766.5758680556,2008-11-14,13:49:15
39.926364,116.337834,0,248,39766.5759259259,2008-11-14,13:49:20
39.926331,116.337806,0,252,39766.5759837963,2008-11-14,13:49:25
39.926351,116.337826,0,254,39766.5760416667,2008-11-14,13:49:30
39.926305,116.337949,0,261,39766.576099537,2008-11-14,13:49:35
39.926398,116.337881,0,261,39766.5761574074,2008-11-14,13:49:40
39.926406,116.337901,0,261,39766.5762152778,2008-11-14,13:49:45
39.926428,116.337945,0,263,39766.5762731481,2008-11-14,13:49:50
39.926365,116.33801,0,269,39766.5763310185,2008-11-14,13:49:55
39.926347,116.338032,0,280,39766.5763888889,2008-11-14,13:50:00
39.926355,116.338021,0,281,39766.5764467593,2008-11-14,13:50:05
39.926351,116.338019,0,281,39766.5765046296,2008-11-14,13:50:10
39.926357,116.338016,0,281,39766.5765625,2008-11-14,13:50:15
39.926357,116.338016,0,281,39766.5765972222,2008-11-14,13:50:18
39.926363,116.338014,0,281,39766.5766203704,2008-11-14,13:50:20
39.926383,116.338006,0,279,39766.5766782407,2008-11-14,13:50:25
39.926409,116.337995,0,275,39766.5767361111,2008-11-14,13:50:30
39.926409,116.337995,0,275,39766.5767708333,2008-11-14,13:50:33
39.926414,116.338001,0,275,39766.5767939815,2008-11-14,13:50:35
39.926977,116.338179,0,445,39766.5771412037,2008-11-14,13:51:05
39.926392,116.338556,0,351,39766.5771990741,2008-11-14,13:51:10
39.926411,116.338585,0,360,39766.5772569444,2008-11-14,13:51:15
39.92643,116.338622,0,367,39766.5773148148,2008-11-14,13:51:20
39.926442,116.338654,0,369,39766.5773726852,2008-11-14,13:51:25
39.926444,116.338652,0,369,39766.5774305556,2008-11-14,13:51:30
39.926444,116.338652,0,369,39766.5774652778,2008-11-14,13:51:33
39.926445,116.33865,0,368,39766.5774884259,2008-11-14,13:51:35
39.926458,116.338483,0,339,39766.5775462963,2008-11-14,13:51:40
39.926501,116.338403,0,348,39766.5776041667,2008-11-14,13:51:45
39.926526,116.33837,0,358,39766.577662037,2008-11-14,13:51:50
39.926627,116.338302,0,377,39766.5777199074,2008-11-14,13:51:55
39.92668,116.338275,0,403,39766.5777777778,2008-11-14,13:52:00
39.926764,116.338237,0,452,39766.5778356481,2008-11-14,13:52:05
39.926906,116.338143,0,499,39766.5778935185,2008-11-14,13:52:10
39.926933,116.338111,0,495,39766.5779513889,2008-11-14,13:52:15
39.926905,116.338069,0,473,39766.5780092593,2008-11-14,13:52:20
39.926921,116.338031,0,468,39766.5780671296,2008-11-14,13:52:25
39.926991,116.337947,0,460,39766.578125,2008-11-14,13:52:30
39.927,116.337926,0,458,39766.5781828704,2008-11-14,13:52:35
39.926969,116.33796,0,461,39766.5782407407,2008-11-14,13:52:40
39.926815,116.338092,0,463,39766.5782986111,2008-11-14,13:52:45
39.926815,116.338092,0,463,39766.5783333333,2008-11-14,13:52:48
39.926807,116.338086,0,462,39766.5783564815,2008-11-14,13:52:50
39.926861,116.338059,0,461,39766.5784143518,2008-11-14,13:52:55
39.926937,116.33797,0,459,39766.5784722222,2008-11-14,13:53:00
39.927005,116.337865,0,457,39766.5785300926,2008-11-14,13:53:05
39.927035,116.337835,0,456,39766.578587963,2008-11-14,13:53:10
39.927045,116.337852,0,452,39766.5786458333,2008-11-14,13:53:15
39.926979,116.338004,0,438,39766.5787037037,2008-11-14,13:53:20
39.926979,116.338004,0,438,39766.5787384259,2008-11-14,13:53:23
39.926972,116.338007,0,437,39766.5787615741,2008-11-14,13:53:25
39.926888,116.338096,0,438,39766.5788194444,2008-11-14,13:53:30
39.926816,116.33814,0,441,39766.5788773148,2008-11-14,13:53:35
39.926814,116.338159,0,438,39766.5789351852,2008-11-14,13:53:40
39.926814,116.338159,0,438,39766.5789699074,2008-11-14,13:53:43
39.926814,116.338157,0,438,39766.5789930556,2008-11-14,13:53:45
39.926824,116.338154,0,438,39766.5790509259,2008-11-14,13:53:50
39.926824,116.338151,0,438,39766.5791087963,2008-11-14,13:53:55
39.926824,116.338151,0,438,39766.5791435185,2008-11-14,13:53:58
39.926822,116.338151,0,438,39766.5791666667,2008-11-14,13:54:00
39.926811,116.338149,0,438,39766.579224537,2008-11-14,13:54:05
39.926786,116.338168,0,439,39766.5792824074,2008-11-14,13:54:10
39.926759,116.338163,0,439,39766.5793402778,2008-11-14,13:54:15
39.926831,116.338036,0,439,39766.5793981481,2008-11-14,13:54:20
39.926926,116.33789,0,439,39766.5794560185,2008-11-14,13:54:25
39.926996,116.337806,0,440,39766.5795138889,2008-11-14,13:54:30
39.926928,116.337903,0,440,39766.5795717593,2008-11-14,13:54:35
39.926937,116.337846,0,439,39766.5796296296,2008-11-14,13:54:40
39.926888,116.337952,0,439,39766.5796875,2008-11-14,13:54:45
39.926808,116.338047,0,437,39766.5797453704,2008-11-14,13:54:50
39.926685,116.338195,0,437,39766.5798032407,2008-11-14,13:54:55
39.926619,116.338373,0,434,39766.5798611111,2008-11-14,13:55:00
39.926621,116.338451,0,433,39766.5799189815,2008-11-14,13:55:05
39.926684,116.338429,0,433,39766.5799768518,2008-11-14,13:55:10
39.926802,116.338329,0,436,39766.5800347222,2008-11-14,13:55:15
39.926838,116.338307,0,438,39766.5800925926,2008-11-14,13:55:20
39.926828,116.33832,0,446,39766.580150463,2008-11-14,13:55:25
39.926833,116.338336,0,455,39766.5802083333,2008-11-14,13:55:30
39.926853,116.338344,0,463,39766.5802662037,2008-11-14,13:55:35
39.926838,116.33838,0,474,39766.5803240741,2008-11-14,13:55:40
39.926838,116.33838,0,474,39766.5803587963,2008-11-14,13:55:43
39.926833,116.338378,0,475,39766.5803819444,2008-11-14,13:55:45
39.926816,116.33835,0,475,39766.5804398148,2008-11-14,13:55:50
39.926833,116.338286,0,475,39766.5804976852,2008-11-14,13:55:55
39.926901,116.338242,0,473,39766.5805555556,2008-11-14,13:56:00
39.926919,116.338267,0,473,39766.5806134259,2008-11-14,13:56:05
39.926963,116.338235,0,473,39766.5806712963,2008-11-14,13:56:10
39.926906,116.339074,0,475,39766.5809606481,2008-11-14,13:56:35
39.926911,116.339055,0,475,39766.5810185185,2008-11-14,13:56:40
39.926905,116.338996,0,476,39766.5810763889,2008-11-14,13:56:45
39.926899,116.33895,0,476,39766.5811342593,2008-11-14,13:56:50
39.926833,116.338971,0,476,39766.5811921296,2008-11-14,13:56:55
39.926797,116.338966,0,475,39766.58125,2008-11-14,13:57:00
39.92678,116.338971,0,475,39766.5813078704,2008-11-14,13:57:05
39.926719,116.339001,0,475,39766.5813657407,2008-11-14,13:57:10
39.926704,116.338999,0,475,39766.5814236111,2008-11-14,13:57:15
39.926714,116.338945,0,475,39766.5814814815,2008-11-14,13:57:20
39.926753,116.33886,0,474,39766.5815393519,2008-11-14,13:57:25
39.92678,116.338797,0,473,39766.5815972222,2008-11-14,13:57:30
39.926838,116.338711,0,473,39766.5816550926,2008-11-14,13:57:35
39.92688,116.33864,0,472,39766.581712963,2008-11-14,13:57:40
39.926838,116.338592,0,472,39766.5817708333,2008-11-14,13:57:45
39.926833,116.338553,0,472,39766.5818287037,2008-11-14,13:57:50
39.926819,116.338525,0,472,39766.5818865741,2008-11-14,13:57:55
39.926796,116.338491,0,471,39766.5819444444,2008-11-14,13:58:00
39.926799,116.338406,0,471,39766.5820023148,2008-11-14,13:58:05
39.926864,116.338289,0,470,39766.5820601852,2008-11-14,13:58:10
39.926899,116.338162,0,469,39766.5821180556,2008-11-14,13:58:15
39.926853,116.337887,0,468,39766.5822916667,2008-11-14,13:58:30
39.92679,116.337894,0,467,39766.582349537,2008-11-14,13:58:35
39.926806,116.337838,0,466,39766.5824074074,2008-11-14,13:58:40
39.926802,116.337801,0,465,39766.5824652778,2008-11-14,13:58:45
39.926982,116.338381,0,466,39766.5826967593,2008-11-14,13:59:05
39.926937,116.338352,0,466,39766.5827546296,2008-11-14,13:59:10
39.926914,116.338484,0,466,39766.5828125,2008-11-14,13:59:15
39.926856,116.338576,0,467,39766.5828703704,2008-11-14,13:59:20
39.92681,116.338615,0,467,39766.5829282407,2008-11-14,13:59:25
39.926791,116.338577,0,467,39766.5829861111,2008-11-14,13:59:30
39.926795,116.338482,0,466,39766.5830439815,2008-11-14,13:59:35
39.926835,116.338347,0,466,39766.5831018519,2008-11-14,13:59:40
39.926827,116.338239,0,466,39766.5831597222,2008-11-14,13:59:45
39.926899,116.338067,0,466,39766.5832175926,2008-11-14,13:59:50
39.926903,116.337965,0,467,39766.583275463,2008-11-14,13:59:55
39.926913,116.337877,0,467,39766.5833333333,2008-11-14,14:00:00
39.926215,116.338389,0,267,39766.5835069444,2008-11-14,14:00:15
39.9263,116.338331,0,329,39766.5835648148,2008-11-14,14:00:20
39.926354,116.338258,0,331,39766.5836226852,2008-11-14,14:00:25
39.926583,116.338087,0,402,39766.5836805556,2008-11-14,14:00:30
39.926647,116.338028,0,427,39766.5837384259,2008-11-14,14:00:35
39.92668,116.337995,0,426,39766.5837962963,2008-11-14,14:00:40
39.926687,116.337937,0,427,39766.5838541667,2008-11-14,14:00:45
39.926688,116.337874,0,430,39766.583912037,2008-11-14,14:00:50
39.926668,116.337811,0,431,39766.5839699074,2008-11-14,14:00:55
39.926685,116.337738,0,432,39766.5840277778,2008-11-14,14:01:00
39.926863,116.33778,0,449,39766.5907407407,2008-11-14,14:10:40
39.926955,116.337768,0,448,39766.5907986111,2008-11-14,14:10:45
39.926975,116.337748,0,446,39766.5908564815,2008-11-14,14:10:50
39.926955,116.33774,0,445,39766.5909143519,2008-11-14,14:10:55
39.926935,116.337761,0,446,39766.5909722222,2008-11-14,14:11:00
39.926937,116.337764,0,446,39766.5910300926,2008-11-14,14:11:05
39.926937,116.337764,0,446,39766.5910648148,2008-11-14,14:11:08
39.926941,116.337764,0,446,39766.591087963,2008-11-14,14:11:10
39.926912,116.337769,0,448,39766.5911458333,2008-11-14,14:11:15
39.926902,116.337709,0,449,39766.5912037037,2008-11-14,14:11:20
39.926901,116.337635,0,452,39766.5912615741,2008-11-14,14:11:25
39.926941,116.337472,0,452,39766.5913194444,2008-11-14,14:11:30
39.927033,116.337347,0,450,39766.5913773148,2008-11-14,14:11:35
39.927074,116.337276,0,449,39766.5914351852,2008-11-14,14:11:40
39.927125,116.337227,0,449,39766.5914930556,2008-11-14,14:11:45
39.927188,116.337188,0,451,39766.5915509259,2008-11-14,14:11:50
39.927233,116.337232,0,449,39766.5916087963,2008-11-14,14:11:55
39.927201,116.337474,0,442,39766.5916666667,2008-11-14,14:12:00
39.927063,116.337671,0,440,39766.591724537,2008-11-14,14:12:05
39.92695,116.337809,0,434,39766.5917824074,2008-11-14,14:12:10
39.926882,116.337898,0,430,39766.5918402778,2008-11-14,14:12:15
39.926901,116.337887,0,432,39766.5918981481,2008-11-14,14:12:20
39.926938,116.337902,0,432,39766.5919560185,2008-11-14,14:12:25
39.926935,116.337893,0,431,39766.5920138889,2008-11-14,14:12:30
39.926938,116.337893,0,431,39766.5920717593,2008-11-14,14:12:35
39.926938,116.337893,0,431,39766.5921064815,2008-11-14,14:12:38
39.926938,116.337889,0,431,39766.5921296296,2008-11-14,14:12:40
39.926942,116.337821,0,426,39766.5921875,2008-11-14,14:12:45
39.926954,116.337816,0,427,39766.5922453704,2008-11-14,14:12:50
39.926962,116.337869,0,424,39766.5923032407,2008-11-14,14:12:55
39.92696,116.337946,0,420,39766.5923611111,2008-11-14,14:13:00
39.926948,116.337955,0,419,39766.5924189815,2008-11-14,14:13:05
39.926945,116.337956,0,421,39766.5924768519,2008-11-14,14:13:10
39.926953,116.337956,0,421,39766.5925347222,2008-11-14,14:13:15
39.926948,116.337955,0,421,39766.5925925926,2008-11-14,14:13:20
39.926948,116.337955,0,421,39766.5926273148,2008-11-14,14:13:23
39.926941,116.337957,0,421,39766.592650463,2008-11-14,14:13:25
39.926908,116.33803,0,422,39766.5927083333,2008-11-14,14:13:30
39.926912,116.338071,0,421,39766.5927662037,2008-11-14,14:13:35
39.926915,116.338088,0,420,39766.5928240741,2008-11-14,14:13:40
39.926933,116.338017,0,420,39766.5928819444,2008-11-14,14:13:45
39.926931,116.337986,0,423,39766.5929398148,2008-11-14,14:13:50
39.926896,116.337823,0,423,39766.5929976852,2008-11-14,14:13:55
39.926895,116.337676,0,423,39766.5930555556,2008-11-14,14:14:00
39.926868,116.33772,0,423,39766.5931134259,2008-11-14,14:14:05
39.926897,116.337788,0,423,39766.5931712963,2008-11-14,14:14:10
39.926874,116.337885,0,421,39766.5932291667,2008-11-14,14:14:15
39.926839,116.337901,0,421,39766.593287037,2008-11-14,14:14:20
39.926798,116.337896,0,421,39766.5933449074,2008-11-14,14:14:25
39.926759,116.337987,0,422,39766.5934027778,2008-11-14,14:14:30
39.926632,116.338184,0,422,39766.5934606481,2008-11-14,14:14:35
39.926643,116.338106,0,422,39766.5935185185,2008-11-14,14:14:40
39.926717,116.337928,0,422,39766.5935763889,2008-11-14,14:14:45
39.926728,116.337858,0,422,39766.5936342593,2008-11-14,14:14:50
39.926703,116.337813,0,422,39766.5936921296,2008-11-14,14:14:55
39.926683,116.337773,0,422,39766.59375,2008-11-14,14:15:00
39.92665,116.337884,0,423,39766.5938078704,2008-11-14,14:15:05
39.92664,116.337918,0,419,39766.5938657407,2008-11-14,14:15:10
39.92664,116.337918,0,419,39766.593900463,2008-11-14,14:15:13
39.926641,116.337923,0,419,39766.5939236111,2008-11-14,14:15:15
39.926694,116.338106,0,419,39766.5939814815,2008-11-14,14:15:20
39.926709,116.338127,0,417,39766.5940393518,2008-11-14,14:15:25
39.926715,116.338128,0,417,39766.5940972222,2008-11-14,14:15:30
39.92671,116.338129,0,417,39766.5941550926,2008-11-14,14:15:35
39.926715,116.33813,0,418,39766.594212963,2008-11-14,14:15:40
39.926715,116.33813,0,418,39766.5942476852,2008-11-14,14:15:43
39.926709,116.338129,0,418,39766.5942708333,2008-11-14,14:15:45
39.926692,116.338133,0,418,39766.5943287037,2008-11-14,14:15:50
39.926687,116.338087,0,418,39766.5943865741,2008-11-14,14:15:55
39.926664,116.338018,0,418,39766.5944444444,2008-11-14,14:16:00
39.926663,116.337897,0,418,39766.5945023148,2008-11-14,14:16:05
39.926691,116.337925,0,419,39766.5945601852,2008-11-14,14:16:10
39.926704,116.337918,0,418,39766.5946180556,2008-11-14,14:16:15
39.926674,116.337942,0,418,39766.5946759259,2008-11-14,14:16:20
39.926623,116.337963,0,418,39766.5947337963,2008-11-14,14:16:25
39.926558,116.338004,0,418,39766.5947916667,2008-11-14,14:16:30
39.926552,116.337975,0,418,39766.594849537,2008-11-14,14:16:35
39.92657,116.337916,0,418,39766.5949074074,2008-11-14,14:16:40
39.926576,116.337903,0,419,39766.5949652778,2008-11-14,14:16:45
39.926576,116.337903,0,419,39766.595,2008-11-14,14:16:48
39.926571,116.337901,0,419,39766.5950231481,2008-11-14,14:16:50
39.926605,116.337843,0,421,39766.5950810185,2008-11-14,14:16:55
39.926646,116.337806,0,420,39766.5951388889,2008-11-14,14:17:00
39.92665,116.337819,0,420,39766.5951967593,2008-11-14,14:17:05
39.926571,116.337886,0,420,39766.5952546296,2008-11-14,14:17:10
39.926549,116.337945,0,420,39766.5953125,2008-11-14,14:17:15
39.926529,116.337977,0,420,39766.5953703704,2008-11-14,14:17:20
39.926558,116.337957,0,419,39766.5954282407,2008-11-14,14:17:25
39.92655,116.337955,0,419,39766.5954861111,2008-11-14,14:17:30
39.926552,116.337954,0,418,39766.5955439815,2008-11-14,14:17:35
39.926554,116.337953,0,418,39766.5956018518,2008-11-14,14:17:40
39.926559,116.337953,0,418,39766.5956597222,2008-11-14,14:17:45
39.926566,116.337953,0,418,39766.5957175926,2008-11-14,14:17:50
39.92656,116.337953,0,418,39766.595775463,2008-11-14,14:17:55
39.926556,116.337954,0,418,39766.5958333333,2008-11-14,14:18:00
39.926551,116.337953,0,418,39766.5958912037,2008-11-14,14:18:05
39.926557,116.33795,0,418,39766.5959490741,2008-11-14,14:18:10
39.926558,116.337947,0,418,39766.5960069444,2008-11-14,14:18:15
39.926561,116.337943,0,418,39766.5960648148,2008-11-14,14:18:20
39.926563,116.337941,0,418,39766.5961226852,2008-11-14,14:18:25
39.926557,116.337938,0,418,39766.5961805556,2008-11-14,14:18:30
39.926557,116.337938,0,418,39766.5962152778,2008-11-14,14:18:33
39.926561,116.337939,0,418,39766.5962384259,2008-11-14,14:18:35
39.926533,116.337948,0,418,39766.5962962963,2008-11-14,14:18:40
39.926523,116.337935,0,418,39766.5963541667,2008-11-14,14:18:45
39.926508,116.337921,0,418,39766.596412037,2008-11-14,14:18:50
39.926553,116.337945,0,419,39766.5964699074,2008-11-14,14:18:55
39.926546,116.337946,0,419,39766.5965277778,2008-11-14,14:19:00
39.926548,116.337947,0,419,39766.5965856481,2008-11-14,14:19:05
39.926548,116.337947,0,419,39766.5966203704,2008-11-14,14:19:08
39.926547,116.337948,0,419,39766.5966435185,2008-11-14,14:19:10
39.926537,116.337973,0,419,39766.5967013889,2008-11-14,14:19:15
39.926537,116.338027,0,418,39766.5967592593,2008-11-14,14:19:20
39.926538,116.338045,0,418,39766.5968171296,2008-11-14,14:19:25
39.926532,116.338048,0,418,39766.596875,2008-11-14,14:19:30
39.926536,116.338049,0,418,39766.5969328704,2008-11-14,14:19:35
39.926536,116.338049,0,418,39766.5969675926,2008-11-14,14:19:38
39.926543,116.338049,0,418,39766.5969907407,2008-11-14,14:19:40
39.926555,116.338048,0,418,39766.5970486111,2008-11-14,14:19:45
39.926585,116.338016,0,419,39766.5971064815,2008-11-14,14:19:50
39.926585,116.338016,0,419,39766.5971412037,2008-11-14,14:19:53
39.926581,116.338014,0,419,39766.5971643519,2008-11-14,14:19:55
39.926551,116.338001,0,420,39766.5972222222,2008-11-14,14:20:00
39.9266,116.338209,0,435,39766.5993055556,2008-11-14,14:23:00
39.926728,116.338342,0,443,39766.5993634259,2008-11-14,14:23:05
39.926743,116.338291,0,452,39766.5994212963,2008-11-14,14:23:10
39.926737,116.338286,0,452,39766.5994791667,2008-11-14,14:23:15
39.926737,116.338286,0,452,39766.5995138889,2008-11-14,14:23:18
39.926741,116.338282,0,451,39766.599537037,2008-11-14,14:23:20
39.926775,116.3383,0,451,39766.5995949074,2008-11-14,14:23:25
39.926883,116.33835,0,448,39766.5996527778,2008-11-14,14:23:30
39.926927,116.338373,0,450,39766.5997106481,2008-11-14,14:23:35
39.926937,116.33837,0,450,39766.5997685185,2008-11-14,14:23:40
39.926935,116.33837,0,450,39766.5998263889,2008-11-14,14:23:45
39.926927,116.338372,0,450,39766.5998842593,2008-11-14,14:23:50
39.926919,116.338372,0,451,39766.5999421296,2008-11-14,14:23:55
39.926911,116.33837,0,451,39766.6,2008-11-14,14:24:00
39.926905,116.338366,0,451,39766.6000578704,2008-11-14,14:24:05
39.926897,116.338361,0,451,39766.6001157407,2008-11-14,14:24:10
39.92689,116.338357,0,451,39766.6001736111,2008-11-14,14:24:15
39.926888,116.338353,0,451,39766.6002314815,2008-11-14,14:24:20
39.926885,116.33835,0,450,39766.6002893519,2008-11-14,14:24:25
39.926881,116.338344,0,450,39766.6003472222,2008-11-14,14:24:30
39.926876,116.33834,0,450,39766.6004050926,2008-11-14,14:24:35
39.92687,116.338337,0,450,39766.600462963,2008-11-14,14:24:40
39.926873,116.338336,0,450,39766.6005208333,2008-11-14,14:24:45
39.926873,116.338336,0,450,39766.6005555556,2008-11-14,14:24:48
39.926879,116.338335,0,450,39766.6005787037,2008-11-14,14:24:50
39.926931,116.338228,0,456,39766.6006365741,2008-11-14,14:24:55
39.926955,116.338112,0,459,39766.6006944444,2008-11-14,14:25:00
39.926961,116.337994,0,460,39766.6007523148,2008-11-14,14:25:05
39.926955,116.337953,0,462,39766.6008101852,2008-11-14,14:25:10
39.926955,116.337953,0,462,39766.6008449074,2008-11-14,14:25:13
39.926952,116.337955,0,462,39766.6008680556,2008-11-14,14:25:15
39.92694,116.337964,0,463,39766.6009259259,2008-11-14,14:25:20
39.926934,116.337965,0,463,39766.6009837963,2008-11-14,14:25:25
39.926934,116.337965,0,463,39766.6010185185,2008-11-14,14:25:28
39.926937,116.337965,0,463,39766.6010416667,2008-11-14,14:25:30
39.926948,116.337964,0,465,39766.601099537,2008-11-14,14:25:35
39.926941,116.337945,0,466,39766.6011574074,2008-11-14,14:25:40
39.926941,116.337945,0,466,39766.6011921296,2008-11-14,14:25:43
39.926944,116.337944,0,467,39766.6012152778,2008-11-14,14:25:45
39.926925,116.337929,0,467,39766.6012731481,2008-11-14,14:25:50
39.926888,116.337872,0,467,39766.6013310185,2008-11-14,14:25:55
39.927004,116.338157,0,523,39766.6040509259,2008-11-14,14:29:50
39.92699,116.338238,0,522,39766.6041087963,2008-11-14,14:29:55
39.926967,116.338364,0,523,39766.6041666667,2008-11-14,14:30:00
39.926949,116.338391,0,523,39766.604224537,2008-11-14,14:30:05
39.926942,116.338414,0,523,39766.6042824074,2008-11-14,14:30:10
39.926927,116.338404,0,523,39766.6043402778,2008-11-14,14:30:15
39.926953,116.338384,0,523,39766.6043981481,2008-11-14,14:30:20
39.926953,116.338384,0,523,39766.6044328704,2008-11-14,14:30:23
39.926951,116.338388,0,523,39766.6044560185,2008-11-14,14:30:25
39.926966,116.338371,0,523,39766.6045138889,2008-11-14,14:30:30
39.926911,116.338289,0,523,39766.6045717593,2008-11-14,14:30:35
39.926894,116.338322,0,523,39766.6046296296,2008-11-14,14:30:40
39.926872,116.338366,0,523,39766.6046875,2008-11-14,14:30:45
39.92684,116.338446,0,522,39766.6047453704,2008-11-14,14:30:50
39.926836,116.338475,0,522,39766.6048032407,2008-11-14,14:30:55
39.926834,116.338475,0,522,39766.6048611111,2008-11-14,14:31:00
39.926831,116.338475,0,522,39766.6049189815,2008-11-14,14:31:05
39.926831,116.338475,0,522,39766.6049537037,2008-11-14,14:31:08
39.926825,116.338472,0,522,39766.6049768519,2008-11-14,14:31:10
39.926848,116.338408,0,524,39766.6050347222,2008-11-14,14:31:15
39.926894,116.338418,0,524,39766.6050925926,2008-11-14,14:31:20
39.926893,116.338418,0,524,39766.605150463,2008-11-14,14:31:25
39.926888,116.338417,0,524,39766.6052083333,2008-11-14,14:31:30
39.926888,116.338417,0,524,39766.6052430556,2008-11-14,14:31:33
39.926881,116.338417,0,524,39766.6052662037,2008-11-14,14:31:35
39.926926,116.338448,0,524,39766.6053240741,2008-11-14,14:31:40
39.926952,116.33843,0,525,39766.6053819444,2008-11-14,14:31:45
39.926961,116.338405,0,527,39766.6054398148,2008-11-14,14:31:50
39.926966,116.338421,0,528,39766.6054976852,2008-11-14,14:31:55
39.926956,116.338424,0,528,39766.6055555556,2008-11-14,14:32:00
39.926956,116.338424,0,528,39766.6056134259,2008-11-14,14:32:05
39.926954,116.338424,0,528,39766.6056712963,2008-11-14,14:32:10
39.926949,116.338426,0,528,39766.6057291667,2008-11-14,14:32:15
39.92695,116.338427,0,528,39766.605787037,2008-11-14,14:32:20
39.926956,116.338427,0,528,39766.6058449074,2008-11-14,14:32:25
39.926964,116.338425,0,528,39766.6059027778,2008-11-14,14:32:30
39.926964,116.338425,0,528,39766.6059375,2008-11-14,14:32:33
39.926964,116.338421,0,528,39766.6059606481,2008-11-14,14:32:35
39.926976,116.338407,0,528,39766.6060185185,2008-11-14,14:32:40
39.926976,116.338407,0,528,39766.6060532407,2008-11-14,14:32:43
39.926982,116.338412,0,528,39766.6060763889,2008-11-14,14:32:45
39.927006,116.338429,0,527,39766.6061342593,2008-11-14,14:32:50
39.92705,116.338516,0,527,39766.6061921296,2008-11-14,14:32:55
39.927027,116.33856,0,526,39766.60625,2008-11-14,14:33:00
39.927048,116.338602,0,526,39766.6063078704,2008-11-14,14:33:05
39.927054,116.338611,0,526,39766.6063657407,2008-11-14,14:33:10
39.927092,116.338612,0,526,39766.6064236111,2008-11-14,14:33:15
39.927123,116.338632,0,526,39766.6064814815,2008-11-14,14:33:20
39.927123,116.338665,0,526,39766.6065393519,2008-11-14,14:33:25
39.927119,116.338722,0,526,39766.6065972222,2008-11-14,14:33:30
39.927097,116.338732,0,527,39766.6066550926,2008-11-14,14:33:35
39.927082,116.338728,0,528,39766.606712963,2008-11-14,14:33:40
39.927076,116.338729,0,528,39766.6067708333,2008-11-14,14:33:45
39.927074,116.338731,0,528,39766.6068287037,2008-11-14,14:33:50
39.927077,116.338732,0,528,39766.6068865741,2008-11-14,14:33:55
39.927077,116.338732,0,528,39766.6069212963,2008-11-14,14:33:58
39.927071,116.338732,0,528,39766.6069444444,2008-11-14,14:34:00
39.92706,116.338707,0,528,39766.6070023148,2008-11-14,14:34:05
39.927006,116.338654,0,527,39766.6070601852,2008-11-14,14:34:10
39.926947,116.338664,0,527,39766.6071180556,2008-11-14,14:34:15
39.926917,116.33861,0,527,39766.6071759259,2008-11-14,14:34:20
39.92691,116.338571,0,527,39766.6072337963,2008-11-14,14:34:25
39.926903,116.338535,0,527,39766.6072916667,2008-11-14,14:34:30
39.926868,116.338548,0,528,39766.607349537,2008-11-14,14:34:35
39.926857,116.338616,0,528,39766.6074074074,2008-11-14,14:34:40
39.92689,116.338816,0,527,39766.6074652778,2008-11-14,14:34:45
39.92694,116.33898,0,527,39766.6075231481,2008-11-14,14:34:50
39.926955,116.338997,0,527,39766.6075810185,2008-11-14,14:34:55
39.927041,116.339012,0,527,39766.6076388889,2008-11-14,14:35:00
39.927064,116.339031,0,528,39766.6076967593,2008-11-14,14:35:05
39.92707,116.33908,0,528,39766.6077546296,2008-11-14,14:35:10
39.927093,116.339096,0,529,39766.6078125,2008-11-14,14:35:15
39.927094,116.338956,0,535,39766.6078703704,2008-11-14,14:35:20
39.927085,116.338924,0,534,39766.6079282407,2008-11-14,14:35:25
39.927085,116.338924,0,534,39766.607962963,2008-11-14,14:35:28
39.927082,116.338921,0,535,39766.6079861111,2008-11-14,14:35:30
39.927073,116.33892,0,535,39766.6080439815,2008-11-14,14:35:35
39.927046,116.338937,0,535,39766.6081018519,2008-11-14,14:35:40
39.927042,116.338898,0,535,39766.6081597222,2008-11-14,14:35:45
39.927023,116.33885,0,535,39766.6082175926,2008-11-14,14:35:50
39.926974,116.338764,0,534,39766.608275463,2008-11-14,14:35:55
39.926913,116.33909,0,553,39766.6107638889,2008-11-14,14:39:30
39.926943,116.339125,0,553,39766.6108217593,2008-11-14,14:39:35
39.927006,116.339187,0,553,39766.6108796296,2008-11-14,14:39:40
39.927038,116.339212,0,553,39766.6109375,2008-11-14,14:39:45
39.927064,116.339239,0,553,39766.6109953704,2008-11-14,14:39:50
39.927064,116.339239,0,553,39766.6110300926,2008-11-14,14:39:53
39.92707,116.339244,0,553,39766.6110532407,2008-11-14,14:39:55
39.927083,116.339239,0,553,39766.6111111111,2008-11-14,14:40:00
39.927337,116.339386,0,570,39766.6115162037,2008-11-14,14:40:35
39.927313,116.339378,0,571,39766.6115740741,2008-11-14,14:40:40
39.927324,116.339331,0,578,39766.6116319444,2008-11-14,14:40:45
39.927321,116.339312,0,578,39766.6116898148,2008-11-14,14:40:50
39.927074,116.338971,0,572,39766.6117476852,2008-11-14,14:40:55
39.926768,116.338905,0,583,39766.6118055556,2008-11-14,14:41:00
39.926694,116.338847,0,575,39766.6118634259,2008-11-14,14:41:05
39.926596,116.338796,0,575,39766.6119212963,2008-11-14,14:41:10
39.926477,116.338795,0,589,39766.6119791667,2008-11-14,14:41:15
39.926404,116.338796,0,613,39766.612037037,2008-11-14,14:41:20
39.926401,116.33877,0,623,39766.6120949074,2008-11-14,14:41:25
39.926469,116.338745,0,644,39766.6121527778,2008-11-14,14:41:30
39.926433,116.338709,0,671,39766.6122106481,2008-11-14,14:41:35
39.926308,116.338661,0,680,39766.6122685185,2008-11-14,14:41:40
39.926197,116.338639,0,687,39766.6123263889,2008-11-14,14:41:45
39.926202,116.338582,0,660,39766.6123842593,2008-11-14,14:41:50
39.92624,116.338573,0,641,39766.6124421296,2008-11-14,14:41:55
39.926232,116.338609,0,649,39766.6125,2008-11-14,14:42:00
39.9262,116.338627,0,640,39766.6125578704,2008-11-14,14:42:05
39.926112,116.338625,0,638,39766.6126157407,2008-11-14,14:42:10
39.926211,116.338646,0,626,39766.6126736111,2008-11-14,14:42:15
39.92625,116.338663,0,625,39766.6127314815,2008-11-14,14:42:20
39.926398,116.338634,0,613,39766.6127893519,2008-11-14,14:42:25
39.926466,116.338635,0,635,39766.6128472222,2008-11-14,14:42:30
39.926455,116.338659,0,639,39766.6129050926,2008-11-14,14:42:35
39.926333,116.338643,0,651,39766.612962963,2008-11-14,14:42:40
39.926216,116.338594,0,638,39766.6130208333,2008-11-14,14:42:45
39.92613,116.338584,0,630,39766.6130787037,2008-11-14,14:42:50
39.926067,116.338604,0,637,39766.6131365741,2008-11-14,14:42:55
39.926067,116.338604,0,637,39766.6131712963,2008-11-14,14:42:58
39.926065,116.338607,0,641,39766.6131944444,2008-11-14,14:43:00
39.926082,116.33855,0,631,39766.6132523148,2008-11-14,14:43:05
39.926147,116.338463,0,632,39766.6133101852,2008-11-14,14:43:10
39.926173,116.338371,0,645,39766.6133680556,2008-11-14,14:43:15
39.925956,116.33828,0,672,39766.6134259259,2008-11-14,14:43:20
39.925782,116.338213,0,687,39766.6134837963,2008-11-14,14:43:25
39.925811,116.338216,0,678,39766.6135416667,2008-11-14,14:43:30
39.925784,116.338222,0,663,39766.613599537,2008-11-14,14:43:35
39.925761,116.338227,0,660,39766.6136574074,2008-11-14,14:43:40
39.925703,116.338237,0,665,39766.6137152778,2008-11-14,14:43:45
39.925707,116.338264,0,662,39766.6137731481,2008-11-14,14:43:50
39.925989,116.337461,0,255,39766.6138310185,2008-11-14,14:43:55
39.926384,116.338221,0,438,39766.6138888889,2008-11-14,14:44:00
39.926395,116.338292,0,427,39766.6139467593,2008-11-14,14:44:05
39.926482,116.338381,0,437,39766.6140046296,2008-11-14,14:44:10
39.926496,116.338462,0,455,39766.6140625,2008-11-14,14:44:15
39.926511,116.338514,0,472,39766.6141203704,2008-11-14,14:44:20
39.926563,116.338532,0,466,39766.6141782407,2008-11-14,14:44:25
39.926592,116.338558,0,472,39766.6142361111,2008-11-14,14:44:30
39.927639,116.341515,0,1254,39766.6161458333,2008-11-14,14:47:15
39.92789,116.339927,0,598,39766.6162037037,2008-11-14,14:47:20
39.926813,116.338781,0,558,39766.6165509259,2008-11-14,14:47:50
39.926742,116.338635,0,544,39766.6166087963,2008-11-14,14:47:55
39.926804,116.33858,0,518,39766.6166666667,2008-11-14,14:48:00
39.926703,116.338624,0,533,39766.616724537,2008-11-14,14:48:05
39.926544,116.338696,0,570,39766.6167824074,2008-11-14,14:48:10
39.926482,116.338677,0,571,39766.6168402778,2008-11-14,14:48:15
39.926459,116.338649,0,568,39766.6168981481,2008-11-14,14:48:20
39.926436,116.338619,0,566,39766.6169560185,2008-11-14,14:48:25
39.926416,116.338587,0,564,39766.6170138889,2008-11-14,14:48:30
39.9264,116.338569,0,562,39766.6170717593,2008-11-14,14:48:35
39.926395,116.338568,0,561,39766.6171296296,2008-11-14,14:48:40
39.926392,116.338566,0,561,39766.6171875,2008-11-14,14:48:45
39.926386,116.338565,0,561,39766.6172453704,2008-11-14,14:48:50
39.926386,116.338565,0,561,39766.6172800926,2008-11-14,14:48:53
39.926378,116.338564,0,561,39766.6173032407,2008-11-14,14:48:55
39.926355,116.338548,0,560,39766.6173611111,2008-11-14,14:49:00
39.926329,116.338529,0,560,39766.6174189815,2008-11-14,14:49:05
39.926307,116.338507,0,561,39766.6174768518,2008-11-14,14:49:10
39.926289,116.338493,0,561,39766.6175347222,2008-11-14,14:49:15
39.926273,116.338481,0,561,39766.6175925926,2008-11-14,14:49:20
39.926267,116.33848,0,561,39766.617650463,2008-11-14,14:49:25
39.926267,116.33848,0,561,39766.6176851852,2008-11-14,14:49:28
39.926271,116.33848,0,561,39766.6177083333,2008-11-14,14:49:30
39.92628,116.338479,0,561,39766.6177662037,2008-11-14,14:49:35
39.926312,116.33848,0,561,39766.6178819444,2008-11-14,14:49:45
39.926324,116.338478,0,562,39766.6180555556,2008-11-14,14:50:00
39.926324,116.338479,0,561,39766.6181134259,2008-11-14,14:50:05
39.926324,116.338479,0,561,39766.6181481481,2008-11-14,14:50:08
39.92632,116.338478,0,561,39766.6181712963,2008-11-14,14:50:10
39.926305,116.338475,0,561,39766.6182291667,2008-11-14,14:50:15
39.926285,116.338473,0,561,39766.618287037,2008-11-14,14:50:20
39.926261,116.338477,0,562,39766.6183449074,2008-11-14,14:50:25
39.926228,116.338475,0,562,39766.6184027778,2008-11-14,14:50:30
39.925971,116.338366,0,561,39766.6184606481,2008-11-14,14:50:35
39.925923,116.338263,0,561,39766.6185185185,2008-11-14,14:50:40
39.925963,116.338224,0,561,39766.6185763889,2008-11-14,14:50:45
39.925988,116.338208,0,561,39766.6186342593,2008-11-14,14:50:50
39.925985,116.338205,0,561,39766.6186921296,2008-11-14,14:50:55
39.925985,116.338205,0,561,39766.6187268518,2008-11-14,14:50:58
39.925986,116.338203,0,561,39766.61875,2008-11-14,14:51:00
39.92607,116.338139,0,561,39766.6188078704,2008-11-14,14:51:05
39.926093,116.338144,0,560,39766.6188657407,2008-11-14,14:51:10
39.926098,116.338144,0,560,39766.6189236111,2008-11-14,14:51:15
39.926104,116.338144,0,559,39766.6189814815,2008-11-14,14:51:20
39.926106,116.338144,0,559,39766.6190393518,2008-11-14,14:51:25
39.926106,116.338144,0,559,39766.6190740741,2008-11-14,14:51:28
39.926107,116.338146,0,558,39766.6190972222,2008-11-14,14:51:30
39.926206,116.338202,0,558,39766.619212963,2008-11-14,14:51:40
39.926287,116.338167,0,558,39766.6192708333,2008-11-14,14:51:45
39.926222,116.338068,0,558,39766.6193287037,2008-11-14,14:51:50
39.926162,116.338047,0,558,39766.6193865741,2008-11-14,14:51:55
39.926164,116.338045,0,558,39766.6194444444,2008-11-14,14:52:00
39.926171,116.338045,0,558,39766.6195023148,2008-11-14,14:52:05
39.926171,116.338045,0,558,39766.619537037,2008-11-14,14:52:08
39.926166,116.338039,0,558,39766.6195601852,2008-11-14,14:52:10
39.92614,116.338045,0,560,39766.6196180556,2008-11-14,14:52:15
39.926141,116.338046,0,560,39766.6196759259,2008-11-14,14:52:20
39.926141,116.338046,0,560,39766.6197106481,2008-11-14,14:52:23
39.926148,116.338047,0,560,39766.6197337963,2008-11-14,14:52:25
39.926195,116.338104,0,560,39766.6197916667,2008-11-14,14:52:30
39.926191,116.338127,0,559,39766.619849537,2008-11-14,14:52:35
39.926164,116.338127,0,559,39766.6199074074,2008-11-14,14:52:40
39.926089,116.338071,0,558,39766.6199652778,2008-11-14,14:52:45
39.926052,116.338065,0,558,39766.6200231481,2008-11-14,14:52:50
39.925998,116.338048,0,557,39766.6200810185,2008-11-14,14:52:55
39.925956,116.338006,0,556,39766.6201388889,2008-11-14,14:53:00
39.926001,116.337969,0,556,39766.6201967593,2008-11-14,14:53:05
39.926064,116.337972,0,556,39766.6202546296,2008-11-14,14:53:10
39.926235,116.338106,0,555,39766.6203125,2008-11-14,14:53:15
39.926292,116.338168,0,554,39766.6203703704,2008-11-14,14:53:20
39.926297,116.338168,0,554,39766.6204282407,2008-11-14,14:53:25
39.926297,116.338168,0,554,39766.620462963,2008-11-14,14:53:28
39.926291,116.338165,0,553,39766.6204861111,2008-11-14,14:53:30
39.926175,116.338097,0,552,39766.6205439815,2008-11-14,14:53:35
39.92619,116.338142,0,552,39766.6206018519,2008-11-14,14:53:40
39.926181,116.338144,0,552,39766.6206597222,2008-11-14,14:53:45
39.926184,116.338144,0,552,39766.6207175926,2008-11-14,14:53:50
39.926184,116.338144,0,552,39766.6207523148,2008-11-14,14:53:53
39.926184,116.338144,0,552,39766.620775463,2008-11-14,14:53:55
39.926275,116.338211,0,552,39766.6208333333,2008-11-14,14:54:00
39.926292,116.338245,0,551,39766.6208912037,2008-11-14,14:54:05
39.926257,116.338244,0,552,39766.6209490741,2008-11-14,14:54:10
39.926196,116.338222,0,554,39766.6210069444,2008-11-14,14:54:15
39.926176,116.338198,0,554,39766.6210648148,2008-11-14,14:54:20
39.926207,116.338228,0,554,39766.6211226852,2008-11-14,14:54:25
39.926189,116.338222,0,554,39766.6211805556,2008-11-14,14:54:30
39.9261,116.338173,0,554,39766.6212384259,2008-11-14,14:54:35
39.926092,116.338154,0,553,39766.6212962963,2008-11-14,14:54:40
39.926138,116.338199,0,555,39766.6213541667,2008-11-14,14:54:45
39.926065,116.338127,0,553,39766.6214699074,2008-11-14,14:54:55
39.925996,116.3381,0,553,39766.6215277778,2008-11-14,14:55:00
39.925984,116.338047,0,552,39766.6215856481,2008-11-14,14:55:05
39.925909,116.33801,0,552,39766.6216435185,2008-11-14,14:55:10
39.925884,116.33797,0,552,39766.6217013889,2008-11-14,14:55:15
39.925913,116.337983,0,552,39766.6217592593,2008-11-14,14:55:20
39.926054,116.338037,0,552,39766.6218171296,2008-11-14,14:55:25
39.926225,116.338163,0,552,39766.621875,2008-11-14,14:55:30
39.926143,116.338136,0,552,39766.6219328704,2008-11-14,14:55:35
39.926065,116.33811,0,551,39766.6219907407,2008-11-14,14:55:40
39.926127,116.338161,0,551,39766.6220486111,2008-11-14,14:55:45
39.926199,116.33816,0,551,39766.6221064815,2008-11-14,14:55:50
39.92627,116.338167,0,551,39766.6221643519,2008-11-14,14:55:55
39.926313,116.338192,0,551,39766.6222222222,2008-11-14,14:56:00
39.92642,116.338251,0,553,39766.6222800926,2008-11-14,14:56:05
39.926356,116.338255,0,555,39766.622337963,2008-11-14,14:56:10
39.926244,116.33828,0,555,39766.6223958333,2008-11-14,14:56:15
39.926195,116.338242,0,555,39766.6224537037,2008-11-14,14:56:20
39.926177,116.338211,0,556,39766.6225115741,2008-11-14,14:56:25
39.926257,116.338199,0,558,39766.6225694444,2008-11-14,14:56:30
39.926276,116.33822,0,560,39766.6226273148,2008-11-14,14:56:35
39.926351,116.338288,0,561,39766.6226851852,2008-11-14,14:56:40
39.926381,116.33831,0,561,39766.6227430556,2008-11-14,14:56:45
39.92626,116.338227,0,562,39766.6228009259,2008-11-14,14:56:50
39.926167,116.33816,0,561,39766.6228587963,2008-11-14,14:56:55
39.926132,116.338156,0,560,39766.6229166667,2008-11-14,14:57:00
39.926258,116.338223,0,560,39766.622974537,2008-11-14,14:57:05
39.926297,116.338276,0,561,39766.6230324074,2008-11-14,14:57:10
39.926304,116.338258,0,560,39766.6230902778,2008-11-14,14:57:15
39.926239,116.33824,0,560,39766.6231481481,2008-11-14,14:57:20
39.926303,116.338322,0,557,39766.6232060185,2008-11-14,14:57:25
39.92625,116.338293,0,556,39766.6232638889,2008-11-14,14:57:30
39.92618,116.338212,0,554,39766.6233217593,2008-11-14,14:57:35
39.926127,116.33817,0,554,39766.6233796296,2008-11-14,14:57:40
39.926146,116.3381,0,554,39766.6234375,2008-11-14,14:57:45
39.926235,116.338031,0,553,39766.6234953704,2008-11-14,14:57:50
39.92627,116.338082,0,552,39766.6235532407,2008-11-14,14:57:55
39.926171,116.338042,0,551,39766.6236111111,2008-11-14,14:58:00
39.926082,116.338001,0,550,39766.6236689815,2008-11-14,14:58:05
39.925999,116.337996,0,549,39766.6237268519,2008-11-14,14:58:10
39.926025,116.337991,0,549,39766.6237847222,2008-11-14,14:58:15
39.926068,116.337969,0,548,39766.6238425926,2008-11-14,14:58:20
39.926088,116.337908,0,547,39766.623900463,2008-11-14,14:58:25
39.926303,116.338201,0,544,39766.6239583333,2008-11-14,14:58:30
39.926493,116.338414,0,521,39766.6307291667,2008-11-14,15:08:15
39.926496,116.338449,0,522,39766.630787037,2008-11-14,15:08:20
39.926492,116.338532,0,522,39766.6308449074,2008-11-14,15:08:25
39.926536,116.338662,0,522,39766.6309027778,2008-11-14,15:08:30
39.926512,116.338764,0,523,39766.6309606481,2008-11-14,15:08:35
39.92636,116.338586,0,547,39766.6314814815,2008-11-14,15:09:20
39.926496,116.338899,0,547,39766.6315393519,2008-11-14,15:09:25
39.926482,116.338833,0,547,39766.6315972222,2008-11-14,15:09:30
39.92655,116.33891,0,547,39766.6316550926,2008-11-14,15:09:35
39.926546,116.33889,0,547,39766.631712963,2008-11-14,15:09:40
39.926507,116.338804,0,548,39766.6317708333,2008-11-14,15:09:45
39.92647,116.33866,0,548,39766.6318287037,2008-11-14,15:09:50
39.926398,116.338543,0,546,39766.6318865741,2008-11-14,15:09:55
39.926398,116.338543,0,546,39766.6319212963,2008-11-14,15:09:58
39.926395,116.338539,0,547,39766.6319444444,2008-11-14,15:10:00
39.926359,116.338465,0,547,39766.6320023148,2008-11-14,15:10:05
39.926416,116.33859,0,547,39766.6320601852,2008-11-14,15:10:10
39.926366,116.338621,0,546,39766.6321180556,2008-11-14,15:10:15
39.926307,116.338613,0,546,39766.6321759259,2008-11-14,15:10:20
39.926188,116.338522,0,546,39766.6322337963,2008-11-14,15:10:25
39.926119,116.338477,0,546,39766.6322916667,2008-11-14,15:10:30
39.926183,116.338543,0,546,39766.632349537,2008-11-14,15:10:35
39.926179,116.338476,0,546,39766.6324074074,2008-11-14,15:10:40
39.926205,116.338399,0,546,39766.6324652778,2008-11-14,15:10:45
39.926212,116.338389,0,545,39766.6325231481,2008-11-14,15:10:50
39.926068,116.338253,0,545,39766.6325810185,2008-11-14,15:10:55
39.925916,116.338174,0,544,39766.6326388889,2008-11-14,15:11:00
39.925855,116.33817,0,544,39766.6326967593,2008-11-14,15:11:05
39.925868,116.338326,0,544,39766.6327546296,2008-11-14,15:11:10
39.925915,116.338577,0,543,39766.6328125,2008-11-14,15:11:15
39.925946,116.338711,0,542,39766.6328703704,2008-11-14,15:11:20
39.925903,116.338761,0,541,39766.6329282407,2008-11-14,15:11:25
39.925833,116.338742,0,541,39766.6329861111,2008-11-14,15:11:30
39.925802,116.338622,0,540,39766.6330439815,2008-11-14,15:11:35
39.925798,116.338566,0,541,39766.6331018518,2008-11-14,15:11:40
39.925847,116.338561,0,541,39766.6331597222,2008-11-14,15:11:45
39.925883,116.338483,0,542,39766.6332175926,2008-11-14,15:11:50
39.926618,116.338081,0,544,39766.6335648148,2008-11-14,15:12:20
39.92662,116.338259,0,540,39766.6336226852,2008-11-14,15:12:25
39.926652,116.338374,0,542,39766.6336805556,2008-11-14,15:12:30
39.926639,116.338367,0,543,39766.6337384259,2008-11-14,15:12:35
39.926585,116.338272,0,544,39766.6337962963,2008-11-14,15:12:40
39.926556,116.338249,0,544,39766.6338541667,2008-11-14,15:12:45
39.926516,116.338218,0,544,39766.633912037,2008-11-14,15:12:50
39.926429,116.33817,0,545,39766.6339699074,2008-11-14,15:12:55
39.926408,116.33813,0,545,39766.6340277778,2008-11-14,15:13:00
39.926388,116.338132,0,546,39766.6340856481,2008-11-14,15:13:05
39.926397,116.33823,0,545,39766.6341435185,2008-11-14,15:13:10
39.926363,116.338251,0,545,39766.6342013889,2008-11-14,15:13:15
39.926371,116.338266,0,545,39766.6342592593,2008-11-14,15:13:20
39.926379,116.338281,0,545,39766.6343171296,2008-11-14,15:13:25
39.926372,116.338352,0,545,39766.634375,2008-11-14,15:13:30
39.926288,116.338301,0,544,39766.6344328704,2008-11-14,15:13:35
39.926207,116.33827,0,544,39766.6344907407,2008-11-14,15:13:40
39.926131,116.338218,0,544,39766.6345486111,2008-11-14,15:13:45
39.926158,116.338197,0,544,39766.6346064815,2008-11-14,15:13:50
39.926235,116.338205,0,543,39766.6346643518,2008-11-14,15:13:55
39.926251,116.338227,0,544,39766.6347222222,2008-11-14,15:14:00
39.92608,116.338126,0,544,39766.6347800926,2008-11-14,15:14:05
39.925957,116.338068,0,543,39766.634837963,2008-11-14,15:14:10
39.925928,116.338121,0,543,39766.6348958333,2008-11-14,15:14:15
39.925999,116.338263,0,542,39766.6349537037,2008-11-14,15:14:20
39.926086,116.338403,0,544,39766.6350115741,2008-11-14,15:14:25
39.926226,116.338552,0,544,39766.6350694444,2008-11-14,15:14:30
39.92632,116.338657,0,544,39766.6351273148,2008-11-14,15:14:35
39.926323,116.3387,0,544,39766.6351851852,2008-11-14,15:14:40
39.926264,116.338592,0,543,39766.6352430556,2008-11-14,15:14:45
39.926314,116.338594,0,543,39766.6353009259,2008-11-14,15:14:50
39.926351,116.338559,0,543,39766.6353587963,2008-11-14,15:14:55
39.926394,116.33853,0,543,39766.6354166667,2008-11-14,15:15:00
39.926491,116.338542,0,543,39766.635474537,2008-11-14,15:15:05
39.926477,116.338517,0,543,39766.6355324074,2008-11-14,15:15:10
39.92637,116.338464,0,544,39766.6355902778,2008-11-14,15:15:15
39.926359,116.338462,0,545,39766.6356481481,2008-11-14,15:15:20
39.926275,116.338397,0,545,39766.6357060185,2008-11-14,15:15:25
39.926249,116.338393,0,545,39766.6357638889,2008-11-14,15:15:30
39.926302,116.338478,0,547,39766.6358217593,2008-11-14,15:15:35
39.926321,116.338521,0,547,39766.6358796296,2008-11-14,15:15:40
39.926209,116.338409,0,547,39766.6359375,2008-11-14,15:15:45
39.926133,116.338301,0,546,39766.6359953704,2008-11-14,15:15:50
39.92603,116.338199,0,546,39766.6360532407,2008-11-14,15:15:55
39.925966,116.338113,0,546,39766.6361111111,2008-11-14,15:16:00
39.925991,116.338061,0,546,39766.6361689815,2008-11-14,15:16:05
39.92611,116.338086,0,547,39766.6362268519,2008-11-14,15:16:10
39.926163,116.338194,0,546,39766.6362847222,2008-11-14,15:16:15
39.926162,116.338263,0,543,39766.6363425926,2008-11-14,15:16:20
39.926118,116.338287,0,543,39766.636400463,2008-11-14,15:16:25
39.926128,116.338272,0,543,39766.6364583333,2008-11-14,15:16:30
39.926165,116.338238,0,544,39766.6365162037,2008-11-14,15:16:35
39.926195,116.338257,0,546,39766.6365740741,2008-11-14,15:16:40
39.926224,116.338315,0,547,39766.6366319444,2008-11-14,15:16:45
39.926203,116.338387,0,546,39766.6366898148,2008-11-14,15:16:50
39.926157,116.338402,0,548,39766.6367476852,2008-11-14,15:16:55
39.926165,116.338422,0,549,39766.6368055556,2008-11-14,15:17:00
39.926226,116.338413,0,552,39766.6368634259,2008-11-14,15:17:05
39.926326,116.338425,0,553,39766.6369212963,2008-11-14,15:17:10
39.926392,116.338434,0,555,39766.6369791667,2008-11-14,15:17:15
39.926349,116.338405,0,555,39766.637037037,2008-11-14,15:17:20
39.926327,116.338386,0,555,39766.6370949074,2008-11-14,15:17:25
39.926303,116.338399,0,554,39766.6371527778,2008-11-14,15:17:30
39.926321,116.338419,0,555,39766.6372106481,2008-11-14,15:17:35
39.926337,116.338462,0,556,39766.6372685185,2008-11-14,15:17:40
39.926344,116.338467,0,556,39766.6373263889,2008-11-14,15:17:45
39.926348,116.338469,0,556,39766.6373842593,2008-11-14,15:17:50
39.926348,116.338469,0,556,39766.6374189815,2008-11-14,15:17:53
39.926341,116.338468,0,556,39766.6374421296,2008-11-14,15:17:55
39.926302,116.338464,0,556,39766.6375,2008-11-14,15:18:00
39.926273,116.338429,0,555,39766.6375578704,2008-11-14,15:18:05
39.926273,116.338429,0,555,39766.6375925926,2008-11-14,15:18:08
39.926273,116.338428,0,555,39766.6376157407,2008-11-14,15:18:10
39.926324,116.338509,0,555,39766.6376736111,2008-11-14,15:18:15
39.926355,116.338565,0,554,39766.6377314815,2008-11-14,15:18:20
39.926332,116.338533,0,552,39766.6377893519,2008-11-14,15:18:25
39.926324,116.338517,0,552,39766.6378472222,2008-11-14,15:18:30
39.92632,116.338516,0,552,39766.6379050926,2008-11-14,15:18:35
39.92632,116.338516,0,552,39766.6379398148,2008-11-14,15:18:38
39.926323,116.338517,0,552,39766.637962963,2008-11-14,15:18:40
39.926403,116.338562,0,552,39766.6380208333,2008-11-14,15:18:45
39.926518,116.338623,0,552,39766.6380787037,2008-11-14,15:18:50
39.926464,116.338576,0,552,39766.6381365741,2008-11-14,15:18:55
39.926426,116.338575,0,551,39766.6381944444,2008-11-14,15:19:00
39.926384,116.338565,0,552,39766.6382523148,2008-11-14,15:19:05
39.926383,116.338553,0,551,39766.6383101852,2008-11-14,15:19:10
39.926389,116.338532,0,551,39766.6383680556,2008-11-14,15:19:15
39.926411,116.338521,0,552,39766.6384259259,2008-11-14,15:19:20
39.926411,116.338521,0,552,39766.6384606481,2008-11-14,15:19:23
39.926403,116.338514,0,552,39766.6384837963,2008-11-14,15:19:25
39.92627,116.338432,0,552,39766.6385416667,2008-11-14,15:19:30
39.926188,116.338383,0,551,39766.638599537,2008-11-14,15:19:35
39.92624,116.338566,0,552,39766.6386574074,2008-11-14,15:19:40
39.926253,116.338583,0,552,39766.6387152778,2008-11-14,15:19:45
39.92638,116.338744,0,553,39766.6387731481,2008-11-14,15:19:50
39.926389,116.338803,0,553,39766.6388310185,2008-11-14,15:19:55
39.926341,116.338797,0,553,39766.6388888889,2008-11-14,15:20:00
39.926291,116.338717,0,553,39766.6389467593,2008-11-14,15:20:05
39.926274,116.338684,0,552,39766.6390046296,2008-11-14,15:20:10
39.92628,116.338543,0,552,39766.6390625,2008-11-14,15:20:15
39.926306,116.338504,0,552,39766.6391203704,2008-11-14,15:20:20
39.926333,116.33854,0,553,39766.6391782407,2008-11-14,15:20:25
39.926333,116.33854,0,553,39766.639212963,2008-11-14,15:20:28
39.926337,116.33854,0,552,39766.6392361111,2008-11-14,15:20:30
39.926224,116.338453,0,552,39766.6392939815,2008-11-14,15:20:35
39.926175,116.338371,0,551,39766.6393518519,2008-11-14,15:20:40
39.926167,116.338347,0,551,39766.6394097222,2008-11-14,15:20:45
39.926201,116.338368,0,551,39766.6394675926,2008-11-14,15:20:50
39.926245,116.338387,0,551,39766.639525463,2008-11-14,15:20:55
39.926301,116.338456,0,551,39766.6395833333,2008-11-14,15:21:00
39.926258,116.33839,0,548,39766.6396412037,2008-11-14,15:21:05
39.926149,116.338285,0,547,39766.6396990741,2008-11-14,15:21:10
39.926011,116.338227,0,547,39766.6397569444,2008-11-14,15:21:15
39.926002,116.33822,0,547,39766.6398148148,2008-11-14,15:21:20
39.926053,116.338271,0,548,39766.6398726852,2008-11-14,15:21:25
39.926169,116.338369,0,549,39766.6399305556,2008-11-14,15:21:30
39.926203,116.338452,0,548,39766.6399884259,2008-11-14,15:21:35
39.926168,116.338453,0,548,39766.6400462963,2008-11-14,15:21:40
39.926154,116.338445,0,547,39766.6401041667,2008-11-14,15:21:45
39.926212,116.338527,0,547,39766.640162037,2008-11-14,15:21:50
39.926262,116.338615,0,547,39766.6402199074,2008-11-14,15:21:55
39.926373,116.338749,0,548,39766.6402777778,2008-11-14,15:22:00
39.926416,116.33886,0,548,39766.6403356481,2008-11-14,15:22:05
39.9263,116.338764,0,547,39766.6403935185,2008-11-14,15:22:10
39.926274,116.338717,0,545,39766.6404513889,2008-11-14,15:22:15
39.926272,116.338714,0,545,39766.6405092593,2008-11-14,15:22:20
39.926269,116.338711,0,545,39766.6405671296,2008-11-14,15:22:25
39.926269,116.338711,0,545,39766.6406018519,2008-11-14,15:22:28
39.926273,116.33871,0,545,39766.640625,2008-11-14,15:22:30
39.92629,116.338706,0,545,39766.6406828704,2008-11-14,15:22:35
39.92631,116.338653,0,544,39766.6407407407,2008-11-14,15:22:40
39.926312,116.338652,0,543,39766.6407986111,2008-11-14,15:22:45
39.92632,116.338654,0,543,39766.6408564815,2008-11-14,15:22:50
39.92632,116.338654,0,543,39766.6408912037,2008-11-14,15:22:53
39.926324,116.338656,0,542,39766.6409143518,2008-11-14,15:22:55
39.926391,116.338731,0,543,39766.6409722222,2008-11-14,15:23:00
39.926374,116.338712,0,543,39766.6410300926,2008-11-14,15:23:05
39.926374,116.338712,0,543,39766.6410648148,2008-11-14,15:23:08
39.926374,116.33871,0,542,39766.641087963,2008-11-14,15:23:10
39.926334,116.338667,0,542,39766.6411458333,2008-11-14,15:23:15
39.926232,116.338524,0,543,39766.6412037037,2008-11-14,15:23:20
39.926183,116.338481,0,543,39766.6412615741,2008-11-14,15:23:25
39.92619,116.338503,0,544,39766.6413194444,2008-11-14,15:23:30
39.926249,116.338614,0,546,39766.6413773148,2008-11-14,15:23:35
39.926307,116.338721,0,546,39766.6414351852,2008-11-14,15:23:40
39.926315,116.338736,0,546,39766.6414930556,2008-11-14,15:23:45
39.926296,116.338736,0,545,39766.6415509259,2008-11-14,15:23:50
39.926253,116.338739,0,545,39766.6416087963,2008-11-14,15:23:55
39.926254,116.33877,0,544,39766.6416666667,2008-11-14,15:24:00
39.926258,116.338801,0,544,39766.641724537,2008-11-14,15:24:05
39.926294,116.338822,0,544,39766.6417824074,2008-11-14,15:24:10
39.926319,116.338803,0,544,39766.6418402778,2008-11-14,15:24:15
39.926308,116.338782,0,543,39766.6418981481,2008-11-14,15:24:20
39.926317,116.338784,0,543,39766.6419560185,2008-11-14,15:24:25
39.926313,116.338759,0,542,39766.6420138889,2008-11-14,15:24:30
39.926299,116.338721,0,540,39766.6420717593,2008-11-14,15:24:35
39.926299,116.338721,0,540,39766.6421064815,2008-11-14,15:24:38
39.926306,116.338722,0,539,39766.6421296296,2008-11-14,15:24:40
39.926319,116.338723,0,539,39766.6421875,2008-11-14,15:24:45
39.926373,116.33882,0,537,39766.6422453704,2008-11-14,15:24:50
39.926391,116.33887,0,536,39766.6423032407,2008-11-14,15:24:55
39.926377,116.338873,0,535,39766.6423611111,2008-11-14,15:25:00
39.926377,116.338873,0,535,39766.6423958333,2008-11-14,15:25:03
39.926373,116.33887,0,534,39766.6424189815,2008-11-14,15:25:05
39.926349,116.338826,0,534,39766.6424768518,2008-11-14,15:25:10
39.926326,116.338768,0,533,39766.6425347222,2008-11-14,15:25:15
39.926319,116.338766,0,533,39766.6425925926,2008-11-14,15:25:20
39.926313,116.338762,0,533,39766.642650463,2008-11-14,15:25:25
39.926312,116.338758,0,533,39766.6427083333,2008-11-14,15:25:30
39.926312,116.338757,0,533,39766.6427662037,2008-11-14,15:25:35
39.926312,116.338756,0,533,39766.6428240741,2008-11-14,15:25:40
39.926309,116.338756,0,533,39766.6428819444,2008-11-14,15:25:45
39.926309,116.338756,0,533,39766.6429166667,2008-11-14,15:25:48
39.926312,116.338756,0,533,39766.6429398148,2008-11-14,15:25:50
39.926313,116.338721,0,533,39766.6429976852,2008-11-14,15:25:55
39.926341,116.338711,0,534,39766.6430555556,2008-11-14,15:26:00
39.92638,116.338765,0,534,39766.6431134259,2008-11-14,15:26:05
39.92644,116.338844,0,534,39766.6431712963,2008-11-14,15:26:10
39.926444,116.338869,0,535,39766.6432291667,2008-11-14,15:26:15
39.926409,116.338866,0,535,39766.643287037,2008-11-14,15:26:20
39.926366,116.338801,0,537,39766.6433449074,2008-11-14,15:26:25
39.926352,116.338785,0,536,39766.6434027778,2008-11-14,15:26:30
39.926346,116.338811,0,536,39766.6434606481,2008-11-14,15:26:35
39.926386,116.338924,0,538,39766.6435185185,2008-11-14,15:26:40
39.926386,116.338924,0,538,39766.6435532407,2008-11-14,15:26:43
39.926385,116.338925,0,538,39766.6435763889,2008-11-14,15:26:45
39.926408,116.338945,0,538,39766.6436342593,2008-11-14,15:26:50
39.926427,116.339009,0,538,39766.6436921296,2008-11-14,15:26:55
39.926419,116.339054,0,538,39766.64375,2008-11-14,15:27:00
39.926419,116.339054,0,538,39766.6437847222,2008-11-14,15:27:03
39.926425,116.33906,0,538,39766.6438078704,2008-11-14,15:27:05
39.92646,116.339102,0,539,39766.6438657407,2008-11-14,15:27:10
39.926474,116.339177,0,539,39766.6439236111,2008-11-14,15:27:15
39.926545,116.33931,0,540,39766.6439814815,2008-11-14,15:27:20
39.926638,116.339414,0,540,39766.6440393519,2008-11-14,15:27:25
39.926636,116.339438,0,540,39766.6440972222,2008-11-14,15:27:30
39.926614,116.339491,0,540,39766.6441550926,2008-11-14,15:27:35
39.926609,116.339531,0,540,39766.644212963,2008-11-14,15:27:40
39.926612,116.339559,0,540,39766.6442708333,2008-11-14,15:27:45
39.926612,116.339498,0,540,39766.6443287037,2008-11-14,15:27:50
39.926592,116.339404,0,541,39766.6443865741,2008-11-14,15:27:55
39.926561,116.339317,0,540,39766.6444444444,2008-11-14,15:28:00
39.926543,116.339317,0,540,39766.6445023148,2008-11-14,15:28:05
39.926543,116.339317,0,540,39766.644537037,2008-11-14,15:28:08
39.926544,116.339315,0,540,39766.6445601852,2008-11-14,15:28:10
39.926534,116.339312,0,540,39766.6446180556,2008-11-14,15:28:15
39.92647,116.339172,0,539,39766.6446759259,2008-11-14,15:28:20
39.92638,116.339036,0,538,39766.6447337963,2008-11-14,15:28:25
39.926346,116.338984,0,538,39766.6447916667,2008-11-14,15:28:30
39.926351,116.339014,0,538,39766.644849537,2008-11-14,15:28:35
39.926369,116.339038,0,537,39766.6449074074,2008-11-14,15:28:40
39.92643,116.339163,0,537,39766.6449652778,2008-11-14,15:28:45
39.926422,116.339242,0,536,39766.6450231481,2008-11-14,15:28:50
39.926422,116.339242,0,535,39766.6450810185,2008-11-14,15:28:55
39.926422,116.33924,0,535,39766.6451388889,2008-11-14,15:29:00
39.926419,116.339237,0,535,39766.6451967593,2008-11-14,15:29:05
39.926419,116.339237,0,535,39766.6452314815,2008-11-14,15:29:08
39.926416,116.339233,0,535,39766.6452546296,2008-11-14,15:29:10
39.926386,116.339193,0,535,39766.6453125,2008-11-14,15:29:15
39.926304,116.338841,0,535,39766.6453703704,2008-11-14,15:29:20
39.926316,116.338855,0,535,39766.6454282407,2008-11-14,15:29:25
39.926346,116.338901,0,535,39766.6454861111,2008-11-14,15:29:30
39.926357,116.338957,0,536,39766.6455439815,2008-11-14,15:29:35
39.926379,116.338989,0,536,39766.6456018519,2008-11-14,15:29:40
39.926396,116.338978,0,536,39766.6456597222,2008-11-14,15:29:45
39.926404,116.338928,0,537,39766.6457175926,2008-11-14,15:29:50
39.926357,116.338862,0,537,39766.645775463,2008-11-14,15:29:55
39.926357,116.338862,0,537,39766.6458101852,2008-11-14,15:29:58
39.926353,116.33886,0,537,39766.6458333333,2008-11-14,15:30:00
39.926317,116.338787,0,536,39766.6458912037,2008-11-14,15:30:05
39.926251,116.338671,0,534,39766.6459490741,2008-11-14,15:30:10
39.926212,116.338572,0,534,39766.6460069444,2008-11-14,15:30:15
39.926219,116.338636,0,534,39766.6460648148,2008-11-14,15:30:20
39.926206,116.338721,0,534,39766.6461226852,2008-11-14,15:30:25
39.926218,116.338761,0,535,39766.6461805556,2008-11-14,15:30:30
39.926218,116.338761,0,535,39766.6462152778,2008-11-14,15:30:33
39.926225,116.338764,0,535,39766.6462384259,2008-11-14,15:30:35
39.926241,116.338715,0,536,39766.6462962963,2008-11-14,15:30:40
39.926227,116.338661,0,536,39766.6463541667,2008-11-14,15:30:45
39.926227,116.338661,0,536,39766.6463888889,2008-11-14,15:30:48
39.92623,116.338662,0,536,39766.646412037,2008-11-14,15:30:50
39.926265,116.338733,0,537,39766.6464699074,2008-11-14,15:30:55
39.926356,116.33897,0,536,39766.6465277778,2008-11-14,15:31:00
39.926396,116.339085,0,536,39766.6465856481,2008-11-14,15:31:05
39.926379,116.339098,0,536,39766.6466435185,2008-11-14,15:31:10
39.926323,116.339025,0,535,39766.6467013889,2008-11-14,15:31:15
39.926325,116.339021,0,535,39766.6467592593,2008-11-14,15:31:20
39.926325,116.339021,0,535,39766.6467939815,2008-11-14,15:31:23
39.926327,116.339018,0,535,39766.6468171296,2008-11-14,15:31:25
39.92628,116.338926,0,535,39766.646875,2008-11-14,15:31:30
39.926287,116.338943,0,535,39766.6469328704,2008-11-14,15:31:35
39.926278,116.338943,0,535,39766.6469907407,2008-11-14,15:31:40
39.926271,116.33894,0,535,39766.6470486111,2008-11-14,15:31:45
39.926265,116.338938,0,535,39766.6471064815,2008-11-14,15:31:50
39.92626,116.338935,0,535,39766.6471643519,2008-11-14,15:31:55
39.926265,116.338932,0,536,39766.6472222222,2008-11-14,15:32:00
39.926265,116.338932,0,536,39766.6472569444,2008-11-14,15:32:03
39.926265,116.33893,0,536,39766.6472800926,2008-11-14,15:32:05
39.926237,116.338896,0,536,39766.647337963,2008-11-14,15:32:10
39.92621,116.338785,0,535,39766.6473958333,2008-11-14,15:32:15
39.926175,116.338718,0,535,39766.6474537037,2008-11-14,15:32:20
39.926153,116.338648,0,535,39766.6475115741,2008-11-14,15:32:25
39.92617,116.338933,0,548,39766.6513310185,2008-11-14,15:37:55
39.926193,116.33901,0,549,39766.6513888889,2008-11-14,15:38:00
39.926215,116.338998,0,550,39766.6514467593,2008-11-14,15:38:05
39.926198,116.338902,0,552,39766.6515046296,2008-11-14,15:38:10
39.926181,116.338845,0,553,39766.6515625,2008-11-14,15:38:15
39.926192,116.338784,0,552,39766.6516203704,2008-11-14,15:38:20
39.926172,116.33879,0,551,39766.6516782407,2008-11-14,15:38:25
39.92617,116.338806,0,550,39766.6517361111,2008-11-14,15:38:30
39.926209,116.338858,0,552,39766.6517939815,2008-11-14,15:38:35
39.926225,116.338943,0,552,39766.6518518519,2008-11-14,15:38:40
39.926209,116.338877,0,553,39766.6519097222,2008-11-14,15:38:45
39.926162,116.338798,0,551,39766.6519675926,2008-11-14,15:38:50
39.926132,116.338744,0,551,39766.652025463,2008-11-14,15:38:55
39.926159,116.338771,0,551,39766.6520833333,2008-11-14,15:39:00
39.926179,116.338818,0,553,39766.6521412037,2008-11-14,15:39:05
39.926206,116.338864,0,552,39766.6521990741,2008-11-14,15:39:10
39.926213,116.338864,0,551,39766.6522569444,2008-11-14,15:39:15
39.926211,116.338863,0,551,39766.6523148148,2008-11-14,15:39:20
39.926205,116.338859,0,551,39766.6523726852,2008-11-14,15:39:25
39.926205,116.338859,0,551,39766.6524074074,2008-11-14,15:39:28
39.926199,116.338852,0,551,39766.6524305556,2008-11-14,15:39:30
39.92618,116.338801,0,551,39766.6524884259,2008-11-14,15:39:35
39.926184,116.338757,0,556,39766.6525462963,2008-11-14,15:39:40
39.926184,116.338757,0,556,39766.6525810185,2008-11-14,15:39:43
39.926189,116.338756,0,555,39766.6526041667,2008-11-14,15:39:45
39.926204,116.338749,0,555,39766.652662037,2008-11-14,15:39:50
39.926216,116.338809,0,553,39766.6527199074,2008-11-14,15:39:55
39.926202,116.338739,0,555,39766.6527777778,2008-11-14,15:40:00
39.926196,116.33872,0,554,39766.6528356481,2008-11-14,15:40:05
39.926196,116.33872,0,554,39766.6528703704,2008-11-14,15:40:08
39.926194,116.33872,0,554,39766.6528935185,2008-11-14,15:40:10
39.926218,116.338746,0,554,39766.6529513889,2008-11-14,15:40:15
39.92623,116.338798,0,554,39766.6530092593,2008-11-14,15:40:20
39.926235,116.338768,0,553,39766.6530671296,2008-11-14,15:40:25
39.926236,116.338757,0,553,39766.653125,2008-11-14,15:40:30
39.926233,116.33877,0,553,39766.6531828704,2008-11-14,15:40:35
39.926243,116.33877,0,553,39766.6532407407,2008-11-14,15:40:40
39.926229,116.338695,0,556,39766.6532986111,2008-11-14,15:40:45
39.926209,116.338733,0,556,39766.6533564815,2008-11-14,15:40:50
39.926206,116.338779,0,555,39766.6534143519,2008-11-14,15:40:55
39.926224,116.338782,0,559,39766.6534722222,2008-11-14,15:41:00
39.926198,116.338754,0,559,39766.6535300926,2008-11-14,15:41:05
39.926189,116.338749,0,559,39766.653587963,2008-11-14,15:41:10
39.926182,116.338749,0,559,39766.6536458333,2008-11-14,15:41:15
39.926182,116.338749,0,559,39766.6536805556,2008-11-14,15:41:18
39.926185,116.338751,0,559,39766.6537037037,2008-11-14,15:41:20
39.926201,116.338749,0,559,39766.6537615741,2008-11-14,15:41:25
39.926185,116.338699,0,559,39766.6538194444,2008-11-14,15:41:30
39.926177,116.338715,0,559,39766.6538773148,2008-11-14,15:41:35
39.926173,116.338747,0,558,39766.6539351852,2008-11-14,15:41:40
39.926173,116.338747,0,558,39766.6539699074,2008-11-14,15:41:43
39.926168,116.338746,0,558,39766.6539930556,2008-11-14,15:41:45
39.926197,116.33881,0,558,39766.6540509259,2008-11-14,15:41:50
39.926236,116.338924,0,558,39766.6541087963,2008-11-14,15:41:55
39.926256,116.339022,0,558,39766.6541666667,2008-11-14,15:42:00
39.926196,116.338839,0,558,39766.654224537,2008-11-14,15:42:05
39.926155,116.33877,0,556,39766.6542824074,2008-11-14,15:42:10
39.926085,116.338618,0,555,39766.6543402778,2008-11-14,15:42:15
39.926124,116.33872,0,555,39766.6543981481,2008-11-14,15:42:20
39.926144,116.338765,0,555,39766.6544560185,2008-11-14,15:42:25
39.926144,116.338765,0,555,39766.6544907407,2008-11-14,15:42:28
39.926148,116.338768,0,555,39766.6545138889,2008-11-14,15:42:30
39.926193,116.338951,0,555,39766.6545717593,2008-11-14,15:42:35
39.926301,116.339098,0,556,39766.6546296296,2008-11-14,15:42:40
39.926302,116.339057,0,559,39766.6546875,2008-11-14,15:42:45
39.926271,116.338951,0,564,39766.6547453704,2008-11-14,15:42:50
39.926244,116.33888,0,566,39766.6548032407,2008-11-14,15:42:55
39.926247,116.338851,0,567,39766.6548611111,2008-11-14,15:43:00
39.926257,116.338856,0,567,39766.6549189815,2008-11-14,15:43:05
39.9263,116.338998,0,565,39766.6549768519,2008-11-14,15:43:10
39.926273,116.339168,0,563,39766.6550347222,2008-11-14,15:43:15
39.926227,116.339171,0,561,39766.6550925926,2008-11-14,15:43:20
39.926245,116.339166,0,560,39766.655150463,2008-11-14,15:43:25
39.926239,116.339134,0,559,39766.6552083333,2008-11-14,15:43:30
39.926211,116.339005,0,557,39766.6552662037,2008-11-14,15:43:35
39.926211,116.338988,0,557,39766.6553240741,2008-11-14,15:43:40
39.926198,116.338986,0,557,39766.6553819444,2008-11-14,15:43:45
39.926129,116.33888,0,557,39766.6554398148,2008-11-14,15:43:50
39.926163,116.339022,0,556,39766.6554976852,2008-11-14,15:43:55
39.926207,116.339174,0,555,39766.6555555556,2008-11-14,15:44:00
39.926214,116.339235,0,555,39766.6556134259,2008-11-14,15:44:05
39.926217,116.339245,0,555,39766.6556712963,2008-11-14,15:44:10
39.926188,116.339211,0,554,39766.6557291667,2008-11-14,15:44:15
39.926146,116.338972,0,554,39766.655787037,2008-11-14,15:44:20
39.926116,116.338785,0,553,39766.6558449074,2008-11-14,15:44:25
39.926128,116.338832,0,552,39766.6559027778,2008-11-14,15:44:30
39.926147,116.338955,0,549,39766.6559606481,2008-11-14,15:44:35
39.926174,116.339044,0,547,39766.6560185185,2008-11-14,15:44:40
39.926189,116.339031,0,545,39766.6560763889,2008-11-14,15:44:45
39.926188,116.339002,0,546,39766.6561342593,2008-11-14,15:44:50
39.92615,116.338934,0,546,39766.6561921296,2008-11-14,15:44:55
39.926105,116.338846,0,546,39766.65625,2008-11-14,15:45:00
39.92606,116.338732,0,545,39766.6563078704,2008-11-14,15:45:05
39.92606,116.338732,0,545,39766.6563425926,2008-11-14,15:45:08
39.926056,116.338733,0,542,39766.6563657407,2008-11-14,15:45:10
39.926055,116.338817,0,539,39766.6564236111,2008-11-14,15:45:15
39.926068,116.3389,0,535,39766.6564814815,2008-11-14,15:45:20
39.926096,116.338862,0,534,39766.6565393518,2008-11-14,15:45:25
39.926071,116.338683,0,536,39766.6565972222,2008-11-14,15:45:30
39.926081,116.33855,0,535,39766.6566550926,2008-11-14,15:45:35
39.926071,116.338573,0,533,39766.656712963,2008-11-14,15:45:40
39.926081,116.338485,0,532,39766.6567708333,2008-11-14,15:45:45
39.926163,116.338588,0,529,39766.6568287037,2008-11-14,15:45:50
39.926196,116.338677,0,527,39766.6568865741,2008-11-14,15:45:55
39.926208,116.338728,0,525,39766.6569444444,2008-11-14,15:46:00
39.926236,116.338798,0,528,39766.6570023148,2008-11-14,15:46:05
39.92624,116.338834,0,530,39766.6570601852,2008-11-14,15:46:10
39.92622,116.338831,0,532,39766.6571180556,2008-11-14,15:46:15
39.926218,116.338807,0,534,39766.6571759259,2008-11-14,15:46:20
39.926241,116.338836,0,535,39766.6572337963,2008-11-14,15:46:25
39.926241,116.33884,0,536,39766.6572916667,2008-11-14,15:46:30
39.926241,116.33884,0,536,39766.6573263889,2008-11-14,15:46:33
39.92624,116.33884,0,536,39766.657349537,2008-11-14,15:46:35
39.926256,116.338872,0,536,39766.6574074074,2008-11-14,15:46:40
39.926313,116.339039,0,537,39766.6574652778,2008-11-14,15:46:45
39.926365,116.339227,0,538,39766.6575231481,2008-11-14,15:46:50
39.926389,116.339452,0,538,39766.6575810185,2008-11-14,15:46:55
39.926434,116.339574,0,537,39766.6576388889,2008-11-14,15:47:00
39.926456,116.339683,0,537,39766.6576967593,2008-11-14,15:47:05
39.926501,116.339818,0,538,39766.6577546296,2008-11-14,15:47:10
39.926536,116.339889,0,538,39766.6578125,2008-11-14,15:47:15
