# Supplementary material for: A location privacy protection method based on blockchain and threshold cryptography
Source: PLoS One. 2025 Jun 4;20(6):e0324551. doi: 10.1371/journal.pone.0324551 (PMC12136415; doi:10.1371/journal.pone.0324551)
Supplement: S1 File — (ZIP) [file pone.0324551.s001.zip › Data/002/Trajectory/20081115020234.plt]

Geolife trajectory
WGS 84
Altitude is in Feet
Reserved 3
0,2,255,My Track,0,0,2,8421376
0
39.926371,116.337245,0,492,39767.0851157407,2008-11-15,02:02:34
39.926463,116.337109,0,492,39767.0851851852,2008-11-15,02:02:40
39.926483,116.337102,0,491,39767.0852430556,2008-11-15,02:02:45
39.926467,116.337089,0,491,39767.0853009259,2008-11-15,02:02:50
39.926408,116.337025,0,491,39767.0853587963,2008-11-15,02:02:55
39.926356,116.336902,0,492,39767.0854166667,2008-11-15,02:03:00
39.926314,116.336747,0,493,39767.085474537,2008-11-15,02:03:05
39.926445,116.336658,0,495,39767.0855324074,2008-11-15,02:03:10
39.926485,116.336621,0,497,39767.0855902778,2008-11-15,02:03:15
39.926506,116.336574,0,500,39767.0856481481,2008-11-15,02:03:20
39.926437,116.336553,0,502,39767.0857060185,2008-11-15,02:03:25
39.92643,116.336541,0,505,39767.0857638889,2008-11-15,02:03:30
39.926356,116.336543,0,507,39767.0858217593,2008-11-15,02:03:35
39.926331,116.336527,0,509,39767.0858796296,2008-11-15,02:03:40
39.926354,116.336506,0,511,39767.0859375,2008-11-15,02:03:45
39.926386,116.336478,0,512,39767.0859953704,2008-11-15,02:03:50
39.926463,116.336498,0,513,39767.0860532407,2008-11-15,02:03:55
39.926528,116.336588,0,513,39767.0861111111,2008-11-15,02:04:00
39.926493,116.336522,0,513,39767.0861689815,2008-11-15,02:04:05
39.926514,116.336443,0,513,39767.0862268518,2008-11-15,02:04:10
39.926497,116.336593,0,513,39767.0862847222,2008-11-15,02:04:15
39.926615,116.336627,0,513,39767.0863425926,2008-11-15,02:04:20
39.92666,116.336673,0,512,39767.086400463,2008-11-15,02:04:25
39.926644,116.336375,0,95,39767.0864583333,2008-11-15,02:04:30
39.926645,116.336315,0,94,39767.0865162037,2008-11-15,02:04:35
39.926645,116.336248,0,98,39767.0865740741,2008-11-15,02:04:40
39.92667,116.336204,0,103,39767.0866319444,2008-11-15,02:04:45
39.926646,116.33615,0,108,39767.0866898148,2008-11-15,02:04:50
39.926657,116.336098,0,112,39767.0867476852,2008-11-15,02:04:55
39.926653,116.336034,0,117,39767.0868055556,2008-11-15,02:05:00
39.926651,116.335982,0,122,39767.0868634259,2008-11-15,02:05:05
39.926672,116.335928,0,127,39767.0869212963,2008-11-15,02:05:10
39.92671,116.335869,0,133,39767.0869791667,2008-11-15,02:05:15
39.926754,116.335791,0,138,39767.087037037,2008-11-15,02:05:20
39.926773,116.335718,0,144,39767.0870949074,2008-11-15,02:05:25
39.926802,116.335657,0,148,39767.0871527778,2008-11-15,02:05:30
39.92682,116.335589,0,152,39767.0872106481,2008-11-15,02:05:35
39.926835,116.335556,0,157,39767.0872685185,2008-11-15,02:05:40
39.926835,116.335475,0,162,39767.0873263889,2008-11-15,02:05:45
39.926844,116.335419,0,168,39767.0873842593,2008-11-15,02:05:50
39.926873,116.335364,0,173,39767.0874421296,2008-11-15,02:05:55
39.926897,116.335282,0,177,39767.0875,2008-11-15,02:06:00
39.926887,116.335174,0,186,39767.0875578704,2008-11-15,02:06:05
39.926934,116.335051,0,200,39767.0876157407,2008-11-15,02:06:10
39.926953,116.334948,0,214,39767.0876736111,2008-11-15,02:06:15
39.926937,116.334885,0,228,39767.0877314815,2008-11-15,02:06:20
39.926944,116.334855,0,241,39767.0877893518,2008-11-15,02:06:25
39.926986,116.334788,0,252,39767.0878472222,2008-11-15,02:06:30
39.927012,116.334686,0,263,39767.0879050926,2008-11-15,02:06:35
39.927041,116.334604,0,274,39767.087962963,2008-11-15,02:06:40
39.927037,116.334498,0,285,39767.0880208333,2008-11-15,02:06:45
39.927023,116.334402,0,298,39767.0880787037,2008-11-15,02:06:50
39.927031,116.334323,0,311,39767.0881365741,2008-11-15,02:06:55
39.927033,116.334263,0,326,39767.0881944444,2008-11-15,02:07:00
39.927072,116.334183,0,340,39767.0882523148,2008-11-15,02:07:05
39.927096,116.334142,0,356,39767.0883101852,2008-11-15,02:07:10
39.927157,116.33409,0,373,39767.0883680556,2008-11-15,02:07:15
39.927175,116.334042,0,397,39767.0884259259,2008-11-15,02:07:20
39.927191,116.333982,0,410,39767.0884837963,2008-11-15,02:07:25
39.927211,116.333907,0,426,39767.0885416667,2008-11-15,02:07:30
39.927227,116.333846,0,441,39767.088599537,2008-11-15,02:07:35
39.927229,116.333776,0,450,39767.0886574074,2008-11-15,02:07:40
39.927239,116.333717,0,463,39767.0887152778,2008-11-15,02:07:45
39.927305,116.333678,0,476,39767.0887731481,2008-11-15,02:07:50
39.927353,116.333636,0,492,39767.0888310185,2008-11-15,02:07:55
39.92737,116.333607,0,511,39767.0888888889,2008-11-15,02:08:00
39.92742,116.333578,0,528,39767.0889467593,2008-11-15,02:08:05
39.927415,116.333527,0,529,39767.0890046296,2008-11-15,02:08:10
39.927474,116.333546,0,543,39767.0890625,2008-11-15,02:08:15
39.927458,116.333503,0,552,39767.0891203704,2008-11-15,02:08:20
39.927448,116.333417,0,554,39767.0891782407,2008-11-15,02:08:25
39.927415,116.333373,0,561,39767.0892361111,2008-11-15,02:08:30
39.927362,116.333358,0,571,39767.0892939815,2008-11-15,02:08:35
39.927306,116.333268,0,582,39767.0893518519,2008-11-15,02:08:40
39.927234,116.333203,0,587,39767.0894097222,2008-11-15,02:08:45
39.927158,116.333175,0,597,39767.0894675926,2008-11-15,02:08:50
39.927093,116.333123,0,603,39767.089525463,2008-11-15,02:08:55
39.926993,116.333036,0,610,39767.0895833333,2008-11-15,02:09:00
39.926915,116.333037,0,616,39767.0896412037,2008-11-15,02:09:05
39.926834,116.333042,0,623,39767.0896990741,2008-11-15,02:09:10
39.926758,116.333015,0,632,39767.0897569444,2008-11-15,02:09:15
39.926698,116.332982,0,638,39767.0898148148,2008-11-15,02:09:20
39.926708,116.332945,0,646,39767.0898726852,2008-11-15,02:09:25
39.926717,116.33288,0,655,39767.0899305556,2008-11-15,02:09:30
39.92671,116.332816,0,660,39767.0899884259,2008-11-15,02:09:35
39.926699,116.332817,0,666,39767.0900462963,2008-11-15,02:09:40
39.926603,116.332821,0,673,39767.0901041667,2008-11-15,02:09:45
39.926491,116.33284,0,682,39767.090162037,2008-11-15,02:09:50
39.926409,116.332838,0,683,39767.0902199074,2008-11-15,02:09:55
39.926245,116.33284,0,689,39767.0902777778,2008-11-15,02:10:00
39.92618,116.332844,0,696,39767.0903356481,2008-11-15,02:10:05
39.926166,116.332845,0,698,39767.0903935185,2008-11-15,02:10:10
39.926088,116.332868,0,699,39767.0904513889,2008-11-15,02:10:15
39.926048,116.332876,0,685,39767.0905092593,2008-11-15,02:10:20
39.925944,116.332788,0,676,39767.0905671296,2008-11-15,02:10:25
39.925944,116.332788,0,676,39767.0906018519,2008-11-15,02:10:28
39.925941,116.332783,0,668,39767.090625,2008-11-15,02:10:30
39.92584,116.332703,0,659,39767.0906828704,2008-11-15,02:10:35
39.925833,116.332725,0,652,39767.0907407407,2008-11-15,02:10:40
39.925832,116.332742,0,646,39767.0907986111,2008-11-15,02:10:45
39.925872,116.332776,0,640,39767.0908564815,2008-11-15,02:10:50
39.925935,116.33282,0,636,39767.0909143519,2008-11-15,02:10:55
39.925983,116.332813,0,631,39767.0909722222,2008-11-15,02:11:00
39.925996,116.332867,0,627,39767.0910300926,2008-11-15,02:11:05
39.925991,116.3329,0,623,39767.091087963,2008-11-15,02:11:10
39.925976,116.332932,0,619,39767.0911458333,2008-11-15,02:11:15
39.925967,116.332974,0,616,39767.0912037037,2008-11-15,02:11:20
39.92596,116.333025,0,614,39767.0912615741,2008-11-15,02:11:25
39.925954,116.333086,0,611,39767.0913194444,2008-11-15,02:11:30
39.925929,116.333149,0,609,39767.0913773148,2008-11-15,02:11:35
39.925913,116.333228,0,607,39767.0914351852,2008-11-15,02:11:40
39.925877,116.333297,0,606,39767.0914930556,2008-11-15,02:11:45
39.925859,116.333363,0,605,39767.0915509259,2008-11-15,02:11:50
39.925808,116.333447,0,604,39767.0916087963,2008-11-15,02:11:55
39.925766,116.333507,0,603,39767.0916666667,2008-11-15,02:12:00
39.925739,116.333572,0,602,39767.091724537,2008-11-15,02:12:05
39.925737,116.333632,0,600,39767.0917824074,2008-11-15,02:12:10
39.925697,116.33368,0,599,39767.0918402778,2008-11-15,02:12:15
39.92569,116.333754,0,598,39767.0918981481,2008-11-15,02:12:20
39.925728,116.333849,0,597,39767.0919560185,2008-11-15,02:12:25
39.925729,116.333909,0,597,39767.0920138889,2008-11-15,02:12:30
39.925779,116.334043,0,597,39767.0920717593,2008-11-15,02:12:35
39.925859,116.334106,0,595,39767.0921296296,2008-11-15,02:12:40
39.925824,116.334169,0,595,39767.0921875,2008-11-15,02:12:45
39.925793,116.334258,0,595,39767.0922453704,2008-11-15,02:12:50
39.925765,116.334331,0,594,39767.0923032407,2008-11-15,02:12:55
39.925742,116.334395,0,594,39767.0923611111,2008-11-15,02:13:00
39.925766,116.33442,0,593,39767.0924189815,2008-11-15,02:13:05
39.925776,116.334459,0,592,39767.0924768519,2008-11-15,02:13:10
39.925749,116.334525,0,591,39767.0925347222,2008-11-15,02:13:15
39.925716,116.334595,0,590,39767.0925925926,2008-11-15,02:13:20
39.925701,116.334656,0,587,39767.092650463,2008-11-15,02:13:25
39.92569,116.33471,0,585,39767.0927083333,2008-11-15,02:13:30
39.925664,116.334775,0,582,39767.0927662037,2008-11-15,02:13:35
39.925668,116.334852,0,579,39767.0928240741,2008-11-15,02:13:40
39.925685,116.334919,0,576,39767.0928819444,2008-11-15,02:13:45
39.925695,116.33499,0,573,39767.0929398148,2008-11-15,02:13:50
39.925683,116.335039,0,570,39767.0929976852,2008-11-15,02:13:55
39.92568,116.335067,0,567,39767.0930555556,2008-11-15,02:14:00
39.925674,116.335116,0,563,39767.0931134259,2008-11-15,02:14:05
39.925673,116.335174,0,559,39767.0931712963,2008-11-15,02:14:10
39.925678,116.335246,0,556,39767.0932291667,2008-11-15,02:14:15
39.925975,116.335681,0,551,39767.093287037,2008-11-15,02:14:20
39.925865,116.33575,0,546,39767.0933449074,2008-11-15,02:14:25
39.925873,116.335913,0,542,39767.0934027778,2008-11-15,02:14:30
39.925849,116.336026,0,538,39767.0934606481,2008-11-15,02:14:35
39.925857,116.336092,0,533,39767.0935185185,2008-11-15,02:14:40
39.925883,116.336134,0,530,39767.0935763889,2008-11-15,02:14:45
39.92591,116.336133,0,527,39767.0936342593,2008-11-15,02:14:50
39.925926,116.336176,0,526,39767.0936921296,2008-11-15,02:14:55
39.92598,116.33623,0,515,39767.09375,2008-11-15,02:15:00
39.926081,116.336262,0,503,39767.0938078704,2008-11-15,02:15:05
39.926128,116.336208,0,500,39767.0938657407,2008-11-15,02:15:10
39.926276,116.336033,0,500,39767.0939236111,2008-11-15,02:15:15
39.926363,116.336008,0,499,39767.0939814815,2008-11-15,02:15:20
39.926375,116.335981,0,498,39767.0940393518,2008-11-15,02:15:25
39.926375,116.335981,0,498,39767.0940740741,2008-11-15,02:15:28
39.926383,116.335982,0,497,39767.0940972222,2008-11-15,02:15:30
39.926401,116.335988,0,495,39767.0941550926,2008-11-15,02:15:35
39.926577,116.336125,0,484,39767.094212963,2008-11-15,02:15:40
39.926663,116.336146,0,473,39767.0942708333,2008-11-15,02:15:45
39.926818,116.336036,0,466,39767.0943287037,2008-11-15,02:15:50
39.926923,116.336033,0,457,39767.0943865741,2008-11-15,02:15:55
39.927003,116.336035,0,450,39767.0944444444,2008-11-15,02:16:00
39.927083,116.336039,0,444,39767.0945023148,2008-11-15,02:16:05
39.927129,116.336063,0,439,39767.0945601852,2008-11-15,02:16:10
39.927189,116.336112,0,430,39767.0946180556,2008-11-15,02:16:15
39.927207,116.336158,0,421,39767.0946759259,2008-11-15,02:16:20
39.927231,116.336198,0,412,39767.0947337963,2008-11-15,02:16:25
39.927216,116.336254,0,408,39767.0947916667,2008-11-15,02:16:30
39.9272,116.336315,0,399,39767.094849537,2008-11-15,02:16:35
39.927185,116.336369,0,395,39767.0949074074,2008-11-15,02:16:40
39.927188,116.336424,0,386,39767.0949652778,2008-11-15,02:16:45
39.927169,116.336463,0,382,39767.0950231481,2008-11-15,02:16:50
39.927139,116.336497,0,380,39767.0950810185,2008-11-15,02:16:55
39.927105,116.336549,0,378,39767.0951388889,2008-11-15,02:17:00
39.92706,116.336564,0,377,39767.0951967593,2008-11-15,02:17:05
39.927004,116.336574,0,375,39767.0952546296,2008-11-15,02:17:10
39.926953,116.336578,0,373,39767.0953125,2008-11-15,02:17:15
39.926882,116.336591,0,371,39767.0953703704,2008-11-15,02:17:20
39.926826,116.336616,0,369,39767.0954282407,2008-11-15,02:17:25
39.926752,116.33667,0,367,39767.0954861111,2008-11-15,02:17:30
39.926736,116.336709,0,365,39767.0955439815,2008-11-15,02:17:35
39.926709,116.336784,0,357,39767.0956018518,2008-11-15,02:17:40
39.926657,116.336871,0,355,39767.0956597222,2008-11-15,02:17:45
39.926601,116.336967,0,353,39767.0957175926,2008-11-15,02:17:50
39.92657,116.337052,0,348,39767.095775463,2008-11-15,02:17:55
39.926569,116.337111,0,340,39767.0958333333,2008-11-15,02:18:00
39.926549,116.337163,0,338,39767.0958912037,2008-11-15,02:18:05
39.926532,116.337205,0,337,39767.0959490741,2008-11-15,02:18:10
39.926528,116.337226,0,335,39767.0960069444,2008-11-15,02:18:15
39.926507,116.338611,0,465,39767.0969907407,2008-11-15,02:19:40
39.926434,116.338545,0,465,39767.0970486111,2008-11-15,02:19:45
39.926278,116.338451,0,465,39767.0971064815,2008-11-15,02:19:50
39.926097,116.338306,0,465,39767.0971643519,2008-11-15,02:19:55
39.925979,116.338244,0,465,39767.0972222222,2008-11-15,02:20:00
39.925857,116.338181,0,464,39767.0972800926,2008-11-15,02:20:05
39.926294,116.338879,0,512,39767.0983217593,2008-11-15,02:21:35
39.925764,116.338191,0,474,39767.0983796296,2008-11-15,02:21:40
39.92587,116.338176,0,470,39767.0984375,2008-11-15,02:21:45
39.925967,116.338242,0,467,39767.0984953704,2008-11-15,02:21:50
39.926012,116.338197,0,467,39767.0985532407,2008-11-15,02:21:55
39.926071,116.338325,0,469,39767.0986111111,2008-11-15,02:22:00
39.926073,116.338305,0,469,39767.0986689815,2008-11-15,02:22:05
39.926091,116.338295,0,468,39767.0987268519,2008-11-15,02:22:10
39.926091,116.338295,0,468,39767.0987615741,2008-11-15,02:22:13
39.926098,116.338288,0,468,39767.0987847222,2008-11-15,02:22:15
39.92608,116.338246,0,468,39767.0988425926,2008-11-15,02:22:20
39.926137,116.338325,0,467,39767.098900463,2008-11-15,02:22:25
39.926186,116.338428,0,467,39767.0989583333,2008-11-15,02:22:30
39.92621,116.338438,0,467,39767.0990162037,2008-11-15,02:22:35
39.926184,116.338422,0,466,39767.0990740741,2008-11-15,02:22:40
39.92612,116.338362,0,466,39767.0991319444,2008-11-15,02:22:45
39.926071,116.338289,0,466,39767.0991898148,2008-11-15,02:22:50
39.926084,116.338234,0,466,39767.0992476852,2008-11-15,02:22:55
39.92611,116.338169,0,466,39767.0993055556,2008-11-15,02:23:00
39.926175,116.338159,0,466,39767.0993634259,2008-11-15,02:23:05
39.926292,116.338341,0,466,39767.0994212963,2008-11-15,02:23:10
39.926347,116.338536,0,466,39767.0994791667,2008-11-15,02:23:15
39.926337,116.338585,0,466,39767.099537037,2008-11-15,02:23:20
39.926395,116.338754,0,466,39767.0995949074,2008-11-15,02:23:25
39.926472,116.338924,0,466,39767.0996527778,2008-11-15,02:23:30
39.92661,116.339175,0,466,39767.0997106481,2008-11-15,02:23:35
39.926755,116.339397,0,466,39767.0997685185,2008-11-15,02:23:40
39.926969,116.339653,0,466,39767.0998263889,2008-11-15,02:23:45
39.927085,116.339881,0,466,39767.0998842593,2008-11-15,02:23:50
39.926767,116.339389,0,464,39767.0999421296,2008-11-15,02:23:55
39.926903,116.339566,0,465,39767.1,2008-11-15,02:24:00
39.927017,116.339697,0,465,39767.1000578704,2008-11-15,02:24:05
39.92707,116.339852,0,465,39767.1001157407,2008-11-15,02:24:10
39.927085,116.339872,0,466,39767.1001736111,2008-11-15,02:24:15
39.927163,116.340005,0,467,39767.1002314815,2008-11-15,02:24:20
39.926995,116.339798,0,469,39767.1002893519,2008-11-15,02:24:25
39.92688,116.339595,0,471,39767.1003472222,2008-11-15,02:24:30
39.92679,116.339342,0,474,39767.1004050926,2008-11-15,02:24:35
39.926887,116.339405,0,475,39767.100462963,2008-11-15,02:24:40
39.926818,116.339272,0,477,39767.1005208333,2008-11-15,02:24:45
39.92675,116.339156,0,479,39767.1005787037,2008-11-15,02:24:50
39.926643,116.339049,0,481,39767.1006365741,2008-11-15,02:24:55
39.926564,116.338971,0,483,39767.1006944444,2008-11-15,02:25:00
39.926634,116.339016,0,484,39767.1007523148,2008-11-15,02:25:05
39.926687,116.339099,0,486,39767.1008101852,2008-11-15,02:25:10
39.926713,116.339074,0,488,39767.1008680556,2008-11-15,02:25:15
39.926714,116.339094,0,490,39767.1009259259,2008-11-15,02:25:20
39.926579,116.339025,0,492,39767.1009837963,2008-11-15,02:25:25
39.926544,116.338992,0,493,39767.1010416667,2008-11-15,02:25:30
39.926566,116.339022,0,495,39767.101099537,2008-11-15,02:25:35
39.926584,116.339074,0,496,39767.1011574074,2008-11-15,02:25:40
39.926645,116.339108,0,498,39767.1012152778,2008-11-15,02:25:45
39.926632,116.339114,0,499,39767.1012731481,2008-11-15,02:25:50
39.926609,116.339148,0,501,39767.1013310185,2008-11-15,02:25:55
39.92653,116.339074,0,502,39767.1013888889,2008-11-15,02:26:00
39.926359,116.338905,0,504,39767.1014467593,2008-11-15,02:26:05
39.926379,116.33891,0,506,39767.1015046296,2008-11-15,02:26:10
39.926394,116.338906,0,508,39767.1015625,2008-11-15,02:26:15
39.926438,116.338995,0,510,39767.1016203704,2008-11-15,02:26:20
39.926575,116.339177,0,511,39767.1016782407,2008-11-15,02:26:25
39.926705,116.339278,0,513,39767.1017361111,2008-11-15,02:26:30
39.926721,116.339305,0,514,39767.1017939815,2008-11-15,02:26:35
39.926581,116.339206,0,516,39767.1018518518,2008-11-15,02:26:40
39.926563,116.33922,0,517,39767.1019097222,2008-11-15,02:26:45
39.926602,116.339255,0,519,39767.1019675926,2008-11-15,02:26:50
39.926714,116.339415,0,520,39767.102025463,2008-11-15,02:26:55
39.926753,116.339461,0,521,39767.1020833333,2008-11-15,02:27:00
39.92661,116.339386,0,523,39767.1021412037,2008-11-15,02:27:05
39.92658,116.339388,0,525,39767.1021990741,2008-11-15,02:27:10
39.926569,116.339411,0,527,39767.1022569444,2008-11-15,02:27:15
39.926638,116.339372,0,529,39767.1023148148,2008-11-15,02:27:20
39.926719,116.339416,0,531,39767.1023726852,2008-11-15,02:27:25
39.926723,116.339403,0,533,39767.1024305556,2008-11-15,02:27:30
39.926713,116.339436,0,535,39767.1024884259,2008-11-15,02:27:35
39.926639,116.339354,0,538,39767.1025462963,2008-11-15,02:27:40
39.926637,116.339409,0,540,39767.1026041667,2008-11-15,02:27:45
39.926535,116.339359,0,543,39767.102662037,2008-11-15,02:27:50
39.926565,116.339345,0,545,39767.1027199074,2008-11-15,02:27:55
39.92657,116.339361,0,548,39767.1027777778,2008-11-15,02:28:00
39.926627,116.339499,0,550,39767.1028356481,2008-11-15,02:28:05
39.926609,116.339577,0,551,39767.1028935185,2008-11-15,02:28:10
39.926535,116.33962,0,553,39767.1029513889,2008-11-15,02:28:15
39.926534,116.339653,0,555,39767.1030092593,2008-11-15,02:28:20
39.926502,116.339606,0,557,39767.1030671296,2008-11-15,02:28:25
39.92654,116.339571,0,559,39767.103125,2008-11-15,02:28:30
39.92661,116.339584,0,561,39767.1031828704,2008-11-15,02:28:35
39.926665,116.339522,0,563,39767.1032407407,2008-11-15,02:28:40
39.926544,116.33937,0,564,39767.1032986111,2008-11-15,02:28:45
39.926443,116.339291,0,566,39767.1033564815,2008-11-15,02:28:50
39.926338,116.339166,0,568,39767.1034143518,2008-11-15,02:28:55
39.926236,116.339053,0,570,39767.1034722222,2008-11-15,02:29:00
39.926194,116.339015,0,573,39767.1035300926,2008-11-15,02:29:05
39.926325,116.339192,0,574,39767.103587963,2008-11-15,02:29:10
39.926394,116.339243,0,576,39767.1036458333,2008-11-15,02:29:15
39.926375,116.339223,0,579,39767.1037037037,2008-11-15,02:29:20
39.926247,116.339076,0,579,39767.1037615741,2008-11-15,02:29:25
39.926174,116.338948,0,580,39767.1038194444,2008-11-15,02:29:30
39.92618,116.33892,0,579,39767.1038773148,2008-11-15,02:29:35
39.926191,116.33885,0,579,39767.1039351852,2008-11-15,02:29:40
39.926245,116.338908,0,582,39767.1039930556,2008-11-15,02:29:45
39.926281,116.339057,0,580,39767.1040509259,2008-11-15,02:29:50
39.926287,116.33912,0,577,39767.1041087963,2008-11-15,02:29:55
39.926229,116.339043,0,574,39767.1041666667,2008-11-15,02:30:00
39.926212,116.338995,0,572,39767.104224537,2008-11-15,02:30:05
39.92617,116.338905,0,571,39767.1042824074,2008-11-15,02:30:10
39.926176,116.338858,0,570,39767.1043402778,2008-11-15,02:30:15
39.926284,116.338963,0,569,39767.1043981481,2008-11-15,02:30:20
39.926418,116.339186,0,564,39767.1044560185,2008-11-15,02:30:25
39.926483,116.339383,0,559,39767.1045138889,2008-11-15,02:30:30
39.926476,116.33936,0,556,39767.1045717593,2008-11-15,02:30:35
39.926411,116.339211,0,553,39767.1046296296,2008-11-15,02:30:40
39.926336,116.339083,0,550,39767.1046875,2008-11-15,02:30:45
39.926297,116.33893,0,548,39767.1047453704,2008-11-15,02:30:50
39.926324,116.338916,0,546,39767.1048032407,2008-11-15,02:30:55
39.92636,116.338945,0,544,39767.1048611111,2008-11-15,02:31:00
39.926376,116.338988,0,541,39767.1049189815,2008-11-15,02:31:05
39.926402,116.339029,0,539,39767.1049768519,2008-11-15,02:31:10
39.926402,116.339029,0,539,39767.1050115741,2008-11-15,02:31:13
39.926406,116.33903,0,537,39767.1050347222,2008-11-15,02:31:15
39.926466,116.339123,0,535,39767.1050925926,2008-11-15,02:31:20
39.926527,116.339133,0,532,39767.105150463,2008-11-15,02:31:25
39.926486,116.339064,0,530,39767.1052083333,2008-11-15,02:31:30
39.926361,116.338922,0,527,39767.1052662037,2008-11-15,02:31:35
39.926315,116.338854,0,524,39767.1053240741,2008-11-15,02:31:40
39.926254,116.338784,0,522,39767.1053819444,2008-11-15,02:31:45
39.926218,116.338733,0,520,39767.1054398148,2008-11-15,02:31:50
39.926143,116.33871,0,517,39767.1054976852,2008-11-15,02:31:55
39.926198,116.338768,0,514,39767.1055555556,2008-11-15,02:32:00
39.926226,116.338729,0,511,39767.1056134259,2008-11-15,02:32:05
39.926236,116.338696,0,511,39767.1056712963,2008-11-15,02:32:10
39.926199,116.33869,0,510,39767.1057291667,2008-11-15,02:32:15
39.926157,116.338567,0,508,39767.105787037,2008-11-15,02:32:20
39.926134,116.338476,0,507,39767.1058449074,2008-11-15,02:32:25
39.926153,116.338407,0,506,39767.1059027778,2008-11-15,02:32:30
39.926132,116.33842,0,503,39767.1059606481,2008-11-15,02:32:35
39.926114,116.338478,0,500,39767.1060185185,2008-11-15,02:32:40
39.926127,116.338542,0,496,39767.1060763889,2008-11-15,02:32:45
39.926186,116.338622,0,494,39767.1061342593,2008-11-15,02:32:50
39.926273,116.338669,0,493,39767.1061921296,2008-11-15,02:32:55
39.926289,116.33863,0,493,39767.10625,2008-11-15,02:33:00
39.926243,116.33854,0,494,39767.1063078704,2008-11-15,02:33:05
39.926308,116.338587,0,493,39767.1063657407,2008-11-15,02:33:10
39.926292,116.338665,0,493,39767.1064236111,2008-11-15,02:33:15
39.92632,116.338745,0,489,39767.1064814815,2008-11-15,02:33:20
39.926336,116.338765,0,485,39767.1065393519,2008-11-15,02:33:25
39.926344,116.338741,0,485,39767.1065972222,2008-11-15,02:33:30
39.926344,116.338741,0,485,39767.1066319444,2008-11-15,02:33:33
39.926337,116.338737,0,485,39767.1066550926,2008-11-15,02:33:35
39.926348,116.338745,0,486,39767.106712963,2008-11-15,02:33:40
39.926333,116.338724,0,489,39767.1067708333,2008-11-15,02:33:45
39.926316,116.338736,0,489,39767.1068287037,2008-11-15,02:33:50
39.926295,116.338763,0,489,39767.1068865741,2008-11-15,02:33:55
39.926306,116.338782,0,488,39767.1069444444,2008-11-15,02:34:00
39.926281,116.338853,0,489,39767.1070023148,2008-11-15,02:34:05
39.926323,116.338904,0,490,39767.1070601852,2008-11-15,02:34:10
39.926362,116.338945,0,490,39767.1071180556,2008-11-15,02:34:15
39.926424,116.33901,0,490,39767.1071759259,2008-11-15,02:34:20
39.926543,116.339075,0,488,39767.1072337963,2008-11-15,02:34:25
39.9266,116.339159,0,488,39767.1072916667,2008-11-15,02:34:30
39.926651,116.339247,0,488,39767.107349537,2008-11-15,02:34:35
39.926692,116.339321,0,488,39767.1074074074,2008-11-15,02:34:40
39.926692,116.339321,0,488,39767.1074421296,2008-11-15,02:34:43
39.926695,116.339323,0,488,39767.1074652778,2008-11-15,02:34:45
39.92661,116.339263,0,489,39767.1075231481,2008-11-15,02:34:50
39.926546,116.339181,0,490,39767.1075810185,2008-11-15,02:34:55
39.926492,116.339067,0,492,39767.1076388889,2008-11-15,02:35:00
39.926443,116.338983,0,493,39767.1076967593,2008-11-15,02:35:05
39.926304,116.33882,0,495,39767.1077546296,2008-11-15,02:35:10
39.926201,116.338715,0,496,39767.1078125,2008-11-15,02:35:15
39.926107,116.338613,0,495,39767.1078703704,2008-11-15,02:35:20
39.926098,116.338501,0,495,39767.1079282407,2008-11-15,02:35:25
39.926135,116.338509,0,495,39767.1079861111,2008-11-15,02:35:30
39.92608,116.338463,0,495,39767.1080439815,2008-11-15,02:35:35
39.926022,116.338401,0,497,39767.1081018519,2008-11-15,02:35:40
39.926022,116.338401,0,497,39767.1081365741,2008-11-15,02:35:43
39.926016,116.338407,0,496,39767.1081597222,2008-11-15,02:35:45
39.925975,116.338417,0,495,39767.1082175926,2008-11-15,02:35:50
39.925984,116.338472,0,495,39767.108275463,2008-11-15,02:35:55
39.926003,116.338481,0,496,39767.1083333333,2008-11-15,02:36:00
39.926024,116.338436,0,497,39767.1083912037,2008-11-15,02:36:05
39.925953,116.338433,0,498,39767.1084490741,2008-11-15,02:36:10
39.925943,116.338327,0,499,39767.1085069444,2008-11-15,02:36:15
39.925935,116.338275,0,499,39767.1085648148,2008-11-15,02:36:20
39.92589,116.338228,0,498,39767.1086226852,2008-11-15,02:36:25
39.925891,116.338185,0,498,39767.1086805556,2008-11-15,02:36:30
39.925868,116.338126,0,498,39767.1087384259,2008-11-15,02:36:35
39.925906,116.338102,0,498,39767.1087962963,2008-11-15,02:36:40
39.925996,116.338074,0,497,39767.1088541667,2008-11-15,02:36:45
39.926074,116.338075,0,494,39767.108912037,2008-11-15,02:36:50
39.926102,116.338075,0,493,39767.1089699074,2008-11-15,02:36:55
39.926131,116.338127,0,491,39767.1090277778,2008-11-15,02:37:00
39.926181,116.338127,0,489,39767.1090856481,2008-11-15,02:37:05
39.926208,116.338125,0,487,39767.1091435185,2008-11-15,02:37:10
39.926207,116.338163,0,483,39767.1092013889,2008-11-15,02:37:15
39.926166,116.338189,0,480,39767.1092592593,2008-11-15,02:37:20
39.926186,116.338147,0,479,39767.1093171296,2008-11-15,02:37:25
39.926191,116.338156,0,479,39767.109375,2008-11-15,02:37:30
39.926212,116.338171,0,478,39767.1094328704,2008-11-15,02:37:35
39.926177,116.338161,0,479,39767.1094907407,2008-11-15,02:37:40
39.926166,116.338124,0,478,39767.1095486111,2008-11-15,02:37:45
39.926156,116.338074,0,478,39767.1096064815,2008-11-15,02:37:50
39.926147,116.338068,0,478,39767.1096643518,2008-11-15,02:37:55
39.926099,116.338053,0,477,39767.1097222222,2008-11-15,02:38:00
39.926073,116.338068,0,476,39767.1097800926,2008-11-15,02:38:05
39.926045,116.33808,0,476,39767.109837963,2008-11-15,02:38:10
39.926007,116.33806,0,475,39767.1098958333,2008-11-15,02:38:15
39.925947,116.338044,0,474,39767.1099537037,2008-11-15,02:38:20
39.925923,116.338036,0,472,39767.1100115741,2008-11-15,02:38:25
39.925918,116.338017,0,472,39767.1100694444,2008-11-15,02:38:30
39.9259,116.338008,0,474,39767.1101273148,2008-11-15,02:38:35
39.925835,116.33804,0,473,39767.1101851852,2008-11-15,02:38:40
39.925803,116.338053,0,470,39767.1102430556,2008-11-15,02:38:45
39.925829,116.338088,0,469,39767.1103009259,2008-11-15,02:38:50
39.925859,116.338145,0,467,39767.1103587963,2008-11-15,02:38:55
39.925903,116.338139,0,467,39767.1104166667,2008-11-15,02:39:00
39.92592,116.338167,0,466,39767.110474537,2008-11-15,02:39:05
39.925916,116.338195,0,463,39767.1105324074,2008-11-15,02:39:10
39.925921,116.338248,0,463,39767.1105902778,2008-11-15,02:39:15
39.926263,116.338916,0,464,39767.1108796296,2008-11-15,02:39:40
39.92632,116.338956,0,465,39767.1109375,2008-11-15,02:39:45
39.926108,116.338659,0,468,39767.1109953704,2008-11-15,02:39:50
39.926096,116.338509,0,470,39767.1110532407,2008-11-15,02:39:55
39.92613,116.338587,0,471,39767.1111111111,2008-11-15,02:40:00
39.926227,116.338722,0,471,39767.1111689815,2008-11-15,02:40:05
39.926272,116.338823,0,472,39767.1112268518,2008-11-15,02:40:10
39.926301,116.338837,0,473,39767.1112847222,2008-11-15,02:40:15
39.926279,116.338885,0,474,39767.1113425926,2008-11-15,02:40:20
39.926266,116.338867,0,475,39767.111400463,2008-11-15,02:40:25
39.926349,116.339009,0,476,39767.1114583333,2008-11-15,02:40:30
39.926324,116.33885,0,467,39767.1115162037,2008-11-15,02:40:35
39.926183,116.338394,0,445,39767.1115740741,2008-11-15,02:40:40
39.926059,116.338153,0,436,39767.1116319444,2008-11-15,02:40:45
39.926004,116.337984,0,422,39767.1116898148,2008-11-15,02:40:50
39.925931,116.337908,0,413,39767.1117476852,2008-11-15,02:40:55
39.925891,116.337856,0,412,39767.1118055556,2008-11-15,02:41:00
39.925902,116.337852,0,406,39767.1118634259,2008-11-15,02:41:05
39.925923,116.337856,0,397,39767.1119212963,2008-11-15,02:41:10
39.925925,116.337894,0,392,39767.1119791667,2008-11-15,02:41:15
39.925908,116.337874,0,385,39767.112037037,2008-11-15,02:41:20
39.925899,116.33787,0,378,39767.1120949074,2008-11-15,02:41:25
39.925918,116.337901,0,365,39767.1121527778,2008-11-15,02:41:30
39.925964,116.337973,0,362,39767.1122106481,2008-11-15,02:41:35
39.926,116.337931,0,359,39767.1122685185,2008-11-15,02:41:40
39.926018,116.337893,0,361,39767.1123263889,2008-11-15,02:41:45
39.925977,116.337915,0,363,39767.1123842593,2008-11-15,02:41:50
39.925949,116.337928,0,370,39767.1124421296,2008-11-15,02:41:55
39.926011,116.33794,0,364,39767.1125,2008-11-15,02:42:00
39.926083,116.337935,0,357,39767.1125578704,2008-11-15,02:42:05
39.926116,116.337928,0,347,39767.1126157407,2008-11-15,02:42:10
39.926155,116.337921,0,340,39767.1126736111,2008-11-15,02:42:15
39.926151,116.337909,0,329,39767.1127314815,2008-11-15,02:42:20
39.926122,116.337889,0,325,39767.1127893519,2008-11-15,02:42:25
39.926111,116.33786,0,331,39767.1128472222,2008-11-15,02:42:30
39.926082,116.337838,0,333,39767.1129050926,2008-11-15,02:42:35
39.926041,116.337794,0,326,39767.112962963,2008-11-15,02:42:40
39.926036,116.337762,0,314,39767.1130208333,2008-11-15,02:42:45
39.926011,116.337707,0,309,39767.1130787037,2008-11-15,02:42:50
39.925987,116.337679,0,314,39767.1131365741,2008-11-15,02:42:55
39.925987,116.337679,0,314,39767.1131712963,2008-11-15,02:42:58
39.925987,116.337671,0,318,39767.1131944444,2008-11-15,02:43:00
39.926009,116.337644,0,319,39767.1132523148,2008-11-15,02:43:05
39.926044,116.337639,0,315,39767.1133101852,2008-11-15,02:43:10
39.926027,116.337602,0,313,39767.1133680556,2008-11-15,02:43:15
39.926,116.337602,0,306,39767.1134259259,2008-11-15,02:43:20
39.926024,116.337603,0,303,39767.1134837963,2008-11-15,02:43:25
39.926029,116.337619,0,303,39767.1135416667,2008-11-15,02:43:30
39.926059,116.337686,0,306,39767.113599537,2008-11-15,02:43:35
39.926056,116.337754,0,310,39767.1136574074,2008-11-15,02:43:40
39.926076,116.337816,0,317,39767.1137152778,2008-11-15,02:43:45
39.926103,116.337859,0,323,39767.1137731481,2008-11-15,02:43:50
39.926152,116.33802,0,326,39767.1138310185,2008-11-15,02:43:55
39.926199,116.338144,0,331,39767.1138888889,2008-11-15,02:44:00
39.926268,116.338307,0,335,39767.1139467593,2008-11-15,02:44:05
39.926313,116.338419,0,340,39767.1140046296,2008-11-15,02:44:10
39.926269,116.338385,0,346,39767.1140625,2008-11-15,02:44:15
39.926276,116.338372,0,350,39767.1141203704,2008-11-15,02:44:20
39.926255,116.338345,0,348,39767.1141782407,2008-11-15,02:44:25
39.926275,116.338385,0,348,39767.1142361111,2008-11-15,02:44:30
39.92621,116.338269,0,343,39767.1142939815,2008-11-15,02:44:35
39.926193,116.338249,0,342,39767.1143518519,2008-11-15,02:44:40
39.926193,116.338249,0,342,39767.1143865741,2008-11-15,02:44:43
39.926187,116.338248,0,342,39767.1144097222,2008-11-15,02:44:45
39.926152,116.338135,0,337,39767.1144675926,2008-11-15,02:44:50
39.926149,116.338043,0,333,39767.114525463,2008-11-15,02:44:55
39.926146,116.33803,0,333,39767.1145833333,2008-11-15,02:45:00
39.926094,116.337928,0,330,39767.1146412037,2008-11-15,02:45:05
39.926111,116.337858,0,327,39767.1146990741,2008-11-15,02:45:10
39.926136,116.337806,0,324,39767.1147569444,2008-11-15,02:45:15
39.926138,116.337784,0,322,39767.1148148148,2008-11-15,02:45:20
39.926102,116.337464,0,225,39767.1185185185,2008-11-15,02:50:40
39.926079,116.337441,0,224,39767.1185763889,2008-11-15,02:50:45
39.926079,116.337441,0,224,39767.1186111111,2008-11-15,02:50:48
39.926072,116.337436,0,224,39767.1186342593,2008-11-15,02:50:50
39.926071,116.33739,0,225,39767.1186921296,2008-11-15,02:50:55
39.92606,116.337399,0,227,39767.11875,2008-11-15,02:51:00
39.926091,116.337462,0,227,39767.1188078704,2008-11-15,02:51:05
39.926091,116.337462,0,227,39767.1188425926,2008-11-15,02:51:08
39.926093,116.337466,0,227,39767.1188657407,2008-11-15,02:51:10
39.926117,116.337507,0,227,39767.1189236111,2008-11-15,02:51:15
39.926168,116.337593,0,224,39767.1189814815,2008-11-15,02:51:20
39.926195,116.337612,0,226,39767.1190393518,2008-11-15,02:51:25
39.926235,116.337591,0,226,39767.1190972222,2008-11-15,02:51:30
39.926257,116.33756,0,225,39767.1191550926,2008-11-15,02:51:35
39.926254,116.337563,0,222,39767.119212963,2008-11-15,02:51:40
39.926258,116.337569,0,223,39767.1192708333,2008-11-15,02:51:45
39.926254,116.337572,0,223,39767.1193287037,2008-11-15,02:51:50
39.926252,116.337571,0,223,39767.1193865741,2008-11-15,02:51:55
39.926252,116.337571,0,223,39767.1194212963,2008-11-15,02:51:58
39.926251,116.337569,0,223,39767.1194444444,2008-11-15,02:52:00
39.926225,116.337542,0,223,39767.1195023148,2008-11-15,02:52:05
39.926153,116.337501,0,221,39767.1195601852,2008-11-15,02:52:10
39.926091,116.337493,0,215,39767.1196180556,2008-11-15,02:52:15
39.926101,116.337557,0,212,39767.1196759259,2008-11-15,02:52:20
39.926129,116.337572,0,210,39767.1197337963,2008-11-15,02:52:25
39.926243,116.337747,0,215,39767.1197916667,2008-11-15,02:52:30
39.926352,116.337968,0,226,39767.119849537,2008-11-15,02:52:35
39.926435,116.338056,0,236,39767.1199074074,2008-11-15,02:52:40
39.926453,116.338044,0,240,39767.1199652778,2008-11-15,02:52:45
39.926419,116.33798,0,239,39767.1200231481,2008-11-15,02:52:50
39.926363,116.337933,0,237,39767.1200810185,2008-11-15,02:52:55
39.926361,116.337864,0,237,39767.1201388889,2008-11-15,02:53:00
39.926344,116.337867,0,240,39767.1201967593,2008-11-15,02:53:05
39.92637,116.337814,0,241,39767.1202546296,2008-11-15,02:53:10
39.926342,116.337755,0,241,39767.1203125,2008-11-15,02:53:15
39.926328,116.337723,0,241,39767.1203703704,2008-11-15,02:53:20
39.926288,116.337675,0,240,39767.1204282407,2008-11-15,02:53:25
39.926226,116.337626,0,242,39767.1204861111,2008-11-15,02:53:30
39.926176,116.337549,0,242,39767.1205439815,2008-11-15,02:53:35
39.926159,116.337534,0,246,39767.1206018519,2008-11-15,02:53:40
39.926139,116.337505,0,253,39767.1206597222,2008-11-15,02:53:45
39.92614,116.337491,0,258,39767.1207175926,2008-11-15,02:53:50
39.92615,116.337484,0,263,39767.120775463,2008-11-15,02:53:55
39.926135,116.337513,0,267,39767.1208333333,2008-11-15,02:54:00
39.926131,116.337569,0,272,39767.1208912037,2008-11-15,02:54:05
39.926182,116.337682,0,275,39767.1209490741,2008-11-15,02:54:10
39.926243,116.337782,0,279,39767.1210069444,2008-11-15,02:54:15
39.92627,116.337814,0,283,39767.1210648148,2008-11-15,02:54:20
39.926245,116.337855,0,287,39767.1211226852,2008-11-15,02:54:25
39.926176,116.337718,0,289,39767.1211805556,2008-11-15,02:54:30
39.926165,116.337764,0,292,39767.1212384259,2008-11-15,02:54:35
39.926193,116.337845,0,291,39767.1212962963,2008-11-15,02:54:40
39.926178,116.337771,0,290,39767.1213541667,2008-11-15,02:54:45
39.926219,116.337778,0,291,39767.121412037,2008-11-15,02:54:50
39.926256,116.33787,0,292,39767.1214699074,2008-11-15,02:54:55
39.926279,116.337886,0,290,39767.1215277778,2008-11-15,02:55:00
39.926302,116.337874,0,288,39767.1215856481,2008-11-15,02:55:05
39.926286,116.337875,0,288,39767.1216435185,2008-11-15,02:55:10
39.926276,116.337863,0,287,39767.1217013889,2008-11-15,02:55:15
39.926276,116.337926,0,289,39767.1217592593,2008-11-15,02:55:20
39.926306,116.337941,0,290,39767.1218171296,2008-11-15,02:55:25
39.926296,116.337949,0,290,39767.121875,2008-11-15,02:55:30
39.926302,116.337916,0,290,39767.1219328704,2008-11-15,02:55:35
39.926308,116.337885,0,290,39767.1219907407,2008-11-15,02:55:40
39.926278,116.337862,0,289,39767.1220486111,2008-11-15,02:55:45
39.92626,116.337891,0,284,39767.1221064815,2008-11-15,02:55:50
39.926268,116.337913,0,283,39767.1221643519,2008-11-15,02:55:55
39.926286,116.337875,0,285,39767.1222222222,2008-11-15,02:56:00
39.926293,116.337858,0,285,39767.1222800926,2008-11-15,02:56:05
39.926295,116.337852,0,285,39767.122337963,2008-11-15,02:56:10
39.926295,116.337852,0,285,39767.1223726852,2008-11-15,02:56:13
39.926289,116.337845,0,284,39767.1223958333,2008-11-15,02:56:15
39.926222,116.337763,0,283,39767.1224537037,2008-11-15,02:56:20
39.926201,116.337749,0,283,39767.1225115741,2008-11-15,02:56:25
39.926178,116.337733,0,289,39767.1225694444,2008-11-15,02:56:30
39.926188,116.337734,0,293,39767.1226273148,2008-11-15,02:56:35
39.926199,116.337718,0,297,39767.1226851852,2008-11-15,02:56:40
39.926232,116.33779,0,296,39767.1227430556,2008-11-15,02:56:45
39.92627,116.33786,0,294,39767.1228009259,2008-11-15,02:56:50
39.926278,116.33794,0,294,39767.1228587963,2008-11-15,02:56:55
39.926323,116.338012,0,294,39767.1229166667,2008-11-15,02:57:00
39.926362,116.33806,0,293,39767.122974537,2008-11-15,02:57:05
39.926371,116.338119,0,294,39767.1230324074,2008-11-15,02:57:10
39.926389,116.338126,0,293,39767.1230902778,2008-11-15,02:57:15
39.9264,116.338101,0,292,39767.1231481481,2008-11-15,02:57:20
39.926377,116.338033,0,291,39767.1232060185,2008-11-15,02:57:25
39.926338,116.33799,0,290,39767.1232638889,2008-11-15,02:57:30
39.92634,116.338004,0,291,39767.1233217593,2008-11-15,02:57:35
39.926321,116.338005,0,291,39767.1233796296,2008-11-15,02:57:40
39.926321,116.337991,0,291,39767.1234375,2008-11-15,02:57:45
39.926321,116.337975,0,291,39767.1234953704,2008-11-15,02:57:50
39.926315,116.337966,0,291,39767.1235532407,2008-11-15,02:57:55
39.926309,116.337968,0,291,39767.1236111111,2008-11-15,02:58:00
39.926304,116.337973,0,292,39767.1236689815,2008-11-15,02:58:05
39.926304,116.337973,0,292,39767.1237037037,2008-11-15,02:58:08
39.926306,116.33797,0,292,39767.1237268519,2008-11-15,02:58:10
39.926288,116.337906,0,291,39767.1237847222,2008-11-15,02:58:15
39.926255,116.337733,0,289,39767.1238425926,2008-11-15,02:58:20
39.926363,116.337956,0,269,39767.1262152778,2008-11-15,03:01:45
39.926394,116.338139,0,271,39767.1262731481,2008-11-15,03:01:50
39.926403,116.338215,0,276,39767.1263310185,2008-11-15,03:01:55
39.926419,116.338257,0,280,39767.1263888889,2008-11-15,03:02:00
39.926412,116.338185,0,282,39767.1264467593,2008-11-15,03:02:05
39.926391,116.338072,0,281,39767.1265046296,2008-11-15,03:02:10
39.926417,116.338074,0,281,39767.1265625,2008-11-15,03:02:15
39.926345,116.338001,0,279,39767.1266203704,2008-11-15,03:02:20
39.926316,116.337956,0,277,39767.1266782407,2008-11-15,03:02:25
39.926311,116.337948,0,277,39767.1267361111,2008-11-15,03:02:30
39.926311,116.337948,0,277,39767.1267708333,2008-11-15,03:02:33
39.926315,116.337947,0,277,39767.1267939815,2008-11-15,03:02:35
39.926313,116.337937,0,277,39767.1268518518,2008-11-15,03:02:40
39.926252,116.337844,0,274,39767.1269097222,2008-11-15,03:02:45
39.926234,116.337765,0,271,39767.1269675926,2008-11-15,03:02:50
39.926244,116.33769,0,270,39767.127025463,2008-11-15,03:02:55
39.92624,116.337641,0,267,39767.1270833333,2008-11-15,03:03:00
39.926234,116.337588,0,266,39767.1271412037,2008-11-15,03:03:05
39.926186,116.337493,0,266,39767.1271990741,2008-11-15,03:03:10
39.926165,116.337517,0,264,39767.1272569444,2008-11-15,03:03:15
39.926137,116.337535,0,260,39767.1273148148,2008-11-15,03:03:20
39.926136,116.337558,0,259,39767.1273726852,2008-11-15,03:03:25
39.926139,116.337561,0,259,39767.1274305556,2008-11-15,03:03:30
39.926139,116.337561,0,259,39767.1274652778,2008-11-15,03:03:33
39.926137,116.337567,0,259,39767.1274884259,2008-11-15,03:03:35
39.9262,116.337672,0,262,39767.1275462963,2008-11-15,03:03:40
39.926238,116.33768,0,259,39767.1276041667,2008-11-15,03:03:45
39.926264,116.337665,0,257,39767.127662037,2008-11-15,03:03:50
39.926237,116.337648,0,256,39767.1277199074,2008-11-15,03:03:55
39.926232,116.337616,0,256,39767.1277777778,2008-11-15,03:04:00
39.926226,116.337563,0,253,39767.1278356481,2008-11-15,03:04:05
39.926213,116.337611,0,249,39767.1278935185,2008-11-15,03:04:10
39.926213,116.337611,0,249,39767.1279282407,2008-11-15,03:04:13
39.926215,116.337617,0,249,39767.1279513889,2008-11-15,03:04:15
39.926219,116.337606,0,249,39767.1280092593,2008-11-15,03:04:20
39.926237,116.337576,0,248,39767.1280671296,2008-11-15,03:04:25
39.9262,116.337537,0,246,39767.128125,2008-11-15,03:04:30
39.926239,116.337563,0,247,39767.1281828704,2008-11-15,03:04:35
39.926234,116.337514,0,244,39767.1282407407,2008-11-15,03:04:40
39.926223,116.337492,0,241,39767.1282986111,2008-11-15,03:04:45
39.926208,116.337446,0,241,39767.1283564815,2008-11-15,03:04:50
39.926175,116.337421,0,239,39767.1284143519,2008-11-15,03:04:55
39.926181,116.33745,0,238,39767.1284722222,2008-11-15,03:05:00
39.926161,116.33752,0,237,39767.1285300926,2008-11-15,03:05:05
39.926207,116.337534,0,235,39767.128587963,2008-11-15,03:05:10
39.926188,116.337515,0,230,39767.1286458333,2008-11-15,03:05:15
39.926188,116.337515,0,230,39767.1286805556,2008-11-15,03:05:18
39.926196,116.337508,0,227,39767.1287037037,2008-11-15,03:05:20
39.926208,116.337496,0,228,39767.1287615741,2008-11-15,03:05:25
39.926202,116.33751,0,226,39767.1288194444,2008-11-15,03:05:30
39.9262,116.337523,0,226,39767.1288773148,2008-11-15,03:05:35
39.926167,116.337559,0,227,39767.1289351852,2008-11-15,03:05:40
39.92616,116.337559,0,227,39767.1289930556,2008-11-15,03:05:45
39.926152,116.33756,0,228,39767.1290509259,2008-11-15,03:05:50
39.926152,116.33756,0,228,39767.1290856482,2008-11-15,03:05:53
39.926145,116.337564,0,228,39767.1291087963,2008-11-15,03:05:55
39.92611,116.337509,0,227,39767.1291666667,2008-11-15,03:06:00
39.926044,116.337423,0,225,39767.129224537,2008-11-15,03:06:05
39.926017,116.337383,0,222,39767.1292824074,2008-11-15,03:06:10
39.926032,116.337413,0,218,39767.1293402778,2008-11-15,03:06:15
39.926053,116.337475,0,218,39767.1293981481,2008-11-15,03:06:20
39.926028,116.337475,0,220,39767.1294560185,2008-11-15,03:06:25
39.92607,116.337519,0,220,39767.1295138889,2008-11-15,03:06:30
39.926101,116.337547,0,224,39767.1295717593,2008-11-15,03:06:35
39.926139,116.337544,0,229,39767.1296296296,2008-11-15,03:06:40
39.926168,116.337563,0,235,39767.1296875,2008-11-15,03:06:45
39.926184,116.337628,0,239,39767.1297453704,2008-11-15,03:06:50
39.926194,116.337687,0,241,39767.1298032407,2008-11-15,03:06:55
39.926266,116.337798,0,243,39767.1298611111,2008-11-15,03:07:00
39.926317,116.33797,0,247,39767.1299189815,2008-11-15,03:07:05
39.926334,116.33808,0,249,39767.1299768519,2008-11-15,03:07:10
39.926368,116.338211,0,250,39767.1300347222,2008-11-15,03:07:15
39.926376,116.33829,0,251,39767.1300925926,2008-11-15,03:07:20
39.926366,116.338311,0,249,39767.130150463,2008-11-15,03:07:25
39.926347,116.338235,0,249,39767.1302083333,2008-11-15,03:07:30
39.926294,116.338164,0,248,39767.1302662037,2008-11-15,03:07:35
39.926275,116.338096,0,248,39767.1303240741,2008-11-15,03:07:40
39.926278,116.338068,0,249,39767.1303819444,2008-11-15,03:07:45
39.926188,116.337913,0,251,39767.1304398148,2008-11-15,03:07:50
39.926162,116.337852,0,252,39767.1304976852,2008-11-15,03:07:55
39.926181,116.337812,0,252,39767.1305555556,2008-11-15,03:08:00
39.926176,116.337797,0,254,39767.1306134259,2008-11-15,03:08:05
39.92616,116.337797,0,253,39767.1306712963,2008-11-15,03:08:10
39.926144,116.337749,0,252,39767.1307291667,2008-11-15,03:08:15
39.926111,116.337665,0,249,39767.130787037,2008-11-15,03:08:20
39.926207,116.337342,0,212,39767.1331944444,2008-11-15,03:11:48
39.926213,116.337339,0,210,39767.1332175926,2008-11-15,03:11:50
39.926205,116.337325,0,209,39767.133275463,2008-11-15,03:11:55
39.926216,116.337288,0,211,39767.1333333333,2008-11-15,03:12:00
39.926231,116.337296,0,212,39767.1333912037,2008-11-15,03:12:05
39.926213,116.337387,0,211,39767.1334490741,2008-11-15,03:12:10
39.926236,116.337482,0,210,39767.1335069444,2008-11-15,03:12:15
39.926241,116.337492,0,210,39767.1335648148,2008-11-15,03:12:20
39.926247,116.337501,0,210,39767.1336226852,2008-11-15,03:12:25
39.926246,116.337515,0,210,39767.1336805556,2008-11-15,03:12:30
39.926256,116.33753,0,214,39767.1337384259,2008-11-15,03:12:35
39.92627,116.337548,0,220,39767.1337962963,2008-11-15,03:12:40
39.926297,116.337555,0,224,39767.1338541667,2008-11-15,03:12:45
39.926338,116.337506,0,228,39767.133912037,2008-11-15,03:12:50
39.926408,116.337565,0,231,39767.1339699074,2008-11-15,03:12:55
39.926476,116.337647,0,235,39767.1340277778,2008-11-15,03:13:00
39.926548,116.337649,0,240,39767.1340856481,2008-11-15,03:13:05
39.926635,116.337621,0,246,39767.1341435185,2008-11-15,03:13:10
39.92667,116.337683,0,253,39767.1342013889,2008-11-15,03:13:15
39.926675,116.33781,0,260,39767.1342592593,2008-11-15,03:13:20
39.926735,116.337881,0,266,39767.1343171296,2008-11-15,03:13:25
39.926867,116.337924,0,272,39767.134375,2008-11-15,03:13:30
39.926852,116.337915,0,273,39767.1344328704,2008-11-15,03:13:35
39.926674,116.337975,0,275,39767.1344907407,2008-11-15,03:13:40
39.926665,116.337941,0,278,39767.1345486111,2008-11-15,03:13:45
39.92653,116.337929,0,281,39767.1346064815,2008-11-15,03:13:50
39.926436,116.337952,0,285,39767.1346643518,2008-11-15,03:13:55
39.926473,116.337929,0,287,39767.1347222222,2008-11-15,03:14:00
39.926596,116.337834,0,289,39767.1347800926,2008-11-15,03:14:05
39.92679,116.337684,0,293,39767.134837963,2008-11-15,03:14:10
39.927034,116.337527,0,297,39767.1348958333,2008-11-15,03:14:15
39.927147,116.337386,0,302,39767.1349537037,2008-11-15,03:14:20
39.927179,116.337403,0,306,39767.1350115741,2008-11-15,03:14:25
39.927441,116.337311,0,308,39767.1350694444,2008-11-15,03:14:30
39.927655,116.33722,0,311,39767.1351273148,2008-11-15,03:14:35
39.928137,116.336961,0,313,39767.1351851852,2008-11-15,03:14:40
39.928302,116.336856,0,317,39767.1352430556,2008-11-15,03:14:45
39.92866,116.336719,0,320,39767.1353009259,2008-11-15,03:14:50
39.929181,116.336465,0,322,39767.1353587963,2008-11-15,03:14:55
39.929577,116.336274,0,325,39767.1354166667,2008-11-15,03:15:00
39.928959,116.33654,0,326,39767.135474537,2008-11-15,03:15:05
39.928221,116.336923,0,328,39767.1355324074,2008-11-15,03:15:10
39.928191,116.336922,0,330,39767.1355902778,2008-11-15,03:15:15
39.928163,116.336932,0,331,39767.1356481481,2008-11-15,03:15:20
39.92814,116.336947,0,331,39767.1357060185,2008-11-15,03:15:25
39.92811,116.336972,0,331,39767.1357638889,2008-11-15,03:15:30
39.927824,116.337234,0,334,39767.1358217593,2008-11-15,03:15:35
39.927723,116.337343,0,334,39767.1358796296,2008-11-15,03:15:40
39.927591,116.337356,0,335,39767.1359375,2008-11-15,03:15:45
39.927524,116.337305,0,334,39767.1359953704,2008-11-15,03:15:50
39.927586,116.337231,0,336,39767.1360532407,2008-11-15,03:15:55
39.927547,116.337286,0,340,39767.1361111111,2008-11-15,03:16:00
39.927467,116.337406,0,343,39767.1361689815,2008-11-15,03:16:05
39.927359,116.337517,0,347,39767.1362268519,2008-11-15,03:16:10
39.927222,116.337634,0,352,39767.1362847222,2008-11-15,03:16:15
39.927333,116.337597,0,353,39767.1363425926,2008-11-15,03:16:20
39.927397,116.337578,0,356,39767.136400463,2008-11-15,03:16:25
39.927449,116.337564,0,359,39767.1364583333,2008-11-15,03:16:30
39.927538,116.337522,0,358,39767.1365162037,2008-11-15,03:16:35
39.927538,116.337522,0,358,39767.1365509259,2008-11-15,03:16:38
39.927545,116.337515,0,358,39767.1365740741,2008-11-15,03:16:40
39.92764,116.337445,0,360,39767.1366319444,2008-11-15,03:16:45
39.92766,116.337383,0,363,39767.1366898148,2008-11-15,03:16:50
39.927989,116.337204,0,364,39767.1367476852,2008-11-15,03:16:55
39.927878,116.337242,0,366,39767.1368055556,2008-11-15,03:17:00
39.92783,116.337315,0,368,39767.1368634259,2008-11-15,03:17:05
39.92801,116.337248,0,370,39767.1369212963,2008-11-15,03:17:10
39.928104,116.337219,0,371,39767.1369791667,2008-11-15,03:17:15
39.928042,116.337283,0,369,39767.137037037,2008-11-15,03:17:20
39.928228,116.337253,0,369,39767.1370949074,2008-11-15,03:17:25
39.928821,116.337172,0,370,39767.1371527778,2008-11-15,03:17:30
39.928951,116.337174,0,372,39767.1372106481,2008-11-15,03:17:35
39.928857,116.337248,0,375,39767.1372685185,2008-11-15,03:17:40
39.929141,116.337114,0,379,39767.1373263889,2008-11-15,03:17:45
39.929338,116.337013,0,384,39767.1373842593,2008-11-15,03:17:50
39.929203,116.337108,0,390,39767.1374421296,2008-11-15,03:17:55
39.929428,116.337086,0,395,39767.1375,2008-11-15,03:18:00
39.929436,116.33712,0,402,39767.1375578704,2008-11-15,03:18:05
39.929273,116.337203,0,411,39767.1376157407,2008-11-15,03:18:10
39.929357,116.337189,0,420,39767.1376736111,2008-11-15,03:18:15
39.929635,116.337104,0,426,39767.1377314815,2008-11-15,03:18:20
39.92986,116.336993,0,436,39767.1377893519,2008-11-15,03:18:25
39.930483,116.336638,0,443,39767.1378472222,2008-11-15,03:18:30
39.930449,116.336581,0,445,39767.1379050926,2008-11-15,03:18:35
39.930594,116.336483,0,451,39767.137962963,2008-11-15,03:18:40
39.930523,116.336537,0,457,39767.1380208333,2008-11-15,03:18:45
39.930355,116.336669,0,464,39767.1380787037,2008-11-15,03:18:50
39.930166,116.336911,0,470,39767.1381365741,2008-11-15,03:18:55
39.92988,116.337239,0,476,39767.1381944444,2008-11-15,03:19:00
39.929593,116.337404,0,484,39767.1382523148,2008-11-15,03:19:05
39.929698,116.337359,0,488,39767.1383101852,2008-11-15,03:19:10
39.929698,116.337359,0,488,39767.1383449074,2008-11-15,03:19:13
39.929701,116.33736,0,493,39767.1383680556,2008-11-15,03:19:15
39.929753,116.337291,0,497,39767.1384259259,2008-11-15,03:19:20
39.929787,116.337259,0,502,39767.1384837963,2008-11-15,03:19:25
39.928985,116.337888,0,462,39767.1391782407,2008-11-15,03:20:25
39.928704,116.337969,0,463,39767.1392361111,2008-11-15,03:20:30
39.928496,116.338112,0,463,39767.1392939815,2008-11-15,03:20:35
39.92848,116.338111,0,463,39767.1393518519,2008-11-15,03:20:40
39.928715,116.337962,0,463,39767.1394097222,2008-11-15,03:20:45
39.92869,116.337809,0,463,39767.1394675926,2008-11-15,03:20:50
39.929243,116.337463,0,463,39767.139525463,2008-11-15,03:20:55
39.928916,116.337427,0,464,39767.1395833333,2008-11-15,03:21:00
39.928948,116.337379,0,464,39767.1396412037,2008-11-15,03:21:05
39.928677,116.337615,0,463,39767.1396990741,2008-11-15,03:21:10
39.92833,116.337844,0,463,39767.1397569444,2008-11-15,03:21:15
39.928775,116.337663,0,463,39767.1398148148,2008-11-15,03:21:20
39.929826,116.337199,0,463,39767.1398726852,2008-11-15,03:21:25
39.929883,116.337218,0,463,39767.1399305556,2008-11-15,03:21:30
39.930096,116.337148,0,463,39767.1399884259,2008-11-15,03:21:35
39.929778,116.337236,0,463,39767.1400462963,2008-11-15,03:21:40
39.925369,116.338432,0,416,39767.1401041667,2008-11-15,03:21:45
39.925423,116.338326,0,414,39767.140162037,2008-11-15,03:21:50
39.925437,116.338239,0,413,39767.1402199074,2008-11-15,03:21:55
39.925395,116.338224,0,413,39767.1402777778,2008-11-15,03:22:00
39.925569,116.338147,0,410,39767.1403356481,2008-11-15,03:22:05
39.925634,116.338212,0,408,39767.1403935185,2008-11-15,03:22:10
39.925475,116.338324,0,409,39767.1404513889,2008-11-15,03:22:15
39.925329,116.338376,0,410,39767.1405092593,2008-11-15,03:22:20
39.925271,116.338376,0,411,39767.1405671296,2008-11-15,03:22:25
39.925694,116.338203,0,409,39767.140625,2008-11-15,03:22:30
39.92575,116.338193,0,410,39767.1406828704,2008-11-15,03:22:35
39.925949,116.338123,0,410,39767.1407407407,2008-11-15,03:22:40
39.92595,116.338143,0,410,39767.1407986111,2008-11-15,03:22:45
39.926213,116.337994,0,406,39767.1408564815,2008-11-15,03:22:50
39.926217,116.337953,0,406,39767.1409143518,2008-11-15,03:22:55
39.926968,116.338018,0,405,39767.1409722222,2008-11-15,03:23:00
39.926989,116.338001,0,406,39767.1410300926,2008-11-15,03:23:05
39.926878,116.338156,0,406,39767.141087963,2008-11-15,03:23:10
39.927474,116.338005,0,408,39767.1411458333,2008-11-15,03:23:15
39.930222,116.337745,0,406,39767.1412037037,2008-11-15,03:23:20
39.931249,116.336815,0,405,39767.1412615741,2008-11-15,03:23:25
39.931467,116.336654,0,408,39767.1413194444,2008-11-15,03:23:30
39.931517,116.336673,0,409,39767.1413773148,2008-11-15,03:23:35
39.931728,116.336538,0,411,39767.1414351852,2008-11-15,03:23:40
39.931776,116.336584,0,412,39767.1414930556,2008-11-15,03:23:45
39.93162,116.336675,0,415,39767.1415509259,2008-11-15,03:23:50
39.931472,116.336715,0,418,39767.1416087963,2008-11-15,03:23:55
39.931487,116.33671,0,420,39767.1416666667,2008-11-15,03:24:00
39.931535,116.336627,0,423,39767.141724537,2008-11-15,03:24:05
39.931618,116.336581,0,425,39767.1417824074,2008-11-15,03:24:10
39.931662,116.336553,0,428,39767.1418402778,2008-11-15,03:24:15
39.931849,116.336509,0,429,39767.1418981481,2008-11-15,03:24:20
39.931792,116.336577,0,431,39767.1419560185,2008-11-15,03:24:25
39.93175,116.336733,0,431,39767.1420138889,2008-11-15,03:24:30
39.931582,116.336846,0,435,39767.1420717593,2008-11-15,03:24:35
39.931572,116.336876,0,437,39767.1421296296,2008-11-15,03:24:40
39.931498,116.336958,0,437,39767.1421875,2008-11-15,03:24:45
39.931405,116.337064,0,438,39767.1422453704,2008-11-15,03:24:50
39.931141,116.337172,0,439,39767.1423032407,2008-11-15,03:24:55
39.931223,116.337096,0,440,39767.1423611111,2008-11-15,03:25:00
39.931216,116.337069,0,441,39767.1424189815,2008-11-15,03:25:05
39.931254,116.336965,0,442,39767.1424768518,2008-11-15,03:25:10
39.931214,116.336895,0,443,39767.1425347222,2008-11-15,03:25:15
39.93068,116.337164,0,444,39767.1425925926,2008-11-15,03:25:20
39.930192,116.337511,0,445,39767.142650463,2008-11-15,03:25:25
39.92952,116.337779,0,446,39767.1427083333,2008-11-15,03:25:30
39.929225,116.337883,0,446,39767.1427662037,2008-11-15,03:25:35
39.928849,116.337927,0,447,39767.1428240741,2008-11-15,03:25:40
39.928586,116.338038,0,448,39767.1428819444,2008-11-15,03:25:45
39.928771,116.337991,0,449,39767.1429398148,2008-11-15,03:25:50
39.928668,116.338033,0,450,39767.1429976852,2008-11-15,03:25:55
39.928622,116.338076,0,450,39767.1430555556,2008-11-15,03:26:00
39.929604,116.338931,0,350,39767.1561921296,2008-11-15,03:44:55
39.927766,116.339137,0,469,39767.15625,2008-11-15,03:45:00
39.927473,116.338888,0,435,39767.1563078704,2008-11-15,03:45:05
39.927371,116.338819,0,441,39767.1563657407,2008-11-15,03:45:10
39.927292,116.33879,0,433,39767.1564236111,2008-11-15,03:45:15
39.92723,116.338656,0,394,39767.1564814815,2008-11-15,03:45:20
39.927151,116.338556,0,375,39767.1565393518,2008-11-15,03:45:25
39.927159,116.33854,0,386,39767.1565972222,2008-11-15,03:45:30
39.927137,116.338413,0,378,39767.1566550926,2008-11-15,03:45:35
39.92713,116.338305,0,387,39767.156712963,2008-11-15,03:45:40
39.927161,116.338309,0,398,39767.1567708333,2008-11-15,03:45:45
39.927194,116.33837,0,405,39767.1568287037,2008-11-15,03:45:50
39.927227,116.338381,0,405,39767.1568865741,2008-11-15,03:45:55
39.927206,116.338312,0,405,39767.1569444444,2008-11-15,03:46:00
39.927171,116.338279,0,396,39767.1570023148,2008-11-15,03:46:05
39.927191,116.338355,0,402,39767.1570601852,2008-11-15,03:46:10
39.927229,116.338438,0,411,39767.1571180556,2008-11-15,03:46:15
39.927209,116.338586,0,423,39767.1571759259,2008-11-15,03:46:20
39.927256,116.338709,0,438,39767.1572337963,2008-11-15,03:46:25
39.927371,116.338812,0,449,39767.1572916667,2008-11-15,03:46:30
39.927425,116.338886,0,466,39767.157349537,2008-11-15,03:46:35
39.927425,116.338886,0,466,39767.1573842593,2008-11-15,03:46:38
39.927419,116.338885,0,472,39767.1574074074,2008-11-15,03:46:40
39.927407,116.338918,0,478,39767.1574652778,2008-11-15,03:46:45
39.92739,116.339047,0,483,39767.1575231481,2008-11-15,03:46:50
39.927399,116.339193,0,482,39767.1575810185,2008-11-15,03:46:55
39.927465,116.339159,0,493,39767.1576388889,2008-11-15,03:47:00
39.927445,116.339155,0,503,39767.1576967593,2008-11-15,03:47:05
39.927421,116.339112,0,512,39767.1577546296,2008-11-15,03:47:10
39.927525,116.338959,0,517,39767.1578125,2008-11-15,03:47:15
39.927619,116.338952,0,519,39767.1578703704,2008-11-15,03:47:20
39.927581,116.339032,0,523,39767.1579282407,2008-11-15,03:47:25
39.927575,116.338988,0,528,39767.1579861111,2008-11-15,03:47:30
39.92753,116.338937,0,526,39767.1580439815,2008-11-15,03:47:35
39.92745,116.338941,0,529,39767.1581018518,2008-11-15,03:47:40
39.927461,116.338916,0,530,39767.1581597222,2008-11-15,03:47:45
39.92734,116.33892,0,530,39767.1582175926,2008-11-15,03:47:50
39.927227,116.339003,0,532,39767.158275463,2008-11-15,03:47:55
39.927197,116.339091,0,536,39767.1583333333,2008-11-15,03:48:00
39.927212,116.339147,0,544,39767.1583912037,2008-11-15,03:48:05
39.927261,116.339189,0,552,39767.1584490741,2008-11-15,03:48:10
39.92733,116.339116,0,555,39767.1585069444,2008-11-15,03:48:15
39.927426,116.339055,0,553,39767.1585648148,2008-11-15,03:48:20
39.9274,116.33917,0,552,39767.1586226852,2008-11-15,03:48:25
39.927478,116.33919,0,546,39767.1586805556,2008-11-15,03:48:30
39.927578,116.339208,0,541,39767.1587384259,2008-11-15,03:48:35
39.927767,116.339147,0,540,39767.1587962963,2008-11-15,03:48:40
39.927895,116.339119,0,543,39767.1588541667,2008-11-15,03:48:45
39.928019,116.339097,0,542,39767.158912037,2008-11-15,03:48:50
39.928192,116.339003,0,542,39767.1589699074,2008-11-15,03:48:55
39.928385,116.33893,0,539,39767.1590277778,2008-11-15,03:49:00
39.928138,116.339041,0,544,39767.1590856481,2008-11-15,03:49:05
39.928005,116.339057,0,551,39767.1591435185,2008-11-15,03:49:10
39.928033,116.339056,0,555,39767.1592013889,2008-11-15,03:49:15
39.928058,116.339048,0,555,39767.1592592593,2008-11-15,03:49:20
39.928123,116.339071,0,553,39767.1593171296,2008-11-15,03:49:25
39.928163,116.339063,0,549,39767.159375,2008-11-15,03:49:30
39.928133,116.339061,0,555,39767.1594328704,2008-11-15,03:49:35
39.928104,116.33906,0,558,39767.1594907407,2008-11-15,03:49:40
39.928073,116.339022,0,560,39767.1595486111,2008-11-15,03:49:45
39.928089,116.339027,0,553,39767.1596064815,2008-11-15,03:49:50
39.928071,116.339038,0,557,39767.1596643519,2008-11-15,03:49:55
39.927953,116.339102,0,556,39767.1597222222,2008-11-15,03:50:00
39.927867,116.339207,0,557,39767.1597800926,2008-11-15,03:50:05
39.927875,116.33916,0,556,39767.159837963,2008-11-15,03:50:10
39.927859,116.339178,0,554,39767.1598958333,2008-11-15,03:50:15
39.927765,116.339243,0,551,39767.1599537037,2008-11-15,03:50:20
39.927741,116.339268,0,550,39767.1600115741,2008-11-15,03:50:25
39.92778,116.339203,0,546,39767.1600694444,2008-11-15,03:50:30
39.927767,116.339153,0,543,39767.1601273148,2008-11-15,03:50:35
39.927814,116.338979,0,536,39767.1601851852,2008-11-15,03:50:40
39.927769,116.338893,0,529,39767.1602430556,2008-11-15,03:50:45
39.927698,116.338941,0,522,39767.1603009259,2008-11-15,03:50:50
39.927659,116.3389,0,520,39767.1603587963,2008-11-15,03:50:55
39.927617,116.33878,0,514,39767.1604166667,2008-11-15,03:51:00
39.927587,116.338794,0,509,39767.160474537,2008-11-15,03:51:05
39.927631,116.338801,0,501,39767.1605324074,2008-11-15,03:51:10
39.927631,116.338891,0,497,39767.1605902778,2008-11-15,03:51:15
39.927608,116.338914,0,493,39767.1606481481,2008-11-15,03:51:20
39.927571,116.338937,0,487,39767.1607060185,2008-11-15,03:51:25
39.92753,116.338911,0,484,39767.1607638889,2008-11-15,03:51:30
39.927502,116.338915,0,477,39767.1608217593,2008-11-15,03:51:35
39.927485,116.338912,0,474,39767.1608796296,2008-11-15,03:51:40
39.92746,116.338827,0,473,39767.1609375,2008-11-15,03:51:45
39.927467,116.338743,0,470,39767.1609953704,2008-11-15,03:51:50
39.927374,116.338749,0,463,39767.1610532407,2008-11-15,03:51:55
39.927258,116.338838,0,458,39767.1611111111,2008-11-15,03:52:00
39.927279,116.338783,0,453,39767.1611689815,2008-11-15,03:52:05
39.92728,116.338695,0,443,39767.1612268519,2008-11-15,03:52:10
39.927278,116.338655,0,434,39767.1612847222,2008-11-15,03:52:15
39.927262,116.338664,0,426,39767.1613425926,2008-11-15,03:52:20
39.92719,116.338692,0,412,39767.161400463,2008-11-15,03:52:25
39.927193,116.338618,0,407,39767.1614583333,2008-11-15,03:52:30
39.927183,116.338541,0,399,39767.1615162037,2008-11-15,03:52:35
39.927165,116.338478,0,387,39767.1615740741,2008-11-15,03:52:40
39.927134,116.338366,0,373,39767.1616319444,2008-11-15,03:52:45
39.92714,116.338227,0,357,39767.1616898148,2008-11-15,03:52:50
39.927059,116.338163,0,341,39767.1617476852,2008-11-15,03:52:55
39.926991,116.338094,0,327,39767.1618055556,2008-11-15,03:53:00
39.927034,116.338077,0,315,39767.1618634259,2008-11-15,03:53:05
39.927106,116.338089,0,301,39767.1619212963,2008-11-15,03:53:10
39.927234,116.338071,0,298,39767.1619791667,2008-11-15,03:53:15
39.927336,116.33804,0,292,39767.162037037,2008-11-15,03:53:20
39.927375,116.337995,0,289,39767.1620949074,2008-11-15,03:53:25
39.927376,116.33792,0,278,39767.1621527778,2008-11-15,03:53:30
39.927308,116.337928,0,266,39767.1622106481,2008-11-15,03:53:35
39.927247,116.337898,0,252,39767.1622685185,2008-11-15,03:53:40
39.927214,116.337763,0,237,39767.1623263889,2008-11-15,03:53:45
39.927186,116.337646,0,223,39767.1623842593,2008-11-15,03:53:50
39.926981,116.337609,0,207,39767.1624421296,2008-11-15,03:53:55
39.926792,116.33752,0,193,39767.1625,2008-11-15,03:54:00
39.926602,116.337424,0,180,39767.1625578704,2008-11-15,03:54:05
39.926522,116.337342,0,169,39767.1626157407,2008-11-15,03:54:10
39.926416,116.337137,0,155,39767.1626736111,2008-11-15,03:54:15
39.926287,116.337096,0,139,39767.1627314815,2008-11-15,03:54:20
39.926175,116.337097,0,122,39767.1627893519,2008-11-15,03:54:25
39.92608,116.337025,0,104,39767.1628472222,2008-11-15,03:54:30
39.926001,116.336898,0,86,39767.1629050926,2008-11-15,03:54:35
39.925915,116.33686,0,67,39767.162962963,2008-11-15,03:54:40
39.925934,116.336754,0,57,39767.1630208333,2008-11-15,03:54:45
39.925844,116.336766,0,43,39767.1630787037,2008-11-15,03:54:50
39.925816,116.336688,0,30,39767.1631365741,2008-11-15,03:54:55
39.925828,116.3365,0,18,39767.1631944444,2008-11-15,03:55:00
39.925903,116.336347,0,3,39767.1632523148,2008-11-15,03:55:05
39.925859,116.336307,0,-14,39767.1633101852,2008-11-15,03:55:10
39.925905,116.336287,0,-28,39767.1633680556,2008-11-15,03:55:15
39.925909,116.336181,0,-41,39767.1634259259,2008-11-15,03:55:20
39.925839,116.336028,0,-56,39767.1634837963,2008-11-15,03:55:25
39.925841,116.336017,0,-71,39767.1635416667,2008-11-15,03:55:30
39.92587,116.335947,0,-84,39767.163599537,2008-11-15,03:55:35
39.925857,116.33589,0,-90,39767.1636574074,2008-11-15,03:55:40
39.926027,116.336036,0,-63,39767.1637152778,2008-11-15,03:55:45
39.926205,116.336165,0,-35,39767.1637731481,2008-11-15,03:55:50
39.926284,116.336378,0,-16,39767.1638310185,2008-11-15,03:55:55
39.926379,116.336431,0,-8,39767.1638888889,2008-11-15,03:56:00
39.926421,116.336476,0,0,39767.1639467593,2008-11-15,03:56:05
39.926524,116.336423,0,6,39767.1640046296,2008-11-15,03:56:10
39.926616,116.336488,0,23,39767.1640625,2008-11-15,03:56:15
39.926602,116.336498,0,27,39767.1641203704,2008-11-15,03:56:20
39.926546,116.336442,0,28,39767.1641782407,2008-11-15,03:56:25
39.92662,116.33649,0,41,39767.1642361111,2008-11-15,03:56:30
39.926458,116.336477,0,29,39767.1642939815,2008-11-15,03:56:35
39.926492,116.336642,0,38,39767.1643518518,2008-11-15,03:56:40
39.926577,116.336706,0,50,39767.1644097222,2008-11-15,03:56:45
39.926582,116.336831,0,61,39767.1644675926,2008-11-15,03:56:50
39.926742,116.336833,0,71,39767.164525463,2008-11-15,03:56:55
39.926865,116.336902,0,81,39767.1645833333,2008-11-15,03:57:00
39.927066,116.336966,0,90,39767.1646412037,2008-11-15,03:57:05
39.927186,116.337035,0,100,39767.1646990741,2008-11-15,03:57:10
39.927353,116.3371,0,108,39767.1647569444,2008-11-15,03:57:15
39.927535,116.337096,0,123,39767.1648148148,2008-11-15,03:57:20
39.927583,116.3372,0,140,39767.1648726852,2008-11-15,03:57:25
39.927547,116.337339,0,158,39767.1649305556,2008-11-15,03:57:30
39.927538,116.337396,0,166,39767.1649884259,2008-11-15,03:57:35
39.927583,116.337475,0,171,39767.1650462963,2008-11-15,03:57:40
39.9278,116.337622,0,189,39767.1651041667,2008-11-15,03:57:45
39.92807,116.337677,0,207,39767.165162037,2008-11-15,03:57:50
39.928318,116.337704,0,225,39767.1652199074,2008-11-15,03:57:55
39.928165,116.337886,0,244,39767.1652777778,2008-11-15,03:58:00
39.928112,116.338045,0,263,39767.1653356481,2008-11-15,03:58:05
39.928403,116.338168,0,277,39767.1653935185,2008-11-15,03:58:10
39.92884,116.338302,0,290,39767.1654513889,2008-11-15,03:58:15
39.929069,116.338415,0,304,39767.1655092593,2008-11-15,03:58:20
39.929127,116.338585,0,318,39767.1655671296,2008-11-15,03:58:25
39.929085,116.338771,0,330,39767.165625,2008-11-15,03:58:30
39.929432,116.33887,0,342,39767.1656828704,2008-11-15,03:58:35
39.929533,116.338939,0,354,39767.1657407407,2008-11-15,03:58:40
39.929752,116.339009,0,366,39767.1657986111,2008-11-15,03:58:45
39.929683,116.339031,0,378,39767.1658564815,2008-11-15,03:58:50
39.929557,116.339143,0,388,39767.1659143518,2008-11-15,03:58:55
39.929826,116.339304,0,397,39767.1659722222,2008-11-15,03:59:00
39.929975,116.339472,0,406,39767.1660300926,2008-11-15,03:59:05
39.930318,116.339575,0,415,39767.166087963,2008-11-15,03:59:10
39.930205,116.339678,0,424,39767.1661458333,2008-11-15,03:59:15
39.930524,116.339748,0,432,39767.1662037037,2008-11-15,03:59:20
39.930567,116.339804,0,440,39767.1662615741,2008-11-15,03:59:25
39.930832,116.339799,0,448,39767.1663194444,2008-11-15,03:59:30
39.93093,116.339869,0,456,39767.1663773148,2008-11-15,03:59:35
39.931219,116.34001,0,462,39767.1664351852,2008-11-15,03:59:40
39.931305,116.340081,0,468,39767.1664930556,2008-11-15,03:59:45
39.931236,116.340172,0,474,39767.1665509259,2008-11-15,03:59:50
39.931546,116.340292,0,480,39767.1666087963,2008-11-15,03:59:55
39.9318,116.340354,0,486,39767.1666666667,2008-11-15,04:00:00
39.932145,116.340419,0,491,39767.166724537,2008-11-15,04:00:05
39.932259,116.340539,0,497,39767.1667824074,2008-11-15,04:00:10
39.93243,116.340684,0,501,39767.1668402778,2008-11-15,04:00:15
39.932723,116.340756,0,506,39767.1668981481,2008-11-15,04:00:20
39.932993,116.340748,0,511,39767.1669560185,2008-11-15,04:00:25
39.933505,116.340805,0,515,39767.1670138889,2008-11-15,04:00:30
39.933727,116.340848,0,518,39767.1670717593,2008-11-15,04:00:35
39.93383,116.34087,0,522,39767.1671296296,2008-11-15,04:00:40
39.933851,116.340963,0,525,39767.1671875,2008-11-15,04:00:45
39.934041,116.34105,0,527,39767.1672453704,2008-11-15,04:00:50
39.934203,116.341227,0,529,39767.1673032407,2008-11-15,04:00:55
39.934232,116.341258,0,532,39767.1673611111,2008-11-15,04:01:00
39.934363,116.341317,0,535,39767.1674189815,2008-11-15,04:01:05
39.934494,116.341414,0,537,39767.1674768519,2008-11-15,04:01:10
39.934541,116.341395,0,540,39767.1675347222,2008-11-15,04:01:15
39.934585,116.341341,0,543,39767.1675925926,2008-11-15,04:01:20
39.934809,116.341306,0,545,39767.167650463,2008-11-15,04:01:25
39.980891,116.347929,0,492,39767.2571064815,2008-11-15,06:10:14
39.981027,116.348017,0,492,39767.2571643519,2008-11-15,06:10:19
39.981024,116.348001,0,491,39767.2572222222,2008-11-15,06:10:24
39.981006,116.348009,0,492,39767.2572800926,2008-11-15,06:10:29
39.980994,116.348022,0,492,39767.257337963,2008-11-15,06:10:34
39.981491,116.347844,0,-58,39767.2573958333,2008-11-15,06:10:39
39.981379,116.34785,0,-49,39767.2574537037,2008-11-15,06:10:44
39.981345,116.347856,0,-47,39767.2575115741,2008-11-15,06:10:49
39.981202,116.347874,0,-34,39767.2575694444,2008-11-15,06:10:54
39.981127,116.347857,0,-28,39767.2576273148,2008-11-15,06:10:59
39.98106,116.347831,0,-14,39767.2576851852,2008-11-15,06:11:04
39.981046,116.347833,0,-4,39767.2577430556,2008-11-15,06:11:09
39.980967,116.347823,0,11,39767.2578009259,2008-11-15,06:11:14
39.9809,116.347845,0,32,39767.2578587963,2008-11-15,06:11:19
39.980845,116.347872,0,47,39767.2579166667,2008-11-15,06:11:24
39.980798,116.347885,0,63,39767.257974537,2008-11-15,06:11:29
39.980745,116.347909,0,78,39767.2580324074,2008-11-15,06:11:34
39.980695,116.347927,0,93,39767.2580902778,2008-11-15,06:11:39
39.980617,116.347928,0,108,39767.2581481481,2008-11-15,06:11:44
39.980552,116.347881,0,126,39767.2582060185,2008-11-15,06:11:49
39.980449,116.347882,0,138,39767.2582638889,2008-11-15,06:11:54
39.980374,116.347891,0,149,39767.2583217593,2008-11-15,06:11:59
39.980324,116.347932,0,160,39767.2583796296,2008-11-15,06:12:04
39.980319,116.347941,0,164,39767.2584375,2008-11-15,06:12:09
39.980314,116.347961,0,171,39767.2584953704,2008-11-15,06:12:14
39.98031,116.347976,0,178,39767.2585532407,2008-11-15,06:12:19
39.980258,116.347982,0,182,39767.2586111111,2008-11-15,06:12:24
39.980266,116.347975,0,183,39767.2586689815,2008-11-15,06:12:29
39.980266,116.347975,0,183,39767.2587037037,2008-11-15,06:12:32
39.980268,116.347973,0,186,39767.2587268518,2008-11-15,06:12:34
39.980255,116.347986,0,187,39767.2587847222,2008-11-15,06:12:39
39.980215,116.348023,0,188,39767.2588425926,2008-11-15,06:12:44
39.980176,116.348009,0,186,39767.258900463,2008-11-15,06:12:49
39.980113,116.348016,0,189,39767.2589583333,2008-11-15,06:12:54
39.980109,116.348028,0,187,39767.2590162037,2008-11-15,06:12:59
39.980122,116.348028,0,190,39767.2590740741,2008-11-15,06:13:04
39.980109,116.347993,0,190,39767.2591319444,2008-11-15,06:13:09
39.980079,116.347971,0,191,39767.2591898148,2008-11-15,06:13:14
39.980049,116.347967,0,192,39767.2592476852,2008-11-15,06:13:19
39.98001,116.347964,0,193,39767.2593055556,2008-11-15,06:13:24
39.979884,116.347883,0,192,39767.2593634259,2008-11-15,06:13:29
39.979801,116.347857,0,193,39767.2594212963,2008-11-15,06:13:34
39.97972,116.347893,0,193,39767.2594791667,2008-11-15,06:13:39
39.979668,116.347884,0,194,39767.259537037,2008-11-15,06:13:44
39.979661,116.347865,0,195,39767.2595949074,2008-11-15,06:13:49
39.979459,116.347909,0,197,39767.2596527778,2008-11-15,06:13:54
39.979362,116.347843,0,198,39767.2597106481,2008-11-15,06:13:59
39.979212,116.347876,0,200,39767.2597685185,2008-11-15,06:14:04
39.979224,116.347909,0,200,39767.2598263889,2008-11-15,06:14:09
39.979233,116.347936,0,199,39767.2598842593,2008-11-15,06:14:14
39.979168,116.347962,0,199,39767.2599421296,2008-11-15,06:14:19
39.97915,116.347953,0,201,39767.26,2008-11-15,06:14:24
39.979084,116.347974,0,200,39767.2600578704,2008-11-15,06:14:29
39.979027,116.347974,0,200,39767.2601157407,2008-11-15,06:14:34
39.978983,116.347983,0,200,39767.2601736111,2008-11-15,06:14:39
39.978911,116.348019,0,199,39767.2602314815,2008-11-15,06:14:44
39.978868,116.348048,0,200,39767.2602893518,2008-11-15,06:14:49
39.978821,116.348066,0,201,39767.2603472222,2008-11-15,06:14:54
39.978779,116.348076,0,201,39767.2604050926,2008-11-15,06:14:59
39.97875,116.348083,0,202,39767.260462963,2008-11-15,06:15:04
39.978679,116.348051,0,202,39767.2605208333,2008-11-15,06:15:09
39.97865,116.348029,0,202,39767.2605787037,2008-11-15,06:15:14
39.978602,116.348059,0,203,39767.2606365741,2008-11-15,06:15:19
39.978497,116.348099,0,203,39767.2606944444,2008-11-15,06:15:24
39.978447,116.348132,0,204,39767.2607523148,2008-11-15,06:15:29
39.978401,116.348138,0,204,39767.2608101852,2008-11-15,06:15:34
39.978348,116.348198,0,204,39767.2608680556,2008-11-15,06:15:39
39.978326,116.348242,0,204,39767.2609259259,2008-11-15,06:15:44
39.978303,116.348247,0,204,39767.2609837963,2008-11-15,06:15:49
39.978309,116.34823,0,204,39767.2610416667,2008-11-15,06:15:54
39.978227,116.348192,0,204,39767.261099537,2008-11-15,06:15:59
39.978149,116.348172,0,203,39767.2611574074,2008-11-15,06:16:04
39.978124,116.348183,0,203,39767.2612152778,2008-11-15,06:16:09
39.97812,116.348167,0,203,39767.2612731481,2008-11-15,06:16:14
39.978113,116.348131,0,203,39767.2613310185,2008-11-15,06:16:19
39.978046,116.348094,0,203,39767.2613888889,2008-11-15,06:16:24
39.977932,116.347904,0,202,39767.2614467593,2008-11-15,06:16:29
39.977926,116.347848,0,202,39767.2615046296,2008-11-15,06:16:34
39.977994,116.347875,0,202,39767.2615625,2008-11-15,06:16:39
39.977951,116.347825,0,201,39767.2616203704,2008-11-15,06:16:44
39.977944,116.347783,0,201,39767.2616782407,2008-11-15,06:16:49
39.977919,116.347717,0,200,39767.2617361111,2008-11-15,06:16:54
39.977899,116.347653,0,200,39767.2617939815,2008-11-15,06:16:59
39.977694,116.34744,0,199,39767.2618518519,2008-11-15,06:17:04
39.97762,116.347322,0,198,39767.2619097222,2008-11-15,06:17:09
39.977516,116.34723,0,197,39767.2619675926,2008-11-15,06:17:14
39.977661,116.347296,0,192,39767.262025463,2008-11-15,06:17:19
39.977807,116.347344,0,190,39767.2620833333,2008-11-15,06:17:24
39.977888,116.347329,0,185,39767.2621412037,2008-11-15,06:17:29
39.977947,116.347297,0,176,39767.2621990741,2008-11-15,06:17:34
39.977958,116.347296,0,170,39767.2622569444,2008-11-15,06:17:39
39.977949,116.347303,0,168,39767.2623148148,2008-11-15,06:17:44
39.97794,116.347305,0,167,39767.2623726852,2008-11-15,06:17:49
39.977916,116.347281,0,169,39767.2624305556,2008-11-15,06:17:54
39.97793,116.347305,0,168,39767.2624884259,2008-11-15,06:17:59
39.97793,116.347305,0,168,39767.2625231481,2008-11-15,06:18:02
39.977929,116.347302,0,168,39767.2625462963,2008-11-15,06:18:04
39.977922,116.347321,0,167,39767.2626041667,2008-11-15,06:18:09
39.977941,116.347342,0,170,39767.262662037,2008-11-15,06:18:14
39.977941,116.347342,0,170,39767.2626967593,2008-11-15,06:18:17
39.977945,116.347341,0,170,39767.2627199074,2008-11-15,06:18:19
39.977977,116.347343,0,176,39767.2627777778,2008-11-15,06:18:24
39.977977,116.347343,0,176,39767.2628125,2008-11-15,06:18:27
39.977984,116.347342,0,176,39767.2628356481,2008-11-15,06:18:29
39.978033,116.347301,0,177,39767.2628935185,2008-11-15,06:18:34
39.97805,116.347295,0,176,39767.2629513889,2008-11-15,06:18:39
39.978072,116.347175,0,178,39767.2630092593,2008-11-15,06:18:44
39.978051,116.347219,0,176,39767.2630671296,2008-11-15,06:18:49
39.978043,116.347176,0,175,39767.263125,2008-11-15,06:18:54
39.978161,116.347204,0,176,39767.2631828704,2008-11-15,06:18:59
39.978307,116.347239,0,177,39767.2632407407,2008-11-15,06:19:04
39.978406,116.347245,0,176,39767.2632986111,2008-11-15,06:19:09
39.978451,116.34726,0,174,39767.2633564815,2008-11-15,06:19:14
39.978502,116.347275,0,173,39767.2634143519,2008-11-15,06:19:19
39.978528,116.347278,0,172,39767.2634722222,2008-11-15,06:19:24
39.978549,116.347262,0,172,39767.2635300926,2008-11-15,06:19:29
39.978537,116.347226,0,171,39767.263587963,2008-11-15,06:19:34
39.97862,116.347251,0,169,39767.2636458333,2008-11-15,06:19:39
39.978653,116.347241,0,168,39767.2637037037,2008-11-15,06:19:44
39.978674,116.347263,0,166,39767.2637615741,2008-11-15,06:19:49
39.978779,116.347241,0,165,39767.2638194444,2008-11-15,06:19:54
39.978838,116.347264,0,167,39767.2638773148,2008-11-15,06:19:59
39.978876,116.347272,0,167,39767.2639351852,2008-11-15,06:20:04
39.978897,116.347284,0,167,39767.2639930556,2008-11-15,06:20:09
39.978996,116.3473,0,167,39767.2640509259,2008-11-15,06:20:14
39.97904,116.347286,0,166,39767.2641087963,2008-11-15,06:20:19
39.979187,116.347233,0,164,39767.2641666667,2008-11-15,06:20:24
39.979245,116.347238,0,163,39767.264224537,2008-11-15,06:20:29
39.979307,116.347227,0,162,39767.2642824074,2008-11-15,06:20:34
39.979305,116.347187,0,162,39767.2643402778,2008-11-15,06:20:39
39.979374,116.34721,0,161,39767.2643981481,2008-11-15,06:20:44
39.979516,116.34726,0,163,39767.2644560185,2008-11-15,06:20:49
39.979616,116.347236,0,162,39767.2645138889,2008-11-15,06:20:54
39.979682,116.34723,0,163,39767.2645717593,2008-11-15,06:20:59
39.979737,116.347237,0,164,39767.2646296296,2008-11-15,06:21:04
39.979792,116.347246,0,165,39767.2646875,2008-11-15,06:21:09
39.979882,116.347254,0,165,39767.2647453704,2008-11-15,06:21:14
39.97994,116.347283,0,166,39767.2648032407,2008-11-15,06:21:19
39.979981,116.347275,0,166,39767.2648611111,2008-11-15,06:21:24
39.980017,116.347243,0,167,39767.2649189815,2008-11-15,06:21:29
39.980086,116.347213,0,169,39767.2649768519,2008-11-15,06:21:34
39.980145,116.347183,0,171,39767.2650347222,2008-11-15,06:21:39
39.980219,116.347149,0,172,39767.2650925926,2008-11-15,06:21:44
39.980277,116.347126,0,175,39767.265150463,2008-11-15,06:21:49
39.980303,116.347027,0,176,39767.2652083333,2008-11-15,06:21:54
39.980254,116.346943,0,178,39767.2652662037,2008-11-15,06:21:59
39.980139,116.34694,0,177,39767.2653240741,2008-11-15,06:22:04
39.980062,116.346795,0,179,39767.2653819444,2008-11-15,06:22:09
39.980097,116.346684,0,185,39767.2654398148,2008-11-15,06:22:14
39.98008,116.346607,0,187,39767.2654976852,2008-11-15,06:22:19
39.980053,116.34655,0,188,39767.2655555556,2008-11-15,06:22:24
39.980058,116.346503,0,190,39767.2656134259,2008-11-15,06:22:29
39.980028,116.346448,0,191,39767.2656712963,2008-11-15,06:22:34
39.97989,116.34639,0,192,39767.2657291667,2008-11-15,06:22:39
39.979865,116.346368,0,194,39767.265787037,2008-11-15,06:22:44
39.979809,116.346302,0,194,39767.2658449074,2008-11-15,06:22:49
39.979835,116.346224,0,199,39767.2659027778,2008-11-15,06:22:54
39.979841,116.346202,0,200,39767.2659606481,2008-11-15,06:22:59
39.979856,116.346165,0,199,39767.2660185185,2008-11-15,06:23:04
39.979873,116.346126,0,199,39767.2660763889,2008-11-15,06:23:09
39.979873,116.346126,0,199,39767.2661111111,2008-11-15,06:23:12
39.979878,116.346126,0,199,39767.2661342593,2008-11-15,06:23:14
39.979939,116.346067,0,201,39767.2661921296,2008-11-15,06:23:19
39.980001,116.346052,0,209,39767.26625,2008-11-15,06:23:24
39.980103,116.346061,0,228,39767.2663078704,2008-11-15,06:23:29
39.980163,116.34597,0,237,39767.2663657407,2008-11-15,06:23:34
39.980071,116.345902,0,246,39767.2664236111,2008-11-15,06:23:39
39.979953,116.345826,0,240,39767.2664814815,2008-11-15,06:23:44
39.979872,116.34581,0,235,39767.2665393518,2008-11-15,06:23:49
39.979836,116.34578,0,230,39767.2665972222,2008-11-15,06:23:54
39.979834,116.345741,0,223,39767.2666550926,2008-11-15,06:23:59
39.9798,116.345697,0,215,39767.266712963,2008-11-15,06:24:04
39.979702,116.345662,0,211,39767.2667708333,2008-11-15,06:24:09
39.979618,116.345655,0,206,39767.2668287037,2008-11-15,06:24:14
39.979562,116.345658,0,204,39767.2668865741,2008-11-15,06:24:19
39.979507,116.345686,0,203,39767.2669444444,2008-11-15,06:24:24
39.979437,116.345679,0,200,39767.2670023148,2008-11-15,06:24:29
39.979366,116.345657,0,198,39767.2670601852,2008-11-15,06:24:34
39.979446,116.345786,0,197,39767.2671180556,2008-11-15,06:24:39
39.979382,116.345962,0,199,39767.2671759259,2008-11-15,06:24:44
39.979377,116.346106,0,201,39767.2672337963,2008-11-15,06:24:49
39.979371,116.346177,0,200,39767.2672916667,2008-11-15,06:24:54
39.979352,116.346204,0,199,39767.267349537,2008-11-15,06:24:59
39.979337,116.346224,0,197,39767.2674074074,2008-11-15,06:25:04
39.97932,116.346256,0,195,39767.2674652778,2008-11-15,06:25:09
39.979296,116.346269,0,193,39767.2675231481,2008-11-15,06:25:14
39.979218,116.346334,0,189,39767.2675810185,2008-11-15,06:25:19
39.979208,116.34638,0,188,39767.2676388889,2008-11-15,06:25:24
39.979195,116.346429,0,187,39767.2676967593,2008-11-15,06:25:29
39.978839,116.345153,0,708,39767.2735416667,2008-11-15,06:33:54
39.978827,116.345164,0,714,39767.273599537,2008-11-15,06:33:59
39.978831,116.345185,0,715,39767.2736574074,2008-11-15,06:34:04
39.978644,116.345202,0,726,39767.2737152778,2008-11-15,06:34:09
39.978632,116.34519,0,726,39767.2737731481,2008-11-15,06:34:14
39.978635,116.3452,0,726,39767.2738310185,2008-11-15,06:34:19
39.978635,116.3452,0,726,39767.2738657407,2008-11-15,06:34:22
39.978633,116.345201,0,726,39767.2738888889,2008-11-15,06:34:24
39.978641,116.345181,0,727,39767.2739467593,2008-11-15,06:34:29
39.978516,116.345214,0,736,39767.2740046296,2008-11-15,06:34:34
39.978482,116.345215,0,736,39767.2740625,2008-11-15,06:34:39
39.978434,116.345215,0,734,39767.2741203704,2008-11-15,06:34:44
39.978461,116.345118,0,718,39767.2741782407,2008-11-15,06:34:49
39.978476,116.345071,0,697,39767.2742361111,2008-11-15,06:34:54
39.978476,116.345071,0,697,39767.2742708333,2008-11-15,06:34:57
39.978476,116.345069,0,691,39767.2742939815,2008-11-15,06:34:59
39.978477,116.345101,0,675,39767.2743518518,2008-11-15,06:35:04
39.978491,116.34512,0,675,39767.2744097222,2008-11-15,06:35:09
39.978485,116.345185,0,667,39767.2744675926,2008-11-15,06:35:14
39.978465,116.345189,0,638,39767.274525463,2008-11-15,06:35:19
39.978456,116.34519,0,626,39767.2745833333,2008-11-15,06:35:24
39.978464,116.345086,0,610,39767.2746412037,2008-11-15,06:35:29
39.978493,116.345017,0,598,39767.2746990741,2008-11-15,06:35:34
39.9786,116.344925,0,560,39767.2747569444,2008-11-15,06:35:39
39.978689,116.344887,0,539,39767.2748148148,2008-11-15,06:35:44
39.978666,116.344904,0,528,39767.2748726852,2008-11-15,06:35:49
39.978693,116.344937,0,512,39767.2749305556,2008-11-15,06:35:54
39.978716,116.344978,0,493,39767.2749884259,2008-11-15,06:35:59
39.978748,116.344998,0,480,39767.2750462963,2008-11-15,06:36:04
39.978729,116.345076,0,461,39767.2751041667,2008-11-15,06:36:09
39.978753,116.345097,0,453,39767.275162037,2008-11-15,06:36:14
39.978766,116.34511,0,456,39767.2752199074,2008-11-15,06:36:19
39.978782,116.345076,0,442,39767.2752777778,2008-11-15,06:36:24
39.978843,116.345111,0,425,39767.2753356481,2008-11-15,06:36:29
39.978943,116.3452,0,415,39767.2753935185,2008-11-15,06:36:34
39.978988,116.345265,0,411,39767.2754513889,2008-11-15,06:36:39
39.979003,116.345297,0,410,39767.2755092593,2008-11-15,06:36:44
39.979039,116.345306,0,411,39767.2755671296,2008-11-15,06:36:49
39.979064,116.345303,0,409,39767.275625,2008-11-15,06:36:54
39.979068,116.345339,0,401,39767.2756828704,2008-11-15,06:36:59
39.979078,116.345364,0,392,39767.2757407407,2008-11-15,06:37:04
39.979101,116.345405,0,383,39767.2757986111,2008-11-15,06:37:09
39.979114,116.345447,0,380,39767.2758564815,2008-11-15,06:37:14
39.979161,116.345456,0,381,39767.2759143518,2008-11-15,06:37:19
39.979183,116.345441,0,379,39767.2759722222,2008-11-15,06:37:24
39.979196,116.345363,0,372,39767.2760300926,2008-11-15,06:37:29
39.979196,116.345353,0,370,39767.276087963,2008-11-15,06:37:34
39.979168,116.34539,0,369,39767.2761458333,2008-11-15,06:37:39
39.979154,116.345398,0,369,39767.2762037037,2008-11-15,06:37:44
39.9791,116.345413,0,367,39767.2762615741,2008-11-15,06:37:49
39.978926,116.345367,0,373,39767.2763194444,2008-11-15,06:37:54
39.979026,116.34536,0,368,39767.2763773148,2008-11-15,06:37:59
39.979227,116.345164,0,358,39767.2764351852,2008-11-15,06:38:04
39.979224,116.344983,0,360,39767.2764930556,2008-11-15,06:38:09
39.979287,116.345008,0,360,39767.2765509259,2008-11-15,06:38:14
39.979338,116.345013,0,363,39767.2766087963,2008-11-15,06:38:19
39.979392,116.345056,0,367,39767.2766666667,2008-11-15,06:38:24
39.979431,116.345122,0,370,39767.276724537,2008-11-15,06:38:29
39.979624,116.345068,0,393,39767.2767824074,2008-11-15,06:38:34
39.979742,116.345259,0,400,39767.2768402778,2008-11-15,06:38:39
39.979765,116.345234,0,406,39767.2768981481,2008-11-15,06:38:44
39.979765,116.345234,0,406,39767.2769328704,2008-11-15,06:38:47
39.979766,116.345232,0,407,39767.2769560185,2008-11-15,06:38:49
39.979728,116.34512,0,441,39767.2770138889,2008-11-15,06:38:54
39.979752,116.344972,0,495,39767.2770717593,2008-11-15,06:38:59
39.979871,116.344846,0,504,39767.2771296296,2008-11-15,06:39:04
39.979937,116.344839,0,493,39767.2771875,2008-11-15,06:39:09
39.979983,116.344878,0,494,39767.2772453704,2008-11-15,06:39:14
39.979989,116.344884,0,498,39767.2773032407,2008-11-15,06:39:19
39.97999,116.344885,0,496,39767.2773611111,2008-11-15,06:39:24
39.97999,116.344885,0,495,39767.2774189815,2008-11-15,06:39:29
39.97999,116.344885,0,495,39767.2774537037,2008-11-15,06:39:32
39.979989,116.344888,0,495,39767.2774768519,2008-11-15,06:39:34
39.979972,116.344877,0,480,39767.2775347222,2008-11-15,06:39:39
39.979989,116.344936,0,463,39767.2775925926,2008-11-15,06:39:44
39.979916,116.34504,0,370,39767.277650463,2008-11-15,06:39:49
39.979909,116.34507,0,346,39767.2777083333,2008-11-15,06:39:54
39.979978,116.345566,0,309,39767.2777662037,2008-11-15,06:39:59
39.979995,116.34575,0,284,39767.2778240741,2008-11-15,06:40:04
39.980005,116.345843,0,272,39767.2778819444,2008-11-15,06:40:09
39.980019,116.345916,0,260,39767.2779398148,2008-11-15,06:40:14
39.980004,116.346,0,263,39767.2779976852,2008-11-15,06:40:19
39.980001,116.346078,0,271,39767.2780555556,2008-11-15,06:40:24
39.979981,116.346154,0,276,39767.2781134259,2008-11-15,06:40:29
39.979962,116.346209,0,287,39767.2781712963,2008-11-15,06:40:34
39.979957,116.346232,0,293,39767.2782291667,2008-11-15,06:40:39
39.979978,116.346264,0,297,39767.278287037,2008-11-15,06:40:44
39.979999,116.346314,0,301,39767.2783449074,2008-11-15,06:40:49
39.980027,116.346355,0,302,39767.2784027778,2008-11-15,06:40:54
39.980027,116.346355,0,302,39767.2784375,2008-11-15,06:40:57
39.98003,116.346358,0,300,39767.2784606481,2008-11-15,06:40:59
39.980086,116.346438,0,296,39767.2785185185,2008-11-15,06:41:04
39.980136,116.346506,0,294,39767.2785763889,2008-11-15,06:41:09
39.980225,116.346635,0,292,39767.2786342593,2008-11-15,06:41:14
39.980301,116.346704,0,288,39767.2786921296,2008-11-15,06:41:19
39.980222,116.346755,0,285,39767.27875,2008-11-15,06:41:24
39.980076,116.346782,0,286,39767.2788078704,2008-11-15,06:41:29
39.980063,116.346847,0,297,39767.2788657407,2008-11-15,06:41:34
39.979995,116.346911,0,305,39767.2789236111,2008-11-15,06:41:39
39.979995,116.346993,0,319,39767.2789814815,2008-11-15,06:41:44
39.979981,116.347029,0,328,39767.2790393519,2008-11-15,06:41:49
39.979958,116.347098,0,344,39767.2790972222,2008-11-15,06:41:54
39.979874,116.347119,0,349,39767.2791550926,2008-11-15,06:41:59
39.97981,116.347117,0,356,39767.279212963,2008-11-15,06:42:04
39.979765,116.347146,0,367,39767.2792708333,2008-11-15,06:42:09
39.979725,116.347146,0,374,39767.2793287037,2008-11-15,06:42:14
39.979627,116.347182,0,382,39767.2793865741,2008-11-15,06:42:19
39.9796,116.347183,0,390,39767.2794444444,2008-11-15,06:42:24
39.97956,116.347205,0,402,39767.2795023148,2008-11-15,06:42:29
39.979518,116.347225,0,412,39767.2795601852,2008-11-15,06:42:34
39.97945,116.347237,0,421,39767.2796180556,2008-11-15,06:42:39
39.979419,116.347152,0,434,39767.2796759259,2008-11-15,06:42:44
39.97937,116.347131,0,438,39767.2797337963,2008-11-15,06:42:49
39.979329,116.347099,0,441,39767.2797916667,2008-11-15,06:42:54
39.979249,116.347158,0,450,39767.279849537,2008-11-15,06:42:59
39.97916,116.347199,0,453,39767.2799074074,2008-11-15,06:43:04
39.979119,116.347261,0,459,39767.2799652778,2008-11-15,06:43:09
39.979083,116.347405,0,470,39767.2800231481,2008-11-15,06:43:14
39.979055,116.347479,0,470,39767.2800810185,2008-11-15,06:43:19
39.97904,116.347569,0,469,39767.2801388889,2008-11-15,06:43:24
39.979003,116.347639,0,469,39767.2801967593,2008-11-15,06:43:29
39.978977,116.347648,0,468,39767.2802546296,2008-11-15,06:43:34
39.978923,116.347719,0,471,39767.2803125,2008-11-15,06:43:39
39.978905,116.347668,0,470,39767.2803703704,2008-11-15,06:43:44
39.978903,116.347628,0,475,39767.2804282407,2008-11-15,06:43:49
39.978849,116.34757,0,478,39767.2804861111,2008-11-15,06:43:54
39.978835,116.347455,0,480,39767.2805439815,2008-11-15,06:43:59
39.978752,116.347116,0,480,39767.2806018519,2008-11-15,06:44:04
39.978523,116.347006,0,480,39767.2806597222,2008-11-15,06:44:09
39.978639,116.347024,0,474,39767.2807175926,2008-11-15,06:44:14
39.978576,116.347059,0,465,39767.280775463,2008-11-15,06:44:19
39.978545,116.347096,0,461,39767.2808333333,2008-11-15,06:44:24
39.978488,116.347085,0,460,39767.2808912037,2008-11-15,06:44:29
39.978484,116.347082,0,459,39767.2809490741,2008-11-15,06:44:34
39.978484,116.347082,0,459,39767.2809837963,2008-11-15,06:44:37
39.978476,116.347081,0,459,39767.2810069444,2008-11-15,06:44:39
39.978439,116.34711,0,457,39767.2810648148,2008-11-15,06:44:44
39.978343,116.347195,0,449,39767.2811226852,2008-11-15,06:44:49
39.978303,116.347214,0,449,39767.2811805556,2008-11-15,06:44:54
39.978266,116.347219,0,445,39767.2812384259,2008-11-15,06:44:59
39.978273,116.347287,0,443,39767.2812962963,2008-11-15,06:45:04
39.978296,116.347372,0,437,39767.2813541667,2008-11-15,06:45:09
39.978305,116.34742,0,432,39767.281412037,2008-11-15,06:45:14
39.978265,116.347467,0,428,39767.2814699074,2008-11-15,06:45:19
39.978244,116.347506,0,425,39767.2815277778,2008-11-15,06:45:24
39.978216,116.347571,0,422,39767.2815856481,2008-11-15,06:45:29
39.97819,116.347574,0,422,39767.2816435185,2008-11-15,06:45:34
39.978177,116.347592,0,421,39767.2817013889,2008-11-15,06:45:39
39.978136,116.347632,0,419,39767.2817592593,2008-11-15,06:45:44
39.978034,116.347722,0,425,39767.2818171296,2008-11-15,06:45:49
39.977886,116.347857,0,432,39767.281875,2008-11-15,06:45:54
39.977816,116.347917,0,436,39767.2819328704,2008-11-15,06:45:59
39.977764,116.347906,0,434,39767.2819907407,2008-11-15,06:46:04
39.977764,116.347906,0,434,39767.282025463,2008-11-15,06:46:07
39.977757,116.347906,0,434,39767.2820486111,2008-11-15,06:46:09
39.977694,116.347904,0,432,39767.2821064815,2008-11-15,06:46:14
39.977629,116.347916,0,429,39767.2821643518,2008-11-15,06:46:19
39.977548,116.347957,0,427,39767.2822222222,2008-11-15,06:46:24
39.977463,116.347963,0,425,39767.2822800926,2008-11-15,06:46:29
39.977398,116.347959,0,427,39767.282337963,2008-11-15,06:46:34
39.97732,116.347954,0,428,39767.2823958333,2008-11-15,06:46:39
39.977318,116.347964,0,426,39767.2824537037,2008-11-15,06:46:44
39.977299,116.347981,0,424,39767.2825115741,2008-11-15,06:46:49
39.977323,116.348002,0,422,39767.2825694444,2008-11-15,06:46:54
39.977231,116.347987,0,424,39767.2826273148,2008-11-15,06:46:59
39.977082,116.348003,0,428,39767.2826851852,2008-11-15,06:47:04
39.977014,116.347975,0,429,39767.2827430556,2008-11-15,06:47:09
39.977,116.347914,0,429,39767.2828009259,2008-11-15,06:47:14
39.977163,116.348079,0,419,39767.2828587963,2008-11-15,06:47:19
39.977258,116.348027,0,412,39767.2829166667,2008-11-15,06:47:24
39.977274,116.348002,0,407,39767.282974537,2008-11-15,06:47:29
39.977243,116.348006,0,403,39767.2830324074,2008-11-15,06:47:34
39.977189,116.348014,0,400,39767.2830902778,2008-11-15,06:47:39
39.977122,116.348065,0,398,39767.2831481481,2008-11-15,06:47:44
39.977097,116.348107,0,397,39767.2832060185,2008-11-15,06:47:49
39.977048,116.348131,0,396,39767.2832638889,2008-11-15,06:47:54
39.977039,116.348139,0,397,39767.2833217593,2008-11-15,06:47:59
39.977039,116.348139,0,397,39767.2833564815,2008-11-15,06:48:02
39.977035,116.348143,0,397,39767.2833796296,2008-11-15,06:48:04
39.977113,116.348235,0,398,39767.2834375,2008-11-15,06:48:09
39.97701,116.3482,0,396,39767.2834953704,2008-11-15,06:48:14
39.976948,116.348176,0,394,39767.2835532407,2008-11-15,06:48:19
39.976948,116.348161,0,392,39767.2836111111,2008-11-15,06:48:24
39.976948,116.348161,0,392,39767.2836458333,2008-11-15,06:48:27
39.976942,116.34816,0,391,39767.2836689815,2008-11-15,06:48:29
39.976946,116.348151,0,391,39767.2837268518,2008-11-15,06:48:34
39.976933,116.348263,0,392,39767.2837847222,2008-11-15,06:48:39
39.976956,116.348252,0,390,39767.2838425926,2008-11-15,06:48:44
39.976965,116.348262,0,389,39767.283900463,2008-11-15,06:48:49
39.976951,116.348257,0,388,39767.2839583333,2008-11-15,06:48:54
39.976951,116.348257,0,388,39767.2839930556,2008-11-15,06:48:57
39.976943,116.348256,0,384,39767.2840162037,2008-11-15,06:48:59
39.97696,116.348275,0,382,39767.2840740741,2008-11-15,06:49:04
39.976959,116.348312,0,381,39767.2841319444,2008-11-15,06:49:09
39.976978,116.348357,0,379,39767.2841898148,2008-11-15,06:49:14
39.97718,116.348215,0,-160,39767.2935069444,2008-11-15,07:02:39
39.976949,116.348846,0,169,39767.2935648148,2008-11-15,07:02:44
39.977049,116.349077,0,301,39767.2936226852,2008-11-15,07:02:49
39.977099,116.349124,0,334,39767.2936805556,2008-11-15,07:02:54
39.977112,116.349152,0,348,39767.2937384259,2008-11-15,07:02:59
39.977,116.3492,0,352,39767.2937962963,2008-11-15,07:03:04
39.977078,116.349204,0,354,39767.2938541667,2008-11-15,07:03:09
39.977141,116.349225,0,354,39767.293912037,2008-11-15,07:03:14
39.977193,116.349237,0,359,39767.2939699074,2008-11-15,07:03:19
39.977232,116.349247,0,362,39767.2940277778,2008-11-15,07:03:24
39.977074,116.349101,0,385,39767.2972106481,2008-11-15,07:07:59
39.977049,116.349076,0,387,39767.2972685185,2008-11-15,07:08:04
39.977076,116.349006,0,379,39767.2973263889,2008-11-15,07:08:09
39.977198,116.348876,0,371,39767.2973842593,2008-11-15,07:08:14
39.977262,116.348827,0,363,39767.2974421296,2008-11-15,07:08:19
39.977313,116.348789,0,359,39767.2975,2008-11-15,07:08:24
39.977313,116.348789,0,359,39767.2975347222,2008-11-15,07:08:27
39.977308,116.348792,0,351,39767.2975578704,2008-11-15,07:08:29
39.977319,116.348777,0,346,39767.2976157407,2008-11-15,07:08:34
39.97737,116.348764,0,347,39767.2976736111,2008-11-15,07:08:39
39.977305,116.348831,0,345,39767.2977314815,2008-11-15,07:08:44
39.977202,116.348952,0,345,39767.2977893518,2008-11-15,07:08:49
39.977083,116.349053,0,340,39767.2978472222,2008-11-15,07:08:54
39.977022,116.349066,0,333,39767.2979050926,2008-11-15,07:08:59
39.97704,116.349057,0,317,39767.297962963,2008-11-15,07:09:04
39.977031,116.349071,0,311,39767.2980208333,2008-11-15,07:09:09
39.977077,116.349051,0,315,39767.2980787037,2008-11-15,07:09:14
39.977014,116.349109,0,306,39767.2981365741,2008-11-15,07:09:19
39.976947,116.349143,0,294,39767.2981944444,2008-11-15,07:09:24
39.976998,116.349077,0,264,39767.2982523148,2008-11-15,07:09:29
39.976998,116.349077,0,264,39767.298287037,2008-11-15,07:09:32
39.977006,116.34907,0,251,39767.2983101852,2008-11-15,07:09:34
39.977034,116.349015,0,238,39767.2983680556,2008-11-15,07:09:39
39.977069,116.349013,0,233,39767.2984259259,2008-11-15,07:09:44
39.977093,116.349019,0,231,39767.2984837963,2008-11-15,07:09:49
39.97721,116.348956,0,235,39767.2985416667,2008-11-15,07:09:54
39.977173,116.348995,0,244,39767.298599537,2008-11-15,07:09:59
39.977188,116.348977,0,254,39767.2986574074,2008-11-15,07:10:04
39.977325,116.348883,0,264,39767.2987152778,2008-11-15,07:10:09
39.977392,116.348816,0,274,39767.2987731481,2008-11-15,07:10:14
39.977426,116.348779,0,285,39767.2988310185,2008-11-15,07:10:19
39.977449,116.348726,0,293,39767.2988888889,2008-11-15,07:10:24
39.977417,116.348747,0,295,39767.2989467593,2008-11-15,07:10:29
39.977512,116.348683,0,302,39767.2990046296,2008-11-15,07:10:34
39.977381,116.34888,0,315,39767.2990625,2008-11-15,07:10:39
39.977381,116.34888,0,315,39767.2990972222,2008-11-15,07:10:42
39.977385,116.348885,0,323,39767.2991203704,2008-11-15,07:10:44
39.97745,116.348829,0,329,39767.2991782407,2008-11-15,07:10:49
39.977516,116.349059,0,285,39767.2993518518,2008-11-15,07:11:04
39.977559,116.349023,0,317,39767.2994097222,2008-11-15,07:11:09
39.977753,116.348717,0,363,39767.2994675926,2008-11-15,07:11:14
39.977738,116.348683,0,374,39767.299525463,2008-11-15,07:11:19
39.977665,116.348724,0,382,39767.2995833333,2008-11-15,07:11:24
39.977701,116.348661,0,385,39767.2996412037,2008-11-15,07:11:29
39.977721,116.348616,0,387,39767.2996990741,2008-11-15,07:11:34
39.977741,116.34859,0,390,39767.2997569444,2008-11-15,07:11:39
39.977678,116.348594,0,391,39767.2998148148,2008-11-15,07:11:44
39.977755,116.348446,0,394,39767.2998726852,2008-11-15,07:11:49
39.9778,116.348314,0,396,39767.2999305556,2008-11-15,07:11:54
39.977872,116.348207,0,395,39767.2999884259,2008-11-15,07:11:59
39.977207,116.349896,0,846,39767.3032291667,2008-11-15,07:16:39
39.977099,116.349472,0,566,39767.303287037,2008-11-15,07:16:44
39.97716,116.349108,0,527,39767.3033449074,2008-11-15,07:16:49
39.97686,116.349177,0,412,39767.3034027778,2008-11-15,07:16:54
39.976835,116.349167,0,389,39767.3034606481,2008-11-15,07:16:59
39.976841,116.349121,0,328,39767.3035185185,2008-11-15,07:17:04
39.976801,116.349167,0,332,39767.3035763889,2008-11-15,07:17:09
39.976818,116.349187,0,328,39767.3036342593,2008-11-15,07:17:14
39.976825,116.349198,0,327,39767.3036921296,2008-11-15,07:17:19
39.976892,116.349198,0,325,39767.30375,2008-11-15,07:17:24
39.976928,116.349174,0,318,39767.3038078704,2008-11-15,07:17:29
39.977018,116.349124,0,313,39767.3038657407,2008-11-15,07:17:34
39.977181,116.348993,0,300,39767.3039236111,2008-11-15,07:17:39
39.977226,116.348928,0,300,39767.3039814815,2008-11-15,07:17:44
39.977153,116.348933,0,301,39767.3040393519,2008-11-15,07:17:49
39.977054,116.348926,0,295,39767.3040972222,2008-11-15,07:17:54
39.976994,116.348991,0,277,39767.3041550926,2008-11-15,07:17:59
39.977032,116.349024,0,267,39767.304212963,2008-11-15,07:18:04
39.977075,116.349047,0,273,39767.3042708333,2008-11-15,07:18:09
39.977139,116.349058,0,274,39767.3043287037,2008-11-15,07:18:14
39.97719,116.349078,0,275,39767.3043865741,2008-11-15,07:18:19
39.977256,116.349092,0,276,39767.3044444444,2008-11-15,07:18:24
39.977375,116.349076,0,286,39767.3045023148,2008-11-15,07:18:29
39.97732,116.349007,0,-7,39767.3050231481,2008-11-15,07:19:14
39.977889,116.348882,0,320,39767.3050810185,2008-11-15,07:19:19
39.977972,116.348835,0,341,39767.3051388889,2008-11-15,07:19:24
39.977577,116.348764,0,329,39767.3051967593,2008-11-15,07:19:29
39.977683,116.348746,0,328,39767.3052546296,2008-11-15,07:19:34
39.977644,116.348719,0,336,39767.3053125,2008-11-15,07:19:39
39.977681,116.348684,0,342,39767.3053703704,2008-11-15,07:19:44
39.977849,116.34867,0,346,39767.3054282407,2008-11-15,07:19:49
39.977905,116.348617,0,350,39767.3054861111,2008-11-15,07:19:54
39.977918,116.348558,0,354,39767.3055439815,2008-11-15,07:19:59
39.986034,116.342717,0,1173,39767.3072800926,2008-11-15,07:22:29
39.979994,116.346772,0,448,39767.307337963,2008-11-15,07:22:34
39.979114,116.347289,0,360,39767.3073958333,2008-11-15,07:22:39
39.97871,116.347534,0,377,39767.3074537037,2008-11-15,07:22:44
39.977991,116.34845,0,388,39767.3075115741,2008-11-15,07:22:49
39.978072,116.34853,0,391,39767.3075694444,2008-11-15,07:22:54
39.977871,116.348714,0,395,39767.3076273148,2008-11-15,07:22:59
39.977847,116.34878,0,393,39767.3076851852,2008-11-15,07:23:04
39.977904,116.348789,0,390,39767.3077430556,2008-11-15,07:23:09
39.977923,116.348792,0,393,39767.3078009259,2008-11-15,07:23:14
39.977969,116.348778,0,383,39767.3078587963,2008-11-15,07:23:19
39.977913,116.348755,0,367,39767.3079166667,2008-11-15,07:23:24
39.977724,116.34876,0,348,39767.307974537,2008-11-15,07:23:29
39.977716,116.348746,0,332,39767.3080324074,2008-11-15,07:23:34
39.977584,116.348743,0,300,39767.3080902778,2008-11-15,07:23:39
39.977454,116.348772,0,257,39767.3081481481,2008-11-15,07:23:44
39.977454,116.348772,0,257,39767.3081828704,2008-11-15,07:23:47
39.977449,116.348765,0,239,39767.3082060185,2008-11-15,07:23:49
39.977475,116.348758,0,238,39767.3082638889,2008-11-15,07:23:54
39.977496,116.348731,0,238,39767.3083217593,2008-11-15,07:23:59
39.969997,116.341871,0,465,39767.3146296296,2008-11-15,07:33:04
39.979361,116.347695,0,1208,39767.315150463,2008-11-15,07:33:49
39.979255,116.347693,0,1188,39767.3152083333,2008-11-15,07:33:54
39.979184,116.347679,0,1183,39767.3152662037,2008-11-15,07:33:59
39.979151,116.347676,0,1181,39767.3153240741,2008-11-15,07:34:04
39.978808,116.347633,0,1121,39767.3153819444,2008-11-15,07:34:09
39.97878,116.347643,0,1077,39767.3154398148,2008-11-15,07:34:14
39.978695,116.347601,0,1035,39767.3154976852,2008-11-15,07:34:19
39.978678,116.347592,0,1014,39767.3155555556,2008-11-15,07:34:24
39.978745,116.347608,0,1008,39767.3156134259,2008-11-15,07:34:29
39.978691,116.347558,0,986,39767.3156712963,2008-11-15,07:34:34
39.978643,116.347528,0,967,39767.3157291667,2008-11-15,07:34:39
39.97863,116.347535,0,959,39767.315787037,2008-11-15,07:34:44
39.978582,116.347511,0,952,39767.3158449074,2008-11-15,07:34:49
39.97858,116.347512,0,951,39767.3159027778,2008-11-15,07:34:54
39.97858,116.347519,0,951,39767.3159606481,2008-11-15,07:34:59
39.97858,116.347519,0,951,39767.3159953704,2008-11-15,07:35:02
39.978573,116.347522,0,951,39767.3160185185,2008-11-15,07:35:04
39.978497,116.3475,0,955,39767.3160763889,2008-11-15,07:35:09
39.978456,116.347452,0,920,39767.3161342593,2008-11-15,07:35:14
39.978483,116.347413,0,870,39767.3161921296,2008-11-15,07:35:19
39.978734,116.34749,0,872,39767.31625,2008-11-15,07:35:24
39.978913,116.347544,0,890,39767.3163078704,2008-11-15,07:35:29
39.979125,116.347596,0,907,39767.3163657407,2008-11-15,07:35:34
39.979294,116.347611,0,866,39767.3164236111,2008-11-15,07:35:39
39.97942,116.347596,0,825,39767.3164814815,2008-11-15,07:35:44
39.97948,116.3476,0,784,39767.3165393519,2008-11-15,07:35:49
39.979593,116.347623,0,749,39767.3165972222,2008-11-15,07:35:54
39.973793,116.349589,0,1271,39767.3209953704,2008-11-15,07:42:14
39.97698,116.34847,0,1252,39767.3210532407,2008-11-15,07:42:19
39.977452,116.348279,0,1246,39767.3211111111,2008-11-15,07:42:24
39.977674,116.347398,0,752,39767.3211689815,2008-11-15,07:42:29
39.977752,116.347001,0,493,39767.3212268518,2008-11-15,07:42:34
39.977756,116.346979,0,475,39767.3212847222,2008-11-15,07:42:39
39.977097,116.345892,0,451,39767.3213425926,2008-11-15,07:42:44
39.977198,116.346345,0,491,39767.321400463,2008-11-15,07:42:49
39.977333,116.346448,0,478,39767.3214583333,2008-11-15,07:42:54
39.977288,116.346547,0,462,39767.3215162037,2008-11-15,07:42:59
39.977257,116.346565,0,461,39767.3215740741,2008-11-15,07:43:04
39.977356,116.346661,0,472,39767.3216319444,2008-11-15,07:43:09
39.977419,116.346708,0,476,39767.3216898148,2008-11-15,07:43:14
39.977422,116.346719,0,469,39767.3217476852,2008-11-15,07:43:19
39.977424,116.346737,0,460,39767.3218055556,2008-11-15,07:43:24
39.977376,116.346753,0,452,39767.3218634259,2008-11-15,07:43:29
39.977307,116.346761,0,450,39767.3219212963,2008-11-15,07:43:34
39.977194,116.346789,0,452,39767.3219791667,2008-11-15,07:43:39
39.977185,116.346808,0,448,39767.322037037,2008-11-15,07:43:44
39.97722,116.346848,0,448,39767.3220949074,2008-11-15,07:43:49
39.977173,116.346875,0,451,39767.3221527778,2008-11-15,07:43:54
39.977126,116.346872,0,450,39767.3222106481,2008-11-15,07:43:59
39.977113,116.346874,0,447,39767.3222685185,2008-11-15,07:44:04
39.977101,116.34688,0,447,39767.3223263889,2008-11-15,07:44:09
39.977056,116.346886,0,445,39767.3223842593,2008-11-15,07:44:14
39.977061,116.346858,0,445,39767.3224421296,2008-11-15,07:44:19
39.977091,116.346847,0,441,39767.3225,2008-11-15,07:44:24
39.977151,116.346818,0,435,39767.3225578704,2008-11-15,07:44:29
39.977195,116.346789,0,431,39767.3226157407,2008-11-15,07:44:34
39.977281,116.346803,0,424,39767.3226736111,2008-11-15,07:44:39
39.977398,116.346829,0,425,39767.3227314815,2008-11-15,07:44:44
39.977384,116.34684,0,426,39767.3227893518,2008-11-15,07:44:49
39.977445,116.346818,0,424,39767.3228472222,2008-11-15,07:44:54
39.977464,116.346821,0,423,39767.3229050926,2008-11-15,07:44:59
39.977434,116.34682,0,421,39767.322962963,2008-11-15,07:45:04
39.977451,116.346803,0,416,39767.3230208333,2008-11-15,07:45:09
39.977489,116.346795,0,408,39767.3230787037,2008-11-15,07:45:14
39.977539,116.346781,0,397,39767.3231365741,2008-11-15,07:45:19
39.977566,116.34679,0,381,39767.3231944444,2008-11-15,07:45:24
39.977615,116.346756,0,361,39767.3232523148,2008-11-15,07:45:29
39.977589,116.346757,0,358,39767.3233101852,2008-11-15,07:45:34
39.977372,116.346804,0,359,39767.3233680556,2008-11-15,07:45:39
39.977305,116.346827,0,361,39767.3234259259,2008-11-15,07:45:44
39.977316,116.346817,0,360,39767.3234837963,2008-11-15,07:45:49
39.977282,116.346803,0,371,39767.3235416667,2008-11-15,07:45:54
39.977221,116.346809,0,378,39767.323599537,2008-11-15,07:45:59
39.977171,116.346822,0,381,39767.3236574074,2008-11-15,07:46:04
39.977164,116.346838,0,385,39767.3237152778,2008-11-15,07:46:09
39.977147,116.346839,0,389,39767.3237731481,2008-11-15,07:46:14
39.977109,116.346866,0,389,39767.3238310185,2008-11-15,07:46:19
39.977127,116.346862,0,390,39767.3238888889,2008-11-15,07:46:24
39.977247,116.346828,0,391,39767.3239467593,2008-11-15,07:46:29
39.977288,116.34681,0,393,39767.3240046296,2008-11-15,07:46:34
39.977376,116.346807,0,393,39767.3240625,2008-11-15,07:46:39
39.977457,116.346797,0,395,39767.3241203704,2008-11-15,07:46:44
39.977536,116.346794,0,394,39767.3241782407,2008-11-15,07:46:49
39.977468,116.346784,0,394,39767.3242361111,2008-11-15,07:46:54
39.977484,116.346777,0,393,39767.3242939815,2008-11-15,07:46:59
39.977484,116.346777,0,393,39767.3243287037,2008-11-15,07:47:02
39.977488,116.346775,0,393,39767.3243518519,2008-11-15,07:47:04
39.977459,116.346768,0,398,39767.3244097222,2008-11-15,07:47:09
39.977426,116.346747,0,401,39767.3244675926,2008-11-15,07:47:14
39.977423,116.346731,0,401,39767.324525463,2008-11-15,07:47:19
39.977379,116.34674,0,400,39767.3245833333,2008-11-15,07:47:24
39.977379,116.34674,0,400,39767.3246180556,2008-11-15,07:47:27
39.977382,116.346736,0,401,39767.3246412037,2008-11-15,07:47:29
39.977423,116.346756,0,400,39767.3246990741,2008-11-15,07:47:34
39.977472,116.346759,0,405,39767.3247569444,2008-11-15,07:47:39
39.977561,116.346751,0,414,39767.3248148148,2008-11-15,07:47:44
39.977645,116.346779,0,423,39767.3248726852,2008-11-15,07:47:49
39.977637,116.346794,0,427,39767.3249305556,2008-11-15,07:47:54
39.977606,116.346797,0,429,39767.3249884259,2008-11-15,07:47:59
39.977511,116.346789,0,431,39767.3250462963,2008-11-15,07:48:04
39.977432,116.346782,0,432,39767.3251041667,2008-11-15,07:48:09
39.977325,116.346788,0,432,39767.325162037,2008-11-15,07:48:14
39.977175,116.346764,0,435,39767.3252199074,2008-11-15,07:48:19
39.977178,116.346793,0,437,39767.3252777778,2008-11-15,07:48:24
39.977205,116.346792,0,436,39767.3253356481,2008-11-15,07:48:29
39.977187,116.346799,0,437,39767.3253935185,2008-11-15,07:48:34
39.977192,116.346812,0,437,39767.3254513889,2008-11-15,07:48:39
39.977192,116.346812,0,437,39767.3254861111,2008-11-15,07:48:42
39.977195,116.346815,0,437,39767.3255092593,2008-11-15,07:48:44
39.977271,116.346819,0,435,39767.3255671296,2008-11-15,07:48:49
39.977325,116.346822,0,434,39767.325625,2008-11-15,07:48:54
39.977601,116.346803,0,431,39767.3256828704,2008-11-15,07:48:59
39.977748,116.346768,0,392,39767.3280555556,2008-11-15,07:52:24
39.977892,116.346755,0,390,39767.3281134259,2008-11-15,07:52:29
39.978016,116.346684,0,399,39767.3281712963,2008-11-15,07:52:34
39.978117,116.346666,0,402,39767.3282291667,2008-11-15,07:52:39
39.977937,116.346902,0,398,39767.3284027778,2008-11-15,07:52:54
39.978158,116.346852,0,388,39767.3284606481,2008-11-15,07:52:59
39.978112,116.34678,0,396,39767.3285185185,2008-11-15,07:53:04
39.978198,116.346807,0,412,39767.3285763889,2008-11-15,07:53:09
39.978198,116.346807,0,412,39767.3286111111,2008-11-15,07:53:12
39.978193,116.346799,0,398,39767.3286342593,2008-11-15,07:53:14
39.978183,116.346801,0,395,39767.3286921296,2008-11-15,07:53:19
39.978142,116.346771,0,377,39767.32875,2008-11-15,07:53:24
39.978283,116.346778,0,370,39767.3288078704,2008-11-15,07:53:29
39.978286,116.346788,0,374,39767.3288657407,2008-11-15,07:53:34
39.978151,116.34683,0,366,39767.3289236111,2008-11-15,07:53:39
39.97811,116.346852,0,367,39767.3289814815,2008-11-15,07:53:44
39.97811,116.346852,0,367,39767.3290162037,2008-11-15,07:53:47
39.978103,116.346858,0,368,39767.3290393518,2008-11-15,07:53:49
39.978144,116.34687,0,364,39767.3290972222,2008-11-15,07:53:54
39.978123,116.346882,0,375,39767.3291550926,2008-11-15,07:53:59
39.978112,116.346887,0,389,39767.329212963,2008-11-15,07:54:04
39.978087,116.346928,0,422,39767.3292708333,2008-11-15,07:54:09
39.978098,116.346942,0,427,39767.3293287037,2008-11-15,07:54:14
39.978091,116.34694,0,426,39767.3293865741,2008-11-15,07:54:19
39.978091,116.34694,0,426,39767.3294212963,2008-11-15,07:54:22
39.978092,116.346942,0,425,39767.3294444444,2008-11-15,07:54:24
39.978032,116.346896,0,426,39767.3295023148,2008-11-15,07:54:29
39.977979,116.346857,0,429,39767.3295601852,2008-11-15,07:54:34
39.977872,116.346818,0,434,39767.3296180556,2008-11-15,07:54:39
39.977619,116.34687,0,445,39767.3296759259,2008-11-15,07:54:44
39.977542,116.346897,0,449,39767.3297337963,2008-11-15,07:54:49
39.977457,116.346922,0,455,39767.3297916667,2008-11-15,07:54:54
39.977282,116.346962,0,462,39767.329849537,2008-11-15,07:54:59
39.977145,116.347009,0,463,39767.3299074074,2008-11-15,07:55:04
39.976976,116.347102,0,487,39767.3299652778,2008-11-15,07:55:09
39.976785,116.347117,0,497,39767.3300231481,2008-11-15,07:55:14
39.976302,116.347197,0,546,39767.3300810185,2008-11-15,07:55:19
39.976162,116.347144,0,553,39767.3301388889,2008-11-15,07:55:24
39.976131,116.347084,0,556,39767.3301967593,2008-11-15,07:55:29
39.976099,116.347083,0,565,39767.3302546296,2008-11-15,07:55:34
39.976104,116.34705,0,572,39767.3303125,2008-11-15,07:55:39
39.976076,116.347058,0,572,39767.3303703704,2008-11-15,07:55:44
39.976076,116.347058,0,572,39767.3304050926,2008-11-15,07:55:47
39.97607,116.34705,0,578,39767.3304282407,2008-11-15,07:55:49
39.976046,116.34704,0,580,39767.3304861111,2008-11-15,07:55:54
39.976022,116.346978,0,582,39767.3305439815,2008-11-15,07:55:59
39.975966,116.346993,0,585,39767.3306018518,2008-11-15,07:56:04
39.975901,116.34702,0,590,39767.3306597222,2008-11-15,07:56:09
39.975809,116.3471,0,603,39767.3307175926,2008-11-15,07:56:14
39.97565,116.34732,0,629,39767.330775463,2008-11-15,07:56:19
39.975579,116.347383,0,637,39767.3308333333,2008-11-15,07:56:24
39.975517,116.347378,0,627,39767.3308912037,2008-11-15,07:56:29
39.975471,116.347391,0,624,39767.3309490741,2008-11-15,07:56:34
39.975435,116.347405,0,619,39767.3310069444,2008-11-15,07:56:39
39.975381,116.347473,0,604,39767.3310648148,2008-11-15,07:56:44
39.975328,116.347522,0,595,39767.3311226852,2008-11-15,07:56:49
39.97533,116.347523,0,587,39767.3311805556,2008-11-15,07:56:54
39.97533,116.347523,0,587,39767.3312152778,2008-11-15,07:56:57
39.975322,116.347522,0,586,39767.3312384259,2008-11-15,07:56:59
39.975268,116.347498,0,582,39767.3312962963,2008-11-15,07:57:04
39.975232,116.347512,0,574,39767.3313541667,2008-11-15,07:57:09
39.975203,116.347516,0,570,39767.331412037,2008-11-15,07:57:14
39.975203,116.34755,0,566,39767.3314699074,2008-11-15,07:57:19
39.975181,116.347619,0,562,39767.3315277778,2008-11-15,07:57:24
39.975162,116.347671,0,560,39767.3315856481,2008-11-15,07:57:29
39.975135,116.347673,0,554,39767.3316435185,2008-11-15,07:57:34
39.975146,116.347672,0,547,39767.3317013889,2008-11-15,07:57:39
39.975118,116.347642,0,542,39767.3317592593,2008-11-15,07:57:44
39.975104,116.347658,0,542,39767.3318171296,2008-11-15,07:57:49
39.975078,116.347678,0,521,39767.331875,2008-11-15,07:57:54
39.975082,116.347708,0,509,39767.3319328704,2008-11-15,07:57:59
39.975091,116.347736,0,503,39767.3319907407,2008-11-15,07:58:04
39.975148,116.347741,0,500,39767.3320486111,2008-11-15,07:58:09
39.975204,116.347747,0,494,39767.3321064815,2008-11-15,07:58:14
39.975208,116.347776,0,489,39767.3321643519,2008-11-15,07:58:19
39.975241,116.347804,0,483,39767.3322222222,2008-11-15,07:58:24
39.975256,116.347845,0,479,39767.3322800926,2008-11-15,07:58:29
39.97528,116.347882,0,475,39767.332337963,2008-11-15,07:58:34
39.975315,116.347935,0,470,39767.3323958333,2008-11-15,07:58:39
39.975357,116.347993,0,467,39767.3324537037,2008-11-15,07:58:44
39.975423,116.348048,0,464,39767.3325115741,2008-11-15,07:58:49
39.975502,116.348103,0,462,39767.3325694444,2008-11-15,07:58:54
39.897891,116.378408,0,111,39767.3650925926,2008-11-15,08:45:44
39.897909,116.378243,0,44,39767.365150463,2008-11-15,08:45:49
39.897854,116.378277,0,63,39767.3652083333,2008-11-15,08:45:54
39.897764,116.378324,0,99,39767.3652662037,2008-11-15,08:45:59
39.897726,116.378299,0,105,39767.3653240741,2008-11-15,08:46:04
39.897684,116.378284,0,104,39767.3653819444,2008-11-15,08:46:09
39.897633,116.378282,0,103,39767.3654398148,2008-11-15,08:46:14
39.897587,116.378284,0,106,39767.3654976852,2008-11-15,08:46:19
39.897539,116.378287,0,104,39767.3655555556,2008-11-15,08:46:24
39.897504,116.378288,0,101,39767.3656134259,2008-11-15,08:46:29
39.897469,116.378298,0,99,39767.3656712963,2008-11-15,08:46:34
39.897441,116.378292,0,95,39767.3657291667,2008-11-15,08:46:39
39.897402,116.378255,0,95,39767.365787037,2008-11-15,08:46:44
39.897344,116.378221,0,92,39767.3658449074,2008-11-15,08:46:49
39.897296,116.378215,0,89,39767.3659027778,2008-11-15,08:46:54
39.89724,116.378227,0,90,39767.3659606481,2008-11-15,08:46:59
39.89719,116.378217,0,87,39767.3660185185,2008-11-15,08:47:04
39.89714,116.378218,0,82,39767.3660763889,2008-11-15,08:47:09
39.897104,116.378237,0,77,39767.3661342593,2008-11-15,08:47:14
39.897059,116.378241,0,71,39767.3661921296,2008-11-15,08:47:19
39.896997,116.378277,0,66,39767.36625,2008-11-15,08:47:24
39.896944,116.378304,0,62,39767.3663078704,2008-11-15,08:47:29
39.896903,116.378325,0,56,39767.3663657407,2008-11-15,08:47:34
39.89687,116.378325,0,52,39767.3664236111,2008-11-15,08:47:39
39.89682,116.378332,0,47,39767.3664814815,2008-11-15,08:47:44
39.89679,116.37834,0,43,39767.3665393519,2008-11-15,08:47:49
39.89671,116.378295,0,47,39767.3665972222,2008-11-15,08:47:54
39.896658,116.378311,0,44,39767.3666550926,2008-11-15,08:47:59
39.896608,116.378329,0,37,39767.366712963,2008-11-15,08:48:04
39.896568,116.378353,0,34,39767.3667708333,2008-11-15,08:48:09
39.896519,116.378373,0,30,39767.3668287037,2008-11-15,08:48:14
39.896472,116.378383,0,25,39767.3668865741,2008-11-15,08:48:19
39.896434,116.3784,0,20,39767.3669444444,2008-11-15,08:48:24
39.896389,116.378418,0,15,39767.3670023148,2008-11-15,08:48:29
39.896355,116.37844,0,9,39767.3670601852,2008-11-15,08:48:34
39.896308,116.378478,0,5,39767.3671180556,2008-11-15,08:48:39
39.896271,116.378462,0,0,39767.3671759259,2008-11-15,08:48:44
39.896224,116.378494,0,-6,39767.3672337963,2008-11-15,08:48:49
39.896155,116.378484,0,-12,39767.3672916667,2008-11-15,08:48:54
39.89611,116.378502,0,-17,39767.367349537,2008-11-15,08:48:59
39.896069,116.378524,0,-22,39767.3674074074,2008-11-15,08:49:04
39.89602,116.378523,0,-30,39767.3674652778,2008-11-15,08:49:09
39.895982,116.378534,0,-35,39767.3675231481,2008-11-15,08:49:14
39.895954,116.378552,0,-40,39767.3675810185,2008-11-15,08:49:19
39.895908,116.378573,0,-45,39767.3676388889,2008-11-15,08:49:24
39.895862,116.37861,0,-51,39767.3676967593,2008-11-15,08:49:29
39.895838,116.378636,0,-56,39767.3677546296,2008-11-15,08:49:34
39.895784,116.378632,0,-61,39767.3678125,2008-11-15,08:49:39
39.895738,116.378652,0,-67,39767.3678703704,2008-11-15,08:49:44
39.895695,116.378669,0,-73,39767.3679282407,2008-11-15,08:49:49
39.895642,116.378663,0,-79,39767.3679861111,2008-11-15,08:49:54
39.895565,116.378593,0,-86,39767.3680439815,2008-11-15,08:49:59
39.895532,116.378594,0,-90,39767.3681018518,2008-11-15,08:50:04
39.895496,116.378613,0,-95,39767.3681597222,2008-11-15,08:50:09
39.895451,116.378622,0,-99,39767.3682175926,2008-11-15,08:50:14
39.895414,116.378658,0,-104,39767.368275463,2008-11-15,08:50:19
39.895376,116.378695,0,-110,39767.3683333333,2008-11-15,08:50:24
39.89534,116.37871,0,-115,39767.3683912037,2008-11-15,08:50:29
39.895298,116.378705,0,-120,39767.3684490741,2008-11-15,08:50:34
39.895268,116.37871,0,-125,39767.3685069444,2008-11-15,08:50:39
39.895215,116.378725,0,-131,39767.3685648148,2008-11-15,08:50:44
39.895163,116.378715,0,-137,39767.3686226852,2008-11-15,08:50:49
39.895121,116.378693,0,-142,39767.3686805556,2008-11-15,08:50:54
39.895085,116.378689,0,-148,39767.3687384259,2008-11-15,08:50:59
39.895044,116.378709,0,-153,39767.3687962963,2008-11-15,08:51:04
39.894996,116.378748,0,-159,39767.3688541667,2008-11-15,08:51:09
39.894954,116.378792,0,-165,39767.368912037,2008-11-15,08:51:14
39.894911,116.378802,0,-169,39767.3689699074,2008-11-15,08:51:19
39.894867,116.378809,0,-174,39767.3690277778,2008-11-15,08:51:24
39.89482,116.378808,0,-179,39767.3690856481,2008-11-15,08:51:29
39.89478,116.378799,0,-185,39767.3691435185,2008-11-15,08:51:34
39.894744,116.378798,0,-190,39767.3692013889,2008-11-15,08:51:39
39.894715,116.378783,0,-195,39767.3692592593,2008-11-15,08:51:44
39.894665,116.378802,0,-201,39767.3693171296,2008-11-15,08:51:49
39.894675,116.378861,0,-204,39767.369375,2008-11-15,08:51:54
39.894644,116.378863,0,-206,39767.3694328704,2008-11-15,08:51:59
39.894594,116.378861,0,-208,39767.3694907407,2008-11-15,08:52:04
39.894551,116.378869,0,-211,39767.3695486111,2008-11-15,08:52:09
39.894498,116.378903,0,-215,39767.3696064815,2008-11-15,08:52:14
39.894464,116.37894,0,-219,39767.3696643518,2008-11-15,08:52:19
39.894421,116.378991,0,-223,39767.3697222222,2008-11-15,08:52:24
39.894376,116.379047,0,-228,39767.3697800926,2008-11-15,08:52:29
39.894317,116.379015,0,-232,39767.369837963,2008-11-15,08:52:34
39.894253,116.379027,0,-237,39767.3698958333,2008-11-15,08:52:39
39.894201,116.379043,0,-243,39767.3699537037,2008-11-15,08:52:44
39.894162,116.379053,0,-248,39767.3700115741,2008-11-15,08:52:49
39.894094,116.379044,0,-250,39767.3700694444,2008-11-15,08:52:54
39.893935,116.378845,0,-246,39767.3701273148,2008-11-15,08:52:59
39.893813,116.378689,0,-246,39767.3701851852,2008-11-15,08:53:04
39.893754,116.378726,0,-249,39767.3702430556,2008-11-15,08:53:09
39.893671,116.378671,0,-251,39767.3703009259,2008-11-15,08:53:14
39.893625,116.378685,0,-255,39767.3703587963,2008-11-15,08:53:19
39.893603,116.378738,0,-259,39767.3704166667,2008-11-15,08:53:24
39.893599,116.378798,0,-263,39767.370474537,2008-11-15,08:53:29
39.893614,116.37885,0,-267,39767.3705324074,2008-11-15,08:53:34
39.89364,116.378881,0,-272,39767.3705902778,2008-11-15,08:53:39
39.893657,116.378916,0,-276,39767.3706481481,2008-11-15,08:53:44
39.892601,116.378196,0,-332,39767.3738310185,2008-11-15,08:58:19
39.892709,116.378277,0,-271,39767.3738888889,2008-11-15,08:58:24
39.892747,116.378285,0,-251,39767.3739467593,2008-11-15,08:58:29
39.892678,116.378226,0,-249,39767.3740046296,2008-11-15,08:58:34
39.892646,116.378188,0,-249,39767.3740625,2008-11-15,08:58:39
39.892707,116.378387,0,-264,39767.3744097222,2008-11-15,08:59:09
39.892801,116.37839,0,-265,39767.3744675926,2008-11-15,08:59:14
39.892786,116.378373,0,-266,39767.374525463,2008-11-15,08:59:19
39.892767,116.378372,0,-251,39767.3745833333,2008-11-15,08:59:24
39.892767,116.378372,0,-251,39767.3746180556,2008-11-15,08:59:27
39.892767,116.378377,0,-248,39767.3746412037,2008-11-15,08:59:29
39.892843,116.378704,0,-145,39767.3746990741,2008-11-15,08:59:34
39.892874,116.378761,0,-124,39767.3747569444,2008-11-15,08:59:39
39.893781,116.380394,0,-533,39767.4447916667,2008-11-15,10:40:30
39.894167,116.378369,0,197,39767.444849537,2008-11-15,10:40:35
39.894269,116.37807,0,361,39767.4449074074,2008-11-15,10:40:40
39.89429,116.378057,0,354,39767.4449652778,2008-11-15,10:40:45
39.894302,116.378055,0,343,39767.4450231481,2008-11-15,10:40:50
39.894345,116.378044,0,335,39767.4450810185,2008-11-15,10:40:55
39.894391,116.378032,0,328,39767.4451388889,2008-11-15,10:41:00
39.89441,116.378034,0,329,39767.4451967593,2008-11-15,10:41:05
39.894438,116.378031,0,328,39767.4452546296,2008-11-15,10:41:10
39.894467,116.37803,0,329,39767.4453125,2008-11-15,10:41:15
39.894508,116.378027,0,332,39767.4453703704,2008-11-15,10:41:20
39.894545,116.378019,0,336,39767.4454282407,2008-11-15,10:41:25
39.894681,116.37791,0,348,39767.4454861111,2008-11-15,10:41:30
39.894763,116.377859,0,351,39767.4455439815,2008-11-15,10:41:35
39.894835,116.377859,0,349,39767.4456018518,2008-11-15,10:41:40
39.894882,116.377854,0,349,39767.4456597222,2008-11-15,10:41:45
39.894955,116.377842,0,353,39767.4457175926,2008-11-15,10:41:50
39.894986,116.377816,0,358,39767.445775463,2008-11-15,10:41:55
39.895088,116.377835,0,359,39767.4458333333,2008-11-15,10:42:00
39.895139,116.377851,0,358,39767.4458912037,2008-11-15,10:42:05
39.895196,116.377869,0,354,39767.4459490741,2008-11-15,10:42:10
39.895233,116.377873,0,352,39767.4460069444,2008-11-15,10:42:15
39.895286,116.377926,0,349,39767.4460648148,2008-11-15,10:42:20
39.895345,116.377911,0,344,39767.4461226852,2008-11-15,10:42:25
39.895386,116.377862,0,267,39767.4461805556,2008-11-15,10:42:30
39.895412,116.37788,0,245,39767.4462384259,2008-11-15,10:42:35
39.895426,116.377895,0,240,39767.4462962963,2008-11-15,10:42:40
39.895469,116.377972,0,230,39767.4463541667,2008-11-15,10:42:45
39.895512,116.377989,0,224,39767.446412037,2008-11-15,10:42:50
39.895553,116.377989,0,214,39767.4464699074,2008-11-15,10:42:55
39.895609,116.377968,0,194,39767.4465277778,2008-11-15,10:43:00
39.895665,116.37798,0,185,39767.4465856481,2008-11-15,10:43:05
39.895636,116.378047,0,176,39767.4466435185,2008-11-15,10:43:10
39.895657,116.378096,0,164,39767.4467013889,2008-11-15,10:43:15
39.89576,116.378128,0,155,39767.4467592593,2008-11-15,10:43:20
39.895826,116.378133,0,142,39767.4468171296,2008-11-15,10:43:25
39.895858,116.378194,0,123,39767.446875,2008-11-15,10:43:30
39.895887,116.378242,0,113,39767.4469328704,2008-11-15,10:43:35
39.895954,116.378253,0,109,39767.4469907407,2008-11-15,10:43:40
39.895997,116.378234,0,106,39767.4470486111,2008-11-15,10:43:45
39.896039,116.378242,0,104,39767.4471064815,2008-11-15,10:43:50
39.89608,116.378235,0,106,39767.4471643518,2008-11-15,10:43:55
39.896137,116.378248,0,102,39767.4472222222,2008-11-15,10:44:00
39.896172,116.378296,0,96,39767.4472800926,2008-11-15,10:44:05
39.896222,116.378333,0,89,39767.447337963,2008-11-15,10:44:10
39.896272,116.378328,0,85,39767.4473958333,2008-11-15,10:44:15
39.896326,116.378323,0,79,39767.4474537037,2008-11-15,10:44:20
39.896368,116.378347,0,72,39767.4475115741,2008-11-15,10:44:25
39.896431,116.378352,0,65,39767.4475694444,2008-11-15,10:44:30
39.896475,116.378373,0,57,39767.4476273148,2008-11-15,10:44:35
39.896516,116.378374,0,53,39767.4476851852,2008-11-15,10:44:40
39.896568,116.378361,0,56,39767.4477430556,2008-11-15,10:44:45
39.896635,116.378334,0,56,39767.4478009259,2008-11-15,10:44:50
39.896672,116.378341,0,53,39767.4478587963,2008-11-15,10:44:55
39.896721,116.378359,0,60,39767.4479166667,2008-11-15,10:45:00
39.896758,116.378372,0,58,39767.447974537,2008-11-15,10:45:05
39.896826,116.37835,0,63,39767.4480324074,2008-11-15,10:45:10
39.896878,116.37833,0,64,39767.4480902778,2008-11-15,10:45:15
39.896937,116.378303,0,69,39767.4481481481,2008-11-15,10:45:20
39.896995,116.378286,0,73,39767.4482060185,2008-11-15,10:45:25
39.897049,116.378288,0,73,39767.4482638889,2008-11-15,10:45:30
39.897103,116.378276,0,75,39767.4483217593,2008-11-15,10:45:35
39.897144,116.378275,0,74,39767.4483796296,2008-11-15,10:45:40
39.897204,116.378267,0,77,39767.4484375,2008-11-15,10:45:45
39.897256,116.378253,0,76,39767.4484953704,2008-11-15,10:45:50
39.897314,116.378274,0,81,39767.4485532407,2008-11-15,10:45:55
39.89736,116.378255,0,83,39767.4486111111,2008-11-15,10:46:00
39.897407,116.378257,0,82,39767.4486689815,2008-11-15,10:46:05
39.897442,116.378268,0,82,39767.4487268519,2008-11-15,10:46:10
39.897399,116.37832,0,80,39767.4487847222,2008-11-15,10:46:15
39.897429,116.37836,0,82,39767.4488425926,2008-11-15,10:46:20
39.897452,116.378384,0,78,39767.448900463,2008-11-15,10:46:25
39.897493,116.378376,0,77,39767.4489583333,2008-11-15,10:46:30
39.89757,116.37837,0,72,39767.4490162037,2008-11-15,10:46:35
39.897637,116.37838,0,70,39767.4490740741,2008-11-15,10:46:40
39.897703,116.378366,0,69,39767.4491319444,2008-11-15,10:46:45
39.897801,116.378324,0,68,39767.4491898148,2008-11-15,10:46:50
39.897887,116.378307,0,70,39767.4492476852,2008-11-15,10:46:55
39.89795,116.378292,0,72,39767.4493055556,2008-11-15,10:47:00
39.898005,116.378291,0,75,39767.4493634259,2008-11-15,10:47:05
39.89805,116.378276,0,78,39767.4494212963,2008-11-15,10:47:10
39.898088,116.378265,0,80,39767.4494791667,2008-11-15,10:47:15
39.898134,116.378269,0,83,39767.449537037,2008-11-15,10:47:20
39.898182,116.378258,0,86,39767.4495949074,2008-11-15,10:47:25
39.898223,116.378229,0,87,39767.4496527778,2008-11-15,10:47:30
39.898278,116.378219,0,89,39767.4497106481,2008-11-15,10:47:35
39.898319,116.378206,0,91,39767.4497685185,2008-11-15,10:47:40
39.89839,116.378202,0,94,39767.4498263889,2008-11-15,10:47:45
39.898443,116.378205,0,98,39767.4498842593,2008-11-15,10:47:50
39.89848,116.378241,0,99,39767.4499421296,2008-11-15,10:47:55
39.898529,116.378279,0,98,39767.45,2008-11-15,10:48:00
39.89857,116.378338,0,94,39767.4500578704,2008-11-15,10:48:05
39.898577,116.378404,0,90,39767.4501157407,2008-11-15,10:48:10
39.898538,116.378462,0,85,39767.4501736111,2008-11-15,10:48:15
39.898548,116.378493,0,80,39767.4502314815,2008-11-15,10:48:20
39.898546,116.378532,0,73,39767.4502893519,2008-11-15,10:48:25
39.898542,116.378582,0,64,39767.4503472222,2008-11-15,10:48:30
39.898609,116.378707,0,48,39767.4504050926,2008-11-15,10:48:35
39.897524,116.378306,0,31,39767.4512731481,2008-11-15,10:49:50
39.898532,116.378489,0,-4,39767.4513310185,2008-11-15,10:49:55
39.898549,116.378529,0,-12,39767.4513888889,2008-11-15,10:50:00
39.898733,116.378644,0,-24,39767.4514467593,2008-11-15,10:50:05
39.898892,116.378768,0,-68,39767.4515046296,2008-11-15,10:50:10
39.898927,116.378889,0,-87,39767.4515625,2008-11-15,10:50:15
39.898906,116.379006,0,-97,39767.4516203704,2008-11-15,10:50:20
39.898909,116.379093,0,-102,39767.4516782407,2008-11-15,10:50:25
39.898913,116.379169,0,-105,39767.4517361111,2008-11-15,10:50:30
39.898923,116.379257,0,-108,39767.4517939815,2008-11-15,10:50:35
39.898938,116.379363,0,-108,39767.4518518519,2008-11-15,10:50:40
39.89898,116.379457,0,-107,39767.4519097222,2008-11-15,10:50:45
39.898992,116.379552,0,-107,39767.4519675926,2008-11-15,10:50:50
39.898995,116.379653,0,-104,39767.452025463,2008-11-15,10:50:55
39.898986,116.379744,0,-105,39767.4520833333,2008-11-15,10:51:00
39.899012,116.379828,0,-105,39767.4521412037,2008-11-15,10:51:05
39.89903,116.379906,0,-104,39767.4521990741,2008-11-15,10:51:10
39.899048,116.379973,0,-102,39767.4522569444,2008-11-15,10:51:15
39.899023,116.380067,0,-101,39767.4523148148,2008-11-15,10:51:20
39.898991,116.380161,0,-100,39767.4523726852,2008-11-15,10:51:25
39.898951,116.380219,0,-97,39767.4524305556,2008-11-15,10:51:30
39.898882,116.380413,0,-97,39767.4524884259,2008-11-15,10:51:35
39.8989,116.380503,0,-99,39767.4525462963,2008-11-15,10:51:40
39.898921,116.380628,0,-100,39767.4526041667,2008-11-15,10:51:45
39.898917,116.380755,0,-101,39767.452662037,2008-11-15,10:51:50
39.898928,116.380867,0,-102,39767.4527199074,2008-11-15,10:51:55
39.898994,116.380958,0,-101,39767.4527777778,2008-11-15,10:52:00
39.898987,116.381039,0,-105,39767.4528356481,2008-11-15,10:52:05
39.899007,116.381101,0,-110,39767.4528935185,2008-11-15,10:52:10
39.898994,116.381156,0,-113,39767.4529513889,2008-11-15,10:52:15
39.898972,116.38123,0,-115,39767.4530092593,2008-11-15,10:52:20
39.898965,116.381321,0,-119,39767.4530671296,2008-11-15,10:52:25
39.898996,116.381383,0,-120,39767.453125,2008-11-15,10:52:30
39.898993,116.38144,0,-123,39767.4531828704,2008-11-15,10:52:35
39.898985,116.381509,0,-127,39767.4532407407,2008-11-15,10:52:40
39.899025,116.38158,0,-129,39767.4532986111,2008-11-15,10:52:45
39.899086,116.381659,0,-127,39767.4533564815,2008-11-15,10:52:50
39.899017,116.381719,0,-127,39767.4534143518,2008-11-15,10:52:55
39.898932,116.381795,0,-125,39767.4534722222,2008-11-15,10:53:00
39.898993,116.381875,0,-103,39767.4535300926,2008-11-15,10:53:05
39.899137,116.381861,0,-24,39767.453587963,2008-11-15,10:53:10
39.899191,116.381793,0,6,39767.4536458333,2008-11-15,10:53:15
39.899235,116.381764,0,10,39767.4537037037,2008-11-15,10:53:20
39.899281,116.381746,0,25,39767.4537615741,2008-11-15,10:53:25
39.89936,116.381768,0,28,39767.4538194444,2008-11-15,10:53:30
39.899441,116.381773,0,30,39767.4538773148,2008-11-15,10:53:35
39.899539,116.381795,0,36,39767.4539351852,2008-11-15,10:53:40
39.899619,116.381818,0,43,39767.4539930556,2008-11-15,10:53:45
39.899664,116.381839,0,54,39767.4540509259,2008-11-15,10:53:50
39.899746,116.381811,0,78,39767.4541087963,2008-11-15,10:53:55
39.899773,116.381815,0,98,39767.4541666667,2008-11-15,10:54:00
39.899828,116.381798,0,108,39767.454224537,2008-11-15,10:54:05
39.8999,116.381765,0,108,39767.4542824074,2008-11-15,10:54:10
39.899928,116.381752,0,109,39767.4543402778,2008-11-15,10:54:15
39.899996,116.381759,0,116,39767.4543981481,2008-11-15,10:54:20
39.900064,116.381755,0,124,39767.4544560185,2008-11-15,10:54:25
39.900126,116.381755,0,130,39767.4545138889,2008-11-15,10:54:30
39.90017,116.381751,0,128,39767.4545717593,2008-11-15,10:54:35
39.90023,116.381739,0,128,39767.4546296296,2008-11-15,10:54:40
39.900253,116.38171,0,120,39767.4546875,2008-11-15,10:54:45
39.900289,116.381709,0,117,39767.4547453704,2008-11-15,10:54:50
39.900303,116.381708,0,109,39767.4548032407,2008-11-15,10:54:55
39.900359,116.381707,0,116,39767.4548611111,2008-11-15,10:55:00
39.900436,116.381729,0,119,39767.4549189815,2008-11-15,10:55:05
39.900523,116.381694,0,120,39767.4549768518,2008-11-15,10:55:10
39.900554,116.381707,0,126,39767.4550347222,2008-11-15,10:55:15
39.900624,116.381674,0,118,39767.4550925926,2008-11-15,10:55:20
39.90068,116.381663,0,113,39767.455150463,2008-11-15,10:55:25
39.900738,116.381674,0,107,39767.4552083333,2008-11-15,10:55:30
39.9008,116.381679,0,102,39767.4552662037,2008-11-15,10:55:35
39.900838,116.381681,0,98,39767.4553240741,2008-11-15,10:55:40
39.900894,116.381681,0,94,39767.4553819444,2008-11-15,10:55:45
39.900989,116.381704,0,90,39767.4554398148,2008-11-15,10:55:50
39.901051,116.381708,0,87,39767.4554976852,2008-11-15,10:55:55
39.9011,116.381686,0,91,39767.4555555556,2008-11-15,10:56:00
39.90116,116.381684,0,92,39767.4556134259,2008-11-15,10:56:05
39.901195,116.381679,0,87,39767.4556712963,2008-11-15,10:56:10
39.901241,116.38167,0,84,39767.4557291667,2008-11-15,10:56:15
39.901294,116.381673,0,78,39767.455787037,2008-11-15,10:56:20
39.901367,116.381652,0,78,39767.4558449074,2008-11-15,10:56:25
39.901406,116.381642,0,75,39767.4559027778,2008-11-15,10:56:30
39.901458,116.381624,0,89,39767.4559606481,2008-11-15,10:56:35
39.901507,116.381676,0,98,39767.4560185185,2008-11-15,10:56:40
39.901541,116.381729,0,98,39767.4560763889,2008-11-15,10:56:45
39.901568,116.381745,0,92,39767.4561342593,2008-11-15,10:56:50
39.90162,116.381764,0,88,39767.4561921296,2008-11-15,10:56:55
39.901677,116.381758,0,85,39767.45625,2008-11-15,10:57:00
39.901748,116.381748,0,82,39767.4563078704,2008-11-15,10:57:05
39.901824,116.381748,0,82,39767.4563657407,2008-11-15,10:57:10
39.901883,116.381741,0,87,39767.4564236111,2008-11-15,10:57:15
39.901938,116.381727,0,90,39767.4564814815,2008-11-15,10:57:20
39.902,116.381732,0,88,39767.4565393519,2008-11-15,10:57:25
39.902061,116.381727,0,85,39767.4565972222,2008-11-15,10:57:30
39.9021,116.381729,0,81,39767.4566550926,2008-11-15,10:57:35
39.902158,116.381737,0,83,39767.456712963,2008-11-15,10:57:40
39.902205,116.381729,0,86,39767.4567708333,2008-11-15,10:57:45
39.902269,116.381741,0,86,39767.4568287037,2008-11-15,10:57:50
39.902326,116.381706,0,97,39767.4568865741,2008-11-15,10:57:55
39.902368,116.38172,0,100,39767.4569444444,2008-11-15,10:58:00
39.902404,116.381781,0,110,39767.4570023148,2008-11-15,10:58:05
39.902415,116.381838,0,110,39767.4570601852,2008-11-15,10:58:10
39.902426,116.381891,0,112,39767.4571180556,2008-11-15,10:58:15
39.902431,116.381963,0,111,39767.4571759259,2008-11-15,10:58:20
39.902458,116.382036,0,105,39767.4572337963,2008-11-15,10:58:25
39.902493,116.382094,0,106,39767.4572916667,2008-11-15,10:58:30
39.902524,116.382122,0,103,39767.457349537,2008-11-15,10:58:35
39.902582,116.38213,0,103,39767.4574074074,2008-11-15,10:58:40
39.902647,116.382121,0,100,39767.4574652778,2008-11-15,10:58:45
39.902691,116.382086,0,99,39767.4575231481,2008-11-15,10:58:50
39.902739,116.382058,0,99,39767.4575810185,2008-11-15,10:58:55
39.902831,116.38204,0,103,39767.4576388889,2008-11-15,10:59:00
39.902899,116.38204,0,107,39767.4576967593,2008-11-15,10:59:05
39.902939,116.38203,0,107,39767.4577546296,2008-11-15,10:59:10
39.903016,116.382032,0,112,39767.4578125,2008-11-15,10:59:15
39.903047,116.381994,0,116,39767.4578703704,2008-11-15,10:59:20
39.903082,116.381999,0,115,39767.4579282407,2008-11-15,10:59:25
39.903104,116.381997,0,114,39767.4579861111,2008-11-15,10:59:30
39.903165,116.381999,0,112,39767.4580439815,2008-11-15,10:59:35
39.903223,116.381982,0,110,39767.4581018519,2008-11-15,10:59:40
39.903292,116.381968,0,112,39767.4581597222,2008-11-15,10:59:45
39.90336,116.381952,0,109,39767.4582175926,2008-11-15,10:59:50
39.903432,116.381952,0,115,39767.458275463,2008-11-15,10:59:55
39.903499,116.381956,0,115,39767.4583333333,2008-11-15,11:00:00
39.903591,116.381955,0,127,39767.4583912037,2008-11-15,11:00:05
39.903633,116.381952,0,119,39767.4584490741,2008-11-15,11:00:10
39.903688,116.381966,0,127,39767.4585069444,2008-11-15,11:00:15
39.903736,116.381987,0,134,39767.4585648148,2008-11-15,11:00:20
39.903778,116.381969,0,132,39767.4586226852,2008-11-15,11:00:25
39.903785,116.381982,0,123,39767.4586805556,2008-11-15,11:00:30
39.903765,116.382003,0,120,39767.4587384259,2008-11-15,11:00:35
39.903763,116.381999,0,116,39767.4587962963,2008-11-15,11:00:40
39.903759,116.381998,0,115,39767.4588541667,2008-11-15,11:00:45
39.903759,116.381998,0,115,39767.4588888889,2008-11-15,11:00:48
39.903758,116.382001,0,115,39767.458912037,2008-11-15,11:00:50
39.903761,116.38201,0,114,39767.4589699074,2008-11-15,11:00:55
39.903761,116.38201,0,114,39767.4590046296,2008-11-15,11:00:58
39.903762,116.382005,0,113,39767.4590277778,2008-11-15,11:01:00
39.903783,116.381988,0,111,39767.4590856481,2008-11-15,11:01:05
39.903783,116.381988,0,111,39767.4591203704,2008-11-15,11:01:08
39.903783,116.381993,0,110,39767.4591435185,2008-11-15,11:01:10
39.903792,116.381989,0,106,39767.4592013889,2008-11-15,11:01:15
39.903792,116.381988,0,103,39767.4592592593,2008-11-15,11:01:20
39.903792,116.381988,0,103,39767.4592939815,2008-11-15,11:01:23
39.903787,116.381982,0,101,39767.4593171296,2008-11-15,11:01:25
39.90374,116.38198,0,97,39767.459375,2008-11-15,11:01:30
39.903746,116.381979,0,93,39767.4594328704,2008-11-15,11:01:35
39.903742,116.381984,0,90,39767.4594907407,2008-11-15,11:01:40
39.903742,116.381989,0,88,39767.4595486111,2008-11-15,11:01:45
39.903744,116.381994,0,86,39767.4596064815,2008-11-15,11:01:50
39.903747,116.382002,0,84,39767.4596643519,2008-11-15,11:01:55
39.903744,116.382009,0,82,39767.4597222222,2008-11-15,11:02:00
39.903739,116.382008,0,82,39767.4597800926,2008-11-15,11:02:05
39.903739,116.382008,0,82,39767.4598148148,2008-11-15,11:02:08
39.903747,116.382006,0,79,39767.459837963,2008-11-15,11:02:10
39.903759,116.382009,0,78,39767.4598958333,2008-11-15,11:02:15
39.903812,116.382011,0,79,39767.4599537037,2008-11-15,11:02:20
39.903833,116.382002,0,84,39767.4600115741,2008-11-15,11:02:25
39.903864,116.381991,0,89,39767.4600694444,2008-11-15,11:02:30
39.903917,116.381996,0,98,39767.4601273148,2008-11-15,11:02:35
39.903985,116.382,0,102,39767.4601851852,2008-11-15,11:02:40
39.904012,116.382012,0,103,39767.4602430556,2008-11-15,11:02:45
39.904065,116.382033,0,104,39767.4603009259,2008-11-15,11:02:50
39.904149,116.381998,0,110,39767.4603587963,2008-11-15,11:02:55
39.904204,116.382003,0,109,39767.4604166667,2008-11-15,11:03:00
39.904256,116.382028,0,109,39767.460474537,2008-11-15,11:03:05
39.904297,116.382047,0,112,39767.4605324074,2008-11-15,11:03:10
39.904336,116.382053,0,109,39767.4605902778,2008-11-15,11:03:15
39.9044,116.382066,0,113,39767.4606481481,2008-11-15,11:03:20
39.904472,116.382071,0,111,39767.4607060185,2008-11-15,11:03:25
39.904509,116.38211,0,110,39767.4607638889,2008-11-15,11:03:30
39.904558,116.382161,0,109,39767.4608217593,2008-11-15,11:03:35
39.904594,116.3822,0,107,39767.4608796296,2008-11-15,11:03:40
39.904647,116.382242,0,109,39767.4609375,2008-11-15,11:03:45
39.904669,116.382301,0,109,39767.4609953704,2008-11-15,11:03:50
39.90469,116.382368,0,110,39767.4610532407,2008-11-15,11:03:55
39.904707,116.382434,0,109,39767.4611111111,2008-11-15,11:04:00
39.904726,116.38252,0,104,39767.4611689815,2008-11-15,11:04:05
39.904764,116.382576,0,107,39767.4612268518,2008-11-15,11:04:10
39.904794,116.382631,0,105,39767.4612847222,2008-11-15,11:04:15
39.904823,116.382691,0,111,39767.4613425926,2008-11-15,11:04:20
39.904836,116.382787,0,113,39767.461400463,2008-11-15,11:04:25
39.904851,116.382858,0,108,39767.4614583333,2008-11-15,11:04:30
39.904871,116.38294,0,105,39767.4615162037,2008-11-15,11:04:35
39.904899,116.383004,0,106,39767.4615740741,2008-11-15,11:04:40
39.904919,116.383057,0,110,39767.4616319444,2008-11-15,11:04:45
39.904968,116.383072,0,116,39767.4616898148,2008-11-15,11:04:50
39.905005,116.38309,0,113,39767.4617476852,2008-11-15,11:04:55
39.905065,116.383062,0,101,39767.4618055556,2008-11-15,11:05:00
39.905104,116.383004,0,98,39767.4618634259,2008-11-15,11:05:05
39.905156,116.382942,0,94,39767.4619212963,2008-11-15,11:05:10
39.905202,116.382872,0,96,39767.4619791667,2008-11-15,11:05:15
39.905233,116.382822,0,95,39767.462037037,2008-11-15,11:05:20
39.905273,116.382782,0,95,39767.4620949074,2008-11-15,11:05:25
39.905306,116.382715,0,96,39767.4621527778,2008-11-15,11:05:30
39.905345,116.382649,0,95,39767.4622106481,2008-11-15,11:05:35
39.905374,116.382602,0,98,39767.4622685185,2008-11-15,11:05:40
39.905394,116.382628,0,101,39767.4623263889,2008-11-15,11:05:45
39.905392,116.3827,0,102,39767.4623842593,2008-11-15,11:05:50
39.905329,116.382758,0,106,39767.4624421296,2008-11-15,11:05:55
39.905302,116.382813,0,111,39767.4625,2008-11-15,11:06:00
39.905279,116.382856,0,116,39767.4625578704,2008-11-15,11:06:05
39.905245,116.3829,0,120,39767.4626157407,2008-11-15,11:06:10
39.905234,116.382953,0,124,39767.4626736111,2008-11-15,11:06:15
39.905214,116.383004,0,129,39767.4627314815,2008-11-15,11:06:20
39.905199,116.383073,0,133,39767.4627893518,2008-11-15,11:06:25
39.90517,116.383157,0,137,39767.4628472222,2008-11-15,11:06:30
39.905151,116.383237,0,142,39767.4629050926,2008-11-15,11:06:35
39.90514,116.383293,0,145,39767.462962963,2008-11-15,11:06:40
39.905124,116.383319,0,142,39767.4630208333,2008-11-15,11:06:45
39.905116,116.383334,0,143,39767.4630787037,2008-11-15,11:06:50
39.905083,116.383362,0,142,39767.4631365741,2008-11-15,11:06:55
39.905086,116.383382,0,144,39767.4631944444,2008-11-15,11:07:00
39.905103,116.383411,0,144,39767.4632523148,2008-11-15,11:07:05
39.905102,116.383422,0,144,39767.4633101852,2008-11-15,11:07:10
39.905121,116.383438,0,144,39767.4633680556,2008-11-15,11:07:15
39.905137,116.383455,0,143,39767.4634259259,2008-11-15,11:07:20
39.905146,116.383455,0,143,39767.4634837963,2008-11-15,11:07:25
39.905169,116.383501,0,143,39767.4635416667,2008-11-15,11:07:30
39.905179,116.383513,0,143,39767.463599537,2008-11-15,11:07:35
39.905161,116.383528,0,143,39767.4636574074,2008-11-15,11:07:40
39.905135,116.383557,0,143,39767.4637152778,2008-11-15,11:07:45
39.905068,116.383607,0,143,39767.4637731481,2008-11-15,11:07:50
39.904476,116.383598,0,90,39767.4697337963,2008-11-15,11:16:25
39.904577,116.3836,0,119,39767.4697916667,2008-11-15,11:16:30
39.904601,116.383591,0,132,39767.469849537,2008-11-15,11:16:35
39.903182,116.381633,0,142,39767.5817476852,2008-11-15,13:57:43
39.903249,116.381606,0,101,39767.5818055556,2008-11-15,13:57:48
39.903214,116.381634,0,124,39767.5818634259,2008-11-15,13:57:53
39.903182,116.381651,0,125,39767.5819212963,2008-11-15,13:57:58
39.903084,116.381657,0,137,39767.5819791667,2008-11-15,13:58:03
39.90304,116.381664,0,145,39767.582037037,2008-11-15,13:58:08
39.902969,116.38166,0,150,39767.5820949074,2008-11-15,13:58:13
39.902901,116.381653,0,159,39767.5821527778,2008-11-15,13:58:18
39.902841,116.381641,0,169,39767.5822106482,2008-11-15,13:58:23
39.902796,116.381624,0,183,39767.5822685185,2008-11-15,13:58:28
39.902718,116.3816,0,181,39767.5823263889,2008-11-15,13:58:33
39.902652,116.381591,0,183,39767.5823842593,2008-11-15,13:58:38
39.902556,116.38158,0,187,39767.5824421296,2008-11-15,13:58:43
39.902495,116.381582,0,192,39767.5825,2008-11-15,13:58:48
39.902432,116.381573,0,197,39767.5825578704,2008-11-15,13:58:53
39.902365,116.381565,0,201,39767.5826157407,2008-11-15,13:58:58
39.902293,116.38155,0,203,39767.5826736111,2008-11-15,13:59:03
39.902235,116.381514,0,202,39767.5827314815,2008-11-15,13:59:08
39.902168,116.381518,0,204,39767.5827893519,2008-11-15,13:59:13
39.902088,116.381519,0,205,39767.5828472222,2008-11-15,13:59:18
39.902008,116.381538,0,206,39767.5829050926,2008-11-15,13:59:23
39.901934,116.381535,0,206,39767.582962963,2008-11-15,13:59:28
39.901864,116.381538,0,205,39767.5830208333,2008-11-15,13:59:33
39.901802,116.381544,0,205,39767.5830787037,2008-11-15,13:59:38
39.901737,116.381552,0,205,39767.5831365741,2008-11-15,13:59:43
39.901668,116.381556,0,206,39767.5831944444,2008-11-15,13:59:48
39.901589,116.381551,0,205,39767.5832523148,2008-11-15,13:59:53
39.901518,116.381547,0,204,39767.5833101852,2008-11-15,13:59:58
39.901457,116.381556,0,203,39767.5833680556,2008-11-15,14:00:03
39.901368,116.38156,0,201,39767.5834259259,2008-11-15,14:00:08
39.901302,116.381575,0,197,39767.5834837963,2008-11-15,14:00:13
39.901255,116.381587,0,192,39767.5835416667,2008-11-15,14:00:18
39.901209,116.381599,0,189,39767.583599537,2008-11-15,14:00:23
39.901124,116.381608,0,184,39767.5836574074,2008-11-15,14:00:28
39.901047,116.381617,0,182,39767.5837152778,2008-11-15,14:00:33
39.900951,116.381602,0,184,39767.5837731481,2008-11-15,14:00:38
39.900888,116.381623,0,181,39767.5838310185,2008-11-15,14:00:43
39.900834,116.381629,0,177,39767.5838888889,2008-11-15,14:00:48
39.900787,116.381633,0,172,39767.5839467593,2008-11-15,14:00:53
39.900749,116.381667,0,168,39767.5840046296,2008-11-15,14:00:58
39.900691,116.381672,0,164,39767.5840625,2008-11-15,14:01:03
39.900626,116.381678,0,161,39767.5841203704,2008-11-15,14:01:08
39.900575,116.381699,0,157,39767.5841782407,2008-11-15,14:01:13
39.900524,116.38172,0,153,39767.5842361111,2008-11-15,14:01:18
39.900451,116.381711,0,150,39767.5842939815,2008-11-15,14:01:23
39.900383,116.381711,0,148,39767.5843518519,2008-11-15,14:01:28
39.900321,116.381722,0,145,39767.5844097222,2008-11-15,14:01:33
39.900263,116.381717,0,142,39767.5844675926,2008-11-15,14:01:38
39.900175,116.381735,0,139,39767.584525463,2008-11-15,14:01:43
39.900092,116.381734,0,135,39767.5845833333,2008-11-15,14:01:48
39.900037,116.381753,0,131,39767.5846412037,2008-11-15,14:01:53
39.899966,116.381763,0,128,39767.5846990741,2008-11-15,14:01:58
39.899901,116.381796,0,125,39767.5847569444,2008-11-15,14:02:03
39.89984,116.381812,0,121,39767.5848148148,2008-11-15,14:02:08
39.89978,116.381779,0,114,39767.5848726852,2008-11-15,14:02:13
39.899714,116.381779,0,109,39767.5849305556,2008-11-15,14:02:18
39.899656,116.381784,0,105,39767.5849884259,2008-11-15,14:02:23
39.899605,116.381784,0,101,39767.5850462963,2008-11-15,14:02:28
39.899542,116.381801,0,97,39767.5851041667,2008-11-15,14:02:33
39.899485,116.381795,0,93,39767.585162037,2008-11-15,14:02:38
39.899431,116.381784,0,91,39767.5852199074,2008-11-15,14:02:43
39.899384,116.381782,0,89,39767.5852777778,2008-11-15,14:02:48
39.899321,116.38179,0,89,39767.5853356481,2008-11-15,14:02:53
39.899265,116.381797,0,86,39767.5853935185,2008-11-15,14:02:58
39.899204,116.381793,0,84,39767.5854513889,2008-11-15,14:03:03
39.899088,116.381769,0,91,39767.5855092593,2008-11-15,14:03:08
39.899042,116.381799,0,88,39767.5855671296,2008-11-15,14:03:13
39.898991,116.381849,0,86,39767.585625,2008-11-15,14:03:18
39.898934,116.381883,0,84,39767.5856828704,2008-11-15,14:03:23
39.898888,116.381875,0,82,39767.5857407407,2008-11-15,14:03:28
39.898846,116.381875,0,78,39767.5857986111,2008-11-15,14:03:33
39.898804,116.381858,0,76,39767.5858564815,2008-11-15,14:03:38
39.898774,116.381815,0,74,39767.5859143519,2008-11-15,14:03:43
39.898785,116.381709,0,73,39767.5859722222,2008-11-15,14:03:48
39.898798,116.381646,0,72,39767.5860300926,2008-11-15,14:03:53
39.898766,116.381635,0,73,39767.586087963,2008-11-15,14:03:58
39.898766,116.381622,0,72,39767.5861458333,2008-11-15,14:04:03
39.89876,116.381557,0,72,39767.5862037037,2008-11-15,14:04:08
39.898771,116.381442,0,72,39767.5862615741,2008-11-15,14:04:13
39.898795,116.381375,0,70,39767.5863194444,2008-11-15,14:04:18
39.898828,116.381123,0,70,39767.5863773148,2008-11-15,14:04:23
39.898906,116.380936,0,69,39767.5864351852,2008-11-15,14:04:28
39.898981,116.380778,0,69,39767.5864930556,2008-11-15,14:04:33
39.898995,116.380649,0,68,39767.5865509259,2008-11-15,14:04:38
39.898997,116.380561,0,67,39767.5866087963,2008-11-15,14:04:43
39.898963,116.380558,0,67,39767.5866666667,2008-11-15,14:04:48
39.89895,116.380512,0,68,39767.586724537,2008-11-15,14:04:53
39.898887,116.380478,0,68,39767.5867824074,2008-11-15,14:04:58
39.898839,116.380449,0,69,39767.5868402778,2008-11-15,14:05:03
39.898823,116.380422,0,70,39767.5868981481,2008-11-15,14:05:08
39.898802,116.380386,0,69,39767.5869560185,2008-11-15,14:05:13
39.898768,116.380339,0,71,39767.5870138889,2008-11-15,14:05:18
39.898773,116.380315,0,71,39767.5870717593,2008-11-15,14:05:23
39.898762,116.380287,0,70,39767.5871296296,2008-11-15,14:05:28
39.89868,116.380135,0,70,39767.5871875,2008-11-15,14:05:33
39.898678,116.380017,0,74,39767.5872453704,2008-11-15,14:05:38
39.898706,116.379974,0,75,39767.5873032407,2008-11-15,14:05:43
39.898734,116.379901,0,76,39767.5873611111,2008-11-15,14:05:48
39.898768,116.379815,0,77,39767.5874189815,2008-11-15,14:05:53
39.898813,116.379778,0,77,39767.5874768518,2008-11-15,14:05:58
39.898833,116.379692,0,76,39767.5875347222,2008-11-15,14:06:03
39.898808,116.37961,0,72,39767.5875925926,2008-11-15,14:06:08
39.898681,116.379396,0,64,39767.587650463,2008-11-15,14:06:13
39.898688,116.379342,0,63,39767.5877083333,2008-11-15,14:06:18
39.89864,116.379341,0,64,39767.5877662037,2008-11-15,14:06:23
39.898609,116.379254,0,68,39767.5878240741,2008-11-15,14:06:28
39.898588,116.379197,0,66,39767.5878819444,2008-11-15,14:06:33
39.898586,116.37914,0,66,39767.5879398148,2008-11-15,14:06:38
39.898582,116.379096,0,67,39767.5879976852,2008-11-15,14:06:43
39.898576,116.37901,0,67,39767.5880555556,2008-11-15,14:06:48
39.898561,116.378916,0,68,39767.5881134259,2008-11-15,14:06:53
39.898596,116.378869,0,67,39767.5881712963,2008-11-15,14:06:58
39.898623,116.378784,0,64,39767.5882291667,2008-11-15,14:07:03
39.898668,116.378694,0,61,39767.588287037,2008-11-15,14:07:08
39.898703,116.378602,0,58,39767.5883449074,2008-11-15,14:07:13
39.898744,116.378488,0,55,39767.5884027778,2008-11-15,14:07:18
39.898773,116.378376,0,54,39767.5884606481,2008-11-15,14:07:23
39.898831,116.378255,0,53,39767.5885185185,2008-11-15,14:07:28
39.898844,116.378185,0,52,39767.5885763889,2008-11-15,14:07:33
39.898623,116.378319,0,55,39767.5886342593,2008-11-15,14:07:38
39.898572,116.378313,0,54,39767.5886921296,2008-11-15,14:07:43
39.898493,116.378328,0,55,39767.58875,2008-11-15,14:07:48
39.898337,116.378288,0,60,39767.5888078704,2008-11-15,14:07:53
39.898192,116.378241,0,64,39767.5888657407,2008-11-15,14:07:58
39.898098,116.378214,0,73,39767.5889236111,2008-11-15,14:08:03
39.898021,116.37818,0,81,39767.5889814815,2008-11-15,14:08:08
39.89795,116.378178,0,87,39767.5890393518,2008-11-15,14:08:13
39.897884,116.378201,0,92,39767.5890972222,2008-11-15,14:08:18
39.897798,116.378211,0,97,39767.5891550926,2008-11-15,14:08:23
39.897721,116.378216,0,102,39767.589212963,2008-11-15,14:08:28
39.897652,116.378244,0,103,39767.5892708333,2008-11-15,14:08:33
39.897592,116.37826,0,104,39767.5893287037,2008-11-15,14:08:38
39.89753,116.378269,0,105,39767.5893865741,2008-11-15,14:08:43
39.897444,116.378267,0,108,39767.5894444444,2008-11-15,14:08:48
39.897379,116.378248,0,111,39767.5895023148,2008-11-15,14:08:53
39.897315,116.378232,0,116,39767.5895601852,2008-11-15,14:08:58
39.897266,116.378217,0,121,39767.5896180556,2008-11-15,14:09:03
39.897207,116.378201,0,126,39767.5896759259,2008-11-15,14:09:08
39.89711,116.378202,0,134,39767.5897337963,2008-11-15,14:09:13
39.897078,116.378182,0,138,39767.5897916667,2008-11-15,14:09:18
39.897025,116.378176,0,143,39767.589849537,2008-11-15,14:09:23
39.897223,116.378088,0,142,39767.593900463,2008-11-15,14:15:13
39.897492,116.378052,0,129,39767.5939583333,2008-11-15,14:15:18
39.897853,116.378009,0,116,39767.5940162037,2008-11-15,14:15:23
39.898168,116.377967,0,107,39767.5940740741,2008-11-15,14:15:28
39.89833,116.377939,0,100,39767.5941319444,2008-11-15,14:15:33
39.898355,116.377941,0,112,39767.5941898148,2008-11-15,14:15:38
39.898354,116.37795,0,108,39767.5942476852,2008-11-15,14:15:43
39.898349,116.377959,0,106,39767.5943055556,2008-11-15,14:15:48
39.898361,116.37796,0,106,39767.5943634259,2008-11-15,14:15:53
39.898378,116.377948,0,106,39767.5944212963,2008-11-15,14:15:58
39.89839,116.377942,0,107,39767.5944791667,2008-11-15,14:16:03
39.898398,116.377937,0,107,39767.594537037,2008-11-15,14:16:08
39.898398,116.377937,0,107,39767.5945717593,2008-11-15,14:16:11
39.898405,116.377934,0,108,39767.5945949074,2008-11-15,14:16:13
39.898418,116.37793,0,109,39767.5946527778,2008-11-15,14:16:18
39.898431,116.377925,0,110,39767.5947106481,2008-11-15,14:16:23
39.898441,116.377921,0,110,39767.5947685185,2008-11-15,14:16:28
39.898444,116.377921,0,111,39767.5948263889,2008-11-15,14:16:33
39.898447,116.377927,0,111,39767.5948842593,2008-11-15,14:16:38
39.898447,116.377927,0,111,39767.5949189815,2008-11-15,14:16:41
39.89845,116.377931,0,111,39767.5949421296,2008-11-15,14:16:43
39.898469,116.377937,0,111,39767.595,2008-11-15,14:16:48
39.898556,116.377917,0,111,39767.5950578704,2008-11-15,14:16:53
39.89867,116.377774,0,111,39767.5951157407,2008-11-15,14:16:58
39.898785,116.377515,0,106,39767.5951736111,2008-11-15,14:17:03
39.898804,116.377119,0,99,39767.5952314815,2008-11-15,14:17:08
39.898791,116.376629,0,92,39767.5952893518,2008-11-15,14:17:13
39.898818,116.376119,0,82,39767.5953472222,2008-11-15,14:17:18
39.898799,116.37556,0,69,39767.5954050926,2008-11-15,14:17:23
39.898793,116.374988,0,60,39767.595462963,2008-11-15,14:17:28
39.898755,116.374321,0,51,39767.5955208333,2008-11-15,14:17:33
39.898709,116.373649,0,46,39767.5955787037,2008-11-15,14:17:38
39.898686,116.37306,0,44,39767.5956365741,2008-11-15,14:17:43
39.898648,116.372477,0,63,39767.5956944444,2008-11-15,14:17:48
39.898615,116.371993,0,82,39767.5957523148,2008-11-15,14:17:53
39.898609,116.371606,0,89,39767.5958101852,2008-11-15,14:17:58
39.898608,116.371321,0,91,39767.5958680556,2008-11-15,14:18:03
39.898609,116.371139,0,97,39767.5959259259,2008-11-15,14:18:08
39.898609,116.371139,0,97,39767.5959606481,2008-11-15,14:18:11
39.898607,116.371141,0,101,39767.5959837963,2008-11-15,14:18:13
39.898603,116.371112,0,101,39767.5960416667,2008-11-15,14:18:18
39.898598,116.370912,0,99,39767.596099537,2008-11-15,14:18:23
39.898575,116.370636,0,106,39767.5961574074,2008-11-15,14:18:28
39.898626,116.370429,0,112,39767.5962152778,2008-11-15,14:18:33
39.898614,116.370191,0,117,39767.5962731481,2008-11-15,14:18:38
39.898583,116.369884,0,118,39767.5963310185,2008-11-15,14:18:43
39.898568,116.369475,0,120,39767.5963888889,2008-11-15,14:18:48
39.898572,116.369028,0,121,39767.5964467593,2008-11-15,14:18:53
39.898585,116.368509,0,136,39767.5965046296,2008-11-15,14:18:58
39.898617,116.368283,0,135,39767.5965625,2008-11-15,14:19:03
39.898774,116.368158,0,122,39767.5966203704,2008-11-15,14:19:08
39.899045,116.368127,0,109,39767.5966782407,2008-11-15,14:19:13
39.899299,116.368131,0,102,39767.5967361111,2008-11-15,14:19:18
39.89961,116.368125,0,97,39767.5967939815,2008-11-15,14:19:23
39.899938,116.36812,0,96,39767.5968518518,2008-11-15,14:19:28
39.900335,116.368115,0,88,39767.5969097222,2008-11-15,14:19:33
39.900755,116.368105,0,82,39767.5969675926,2008-11-15,14:19:38
39.901207,116.368101,0,73,39767.597025463,2008-11-15,14:19:43
39.901647,116.368075,0,78,39767.5970833333,2008-11-15,14:19:48
39.902084,116.368069,0,66,39767.5971412037,2008-11-15,14:19:53
39.902407,116.368067,0,65,39767.5971990741,2008-11-15,14:19:58
39.902684,116.368091,0,54,39767.5972569444,2008-11-15,14:20:03
39.902972,116.368061,0,54,39767.5973148148,2008-11-15,14:20:08
39.903256,116.368056,0,63,39767.5973726852,2008-11-15,14:20:13
39.903597,116.368082,0,60,39767.5974305556,2008-11-15,14:20:18
39.903959,116.368067,0,66,39767.5974884259,2008-11-15,14:20:23
39.904223,116.368098,0,79,39767.5975462963,2008-11-15,14:20:28
39.904391,116.368124,0,99,39767.5976041667,2008-11-15,14:20:33
39.904478,116.36816,0,114,39767.597662037,2008-11-15,14:20:38
39.904467,116.368158,0,121,39767.5977199074,2008-11-15,14:20:43
39.904462,116.368157,0,122,39767.5977777778,2008-11-15,14:20:48
39.904462,116.368157,0,122,39767.5978125,2008-11-15,14:20:51
39.904461,116.368156,0,122,39767.5978356482,2008-11-15,14:20:53
39.904452,116.368038,0,154,39767.5978935185,2008-11-15,14:20:58
39.904555,116.368027,0,170,39767.5979513889,2008-11-15,14:21:03
39.904767,116.368096,0,158,39767.5980092593,2008-11-15,14:21:08
39.904928,116.368105,0,154,39767.5980671296,2008-11-15,14:21:13
39.905078,116.368093,0,143,39767.598125,2008-11-15,14:21:18
39.905159,116.36805,0,135,39767.5981828704,2008-11-15,14:21:23
39.90518,116.368051,0,135,39767.5982407407,2008-11-15,14:21:28
39.905198,116.368051,0,131,39767.5982986111,2008-11-15,14:21:33
39.905198,116.368051,0,131,39767.5983333333,2008-11-15,14:21:36
39.905205,116.368052,0,130,39767.5983564815,2008-11-15,14:21:38
39.905244,116.368043,0,128,39767.5984143519,2008-11-15,14:21:43
39.90542,116.367974,0,129,39767.5984722222,2008-11-15,14:21:48
39.905604,116.367969,0,134,39767.5985300926,2008-11-15,14:21:53
39.905796,116.367944,0,145,39767.598587963,2008-11-15,14:21:58
39.906015,116.367924,0,156,39767.5986458333,2008-11-15,14:22:03
39.906239,116.367909,0,167,39767.5987037037,2008-11-15,14:22:08
39.906455,116.367897,0,171,39767.5987615741,2008-11-15,14:22:13
39.906698,116.367867,0,179,39767.5988194444,2008-11-15,14:22:18
39.906922,116.367826,0,197,39767.5988773148,2008-11-15,14:22:23
39.907126,116.367816,0,203,39767.5989351852,2008-11-15,14:22:28
39.907261,116.367783,0,204,39767.5989930556,2008-11-15,14:22:33
39.90735,116.367801,0,202,39767.5990509259,2008-11-15,14:22:38
39.907376,116.367821,0,208,39767.5991087963,2008-11-15,14:22:43
39.907499,116.368102,0,189,39767.5991666667,2008-11-15,14:22:48
39.907591,116.368464,0,174,39767.599224537,2008-11-15,14:22:53
39.907592,116.368786,0,177,39767.5992824074,2008-11-15,14:22:58
39.907645,116.369027,0,161,39767.5993402778,2008-11-15,14:23:03
39.907705,116.369206,0,146,39767.5993981481,2008-11-15,14:23:08
39.907694,116.369359,0,140,39767.5994560185,2008-11-15,14:23:13
39.907636,116.369483,0,134,39767.5995138889,2008-11-15,14:23:18
39.907603,116.369567,0,133,39767.5995717593,2008-11-15,14:23:23
39.907592,116.369774,0,124,39767.5996296296,2008-11-15,14:23:28
39.907472,116.370003,0,113,39767.5996875,2008-11-15,14:23:33
39.907199,116.37003,0,103,39767.5997453704,2008-11-15,14:23:38
39.906847,116.370001,0,95,39767.5998032407,2008-11-15,14:23:43
39.906481,116.370053,0,92,39767.5998611111,2008-11-15,14:23:48
39.90621,116.370111,0,94,39767.5999189815,2008-11-15,14:23:53
39.906026,116.37003,0,103,39767.5999768519,2008-11-15,14:23:58
39.905964,116.369799,0,95,39767.6000347222,2008-11-15,14:24:03
39.905962,116.369489,0,90,39767.6000925926,2008-11-15,14:24:08
39.905956,116.369184,0,89,39767.600150463,2008-11-15,14:24:13
39.905947,116.368958,0,92,39767.6002083333,2008-11-15,14:24:18
39.905947,116.36887,0,92,39767.6002662037,2008-11-15,14:24:23
39.905947,116.36887,0,92,39767.6003009259,2008-11-15,14:24:26
39.905946,116.368862,0,94,39767.6003240741,2008-11-15,14:24:28
39.905947,116.36885,0,93,39767.6003819444,2008-11-15,14:24:33
39.905956,116.368689,0,94,39767.6004398148,2008-11-15,14:24:38
39.905961,116.368422,0,96,39767.6004976852,2008-11-15,14:24:43
39.90599,116.368067,0,99,39767.6005555556,2008-11-15,14:24:48
39.905985,116.367629,0,108,39767.6006134259,2008-11-15,14:24:53
39.906003,116.367187,0,111,39767.6006712963,2008-11-15,14:24:58
39.906018,116.366705,0,111,39767.6007291667,2008-11-15,14:25:03
39.906034,116.366236,0,111,39767.600787037,2008-11-15,14:25:08
39.90603,116.365781,0,113,39767.6008449074,2008-11-15,14:25:13
39.905963,116.365365,0,122,39767.6009027778,2008-11-15,14:25:18
39.905976,116.365069,0,121,39767.6009606481,2008-11-15,14:25:23
39.906001,116.364674,0,120,39767.6010185185,2008-11-15,14:25:28
39.906007,116.364231,0,116,39767.6010763889,2008-11-15,14:25:33
39.90602,116.36373,0,113,39767.6011342593,2008-11-15,14:25:38
39.906029,116.363177,0,110,39767.6011921296,2008-11-15,14:25:43
39.906036,116.362589,0,107,39767.60125,2008-11-15,14:25:48
39.906025,116.362042,0,105,39767.6013078704,2008-11-15,14:25:53
39.906042,116.361551,0,102,39767.6013657407,2008-11-15,14:25:58
39.906049,116.361135,0,99,39767.6014236111,2008-11-15,14:26:03
39.90607,116.360709,0,97,39767.6014814815,2008-11-15,14:26:08
39.906078,116.360218,0,96,39767.6015393519,2008-11-15,14:26:13
39.906072,116.359683,0,95,39767.6015972222,2008-11-15,14:26:18
39.906092,116.359147,0,95,39767.6016550926,2008-11-15,14:26:23
39.906123,116.358667,0,96,39767.601712963,2008-11-15,14:26:28
39.906143,116.358266,0,100,39767.6017708333,2008-11-15,14:26:33
39.906172,116.357924,0,104,39767.6018287037,2008-11-15,14:26:38
39.906197,116.357773,0,114,39767.6018865741,2008-11-15,14:26:43
39.906188,116.35772,0,122,39767.6019444444,2008-11-15,14:26:48
39.906195,116.357689,0,123,39767.6020023148,2008-11-15,14:26:53
39.906201,116.357644,0,124,39767.6020601852,2008-11-15,14:26:58
39.906196,116.357566,0,126,39767.6021180556,2008-11-15,14:27:03
39.90619,116.357428,0,131,39767.6021759259,2008-11-15,14:27:08
39.906198,116.357189,0,136,39767.6022337963,2008-11-15,14:27:13
39.906216,116.356847,0,140,39767.6022916667,2008-11-15,14:27:18
39.906231,116.356488,0,146,39767.602349537,2008-11-15,14:27:23
39.906228,116.356065,0,154,39767.6024074074,2008-11-15,14:27:28
39.906204,116.355596,0,163,39767.6024652778,2008-11-15,14:27:33
39.906178,116.35504,0,187,39767.6025231481,2008-11-15,14:27:38
39.90616,116.35436,0,223,39767.6025810185,2008-11-15,14:27:43
39.906109,116.35373,0,232,39767.6026388889,2008-11-15,14:27:48
39.906025,116.353104,0,247,39767.6026967593,2008-11-15,14:27:53
39.906067,116.352667,0,250,39767.6027546296,2008-11-15,14:27:58
39.906037,116.352279,0,254,39767.6028125,2008-11-15,14:28:03
39.905995,116.352099,0,208,39767.6028703704,2008-11-15,14:28:08
39.905996,116.351984,0,176,39767.6029282407,2008-11-15,14:28:13
39.905982,116.35202,0,156,39767.6029861111,2008-11-15,14:28:18
39.905982,116.352019,0,153,39767.6030439815,2008-11-15,14:28:23
39.905982,116.352019,0,153,39767.6030787037,2008-11-15,14:28:26
39.905982,116.352015,0,153,39767.6031018518,2008-11-15,14:28:28
39.905982,116.351891,0,152,39767.6031597222,2008-11-15,14:28:33
39.905982,116.351664,0,149,39767.6032175926,2008-11-15,14:28:38
39.905963,116.351342,0,146,39767.603275463,2008-11-15,14:28:43
39.90596,116.350952,0,141,39767.6033333333,2008-11-15,14:28:48
39.905955,116.350528,0,139,39767.6033912037,2008-11-15,14:28:53
39.905953,116.350035,0,138,39767.6034490741,2008-11-15,14:28:58
39.905964,116.349476,0,134,39767.6035069444,2008-11-15,14:29:03
39.90596,116.348909,0,134,39767.6035648148,2008-11-15,14:29:08
39.90597,116.348333,0,136,39767.6036226852,2008-11-15,14:29:13
39.905973,116.347829,0,136,39767.6036805556,2008-11-15,14:29:18
39.905999,116.34739,0,133,39767.6037384259,2008-11-15,14:29:23
39.906019,116.347017,0,129,39767.6037962963,2008-11-15,14:29:28
39.906044,116.346794,0,128,39767.6038541667,2008-11-15,14:29:33
39.906077,116.346748,0,125,39767.603912037,2008-11-15,14:29:38
39.906078,116.346733,0,125,39767.6039699074,2008-11-15,14:29:43
39.906072,116.346592,0,123,39767.6040277778,2008-11-15,14:29:48
39.906169,116.346484,0,123,39767.6040856481,2008-11-15,14:29:53
39.906385,116.346433,0,133,39767.6041435185,2008-11-15,14:29:58
39.906702,116.34639,0,135,39767.6042013889,2008-11-15,14:30:03
39.907005,116.346462,0,154,39767.6042592593,2008-11-15,14:30:08
39.907272,116.346507,0,164,39767.6043171296,2008-11-15,14:30:13
39.907468,116.346546,0,185,39767.604375,2008-11-15,14:30:18
39.907593,116.346569,0,183,39767.6044328704,2008-11-15,14:30:23
39.907588,116.346555,0,190,39767.6044907407,2008-11-15,14:30:28
39.907586,116.346537,0,200,39767.6045486111,2008-11-15,14:30:33
39.907619,116.346525,0,210,39767.6046064815,2008-11-15,14:30:38
39.90774,116.346479,0,222,39767.6046643518,2008-11-15,14:30:43
39.908011,116.34642,0,206,39767.6047222222,2008-11-15,14:30:48
39.908315,116.346454,0,204,39767.6047800926,2008-11-15,14:30:53
39.908673,116.346464,0,195,39767.604837963,2008-11-15,14:30:58
39.909042,116.346429,0,192,39767.6048958333,2008-11-15,14:31:03
39.909342,116.346363,0,192,39767.6049537037,2008-11-15,14:31:08
39.909634,116.346365,0,197,39767.6050115741,2008-11-15,14:31:13
39.90995,116.34637,0,202,39767.6050694444,2008-11-15,14:31:18
39.910337,116.346357,0,183,39767.6051273148,2008-11-15,14:31:23
39.910769,116.346373,0,173,39767.6051851852,2008-11-15,14:31:28
39.911173,116.346491,0,172,39767.6052430556,2008-11-15,14:31:33
39.91148,116.346573,0,186,39767.6053009259,2008-11-15,14:31:38
39.911706,116.346597,0,198,39767.6053587963,2008-11-15,14:31:43
39.91176,116.346639,0,197,39767.6054166667,2008-11-15,14:31:48
39.911769,116.346625,0,199,39767.605474537,2008-11-15,14:31:53
39.911922,116.346667,0,206,39767.6055324074,2008-11-15,14:31:58
39.912027,116.34669,0,210,39767.6055902778,2008-11-15,14:32:03
39.912105,116.346785,0,198,39767.6056481482,2008-11-15,14:32:08
39.912186,116.346805,0,211,39767.6057060185,2008-11-15,14:32:13
39.91233,116.346853,0,225,39767.6057638889,2008-11-15,14:32:18
39.912569,116.346887,0,224,39767.6058217593,2008-11-15,14:32:23
39.912863,116.346937,0,239,39767.6058796296,2008-11-15,14:32:28
39.91319,116.346943,0,255,39767.6059375,2008-11-15,14:32:33
39.913563,116.347012,0,250,39767.6059953704,2008-11-15,14:32:38
39.913868,116.347082,0,257,39767.6060532407,2008-11-15,14:32:43
39.91416,116.347161,0,247,39767.6061111111,2008-11-15,14:32:48
39.914441,116.347246,0,238,39767.6061689815,2008-11-15,14:32:53
39.914785,116.347325,0,232,39767.6062268519,2008-11-15,14:32:58
39.915176,116.34735,0,207,39767.6062847222,2008-11-15,14:33:03
39.915573,116.347363,0,194,39767.6063425926,2008-11-15,14:33:08
39.915918,116.34735,0,183,39767.606400463,2008-11-15,14:33:13
39.916202,116.347353,0,160,39767.6064583333,2008-11-15,14:33:18
39.916392,116.347344,0,154,39767.6065162037,2008-11-15,14:33:23
39.916425,116.347315,0,155,39767.6065740741,2008-11-15,14:33:28
39.916425,116.347315,0,155,39767.6066087963,2008-11-15,14:33:31
39.916424,116.347321,0,154,39767.6066319444,2008-11-15,14:33:33
39.916454,116.347294,0,163,39767.6066898148,2008-11-15,14:33:38
39.9166,116.347285,0,154,39767.6067476852,2008-11-15,14:33:43
39.916774,116.34729,0,151,39767.6068055556,2008-11-15,14:33:48
39.916847,116.347251,0,154,39767.6068634259,2008-11-15,14:33:53
39.916851,116.347232,0,155,39767.6069212963,2008-11-15,14:33:58
39.916853,116.347231,0,155,39767.6069791667,2008-11-15,14:34:03
39.916857,116.34723,0,154,39767.607037037,2008-11-15,14:34:08
39.916858,116.347228,0,154,39767.6070949074,2008-11-15,14:34:13
39.916859,116.347226,0,154,39767.6071527778,2008-11-15,14:34:18
39.916862,116.347224,0,155,39767.6072106481,2008-11-15,14:34:23
39.916862,116.347224,0,155,39767.6072453704,2008-11-15,14:34:26
39.916863,116.347224,0,155,39767.6072685185,2008-11-15,14:34:28
39.916873,116.347222,0,155,39767.6073263889,2008-11-15,14:34:33
39.916879,116.34722,0,156,39767.6073842593,2008-11-15,14:34:38
39.916883,116.34722,0,156,39767.6074421296,2008-11-15,14:34:43
39.916883,116.34722,0,156,39767.6074768519,2008-11-15,14:34:46
39.916877,116.347221,0,156,39767.6075,2008-11-15,14:34:48
39.916868,116.347222,0,156,39767.6075578704,2008-11-15,14:34:53
39.916856,116.347223,0,156,39767.6076157407,2008-11-15,14:34:58
39.916856,116.347223,0,156,39767.607650463,2008-11-15,14:35:01
39.91685,116.347222,0,156,39767.6076736111,2008-11-15,14:35:03
39.916919,116.347197,0,158,39767.6077314815,2008-11-15,14:35:08
39.917061,116.347045,0,159,39767.6077893519,2008-11-15,14:35:13
39.917208,116.346752,0,159,39767.6078472222,2008-11-15,14:35:18
39.917218,116.346327,0,150,39767.6079050926,2008-11-15,14:35:23
39.917197,116.345894,0,137,39767.607962963,2008-11-15,14:35:28
39.917184,116.345526,0,129,39767.6080208333,2008-11-15,14:35:33
39.917165,116.345096,0,128,39767.6080787037,2008-11-15,14:35:38
39.917145,116.344652,0,132,39767.6081365741,2008-11-15,14:35:43
39.917157,116.344263,0,134,39767.6081944444,2008-11-15,14:35:48
39.91714,116.34397,0,143,39767.6082523148,2008-11-15,14:35:53
39.917109,116.343807,0,150,39767.6083101852,2008-11-15,14:35:58
39.917086,116.343774,0,158,39767.6083680556,2008-11-15,14:36:03
39.917085,116.343669,0,159,39767.6084259259,2008-11-15,14:36:08
39.917104,116.343441,0,158,39767.6084837963,2008-11-15,14:36:13
39.917123,116.343104,0,161,39767.6085416667,2008-11-15,14:36:18
39.917187,116.342691,0,163,39767.608599537,2008-11-15,14:36:23
39.917254,116.342209,0,165,39767.6086574074,2008-11-15,14:36:28
39.917255,116.34169,0,161,39767.6087152778,2008-11-15,14:36:33
39.917259,116.34111,0,161,39767.6087731481,2008-11-15,14:36:38
39.917252,116.340595,0,157,39767.6088310185,2008-11-15,14:36:43
39.917195,116.34016,0,153,39767.6088888889,2008-11-15,14:36:48
39.917164,116.339812,0,147,39767.6089467593,2008-11-15,14:36:53
39.917138,116.339644,0,142,39767.6090046296,2008-11-15,14:36:58
39.917098,116.339645,0,138,39767.6090625,2008-11-15,14:37:03
39.917079,116.339627,0,136,39767.6091203704,2008-11-15,14:37:08
39.917152,116.339486,0,136,39767.6091782407,2008-11-15,14:37:13
39.917127,116.339307,0,137,39767.6092361111,2008-11-15,14:37:18
39.917103,116.339038,0,143,39767.6092939815,2008-11-15,14:37:23
39.917119,116.338804,0,157,39767.6093518519,2008-11-15,14:37:28
39.917302,116.338645,0,168,39767.6094097222,2008-11-15,14:37:33
39.917558,116.338599,0,203,39767.6094675926,2008-11-15,14:37:38
39.917807,116.338496,0,255,39767.609525463,2008-11-15,14:37:43
39.918044,116.338377,0,306,39767.6095833333,2008-11-15,14:37:48
39.918314,116.338262,0,387,39767.6096412037,2008-11-15,14:37:53
39.918686,116.338287,0,440,39767.6096990741,2008-11-15,14:37:58
39.919168,116.338341,0,446,39767.6097569444,2008-11-15,14:38:03
39.919662,116.338415,0,452,39767.6098148148,2008-11-15,14:38:08
39.920076,116.338432,0,453,39767.6098726852,2008-11-15,14:38:13
39.920417,116.338345,0,422,39767.6099305556,2008-11-15,14:38:18
39.920642,116.33828,0,383,39767.6099884259,2008-11-15,14:38:23
39.920705,116.338376,0,346,39767.6100462963,2008-11-15,14:38:28
39.920729,116.338427,0,337,39767.6101041667,2008-11-15,14:38:33
39.920827,116.338445,0,327,39767.610162037,2008-11-15,14:38:38
39.920983,116.338442,0,310,39767.6102199074,2008-11-15,14:38:43
39.921187,116.338347,0,298,39767.6102777778,2008-11-15,14:38:48
39.921284,116.338182,0,284,39767.6103356481,2008-11-15,14:38:53
39.921284,116.338182,0,284,39767.6103703704,2008-11-15,14:38:56
39.921291,116.338179,0,287,39767.6103935185,2008-11-15,14:38:58
39.921378,116.33815,0,287,39767.6104513889,2008-11-15,14:39:03
39.921549,116.338118,0,287,39767.6105092593,2008-11-15,14:39:08
39.921805,116.338156,0,295,39767.6105671296,2008-11-15,14:39:13
39.922103,116.338212,0,290,39767.610625,2008-11-15,14:39:18
39.922446,116.338238,0,285,39767.6106828704,2008-11-15,14:39:23
39.922883,116.338224,0,292,39767.6107407407,2008-11-15,14:39:28
39.923376,116.338199,0,282,39767.6107986111,2008-11-15,14:39:33
39.923852,116.338121,0,278,39767.6108564815,2008-11-15,14:39:38
39.924228,116.338091,0,279,39767.6109143518,2008-11-15,14:39:43
39.924613,116.338029,0,287,39767.6109722222,2008-11-15,14:39:48
39.92503,116.337963,0,253,39767.6110300926,2008-11-15,14:39:53
39.925408,116.337937,0,237,39767.611087963,2008-11-15,14:39:58
39.925708,116.337915,0,225,39767.6111458333,2008-11-15,14:40:03
39.925934,116.33791,0,224,39767.6112037037,2008-11-15,14:40:08
39.926123,116.337862,0,227,39767.6112615741,2008-11-15,14:40:13
39.926254,116.337803,0,213,39767.6113194444,2008-11-15,14:40:18
39.92636,116.337773,0,203,39767.6113773148,2008-11-15,14:40:23
39.926435,116.337765,0,189,39767.6114351852,2008-11-15,14:40:28
39.926447,116.337781,0,189,39767.6114930556,2008-11-15,14:40:33
39.926448,116.337783,0,189,39767.6115509259,2008-11-15,14:40:38
39.926448,116.337789,0,189,39767.6116087963,2008-11-15,14:40:43
39.926448,116.337789,0,189,39767.6116435185,2008-11-15,14:40:46
39.926449,116.337784,0,189,39767.6116666667,2008-11-15,14:40:48
39.926569,116.337752,0,185,39767.611724537,2008-11-15,14:40:53
39.926785,116.337715,0,181,39767.6117824074,2008-11-15,14:40:58
39.92713,116.337765,0,169,39767.6118402778,2008-11-15,14:41:03
39.927505,116.33783,0,142,39767.6118981481,2008-11-15,14:41:08
39.927776,116.33783,0,141,39767.6119560185,2008-11-15,14:41:13
39.927901,116.337822,0,153,39767.6120138889,2008-11-15,14:41:18
39.927915,116.337849,0,143,39767.6120717593,2008-11-15,14:41:23
39.927855,116.337879,0,141,39767.6121296296,2008-11-15,14:41:28
39.927842,116.337799,0,133,39767.6121875,2008-11-15,14:41:33
39.927841,116.337779,0,135,39767.6122453704,2008-11-15,14:41:38
39.927842,116.337778,0,136,39767.6123032407,2008-11-15,14:41:43
39.927839,116.337778,0,137,39767.6123611111,2008-11-15,14:41:48
39.927839,116.337778,0,137,39767.6123958333,2008-11-15,14:41:51
39.927836,116.337777,0,137,39767.6124189815,2008-11-15,14:41:53
39.92776,116.33776,0,139,39767.6124768518,2008-11-15,14:41:58
39.927704,116.337814,0,141,39767.6125347222,2008-11-15,14:42:03
39.92768,116.33784,0,143,39767.6125925926,2008-11-15,14:42:08
39.927631,116.337892,0,145,39767.612650463,2008-11-15,14:42:13
39.92758,116.337904,0,148,39767.6127083333,2008-11-15,14:42:18
39.92746,116.337728,0,157,39767.6127662037,2008-11-15,14:42:23
39.927386,116.337692,0,165,39767.6128240741,2008-11-15,14:42:28
39.927326,116.337649,0,172,39767.6128819444,2008-11-15,14:42:33
39.927244,116.337635,0,179,39767.6129398148,2008-11-15,14:42:38
39.927151,116.337621,0,186,39767.6129976852,2008-11-15,14:42:43
39.927093,116.337648,0,196,39767.6130555556,2008-11-15,14:42:48
39.927028,116.337682,0,210,39767.6131134259,2008-11-15,14:42:53
39.926958,116.337749,0,221,39767.6131712963,2008-11-15,14:42:58
39.926892,116.337736,0,219,39767.6132291667,2008-11-15,14:43:03
39.92679,116.337605,0,225,39767.613287037,2008-11-15,14:43:08
39.926727,116.337606,0,220,39767.6133449074,2008-11-15,14:43:13
39.926676,116.337564,0,219,39767.6134027778,2008-11-15,14:43:18
39.926627,116.337518,0,210,39767.6134606482,2008-11-15,14:43:23
39.92664,116.337429,0,200,39767.6135185185,2008-11-15,14:43:28
39.926666,116.337398,0,192,39767.6135763889,2008-11-15,14:43:33
39.926702,116.337333,0,180,39767.6136342593,2008-11-15,14:43:38
39.926742,116.337256,0,169,39767.6136921296,2008-11-15,14:43:43
39.926758,116.337189,0,163,39767.61375,2008-11-15,14:43:48
39.926773,116.337088,0,156,39767.6138078704,2008-11-15,14:43:53
39.926772,116.336963,0,149,39767.6138657407,2008-11-15,14:43:58
39.9268,116.336875,0,144,39767.6139236111,2008-11-15,14:44:03
39.926863,116.336813,0,141,39767.6139814815,2008-11-15,14:44:08
39.926914,116.336731,0,136,39767.6140393519,2008-11-15,14:44:13
39.926725,116.336604,0,133,39767.6140972222,2008-11-15,14:44:18
39.926684,116.33655,0,134,39767.6141550926,2008-11-15,14:44:23
39.926648,116.336558,0,131,39767.614212963,2008-11-15,14:44:28
39.926602,116.336567,0,127,39767.6142708333,2008-11-15,14:44:33
39.926556,116.336584,0,124,39767.6143287037,2008-11-15,14:44:38
39.926507,116.33662,0,121,39767.6143865741,2008-11-15,14:44:43
39.926438,116.336584,0,121,39767.6144444444,2008-11-15,14:44:48
39.926365,116.336621,0,121,39767.6145023148,2008-11-15,14:44:53
39.926323,116.336711,0,119,39767.6145601852,2008-11-15,14:44:58
39.92629,116.336825,0,119,39767.6146180556,2008-11-15,14:45:03
39.926318,116.336868,0,120,39767.6146759259,2008-11-15,14:45:08
39.926317,116.33694,0,119,39767.6147337963,2008-11-15,14:45:13
39.926263,116.337059,0,120,39767.6147916667,2008-11-15,14:45:18
39.926256,116.337128,0,122,39767.614849537,2008-11-15,14:45:23
39.926236,116.337174,0,125,39767.6149074074,2008-11-15,14:45:28
39.926255,116.337196,0,125,39767.6149652778,2008-11-15,14:45:33
39.926314,116.337208,0,123,39767.6150231481,2008-11-15,14:45:38
39.926394,116.33723,0,120,39767.6150810185,2008-11-15,14:45:43
39.926001,116.336247,0,-93,39767.6172222222,2008-11-15,14:48:48
39.926096,116.336769,0,104,39767.6172800926,2008-11-15,14:48:53
39.926036,116.336788,0,120,39767.617337963,2008-11-15,14:48:58
39.925991,116.336858,0,120,39767.6173958333,2008-11-15,14:49:03
39.92598,116.336857,0,118,39767.6174537037,2008-11-15,14:49:08
39.926079,116.336984,0,117,39767.6175115741,2008-11-15,14:49:13
39.926249,116.337148,0,115,39767.6175694444,2008-11-15,14:49:18
39.926308,116.337224,0,113,39767.6176273148,2008-11-15,14:49:23
39.926465,116.337341,0,111,39767.6176851852,2008-11-15,14:49:28
39.926517,116.337392,0,110,39767.6177430556,2008-11-15,14:49:33
39.926485,116.337379,0,109,39767.6178009259,2008-11-15,14:49:38
39.926383,116.337311,0,108,39767.6178587963,2008-11-15,14:49:43
39.926317,116.337259,0,107,39767.6179166667,2008-11-15,14:49:48
39.926217,116.337168,0,105,39767.617974537,2008-11-15,14:49:53
39.926137,116.337106,0,103,39767.6180324074,2008-11-15,14:49:58
39.926161,116.337102,0,102,39767.6180902778,2008-11-15,14:50:03
39.926147,116.337099,0,101,39767.6181481481,2008-11-15,14:50:08
39.926167,116.337111,0,100,39767.6182060185,2008-11-15,14:50:13
39.926155,116.3371,0,99,39767.6182638889,2008-11-15,14:50:18
39.926168,116.33711,0,99,39767.6183217593,2008-11-15,14:50:23
39.926154,116.337082,0,99,39767.6183796296,2008-11-15,14:50:28
39.926139,116.337072,0,101,39767.6184375,2008-11-15,14:50:33
39.926149,116.3371,0,102,39767.6184953704,2008-11-15,14:50:38
39.926148,116.337102,0,102,39767.6185532407,2008-11-15,14:50:43
39.926148,116.337102,0,102,39767.618587963,2008-11-15,14:50:46
39.92614,116.337098,0,100,39767.6186111111,2008-11-15,14:50:48
39.926729,116.337832,0,99,39767.6186689815,2008-11-15,14:50:53
39.926812,116.337858,0,98,39767.6187268518,2008-11-15,14:50:58
39.92679,116.337785,0,97,39767.6187847222,2008-11-15,14:51:03
39.926746,116.337772,0,98,39767.6188425926,2008-11-15,14:51:08
39.926733,116.337759,0,98,39767.618900463,2008-11-15,14:51:13
39.926696,116.337734,0,98,39767.6189583333,2008-11-15,14:51:18
39.926673,116.33768,0,99,39767.6190162037,2008-11-15,14:51:23
39.926675,116.337666,0,99,39767.6190740741,2008-11-15,14:51:28
39.926719,116.337676,0,99,39767.6191319444,2008-11-15,14:51:33
39.926617,116.337611,0,100,39767.6191898148,2008-11-15,14:51:38
39.926532,116.337564,0,100,39767.6192476852,2008-11-15,14:51:43
39.926528,116.337553,0,100,39767.6193055556,2008-11-15,14:51:48
39.926511,116.337514,0,100,39767.6193634259,2008-11-15,14:51:53
39.926491,116.337497,0,100,39767.6194212963,2008-11-15,14:51:58
39.926492,116.337476,0,100,39767.6194791667,2008-11-15,14:52:03
39.926492,116.337448,0,100,39767.619537037,2008-11-15,14:52:08
39.926486,116.337436,0,100,39767.6195949074,2008-11-15,14:52:13
39.926456,116.337412,0,100,39767.6196527778,2008-11-15,14:52:18
39.926441,116.337363,0,101,39767.6197106481,2008-11-15,14:52:23
39.926437,116.337361,0,101,39767.6197685185,2008-11-15,14:52:28
39.926437,116.337361,0,101,39767.6198032407,2008-11-15,14:52:31
39.926438,116.337359,0,101,39767.6198263889,2008-11-15,14:52:33
39.926393,116.337333,0,100,39767.6198842593,2008-11-15,14:52:38
39.926341,116.33726,0,100,39767.6199421296,2008-11-15,14:52:43
39.926381,116.337215,0,100,39767.62,2008-11-15,14:52:48
39.9264,116.337206,0,100,39767.6200578704,2008-11-15,14:52:53
39.926287,116.337147,0,100,39767.6201157407,2008-11-15,14:52:58
39.926205,116.337105,0,100,39767.6201736111,2008-11-15,14:53:03
39.926142,116.337076,0,100,39767.6202314815,2008-11-15,14:53:08
39.926167,116.337058,0,99,39767.6202893518,2008-11-15,14:53:13
39.92619,116.337049,0,99,39767.6203472222,2008-11-15,14:53:18
39.92621,116.337065,0,99,39767.6204050926,2008-11-15,14:53:23
39.926238,116.337088,0,99,39767.620462963,2008-11-15,14:53:28
39.926197,116.33704,0,99,39767.6205208333,2008-11-15,14:53:33
39.926066,116.336953,0,99,39767.6205787037,2008-11-15,14:53:38
39.926211,116.33714,0,102,39767.6227777778,2008-11-15,14:56:48
39.926282,116.337173,0,102,39767.6228356481,2008-11-15,14:56:53
39.926532,116.337547,0,108,39767.6228935185,2008-11-15,14:56:58
39.926662,116.33779,0,114,39767.6229513889,2008-11-15,14:57:03
39.926659,116.337833,0,116,39767.6230092593,2008-11-15,14:57:08
39.926678,116.337884,0,118,39767.6230671296,2008-11-15,14:57:13
39.926784,116.337949,0,120,39767.623125,2008-11-15,14:57:18
39.926877,116.338003,0,122,39767.6231828704,2008-11-15,14:57:23
39.926944,116.338056,0,124,39767.6232407407,2008-11-15,14:57:28
39.926951,116.338103,0,127,39767.6232986111,2008-11-15,14:57:33
39.926952,116.338143,0,130,39767.6233564815,2008-11-15,14:57:38
39.926835,116.338125,0,133,39767.6234143519,2008-11-15,14:57:43
39.926727,116.338114,0,136,39767.6234722222,2008-11-15,14:57:48
39.926713,116.338134,0,140,39767.6235300926,2008-11-15,14:57:53
39.926729,116.338169,0,144,39767.623587963,2008-11-15,14:57:58
39.926717,116.338213,0,148,39767.6236458333,2008-11-15,14:58:03
39.926713,116.338254,0,151,39767.6237037037,2008-11-15,14:58:08
39.926675,116.338271,0,155,39767.6237615741,2008-11-15,14:58:13
39.92665,116.338268,0,158,39767.6238194444,2008-11-15,14:58:18
39.926664,116.338288,0,161,39767.6238773148,2008-11-15,14:58:23
39.926631,116.338313,0,164,39767.6239351852,2008-11-15,14:58:28
39.926633,116.338328,0,169,39767.6239930556,2008-11-15,14:58:33
39.926551,116.338335,0,171,39767.6240509259,2008-11-15,14:58:38
39.926557,116.338376,0,172,39767.6241087963,2008-11-15,14:58:43
39.926592,116.338405,0,173,39767.6241666667,2008-11-15,14:58:48
39.926552,116.338292,0,175,39767.624224537,2008-11-15,14:58:53
39.926515,116.338265,0,179,39767.6242824074,2008-11-15,14:58:58
39.926523,116.338223,0,184,39767.6243402778,2008-11-15,14:59:03
39.926441,116.338144,0,192,39767.6243981481,2008-11-15,14:59:08
39.926295,116.338091,0,200,39767.6244560185,2008-11-15,14:59:13
39.926261,116.338093,0,204,39767.6245138889,2008-11-15,14:59:18
39.926228,116.338092,0,208,39767.6245717593,2008-11-15,14:59:23
39.92621,116.338083,0,209,39767.6246296296,2008-11-15,14:59:28
39.926197,116.338097,0,211,39767.6246875,2008-11-15,14:59:33
39.926197,116.338097,0,211,39767.6247222222,2008-11-15,14:59:36
39.926204,116.338105,0,212,39767.6247453704,2008-11-15,14:59:38
39.926215,116.33811,0,213,39767.6248032407,2008-11-15,14:59:43
39.926243,116.338116,0,213,39767.6248611111,2008-11-15,14:59:48
39.926232,116.33815,0,214,39767.6249189815,2008-11-15,14:59:53
39.926252,116.338178,0,214,39767.6249768519,2008-11-15,14:59:58
39.926292,116.338191,0,213,39767.6250925926,2008-11-15,15:00:08
39.926358,116.338237,0,213,39767.625150463,2008-11-15,15:00:13
39.926391,116.338273,0,213,39767.6252083333,2008-11-15,15:00:18
39.926669,116.338017,0,214,39767.6253240741,2008-11-15,15:00:28
39.927069,116.33823,0,215,39767.6253819444,2008-11-15,15:00:33
39.927039,116.338224,0,215,39767.6254398148,2008-11-15,15:00:38
39.927039,116.338224,0,215,39767.625474537,2008-11-15,15:00:41
39.927032,116.338225,0,215,39767.6254976852,2008-11-15,15:00:43
39.92704,116.338196,0,215,39767.6255555556,2008-11-15,15:00:48
39.926965,116.338137,0,215,39767.6256134259,2008-11-15,15:00:53
39.926814,116.33802,0,216,39767.6256712963,2008-11-15,15:00:58
39.926784,116.337971,0,215,39767.6257291667,2008-11-15,15:01:03
39.926638,116.337863,0,215,39767.625787037,2008-11-15,15:01:08
39.926411,116.337679,0,215,39767.6258449074,2008-11-15,15:01:13
39.926234,116.337547,0,215,39767.6259027778,2008-11-15,15:01:18
39.926234,116.337547,0,215,39767.6259375,2008-11-15,15:01:21
39.92623,116.337545,0,214,39767.6259606481,2008-11-15,15:01:23
39.92621,116.337494,0,214,39767.6260185185,2008-11-15,15:01:28
39.926242,116.337452,0,213,39767.6260763889,2008-11-15,15:01:33
39.926197,116.337388,0,213,39767.6261342593,2008-11-15,15:01:38
39.926362,116.337586,0,236,39767.646099537,2008-11-15,15:30:23
39.926452,116.337786,0,237,39767.6461574074,2008-11-15,15:30:28
39.926503,116.337884,0,239,39767.6462152778,2008-11-15,15:30:33
39.926547,116.337986,0,240,39767.6462731481,2008-11-15,15:30:38
39.926553,116.33806,0,241,39767.6463310185,2008-11-15,15:30:43
39.926567,116.338093,0,241,39767.6463888889,2008-11-15,15:30:48
39.926575,116.338173,0,242,39767.6464467593,2008-11-15,15:30:53
39.926589,116.338265,0,242,39767.6465046296,2008-11-15,15:30:58
39.926572,116.338361,0,243,39767.6465625,2008-11-15,15:31:03
39.926513,116.338434,0,244,39767.6466203704,2008-11-15,15:31:08
39.926542,116.338464,0,245,39767.6466782407,2008-11-15,15:31:13
39.926589,116.338502,0,247,39767.6467361111,2008-11-15,15:31:18
39.926608,116.338506,0,250,39767.6467939815,2008-11-15,15:31:23
39.926556,116.338527,0,253,39767.6468518519,2008-11-15,15:31:28
39.926496,116.338445,0,261,39767.6469097222,2008-11-15,15:31:33
39.926508,116.338406,0,265,39767.6469675926,2008-11-15,15:31:38
39.926483,116.338377,0,269,39767.647025463,2008-11-15,15:31:43
39.926426,116.338315,0,274,39767.6470833333,2008-11-15,15:31:48
39.92642,116.338288,0,277,39767.6471412037,2008-11-15,15:31:53
39.926455,116.338265,0,279,39767.6471990741,2008-11-15,15:31:58
39.926496,116.338227,0,280,39767.6472569444,2008-11-15,15:32:03
39.926521,116.338145,0,281,39767.6473148148,2008-11-15,15:32:08
39.926554,116.338057,0,282,39767.6473726852,2008-11-15,15:32:13
39.926596,116.337994,0,283,39767.6474305556,2008-11-15,15:32:18
39.926598,116.337891,0,286,39767.6474884259,2008-11-15,15:32:23
39.926591,116.337803,0,288,39767.6475462963,2008-11-15,15:32:28
39.926537,116.337698,0,291,39767.6476041667,2008-11-15,15:32:33
39.92655,116.337662,0,290,39767.647662037,2008-11-15,15:32:38
39.926626,116.337547,0,289,39767.6477199074,2008-11-15,15:32:43
39.926578,116.337639,0,288,39767.6477777778,2008-11-15,15:32:48
39.926633,116.337611,0,286,39767.6478356481,2008-11-15,15:32:53
39.926564,116.337627,0,284,39767.6478935185,2008-11-15,15:32:58
39.926747,116.337379,0,283,39767.6479513889,2008-11-15,15:33:03
39.925933,116.33825,0,282,39767.6480092593,2008-11-15,15:33:08
39.925903,116.338265,0,280,39767.6480671296,2008-11-15,15:33:13
39.926224,116.338116,0,282,39767.648125,2008-11-15,15:33:18
39.926243,116.338112,0,282,39767.6481828704,2008-11-15,15:33:23
39.926226,116.338134,0,282,39767.6482407407,2008-11-15,15:33:28
39.926226,116.338134,0,282,39767.648275463,2008-11-15,15:33:31
39.926232,116.338133,0,282,39767.6482986111,2008-11-15,15:33:33
39.926311,116.338105,0,283,39767.6483564815,2008-11-15,15:33:38
39.92632,116.338116,0,286,39767.6484143519,2008-11-15,15:33:43
39.926298,116.338188,0,284,39767.6484722222,2008-11-15,15:33:48
39.926307,116.338248,0,283,39767.6485300926,2008-11-15,15:33:53
39.926337,116.338292,0,284,39767.648587963,2008-11-15,15:33:58
39.926362,116.338344,0,285,39767.6486458333,2008-11-15,15:34:03
39.926395,116.338359,0,285,39767.6487037037,2008-11-15,15:34:08
39.9264,116.338405,0,286,39767.6487615741,2008-11-15,15:34:13
39.926409,116.338412,0,286,39767.6488194444,2008-11-15,15:34:18
39.926405,116.338407,0,287,39767.6488773148,2008-11-15,15:34:23
39.926412,116.338401,0,287,39767.6489351852,2008-11-15,15:34:28
39.926412,116.338401,0,287,39767.6489699074,2008-11-15,15:34:31
39.926409,116.338394,0,287,39767.6489930556,2008-11-15,15:34:33
39.926416,116.338379,0,288,39767.6490509259,2008-11-15,15:34:38
39.926384,116.338368,0,288,39767.6491087963,2008-11-15,15:34:43
39.926365,116.338355,0,288,39767.6491666667,2008-11-15,15:34:48
39.926348,116.338372,0,287,39767.649224537,2008-11-15,15:34:53
39.926335,116.338388,0,287,39767.6492824074,2008-11-15,15:34:58
39.926319,116.338392,0,286,39767.6493402778,2008-11-15,15:35:03
39.926312,116.338424,0,285,39767.6493981481,2008-11-15,15:35:08
39.926305,116.338448,0,284,39767.6494560185,2008-11-15,15:35:13
39.926296,116.338427,0,285,39767.6495138889,2008-11-15,15:35:18
39.926297,116.338394,0,283,39767.6495717593,2008-11-15,15:35:23
39.926318,116.33839,0,282,39767.6496296296,2008-11-15,15:35:28
39.926343,116.338411,0,281,39767.6496875,2008-11-15,15:35:33
39.92638,116.33849,0,278,39767.6497453704,2008-11-15,15:35:38
39.926339,116.33841,0,280,39767.6498032407,2008-11-15,15:35:43
39.926293,116.338334,0,281,39767.6498611111,2008-11-15,15:35:48
39.926294,116.338309,0,277,39767.6499189815,2008-11-15,15:35:53
39.926293,116.338232,0,276,39767.6499768518,2008-11-15,15:35:58
39.926322,116.33818,0,276,39767.6500347222,2008-11-15,15:36:03
39.926322,116.33818,0,276,39767.6500694444,2008-11-15,15:36:06
39.926322,116.338178,0,276,39767.6500925926,2008-11-15,15:36:08
39.926293,116.338195,0,277,39767.650150463,2008-11-15,15:36:13
39.926273,116.338194,0,277,39767.6502083333,2008-11-15,15:36:18
39.926318,116.338224,0,277,39767.6502662037,2008-11-15,15:36:23
39.926334,116.338245,0,276,39767.6503240741,2008-11-15,15:36:28
39.926355,116.338292,0,275,39767.6503819444,2008-11-15,15:36:33
39.926367,116.33829,0,276,39767.6504398148,2008-11-15,15:36:38
39.926386,116.33835,0,277,39767.6504976852,2008-11-15,15:36:43
39.926383,116.338373,0,277,39767.6505555556,2008-11-15,15:36:48
39.926356,116.338392,0,277,39767.6506134259,2008-11-15,15:36:53
39.926344,116.338386,0,277,39767.6506712963,2008-11-15,15:36:58
39.92636,116.338368,0,276,39767.6507291667,2008-11-15,15:37:03
39.926368,116.33834,0,275,39767.650787037,2008-11-15,15:37:08
39.92639,116.338304,0,276,39767.6508449074,2008-11-15,15:37:13
39.92639,116.338304,0,276,39767.6508796296,2008-11-15,15:37:16
39.926397,116.338298,0,276,39767.6509027778,2008-11-15,15:37:18
39.926385,116.338361,0,277,39767.6509606481,2008-11-15,15:37:23
39.926372,116.338382,0,277,39767.6510185185,2008-11-15,15:37:28
39.926373,116.338355,0,278,39767.6510763889,2008-11-15,15:37:33
39.926387,116.338334,0,279,39767.6511342593,2008-11-15,15:37:38
39.926395,116.338324,0,279,39767.6511921296,2008-11-15,15:37:43
39.926408,116.338298,0,280,39767.65125,2008-11-15,15:37:48
39.926404,116.338286,0,280,39767.6513078704,2008-11-15,15:37:53
39.926416,116.338288,0,280,39767.6513657407,2008-11-15,15:37:58
39.926416,116.338288,0,280,39767.651400463,2008-11-15,15:38:01
39.926414,116.338296,0,285,39767.6514236111,2008-11-15,15:38:03
39.926418,116.338331,0,288,39767.6514814815,2008-11-15,15:38:08
39.9264,116.338422,0,291,39767.6515393518,2008-11-15,15:38:13
39.926379,116.338508,0,295,39767.6515972222,2008-11-15,15:38:18
39.926418,116.338561,0,298,39767.6516550926,2008-11-15,15:38:23
39.926445,116.338606,0,301,39767.651712963,2008-11-15,15:38:28
39.92648,116.338642,0,302,39767.6517708333,2008-11-15,15:38:33
39.926477,116.33873,0,302,39767.6518287037,2008-11-15,15:38:38
39.926487,116.338837,0,303,39767.6518865741,2008-11-15,15:38:43
39.926529,116.338936,0,306,39767.6519444444,2008-11-15,15:38:48
39.92655,116.339023,0,310,39767.6520023148,2008-11-15,15:38:53
39.926538,116.339132,0,314,39767.6520601852,2008-11-15,15:38:58
39.926535,116.33927,0,316,39767.6521180556,2008-11-15,15:39:03
39.926535,116.339402,0,319,39767.6521759259,2008-11-15,15:39:08
39.926565,116.339531,0,321,39767.6522337963,2008-11-15,15:39:13
39.926567,116.339609,0,326,39767.6522916667,2008-11-15,15:39:18
39.926587,116.339584,0,330,39767.652349537,2008-11-15,15:39:23
39.926598,116.339556,0,332,39767.6524074074,2008-11-15,15:39:28
39.926607,116.339664,0,334,39767.6524652778,2008-11-15,15:39:33
39.926582,116.339686,0,333,39767.6525231482,2008-11-15,15:39:38
39.926566,116.339663,0,332,39767.6525810185,2008-11-15,15:39:43
39.926558,116.339686,0,334,39767.6526388889,2008-11-15,15:39:48
39.926513,116.339666,0,337,39767.6526967593,2008-11-15,15:39:53
39.926501,116.339706,0,338,39767.6527546296,2008-11-15,15:39:58
39.926583,116.339763,0,340,39767.6528125,2008-11-15,15:40:03
39.926604,116.339713,0,341,39767.6528703704,2008-11-15,15:40:08
39.926685,116.339061,0,340,39767.6529282407,2008-11-15,15:40:13
39.926812,116.338802,0,342,39767.6529861111,2008-11-15,15:40:18
39.926981,116.338487,0,344,39767.6530439815,2008-11-15,15:40:23
39.927124,116.338234,0,346,39767.6531018519,2008-11-15,15:40:28
39.927256,116.337981,0,348,39767.6531597222,2008-11-15,15:40:33
39.927397,116.337705,0,349,39767.6532175926,2008-11-15,15:40:38
39.927239,116.337759,0,351,39767.653275463,2008-11-15,15:40:43
39.927125,116.337821,0,351,39767.6533333333,2008-11-15,15:40:48
39.927102,116.33778,0,353,39767.6533912037,2008-11-15,15:40:53
39.927082,116.337604,0,352,39767.6534490741,2008-11-15,15:40:58
39.927031,116.337499,0,352,39767.6535069444,2008-11-15,15:41:03
39.926968,116.337455,0,349,39767.6535648148,2008-11-15,15:41:08
39.926917,116.337412,0,345,39767.6536226852,2008-11-15,15:41:13
39.926839,116.337325,0,343,39767.6536805556,2008-11-15,15:41:18
39.926713,116.337383,0,343,39767.6537384259,2008-11-15,15:41:23
39.926633,116.337597,0,344,39767.6537962963,2008-11-15,15:41:28
39.926587,116.337587,0,345,39767.6538541667,2008-11-15,15:41:33
39.926593,116.337529,0,344,39767.653912037,2008-11-15,15:41:38
39.926626,116.337477,0,339,39767.6539699074,2008-11-15,15:41:43
39.926626,116.337477,0,339,39767.6540046296,2008-11-15,15:41:46
39.926628,116.33748,0,336,39767.6540277778,2008-11-15,15:41:48
39.926664,116.337533,0,331,39767.6540856481,2008-11-15,15:41:53
39.926688,116.337557,0,327,39767.6541435185,2008-11-15,15:41:58
39.926704,116.337557,0,326,39767.6542013889,2008-11-15,15:42:03
39.926723,116.337589,0,325,39767.6542592593,2008-11-15,15:42:08
39.926747,116.337557,0,323,39767.6543171296,2008-11-15,15:42:13
39.926773,116.337555,0,321,39767.654375,2008-11-15,15:42:18
39.926791,116.337594,0,321,39767.6544328704,2008-11-15,15:42:23
39.926807,116.337712,0,321,39767.6544907407,2008-11-15,15:42:28
39.926817,116.33771,0,322,39767.6545486111,2008-11-15,15:42:33
39.926856,116.337682,0,320,39767.6546064815,2008-11-15,15:42:38
39.9269,116.337662,0,318,39767.6546643519,2008-11-15,15:42:43
39.926936,116.337592,0,317,39767.6547222222,2008-11-15,15:42:48
39.926963,116.337498,0,316,39767.6547800926,2008-11-15,15:42:53
39.92701,116.337412,0,312,39767.654837963,2008-11-15,15:42:58
39.927051,116.337363,0,306,39767.6548958333,2008-11-15,15:43:03
39.927068,116.337392,0,305,39767.6549537037,2008-11-15,15:43:08
39.927103,116.337424,0,304,39767.6550115741,2008-11-15,15:43:13
39.927104,116.337447,0,304,39767.6550694444,2008-11-15,15:43:18
39.9271,116.33739,0,304,39767.6551273148,2008-11-15,15:43:23
39.927097,116.337378,0,304,39767.6551851852,2008-11-15,15:43:28
39.927076,116.337408,0,305,39767.6552430556,2008-11-15,15:43:33
39.926652,116.338139,0,307,39767.6553009259,2008-11-15,15:43:38
39.926595,116.338144,0,308,39767.6553587963,2008-11-15,15:43:43
39.926585,116.338077,0,308,39767.6554166667,2008-11-15,15:43:48
39.92658,116.338034,0,310,39767.655474537,2008-11-15,15:43:53
39.926581,116.338052,0,310,39767.6555324074,2008-11-15,15:43:58
39.926618,116.338043,0,309,39767.6555902778,2008-11-15,15:44:03
39.926654,116.338044,0,309,39767.6556481481,2008-11-15,15:44:08
39.926661,116.338067,0,310,39767.6557060185,2008-11-15,15:44:13
39.926667,116.338043,0,311,39767.6557638889,2008-11-15,15:44:18
39.926681,116.33806,0,311,39767.6558217593,2008-11-15,15:44:23
39.926681,116.33806,0,311,39767.6558564815,2008-11-15,15:44:26
39.926684,116.338062,0,312,39767.6558796296,2008-11-15,15:44:28
39.926697,116.338058,0,313,39767.6559375,2008-11-15,15:44:33
39.926705,116.338091,0,314,39767.6559953704,2008-11-15,15:44:38
39.92672,116.338111,0,314,39767.6560532407,2008-11-15,15:44:43
39.926727,116.338141,0,315,39767.6561111111,2008-11-15,15:44:48
39.926751,116.338139,0,316,39767.6561689815,2008-11-15,15:44:53
39.92676,116.338144,0,316,39767.6562268519,2008-11-15,15:44:58
39.926757,116.338143,0,316,39767.6562847222,2008-11-15,15:45:03
39.926752,116.338142,0,316,39767.6563425926,2008-11-15,15:45:08
39.926745,116.338141,0,316,39767.656400463,2008-11-15,15:45:13
39.926745,116.338141,0,316,39767.6564351852,2008-11-15,15:45:16
39.926749,116.338142,0,316,39767.6564583333,2008-11-15,15:45:18
39.92676,116.338162,0,317,39767.6565162037,2008-11-15,15:45:23
39.926779,116.338194,0,317,39767.6565740741,2008-11-15,15:45:28
39.92678,116.338209,0,318,39767.6566319444,2008-11-15,15:45:33
39.926787,116.338188,0,319,39767.6566898148,2008-11-15,15:45:38
39.926801,116.338177,0,320,39767.6567476852,2008-11-15,15:45:43
39.926818,116.338173,0,321,39767.6568055556,2008-11-15,15:45:48
39.926827,116.338157,0,323,39767.6568634259,2008-11-15,15:45:53
39.926833,116.338157,0,324,39767.6569212963,2008-11-15,15:45:58
39.926836,116.338158,0,324,39767.6569791667,2008-11-15,15:46:03
39.92683,116.338157,0,325,39767.657037037,2008-11-15,15:46:08
39.92683,116.338158,0,325,39767.6570949074,2008-11-15,15:46:13
39.926837,116.338158,0,325,39767.6571527778,2008-11-15,15:46:18
39.926837,116.338158,0,325,39767.6571875,2008-11-15,15:46:21
39.926844,116.338158,0,325,39767.6572106481,2008-11-15,15:46:23
39.926853,116.338157,0,325,39767.6572685185,2008-11-15,15:46:28
39.926859,116.338158,0,325,39767.6573263889,2008-11-15,15:46:33
39.926867,116.338158,0,325,39767.6573842593,2008-11-15,15:46:38
39.926874,116.338158,0,326,39767.6574421296,2008-11-15,15:46:43
39.926879,116.338157,0,327,39767.6575,2008-11-15,15:46:48
39.926886,116.338157,0,328,39767.6575578704,2008-11-15,15:46:53
39.926891,116.338157,0,329,39767.6576157407,2008-11-15,15:46:58
39.926893,116.338156,0,330,39767.6576736111,2008-11-15,15:47:03
39.926893,116.338156,0,330,39767.6577083333,2008-11-15,15:47:06
39.9269,116.338156,0,331,39767.6577314815,2008-11-15,15:47:08
39.926903,116.338141,0,332,39767.6577893518,2008-11-15,15:47:13
39.926912,116.338141,0,334,39767.6578472222,2008-11-15,15:47:18
39.926932,116.338149,0,335,39767.6579050926,2008-11-15,15:47:23
39.926944,116.338126,0,337,39767.657962963,2008-11-15,15:47:28
39.926946,116.338091,0,338,39767.6580208333,2008-11-15,15:47:33
39.926941,116.338089,0,339,39767.6580787037,2008-11-15,15:47:38
39.926935,116.338087,0,339,39767.6581365741,2008-11-15,15:47:43
39.926929,116.338085,0,339,39767.6581944444,2008-11-15,15:47:48
39.926929,116.338085,0,339,39767.6582291667,2008-11-15,15:47:51
39.926931,116.338083,0,339,39767.6582523148,2008-11-15,15:47:53
39.92694,116.338067,0,339,39767.6583101852,2008-11-15,15:47:58
39.926961,116.338061,0,339,39767.6583680556,2008-11-15,15:48:03
39.926963,116.338052,0,340,39767.6584259259,2008-11-15,15:48:08
39.926953,116.338058,0,341,39767.6584837963,2008-11-15,15:48:13
39.926962,116.338024,0,342,39767.6585416667,2008-11-15,15:48:18
39.926951,116.337998,0,344,39767.658599537,2008-11-15,15:48:23
39.926951,116.337998,0,344,39767.6586342593,2008-11-15,15:48:26
39.926957,116.337998,0,345,39767.6586574074,2008-11-15,15:48:28
39.92696,116.337981,0,346,39767.6587152778,2008-11-15,15:48:33
39.926964,116.337959,0,345,39767.6587731481,2008-11-15,15:48:38
39.926956,116.337928,0,345,39767.6588310185,2008-11-15,15:48:43
39.926949,116.337914,0,346,39767.6588888889,2008-11-15,15:48:48
39.926949,116.337914,0,346,39767.6589236111,2008-11-15,15:48:51
39.926945,116.337913,0,346,39767.6589467593,2008-11-15,15:48:53
39.926921,116.337869,0,345,39767.6590046296,2008-11-15,15:48:58
39.926913,116.337867,0,345,39767.6590625,2008-11-15,15:49:03
39.926913,116.337867,0,345,39767.6590972222,2008-11-15,15:49:06
39.926919,116.337867,0,345,39767.6591203704,2008-11-15,15:49:08
39.926899,116.33782,0,344,39767.6591782407,2008-11-15,15:49:13
39.926899,116.33782,0,344,39767.659212963,2008-11-15,15:49:16
39.926902,116.337826,0,344,39767.6592361111,2008-11-15,15:49:18
39.926907,116.337805,0,345,39767.6592939815,2008-11-15,15:49:23
39.926906,116.337725,0,344,39767.6593518518,2008-11-15,15:49:28
39.926881,116.337675,0,345,39767.6594097222,2008-11-15,15:49:33
39.926881,116.337675,0,345,39767.6594444444,2008-11-15,15:49:36
39.926873,116.33767,0,345,39767.6594675926,2008-11-15,15:49:38
39.926887,116.337671,0,345,39767.659525463,2008-11-15,15:49:43
39.926874,116.337642,0,345,39767.6595833333,2008-11-15,15:49:48
39.926874,116.337637,0,345,39767.6596412037,2008-11-15,15:49:53
39.92688,116.337636,0,346,39767.6596990741,2008-11-15,15:49:58
39.926887,116.337634,0,347,39767.6597569444,2008-11-15,15:50:03
39.926892,116.337633,0,347,39767.6598148148,2008-11-15,15:50:08
39.926892,116.337633,0,347,39767.659849537,2008-11-15,15:50:11
39.926886,116.337634,0,348,39767.6598726852,2008-11-15,15:50:13
39.926825,116.33772,0,342,39767.6599305556,2008-11-15,15:50:18
39.926825,116.33772,0,342,39767.6599652778,2008-11-15,15:50:21
39.926823,116.337721,0,342,39767.6599884259,2008-11-15,15:50:23
39.92682,116.337701,0,342,39767.6600462963,2008-11-15,15:50:28
39.92682,116.337701,0,342,39767.6600810185,2008-11-15,15:50:31
39.926823,116.3377,0,342,39767.6601041667,2008-11-15,15:50:33
39.926814,116.337698,0,342,39767.660162037,2008-11-15,15:50:38
39.926798,116.337668,0,342,39767.6602199074,2008-11-15,15:50:43
39.92678,116.33768,0,342,39767.6602777778,2008-11-15,15:50:48
39.92678,116.33768,0,342,39767.6603125,2008-11-15,15:50:51
39.92678,116.337681,0,342,39767.6603356482,2008-11-15,15:50:53
39.926789,116.337684,0,342,39767.6603935185,2008-11-15,15:50:58
39.926789,116.337684,0,342,39767.6604282407,2008-11-15,15:51:01
39.926794,116.337684,0,342,39767.6604513889,2008-11-15,15:51:03
39.926786,116.337745,0,341,39767.6605092593,2008-11-15,15:51:08
39.926791,116.337743,0,341,39767.6605671296,2008-11-15,15:51:13
39.926797,116.337742,0,341,39767.660625,2008-11-15,15:51:18
39.926797,116.337742,0,341,39767.6606597222,2008-11-15,15:51:21
39.926793,116.337738,0,342,39767.6606828704,2008-11-15,15:51:23
39.926312,116.337902,0,334,39767.6609143519,2008-11-15,15:51:43
39.926299,116.337849,0,336,39767.6609722222,2008-11-15,15:51:48
39.926299,116.337849,0,336,39767.6610069444,2008-11-15,15:51:51
39.9263,116.337848,0,336,39767.6610300926,2008-11-15,15:51:53
39.926317,116.337854,0,332,39767.661087963,2008-11-15,15:51:58
39.926318,116.337844,0,329,39767.6611458333,2008-11-15,15:52:03
39.926362,116.337755,0,324,39767.6612037037,2008-11-15,15:52:08
39.926401,116.337674,0,315,39767.6612615741,2008-11-15,15:52:13
39.926429,116.33761,0,315,39767.6613194444,2008-11-15,15:52:18
39.926461,116.337537,0,314,39767.6613773148,2008-11-15,15:52:23
39.926275,116.336756,0,127,39767.6615509259,2008-11-15,15:52:38
39.926253,116.337034,0,189,39767.6616087963,2008-11-15,15:52:43
39.92633,116.337464,0,231,39767.6616666667,2008-11-15,15:52:48
39.926331,116.337467,0,232,39767.661724537,2008-11-15,15:52:53
39.926336,116.33747,0,232,39767.6617824074,2008-11-15,15:52:58
39.926336,116.33747,0,232,39767.6618402778,2008-11-15,15:53:03
39.926332,116.33747,0,232,39767.6618981481,2008-11-15,15:53:08
39.926338,116.33747,0,232,39767.6619560185,2008-11-15,15:53:13
39.926337,116.337468,0,232,39767.6620138889,2008-11-15,15:53:18
39.926337,116.337468,0,232,39767.6620486111,2008-11-15,15:53:21
39.926332,116.337465,0,232,39767.6620717593,2008-11-15,15:53:23
39.9263,116.337471,0,232,39767.6621296296,2008-11-15,15:53:28
39.92626,116.337432,0,232,39767.6621875,2008-11-15,15:53:33
39.926231,116.337377,0,232,39767.6622453704,2008-11-15,15:53:38
39.926236,116.337337,0,232,39767.6623032407,2008-11-15,15:53:43
39.926229,116.337337,0,231,39767.6623611111,2008-11-15,15:53:48
39.926228,116.337337,0,231,39767.6624189815,2008-11-15,15:53:53
39.926231,116.337336,0,231,39767.6624768519,2008-11-15,15:53:58
39.926231,116.337334,0,231,39767.6625347222,2008-11-15,15:54:03
39.926231,116.337334,0,231,39767.6625694444,2008-11-15,15:54:06
39.926225,116.337333,0,231,39767.6625925926,2008-11-15,15:54:08
39.926205,116.337353,0,231,39767.662650463,2008-11-15,15:54:13
39.92619,116.337345,0,231,39767.6627083333,2008-11-15,15:54:18
39.926202,116.337311,0,231,39767.6627662037,2008-11-15,15:54:23
39.926202,116.337311,0,231,39767.6628009259,2008-11-15,15:54:26
39.926197,116.337311,0,231,39767.6628240741,2008-11-15,15:54:28
39.926191,116.337323,0,231,39767.6628819444,2008-11-15,15:54:33
39.926191,116.337323,0,231,39767.662974537,2008-11-15,15:54:41
39.926193,116.337323,0,231,39767.6629976852,2008-11-15,15:54:43
39.926184,116.337319,0,231,39767.6630555556,2008-11-15,15:54:48
39.926208,116.337277,0,231,39767.6631134259,2008-11-15,15:54:53
39.926181,116.337252,0,231,39767.6631712963,2008-11-15,15:54:58
39.926157,116.337262,0,230,39767.6632291667,2008-11-15,15:55:03
39.926137,116.337294,0,230,39767.663287037,2008-11-15,15:55:08
39.926097,116.337301,0,230,39767.6633449074,2008-11-15,15:55:13
39.926083,116.337283,0,230,39767.6634027778,2008-11-15,15:55:18
39.926086,116.337256,0,230,39767.6634606481,2008-11-15,15:55:23
39.926077,116.337243,0,230,39767.6635185185,2008-11-15,15:55:28
39.926061,116.337263,0,230,39767.6635763889,2008-11-15,15:55:33
39.926033,116.337374,0,230,39767.6636342593,2008-11-15,15:55:38
39.926,116.337458,0,229,39767.6636921296,2008-11-15,15:55:43
39.927124,116.336845,0,230,39767.6639814815,2008-11-15,15:56:08
39.927166,116.336982,0,230,39767.6640972222,2008-11-15,15:56:18
39.927248,116.336935,0,231,39767.6641550926,2008-11-15,15:56:23
39.927317,116.336864,0,231,39767.664212963,2008-11-15,15:56:28
39.927348,116.336777,0,231,39767.6642708333,2008-11-15,15:56:33
39.927354,116.336761,0,232,39767.6643287037,2008-11-15,15:56:38
39.927354,116.336761,0,232,39767.6643634259,2008-11-15,15:56:41
39.927349,116.336762,0,232,39767.6643865741,2008-11-15,15:56:43
39.927344,116.33672,0,232,39767.6644444444,2008-11-15,15:56:48
39.927373,116.336765,0,231,39767.6645023148,2008-11-15,15:56:53
39.927395,116.336782,0,231,39767.6645601852,2008-11-15,15:56:58
39.927403,116.33678,0,231,39767.6646180556,2008-11-15,15:57:03
39.927406,116.336778,0,231,39767.6646759259,2008-11-15,15:57:08
39.927407,116.336776,0,231,39767.6647337963,2008-11-15,15:57:13
39.927408,116.336774,0,231,39767.6647916667,2008-11-15,15:57:18
39.927408,116.336774,0,231,39767.6648263889,2008-11-15,15:57:21
39.927402,116.336774,0,230,39767.664849537,2008-11-15,15:57:23
39.927359,116.336759,0,230,39767.6649074074,2008-11-15,15:57:28
39.927321,116.33688,0,230,39767.6649652778,2008-11-15,15:57:33
39.927263,116.336954,0,230,39767.6650231481,2008-11-15,15:57:38
39.92719,116.336954,0,230,39767.6650810185,2008-11-15,15:57:43
39.927142,116.336896,0,232,39767.6651388889,2008-11-15,15:57:48
39.92728,116.336955,0,231,39767.6661226852,2008-11-15,15:59:13
39.927436,116.336917,0,231,39767.6661805556,2008-11-15,15:59:18
39.927499,116.336815,0,231,39767.6662384259,2008-11-15,15:59:23
39.927503,116.336756,0,233,39767.6662962963,2008-11-15,15:59:28
39.927481,116.336709,0,235,39767.6663541667,2008-11-15,15:59:33
39.927458,116.336654,0,236,39767.666412037,2008-11-15,15:59:38
39.927458,116.336654,0,236,39767.6664467593,2008-11-15,15:59:41
39.927463,116.336652,0,237,39767.6664699074,2008-11-15,15:59:43
39.927475,116.336571,0,236,39767.6665277778,2008-11-15,15:59:48
39.927484,116.336624,0,234,39767.6665856481,2008-11-15,15:59:53
