# Supplementary material for: A location privacy protection method based on blockchain and threshold cryptography
Source: PLoS One. 2025 Jun 4;20(6):e0324551. doi: 10.1371/journal.pone.0324551 (PMC12136415; doi:10.1371/journal.pone.0324551)
Supplement: S1 File — (ZIP) [file pone.0324551.s001.zip › Data/002/Trajectory/20081116034332.plt]

Geolife trajectory
WGS 84
Altitude is in Feet
Reserved 3
0,2,255,My Track,0,0,2,8421376
0
39.926459,116.337653,0,492,39768.1552314815,2008-11-16,03:43:32
39.926359,116.337459,0,57,39768.1552893519,2008-11-16,03:43:37
39.926275,116.337395,0,53,39768.1553472222,2008-11-16,03:43:42
39.92617,116.337286,0,45,39768.1554050926,2008-11-16,03:43:47
39.926129,116.337245,0,49,39768.155462963,2008-11-16,03:43:52
39.926163,116.337212,0,55,39768.1555208333,2008-11-16,03:43:57
39.926245,116.337179,0,68,39768.1555787037,2008-11-16,03:44:02
39.926247,116.337104,0,90,39768.1556365741,2008-11-16,03:44:07
39.92624,116.33707,0,99,39768.1556944444,2008-11-16,03:44:12
39.926251,116.336986,0,111,39768.1557523148,2008-11-16,03:44:17
39.926277,116.336871,0,129,39768.1558101852,2008-11-16,03:44:22
39.926277,116.336871,0,129,39768.1558449074,2008-11-16,03:44:25
39.926285,116.336871,0,134,39768.1558680556,2008-11-16,03:44:27
39.926309,116.336815,0,143,39768.1559259259,2008-11-16,03:44:32
39.92632,116.336797,0,145,39768.1559837963,2008-11-16,03:44:37
39.926346,116.336768,0,146,39768.1560416667,2008-11-16,03:44:42
39.926304,116.336677,0,159,39768.156099537,2008-11-16,03:44:47
39.926315,116.336661,0,164,39768.1561574074,2008-11-16,03:44:52
39.926339,116.33666,0,171,39768.1562152778,2008-11-16,03:44:57
39.926401,116.336676,0,186,39768.1562731481,2008-11-16,03:45:02
39.926437,116.336676,0,190,39768.1563310185,2008-11-16,03:45:07
39.926466,116.33669,0,190,39768.1563888889,2008-11-16,03:45:12
39.92645,116.336695,0,190,39768.1564467593,2008-11-16,03:45:17
39.92646,116.336677,0,190,39768.1565046296,2008-11-16,03:45:22
39.926475,116.336624,0,188,39768.1565625,2008-11-16,03:45:27
39.926496,116.336538,0,186,39768.1566203704,2008-11-16,03:45:32
39.926551,116.336545,0,183,39768.1566782407,2008-11-16,03:45:37
39.926628,116.336539,0,181,39768.1567361111,2008-11-16,03:45:42
39.926658,116.336564,0,178,39768.1567939815,2008-11-16,03:45:47
39.926712,116.336575,0,175,39768.1568518518,2008-11-16,03:45:52
39.926708,116.336586,0,174,39768.1569097222,2008-11-16,03:45:57
39.926742,116.336582,0,175,39768.1569675926,2008-11-16,03:46:02
39.926793,116.336568,0,177,39768.157025463,2008-11-16,03:46:07
39.926828,116.336538,0,181,39768.1570833333,2008-11-16,03:46:12
39.926781,116.336423,0,184,39768.1571412037,2008-11-16,03:46:17
39.926771,116.336339,0,180,39768.1571990741,2008-11-16,03:46:22
39.926793,116.336235,0,176,39768.1572569444,2008-11-16,03:46:27
39.9268,116.336168,0,173,39768.1573148148,2008-11-16,03:46:32
39.926712,116.336166,0,175,39768.1573726852,2008-11-16,03:46:37
39.926634,116.336149,0,176,39768.1574305556,2008-11-16,03:46:42
39.926586,116.336135,0,177,39768.1574884259,2008-11-16,03:46:47
39.926524,116.336151,0,176,39768.1575462963,2008-11-16,03:46:52
39.926504,116.33616,0,175,39768.1576041667,2008-11-16,03:46:57
39.926484,116.336159,0,174,39768.157662037,2008-11-16,03:47:02
39.926379,116.336124,0,176,39768.1577199074,2008-11-16,03:47:07
39.926378,116.336096,0,178,39768.1577777778,2008-11-16,03:47:12
39.926332,116.33597,0,181,39768.1578356481,2008-11-16,03:47:17
39.926325,116.335855,0,185,39768.1578935185,2008-11-16,03:47:22
39.926311,116.335728,0,185,39768.1579513889,2008-11-16,03:47:27
39.926314,116.335727,0,186,39768.1580092593,2008-11-16,03:47:32
39.926319,116.335724,0,186,39768.1580671296,2008-11-16,03:47:37
39.926319,116.335724,0,186,39768.1581018518,2008-11-16,03:47:40
39.926321,116.335717,0,186,39768.158125,2008-11-16,03:47:42
39.92631,116.335683,0,187,39768.1581828704,2008-11-16,03:47:47
39.926273,116.335593,0,187,39768.1582407407,2008-11-16,03:47:52
39.926211,116.335471,0,187,39768.1582986111,2008-11-16,03:47:57
39.926128,116.335328,0,187,39768.1583564815,2008-11-16,03:48:02
39.926072,116.335126,0,187,39768.1584143518,2008-11-16,03:48:07
39.926056,116.334969,0,187,39768.1584722222,2008-11-16,03:48:12
39.926096,116.334849,0,188,39768.1585300926,2008-11-16,03:48:17
39.926122,116.334806,0,189,39768.158587963,2008-11-16,03:48:22
39.926161,116.334763,0,189,39768.1586458333,2008-11-16,03:48:27
39.926272,116.33465,0,189,39768.1587037037,2008-11-16,03:48:32
39.926397,116.334501,0,190,39768.1587615741,2008-11-16,03:48:37
39.926269,116.335689,0,-40,39768.1595138889,2008-11-16,03:49:42
39.926277,116.335704,0,-24,39768.1595717593,2008-11-16,03:49:47
39.926277,116.335704,0,-24,39768.1596064815,2008-11-16,03:49:50
39.926275,116.335699,0,-23,39768.1596296296,2008-11-16,03:49:52
39.926231,116.335722,0,-5,39768.1596875,2008-11-16,03:49:57
39.926231,116.335722,0,-5,39768.1597222222,2008-11-16,03:50:00
39.926223,116.335721,0,4,39768.1597453704,2008-11-16,03:50:02
39.926245,116.335667,0,13,39768.1598032407,2008-11-16,03:50:07
39.926255,116.335616,0,19,39768.1598611111,2008-11-16,03:50:12
39.92622,116.335595,0,27,39768.1599189815,2008-11-16,03:50:17
39.926194,116.335593,0,34,39768.1599768519,2008-11-16,03:50:22
39.926138,116.335613,0,33,39768.1600347222,2008-11-16,03:50:27
39.926075,116.335645,0,29,39768.1600925926,2008-11-16,03:50:32
39.92597,116.335694,0,23,39768.160150463,2008-11-16,03:50:37
39.92648,116.335345,0,204,39768.1613078704,2008-11-16,03:52:17
39.926377,116.335438,0,203,39768.1613657407,2008-11-16,03:52:22
39.926093,116.335892,0,515,39768.1665740741,2008-11-16,03:59:52
39.925958,116.335998,0,522,39768.1666319444,2008-11-16,03:59:57
39.925858,116.336003,0,523,39768.1666898148,2008-11-16,04:00:02
39.92578,116.335992,0,522,39768.1667476852,2008-11-16,04:00:07
39.925937,116.335905,0,578,39768.1668055556,2008-11-16,04:00:12
39.926292,116.335422,0,-39,39768.1668634259,2008-11-16,04:00:17
39.92636,116.335376,0,-84,39768.1669212963,2008-11-16,04:00:22
39.926329,116.335379,0,-115,39768.1669791667,2008-11-16,04:00:27
39.926269,116.335429,0,-113,39768.167037037,2008-11-16,04:00:32
39.926178,116.335584,0,-92,39768.1670949074,2008-11-16,04:00:37
39.926175,116.335629,0,-89,39768.1671527778,2008-11-16,04:00:42
39.926275,116.335567,0,-3,39768.1672106481,2008-11-16,04:00:47
39.926411,116.335501,0,30,39768.1672685185,2008-11-16,04:00:52
39.926427,116.335452,0,48,39768.1673263889,2008-11-16,04:00:57
39.926436,116.335373,0,87,39768.1673842593,2008-11-16,04:01:02
39.926431,116.335355,0,90,39768.1674421296,2008-11-16,04:01:07
39.926419,116.335307,0,124,39768.1675,2008-11-16,04:01:12
39.926449,116.335312,0,137,39768.1675578704,2008-11-16,04:01:17
39.9265,116.335354,0,135,39768.1676157407,2008-11-16,04:01:22
39.926539,116.335365,0,138,39768.1676736111,2008-11-16,04:01:27
39.926589,116.335353,0,133,39768.1677314815,2008-11-16,04:01:32
39.926606,116.335347,0,134,39768.1677893519,2008-11-16,04:01:37
39.926661,116.335325,0,125,39768.1678472222,2008-11-16,04:01:42
39.926734,116.335275,0,113,39768.1679050926,2008-11-16,04:01:47
39.926783,116.335251,0,119,39768.167962963,2008-11-16,04:01:52
39.926778,116.335209,0,125,39768.1680208333,2008-11-16,04:01:57
39.926776,116.335155,0,131,39768.1680787037,2008-11-16,04:02:02
39.926814,116.335096,0,138,39768.1681365741,2008-11-16,04:02:07
39.926819,116.335044,0,134,39768.1681944444,2008-11-16,04:02:12
39.926806,116.334998,0,139,39768.1682523148,2008-11-16,04:02:17
39.926822,116.334941,0,153,39768.1683101852,2008-11-16,04:02:22
39.926817,116.334828,0,132,39768.1683680556,2008-11-16,04:02:27
39.926819,116.334771,0,138,39768.1684259259,2008-11-16,04:02:32
39.926825,116.334715,0,141,39768.1684837963,2008-11-16,04:02:37
39.92684,116.334665,0,144,39768.1685416667,2008-11-16,04:02:42
39.926851,116.334611,0,146,39768.168599537,2008-11-16,04:02:47
39.926846,116.334537,0,150,39768.1686574074,2008-11-16,04:02:52
39.926842,116.334493,0,152,39768.1687152778,2008-11-16,04:02:57
39.926846,116.334468,0,155,39768.1687731481,2008-11-16,04:03:02
39.926851,116.334417,0,157,39768.1688310185,2008-11-16,04:03:07
39.926855,116.334342,0,161,39768.1688888889,2008-11-16,04:03:12
39.926838,116.334303,0,163,39768.1689467593,2008-11-16,04:03:17
39.926868,116.334277,0,163,39768.1690046296,2008-11-16,04:03:22
39.926874,116.334188,0,164,39768.1690625,2008-11-16,04:03:27
39.926868,116.334126,0,165,39768.1691203704,2008-11-16,04:03:32
39.926872,116.33402,0,170,39768.1691782407,2008-11-16,04:03:37
39.92677,116.333739,0,177,39768.1692361111,2008-11-16,04:03:42
39.926811,116.333717,0,176,39768.1692939815,2008-11-16,04:03:47
39.926855,116.333701,0,175,39768.1693518519,2008-11-16,04:03:52
39.926907,116.333681,0,173,39768.1694097222,2008-11-16,04:03:57
39.92698,116.333678,0,173,39768.1694675926,2008-11-16,04:04:02
39.927044,116.333674,0,173,39768.169525463,2008-11-16,04:04:07
39.927098,116.333603,0,171,39768.1695833333,2008-11-16,04:04:12
39.927153,116.333558,0,170,39768.1696412037,2008-11-16,04:04:17
39.927179,116.333538,0,169,39768.1696990741,2008-11-16,04:04:22
39.927383,116.332845,0,225,39768.1702777778,2008-11-16,04:05:12
39.927202,116.333164,0,221,39768.1703356481,2008-11-16,04:05:17
39.9271,116.333286,0,154,39768.1703935185,2008-11-16,04:05:22
39.926974,116.333427,0,136,39768.1704513889,2008-11-16,04:05:27
39.926908,116.333461,0,136,39768.1705092593,2008-11-16,04:05:32
39.926819,116.333456,0,136,39768.1705671296,2008-11-16,04:05:37
39.926725,116.33348,0,136,39768.170625,2008-11-16,04:05:42
39.92667,116.333452,0,136,39768.1706828704,2008-11-16,04:05:47
39.926602,116.33344,0,137,39768.1707407407,2008-11-16,04:05:52
39.926525,116.333459,0,137,39768.1707986111,2008-11-16,04:05:57
39.926454,116.333488,0,137,39768.1708564815,2008-11-16,04:06:02
39.926389,116.333483,0,138,39768.1709143519,2008-11-16,04:06:07
39.926327,116.33344,0,138,39768.1709722222,2008-11-16,04:06:12
39.926298,116.333352,0,139,39768.1710300926,2008-11-16,04:06:17
39.926292,116.333235,0,139,39768.171087963,2008-11-16,04:06:22
39.92628,116.333165,0,140,39768.1711458333,2008-11-16,04:06:27
39.926427,116.333068,0,142,39768.1712037037,2008-11-16,04:06:32
39.926482,116.333088,0,144,39768.1712615741,2008-11-16,04:06:37
39.926548,116.333129,0,146,39768.1713194444,2008-11-16,04:06:42
39.926558,116.333219,0,148,39768.1713773148,2008-11-16,04:06:47
39.926629,116.333324,0,148,39768.1714351852,2008-11-16,04:06:52
39.926714,116.333449,0,148,39768.1714930556,2008-11-16,04:06:57
39.926815,116.333575,0,148,39768.1715509259,2008-11-16,04:07:02
39.926939,116.333638,0,148,39768.1716087963,2008-11-16,04:07:07
39.927035,116.333623,0,146,39768.1716666667,2008-11-16,04:07:12
39.927106,116.333617,0,143,39768.171724537,2008-11-16,04:07:17
39.927187,116.333709,0,140,39768.1717824074,2008-11-16,04:07:22
39.927186,116.333605,0,135,39768.1718402778,2008-11-16,04:07:27
39.927068,116.333657,0,133,39768.1718981481,2008-11-16,04:07:32
39.927042,116.333775,0,132,39768.1719560185,2008-11-16,04:07:37
39.92706,116.333835,0,131,39768.1720138889,2008-11-16,04:07:42
39.927044,116.333957,0,130,39768.1720717593,2008-11-16,04:07:47
39.926926,116.334053,0,128,39768.1721296296,2008-11-16,04:07:52
39.926814,116.334059,0,126,39768.1721875,2008-11-16,04:07:57
39.926751,116.3341,0,125,39768.1722453704,2008-11-16,04:08:02
39.926686,116.334023,0,124,39768.1723032407,2008-11-16,04:08:07
39.92666,116.33397,0,123,39768.1723611111,2008-11-16,04:08:12
39.926663,116.333942,0,122,39768.1724189815,2008-11-16,04:08:17
39.926651,116.333874,0,121,39768.1724768518,2008-11-16,04:08:22
39.926627,116.333704,0,118,39768.1725347222,2008-11-16,04:08:27
39.926619,116.333531,0,115,39768.1725925926,2008-11-16,04:08:32
39.92659,116.33347,0,112,39768.172650463,2008-11-16,04:08:37
39.926494,116.333503,0,110,39768.1727083333,2008-11-16,04:08:42
39.926376,116.333615,0,109,39768.1727662037,2008-11-16,04:08:47
39.92626,116.333694,0,107,39768.1728240741,2008-11-16,04:08:52
39.926194,116.333638,0,106,39768.1728819444,2008-11-16,04:08:57
39.926158,116.33359,0,105,39768.1729398148,2008-11-16,04:09:02
39.926171,116.333569,0,105,39768.1729976852,2008-11-16,04:09:07
39.926216,116.333434,0,105,39768.1730555556,2008-11-16,04:09:12
39.92628,116.333309,0,106,39768.1731134259,2008-11-16,04:09:17
39.926376,116.333237,0,107,39768.1731712963,2008-11-16,04:09:22
39.926398,116.333162,0,109,39768.1732291667,2008-11-16,04:09:27
39.926438,116.333019,0,111,39768.173287037,2008-11-16,04:09:32
39.926432,116.332968,0,113,39768.1733449074,2008-11-16,04:09:37
39.926403,116.332987,0,115,39768.1734027778,2008-11-16,04:09:42
39.92642,116.33305,0,117,39768.1734606481,2008-11-16,04:09:47
39.926375,116.333176,0,119,39768.1735185185,2008-11-16,04:09:52
39.926421,116.333189,0,122,39768.1735763889,2008-11-16,04:09:57
39.926506,116.333094,0,125,39768.1736342593,2008-11-16,04:10:02
39.926612,116.333019,0,129,39768.1736921296,2008-11-16,04:10:07
39.926731,116.33287,0,133,39768.17375,2008-11-16,04:10:12
39.926859,116.332732,0,138,39768.1738078704,2008-11-16,04:10:17
39.926992,116.332749,0,144,39768.1738657407,2008-11-16,04:10:22
39.926712,116.33349,0,149,39768.1739236111,2008-11-16,04:10:27
39.926585,116.333683,0,155,39768.1739814815,2008-11-16,04:10:32
39.926433,116.333824,0,161,39768.1740393518,2008-11-16,04:10:37
39.926331,116.333982,0,167,39768.1740972222,2008-11-16,04:10:42
39.926329,116.333829,0,174,39768.1741550926,2008-11-16,04:10:47
39.926322,116.333815,0,177,39768.174212963,2008-11-16,04:10:52
39.926315,116.33383,0,180,39768.1742708333,2008-11-16,04:10:57
39.9263,116.333809,0,182,39768.1743287037,2008-11-16,04:11:02
39.926285,116.333814,0,184,39768.1743865741,2008-11-16,04:11:07
39.926273,116.333822,0,186,39768.1744444444,2008-11-16,04:11:12
39.926262,116.333858,0,188,39768.1745023148,2008-11-16,04:11:17
39.926262,116.333858,0,188,39768.174537037,2008-11-16,04:11:20
39.92626,116.333856,0,189,39768.1745601852,2008-11-16,04:11:22
39.926271,116.333799,0,190,39768.1746180556,2008-11-16,04:11:27
39.926248,116.333784,0,189,39768.1746759259,2008-11-16,04:11:32
39.926267,116.333743,0,188,39768.1747337963,2008-11-16,04:11:37
39.926255,116.333674,0,189,39768.1747916667,2008-11-16,04:11:42
39.926253,116.333616,0,188,39768.174849537,2008-11-16,04:11:47
39.926254,116.333568,0,188,39768.1749074074,2008-11-16,04:11:52
39.926242,116.333408,0,187,39768.1749652778,2008-11-16,04:11:57
39.926204,116.333268,0,185,39768.1750231481,2008-11-16,04:12:02
39.926184,116.333148,0,183,39768.1750810185,2008-11-16,04:12:07
39.926077,116.333151,0,182,39768.1751388889,2008-11-16,04:12:12
39.9261,116.333307,0,181,39768.1751967593,2008-11-16,04:12:17
39.926247,116.333531,0,182,39768.1752546296,2008-11-16,04:12:22
39.926204,116.333523,0,181,39768.1753125,2008-11-16,04:12:27
39.926182,116.333551,0,181,39768.1753703704,2008-11-16,04:12:32
39.926239,116.333775,0,183,39768.1754282407,2008-11-16,04:12:37
39.926218,116.333933,0,185,39768.1754861111,2008-11-16,04:12:42
39.926155,116.334065,0,187,39768.1755439815,2008-11-16,04:12:47
39.926089,116.3341,0,189,39768.1756018519,2008-11-16,04:12:52
39.926021,116.334128,0,191,39768.1756597222,2008-11-16,04:12:57
39.925957,116.334163,0,194,39768.1757175926,2008-11-16,04:13:02
39.925894,116.334135,0,199,39768.175775463,2008-11-16,04:13:07
39.925894,116.33403,0,203,39768.1758333333,2008-11-16,04:13:12
39.925949,116.333916,0,208,39768.1758912037,2008-11-16,04:13:17
39.925981,116.33382,0,213,39768.1759490741,2008-11-16,04:13:22
39.926035,116.333688,0,220,39768.1760069444,2008-11-16,04:13:27
39.926095,116.333526,0,228,39768.1760648148,2008-11-16,04:13:32
39.926149,116.33339,0,235,39768.1761226852,2008-11-16,04:13:37
39.926153,116.333408,0,240,39768.1761805556,2008-11-16,04:13:42
39.926115,116.333531,0,239,39768.1762384259,2008-11-16,04:13:47
39.926108,116.333577,0,239,39768.1762962963,2008-11-16,04:13:52
39.926095,116.333689,0,239,39768.1763541667,2008-11-16,04:13:57
39.926045,116.333846,0,238,39768.176412037,2008-11-16,04:14:02
39.925979,116.333991,0,238,39768.1764699074,2008-11-16,04:14:07
39.92604,116.33389,0,237,39768.1765277778,2008-11-16,04:14:12
39.92604,116.33389,0,237,39768.1765625,2008-11-16,04:14:15
39.926035,116.333883,0,238,39768.1765856481,2008-11-16,04:14:17
39.927735,116.337137,0,236,39768.1780324074,2008-11-16,04:16:22
39.92662,116.334187,0,237,39768.1780902778,2008-11-16,04:16:27
39.926406,116.333855,0,238,39768.1781481481,2008-11-16,04:16:32
39.926321,116.333594,0,241,39768.1782060185,2008-11-16,04:16:37
39.926226,116.333476,0,245,39768.1782638889,2008-11-16,04:16:42
39.92613,116.333405,0,249,39768.1783217593,2008-11-16,04:16:47
39.926095,116.333381,0,253,39768.1783796296,2008-11-16,04:16:52
39.926057,116.333421,0,254,39768.1784375,2008-11-16,04:16:57
39.92599,116.333478,0,252,39768.1784953704,2008-11-16,04:17:02
39.925952,116.333537,0,251,39768.1785532407,2008-11-16,04:17:07
39.925928,116.333583,0,255,39768.1786111111,2008-11-16,04:17:12
39.925906,116.333708,0,256,39768.1786689815,2008-11-16,04:17:17
39.925907,116.333795,0,259,39768.1787268519,2008-11-16,04:17:22
39.925859,116.333894,0,259,39768.1787847222,2008-11-16,04:17:27
39.925836,116.334036,0,263,39768.1788425926,2008-11-16,04:17:32
39.925855,116.334029,0,260,39768.178900463,2008-11-16,04:17:37
39.925875,116.333956,0,256,39768.1789583333,2008-11-16,04:17:42
39.925884,116.333833,0,253,39768.1790162037,2008-11-16,04:17:47
39.925905,116.333665,0,250,39768.1790740741,2008-11-16,04:17:52
39.925916,116.333564,0,247,39768.1791319444,2008-11-16,04:17:57
39.927138,116.333649,0,-205,39768.1800578704,2008-11-16,04:19:17
39.92663,116.333677,0,26,39768.1801157407,2008-11-16,04:19:22
39.92646,116.333559,0,111,39768.1801736111,2008-11-16,04:19:27
39.926409,116.33345,0,149,39768.1802314815,2008-11-16,04:19:32
39.926388,116.333309,0,170,39768.1802893518,2008-11-16,04:19:37
39.926394,116.333076,0,183,39768.1803472222,2008-11-16,04:19:42
39.926357,116.33295,0,196,39768.1804050926,2008-11-16,04:19:47
39.926298,116.333009,0,211,39768.180462963,2008-11-16,04:19:52
39.926256,116.333139,0,230,39768.1805208333,2008-11-16,04:19:57
39.926185,116.333185,0,254,39768.1805787037,2008-11-16,04:20:02
39.926148,116.33321,0,272,39768.1806365741,2008-11-16,04:20:07
39.925994,116.333367,0,294,39768.1806944444,2008-11-16,04:20:12
39.925961,116.333494,0,299,39768.1807523148,2008-11-16,04:20:17
39.925842,116.333772,0,310,39768.1808101852,2008-11-16,04:20:22
39.92578,116.334014,0,327,39768.1808680556,2008-11-16,04:20:27
39.925726,116.334071,0,342,39768.1809259259,2008-11-16,04:20:32
39.925705,116.33401,0,360,39768.1809837963,2008-11-16,04:20:37
39.925719,116.333895,0,379,39768.1810416667,2008-11-16,04:20:42
39.925749,116.333791,0,398,39768.181099537,2008-11-16,04:20:47
39.925773,116.333729,0,413,39768.1811574074,2008-11-16,04:20:52
39.925813,116.333553,0,432,39768.1812152778,2008-11-16,04:20:57
39.925877,116.333436,0,427,39768.1812731481,2008-11-16,04:21:02
39.925867,116.333317,0,442,39768.1813310185,2008-11-16,04:21:07
39.925864,116.333206,0,454,39768.1813888889,2008-11-16,04:21:12
39.925835,116.333138,0,467,39768.1814467593,2008-11-16,04:21:17
39.925807,116.33323,0,475,39768.1815046296,2008-11-16,04:21:22
39.925717,116.333598,0,474,39768.1815625,2008-11-16,04:21:27
39.925775,116.333932,0,432,39768.1816203704,2008-11-16,04:21:32
39.925823,116.334119,0,412,39768.1816782407,2008-11-16,04:21:37
39.925899,116.334306,0,394,39768.1817361111,2008-11-16,04:21:42
39.926004,116.33445,0,395,39768.1817939815,2008-11-16,04:21:47
39.926077,116.334643,0,401,39768.1818518518,2008-11-16,04:21:52
39.926154,116.334816,0,406,39768.1819097222,2008-11-16,04:21:57
39.926286,116.33474,0,399,39768.1819675926,2008-11-16,04:22:02
39.926359,116.334729,0,405,39768.182025463,2008-11-16,04:22:07
39.926441,116.334775,0,402,39768.1820833333,2008-11-16,04:22:12
39.926473,116.334942,0,397,39768.1821412037,2008-11-16,04:22:17
39.92653,116.334996,0,392,39768.1821990741,2008-11-16,04:22:22
39.926595,116.334995,0,388,39768.1822569444,2008-11-16,04:22:27
39.926637,116.334855,0,382,39768.1823148148,2008-11-16,04:22:32
39.926691,116.334662,0,375,39768.1823726852,2008-11-16,04:22:37
39.926691,116.334662,0,375,39768.1824074074,2008-11-16,04:22:40
39.926686,116.334664,0,370,39768.1824305556,2008-11-16,04:22:42
39.926688,116.334636,0,364,39768.1824884259,2008-11-16,04:22:47
39.926711,116.334528,0,354,39768.1825462963,2008-11-16,04:22:52
39.926688,116.334446,0,344,39768.1826041667,2008-11-16,04:22:57
39.926594,116.334347,0,333,39768.182662037,2008-11-16,04:23:02
39.926537,116.334131,0,323,39768.1827199074,2008-11-16,04:23:07
39.926402,116.333932,0,312,39768.1827777778,2008-11-16,04:23:12
39.926232,116.334016,0,303,39768.1828356481,2008-11-16,04:23:17
39.926184,116.333849,0,296,39768.1828935185,2008-11-16,04:23:22
39.926129,116.333688,0,290,39768.1829513889,2008-11-16,04:23:27
39.92606,116.333551,0,284,39768.1830092593,2008-11-16,04:23:32
39.925994,116.333498,0,278,39768.1830671296,2008-11-16,04:23:37
39.925949,116.333477,0,273,39768.183125,2008-11-16,04:23:42
39.925924,116.33344,0,269,39768.1831828704,2008-11-16,04:23:47
39.925954,116.333445,0,266,39768.1832407407,2008-11-16,04:23:52
39.92594,116.333432,0,262,39768.1832986111,2008-11-16,04:23:57
39.925768,116.333159,0,257,39768.1833564815,2008-11-16,04:24:02
39.925708,116.333021,0,253,39768.1834143519,2008-11-16,04:24:07
39.925765,116.333089,0,250,39768.1834722222,2008-11-16,04:24:12
39.925825,116.333099,0,247,39768.1835300926,2008-11-16,04:24:17
39.925751,116.332925,0,244,39768.183587963,2008-11-16,04:24:22
39.925742,116.332766,0,241,39768.1836458333,2008-11-16,04:24:27
39.925802,116.332847,0,239,39768.1837037037,2008-11-16,04:24:32
39.925746,116.332743,0,236,39768.1837615741,2008-11-16,04:24:37
39.92561,116.332547,0,233,39768.1838194444,2008-11-16,04:24:42
39.925567,116.332497,0,230,39768.1838773148,2008-11-16,04:24:47
39.925558,116.33251,0,228,39768.1839351852,2008-11-16,04:24:52
39.925616,116.33249,0,226,39768.1839930556,2008-11-16,04:24:57
39.925475,116.332318,0,223,39768.1840509259,2008-11-16,04:25:02
39.925425,116.332327,0,221,39768.1841087963,2008-11-16,04:25:07
39.925538,116.332742,0,219,39768.1841666667,2008-11-16,04:25:12
39.925219,116.332547,0,215,39768.184224537,2008-11-16,04:25:17
39.925369,116.332774,0,213,39768.1842824074,2008-11-16,04:25:22
39.925607,116.332974,0,212,39768.1843402778,2008-11-16,04:25:27
39.925683,116.332942,0,211,39768.1843981481,2008-11-16,04:25:32
39.925569,116.332633,0,208,39768.1844560185,2008-11-16,04:25:37
39.925548,116.33219,0,207,39768.1845138889,2008-11-16,04:25:42
39.925542,116.331649,0,205,39768.1845717593,2008-11-16,04:25:47
39.925451,116.331366,0,203,39768.1846296296,2008-11-16,04:25:52
39.925524,116.331709,0,201,39768.1846875,2008-11-16,04:25:57
39.925398,116.331721,0,198,39768.1847453704,2008-11-16,04:26:02
39.925157,116.331334,0,196,39768.1848032407,2008-11-16,04:26:07
39.926053,116.332768,0,191,39768.1848611111,2008-11-16,04:26:12
39.926227,116.333038,0,192,39768.1849189815,2008-11-16,04:26:17
39.926178,116.333063,0,194,39768.1849768519,2008-11-16,04:26:22
39.926159,116.333091,0,197,39768.1850347222,2008-11-16,04:26:27
39.926146,116.333091,0,202,39768.1850925926,2008-11-16,04:26:32
39.926113,116.333251,0,207,39768.185150463,2008-11-16,04:26:37
39.92612,116.333356,0,212,39768.1852083333,2008-11-16,04:26:42
39.926112,116.333434,0,219,39768.1852662037,2008-11-16,04:26:47
39.926069,116.333483,0,225,39768.1853240741,2008-11-16,04:26:52
39.926031,116.333485,0,231,39768.1853819444,2008-11-16,04:26:57
39.92602,116.333385,0,238,39768.1854398148,2008-11-16,04:27:02
39.925989,116.333366,0,244,39768.1854976852,2008-11-16,04:27:07
39.925956,116.333325,0,251,39768.1855555556,2008-11-16,04:27:12
39.925943,116.333271,0,255,39768.1856134259,2008-11-16,04:27:17
39.925862,116.333691,0,259,39768.1856712963,2008-11-16,04:27:22
39.925839,116.333714,0,266,39768.1857291667,2008-11-16,04:27:27
39.925835,116.333777,0,274,39768.185787037,2008-11-16,04:27:32
39.925858,116.33386,0,281,39768.1858449074,2008-11-16,04:27:37
39.925857,116.333928,0,283,39768.1859027778,2008-11-16,04:27:42
39.925895,116.333885,0,285,39768.1859606481,2008-11-16,04:27:47
39.926355,116.332355,0,-143,39768.186712963,2008-11-16,04:28:52
39.926295,116.332899,0,17,39768.1867708333,2008-11-16,04:28:57
39.926214,116.332895,0,44,39768.1868287037,2008-11-16,04:29:02
39.926142,116.332889,0,64,39768.1868865741,2008-11-16,04:29:07
39.926021,116.332881,0,83,39768.1869444444,2008-11-16,04:29:12
39.925965,116.333082,0,136,39768.1870023148,2008-11-16,04:29:17
39.926001,116.33339,0,166,39768.1870601852,2008-11-16,04:29:22
39.925963,116.333346,0,182,39768.1871180556,2008-11-16,04:29:27
39.925895,116.333261,0,185,39768.1871759259,2008-11-16,04:29:32
39.925845,116.333223,0,191,39768.1872337963,2008-11-16,04:29:37
39.925853,116.333169,0,193,39768.1872916667,2008-11-16,04:29:42
39.925853,116.333169,0,193,39768.1873263889,2008-11-16,04:29:45
39.925855,116.333176,0,192,39768.187349537,2008-11-16,04:29:47
39.925869,116.33319,0,195,39768.1874074074,2008-11-16,04:29:52
39.925956,116.333257,0,198,39768.1874652778,2008-11-16,04:29:57
39.926006,116.333354,0,197,39768.1875231481,2008-11-16,04:30:02
39.926048,116.3333,0,197,39768.1875810185,2008-11-16,04:30:07
39.92608,116.333234,0,195,39768.1876388889,2008-11-16,04:30:12
39.92608,116.333115,0,193,39768.1876967593,2008-11-16,04:30:17
39.926077,116.332961,0,191,39768.1877546296,2008-11-16,04:30:22
39.926038,116.332912,0,189,39768.1878125,2008-11-16,04:30:27
39.925997,116.33291,0,187,39768.1878703704,2008-11-16,04:30:32
39.925925,116.332946,0,182,39768.1879282407,2008-11-16,04:30:37
39.925894,116.332846,0,180,39768.1879861111,2008-11-16,04:30:42
39.925869,116.332806,0,180,39768.1880439815,2008-11-16,04:30:47
39.925834,116.332752,0,179,39768.1881018518,2008-11-16,04:30:52
39.925784,116.3328,0,179,39768.1881597222,2008-11-16,04:30:57
39.925754,116.3328,0,180,39768.1882175926,2008-11-16,04:31:02
39.925789,116.332602,0,182,39768.188275463,2008-11-16,04:31:07
39.925834,116.332557,0,184,39768.1883333333,2008-11-16,04:31:12
39.92603,116.332797,0,186,39768.1883912037,2008-11-16,04:31:17
39.926169,116.332958,0,188,39768.1884490741,2008-11-16,04:31:22
39.926486,116.333604,0,193,39768.1885069444,2008-11-16,04:31:27
39.926357,116.333651,0,196,39768.1885648148,2008-11-16,04:31:32
39.926221,116.333843,0,201,39768.1886226852,2008-11-16,04:31:37
39.926152,116.333954,0,206,39768.1886805556,2008-11-16,04:31:42
39.926112,116.334048,0,207,39768.1887384259,2008-11-16,04:31:47
39.926142,116.334182,0,212,39768.1887962963,2008-11-16,04:31:52
39.926107,116.334232,0,220,39768.1888541667,2008-11-16,04:31:57
39.926068,116.334217,0,228,39768.188912037,2008-11-16,04:32:02
39.926079,116.334124,0,236,39768.1889699074,2008-11-16,04:32:07
39.926192,116.333966,0,245,39768.1890277778,2008-11-16,04:32:12
39.926248,116.333818,0,256,39768.1890856481,2008-11-16,04:32:17
39.925593,116.335921,0,161,39768.1901851852,2008-11-16,04:33:52
39.925072,116.336049,0,154,39768.1902430556,2008-11-16,04:33:57
39.925046,116.336038,0,152,39768.1903009259,2008-11-16,04:34:02
39.926036,116.335061,0,153,39768.1903587963,2008-11-16,04:34:07
39.926643,116.334413,0,157,39768.1904166667,2008-11-16,04:34:12
39.926764,116.334289,0,161,39768.190474537,2008-11-16,04:34:17
39.926786,116.334258,0,164,39768.1905324074,2008-11-16,04:34:22
39.927012,116.333706,0,166,39768.1905902778,2008-11-16,04:34:27
39.927092,116.333628,0,172,39768.1906481481,2008-11-16,04:34:32
39.927159,116.333613,0,172,39768.1907060185,2008-11-16,04:34:37
39.927194,116.333629,0,173,39768.1907638889,2008-11-16,04:34:42
39.927222,116.333679,0,175,39768.1908217593,2008-11-16,04:34:47
39.927231,116.333723,0,176,39768.1908796296,2008-11-16,04:34:52
39.92724,116.333717,0,178,39768.1909375,2008-11-16,04:34:57
39.927262,116.333771,0,179,39768.1909953704,2008-11-16,04:35:02
39.927265,116.333785,0,177,39768.1910532407,2008-11-16,04:35:07
39.927257,116.333801,0,177,39768.1911111111,2008-11-16,04:35:12
39.927203,116.333871,0,178,39768.1911689815,2008-11-16,04:35:17
39.927148,116.333957,0,179,39768.1912268519,2008-11-16,04:35:22
39.927139,116.334016,0,181,39768.1912847222,2008-11-16,04:35:27
39.927152,116.334035,0,183,39768.1913425926,2008-11-16,04:35:32
39.927041,116.334174,0,187,39768.191400463,2008-11-16,04:35:37
39.927026,116.334269,0,176,39768.1914583333,2008-11-16,04:35:42
39.92704,116.334297,0,167,39768.1915162037,2008-11-16,04:35:47
39.927084,116.33435,0,158,39768.1915740741,2008-11-16,04:35:52
39.927086,116.334427,0,148,39768.1916319444,2008-11-16,04:35:57
39.927079,116.334489,0,138,39768.1916898148,2008-11-16,04:36:02
39.927102,116.334555,0,133,39768.1917476852,2008-11-16,04:36:07
39.927112,116.33462,0,131,39768.1918055556,2008-11-16,04:36:12
39.927092,116.334723,0,128,39768.1918634259,2008-11-16,04:36:17
39.927102,116.334755,0,128,39768.1919212963,2008-11-16,04:36:22
39.927129,116.334799,0,128,39768.1919791667,2008-11-16,04:36:27
39.927103,116.334866,0,127,39768.192037037,2008-11-16,04:36:32
39.927114,116.334938,0,127,39768.1920949074,2008-11-16,04:36:37
39.927131,116.335031,0,125,39768.1921527778,2008-11-16,04:36:42
39.927145,116.335056,0,125,39768.1922106481,2008-11-16,04:36:47
39.927237,116.335187,0,124,39768.1922685185,2008-11-16,04:36:52
39.927304,116.335218,0,122,39768.1923263889,2008-11-16,04:36:57
39.927348,116.335232,0,121,39768.1923842593,2008-11-16,04:37:02
39.927384,116.335257,0,121,39768.1924421296,2008-11-16,04:37:07
39.927456,116.335264,0,120,39768.1925,2008-11-16,04:37:12
39.927452,116.335277,0,118,39768.1925578704,2008-11-16,04:37:17
39.927429,116.335305,0,116,39768.1926157407,2008-11-16,04:37:22
39.927426,116.335359,0,114,39768.1926736111,2008-11-16,04:37:27
39.92735,116.335536,0,115,39768.1927314815,2008-11-16,04:37:32
39.927341,116.335564,0,113,39768.1927893519,2008-11-16,04:37:37
39.927316,116.335761,0,112,39768.1928472222,2008-11-16,04:37:42
39.927366,116.335749,0,113,39768.1929050926,2008-11-16,04:37:47
39.927364,116.335801,0,112,39768.192962963,2008-11-16,04:37:52
39.927356,116.335891,0,110,39768.1930208333,2008-11-16,04:37:57
39.927355,116.335924,0,110,39768.1930787037,2008-11-16,04:38:02
39.927336,116.335972,0,108,39768.1931365741,2008-11-16,04:38:07
39.927313,116.336023,0,104,39768.1931944444,2008-11-16,04:38:12
39.92725,116.336185,0,98,39768.1932523148,2008-11-16,04:38:17
39.927228,116.336292,0,98,39768.1933101852,2008-11-16,04:38:22
39.92725,116.336395,0,97,39768.1933680556,2008-11-16,04:38:27
39.927246,116.336469,0,97,39768.1934259259,2008-11-16,04:38:32
39.927258,116.336548,0,96,39768.1934837963,2008-11-16,04:38:37
39.927274,116.336608,0,94,39768.1935416667,2008-11-16,04:38:42
39.927278,116.336659,0,93,39768.193599537,2008-11-16,04:38:47
39.927241,116.336748,0,92,39768.1936574074,2008-11-16,04:38:52
39.927196,116.336812,0,92,39768.1937152778,2008-11-16,04:38:57
39.927209,116.336894,0,90,39768.1937731481,2008-11-16,04:39:02
39.927236,116.336951,0,88,39768.1938310185,2008-11-16,04:39:07
39.927247,116.336975,0,85,39768.1938888889,2008-11-16,04:39:12
39.927275,116.337016,0,83,39768.1939467593,2008-11-16,04:39:17
39.927308,116.337063,0,82,39768.1940046296,2008-11-16,04:39:22
39.927323,116.337089,0,81,39768.1940625,2008-11-16,04:39:27
39.927344,116.337117,0,79,39768.1941203704,2008-11-16,04:39:32
39.927362,116.337156,0,77,39768.1941782407,2008-11-16,04:39:37
39.927356,116.337187,0,78,39768.1942361111,2008-11-16,04:39:42
39.92736,116.337208,0,78,39768.1942939815,2008-11-16,04:39:47
39.927361,116.337265,0,79,39768.1943518519,2008-11-16,04:39:52
39.927374,116.337279,0,78,39768.1944097222,2008-11-16,04:39:57
39.927414,116.337324,0,78,39768.1944675926,2008-11-16,04:40:02
39.927536,116.337466,0,75,39768.194525463,2008-11-16,04:40:07
39.927555,116.337516,0,76,39768.1945833333,2008-11-16,04:40:12
39.927587,116.337523,0,76,39768.1946412037,2008-11-16,04:40:17
39.927603,116.337548,0,78,39768.1946990741,2008-11-16,04:40:22
39.927573,116.337416,0,78,39768.1947569444,2008-11-16,04:40:27
39.927576,116.337386,0,79,39768.1948148148,2008-11-16,04:40:32
39.927594,116.337406,0,80,39768.1948726852,2008-11-16,04:40:37
39.927595,116.337399,0,80,39768.1949305556,2008-11-16,04:40:42
39.927595,116.337399,0,80,39768.1949652778,2008-11-16,04:40:45
39.927601,116.337394,0,80,39768.1949884259,2008-11-16,04:40:47
39.927779,116.337328,0,81,39768.1950462963,2008-11-16,04:40:52
39.928021,116.33723,0,83,39768.1951041667,2008-11-16,04:40:57
39.928151,116.337158,0,83,39768.195162037,2008-11-16,04:41:02
39.92822,116.337154,0,83,39768.1952199074,2008-11-16,04:41:07
39.928281,116.337156,0,85,39768.1952777778,2008-11-16,04:41:12
39.928402,116.337222,0,86,39768.1953356481,2008-11-16,04:41:17
39.928509,116.337328,0,87,39768.1953935185,2008-11-16,04:41:22
39.928623,116.337405,0,87,39768.1954513889,2008-11-16,04:41:27
39.928587,116.337498,0,90,39768.1955092593,2008-11-16,04:41:32
39.928612,116.337527,0,95,39768.1955671296,2008-11-16,04:41:37
39.928619,116.337525,0,96,39768.195625,2008-11-16,04:41:42
39.928619,116.337525,0,96,39768.1956597222,2008-11-16,04:41:45
39.928621,116.337517,0,97,39768.1956828704,2008-11-16,04:41:47
39.928626,116.337561,0,96,39768.1957407407,2008-11-16,04:41:52
39.92866,116.3376,0,97,39768.1957986111,2008-11-16,04:41:57
39.928745,116.337577,0,102,39768.1958564815,2008-11-16,04:42:02
39.928788,116.337578,0,105,39768.1959143518,2008-11-16,04:42:07
39.92885,116.337587,0,108,39768.1959722222,2008-11-16,04:42:12
39.928909,116.337579,0,113,39768.1960300926,2008-11-16,04:42:17
39.92897,116.337599,0,116,39768.196087963,2008-11-16,04:42:22
39.929024,116.337595,0,119,39768.1961458333,2008-11-16,04:42:27
39.929055,116.337605,0,121,39768.1962037037,2008-11-16,04:42:32
39.929135,116.337606,0,125,39768.1962615741,2008-11-16,04:42:37
39.929178,116.337627,0,128,39768.1963194444,2008-11-16,04:42:42
39.929217,116.337653,0,130,39768.1963773148,2008-11-16,04:42:47
39.929277,116.337693,0,132,39768.1964351852,2008-11-16,04:42:52
39.929313,116.337722,0,134,39768.1964930556,2008-11-16,04:42:57
39.929364,116.337757,0,135,39768.1965509259,2008-11-16,04:43:02
39.929406,116.337798,0,136,39768.1966087963,2008-11-16,04:43:07
39.92945,116.337805,0,136,39768.1966666667,2008-11-16,04:43:12
39.929507,116.337796,0,136,39768.196724537,2008-11-16,04:43:17
39.929571,116.337786,0,137,39768.1967824074,2008-11-16,04:43:22
39.929637,116.337779,0,137,39768.1968402778,2008-11-16,04:43:27
39.929678,116.337759,0,139,39768.1968981481,2008-11-16,04:43:32
39.929751,116.337761,0,138,39768.1969560185,2008-11-16,04:43:37
39.929796,116.337754,0,138,39768.1970138889,2008-11-16,04:43:42
39.929796,116.337754,0,138,39768.1970486111,2008-11-16,04:43:45
39.929802,116.337748,0,138,39768.1970717593,2008-11-16,04:43:47
39.929851,116.337763,0,138,39768.1971296296,2008-11-16,04:43:52
39.929922,116.337761,0,138,39768.1971875,2008-11-16,04:43:57
39.929984,116.337764,0,138,39768.1972453704,2008-11-16,04:44:02
39.930074,116.337755,0,137,39768.1973032407,2008-11-16,04:44:07
39.930156,116.337735,0,134,39768.1973611111,2008-11-16,04:44:12
39.930203,116.337746,0,132,39768.1974189815,2008-11-16,04:44:17
39.930225,116.337744,0,133,39768.1974768518,2008-11-16,04:44:22
39.930245,116.337737,0,132,39768.1975347222,2008-11-16,04:44:27
39.930294,116.337735,0,133,39768.1975925926,2008-11-16,04:44:32
39.930373,116.337723,0,133,39768.197650463,2008-11-16,04:44:37
39.930448,116.337735,0,133,39768.1977083333,2008-11-16,04:44:42
39.930533,116.337736,0,133,39768.1977662037,2008-11-16,04:44:47
39.930557,116.337743,0,132,39768.1978240741,2008-11-16,04:44:52
39.9307,116.337652,0,123,39768.1978819444,2008-11-16,04:44:57
39.930756,116.337657,0,121,39768.1979398148,2008-11-16,04:45:02
39.930837,116.337711,0,122,39768.1979976852,2008-11-16,04:45:07
39.930892,116.337821,0,116,39768.1980555556,2008-11-16,04:45:12
39.930913,116.337887,0,106,39768.1981134259,2008-11-16,04:45:17
39.930919,116.337981,0,106,39768.1981712963,2008-11-16,04:45:22
39.930921,116.338091,0,106,39768.1982291667,2008-11-16,04:45:27
39.93092,116.338126,0,104,39768.198287037,2008-11-16,04:45:32
39.93092,116.338126,0,104,39768.1983217593,2008-11-16,04:45:35
39.930916,116.338126,0,102,39768.1983449074,2008-11-16,04:45:37
39.930961,116.338133,0,101,39768.1984027778,2008-11-16,04:45:42
39.931042,116.338144,0,105,39768.1984606481,2008-11-16,04:45:47
39.931095,116.338169,0,110,39768.1985185185,2008-11-16,04:45:52
39.931153,116.338219,0,113,39768.1985763889,2008-11-16,04:45:57
39.931238,116.338266,0,116,39768.1986342593,2008-11-16,04:46:02
39.931342,116.338332,0,121,39768.1986921296,2008-11-16,04:46:07
39.931383,116.338333,0,126,39768.19875,2008-11-16,04:46:12
39.93144,116.338344,0,134,39768.1988078704,2008-11-16,04:46:17
39.931476,116.338344,0,135,39768.1988657407,2008-11-16,04:46:22
39.931524,116.338335,0,139,39768.1989236111,2008-11-16,04:46:27
39.931596,116.338343,0,142,39768.1989814815,2008-11-16,04:46:32
39.931683,116.338387,0,149,39768.1990393519,2008-11-16,04:46:37
39.9317,116.338347,0,151,39768.1990972222,2008-11-16,04:46:42
39.931748,116.338356,0,149,39768.1991550926,2008-11-16,04:46:47
39.931792,116.338251,0,149,39768.199212963,2008-11-16,04:46:52
39.931851,116.338225,0,146,39768.1992708333,2008-11-16,04:46:57
39.931916,116.338226,0,141,39768.1993287037,2008-11-16,04:47:02
39.931944,116.338209,0,137,39768.1993865741,2008-11-16,04:47:07
39.931988,116.338221,0,131,39768.1994444444,2008-11-16,04:47:12
39.932023,116.338218,0,126,39768.1995023148,2008-11-16,04:47:17
39.932063,116.338229,0,123,39768.1995601852,2008-11-16,04:47:22
39.932098,116.338231,0,122,39768.1996180556,2008-11-16,04:47:27
39.932151,116.338199,0,119,39768.1996759259,2008-11-16,04:47:32
39.932186,116.338216,0,116,39768.1997337963,2008-11-16,04:47:37
39.93226,116.338295,0,113,39768.1997916667,2008-11-16,04:47:42
39.932305,116.338293,0,110,39768.199849537,2008-11-16,04:47:47
39.932378,116.3383,0,107,39768.1999074074,2008-11-16,04:47:52
39.932443,116.338349,0,104,39768.1999652778,2008-11-16,04:47:57
39.932469,116.338316,0,101,39768.2000231481,2008-11-16,04:48:02
39.932524,116.338185,0,97,39768.2000810185,2008-11-16,04:48:07
39.932588,116.338164,0,94,39768.2001388889,2008-11-16,04:48:12
39.932614,116.338139,0,95,39768.2001967593,2008-11-16,04:48:17
39.932677,116.338156,0,96,39768.2002546296,2008-11-16,04:48:22
39.93271,116.338182,0,94,39768.2003125,2008-11-16,04:48:27
39.932771,116.338223,0,92,39768.2003703704,2008-11-16,04:48:32
39.932843,116.338252,0,89,39768.2004282407,2008-11-16,04:48:37
39.932928,116.33827,0,89,39768.2004861111,2008-11-16,04:48:42
39.933,116.338286,0,87,39768.2005439815,2008-11-16,04:48:47
39.933067,116.338285,0,85,39768.2006018519,2008-11-16,04:48:52
39.933173,116.338309,0,82,39768.2006597222,2008-11-16,04:48:57
39.933256,116.338304,0,81,39768.2007175926,2008-11-16,04:49:02
39.933329,116.338279,0,82,39768.200775463,2008-11-16,04:49:07
39.933403,116.338282,0,76,39768.2008333333,2008-11-16,04:49:12
39.93345,116.338222,0,77,39768.2008912037,2008-11-16,04:49:17
39.933522,116.338218,0,76,39768.2009490741,2008-11-16,04:49:22
39.933565,116.338215,0,74,39768.2010069444,2008-11-16,04:49:27
39.933634,116.338231,0,71,39768.2010648148,2008-11-16,04:49:32
39.933697,116.338263,0,69,39768.2011226852,2008-11-16,04:49:37
39.933797,116.338322,0,63,39768.2011805556,2008-11-16,04:49:42
39.933873,116.338315,0,58,39768.2012384259,2008-11-16,04:49:47
39.933919,116.338206,0,59,39768.2012962963,2008-11-16,04:49:52
39.933964,116.338181,0,55,39768.2013541667,2008-11-16,04:49:57
39.934052,116.338168,0,52,39768.201412037,2008-11-16,04:50:02
39.934118,116.33817,0,51,39768.2014699074,2008-11-16,04:50:07
39.93418,116.338162,0,54,39768.2015277778,2008-11-16,04:50:12
39.93426,116.338159,0,53,39768.2015856481,2008-11-16,04:50:17
39.934322,116.338204,0,54,39768.2016435185,2008-11-16,04:50:22
39.934377,116.338184,0,61,39768.2017013889,2008-11-16,04:50:27
39.93444,116.338247,0,67,39768.2017592593,2008-11-16,04:50:32
39.934503,116.338237,0,64,39768.2018171296,2008-11-16,04:50:37
39.934565,116.338188,0,65,39768.201875,2008-11-16,04:50:42
39.934613,116.338165,0,67,39768.2019328704,2008-11-16,04:50:47
39.934669,116.338149,0,68,39768.2019907407,2008-11-16,04:50:52
39.934758,116.338189,0,67,39768.2020486111,2008-11-16,04:50:57
39.934814,116.338124,0,69,39768.2021064815,2008-11-16,04:51:02
39.93485,116.338144,0,69,39768.2021643519,2008-11-16,04:51:07
39.934938,116.338197,0,75,39768.2022222222,2008-11-16,04:51:12
39.934977,116.338201,0,77,39768.2022800926,2008-11-16,04:51:17
39.935065,116.338183,0,80,39768.202337963,2008-11-16,04:51:22
39.935132,116.338164,0,81,39768.2023958333,2008-11-16,04:51:27
39.935189,116.338182,0,79,39768.2024537037,2008-11-16,04:51:32
39.935224,116.338149,0,82,39768.2025115741,2008-11-16,04:51:37
39.935294,116.338165,0,84,39768.2025694444,2008-11-16,04:51:42
39.935345,116.338163,0,86,39768.2026273148,2008-11-16,04:51:47
39.935431,116.338161,0,86,39768.2026851852,2008-11-16,04:51:52
39.935488,116.33813,0,87,39768.2027430556,2008-11-16,04:51:57
39.93555,116.338102,0,88,39768.2028009259,2008-11-16,04:52:02
39.935615,116.338089,0,88,39768.2028587963,2008-11-16,04:52:07
39.935671,116.3381,0,87,39768.2029166667,2008-11-16,04:52:12
39.935722,116.338117,0,84,39768.202974537,2008-11-16,04:52:17
39.935787,116.338146,0,78,39768.2030324074,2008-11-16,04:52:22
39.935837,116.338169,0,75,39768.2030902778,2008-11-16,04:52:27
39.935889,116.338163,0,74,39768.2031481481,2008-11-16,04:52:32
39.935935,116.338163,0,69,39768.2032060185,2008-11-16,04:52:37
39.935948,116.338166,0,70,39768.2032638889,2008-11-16,04:52:42
39.935963,116.338189,0,72,39768.2033217593,2008-11-16,04:52:47
39.935963,116.338189,0,72,39768.2033564815,2008-11-16,04:52:50
39.935967,116.338186,0,72,39768.2033796296,2008-11-16,04:52:52
39.936014,116.338188,0,76,39768.2034375,2008-11-16,04:52:57
39.936059,116.338186,0,82,39768.2034953704,2008-11-16,04:53:02
39.936094,116.338207,0,87,39768.2035532407,2008-11-16,04:53:07
39.93614,116.338194,0,88,39768.2036111111,2008-11-16,04:53:12
39.936175,116.338217,0,91,39768.2036689815,2008-11-16,04:53:17
39.936188,116.338235,0,93,39768.2037268518,2008-11-16,04:53:22
39.936238,116.338228,0,92,39768.2037847222,2008-11-16,04:53:27
39.936303,116.338197,0,90,39768.2038425926,2008-11-16,04:53:32
39.936377,116.33815,0,91,39768.203900463,2008-11-16,04:53:37
39.936452,116.338118,0,91,39768.2039583333,2008-11-16,04:53:42
39.936526,116.338097,0,81,39768.2040162037,2008-11-16,04:53:47
39.936596,116.338067,0,73,39768.2040740741,2008-11-16,04:53:52
39.93667,116.338045,0,68,39768.2041319444,2008-11-16,04:53:57
39.936733,116.338051,0,70,39768.2041898148,2008-11-16,04:54:02
39.936799,116.338072,0,74,39768.2042476852,2008-11-16,04:54:07
39.936848,116.33811,0,85,39768.2043055556,2008-11-16,04:54:12
39.936887,116.338108,0,86,39768.2043634259,2008-11-16,04:54:17
39.936919,116.338102,0,79,39768.2044212963,2008-11-16,04:54:22
39.93698,116.338095,0,78,39768.2044791667,2008-11-16,04:54:27
39.937023,116.338085,0,83,39768.204537037,2008-11-16,04:54:32
39.937066,116.338105,0,88,39768.2045949074,2008-11-16,04:54:37
39.937113,116.338129,0,96,39768.2046527778,2008-11-16,04:54:42
39.937185,116.338146,0,101,39768.2047106481,2008-11-16,04:54:47
39.937267,116.33816,0,105,39768.2047685185,2008-11-16,04:54:52
39.937331,116.338179,0,103,39768.2048263889,2008-11-16,04:54:57
39.937397,116.338212,0,101,39768.2048842593,2008-11-16,04:55:02
39.937441,116.338289,0,118,39768.2049421296,2008-11-16,04:55:07
39.937455,116.33835,0,118,39768.205,2008-11-16,04:55:12
39.93747,116.338383,0,123,39768.2050578704,2008-11-16,04:55:17
39.937525,116.338387,0,129,39768.2051157407,2008-11-16,04:55:22
39.937534,116.338374,0,128,39768.2051736111,2008-11-16,04:55:27
39.937549,116.338279,0,115,39768.2052314815,2008-11-16,04:55:32
39.937597,116.338231,0,110,39768.2052893518,2008-11-16,04:55:37
39.937622,116.338165,0,101,39768.2053472222,2008-11-16,04:55:42
39.937631,116.338048,0,98,39768.2054050926,2008-11-16,04:55:47
39.937642,116.337984,0,97,39768.205462963,2008-11-16,04:55:52
39.937667,116.337938,0,96,39768.2055208333,2008-11-16,04:55:57
39.937716,116.337896,0,89,39768.2055787037,2008-11-16,04:56:02
39.937734,116.337839,0,92,39768.2056365741,2008-11-16,04:56:07
39.937759,116.337851,0,91,39768.2056944444,2008-11-16,04:56:12
39.937769,116.337858,0,91,39768.2057523148,2008-11-16,04:56:17
39.937761,116.337838,0,91,39768.2058101852,2008-11-16,04:56:22
39.937777,116.337747,0,89,39768.2058680556,2008-11-16,04:56:27
39.937795,116.337654,0,98,39768.2059259259,2008-11-16,04:56:32
39.937747,116.337591,0,102,39768.2059837963,2008-11-16,04:56:37
39.937731,116.33758,0,102,39768.2060416667,2008-11-16,04:56:42
39.937742,116.337673,0,104,39768.206099537,2008-11-16,04:56:47
39.937746,116.337736,0,103,39768.2061574074,2008-11-16,04:56:52
39.937735,116.337765,0,104,39768.2062152778,2008-11-16,04:56:57
39.93776,116.337825,0,109,39768.2062731481,2008-11-16,04:57:02
39.937766,116.337896,0,111,39768.2063310185,2008-11-16,04:57:07
39.937784,116.337909,0,108,39768.2063888889,2008-11-16,04:57:12
39.937826,116.337904,0,107,39768.2064467593,2008-11-16,04:57:17
39.937863,116.337902,0,107,39768.2065046296,2008-11-16,04:57:22
39.937875,116.337925,0,107,39768.2065625,2008-11-16,04:57:27
39.937917,116.337978,0,107,39768.2066203704,2008-11-16,04:57:32
39.937952,116.338072,0,106,39768.2066782407,2008-11-16,04:57:37
39.937973,116.338159,0,108,39768.2067361111,2008-11-16,04:57:42
39.937977,116.338213,0,107,39768.2067939815,2008-11-16,04:57:47
39.937977,116.338204,0,107,39768.2068518519,2008-11-16,04:57:52
39.937979,116.338191,0,107,39768.2069097222,2008-11-16,04:57:57
39.937983,116.338181,0,107,39768.2069675926,2008-11-16,04:58:02
39.937986,116.338173,0,106,39768.207025463,2008-11-16,04:58:07
39.937986,116.338173,0,106,39768.2070601852,2008-11-16,04:58:10
39.937988,116.338167,0,106,39768.2070833333,2008-11-16,04:58:12
39.937988,116.338185,0,106,39768.2071412037,2008-11-16,04:58:17
39.93802,116.338201,0,108,39768.2071990741,2008-11-16,04:58:22
39.93803,116.338212,0,110,39768.2072569444,2008-11-16,04:58:27
39.93803,116.338211,0,111,39768.2073148148,2008-11-16,04:58:32
39.938032,116.338208,0,111,39768.2073726852,2008-11-16,04:58:37
39.938032,116.338208,0,111,39768.2074074074,2008-11-16,04:58:40
39.938033,116.338208,0,111,39768.2074305556,2008-11-16,04:58:42
39.938045,116.338237,0,113,39768.2074884259,2008-11-16,04:58:47
39.938052,116.338243,0,114,39768.2075462963,2008-11-16,04:58:52
39.938052,116.338243,0,114,39768.2075810185,2008-11-16,04:58:55
39.938053,116.338241,0,114,39768.2076041667,2008-11-16,04:58:57
39.938093,116.338265,0,114,39768.207662037,2008-11-16,04:59:02
39.938105,116.338268,0,113,39768.2077199074,2008-11-16,04:59:07
39.938131,116.338276,0,112,39768.2077777778,2008-11-16,04:59:12
39.938194,116.338285,0,111,39768.2078356481,2008-11-16,04:59:17
39.938244,116.33828,0,106,39768.2078935185,2008-11-16,04:59:22
39.938255,116.338282,0,105,39768.2079513889,2008-11-16,04:59:27
39.938259,116.33828,0,104,39768.2080092593,2008-11-16,04:59:32
39.938264,116.33828,0,104,39768.2080671296,2008-11-16,04:59:37
39.938267,116.338279,0,103,39768.208125,2008-11-16,04:59:42
39.938268,116.338278,0,103,39768.2081828704,2008-11-16,04:59:47
39.938268,116.338278,0,103,39768.2082175926,2008-11-16,04:59:50
39.938269,116.338276,0,104,39768.2082407407,2008-11-16,04:59:52
39.938272,116.338265,0,103,39768.2082986111,2008-11-16,04:59:57
39.938365,116.338226,0,103,39768.2083564815,2008-11-16,05:00:02
39.938612,116.3381,0,100,39768.2084143519,2008-11-16,05:00:07
39.938695,116.338012,0,101,39768.2084722222,2008-11-16,05:00:12
39.938725,116.337966,0,106,39768.2085300926,2008-11-16,05:00:17
39.938756,116.337929,0,107,39768.208587963,2008-11-16,05:00:22
39.938754,116.337903,0,108,39768.2086458333,2008-11-16,05:00:27
39.938754,116.337906,0,108,39768.2087037037,2008-11-16,05:00:32
39.938754,116.337908,0,109,39768.2087615741,2008-11-16,05:00:37
39.938754,116.337908,0,109,39768.2087962963,2008-11-16,05:00:40
39.938754,116.337916,0,109,39768.2088194444,2008-11-16,05:00:42
39.938773,116.337933,0,109,39768.2088773148,2008-11-16,05:00:47
39.938772,116.337947,0,109,39768.2089351852,2008-11-16,05:00:52
39.938772,116.337947,0,109,39768.2089699074,2008-11-16,05:00:55
39.938774,116.337951,0,109,39768.2089930556,2008-11-16,05:00:57
39.938848,116.337913,0,109,39768.2090509259,2008-11-16,05:01:02
39.939007,116.337853,0,110,39768.2091087963,2008-11-16,05:01:07
39.939145,116.337835,0,110,39768.2091666667,2008-11-16,05:01:12
39.939221,116.337789,0,110,39768.209224537,2008-11-16,05:01:17
39.93929,116.337749,0,110,39768.2092824074,2008-11-16,05:01:22
39.939361,116.337652,0,110,39768.2093402778,2008-11-16,05:01:27
39.939487,116.337427,0,111,39768.2093981481,2008-11-16,05:01:32
39.939486,116.337329,0,110,39768.2094560185,2008-11-16,05:01:37
39.93948,116.33725,0,110,39768.2095138889,2008-11-16,05:01:42
39.939456,116.337134,0,110,39768.2095717593,2008-11-16,05:01:47
39.939007,116.337359,0,111,39768.2096296296,2008-11-16,05:01:52
39.938903,116.337346,0,112,39768.2096875,2008-11-16,05:01:57
39.938782,116.337319,0,112,39768.2097453704,2008-11-16,05:02:02
39.938651,116.337243,0,113,39768.2098032407,2008-11-16,05:02:07
39.93901,116.337432,0,261,39768.2099768519,2008-11-16,05:02:22
39.9392,116.337659,0,169,39768.2100347222,2008-11-16,05:02:27
39.939193,116.337687,0,152,39768.2100925926,2008-11-16,05:02:32
39.939202,116.337713,0,144,39768.210150463,2008-11-16,05:02:37
39.939202,116.337713,0,144,39768.2101851852,2008-11-16,05:02:40
39.939201,116.337719,0,144,39768.2102083333,2008-11-16,05:02:42
39.9392,116.33773,0,144,39768.2102662037,2008-11-16,05:02:47
39.939201,116.337734,0,144,39768.2103240741,2008-11-16,05:02:52
39.939201,116.337734,0,144,39768.2103587963,2008-11-16,05:02:55
39.939203,116.337729,0,144,39768.2103819444,2008-11-16,05:02:57
39.939205,116.33772,0,144,39768.2104398148,2008-11-16,05:03:02
39.939845,116.33864,0,155,39768.2118865741,2008-11-16,05:05:07
39.939942,116.338655,0,158,39768.2119444444,2008-11-16,05:05:12
39.939923,116.338639,0,157,39768.2120023148,2008-11-16,05:05:17
39.939923,116.338639,0,157,39768.212037037,2008-11-16,05:05:20
39.939916,116.338635,0,157,39768.2120601852,2008-11-16,05:05:22
39.93974,116.338528,0,156,39768.2121180556,2008-11-16,05:05:27
39.939664,116.338462,0,158,39768.2121759259,2008-11-16,05:05:32
39.939607,116.338378,0,161,39768.2122337963,2008-11-16,05:05:37
39.939558,116.338324,0,166,39768.2122916667,2008-11-16,05:05:42
39.939517,116.338255,0,168,39768.212349537,2008-11-16,05:05:47
39.939514,116.33821,0,167,39768.2124074074,2008-11-16,05:05:52
39.939454,116.33822,0,167,39768.2124652778,2008-11-16,05:05:57
39.939365,116.338232,0,167,39768.2125231481,2008-11-16,05:06:02
39.939219,116.338243,0,172,39768.2125810185,2008-11-16,05:06:07
39.93901,116.338292,0,175,39768.2126388889,2008-11-16,05:06:12
39.944958,116.337596,0,132,39768.2128125,2008-11-16,05:06:27
39.940003,116.338181,0,-569,39768.2128703704,2008-11-16,05:06:32
39.939906,116.338462,0,20,39768.2129282407,2008-11-16,05:06:37
39.939961,116.338548,0,127,39768.2129861111,2008-11-16,05:06:42
39.940059,116.338526,0,136,39768.2130439815,2008-11-16,05:06:47
39.940144,116.338516,0,138,39768.2131018518,2008-11-16,05:06:52
39.939122,116.338464,0,136,39768.2132175926,2008-11-16,05:07:02
39.9392,116.338365,0,137,39768.213275463,2008-11-16,05:07:07
39.940184,116.339433,0,-317,39768.2156481481,2008-11-16,05:10:32
39.939473,116.339533,0,130,39768.2157060185,2008-11-16,05:10:37
39.939504,116.339579,0,186,39768.2157638889,2008-11-16,05:10:42
39.93949,116.339639,0,204,39768.2158217593,2008-11-16,05:10:47
39.939414,116.339646,0,212,39768.2158796296,2008-11-16,05:10:52
39.939364,116.339676,0,217,39768.2159375,2008-11-16,05:10:57
39.939302,116.339697,0,223,39768.2159953704,2008-11-16,05:11:02
39.939277,116.339695,0,228,39768.2160532407,2008-11-16,05:11:07
39.93926,116.33967,0,221,39768.2161111111,2008-11-16,05:11:12
39.939196,116.339609,0,210,39768.2161689815,2008-11-16,05:11:17
39.939193,116.339596,0,203,39768.2162268519,2008-11-16,05:11:22
39.939193,116.339596,0,203,39768.2162615741,2008-11-16,05:11:25
39.939195,116.339591,0,203,39768.2162847222,2008-11-16,05:11:27
39.939204,116.339534,0,200,39768.2163425926,2008-11-16,05:11:32
39.939184,116.339452,0,195,39768.216400463,2008-11-16,05:11:37
39.939141,116.339375,0,192,39768.2164583333,2008-11-16,05:11:42
39.939022,116.339284,0,190,39768.2165162037,2008-11-16,05:11:47
39.938854,116.339174,0,189,39768.2165740741,2008-11-16,05:11:52
39.938692,116.339465,0,189,39768.217037037,2008-11-16,05:12:32
39.939042,116.339892,0,154,39768.2170949074,2008-11-16,05:12:37
39.939078,116.339373,0,131,39768.2171527778,2008-11-16,05:12:42
39.939075,116.339093,0,151,39768.2172106481,2008-11-16,05:12:47
39.939076,116.338968,0,156,39768.2172685185,2008-11-16,05:12:52
39.939053,116.338967,0,159,39768.2173263889,2008-11-16,05:12:57
39.939052,116.33902,0,161,39768.2173842593,2008-11-16,05:13:02
39.939071,116.339028,0,162,39768.2174421296,2008-11-16,05:13:07
39.939073,116.339017,0,161,39768.2175,2008-11-16,05:13:12
39.939093,116.33899,0,161,39768.2175578704,2008-11-16,05:13:17
39.939037,116.339036,0,159,39768.2176157407,2008-11-16,05:13:22
39.939028,116.339058,0,157,39768.2176736111,2008-11-16,05:13:27
39.939028,116.339058,0,157,39768.2177083333,2008-11-16,05:13:30
39.939031,116.339052,0,157,39768.2177314815,2008-11-16,05:13:32
39.939052,116.339034,0,161,39768.2177893519,2008-11-16,05:13:37
39.939049,116.339035,0,161,39768.2178472222,2008-11-16,05:13:42
39.939049,116.339035,0,161,39768.2178819444,2008-11-16,05:13:45
39.939047,116.339042,0,161,39768.2179050926,2008-11-16,05:13:47
39.939037,116.339062,0,159,39768.217962963,2008-11-16,05:13:52
39.939036,116.339086,0,159,39768.2180208333,2008-11-16,05:13:57
39.939031,116.339096,0,158,39768.2180787037,2008-11-16,05:14:02
39.939028,116.339105,0,158,39768.2181365741,2008-11-16,05:14:07
39.939028,116.339105,0,158,39768.2181712963,2008-11-16,05:14:10
39.939028,116.339104,0,158,39768.2181944444,2008-11-16,05:14:12
39.939029,116.339093,0,158,39768.2182523148,2008-11-16,05:14:17
39.939025,116.339075,0,160,39768.2183101852,2008-11-16,05:14:22
39.939024,116.339083,0,163,39768.2183680556,2008-11-16,05:14:27
39.939024,116.339083,0,163,39768.2184027778,2008-11-16,05:14:30
39.939027,116.339086,0,165,39768.2184259259,2008-11-16,05:14:32
39.939032,116.339067,0,170,39768.2184837963,2008-11-16,05:14:37
39.939038,116.339048,0,178,39768.2185416667,2008-11-16,05:14:42
39.939018,116.339055,0,187,39768.218599537,2008-11-16,05:14:47
39.939018,116.339055,0,187,39768.2186342593,2008-11-16,05:14:50
39.939019,116.33905,0,187,39768.2186574074,2008-11-16,05:14:52
39.939028,116.339039,0,198,39768.2187152778,2008-11-16,05:14:57
39.939066,116.339018,0,207,39768.2187731481,2008-11-16,05:15:02
39.939095,116.339004,0,217,39768.2188310185,2008-11-16,05:15:07
39.939105,116.338999,0,226,39768.2188888889,2008-11-16,05:15:12
39.939063,116.338973,0,233,39768.2189467593,2008-11-16,05:15:17
39.938997,116.338949,0,239,39768.2190046296,2008-11-16,05:15:22
39.938938,116.338908,0,244,39768.2190625,2008-11-16,05:15:27
39.938889,116.338875,0,248,39768.2191203704,2008-11-16,05:15:32
39.938794,116.338835,0,250,39768.2191782407,2008-11-16,05:15:37
39.93863,116.338719,0,250,39768.2192361111,2008-11-16,05:15:42
39.938404,116.338521,0,249,39768.2192939815,2008-11-16,05:15:47
39.938172,116.33835,0,251,39768.2193518518,2008-11-16,05:15:52
39.938258,116.338434,0,254,39768.2194097222,2008-11-16,05:15:57
39.938214,116.338474,0,256,39768.2194675926,2008-11-16,05:16:02
39.938232,116.338552,0,263,39768.219525463,2008-11-16,05:16:07
39.93822,116.338565,0,267,39768.2195833333,2008-11-16,05:16:12
39.938219,116.338575,0,269,39768.2196412037,2008-11-16,05:16:17
39.93822,116.338588,0,270,39768.2196990741,2008-11-16,05:16:22
39.938223,116.338605,0,271,39768.2197569444,2008-11-16,05:16:27
39.938221,116.338623,0,274,39768.2198148148,2008-11-16,05:16:32
39.938223,116.338643,0,275,39768.2198726852,2008-11-16,05:16:37
39.938222,116.338657,0,276,39768.2199305556,2008-11-16,05:16:42
39.93822,116.338681,0,277,39768.2199884259,2008-11-16,05:16:47
39.938217,116.338703,0,278,39768.2200462963,2008-11-16,05:16:52
39.938215,116.338715,0,278,39768.2201041667,2008-11-16,05:16:57
39.938217,116.33871,0,278,39768.220162037,2008-11-16,05:17:02
39.938217,116.33871,0,278,39768.2201967593,2008-11-16,05:17:05
39.938219,116.338715,0,278,39768.2202199074,2008-11-16,05:17:07
39.938218,116.338736,0,278,39768.2202777778,2008-11-16,05:17:12
39.938219,116.338784,0,279,39768.2203356481,2008-11-16,05:17:17
39.938494,116.338941,0,269,39768.2203935185,2008-11-16,05:17:22
39.938578,116.339068,0,267,39768.2204513889,2008-11-16,05:17:27
39.938609,116.339186,0,265,39768.2205092593,2008-11-16,05:17:32
39.938612,116.339257,0,263,39768.2205671296,2008-11-16,05:17:37
39.938374,116.33941,0,242,39768.2262384259,2008-11-16,05:25:47
39.938342,116.339403,0,243,39768.2262962963,2008-11-16,05:25:52
39.938314,116.339412,0,246,39768.2263541667,2008-11-16,05:25:57
39.938241,116.339418,0,249,39768.226412037,2008-11-16,05:26:02
39.938213,116.339417,0,254,39768.2264699074,2008-11-16,05:26:07
39.938191,116.339419,0,257,39768.2265277778,2008-11-16,05:26:12
39.938157,116.339387,0,260,39768.2265856481,2008-11-16,05:26:17
39.938095,116.339367,0,264,39768.2266435185,2008-11-16,05:26:22
39.938115,116.339356,0,269,39768.2267013889,2008-11-16,05:26:27
39.938143,116.339378,0,274,39768.2267592593,2008-11-16,05:26:32
39.938149,116.339406,0,278,39768.2268171296,2008-11-16,05:26:37
39.938202,116.339393,0,277,39768.226875,2008-11-16,05:26:42
39.938213,116.339389,0,278,39768.2269328704,2008-11-16,05:26:47
39.938233,116.339416,0,281,39768.2269907407,2008-11-16,05:26:52
39.938233,116.339416,0,281,39768.227025463,2008-11-16,05:26:55
39.938234,116.339419,0,281,39768.2270486111,2008-11-16,05:26:57
39.938283,116.339445,0,285,39768.2271064815,2008-11-16,05:27:02
39.938319,116.339433,0,287,39768.2271643518,2008-11-16,05:27:07
39.93833,116.339391,0,288,39768.2272222222,2008-11-16,05:27:12
39.938237,116.339191,0,275,39768.2272800926,2008-11-16,05:27:17
39.938128,116.339058,0,264,39768.227337963,2008-11-16,05:27:22
39.938082,116.339029,0,260,39768.2273958333,2008-11-16,05:27:27
39.938082,116.338982,0,257,39768.2274537037,2008-11-16,05:27:32
39.938082,116.338982,0,257,39768.2274884259,2008-11-16,05:27:35
39.938082,116.338985,0,255,39768.2275115741,2008-11-16,05:27:37
39.938063,116.339005,0,252,39768.2275694444,2008-11-16,05:27:42
39.938063,116.339005,0,252,39768.2276041667,2008-11-16,05:27:45
39.938055,116.339008,0,252,39768.2276273148,2008-11-16,05:27:47
39.938027,116.339008,0,252,39768.2276851852,2008-11-16,05:27:52
39.938008,116.338975,0,250,39768.2277430556,2008-11-16,05:27:57
39.938021,116.338918,0,248,39768.2278009259,2008-11-16,05:28:02
39.938047,116.33888,0,247,39768.2278587963,2008-11-16,05:28:07
39.938066,116.338867,0,247,39768.2279166667,2008-11-16,05:28:12
39.938089,116.338848,0,247,39768.227974537,2008-11-16,05:28:17
39.938114,116.338806,0,248,39768.2280324074,2008-11-16,05:28:22
39.938106,116.338818,0,248,39768.2280902778,2008-11-16,05:28:27
39.938067,116.338846,0,246,39768.2281481481,2008-11-16,05:28:32
39.938063,116.338853,0,246,39768.2282060185,2008-11-16,05:28:37
39.938063,116.338853,0,246,39768.2282407407,2008-11-16,05:28:40
39.938062,116.338854,0,246,39768.2282638889,2008-11-16,05:28:42
39.938063,116.338845,0,245,39768.2283217593,2008-11-16,05:28:47
39.938147,116.338784,0,241,39768.2283796296,2008-11-16,05:28:52
39.938221,116.338718,0,221,39768.2284375,2008-11-16,05:28:57
39.938215,116.338606,0,201,39768.2284953704,2008-11-16,05:29:02
39.938266,116.338561,0,188,39768.2285532407,2008-11-16,05:29:07
39.938322,116.338436,0,186,39768.2286111111,2008-11-16,05:29:12
39.938383,116.338379,0,171,39768.2286689815,2008-11-16,05:29:17
39.938424,116.338322,0,165,39768.2287268518,2008-11-16,05:29:22
39.938477,116.338326,0,149,39768.2287847222,2008-11-16,05:29:27
39.938523,116.338265,0,143,39768.2288425926,2008-11-16,05:29:32
39.938586,116.338217,0,127,39768.228900463,2008-11-16,05:29:37
39.938661,116.338147,0,123,39768.2289583333,2008-11-16,05:29:42
39.938715,116.338098,0,123,39768.2290162037,2008-11-16,05:29:47
39.938738,116.338035,0,115,39768.2290740741,2008-11-16,05:29:52
39.938772,116.337993,0,112,39768.2291319444,2008-11-16,05:29:57
39.938772,116.337968,0,111,39768.2291898148,2008-11-16,05:30:02
39.938772,116.337968,0,111,39768.229224537,2008-11-16,05:30:05
39.938779,116.337974,0,107,39768.2292476852,2008-11-16,05:30:07
39.938788,116.337945,0,109,39768.2293055556,2008-11-16,05:30:12
39.938787,116.337948,0,108,39768.2293634259,2008-11-16,05:30:17
39.938787,116.337948,0,108,39768.2293981481,2008-11-16,05:30:20
39.938788,116.337946,0,108,39768.2294212963,2008-11-16,05:30:22
39.9388,116.337899,0,108,39768.2294791667,2008-11-16,05:30:27
39.938852,116.337841,0,108,39768.229537037,2008-11-16,05:30:32
39.938478,116.337786,0,287,39768.2310416667,2008-11-16,05:32:42
39.938778,116.337531,0,156,39768.231099537,2008-11-16,05:32:47
39.938783,116.337468,0,136,39768.2311574074,2008-11-16,05:32:52
39.93876,116.337452,0,135,39768.2312152778,2008-11-16,05:32:57
39.938716,116.337426,0,141,39768.2312731481,2008-11-16,05:33:02
39.938716,116.337426,0,141,39768.2313078704,2008-11-16,05:33:05
39.938724,116.337429,0,142,39768.2313310185,2008-11-16,05:33:07
39.93873,116.337441,0,146,39768.2313888889,2008-11-16,05:33:12
39.938734,116.337431,0,146,39768.2314467593,2008-11-16,05:33:17
39.9388,116.337404,0,144,39768.2315046296,2008-11-16,05:33:22
39.938843,116.337315,0,140,39768.2315625,2008-11-16,05:33:27
39.938874,116.337253,0,141,39768.2316203704,2008-11-16,05:33:32
39.938926,116.337209,0,138,39768.2316782407,2008-11-16,05:33:37
39.938963,116.337179,0,136,39768.2317361111,2008-11-16,05:33:42
39.939005,116.337143,0,134,39768.2317939815,2008-11-16,05:33:47
39.939068,116.337062,0,132,39768.2318518519,2008-11-16,05:33:52
39.938974,116.337111,0,131,39768.2319097222,2008-11-16,05:33:57
39.939013,116.337127,0,129,39768.2319675926,2008-11-16,05:34:02
39.939108,116.337002,0,127,39768.232025463,2008-11-16,05:34:07
39.939221,116.336944,0,124,39768.2320833333,2008-11-16,05:34:12
39.939295,116.336867,0,121,39768.2321412037,2008-11-16,05:34:17
39.939339,116.33678,0,118,39768.2321990741,2008-11-16,05:34:22
39.939388,116.336727,0,115,39768.2322569444,2008-11-16,05:34:27
39.939409,116.33671,0,112,39768.2323148148,2008-11-16,05:34:32
39.939369,116.336746,0,112,39768.2323726852,2008-11-16,05:34:37
39.939349,116.3368,0,110,39768.2324305556,2008-11-16,05:34:42
39.939382,116.336852,0,105,39768.2324884259,2008-11-16,05:34:47
39.939431,116.336911,0,100,39768.2325462963,2008-11-16,05:34:52
39.939455,116.33697,0,94,39768.2326041667,2008-11-16,05:34:57
39.939478,116.337044,0,87,39768.232662037,2008-11-16,05:35:02
39.939503,116.337111,0,79,39768.2327199074,2008-11-16,05:35:07
39.939485,116.337129,0,73,39768.2327777778,2008-11-16,05:35:12
39.939477,116.337147,0,68,39768.2328356481,2008-11-16,05:35:17
39.939495,116.33714,0,63,39768.2328935185,2008-11-16,05:35:22
39.939553,116.337107,0,58,39768.2329513889,2008-11-16,05:35:27
39.939612,116.337122,0,55,39768.2330092593,2008-11-16,05:35:32
39.939063,116.338193,0,-336,39768.2350925926,2008-11-16,05:38:32
39.939565,116.337391,0,-64,39768.235150463,2008-11-16,05:38:37
39.939636,116.337085,0,88,39768.2352083333,2008-11-16,05:38:42
39.939665,116.337083,0,101,39768.2352662037,2008-11-16,05:38:47
39.939695,116.337075,0,109,39768.2353240741,2008-11-16,05:38:52
39.939714,116.33708,0,113,39768.2353819444,2008-11-16,05:38:57
39.939761,116.337085,0,114,39768.2354398148,2008-11-16,05:39:02
39.939802,116.337146,0,114,39768.2354976852,2008-11-16,05:39:07
39.937687,116.337955,0,103,39768.2361342593,2008-11-16,05:40:02
39.937768,116.337943,0,103,39768.2361921296,2008-11-16,05:40:07
39.937799,116.337926,0,101,39768.23625,2008-11-16,05:40:12
39.938246,116.337886,0,119,39768.2363078704,2008-11-16,05:40:17
39.938539,116.337914,0,128,39768.2363657407,2008-11-16,05:40:22
39.938803,116.337928,0,133,39768.2364236111,2008-11-16,05:40:27
39.939006,116.337999,0,136,39768.2364814815,2008-11-16,05:40:32
39.93918,116.338078,0,138,39768.2365393518,2008-11-16,05:40:37
39.939289,116.338156,0,137,39768.2365972222,2008-11-16,05:40:42
39.939348,116.338302,0,132,39768.2366550926,2008-11-16,05:40:47
39.939331,116.338006,0,129,39768.236712963,2008-11-16,05:40:52
39.939369,116.33783,0,133,39768.2367708333,2008-11-16,05:40:57
39.939388,116.337814,0,139,39768.2368287037,2008-11-16,05:41:02
39.939385,116.33781,0,141,39768.2368865741,2008-11-16,05:41:07
39.939383,116.337807,0,141,39768.2369444444,2008-11-16,05:41:12
39.939383,116.337807,0,141,39768.2369791667,2008-11-16,05:41:15
39.939381,116.337807,0,141,39768.2370023148,2008-11-16,05:41:17
39.939329,116.3377,0,128,39768.2370601852,2008-11-16,05:41:22
39.939308,116.33765,0,124,39768.2371180556,2008-11-16,05:41:27
39.939314,116.337621,0,123,39768.2371759259,2008-11-16,05:41:32
39.939317,116.337551,0,120,39768.2372337963,2008-11-16,05:41:37
39.939303,116.337526,0,119,39768.2372916667,2008-11-16,05:41:42
39.939283,116.337508,0,119,39768.237349537,2008-11-16,05:41:47
39.939266,116.337483,0,118,39768.2374074074,2008-11-16,05:41:52
39.939209,116.337431,0,124,39768.2374652778,2008-11-16,05:41:57
39.939223,116.337465,0,127,39768.2375231481,2008-11-16,05:42:02
39.939238,116.337457,0,133,39768.2375810185,2008-11-16,05:42:07
39.939252,116.337446,0,133,39768.2376388889,2008-11-16,05:42:12
39.939261,116.337448,0,133,39768.2376967593,2008-11-16,05:42:17
39.939268,116.337455,0,132,39768.2377546296,2008-11-16,05:42:22
39.939268,116.337455,0,132,39768.2377893519,2008-11-16,05:42:25
39.939268,116.337455,0,132,39768.2378125,2008-11-16,05:42:27
39.939264,116.337465,0,131,39768.2378703704,2008-11-16,05:42:32
39.939263,116.337464,0,131,39768.2379282407,2008-11-16,05:42:37
39.939263,116.337464,0,131,39768.237962963,2008-11-16,05:42:40
39.939262,116.337459,0,131,39768.2379861111,2008-11-16,05:42:42
39.939281,116.337395,0,127,39768.2380439815,2008-11-16,05:42:47
39.939303,116.337276,0,125,39768.2381018519,2008-11-16,05:42:52
39.939278,116.337226,0,132,39768.2381597222,2008-11-16,05:42:57
39.939274,116.337243,0,134,39768.2382175926,2008-11-16,05:43:02
39.939272,116.33725,0,134,39768.238275463,2008-11-16,05:43:07
39.939273,116.337247,0,135,39768.2383333333,2008-11-16,05:43:12
39.939278,116.337239,0,135,39768.2383912037,2008-11-16,05:43:17
39.939278,116.337239,0,135,39768.2384259259,2008-11-16,05:43:20
39.939286,116.337234,0,136,39768.2384490741,2008-11-16,05:43:22
39.939317,116.337253,0,139,39768.2385069444,2008-11-16,05:43:27
39.939327,116.337249,0,140,39768.2385648148,2008-11-16,05:43:32
39.939325,116.337252,0,140,39768.2386226852,2008-11-16,05:43:37
39.939323,116.33726,0,140,39768.2386805556,2008-11-16,05:43:42
39.939323,116.33726,0,140,39768.2387152778,2008-11-16,05:43:45
39.939322,116.337267,0,140,39768.2387384259,2008-11-16,05:43:47
39.939322,116.337277,0,140,39768.2387962963,2008-11-16,05:43:52
39.939321,116.337288,0,140,39768.2388541667,2008-11-16,05:43:57
39.939321,116.337298,0,140,39768.238912037,2008-11-16,05:44:02
39.939321,116.337298,0,140,39768.2389467593,2008-11-16,05:44:05
39.939321,116.337302,0,140,39768.2389699074,2008-11-16,05:44:07
39.939568,116.337366,0,110,39768.2391435185,2008-11-16,05:44:22
39.93957,116.337374,0,114,39768.2392013889,2008-11-16,05:44:27
39.93957,116.337374,0,114,39768.2392361111,2008-11-16,05:44:30
39.939574,116.33738,0,114,39768.2392592593,2008-11-16,05:44:32
39.939556,116.337398,0,111,39768.2393171296,2008-11-16,05:44:37
39.939556,116.337398,0,111,39768.2393518519,2008-11-16,05:44:40
39.939556,116.337405,0,140,39768.239375,2008-11-16,05:44:42
39.939498,116.337394,0,152,39768.2394328704,2008-11-16,05:44:47
39.939498,116.337394,0,152,39768.2394675926,2008-11-16,05:44:50
39.939491,116.337398,0,152,39768.2394907407,2008-11-16,05:44:52
39.939441,116.337426,0,189,39768.2395486111,2008-11-16,05:44:57
39.939361,116.337451,0,206,39768.2396064815,2008-11-16,05:45:02
39.939304,116.337483,0,211,39768.2396643519,2008-11-16,05:45:07
39.939365,116.337531,0,179,39768.2397222222,2008-11-16,05:45:12
39.939426,116.337578,0,164,39768.2397800926,2008-11-16,05:45:17
39.939453,116.337665,0,155,39768.239837963,2008-11-16,05:45:22
39.940129,116.344121,0,104,39768.2422685185,2008-11-16,05:48:52
39.940094,116.34394,0,105,39768.2423263889,2008-11-16,05:48:57
39.940091,116.34395,0,105,39768.2423842593,2008-11-16,05:49:02
39.940151,116.344028,0,108,39768.2424421296,2008-11-16,05:49:07
39.940162,116.344012,0,106,39768.2425,2008-11-16,05:49:12
39.940195,116.343976,0,105,39768.2425578704,2008-11-16,05:49:17
39.940202,116.343927,0,105,39768.2426157407,2008-11-16,05:49:22
39.940266,116.343983,0,106,39768.2426736111,2008-11-16,05:49:27
39.940256,116.343963,0,106,39768.2427314815,2008-11-16,05:49:32
39.940308,116.344062,0,107,39768.2427893518,2008-11-16,05:49:37
39.940364,116.344142,0,108,39768.2428472222,2008-11-16,05:49:42
39.940361,116.344168,0,108,39768.2429050926,2008-11-16,05:49:47
39.940373,116.34425,0,109,39768.242962963,2008-11-16,05:49:52
39.940384,116.344325,0,109,39768.2430208333,2008-11-16,05:49:57
39.94041,116.344395,0,110,39768.2430787037,2008-11-16,05:50:02
39.940476,116.344646,0,110,39768.2431365741,2008-11-16,05:50:07
39.940062,116.343625,0,137,39768.2432523148,2008-11-16,05:50:17
39.939972,116.343381,0,133,39768.2433101852,2008-11-16,05:50:22
39.939425,116.337258,0,102,39768.2463773148,2008-11-16,05:54:47
39.939425,116.337258,0,102,39768.246412037,2008-11-16,05:54:50
39.939417,116.33725,0,103,39768.2464351852,2008-11-16,05:54:52
39.939421,116.337268,0,103,39768.2464930556,2008-11-16,05:54:57
39.939407,116.337345,0,103,39768.2465509259,2008-11-16,05:55:02
39.939387,116.337421,0,104,39768.2466087963,2008-11-16,05:55:07
39.939356,116.337432,0,104,39768.2466666667,2008-11-16,05:55:12
39.939327,116.337424,0,104,39768.246724537,2008-11-16,05:55:17
39.939304,116.337424,0,105,39768.2467824074,2008-11-16,05:55:22
39.939301,116.33742,0,105,39768.2468402778,2008-11-16,05:55:27
39.939301,116.33742,0,105,39768.246875,2008-11-16,05:55:30
39.939302,116.337423,0,105,39768.2468981481,2008-11-16,05:55:32
39.9393,116.337432,0,105,39768.2469560185,2008-11-16,05:55:37
39.939298,116.33744,0,105,39768.2470138889,2008-11-16,05:55:42
39.939293,116.337436,0,105,39768.2470717593,2008-11-16,05:55:47
39.939293,116.337436,0,105,39768.2471064815,2008-11-16,05:55:50
39.939296,116.337437,0,105,39768.2471296296,2008-11-16,05:55:52
39.939298,116.337428,0,105,39768.2471875,2008-11-16,05:55:57
39.939322,116.337406,0,105,39768.2472453704,2008-11-16,05:56:02
39.939422,116.337338,0,105,39768.2473032407,2008-11-16,05:56:07
39.939565,116.337293,0,105,39768.2473611111,2008-11-16,05:56:12
39.939395,116.337147,0,106,39768.247650463,2008-11-16,05:56:37
39.93931,116.337213,0,103,39768.2477083333,2008-11-16,05:56:42
39.939251,116.337257,0,103,39768.2477662037,2008-11-16,05:56:47
39.939223,116.337224,0,102,39768.2478240741,2008-11-16,05:56:52
39.93917,116.33719,0,102,39768.2479976852,2008-11-16,05:57:07
39.939164,116.337197,0,102,39768.2480555556,2008-11-16,05:57:12
39.939164,116.337197,0,102,39768.2480902778,2008-11-16,05:57:15
39.939158,116.337204,0,102,39768.2481134259,2008-11-16,05:57:17
39.936233,116.338923,0,492,39768.2760648148,2008-11-16,06:37:32
39.937768,116.338098,0,231,39768.2761226852,2008-11-16,06:37:37
39.937716,116.338117,0,206,39768.2761805556,2008-11-16,06:37:42
39.937675,116.338149,0,182,39768.2762384259,2008-11-16,06:37:47
39.937643,116.338123,0,175,39768.2762962963,2008-11-16,06:37:52
39.937593,116.338122,0,165,39768.2763541667,2008-11-16,06:37:57
39.937569,116.338143,0,154,39768.276412037,2008-11-16,06:38:02
39.937529,116.338196,0,153,39768.2764699074,2008-11-16,06:38:07
39.93751,116.338255,0,147,39768.2765277778,2008-11-16,06:38:12
39.937466,116.338223,0,130,39768.2765856481,2008-11-16,06:38:17
39.937414,116.338202,0,123,39768.2766435185,2008-11-16,06:38:22
39.937346,116.338208,0,116,39768.2767013889,2008-11-16,06:38:27
39.937301,116.338184,0,113,39768.2767592593,2008-11-16,06:38:32
39.937239,116.33817,0,112,39768.2768171296,2008-11-16,06:38:37
39.937174,116.338164,0,110,39768.276875,2008-11-16,06:38:42
39.93712,116.338177,0,112,39768.2769328704,2008-11-16,06:38:47
39.937057,116.338185,0,113,39768.2769907407,2008-11-16,06:38:52
39.937015,116.338145,0,115,39768.2770486111,2008-11-16,06:38:57
39.936971,116.338185,0,112,39768.2771064815,2008-11-16,06:39:02
39.936968,116.338196,0,112,39768.2771643519,2008-11-16,06:39:07
39.936968,116.338196,0,112,39768.2771990741,2008-11-16,06:39:10
39.936968,116.338193,0,111,39768.2772222222,2008-11-16,06:39:12
39.93694,116.338163,0,113,39768.2772800926,2008-11-16,06:39:17
39.936901,116.33812,0,114,39768.277337963,2008-11-16,06:39:22
39.936874,116.338107,0,117,39768.2773958333,2008-11-16,06:39:27
39.936851,116.338117,0,115,39768.2774537037,2008-11-16,06:39:32
39.936827,116.338111,0,114,39768.2775115741,2008-11-16,06:39:37
39.936778,116.338067,0,116,39768.2775694444,2008-11-16,06:39:42
39.936704,116.338081,0,115,39768.2776273148,2008-11-16,06:39:47
39.936648,116.338061,0,111,39768.2776851852,2008-11-16,06:39:52
39.936587,116.338057,0,110,39768.2777430556,2008-11-16,06:39:57
39.936533,116.338031,0,108,39768.2778009259,2008-11-16,06:40:02
39.936462,116.338032,0,110,39768.2778587963,2008-11-16,06:40:07
39.936406,116.338033,0,112,39768.2779166667,2008-11-16,06:40:12
39.936332,116.338072,0,116,39768.277974537,2008-11-16,06:40:17
39.936294,116.338101,0,117,39768.2780324074,2008-11-16,06:40:22
39.936254,116.338116,0,116,39768.2780902778,2008-11-16,06:40:27
39.936195,116.338138,0,111,39768.2781481481,2008-11-16,06:40:32
39.936134,116.338127,0,108,39768.2782060185,2008-11-16,06:40:37
39.936099,116.338098,0,107,39768.2782638889,2008-11-16,06:40:42
39.936034,116.338102,0,107,39768.2783217593,2008-11-16,06:40:47
39.935996,116.338091,0,105,39768.2783796296,2008-11-16,06:40:52
39.935955,116.338065,0,104,39768.2784375,2008-11-16,06:40:57
39.935875,116.33806,0,105,39768.2784953704,2008-11-16,06:41:02
39.935819,116.338087,0,106,39768.2785532407,2008-11-16,06:41:07
39.935821,116.338101,0,107,39768.2786111111,2008-11-16,06:41:12
39.935813,116.338114,0,106,39768.2786689815,2008-11-16,06:41:17
39.935799,116.338124,0,105,39768.2787268519,2008-11-16,06:41:22
39.935789,116.338121,0,105,39768.2787847222,2008-11-16,06:41:27
39.935749,116.338155,0,105,39768.2788425926,2008-11-16,06:41:32
39.935731,116.338155,0,105,39768.278900463,2008-11-16,06:41:37
39.935728,116.338165,0,104,39768.2789583333,2008-11-16,06:41:42
39.935734,116.338133,0,104,39768.2790162037,2008-11-16,06:41:47
39.935703,116.338141,0,104,39768.2790740741,2008-11-16,06:41:52
39.935644,116.338156,0,107,39768.2791319444,2008-11-16,06:41:57
39.935568,116.338146,0,108,39768.2791898148,2008-11-16,06:42:02
39.93551,116.338151,0,111,39768.2792476852,2008-11-16,06:42:07
39.935467,116.33815,0,111,39768.2793055556,2008-11-16,06:42:12
39.935417,116.338149,0,112,39768.2793634259,2008-11-16,06:42:17
39.935341,116.338133,0,116,39768.2794212963,2008-11-16,06:42:22
39.935318,116.338116,0,118,39768.2794791667,2008-11-16,06:42:27
39.935244,116.338111,0,120,39768.279537037,2008-11-16,06:42:32
39.935197,116.338128,0,122,39768.2795949074,2008-11-16,06:42:37
39.935197,116.338128,0,122,39768.2796296296,2008-11-16,06:42:40
39.935195,116.338128,0,122,39768.2796527778,2008-11-16,06:42:42
39.935144,116.338123,0,122,39768.2797106481,2008-11-16,06:42:47
39.93501,116.338139,0,124,39768.2797685185,2008-11-16,06:42:52
39.934996,116.338133,0,124,39768.2798263889,2008-11-16,06:42:57
39.934997,116.338123,0,124,39768.2798842593,2008-11-16,06:43:02
39.934941,116.338087,0,126,39768.2799421296,2008-11-16,06:43:07
39.934864,116.338074,0,127,39768.28,2008-11-16,06:43:12
39.934802,116.338093,0,127,39768.2800578704,2008-11-16,06:43:17
39.934802,116.338093,0,127,39768.2800925926,2008-11-16,06:43:20
39.934802,116.338085,0,127,39768.2801157407,2008-11-16,06:43:22
39.93479,116.338077,0,127,39768.2801736111,2008-11-16,06:43:27
39.934767,116.338048,0,128,39768.2802314815,2008-11-16,06:43:32
39.93475,116.338044,0,127,39768.2802893519,2008-11-16,06:43:37
39.934704,116.338035,0,127,39768.2803472222,2008-11-16,06:43:42
39.934646,116.338025,0,127,39768.2804050926,2008-11-16,06:43:47
39.934622,116.338034,0,127,39768.280462963,2008-11-16,06:43:52
39.934567,116.338035,0,126,39768.2805208333,2008-11-16,06:43:57
39.934487,116.33806,0,126,39768.2805787037,2008-11-16,06:44:02
39.934415,116.33809,0,127,39768.2806365741,2008-11-16,06:44:07
39.934328,116.338112,0,130,39768.2806944444,2008-11-16,06:44:12
39.93426,116.338121,0,128,39768.2807523148,2008-11-16,06:44:17
39.93426,116.338121,0,128,39768.280787037,2008-11-16,06:44:20
39.934258,116.338123,0,128,39768.2808101852,2008-11-16,06:44:22
39.934216,116.33815,0,127,39768.2808680556,2008-11-16,06:44:27
39.934176,116.338152,0,128,39768.2809259259,2008-11-16,06:44:32
39.934167,116.338145,0,128,39768.2809837963,2008-11-16,06:44:37
39.934158,116.338157,0,128,39768.2810416667,2008-11-16,06:44:42
39.933771,116.338121,0,129,39768.281099537,2008-11-16,06:44:47
39.933572,116.338199,0,127,39768.2811574074,2008-11-16,06:44:52
39.933499,116.338188,0,122,39768.2812152778,2008-11-16,06:44:57
39.933416,116.3382,0,118,39768.2812731481,2008-11-16,06:45:02
39.933322,116.338238,0,117,39768.2813310185,2008-11-16,06:45:07
39.933289,116.338236,0,117,39768.2813888889,2008-11-16,06:45:12
39.933243,116.338257,0,116,39768.2814467593,2008-11-16,06:45:17
39.933242,116.338255,0,116,39768.2815046296,2008-11-16,06:45:22
39.933242,116.338255,0,116,39768.2815393518,2008-11-16,06:45:25
39.933236,116.338248,0,116,39768.2815625,2008-11-16,06:45:27
39.933182,116.338239,0,116,39768.2816203704,2008-11-16,06:45:32
39.933182,116.338239,0,116,39768.2816550926,2008-11-16,06:45:35
39.933183,116.338231,0,116,39768.2816782407,2008-11-16,06:45:37
39.933122,116.33824,0,117,39768.2817361111,2008-11-16,06:45:42
39.93301,116.338194,0,123,39768.2817939815,2008-11-16,06:45:47
39.93301,116.338194,0,123,39768.2818287037,2008-11-16,06:45:50
39.933007,116.338194,0,122,39768.2818518518,2008-11-16,06:45:52
39.932977,116.33817,0,122,39768.2819097222,2008-11-16,06:45:57
39.932928,116.338128,0,123,39768.2819675926,2008-11-16,06:46:02
39.93289,116.338111,0,126,39768.282025463,2008-11-16,06:46:07
39.932889,116.338106,0,126,39768.2820833333,2008-11-16,06:46:12
39.932889,116.338106,0,126,39768.2821180556,2008-11-16,06:46:15
39.932889,116.338102,0,126,39768.2821412037,2008-11-16,06:46:17
39.932868,116.338114,0,126,39768.2821990741,2008-11-16,06:46:22
39.93275,116.338117,0,125,39768.2822569444,2008-11-16,06:46:27
39.932618,116.338112,0,124,39768.2823148148,2008-11-16,06:46:32
39.932534,116.3381,0,124,39768.2823726852,2008-11-16,06:46:37
39.932405,116.338094,0,123,39768.2824305556,2008-11-16,06:46:42
39.932279,116.338084,0,124,39768.2824884259,2008-11-16,06:46:47
39.932165,116.338104,0,123,39768.2825462963,2008-11-16,06:46:52
39.932093,116.338113,0,124,39768.2826041667,2008-11-16,06:46:57
39.932088,116.338113,0,125,39768.282662037,2008-11-16,06:47:02
39.932088,116.338113,0,125,39768.2826967593,2008-11-16,06:47:05
39.932081,116.338121,0,125,39768.2827199074,2008-11-16,06:47:07
39.932066,116.338126,0,125,39768.2827777778,2008-11-16,06:47:12
39.932036,116.338116,0,126,39768.2828356481,2008-11-16,06:47:17
39.932033,116.338117,0,127,39768.2828935185,2008-11-16,06:47:22
39.932033,116.33811,0,127,39768.2829513889,2008-11-16,06:47:27
39.932033,116.33811,0,127,39768.2829861111,2008-11-16,06:47:30
39.932025,116.338112,0,127,39768.2830092593,2008-11-16,06:47:32
39.931905,116.338138,0,129,39768.2830671296,2008-11-16,06:47:37
39.931863,116.338123,0,129,39768.283125,2008-11-16,06:47:42
39.931842,116.338126,0,129,39768.2831828704,2008-11-16,06:47:47
39.931842,116.338126,0,129,39768.2832175926,2008-11-16,06:47:50
39.931841,116.338128,0,129,39768.2832407407,2008-11-16,06:47:52
39.931698,116.338214,0,128,39768.2832986111,2008-11-16,06:47:57
39.931642,116.338288,0,128,39768.2833564815,2008-11-16,06:48:02
39.931639,116.338295,0,129,39768.2834143518,2008-11-16,06:48:07
39.931639,116.338295,0,129,39768.2834490741,2008-11-16,06:48:10
39.931636,116.338295,0,129,39768.2834722222,2008-11-16,06:48:12
39.931636,116.338285,0,129,39768.2835300926,2008-11-16,06:48:17
39.931634,116.338283,0,128,39768.283587963,2008-11-16,06:48:22
39.931632,116.338287,0,128,39768.2836458333,2008-11-16,06:48:27
39.931632,116.338287,0,128,39768.2836805556,2008-11-16,06:48:30
39.93163,116.338285,0,127,39768.2837037037,2008-11-16,06:48:32
39.931581,116.338224,0,130,39768.2837615741,2008-11-16,06:48:37
39.931541,116.338205,0,132,39768.2838194444,2008-11-16,06:48:42
39.931456,116.33816,0,133,39768.2838773148,2008-11-16,06:48:47
39.931406,116.338109,0,132,39768.2839351852,2008-11-16,06:48:52
39.931391,116.33802,0,131,39768.2839930556,2008-11-16,06:48:57
39.931355,116.337938,0,130,39768.2840509259,2008-11-16,06:49:02
39.931362,116.337845,0,129,39768.2841087963,2008-11-16,06:49:07
39.931324,116.337758,0,130,39768.2841666667,2008-11-16,06:49:12
39.931301,116.33767,0,130,39768.284224537,2008-11-16,06:49:17
39.931278,116.337596,0,130,39768.2842824074,2008-11-16,06:49:22
39.931276,116.337512,0,132,39768.2843402778,2008-11-16,06:49:27
39.931225,116.337493,0,131,39768.2843981481,2008-11-16,06:49:32
39.931158,116.337503,0,129,39768.2844560185,2008-11-16,06:49:37
39.931068,116.337548,0,128,39768.2845138889,2008-11-16,06:49:42
39.930988,116.337559,0,123,39768.2845717593,2008-11-16,06:49:47
39.930947,116.337535,0,119,39768.2846296296,2008-11-16,06:49:52
39.930846,116.337553,0,115,39768.2846875,2008-11-16,06:49:57
39.930783,116.337561,0,114,39768.2847453704,2008-11-16,06:50:02
39.930734,116.337568,0,113,39768.2848032407,2008-11-16,06:50:07
39.930681,116.337561,0,110,39768.2848611111,2008-11-16,06:50:12
39.930647,116.337555,0,108,39768.2849189815,2008-11-16,06:50:17
39.930588,116.33755,0,109,39768.2849768519,2008-11-16,06:50:22
39.930538,116.337555,0,108,39768.2850347222,2008-11-16,06:50:27
39.930458,116.337557,0,108,39768.2850925926,2008-11-16,06:50:32
39.930374,116.337598,0,109,39768.285150463,2008-11-16,06:50:37
39.930263,116.337633,0,111,39768.2852083333,2008-11-16,06:50:42
39.930187,116.337669,0,111,39768.2852662037,2008-11-16,06:50:47
39.930105,116.337673,0,112,39768.2853240741,2008-11-16,06:50:52
39.930007,116.337708,0,109,39768.2853819444,2008-11-16,06:50:57
39.929926,116.337671,0,106,39768.2854398148,2008-11-16,06:51:02
39.929872,116.337677,0,104,39768.2854976852,2008-11-16,06:51:07
39.929806,116.33773,0,102,39768.2855555556,2008-11-16,06:51:12
39.929802,116.337698,0,102,39768.2856134259,2008-11-16,06:51:17
39.929752,116.337696,0,103,39768.2856712963,2008-11-16,06:51:22
39.929698,116.337684,0,103,39768.2857291667,2008-11-16,06:51:27
39.929636,116.337693,0,104,39768.285787037,2008-11-16,06:51:32
39.929584,116.337708,0,105,39768.2858449074,2008-11-16,06:51:37
39.929516,116.337716,0,106,39768.2859027778,2008-11-16,06:51:42
39.929456,116.337692,0,107,39768.2859606481,2008-11-16,06:51:47
39.929379,116.337713,0,108,39768.2860185185,2008-11-16,06:51:52
39.929301,116.33773,0,109,39768.2860763889,2008-11-16,06:51:57
39.929246,116.337703,0,109,39768.2861342593,2008-11-16,06:52:02
39.929194,116.337689,0,108,39768.2861921296,2008-11-16,06:52:07
39.929147,116.337672,0,106,39768.28625,2008-11-16,06:52:12
39.929095,116.337681,0,108,39768.2863078704,2008-11-16,06:52:17
39.929046,116.3377,0,109,39768.2863657407,2008-11-16,06:52:22
39.928984,116.337713,0,112,39768.2864236111,2008-11-16,06:52:27
39.928921,116.337738,0,114,39768.2864814815,2008-11-16,06:52:32
39.928873,116.337736,0,116,39768.2865393519,2008-11-16,06:52:37
39.928773,116.337742,0,120,39768.2865972222,2008-11-16,06:52:42
39.928714,116.337768,0,122,39768.2866550926,2008-11-16,06:52:47
39.928667,116.337764,0,122,39768.286712963,2008-11-16,06:52:52
39.928554,116.337767,0,124,39768.2867708333,2008-11-16,06:52:57
39.928437,116.3378,0,126,39768.2868287037,2008-11-16,06:53:02
39.928335,116.337813,0,129,39768.2868865741,2008-11-16,06:53:07
39.928265,116.337822,0,132,39768.2869444444,2008-11-16,06:53:12
39.928198,116.337834,0,135,39768.2870023148,2008-11-16,06:53:17
39.928187,116.337811,0,138,39768.2870601852,2008-11-16,06:53:22
39.928174,116.337811,0,138,39768.2871180556,2008-11-16,06:53:27
39.928031,116.337778,0,141,39768.2871759259,2008-11-16,06:53:32
39.927908,116.337774,0,144,39768.2872337963,2008-11-16,06:53:37
39.927834,116.337769,0,149,39768.2872916667,2008-11-16,06:53:42
39.927784,116.337792,0,153,39768.287349537,2008-11-16,06:53:47
39.927756,116.337718,0,150,39768.2874074074,2008-11-16,06:53:52
39.927753,116.337719,0,150,39768.2874652778,2008-11-16,06:53:57
39.927753,116.337719,0,150,39768.2875,2008-11-16,06:54:00
39.927752,116.337715,0,150,39768.2875231481,2008-11-16,06:54:02
39.927741,116.337714,0,151,39768.2875810185,2008-11-16,06:54:07
39.92766,116.337686,0,154,39768.2876388889,2008-11-16,06:54:12
39.927592,116.33766,0,156,39768.2876967593,2008-11-16,06:54:17
39.927539,116.337673,0,158,39768.2877546296,2008-11-16,06:54:22
39.92748,116.337676,0,159,39768.2878125,2008-11-16,06:54:27
39.927448,116.33763,0,157,39768.2878703704,2008-11-16,06:54:32
39.927383,116.337644,0,157,39768.2879282407,2008-11-16,06:54:37
39.92731,116.337675,0,158,39768.2879861111,2008-11-16,06:54:42
39.927282,116.337678,0,158,39768.2880439815,2008-11-16,06:54:47
39.927282,116.337668,0,158,39768.2881018519,2008-11-16,06:54:52
39.927282,116.337668,0,158,39768.2881365741,2008-11-16,06:54:55
39.927277,116.337672,0,157,39768.2881597222,2008-11-16,06:54:57
39.927167,116.337685,0,158,39768.2882175926,2008-11-16,06:55:02
39.927043,116.337719,0,155,39768.288275463,2008-11-16,06:55:07
39.926991,116.337651,0,150,39768.2883333333,2008-11-16,06:55:12
39.92691,116.337616,0,150,39768.2883912037,2008-11-16,06:55:17
39.926846,116.337594,0,147,39768.2884490741,2008-11-16,06:55:22
39.926783,116.337583,0,145,39768.2885069444,2008-11-16,06:55:27
39.926721,116.337564,0,148,39768.2885648148,2008-11-16,06:55:32
39.92668,116.337546,0,150,39768.2886226852,2008-11-16,06:55:37
39.9267,116.337501,0,148,39768.2886805556,2008-11-16,06:55:42
39.926739,116.337382,0,144,39768.2887384259,2008-11-16,06:55:47
39.926746,116.33728,0,142,39768.2887962963,2008-11-16,06:55:52
39.926753,116.337228,0,140,39768.2888541667,2008-11-16,06:55:57
39.926745,116.33718,0,137,39768.288912037,2008-11-16,06:56:02
39.926731,116.337072,0,136,39768.2889699074,2008-11-16,06:56:07
39.926745,116.336982,0,135,39768.2890277778,2008-11-16,06:56:12
39.926799,116.336933,0,135,39768.2890856481,2008-11-16,06:56:17
39.926789,116.336805,0,135,39768.2891435185,2008-11-16,06:56:22
39.926785,116.336684,0,137,39768.2892013889,2008-11-16,06:56:27
39.926746,116.336622,0,139,39768.2892592593,2008-11-16,06:56:32
39.926725,116.336553,0,142,39768.2893171296,2008-11-16,06:56:37
39.926725,116.336553,0,142,39768.2893518518,2008-11-16,06:56:40
39.926723,116.336557,0,141,39768.289375,2008-11-16,06:56:42
39.926724,116.336547,0,141,39768.2894328704,2008-11-16,06:56:47
39.926702,116.336463,0,144,39768.2894907407,2008-11-16,06:56:52
39.926716,116.33638,0,144,39768.2895486111,2008-11-16,06:56:57
39.926716,116.336356,0,144,39768.2896064815,2008-11-16,06:57:02
39.926726,116.336326,0,144,39768.2896643518,2008-11-16,06:57:07
39.926742,116.336306,0,144,39768.2897222222,2008-11-16,06:57:12
39.926729,116.336275,0,143,39768.2897800926,2008-11-16,06:57:17
39.926097,116.336208,0,86,39768.2909953704,2008-11-16,06:59:02
39.926326,116.336125,0,126,39768.2910532407,2008-11-16,06:59:07
39.926197,116.336121,0,110,39768.2911111111,2008-11-16,06:59:12
39.926244,116.336139,0,121,39768.2911689815,2008-11-16,06:59:17
39.926194,116.336174,0,120,39768.2912268518,2008-11-16,06:59:22
39.926291,116.336188,0,117,39768.2912847222,2008-11-16,06:59:27
39.926352,116.336187,0,108,39768.2913425926,2008-11-16,06:59:32
39.926329,116.336157,0,100,39768.291400463,2008-11-16,06:59:37
39.926279,116.33617,0,99,39768.2914583333,2008-11-16,06:59:42
39.926267,116.336156,0,97,39768.2915162037,2008-11-16,06:59:47
39.926289,116.336167,0,99,39768.2915740741,2008-11-16,06:59:52
39.926456,116.336174,0,119,39768.2916319444,2008-11-16,06:59:57
39.926726,116.336219,0,142,39768.2916898148,2008-11-16,07:00:02
39.926726,116.336219,0,142,39768.291724537,2008-11-16,07:00:05
39.92673,116.336219,0,142,39768.2917476852,2008-11-16,07:00:07
39.926734,116.336207,0,141,39768.2918055556,2008-11-16,07:00:12
39.926732,116.336197,0,141,39768.2918634259,2008-11-16,07:00:17
39.926732,116.336197,0,141,39768.2918981481,2008-11-16,07:00:20
39.926731,116.336199,0,141,39768.2919212963,2008-11-16,07:00:22
39.926721,116.336205,0,141,39768.2919791667,2008-11-16,07:00:27
39.926718,116.336207,0,141,39768.292037037,2008-11-16,07:00:32
39.926715,116.336214,0,141,39768.2920949074,2008-11-16,07:00:37
39.926715,116.336215,0,141,39768.2921527778,2008-11-16,07:00:42
39.926715,116.336207,0,141,39768.2922106481,2008-11-16,07:00:47
39.926715,116.336207,0,141,39768.2922453704,2008-11-16,07:00:50
39.926717,116.3362,0,141,39768.2922685185,2008-11-16,07:00:52
39.926721,116.336188,0,141,39768.2923263889,2008-11-16,07:00:57
39.926726,116.336177,0,141,39768.2923842593,2008-11-16,07:01:02
39.926731,116.336171,0,141,39768.2924421296,2008-11-16,07:01:07
39.926731,116.336171,0,141,39768.2924768519,2008-11-16,07:01:10
39.926739,116.336164,0,142,39768.2925,2008-11-16,07:01:12
39.926993,116.336155,0,147,39768.2925578704,2008-11-16,07:01:17
39.926999,116.336146,0,147,39768.2926157407,2008-11-16,07:01:22
39.927006,116.336138,0,148,39768.2926736111,2008-11-16,07:01:27
39.927006,116.336138,0,148,39768.2927083333,2008-11-16,07:01:30
39.927008,116.336133,0,148,39768.2927314815,2008-11-16,07:01:32
39.927043,116.336107,0,148,39768.2927893519,2008-11-16,07:01:37
39.92707,116.336089,0,150,39768.2928472222,2008-11-16,07:01:42
39.927167,116.336132,0,151,39768.2929050926,2008-11-16,07:01:47
39.927241,116.336186,0,152,39768.292962963,2008-11-16,07:01:52
39.927288,116.336207,0,152,39768.2930208333,2008-11-16,07:01:57
39.927311,116.336204,0,152,39768.2930787037,2008-11-16,07:02:02
39.927338,116.336229,0,151,39768.2931365741,2008-11-16,07:02:07
39.927349,116.33622,0,152,39768.2931944444,2008-11-16,07:02:12
39.927404,116.336209,0,152,39768.2932523148,2008-11-16,07:02:17
39.926909,116.33596,0,196,39768.2959143519,2008-11-16,07:06:07
39.926946,116.336008,0,144,39768.2959722222,2008-11-16,07:06:12
39.926935,116.336123,0,140,39768.2960300926,2008-11-16,07:06:17
39.926848,116.336185,0,140,39768.296087963,2008-11-16,07:06:22
39.926825,116.336228,0,139,39768.2961458333,2008-11-16,07:06:27
39.926778,116.336293,0,146,39768.2962037037,2008-11-16,07:06:32
39.926772,116.336325,0,151,39768.2962615741,2008-11-16,07:06:37
39.926765,116.336377,0,154,39768.2963194444,2008-11-16,07:06:42
39.926753,116.336446,0,158,39768.2963773148,2008-11-16,07:06:47
39.926749,116.336515,0,164,39768.2964351852,2008-11-16,07:06:52
39.926754,116.336567,0,166,39768.2964930556,2008-11-16,07:06:57
39.926717,116.336589,0,168,39768.2965509259,2008-11-16,07:07:02
39.926711,116.336605,0,170,39768.2966087963,2008-11-16,07:07:07
39.926688,116.336601,0,169,39768.2966666667,2008-11-16,07:07:12
39.926662,116.336586,0,169,39768.296724537,2008-11-16,07:07:17
39.926582,116.336563,0,167,39768.2967824074,2008-11-16,07:07:22
39.926501,116.336557,0,167,39768.2968402778,2008-11-16,07:07:27
39.926439,116.336545,0,166,39768.2968981481,2008-11-16,07:07:32
39.926423,116.336617,0,167,39768.2969560185,2008-11-16,07:07:37
39.926419,116.336701,0,166,39768.2970138889,2008-11-16,07:07:42
39.926412,116.336789,0,165,39768.2970717593,2008-11-16,07:07:47
39.926391,116.336861,0,166,39768.2971296296,2008-11-16,07:07:52
39.926373,116.336936,0,165,39768.2971875,2008-11-16,07:07:57
39.926322,116.336994,0,166,39768.2972453704,2008-11-16,07:08:02
39.926263,116.337102,0,165,39768.2973032407,2008-11-16,07:08:07
39.926211,116.337171,0,166,39768.2973611111,2008-11-16,07:08:12
39.926156,116.337223,0,166,39768.2974189815,2008-11-16,07:08:17
39.926116,116.337212,0,167,39768.2974768518,2008-11-16,07:08:22
39.928069,116.342417,0,1227,39768.3030902778,2008-11-16,07:16:27
39.927989,116.342185,0,1181,39768.3031481481,2008-11-16,07:16:32
39.927989,116.342185,0,1181,39768.3031828704,2008-11-16,07:16:35
39.92799,116.34218,0,1180,39768.3032060185,2008-11-16,07:16:37
39.927683,116.342218,0,965,39768.3032638889,2008-11-16,07:16:42
39.927374,116.342253,0,752,39768.3033217593,2008-11-16,07:16:47
39.927172,116.342273,0,624,39768.3033796296,2008-11-16,07:16:52
39.92705,116.342276,0,540,39768.3034375,2008-11-16,07:16:57
39.926978,116.342281,0,480,39768.3034953704,2008-11-16,07:17:02
39.926884,116.342298,0,436,39768.3035532407,2008-11-16,07:17:07
39.926777,116.342337,0,400,39768.3036111111,2008-11-16,07:17:12
39.926703,116.342344,0,371,39768.3036689815,2008-11-16,07:17:17
39.926655,116.342347,0,348,39768.3037268519,2008-11-16,07:17:22
39.926635,116.342319,0,328,39768.3037847222,2008-11-16,07:17:27
39.92661,116.342274,0,311,39768.3038425926,2008-11-16,07:17:32
39.92568,116.335216,0,-2,39768.3039583333,2008-11-16,07:17:42
39.925847,116.335428,0,43,39768.3040162037,2008-11-16,07:17:47
39.926,116.335537,0,67,39768.3040740741,2008-11-16,07:17:52
39.926013,116.335739,0,79,39768.3041319444,2008-11-16,07:17:57
39.925979,116.335901,0,86,39768.3041898148,2008-11-16,07:18:02
39.926021,116.336094,0,90,39768.3042476852,2008-11-16,07:18:07
39.926133,116.336271,0,98,39768.3043055556,2008-11-16,07:18:12
39.926138,116.336423,0,106,39768.3043634259,2008-11-16,07:18:17
39.926167,116.336581,0,111,39768.3044212963,2008-11-16,07:18:22
39.926193,116.336773,0,117,39768.3044791667,2008-11-16,07:18:27
39.926177,116.336916,0,123,39768.304537037,2008-11-16,07:18:32
39.926109,116.336935,0,137,39768.3048842593,2008-11-16,07:19:02
39.926155,116.337096,0,138,39768.3049421296,2008-11-16,07:19:07
39.92612,116.337275,0,139,39768.305,2008-11-16,07:19:12
39.926042,116.337257,0,141,39768.3050578704,2008-11-16,07:19:17
39.926106,116.337181,0,143,39768.3051157407,2008-11-16,07:19:22
39.926049,116.337091,0,145,39768.3051736111,2008-11-16,07:19:27
39.926033,116.336846,0,147,39768.3052314815,2008-11-16,07:19:32
39.926074,116.336705,0,149,39768.3052893518,2008-11-16,07:19:37
39.926103,116.336581,0,153,39768.3053472222,2008-11-16,07:19:42
39.926132,116.336345,0,158,39768.3054050926,2008-11-16,07:19:47
39.926156,116.336125,0,164,39768.305462963,2008-11-16,07:19:52
39.926104,116.336021,0,170,39768.3055208333,2008-11-16,07:19:57
39.926119,116.336053,0,174,39768.3055787037,2008-11-16,07:20:02
39.926134,116.336069,0,177,39768.3056365741,2008-11-16,07:20:07
39.926136,116.336084,0,179,39768.3056944444,2008-11-16,07:20:12
39.926114,116.336239,0,180,39768.3057523148,2008-11-16,07:20:17
39.926188,116.336426,0,180,39768.3058101852,2008-11-16,07:20:22
39.926208,116.336501,0,180,39768.3058680556,2008-11-16,07:20:27
39.926194,116.336575,0,180,39768.3059259259,2008-11-16,07:20:32
39.926158,116.336708,0,179,39768.3059837963,2008-11-16,07:20:37
39.926081,116.336909,0,178,39768.3060416667,2008-11-16,07:20:42
39.926109,116.337007,0,176,39768.306099537,2008-11-16,07:20:47
39.926169,116.33706,0,175,39768.3061574074,2008-11-16,07:20:52
39.926186,116.337079,0,174,39768.3062152778,2008-11-16,07:20:57
39.926159,116.33706,0,175,39768.3062731481,2008-11-16,07:21:02
39.926158,116.337119,0,175,39768.3063310185,2008-11-16,07:21:07
39.926315,116.337386,0,178,39768.3068518518,2008-11-16,07:21:52
39.926174,116.337227,0,179,39768.3069097222,2008-11-16,07:21:57
39.926166,116.337199,0,179,39768.3073148148,2008-11-16,07:22:32
39.926165,116.337099,0,177,39768.3073726852,2008-11-16,07:22:37
39.926227,116.336546,0,177,39768.3074305556,2008-11-16,07:22:42
39.926191,116.336687,0,177,39768.3074884259,2008-11-16,07:22:47
39.926188,116.336697,0,177,39768.3075462963,2008-11-16,07:22:52
39.926186,116.336713,0,177,39768.3076041667,2008-11-16,07:22:57
39.926177,116.336674,0,178,39768.307662037,2008-11-16,07:23:02
39.92619,116.336736,0,179,39768.3077199074,2008-11-16,07:23:07
39.926192,116.336736,0,179,39768.3077777778,2008-11-16,07:23:12
39.926192,116.336736,0,179,39768.3078125,2008-11-16,07:23:15
39.926193,116.336741,0,180,39768.3078356481,2008-11-16,07:23:17
39.926196,116.33673,0,180,39768.3078935185,2008-11-16,07:23:22
39.926197,116.336711,0,180,39768.3079513889,2008-11-16,07:23:27
39.92611,116.336863,0,169,39768.3080092593,2008-11-16,07:23:32
39.926115,116.336892,0,168,39768.3080671296,2008-11-16,07:23:37
39.926148,116.337021,0,171,39768.308125,2008-11-16,07:23:42
39.92619,116.337215,0,178,39768.3081828704,2008-11-16,07:23:47
39.926198,116.337323,0,185,39768.3082407407,2008-11-16,07:23:52
39.9262,116.337373,0,191,39768.3082986111,2008-11-16,07:23:57
39.926212,116.337404,0,194,39768.3083564815,2008-11-16,07:24:02
39.926221,116.337394,0,196,39768.3084143519,2008-11-16,07:24:07
39.92622,116.337405,0,196,39768.3084722222,2008-11-16,07:24:12
39.92622,116.337405,0,196,39768.3085069444,2008-11-16,07:24:15
39.92622,116.337398,0,199,39768.3085300926,2008-11-16,07:24:17
39.926239,116.337479,0,202,39768.308587963,2008-11-16,07:24:22
39.926409,116.339306,0,497,39768.3105671296,2008-11-16,07:27:13
39.926424,116.339181,0,461,39768.310625,2008-11-16,07:27:18
39.926393,116.339081,0,409,39768.3106828704,2008-11-16,07:27:23
39.926424,116.339052,0,385,39768.3107407407,2008-11-16,07:27:28
39.926462,116.339008,0,346,39768.3107986111,2008-11-16,07:27:33
39.926461,116.338932,0,311,39768.3108564815,2008-11-16,07:27:38
39.926461,116.338932,0,311,39768.3108912037,2008-11-16,07:27:41
39.926456,116.338931,0,310,39768.3109143519,2008-11-16,07:27:43
39.926469,116.338971,0,312,39768.3109722222,2008-11-16,07:27:48
39.926474,116.339024,0,319,39768.3110300926,2008-11-16,07:27:53
39.926473,116.339079,0,331,39768.311087963,2008-11-16,07:27:58
39.926462,116.339125,0,346,39768.3111458333,2008-11-16,07:28:03
39.92646,116.339135,0,360,39768.3112037037,2008-11-16,07:28:08
39.926416,116.3391,0,375,39768.3112615741,2008-11-16,07:28:13
39.926416,116.3391,0,375,39768.3112962963,2008-11-16,07:28:16
39.92642,116.339107,0,371,39768.3113194444,2008-11-16,07:28:18
39.926465,116.33915,0,366,39768.3113773148,2008-11-16,07:28:23
39.926483,116.339217,0,365,39768.3114351852,2008-11-16,07:28:28
39.926587,116.339428,0,355,39768.3114930556,2008-11-16,07:28:33
39.926651,116.339553,0,352,39768.3115509259,2008-11-16,07:28:38
39.926697,116.339657,0,350,39768.3116087963,2008-11-16,07:28:43
39.926715,116.339863,0,348,39768.3116666667,2008-11-16,07:28:48
39.926701,116.340008,0,346,39768.311724537,2008-11-16,07:28:53
39.92669,116.340008,0,346,39768.3117824074,2008-11-16,07:28:58
39.926714,116.339995,0,343,39768.3118402778,2008-11-16,07:29:03
39.926706,116.340017,0,340,39768.3118981481,2008-11-16,07:29:08
39.926752,116.34027,0,339,39768.3119560185,2008-11-16,07:29:13
39.926861,116.340667,0,335,39768.3120138889,2008-11-16,07:29:18
39.926914,116.34089,0,338,39768.3120717593,2008-11-16,07:29:23
39.926966,116.341127,0,342,39768.3121296296,2008-11-16,07:29:28
39.926984,116.341291,0,346,39768.3121875,2008-11-16,07:29:33
39.927023,116.34179,0,332,39768.3123032407,2008-11-16,07:29:43
39.926926,116.341219,0,367,39768.3123611111,2008-11-16,07:29:48
39.92686,116.340809,0,358,39768.3124189815,2008-11-16,07:29:53
39.926795,116.34057,0,352,39768.3124768519,2008-11-16,07:29:58
39.926861,116.340823,0,345,39768.3125347222,2008-11-16,07:30:03
39.926876,116.340888,0,345,39768.3125925926,2008-11-16,07:30:08
39.926842,116.340797,0,347,39768.312650463,2008-11-16,07:30:13
39.926789,116.340623,0,351,39768.3127083333,2008-11-16,07:30:18
39.926775,116.340507,0,355,39768.3127662037,2008-11-16,07:30:23
39.926758,116.340367,0,359,39768.3128240741,2008-11-16,07:30:28
39.926705,116.34014,0,362,39768.3128819444,2008-11-16,07:30:33
39.926719,116.340199,0,364,39768.3129398148,2008-11-16,07:30:38
39.926773,116.340482,0,364,39768.3129976852,2008-11-16,07:30:43
39.926787,116.340699,0,366,39768.3130555556,2008-11-16,07:30:48
39.926832,116.340872,0,367,39768.3131134259,2008-11-16,07:30:53
39.92685,116.341009,0,369,39768.3131712963,2008-11-16,07:30:58
39.926825,116.341012,0,373,39768.3132291667,2008-11-16,07:31:03
39.926788,116.340825,0,378,39768.313287037,2008-11-16,07:31:08
39.926771,116.340729,0,382,39768.3133449074,2008-11-16,07:31:13
39.926708,116.340643,0,388,39768.3134027778,2008-11-16,07:31:18
39.926691,116.340648,0,392,39768.3134606481,2008-11-16,07:31:23
39.926671,116.34057,0,398,39768.3135185185,2008-11-16,07:31:28
39.926697,116.340797,0,404,39768.3135763889,2008-11-16,07:31:33
39.92677,116.341152,0,406,39768.3136342593,2008-11-16,07:31:38
39.926854,116.341236,0,409,39768.3136921296,2008-11-16,07:31:43
39.926863,116.341211,0,413,39768.31375,2008-11-16,07:31:48
39.926908,116.341318,0,417,39768.3138078704,2008-11-16,07:31:53
39.926934,116.341367,0,421,39768.3138657407,2008-11-16,07:31:58
39.926944,116.341316,0,427,39768.3139236111,2008-11-16,07:32:03
39.926919,116.341209,0,434,39768.3139814815,2008-11-16,07:32:08
39.926621,116.33975,0,401,39768.3140393518,2008-11-16,07:32:13
39.926606,116.339688,0,408,39768.3140972222,2008-11-16,07:32:18
39.926616,116.339623,0,409,39768.3141550926,2008-11-16,07:32:23
39.926634,116.339556,0,408,39768.314212963,2008-11-16,07:32:28
39.926579,116.339517,0,405,39768.3142708333,2008-11-16,07:32:33
39.926473,116.339424,0,411,39768.3143287037,2008-11-16,07:32:38
39.926385,116.339327,0,417,39768.3143865741,2008-11-16,07:32:43
39.926346,116.339237,0,415,39768.3144444444,2008-11-16,07:32:48
39.926338,116.339152,0,415,39768.3145023148,2008-11-16,07:32:53
39.926335,116.339117,0,411,39768.3145601852,2008-11-16,07:32:58
39.926341,116.339056,0,404,39768.3146180556,2008-11-16,07:33:03
39.926348,116.338969,0,404,39768.3146759259,2008-11-16,07:33:08
39.926358,116.338822,0,399,39768.3147337963,2008-11-16,07:33:13
39.926368,116.33871,0,397,39768.3147916667,2008-11-16,07:33:18
39.926376,116.338576,0,384,39768.314849537,2008-11-16,07:33:23
39.926363,116.338412,0,355,39768.3149074074,2008-11-16,07:33:28
39.926379,116.338268,0,316,39768.3149652778,2008-11-16,07:33:33
39.926399,116.338173,0,282,39768.3150231481,2008-11-16,07:33:38
39.926439,116.338108,0,264,39768.3150810185,2008-11-16,07:33:43
39.926466,116.338015,0,259,39768.3151388889,2008-11-16,07:33:48
39.926475,116.337941,0,266,39768.3151967593,2008-11-16,07:33:53
39.926351,116.337895,0,274,39768.3152546296,2008-11-16,07:33:58
39.926207,116.337831,0,276,39768.3153125,2008-11-16,07:34:03
39.926173,116.337686,0,268,39768.3153703704,2008-11-16,07:34:08
39.926253,116.337645,0,264,39768.3154282407,2008-11-16,07:34:13
39.926307,116.337569,0,262,39768.3154861111,2008-11-16,07:34:18
39.926389,116.337493,0,257,39768.3155439815,2008-11-16,07:34:23
39.926442,116.337458,0,255,39768.3156018518,2008-11-16,07:34:28
39.926388,116.337483,0,254,39768.3156597222,2008-11-16,07:34:33
39.926293,116.337484,0,253,39768.3157175926,2008-11-16,07:34:38
39.926235,116.337545,0,257,39768.315775463,2008-11-16,07:34:43
39.926195,116.337574,0,257,39768.3158333333,2008-11-16,07:34:48
39.926154,116.337592,0,257,39768.3158912037,2008-11-16,07:34:53
39.926178,116.337553,0,247,39768.3159490741,2008-11-16,07:34:58
39.926199,116.337555,0,241,39768.3160069444,2008-11-16,07:35:03
39.926202,116.337531,0,233,39768.3160648148,2008-11-16,07:35:08
39.926216,116.33753,0,222,39768.3161226852,2008-11-16,07:35:13
39.926226,116.337528,0,222,39768.3161805556,2008-11-16,07:35:18
39.926217,116.337603,0,232,39768.3162384259,2008-11-16,07:35:23
39.926219,116.337652,0,235,39768.3162962963,2008-11-16,07:35:28
39.92624,116.337653,0,237,39768.3163541667,2008-11-16,07:35:33
39.92624,116.337653,0,237,39768.3163888889,2008-11-16,07:35:36
39.926237,116.337652,0,239,39768.316412037,2008-11-16,07:35:38
39.926224,116.33763,0,242,39768.3164699074,2008-11-16,07:35:43
39.926254,116.337616,0,240,39768.3165277778,2008-11-16,07:35:48
39.926241,116.337626,0,239,39768.3165856482,2008-11-16,07:35:53
39.926213,116.337651,0,239,39768.3166435185,2008-11-16,07:35:58
39.926168,116.33764,0,242,39768.3167013889,2008-11-16,07:36:03
39.926145,116.337646,0,245,39768.3167592593,2008-11-16,07:36:08
39.926165,116.337715,0,252,39768.3168171296,2008-11-16,07:36:13
39.926213,116.33778,0,266,39768.316875,2008-11-16,07:36:18
39.926252,116.337812,0,272,39768.3169328704,2008-11-16,07:36:23
39.926252,116.337802,0,266,39768.3169907407,2008-11-16,07:36:28
39.926205,116.337759,0,256,39768.3170486111,2008-11-16,07:36:33
39.926205,116.337774,0,249,39768.3171064815,2008-11-16,07:36:38
39.926214,116.337764,0,236,39768.3171643519,2008-11-16,07:36:43
39.926247,116.337751,0,230,39768.3172222222,2008-11-16,07:36:48
39.926278,116.337824,0,227,39768.3172800926,2008-11-16,07:36:53
39.926315,116.337871,0,228,39768.317337963,2008-11-16,07:36:58
39.926377,116.337871,0,232,39768.3173958333,2008-11-16,07:37:03
39.926394,116.337858,0,233,39768.3174537037,2008-11-16,07:37:08
39.926412,116.337885,0,236,39768.3175115741,2008-11-16,07:37:13
39.926413,116.337871,0,239,39768.3175694444,2008-11-16,07:37:18
39.926399,116.337861,0,242,39768.3176273148,2008-11-16,07:37:23
39.926419,116.337798,0,245,39768.3176851852,2008-11-16,07:37:28
39.926421,116.337729,0,248,39768.3177430556,2008-11-16,07:37:33
39.926359,116.337739,0,248,39768.3178009259,2008-11-16,07:37:38
39.926302,116.33767,0,247,39768.3178587963,2008-11-16,07:37:43
39.92625,116.337652,0,247,39768.3179166667,2008-11-16,07:37:48
39.926244,116.337692,0,250,39768.317974537,2008-11-16,07:37:53
39.926257,116.337729,0,256,39768.3180324074,2008-11-16,07:37:58
39.926237,116.337775,0,259,39768.3180902778,2008-11-16,07:38:03
39.926246,116.337858,0,265,39768.3181481481,2008-11-16,07:38:08
39.926242,116.337809,0,261,39768.3182060185,2008-11-16,07:38:13
39.926242,116.337809,0,261,39768.3182407407,2008-11-16,07:38:16
39.926245,116.337816,0,261,39768.3182638889,2008-11-16,07:38:18
39.926269,116.337788,0,255,39768.3183217593,2008-11-16,07:38:23
39.926307,116.33773,0,250,39768.3183796296,2008-11-16,07:38:28
39.926354,116.337673,0,247,39768.3184375,2008-11-16,07:38:33
39.926349,116.337659,0,250,39768.3184953704,2008-11-16,07:38:38
39.926349,116.337659,0,250,39768.3185300926,2008-11-16,07:38:41
39.926352,116.337664,0,251,39768.3185532407,2008-11-16,07:38:43
39.926331,116.337695,0,253,39768.3186111111,2008-11-16,07:38:48
39.926376,116.337702,0,254,39768.3186689815,2008-11-16,07:38:53
39.926393,116.337659,0,250,39768.3187268519,2008-11-16,07:38:58
39.926376,116.337641,0,245,39768.3187847222,2008-11-16,07:39:03
39.926331,116.337635,0,242,39768.3188425926,2008-11-16,07:39:08
39.926292,116.337627,0,239,39768.318900463,2008-11-16,07:39:13
39.926208,116.337603,0,235,39768.3189583333,2008-11-16,07:39:18
39.926179,116.337577,0,233,39768.3190162037,2008-11-16,07:39:23
39.926191,116.337596,0,233,39768.3190740741,2008-11-16,07:39:28
39.926172,116.337623,0,235,39768.3191319444,2008-11-16,07:39:33
39.926177,116.337612,0,237,39768.3191898148,2008-11-16,07:39:38
39.926177,116.337612,0,237,39768.319224537,2008-11-16,07:39:41
39.926175,116.337608,0,237,39768.3192476852,2008-11-16,07:39:43
39.926173,116.337619,0,237,39768.3193055556,2008-11-16,07:39:48
39.926143,116.337593,0,233,39768.3193634259,2008-11-16,07:39:53
39.926143,116.337593,0,233,39768.3193981481,2008-11-16,07:39:56
39.926145,116.337597,0,233,39768.3194212963,2008-11-16,07:39:58
39.926151,116.337606,0,233,39768.3194791667,2008-11-16,07:40:03
39.926162,116.337569,0,233,39768.319537037,2008-11-16,07:40:08
39.926183,116.337521,0,236,39768.3195949074,2008-11-16,07:40:13
39.926192,116.337516,0,237,39768.3196527778,2008-11-16,07:40:18
39.926191,116.337504,0,236,39768.3197106481,2008-11-16,07:40:23
39.926191,116.337504,0,236,39768.3197453704,2008-11-16,07:40:26
39.926191,116.337499,0,236,39768.3197685185,2008-11-16,07:40:28
39.926186,116.337508,0,236,39768.3198263889,2008-11-16,07:40:33
39.92619,116.337547,0,235,39768.3198842593,2008-11-16,07:40:38
39.926225,116.337592,0,232,39768.3199421296,2008-11-16,07:40:43
39.926211,116.337624,0,230,39768.32,2008-11-16,07:40:48
39.926247,116.337668,0,229,39768.3200578704,2008-11-16,07:40:53
39.926287,116.337767,0,228,39768.3201157407,2008-11-16,07:40:58
39.926355,116.337885,0,227,39768.3201736111,2008-11-16,07:41:03
39.926413,116.337968,0,226,39768.3202314815,2008-11-16,07:41:08
39.926448,116.338011,0,225,39768.3202893519,2008-11-16,07:41:13
39.926466,116.338057,0,225,39768.3203472222,2008-11-16,07:41:18
39.926392,116.338066,0,221,39768.3204050926,2008-11-16,07:41:23
39.926321,116.33807,0,220,39768.320462963,2008-11-16,07:41:28
39.926272,116.338038,0,216,39768.3205208333,2008-11-16,07:41:33
39.926234,116.33797,0,212,39768.3205787037,2008-11-16,07:41:38
39.926203,116.337903,0,210,39768.3206365741,2008-11-16,07:41:43
39.926208,116.337853,0,211,39768.3206944444,2008-11-16,07:41:48
39.92623,116.337831,0,211,39768.3207523148,2008-11-16,07:41:53
39.926301,116.33776,0,212,39768.3208101852,2008-11-16,07:41:58
39.926312,116.337705,0,213,39768.3208680556,2008-11-16,07:42:03
39.92629,116.337649,0,214,39768.3209259259,2008-11-16,07:42:08
39.926201,116.337529,0,208,39768.3209837963,2008-11-16,07:42:13
39.926193,116.337231,0,188,39768.3311111111,2008-11-16,07:56:48
39.926148,116.337098,0,185,39768.3311689815,2008-11-16,07:56:53
39.926113,116.337079,0,181,39768.3312268518,2008-11-16,07:56:58
39.926122,116.337128,0,180,39768.3312847222,2008-11-16,07:57:03
39.926131,116.337104,0,177,39768.3313425926,2008-11-16,07:57:08
39.926144,116.337064,0,175,39768.331400463,2008-11-16,07:57:13
39.926182,116.337034,0,176,39768.3314583333,2008-11-16,07:57:18
39.926215,116.337085,0,177,39768.3315162037,2008-11-16,07:57:23
39.92621,116.337141,0,171,39768.3315740741,2008-11-16,07:57:28
39.926203,116.337259,0,171,39768.3316319444,2008-11-16,07:57:33
39.926189,116.337299,0,172,39768.3316898148,2008-11-16,07:57:38
39.926197,116.337274,0,172,39768.3317476852,2008-11-16,07:57:43
39.926206,116.337241,0,175,39768.3318055556,2008-11-16,07:57:48
39.926246,116.337304,0,178,39768.3318634259,2008-11-16,07:57:53
39.926276,116.337371,0,181,39768.3319212963,2008-11-16,07:57:58
39.926276,116.337371,0,181,39768.3319560185,2008-11-16,07:58:01
39.926284,116.337369,0,183,39768.3319791667,2008-11-16,07:58:03
39.926265,116.337327,0,183,39768.332037037,2008-11-16,07:58:08
39.926242,116.337272,0,182,39768.3320949074,2008-11-16,07:58:13
39.926231,116.337257,0,183,39768.3321527778,2008-11-16,07:58:18
39.926241,116.337342,0,183,39768.3322106482,2008-11-16,07:58:23
39.926249,116.337347,0,184,39768.3322685185,2008-11-16,07:58:28
39.926249,116.337347,0,184,39768.3323032407,2008-11-16,07:58:31
39.92625,116.33735,0,184,39768.3323263889,2008-11-16,07:58:33
39.926234,116.337358,0,184,39768.3323842593,2008-11-16,07:58:38
39.926163,116.337268,0,181,39768.3324421296,2008-11-16,07:58:43
39.926139,116.337249,0,181,39768.3325,2008-11-16,07:58:48
39.926149,116.337247,0,181,39768.3325578704,2008-11-16,07:58:53
39.926161,116.337243,0,182,39768.3326157407,2008-11-16,07:58:58
39.926146,116.337185,0,181,39768.3326736111,2008-11-16,07:59:03
39.926125,116.337098,0,182,39768.3327314815,2008-11-16,07:59:08
39.92614,116.337146,0,183,39768.3327893519,2008-11-16,07:59:13
39.926149,116.337228,0,183,39768.3328472222,2008-11-16,07:59:18
39.926129,116.337277,0,182,39768.3329050926,2008-11-16,07:59:23
39.926098,116.337232,0,181,39768.332962963,2008-11-16,07:59:28
39.926098,116.337232,0,181,39768.3329976852,2008-11-16,07:59:31
39.926101,116.337225,0,181,39768.3330208333,2008-11-16,07:59:33
39.92611,116.337281,0,183,39768.3330787037,2008-11-16,07:59:38
39.926136,116.337365,0,185,39768.3331365741,2008-11-16,07:59:43
39.926164,116.337424,0,186,39768.3331944444,2008-11-16,07:59:48
39.926196,116.337399,0,186,39768.3332523148,2008-11-16,07:59:53
39.926198,116.337388,0,185,39768.3333101852,2008-11-16,07:59:58
39.926212,116.337372,0,185,39768.3333680556,2008-11-16,08:00:03
39.926212,116.337344,0,184,39768.3334259259,2008-11-16,08:00:08
39.926214,116.337406,0,182,39768.3334837963,2008-11-16,08:00:13
39.926214,116.337406,0,182,39768.3335185185,2008-11-16,08:00:16
39.926209,116.337401,0,181,39768.3335416667,2008-11-16,08:00:18
39.926212,116.337388,0,180,39768.333599537,2008-11-16,08:00:23
39.926216,116.337396,0,180,39768.3336574074,2008-11-16,08:00:28
39.926216,116.337396,0,180,39768.3336921296,2008-11-16,08:00:31
39.926216,116.337393,0,180,39768.3337152778,2008-11-16,08:00:33
39.926211,116.337347,0,180,39768.3337731481,2008-11-16,08:00:38
39.92621,116.337313,0,178,39768.3338310185,2008-11-16,08:00:43
39.926206,116.337332,0,177,39768.3338888889,2008-11-16,08:00:48
39.9262,116.337315,0,176,39768.3339467593,2008-11-16,08:00:53
39.926181,116.337284,0,176,39768.3340046296,2008-11-16,08:00:58
39.926129,116.33722,0,175,39768.3340625,2008-11-16,08:01:03
39.926107,116.337202,0,175,39768.3341203704,2008-11-16,08:01:08
39.92614,116.337217,0,176,39768.3341782407,2008-11-16,08:01:13
39.926183,116.337223,0,177,39768.3342361111,2008-11-16,08:01:18
39.926192,116.337191,0,178,39768.3342939815,2008-11-16,08:01:23
39.926166,116.337182,0,176,39768.3343518519,2008-11-16,08:01:28
39.92611,116.337177,0,177,39768.3344097222,2008-11-16,08:01:33
39.926098,116.337175,0,177,39768.3344675926,2008-11-16,08:01:38
39.926098,116.337175,0,177,39768.3345023148,2008-11-16,08:01:41
39.926103,116.337174,0,177,39768.334525463,2008-11-16,08:01:43
39.926081,116.337215,0,177,39768.3345833333,2008-11-16,08:01:48
39.926083,116.337242,0,177,39768.3346412037,2008-11-16,08:01:53
39.926083,116.337242,0,177,39768.3346759259,2008-11-16,08:01:56
39.92608,116.337242,0,177,39768.3346990741,2008-11-16,08:01:58
39.926063,116.337259,0,177,39768.3347569444,2008-11-16,08:02:03
39.926084,116.337278,0,175,39768.3348148148,2008-11-16,08:02:08
39.926097,116.33735,0,176,39768.3348726852,2008-11-16,08:02:13
39.926135,116.337386,0,177,39768.3349305556,2008-11-16,08:02:18
39.926138,116.337368,0,178,39768.3349884259,2008-11-16,08:02:23
39.926153,116.337362,0,177,39768.3350462963,2008-11-16,08:02:28
39.926138,116.337374,0,174,39768.3351041667,2008-11-16,08:02:33
39.926129,116.337381,0,174,39768.335162037,2008-11-16,08:02:38
39.926129,116.337381,0,174,39768.3351967593,2008-11-16,08:02:41
39.92613,116.337389,0,174,39768.3352199074,2008-11-16,08:02:43
39.92613,116.337335,0,172,39768.3352777778,2008-11-16,08:02:48
39.92613,116.337335,0,172,39768.3353125,2008-11-16,08:02:51
39.926129,116.337327,0,172,39768.3353356481,2008-11-16,08:02:53
39.926178,116.337273,0,172,39768.3353935185,2008-11-16,08:02:58
39.926248,116.33725,0,172,39768.3354513889,2008-11-16,08:03:03
39.92622,116.337274,0,169,39768.3355092593,2008-11-16,08:03:08
39.926156,116.337316,0,169,39768.3355671296,2008-11-16,08:03:13
39.926095,116.337343,0,167,39768.335625,2008-11-16,08:03:18
39.926095,116.337343,0,167,39768.3356597222,2008-11-16,08:03:21
39.926093,116.337335,0,168,39768.3356828704,2008-11-16,08:03:23
39.92608,116.337337,0,169,39768.3357407407,2008-11-16,08:03:28
39.926091,116.337315,0,169,39768.3357986111,2008-11-16,08:03:33
39.926069,116.337311,0,169,39768.3358564815,2008-11-16,08:03:38
39.92601,116.337326,0,168,39768.3359143519,2008-11-16,08:03:43
39.925955,116.337382,0,168,39768.3359722222,2008-11-16,08:03:48
39.925946,116.337373,0,169,39768.3360300926,2008-11-16,08:03:53
39.925973,116.337339,0,169,39768.336087963,2008-11-16,08:03:58
39.925986,116.337301,0,170,39768.3361458333,2008-11-16,08:04:03
39.925996,116.337216,0,168,39768.3362037037,2008-11-16,08:04:08
39.926025,116.337137,0,167,39768.3362615741,2008-11-16,08:04:13
39.926022,116.337008,0,167,39768.3363194444,2008-11-16,08:04:18
39.92601,116.336913,0,164,39768.3363773148,2008-11-16,08:04:23
39.92592,116.336855,0,162,39768.3364351852,2008-11-16,08:04:28
39.925894,116.33688,0,158,39768.3364930556,2008-11-16,08:04:33
39.925921,116.336975,0,153,39768.3365509259,2008-11-16,08:04:38
39.925935,116.337097,0,148,39768.3366087963,2008-11-16,08:04:43
39.925881,116.337135,0,143,39768.3366666667,2008-11-16,08:04:48
39.925861,116.337142,0,134,39768.336724537,2008-11-16,08:04:53
39.92587,116.337173,0,126,39768.3367824074,2008-11-16,08:04:58
39.925896,116.337152,0,121,39768.3368402778,2008-11-16,08:05:03
39.925864,116.337153,0,118,39768.3368981481,2008-11-16,08:05:08
39.925855,116.337139,0,116,39768.3369560185,2008-11-16,08:05:13
39.925889,116.337145,0,116,39768.3370138889,2008-11-16,08:05:18
39.925925,116.337174,0,117,39768.3370717593,2008-11-16,08:05:23
39.925955,116.337187,0,116,39768.3371296296,2008-11-16,08:05:28
39.925968,116.337191,0,118,39768.3371875,2008-11-16,08:05:33
39.926085,116.337166,0,120,39768.3372453704,2008-11-16,08:05:38
39.926085,116.337166,0,120,39768.3372800926,2008-11-16,08:05:41
39.926093,116.337172,0,122,39768.3373032407,2008-11-16,08:05:43
39.926035,116.337231,0,127,39768.3373611111,2008-11-16,08:05:48
39.926021,116.337276,0,127,39768.3374189815,2008-11-16,08:05:53
39.92602,116.337297,0,129,39768.3374768518,2008-11-16,08:05:58
39.92602,116.337297,0,129,39768.3375115741,2008-11-16,08:06:01
39.926018,116.337293,0,130,39768.3375347222,2008-11-16,08:06:03
39.92601,116.337237,0,133,39768.3375925926,2008-11-16,08:06:08
39.926035,116.337202,0,129,39768.337650463,2008-11-16,08:06:13
39.92601,116.337159,0,132,39768.3377083333,2008-11-16,08:06:18
39.926016,116.337125,0,132,39768.3377662037,2008-11-16,08:06:23
39.925997,116.337099,0,132,39768.3378240741,2008-11-16,08:06:28
39.925943,116.337047,0,132,39768.3378819444,2008-11-16,08:06:33
39.925924,116.337038,0,132,39768.3379398148,2008-11-16,08:06:38
39.925941,116.337083,0,133,39768.3379976852,2008-11-16,08:06:43
39.925942,116.337095,0,133,39768.3380555556,2008-11-16,08:06:48
39.925953,116.337101,0,133,39768.3381134259,2008-11-16,08:06:53
39.925959,116.337104,0,134,39768.3381712963,2008-11-16,08:06:58
39.925959,116.337104,0,134,39768.3382060185,2008-11-16,08:07:01
39.925956,116.337112,0,134,39768.3382291667,2008-11-16,08:07:03
39.925982,116.3373,0,137,39768.338287037,2008-11-16,08:07:08
39.926073,116.337415,0,140,39768.3383449074,2008-11-16,08:07:13
39.92614,116.337449,0,144,39768.3384027778,2008-11-16,08:07:18
39.926187,116.337511,0,145,39768.3384606481,2008-11-16,08:07:23
39.926174,116.337508,0,148,39768.3385185185,2008-11-16,08:07:28
39.926203,116.337514,0,147,39768.3385763889,2008-11-16,08:07:33
39.926221,116.337523,0,148,39768.3386342593,2008-11-16,08:07:38
39.926221,116.337533,0,148,39768.3386921296,2008-11-16,08:07:43
39.926224,116.337546,0,148,39768.33875,2008-11-16,08:07:48
39.926224,116.337546,0,148,39768.3387847222,2008-11-16,08:07:51
39.926227,116.337553,0,148,39768.3388078704,2008-11-16,08:07:53
39.926215,116.337529,0,148,39768.3388657407,2008-11-16,08:07:58
39.926196,116.337443,0,146,39768.3389236111,2008-11-16,08:08:03
39.926185,116.337326,0,145,39768.3389814815,2008-11-16,08:08:08
39.926178,116.337284,0,145,39768.3390393518,2008-11-16,08:08:13
39.926189,116.337245,0,143,39768.3390972222,2008-11-16,08:08:18
39.926201,116.337154,0,142,39768.3391550926,2008-11-16,08:08:23
39.926177,116.337113,0,142,39768.339212963,2008-11-16,08:08:28
39.926128,116.337089,0,142,39768.3392708333,2008-11-16,08:08:33
39.926089,116.337056,0,141,39768.3393287037,2008-11-16,08:08:38
39.92608,116.337058,0,141,39768.3393865741,2008-11-16,08:08:43
39.92608,116.337058,0,141,39768.3394212963,2008-11-16,08:08:46
39.926082,116.337062,0,141,39768.3394444444,2008-11-16,08:08:48
39.9261,116.337082,0,141,39768.3395023148,2008-11-16,08:08:53
39.926079,116.337108,0,141,39768.3395601852,2008-11-16,08:08:58
39.926006,116.33712,0,140,39768.3396180556,2008-11-16,08:09:03
39.926038,116.337187,0,140,39768.3396759259,2008-11-16,08:09:08
39.926102,116.337278,0,140,39768.3397337963,2008-11-16,08:09:13
39.92616,116.337306,0,141,39768.3397916667,2008-11-16,08:09:18
39.92613,116.337251,0,142,39768.339849537,2008-11-16,08:09:23
39.926095,116.337212,0,143,39768.3399074074,2008-11-16,08:09:28
39.926074,116.337146,0,143,39768.3399652778,2008-11-16,08:09:33
39.926084,116.337169,0,143,39768.3400231482,2008-11-16,08:09:38
39.926093,116.337173,0,143,39768.3400810185,2008-11-16,08:09:43
39.92609,116.337178,0,143,39768.3401388889,2008-11-16,08:09:48
39.92609,116.337178,0,143,39768.3401736111,2008-11-16,08:09:51
39.926093,116.337185,0,143,39768.3401967593,2008-11-16,08:09:53
39.92607,116.337211,0,143,39768.3402546296,2008-11-16,08:09:58
39.926058,116.33725,0,143,39768.3403125,2008-11-16,08:10:03
39.926046,116.33727,0,143,39768.3403703704,2008-11-16,08:10:08
39.926046,116.33727,0,143,39768.3404050926,2008-11-16,08:10:11
39.926048,116.337271,0,143,39768.3404282407,2008-11-16,08:10:13
39.926045,116.337306,0,143,39768.3404861111,2008-11-16,08:10:18
39.926029,116.337294,0,142,39768.3405439815,2008-11-16,08:10:23
39.925958,116.33723,0,141,39768.3406018519,2008-11-16,08:10:28
39.925946,116.33724,0,141,39768.3406597222,2008-11-16,08:10:33
39.925959,116.337248,0,141,39768.3407175926,2008-11-16,08:10:38
39.92597,116.337251,0,141,39768.340775463,2008-11-16,08:10:43
39.926044,116.33729,0,141,39768.3408333333,2008-11-16,08:10:48
39.926077,116.337301,0,141,39768.3408912037,2008-11-16,08:10:53
39.926088,116.337329,0,140,39768.3409490741,2008-11-16,08:10:58
39.926057,116.337342,0,140,39768.3410069444,2008-11-16,08:11:03
39.926044,116.337326,0,140,39768.3410648148,2008-11-16,08:11:08
39.926066,116.337325,0,140,39768.3411226852,2008-11-16,08:11:13
39.926095,116.337249,0,140,39768.3411805556,2008-11-16,08:11:18
39.926097,116.337212,0,140,39768.3412384259,2008-11-16,08:11:23
39.926076,116.337189,0,140,39768.3412962963,2008-11-16,08:11:28
39.926048,116.337127,0,140,39768.3413541667,2008-11-16,08:11:33
39.925847,116.33736,0,133,39768.3441898148,2008-11-16,08:15:38
39.925699,116.337371,0,135,39768.3442476852,2008-11-16,08:15:43
39.925535,116.337303,0,138,39768.3443055556,2008-11-16,08:15:48
39.925445,116.337269,0,144,39768.3443634259,2008-11-16,08:15:53
39.925459,116.337341,0,148,39768.3444212963,2008-11-16,08:15:58
39.925584,116.33741,0,152,39768.3444791667,2008-11-16,08:16:03
39.925659,116.337395,0,156,39768.344537037,2008-11-16,08:16:08
39.925709,116.337372,0,159,39768.3445949074,2008-11-16,08:16:13
39.92575,116.337335,0,159,39768.3446527778,2008-11-16,08:16:18
39.925841,116.337308,0,159,39768.3447106481,2008-11-16,08:16:23
39.925904,116.337266,0,160,39768.3447685185,2008-11-16,08:16:28
39.925918,116.33718,0,162,39768.3448263889,2008-11-16,08:16:33
39.925979,116.337168,0,162,39768.3448842593,2008-11-16,08:16:38
39.926057,116.337108,0,162,39768.3449421296,2008-11-16,08:16:43
39.926116,116.337034,0,160,39768.345,2008-11-16,08:16:48
39.926171,116.337083,0,158,39768.3450578704,2008-11-16,08:16:53
39.926202,116.337036,0,155,39768.3451157407,2008-11-16,08:16:58
39.926145,116.337065,0,154,39768.3451736111,2008-11-16,08:17:03
39.926049,116.337139,0,153,39768.3452314815,2008-11-16,08:17:08
39.926079,116.337369,0,151,39768.3453472222,2008-11-16,08:17:18
39.926048,116.337418,0,148,39768.345462963,2008-11-16,08:17:28
39.92592,116.337345,0,147,39768.3457523148,2008-11-16,08:17:53
39.925806,116.337282,0,145,39768.3458101852,2008-11-16,08:17:58
39.925779,116.337304,0,143,39768.3458680556,2008-11-16,08:18:03
39.925796,116.337289,0,140,39768.3459259259,2008-11-16,08:18:08
39.925823,116.337188,0,138,39768.3459837963,2008-11-16,08:18:13
39.925841,116.337107,0,135,39768.3460416667,2008-11-16,08:18:18
39.925837,116.337013,0,133,39768.346099537,2008-11-16,08:18:23
39.925861,116.337077,0,128,39768.3461574074,2008-11-16,08:18:28
39.925876,116.337129,0,124,39768.3462152778,2008-11-16,08:18:33
39.925905,116.337181,0,120,39768.3462731481,2008-11-16,08:18:38
39.925952,116.337273,0,116,39768.3463310185,2008-11-16,08:18:43
39.92597,116.337262,0,115,39768.3463888889,2008-11-16,08:18:48
39.925981,116.337269,0,114,39768.3464467593,2008-11-16,08:18:53
39.926012,116.337311,0,114,39768.3465046296,2008-11-16,08:18:58
39.926022,116.337333,0,114,39768.3465625,2008-11-16,08:19:03
39.926022,116.337333,0,114,39768.3465972222,2008-11-16,08:19:06
39.926021,116.337335,0,114,39768.3466203704,2008-11-16,08:19:08
39.926053,116.337277,0,117,39768.3466782407,2008-11-16,08:19:13
39.926058,116.337064,0,121,39768.3467939815,2008-11-16,08:19:23
39.926041,116.336995,0,123,39768.3468518518,2008-11-16,08:19:28
39.926035,116.33687,0,126,39768.3469097222,2008-11-16,08:19:33
39.926024,116.336859,0,128,39768.3469675926,2008-11-16,08:19:38
39.926014,116.33685,0,127,39768.347025463,2008-11-16,08:19:43
39.926041,116.336881,0,124,39768.3470833333,2008-11-16,08:19:48
39.926065,116.336945,0,122,39768.3471412037,2008-11-16,08:19:53
39.926033,116.337049,0,116,39768.3471990741,2008-11-16,08:19:58
39.926042,116.337096,0,116,39768.3472569444,2008-11-16,08:20:03
39.926092,116.337113,0,118,39768.3473148148,2008-11-16,08:20:08
39.926108,116.337181,0,119,39768.3473726852,2008-11-16,08:20:13
39.926099,116.337285,0,119,39768.3474305556,2008-11-16,08:20:18
39.92609,116.337349,0,121,39768.3474884259,2008-11-16,08:20:23
39.926081,116.337361,0,123,39768.3475462963,2008-11-16,08:20:28
39.926078,116.33738,0,125,39768.3476041667,2008-11-16,08:20:33
39.926067,116.337375,0,127,39768.347662037,2008-11-16,08:20:38
39.926054,116.337347,0,128,39768.3477199074,2008-11-16,08:20:43
39.926054,116.337295,0,130,39768.3477777778,2008-11-16,08:20:48
39.926043,116.337148,0,132,39768.3478356482,2008-11-16,08:20:53
39.925998,116.337094,0,133,39768.3478935185,2008-11-16,08:20:58
39.925981,116.337039,0,134,39768.3479513889,2008-11-16,08:21:03
39.925996,116.336966,0,134,39768.3480092593,2008-11-16,08:21:08
39.926035,116.337076,0,132,39768.3480671296,2008-11-16,08:21:13
39.926061,116.337125,0,130,39768.348125,2008-11-16,08:21:18
39.92604,116.337099,0,130,39768.3481828704,2008-11-16,08:21:23
39.926046,116.337143,0,131,39768.3482407407,2008-11-16,08:21:28
39.926095,116.337172,0,132,39768.3482986111,2008-11-16,08:21:33
39.926134,116.337177,0,133,39768.3483564815,2008-11-16,08:21:38
39.926194,116.337271,0,136,39768.3484143519,2008-11-16,08:21:43
39.926233,116.337536,0,154,39768.3513657407,2008-11-16,08:25:58
39.926251,116.337631,0,154,39768.3514236111,2008-11-16,08:26:03
39.92627,116.337697,0,155,39768.3514814815,2008-11-16,08:26:08
39.926262,116.337648,0,154,39768.3515393519,2008-11-16,08:26:13
39.926258,116.337634,0,154,39768.3515972222,2008-11-16,08:26:18
39.926254,116.337602,0,154,39768.3516550926,2008-11-16,08:26:23
39.926234,116.337527,0,155,39768.351712963,2008-11-16,08:26:28
39.926216,116.337468,0,155,39768.3517708333,2008-11-16,08:26:33
39.92619,116.337433,0,155,39768.3518287037,2008-11-16,08:26:38
39.926176,116.337362,0,154,39768.3518865741,2008-11-16,08:26:43
39.926176,116.337327,0,155,39768.3519444444,2008-11-16,08:26:48
39.926189,116.337333,0,156,39768.3520023148,2008-11-16,08:26:53
39.926215,116.337341,0,157,39768.3520601852,2008-11-16,08:26:58
39.926192,116.33731,0,158,39768.3521180556,2008-11-16,08:27:03
39.92619,116.337252,0,157,39768.3521759259,2008-11-16,08:27:08
39.926215,116.337286,0,156,39768.3522337963,2008-11-16,08:27:13
39.926219,116.337354,0,157,39768.3522916667,2008-11-16,08:27:18
39.926203,116.337332,0,157,39768.352349537,2008-11-16,08:27:23
39.926172,116.337273,0,158,39768.3524074074,2008-11-16,08:27:28
39.926163,116.337255,0,159,39768.3524652778,2008-11-16,08:27:33
39.92618,116.337314,0,158,39768.3525231481,2008-11-16,08:27:38
39.926167,116.337269,0,157,39768.3525810185,2008-11-16,08:27:43
39.926188,116.337295,0,156,39768.3526388889,2008-11-16,08:27:48
39.926237,116.33729,0,156,39768.3526967593,2008-11-16,08:27:53
39.926239,116.337316,0,156,39768.3527546296,2008-11-16,08:27:58
39.926239,116.33739,0,155,39768.3528125,2008-11-16,08:28:03
39.926242,116.337398,0,155,39768.3528703704,2008-11-16,08:28:08
39.926244,116.337394,0,155,39768.3529282407,2008-11-16,08:28:13
39.926244,116.337394,0,155,39768.352962963,2008-11-16,08:28:16
39.926237,116.337389,0,155,39768.3529861111,2008-11-16,08:28:18
39.926231,116.33738,0,155,39768.3530439815,2008-11-16,08:28:23
39.926199,116.337351,0,155,39768.3531018518,2008-11-16,08:28:28
39.926192,116.337282,0,154,39768.3531597222,2008-11-16,08:28:33
39.926192,116.337282,0,154,39768.3531944444,2008-11-16,08:28:36
39.926193,116.337279,0,154,39768.3532175926,2008-11-16,08:28:38
39.926189,116.33727,0,154,39768.353275463,2008-11-16,08:28:43
39.926187,116.337259,0,154,39768.3533333333,2008-11-16,08:28:48
39.926201,116.337375,0,153,39768.3533912037,2008-11-16,08:28:53
39.926234,116.337509,0,155,39768.3534490741,2008-11-16,08:28:58
39.92625,116.337527,0,155,39768.3535069444,2008-11-16,08:29:03
39.92625,116.33755,0,155,39768.3535648148,2008-11-16,08:29:08
39.926238,116.337549,0,155,39768.3536226852,2008-11-16,08:29:13
39.926237,116.33756,0,155,39768.3536805556,2008-11-16,08:29:18
39.926226,116.337584,0,155,39768.3537384259,2008-11-16,08:29:23
39.92624,116.337634,0,157,39768.3537962963,2008-11-16,08:29:28
39.926263,116.337666,0,158,39768.3538541667,2008-11-16,08:29:33
39.926255,116.337626,0,159,39768.353912037,2008-11-16,08:29:38
39.926255,116.337626,0,159,39768.3539467593,2008-11-16,08:29:41
39.92626,116.337618,0,159,39768.3539699074,2008-11-16,08:29:43
39.926249,116.337572,0,160,39768.3540277778,2008-11-16,08:29:48
39.926195,116.33744,0,163,39768.3540856481,2008-11-16,08:29:53
39.926171,116.337293,0,165,39768.3541435185,2008-11-16,08:29:58
39.926159,116.337182,0,166,39768.3542013889,2008-11-16,08:30:03
39.926179,116.337163,0,165,39768.3542592593,2008-11-16,08:30:08
39.9262,116.337194,0,166,39768.3543171296,2008-11-16,08:30:13
39.926176,116.337215,0,167,39768.354375,2008-11-16,08:30:18
39.926138,116.337267,0,168,39768.3544328704,2008-11-16,08:30:23
39.926109,116.337341,0,169,39768.3544907407,2008-11-16,08:30:28
39.926093,116.337389,0,170,39768.3545486111,2008-11-16,08:30:33
39.926105,116.337412,0,171,39768.3546064815,2008-11-16,08:30:38
39.926141,116.337402,0,170,39768.3546643518,2008-11-16,08:30:43
39.926152,116.337385,0,171,39768.3547222222,2008-11-16,08:30:48
39.926106,116.337314,0,172,39768.3547800926,2008-11-16,08:30:53
39.926072,116.337274,0,173,39768.354837963,2008-11-16,08:30:58
39.926044,116.33728,0,173,39768.3548958333,2008-11-16,08:31:03
39.926016,116.337236,0,173,39768.3549537037,2008-11-16,08:31:08
39.92606,116.337284,0,173,39768.3550115741,2008-11-16,08:31:13
39.926092,116.337284,0,171,39768.3550694444,2008-11-16,08:31:18
39.926071,116.337255,0,171,39768.3551273148,2008-11-16,08:31:23
39.926059,116.337118,0,172,39768.3551851852,2008-11-16,08:31:28
39.926077,116.337025,0,173,39768.3552430556,2008-11-16,08:31:33
39.92609,116.336948,0,176,39768.3553009259,2008-11-16,08:31:38
39.926107,116.336959,0,177,39768.3553587963,2008-11-16,08:31:43
39.92614,116.337038,0,178,39768.3554166667,2008-11-16,08:31:48
39.926155,116.3371,0,178,39768.355474537,2008-11-16,08:31:53
39.926142,116.337167,0,179,39768.3555324074,2008-11-16,08:31:58
39.926136,116.337204,0,179,39768.3555902778,2008-11-16,08:32:03
39.926152,116.337245,0,180,39768.3556481482,2008-11-16,08:32:08
39.926184,116.337268,0,180,39768.3557060185,2008-11-16,08:32:13
39.926205,116.337279,0,181,39768.3557638889,2008-11-16,08:32:18
39.926164,116.337325,0,181,39768.3558217593,2008-11-16,08:32:23
39.926099,116.337356,0,181,39768.3558796296,2008-11-16,08:32:28
39.926076,116.337319,0,180,39768.3559375,2008-11-16,08:32:33
39.926064,116.33724,0,179,39768.3559953704,2008-11-16,08:32:38
39.92608,116.337231,0,179,39768.3560532407,2008-11-16,08:32:43
39.926115,116.337181,0,179,39768.3561111111,2008-11-16,08:32:48
39.926136,116.337069,0,179,39768.3561689815,2008-11-16,08:32:53
39.926163,116.336991,0,178,39768.3562268519,2008-11-16,08:32:58
39.926137,116.336943,0,177,39768.3562847222,2008-11-16,08:33:03
39.926119,116.336869,0,176,39768.3563425926,2008-11-16,08:33:08
39.926131,116.336878,0,175,39768.356400463,2008-11-16,08:33:13
39.926208,116.337033,0,174,39768.3564583333,2008-11-16,08:33:18
39.9262,116.337134,0,173,39768.3565162037,2008-11-16,08:33:23
39.926162,116.337225,0,173,39768.3565740741,2008-11-16,08:33:28
39.92619,116.337568,0,220,39768.367337963,2008-11-16,08:48:58
39.926188,116.337616,0,219,39768.3673958333,2008-11-16,08:49:03
39.926184,116.337642,0,221,39768.3674537037,2008-11-16,08:49:08
39.926174,116.337678,0,221,39768.3675115741,2008-11-16,08:49:13
39.926223,116.337692,0,224,39768.3675694444,2008-11-16,08:49:18
39.926251,116.337651,0,226,39768.3676273148,2008-11-16,08:49:23
39.926257,116.337624,0,228,39768.3676851852,2008-11-16,08:49:28
39.926257,116.337624,0,228,39768.3677199074,2008-11-16,08:49:31
39.926253,116.337624,0,228,39768.3677430556,2008-11-16,08:49:33
39.926243,116.337612,0,229,39768.3678009259,2008-11-16,08:49:38
39.926232,116.337638,0,229,39768.3678587963,2008-11-16,08:49:43
39.926227,116.337652,0,228,39768.3679166667,2008-11-16,08:49:48
39.926237,116.337637,0,230,39768.367974537,2008-11-16,08:49:53
39.926217,116.337577,0,232,39768.3680324074,2008-11-16,08:49:58
39.926184,116.337481,0,231,39768.3680902778,2008-11-16,08:50:03
39.926202,116.337498,0,232,39768.3681481481,2008-11-16,08:50:08
39.926247,116.337431,0,236,39768.3682060185,2008-11-16,08:50:13
39.926279,116.337413,0,236,39768.3682638889,2008-11-16,08:50:18
39.926298,116.337402,0,237,39768.3683217593,2008-11-16,08:50:23
39.926285,116.337411,0,238,39768.3683796296,2008-11-16,08:50:28
39.926285,116.337411,0,238,39768.3684143518,2008-11-16,08:50:31
39.926287,116.337412,0,239,39768.3684375,2008-11-16,08:50:33
39.926274,116.337457,0,239,39768.3684953704,2008-11-16,08:50:38
39.926254,116.337494,0,240,39768.3685532407,2008-11-16,08:50:43
39.926259,116.33747,0,241,39768.3686111111,2008-11-16,08:50:48
39.926245,116.337461,0,240,39768.3686689815,2008-11-16,08:50:53
39.926194,116.337433,0,238,39768.3687268518,2008-11-16,08:50:58
39.926183,116.33743,0,238,39768.3687847222,2008-11-16,08:51:03
39.926189,116.337453,0,235,39768.3688425926,2008-11-16,08:51:08
39.926236,116.337633,0,235,39768.368900463,2008-11-16,08:51:13
39.926181,116.337725,0,234,39768.3689583333,2008-11-16,08:51:18
39.926119,116.337724,0,232,39768.3690162037,2008-11-16,08:51:23
39.926169,116.337678,0,230,39768.3690740741,2008-11-16,08:51:28
39.926187,116.33765,0,227,39768.3691319444,2008-11-16,08:51:33
39.926165,116.337587,0,226,39768.3691898148,2008-11-16,08:51:38
39.926189,116.337552,0,225,39768.3692476852,2008-11-16,08:51:43
39.926159,116.337456,0,223,39768.3693055556,2008-11-16,08:51:48
39.926185,116.337437,0,222,39768.3693634259,2008-11-16,08:51:53
39.926186,116.337406,0,221,39768.3694212963,2008-11-16,08:51:58
39.926188,116.337452,0,219,39768.3694791667,2008-11-16,08:52:03
39.926152,116.337496,0,217,39768.369537037,2008-11-16,08:52:08
39.926159,116.337483,0,215,39768.3695949074,2008-11-16,08:52:13
39.926177,116.337483,0,215,39768.3696527778,2008-11-16,08:52:18
39.926256,116.337437,0,215,39768.3697106481,2008-11-16,08:52:23
39.926262,116.337355,0,214,39768.3697685185,2008-11-16,08:52:28
39.926284,116.337289,0,214,39768.3698263889,2008-11-16,08:52:33
39.926281,116.337224,0,213,39768.3698842593,2008-11-16,08:52:38
39.926273,116.337184,0,211,39768.3699421296,2008-11-16,08:52:43
39.926269,116.337194,0,210,39768.37,2008-11-16,08:52:48
39.926263,116.337273,0,209,39768.3700578704,2008-11-16,08:52:53
39.926269,116.337322,0,209,39768.3701157407,2008-11-16,08:52:58
39.926269,116.337322,0,209,39768.370150463,2008-11-16,08:53:01
39.926271,116.337325,0,208,39768.3701736111,2008-11-16,08:53:03
39.92627,116.337363,0,208,39768.3702314815,2008-11-16,08:53:08
39.926263,116.337413,0,211,39768.3702893518,2008-11-16,08:53:13
39.926244,116.337442,0,213,39768.3703472222,2008-11-16,08:53:18
39.926227,116.337456,0,215,39768.3704050926,2008-11-16,08:53:23
39.926205,116.337481,0,216,39768.370462963,2008-11-16,08:53:28
39.926209,116.337478,0,216,39768.3705208333,2008-11-16,08:53:33
39.926215,116.33748,0,216,39768.3705787037,2008-11-16,08:53:38
39.926215,116.33748,0,216,39768.3706134259,2008-11-16,08:53:41
39.926211,116.337479,0,216,39768.3706365741,2008-11-16,08:53:43
39.926195,116.33753,0,215,39768.3706944444,2008-11-16,08:53:48
39.926176,116.337546,0,214,39768.3707523148,2008-11-16,08:53:53
39.926141,116.337587,0,214,39768.3708101852,2008-11-16,08:53:58
39.926127,116.337629,0,213,39768.3708680556,2008-11-16,08:54:03
39.926142,116.337555,0,212,39768.3709259259,2008-11-16,08:54:08
39.926153,116.337456,0,213,39768.3709837963,2008-11-16,08:54:13
39.926141,116.337455,0,212,39768.3710416667,2008-11-16,08:54:18
39.926141,116.337455,0,212,39768.3710763889,2008-11-16,08:54:21
39.926145,116.337447,0,212,39768.371099537,2008-11-16,08:54:23
39.926192,116.337365,0,216,39768.3711574074,2008-11-16,08:54:28
39.926241,116.337256,0,220,39768.3712152778,2008-11-16,08:54:33
39.926245,116.337224,0,222,39768.3712731482,2008-11-16,08:54:38
39.926277,116.337277,0,223,39768.3713310185,2008-11-16,08:54:43
39.926297,116.337336,0,225,39768.3713888889,2008-11-16,08:54:48
39.92629,116.337385,0,226,39768.3714467593,2008-11-16,08:54:53
39.926269,116.337416,0,227,39768.3715046296,2008-11-16,08:54:58
39.926234,116.337468,0,227,39768.3715625,2008-11-16,08:55:03
39.926212,116.337516,0,226,39768.3716203704,2008-11-16,08:55:08
39.926179,116.337554,0,227,39768.3716782407,2008-11-16,08:55:13
39.926189,116.337497,0,227,39768.3717361111,2008-11-16,08:55:18
39.926195,116.337462,0,231,39768.3717939815,2008-11-16,08:55:23
39.926195,116.337462,0,231,39768.3718287037,2008-11-16,08:55:26
39.9262,116.33746,0,231,39768.3718518519,2008-11-16,08:55:28
39.926223,116.337513,0,231,39768.3719097222,2008-11-16,08:55:33
39.926232,116.337539,0,232,39768.3719675926,2008-11-16,08:55:38
39.926229,116.337482,0,236,39768.372025463,2008-11-16,08:55:43
39.926224,116.337472,0,236,39768.3720833333,2008-11-16,08:55:48
39.926277,116.337499,0,236,39768.3721412037,2008-11-16,08:55:53
39.926303,116.337481,0,236,39768.3721990741,2008-11-16,08:55:58
39.926317,116.337428,0,236,39768.3722569444,2008-11-16,08:56:03
39.926296,116.337424,0,236,39768.3723148148,2008-11-16,08:56:08
39.926283,116.337407,0,236,39768.3723726852,2008-11-16,08:56:13
39.926258,116.337415,0,236,39768.3724305556,2008-11-16,08:56:18
39.926234,116.337432,0,236,39768.3724884259,2008-11-16,08:56:23
39.926241,116.337493,0,235,39768.3725462963,2008-11-16,08:56:28
39.92622,116.337529,0,233,39768.3726041667,2008-11-16,08:56:33
39.92622,116.337529,0,233,39768.3726388889,2008-11-16,08:56:36
39.926222,116.337528,0,233,39768.372662037,2008-11-16,08:56:38
39.926222,116.337564,0,233,39768.3727199074,2008-11-16,08:56:43
39.926217,116.337622,0,232,39768.3727777778,2008-11-16,08:56:48
39.926194,116.337607,0,232,39768.3728356481,2008-11-16,08:56:53
39.926204,116.33758,0,232,39768.3728935185,2008-11-16,08:56:58
39.92622,116.337561,0,231,39768.3729513889,2008-11-16,08:57:03
39.926214,116.33757,0,232,39768.3730092593,2008-11-16,08:57:08
39.92624,116.337554,0,234,39768.3730671296,2008-11-16,08:57:13
39.926229,116.337547,0,235,39768.373125,2008-11-16,08:57:18
39.926221,116.337537,0,234,39768.3731828704,2008-11-16,08:57:23
39.926223,116.337542,0,234,39768.3732407407,2008-11-16,08:57:28
39.926223,116.337542,0,234,39768.373275463,2008-11-16,08:57:31
39.926217,116.337549,0,234,39768.3732986111,2008-11-16,08:57:33
39.926228,116.337525,0,234,39768.3733564815,2008-11-16,08:57:38
39.926233,116.337519,0,234,39768.3734143519,2008-11-16,08:57:43
39.926233,116.337519,0,234,39768.3734490741,2008-11-16,08:57:46
39.926241,116.337516,0,234,39768.3734722222,2008-11-16,08:57:48
39.926235,116.337479,0,235,39768.3735300926,2008-11-16,08:57:53
39.926222,116.337435,0,235,39768.373587963,2008-11-16,08:57:58
39.926222,116.337435,0,235,39768.3736226852,2008-11-16,08:58:01
39.926223,116.337435,0,235,39768.3736458333,2008-11-16,08:58:03
39.926227,116.337448,0,235,39768.3737037037,2008-11-16,08:58:08
39.926238,116.337452,0,235,39768.3737615741,2008-11-16,08:58:13
39.926248,116.337449,0,236,39768.3738194444,2008-11-16,08:58:18
39.92622,116.337449,0,235,39768.3738773148,2008-11-16,08:58:23
39.926222,116.337427,0,235,39768.3739351852,2008-11-16,08:58:28
39.926199,116.33746,0,236,39768.3739930556,2008-11-16,08:58:33
39.926214,116.337516,0,237,39768.3740509259,2008-11-16,08:58:38
39.926252,116.337528,0,240,39768.3741087963,2008-11-16,08:58:43
39.926241,116.337464,0,240,39768.3741666667,2008-11-16,08:58:48
39.926254,116.337429,0,240,39768.374224537,2008-11-16,08:58:53
39.926259,116.337375,0,239,39768.3742824074,2008-11-16,08:58:58
39.926248,116.337287,0,239,39768.3743402778,2008-11-16,08:59:03
39.926273,116.337224,0,241,39768.3743981481,2008-11-16,08:59:08
39.926231,116.337253,0,240,39768.3744560185,2008-11-16,08:59:13
39.926178,116.337259,0,239,39768.3745138889,2008-11-16,08:59:18
39.926148,116.337266,0,239,39768.3745717593,2008-11-16,08:59:23
39.926165,116.337293,0,238,39768.3746296296,2008-11-16,08:59:28
39.926177,116.337377,0,236,39768.3746875,2008-11-16,08:59:33
39.926187,116.33737,0,235,39768.3747453704,2008-11-16,08:59:38
39.92619,116.337382,0,234,39768.3748032407,2008-11-16,08:59:43
39.92619,116.337382,0,234,39768.374837963,2008-11-16,08:59:46
39.926187,116.337389,0,233,39768.3748611111,2008-11-16,08:59:48
39.926161,116.337422,0,233,39768.3749189815,2008-11-16,08:59:53
39.926147,116.33738,0,233,39768.3749768519,2008-11-16,08:59:58
39.92615,116.337357,0,232,39768.3750347222,2008-11-16,09:00:03
39.926133,116.337281,0,230,39768.3750925926,2008-11-16,09:00:08
39.926143,116.337195,0,229,39768.375150463,2008-11-16,09:00:13
39.926152,116.337223,0,229,39768.3752083333,2008-11-16,09:00:18
39.926113,116.337276,0,228,39768.3752662037,2008-11-16,09:00:23
39.926136,116.3373,0,228,39768.3753240741,2008-11-16,09:00:28
39.92614,116.337285,0,227,39768.3753819444,2008-11-16,09:00:33
39.926124,116.33727,0,227,39768.3754398148,2008-11-16,09:00:38
39.926116,116.337347,0,226,39768.3754976852,2008-11-16,09:00:43
39.926146,116.337455,0,226,39768.3755555556,2008-11-16,09:00:48
39.92616,116.337576,0,224,39768.3756134259,2008-11-16,09:00:53
39.926178,116.337639,0,224,39768.3756712963,2008-11-16,09:00:58
39.926155,116.337676,0,224,39768.3757291667,2008-11-16,09:01:03
39.926153,116.337724,0,224,39768.375787037,2008-11-16,09:01:08
39.926174,116.337768,0,224,39768.3758449074,2008-11-16,09:01:13
39.926237,116.337816,0,224,39768.3759027778,2008-11-16,09:01:18
39.926237,116.337816,0,224,39768.3759375,2008-11-16,09:01:21
39.926238,116.337809,0,222,39768.3759606481,2008-11-16,09:01:23
39.926268,116.337766,0,221,39768.3760185185,2008-11-16,09:01:28
39.926271,116.337741,0,219,39768.3760763889,2008-11-16,09:01:33
39.926274,116.337683,0,219,39768.3761342593,2008-11-16,09:01:38
39.926274,116.337563,0,220,39768.3761921296,2008-11-16,09:01:43
39.926232,116.337431,0,220,39768.37625,2008-11-16,09:01:48
39.926201,116.337396,0,220,39768.3763078704,2008-11-16,09:01:53
39.926224,116.337349,0,219,39768.3763657407,2008-11-16,09:01:58
39.926235,116.337307,0,217,39768.3764236111,2008-11-16,09:02:03
39.926223,116.337293,0,216,39768.3764814815,2008-11-16,09:02:08
39.926194,116.337335,0,215,39768.3765393518,2008-11-16,09:02:13
39.926201,116.337356,0,214,39768.3765972222,2008-11-16,09:02:18
39.926197,116.33735,0,214,39768.3766550926,2008-11-16,09:02:23
39.926197,116.33735,0,214,39768.3766898148,2008-11-16,09:02:26
39.926197,116.337349,0,214,39768.376712963,2008-11-16,09:02:28
39.926185,116.337356,0,214,39768.3767708333,2008-11-16,09:02:33
39.926176,116.337447,0,214,39768.3768287037,2008-11-16,09:02:38
39.926211,116.337511,0,215,39768.3768865741,2008-11-16,09:02:43
39.926208,116.337496,0,215,39768.3769444444,2008-11-16,09:02:48
39.926151,116.3374,0,213,39768.3770023148,2008-11-16,09:02:53
39.926118,116.337259,0,212,39768.3770601852,2008-11-16,09:02:58
39.926167,116.337215,0,211,39768.3771180556,2008-11-16,09:03:03
39.926174,116.337119,0,209,39768.3771759259,2008-11-16,09:03:08
39.926187,116.337068,0,208,39768.3772337963,2008-11-16,09:03:13
39.926187,116.337068,0,208,39768.3772685185,2008-11-16,09:03:16
39.926183,116.337067,0,207,39768.3772916667,2008-11-16,09:03:18
39.926297,116.33727,0,203,39768.3774652778,2008-11-16,09:03:33
39.926356,116.33695,0,200,39768.3775231481,2008-11-16,09:03:38
39.92633,116.336901,0,203,39768.3775810185,2008-11-16,09:03:43
39.92651,116.337863,0,276,39768.3808796296,2008-11-16,09:08:28
39.926514,116.337902,0,268,39768.3809375,2008-11-16,09:08:33
39.926384,116.338183,0,170,39768.3809953704,2008-11-16,09:08:38
39.926384,116.338183,0,170,39768.3810300926,2008-11-16,09:08:41
39.926376,116.33819,0,158,39768.3810532407,2008-11-16,09:08:43
39.926307,116.338241,0,155,39768.3811111111,2008-11-16,09:08:48
39.926256,116.338296,0,154,39768.3811689815,2008-11-16,09:08:53
39.926562,116.338821,0,675,39768.3817476852,2008-11-16,09:09:43
39.926553,116.338949,0,681,39768.3818055556,2008-11-16,09:09:48
39.926521,116.339127,0,690,39768.3818634259,2008-11-16,09:09:53
39.926509,116.3392,0,697,39768.3819212963,2008-11-16,09:09:58
39.926493,116.339233,0,697,39768.3819791667,2008-11-16,09:10:03
39.926492,116.339224,0,695,39768.382037037,2008-11-16,09:10:08
39.926488,116.339016,0,659,39768.3820949074,2008-11-16,09:10:13
39.926348,116.334976,0,96,39768.383912037,2008-11-16,09:12:50
39.926262,116.334977,0,77,39768.3839699074,2008-11-16,09:12:55
39.926272,116.334912,0,68,39768.3840277778,2008-11-16,09:13:00
39.926374,116.334875,0,49,39768.3842013889,2008-11-16,09:13:15
39.926405,116.336449,0,-11,39768.3842708333,2008-11-16,09:13:21
39.926319,116.338057,0,187,39768.3843402778,2008-11-16,09:13:27
39.926366,116.337864,0,207,39768.3843981481,2008-11-16,09:13:32
39.926386,116.337786,0,222,39768.3844560185,2008-11-16,09:13:37
39.926263,116.337688,0,185,39768.3845138889,2008-11-16,09:13:42
39.926235,116.337689,0,175,39768.3845717593,2008-11-16,09:13:47
39.926233,116.33767,0,180,39768.3846296296,2008-11-16,09:13:52
39.926198,116.337614,0,187,39768.3846875,2008-11-16,09:13:57
39.926157,116.337498,0,195,39768.3847453704,2008-11-16,09:14:02
39.926148,116.337421,0,202,39768.3848032407,2008-11-16,09:14:07
39.926145,116.337392,0,206,39768.3848611111,2008-11-16,09:14:12
39.92616,116.337354,0,209,39768.3849189815,2008-11-16,09:14:17
39.926987,116.341571,0,204,39768.3860185185,2008-11-16,09:15:52
39.926983,116.341536,0,206,39768.3860763889,2008-11-16,09:15:57
39.926698,116.339169,0,502,39768.3861342593,2008-11-16,09:16:02
39.926624,116.339061,0,465,39768.3861921296,2008-11-16,09:16:07
39.926563,116.338935,0,407,39768.38625,2008-11-16,09:16:12
39.926536,116.338899,0,399,39768.3863078704,2008-11-16,09:16:17
39.927011,116.340584,0,1594,39768.3872337963,2008-11-16,09:17:37
39.927005,116.340566,0,1588,39768.3872916667,2008-11-16,09:17:42
39.927003,116.340553,0,1586,39768.387349537,2008-11-16,09:17:47
39.92702,116.339959,0,1531,39768.3874074074,2008-11-16,09:17:52
39.927042,116.339891,0,1477,39768.3874652778,2008-11-16,09:17:57
39.927013,116.339887,0,1443,39768.3875231481,2008-11-16,09:18:02
39.926891,116.339559,0,1339,39768.3875810185,2008-11-16,09:18:07
39.926865,116.339432,0,1311,39768.3876388889,2008-11-16,09:18:12
39.926822,116.339274,0,1243,39768.3876967593,2008-11-16,09:18:17
39.926852,116.338969,0,980,39768.3877546296,2008-11-16,09:18:22
39.927063,116.338652,0,865,39768.3878125,2008-11-16,09:18:27
39.927174,116.338567,0,839,39768.3878703704,2008-11-16,09:18:32
39.927292,116.338551,0,823,39768.3879282407,2008-11-16,09:18:37
39.927305,116.338522,0,817,39768.3879861111,2008-11-16,09:18:42
39.927348,116.338285,0,694,39768.3880439815,2008-11-16,09:18:47
39.927117,116.337602,0,513,39768.3881018519,2008-11-16,09:18:52
39.92706,116.337562,0,406,39768.3881597222,2008-11-16,09:18:57
39.92703,116.337509,0,367,39768.3882175926,2008-11-16,09:19:02
39.927002,116.337543,0,352,39768.388275463,2008-11-16,09:19:07
39.926979,116.3376,0,331,39768.3883333333,2008-11-16,09:19:12
39.927017,116.337587,0,284,39768.3883912037,2008-11-16,09:19:17
39.927032,116.337555,0,245,39768.3884490741,2008-11-16,09:19:22
39.927039,116.337538,0,219,39768.3885069444,2008-11-16,09:19:27
39.927067,116.337566,0,199,39768.3885648148,2008-11-16,09:19:32
39.927116,116.337615,0,188,39768.3886226852,2008-11-16,09:19:37
39.927152,116.337631,0,186,39768.3886805556,2008-11-16,09:19:42
39.927188,116.337656,0,180,39768.3887384259,2008-11-16,09:19:47
39.927298,116.337652,0,174,39768.3887962963,2008-11-16,09:19:52
39.92738,116.337679,0,168,39768.3888541667,2008-11-16,09:19:57
39.927408,116.337569,0,163,39768.388912037,2008-11-16,09:20:02
39.927337,116.337563,0,162,39768.3889699074,2008-11-16,09:20:07
39.927312,116.337421,0,162,39768.3890277778,2008-11-16,09:20:12
39.927369,116.337426,0,162,39768.3890856481,2008-11-16,09:20:17
39.92754,116.337665,0,156,39768.3891435185,2008-11-16,09:20:22
39.927557,116.337679,0,155,39768.3892013889,2008-11-16,09:20:27
39.927601,116.337678,0,154,39768.3892592593,2008-11-16,09:20:32
39.92767,116.33765,0,151,39768.3893171296,2008-11-16,09:20:37
39.927533,116.337766,0,144,39768.3912268518,2008-11-16,09:23:22
39.927355,116.337778,0,141,39768.3912847222,2008-11-16,09:23:27
39.927091,116.337766,0,139,39768.3913425926,2008-11-16,09:23:32
39.926846,116.337802,0,139,39768.391400463,2008-11-16,09:23:37
39.926427,116.337777,0,140,39768.3914583333,2008-11-16,09:23:42
39.925997,116.337806,0,141,39768.3915162037,2008-11-16,09:23:47
39.925609,116.337815,0,142,39768.3915740741,2008-11-16,09:23:52
39.925248,116.337838,0,143,39768.3916319444,2008-11-16,09:23:57
39.924907,116.337863,0,146,39768.3916898148,2008-11-16,09:24:02
39.924663,116.337888,0,148,39768.3917476852,2008-11-16,09:24:07
39.924424,116.337912,0,150,39768.3918055556,2008-11-16,09:24:12
39.924124,116.33792,0,153,39768.3918634259,2008-11-16,09:24:17
39.923897,116.337943,0,156,39768.3919212963,2008-11-16,09:24:22
39.923693,116.337981,0,160,39768.3919791667,2008-11-16,09:24:27
39.923637,116.338003,0,164,39768.392037037,2008-11-16,09:24:32
39.923652,116.338013,0,167,39768.3920949074,2008-11-16,09:24:37
39.923652,116.338013,0,167,39768.3921296296,2008-11-16,09:24:40
39.923659,116.338014,0,167,39768.3921527778,2008-11-16,09:24:42
39.923681,116.338028,0,167,39768.3922106481,2008-11-16,09:24:47
39.92369,116.338027,0,166,39768.3922685185,2008-11-16,09:24:52
39.923692,116.338039,0,166,39768.3923263889,2008-11-16,09:24:57
39.923693,116.338051,0,166,39768.3923842593,2008-11-16,09:25:02
39.923644,116.338007,0,164,39768.3924421296,2008-11-16,09:25:07
39.923582,116.337946,0,162,39768.3925,2008-11-16,09:25:12
39.923584,116.337907,0,160,39768.3925578704,2008-11-16,09:25:17
39.923567,116.337909,0,157,39768.3926157407,2008-11-16,09:25:22
39.923362,116.337996,0,155,39768.3926736111,2008-11-16,09:25:27
39.923042,116.338057,0,151,39768.3927314815,2008-11-16,09:25:32
39.922726,116.338049,0,148,39768.3927893518,2008-11-16,09:25:37
39.922425,116.338006,0,145,39768.3928472222,2008-11-16,09:25:42
39.92222,116.338035,0,143,39768.3929050926,2008-11-16,09:25:47
39.921449,116.337768,0,200,39768.3930208333,2008-11-16,09:25:57
39.921404,116.337774,0,201,39768.3930787037,2008-11-16,09:26:02
39.921393,116.337767,0,200,39768.3931365741,2008-11-16,09:26:07
39.921379,116.337759,0,202,39768.3931944444,2008-11-16,09:26:12
39.921851,116.337942,0,195,39768.3932523148,2008-11-16,09:26:17
39.922011,116.337944,0,193,39768.3933101852,2008-11-16,09:26:22
39.922023,116.337957,0,186,39768.3933680556,2008-11-16,09:26:27
39.92202,116.337945,0,186,39768.3934259259,2008-11-16,09:26:32
39.92202,116.337945,0,186,39768.3934606481,2008-11-16,09:26:35
39.922019,116.337943,0,185,39768.3934837963,2008-11-16,09:26:37
39.921993,116.337943,0,190,39768.3935416667,2008-11-16,09:26:42
39.921989,116.337937,0,190,39768.393599537,2008-11-16,09:26:47
39.921989,116.337937,0,190,39768.3936342593,2008-11-16,09:26:50
39.921988,116.337935,0,190,39768.3936574074,2008-11-16,09:26:52
39.921988,116.337946,0,190,39768.3937152778,2008-11-16,09:26:57
39.921891,116.337901,0,187,39768.3937731481,2008-11-16,09:27:02
39.921728,116.337972,0,179,39768.3938310185,2008-11-16,09:27:07
39.921554,116.338127,0,174,39768.3938888889,2008-11-16,09:27:12
39.921315,116.338154,0,172,39768.3939467593,2008-11-16,09:27:17
39.920834,116.338155,0,171,39768.3940046296,2008-11-16,09:27:22
39.920382,116.338216,0,167,39768.3940625,2008-11-16,09:27:27
39.919994,116.338308,0,164,39768.3941203704,2008-11-16,09:27:32
39.919607,116.338384,0,160,39768.3941782407,2008-11-16,09:27:37
39.919241,116.338423,0,159,39768.3942361111,2008-11-16,09:27:42
39.918938,116.338453,0,156,39768.3942939815,2008-11-16,09:27:47
39.918772,116.338463,0,154,39768.3943518519,2008-11-16,09:27:52
39.918749,116.338452,0,150,39768.3944097222,2008-11-16,09:27:57
39.918734,116.338427,0,146,39768.3944675926,2008-11-16,09:28:02
39.918693,116.338432,0,141,39768.394525463,2008-11-16,09:28:07
39.918463,116.338444,0,138,39768.3945833333,2008-11-16,09:28:12
39.918186,116.338445,0,130,39768.3946412037,2008-11-16,09:28:17
39.917908,116.338468,0,130,39768.3946990741,2008-11-16,09:28:22
39.917726,116.33847,0,130,39768.3947569444,2008-11-16,09:28:27
39.917691,116.338474,0,131,39768.3948148148,2008-11-16,09:28:32
39.917727,116.338474,0,129,39768.3948726852,2008-11-16,09:28:37
39.917739,116.338478,0,128,39768.3949305556,2008-11-16,09:28:42
39.917743,116.338493,0,128,39768.3949884259,2008-11-16,09:28:47
39.917751,116.338518,0,130,39768.3950462963,2008-11-16,09:28:52
39.917749,116.33852,0,131,39768.3951041667,2008-11-16,09:28:57
39.917749,116.33852,0,131,39768.3951388889,2008-11-16,09:29:00
39.917749,116.338513,0,131,39768.395162037,2008-11-16,09:29:02
39.917739,116.338493,0,131,39768.3952199074,2008-11-16,09:29:07
39.917728,116.338481,0,131,39768.3952777778,2008-11-16,09:29:12
39.917728,116.338481,0,131,39768.3953125,2008-11-16,09:29:15
39.917725,116.338488,0,130,39768.3953356481,2008-11-16,09:29:17
39.917712,116.338485,0,130,39768.3953935185,2008-11-16,09:29:22
39.917528,116.338509,0,134,39768.3954513889,2008-11-16,09:29:27
39.917252,116.338525,0,134,39768.3955092593,2008-11-16,09:29:32
39.916895,116.338519,0,137,39768.3955671296,2008-11-16,09:29:37
39.916508,116.338544,0,135,39768.395625,2008-11-16,09:29:42
39.916093,116.338564,0,133,39768.3956828704,2008-11-16,09:29:47
39.915685,116.338608,0,131,39768.3957407407,2008-11-16,09:29:52
39.915264,116.338627,0,128,39768.3957986111,2008-11-16,09:29:57
39.914899,116.338625,0,128,39768.3958564815,2008-11-16,09:30:02
39.914582,116.338613,0,129,39768.3959143519,2008-11-16,09:30:07
39.914387,116.338594,0,132,39768.3959722222,2008-11-16,09:30:12
39.914346,116.33859,0,134,39768.3960300926,2008-11-16,09:30:17
39.914331,116.3386,0,135,39768.396087963,2008-11-16,09:30:22
39.914315,116.338618,0,136,39768.3961458333,2008-11-16,09:30:27
39.914315,116.338618,0,136,39768.3961805556,2008-11-16,09:30:30
39.914319,116.338614,0,137,39768.3962037037,2008-11-16,09:30:32
39.914175,116.338626,0,143,39768.3962615741,2008-11-16,09:30:37
39.913998,116.338603,0,158,39768.3963194444,2008-11-16,09:30:42
39.913848,116.338725,0,160,39768.3963773148,2008-11-16,09:30:47
39.913571,116.338752,0,165,39768.3964351852,2008-11-16,09:30:52
39.913387,116.338714,0,174,39768.3964930556,2008-11-16,09:30:57
39.913333,116.338701,0,175,39768.3965509259,2008-11-16,09:31:02
39.913229,116.338683,0,177,39768.3966087963,2008-11-16,09:31:07
39.913044,116.338446,0,181,39768.3966666667,2008-11-16,09:31:12
39.912932,116.338096,0,179,39768.396724537,2008-11-16,09:31:17
39.912916,116.3377,0,170,39768.3967824074,2008-11-16,09:31:22
39.912887,116.337347,0,161,39768.3968402778,2008-11-16,09:31:27
39.912877,116.337089,0,150,39768.3968981481,2008-11-16,09:31:32
39.912887,116.336817,0,142,39768.3969560185,2008-11-16,09:31:37
39.912915,116.336588,0,119,39768.3970138889,2008-11-16,09:31:42
39.912915,116.336525,0,99,39768.3970717593,2008-11-16,09:31:47
39.912898,116.336417,0,92,39768.3971296296,2008-11-16,09:31:52
39.912873,116.336396,0,90,39768.3971875,2008-11-16,09:31:57
39.912856,116.336391,0,88,39768.3972453704,2008-11-16,09:32:02
39.912856,116.336391,0,88,39768.3972800926,2008-11-16,09:32:05
39.912854,116.336393,0,87,39768.3973032407,2008-11-16,09:32:07
39.912866,116.336378,0,86,39768.3973611111,2008-11-16,09:32:12
39.912848,116.336138,0,99,39768.3974189815,2008-11-16,09:32:17
39.912843,116.335873,0,105,39768.3974768519,2008-11-16,09:32:22
39.912772,116.335571,0,108,39768.3975347222,2008-11-16,09:32:27
39.912714,116.335278,0,116,39768.3975925926,2008-11-16,09:32:32
39.912654,116.334978,0,127,39768.397650463,2008-11-16,09:32:37
39.912619,116.334648,0,143,39768.3977083333,2008-11-16,09:32:42
39.912634,116.33436,0,153,39768.3977662037,2008-11-16,09:32:47
39.91265,116.3341,0,166,39768.3978240741,2008-11-16,09:32:52
39.912619,116.333944,0,184,39768.3978819444,2008-11-16,09:32:57
39.912609,116.33381,0,190,39768.3979398148,2008-11-16,09:33:02
39.912607,116.333753,0,195,39768.3979976852,2008-11-16,09:33:07
39.91261,116.333735,0,202,39768.3980555556,2008-11-16,09:33:12
39.912723,116.333543,0,207,39768.3981134259,2008-11-16,09:33:17
39.912787,116.333367,0,214,39768.3981712963,2008-11-16,09:33:22
39.912865,116.333063,0,220,39768.3982291667,2008-11-16,09:33:27
39.912889,116.332614,0,223,39768.398287037,2008-11-16,09:33:32
39.912877,116.332119,0,220,39768.3983449074,2008-11-16,09:33:37
39.912862,116.331593,0,215,39768.3984027778,2008-11-16,09:33:42
39.912835,116.331106,0,212,39768.3984606481,2008-11-16,09:33:47
39.912799,116.330674,0,213,39768.3985185185,2008-11-16,09:33:52
39.912769,116.330183,0,211,39768.3985763889,2008-11-16,09:33:57
39.912713,116.329889,0,206,39768.3986342593,2008-11-16,09:34:02
39.912695,116.329852,0,207,39768.3986921296,2008-11-16,09:34:07
39.912683,116.329853,0,212,39768.39875,2008-11-16,09:34:12
39.912688,116.329854,0,214,39768.3988078704,2008-11-16,09:34:17
39.912688,116.329854,0,214,39768.3988425926,2008-11-16,09:34:20
39.912696,116.329857,0,214,39768.3988657407,2008-11-16,09:34:22
39.912709,116.329759,0,211,39768.3989236111,2008-11-16,09:34:27
39.91273,116.329438,0,208,39768.3989814815,2008-11-16,09:34:32
39.912749,116.329093,0,206,39768.3990393518,2008-11-16,09:34:37
39.91274,116.328863,0,202,39768.3990972222,2008-11-16,09:34:42
39.912729,116.328783,0,199,39768.3991550926,2008-11-16,09:34:47
39.912746,116.328797,0,198,39768.399212963,2008-11-16,09:34:52
39.912746,116.328797,0,198,39768.3992476852,2008-11-16,09:34:55
39.912751,116.328803,0,198,39768.3992708333,2008-11-16,09:34:57
39.912768,116.328809,0,198,39768.3993287037,2008-11-16,09:35:02
39.912785,116.328834,0,198,39768.3993865741,2008-11-16,09:35:07
39.912783,116.328862,0,199,39768.3994444444,2008-11-16,09:35:12
39.912796,116.328868,0,199,39768.3995023148,2008-11-16,09:35:17
39.912804,116.328874,0,199,39768.3995601852,2008-11-16,09:35:22
39.912807,116.328881,0,199,39768.3996180556,2008-11-16,09:35:27
39.912807,116.328881,0,199,39768.3996527778,2008-11-16,09:35:30
39.912809,116.328885,0,199,39768.3996759259,2008-11-16,09:35:32
39.912814,116.328899,0,199,39768.3997337963,2008-11-16,09:35:37
39.912822,116.32891,0,198,39768.3997916667,2008-11-16,09:35:42
39.912829,116.32891,0,198,39768.399849537,2008-11-16,09:35:47
39.912834,116.32891,0,197,39768.3999074074,2008-11-16,09:35:52
39.912834,116.32891,0,197,39768.3999421296,2008-11-16,09:35:55
39.912832,116.328907,0,197,39768.3999652778,2008-11-16,09:35:57
39.912835,116.328896,0,196,39768.4000231481,2008-11-16,09:36:02
39.912813,116.328686,0,189,39768.4000810185,2008-11-16,09:36:07
39.912748,116.328523,0,189,39768.4001388889,2008-11-16,09:36:12
39.912532,116.328452,0,186,39768.4001967593,2008-11-16,09:36:17
39.912206,116.328439,0,185,39768.4002546296,2008-11-16,09:36:22
39.911757,116.328413,0,174,39768.4003125,2008-11-16,09:36:27
39.911249,116.32834,0,163,39768.4003703704,2008-11-16,09:36:32
39.910693,116.328351,0,158,39768.4004282407,2008-11-16,09:36:37
39.910156,116.328446,0,157,39768.4004861111,2008-11-16,09:36:42
39.909761,116.328589,0,155,39768.4005439815,2008-11-16,09:36:47
39.909469,116.328686,0,150,39768.4006018518,2008-11-16,09:36:52
39.909344,116.328755,0,146,39768.4006597222,2008-11-16,09:36:57
39.909377,116.328744,0,144,39768.4007175926,2008-11-16,09:37:02
39.909397,116.328724,0,143,39768.400775463,2008-11-16,09:37:07
39.909401,116.328734,0,144,39768.4008333333,2008-11-16,09:37:12
39.909203,116.328832,0,141,39768.4008912037,2008-11-16,09:37:17
39.908864,116.328974,0,139,39768.4009490741,2008-11-16,09:37:22
39.908434,116.329106,0,135,39768.4010069444,2008-11-16,09:37:27
39.907953,116.329183,0,131,39768.4010648148,2008-11-16,09:37:32
39.907447,116.32921,0,131,39768.4011226852,2008-11-16,09:37:37
39.906974,116.329159,0,133,39768.4011805556,2008-11-16,09:37:42
39.906649,116.329123,0,127,39768.4012384259,2008-11-16,09:37:47
39.906424,116.329093,0,130,39768.4012962963,2008-11-16,09:37:52
39.906365,116.328884,0,133,39768.4013541667,2008-11-16,09:37:57
39.906365,116.328473,0,133,39768.401412037,2008-11-16,09:38:02
39.906377,116.327992,0,136,39768.4014699074,2008-11-16,09:38:07
39.906381,116.327491,0,139,39768.4015277778,2008-11-16,09:38:12
39.906423,116.327082,0,139,39768.4015856481,2008-11-16,09:38:17
39.906422,116.326818,0,141,39768.4016435185,2008-11-16,09:38:22
39.906388,116.326583,0,134,39768.4017013889,2008-11-16,09:38:27
39.906429,116.326378,0,122,39768.4017592593,2008-11-16,09:38:32
39.906464,116.32625,0,116,39768.4018171296,2008-11-16,09:38:37
39.906525,116.326227,0,103,39768.401875,2008-11-16,09:38:42
39.906619,116.325989,0,126,39768.4066782407,2008-11-16,09:45:37
39.90664,116.325719,0,125,39768.4067361111,2008-11-16,09:45:42
39.906669,116.325372,0,122,39768.4067939815,2008-11-16,09:45:47
39.906679,116.324847,0,117,39768.4068518518,2008-11-16,09:45:52
39.906639,116.324145,0,112,39768.4069097222,2008-11-16,09:45:57
39.90651,116.323379,0,107,39768.4069675926,2008-11-16,09:46:02
39.90641,116.322565,0,102,39768.407025463,2008-11-16,09:46:07
39.906306,116.321746,0,99,39768.4070833333,2008-11-16,09:46:12
39.906282,116.320963,0,98,39768.4071412037,2008-11-16,09:46:17
39.906267,116.320225,0,98,39768.4071990741,2008-11-16,09:46:22
39.906254,116.319647,0,99,39768.4072569444,2008-11-16,09:46:27
39.906266,116.319171,0,98,39768.4073148148,2008-11-16,09:46:32
39.906262,116.318893,0,99,39768.4073726852,2008-11-16,09:46:37
39.906274,116.318761,0,99,39768.4074305556,2008-11-16,09:46:42
39.906271,116.318664,0,101,39768.4074884259,2008-11-16,09:46:47
39.906271,116.318468,0,102,39768.4075462963,2008-11-16,09:46:52
39.906277,116.318074,0,101,39768.4076041667,2008-11-16,09:46:57
39.906303,116.317638,0,101,39768.407662037,2008-11-16,09:47:02
39.906309,116.317327,0,102,39768.4077199074,2008-11-16,09:47:07
39.906305,116.317039,0,101,39768.4077777778,2008-11-16,09:47:12
39.906285,116.316918,0,99,39768.4078356481,2008-11-16,09:47:17
39.906283,116.316901,0,99,39768.4078935185,2008-11-16,09:47:22
39.906285,116.316901,0,99,39768.4079513889,2008-11-16,09:47:27
39.906286,116.316905,0,99,39768.4080092593,2008-11-16,09:47:32
39.906286,116.31691,0,99,39768.4080671296,2008-11-16,09:47:37
39.906286,116.31691,0,99,39768.4081018518,2008-11-16,09:47:40
39.906284,116.316905,0,99,39768.408125,2008-11-16,09:47:42
39.906299,116.316673,0,98,39768.4081828704,2008-11-16,09:47:47
39.906318,116.316204,0,96,39768.4082407407,2008-11-16,09:47:52
39.906318,116.315605,0,95,39768.4082986111,2008-11-16,09:47:57
39.906349,116.31494,0,92,39768.4083564815,2008-11-16,09:48:02
39.906372,116.314182,0,91,39768.4084143518,2008-11-16,09:48:07
39.906363,116.31343,0,90,39768.4084722222,2008-11-16,09:48:12
39.906375,116.312729,0,90,39768.4085300926,2008-11-16,09:48:17
39.906361,116.31212,0,83,39768.408587963,2008-11-16,09:48:22
39.906348,116.311612,0,74,39768.4086458333,2008-11-16,09:48:27
39.906333,116.311283,0,65,39768.4087037037,2008-11-16,09:48:32
39.906349,116.311224,0,58,39768.4087615741,2008-11-16,09:48:37
39.906351,116.311216,0,57,39768.4088194444,2008-11-16,09:48:42
39.906351,116.311216,0,57,39768.4088541667,2008-11-16,09:48:45
39.906351,116.31121,0,57,39768.4088773148,2008-11-16,09:48:47
39.906351,116.311199,0,57,39768.4089351852,2008-11-16,09:48:52
39.906352,116.311155,0,56,39768.4089930556,2008-11-16,09:48:57
39.906338,116.310831,0,59,39768.4090509259,2008-11-16,09:49:02
39.906335,116.310351,0,64,39768.4091087963,2008-11-16,09:49:07
39.906368,116.30976,0,62,39768.4091666667,2008-11-16,09:49:12
39.90638,116.30915,0,56,39768.409224537,2008-11-16,09:49:17
39.906408,116.308588,0,56,39768.4092824074,2008-11-16,09:49:22
39.906419,116.307927,0,56,39768.4093402778,2008-11-16,09:49:27
39.906445,116.307279,0,59,39768.4093981481,2008-11-16,09:49:32
39.906752,116.30682,0,70,39768.4094560185,2008-11-16,09:49:37
39.90717,116.306423,0,69,39768.4095138889,2008-11-16,09:49:42
39.907497,116.305899,0,76,39768.4095717593,2008-11-16,09:49:47
39.907632,116.305302,0,75,39768.4096296296,2008-11-16,09:49:52
39.907706,116.304867,0,70,39768.4096875,2008-11-16,09:49:57
39.90773,116.304341,0,71,39768.4097453704,2008-11-16,09:50:02
39.907739,116.303874,0,68,39768.4098032407,2008-11-16,09:50:07
39.90767,116.303645,0,68,39768.4098611111,2008-11-16,09:50:12
39.907634,116.303478,0,63,39768.4099189815,2008-11-16,09:50:17
39.907589,116.30337,0,57,39768.4099768519,2008-11-16,09:50:22
39.907533,116.303136,0,54,39768.4100347222,2008-11-16,09:50:27
39.907451,116.302616,0,47,39768.4100925926,2008-11-16,09:50:32
39.907297,116.302094,0,42,39768.410150463,2008-11-16,09:50:37
39.907084,116.301704,0,35,39768.4102083333,2008-11-16,09:50:42
39.906982,116.301529,0,33,39768.4102662037,2008-11-16,09:50:47
39.906921,116.301447,0,31,39768.4103240741,2008-11-16,09:50:52
39.906885,116.301407,0,30,39768.4103819444,2008-11-16,09:50:57
39.906791,116.30133,0,33,39768.4104398148,2008-11-16,09:51:02
39.906773,116.301311,0,39,39768.4104976852,2008-11-16,09:51:07
39.90678,116.301293,0,36,39768.4105555556,2008-11-16,09:51:12
39.906787,116.301275,0,34,39768.4106134259,2008-11-16,09:51:17
39.906793,116.301258,0,33,39768.4106712963,2008-11-16,09:51:22
39.906743,116.301223,0,35,39768.4107291667,2008-11-16,09:51:27
39.906722,116.30118,0,45,39768.410787037,2008-11-16,09:51:32
39.906737,116.301177,0,48,39768.4108449074,2008-11-16,09:51:37
39.906735,116.301181,0,48,39768.4109027778,2008-11-16,09:51:42
39.906735,116.301181,0,48,39768.4109375,2008-11-16,09:51:45
39.906732,116.301189,0,48,39768.4109606481,2008-11-16,09:51:47
39.906702,116.301212,0,48,39768.4110185185,2008-11-16,09:51:52
39.906699,116.30123,0,48,39768.4110763889,2008-11-16,09:51:57
39.906696,116.301237,0,48,39768.4111342593,2008-11-16,09:52:02
39.906696,116.301237,0,48,39768.4111689815,2008-11-16,09:52:05
39.906697,116.30123,0,48,39768.4111921296,2008-11-16,09:52:07
39.906699,116.30122,0,48,39768.41125,2008-11-16,09:52:12
39.906699,116.30122,0,48,39768.4113078704,2008-11-16,09:52:17
39.906696,116.301222,0,49,39768.4113657407,2008-11-16,09:52:22
39.906696,116.301217,0,49,39768.4114236111,2008-11-16,09:52:27
39.906696,116.301216,0,49,39768.4114814815,2008-11-16,09:52:32
39.906697,116.301214,0,49,39768.4115393519,2008-11-16,09:52:37
39.906696,116.301217,0,49,39768.4115972222,2008-11-16,09:52:42
39.906695,116.30122,0,49,39768.4116550926,2008-11-16,09:52:47
39.906693,116.301226,0,50,39768.411712963,2008-11-16,09:52:52
39.906695,116.301221,0,50,39768.4117708333,2008-11-16,09:52:57
39.906695,116.301221,0,50,39768.4118055556,2008-11-16,09:53:00
39.906695,116.301219,0,50,39768.4118287037,2008-11-16,09:53:02
39.906681,116.301221,0,50,39768.4118865741,2008-11-16,09:53:07
39.906653,116.301156,0,54,39768.4119444444,2008-11-16,09:53:12
39.906623,116.301125,0,57,39768.4120023148,2008-11-16,09:53:17
39.906613,116.30112,0,60,39768.4120601852,2008-11-16,09:53:22
39.906603,116.301112,0,60,39768.4121180556,2008-11-16,09:53:27
39.906595,116.301103,0,61,39768.4121759259,2008-11-16,09:53:32
39.906595,116.301103,0,61,39768.4122106481,2008-11-16,09:53:35
39.90659,116.3011,0,63,39768.4122337963,2008-11-16,09:53:37
39.906601,116.301096,0,65,39768.4122916667,2008-11-16,09:53:42
39.906602,116.301094,0,66,39768.412349537,2008-11-16,09:53:47
39.906605,116.301088,0,67,39768.4124074074,2008-11-16,09:53:52
39.906605,116.301088,0,67,39768.4124421296,2008-11-16,09:53:55
39.906604,116.301086,0,68,39768.4124652778,2008-11-16,09:53:57
39.906584,116.301119,0,73,39768.4125231481,2008-11-16,09:54:02
39.906574,116.301143,0,76,39768.4125810185,2008-11-16,09:54:07
39.906564,116.301153,0,78,39768.4126388889,2008-11-16,09:54:12
39.906552,116.301141,0,76,39768.4126967593,2008-11-16,09:54:17
39.906551,116.301123,0,76,39768.4127546296,2008-11-16,09:54:22
39.906551,116.301123,0,76,39768.4127893519,2008-11-16,09:54:25
39.906554,116.301116,0,76,39768.4128125,2008-11-16,09:54:27
39.90656,116.301083,0,77,39768.4128703704,2008-11-16,09:54:32
39.906528,116.301026,0,86,39768.4129282407,2008-11-16,09:54:37
39.906489,116.300962,0,85,39768.4129861111,2008-11-16,09:54:42
39.906469,116.300905,0,94,39768.4130439815,2008-11-16,09:54:47
39.906492,116.300891,0,96,39768.4131018519,2008-11-16,09:54:52
39.906505,116.3009,0,96,39768.4131597222,2008-11-16,09:54:57
39.906465,116.3009,0,96,39768.4132175926,2008-11-16,09:55:02
39.906453,116.300853,0,96,39768.413275463,2008-11-16,09:55:07
39.906467,116.300832,0,96,39768.4133333333,2008-11-16,09:55:12
39.906525,116.30081,0,95,39768.4133912037,2008-11-16,09:55:17
39.906518,116.300768,0,95,39768.4134490741,2008-11-16,09:55:22
39.906527,116.300752,0,95,39768.4135069444,2008-11-16,09:55:27
39.90654,116.300721,0,97,39768.4135648148,2008-11-16,09:55:32
39.906556,116.30069,0,101,39768.4136226852,2008-11-16,09:55:37
39.90659,116.300666,0,106,39768.4136805556,2008-11-16,09:55:42
39.906598,116.300638,0,110,39768.4137384259,2008-11-16,09:55:47
39.906602,116.30063,0,111,39768.4137962963,2008-11-16,09:55:52
39.906605,116.300623,0,112,39768.4138541667,2008-11-16,09:55:57
39.90661,116.300621,0,113,39768.413912037,2008-11-16,09:56:02
39.90661,116.300621,0,113,39768.4139467593,2008-11-16,09:56:05
39.906614,116.300615,0,114,39768.4139699074,2008-11-16,09:56:07
39.906589,116.300632,0,115,39768.4140277778,2008-11-16,09:56:12
39.906584,116.300635,0,116,39768.4140856481,2008-11-16,09:56:17
39.906584,116.300635,0,116,39768.4141203704,2008-11-16,09:56:20
39.906581,116.300638,0,117,39768.4141435185,2008-11-16,09:56:22
39.906577,116.300613,0,118,39768.4142013889,2008-11-16,09:56:27
39.906592,116.300573,0,119,39768.4142592593,2008-11-16,09:56:32
39.906598,116.300539,0,119,39768.4143171296,2008-11-16,09:56:37
39.906596,116.300526,0,117,39768.414375,2008-11-16,09:56:42
39.906638,116.300464,0,117,39768.4144328704,2008-11-16,09:56:47
39.906662,116.300415,0,119,39768.4144907407,2008-11-16,09:56:52
39.906645,116.300434,0,120,39768.4145486111,2008-11-16,09:56:57
39.906622,116.300418,0,120,39768.4146064815,2008-11-16,09:57:02
39.906595,116.30037,0,120,39768.4146643518,2008-11-16,09:57:07
39.906595,116.30037,0,120,39768.4146990741,2008-11-16,09:57:10
39.906595,116.300363,0,120,39768.4147222222,2008-11-16,09:57:12
39.9066,116.300353,0,121,39768.4147800926,2008-11-16,09:57:17
39.906591,116.300296,0,122,39768.414837963,2008-11-16,09:57:22
39.906607,116.300219,0,124,39768.4148958333,2008-11-16,09:57:27
39.906636,116.300206,0,126,39768.4149537037,2008-11-16,09:57:32
39.906658,116.300212,0,127,39768.4150115741,2008-11-16,09:57:37
39.906679,116.300211,0,128,39768.4150694444,2008-11-16,09:57:42
39.90668,116.300196,0,131,39768.4151273148,2008-11-16,09:57:47
39.906658,116.300197,0,134,39768.4151851852,2008-11-16,09:57:52
39.906658,116.300197,0,134,39768.4152199074,2008-11-16,09:57:55
39.906658,116.300194,0,136,39768.4152430556,2008-11-16,09:57:57
39.90665,116.300177,0,137,39768.4153009259,2008-11-16,09:58:02
39.90656,116.300151,0,138,39768.4153587963,2008-11-16,09:58:07
39.906532,116.300069,0,138,39768.4154166667,2008-11-16,09:58:12
39.90647,116.299803,0,138,39768.415474537,2008-11-16,09:58:17
39.906383,116.299355,0,136,39768.4155324074,2008-11-16,09:58:22
39.906359,116.298892,0,131,39768.4155902778,2008-11-16,09:58:27
39.906331,116.298483,0,125,39768.4156481481,2008-11-16,09:58:32
39.906343,116.298093,0,120,39768.4157060185,2008-11-16,09:58:37
39.906359,116.297854,0,108,39768.4157638889,2008-11-16,09:58:42
39.906334,116.297667,0,99,39768.4158217593,2008-11-16,09:58:47
39.906298,116.297353,0,95,39768.4158796296,2008-11-16,09:58:52
39.906269,116.297028,0,96,39768.4159375,2008-11-16,09:58:57
39.906244,116.296606,0,102,39768.4159953704,2008-11-16,09:59:02
39.906275,116.296183,0,107,39768.4160532407,2008-11-16,09:59:07
39.906276,116.295874,0,113,39768.4161111111,2008-11-16,09:59:12
39.906277,116.295541,0,117,39768.4161689815,2008-11-16,09:59:17
39.906265,116.295158,0,123,39768.4162268518,2008-11-16,09:59:22
39.906292,116.29467,0,125,39768.4162847222,2008-11-16,09:59:27
39.906346,116.294198,0,126,39768.4163425926,2008-11-16,09:59:32
39.906399,116.293951,0,127,39768.416400463,2008-11-16,09:59:37
39.906403,116.293927,0,130,39768.4164583333,2008-11-16,09:59:42
39.906399,116.293933,0,130,39768.4165162037,2008-11-16,09:59:47
39.906399,116.293933,0,130,39768.4165509259,2008-11-16,09:59:50
39.906397,116.293939,0,130,39768.4165740741,2008-11-16,09:59:52
39.906391,116.29395,0,130,39768.4166319444,2008-11-16,09:59:57
39.90638,116.293968,0,130,39768.4166898148,2008-11-16,10:00:02
39.90638,116.293968,0,130,39768.416724537,2008-11-16,10:00:05
39.906374,116.293964,0,131,39768.4167476852,2008-11-16,10:00:07
39.906347,116.29388,0,133,39768.4168055556,2008-11-16,10:00:12
39.906305,116.2939,0,133,39768.4168634259,2008-11-16,10:00:17
39.906267,116.293813,0,132,39768.4169212963,2008-11-16,10:00:22
39.906207,116.293387,0,140,39768.4169791667,2008-11-16,10:00:27
39.906246,116.292782,0,151,39768.417037037,2008-11-16,10:00:32
39.90632,116.292173,0,152,39768.4170949074,2008-11-16,10:00:37
39.906366,116.291655,0,157,39768.4171527778,2008-11-16,10:00:42
39.90642,116.291234,0,158,39768.4172106481,2008-11-16,10:00:47
39.906412,116.290978,0,160,39768.4172685185,2008-11-16,10:00:52
39.906391,116.290804,0,160,39768.4173263889,2008-11-16,10:00:57
39.906396,116.290511,0,156,39768.4173842593,2008-11-16,10:01:02
39.906379,116.29031,0,153,39768.4174421296,2008-11-16,10:01:07
39.906345,116.290265,0,148,39768.4175,2008-11-16,10:01:12
39.90634,116.290275,0,149,39768.4175578704,2008-11-16,10:01:17
39.906312,116.290229,0,149,39768.4176157407,2008-11-16,10:01:22
39.906342,116.290006,0,147,39768.4176736111,2008-11-16,10:01:27
39.906312,116.289705,0,146,39768.4177314815,2008-11-16,10:01:32
39.906297,116.289465,0,143,39768.4177893519,2008-11-16,10:01:37
39.906295,116.289195,0,140,39768.4178472222,2008-11-16,10:01:42
39.906242,116.288929,0,138,39768.4179050926,2008-11-16,10:01:47
39.905958,116.288809,0,138,39768.417962963,2008-11-16,10:01:52
39.905616,116.288791,0,144,39768.4180208333,2008-11-16,10:01:57
39.905148,116.288749,0,144,39768.4180787037,2008-11-16,10:02:02
39.904933,116.288736,0,148,39768.4181365741,2008-11-16,10:02:07
39.904906,116.288746,0,141,39768.4181944444,2008-11-16,10:02:12
39.904906,116.288746,0,141,39768.4182523148,2008-11-16,10:02:17
39.904905,116.28875,0,141,39768.4183101852,2008-11-16,10:02:22
39.904905,116.28875,0,141,39768.4183449074,2008-11-16,10:02:25
39.904904,116.288755,0,141,39768.4183680556,2008-11-16,10:02:27
39.904795,116.288788,0,138,39768.4184259259,2008-11-16,10:02:32
39.904533,116.288802,0,135,39768.4184837963,2008-11-16,10:02:37
39.904145,116.288814,0,138,39768.4185416667,2008-11-16,10:02:42
39.903769,116.288838,0,142,39768.418599537,2008-11-16,10:02:47
39.903414,116.288833,0,145,39768.4186574074,2008-11-16,10:02:52
39.902919,116.288858,0,137,39768.4187152778,2008-11-16,10:02:57
39.902381,116.288914,0,138,39768.4187731481,2008-11-16,10:03:02
39.90197,116.288949,0,140,39768.4188310185,2008-11-16,10:03:07
39.90171,116.288943,0,140,39768.4188888889,2008-11-16,10:03:12
39.90149,116.288954,0,142,39768.4189467593,2008-11-16,10:03:17
39.901061,116.288946,0,144,39768.4190046296,2008-11-16,10:03:22
39.900565,116.288945,0,142,39768.4190625,2008-11-16,10:03:27
39.900067,116.288946,0,145,39768.4191203704,2008-11-16,10:03:32
39.899582,116.28892,0,140,39768.4191782407,2008-11-16,10:03:37
39.899216,116.288861,0,138,39768.4192361111,2008-11-16,10:03:42
39.899034,116.288749,0,137,39768.4192939815,2008-11-16,10:03:47
39.89896,116.288711,0,141,39768.4193518519,2008-11-16,10:03:52
39.898962,116.288615,0,148,39768.4194097222,2008-11-16,10:03:57
39.898947,116.288423,0,159,39768.4194675926,2008-11-16,10:04:02
39.898955,116.288126,0,175,39768.419525463,2008-11-16,10:04:07
39.899022,116.287995,0,185,39768.4195833333,2008-11-16,10:04:12
39.899054,116.287955,0,194,39768.4196412037,2008-11-16,10:04:17
39.899065,116.287934,0,202,39768.4196990741,2008-11-16,10:04:22
39.899082,116.287906,0,208,39768.4197569444,2008-11-16,10:04:27
39.899037,116.287613,0,214,39768.4198148148,2008-11-16,10:04:32
39.898991,116.287153,0,221,39768.4198726852,2008-11-16,10:04:37
39.899026,116.286591,0,231,39768.4199305556,2008-11-16,10:04:42
39.899021,116.286142,0,235,39768.4199884259,2008-11-16,10:04:47
39.898993,116.285646,0,238,39768.4200462963,2008-11-16,10:04:52
39.899008,116.285089,0,236,39768.4201041667,2008-11-16,10:04:57
39.899019,116.284497,0,235,39768.420162037,2008-11-16,10:05:02
39.89903,116.283849,0,236,39768.4202199074,2008-11-16,10:05:07
39.899061,116.283192,0,244,39768.4202777778,2008-11-16,10:05:12
39.899078,116.282599,0,236,39768.4203356481,2008-11-16,10:05:17
39.899072,116.281994,0,234,39768.4203935185,2008-11-16,10:05:22
39.899095,116.281412,0,233,39768.4204513889,2008-11-16,10:05:27
39.899095,116.280934,0,234,39768.4205092593,2008-11-16,10:05:32
39.899112,116.280499,0,231,39768.4205671296,2008-11-16,10:05:37
39.899111,116.280055,0,232,39768.420625,2008-11-16,10:05:42
39.899125,116.279578,0,237,39768.4206828704,2008-11-16,10:05:47
39.899122,116.279185,0,236,39768.4207407407,2008-11-16,10:05:52
39.899144,116.278992,0,227,39768.4207986111,2008-11-16,10:05:57
39.899134,116.278951,0,213,39768.4208564815,2008-11-16,10:06:02
39.899134,116.278951,0,213,39768.4208912037,2008-11-16,10:06:05
39.899133,116.278949,0,215,39768.4209143519,2008-11-16,10:06:07
39.899077,116.278755,0,215,39768.4209722222,2008-11-16,10:06:12
39.899058,116.278353,0,215,39768.4210300926,2008-11-16,10:06:17
39.899068,116.278068,0,216,39768.421087963,2008-11-16,10:06:22
39.899078,116.277946,0,215,39768.4211458333,2008-11-16,10:06:27
39.899077,116.27793,0,217,39768.4212037037,2008-11-16,10:06:32
39.899077,116.27793,0,217,39768.4212384259,2008-11-16,10:06:35
39.899077,116.277927,0,218,39768.4212615741,2008-11-16,10:06:37
39.899079,116.277916,0,219,39768.4213194444,2008-11-16,10:06:42
39.899078,116.277916,0,220,39768.4213773148,2008-11-16,10:06:47
39.899078,116.277913,0,221,39768.4214351852,2008-11-16,10:06:52
39.899077,116.277912,0,221,39768.4214930556,2008-11-16,10:06:57
39.899077,116.277912,0,221,39768.4215277778,2008-11-16,10:07:00
39.899074,116.277916,0,221,39768.4215509259,2008-11-16,10:07:02
39.899075,116.277902,0,221,39768.4216087963,2008-11-16,10:07:07
39.899047,116.277777,0,221,39768.4216666667,2008-11-16,10:07:12
39.899014,116.277642,0,227,39768.421724537,2008-11-16,10:07:17
39.898954,116.277568,0,232,39768.4217824074,2008-11-16,10:07:22
39.898921,116.277496,0,235,39768.4218402778,2008-11-16,10:07:27
39.898924,116.277417,0,237,39768.4218981481,2008-11-16,10:07:32
39.898934,116.27732,0,229,39768.4219560185,2008-11-16,10:07:37
39.898918,116.277329,0,223,39768.4220138889,2008-11-16,10:07:42
39.898918,116.277329,0,223,39768.4220486111,2008-11-16,10:07:45
39.89892,116.277322,0,223,39768.4220717593,2008-11-16,10:07:47
39.89891,116.277257,0,222,39768.4221296296,2008-11-16,10:07:52
39.898942,116.277135,0,215,39768.4221875,2008-11-16,10:07:57
39.898956,116.277015,0,212,39768.4222453704,2008-11-16,10:08:02
39.898978,116.276872,0,211,39768.4223032407,2008-11-16,10:08:07
39.898989,116.276724,0,208,39768.4223611111,2008-11-16,10:08:12
39.899025,116.27655,0,207,39768.4224189815,2008-11-16,10:08:17
39.899057,116.276419,0,207,39768.4224768518,2008-11-16,10:08:22
39.899077,116.276216,0,209,39768.4225347222,2008-11-16,10:08:27
39.899084,116.275962,0,204,39768.4225925926,2008-11-16,10:08:32
39.899079,116.275807,0,203,39768.422650463,2008-11-16,10:08:37
39.899042,116.275597,0,205,39768.4227083333,2008-11-16,10:08:42
39.899017,116.27534,0,205,39768.4227662037,2008-11-16,10:08:47
39.899017,116.275096,0,208,39768.4228240741,2008-11-16,10:08:52
39.89903,116.274907,0,210,39768.4228819444,2008-11-16,10:08:57
39.899032,116.274708,0,216,39768.4229398148,2008-11-16,10:09:02
39.899045,116.274648,0,220,39768.4229976852,2008-11-16,10:09:07
39.899043,116.274654,0,223,39768.4230555556,2008-11-16,10:09:12
39.899043,116.274655,0,223,39768.4231134259,2008-11-16,10:09:17
39.899043,116.274655,0,223,39768.4231481481,2008-11-16,10:09:20
39.899047,116.274647,0,224,39768.4231712963,2008-11-16,10:09:22
39.899052,116.274632,0,224,39768.4232291667,2008-11-16,10:09:27
39.899032,116.274546,0,223,39768.423287037,2008-11-16,10:09:32
39.898965,116.274283,0,225,39768.4233449074,2008-11-16,10:09:37
39.898956,116.27404,0,226,39768.4234027778,2008-11-16,10:09:42
39.898925,116.273645,0,225,39768.4234606481,2008-11-16,10:09:47
39.898926,116.273274,0,225,39768.4235185185,2008-11-16,10:09:52
39.898964,116.273023,0,224,39768.4235763889,2008-11-16,10:09:57
39.898991,116.272895,0,225,39768.4236342593,2008-11-16,10:10:02
39.898994,116.272761,0,225,39768.4236921296,2008-11-16,10:10:07
39.898978,116.272591,0,224,39768.42375,2008-11-16,10:10:12
39.898983,116.272359,0,215,39768.4238078704,2008-11-16,10:10:17
39.898968,116.272076,0,212,39768.4238657407,2008-11-16,10:10:22
39.898973,116.27169,0,209,39768.4239236111,2008-11-16,10:10:27
39.898994,116.271139,0,206,39768.4239814815,2008-11-16,10:10:32
39.899048,116.270681,0,204,39768.4240393518,2008-11-16,10:10:37
39.899084,116.270531,0,202,39768.4240972222,2008-11-16,10:10:42
39.899074,116.270504,0,200,39768.4241550926,2008-11-16,10:10:47
39.899077,116.270482,0,200,39768.424212963,2008-11-16,10:10:52
39.899084,116.270465,0,201,39768.4242708333,2008-11-16,10:10:57
39.899087,116.270461,0,201,39768.4243287037,2008-11-16,10:11:02
39.899087,116.270461,0,201,39768.4243634259,2008-11-16,10:11:05
39.899087,116.270461,0,201,39768.4243865741,2008-11-16,10:11:07
39.899092,116.27045,0,201,39768.4244444444,2008-11-16,10:11:12
39.899092,116.27045,0,201,39768.4244791667,2008-11-16,10:11:15
39.899097,116.270442,0,201,39768.4245023148,2008-11-16,10:11:17
39.899095,116.270398,0,202,39768.4245601852,2008-11-16,10:11:22
39.89904,116.270194,0,205,39768.4246180556,2008-11-16,10:11:27
39.899042,116.269882,0,209,39768.4246759259,2008-11-16,10:11:32
39.899061,116.269642,0,208,39768.4247337963,2008-11-16,10:11:37
39.899059,116.269392,0,209,39768.4247916667,2008-11-16,10:11:42
39.899077,116.269261,0,201,39768.424849537,2008-11-16,10:11:47
39.899079,116.269264,0,196,39768.4249074074,2008-11-16,10:11:52
39.899079,116.269264,0,196,39768.4249421296,2008-11-16,10:11:55
39.899082,116.269256,0,196,39768.4249652778,2008-11-16,10:11:57
39.899083,116.269156,0,192,39768.4250231481,2008-11-16,10:12:02
39.899083,116.268913,0,190,39768.4250810185,2008-11-16,10:12:07
39.899101,116.268687,0,181,39768.4251388889,2008-11-16,10:12:12
39.899095,116.268521,0,173,39768.4251967593,2008-11-16,10:12:17
39.899095,116.268521,0,173,39768.4252314815,2008-11-16,10:12:20
39.899094,116.268522,0,174,39768.4252546296,2008-11-16,10:12:22
39.899098,116.268513,0,174,39768.4253125,2008-11-16,10:12:27
39.899104,116.268499,0,174,39768.4253703704,2008-11-16,10:12:32
39.899104,116.268499,0,174,39768.4254050926,2008-11-16,10:12:35
39.899107,116.268491,0,174,39768.4254282407,2008-11-16,10:12:37
39.899102,116.268504,0,174,39768.4254861111,2008-11-16,10:12:42
39.899098,116.268512,0,174,39768.4255439815,2008-11-16,10:12:47
39.899099,116.268512,0,174,39768.4256018519,2008-11-16,10:12:52
39.899098,116.268513,0,174,39768.4256597222,2008-11-16,10:12:57
39.899101,116.268507,0,173,39768.4257175926,2008-11-16,10:13:02
39.899101,116.268507,0,173,39768.425775463,2008-11-16,10:13:07
39.899102,116.268504,0,173,39768.4258333333,2008-11-16,10:13:12
39.899102,116.268504,0,173,39768.4258680556,2008-11-16,10:13:15
39.8991,116.268507,0,173,39768.4258912037,2008-11-16,10:13:17
39.899103,116.268497,0,172,39768.4259490741,2008-11-16,10:13:22
39.899107,116.268467,0,173,39768.4260069444,2008-11-16,10:13:27
39.899108,116.268432,0,173,39768.4260648148,2008-11-16,10:13:32
39.899109,116.268394,0,173,39768.4261226852,2008-11-16,10:13:37
39.899111,116.268384,0,174,39768.4261805556,2008-11-16,10:13:42
39.899109,116.268383,0,174,39768.4262384259,2008-11-16,10:13:47
39.899107,116.268379,0,174,39768.4262962963,2008-11-16,10:13:52
39.899105,116.268382,0,174,39768.4263541667,2008-11-16,10:13:57
39.899105,116.268382,0,174,39768.4263888889,2008-11-16,10:14:00
39.899105,116.268374,0,174,39768.426412037,2008-11-16,10:14:02
39.899108,116.268213,0,174,39768.4264699074,2008-11-16,10:14:07
39.899085,116.26793,0,170,39768.4265277778,2008-11-16,10:14:12
39.899087,116.267501,0,167,39768.4265856481,2008-11-16,10:14:17
39.899086,116.266997,0,165,39768.4266435185,2008-11-16,10:14:22
39.899086,116.266537,0,159,39768.4267013889,2008-11-16,10:14:27
39.899114,116.266258,0,151,39768.4267592593,2008-11-16,10:14:32
39.89915,116.265988,0,149,39768.4268171296,2008-11-16,10:14:37
39.899116,116.265508,0,150,39768.426875,2008-11-16,10:14:42
39.899158,116.265021,0,153,39768.4269328704,2008-11-16,10:14:47
39.899191,116.264592,0,151,39768.4269907407,2008-11-16,10:14:52
39.899155,116.264137,0,148,39768.4270486111,2008-11-16,10:14:57
39.899166,116.263606,0,143,39768.4271064815,2008-11-16,10:15:02
39.899133,116.263042,0,143,39768.4271643519,2008-11-16,10:15:07
39.899115,116.262562,0,142,39768.4272222222,2008-11-16,10:15:12
39.899116,116.262114,0,135,39768.4272800926,2008-11-16,10:15:17
39.899033,116.261665,0,137,39768.427337963,2008-11-16,10:15:22
39.899015,116.261293,0,138,39768.4273958333,2008-11-16,10:15:27
39.899034,116.260926,0,142,39768.4274537037,2008-11-16,10:15:32
39.899129,116.260643,0,143,39768.4275115741,2008-11-16,10:15:37
39.899142,116.260501,0,149,39768.4275694444,2008-11-16,10:15:42
39.899152,116.260519,0,158,39768.4276273148,2008-11-16,10:15:47
39.899171,116.260528,0,164,39768.4276851852,2008-11-16,10:15:52
39.899181,116.260518,0,166,39768.4277430556,2008-11-16,10:15:57
39.899096,116.260477,0,167,39768.4278009259,2008-11-16,10:16:02
39.899125,116.260309,0,162,39768.4278587963,2008-11-16,10:16:07
39.899108,116.260296,0,162,39768.4279166667,2008-11-16,10:16:12
39.899112,116.260285,0,162,39768.427974537,2008-11-16,10:16:17
39.899091,116.260229,0,163,39768.4280324074,2008-11-16,10:16:22
39.899079,116.260107,0,162,39768.4280902778,2008-11-16,10:16:27
39.899063,116.259977,0,163,39768.4281481481,2008-11-16,10:16:32
39.899063,116.259929,0,162,39768.4282060185,2008-11-16,10:16:37
39.89903,116.259905,0,163,39768.4282638889,2008-11-16,10:16:42
39.899014,116.25982,0,161,39768.4283217593,2008-11-16,10:16:47
39.899068,116.25975,0,155,39768.4283796296,2008-11-16,10:16:52
39.899185,116.259727,0,154,39768.4284375,2008-11-16,10:16:57
39.899245,116.259677,0,155,39768.4284953704,2008-11-16,10:17:02
39.899243,116.259643,0,164,39768.4285532407,2008-11-16,10:17:07
39.899166,116.259627,0,166,39768.4286111111,2008-11-16,10:17:12
39.899068,116.259519,0,170,39768.4286689815,2008-11-16,10:17:17
39.899015,116.259427,0,169,39768.4287268519,2008-11-16,10:17:22
39.898943,116.259282,0,174,39768.4287847222,2008-11-16,10:17:27
39.898888,116.258998,0,185,39768.4288425926,2008-11-16,10:17:32
39.898967,116.258699,0,187,39768.428900463,2008-11-16,10:17:37
39.898977,116.258394,0,187,39768.4289583333,2008-11-16,10:17:42
39.898988,116.257999,0,184,39768.4290162037,2008-11-16,10:17:47
39.898961,116.25757,0,184,39768.4290740741,2008-11-16,10:17:52
39.898947,116.257037,0,182,39768.4291319444,2008-11-16,10:17:57
39.898936,116.256493,0,184,39768.4291898148,2008-11-16,10:18:02
39.89899,116.255897,0,175,39768.4292476852,2008-11-16,10:18:07
39.899021,116.255392,0,177,39768.4293055556,2008-11-16,10:18:12
39.899063,116.25493,0,165,39768.4293634259,2008-11-16,10:18:17
39.899072,116.254817,0,161,39768.4294212963,2008-11-16,10:18:22
39.899083,116.254807,0,165,39768.4294791667,2008-11-16,10:18:27
39.899083,116.254807,0,165,39768.4295138889,2008-11-16,10:18:30
39.899085,116.254801,0,165,39768.429537037,2008-11-16,10:18:32
39.899088,116.254791,0,165,39768.4295949074,2008-11-16,10:18:37
39.899094,116.25477,0,165,39768.4296527778,2008-11-16,10:18:42
39.8991,116.254741,0,166,39768.4297106481,2008-11-16,10:18:47
39.899106,116.254726,0,166,39768.4297685185,2008-11-16,10:18:52
39.899118,116.254702,0,166,39768.4298263889,2008-11-16,10:18:57
39.899115,116.254619,0,166,39768.4298842593,2008-11-16,10:19:02
39.899108,116.254509,0,165,39768.4299421296,2008-11-16,10:19:07
39.899094,116.254395,0,164,39768.43,2008-11-16,10:19:12
39.899084,116.254205,0,164,39768.4300578704,2008-11-16,10:19:17
39.899061,116.254082,0,166,39768.4301157407,2008-11-16,10:19:22
39.899041,116.25394,0,168,39768.4301736111,2008-11-16,10:19:27
39.898985,116.253681,0,165,39768.4302314815,2008-11-16,10:19:32
39.898962,116.253339,0,167,39768.4302893518,2008-11-16,10:19:37
39.898999,116.252945,0,167,39768.4303472222,2008-11-16,10:19:42
39.899023,116.252483,0,169,39768.4304050926,2008-11-16,10:19:47
39.899076,116.251964,0,167,39768.430462963,2008-11-16,10:19:52
39.899083,116.251507,0,164,39768.4305208333,2008-11-16,10:19:57
39.899053,116.251138,0,162,39768.4305787037,2008-11-16,10:20:02
39.89902,116.250836,0,155,39768.4306365741,2008-11-16,10:20:07
39.899,116.250524,0,150,39768.4306944444,2008-11-16,10:20:12
39.899022,116.250152,0,145,39768.4307523148,2008-11-16,10:20:17
39.89904,116.249732,0,136,39768.4308101852,2008-11-16,10:20:22
39.899049,116.249312,0,127,39768.4308680556,2008-11-16,10:20:27
39.899164,116.249021,0,119,39768.4309259259,2008-11-16,10:20:32
39.899219,116.24899,0,110,39768.4309837963,2008-11-16,10:20:37
39.899147,116.249157,0,118,39768.4310416667,2008-11-16,10:20:42
39.899128,116.249136,0,120,39768.431099537,2008-11-16,10:20:47
39.899092,116.249115,0,132,39768.4311574074,2008-11-16,10:20:52
39.899109,116.249139,0,135,39768.4312152778,2008-11-16,10:20:57
39.899083,116.249097,0,139,39768.4312731481,2008-11-16,10:21:02
39.899052,116.249063,0,140,39768.4313310185,2008-11-16,10:21:07
39.899072,116.249003,0,144,39768.4313888889,2008-11-16,10:21:12
39.899067,116.248929,0,151,39768.4314467593,2008-11-16,10:21:17
39.899033,116.248881,0,154,39768.4315046296,2008-11-16,10:21:22
39.898999,116.248827,0,156,39768.4315625,2008-11-16,10:21:27
39.899017,116.248724,0,162,39768.4316203704,2008-11-16,10:21:32
39.899022,116.248638,0,161,39768.4316782407,2008-11-16,10:21:37
39.899028,116.248545,0,166,39768.4317361111,2008-11-16,10:21:42
39.898996,116.24847,0,175,39768.4317939815,2008-11-16,10:21:47
39.898992,116.248371,0,178,39768.4318518518,2008-11-16,10:21:52
39.89898,116.248311,0,185,39768.4319097222,2008-11-16,10:21:57
39.89899,116.248228,0,191,39768.4319675926,2008-11-16,10:22:02
39.898979,116.248157,0,195,39768.432025463,2008-11-16,10:22:07
39.89897,116.248033,0,196,39768.4320833333,2008-11-16,10:22:12
39.898964,116.247947,0,199,39768.4321412037,2008-11-16,10:22:17
39.899005,116.247869,0,209,39768.4321990741,2008-11-16,10:22:22
39.899047,116.247811,0,213,39768.4322569444,2008-11-16,10:22:27
39.89906,116.247739,0,217,39768.4323148148,2008-11-16,10:22:32
39.899076,116.247654,0,224,39768.4323726852,2008-11-16,10:22:37
39.899022,116.247574,0,228,39768.4324305556,2008-11-16,10:22:42
39.899012,116.247478,0,232,39768.4324884259,2008-11-16,10:22:47
39.898993,116.247404,0,234,39768.4325462963,2008-11-16,10:22:52
39.898995,116.247322,0,235,39768.4326041667,2008-11-16,10:22:57
39.899051,116.247239,0,233,39768.432662037,2008-11-16,10:23:02
39.899051,116.247186,0,232,39768.4327199074,2008-11-16,10:23:07
39.899033,116.247125,0,235,39768.4327777778,2008-11-16,10:23:12
39.899039,116.247037,0,234,39768.4328356481,2008-11-16,10:23:17
39.899032,116.24693,0,220,39768.4328935185,2008-11-16,10:23:22
39.899053,116.246838,0,221,39768.4329513889,2008-11-16,10:23:27
39.899011,116.246796,0,218,39768.4330092593,2008-11-16,10:23:32
39.898808,116.246604,0,199,39768.4330671296,2008-11-16,10:23:37
39.898688,116.246581,0,187,39768.433125,2008-11-16,10:23:42
39.898621,116.246552,0,177,39768.4331828704,2008-11-16,10:23:47
39.898557,116.24654,0,163,39768.4332407407,2008-11-16,10:23:52
39.898496,116.246628,0,156,39768.4332986111,2008-11-16,10:23:57
39.898426,116.246589,0,151,39768.4333564815,2008-11-16,10:24:02
39.898372,116.246538,0,146,39768.4334143519,2008-11-16,10:24:07
39.89828,116.246495,0,144,39768.4334722222,2008-11-16,10:24:12
39.898193,116.246464,0,141,39768.4335300926,2008-11-16,10:24:17
39.898119,116.246489,0,135,39768.433587963,2008-11-16,10:24:22
39.898037,116.246623,0,133,39768.4336458333,2008-11-16,10:24:27
39.897979,116.246595,0,130,39768.4337037037,2008-11-16,10:24:32
39.897927,116.246567,0,123,39768.4337615741,2008-11-16,10:24:37
39.897858,116.246534,0,116,39768.4338194444,2008-11-16,10:24:42
39.897791,116.246479,0,108,39768.4338773148,2008-11-16,10:24:47
39.897727,116.246443,0,99,39768.4339351852,2008-11-16,10:24:52
39.897648,116.246423,0,90,39768.4339930556,2008-11-16,10:24:57
39.897577,116.246381,0,87,39768.4340509259,2008-11-16,10:25:02
39.897516,116.246332,0,82,39768.4341087963,2008-11-16,10:25:07
39.897446,116.246346,0,74,39768.4341666667,2008-11-16,10:25:12
39.897361,116.246358,0,74,39768.434224537,2008-11-16,10:25:17
39.897287,116.246411,0,81,39768.4342824074,2008-11-16,10:25:22
39.897222,116.246421,0,81,39768.4343402778,2008-11-16,10:25:27
39.897186,116.246408,0,77,39768.4343981481,2008-11-16,10:25:32
39.897111,116.24636,0,76,39768.4344560185,2008-11-16,10:25:37
39.897044,116.246349,0,70,39768.4345138889,2008-11-16,10:25:42
39.89698,116.24654,0,80,39768.4345717593,2008-11-16,10:25:47
39.896921,116.246595,0,77,39768.4346296296,2008-11-16,10:25:52
39.896728,116.246694,0,147,39768.4471875,2008-11-16,10:43:57
39.896541,116.246692,0,147,39768.4472453704,2008-11-16,10:44:02
39.896222,116.246675,0,146,39768.4473032407,2008-11-16,10:44:07
39.896053,116.246546,0,145,39768.4473611111,2008-11-16,10:44:12
39.896002,116.246273,0,147,39768.4474189815,2008-11-16,10:44:17
39.895993,116.245861,0,150,39768.4474768518,2008-11-16,10:44:22
39.89604,116.245385,0,154,39768.4475347222,2008-11-16,10:44:27
39.896023,116.244861,0,157,39768.4475925926,2008-11-16,10:44:32
39.895981,116.244326,0,160,39768.447650463,2008-11-16,10:44:37
39.895995,116.243735,0,164,39768.4477083333,2008-11-16,10:44:42
39.896019,116.243117,0,165,39768.4477662037,2008-11-16,10:44:47
39.896002,116.242481,0,165,39768.4478240741,2008-11-16,10:44:52
39.895969,116.24183,0,167,39768.4478819444,2008-11-16,10:44:57
39.895937,116.241113,0,168,39768.4479398148,2008-11-16,10:45:02
39.895948,116.240349,0,169,39768.4479976852,2008-11-16,10:45:07
39.89598,116.239525,0,170,39768.4480555556,2008-11-16,10:45:12
39.895959,116.238696,0,170,39768.4481134259,2008-11-16,10:45:17
39.89597,116.237891,0,172,39768.4481712963,2008-11-16,10:45:22
39.896078,116.237039,0,185,39768.4482291667,2008-11-16,10:45:27
39.896074,116.236369,0,185,39768.448287037,2008-11-16,10:45:32
39.896105,116.23583,0,187,39768.4483449074,2008-11-16,10:45:37
39.896138,116.235628,0,191,39768.4484027778,2008-11-16,10:45:42
39.896056,116.235614,0,190,39768.4484606481,2008-11-16,10:45:47
39.896009,116.235637,0,189,39768.4485185185,2008-11-16,10:45:52
39.895932,116.235701,0,189,39768.4485763889,2008-11-16,10:45:57
39.895827,116.235618,0,190,39768.4486342593,2008-11-16,10:46:02
39.895815,116.23544,0,193,39768.4486921296,2008-11-16,10:46:07
39.89592,116.235264,0,197,39768.44875,2008-11-16,10:46:12
39.895906,116.234899,0,204,39768.4488078704,2008-11-16,10:46:17
39.895831,116.234245,0,209,39768.4488657407,2008-11-16,10:46:22
39.895788,116.233625,0,209,39768.4489236111,2008-11-16,10:46:27
39.895817,116.233011,0,206,39768.4489814815,2008-11-16,10:46:32
39.89579,116.232389,0,206,39768.4490393519,2008-11-16,10:46:37
39.895868,116.231864,0,194,39768.4490972222,2008-11-16,10:46:42
39.895953,116.231556,0,188,39768.4491550926,2008-11-16,10:46:47
39.896018,116.231457,0,168,39768.449212963,2008-11-16,10:46:52
39.896042,116.231464,0,158,39768.4492708333,2008-11-16,10:46:57
39.896048,116.231444,0,153,39768.4493287037,2008-11-16,10:47:02
39.896012,116.231344,0,151,39768.4493865741,2008-11-16,10:47:07
39.895966,116.231104,0,151,39768.4494444444,2008-11-16,10:47:12
39.895953,116.230743,0,154,39768.4495023148,2008-11-16,10:47:17
39.895901,116.230456,0,144,39768.4495601852,2008-11-16,10:47:22
39.895947,116.2304,0,132,39768.4496180556,2008-11-16,10:47:27
39.895949,116.230409,0,128,39768.4496759259,2008-11-16,10:47:32
39.895946,116.23042,0,128,39768.4497337963,2008-11-16,10:47:37
39.895946,116.23042,0,128,39768.4497685185,2008-11-16,10:47:40
39.895945,116.230426,0,128,39768.4497916667,2008-11-16,10:47:42
39.895943,116.230435,0,128,39768.449849537,2008-11-16,10:47:47
39.895941,116.230441,0,128,39768.4499074074,2008-11-16,10:47:52
39.895941,116.230441,0,128,39768.4499421296,2008-11-16,10:47:55
39.895943,116.230437,0,128,39768.4499652778,2008-11-16,10:47:57
39.895948,116.230427,0,128,39768.4500231481,2008-11-16,10:48:02
39.895956,116.230403,0,129,39768.4500810185,2008-11-16,10:48:07
39.895962,116.230388,0,129,39768.4501388889,2008-11-16,10:48:12
39.895961,116.230389,0,129,39768.4501967593,2008-11-16,10:48:17
39.89596,116.230393,0,130,39768.4502546296,2008-11-16,10:48:22
39.895961,116.230394,0,130,39768.4503125,2008-11-16,10:48:27
39.895961,116.2304,0,129,39768.4503703704,2008-11-16,10:48:32
39.89596,116.230406,0,129,39768.4504282407,2008-11-16,10:48:37
39.89596,116.230406,0,129,39768.450462963,2008-11-16,10:48:40
39.89596,116.230409,0,129,39768.4504861111,2008-11-16,10:48:42
39.895963,116.2304,0,129,39768.4505439815,2008-11-16,10:48:47
39.895963,116.2304,0,129,39768.4505787037,2008-11-16,10:48:50
39.895966,116.230392,0,129,39768.4506018519,2008-11-16,10:48:52
39.895971,116.23038,0,129,39768.4506597222,2008-11-16,10:48:57
39.895976,116.230367,0,130,39768.4507175926,2008-11-16,10:49:02
39.895965,116.230261,0,129,39768.450775463,2008-11-16,10:49:07
39.895963,116.230064,0,125,39768.4508333333,2008-11-16,10:49:12
39.895961,116.229787,0,122,39768.4508912037,2008-11-16,10:49:17
39.895944,116.229386,0,118,39768.4509490741,2008-11-16,10:49:22
39.895913,116.228897,0,115,39768.4510069444,2008-11-16,10:49:27
39.89592,116.228386,0,113,39768.4510648148,2008-11-16,10:49:32
39.895949,116.227831,0,108,39768.4511226852,2008-11-16,10:49:37
39.895945,116.22726,0,108,39768.4511805556,2008-11-16,10:49:42
39.895937,116.226678,0,111,39768.4512384259,2008-11-16,10:49:47
39.895928,116.226111,0,116,39768.4512962963,2008-11-16,10:49:52
39.895921,116.225589,0,120,39768.4513541667,2008-11-16,10:49:57
39.89595,116.22516,0,121,39768.451412037,2008-11-16,10:50:02
39.895969,116.224904,0,121,39768.4514699074,2008-11-16,10:50:07
39.895972,116.224801,0,122,39768.4515277778,2008-11-16,10:50:12
39.896014,116.224805,0,124,39768.4515856481,2008-11-16,10:50:17
39.896016,116.22479,0,124,39768.4516435185,2008-11-16,10:50:22
39.895972,116.22468,0,128,39768.4517013889,2008-11-16,10:50:27
39.895902,116.224484,0,135,39768.4517592593,2008-11-16,10:50:32
39.895857,116.224329,0,144,39768.4518171296,2008-11-16,10:50:37
39.895836,116.224272,0,150,39768.451875,2008-11-16,10:50:42
39.895795,116.224235,0,148,39768.4519328704,2008-11-16,10:50:47
39.89579,116.224175,0,151,39768.4519907407,2008-11-16,10:50:52
39.895769,116.223945,0,156,39768.4520486111,2008-11-16,10:50:57
39.89575,116.223626,0,160,39768.4521064815,2008-11-16,10:51:02
39.895718,116.223255,0,182,39768.4521643519,2008-11-16,10:51:07
39.895731,116.222809,0,193,39768.4522222222,2008-11-16,10:51:12
39.89575,116.222344,0,200,39768.4522800926,2008-11-16,10:51:17
39.89577,116.221887,0,201,39768.452337963,2008-11-16,10:51:22
39.895781,116.221395,0,206,39768.4523958333,2008-11-16,10:51:27
39.895799,116.220869,0,216,39768.4524537037,2008-11-16,10:51:32
39.895779,116.220318,0,219,39768.4525115741,2008-11-16,10:51:37
39.895787,116.219732,0,222,39768.4525694444,2008-11-16,10:51:42
39.895826,116.219168,0,216,39768.4526273148,2008-11-16,10:51:47
39.895832,116.218611,0,218,39768.4526851852,2008-11-16,10:51:52
39.895855,116.218086,0,213,39768.4527430556,2008-11-16,10:51:57
39.895858,116.21764,0,207,39768.4528009259,2008-11-16,10:52:02
39.895879,116.217204,0,199,39768.4528587963,2008-11-16,10:52:07
39.895898,116.216912,0,194,39768.4529166667,2008-11-16,10:52:12
39.895976,116.21682,0,189,39768.452974537,2008-11-16,10:52:17
39.895996,116.21682,0,184,39768.4530324074,2008-11-16,10:52:22
39.895983,116.21677,0,183,39768.4530902778,2008-11-16,10:52:27
39.896001,116.216596,0,180,39768.4531481481,2008-11-16,10:52:32
39.896012,116.216385,0,178,39768.4532060185,2008-11-16,10:52:37
39.896016,116.216048,0,179,39768.4532638889,2008-11-16,10:52:42
39.896019,116.215612,0,181,39768.4533217593,2008-11-16,10:52:47
39.895981,116.215184,0,180,39768.4533796296,2008-11-16,10:52:52
39.895945,116.214736,0,181,39768.4534375,2008-11-16,10:52:57
39.895869,116.214242,0,181,39768.4534953704,2008-11-16,10:53:02
39.895841,116.213711,0,186,39768.4535532407,2008-11-16,10:53:07
39.895826,116.213124,0,192,39768.4536111111,2008-11-16,10:53:12
39.895825,116.212531,0,195,39768.4536689815,2008-11-16,10:53:17
39.895854,116.21194,0,197,39768.4537268518,2008-11-16,10:53:22
39.895855,116.211398,0,200,39768.4537847222,2008-11-16,10:53:27
39.895809,116.210933,0,200,39768.4538425926,2008-11-16,10:53:32
39.895761,116.210555,0,202,39768.453900463,2008-11-16,10:53:37
39.895733,116.210303,0,201,39768.4539583333,2008-11-16,10:53:42
39.895794,116.210257,0,196,39768.4540162037,2008-11-16,10:53:47
39.89591,116.210271,0,195,39768.4540740741,2008-11-16,10:53:52
39.895945,116.210286,0,195,39768.4541319444,2008-11-16,10:53:57
39.895902,116.210373,0,190,39768.4541898148,2008-11-16,10:54:02
39.895933,116.210364,0,194,39768.4542476852,2008-11-16,10:54:07
39.895997,116.210385,0,195,39768.4543055556,2008-11-16,10:54:12
39.896058,116.21042,0,195,39768.4543634259,2008-11-16,10:54:17
39.89625,116.21047,0,215,39768.4544212963,2008-11-16,10:54:22
39.896386,116.210346,0,260,39768.4544791667,2008-11-16,10:54:27
39.896565,116.210169,0,278,39768.454537037,2008-11-16,10:54:32
39.896599,116.210168,0,279,39768.4545949074,2008-11-16,10:54:37
39.896589,116.210175,0,278,39768.4546527778,2008-11-16,10:54:42
39.896611,116.210167,0,278,39768.4547106481,2008-11-16,10:54:47
39.896613,116.210177,0,276,39768.4547685185,2008-11-16,10:54:52
39.896612,116.210179,0,275,39768.4548263889,2008-11-16,10:54:57
39.896612,116.210179,0,275,39768.4548611111,2008-11-16,10:55:00
39.896618,116.210178,0,275,39768.4548842593,2008-11-16,10:55:02
39.896568,116.210187,0,273,39768.4549421296,2008-11-16,10:55:07
39.896534,116.210187,0,274,39768.455,2008-11-16,10:55:12
39.896528,116.210187,0,274,39768.4550578704,2008-11-16,10:55:17
39.896528,116.210187,0,274,39768.4550925926,2008-11-16,10:55:20
39.896529,116.210185,0,274,39768.4551157407,2008-11-16,10:55:22
39.896476,116.210164,0,275,39768.4551736111,2008-11-16,10:55:27
39.896461,116.210185,0,276,39768.4552314815,2008-11-16,10:55:32
39.896471,116.210253,0,277,39768.4552893518,2008-11-16,10:55:37
39.896558,116.210297,0,281,39768.4553472222,2008-11-16,10:55:42
39.896705,116.210282,0,285,39768.4554050926,2008-11-16,10:55:47
39.896826,116.210209,0,285,39768.455462963,2008-11-16,10:55:52
39.896929,116.210121,0,290,39768.4555208333,2008-11-16,10:55:57
39.897045,116.210024,0,291,39768.4555787037,2008-11-16,10:56:02
39.897123,116.209927,0,287,39768.4556365741,2008-11-16,10:56:07
39.897144,116.209856,0,283,39768.4556944444,2008-11-16,10:56:12
39.897172,116.209775,0,276,39768.4557523148,2008-11-16,10:56:17
39.897153,116.209751,0,272,39768.4558101852,2008-11-16,10:56:22
39.897155,116.20975,0,273,39768.4558680556,2008-11-16,10:56:27
39.897155,116.20975,0,273,39768.4559027778,2008-11-16,10:56:30
39.897154,116.209749,0,273,39768.4559259259,2008-11-16,10:56:32
39.897156,116.20973,0,273,39768.4559837963,2008-11-16,10:56:37
39.897174,116.209668,0,272,39768.4560416667,2008-11-16,10:56:42
39.897123,116.209652,0,263,39768.456099537,2008-11-16,10:56:47
39.897142,116.209617,0,262,39768.4561574074,2008-11-16,10:56:52
39.897107,116.209522,0,257,39768.4562152778,2008-11-16,10:56:57
39.897083,116.209433,0,250,39768.4562731481,2008-11-16,10:57:02
39.897088,116.209333,0,247,39768.4563310185,2008-11-16,10:57:07
39.897133,116.209255,0,247,39768.4563888889,2008-11-16,10:57:12
39.897161,116.209192,0,249,39768.4564467593,2008-11-16,10:57:17
39.897175,116.20912,0,254,39768.4565046296,2008-11-16,10:57:22
39.897189,116.209062,0,250,39768.4565625,2008-11-16,10:57:27
39.897157,116.208985,0,241,39768.4566203704,2008-11-16,10:57:32
39.897119,116.208871,0,236,39768.4566782407,2008-11-16,10:57:37
39.897129,116.20879,0,228,39768.4567361111,2008-11-16,10:57:42
39.897116,116.208717,0,226,39768.4567939815,2008-11-16,10:57:47
39.897078,116.208559,0,234,39768.4568518519,2008-11-16,10:57:52
39.897091,116.208452,0,243,39768.4569097222,2008-11-16,10:57:57
39.897067,116.208391,0,241,39768.4569675926,2008-11-16,10:58:02
39.897107,116.208309,0,244,39768.457025463,2008-11-16,10:58:07
39.897118,116.208276,0,241,39768.4570833333,2008-11-16,10:58:12
39.897088,116.2083,0,242,39768.4571412037,2008-11-16,10:58:17
39.897046,116.208318,0,242,39768.4571990741,2008-11-16,10:58:22
39.897015,116.208307,0,242,39768.4572569444,2008-11-16,10:58:27
39.896994,116.208326,0,242,39768.4573148148,2008-11-16,10:58:32
39.897073,116.208349,0,243,39768.4573726852,2008-11-16,10:58:37
39.897102,116.208345,0,243,39768.4574305556,2008-11-16,10:58:42
39.897209,116.208293,0,243,39768.4574884259,2008-11-16,10:58:47
39.897257,116.208234,0,244,39768.4575462963,2008-11-16,10:58:52
39.897305,116.208177,0,244,39768.4576041667,2008-11-16,10:58:57
39.897231,116.20813,0,243,39768.457662037,2008-11-16,10:59:02
39.89721,116.208107,0,243,39768.4577199074,2008-11-16,10:59:07
39.897193,116.20811,0,243,39768.4577777778,2008-11-16,10:59:12
39.897193,116.20811,0,243,39768.4578125,2008-11-16,10:59:15
39.897195,116.20811,0,242,39768.4578356481,2008-11-16,10:59:17
39.897232,116.208104,0,242,39768.4578935185,2008-11-16,10:59:22
39.897291,116.208137,0,242,39768.4579513889,2008-11-16,10:59:27
39.897291,116.208159,0,242,39768.4580092593,2008-11-16,10:59:32
39.897302,116.208172,0,242,39768.4580671296,2008-11-16,10:59:37
39.897564,116.206956,0,531,39768.4646643519,2008-11-16,11:09:07
39.897485,116.207394,0,437,39768.4647222222,2008-11-16,11:09:12
39.897343,116.208299,0,304,39768.4647800926,2008-11-16,11:09:17
39.897308,116.208264,0,276,39768.464837963,2008-11-16,11:09:22
39.897279,116.20817,0,265,39768.4648958333,2008-11-16,11:09:27
39.897259,116.208168,0,259,39768.4649537037,2008-11-16,11:09:32
39.897229,116.208141,0,255,39768.4650115741,2008-11-16,11:09:37
39.897216,116.208156,0,252,39768.4650694444,2008-11-16,11:09:42
39.895111,116.212122,0,-129,39768.4678472222,2008-11-16,11:13:42
39.895664,116.211084,0,-173,39768.4679050926,2008-11-16,11:13:47
39.895809,116.20992,0,212,39768.467962963,2008-11-16,11:13:52
39.896163,116.20932,0,238,39768.4680208333,2008-11-16,11:13:57
39.896472,116.208806,0,240,39768.4680787037,2008-11-16,11:14:02
39.896743,116.208432,0,240,39768.4681365741,2008-11-16,11:14:07
39.89688,116.208308,0,240,39768.4681944444,2008-11-16,11:14:12
39.89703,116.208127,0,241,39768.4682523148,2008-11-16,11:14:17
39.89704,116.208106,0,241,39768.4683101852,2008-11-16,11:14:22
39.897056,116.208171,0,241,39768.4683680556,2008-11-16,11:14:27
39.897097,116.208171,0,241,39768.4684259259,2008-11-16,11:14:32
39.897116,116.208072,0,241,39768.4684837963,2008-11-16,11:14:37
39.897099,116.208075,0,241,39768.4685416667,2008-11-16,11:14:42
39.897122,116.208116,0,241,39768.468599537,2008-11-16,11:14:47
39.89729,116.207887,0,241,39768.4686574074,2008-11-16,11:14:52
39.897483,116.207635,0,241,39768.4687152778,2008-11-16,11:14:57
39.897642,116.207464,0,241,39768.4687731481,2008-11-16,11:15:02
39.897736,116.207219,0,241,39768.4688310185,2008-11-16,11:15:07
39.897819,116.207018,0,241,39768.4688888889,2008-11-16,11:15:12
39.897939,116.206873,0,241,39768.4689467593,2008-11-16,11:15:17
39.898097,116.206754,0,241,39768.4690046296,2008-11-16,11:15:22
39.896503,116.208163,0,241,39768.4698726852,2008-11-16,11:16:37
39.896478,116.208125,0,241,39768.4699305556,2008-11-16,11:16:42
39.896699,116.208192,0,241,39768.4699884259,2008-11-16,11:16:47
39.896878,116.208213,0,242,39768.4700462963,2008-11-16,11:16:52
39.897031,116.208169,0,242,39768.4701041667,2008-11-16,11:16:57
39.897131,116.208136,0,243,39768.470162037,2008-11-16,11:17:02
39.897207,116.208144,0,226,39768.4702199074,2008-11-16,11:17:07
39.897263,116.208166,0,217,39768.4702777778,2008-11-16,11:17:12
39.897281,116.208184,0,210,39768.4703356481,2008-11-16,11:17:17
39.897259,116.208243,0,197,39768.4703935185,2008-11-16,11:17:22
39.89725,116.208245,0,198,39768.4704513889,2008-11-16,11:17:27
39.897094,116.208271,0,195,39768.4705092593,2008-11-16,11:17:32
39.897028,116.208287,0,194,39768.4705671296,2008-11-16,11:17:37
39.896999,116.208291,0,194,39768.470625,2008-11-16,11:17:42
39.896984,116.208274,0,195,39768.4706828704,2008-11-16,11:17:47
39.896984,116.208249,0,196,39768.4707407407,2008-11-16,11:17:52
39.896984,116.208249,0,196,39768.470775463,2008-11-16,11:17:55
39.896987,116.208247,0,196,39768.4707986111,2008-11-16,11:17:57
39.896931,116.20821,0,197,39768.4708564815,2008-11-16,11:18:02
39.896809,116.208228,0,193,39768.4709143518,2008-11-16,11:18:07
39.896696,116.208215,0,193,39768.4709722222,2008-11-16,11:18:12
39.896643,116.208185,0,193,39768.4710300926,2008-11-16,11:18:17
39.896604,116.208151,0,192,39768.471087963,2008-11-16,11:18:22
39.896555,116.208131,0,193,39768.4711458333,2008-11-16,11:18:27
39.896537,116.208084,0,192,39768.4712037037,2008-11-16,11:18:32
39.896593,116.208079,0,192,39768.4712615741,2008-11-16,11:18:37
39.896689,116.2081,0,192,39768.4713194444,2008-11-16,11:18:42
39.896705,116.208093,0,191,39768.4713773148,2008-11-16,11:18:47
39.897699,116.208452,0,193,39768.4723032407,2008-11-16,11:20:07
39.897366,116.208447,0,193,39768.4723611111,2008-11-16,11:20:12
39.897267,116.208432,0,193,39768.4724189815,2008-11-16,11:20:17
39.897206,116.208426,0,193,39768.4724768519,2008-11-16,11:20:22
39.897151,116.208392,0,193,39768.4725347222,2008-11-16,11:20:27
39.897126,116.208414,0,193,39768.4725925926,2008-11-16,11:20:32
39.897114,116.208404,0,193,39768.472650463,2008-11-16,11:20:37
39.897228,116.208265,0,193,39768.4727083333,2008-11-16,11:20:42
39.897281,116.208126,0,193,39768.4727662037,2008-11-16,11:20:47
39.897222,116.208171,0,194,39768.4728240741,2008-11-16,11:20:52
39.897259,116.20818,0,195,39768.4728819444,2008-11-16,11:20:57
39.897306,116.208188,0,196,39768.4729398148,2008-11-16,11:21:02
39.89731,116.208215,0,199,39768.4729976852,2008-11-16,11:21:07
39.89734,116.208191,0,203,39768.4730555556,2008-11-16,11:21:12
39.897383,116.208173,0,206,39768.4731134259,2008-11-16,11:21:17
39.897475,116.208206,0,211,39768.4731712963,2008-11-16,11:21:22
39.89747,116.208173,0,217,39768.4732291667,2008-11-16,11:21:27
39.897433,116.208099,0,224,39768.473287037,2008-11-16,11:21:32
39.897382,116.208042,0,230,39768.4733449074,2008-11-16,11:21:37
39.897342,116.208039,0,236,39768.4734027778,2008-11-16,11:21:42
39.897312,116.208015,0,242,39768.4734606481,2008-11-16,11:21:47
39.897327,116.20803,0,248,39768.4735185185,2008-11-16,11:21:52
39.897305,116.208031,0,256,39768.4735763889,2008-11-16,11:21:57
39.897298,116.208033,0,260,39768.4736342593,2008-11-16,11:22:02
39.897298,116.208033,0,260,39768.4736689815,2008-11-16,11:22:05
39.897291,116.208034,0,261,39768.4736921296,2008-11-16,11:22:07
39.8973,116.20803,0,261,39768.47375,2008-11-16,11:22:12
39.897294,116.20802,0,261,39768.4738078704,2008-11-16,11:22:17
39.897266,116.208084,0,260,39768.4738657407,2008-11-16,11:22:22
39.897291,116.208178,0,258,39768.4739236111,2008-11-16,11:22:27
39.897394,116.208205,0,256,39768.4739814815,2008-11-16,11:22:32
39.896921,116.20785,0,257,39768.4749189815,2008-11-16,11:23:53
39.897083,116.208096,0,256,39768.4749768519,2008-11-16,11:23:58
39.896918,116.207807,0,254,39768.4750347222,2008-11-16,11:24:03
39.896709,116.207572,0,250,39768.4750925926,2008-11-16,11:24:08
39.89657,116.207437,0,246,39768.475150463,2008-11-16,11:24:13
