# Supplementary material for: A location privacy protection method based on blockchain and threshold cryptography
Source: PLoS One. 2025 Jun 4;20(6):e0324551. doi: 10.1371/journal.pone.0324551 (PMC12136415; doi:10.1371/journal.pone.0324551)
Supplement: S1 File — (ZIP) [file pone.0324551.s001.zip › Data/002/Trajectory/20081116233233.plt]

Geolife trajectory
WGS 84
Altitude is in Feet
Reserved 3
0,2,255,My Track,0,0,2,8421376
0
39.902844,116.215346,0,489,39768.9809375,2008-11-16,23:32:33
39.902491,116.214979,0,285,39768.9809953704,2008-11-16,23:32:38
39.90244,116.214956,0,267,39768.9810532407,2008-11-16,23:32:43
39.902414,116.214947,0,254,39768.9811111111,2008-11-16,23:32:48
39.902422,116.214966,0,251,39768.9811689815,2008-11-16,23:32:53
39.902436,116.214973,0,251,39768.9812268519,2008-11-16,23:32:58
39.902444,116.214954,0,252,39768.9812847222,2008-11-16,23:33:03
39.902458,116.214945,0,251,39768.9813425926,2008-11-16,23:33:08
39.902441,116.214989,0,251,39768.981400463,2008-11-16,23:33:13
39.90247,116.215025,0,251,39768.9814583333,2008-11-16,23:33:18
39.902572,116.214994,0,251,39768.9815162037,2008-11-16,23:33:23
39.90278,116.214962,0,250,39768.9815740741,2008-11-16,23:33:28
39.903036,116.214931,0,245,39768.9816319444,2008-11-16,23:33:33
39.903282,116.214887,0,233,39768.9816898148,2008-11-16,23:33:38
39.903482,116.214884,0,224,39768.9817476852,2008-11-16,23:33:43
39.903545,116.214898,0,217,39768.9818055556,2008-11-16,23:33:48
39.903561,116.214901,0,213,39768.9818634259,2008-11-16,23:33:53
39.903637,116.214919,0,210,39768.9819212963,2008-11-16,23:33:58
39.903815,116.21495,0,209,39768.9819791667,2008-11-16,23:34:03
39.904039,116.214951,0,214,39768.982037037,2008-11-16,23:34:08
39.90428,116.214956,0,220,39768.9820949074,2008-11-16,23:34:13
39.904589,116.215005,0,236,39768.9821527778,2008-11-16,23:34:18
39.904845,116.215136,0,298,39768.9822106481,2008-11-16,23:34:23
39.905334,116.215108,0,335,39768.9822685185,2008-11-16,23:34:28
39.905736,116.215088,0,356,39768.9823263889,2008-11-16,23:34:33
39.905911,116.215151,0,351,39768.9823842593,2008-11-16,23:34:38
39.905911,116.215139,0,348,39768.9824421296,2008-11-16,23:34:43
39.90593,116.215142,0,355,39768.9825,2008-11-16,23:34:48
39.905948,116.215152,0,362,39768.9825578704,2008-11-16,23:34:53
39.90596,116.215139,0,368,39768.9826157407,2008-11-16,23:34:58
39.905959,116.215133,0,371,39768.9826736111,2008-11-16,23:35:03
39.905956,116.215129,0,372,39768.9827314815,2008-11-16,23:35:08
39.905956,116.215129,0,372,39768.9827662037,2008-11-16,23:35:11
39.905958,116.215134,0,372,39768.9827893519,2008-11-16,23:35:13
39.905967,116.215147,0,372,39768.9828472222,2008-11-16,23:35:18
39.905981,116.215165,0,373,39768.9829050926,2008-11-16,23:35:23
39.905985,116.215175,0,373,39768.982962963,2008-11-16,23:35:28
39.905985,116.215175,0,373,39768.9829976852,2008-11-16,23:35:31
39.905981,116.215177,0,374,39768.9830208333,2008-11-16,23:35:33
39.906031,116.215193,0,373,39768.9830787037,2008-11-16,23:35:38
39.90614,116.215148,0,362,39768.9831365741,2008-11-16,23:35:43
39.906253,116.214978,0,358,39768.9831944444,2008-11-16,23:35:48
39.906286,116.214624,0,352,39768.9832523148,2008-11-16,23:35:53
39.906324,116.214176,0,339,39768.9833101852,2008-11-16,23:35:58
39.906278,116.213556,0,333,39768.9833680556,2008-11-16,23:36:03
39.906228,116.212974,0,318,39768.9834259259,2008-11-16,23:36:08
39.906233,116.212413,0,305,39768.9834837963,2008-11-16,23:36:13
39.906245,116.211844,0,295,39768.9835416667,2008-11-16,23:36:18
39.906246,116.211308,0,289,39768.983599537,2008-11-16,23:36:23
39.906243,116.210797,0,295,39768.9836574074,2008-11-16,23:36:28
39.906231,116.210486,0,296,39768.9837152778,2008-11-16,23:36:33
39.906205,116.210361,0,298,39768.9837731481,2008-11-16,23:36:38
39.906183,116.210349,0,292,39768.9838310185,2008-11-16,23:36:43
39.906186,116.21035,0,292,39768.9838888889,2008-11-16,23:36:48
39.906186,116.21035,0,292,39768.9839236111,2008-11-16,23:36:51
39.906189,116.210347,0,292,39768.9839467593,2008-11-16,23:36:53
39.906221,116.210201,0,282,39768.9840046296,2008-11-16,23:36:58
39.90624,116.209938,0,283,39768.9840625,2008-11-16,23:37:03
39.906255,116.209554,0,285,39768.9841203704,2008-11-16,23:37:08
39.906275,116.209113,0,290,39768.9841782407,2008-11-16,23:37:13
39.906323,116.208711,0,300,39768.9842361111,2008-11-16,23:37:18
39.906327,116.208388,0,314,39768.9842939815,2008-11-16,23:37:23
39.906286,116.208293,0,317,39768.9843518519,2008-11-16,23:37:28
39.906342,116.208327,0,313,39768.9844097222,2008-11-16,23:37:33
39.90635,116.208278,0,306,39768.9844675926,2008-11-16,23:37:38
39.906337,116.20818,0,296,39768.984525463,2008-11-16,23:37:43
39.90633,116.208137,0,294,39768.9845833333,2008-11-16,23:37:48
39.906347,116.208067,0,285,39768.9846412037,2008-11-16,23:37:53
39.906356,116.207975,0,283,39768.9846990741,2008-11-16,23:37:58
39.906366,116.207912,0,285,39768.9847569444,2008-11-16,23:38:03
39.906362,116.207862,0,282,39768.9848148148,2008-11-16,23:38:08
39.90637,116.207916,0,284,39768.9848726852,2008-11-16,23:38:13
39.906394,116.207962,0,287,39768.9849305556,2008-11-16,23:38:18
39.9064,116.20803,0,278,39768.9849884259,2008-11-16,23:38:23
39.906394,116.208072,0,279,39768.9850462963,2008-11-16,23:38:28
39.90632,116.208079,0,281,39768.9851041667,2008-11-16,23:38:33
39.906256,116.208077,0,276,39768.985162037,2008-11-16,23:38:38
39.906181,116.208082,0,276,39768.9852199074,2008-11-16,23:38:43
39.906086,116.208063,0,273,39768.9852777778,2008-11-16,23:38:48
39.906037,116.208042,0,273,39768.9853356481,2008-11-16,23:38:53
39.906037,116.208042,0,273,39768.9853703704,2008-11-16,23:38:56
39.906045,116.208034,0,273,39768.9853935185,2008-11-16,23:38:58
39.906039,116.208004,0,269,39768.9854513889,2008-11-16,23:39:03
39.906047,116.207951,0,270,39768.9855092593,2008-11-16,23:39:08
39.90606,116.207898,0,268,39768.9855671296,2008-11-16,23:39:13
39.906094,116.207803,0,265,39768.985625,2008-11-16,23:39:18
39.906084,116.207691,0,269,39768.9856828704,2008-11-16,23:39:23
39.906082,116.207586,0,268,39768.9857407407,2008-11-16,23:39:28
39.906098,116.207502,0,271,39768.9857986111,2008-11-16,23:39:33
39.906097,116.207402,0,269,39768.9858564815,2008-11-16,23:39:38
39.906112,116.207316,0,276,39768.9859143518,2008-11-16,23:39:43
39.90612,116.207252,0,280,39768.9859722222,2008-11-16,23:39:48
39.906138,116.207168,0,283,39768.9860300926,2008-11-16,23:39:53
39.906139,116.207087,0,283,39768.986087963,2008-11-16,23:39:58
39.906123,116.206971,0,283,39768.9861458333,2008-11-16,23:40:03
39.906103,116.206867,0,280,39768.9862037037,2008-11-16,23:40:08
39.906114,116.206798,0,281,39768.9862615741,2008-11-16,23:40:13
39.906108,116.20673,0,284,39768.9863194444,2008-11-16,23:40:18
39.90611,116.206651,0,283,39768.9863773148,2008-11-16,23:40:23
39.906123,116.206572,0,282,39768.9864351852,2008-11-16,23:40:28
39.906127,116.206486,0,279,39768.9864930556,2008-11-16,23:40:33
39.90614,116.206393,0,280,39768.9865509259,2008-11-16,23:40:38
39.906126,116.206294,0,281,39768.9866087963,2008-11-16,23:40:43
39.906047,116.206267,0,283,39768.9866666667,2008-11-16,23:40:48
39.905985,116.20631,0,289,39768.986724537,2008-11-16,23:40:53
39.905967,116.20633,0,291,39768.9867824074,2008-11-16,23:40:58
39.905967,116.20633,0,291,39768.9868171296,2008-11-16,23:41:01
39.905962,116.206329,0,291,39768.9868402778,2008-11-16,23:41:03
39.905948,116.206332,0,291,39768.9868981481,2008-11-16,23:41:08
39.905934,116.206343,0,291,39768.9869560185,2008-11-16,23:41:13
39.90593,116.206363,0,291,39768.9870138889,2008-11-16,23:41:18
39.905928,116.206364,0,291,39768.9870717593,2008-11-16,23:41:23
39.905928,116.206364,0,291,39768.9871064815,2008-11-16,23:41:26
39.905934,116.206365,0,291,39768.9871296296,2008-11-16,23:41:28
39.905853,116.206377,0,289,39768.9871875,2008-11-16,23:41:33
39.905874,116.206403,0,287,39768.9872453704,2008-11-16,23:41:38
39.905903,116.20637,0,286,39768.9873032407,2008-11-16,23:41:43
39.905934,116.206343,0,285,39768.9873611111,2008-11-16,23:41:48
39.905961,116.20634,0,283,39768.9874189815,2008-11-16,23:41:53
39.905968,116.20634,0,282,39768.9874768518,2008-11-16,23:41:58
39.905971,116.20634,0,281,39768.9875347222,2008-11-16,23:42:03
39.905971,116.20634,0,281,39768.9875694444,2008-11-16,23:42:06
39.905971,116.206339,0,280,39768.9875925926,2008-11-16,23:42:08
39.906596,116.385047,0,-465,39769.0098726852,2008-11-17,00:14:13
39.905574,116.384532,0,144,39769.0099305556,2008-11-17,00:14:18
39.905585,116.384544,0,131,39769.0099884259,2008-11-17,00:14:23
39.905559,116.384627,0,123,39769.0100462963,2008-11-17,00:14:28
39.905554,116.384697,0,104,39769.0101041667,2008-11-17,00:14:33
39.905559,116.384778,0,93,39769.010162037,2008-11-17,00:14:38
39.905581,116.384855,0,80,39769.0102199074,2008-11-17,00:14:43
39.905584,116.384922,0,72,39769.0102777778,2008-11-17,00:14:48
39.905599,116.384999,0,65,39769.0103356481,2008-11-17,00:14:53
39.905593,116.385103,0,56,39769.0103935185,2008-11-17,00:14:58
39.905499,116.3852,0,55,39769.0104513889,2008-11-17,00:15:03
39.905446,116.385214,0,58,39769.0105092593,2008-11-17,00:15:08
39.905379,116.385197,0,58,39769.0105671296,2008-11-17,00:15:13
39.905319,116.385205,0,59,39769.010625,2008-11-17,00:15:18
39.905251,116.385214,0,55,39769.0106828704,2008-11-17,00:15:23
39.905171,116.385212,0,55,39769.0107407407,2008-11-17,00:15:28
39.905109,116.385229,0,58,39769.0107986111,2008-11-17,00:15:33
39.905044,116.385249,0,56,39769.0108564815,2008-11-17,00:15:38
39.904977,116.385231,0,52,39769.0109143518,2008-11-17,00:15:43
39.904924,116.385186,0,50,39769.0109722222,2008-11-17,00:15:48
39.90486,116.385198,0,46,39769.0110300926,2008-11-17,00:15:53
39.904766,116.385183,0,46,39769.011087963,2008-11-17,00:15:58
39.904693,116.385198,0,43,39769.0111458333,2008-11-17,00:16:03
39.904645,116.385238,0,46,39769.0112037037,2008-11-17,00:16:08
39.904588,116.385278,0,49,39769.0112615741,2008-11-17,00:16:13
39.904545,116.38533,0,47,39769.0113194444,2008-11-17,00:16:18
39.904504,116.385355,0,41,39769.0113773148,2008-11-17,00:16:23
39.90445,116.385372,0,41,39769.0114351852,2008-11-17,00:16:28
39.904383,116.385365,0,45,39769.0114930556,2008-11-17,00:16:33
39.904305,116.385374,0,47,39769.0115509259,2008-11-17,00:16:38
39.904232,116.385385,0,46,39769.0116087963,2008-11-17,00:16:43
39.904156,116.385362,0,40,39769.0116666667,2008-11-17,00:16:48
39.90408,116.38536,0,34,39769.011724537,2008-11-17,00:16:53
39.904026,116.385406,0,31,39769.0117824074,2008-11-17,00:16:58
39.903954,116.385382,0,27,39769.0118402778,2008-11-17,00:17:03
39.903889,116.385336,0,39,39769.0118981482,2008-11-17,00:17:08
39.903819,116.385322,0,42,39769.0119560185,2008-11-17,00:17:13
39.903777,116.385365,0,36,39769.0120138889,2008-11-17,00:17:18
39.903752,116.385366,0,40,39769.0120717593,2008-11-17,00:17:23
39.903694,116.385403,0,41,39769.0121296296,2008-11-17,00:17:28
39.903637,116.385356,0,44,39769.0121875,2008-11-17,00:17:33
39.903562,116.385311,0,47,39769.0122453704,2008-11-17,00:17:38
39.903458,116.385297,0,56,39769.0123032407,2008-11-17,00:17:43
39.903409,116.385357,0,55,39769.0123611111,2008-11-17,00:17:48
39.903341,116.385337,0,57,39769.0124189815,2008-11-17,00:17:53
39.903267,116.385326,0,64,39769.0124768519,2008-11-17,00:17:58
39.903207,116.385349,0,65,39769.0125347222,2008-11-17,00:18:03
39.903152,116.385345,0,65,39769.0125925926,2008-11-17,00:18:08
39.903086,116.385364,0,68,39769.012650463,2008-11-17,00:18:13
39.903032,116.385402,0,65,39769.0127083333,2008-11-17,00:18:18
39.902952,116.385417,0,62,39769.0127662037,2008-11-17,00:18:23
39.902903,116.385383,0,59,39769.0128240741,2008-11-17,00:18:28
39.902855,116.385395,0,54,39769.0128819444,2008-11-17,00:18:33
39.902802,116.385382,0,50,39769.0129398148,2008-11-17,00:18:38
39.902717,116.385408,0,41,39769.0129976852,2008-11-17,00:18:43
39.902655,116.38541,0,46,39769.0130555556,2008-11-17,00:18:48
39.902578,116.385391,0,47,39769.0131134259,2008-11-17,00:18:53
39.902502,116.385383,0,54,39769.0131712963,2008-11-17,00:18:58
39.902424,116.385372,0,55,39769.0132291667,2008-11-17,00:19:03
39.902342,116.385354,0,58,39769.013287037,2008-11-17,00:19:08
39.902299,116.385353,0,52,39769.0133449074,2008-11-17,00:19:13
39.902262,116.385371,0,54,39769.0134027778,2008-11-17,00:19:18
39.902182,116.38538,0,55,39769.0134606481,2008-11-17,00:19:23
39.902133,116.385383,0,56,39769.0135185185,2008-11-17,00:19:28
39.902061,116.38538,0,58,39769.0135763889,2008-11-17,00:19:33
39.901999,116.385408,0,55,39769.0136342593,2008-11-17,00:19:38
39.901944,116.385414,0,52,39769.0136921296,2008-11-17,00:19:43
39.901886,116.385419,0,45,39769.01375,2008-11-17,00:19:48
39.901802,116.385345,0,46,39769.0138078704,2008-11-17,00:19:53
39.901725,116.38536,0,38,39769.0138657407,2008-11-17,00:19:58
39.901662,116.385323,0,44,39769.0139236111,2008-11-17,00:20:03
39.901591,116.385304,0,45,39769.0139814815,2008-11-17,00:20:08
39.901535,116.385265,0,47,39769.0140393519,2008-11-17,00:20:13
39.901486,116.385274,0,56,39769.0140972222,2008-11-17,00:20:18
39.901411,116.385289,0,59,39769.0141550926,2008-11-17,00:20:23
39.901347,116.38531,0,60,39769.014212963,2008-11-17,00:20:28
39.901279,116.385316,0,65,39769.0142708333,2008-11-17,00:20:33
39.901197,116.385333,0,67,39769.0143287037,2008-11-17,00:20:38
39.90115,116.385361,0,67,39769.0143865741,2008-11-17,00:20:43
39.901092,116.385362,0,68,39769.0144444444,2008-11-17,00:20:48
39.901028,116.38534,0,70,39769.0145023148,2008-11-17,00:20:53
39.900951,116.385326,0,70,39769.0145601852,2008-11-17,00:20:58
39.900883,116.385322,0,65,39769.0146180556,2008-11-17,00:21:03
39.90084,116.385333,0,64,39769.0146759259,2008-11-17,00:21:08
39.900787,116.385355,0,65,39769.0147337963,2008-11-17,00:21:13
39.900716,116.38535,0,70,39769.0147916667,2008-11-17,00:21:18
39.900698,116.385388,0,71,39769.014849537,2008-11-17,00:21:23
39.900647,116.385458,0,74,39769.0149074074,2008-11-17,00:21:28
39.900617,116.385539,0,75,39769.0149652778,2008-11-17,00:21:33
39.900564,116.385558,0,73,39769.0150231481,2008-11-17,00:21:38
39.900514,116.385557,0,75,39769.0150810185,2008-11-17,00:21:43
39.900481,116.3856,0,78,39769.0151388889,2008-11-17,00:21:48
39.900494,116.385646,0,75,39769.0151967593,2008-11-17,00:21:53
39.9005,116.385703,0,71,39769.0152546296,2008-11-17,00:21:58
39.900508,116.385788,0,69,39769.0153125,2008-11-17,00:22:03
39.900508,116.385888,0,64,39769.0153703704,2008-11-17,00:22:08
39.90052,116.385975,0,62,39769.0154282407,2008-11-17,00:22:13
39.900529,116.386046,0,59,39769.0154861111,2008-11-17,00:22:18
39.900546,116.38613,0,56,39769.0155439815,2008-11-17,00:22:23
39.900561,116.386191,0,55,39769.0156018519,2008-11-17,00:22:28
39.900569,116.386277,0,53,39769.0156597222,2008-11-17,00:22:33
39.900547,116.386397,0,48,39769.0157175926,2008-11-17,00:22:38
39.900543,116.386485,0,48,39769.015775463,2008-11-17,00:22:43
39.900542,116.386569,0,46,39769.0158333333,2008-11-17,00:22:48
39.90056,116.386638,0,44,39769.0158912037,2008-11-17,00:22:53
39.900564,116.386735,0,38,39769.0159490741,2008-11-17,00:22:58
39.900613,116.386802,0,30,39769.0160069444,2008-11-17,00:23:03
39.900615,116.386817,0,24,39769.0160648148,2008-11-17,00:23:08
39.900638,116.386826,0,16,39769.0161226852,2008-11-17,00:23:13
39.900658,116.386879,0,6,39769.0161805556,2008-11-17,00:23:18
39.900735,116.386926,0,-2,39769.0162384259,2008-11-17,00:23:23
39.900795,116.386984,0,-11,39769.0162962963,2008-11-17,00:23:28
39.900872,116.387037,0,-20,39769.0163541667,2008-11-17,00:23:33
39.900996,116.386872,0,-28,39769.016412037,2008-11-17,00:23:38
39.90093,116.386598,0,-36,39769.0164699074,2008-11-17,00:23:43
39.90089,116.386525,0,-43,39769.0165277778,2008-11-17,00:23:48
39.900312,116.385258,0,492,39769.1480208333,2008-11-17,03:33:09
39.900456,116.385895,0,492,39769.1480787037,2008-11-17,03:33:14
39.900406,116.385758,0,492,39769.1481365741,2008-11-17,03:33:19
39.900455,116.38622,0,73,39769.1481944444,2008-11-17,03:33:24
39.900441,116.3862,0,70,39769.1482523148,2008-11-17,03:33:29
39.900392,116.386107,0,70,39769.1483101852,2008-11-17,03:33:34
39.90035,116.386073,0,70,39769.1483680556,2008-11-17,03:33:39
39.900315,116.386098,0,70,39769.1484259259,2008-11-17,03:33:44
39.900289,116.38612,0,70,39769.1484837963,2008-11-17,03:33:49
39.90026,116.386143,0,70,39769.1485416667,2008-11-17,03:33:54
39.900225,116.386179,0,70,39769.148599537,2008-11-17,03:33:59
39.900184,116.386219,0,70,39769.1486574074,2008-11-17,03:34:04
39.900058,116.386088,0,67,39769.1487152778,2008-11-17,03:34:09
39.899965,116.38612,0,65,39769.1487731481,2008-11-17,03:34:14
39.899788,116.385905,0,58,39769.1488310185,2008-11-17,03:34:19
39.899712,116.385739,0,59,39769.1488888889,2008-11-17,03:34:24
39.89966,116.385658,0,63,39769.1489467593,2008-11-17,03:34:29
39.899622,116.385603,0,67,39769.1490046296,2008-11-17,03:34:34
39.899573,116.385535,0,71,39769.1490625,2008-11-17,03:34:39
39.899538,116.385529,0,75,39769.1491203704,2008-11-17,03:34:44
39.899491,116.38554,0,77,39769.1491782407,2008-11-17,03:34:49
39.899444,116.385486,0,81,39769.1492361111,2008-11-17,03:34:54
39.899342,116.385519,0,84,39769.1492939815,2008-11-17,03:34:59
39.899289,116.385467,0,88,39769.1493518518,2008-11-17,03:35:04
39.899231,116.38543,0,99,39769.1494097222,2008-11-17,03:35:09
39.899236,116.385383,0,105,39769.1494675926,2008-11-17,03:35:14
39.899223,116.385333,0,113,39769.149525463,2008-11-17,03:35:19
39.89922,116.385271,0,121,39769.1495833333,2008-11-17,03:35:24
39.899203,116.385233,0,129,39769.1496412037,2008-11-17,03:35:29
39.899206,116.385146,0,136,39769.1496990741,2008-11-17,03:35:34
39.899218,116.385083,0,150,39769.1497569444,2008-11-17,03:35:39
39.899198,116.385019,0,158,39769.1498148148,2008-11-17,03:35:44
39.899194,116.384954,0,166,39769.1498726852,2008-11-17,03:35:49
39.899193,116.384909,0,173,39769.1499305556,2008-11-17,03:35:54
39.899199,116.384832,0,184,39769.1499884259,2008-11-17,03:35:59
39.8992,116.384765,0,191,39769.1500462963,2008-11-17,03:36:04
39.899176,116.384662,0,195,39769.1501041667,2008-11-17,03:36:09
39.899166,116.384583,0,196,39769.150162037,2008-11-17,03:36:14
39.899153,116.38451,0,204,39769.1502199074,2008-11-17,03:36:19
39.89916,116.384437,0,209,39769.1502777778,2008-11-17,03:36:24
39.899163,116.384386,0,215,39769.1503356481,2008-11-17,03:36:29
39.899145,116.384283,0,220,39769.1503935185,2008-11-17,03:36:34
39.899142,116.384195,0,229,39769.1504513889,2008-11-17,03:36:39
39.899126,116.384115,0,234,39769.1505092593,2008-11-17,03:36:44
39.899116,116.384043,0,242,39769.1505671296,2008-11-17,03:36:49
39.899101,116.383963,0,251,39769.150625,2008-11-17,03:36:54
39.899112,116.383912,0,259,39769.1506828704,2008-11-17,03:36:59
39.899123,116.383864,0,265,39769.1507407407,2008-11-17,03:37:04
39.899132,116.383844,0,265,39769.1507986111,2008-11-17,03:37:09
39.899129,116.383791,0,269,39769.1508564815,2008-11-17,03:37:14
39.899131,116.383706,0,274,39769.1509143518,2008-11-17,03:37:19
39.899134,116.38365,0,279,39769.1509722222,2008-11-17,03:37:24
39.899137,116.383593,0,283,39769.1510300926,2008-11-17,03:37:29
39.899156,116.383553,0,284,39769.151087963,2008-11-17,03:37:34
39.899157,116.38348,0,286,39769.1511458333,2008-11-17,03:37:39
39.899152,116.383405,0,290,39769.1512037037,2008-11-17,03:37:44
39.899144,116.383329,0,295,39769.1512615741,2008-11-17,03:37:49
39.899118,116.383237,0,299,39769.1513194444,2008-11-17,03:37:54
39.899129,116.383151,0,304,39769.1513773148,2008-11-17,03:37:59
39.899133,116.383076,0,310,39769.1514351852,2008-11-17,03:38:04
39.899121,116.383001,0,315,39769.1514930556,2008-11-17,03:38:09
39.89912,116.382945,0,317,39769.1515509259,2008-11-17,03:38:14
39.899124,116.382893,0,315,39769.1516087963,2008-11-17,03:38:19
39.899116,116.382808,0,313,39769.1516666667,2008-11-17,03:38:24
39.899117,116.382751,0,315,39769.151724537,2008-11-17,03:38:29
39.89914,116.382677,0,319,39769.1517824074,2008-11-17,03:38:34
39.899148,116.382609,0,323,39769.1518402778,2008-11-17,03:38:39
39.899149,116.382592,0,325,39769.1518981481,2008-11-17,03:38:44
39.899151,116.382527,0,327,39769.1519560185,2008-11-17,03:38:49
39.899152,116.38246,0,331,39769.1520138889,2008-11-17,03:38:54
39.8991,116.382388,0,326,39769.1520717593,2008-11-17,03:38:59
39.899094,116.382323,0,328,39769.1521296296,2008-11-17,03:39:04
39.89909,116.382263,0,331,39769.1521875,2008-11-17,03:39:09
39.899099,116.382196,0,334,39769.1522453704,2008-11-17,03:39:14
39.899095,116.382067,0,334,39769.1523032407,2008-11-17,03:39:19
39.899107,116.38202,0,337,39769.1523611111,2008-11-17,03:39:24
39.899116,116.381975,0,340,39769.1524189815,2008-11-17,03:39:29
39.899114,116.38192,0,343,39769.1524768519,2008-11-17,03:39:34
39.899112,116.381813,0,346,39769.1525347222,2008-11-17,03:39:39
39.899083,116.381728,0,347,39769.1525925926,2008-11-17,03:39:44
39.899068,116.381659,0,348,39769.152650463,2008-11-17,03:39:49
39.899047,116.381581,0,347,39769.1527083333,2008-11-17,03:39:54
39.899005,116.381455,0,344,39769.1527662037,2008-11-17,03:39:59
39.89898,116.381346,0,344,39769.1528240741,2008-11-17,03:40:04
39.89898,116.381285,0,346,39769.1528819444,2008-11-17,03:40:09
39.898972,116.381234,0,348,39769.1529398148,2008-11-17,03:40:14
39.898954,116.381182,0,348,39769.1529976852,2008-11-17,03:40:19
39.898972,116.38112,0,348,39769.1530555556,2008-11-17,03:40:24
39.898977,116.381038,0,350,39769.1531134259,2008-11-17,03:40:29
39.898991,116.380968,0,352,39769.1531712963,2008-11-17,03:40:34
39.898986,116.380923,0,355,39769.1532291667,2008-11-17,03:40:39
39.898947,116.380839,0,351,39769.153287037,2008-11-17,03:40:44
39.898937,116.380766,0,349,39769.1533449074,2008-11-17,03:40:49
39.898919,116.380681,0,349,39769.1534027778,2008-11-17,03:40:54
39.898926,116.380618,0,351,39769.1534606481,2008-11-17,03:40:59
39.898927,116.380567,0,355,39769.1535185185,2008-11-17,03:41:04
39.898919,116.380481,0,355,39769.1535763889,2008-11-17,03:41:09
39.898933,116.380434,0,359,39769.1536342593,2008-11-17,03:41:14
39.898941,116.380341,0,356,39769.1536921296,2008-11-17,03:41:19
39.898942,116.380272,0,357,39769.15375,2008-11-17,03:41:24
39.89894,116.380212,0,359,39769.1538078704,2008-11-17,03:41:29
39.898954,116.380114,0,361,39769.1538657407,2008-11-17,03:41:34
39.898921,116.380015,0,364,39769.1539236111,2008-11-17,03:41:39
39.898943,116.379912,0,365,39769.1539814815,2008-11-17,03:41:44
39.898951,116.379877,0,368,39769.1540393519,2008-11-17,03:41:49
39.898952,116.379826,0,371,39769.1540972222,2008-11-17,03:41:54
39.898951,116.379763,0,374,39769.1541550926,2008-11-17,03:41:59
39.898941,116.379685,0,372,39769.154212963,2008-11-17,03:42:04
39.898944,116.379664,0,369,39769.1542708333,2008-11-17,03:42:09
39.898944,116.379594,0,364,39769.1543287037,2008-11-17,03:42:14
39.898928,116.379438,0,354,39769.1543865741,2008-11-17,03:42:19
39.898951,116.379392,0,358,39769.1544444444,2008-11-17,03:42:24
39.898978,116.379358,0,356,39769.1545023148,2008-11-17,03:42:29
39.898981,116.379327,0,357,39769.1545601852,2008-11-17,03:42:34
39.89898,116.379298,0,362,39769.1546180556,2008-11-17,03:42:39
39.898984,116.379241,0,366,39769.1546759259,2008-11-17,03:42:44
39.898989,116.379193,0,371,39769.1547337963,2008-11-17,03:42:49
39.898982,116.379159,0,376,39769.1547916667,2008-11-17,03:42:54
39.898953,116.379073,0,381,39769.154849537,2008-11-17,03:42:59
39.898912,116.37899,0,387,39769.1549074074,2008-11-17,03:43:04
39.898822,116.378946,0,392,39769.1549652778,2008-11-17,03:43:09
39.898735,116.378866,0,398,39769.1550231481,2008-11-17,03:43:14
39.898671,116.378733,0,404,39769.1550810185,2008-11-17,03:43:19
39.898604,116.378561,0,410,39769.1551388889,2008-11-17,03:43:24
39.898537,116.378442,0,416,39769.1551967593,2008-11-17,03:43:29
39.898493,116.378398,0,421,39769.1552546296,2008-11-17,03:43:34
39.898478,116.37841,0,427,39769.1553125,2008-11-17,03:43:39
39.898475,116.378424,0,433,39769.1553703704,2008-11-17,03:43:44
39.8985,116.378448,0,439,39769.1554282407,2008-11-17,03:43:49
39.898553,116.378459,0,445,39769.1554861111,2008-11-17,03:43:54
39.898632,116.378518,0,448,39769.1555439815,2008-11-17,03:43:59
39.898706,116.378581,0,453,39769.1556018519,2008-11-17,03:44:04
39.898788,116.378623,0,458,39769.1556597222,2008-11-17,03:44:09
39.898882,116.3787,0,463,39769.1557175926,2008-11-17,03:44:14
39.898971,116.378804,0,468,39769.155775463,2008-11-17,03:44:19
39.899066,116.378908,0,473,39769.1558333333,2008-11-17,03:44:24
39.899159,116.378989,0,478,39769.1558912037,2008-11-17,03:44:29
39.899234,116.379047,0,483,39769.1559490741,2008-11-17,03:44:34
39.899298,116.379181,0,489,39769.1560069444,2008-11-17,03:44:39
39.899309,116.379214,0,494,39769.1560648148,2008-11-17,03:44:44
39.899309,116.379214,0,494,39769.156099537,2008-11-17,03:44:47
39.89931,116.37922,0,495,39769.1561226852,2008-11-17,03:44:49
39.899332,116.37922,0,495,39769.1561805556,2008-11-17,03:44:54
39.899396,116.379162,0,495,39769.1562384259,2008-11-17,03:44:59
39.899426,116.379058,0,495,39769.1562962963,2008-11-17,03:45:04
39.899444,116.378961,0,494,39769.1563541667,2008-11-17,03:45:09
39.899462,116.378873,0,493,39769.156412037,2008-11-17,03:45:14
39.899443,116.378817,0,492,39769.1564699074,2008-11-17,03:45:19
39.899411,116.37879,0,492,39769.1565277778,2008-11-17,03:45:24
39.89935,116.378763,0,491,39769.1565856481,2008-11-17,03:45:29
39.899277,116.378752,0,491,39769.1566435185,2008-11-17,03:45:34
39.899183,116.378673,0,490,39769.1567013889,2008-11-17,03:45:39
39.899118,116.378515,0,489,39769.1567592593,2008-11-17,03:45:44
39.899047,116.378354,0,488,39769.1568171296,2008-11-17,03:45:49
39.898982,116.378205,0,488,39769.156875,2008-11-17,03:45:54
39.898931,116.378161,0,488,39769.1569328704,2008-11-17,03:45:59
39.898874,116.378122,0,487,39769.1569907407,2008-11-17,03:46:04
39.898832,116.378073,0,487,39769.1570486111,2008-11-17,03:46:09
39.898817,116.378007,0,487,39769.1571064815,2008-11-17,03:46:14
39.898811,116.377941,0,488,39769.1571643518,2008-11-17,03:46:19
39.898806,116.37789,0,488,39769.1572222222,2008-11-17,03:46:24
39.898789,116.377879,0,488,39769.1572800926,2008-11-17,03:46:29
39.898752,116.377776,0,488,39769.157337963,2008-11-17,03:46:34
39.898735,116.377674,0,489,39769.1573958333,2008-11-17,03:46:39
39.898742,116.377582,0,489,39769.1574537037,2008-11-17,03:46:44
39.898752,116.377522,0,490,39769.1575115741,2008-11-17,03:46:49
39.898764,116.377476,0,491,39769.1575694444,2008-11-17,03:46:54
39.898778,116.377365,0,491,39769.1576273148,2008-11-17,03:46:59
39.898783,116.37717,0,492,39769.1576851852,2008-11-17,03:47:04
39.898804,116.377008,0,493,39769.1577430556,2008-11-17,03:47:09
39.898832,116.376822,0,493,39769.1578009259,2008-11-17,03:47:14
39.898865,116.376711,0,494,39769.1578587963,2008-11-17,03:47:19
39.8989,116.376643,0,494,39769.1579166667,2008-11-17,03:47:24
39.898922,116.376633,0,493,39769.157974537,2008-11-17,03:47:29
39.898931,116.376742,0,491,39769.1580324074,2008-11-17,03:47:34
39.898948,116.376804,0,490,39769.1580902778,2008-11-17,03:47:39
39.898972,116.376926,0,488,39769.1581481481,2008-11-17,03:47:44
39.899004,116.377024,0,487,39769.1582060185,2008-11-17,03:47:49
39.899048,116.377081,0,485,39769.1582638889,2008-11-17,03:47:54
39.899102,116.376993,0,483,39769.1583217593,2008-11-17,03:47:59
39.899155,116.376885,0,481,39769.1583796296,2008-11-17,03:48:04
39.8992,116.37682,0,481,39769.1584375,2008-11-17,03:48:09
39.899241,116.376903,0,480,39769.1584953704,2008-11-17,03:48:14
39.899267,116.377088,0,479,39769.1585532407,2008-11-17,03:48:19
39.899296,116.377116,0,480,39769.1586111111,2008-11-17,03:48:24
39.899304,116.377198,0,480,39769.1586689815,2008-11-17,03:48:29
39.899336,116.377199,0,480,39769.1587268518,2008-11-17,03:48:34
39.899312,116.377279,0,481,39769.1587847222,2008-11-17,03:48:39
39.899339,116.377254,0,481,39769.1588425926,2008-11-17,03:48:44
39.899249,116.377584,0,482,39769.158900463,2008-11-17,03:48:49
39.899088,116.378083,0,482,39769.1589583333,2008-11-17,03:48:54
39.899023,116.378343,0,482,39769.1590162037,2008-11-17,03:48:59
39.898893,116.378737,0,482,39769.1590740741,2008-11-17,03:49:04
39.898768,116.379016,0,483,39769.1591319444,2008-11-17,03:49:09
39.89872,116.379118,0,483,39769.1591898148,2008-11-17,03:49:14
39.89872,116.379148,0,484,39769.1592476852,2008-11-17,03:49:19
39.898822,116.37905,0,484,39769.1593055556,2008-11-17,03:49:24
39.898884,116.379001,0,485,39769.1593634259,2008-11-17,03:49:29
39.898884,116.379001,0,485,39769.1593981481,2008-11-17,03:49:32
39.898886,116.379003,0,485,39769.1594212963,2008-11-17,03:49:34
39.8989,116.378957,0,485,39769.1594791667,2008-11-17,03:49:39
39.898892,116.378988,0,485,39769.159537037,2008-11-17,03:49:44
39.898874,116.379079,0,485,39769.1595949074,2008-11-17,03:49:49
39.898863,116.379178,0,486,39769.1596527778,2008-11-17,03:49:54
39.898849,116.37924,0,486,39769.1597106481,2008-11-17,03:49:59
39.898849,116.37924,0,486,39769.1597453704,2008-11-17,03:50:02
39.898857,116.379239,0,487,39769.1597685185,2008-11-17,03:50:04
39.898824,116.379272,0,487,39769.1598263889,2008-11-17,03:50:09
39.898787,116.379294,0,488,39769.1598842593,2008-11-17,03:50:14
39.898719,116.379299,0,489,39769.1599421296,2008-11-17,03:50:19
39.898629,116.379316,0,490,39769.16,2008-11-17,03:50:24
39.898548,116.379371,0,490,39769.1600578704,2008-11-17,03:50:29
39.89845,116.379544,0,491,39769.1602314815,2008-11-17,03:50:44
39.89845,116.379556,0,491,39769.1602893519,2008-11-17,03:50:49
39.898544,116.379501,0,489,39769.1603472222,2008-11-17,03:50:54
39.898722,116.379448,0,487,39769.1604050926,2008-11-17,03:50:59
39.898882,116.379364,0,487,39769.160462963,2008-11-17,03:51:04
39.899006,116.379306,0,487,39769.1605208333,2008-11-17,03:51:09
39.899085,116.379258,0,485,39769.1605787037,2008-11-17,03:51:14
39.899126,116.37923,0,485,39769.1606365741,2008-11-17,03:51:19
39.899161,116.379189,0,485,39769.1606944444,2008-11-17,03:51:24
39.89916,116.379153,0,485,39769.1607523148,2008-11-17,03:51:29
39.899166,116.379169,0,486,39769.1608101852,2008-11-17,03:51:34
39.899156,116.379173,0,486,39769.1608680556,2008-11-17,03:51:39
39.899156,116.379173,0,486,39769.1609027778,2008-11-17,03:51:42
39.899154,116.379181,0,486,39769.1609259259,2008-11-17,03:51:44
39.899164,116.379272,0,486,39769.1609837963,2008-11-17,03:51:49
39.899165,116.379377,0,486,39769.1610416667,2008-11-17,03:51:54
39.899185,116.379499,0,486,39769.161099537,2008-11-17,03:51:59
39.899199,116.379517,0,485,39769.1611574074,2008-11-17,03:52:04
39.899231,116.379524,0,485,39769.1612152778,2008-11-17,03:52:09
39.899249,116.379506,0,486,39769.1612731481,2008-11-17,03:52:14
39.899262,116.379471,0,486,39769.1613310185,2008-11-17,03:52:19
39.899292,116.379367,0,487,39769.1613888889,2008-11-17,03:52:24
39.899271,116.379065,0,487,39769.1614467593,2008-11-17,03:52:29
39.899233,116.378853,0,487,39769.1615046296,2008-11-17,03:52:34
39.899175,116.378678,0,487,39769.1615625,2008-11-17,03:52:39
39.899114,116.378571,0,488,39769.1616203704,2008-11-17,03:52:44
39.899042,116.378504,0,488,39769.1616782407,2008-11-17,03:52:49
39.899007,116.378502,0,491,39769.1617361111,2008-11-17,03:52:54
39.899007,116.378502,0,491,39769.1617708333,2008-11-17,03:52:57
39.899005,116.378508,0,495,39769.1617939815,2008-11-17,03:52:59
39.899009,116.378478,0,499,39769.1618518519,2008-11-17,03:53:04
39.899041,116.37842,0,505,39769.1619097222,2008-11-17,03:53:09
39.899066,116.37839,0,516,39769.1619675926,2008-11-17,03:53:14
39.89903,116.378431,0,528,39769.162025463,2008-11-17,03:53:19
39.898942,116.37852,0,540,39769.1620833333,2008-11-17,03:53:24
39.898874,116.378592,0,553,39769.1621412037,2008-11-17,03:53:29
39.898772,116.378664,0,566,39769.1621990741,2008-11-17,03:53:34
39.898649,116.378744,0,584,39769.1622569444,2008-11-17,03:53:39
39.898604,116.378651,0,611,39769.1623148148,2008-11-17,03:53:44
39.898564,116.378482,0,638,39769.1623726852,2008-11-17,03:53:49
39.898492,116.378421,0,657,39769.1624305556,2008-11-17,03:53:54
39.898307,116.378379,0,673,39769.1624884259,2008-11-17,03:53:59
39.898071,116.378216,0,686,39769.1625462963,2008-11-17,03:54:04
39.89784,116.378139,0,699,39769.1626041667,2008-11-17,03:54:09
39.897745,116.378241,0,712,39769.162662037,2008-11-17,03:54:14
39.897938,116.37838,0,724,39769.1627199074,2008-11-17,03:54:19
39.898028,116.378316,0,734,39769.1627777778,2008-11-17,03:54:24
39.898113,116.378313,0,745,39769.1628356481,2008-11-17,03:54:29
39.898252,116.378345,0,759,39769.1628935185,2008-11-17,03:54:34
39.898327,116.378353,0,771,39769.1629513889,2008-11-17,03:54:39
39.898363,116.378363,0,782,39769.1630092593,2008-11-17,03:54:44
39.898322,116.378323,0,795,39769.1630671296,2008-11-17,03:54:49
39.898235,116.378336,0,813,39769.163125,2008-11-17,03:54:54
39.898137,116.378416,0,840,39769.1631828704,2008-11-17,03:54:59
39.898038,116.378497,0,857,39769.1632407407,2008-11-17,03:55:04
39.898056,116.378524,0,880,39769.1632986111,2008-11-17,03:55:09
39.898083,116.37858,0,899,39769.1633564815,2008-11-17,03:55:14
39.898084,116.378673,0,905,39769.1634143519,2008-11-17,03:55:19
39.898106,116.378792,0,912,39769.1634722222,2008-11-17,03:55:24
39.898118,116.378855,0,919,39769.1635300926,2008-11-17,03:55:29
39.89812,116.378913,0,924,39769.163587963,2008-11-17,03:55:34
39.898117,116.378848,0,924,39769.1636458333,2008-11-17,03:55:39
39.898124,116.378795,0,924,39769.1637037037,2008-11-17,03:55:44
39.898187,116.378654,0,925,39769.1637615741,2008-11-17,03:55:49
39.898238,116.378566,0,931,39769.1638194444,2008-11-17,03:55:54
39.898301,116.378504,0,940,39769.1638773148,2008-11-17,03:55:59
39.898321,116.378461,0,947,39769.1639351852,2008-11-17,03:56:04
39.898332,116.378441,0,955,39769.1639930556,2008-11-17,03:56:09
39.898332,116.378441,0,955,39769.1640277778,2008-11-17,03:56:12
39.898327,116.378443,0,970,39769.1640509259,2008-11-17,03:56:14
39.898267,116.378444,0,982,39769.1641087963,2008-11-17,03:56:19
39.898206,116.378436,0,992,39769.1641666667,2008-11-17,03:56:24
39.898181,116.3784,0,1003,39769.164224537,2008-11-17,03:56:29
39.898205,116.378418,0,1015,39769.1642824074,2008-11-17,03:56:34
39.898261,116.378428,0,1027,39769.1643402778,2008-11-17,03:56:39
39.898334,116.37843,0,1044,39769.1643981481,2008-11-17,03:56:44
39.898351,116.378428,0,1062,39769.1644560185,2008-11-17,03:56:49
39.898316,116.378417,0,1070,39769.1645138889,2008-11-17,03:56:54
39.898206,116.378336,0,1077,39769.1645717593,2008-11-17,03:56:59
39.898091,116.378258,0,1082,39769.1646296296,2008-11-17,03:57:04
39.897994,116.378163,0,1089,39769.1646875,2008-11-17,03:57:09
39.897941,116.378073,0,1096,39769.1647453704,2008-11-17,03:57:14
39.897898,116.377944,0,1104,39769.1648032407,2008-11-17,03:57:19
39.897853,116.377835,0,1113,39769.1648611111,2008-11-17,03:57:24
39.897797,116.37781,0,1122,39769.1649189815,2008-11-17,03:57:29
39.897772,116.377767,0,1133,39769.1649768518,2008-11-17,03:57:34
39.897761,116.37772,0,1147,39769.1650347222,2008-11-17,03:57:39
39.897768,116.377695,0,1161,39769.1650925926,2008-11-17,03:57:44
39.897754,116.377693,0,1172,39769.165150463,2008-11-17,03:57:49
39.89769,116.37783,0,1185,39769.1652083333,2008-11-17,03:57:54
39.897655,116.377969,0,1200,39769.1652662037,2008-11-17,03:57:59
39.89772,116.378097,0,1206,39769.1653240741,2008-11-17,03:58:04
39.897782,116.378233,0,1208,39769.1653819444,2008-11-17,03:58:09
39.897824,116.378314,0,1208,39769.1654398148,2008-11-17,03:58:14
39.89788,116.378431,0,1201,39769.1654976852,2008-11-17,03:58:19
39.897904,116.378571,0,1194,39769.1655555556,2008-11-17,03:58:24
39.897941,116.37877,0,1176,39769.1656134259,2008-11-17,03:58:29
39.897977,116.378843,0,1167,39769.1656712963,2008-11-17,03:58:34
39.898066,116.378925,0,1146,39769.1657291667,2008-11-17,03:58:39
39.898145,116.37896,0,1136,39769.165787037,2008-11-17,03:58:44
39.898224,116.378997,0,1129,39769.1658449074,2008-11-17,03:58:49
39.898268,116.378969,0,1120,39769.1659027778,2008-11-17,03:58:54
39.898307,116.378836,0,1109,39769.1659606481,2008-11-17,03:58:59
39.898358,116.378769,0,1094,39769.1660185185,2008-11-17,03:59:04
39.898362,116.378695,0,1082,39769.1660763889,2008-11-17,03:59:09
39.89836,116.378689,0,1070,39769.1661342593,2008-11-17,03:59:14
39.898358,116.378681,0,1050,39769.1661921296,2008-11-17,03:59:19
39.898358,116.378681,0,1050,39769.1662268518,2008-11-17,03:59:22
39.898351,116.378688,0,1043,39769.16625,2008-11-17,03:59:24
39.898343,116.378674,0,1037,39769.1663078704,2008-11-17,03:59:29
39.898325,116.378661,0,1036,39769.1663657407,2008-11-17,03:59:34
39.898275,116.378694,0,1028,39769.1664236111,2008-11-17,03:59:39
39.898247,116.378718,0,1018,39769.1664814815,2008-11-17,03:59:44
39.898034,116.378841,0,952,39769.1665393518,2008-11-17,03:59:49
39.897959,116.378869,0,919,39769.1665972222,2008-11-17,03:59:54
39.897944,116.378878,0,905,39769.1666550926,2008-11-17,03:59:59
39.898308,116.3788,0,823,39769.166712963,2008-11-17,04:00:04
39.898172,116.378889,0,783,39769.1667708333,2008-11-17,04:00:09
39.89814,116.378944,0,776,39769.1668287037,2008-11-17,04:00:14
39.898144,116.37898,0,773,39769.1668865741,2008-11-17,04:00:19
39.898147,116.379006,0,769,39769.1669444444,2008-11-17,04:00:24
39.898156,116.379043,0,766,39769.1670023148,2008-11-17,04:00:29
39.898166,116.379102,0,757,39769.1670601852,2008-11-17,04:00:34
39.898169,116.379151,0,754,39769.1671180556,2008-11-17,04:00:39
39.898174,116.379256,0,746,39769.1671759259,2008-11-17,04:00:44
39.898167,116.379356,0,729,39769.1672337963,2008-11-17,04:00:49
39.898165,116.379398,0,723,39769.1672916667,2008-11-17,04:00:54
39.898156,116.379452,0,718,39769.167349537,2008-11-17,04:00:59
39.898164,116.379517,0,709,39769.1674074074,2008-11-17,04:01:04
39.898175,116.379585,0,695,39769.1674652778,2008-11-17,04:01:09
39.898195,116.379628,0,689,39769.1675231481,2008-11-17,04:01:14
39.898193,116.379658,0,684,39769.1675810185,2008-11-17,04:01:19
39.898201,116.379694,0,679,39769.1676388889,2008-11-17,04:01:24
39.898211,116.379761,0,673,39769.1676967593,2008-11-17,04:01:29
39.898228,116.379825,0,667,39769.1677546296,2008-11-17,04:01:34
39.898229,116.379882,0,660,39769.1678125,2008-11-17,04:01:39
39.898243,116.379964,0,652,39769.1678703704,2008-11-17,04:01:44
39.89826,116.380046,0,639,39769.1679282407,2008-11-17,04:01:49
39.898269,116.380098,0,634,39769.1679861111,2008-11-17,04:01:54
39.898282,116.380189,0,625,39769.1680439815,2008-11-17,04:01:59
39.89828,116.380252,0,619,39769.1681018519,2008-11-17,04:02:04
39.898288,116.380323,0,609,39769.1681597222,2008-11-17,04:02:09
39.8983,116.380382,0,603,39769.1682175926,2008-11-17,04:02:14
39.89832,116.380454,0,596,39769.168275463,2008-11-17,04:02:19
39.898323,116.380518,0,590,39769.1683333333,2008-11-17,04:02:24
39.89859,116.381183,0,586,39769.1683912037,2008-11-17,04:02:29
39.898803,116.381415,0,581,39769.1684490741,2008-11-17,04:02:34
39.898821,116.381575,0,579,39769.1685069444,2008-11-17,04:02:39
39.898804,116.381741,0,573,39769.1685648148,2008-11-17,04:02:44
39.898835,116.381857,0,566,39769.1686226852,2008-11-17,04:02:49
39.898843,116.381946,0,557,39769.1686805556,2008-11-17,04:02:54
39.898861,116.382031,0,545,39769.1687384259,2008-11-17,04:02:59
39.898838,116.382136,0,529,39769.1687962963,2008-11-17,04:03:04
39.898829,116.382241,0,517,39769.1688541667,2008-11-17,04:03:09
39.898836,116.38233,0,508,39769.168912037,2008-11-17,04:03:14
39.89886,116.382394,0,496,39769.1689699074,2008-11-17,04:03:19
39.898862,116.382488,0,481,39769.1690277778,2008-11-17,04:03:24
39.898888,116.38252,0,456,39769.1690856481,2008-11-17,04:03:29
39.898901,116.382572,0,444,39769.1691435185,2008-11-17,04:03:34
39.898906,116.382644,0,429,39769.1692013889,2008-11-17,04:03:39
39.898935,116.382698,0,419,39769.1692592593,2008-11-17,04:03:44
39.898952,116.382753,0,405,39769.1693171296,2008-11-17,04:03:49
39.898988,116.382802,0,390,39769.169375,2008-11-17,04:03:54
39.899008,116.382829,0,380,39769.1694328704,2008-11-17,04:03:59
39.899031,116.382848,0,372,39769.1694907407,2008-11-17,04:04:04
39.899057,116.382887,0,363,39769.1695486111,2008-11-17,04:04:09
39.899072,116.382929,0,350,39769.1696064815,2008-11-17,04:04:14
39.899072,116.383012,0,335,39769.1696643519,2008-11-17,04:04:19
39.899079,116.3831,0,322,39769.1697222222,2008-11-17,04:04:24
39.899118,116.383148,0,313,39769.1697800926,2008-11-17,04:04:29
39.89917,116.383198,0,305,39769.169837963,2008-11-17,04:04:34
39.899179,116.383294,0,292,39769.1698958333,2008-11-17,04:04:39
39.899195,116.383341,0,284,39769.1699537037,2008-11-17,04:04:44
39.899203,116.383402,0,272,39769.1700115741,2008-11-17,04:04:49
39.89922,116.383428,0,264,39769.1700694444,2008-11-17,04:04:54
39.899208,116.38351,0,251,39769.1701273148,2008-11-17,04:04:59
39.899235,116.383565,0,246,39769.1701851852,2008-11-17,04:05:04
39.899238,116.383624,0,241,39769.1702430556,2008-11-17,04:05:09
39.899245,116.383676,0,237,39769.1703009259,2008-11-17,04:05:14
39.899254,116.383735,0,233,39769.1703587963,2008-11-17,04:05:19
39.899254,116.383811,0,226,39769.1704166667,2008-11-17,04:05:24
39.899268,116.383893,0,221,39769.170474537,2008-11-17,04:05:29
39.899262,116.383983,0,209,39769.1705324074,2008-11-17,04:05:34
39.899236,116.384066,0,204,39769.1705902778,2008-11-17,04:05:39
39.89924,116.384121,0,201,39769.1706481481,2008-11-17,04:05:44
39.899244,116.384171,0,195,39769.1707060185,2008-11-17,04:05:49
39.89922,116.38422,0,190,39769.1707638889,2008-11-17,04:05:54
39.899214,116.384284,0,185,39769.1708217593,2008-11-17,04:05:59
39.899212,116.384355,0,181,39769.1708796296,2008-11-17,04:06:04
39.89925,116.384466,0,167,39769.1709375,2008-11-17,04:06:09
39.899258,116.384548,0,161,39769.1709953704,2008-11-17,04:06:14
39.899265,116.384659,0,155,39769.1710532407,2008-11-17,04:06:19
39.899267,116.384759,0,151,39769.1711111111,2008-11-17,04:06:24
39.899277,116.384834,0,145,39769.1711689815,2008-11-17,04:06:29
39.89929,116.384908,0,140,39769.1712268519,2008-11-17,04:06:34
39.899283,116.384971,0,135,39769.1712847222,2008-11-17,04:06:39
39.899288,116.385022,0,130,39769.1713425926,2008-11-17,04:06:44
39.89931,116.385056,0,125,39769.171400463,2008-11-17,04:06:49
39.899335,116.385126,0,118,39769.1714583333,2008-11-17,04:06:54
39.899316,116.385256,0,107,39769.1715162037,2008-11-17,04:06:59
39.899404,116.3853,0,85,39769.1715740741,2008-11-17,04:07:04
39.899435,116.385322,0,81,39769.1716319444,2008-11-17,04:07:09
39.899515,116.385425,0,73,39769.1716898148,2008-11-17,04:07:14
39.899604,116.385375,0,67,39769.1717476852,2008-11-17,04:07:19
39.899603,116.38541,0,66,39769.1718055556,2008-11-17,04:07:24
39.899612,116.385418,0,65,39769.1718634259,2008-11-17,04:07:29
39.899672,116.385417,0,64,39769.1719212963,2008-11-17,04:07:34
39.899684,116.385452,0,61,39769.1719791667,2008-11-17,04:07:39
39.899693,116.385485,0,58,39769.172037037,2008-11-17,04:07:44
39.8997,116.385523,0,57,39769.1720949074,2008-11-17,04:07:49
39.899725,116.385576,0,55,39769.1721527778,2008-11-17,04:07:54
39.899771,116.385609,0,54,39769.1722106481,2008-11-17,04:07:59
39.899796,116.385591,0,51,39769.1722685185,2008-11-17,04:08:04
39.899906,116.385458,0,45,39769.1723263889,2008-11-17,04:08:09
39.899985,116.385429,0,41,39769.1723842593,2008-11-17,04:08:14
39.900049,116.385415,0,38,39769.1724421296,2008-11-17,04:08:19
39.900124,116.385495,0,37,39769.1725,2008-11-17,04:08:24
39.900195,116.385556,0,36,39769.1725578704,2008-11-17,04:08:29
39.900267,116.385577,0,34,39769.1726157407,2008-11-17,04:08:34
39.900331,116.385598,0,32,39769.1726736111,2008-11-17,04:08:39
39.900417,116.385605,0,32,39769.1727314815,2008-11-17,04:08:44
39.900435,116.385639,0,30,39769.1727893518,2008-11-17,04:08:49
39.900449,116.385669,0,28,39769.1728472222,2008-11-17,04:08:54
39.900465,116.385701,0,25,39769.1729050926,2008-11-17,04:08:59
39.900449,116.385804,0,23,39769.172962963,2008-11-17,04:09:04
39.900451,116.385832,0,21,39769.1730208333,2008-11-17,04:09:09
39.900455,116.385879,0,21,39769.1730787037,2008-11-17,04:09:14
39.900521,116.385952,0,23,39769.1731365741,2008-11-17,04:09:19
39.90052,116.386012,0,22,39769.1731944444,2008-11-17,04:09:24
39.900509,116.386068,0,22,39769.1732523148,2008-11-17,04:09:29
39.900503,116.386158,0,23,39769.1733101852,2008-11-17,04:09:34
39.900524,116.386312,0,24,39769.1733680556,2008-11-17,04:09:39
39.900517,116.386384,0,26,39769.1734259259,2008-11-17,04:09:44
39.900512,116.386434,0,25,39769.1734837963,2008-11-17,04:09:49
39.900526,116.3865,0,26,39769.1735416667,2008-11-17,04:09:54
39.900531,116.386567,0,27,39769.173599537,2008-11-17,04:09:59
39.900505,116.386637,0,28,39769.1736574074,2008-11-17,04:10:04
39.900515,116.386685,0,30,39769.1737152778,2008-11-17,04:10:09
39.900518,116.386678,0,31,39769.1737731481,2008-11-17,04:10:14
39.900518,116.386678,0,31,39769.1738078704,2008-11-17,04:10:17
39.900526,116.386677,0,30,39769.1738310185,2008-11-17,04:10:19
39.900527,116.386704,0,29,39769.1738888889,2008-11-17,04:10:24
39.900523,116.386727,0,29,39769.1739467593,2008-11-17,04:10:29
