# Supplementary material for: A location privacy protection method based on blockchain and threshold cryptography
Source: PLoS One. 2025 Jun 4;20(6):e0324551. doi: 10.1371/journal.pone.0324551 (PMC12136415; doi:10.1371/journal.pone.0324551)
Supplement: S1 File — (ZIP) [file pone.0324551.s001.zip › Data/002/Trajectory/20081117104056.plt]

Geolife trajectory
WGS 84
Altitude is in Feet
Reserved 3
0,2,255,My Track,0,0,2,8421376
0
39.899525,116.385806,0,492,39769.4450925926,2008-11-17,10:40:56
39.899216,116.386178,0,661,39769.445150463,2008-11-17,10:41:01
39.899194,116.386139,0,660,39769.4452083333,2008-11-17,10:41:06
39.899176,116.386091,0,657,39769.4452662037,2008-11-17,10:41:11
39.899219,116.385976,0,651,39769.4453240741,2008-11-17,10:41:16
39.8992,116.385964,0,646,39769.4453819444,2008-11-17,10:41:21
39.899136,116.385956,0,640,39769.4454398148,2008-11-17,10:41:26
39.899091,116.385983,0,637,39769.4454976852,2008-11-17,10:41:31
39.899091,116.385983,0,637,39769.4455324074,2008-11-17,10:41:34
39.899084,116.385975,0,636,39769.4455555556,2008-11-17,10:41:36
39.899047,116.385941,0,634,39769.4456134259,2008-11-17,10:41:41
39.899018,116.385971,0,634,39769.4456712963,2008-11-17,10:41:46
39.899013,116.385986,0,635,39769.4457291667,2008-11-17,10:41:51
39.899014,116.385997,0,636,39769.445787037,2008-11-17,10:41:56
39.898956,116.386026,0,636,39769.4458449074,2008-11-17,10:42:01
39.898955,116.386028,0,636,39769.4459027778,2008-11-17,10:42:06
39.898959,116.386024,0,636,39769.4459606481,2008-11-17,10:42:11
39.898959,116.386024,0,636,39769.4459953704,2008-11-17,10:42:14
39.898961,116.386019,0,636,39769.4460185185,2008-11-17,10:42:16
39.898937,116.386021,0,637,39769.4460763889,2008-11-17,10:42:21
39.89892,116.38602,0,638,39769.4461342593,2008-11-17,10:42:26
39.898897,116.386021,0,638,39769.4461921296,2008-11-17,10:42:31
39.898856,116.38602,0,638,39769.44625,2008-11-17,10:42:36
39.898846,116.386012,0,638,39769.4463078704,2008-11-17,10:42:41
39.898694,116.386025,0,639,39769.4463657407,2008-11-17,10:42:46
39.898501,116.385977,0,640,39769.4464236111,2008-11-17,10:42:51
39.898333,116.385841,0,640,39769.4464814815,2008-11-17,10:42:56
39.898233,116.385759,0,640,39769.4465393518,2008-11-17,10:43:01
39.89816,116.385666,0,640,39769.4465972222,2008-11-17,10:43:06
39.898162,116.385493,0,639,39769.4466550926,2008-11-17,10:43:11
39.898052,116.385484,0,639,39769.446712963,2008-11-17,10:43:16
39.897968,116.38545,0,639,39769.4467708333,2008-11-17,10:43:21
39.897926,116.3854,0,638,39769.4468287037,2008-11-17,10:43:26
39.897902,116.385334,0,638,39769.4468865741,2008-11-17,10:43:31
39.897871,116.385273,0,638,39769.4469444444,2008-11-17,10:43:36
39.897795,116.385195,0,638,39769.4470023148,2008-11-17,10:43:41
39.897731,116.385098,0,638,39769.4470601852,2008-11-17,10:43:46
39.897701,116.385004,0,638,39769.4471180556,2008-11-17,10:43:51
39.897692,116.384896,0,638,39769.4471759259,2008-11-17,10:43:56
39.89765,116.384824,0,639,39769.4472337963,2008-11-17,10:44:01
39.897614,116.384756,0,639,39769.4472916667,2008-11-17,10:44:06
39.897589,116.38475,0,639,39769.447349537,2008-11-17,10:44:11
39.897559,116.384752,0,639,39769.4474074074,2008-11-17,10:44:16
39.897523,116.384721,0,640,39769.4474652778,2008-11-17,10:44:21
39.897488,116.38466,0,640,39769.4475231481,2008-11-17,10:44:26
39.897442,116.38465,0,641,39769.4475810185,2008-11-17,10:44:31
39.89741,116.384644,0,641,39769.4476388889,2008-11-17,10:44:36
39.897365,116.384653,0,641,39769.4476967593,2008-11-17,10:44:41
39.89732,116.384678,0,642,39769.4477546296,2008-11-17,10:44:46
39.897294,116.384668,0,642,39769.4478125,2008-11-17,10:44:51
39.897271,116.384659,0,642,39769.4478703704,2008-11-17,10:44:56
39.89726,116.384656,0,642,39769.4479282407,2008-11-17,10:45:01
39.89725,116.384604,0,642,39769.4479861111,2008-11-17,10:45:06
39.897267,116.384567,0,642,39769.4480439815,2008-11-17,10:45:11
39.897221,116.3845,0,642,39769.4481018518,2008-11-17,10:45:16
39.897189,116.384452,0,642,39769.4481597222,2008-11-17,10:45:21
39.897151,116.384372,0,643,39769.4482175926,2008-11-17,10:45:26
39.897142,116.384244,0,643,39769.448275463,2008-11-17,10:45:31
39.897153,116.384127,0,643,39769.4483333333,2008-11-17,10:45:36
39.89714,116.384035,0,643,39769.4483912037,2008-11-17,10:45:41
39.897154,116.383925,0,643,39769.4484490741,2008-11-17,10:45:46
39.897222,116.383919,0,663,39769.4526736111,2008-11-17,10:51:51
39.897763,116.383357,0,670,39769.455625,2008-11-17,10:56:06
39.89773,116.383409,0,668,39769.4556828704,2008-11-17,10:56:11
39.897598,116.38352,0,667,39769.4557407407,2008-11-17,10:56:16
39.897598,116.383597,0,664,39769.4557986111,2008-11-17,10:56:21
39.897554,116.383689,0,662,39769.4558564815,2008-11-17,10:56:26
39.897315,116.383734,0,658,39769.4559143518,2008-11-17,10:56:31
39.897212,116.383791,0,657,39769.4559722222,2008-11-17,10:56:36
39.897192,116.38379,0,658,39769.4560300926,2008-11-17,10:56:41
39.897192,116.38379,0,658,39769.4560648148,2008-11-17,10:56:44
39.897195,116.383786,0,657,39769.456087963,2008-11-17,10:56:46
39.897193,116.383738,0,658,39769.4561458333,2008-11-17,10:56:51
39.89717,116.383704,0,658,39769.4562037037,2008-11-17,10:56:56
39.897183,116.383631,0,659,39769.4562615741,2008-11-17,10:57:01
39.897149,116.383563,0,659,39769.4563194444,2008-11-17,10:57:06
39.89714,116.383502,0,660,39769.4563773148,2008-11-17,10:57:11
39.897129,116.383427,0,660,39769.4564351852,2008-11-17,10:57:16
39.89711,116.383333,0,660,39769.4564930556,2008-11-17,10:57:21
39.89707,116.383248,0,660,39769.4565509259,2008-11-17,10:57:26
39.897052,116.383166,0,660,39769.4566087963,2008-11-17,10:57:31
39.897044,116.383096,0,661,39769.4566666667,2008-11-17,10:57:36
39.897033,116.383024,0,662,39769.456724537,2008-11-17,10:57:41
39.897028,116.382935,0,662,39769.4567824074,2008-11-17,10:57:46
39.897014,116.382867,0,663,39769.4568402778,2008-11-17,10:57:51
39.897014,116.382802,0,663,39769.4568981482,2008-11-17,10:57:56
39.897015,116.382736,0,663,39769.4569560185,2008-11-17,10:58:01
39.897002,116.382673,0,663,39769.4570138889,2008-11-17,10:58:06
39.897021,116.382619,0,662,39769.4570717593,2008-11-17,10:58:11
39.897026,116.382564,0,661,39769.4571296296,2008-11-17,10:58:16
39.897044,116.382436,0,661,39769.4571875,2008-11-17,10:58:21
39.897021,116.382392,0,661,39769.4572453704,2008-11-17,10:58:26
39.897061,116.382354,0,660,39769.4573032407,2008-11-17,10:58:31
39.897003,116.382224,0,659,39769.4573611111,2008-11-17,10:58:36
39.896988,116.382089,0,658,39769.4574189815,2008-11-17,10:58:41
39.896932,116.382029,0,656,39769.4574768519,2008-11-17,10:58:46
39.896959,116.3819,0,655,39769.4575347222,2008-11-17,10:58:51
39.896949,116.381824,0,653,39769.4575925926,2008-11-17,10:58:56
39.896934,116.381723,0,652,39769.457650463,2008-11-17,10:59:01
39.896935,116.381634,0,650,39769.4577083333,2008-11-17,10:59:06
39.896938,116.38157,0,649,39769.4577662037,2008-11-17,10:59:11
39.896923,116.381522,0,647,39769.4578240741,2008-11-17,10:59:16
39.896897,116.381469,0,645,39769.4578819444,2008-11-17,10:59:21
39.896907,116.381287,0,642,39769.4579398148,2008-11-17,10:59:26
39.896935,116.381153,0,640,39769.4579976852,2008-11-17,10:59:31
39.896917,116.381044,0,638,39769.4580555556,2008-11-17,10:59:36
39.896922,116.380967,0,636,39769.4581134259,2008-11-17,10:59:41
39.896949,116.380906,0,633,39769.4581712963,2008-11-17,10:59:46
39.896917,116.380837,0,631,39769.4582291667,2008-11-17,10:59:51
39.896883,116.380768,0,629,39769.458287037,2008-11-17,10:59:56
39.896888,116.380672,0,627,39769.4583449074,2008-11-17,11:00:01
39.896884,116.380572,0,625,39769.4584027778,2008-11-17,11:00:06
39.896904,116.380443,0,623,39769.4584606481,2008-11-17,11:00:11
39.896932,116.380308,0,620,39769.4585185185,2008-11-17,11:00:16
39.897012,116.38013,0,618,39769.4585763889,2008-11-17,11:00:21
39.897063,116.38001,0,616,39769.4586342593,2008-11-17,11:00:26
39.897058,116.37992,0,614,39769.4586921296,2008-11-17,11:00:31
39.897134,116.379768,0,612,39769.45875,2008-11-17,11:00:36
39.897124,116.379691,0,613,39769.4588078704,2008-11-17,11:00:41
39.897133,116.379641,0,612,39769.4588657407,2008-11-17,11:00:46
39.897136,116.379597,0,611,39769.4589236111,2008-11-17,11:00:51
39.897133,116.379506,0,607,39769.4589814815,2008-11-17,11:00:56
39.897114,116.379425,0,601,39769.4590393519,2008-11-17,11:01:01
39.897065,116.379342,0,597,39769.4590972222,2008-11-17,11:01:06
39.897005,116.379263,0,589,39769.4591550926,2008-11-17,11:01:11
39.897005,116.379233,0,586,39769.459212963,2008-11-17,11:01:16
39.897049,116.379172,0,582,39769.4592708333,2008-11-17,11:01:21
39.897076,116.379114,0,580,39769.4593287037,2008-11-17,11:01:26
39.897055,116.37908,0,578,39769.4593865741,2008-11-17,11:01:31
39.896977,116.378982,0,576,39769.4594444444,2008-11-17,11:01:36
39.896988,116.378851,0,573,39769.4595023148,2008-11-17,11:01:41
39.89697,116.378801,0,571,39769.4595601852,2008-11-17,11:01:46
39.896922,116.378773,0,568,39769.4596180556,2008-11-17,11:01:51
39.896898,116.378725,0,566,39769.4596759259,2008-11-17,11:01:56
39.896862,116.378721,0,564,39769.4597337963,2008-11-17,11:02:01
39.896827,116.378721,0,564,39769.4597916667,2008-11-17,11:02:06
39.896807,116.378723,0,563,39769.459849537,2008-11-17,11:02:11
39.896828,116.378689,0,562,39769.4599074074,2008-11-17,11:02:16
39.896793,116.378686,0,563,39769.4599652778,2008-11-17,11:02:21
39.896776,116.378696,0,563,39769.4600231481,2008-11-17,11:02:26
39.896776,116.378696,0,563,39769.4600578704,2008-11-17,11:02:29
39.896774,116.378701,0,563,39769.4600810185,2008-11-17,11:02:31
39.896733,116.378685,0,565,39769.4601388889,2008-11-17,11:02:36
39.896721,116.378659,0,565,39769.4601967593,2008-11-17,11:02:41
39.896705,116.378644,0,565,39769.4602546296,2008-11-17,11:02:46
39.896676,116.378664,0,567,39769.4603125,2008-11-17,11:02:51
39.896658,116.378688,0,568,39769.4603703704,2008-11-17,11:02:56
39.896636,116.37869,0,569,39769.4604282407,2008-11-17,11:03:01
39.896631,116.37868,0,569,39769.4604861111,2008-11-17,11:03:06
39.896649,116.378669,0,571,39769.4605439815,2008-11-17,11:03:11
39.896583,116.378684,0,572,39769.4606018519,2008-11-17,11:03:16
39.896513,116.378676,0,574,39769.4606597222,2008-11-17,11:03:21
39.896492,116.378672,0,574,39769.4607175926,2008-11-17,11:03:26
39.896546,116.378607,0,574,39769.460775463,2008-11-17,11:03:31
39.896524,116.378596,0,574,39769.4608333333,2008-11-17,11:03:36
39.896505,116.378603,0,575,39769.4608912037,2008-11-17,11:03:41
39.896512,116.378596,0,575,39769.4609490741,2008-11-17,11:03:46
39.896514,116.378594,0,575,39769.4610069444,2008-11-17,11:03:51
39.896506,116.3786,0,575,39769.4610648148,2008-11-17,11:03:56
39.896512,116.378604,0,575,39769.4611226852,2008-11-17,11:04:01
39.896519,116.378604,0,574,39769.4611805556,2008-11-17,11:04:06
39.896519,116.378604,0,574,39769.4612152778,2008-11-17,11:04:09
39.896513,116.378602,0,574,39769.4612384259,2008-11-17,11:04:11
39.896489,116.378612,0,575,39769.4612962963,2008-11-17,11:04:16
39.896475,116.378624,0,576,39769.4613541667,2008-11-17,11:04:21
39.896472,116.378629,0,576,39769.461412037,2008-11-17,11:04:26
39.896475,116.378635,0,576,39769.4614699074,2008-11-17,11:04:31
39.896475,116.378635,0,576,39769.4615046296,2008-11-17,11:04:34
39.896469,116.378634,0,576,39769.4615277778,2008-11-17,11:04:36
39.896437,116.378643,0,579,39769.4617013889,2008-11-17,11:04:51
39.896437,116.378646,0,579,39769.461875,2008-11-17,11:05:06
39.896439,116.378646,0,579,39769.4619907407,2008-11-17,11:05:16
39.896441,116.378646,0,579,39769.4620486111,2008-11-17,11:05:21
39.896441,116.378646,0,579,39769.4621412037,2008-11-17,11:05:29
39.896443,116.378647,0,579,39769.4621643518,2008-11-17,11:05:31
39.896517,116.378626,0,579,39769.4622222222,2008-11-17,11:05:36
39.896778,116.378555,0,580,39769.4622800926,2008-11-17,11:05:41
39.897053,116.378509,0,580,39769.462337963,2008-11-17,11:05:46
39.897238,116.37848,0,576,39769.4623958333,2008-11-17,11:05:51
39.897342,116.378415,0,573,39769.4624537037,2008-11-17,11:05:56
39.897377,116.378391,0,571,39769.4625115741,2008-11-17,11:06:01
39.897377,116.378392,0,570,39769.4625694444,2008-11-17,11:06:06
39.897377,116.378392,0,570,39769.4626041667,2008-11-17,11:06:09
39.897378,116.378392,0,570,39769.4626273148,2008-11-17,11:06:11
39.897807,116.378146,0,579,39769.4626851852,2008-11-17,11:06:16
39.898009,116.378086,0,584,39769.4627430556,2008-11-17,11:06:21
39.898056,116.378156,0,589,39769.4628009259,2008-11-17,11:06:26
39.898064,116.378188,0,593,39769.4628587963,2008-11-17,11:06:31
39.898091,116.378194,0,596,39769.4629166667,2008-11-17,11:06:36
39.898121,116.378095,0,598,39769.462974537,2008-11-17,11:06:41
39.898108,116.377862,0,601,39769.4630324074,2008-11-17,11:06:46
39.898096,116.377554,0,604,39769.4630902778,2008-11-17,11:06:51
39.89807,116.377178,0,607,39769.4631481481,2008-11-17,11:06:56
39.898073,116.376722,0,610,39769.4632060185,2008-11-17,11:07:01
39.89807,116.376201,0,613,39769.4632638889,2008-11-17,11:07:06
39.898025,116.375674,0,615,39769.4633217593,2008-11-17,11:07:11
39.897993,116.375139,0,618,39769.4633796296,2008-11-17,11:07:16
39.897994,116.374556,0,619,39769.4634375,2008-11-17,11:07:21
39.89798,116.373964,0,621,39769.4634953704,2008-11-17,11:07:26
39.89796,116.373365,0,623,39769.4635532407,2008-11-17,11:07:31
39.897945,116.372777,0,625,39769.4636111111,2008-11-17,11:07:36
39.897929,116.372269,0,627,39769.4636689815,2008-11-17,11:07:41
39.897896,116.371862,0,629,39769.4637268518,2008-11-17,11:07:46
39.897876,116.371773,0,630,39769.4637847222,2008-11-17,11:07:51
39.897863,116.371784,0,631,39769.4638425926,2008-11-17,11:07:56
39.897858,116.371705,0,632,39769.463900463,2008-11-17,11:08:01
39.897825,116.371506,0,633,39769.4639583333,2008-11-17,11:08:06
39.897813,116.371291,0,633,39769.4640162037,2008-11-17,11:08:11
39.897835,116.371128,0,633,39769.4640740741,2008-11-17,11:08:16
39.897832,116.37093,0,635,39769.4641319444,2008-11-17,11:08:21
39.897797,116.370611,0,637,39769.4641898148,2008-11-17,11:08:26
39.89781,116.370209,0,638,39769.4642476852,2008-11-17,11:08:31
39.897805,116.369727,0,641,39769.4643055556,2008-11-17,11:08:36
39.897796,116.36923,0,644,39769.4643634259,2008-11-17,11:08:41
39.897791,116.368918,0,650,39769.4644212963,2008-11-17,11:08:46
39.89796,116.368768,0,655,39769.4644791667,2008-11-17,11:08:51
39.898267,116.368743,0,659,39769.464537037,2008-11-17,11:08:56
39.898573,116.368709,0,665,39769.4645949074,2008-11-17,11:09:01
39.898909,116.368684,0,667,39769.4646527778,2008-11-17,11:09:06
39.899282,116.36866,0,668,39769.4647106482,2008-11-17,11:09:11
39.899657,116.368626,0,672,39769.4647685185,2008-11-17,11:09:16
39.900091,116.368631,0,665,39769.4648263889,2008-11-17,11:09:21
39.900519,116.36862,0,663,39769.4648842593,2008-11-17,11:09:26
39.900964,116.368633,0,661,39769.4649421296,2008-11-17,11:09:31
39.901391,116.368611,0,669,39769.465,2008-11-17,11:09:36
39.901698,116.368557,0,686,39769.4650578704,2008-11-17,11:09:41
39.901853,116.368547,0,694,39769.4651157407,2008-11-17,11:09:46
39.901986,116.368516,0,694,39769.4651736111,2008-11-17,11:09:51
39.902164,116.368465,0,681,39769.4652314815,2008-11-17,11:09:56
39.902779,116.368319,0,632,39769.4652893519,2008-11-17,11:10:01
39.903184,116.368253,0,631,39769.4653472222,2008-11-17,11:10:06
39.903451,116.368334,0,626,39769.4654050926,2008-11-17,11:10:11
39.903467,116.368504,0,625,39769.465462963,2008-11-17,11:10:16
39.903577,116.36851,0,629,39769.4655208333,2008-11-17,11:10:21
39.903599,116.368499,0,638,39769.4655787037,2008-11-17,11:10:26
39.903607,116.368474,0,636,39769.4656365741,2008-11-17,11:10:31
39.903638,116.368437,0,635,39769.4656944444,2008-11-17,11:10:36
39.904164,116.368261,0,636,39769.4657523148,2008-11-17,11:10:41
39.904664,116.368066,0,637,39769.4658101852,2008-11-17,11:10:46
39.90514,116.367885,0,635,39769.4658680556,2008-11-17,11:10:51
39.905332,116.367853,0,634,39769.4659259259,2008-11-17,11:10:56
39.905889,116.367651,0,589,39769.4659837963,2008-11-17,11:11:01
39.906011,116.367639,0,590,39769.4660416667,2008-11-17,11:11:06
39.90603,116.367643,0,593,39769.466099537,2008-11-17,11:11:11
39.90604,116.36765,0,593,39769.4661574074,2008-11-17,11:11:16
39.906048,116.367657,0,593,39769.4662152778,2008-11-17,11:11:21
39.906048,116.367657,0,593,39769.46625,2008-11-17,11:11:24
39.906055,116.367663,0,594,39769.4662731481,2008-11-17,11:11:26
39.906051,116.367674,0,593,39769.4663310185,2008-11-17,11:11:31
39.906015,116.367675,0,588,39769.4663888889,2008-11-17,11:11:36
39.90597,116.367669,0,586,39769.4664467593,2008-11-17,11:11:41
39.905951,116.367669,0,584,39769.4665046296,2008-11-17,11:11:46
39.905937,116.367676,0,582,39769.4665625,2008-11-17,11:11:51
39.905918,116.367687,0,580,39769.4666203704,2008-11-17,11:11:56
39.905899,116.367691,0,577,39769.4666782407,2008-11-17,11:12:01
39.905885,116.367696,0,575,39769.4667361111,2008-11-17,11:12:06
39.905879,116.3677,0,574,39769.4667939815,2008-11-17,11:12:11
39.905879,116.3677,0,574,39769.4668287037,2008-11-17,11:12:14
39.905875,116.367703,0,573,39769.4668518519,2008-11-17,11:12:16
39.905618,116.367762,0,559,39769.4669097222,2008-11-17,11:12:21
39.905418,116.367612,0,543,39769.4669675926,2008-11-17,11:12:26
39.905388,116.367535,0,544,39769.467025463,2008-11-17,11:12:31
39.905469,116.367444,0,550,39769.4670833333,2008-11-17,11:12:36
39.905739,116.367433,0,550,39769.4671412037,2008-11-17,11:12:41
39.90605,116.367526,0,519,39769.4671990741,2008-11-17,11:12:46
39.906458,116.367672,0,484,39769.4672569444,2008-11-17,11:12:51
39.906716,116.367795,0,463,39769.4673148148,2008-11-17,11:12:56
39.906892,116.367872,0,450,39769.4673726852,2008-11-17,11:13:01
39.907045,116.367908,0,440,39769.4674305556,2008-11-17,11:13:06
39.907095,116.367926,0,438,39769.4674884259,2008-11-17,11:13:11
39.907145,116.367915,0,438,39769.4675462963,2008-11-17,11:13:16
39.907191,116.367888,0,432,39769.4676041667,2008-11-17,11:13:21
39.907244,116.367965,0,435,39769.467662037,2008-11-17,11:13:26
39.90729,116.368123,0,438,39769.4677199074,2008-11-17,11:13:31
39.907287,116.368246,0,465,39769.4677777778,2008-11-17,11:13:36
39.907286,116.368526,0,487,39769.4678356481,2008-11-17,11:13:41
39.907265,116.368925,0,497,39769.4678935185,2008-11-17,11:13:46
39.907264,116.368941,0,507,39769.4679513889,2008-11-17,11:13:51
39.907253,116.36897,0,514,39769.4680092593,2008-11-17,11:13:56
39.907293,116.36915,0,503,39769.4680671296,2008-11-17,11:14:01
39.907309,116.369342,0,495,39769.468125,2008-11-17,11:14:06
39.907341,116.36953,0,490,39769.4681828704,2008-11-17,11:14:11
39.907451,116.369826,0,478,39769.4682407407,2008-11-17,11:14:16
39.907478,116.370154,0,470,39769.4682986111,2008-11-17,11:14:21
39.907358,116.370465,0,469,39769.4683564815,2008-11-17,11:14:26
39.907256,116.370515,0,462,39769.4684143519,2008-11-17,11:14:31
39.907089,116.370513,0,438,39769.4684722222,2008-11-17,11:14:36
39.906854,116.370338,0,411,39769.4685300926,2008-11-17,11:14:41
39.906588,116.370207,0,390,39769.468587963,2008-11-17,11:14:46
39.906297,116.370185,0,383,39769.4686458333,2008-11-17,11:14:51
39.906066,116.370036,0,379,39769.4687037037,2008-11-17,11:14:56
39.905809,116.36991,0,378,39769.4687615741,2008-11-17,11:15:01
39.905575,116.369814,0,380,39769.4688194444,2008-11-17,11:15:06
39.905483,116.369695,0,384,39769.4688773148,2008-11-17,11:15:11
39.905489,116.369603,0,391,39769.4689351852,2008-11-17,11:15:16
39.905555,116.369481,0,394,39769.4689930556,2008-11-17,11:15:21
39.905619,116.36945,0,395,39769.4690509259,2008-11-17,11:15:26
39.905628,116.369474,0,395,39769.4691087963,2008-11-17,11:15:31
39.905644,116.369497,0,394,39769.4691666667,2008-11-17,11:15:36
39.905659,116.369511,0,394,39769.469224537,2008-11-17,11:15:41
39.905699,116.369508,0,392,39769.4692824074,2008-11-17,11:15:46
39.905716,116.369435,0,390,39769.4693402778,2008-11-17,11:15:51
39.905746,116.369262,0,386,39769.4693981481,2008-11-17,11:15:56
39.905709,116.368584,0,381,39769.4694560185,2008-11-17,11:16:01
39.905684,116.367905,0,380,39769.4695138889,2008-11-17,11:16:06
39.905788,116.367339,0,381,39769.4695717593,2008-11-17,11:16:11
39.906062,116.366866,0,381,39769.4696296296,2008-11-17,11:16:16
39.906046,116.366158,0,380,39769.4696875,2008-11-17,11:16:21
39.906,116.365487,0,381,39769.4697453704,2008-11-17,11:16:26
39.906092,116.364793,0,383,39769.4698032407,2008-11-17,11:16:31
39.90618,116.364105,0,388,39769.4698611111,2008-11-17,11:16:36
39.906247,116.363481,0,390,39769.4699189815,2008-11-17,11:16:41
39.90604,116.362694,0,381,39769.4699768518,2008-11-17,11:16:46
39.90584,116.361844,0,373,39769.4700347222,2008-11-17,11:16:51
39.905783,116.361117,0,370,39769.4700925926,2008-11-17,11:16:56
39.905678,116.360383,0,363,39769.470150463,2008-11-17,11:17:01
39.905665,116.359714,0,349,39769.4702083333,2008-11-17,11:17:06
39.905701,116.359077,0,341,39769.4702662037,2008-11-17,11:17:11
39.905762,116.35853,0,339,39769.4703240741,2008-11-17,11:17:16
39.905899,116.358152,0,326,39769.4703819444,2008-11-17,11:17:21
39.905982,116.358142,0,319,39769.4704398148,2008-11-17,11:17:26
39.906064,116.358089,0,318,39769.4704976852,2008-11-17,11:17:31
39.90615,116.357879,0,327,39769.4705555556,2008-11-17,11:17:36
39.906058,116.357485,0,330,39769.4706134259,2008-11-17,11:17:41
39.905939,116.356989,0,329,39769.4706712963,2008-11-17,11:17:46
39.905909,116.356533,0,346,39769.4707291667,2008-11-17,11:17:51
39.90595,116.356046,0,360,39769.470787037,2008-11-17,11:17:56
39.90601,116.355544,0,365,39769.4708449074,2008-11-17,11:18:01
39.906,116.354957,0,357,39769.4709027778,2008-11-17,11:18:06
39.906094,116.354391,0,346,39769.4709606481,2008-11-17,11:18:11
39.906272,116.353863,0,349,39769.4710185185,2008-11-17,11:18:16
39.906352,116.353334,0,352,39769.4710763889,2008-11-17,11:18:21
39.906373,116.352884,0,353,39769.4711342593,2008-11-17,11:18:26
39.906365,116.35251,0,342,39769.4711921296,2008-11-17,11:18:31
39.906393,116.352308,0,318,39769.47125,2008-11-17,11:18:36
39.906411,116.352269,0,321,39769.4713078704,2008-11-17,11:18:41
39.906431,116.352229,0,318,39769.4713657407,2008-11-17,11:18:46
39.906478,116.352093,0,317,39769.4714236111,2008-11-17,11:18:51
39.906519,116.35194,0,305,39769.4714814815,2008-11-17,11:18:56
39.906225,116.351557,0,277,39769.4715393518,2008-11-17,11:19:01
39.90601,116.351188,0,266,39769.4715972222,2008-11-17,11:19:06
39.905871,116.350788,0,260,39769.4716550926,2008-11-17,11:19:11
39.905836,116.350399,0,257,39769.471712963,2008-11-17,11:19:16
39.90581,116.349914,0,252,39769.4717708333,2008-11-17,11:19:21
39.905783,116.34934,0,249,39769.4718287037,2008-11-17,11:19:26
39.905791,116.348782,0,249,39769.4718865741,2008-11-17,11:19:31
39.905791,116.348227,0,250,39769.4719444444,2008-11-17,11:19:36
39.905783,116.347819,0,256,39769.4720023148,2008-11-17,11:19:41
39.90582,116.347454,0,257,39769.4720601852,2008-11-17,11:19:46
39.905793,116.347115,0,258,39769.4721180556,2008-11-17,11:19:51
39.905798,116.346832,0,256,39769.4721759259,2008-11-17,11:19:56
39.90602,116.34654,0,238,39769.4722337963,2008-11-17,11:20:01
39.90627,116.346526,0,247,39769.4722916667,2008-11-17,11:20:06
39.906525,116.346541,0,276,39769.472349537,2008-11-17,11:20:11
39.906854,116.346557,0,299,39769.4724074074,2008-11-17,11:20:16
39.90712,116.346596,0,316,39769.4724652778,2008-11-17,11:20:21
39.907298,116.34658,0,332,39769.4725231482,2008-11-17,11:20:26
39.907304,116.346538,0,347,39769.4725810185,2008-11-17,11:20:31
39.907285,116.346508,0,359,39769.4726388889,2008-11-17,11:20:36
39.907309,116.346523,0,366,39769.4726967593,2008-11-17,11:20:41
39.907386,116.346543,0,376,39769.4727546296,2008-11-17,11:20:46
39.907505,116.346517,0,388,39769.4728125,2008-11-17,11:20:51
39.907821,116.346419,0,370,39769.4728703704,2008-11-17,11:20:56
39.908142,116.346416,0,344,39769.4729282407,2008-11-17,11:21:01
39.908515,116.3465,0,327,39769.4729861111,2008-11-17,11:21:06
39.908974,116.346549,0,304,39769.4730439815,2008-11-17,11:21:11
39.909315,116.346628,0,315,39769.4731018519,2008-11-17,11:21:16
39.909686,116.346637,0,323,39769.4731597222,2008-11-17,11:21:21
39.91011,116.346658,0,337,39769.4732175926,2008-11-17,11:21:26
39.910499,116.346669,0,362,39769.473275463,2008-11-17,11:21:31
39.910854,116.346687,0,385,39769.4733333333,2008-11-17,11:21:36
39.911157,116.346792,0,400,39769.4733912037,2008-11-17,11:21:41
39.911387,116.346632,0,393,39769.4734490741,2008-11-17,11:21:46
39.911482,116.346477,0,372,39769.4735069444,2008-11-17,11:21:51
39.91151,116.34645,0,376,39769.4735648148,2008-11-17,11:21:56
39.911543,116.34642,0,382,39769.4736226852,2008-11-17,11:22:01
39.911641,116.346415,0,357,39769.4736805556,2008-11-17,11:22:06
39.911782,116.346376,0,341,39769.4737384259,2008-11-17,11:22:11
39.911911,116.346395,0,327,39769.4737962963,2008-11-17,11:22:16
39.911991,116.346436,0,316,39769.4738541667,2008-11-17,11:22:21
39.91207,116.346509,0,284,39769.473912037,2008-11-17,11:22:26
39.912136,116.346573,0,248,39769.4739699074,2008-11-17,11:22:31
39.912143,116.346591,0,239,39769.4740277778,2008-11-17,11:22:36
39.912201,116.346746,0,212,39769.4740856481,2008-11-17,11:22:41
39.912261,116.346789,0,201,39769.4741435185,2008-11-17,11:22:46
39.912406,116.346784,0,192,39769.4742013889,2008-11-17,11:22:51
39.912555,116.346822,0,193,39769.4742592593,2008-11-17,11:22:56
39.912766,116.346787,0,199,39769.4743171296,2008-11-17,11:23:01
39.913128,116.346838,0,191,39769.474375,2008-11-17,11:23:06
39.913522,116.346948,0,186,39769.4744328704,2008-11-17,11:23:11
39.913966,116.347076,0,178,39769.4744907407,2008-11-17,11:23:16
39.914474,116.347206,0,159,39769.4745486111,2008-11-17,11:23:21
39.915017,116.347377,0,129,39769.4746064815,2008-11-17,11:23:26
39.915588,116.347427,0,97,39769.4746643519,2008-11-17,11:23:31
39.916034,116.347446,0,94,39769.4747222222,2008-11-17,11:23:36
39.916379,116.347458,0,100,39769.4747800926,2008-11-17,11:23:41
39.916505,116.347472,0,100,39769.474837963,2008-11-17,11:23:46
39.916523,116.347474,0,92,39769.4748958333,2008-11-17,11:23:51
39.916547,116.347483,0,91,39769.4749537037,2008-11-17,11:23:56
39.916635,116.347445,0,86,39769.4750115741,2008-11-17,11:24:01
39.916736,116.347422,0,84,39769.4750694444,2008-11-17,11:24:06
39.916739,116.347456,0,85,39769.4751273148,2008-11-17,11:24:11
39.916746,116.34747,0,94,39769.4751851852,2008-11-17,11:24:16
39.916746,116.34747,0,94,39769.4752199074,2008-11-17,11:24:19
39.916752,116.347478,0,97,39769.4752430556,2008-11-17,11:24:21
39.916741,116.347449,0,98,39769.4753009259,2008-11-17,11:24:26
39.916738,116.347435,0,99,39769.4753587963,2008-11-17,11:24:31
39.916736,116.347341,0,114,39769.4754166667,2008-11-17,11:24:36
39.916736,116.347305,0,116,39769.475474537,2008-11-17,11:24:41
39.916787,116.34727,0,119,39769.4755324074,2008-11-17,11:24:46
39.916877,116.347305,0,127,39769.4755902778,2008-11-17,11:24:51
39.916963,116.347238,0,116,39769.4756481481,2008-11-17,11:24:56
39.917055,116.347084,0,103,39769.4757060185,2008-11-17,11:25:01
39.917113,116.346764,0,95,39769.4757638889,2008-11-17,11:25:06
39.917087,116.346301,0,89,39769.4758217593,2008-11-17,11:25:11
39.91711,116.345829,0,82,39769.4758796296,2008-11-17,11:25:16
39.917136,116.345308,0,78,39769.4759375,2008-11-17,11:25:21
39.917162,116.344757,0,77,39769.4759953704,2008-11-17,11:25:26
39.917143,116.344225,0,79,39769.4760532407,2008-11-17,11:25:31
39.917102,116.343815,0,92,39769.4761111111,2008-11-17,11:25:36
39.917071,116.343462,0,109,39769.4761689815,2008-11-17,11:25:41
39.917061,116.343104,0,132,39769.4762268519,2008-11-17,11:25:46
39.917086,116.342727,0,143,39769.4762847222,2008-11-17,11:25:51
39.917114,116.342281,0,146,39769.4763425926,2008-11-17,11:25:56
39.917126,116.341798,0,159,39769.476400463,2008-11-17,11:26:01
39.917091,116.341251,0,165,39769.4764583333,2008-11-17,11:26:06
39.917051,116.340732,0,171,39769.4765162037,2008-11-17,11:26:11
39.91698,116.34025,0,164,39769.4765740741,2008-11-17,11:26:16
39.917,116.339924,0,154,39769.4766319444,2008-11-17,11:26:21
39.916937,116.339673,0,146,39769.4766898148,2008-11-17,11:26:26
39.91691,116.339628,0,142,39769.4767476852,2008-11-17,11:26:31
39.916901,116.339608,0,145,39769.4768055556,2008-11-17,11:26:36
39.916886,116.339465,0,151,39769.4768634259,2008-11-17,11:26:41
39.916957,116.339218,0,166,39769.4769212963,2008-11-17,11:26:46
39.916988,116.338889,0,155,39769.4769791667,2008-11-17,11:26:51
39.917234,116.338709,0,184,39769.477037037,2008-11-17,11:26:56
39.917507,116.338574,0,217,39769.4770949074,2008-11-17,11:27:01
39.917818,116.338456,0,251,39769.4771527778,2008-11-17,11:27:06
39.918167,116.338427,0,263,39769.4772106481,2008-11-17,11:27:11
39.918574,116.338376,0,273,39769.4772685185,2008-11-17,11:27:16
39.919007,116.338377,0,275,39769.4773263889,2008-11-17,11:27:21
39.919442,116.338398,0,284,39769.4773842593,2008-11-17,11:27:26
39.919858,116.33842,0,305,39769.4774421296,2008-11-17,11:27:31
39.920262,116.338404,0,324,39769.4775,2008-11-17,11:27:36
39.920512,116.338399,0,345,39769.4775578704,2008-11-17,11:27:41
39.920524,116.338376,0,336,39769.4776157407,2008-11-17,11:27:46
39.920531,116.338389,0,339,39769.4776736111,2008-11-17,11:27:51
39.920702,116.338361,0,315,39769.4777314815,2008-11-17,11:27:56
39.920913,116.338336,0,313,39769.4777893518,2008-11-17,11:28:01
39.921031,116.33826,0,319,39769.4778472222,2008-11-17,11:28:06
39.921114,116.338198,0,310,39769.4779050926,2008-11-17,11:28:11
39.921139,116.338169,0,303,39769.477962963,2008-11-17,11:28:16
39.921287,116.338041,0,280,39769.4780208333,2008-11-17,11:28:21
39.921485,116.337974,0,276,39769.4780787037,2008-11-17,11:28:26
39.921716,116.337897,0,278,39769.4781365741,2008-11-17,11:28:31
39.921968,116.337809,0,283,39769.4781944444,2008-11-17,11:28:36
39.922262,116.337771,0,286,39769.4782523148,2008-11-17,11:28:41
39.922613,116.337768,0,287,39769.4783101852,2008-11-17,11:28:46
39.923074,116.337725,0,296,39769.4783680556,2008-11-17,11:28:51
39.923532,116.337767,0,295,39769.4784259259,2008-11-17,11:28:56
39.923969,116.337703,0,284,39769.4784837963,2008-11-17,11:29:01
39.924364,116.337666,0,282,39769.4785416667,2008-11-17,11:29:06
39.924777,116.337624,0,280,39769.478599537,2008-11-17,11:29:11
39.925173,116.337536,0,298,39769.4786574074,2008-11-17,11:29:16
39.925574,116.337447,0,313,39769.4787152778,2008-11-17,11:29:21
39.926,116.337459,0,306,39769.4787731481,2008-11-17,11:29:26
39.926362,116.337424,0,302,39769.4788310185,2008-11-17,11:29:31
39.926647,116.337381,0,315,39769.4788888889,2008-11-17,11:29:36
39.926853,116.337396,0,310,39769.4789467593,2008-11-17,11:29:41
39.927084,116.337377,0,313,39769.4790046296,2008-11-17,11:29:46
39.927344,116.337364,0,303,39769.4790625,2008-11-17,11:29:51
39.927511,116.337435,0,298,39769.4791203704,2008-11-17,11:29:56
39.927677,116.337552,0,269,39769.4791782407,2008-11-17,11:30:01
39.927765,116.337554,0,248,39769.4792361111,2008-11-17,11:30:06
39.927793,116.337587,0,255,39769.4792939815,2008-11-17,11:30:11
39.927775,116.337593,0,255,39769.4793518518,2008-11-17,11:30:16
39.927747,116.337604,0,255,39769.4794097222,2008-11-17,11:30:21
39.927712,116.337609,0,255,39769.4794675926,2008-11-17,11:30:26
39.927653,116.33766,0,256,39769.479525463,2008-11-17,11:30:31
39.927546,116.337891,0,257,39769.4795833333,2008-11-17,11:30:36
39.927448,116.338,0,259,39769.4796412037,2008-11-17,11:30:41
39.927394,116.338015,0,259,39769.4796990741,2008-11-17,11:30:46
39.927328,116.337998,0,259,39769.4797569444,2008-11-17,11:30:51
39.927265,116.338007,0,259,39769.4798148148,2008-11-17,11:30:56
39.927203,116.337969,0,257,39769.4798726852,2008-11-17,11:31:01
39.927165,116.337923,0,255,39769.4799305556,2008-11-17,11:31:06
39.927123,116.337922,0,256,39769.4799884259,2008-11-17,11:31:11
39.927061,116.337949,0,256,39769.4800462963,2008-11-17,11:31:16
39.927019,116.33795,0,254,39769.4801041667,2008-11-17,11:31:21
39.927011,116.337947,0,252,39769.480162037,2008-11-17,11:31:26
39.92701,116.337946,0,252,39769.4802199074,2008-11-17,11:31:31
39.927008,116.337944,0,251,39769.4802777778,2008-11-17,11:31:36
39.927014,116.33794,0,251,39769.4803356482,2008-11-17,11:31:41
39.927014,116.33794,0,251,39769.4803703704,2008-11-17,11:31:44
39.927021,116.337933,0,251,39769.4803935185,2008-11-17,11:31:46
39.927027,116.337924,0,250,39769.4804513889,2008-11-17,11:31:51
39.927034,116.337915,0,249,39769.4805092593,2008-11-17,11:31:56
39.927034,116.337915,0,249,39769.4805439815,2008-11-17,11:31:59
39.927032,116.337912,0,248,39769.4805671296,2008-11-17,11:32:01
39.92702,116.33785,0,245,39769.480625,2008-11-17,11:32:06
39.927026,116.337834,0,245,39769.4806828704,2008-11-17,11:32:11
39.927026,116.337834,0,245,39769.4807175926,2008-11-17,11:32:14
39.927033,116.337828,0,244,39769.4807407407,2008-11-17,11:32:16
39.927043,116.337824,0,243,39769.4807986111,2008-11-17,11:32:21
39.927062,116.337711,0,240,39769.4808564815,2008-11-17,11:32:26
39.927039,116.337527,0,231,39769.4809143519,2008-11-17,11:32:31
39.926994,116.337361,0,225,39769.4809722222,2008-11-17,11:32:36
39.927009,116.33727,0,217,39769.4810300926,2008-11-17,11:32:41
39.927033,116.337115,0,209,39769.481087963,2008-11-17,11:32:46
39.927009,116.337026,0,208,39769.4811458333,2008-11-17,11:32:51
39.926995,116.336985,0,206,39769.4812037037,2008-11-17,11:32:56
39.926945,116.336948,0,205,39769.4812615741,2008-11-17,11:33:01
39.926901,116.336854,0,187,39769.4813194444,2008-11-17,11:33:06
39.926868,116.336768,0,178,39769.4813773148,2008-11-17,11:33:11
39.926781,116.336723,0,177,39769.4814351852,2008-11-17,11:33:16
39.926715,116.336633,0,180,39769.4814930556,2008-11-17,11:33:21
39.92667,116.336636,0,177,39769.4815509259,2008-11-17,11:33:26
39.926647,116.336672,0,174,39769.4816087963,2008-11-17,11:33:31
39.926624,116.336728,0,170,39769.4816666667,2008-11-17,11:33:36
39.926582,116.336744,0,166,39769.481724537,2008-11-17,11:33:41
39.926532,116.336753,0,163,39769.4817824074,2008-11-17,11:33:46
39.926521,116.336751,0,162,39769.4818402778,2008-11-17,11:33:51
39.926513,116.336752,0,161,39769.4818981481,2008-11-17,11:33:56
39.926511,116.336752,0,161,39769.4819560185,2008-11-17,11:34:01
39.926512,116.336752,0,161,39769.4820138889,2008-11-17,11:34:06
39.926512,116.336752,0,161,39769.4820486111,2008-11-17,11:34:09
39.926511,116.336751,0,161,39769.4820717593,2008-11-17,11:34:11
39.926432,116.336791,0,159,39769.4821296296,2008-11-17,11:34:16
39.926407,116.336852,0,158,39769.4821875,2008-11-17,11:34:21
39.926382,116.336857,0,158,39769.4822453704,2008-11-17,11:34:26
39.923882,116.330836,0,185,39769.4849652778,2008-11-17,11:38:21
39.926251,116.337274,0,213,39769.4850231481,2008-11-17,11:38:26
39.926249,116.337289,0,218,39769.4850810185,2008-11-17,11:38:31
39.92625,116.337292,0,219,39769.4851388889,2008-11-17,11:38:36
39.926255,116.337293,0,220,39769.4851967593,2008-11-17,11:38:41
39.92626,116.337298,0,219,39769.4852546296,2008-11-17,11:38:46
39.92626,116.337298,0,219,39769.4852893518,2008-11-17,11:38:49
39.926261,116.337298,0,219,39769.4853125,2008-11-17,11:38:51
39.92627,116.337311,0,218,39769.4853703704,2008-11-17,11:38:56
39.92627,116.337311,0,218,39769.4854050926,2008-11-17,11:38:59
39.926267,116.337313,0,218,39769.4854282407,2008-11-17,11:39:01
39.926267,116.337353,0,215,39769.4854861111,2008-11-17,11:39:06
39.926272,116.337381,0,183,39769.4855439815,2008-11-17,11:39:11
39.926273,116.337473,0,183,39769.4856018518,2008-11-17,11:39:16
39.926248,116.337518,0,180,39769.4856597222,2008-11-17,11:39:21
39.926251,116.337504,0,177,39769.4857175926,2008-11-17,11:39:26
39.926256,116.337603,0,176,39769.485775463,2008-11-17,11:39:31
39.926248,116.337613,0,183,39769.4858333333,2008-11-17,11:39:36
39.926246,116.337631,0,191,39769.4858912037,2008-11-17,11:39:41
39.926274,116.337919,0,197,39769.4884375,2008-11-17,11:43:21
39.926292,116.338042,0,194,39769.4884953704,2008-11-17,11:43:26
39.926324,116.338086,0,190,39769.4885532407,2008-11-17,11:43:31
39.926303,116.338024,0,194,39769.4886111111,2008-11-17,11:43:36
39.926294,116.338008,0,194,39769.4886689815,2008-11-17,11:43:41
39.926294,116.338008,0,194,39769.4887037037,2008-11-17,11:43:44
39.926293,116.338003,0,194,39769.4887268519,2008-11-17,11:43:46
39.92626,116.337932,0,194,39769.4887847222,2008-11-17,11:43:51
39.926236,116.337634,0,195,39769.4888425926,2008-11-17,11:43:56
39.926213,116.337612,0,195,39769.488900463,2008-11-17,11:44:01
39.926227,116.337556,0,195,39769.4889583333,2008-11-17,11:44:06
39.926216,116.337478,0,194,39769.4890162037,2008-11-17,11:44:11
39.92619,116.3374,0,194,39769.4890740741,2008-11-17,11:44:16
39.926168,116.337334,0,194,39769.4891319444,2008-11-17,11:44:21
39.926153,116.337253,0,192,39769.4891898148,2008-11-17,11:44:26
39.926164,116.337191,0,192,39769.4892476852,2008-11-17,11:44:31
39.926164,116.337126,0,192,39769.4893055556,2008-11-17,11:44:36
39.926162,116.337052,0,193,39769.4893634259,2008-11-17,11:44:41
39.926173,116.337034,0,194,39769.4894212963,2008-11-17,11:44:46
39.926194,116.337068,0,193,39769.4894791667,2008-11-17,11:44:51
39.926191,116.337079,0,193,39769.489537037,2008-11-17,11:44:56
39.926189,116.337077,0,193,39769.4895949074,2008-11-17,11:45:01
39.926189,116.337077,0,193,39769.4896296296,2008-11-17,11:45:04
39.926182,116.337076,0,193,39769.4896527778,2008-11-17,11:45:06
39.926157,116.337076,0,194,39769.4897106481,2008-11-17,11:45:11
39.926157,116.337076,0,194,39769.4897453704,2008-11-17,11:45:14
39.92615,116.33707,0,192,39769.4897685185,2008-11-17,11:45:16
39.92616,116.337073,0,192,39769.4898263889,2008-11-17,11:45:21
39.926166,116.337072,0,192,39769.4898842593,2008-11-17,11:45:26
39.926169,116.337075,0,192,39769.4899421296,2008-11-17,11:45:31
39.926169,116.337075,0,192,39769.4899768519,2008-11-17,11:45:34
39.926167,116.337078,0,192,39769.49,2008-11-17,11:45:36
39.926184,116.337132,0,190,39769.4900578704,2008-11-17,11:45:41
39.92619,116.337224,0,189,39769.4901157407,2008-11-17,11:45:46
39.926219,116.337349,0,188,39769.4901736111,2008-11-17,11:45:51
39.926219,116.337349,0,188,39769.4902083333,2008-11-17,11:45:54
39.926226,116.33735,0,188,39769.4902314815,2008-11-17,11:45:56
39.926223,116.337362,0,188,39769.4902893519,2008-11-17,11:46:01
39.926222,116.337362,0,188,39769.4903472222,2008-11-17,11:46:06
39.926219,116.337362,0,188,39769.4904050926,2008-11-17,11:46:11
39.92622,116.337362,0,188,39769.490462963,2008-11-17,11:46:16
39.926219,116.337364,0,188,39769.4905208333,2008-11-17,11:46:21
39.926215,116.337365,0,188,39769.4905787037,2008-11-17,11:46:26
39.926216,116.337365,0,188,39769.4906365741,2008-11-17,11:46:31
39.926218,116.337363,0,188,39769.4906944444,2008-11-17,11:46:36
39.926216,116.337359,0,188,39769.4907523148,2008-11-17,11:46:41
39.926213,116.337358,0,188,39769.4908101852,2008-11-17,11:46:46
39.926213,116.337358,0,188,39769.4908449074,2008-11-17,11:46:49
39.92621,116.337356,0,188,39769.4908680556,2008-11-17,11:46:51
39.926203,116.337276,0,190,39769.4909259259,2008-11-17,11:46:56
39.926186,116.337266,0,192,39769.4909837963,2008-11-17,11:47:01
39.926186,116.337266,0,192,39769.4910185185,2008-11-17,11:47:04
39.926229,116.337529,0,222,39769.4938194444,2008-11-17,11:51:06
39.92625,116.337611,0,223,39769.4938773148,2008-11-17,11:51:11
39.92625,116.337611,0,223,39769.493912037,2008-11-17,11:51:14
39.926254,116.337612,0,223,39769.4939351852,2008-11-17,11:51:16
39.926245,116.337611,0,223,39769.4939930556,2008-11-17,11:51:21
39.926237,116.337613,0,224,39769.4940509259,2008-11-17,11:51:26
39.926237,116.337613,0,224,39769.4940856481,2008-11-17,11:51:29
39.926239,116.337615,0,224,39769.4941087963,2008-11-17,11:51:31
39.926251,116.337688,0,225,39769.4941666667,2008-11-17,11:51:36
39.926246,116.337828,0,229,39769.494224537,2008-11-17,11:51:41
39.926214,116.337826,0,229,39769.4942824074,2008-11-17,11:51:46
39.926203,116.337811,0,229,39769.4943402778,2008-11-17,11:51:51
39.926203,116.337811,0,229,39769.494375,2008-11-17,11:51:54
39.926203,116.337809,0,229,39769.4943981481,2008-11-17,11:51:56
39.926212,116.337804,0,229,39769.4944560185,2008-11-17,11:52:01
39.926216,116.337738,0,230,39769.4945138889,2008-11-17,11:52:06
39.926221,116.337689,0,230,39769.4945717593,2008-11-17,11:52:11
39.926221,116.337689,0,230,39769.4946064815,2008-11-17,11:52:14
39.926225,116.337686,0,229,39769.4946296296,2008-11-17,11:52:16
39.92621,116.337732,0,228,39769.4946875,2008-11-17,11:52:21
39.926218,116.337763,0,229,39769.4947453704,2008-11-17,11:52:26
39.92622,116.337806,0,228,39769.4948032407,2008-11-17,11:52:31
39.92621,116.337759,0,228,39769.4948611111,2008-11-17,11:52:36
39.926211,116.337757,0,228,39769.4949189815,2008-11-17,11:52:41
39.926214,116.337754,0,229,39769.4949768518,2008-11-17,11:52:46
39.926215,116.337748,0,229,39769.4950347222,2008-11-17,11:52:51
39.926215,116.337748,0,229,39769.4950694444,2008-11-17,11:52:54
39.926216,116.33774,0,229,39769.4950925926,2008-11-17,11:52:56
39.926244,116.33732,0,231,39769.495150463,2008-11-17,11:53:01
39.926212,116.33723,0,235,39769.4952083333,2008-11-17,11:53:06
39.926183,116.33721,0,235,39769.4952662037,2008-11-17,11:53:11
39.926208,116.337275,0,233,39769.4953240741,2008-11-17,11:53:16
39.926223,116.337308,0,232,39769.4953819444,2008-11-17,11:53:21
39.926242,116.337325,0,231,39769.4954398148,2008-11-17,11:53:26
39.926246,116.337319,0,229,39769.4954976852,2008-11-17,11:53:31
39.926245,116.337317,0,228,39769.4955555556,2008-11-17,11:53:36
39.926242,116.337316,0,228,39769.4956134259,2008-11-17,11:53:41
39.926244,116.337318,0,228,39769.4956712963,2008-11-17,11:53:46
39.926244,116.337318,0,228,39769.4957060185,2008-11-17,11:53:49
39.92624,116.337319,0,228,39769.4957291667,2008-11-17,11:53:51
39.92623,116.337309,0,228,39769.495787037,2008-11-17,11:53:56
39.926228,116.337307,0,228,39769.4958449074,2008-11-17,11:54:01
39.92623,116.337306,0,228,39769.4959027778,2008-11-17,11:54:06
39.926234,116.337308,0,228,39769.4959606482,2008-11-17,11:54:11
39.926234,116.337308,0,228,39769.4959953704,2008-11-17,11:54:14
39.926241,116.337307,0,228,39769.4960185185,2008-11-17,11:54:16
39.926248,116.337262,0,226,39769.4960763889,2008-11-17,11:54:21
39.926226,116.337263,0,225,39769.4961342593,2008-11-17,11:54:26
39.92623,116.337264,0,225,39769.4961921296,2008-11-17,11:54:31
39.926229,116.337265,0,225,39769.49625,2008-11-17,11:54:36
39.926226,116.337267,0,225,39769.4963078704,2008-11-17,11:54:41
39.926226,116.33727,0,224,39769.4963657407,2008-11-17,11:54:46
39.926226,116.337275,0,224,39769.4964236111,2008-11-17,11:54:51
39.926231,116.337274,0,224,39769.4964814815,2008-11-17,11:54:56
39.926237,116.337274,0,224,39769.4965393519,2008-11-17,11:55:01
39.926237,116.337274,0,224,39769.4965740741,2008-11-17,11:55:04
39.926231,116.337274,0,224,39769.4965972222,2008-11-17,11:55:06
39.926184,116.337537,0,279,39769.5058564815,2008-11-17,12:08:26
39.926174,116.337702,0,282,39769.5059143519,2008-11-17,12:08:31
39.926149,116.337724,0,284,39769.5059722222,2008-11-17,12:08:36
39.926147,116.337734,0,285,39769.5060300926,2008-11-17,12:08:41
39.926141,116.337735,0,285,39769.506087963,2008-11-17,12:08:46
39.926141,116.337735,0,285,39769.5061226852,2008-11-17,12:08:49
39.926138,116.337733,0,286,39769.5061458333,2008-11-17,12:08:51
39.926157,116.337641,0,281,39769.5062037037,2008-11-17,12:08:56
39.926163,116.337602,0,279,39769.5062615741,2008-11-17,12:09:01
39.926178,116.33761,0,275,39769.5063194444,2008-11-17,12:09:06
39.926178,116.33761,0,275,39769.5063541667,2008-11-17,12:09:09
39.92618,116.337608,0,274,39769.5063773148,2008-11-17,12:09:11
39.92619,116.337603,0,273,39769.5064351852,2008-11-17,12:09:16
39.926196,116.337602,0,272,39769.5064930556,2008-11-17,12:09:21
39.926195,116.337602,0,272,39769.5065509259,2008-11-17,12:09:26
39.926191,116.337601,0,272,39769.5066087963,2008-11-17,12:09:31
39.926189,116.337602,0,272,39769.5066666667,2008-11-17,12:09:36
39.926189,116.3376,0,272,39769.506724537,2008-11-17,12:09:41
39.926187,116.3376,0,272,39769.5067824074,2008-11-17,12:09:46
39.926185,116.337596,0,272,39769.5068402778,2008-11-17,12:09:51
39.926185,116.337596,0,272,39769.506875,2008-11-17,12:09:54
39.926189,116.337593,0,272,39769.5068981481,2008-11-17,12:09:56
39.926222,116.337572,0,272,39769.5069560185,2008-11-17,12:10:01
39.926224,116.337571,0,271,39769.5070138889,2008-11-17,12:10:06
39.92622,116.337574,0,271,39769.5070717593,2008-11-17,12:10:11
39.926215,116.337576,0,271,39769.5071296296,2008-11-17,12:10:16
39.926221,116.337574,0,271,39769.5071875,2008-11-17,12:10:21
39.926222,116.337572,0,272,39769.5072453704,2008-11-17,12:10:26
39.926224,116.337569,0,272,39769.5073032407,2008-11-17,12:10:31
39.926224,116.337567,0,272,39769.5073611111,2008-11-17,12:10:36
39.926223,116.337565,0,272,39769.5074189815,2008-11-17,12:10:41
39.926221,116.337564,0,272,39769.5074768519,2008-11-17,12:10:46
39.926217,116.337564,0,272,39769.5075347222,2008-11-17,12:10:51
39.926216,116.337564,0,271,39769.5075925926,2008-11-17,12:10:56
39.926215,116.337565,0,271,39769.507650463,2008-11-17,12:11:01
39.926215,116.337565,0,271,39769.5076851852,2008-11-17,12:11:04
39.926207,116.337568,0,271,39769.5077083333,2008-11-17,12:11:06
39.926212,116.337673,0,270,39769.5077662037,2008-11-17,12:11:11
39.926212,116.337673,0,270,39769.5078009259,2008-11-17,12:11:14
39.926219,116.337678,0,271,39769.5078240741,2008-11-17,12:11:16
39.926202,116.337619,0,272,39769.5078819444,2008-11-17,12:11:21
39.926187,116.337522,0,278,39769.5079398148,2008-11-17,12:11:26
39.926187,116.337522,0,278,39769.507974537,2008-11-17,12:11:29
39.926187,116.337519,0,279,39769.5079976852,2008-11-17,12:11:31
39.926186,116.33751,0,279,39769.5080555556,2008-11-17,12:11:36
39.926184,116.337506,0,279,39769.5081134259,2008-11-17,12:11:41
39.926184,116.337506,0,279,39769.5081481481,2008-11-17,12:11:44
39.926186,116.337509,0,279,39769.5081712963,2008-11-17,12:11:46
39.926211,116.337557,0,277,39769.5082291667,2008-11-17,12:11:51
39.926226,116.337601,0,277,39769.508287037,2008-11-17,12:11:56
39.926232,116.337622,0,276,39769.5083449074,2008-11-17,12:12:01
39.926236,116.337622,0,276,39769.5084027778,2008-11-17,12:12:06
39.926243,116.337621,0,276,39769.5084606481,2008-11-17,12:12:11
39.92625,116.337619,0,276,39769.5085185185,2008-11-17,12:12:16
39.92625,116.337619,0,276,39769.5085532407,2008-11-17,12:12:19
39.926251,116.337617,0,276,39769.5085763889,2008-11-17,12:12:21
39.926229,116.337571,0,278,39769.5086342593,2008-11-17,12:12:26
39.926208,116.337527,0,277,39769.5086921296,2008-11-17,12:12:31
39.926211,116.337525,0,277,39769.50875,2008-11-17,12:12:36
39.92621,116.337529,0,276,39769.5088078704,2008-11-17,12:12:41
39.926213,116.337531,0,276,39769.5088657407,2008-11-17,12:12:46
39.926217,116.337533,0,276,39769.5089236111,2008-11-17,12:12:51
39.92622,116.337536,0,276,39769.5089814815,2008-11-17,12:12:56
39.926217,116.337537,0,276,39769.5090393518,2008-11-17,12:13:01
39.926217,116.337537,0,276,39769.5090740741,2008-11-17,12:13:04
39.926215,116.337535,0,276,39769.5090972222,2008-11-17,12:13:06
39.926195,116.337481,0,280,39769.5091550926,2008-11-17,12:13:11
39.926184,116.337475,0,281,39769.509212963,2008-11-17,12:13:16
39.926181,116.337475,0,281,39769.5092708333,2008-11-17,12:13:21
39.926188,116.337474,0,281,39769.5093287037,2008-11-17,12:13:26
39.926195,116.337474,0,280,39769.5093865741,2008-11-17,12:13:31
39.926198,116.337476,0,280,39769.5094444444,2008-11-17,12:13:36
39.926197,116.337478,0,280,39769.5095023148,2008-11-17,12:13:41
39.926199,116.337477,0,280,39769.5095601852,2008-11-17,12:13:46
39.926205,116.337475,0,280,39769.5096180556,2008-11-17,12:13:51
39.926212,116.337473,0,280,39769.5096759259,2008-11-17,12:13:56
39.926219,116.337472,0,279,39769.5097337963,2008-11-17,12:14:01
39.926222,116.337471,0,278,39769.5097916667,2008-11-17,12:14:06
39.926222,116.337471,0,278,39769.5098263889,2008-11-17,12:14:09
39.92622,116.337471,0,277,39769.509849537,2008-11-17,12:14:11
39.92623,116.337468,0,276,39769.5099074074,2008-11-17,12:14:16
39.92624,116.337466,0,275,39769.5099652778,2008-11-17,12:14:21
39.926247,116.337464,0,275,39769.5100231481,2008-11-17,12:14:26
39.926247,116.337464,0,275,39769.5100578704,2008-11-17,12:14:29
39.926254,116.337464,0,274,39769.5100810185,2008-11-17,12:14:31
39.926251,116.337481,0,272,39769.5101388889,2008-11-17,12:14:36
39.926235,116.337509,0,268,39769.5101967593,2008-11-17,12:14:41
39.926241,116.33751,0,267,39769.5102546296,2008-11-17,12:14:46
39.926239,116.337508,0,267,39769.5103125,2008-11-17,12:14:51
39.926238,116.337506,0,267,39769.5103703704,2008-11-17,12:14:56
39.926236,116.337504,0,267,39769.5104282407,2008-11-17,12:15:01
39.926235,116.337504,0,266,39769.5104861111,2008-11-17,12:15:06
39.926235,116.337504,0,266,39769.5105208333,2008-11-17,12:15:09
39.926235,116.337505,0,266,39769.5105439815,2008-11-17,12:15:11
39.926236,116.337491,0,268,39769.5106018518,2008-11-17,12:15:16
39.926225,116.337502,0,269,39769.5106597222,2008-11-17,12:15:21
39.92624,116.337515,0,269,39769.5107175926,2008-11-17,12:15:26
39.92624,116.337515,0,269,39769.5107523148,2008-11-17,12:15:29
39.926232,116.337517,0,268,39769.510775463,2008-11-17,12:15:31
39.926224,116.337505,0,268,39769.5108333333,2008-11-17,12:15:36
39.926222,116.337507,0,269,39769.5108912037,2008-11-17,12:15:41
39.926222,116.337507,0,269,39769.5109490741,2008-11-17,12:15:46
39.926224,116.337507,0,269,39769.5110069444,2008-11-17,12:15:51
39.926229,116.337506,0,268,39769.5110648148,2008-11-17,12:15:56
39.926233,116.337507,0,268,39769.5111226852,2008-11-17,12:16:01
39.926229,116.337508,0,267,39769.5111805556,2008-11-17,12:16:06
39.926224,116.337509,0,267,39769.5112384259,2008-11-17,12:16:11
39.926226,116.337506,0,267,39769.5112962963,2008-11-17,12:16:16
39.926224,116.337505,0,267,39769.5113541667,2008-11-17,12:16:21
39.926226,116.337502,0,267,39769.511412037,2008-11-17,12:16:26
39.926228,116.3375,0,267,39769.5114699074,2008-11-17,12:16:31
39.92623,116.3375,0,266,39769.5115277778,2008-11-17,12:16:36
39.92623,116.337501,0,266,39769.5115856482,2008-11-17,12:16:41
39.926229,116.337502,0,266,39769.5116435185,2008-11-17,12:16:46
39.926232,116.337502,0,266,39769.5117013889,2008-11-17,12:16:51
39.926232,116.337502,0,266,39769.5117361111,2008-11-17,12:16:54
39.926237,116.337501,0,267,39769.5117592593,2008-11-17,12:16:56
39.926246,116.337498,0,267,39769.5118171296,2008-11-17,12:17:01
39.926252,116.337495,0,267,39769.511875,2008-11-17,12:17:06
39.926255,116.337492,0,267,39769.5119328704,2008-11-17,12:17:11
39.926252,116.337492,0,267,39769.5119907407,2008-11-17,12:17:16
39.926257,116.337491,0,267,39769.5120486111,2008-11-17,12:17:21
39.926262,116.33749,0,268,39769.5121064815,2008-11-17,12:17:26
39.926263,116.337489,0,268,39769.5121643519,2008-11-17,12:17:31
39.926259,116.337491,0,268,39769.5122222222,2008-11-17,12:17:36
39.926257,116.337493,0,268,39769.5122800926,2008-11-17,12:17:41
39.926254,116.337494,0,268,39769.512337963,2008-11-17,12:17:46
39.92625,116.337495,0,268,39769.5123958333,2008-11-17,12:17:51
39.926246,116.337496,0,268,39769.5124537037,2008-11-17,12:17:56
39.926241,116.337496,0,268,39769.5125115741,2008-11-17,12:18:01
39.926241,116.337495,0,268,39769.5125694444,2008-11-17,12:18:06
39.926241,116.337495,0,268,39769.5126041667,2008-11-17,12:18:09
39.92624,116.337498,0,268,39769.5126273148,2008-11-17,12:18:11
39.926231,116.337499,0,268,39769.5126851852,2008-11-17,12:18:16
39.926236,116.337496,0,268,39769.5127430556,2008-11-17,12:18:21
39.926242,116.337494,0,268,39769.5128009259,2008-11-17,12:18:26
39.926245,116.337494,0,267,39769.5128587963,2008-11-17,12:18:31
39.926245,116.337493,0,267,39769.5129166667,2008-11-17,12:18:36
39.926243,116.337493,0,267,39769.512974537,2008-11-17,12:18:41
39.926246,116.337491,0,266,39769.5130324074,2008-11-17,12:18:46
39.926245,116.337492,0,266,39769.5130902778,2008-11-17,12:18:51
39.926248,116.337493,0,267,39769.5131481481,2008-11-17,12:18:56
39.926247,116.337493,0,267,39769.5132060185,2008-11-17,12:19:01
39.926248,116.337493,0,267,39769.5132638889,2008-11-17,12:19:06
39.926249,116.337493,0,267,39769.5133217593,2008-11-17,12:19:11
39.92625,116.337494,0,267,39769.5133796296,2008-11-17,12:19:16
39.92625,116.337495,0,268,39769.5134375,2008-11-17,12:19:21
39.926248,116.337495,0,268,39769.5134953704,2008-11-17,12:19:26
39.926247,116.337497,0,268,39769.5135532407,2008-11-17,12:19:31
39.926242,116.3375,0,268,39769.5136111111,2008-11-17,12:19:36
39.926238,116.337503,0,269,39769.5136689815,2008-11-17,12:19:41
39.926237,116.337504,0,269,39769.5137268519,2008-11-17,12:19:46
39.926237,116.337507,0,270,39769.5137847222,2008-11-17,12:19:51
39.926237,116.337507,0,270,39769.5138194444,2008-11-17,12:19:54
39.926237,116.337502,0,269,39769.5138425926,2008-11-17,12:19:56
39.926242,116.337488,0,270,39769.513900463,2008-11-17,12:20:01
39.926247,116.337461,0,269,39769.5139583333,2008-11-17,12:20:06
39.926239,116.337424,0,269,39769.5140162037,2008-11-17,12:20:11
39.926233,116.337413,0,268,39769.5140740741,2008-11-17,12:20:16
39.926223,116.337398,0,269,39769.5141319444,2008-11-17,12:20:21
39.926225,116.337442,0,270,39769.5141898148,2008-11-17,12:20:26
39.926238,116.337476,0,265,39769.5142476852,2008-11-17,12:20:31
39.92623,116.337488,0,264,39769.5143055556,2008-11-17,12:20:36
39.926222,116.337491,0,264,39769.5143634259,2008-11-17,12:20:41
39.926222,116.337492,0,264,39769.5144212963,2008-11-17,12:20:46
39.926222,116.337492,0,264,39769.5144560185,2008-11-17,12:20:49
39.926217,116.337494,0,264,39769.5144791667,2008-11-17,12:20:51
39.926213,116.337505,0,265,39769.514537037,2008-11-17,12:20:56
39.926212,116.337555,0,266,39769.5145949074,2008-11-17,12:21:01
39.926199,116.33761,0,266,39769.5146527778,2008-11-17,12:21:06
39.9262,116.3376,0,265,39769.5147106481,2008-11-17,12:21:11
39.9262,116.3376,0,265,39769.5147453704,2008-11-17,12:21:14
39.9262,116.3376,0,265,39769.5147685185,2008-11-17,12:21:16
39.926201,116.337582,0,266,39769.5148263889,2008-11-17,12:21:21
39.926209,116.337568,0,267,39769.5148842593,2008-11-17,12:21:26
39.926211,116.337568,0,267,39769.5149421296,2008-11-17,12:21:31
39.926207,116.337569,0,267,39769.515,2008-11-17,12:21:36
39.926207,116.337569,0,268,39769.5150578704,2008-11-17,12:21:41
39.926207,116.337569,0,268,39769.5150925926,2008-11-17,12:21:44
39.926209,116.33757,0,268,39769.5151157407,2008-11-17,12:21:46
39.926221,116.337548,0,267,39769.5151736111,2008-11-17,12:21:51
39.926215,116.337226,0,245,39769.5349652778,2008-11-17,12:50:21
39.926211,116.337195,0,244,39769.5350231482,2008-11-17,12:50:26
39.926215,116.337198,0,243,39769.5350810185,2008-11-17,12:50:31
39.92622,116.3372,0,242,39769.5351388889,2008-11-17,12:50:36
39.926225,116.337203,0,242,39769.5351967593,2008-11-17,12:50:41
39.926225,116.337206,0,242,39769.5352546296,2008-11-17,12:50:46
39.926222,116.33721,0,242,39769.5353125,2008-11-17,12:50:51
39.926221,116.337214,0,242,39769.5353703704,2008-11-17,12:50:56
39.92622,116.337218,0,243,39769.5354282407,2008-11-17,12:51:01
39.926223,116.337225,0,243,39769.5354861111,2008-11-17,12:51:06
39.92623,116.337228,0,243,39769.5355439815,2008-11-17,12:51:11
39.926228,116.337228,0,243,39769.5356018519,2008-11-17,12:51:16
39.926225,116.337229,0,243,39769.5356597222,2008-11-17,12:51:21
39.92622,116.337231,0,243,39769.5357175926,2008-11-17,12:51:26
39.926217,116.337232,0,243,39769.535775463,2008-11-17,12:51:31
39.926214,116.337231,0,243,39769.5358333333,2008-11-17,12:51:36
39.926215,116.337231,0,243,39769.5358912037,2008-11-17,12:51:41
39.926215,116.337232,0,243,39769.5359490741,2008-11-17,12:51:46
39.926211,116.337232,0,242,39769.5360069444,2008-11-17,12:51:51
39.926204,116.337233,0,242,39769.5360648148,2008-11-17,12:51:56
39.926205,116.337232,0,242,39769.5361226852,2008-11-17,12:52:01
39.926205,116.337232,0,242,39769.5361574074,2008-11-17,12:52:04
39.92621,116.337233,0,242,39769.5361805556,2008-11-17,12:52:06
39.926171,116.337221,0,243,39769.5362384259,2008-11-17,12:52:11
39.926185,116.337188,0,246,39769.5362962963,2008-11-17,12:52:16
39.926251,116.337285,0,251,39769.5363541667,2008-11-17,12:52:21
39.92626,116.337319,0,253,39769.536412037,2008-11-17,12:52:26
39.926259,116.337363,0,250,39769.5364699074,2008-11-17,12:52:31
39.926256,116.337407,0,248,39769.5365277778,2008-11-17,12:52:36
39.926258,116.337447,0,242,39769.5365856481,2008-11-17,12:52:41
39.926224,116.337537,0,240,39769.5366435185,2008-11-17,12:52:46
39.926226,116.337521,0,236,39769.5367013889,2008-11-17,12:52:51
39.926196,116.337493,0,233,39769.5367592593,2008-11-17,12:52:56
39.926196,116.337493,0,233,39769.5367939815,2008-11-17,12:52:59
39.926195,116.337493,0,233,39769.5368171296,2008-11-17,12:53:01
39.926205,116.337492,0,233,39769.536875,2008-11-17,12:53:06
39.926204,116.337471,0,233,39769.5369328704,2008-11-17,12:53:11
39.926227,116.337435,0,234,39769.5369907407,2008-11-17,12:53:16
39.926206,116.337423,0,234,39769.5370486111,2008-11-17,12:53:21
39.926196,116.337424,0,234,39769.5371064815,2008-11-17,12:53:26
39.92619,116.337425,0,234,39769.5371643519,2008-11-17,12:53:31
39.926192,116.337423,0,234,39769.5372222222,2008-11-17,12:53:36
39.926192,116.337423,0,234,39769.5372569444,2008-11-17,12:53:39
39.926198,116.337423,0,234,39769.5372800926,2008-11-17,12:53:41
39.926189,116.337425,0,234,39769.537337963,2008-11-17,12:53:46
39.926186,116.337428,0,233,39769.5373958333,2008-11-17,12:53:51
39.926186,116.337431,0,233,39769.5374537037,2008-11-17,12:53:56
39.926186,116.337433,0,233,39769.5375115741,2008-11-17,12:54:01
39.926182,116.337434,0,233,39769.5375694444,2008-11-17,12:54:06
39.926179,116.337435,0,233,39769.5376273148,2008-11-17,12:54:11
39.92618,116.337437,0,233,39769.5376851852,2008-11-17,12:54:16
39.92618,116.337439,0,233,39769.5377430556,2008-11-17,12:54:21
39.926181,116.33744,0,233,39769.5378009259,2008-11-17,12:54:26
39.926185,116.337441,0,233,39769.5378587963,2008-11-17,12:54:31
39.926187,116.337442,0,233,39769.5379166667,2008-11-17,12:54:36
39.92619,116.337441,0,233,39769.537974537,2008-11-17,12:54:41
39.926194,116.337439,0,234,39769.5380324074,2008-11-17,12:54:46
39.926196,116.337437,0,234,39769.5380902778,2008-11-17,12:54:51
39.926193,116.337434,0,234,39769.5381481481,2008-11-17,12:54:56
39.926187,116.337432,0,234,39769.5382060185,2008-11-17,12:55:01
39.926181,116.337432,0,234,39769.5382638889,2008-11-17,12:55:06
39.926175,116.337432,0,234,39769.5383217593,2008-11-17,12:55:11
39.926176,116.337431,0,233,39769.5383796296,2008-11-17,12:55:16
39.926176,116.337431,0,233,39769.5384143519,2008-11-17,12:55:19
39.926171,116.337429,0,233,39769.5384375,2008-11-17,12:55:21
39.92615,116.337372,0,231,39769.5384953704,2008-11-17,12:55:26
39.92615,116.337373,0,230,39769.5385532407,2008-11-17,12:55:31
39.92615,116.337373,0,230,39769.538587963,2008-11-17,12:55:34
39.926156,116.337373,0,230,39769.5386111111,2008-11-17,12:55:36
39.926165,116.337373,0,230,39769.5386689815,2008-11-17,12:55:41
39.926196,116.337382,0,230,39769.5387268519,2008-11-17,12:55:46
39.926235,116.337329,0,230,39769.5387847222,2008-11-17,12:55:51
39.926242,116.337312,0,230,39769.5388425926,2008-11-17,12:55:56
39.926233,116.337312,0,230,39769.538900463,2008-11-17,12:56:01
39.926218,116.337326,0,230,39769.5389583333,2008-11-17,12:56:06
39.926231,116.337342,0,231,39769.5390162037,2008-11-17,12:56:11
39.926243,116.337342,0,230,39769.5390740741,2008-11-17,12:56:16
39.926253,116.337344,0,230,39769.5391319444,2008-11-17,12:56:21
39.926253,116.337344,0,230,39769.5391666667,2008-11-17,12:56:24
39.926258,116.337347,0,229,39769.5391898148,2008-11-17,12:56:26
39.926267,116.337356,0,227,39769.5392476852,2008-11-17,12:56:31
39.926276,116.337452,0,219,39769.5393055556,2008-11-17,12:56:36
39.92627,116.337474,0,213,39769.5393634259,2008-11-17,12:56:41
39.926265,116.337496,0,211,39769.5394212963,2008-11-17,12:56:46
39.926241,116.337458,0,205,39769.5394791667,2008-11-17,12:56:51
39.92625,116.337457,0,201,39769.539537037,2008-11-17,12:56:56
39.926251,116.337456,0,198,39769.5395949074,2008-11-17,12:57:01
39.926251,116.337456,0,198,39769.5396296296,2008-11-17,12:57:04
39.926255,116.337457,0,197,39769.5396527778,2008-11-17,12:57:06
39.926219,116.337476,0,195,39769.5397106481,2008-11-17,12:57:11
39.926226,116.337547,0,195,39769.5397685185,2008-11-17,12:57:16
39.926207,116.337623,0,199,39769.5398263889,2008-11-17,12:57:21
39.92621,116.337645,0,202,39769.5398842593,2008-11-17,12:57:26
39.926202,116.337609,0,202,39769.5399421296,2008-11-17,12:57:31
39.926196,116.337655,0,202,39769.54,2008-11-17,12:57:36
39.926211,116.337624,0,201,39769.5400578704,2008-11-17,12:57:41
39.926217,116.337606,0,201,39769.5401157407,2008-11-17,12:57:46
39.92622,116.337607,0,201,39769.5401736111,2008-11-17,12:57:51
39.92622,116.337608,0,201,39769.5402314815,2008-11-17,12:57:56
39.926222,116.337607,0,202,39769.5402893518,2008-11-17,12:58:01
39.926222,116.337609,0,202,39769.5403472222,2008-11-17,12:58:06
39.926217,116.337612,0,202,39769.5404050926,2008-11-17,12:58:11
39.92621,116.337616,0,202,39769.540462963,2008-11-17,12:58:16
39.926206,116.33762,0,202,39769.5405208333,2008-11-17,12:58:21
39.926199,116.337623,0,202,39769.5405787037,2008-11-17,12:58:26
39.926202,116.337624,0,202,39769.5406365741,2008-11-17,12:58:31
39.926202,116.337624,0,202,39769.5406712963,2008-11-17,12:58:34
39.926201,116.337626,0,202,39769.5406944444,2008-11-17,12:58:36
39.926183,116.337603,0,202,39769.5407523148,2008-11-17,12:58:41
39.92615,116.337572,0,201,39769.5408101852,2008-11-17,12:58:46
39.926162,116.337565,0,200,39769.5408680556,2008-11-17,12:58:51
39.926162,116.337565,0,200,39769.5409027778,2008-11-17,12:58:54
39.926154,116.337565,0,200,39769.5409259259,2008-11-17,12:58:56
39.926145,116.337566,0,200,39769.5409837963,2008-11-17,12:59:01
39.926137,116.337567,0,200,39769.5410416667,2008-11-17,12:59:06
39.92613,116.337567,0,200,39769.541099537,2008-11-17,12:59:11
39.926126,116.337566,0,200,39769.5411574074,2008-11-17,12:59:16
39.926126,116.337566,0,200,39769.5411921296,2008-11-17,12:59:19
39.926128,116.337565,0,200,39769.5412152778,2008-11-17,12:59:21
39.926165,116.337526,0,202,39769.5413310185,2008-11-17,12:59:31
39.926176,116.337524,0,203,39769.5413888889,2008-11-17,12:59:36
39.926176,116.337524,0,203,39769.5414236111,2008-11-17,12:59:39
39.926178,116.337523,0,203,39769.5414467593,2008-11-17,12:59:41
39.926169,116.337524,0,203,39769.5415046296,2008-11-17,12:59:46
39.926158,116.337527,0,203,39769.5415625,2008-11-17,12:59:51
39.926152,116.337528,0,203,39769.5416203704,2008-11-17,12:59:56
39.926151,116.337529,0,203,39769.5416782407,2008-11-17,13:00:01
39.926152,116.33753,0,203,39769.5417361111,2008-11-17,13:00:06
39.926153,116.337531,0,203,39769.5417939815,2008-11-17,13:00:11
39.926153,116.337531,0,203,39769.5418287037,2008-11-17,13:00:14
39.926152,116.337528,0,202,39769.5418518518,2008-11-17,13:00:16
39.926142,116.33753,0,201,39769.5419097222,2008-11-17,13:00:21
39.926143,116.337529,0,201,39769.5419675926,2008-11-17,13:00:26
39.926143,116.33753,0,201,39769.542025463,2008-11-17,13:00:31
39.926143,116.33753,0,201,39769.5420601852,2008-11-17,13:00:34
39.926147,116.337532,0,201,39769.5420833333,2008-11-17,13:00:36
39.926156,116.337533,0,201,39769.5421412037,2008-11-17,13:00:41
39.92618,116.337587,0,199,39769.5421990741,2008-11-17,13:00:46
39.926181,116.337641,0,196,39769.5422569444,2008-11-17,13:00:51
39.926181,116.337641,0,196,39769.5422916667,2008-11-17,13:00:54
39.926181,116.337643,0,196,39769.5423148148,2008-11-17,13:00:56
39.926152,116.337632,0,194,39769.5423726852,2008-11-17,13:01:01
39.926133,116.337661,0,193,39769.5424305556,2008-11-17,13:01:06
39.926132,116.337651,0,193,39769.5424884259,2008-11-17,13:01:11
39.926121,116.337661,0,192,39769.5425462963,2008-11-17,13:01:16
39.92609,116.337728,0,190,39769.5426041667,2008-11-17,13:01:21
39.926081,116.337756,0,186,39769.542662037,2008-11-17,13:01:26
39.926076,116.337734,0,183,39769.5427199074,2008-11-17,13:01:31
39.926067,116.337734,0,183,39769.5427777778,2008-11-17,13:01:36
39.926068,116.337732,0,183,39769.5428356482,2008-11-17,13:01:41
39.926068,116.337732,0,183,39769.5428703704,2008-11-17,13:01:44
39.926072,116.337727,0,183,39769.5428935185,2008-11-17,13:01:46
39.926104,116.337549,0,183,39769.5429513889,2008-11-17,13:01:51
39.926092,116.337349,0,181,39769.5430092593,2008-11-17,13:01:56
39.926086,116.337177,0,180,39769.5430671296,2008-11-17,13:02:01
39.926071,116.337223,0,176,39769.543125,2008-11-17,13:02:06
39.926078,116.337264,0,170,39769.5431828704,2008-11-17,13:02:11
39.92608,116.337252,0,169,39769.5432407407,2008-11-17,13:02:16
39.926071,116.337252,0,169,39769.5432986111,2008-11-17,13:02:21
39.926074,116.337271,0,163,39769.5433564815,2008-11-17,13:02:26
39.92605,116.337257,0,163,39769.5434143519,2008-11-17,13:02:31
39.926089,116.337302,0,166,39769.5434722222,2008-11-17,13:02:36
39.92609,116.337304,0,166,39769.5435300926,2008-11-17,13:02:41
39.926093,116.337306,0,166,39769.543587963,2008-11-17,13:02:46
39.926092,116.337308,0,166,39769.5436458333,2008-11-17,13:02:51
39.926086,116.337309,0,166,39769.5437037037,2008-11-17,13:02:56
39.926086,116.337309,0,166,39769.5437384259,2008-11-17,13:02:59
39.92608,116.337309,0,166,39769.5437615741,2008-11-17,13:03:01
39.926078,116.337332,0,166,39769.5438194444,2008-11-17,13:03:06
39.926078,116.337332,0,166,39769.5438541667,2008-11-17,13:03:09
39.926073,116.337327,0,165,39769.5438773148,2008-11-17,13:03:11
39.926072,116.337309,0,167,39769.5439351852,2008-11-17,13:03:16
39.926078,116.337308,0,167,39769.5439930556,2008-11-17,13:03:21
39.926081,116.337308,0,167,39769.5440509259,2008-11-17,13:03:26
39.926081,116.337308,0,167,39769.5440856481,2008-11-17,13:03:29
39.926086,116.337307,0,167,39769.5441087963,2008-11-17,13:03:31
39.926096,116.337305,0,168,39769.5441666667,2008-11-17,13:03:36
39.926102,116.337306,0,168,39769.544224537,2008-11-17,13:03:41
39.926103,116.337307,0,168,39769.5442824074,2008-11-17,13:03:46
39.926098,116.337309,0,168,39769.5443402778,2008-11-17,13:03:51
39.926092,116.337309,0,168,39769.5443981481,2008-11-17,13:03:56
39.92609,116.337309,0,168,39769.5444560185,2008-11-17,13:04:01
39.926096,116.337309,0,168,39769.5445138889,2008-11-17,13:04:06
39.926096,116.337309,0,168,39769.5445486111,2008-11-17,13:04:09
39.926095,116.337307,0,168,39769.5445717593,2008-11-17,13:04:11
39.926074,116.337245,0,171,39769.5446296296,2008-11-17,13:04:16
39.926089,116.337258,0,173,39769.5446875,2008-11-17,13:04:21
39.926089,116.337258,0,173,39769.5447222222,2008-11-17,13:04:24
39.926089,116.337258,0,173,39769.5447453704,2008-11-17,13:04:26
39.926155,116.337304,0,177,39769.5448032407,2008-11-17,13:04:31
39.92618,116.337328,0,177,39769.5448611111,2008-11-17,13:04:36
39.926197,116.337364,0,173,39769.5449189815,2008-11-17,13:04:41
39.926207,116.337364,0,173,39769.5449768519,2008-11-17,13:04:46
39.926208,116.337364,0,174,39769.5450347222,2008-11-17,13:04:51
39.926211,116.337365,0,174,39769.5450925926,2008-11-17,13:04:56
39.926218,116.337366,0,174,39769.545150463,2008-11-17,13:05:01
39.926214,116.337367,0,174,39769.5452083333,2008-11-17,13:05:06
39.926212,116.337367,0,174,39769.5452662037,2008-11-17,13:05:11
39.926217,116.337364,0,175,39769.5453240741,2008-11-17,13:05:16
39.926217,116.337364,0,175,39769.5453587963,2008-11-17,13:05:19
39.926219,116.337368,0,179,39769.5453819444,2008-11-17,13:05:21
39.926237,116.337346,0,182,39769.5454398148,2008-11-17,13:05:26
39.926228,116.33732,0,186,39769.5454976852,2008-11-17,13:05:31
39.926215,116.337332,0,186,39769.5455555556,2008-11-17,13:05:36
39.926174,116.337336,0,183,39769.5456134259,2008-11-17,13:05:41
39.926148,116.337348,0,182,39769.5456712963,2008-11-17,13:05:46
39.926147,116.33735,0,182,39769.5457291667,2008-11-17,13:05:51
39.926147,116.33735,0,182,39769.5457638889,2008-11-17,13:05:54
39.926148,116.337348,0,182,39769.545787037,2008-11-17,13:05:56
39.926145,116.33733,0,183,39769.5458449074,2008-11-17,13:06:01
39.926143,116.337283,0,185,39769.5459027778,2008-11-17,13:06:06
39.926143,116.337283,0,185,39769.5459375,2008-11-17,13:06:09
39.926146,116.337279,0,186,39769.5459606481,2008-11-17,13:06:11
39.926153,116.337295,0,185,39769.5460185185,2008-11-17,13:06:16
39.926165,116.337297,0,185,39769.5460763889,2008-11-17,13:06:21
39.926194,116.337393,0,189,39769.5461342593,2008-11-17,13:06:26
39.926211,116.337463,0,191,39769.5461921296,2008-11-17,13:06:31
39.926201,116.337565,0,190,39769.54625,2008-11-17,13:06:36
39.926162,116.337564,0,193,39769.5463078704,2008-11-17,13:06:41
39.926194,116.337496,0,196,39769.5463657407,2008-11-17,13:06:46
39.926285,116.337436,0,202,39769.5464236111,2008-11-17,13:06:51
39.926295,116.337417,0,204,39769.5464814815,2008-11-17,13:06:56
39.926295,116.337417,0,204,39769.5465162037,2008-11-17,13:06:59
39.926298,116.337411,0,206,39769.5465393519,2008-11-17,13:07:01
39.9263,116.337368,0,202,39769.5465972222,2008-11-17,13:07:06
39.926266,116.337351,0,202,39769.5466550926,2008-11-17,13:07:11
39.926284,116.337347,0,206,39769.546712963,2008-11-17,13:07:16
39.926303,116.337386,0,208,39769.5467708333,2008-11-17,13:07:21
39.926303,116.337386,0,208,39769.5468055556,2008-11-17,13:07:24
39.926308,116.337378,0,209,39769.5468287037,2008-11-17,13:07:26
39.926319,116.337379,0,209,39769.5468865741,2008-11-17,13:07:31
39.926338,116.33745,0,210,39769.5469444444,2008-11-17,13:07:36
39.926319,116.337469,0,210,39769.5470023148,2008-11-17,13:07:41
39.926343,116.337459,0,212,39769.5470601852,2008-11-17,13:07:46
39.926379,116.337405,0,214,39769.5471180556,2008-11-17,13:07:51
39.926397,116.33746,0,215,39769.5471759259,2008-11-17,13:07:56
39.926368,116.337459,0,217,39769.5472337963,2008-11-17,13:08:01
39.92634,116.337485,0,217,39769.5472916667,2008-11-17,13:08:06
39.926317,116.337523,0,217,39769.547349537,2008-11-17,13:08:11
39.926312,116.337535,0,216,39769.5474074074,2008-11-17,13:08:16
39.926312,116.337535,0,216,39769.5474421296,2008-11-17,13:08:19
39.926316,116.337537,0,216,39769.5474652778,2008-11-17,13:08:21
39.926318,116.337558,0,217,39769.5475231481,2008-11-17,13:08:26
39.92631,116.337527,0,218,39769.5475810185,2008-11-17,13:08:31
39.92632,116.337494,0,224,39769.5477546296,2008-11-17,13:08:46
39.92632,116.337494,0,224,39769.5477893518,2008-11-17,13:08:49
39.92632,116.337491,0,225,39769.5478125,2008-11-17,13:08:51
39.926291,116.337487,0,224,39769.5478703704,2008-11-17,13:08:56
39.926228,116.337523,0,223,39769.5479282407,2008-11-17,13:09:01
39.926199,116.337576,0,222,39769.5479861111,2008-11-17,13:09:06
39.92617,116.337624,0,222,39769.5480439815,2008-11-17,13:09:11
39.926176,116.33763,0,221,39769.5481018518,2008-11-17,13:09:16
39.926176,116.33763,0,221,39769.5481365741,2008-11-17,13:09:19
39.926174,116.337626,0,221,39769.5481597222,2008-11-17,13:09:21
39.926203,116.33761,0,221,39769.5482175926,2008-11-17,13:09:26
39.926312,116.337607,0,223,39769.548275463,2008-11-17,13:09:31
39.926373,116.337505,0,228,39769.5483333333,2008-11-17,13:09:36
39.926422,116.337442,0,234,39769.5483912037,2008-11-17,13:09:41
39.926424,116.337502,0,238,39769.5484490741,2008-11-17,13:09:46
39.926435,116.337595,0,238,39769.5485069444,2008-11-17,13:09:51
39.926456,116.337579,0,236,39769.5485648148,2008-11-17,13:09:56
39.926433,116.337609,0,231,39769.5486226852,2008-11-17,13:10:01
39.926433,116.337609,0,231,39769.5486574074,2008-11-17,13:10:04
39.926439,116.33761,0,230,39769.5486805556,2008-11-17,13:10:06
39.926435,116.337645,0,232,39769.5487384259,2008-11-17,13:10:11
39.926388,116.33767,0,236,39769.5487962963,2008-11-17,13:10:16
39.926362,116.33767,0,240,39769.5488541667,2008-11-17,13:10:21
39.926364,116.33767,0,241,39769.548912037,2008-11-17,13:10:26
39.926364,116.33767,0,241,39769.5489467593,2008-11-17,13:10:29
39.926362,116.337667,0,240,39769.5489699074,2008-11-17,13:10:31
39.926372,116.337664,0,240,39769.5490277778,2008-11-17,13:10:36
39.926353,116.337589,0,240,39769.5490856481,2008-11-17,13:10:41
39.926305,116.337587,0,240,39769.5491435185,2008-11-17,13:10:46
39.926314,116.337529,0,237,39769.5492013889,2008-11-17,13:10:51
39.926318,116.337544,0,235,39769.5492592593,2008-11-17,13:10:56
39.926328,116.337544,0,235,39769.5493171296,2008-11-17,13:11:01
39.926328,116.337544,0,235,39769.5493518518,2008-11-17,13:11:04
39.926333,116.337544,0,235,39769.549375,2008-11-17,13:11:06
39.926342,116.337543,0,236,39769.5494328704,2008-11-17,13:11:11
39.92636,116.337569,0,230,39769.5494907407,2008-11-17,13:11:16
39.926346,116.337629,0,233,39769.5495486111,2008-11-17,13:11:21
39.926351,116.337655,0,233,39769.5496064815,2008-11-17,13:11:26
39.926333,116.337675,0,233,39769.5496643518,2008-11-17,13:11:31
39.926327,116.337615,0,237,39769.5497222222,2008-11-17,13:11:36
39.926327,116.337615,0,237,39769.5497569444,2008-11-17,13:11:39
39.926334,116.337615,0,242,39769.5497800926,2008-11-17,13:11:41
39.926329,116.337587,0,244,39769.549837963,2008-11-17,13:11:46
39.926312,116.33751,0,246,39769.5498958333,2008-11-17,13:11:51
39.926287,116.337476,0,244,39769.5499537037,2008-11-17,13:11:56
39.9263,116.337421,0,243,39769.5500115741,2008-11-17,13:12:01
39.926293,116.337382,0,246,39769.5500694444,2008-11-17,13:12:06
39.926287,116.337431,0,247,39769.5501273148,2008-11-17,13:12:11
39.926269,116.337466,0,243,39769.5501851852,2008-11-17,13:12:16
39.926252,116.33753,0,239,39769.5502430556,2008-11-17,13:12:21
39.926242,116.3375,0,238,39769.5503009259,2008-11-17,13:12:26
39.926242,116.337501,0,238,39769.5503587963,2008-11-17,13:12:31
39.926248,116.3375,0,238,39769.5504166667,2008-11-17,13:12:36
39.926243,116.3375,0,238,39769.550474537,2008-11-17,13:12:41
39.92624,116.337499,0,238,39769.5505324074,2008-11-17,13:12:46
39.926241,116.337495,0,238,39769.5505902778,2008-11-17,13:12:51
39.926241,116.337495,0,238,39769.550625,2008-11-17,13:12:54
39.926233,116.337494,0,238,39769.5506481482,2008-11-17,13:12:56
39.926223,116.337497,0,238,39769.5507060185,2008-11-17,13:13:01
39.926218,116.337498,0,238,39769.5507638889,2008-11-17,13:13:06
39.926218,116.337498,0,238,39769.5507986111,2008-11-17,13:13:09
39.926216,116.337498,0,238,39769.5508217593,2008-11-17,13:13:11
39.926206,116.337501,0,238,39769.5508796296,2008-11-17,13:13:16
39.926195,116.337504,0,238,39769.5509375,2008-11-17,13:13:21
39.926188,116.337507,0,238,39769.5509953704,2008-11-17,13:13:26
39.926188,116.337507,0,238,39769.5510300926,2008-11-17,13:13:29
39.926194,116.337507,0,238,39769.5510532407,2008-11-17,13:13:31
39.926204,116.337506,0,239,39769.5511111111,2008-11-17,13:13:36
39.926213,116.337505,0,240,39769.5511689815,2008-11-17,13:13:41
39.926213,116.337505,0,240,39769.5512037037,2008-11-17,13:13:44
39.926218,116.337502,0,241,39769.5512268519,2008-11-17,13:13:46
39.926219,116.337514,0,241,39769.5512847222,2008-11-17,13:13:51
39.926215,116.33758,0,233,39769.5513425926,2008-11-17,13:13:56
39.926226,116.337615,0,232,39769.551400463,2008-11-17,13:14:01
39.926229,116.337605,0,231,39769.5514583333,2008-11-17,13:14:06
39.926234,116.33758,0,231,39769.5515162037,2008-11-17,13:14:11
39.92623,116.337613,0,233,39769.5515740741,2008-11-17,13:14:16
39.92624,116.337597,0,235,39769.5516319444,2008-11-17,13:14:21
39.926247,116.337595,0,237,39769.5516898148,2008-11-17,13:14:26
39.926249,116.337592,0,238,39769.5517476852,2008-11-17,13:14:31
39.926249,116.337592,0,238,39769.5517824074,2008-11-17,13:14:34
39.926253,116.337589,0,238,39769.5518055556,2008-11-17,13:14:36
39.926235,116.337583,0,238,39769.5518634259,2008-11-17,13:14:41
39.926225,116.337541,0,234,39769.5519212963,2008-11-17,13:14:46
39.926211,116.337441,0,232,39769.5519791667,2008-11-17,13:14:51
39.926184,116.337314,0,229,39769.552037037,2008-11-17,13:14:56
39.926158,116.337238,0,229,39769.5520949074,2008-11-17,13:15:01
39.926158,116.337204,0,229,39769.5521527778,2008-11-17,13:15:06
39.926202,116.337146,0,230,39769.5522106481,2008-11-17,13:15:11
39.92622,116.337128,0,230,39769.5522685185,2008-11-17,13:15:16
39.926224,116.337267,0,226,39769.5523263889,2008-11-17,13:15:21
39.926218,116.337343,0,220,39769.5523842593,2008-11-17,13:15:26
39.926218,116.337359,0,216,39769.5524421296,2008-11-17,13:15:31
39.92622,116.33736,0,215,39769.5525,2008-11-17,13:15:36
39.926222,116.337359,0,215,39769.5525578704,2008-11-17,13:15:41
39.926222,116.337359,0,215,39769.5525925926,2008-11-17,13:15:44
39.92623,116.337358,0,214,39769.5526157407,2008-11-17,13:15:46
39.926229,116.337345,0,215,39769.5526736111,2008-11-17,13:15:51
39.926226,116.337366,0,214,39769.5527314815,2008-11-17,13:15:56
39.926217,116.337403,0,213,39769.5527893519,2008-11-17,13:16:01
39.926216,116.337406,0,213,39769.5528472222,2008-11-17,13:16:06
39.926216,116.337406,0,213,39769.5528819444,2008-11-17,13:16:09
39.926209,116.33741,0,213,39769.5529050926,2008-11-17,13:16:11
39.926214,116.337502,0,212,39769.552962963,2008-11-17,13:16:16
39.926181,116.337644,0,212,39769.5530208333,2008-11-17,13:16:21
39.926194,116.337701,0,211,39769.5530787037,2008-11-17,13:16:26
39.926183,116.337809,0,210,39769.5531365741,2008-11-17,13:16:31
39.926148,116.337886,0,209,39769.5531944444,2008-11-17,13:16:36
39.926154,116.337995,0,209,39769.5532523148,2008-11-17,13:16:41
39.926549,116.336867,0,42,39769.5542361111,2008-11-17,13:18:06
39.926441,116.336934,0,68,39769.5542939815,2008-11-17,13:18:11
39.926446,116.336922,0,79,39769.5543518519,2008-11-17,13:18:16
39.92645,116.33692,0,90,39769.5544097222,2008-11-17,13:18:21
39.92645,116.33692,0,90,39769.5544444444,2008-11-17,13:18:24
39.926445,116.336919,0,93,39769.5544675926,2008-11-17,13:18:26
39.926384,116.336752,0,94,39769.554525463,2008-11-17,13:18:31
39.926392,116.336674,0,97,39769.5545833333,2008-11-17,13:18:36
39.926361,116.336592,0,100,39769.5546412037,2008-11-17,13:18:41
39.926465,116.336511,0,103,39769.5546990741,2008-11-17,13:18:46
39.926522,116.33641,0,107,39769.5547569444,2008-11-17,13:18:51
39.926582,116.336386,0,110,39769.5548148148,2008-11-17,13:18:56
39.926648,116.336395,0,112,39769.5548726852,2008-11-17,13:19:01
39.926725,116.336438,0,114,39769.5549305556,2008-11-17,13:19:06
39.92675,116.336412,0,119,39769.5549884259,2008-11-17,13:19:11
39.926786,116.336384,0,121,39769.5550462963,2008-11-17,13:19:16
39.926785,116.33633,0,124,39769.5551041667,2008-11-17,13:19:21
39.926789,116.336258,0,126,39769.555162037,2008-11-17,13:19:26
39.926803,116.336194,0,127,39769.5552199074,2008-11-17,13:19:31
39.926798,116.336047,0,133,39769.5552777778,2008-11-17,13:19:36
39.926814,116.335997,0,134,39769.5553356481,2008-11-17,13:19:41
39.926828,116.335929,0,136,39769.5553935185,2008-11-17,13:19:46
39.92685,116.335853,0,137,39769.5554513889,2008-11-17,13:19:51
39.92686,116.33578,0,138,39769.5555092593,2008-11-17,13:19:56
39.926891,116.335701,0,140,39769.5555671296,2008-11-17,13:20:01
39.92689,116.335567,0,142,39769.555625,2008-11-17,13:20:06
39.926917,116.335479,0,144,39769.5556828704,2008-11-17,13:20:11
39.92694,116.335408,0,144,39769.5557407407,2008-11-17,13:20:16
39.926917,116.335322,0,144,39769.5557986111,2008-11-17,13:20:21
39.926858,116.335176,0,143,39769.5558564815,2008-11-17,13:20:26
39.926857,116.335085,0,144,39769.5559143518,2008-11-17,13:20:31
39.926831,116.335011,0,146,39769.5559722222,2008-11-17,13:20:36
39.926809,116.334899,0,148,39769.5560300926,2008-11-17,13:20:41
39.926792,116.334814,0,152,39769.556087963,2008-11-17,13:20:46
39.926785,116.334723,0,150,39769.5561458333,2008-11-17,13:20:51
39.92678,116.334639,0,150,39769.5562037037,2008-11-17,13:20:56
39.926729,116.334577,0,150,39769.5562615741,2008-11-17,13:21:01
39.926757,116.334473,0,146,39769.5563194444,2008-11-17,13:21:06
39.92671,116.334365,0,154,39769.5563773148,2008-11-17,13:21:11
39.926696,116.334269,0,157,39769.5564351852,2008-11-17,13:21:16
39.926691,116.334198,0,156,39769.5564930556,2008-11-17,13:21:21
39.926712,116.334111,0,160,39769.5565509259,2008-11-17,13:21:26
39.926741,116.333988,0,163,39769.5566087963,2008-11-17,13:21:31
39.926758,116.333864,0,165,39769.5566666667,2008-11-17,13:21:36
39.926742,116.333794,0,166,39769.556724537,2008-11-17,13:21:41
39.926768,116.333688,0,166,39769.5567824074,2008-11-17,13:21:46
39.926751,116.333592,0,169,39769.5568402778,2008-11-17,13:21:51
39.926761,116.333558,0,171,39769.5568981481,2008-11-17,13:21:56
39.926781,116.333493,0,168,39769.5569560185,2008-11-17,13:22:01
39.926833,116.333384,0,171,39769.5570138889,2008-11-17,13:22:06
39.926883,116.333313,0,173,39769.5570717593,2008-11-17,13:22:11
39.926931,116.333229,0,175,39769.5571296296,2008-11-17,13:22:16
39.926748,116.333086,0,170,39769.5571875,2008-11-17,13:22:21
39.926775,116.333036,0,176,39769.5572453704,2008-11-17,13:22:26
39.926758,116.333035,0,178,39769.5573032407,2008-11-17,13:22:31
39.926646,116.333079,0,181,39769.5573611111,2008-11-17,13:22:36
39.926532,116.333085,0,188,39769.5574189815,2008-11-17,13:22:41
39.92641,116.333128,0,191,39769.5574768518,2008-11-17,13:22:46
39.926356,116.333142,0,194,39769.5575347222,2008-11-17,13:22:51
39.926322,116.33317,0,202,39769.5575925926,2008-11-17,13:22:56
39.926268,116.333152,0,204,39769.557650463,2008-11-17,13:23:01
39.926099,116.333201,0,201,39769.5577083333,2008-11-17,13:23:06
39.926041,116.333165,0,202,39769.5577662037,2008-11-17,13:23:11
39.925969,116.333038,0,202,39769.5578240741,2008-11-17,13:23:16
39.92594,116.333015,0,203,39769.5578819444,2008-11-17,13:23:21
39.925895,116.333015,0,206,39769.5579398148,2008-11-17,13:23:26
39.925857,116.33301,0,208,39769.5579976852,2008-11-17,13:23:31
39.925793,116.332955,0,209,39769.5580555556,2008-11-17,13:23:36
39.925672,116.33297,0,210,39769.5581134259,2008-11-17,13:23:41
39.925484,116.333032,0,209,39769.5581712963,2008-11-17,13:23:46
39.925272,116.332833,0,200,39769.5603703704,2008-11-17,13:26:56
39.925242,116.332842,0,200,39769.5604282407,2008-11-17,13:27:01
39.925265,116.332858,0,199,39769.5604861111,2008-11-17,13:27:06
39.925255,116.332866,0,200,39769.5605439815,2008-11-17,13:27:11
39.925255,116.332866,0,200,39769.5605787037,2008-11-17,13:27:14
39.925259,116.332867,0,200,39769.5606018519,2008-11-17,13:27:16
39.925278,116.332881,0,200,39769.5606597222,2008-11-17,13:27:21
39.92531,116.332912,0,197,39769.5607175926,2008-11-17,13:27:26
39.925328,116.332932,0,197,39769.560775463,2008-11-17,13:27:31
39.92534,116.332916,0,197,39769.5608333333,2008-11-17,13:27:36
39.933282,116.340967,0,188,39769.5611805556,2008-11-17,13:28:06
39.932363,116.339823,0,172,39769.5612962963,2008-11-17,13:28:16
39.925036,116.332655,0,180,39769.561412037,2008-11-17,13:28:26
39.924843,116.332751,0,195,39769.5614699074,2008-11-17,13:28:31
39.92475,116.33278,0,196,39769.5615277778,2008-11-17,13:28:36
39.924622,116.332812,0,197,39769.5615856481,2008-11-17,13:28:41
39.924653,116.332818,0,197,39769.5616435185,2008-11-17,13:28:46
39.924651,116.332793,0,198,39769.5617013889,2008-11-17,13:28:51
39.924583,116.332747,0,198,39769.5617592593,2008-11-17,13:28:56
39.924486,116.332658,0,198,39769.5618171296,2008-11-17,13:29:01
39.924392,116.332557,0,198,39769.561875,2008-11-17,13:29:06
39.924588,116.332427,0,198,39769.5619328704,2008-11-17,13:29:11
39.924856,116.332347,0,198,39769.5622222222,2008-11-17,13:29:36
39.925484,116.332711,0,198,39769.5622800926,2008-11-17,13:29:41
39.925641,116.332757,0,198,39769.562337963,2008-11-17,13:29:46
39.925665,116.332791,0,200,39769.5623958333,2008-11-17,13:29:51
39.925665,116.332791,0,200,39769.5624305556,2008-11-17,13:29:54
39.925665,116.332794,0,200,39769.5624537037,2008-11-17,13:29:56
39.925616,116.332881,0,204,39769.5625115741,2008-11-17,13:30:01
39.925529,116.332928,0,204,39769.5625694444,2008-11-17,13:30:06
39.92546,116.33298,0,203,39769.5626273148,2008-11-17,13:30:11
39.925376,116.333051,0,203,39769.5626851852,2008-11-17,13:30:16
39.925345,116.333151,0,203,39769.5627430556,2008-11-17,13:30:21
39.925363,116.333253,0,203,39769.5628009259,2008-11-17,13:30:26
39.925356,116.333335,0,203,39769.5628587963,2008-11-17,13:30:31
39.925385,116.333427,0,203,39769.5629166667,2008-11-17,13:30:36
39.9254,116.333504,0,201,39769.562974537,2008-11-17,13:30:41
39.925414,116.333588,0,201,39769.5630324074,2008-11-17,13:30:46
39.925414,116.333612,0,201,39769.5630902778,2008-11-17,13:30:51
39.925417,116.333694,0,200,39769.5631481481,2008-11-17,13:30:56
39.9254,116.33378,0,197,39769.5632060185,2008-11-17,13:31:01
39.925396,116.333843,0,194,39769.5632638889,2008-11-17,13:31:06
39.925364,116.333879,0,194,39769.5633217593,2008-11-17,13:31:11
39.925335,116.333913,0,194,39769.5633796296,2008-11-17,13:31:16
39.925301,116.33394,0,194,39769.5634375,2008-11-17,13:31:21
39.925315,116.333976,0,194,39769.5634953704,2008-11-17,13:31:26
39.92531,116.334016,0,193,39769.5635532407,2008-11-17,13:31:31
39.925292,116.334074,0,190,39769.5636111111,2008-11-17,13:31:36
39.92529,116.334119,0,189,39769.5636689815,2008-11-17,13:31:41
39.925276,116.334129,0,189,39769.5637268518,2008-11-17,13:31:46
39.925296,116.334205,0,190,39769.5637847222,2008-11-17,13:31:51
39.925306,116.334207,0,190,39769.5638425926,2008-11-17,13:31:56
39.925353,116.334315,0,190,39769.563900463,2008-11-17,13:32:01
39.925387,116.334409,0,187,39769.5639583333,2008-11-17,13:32:06
39.925499,116.334705,0,183,39769.5640162037,2008-11-17,13:32:11
39.925543,116.334789,0,180,39769.5640740741,2008-11-17,13:32:16
39.925571,116.334845,0,180,39769.5641319444,2008-11-17,13:32:21
39.925606,116.334898,0,179,39769.5641898148,2008-11-17,13:32:26
39.92561,116.33494,0,177,39769.5642476852,2008-11-17,13:32:31
39.925615,116.334981,0,175,39769.5643055556,2008-11-17,13:32:36
39.925618,116.335037,0,174,39769.5643634259,2008-11-17,13:32:41
39.925644,116.33514,0,172,39769.5644212963,2008-11-17,13:32:46
39.925718,116.335202,0,171,39769.5644791667,2008-11-17,13:32:51
39.925753,116.335223,0,170,39769.564537037,2008-11-17,13:32:56
39.925753,116.335223,0,170,39769.5645717593,2008-11-17,13:32:59
39.925751,116.335227,0,169,39769.5645949074,2008-11-17,13:33:01
39.925757,116.33526,0,169,39769.5646527778,2008-11-17,13:33:06
39.925772,116.335311,0,169,39769.5647106481,2008-11-17,13:33:11
39.925772,116.335311,0,169,39769.5647453704,2008-11-17,13:33:14
39.925775,116.335313,0,169,39769.5647685185,2008-11-17,13:33:16
39.925864,116.335474,0,169,39769.5648263889,2008-11-17,13:33:21
39.925932,116.335544,0,171,39769.5648842593,2008-11-17,13:33:26
39.925935,116.335547,0,172,39769.5649421296,2008-11-17,13:33:31
39.925935,116.335547,0,172,39769.5649768518,2008-11-17,13:33:34
39.925936,116.335549,0,172,39769.565,2008-11-17,13:33:36
39.925982,116.335602,0,172,39769.5650578704,2008-11-17,13:33:41
39.926362,116.33591,0,158,39769.5651157407,2008-11-17,13:33:46
39.92645,116.335991,0,154,39769.5651736111,2008-11-17,13:33:51
39.926498,116.336068,0,151,39769.5652314815,2008-11-17,13:33:56
39.926594,116.336057,0,144,39769.5652893518,2008-11-17,13:34:01
39.926724,116.336079,0,141,39769.5653472222,2008-11-17,13:34:06
39.926879,116.336114,0,150,39769.5654050926,2008-11-17,13:34:11
39.92702,116.336143,0,164,39769.565462963,2008-11-17,13:34:16
39.927055,116.33617,0,169,39769.5655208333,2008-11-17,13:34:21
39.92706,116.336232,0,171,39769.5655787037,2008-11-17,13:34:26
39.927069,116.336269,0,172,39769.5656365741,2008-11-17,13:34:31
39.927072,116.336286,0,173,39769.5656944444,2008-11-17,13:34:36
39.927072,116.336286,0,173,39769.5657291667,2008-11-17,13:34:39
39.927064,116.336288,0,173,39769.5657523148,2008-11-17,13:34:41
39.927034,116.336334,0,172,39769.5658101852,2008-11-17,13:34:46
39.926964,116.33636,0,171,39769.5658680556,2008-11-17,13:34:51
39.926806,116.336458,0,169,39769.5659259259,2008-11-17,13:34:56
39.926635,116.336536,0,168,39769.5659837963,2008-11-17,13:35:01
39.926494,116.336609,0,166,39769.5660416667,2008-11-17,13:35:06
39.926446,116.336653,0,167,39769.566099537,2008-11-17,13:35:11
39.926434,116.336716,0,168,39769.5661574074,2008-11-17,13:35:16
39.926443,116.336754,0,168,39769.5662152778,2008-11-17,13:35:21
39.926375,116.336951,0,173,39769.5662731482,2008-11-17,13:35:26
39.926339,116.336971,0,176,39769.5663310185,2008-11-17,13:35:31
39.926335,116.336973,0,176,39769.5663888889,2008-11-17,13:35:36
39.926335,116.336973,0,176,39769.5664236111,2008-11-17,13:35:39
39.926339,116.336974,0,176,39769.5664467593,2008-11-17,13:35:41
39.926367,116.336977,0,175,39769.5665046296,2008-11-17,13:35:46
39.926123,116.337285,0,201,39769.5685300926,2008-11-17,13:38:41
39.926156,116.337342,0,204,39769.568587963,2008-11-17,13:38:46
39.926181,116.337377,0,205,39769.5686458333,2008-11-17,13:38:51
39.926398,116.337681,0,230,39769.5687037037,2008-11-17,13:38:56
39.926373,116.337792,0,229,39769.5687615741,2008-11-17,13:39:01
39.926408,116.33766,0,231,39769.5688194444,2008-11-17,13:39:06
39.926368,116.337651,0,236,39769.5689351852,2008-11-17,13:39:16
39.926367,116.337649,0,236,39769.5689930556,2008-11-17,13:39:21
39.926371,116.337649,0,236,39769.5690509259,2008-11-17,13:39:26
39.92637,116.337649,0,236,39769.5691087963,2008-11-17,13:39:31
39.926364,116.337649,0,236,39769.5691666667,2008-11-17,13:39:36
39.926367,116.337649,0,236,39769.569224537,2008-11-17,13:39:41
39.926367,116.337649,0,236,39769.5693171296,2008-11-17,13:39:49
39.926371,116.337648,0,235,39769.5693402778,2008-11-17,13:39:51
39.926264,116.337706,0,232,39769.5693981481,2008-11-17,13:39:56
39.926209,116.337722,0,230,39769.5694560185,2008-11-17,13:40:01
39.926173,116.337734,0,228,39769.5695138889,2008-11-17,13:40:06
39.926037,116.337923,0,227,39769.5695717593,2008-11-17,13:40:11
39.926265,116.337669,0,224,39769.5696296296,2008-11-17,13:40:16
39.926313,116.337609,0,224,39769.5696875,2008-11-17,13:40:21
39.926313,116.337609,0,224,39769.5697800926,2008-11-17,13:40:29
39.926315,116.337606,0,224,39769.5698032407,2008-11-17,13:40:31
39.926164,116.337797,0,222,39769.5698611111,2008-11-17,13:40:36
39.926003,116.337902,0,220,39769.5699189815,2008-11-17,13:40:41
39.925907,116.337969,0,218,39769.5699768519,2008-11-17,13:40:46
39.92613,116.337709,0,213,39769.5700347222,2008-11-17,13:40:51
39.926175,116.337602,0,210,39769.5700925926,2008-11-17,13:40:56
39.926239,116.337491,0,207,39769.570150463,2008-11-17,13:41:01
39.926313,116.337314,0,204,39769.5702083333,2008-11-17,13:41:06
39.926364,116.337165,0,202,39769.5702662037,2008-11-17,13:41:11
39.926372,116.337058,0,199,39769.5703240741,2008-11-17,13:41:16
39.926391,116.336949,0,197,39769.5703819444,2008-11-17,13:41:21
39.92643,116.33683,0,195,39769.5704398148,2008-11-17,13:41:26
39.92617,116.336995,0,192,39769.5704976852,2008-11-17,13:41:31
39.926097,116.337005,0,189,39769.5705555556,2008-11-17,13:41:36
39.9261,116.336968,0,187,39769.5706134259,2008-11-17,13:41:41
39.926167,116.336914,0,184,39769.5706712963,2008-11-17,13:41:46
39.926257,116.33672,0,180,39769.5707291667,2008-11-17,13:41:51
39.9263,116.336597,0,177,39769.570787037,2008-11-17,13:41:56
39.926396,116.33647,0,174,39769.5708449074,2008-11-17,13:42:01
39.926463,116.336358,0,171,39769.5709027778,2008-11-17,13:42:06
39.926077,116.33767,0,200,39769.5710185185,2008-11-17,13:42:16
39.926241,116.33753,0,201,39769.5710763889,2008-11-17,13:42:21
39.926441,116.337225,0,199,39769.5711342593,2008-11-17,13:42:26
39.926493,116.337061,0,196,39769.5711921296,2008-11-17,13:42:31
39.926489,116.337021,0,193,39769.57125,2008-11-17,13:42:36
39.92649,116.337148,0,190,39769.5713078704,2008-11-17,13:42:41
39.926393,116.33736,0,188,39769.5713657407,2008-11-17,13:42:46
39.926201,116.33761,0,185,39769.5714236111,2008-11-17,13:42:51
39.926094,116.337725,0,182,39769.5714814815,2008-11-17,13:42:56
39.926046,116.337743,0,180,39769.5715393518,2008-11-17,13:43:01
39.926107,116.337645,0,177,39769.5715972222,2008-11-17,13:43:06
39.926195,116.337542,0,177,39769.5716550926,2008-11-17,13:43:11
39.926418,116.337332,0,174,39769.571712963,2008-11-17,13:43:16
39.926336,116.337407,0,176,39769.5717708333,2008-11-17,13:43:21
39.926353,116.337402,0,177,39769.5718287037,2008-11-17,13:43:26
39.926378,116.337412,0,176,39769.5718865741,2008-11-17,13:43:31
39.926363,116.337414,0,178,39769.5719444444,2008-11-17,13:43:36
39.926192,116.337607,0,181,39769.5720023148,2008-11-17,13:43:41
39.926287,116.3375,0,182,39769.5720601852,2008-11-17,13:43:46
39.926314,116.337446,0,184,39769.5721180556,2008-11-17,13:43:51
39.926365,116.337375,0,186,39769.5721759259,2008-11-17,13:43:56
39.926354,116.33738,0,187,39769.5722337963,2008-11-17,13:44:01
39.926385,116.337331,0,188,39769.5722916667,2008-11-17,13:44:06
39.926394,116.337262,0,189,39769.572349537,2008-11-17,13:44:11
39.926357,116.337248,0,192,39769.5724074074,2008-11-17,13:44:16
39.926335,116.337214,0,193,39769.5724652778,2008-11-17,13:44:21
39.926345,116.337102,0,194,39769.5725231481,2008-11-17,13:44:26
39.926322,116.337001,0,196,39769.5725810185,2008-11-17,13:44:31
39.926324,116.336979,0,198,39769.5726388889,2008-11-17,13:44:36
39.926322,116.336953,0,199,39769.5726967593,2008-11-17,13:44:41
39.926297,116.336966,0,199,39769.5727546296,2008-11-17,13:44:46
39.926282,116.336987,0,200,39769.5728125,2008-11-17,13:44:51
39.926169,116.337067,0,200,39769.5728703704,2008-11-17,13:44:56
39.926164,116.337121,0,201,39769.5729282407,2008-11-17,13:45:01
39.926207,116.337115,0,200,39769.5729861111,2008-11-17,13:45:06
39.926335,116.337033,0,200,39769.5730439815,2008-11-17,13:45:11
39.926463,116.33695,0,201,39769.5731018518,2008-11-17,13:45:16
39.926453,116.337003,0,201,39769.5731597222,2008-11-17,13:45:21
39.926539,116.337023,0,202,39769.5732175926,2008-11-17,13:45:26
39.926531,116.337146,0,202,39769.573275463,2008-11-17,13:45:31
39.926491,116.337335,0,203,39769.5733333333,2008-11-17,13:45:36
39.926438,116.337502,0,204,39769.5733912037,2008-11-17,13:45:41
39.926159,116.337906,0,206,39769.5734490741,2008-11-17,13:45:46
39.926047,116.338012,0,211,39769.5735069444,2008-11-17,13:45:51
39.926153,116.337928,0,227,39769.5735648148,2008-11-17,13:45:56
39.926259,116.337715,0,223,39769.5736226852,2008-11-17,13:46:01
39.926317,116.337579,0,221,39769.5736805556,2008-11-17,13:46:06
39.926342,116.337584,0,222,39769.5737384259,2008-11-17,13:46:11
39.926342,116.337584,0,222,39769.5737731481,2008-11-17,13:46:14
39.926339,116.337577,0,226,39769.5737962963,2008-11-17,13:46:16
39.926273,116.337637,0,227,39769.5738541667,2008-11-17,13:46:21
39.926226,116.337715,0,232,39769.573912037,2008-11-17,13:46:26
39.926226,116.337715,0,232,39769.5739467593,2008-11-17,13:46:29
39.926229,116.337708,0,242,39769.5739699074,2008-11-17,13:46:31
39.926247,116.337641,0,241,39769.5740277778,2008-11-17,13:46:36
39.926264,116.337494,0,234,39769.5740856482,2008-11-17,13:46:41
39.926296,116.337466,0,232,39769.5741435185,2008-11-17,13:46:46
39.926315,116.337411,0,227,39769.5742013889,2008-11-17,13:46:51
39.926366,116.337355,0,224,39769.5742592593,2008-11-17,13:46:56
39.926366,116.337355,0,224,39769.5742939815,2008-11-17,13:46:59
39.92636,116.337358,0,225,39769.5743171296,2008-11-17,13:47:01
39.926294,116.337409,0,227,39769.574375,2008-11-17,13:47:06
39.926294,116.337409,0,227,39769.5744097222,2008-11-17,13:47:09
39.926291,116.337413,0,227,39769.5744328704,2008-11-17,13:47:11
39.926204,116.337493,0,229,39769.5744907407,2008-11-17,13:47:16
39.926273,116.33738,0,230,39769.5745486111,2008-11-17,13:47:21
39.926325,116.337298,0,232,39769.5746064815,2008-11-17,13:47:26
39.926356,116.33726,0,232,39769.5746643519,2008-11-17,13:47:31
39.926358,116.337271,0,232,39769.5747222222,2008-11-17,13:47:36
39.926359,116.337287,0,232,39769.5747800926,2008-11-17,13:47:41
39.926297,116.337397,0,233,39769.574837963,2008-11-17,13:47:46
39.926296,116.337409,0,234,39769.5748958333,2008-11-17,13:47:51
39.926267,116.337455,0,234,39769.5749537037,2008-11-17,13:47:56
39.926279,116.337507,0,229,39769.5750115741,2008-11-17,13:48:01
39.9263,116.337656,0,229,39769.5750694444,2008-11-17,13:48:06
39.926295,116.337702,0,229,39769.5751273148,2008-11-17,13:48:11
39.926295,116.337738,0,230,39769.5751851852,2008-11-17,13:48:16
39.926276,116.337767,0,232,39769.5752430556,2008-11-17,13:48:21
39.926259,116.337766,0,232,39769.5753009259,2008-11-17,13:48:26
39.926221,116.337809,0,233,39769.5753587963,2008-11-17,13:48:31
39.926332,116.337698,0,233,39769.5754166667,2008-11-17,13:48:36
39.926348,116.337666,0,235,39769.575474537,2008-11-17,13:48:41
39.926374,116.337601,0,242,39769.5755324074,2008-11-17,13:48:46
39.926441,116.337441,0,241,39769.5755902778,2008-11-17,13:48:51
39.926525,116.337318,0,242,39769.5756481481,2008-11-17,13:48:56
39.926525,116.337304,0,242,39769.5757060185,2008-11-17,13:49:01
39.926465,116.337408,0,243,39769.5757638889,2008-11-17,13:49:06
39.926421,116.337486,0,243,39769.5758217593,2008-11-17,13:49:11
39.926392,116.337511,0,244,39769.5758796296,2008-11-17,13:49:16
39.926327,116.337604,0,243,39769.5759375,2008-11-17,13:49:21
39.926573,116.337683,0,343,39769.5788888889,2008-11-17,13:53:36
39.9266,116.33775,0,353,39769.5789467593,2008-11-17,13:53:41
39.926622,116.337774,0,362,39769.5790046296,2008-11-17,13:53:46
39.926642,116.337882,0,375,39769.5790625,2008-11-17,13:53:51
39.926641,116.337969,0,391,39769.5791203704,2008-11-17,13:53:56
39.926634,116.338065,0,401,39769.5791782407,2008-11-17,13:54:01
39.926639,116.338142,0,409,39769.5792361111,2008-11-17,13:54:06
39.926641,116.338188,0,418,39769.5792939815,2008-11-17,13:54:11
39.926644,116.338274,0,429,39769.5793518518,2008-11-17,13:54:16
39.92671,116.338263,0,435,39769.5794097222,2008-11-17,13:54:21
39.926769,116.338053,0,443,39769.5794675926,2008-11-17,13:54:26
39.926804,116.337953,0,451,39769.579525463,2008-11-17,13:54:31
39.926806,116.337863,0,458,39769.5795833333,2008-11-17,13:54:36
39.926783,116.337903,0,463,39769.5796412037,2008-11-17,13:54:41
39.926755,116.337927,0,465,39769.5796990741,2008-11-17,13:54:46
39.92673,116.337957,0,468,39769.5797569444,2008-11-17,13:54:51
39.926732,116.337988,0,468,39769.5798148148,2008-11-17,13:54:56
39.926786,116.33799,0,466,39769.5798726852,2008-11-17,13:55:01
39.926784,116.338022,0,465,39769.5799305556,2008-11-17,13:55:06
39.926755,116.338143,0,465,39769.5799884259,2008-11-17,13:55:11
39.926767,116.338231,0,465,39769.5800462963,2008-11-17,13:55:16
39.926852,116.338251,0,465,39769.5801041667,2008-11-17,13:55:21
39.926944,116.338246,0,465,39769.580162037,2008-11-17,13:55:26
39.926971,116.338272,0,467,39769.5802199074,2008-11-17,13:55:31
39.92691,116.338302,0,470,39769.5802777778,2008-11-17,13:55:36
39.926815,116.338274,0,476,39769.5803356481,2008-11-17,13:55:41
39.926764,116.338187,0,478,39769.5803935185,2008-11-17,13:55:46
39.926758,116.338121,0,475,39769.5804513889,2008-11-17,13:55:51
39.926765,116.338107,0,474,39769.5805092593,2008-11-17,13:55:56
39.926752,116.338166,0,474,39769.5805671296,2008-11-17,13:56:01
39.9267,116.338216,0,477,39769.580625,2008-11-17,13:56:06
39.926718,116.338195,0,478,39769.5806828704,2008-11-17,13:56:11
39.926743,116.338217,0,475,39769.5807407407,2008-11-17,13:56:16
39.926789,116.338228,0,476,39769.5807986111,2008-11-17,13:56:21
39.926817,116.33818,0,479,39769.5808564815,2008-11-17,13:56:26
39.926831,116.338179,0,482,39769.5809143518,2008-11-17,13:56:31
39.926891,116.33819,0,485,39769.5809722222,2008-11-17,13:56:36
39.926911,116.338115,0,490,39769.5810300926,2008-11-17,13:56:41
39.92682,116.338094,0,495,39769.581087963,2008-11-17,13:56:46
39.926863,116.338003,0,474,39769.5812615741,2008-11-17,13:57:01
39.926971,116.337936,0,474,39769.5813194444,2008-11-17,13:57:06
39.927019,116.33786,0,476,39769.5813773148,2008-11-17,13:57:11
39.926992,116.337808,0,477,39769.5814351852,2008-11-17,13:57:16
39.926977,116.337795,0,478,39769.5814930556,2008-11-17,13:57:21
39.926902,116.337776,0,477,39769.5815509259,2008-11-17,13:57:26
39.926858,116.337829,0,477,39769.5816087963,2008-11-17,13:57:31
39.926804,116.338009,0,477,39769.5816666667,2008-11-17,13:57:36
39.926781,116.3381,0,476,39769.581724537,2008-11-17,13:57:41
39.926784,116.338138,0,477,39769.5817824074,2008-11-17,13:57:46
39.926835,116.338164,0,478,39769.5818402778,2008-11-17,13:57:51
39.926898,116.338098,0,481,39769.5818981482,2008-11-17,13:57:56
39.926947,116.338077,0,484,39769.5819560185,2008-11-17,13:58:01
39.927014,116.338038,0,489,39769.5820138889,2008-11-17,13:58:06
39.926907,116.33796,0,493,39769.5820717593,2008-11-17,13:58:11
39.926874,116.337821,0,497,39769.5821296296,2008-11-17,13:58:16
39.926816,116.337869,0,499,39769.5821875,2008-11-17,13:58:21
39.926794,116.337888,0,499,39769.5822453704,2008-11-17,13:58:26
39.926937,116.33824,0,474,39769.582650463,2008-11-17,13:59:01
39.926861,116.338567,0,474,39769.5827083333,2008-11-17,13:59:06
39.926837,116.338641,0,473,39769.5827662037,2008-11-17,13:59:11
39.926893,116.338512,0,473,39769.5828240741,2008-11-17,13:59:16
39.926934,116.338636,0,473,39769.5828819444,2008-11-17,13:59:21
39.926941,116.338673,0,475,39769.5829398148,2008-11-17,13:59:26
39.926934,116.338371,0,478,39769.5829976852,2008-11-17,13:59:31
39.926938,116.338153,0,480,39769.5830555556,2008-11-17,13:59:36
39.926946,116.338075,0,482,39769.5831134259,2008-11-17,13:59:41
39.926931,116.338177,0,490,39769.5831712963,2008-11-17,13:59:46
39.926937,116.338386,0,500,39769.5832291667,2008-11-17,13:59:51
39.926965,116.338407,0,501,39769.583287037,2008-11-17,13:59:56
39.926967,116.338419,0,500,39769.5833449074,2008-11-17,14:00:01
39.926993,116.338494,0,500,39769.5834027778,2008-11-17,14:00:06
39.927025,116.338606,0,501,39769.5834606481,2008-11-17,14:00:11
39.927062,116.33868,0,503,39769.5835185185,2008-11-17,14:00:16
39.926998,116.338742,0,509,39769.5835763889,2008-11-17,14:00:21
