# Supplementary material for: A location privacy protection method based on blockchain and threshold cryptography
Source: PLoS One. 2025 Jun 4;20(6):e0324551. doi: 10.1371/journal.pone.0324551 (PMC12136415; doi:10.1371/journal.pone.0324551)
Supplement: S1 File — (ZIP) [file pone.0324551.s001.zip › Data/002/Trajectory/20081118001605.plt]

Geolife trajectory
WGS 84
Altitude is in Feet
Reserved 3
0,2,255,My Track,0,0,2,8421376
0
39.926401,116.337443,0,-536,39770.0111689815,2008-11-18,00:16:05
39.927667,116.33662,0,1119,39770.0112268519,2008-11-18,00:16:10
39.92746,116.336762,0,1032,39770.0112847222,2008-11-18,00:16:15
39.927429,116.336783,0,1042,39770.0113425926,2008-11-18,00:16:20
39.927523,116.336762,0,1209,39770.011400463,2008-11-18,00:16:25
39.927638,116.336754,0,1403,39770.0114583333,2008-11-18,00:16:30
39.927745,116.336806,0,1504,39770.0115162037,2008-11-18,00:16:35
39.927766,116.336885,0,1489,39770.0115740741,2008-11-18,00:16:40
39.92775,116.336976,0,1371,39770.0116319444,2008-11-18,00:16:45
39.927572,116.337251,0,840,39770.0116898148,2008-11-18,00:16:50
39.927664,116.337227,0,926,39770.0117476852,2008-11-18,00:16:55
39.92779,116.33723,0,1064,39770.0118055556,2008-11-18,00:17:00
39.927877,116.337281,0,1159,39770.0118634259,2008-11-18,00:17:05
39.927926,116.337287,0,1220,39770.0119212963,2008-11-18,00:17:10
39.927966,116.337292,0,1235,39770.0119791667,2008-11-18,00:17:15
39.928038,116.33728,0,1282,39770.012037037,2008-11-18,00:17:20
39.928097,116.337276,0,1306,39770.0120949074,2008-11-18,00:17:25
39.928075,116.337316,0,1282,39770.0121527778,2008-11-18,00:17:30
39.928067,116.337326,0,1282,39770.0122106481,2008-11-18,00:17:35
39.928068,116.33732,0,1283,39770.0122685185,2008-11-18,00:17:40
39.928065,116.337326,0,1283,39770.0123263889,2008-11-18,00:17:45
39.928065,116.337326,0,1283,39770.0123611111,2008-11-18,00:17:48
39.928071,116.337334,0,1282,39770.0123842593,2008-11-18,00:17:50
39.928092,116.337337,0,1283,39770.0124421296,2008-11-18,00:17:55
39.928092,116.337337,0,1283,39770.0124768519,2008-11-18,00:17:58
39.928095,116.33733,0,1283,39770.0125,2008-11-18,00:18:00
39.928103,116.33734,0,1288,39770.0125578704,2008-11-18,00:18:05
39.928104,116.337369,0,1299,39770.0126157407,2008-11-18,00:18:10
39.928101,116.337389,0,1293,39770.0126736111,2008-11-18,00:18:15
39.928107,116.337398,0,1293,39770.0127314815,2008-11-18,00:18:20
39.928107,116.337398,0,1293,39770.0127662037,2008-11-18,00:18:23
39.928106,116.337405,0,1286,39770.0127893519,2008-11-18,00:18:25
39.928097,116.337405,0,1257,39770.0128472222,2008-11-18,00:18:30
39.928066,116.337408,0,1228,39770.0129050926,2008-11-18,00:18:35
39.92812,116.337456,0,619,39770.012962963,2008-11-18,00:18:40
39.927969,116.337345,0,531,39770.0130208333,2008-11-18,00:18:45
39.927954,116.337464,0,476,39770.0130787037,2008-11-18,00:18:50
39.927762,116.337795,0,164,39770.0131365741,2008-11-18,00:18:55
39.927784,116.337787,0,170,39770.0131944444,2008-11-18,00:19:00
39.927789,116.337778,0,176,39770.0132523148,2008-11-18,00:19:05
39.927789,116.337786,0,176,39770.0133101852,2008-11-18,00:19:10
39.927789,116.337786,0,176,39770.0133449074,2008-11-18,00:19:13
39.92779,116.337793,0,176,39770.0133680556,2008-11-18,00:19:15
39.927798,116.337714,0,179,39770.0134259259,2008-11-18,00:19:20
39.927759,116.337726,0,169,39770.0134837963,2008-11-18,00:19:25
39.927728,116.337742,0,166,39770.0135416667,2008-11-18,00:19:30
39.927716,116.33777,0,165,39770.013599537,2008-11-18,00:19:35
39.927719,116.337777,0,165,39770.0136574074,2008-11-18,00:19:40
39.927712,116.337784,0,165,39770.0137152778,2008-11-18,00:19:45
39.927709,116.337787,0,165,39770.0137731481,2008-11-18,00:19:50
39.927711,116.337783,0,165,39770.0138310185,2008-11-18,00:19:55
39.927711,116.337783,0,165,39770.0138888889,2008-11-18,00:20:00
39.927711,116.337783,0,165,39770.0139236111,2008-11-18,00:20:03
39.927711,116.337789,0,165,39770.0139467593,2008-11-18,00:20:05
39.927695,116.337794,0,166,39770.0140046296,2008-11-18,00:20:10
39.927693,116.337793,0,166,39770.0140625,2008-11-18,00:20:15
39.927693,116.337793,0,166,39770.0140972222,2008-11-18,00:20:18
39.927698,116.3378,0,166,39770.0141203704,2008-11-18,00:20:20
39.927708,116.337808,0,166,39770.0141782407,2008-11-18,00:20:25
39.927719,116.337814,0,166,39770.0142361111,2008-11-18,00:20:30
39.927727,116.337828,0,166,39770.0142939815,2008-11-18,00:20:35
39.927747,116.337847,0,168,39770.0143518519,2008-11-18,00:20:40
39.927731,116.337849,0,169,39770.0144097222,2008-11-18,00:20:45
39.927701,116.33784,0,170,39770.0144675926,2008-11-18,00:20:50
39.927683,116.337836,0,171,39770.014525463,2008-11-18,00:20:55
39.927624,116.337848,0,172,39770.0145833333,2008-11-18,00:21:00
39.927579,116.337848,0,173,39770.0146412037,2008-11-18,00:21:05
39.92752,116.337875,0,174,39770.0146990741,2008-11-18,00:21:10
39.927302,116.337731,0,174,39770.0147569444,2008-11-18,00:21:15
39.926977,116.337778,0,173,39770.0148148148,2008-11-18,00:21:20
39.926696,116.33779,0,169,39770.0148726852,2008-11-18,00:21:25
39.926317,116.337811,0,165,39770.0149305556,2008-11-18,00:21:30
39.925833,116.337911,0,161,39770.0149884259,2008-11-18,00:21:35
39.925295,116.337964,0,159,39770.0150462963,2008-11-18,00:21:40
39.924873,116.338055,0,158,39770.0151041667,2008-11-18,00:21:45
39.924501,116.338086,0,159,39770.015162037,2008-11-18,00:21:50
39.924373,116.338111,0,161,39770.0152199074,2008-11-18,00:21:55
39.92437,116.338127,0,165,39770.0152777778,2008-11-18,00:22:00
39.924387,116.338145,0,170,39770.0153356481,2008-11-18,00:22:05
39.924396,116.338153,0,174,39770.0153935185,2008-11-18,00:22:10
39.924384,116.338157,0,177,39770.0154513889,2008-11-18,00:22:15
39.924325,116.338118,0,179,39770.0155092593,2008-11-18,00:22:20
39.924126,116.338156,0,177,39770.0155671296,2008-11-18,00:22:25
39.923968,116.338174,0,170,39770.015625,2008-11-18,00:22:30
39.923865,116.338155,0,161,39770.0156828704,2008-11-18,00:22:35
39.923777,116.338098,0,156,39770.0157407407,2008-11-18,00:22:40
39.923691,116.338118,0,156,39770.0157986111,2008-11-18,00:22:45
39.923566,116.338144,0,161,39770.0158564815,2008-11-18,00:22:50
39.923454,116.338265,0,160,39770.0159143518,2008-11-18,00:22:55
39.923432,116.338306,0,162,39770.0159722222,2008-11-18,00:23:00
39.923437,116.338344,0,167,39770.0160300926,2008-11-18,00:23:05
39.923459,116.338365,0,169,39770.016087963,2008-11-18,00:23:10
39.923487,116.338386,0,171,39770.0161458333,2008-11-18,00:23:15
39.923526,116.338379,0,167,39770.0162037037,2008-11-18,00:23:20
39.923509,116.338361,0,163,39770.0162615741,2008-11-18,00:23:25
39.923487,116.338351,0,162,39770.0163194444,2008-11-18,00:23:30
39.923476,116.33834,0,162,39770.0163773148,2008-11-18,00:23:35
39.923441,116.338353,0,162,39770.0164351852,2008-11-18,00:23:40
39.923401,116.338358,0,161,39770.0164930556,2008-11-18,00:23:45
39.923423,116.338314,0,162,39770.0165509259,2008-11-18,00:23:50
39.92345,116.338239,0,163,39770.0166087963,2008-11-18,00:23:55
39.923469,116.338253,0,164,39770.0166666667,2008-11-18,00:24:00
39.923463,116.338262,0,162,39770.016724537,2008-11-18,00:24:05
39.923334,116.33825,0,162,39770.0167824074,2008-11-18,00:24:10
39.923139,116.338236,0,163,39770.0168402778,2008-11-18,00:24:15
39.922809,116.33829,0,160,39770.0168981481,2008-11-18,00:24:20
39.922614,116.338299,0,152,39770.0169560185,2008-11-18,00:24:25
39.92259,116.338299,0,144,39770.0170138889,2008-11-18,00:24:30
39.922573,116.338313,0,138,39770.0170717593,2008-11-18,00:24:35
39.92249,116.338311,0,134,39770.0171296296,2008-11-18,00:24:40
39.922481,116.338322,0,131,39770.0171875,2008-11-18,00:24:45
39.922481,116.338322,0,131,39770.0172222222,2008-11-18,00:24:48
39.922475,116.338317,0,130,39770.0172453704,2008-11-18,00:24:50
39.922496,116.33829,0,136,39770.0173032407,2008-11-18,00:24:55
39.922496,116.33829,0,136,39770.017337963,2008-11-18,00:24:58
39.922492,116.338287,0,136,39770.0173611111,2008-11-18,00:25:00
39.922493,116.338344,0,138,39770.0174189815,2008-11-18,00:25:05
39.922479,116.338349,0,138,39770.0174768518,2008-11-18,00:25:10
39.922478,116.33835,0,138,39770.0175347222,2008-11-18,00:25:15
39.922477,116.33835,0,138,39770.0175925926,2008-11-18,00:25:20
39.922475,116.338347,0,138,39770.017650463,2008-11-18,00:25:25
39.922477,116.338349,0,138,39770.0177083333,2008-11-18,00:25:30
39.922477,116.338349,0,138,39770.0177430556,2008-11-18,00:25:33
39.922483,116.338347,0,138,39770.0177662037,2008-11-18,00:25:35
39.922482,116.338337,0,138,39770.0178240741,2008-11-18,00:25:40
39.922473,116.338327,0,138,39770.0178819444,2008-11-18,00:25:45
39.922413,116.338364,0,140,39770.0179398148,2008-11-18,00:25:50
39.922196,116.338412,0,157,39770.0179976852,2008-11-18,00:25:55
39.922142,116.33846,0,164,39770.0180555556,2008-11-18,00:26:00
39.922145,116.338441,0,167,39770.0181134259,2008-11-18,00:26:05
39.922158,116.33842,0,173,39770.0181712963,2008-11-18,00:26:10
39.922158,116.33839,0,172,39770.0182291667,2008-11-18,00:26:15
39.922194,116.338375,0,169,39770.018287037,2008-11-18,00:26:20
39.922233,116.33837,0,168,39770.0183449074,2008-11-18,00:26:25
39.922233,116.33837,0,168,39770.0183796296,2008-11-18,00:26:28
39.92223,116.338369,0,168,39770.0184027778,2008-11-18,00:26:30
39.922097,116.338437,0,168,39770.0184606481,2008-11-18,00:26:35
39.922077,116.338582,0,170,39770.0185185185,2008-11-18,00:26:40
39.922061,116.338809,0,177,39770.0185763889,2008-11-18,00:26:45
39.922013,116.33923,0,190,39770.0186342593,2008-11-18,00:26:50
39.922025,116.339739,0,195,39770.0186921296,2008-11-18,00:26:55
39.921982,116.340211,0,178,39770.01875,2008-11-18,00:27:00
39.921953,116.340427,0,152,39770.0188078704,2008-11-18,00:27:05
39.921946,116.340623,0,146,39770.0188657407,2008-11-18,00:27:10
39.921954,116.340969,0,146,39770.0189236111,2008-11-18,00:27:15
39.92193,116.341466,0,141,39770.0189814815,2008-11-18,00:27:20
39.921925,116.342031,0,137,39770.0190393519,2008-11-18,00:27:25
39.921923,116.342662,0,139,39770.0190972222,2008-11-18,00:27:30
39.921969,116.343302,0,150,39770.0191550926,2008-11-18,00:27:35
39.922037,116.343892,0,163,39770.019212963,2008-11-18,00:27:40
39.922056,116.344477,0,151,39770.0192708333,2008-11-18,00:27:45
39.922106,116.344916,0,156,39770.0193287037,2008-11-18,00:27:50
39.922109,116.345308,0,161,39770.0193865741,2008-11-18,00:27:55
39.922132,116.345736,0,171,39770.0194444444,2008-11-18,00:28:00
39.922149,116.346224,0,175,39770.0195023148,2008-11-18,00:28:05
39.922127,116.346562,0,176,39770.0195601852,2008-11-18,00:28:10
39.922069,116.346706,0,174,39770.0196180556,2008-11-18,00:28:15
39.921906,116.346783,0,160,39770.0196759259,2008-11-18,00:28:20
39.921693,116.346754,0,151,39770.0197337963,2008-11-18,00:28:25
39.921509,116.34668,0,150,39770.0197916667,2008-11-18,00:28:30
39.921316,116.346729,0,145,39770.019849537,2008-11-18,00:28:35
39.921193,116.346782,0,139,39770.0199074074,2008-11-18,00:28:40
39.921145,116.346828,0,134,39770.0199652778,2008-11-18,00:28:45
39.921103,116.346809,0,134,39770.0200231481,2008-11-18,00:28:50
39.921103,116.346809,0,134,39770.0200578704,2008-11-18,00:28:53
39.921107,116.346815,0,133,39770.0200810185,2008-11-18,00:28:55
39.921144,116.346898,0,139,39770.0201388889,2008-11-18,00:29:00
39.921171,116.34699,0,144,39770.0201967593,2008-11-18,00:29:05
39.921124,116.347127,0,143,39770.0202546296,2008-11-18,00:29:10
39.921071,116.347268,0,144,39770.0203125,2008-11-18,00:29:15
39.921096,116.347393,0,146,39770.0203703704,2008-11-18,00:29:20
39.921141,116.347407,0,149,39770.0204282407,2008-11-18,00:29:25
39.921205,116.347425,0,160,39770.0204861111,2008-11-18,00:29:30
39.9212,116.34742,0,166,39770.0205439815,2008-11-18,00:29:35
39.921199,116.347415,0,173,39770.0206018519,2008-11-18,00:29:40
39.921199,116.347415,0,173,39770.0206365741,2008-11-18,00:29:43
39.921195,116.347415,0,175,39770.0206597222,2008-11-18,00:29:45
39.921206,116.347419,0,177,39770.0207175926,2008-11-18,00:29:50
39.921206,116.347419,0,177,39770.0207523148,2008-11-18,00:29:53
39.921206,116.347419,0,178,39770.020775463,2008-11-18,00:29:55
39.92145,116.347358,0,176,39770.0208333333,2008-11-18,00:30:00
39.921593,116.347309,0,169,39770.0208912037,2008-11-18,00:30:05
39.921746,116.347429,0,170,39770.0209490741,2008-11-18,00:30:10
39.921941,116.347739,0,178,39770.0210069444,2008-11-18,00:30:15
39.922143,116.347961,0,175,39770.0210648148,2008-11-18,00:30:20
39.922204,116.348039,0,173,39770.0211226852,2008-11-18,00:30:25
39.922287,116.348138,0,171,39770.0211805556,2008-11-18,00:30:30
39.922349,116.348202,0,178,39770.0212384259,2008-11-18,00:30:35
39.922438,116.348371,0,186,39770.0212962963,2008-11-18,00:30:40
39.922418,116.348466,0,188,39770.0213541667,2008-11-18,00:30:45
39.922424,116.348579,0,194,39770.021412037,2008-11-18,00:30:50
39.92242,116.348611,0,198,39770.0214699074,2008-11-18,00:30:55
39.922361,116.348687,0,198,39770.0215277778,2008-11-18,00:31:00
39.922304,116.348754,0,199,39770.0215856481,2008-11-18,00:31:05
39.922307,116.348789,0,202,39770.0216435185,2008-11-18,00:31:10
39.922287,116.348861,0,208,39770.0217013889,2008-11-18,00:31:15
39.922268,116.348918,0,214,39770.0217592593,2008-11-18,00:31:20
39.898497,116.378982,0,80,39770.0314236111,2008-11-18,00:45:15
39.898617,116.379013,0,154,39770.0314814815,2008-11-18,00:45:20
39.898615,116.379027,0,142,39770.0315393518,2008-11-18,00:45:25
39.898588,116.379114,0,144,39770.0315972222,2008-11-18,00:45:30
39.898542,116.37923,0,121,39770.0316550926,2008-11-18,00:45:35
39.898546,116.379274,0,126,39770.031712963,2008-11-18,00:45:40
39.898533,116.379305,0,131,39770.0317708333,2008-11-18,00:45:45
39.898517,116.379354,0,133,39770.0318287037,2008-11-18,00:45:50
39.898481,116.379455,0,128,39770.0318865741,2008-11-18,00:45:55
39.898451,116.379587,0,130,39770.0319444444,2008-11-18,00:46:00
39.898473,116.379687,0,132,39770.0320023148,2008-11-18,00:46:05
39.898472,116.379806,0,136,39770.0320601852,2008-11-18,00:46:10
39.898478,116.379897,0,140,39770.0321180556,2008-11-18,00:46:15
39.89848,116.379995,0,139,39770.0321759259,2008-11-18,00:46:20
39.898503,116.380078,0,141,39770.0322337963,2008-11-18,00:46:25
39.898487,116.380142,0,139,39770.0322916667,2008-11-18,00:46:30
39.898498,116.380226,0,139,39770.032349537,2008-11-18,00:46:35
39.898494,116.380339,0,136,39770.0324074074,2008-11-18,00:46:40
39.89852,116.38043,0,132,39770.0324652778,2008-11-18,00:46:45
39.898552,116.380504,0,134,39770.0325231481,2008-11-18,00:46:50
39.898586,116.380574,0,140,39770.0325810185,2008-11-18,00:46:55
39.898605,116.380671,0,140,39770.0326388889,2008-11-18,00:47:00
39.898608,116.380744,0,141,39770.0326967593,2008-11-18,00:47:05
39.898595,116.380841,0,136,39770.0327546296,2008-11-18,00:47:10
39.898579,116.380965,0,137,39770.0328125,2008-11-18,00:47:15
39.898577,116.381047,0,135,39770.0328703704,2008-11-18,00:47:20
39.898597,116.381125,0,133,39770.0329282407,2008-11-18,00:47:25
39.898592,116.38122,0,129,39770.0329861111,2008-11-18,00:47:30
39.898585,116.381303,0,128,39770.0330439815,2008-11-18,00:47:35
39.898601,116.381371,0,126,39770.0331018518,2008-11-18,00:47:40
39.898598,116.381431,0,125,39770.0331597222,2008-11-18,00:47:45
39.898595,116.38152,0,123,39770.0332175926,2008-11-18,00:47:50
39.898547,116.381662,0,120,39770.033275463,2008-11-18,00:47:55
39.898556,116.381746,0,118,39770.0333333333,2008-11-18,00:48:00
39.898559,116.38184,0,115,39770.0333912037,2008-11-18,00:48:05
39.898561,116.381933,0,111,39770.0334490741,2008-11-18,00:48:10
39.898546,116.382024,0,106,39770.0335069444,2008-11-18,00:48:15
39.898514,116.382111,0,102,39770.0335648148,2008-11-18,00:48:20
39.898508,116.382174,0,99,39770.0336226852,2008-11-18,00:48:25
39.898507,116.382259,0,88,39770.0336805556,2008-11-18,00:48:30
39.898494,116.382337,0,86,39770.0337384259,2008-11-18,00:48:35
39.898449,116.382466,0,82,39770.0337962963,2008-11-18,00:48:40
39.898442,116.382546,0,81,39770.0338541667,2008-11-18,00:48:45
39.898455,116.382625,0,74,39770.033912037,2008-11-18,00:48:50
39.898448,116.382729,0,72,39770.0339699074,2008-11-18,00:48:55
39.898423,116.382817,0,73,39770.0340277778,2008-11-18,00:49:00
39.898425,116.3829,0,72,39770.0340856481,2008-11-18,00:49:05
39.898409,116.382966,0,78,39770.0341435185,2008-11-18,00:49:10
39.898415,116.383058,0,76,39770.0342013889,2008-11-18,00:49:15
39.89837,116.383162,0,76,39770.0342592593,2008-11-18,00:49:20
39.898379,116.383232,0,80,39770.0343171296,2008-11-18,00:49:25
39.89839,116.383323,0,81,39770.034375,2008-11-18,00:49:30
39.898408,116.38345,0,78,39770.0344328704,2008-11-18,00:49:35
39.898417,116.383539,0,77,39770.0344907407,2008-11-18,00:49:40
39.898448,116.383595,0,73,39770.0345486111,2008-11-18,00:49:45
39.898447,116.383686,0,75,39770.0346064815,2008-11-18,00:49:50
39.898452,116.383763,0,72,39770.0346643519,2008-11-18,00:49:55
39.89845,116.383867,0,70,39770.0347222222,2008-11-18,00:50:00
39.898463,116.383962,0,64,39770.0347800926,2008-11-18,00:50:05
39.898461,116.384042,0,59,39770.034837963,2008-11-18,00:50:10
39.898444,116.384142,0,59,39770.0348958333,2008-11-18,00:50:15
39.898415,116.384263,0,59,39770.0349537037,2008-11-18,00:50:20
39.898399,116.384344,0,61,39770.0350115741,2008-11-18,00:50:25
39.898448,116.384415,0,59,39770.0350694444,2008-11-18,00:50:30
39.898454,116.384507,0,62,39770.0351273148,2008-11-18,00:50:35
39.898444,116.384603,0,71,39770.0351851852,2008-11-18,00:50:40
39.898444,116.384696,0,68,39770.0352430556,2008-11-18,00:50:45
39.898481,116.384774,0,65,39770.0353009259,2008-11-18,00:50:50
39.898496,116.384832,0,68,39770.0353587963,2008-11-18,00:50:55
39.898502,116.384918,0,70,39770.0354166667,2008-11-18,00:51:00
39.898497,116.384996,0,71,39770.035474537,2008-11-18,00:51:05
39.89848,116.3851,0,71,39770.0355324074,2008-11-18,00:51:10
39.898505,116.385176,0,72,39770.0355902778,2008-11-18,00:51:15
39.898483,116.385278,0,72,39770.0356481481,2008-11-18,00:51:20
39.898483,116.38534,0,71,39770.0357060185,2008-11-18,00:51:25
39.898478,116.385407,0,71,39770.0357638889,2008-11-18,00:51:30
39.898469,116.385497,0,71,39770.0358217593,2008-11-18,00:51:35
39.898447,116.38556,0,71,39770.0358796296,2008-11-18,00:51:40
39.898403,116.385587,0,72,39770.0359375,2008-11-18,00:51:45
39.898354,116.385628,0,77,39770.0359953704,2008-11-18,00:51:50
39.898304,116.385669,0,74,39770.0360532407,2008-11-18,00:51:55
39.89828,116.385684,0,71,39770.0361111111,2008-11-18,00:52:00
39.898244,116.385705,0,70,39770.0361689815,2008-11-18,00:52:05
39.898211,116.385725,0,70,39770.0362268519,2008-11-18,00:52:10
39.898261,116.385736,0,72,39770.0362847222,2008-11-18,00:52:15
39.898299,116.385721,0,76,39770.0363425926,2008-11-18,00:52:20
39.898299,116.385721,0,76,39770.0363773148,2008-11-18,00:52:23
39.8983,116.385723,0,80,39770.036400463,2008-11-18,00:52:25
39.898252,116.385754,0,84,39770.0364583333,2008-11-18,00:52:30
39.89824,116.38578,0,86,39770.0365162037,2008-11-18,00:52:35
39.89824,116.38578,0,86,39770.0365509259,2008-11-18,00:52:38
39.898232,116.385782,0,86,39770.0365740741,2008-11-18,00:52:40
39.898229,116.385772,0,86,39770.0366319444,2008-11-18,00:52:45
39.898306,116.385799,0,88,39770.0366898148,2008-11-18,00:52:50
39.898328,116.385792,0,89,39770.0367476852,2008-11-18,00:52:55
39.898343,116.385848,0,97,39770.0368055556,2008-11-18,00:53:00
39.898352,116.385885,0,110,39770.0368634259,2008-11-18,00:53:05
39.898385,116.385879,0,119,39770.0369212963,2008-11-18,00:53:10
39.898397,116.385907,0,128,39770.0369791667,2008-11-18,00:53:15
39.898453,116.385754,0,142,39770.037037037,2008-11-18,00:53:20
39.898581,116.38572,0,163,39770.0370949074,2008-11-18,00:53:25
39.898581,116.38572,0,163,39770.0371296296,2008-11-18,00:53:28
39.898581,116.385719,0,174,39770.0371527778,2008-11-18,00:53:30
39.898565,116.385739,0,187,39770.0372106481,2008-11-18,00:53:35
39.898558,116.385661,0,191,39770.0372685185,2008-11-18,00:53:40
39.898585,116.385681,0,197,39770.0373263889,2008-11-18,00:53:45
39.898595,116.385679,0,203,39770.0373842593,2008-11-18,00:53:50
39.898631,116.385719,0,204,39770.0374421296,2008-11-18,00:53:55
39.898701,116.385753,0,216,39770.0375,2008-11-18,00:54:00
39.898763,116.385803,0,242,39770.0375578704,2008-11-18,00:54:05
39.898736,116.385854,0,252,39770.0376157407,2008-11-18,00:54:10
39.898793,116.385869,0,265,39770.0376736111,2008-11-18,00:54:15
39.898804,116.385868,0,262,39770.0377314815,2008-11-18,00:54:20
39.898715,116.385874,0,256,39770.0377893519,2008-11-18,00:54:25
39.898709,116.385874,0,257,39770.0378472222,2008-11-18,00:54:30
39.898709,116.385874,0,257,39770.0378819444,2008-11-18,00:54:33
39.898702,116.385874,0,258,39770.0379050926,2008-11-18,00:54:35
39.898748,116.385875,0,257,39770.037962963,2008-11-18,00:54:40
39.898836,116.385832,0,250,39770.0380208333,2008-11-18,00:54:45
39.898851,116.385817,0,249,39770.0380787037,2008-11-18,00:54:50
39.898864,116.385811,0,247,39770.0381365741,2008-11-18,00:54:55
39.898864,116.385811,0,247,39770.0381712963,2008-11-18,00:54:58
39.898868,116.385812,0,238,39770.0381944444,2008-11-18,00:55:00
39.89885,116.385827,0,227,39770.0382523148,2008-11-18,00:55:05
39.898843,116.385828,0,226,39770.0383101852,2008-11-18,00:55:10
39.898842,116.385828,0,225,39770.0383680556,2008-11-18,00:55:15
39.898845,116.385827,0,224,39770.0384259259,2008-11-18,00:55:20
39.898841,116.385828,0,223,39770.0384837963,2008-11-18,00:55:25
39.89884,116.385828,0,222,39770.0385416667,2008-11-18,00:55:30
39.89884,116.385828,0,222,39770.0385763889,2008-11-18,00:55:33
39.898838,116.385828,0,221,39770.038599537,2008-11-18,00:55:35
39.898853,116.385819,0,220,39770.0386574074,2008-11-18,00:55:40
39.898853,116.385819,0,220,39770.0386921296,2008-11-18,00:55:43
39.898848,116.385821,0,219,39770.0387152778,2008-11-18,00:55:45
39.898907,116.385771,0,206,39770.0387731481,2008-11-18,00:55:50
39.89898,116.385748,0,195,39770.0388310185,2008-11-18,00:55:55
39.89905,116.385702,0,191,39770.0388888889,2008-11-18,00:56:00
39.899097,116.385663,0,192,39770.0389467593,2008-11-18,00:56:05
39.899157,116.385595,0,192,39770.0390046296,2008-11-18,00:56:10
39.899215,116.385543,0,193,39770.0390625,2008-11-18,00:56:15
39.899249,116.385497,0,195,39770.0391203704,2008-11-18,00:56:20
39.899283,116.385484,0,217,39770.0391782407,2008-11-18,00:56:25
39.899332,116.385435,0,225,39770.0392361111,2008-11-18,00:56:30
39.899427,116.385325,0,198,39770.0392939815,2008-11-18,00:56:35
39.899509,116.385315,0,190,39770.0393518518,2008-11-18,00:56:40
39.899573,116.385314,0,190,39770.0394097222,2008-11-18,00:56:45
39.899669,116.385279,0,178,39770.0394675926,2008-11-18,00:56:50
39.899734,116.385296,0,177,39770.039525463,2008-11-18,00:56:55
39.899823,116.385313,0,183,39770.0395833333,2008-11-18,00:57:00
39.899924,116.385323,0,190,39770.0396412037,2008-11-18,00:57:05
39.900029,116.385322,0,197,39770.0396990741,2008-11-18,00:57:10
39.900134,116.385331,0,205,39770.0397569444,2008-11-18,00:57:15
39.900245,116.385332,0,214,39770.0398148148,2008-11-18,00:57:20
39.90036,116.385266,0,213,39770.0398726852,2008-11-18,00:57:25
39.900424,116.385266,0,219,39770.0399305556,2008-11-18,00:57:30
39.90045,116.385271,0,238,39770.0399884259,2008-11-18,00:57:35
39.900481,116.385281,0,258,39770.0400462963,2008-11-18,00:57:40
39.900476,116.385341,0,252,39770.0401041667,2008-11-18,00:57:45
39.900497,116.385378,0,265,39770.040162037,2008-11-18,00:57:50
39.900419,116.385451,0,274,39770.0402199074,2008-11-18,00:57:55
39.900375,116.385557,0,273,39770.0402777778,2008-11-18,00:58:00
39.900417,116.385657,0,281,39770.0403356481,2008-11-18,00:58:05
39.900463,116.385721,0,286,39770.0403935185,2008-11-18,00:58:10
39.900463,116.385721,0,286,39770.0404282407,2008-11-18,00:58:13
39.900469,116.385723,0,290,39770.0404513889,2008-11-18,00:58:15
39.900476,116.38574,0,293,39770.0405092593,2008-11-18,00:58:20
39.900495,116.3858,0,299,39770.0405671296,2008-11-18,00:58:25
39.900495,116.3858,0,299,39770.0406018518,2008-11-18,00:58:28
39.900493,116.385803,0,301,39770.040625,2008-11-18,00:58:30
39.900483,116.385814,0,302,39770.0406828704,2008-11-18,00:58:35
39.900442,116.385979,0,305,39770.0407407407,2008-11-18,00:58:40
39.900507,116.386136,0,308,39770.0407986111,2008-11-18,00:58:45
39.90049,116.386269,0,309,39770.0408564815,2008-11-18,00:58:50
39.900468,116.386361,0,312,39770.0409143518,2008-11-18,00:58:55
39.90044,116.386367,0,313,39770.0409722222,2008-11-18,00:59:00
39.900442,116.386358,0,313,39770.0410300926,2008-11-18,00:59:05
39.900205,116.386092,0,42,39770.0416087963,2008-11-18,00:59:55
39.900304,116.386118,0,14,39770.0416666667,2008-11-18,01:00:00
39.900922,116.386186,0,280,39770.041724537,2008-11-18,01:00:05
