# Supplementary material for: A location privacy protection method based on blockchain and threshold cryptography
Source: PLoS One. 2025 Jun 4;20(6):e0324551. doi: 10.1371/journal.pone.0324551 (PMC12136415; doi:10.1371/journal.pone.0324551)
Supplement: S1 File — (ZIP) [file pone.0324551.s001.zip › Data/002/Trajectory/20081118110037.plt]

Geolife trajectory
WGS 84
Altitude is in Feet
Reserved 3
0,2,255,My Track,0,0,2,8421376
0
39.900327,116.38566,0,100,39770.4587615741,2008-11-18,11:00:37
39.900319,116.385711,0,54,39770.4588194444,2008-11-18,11:00:42
39.900302,116.385719,0,58,39770.4588773148,2008-11-18,11:00:47
39.900289,116.38572,0,52,39770.4589351852,2008-11-18,11:00:52
39.900272,116.385687,0,53,39770.4589930556,2008-11-18,11:00:57
39.900263,116.385636,0,51,39770.4590509259,2008-11-18,11:01:02
39.900266,116.385574,0,58,39770.4591087963,2008-11-18,11:01:07
39.900287,116.385502,0,55,39770.4591666667,2008-11-18,11:01:12
39.900287,116.38544,0,49,39770.459224537,2008-11-18,11:01:17
39.900301,116.38536,0,50,39770.4592824074,2008-11-18,11:01:22
39.900286,116.385294,0,47,39770.4593402778,2008-11-18,11:01:27
39.900293,116.385225,0,48,39770.4593981481,2008-11-18,11:01:32
39.900334,116.38512,0,48,39770.4594560185,2008-11-18,11:01:37
39.900382,116.385026,0,51,39770.4595138889,2008-11-18,11:01:42
39.900344,116.384908,0,50,39770.4595717593,2008-11-18,11:01:47
39.900342,116.384793,0,43,39770.4596296296,2008-11-18,11:01:52
39.900322,116.384716,0,42,39770.4596875,2008-11-18,11:01:57
39.900304,116.384644,0,38,39770.4597453704,2008-11-18,11:02:02
39.900289,116.384595,0,34,39770.4598032407,2008-11-18,11:02:07
39.900358,116.384492,0,32,39770.4598611111,2008-11-18,11:02:12
39.900371,116.384421,0,28,39770.4599189815,2008-11-18,11:02:17
39.90038,116.384369,0,24,39770.4599768519,2008-11-18,11:02:22
39.900441,116.384267,0,23,39770.4600347222,2008-11-18,11:02:27
39.900382,116.384196,0,16,39770.4600925926,2008-11-18,11:02:32
39.900391,116.384182,0,13,39770.460150463,2008-11-18,11:02:37
39.900403,116.384134,0,13,39770.4602083333,2008-11-18,11:02:42
39.900399,116.384118,0,13,39770.4602662037,2008-11-18,11:02:47
39.900399,116.384118,0,13,39770.4603009259,2008-11-18,11:02:50
39.900397,116.384116,0,12,39770.4603240741,2008-11-18,11:02:52
39.900433,116.384051,0,14,39770.4603819444,2008-11-18,11:02:57
39.90037,116.383984,0,20,39770.4604398148,2008-11-18,11:03:02
39.900362,116.383983,0,20,39770.4604976852,2008-11-18,11:03:07
39.900362,116.383983,0,20,39770.4605324074,2008-11-18,11:03:10
39.900355,116.383989,0,22,39770.4605555556,2008-11-18,11:03:12
39.900359,116.383978,0,26,39770.4606134259,2008-11-18,11:03:17
39.900317,116.383982,0,29,39770.4606712963,2008-11-18,11:03:22
39.900404,116.384011,0,33,39770.4607291667,2008-11-18,11:03:27
39.900477,116.384021,0,35,39770.460787037,2008-11-18,11:03:32
39.900523,116.384031,0,40,39770.4608449074,2008-11-18,11:03:37
39.900542,116.384051,0,47,39770.4609027778,2008-11-18,11:03:42
39.900558,116.384077,0,53,39770.4609606481,2008-11-18,11:03:47
39.900558,116.384077,0,53,39770.4609953704,2008-11-18,11:03:50
39.900563,116.384074,0,59,39770.4610185185,2008-11-18,11:03:52
39.900568,116.384084,0,60,39770.4610763889,2008-11-18,11:03:57
39.900579,116.384092,0,63,39770.4611342593,2008-11-18,11:04:02
39.900603,116.384095,0,71,39770.4611921296,2008-11-18,11:04:07
39.900625,116.384081,0,78,39770.46125,2008-11-18,11:04:12
39.900673,116.384091,0,85,39770.4613078704,2008-11-18,11:04:17
39.900516,116.38429,0,119,39770.4739814815,2008-11-18,11:22:32
39.900469,116.384377,0,120,39770.4740393519,2008-11-18,11:22:37
39.900439,116.384464,0,121,39770.4740972222,2008-11-18,11:22:42
39.900416,116.384514,0,126,39770.4741550926,2008-11-18,11:22:47
39.900407,116.3846,0,131,39770.474212963,2008-11-18,11:22:52
39.900391,116.384651,0,137,39770.4742708333,2008-11-18,11:22:57
39.900416,116.384747,0,139,39770.4743287037,2008-11-18,11:23:02
39.900405,116.384814,0,143,39770.4743865741,2008-11-18,11:23:07
39.900418,116.384881,0,146,39770.4744444444,2008-11-18,11:23:12
39.900417,116.384932,0,150,39770.4745023148,2008-11-18,11:23:17
39.900396,116.384982,0,152,39770.4745601852,2008-11-18,11:23:22
39.900366,116.385051,0,156,39770.4746180556,2008-11-18,11:23:27
39.900299,116.385095,0,160,39770.4746759259,2008-11-18,11:23:32
39.900206,116.385125,0,161,39770.4747337963,2008-11-18,11:23:37
39.900129,116.385142,0,162,39770.4747916667,2008-11-18,11:23:42
39.900091,116.385179,0,160,39770.474849537,2008-11-18,11:23:47
39.90018,116.385313,0,161,39770.4749074074,2008-11-18,11:23:52
39.900151,116.385362,0,159,39770.4749652778,2008-11-18,11:23:57
39.900243,116.3855,0,159,39770.4750231481,2008-11-18,11:24:02
39.900267,116.385619,0,154,39770.4750810185,2008-11-18,11:24:07
39.90024,116.385702,0,156,39770.4751388889,2008-11-18,11:24:12
39.90025,116.385782,0,153,39770.4751967593,2008-11-18,11:24:17
39.900342,116.38589,0,153,39770.4752546296,2008-11-18,11:24:22
39.900399,116.385999,0,153,39770.4753125,2008-11-18,11:24:27
39.900399,116.386093,0,154,39770.4753703704,2008-11-18,11:24:32
39.900413,116.386204,0,154,39770.4754282407,2008-11-18,11:24:37
39.90047,116.38634,0,156,39770.4754861111,2008-11-18,11:24:42
39.900458,116.386441,0,149,39770.4755439815,2008-11-18,11:24:47
39.900466,116.38653,0,146,39770.4756018519,2008-11-18,11:24:52
39.900463,116.386627,0,147,39770.4756597222,2008-11-18,11:24:57
39.900478,116.386719,0,146,39770.4757175926,2008-11-18,11:25:02
39.900528,116.386732,0,145,39770.475775463,2008-11-18,11:25:07
39.900562,116.386728,0,141,39770.4758333333,2008-11-18,11:25:12
39.900565,116.38673,0,138,39770.4758912037,2008-11-18,11:25:17
39.900565,116.38673,0,138,39770.4759259259,2008-11-18,11:25:20
39.900573,116.386727,0,138,39770.4759490741,2008-11-18,11:25:22
39.900605,116.386723,0,137,39770.4760069444,2008-11-18,11:25:27
39.900655,116.386708,0,137,39770.4760648148,2008-11-18,11:25:32
39.900714,116.386664,0,136,39770.4761226852,2008-11-18,11:25:37
39.900748,116.386606,0,136,39770.4761805556,2008-11-18,11:25:42
39.90077,116.386477,0,136,39770.4762384259,2008-11-18,11:25:47
39.900307,116.386812,0,549,39770.4771064815,2008-11-18,11:27:02
39.900231,116.386833,0,536,39770.4771643518,2008-11-18,11:27:07
39.900161,116.387008,0,489,39770.4772222222,2008-11-18,11:27:12
39.90021,116.386914,0,429,39770.4772800926,2008-11-18,11:27:17
39.900436,116.386618,0,337,39770.477337963,2008-11-18,11:27:22
39.900454,116.386504,0,311,39770.4773958333,2008-11-18,11:27:27
39.900487,116.386403,0,283,39770.4774537037,2008-11-18,11:27:32
39.900514,116.386339,0,248,39770.4775115741,2008-11-18,11:27:37
39.900515,116.386264,0,226,39770.4775694444,2008-11-18,11:27:42
39.900547,116.386184,0,206,39770.4776273148,2008-11-18,11:27:47
39.90058,116.386105,0,191,39770.4776851852,2008-11-18,11:27:52
39.900587,116.386032,0,175,39770.4777430556,2008-11-18,11:27:57
39.900527,116.385918,0,169,39770.4778009259,2008-11-18,11:28:02
39.900507,116.385838,0,146,39770.4778587963,2008-11-18,11:28:07
39.900439,116.385779,0,145,39770.4779166667,2008-11-18,11:28:12
39.900375,116.385698,0,145,39770.477974537,2008-11-18,11:28:17
39.900355,116.385628,0,135,39770.4780324074,2008-11-18,11:28:22
39.900282,116.385601,0,127,39770.4780902778,2008-11-18,11:28:27
39.900244,116.385617,0,116,39770.4781481481,2008-11-18,11:28:32
39.900183,116.385616,0,111,39770.4782060185,2008-11-18,11:28:37
39.900129,116.385633,0,105,39770.4782638889,2008-11-18,11:28:42
39.900056,116.385643,0,97,39770.4783217593,2008-11-18,11:28:47
39.899994,116.385647,0,93,39770.4783796296,2008-11-18,11:28:52
39.899933,116.385654,0,88,39770.4784375,2008-11-18,11:28:57
39.899889,116.385666,0,83,39770.4784953704,2008-11-18,11:29:02
39.899808,116.385648,0,80,39770.4785532407,2008-11-18,11:29:07
39.899758,116.385585,0,78,39770.4786111111,2008-11-18,11:29:12
39.899697,116.385566,0,76,39770.4786689815,2008-11-18,11:29:17
39.899638,116.38556,0,73,39770.4787268518,2008-11-18,11:29:22
39.899581,116.385553,0,71,39770.4787847222,2008-11-18,11:29:27
39.899514,116.385564,0,70,39770.4788425926,2008-11-18,11:29:32
39.899415,116.385629,0,71,39770.478900463,2008-11-18,11:29:37
39.899328,116.385704,0,76,39770.4789583333,2008-11-18,11:29:42
39.899221,116.385656,0,85,39770.4790162037,2008-11-18,11:29:47
39.899146,116.385693,0,90,39770.4790740741,2008-11-18,11:29:52
39.899072,116.385727,0,93,39770.4791319444,2008-11-18,11:29:57
39.899016,116.385743,0,98,39770.4791898148,2008-11-18,11:30:02
39.898935,116.385761,0,116,39770.4792476852,2008-11-18,11:30:07
39.898859,116.385797,0,131,39770.4793055556,2008-11-18,11:30:12
39.898783,116.385812,0,136,39770.4793634259,2008-11-18,11:30:17
39.898722,116.385812,0,139,39770.4794212963,2008-11-18,11:30:22
39.898656,116.385804,0,146,39770.4794791667,2008-11-18,11:30:27
39.898621,116.385742,0,152,39770.479537037,2008-11-18,11:30:32
39.898627,116.385685,0,158,39770.4795949074,2008-11-18,11:30:37
39.898657,116.385608,0,162,39770.4796527778,2008-11-18,11:30:42
39.898686,116.385537,0,164,39770.4797106481,2008-11-18,11:30:47
39.898729,116.385484,0,168,39770.4797685185,2008-11-18,11:30:52
39.898737,116.385432,0,169,39770.4798263889,2008-11-18,11:30:57
39.898726,116.385371,0,165,39770.4798842593,2008-11-18,11:31:02
39.898685,116.385208,0,158,39770.4799421296,2008-11-18,11:31:07
39.898677,116.385132,0,156,39770.48,2008-11-18,11:31:12
39.898689,116.385057,0,157,39770.4800578704,2008-11-18,11:31:17
39.898662,116.384966,0,156,39770.4801157407,2008-11-18,11:31:22
39.898671,116.384883,0,153,39770.4801736111,2008-11-18,11:31:27
39.898688,116.384801,0,151,39770.4802314815,2008-11-18,11:31:32
39.898691,116.384751,0,149,39770.4802893519,2008-11-18,11:31:37
39.898716,116.38468,0,147,39770.4803472222,2008-11-18,11:31:42
39.898718,116.384639,0,146,39770.4804050926,2008-11-18,11:31:47
39.898732,116.384576,0,144,39770.480462963,2008-11-18,11:31:52
39.898691,116.384514,0,143,39770.4805208333,2008-11-18,11:31:57
39.898559,116.384367,0,140,39770.4805787037,2008-11-18,11:32:02
39.898448,116.384268,0,137,39770.4806365741,2008-11-18,11:32:07
39.898511,116.384208,0,137,39770.4806944444,2008-11-18,11:32:12
39.898522,116.384168,0,135,39770.4807523148,2008-11-18,11:32:17
39.898482,116.384099,0,132,39770.4808101852,2008-11-18,11:32:22
39.898492,116.384013,0,124,39770.4808680556,2008-11-18,11:32:27
39.898556,116.383894,0,127,39770.4809259259,2008-11-18,11:32:32
39.898503,116.383781,0,125,39770.4809837963,2008-11-18,11:32:37
39.898437,116.383676,0,121,39770.4810416667,2008-11-18,11:32:42
39.898445,116.383612,0,118,39770.481099537,2008-11-18,11:32:47
39.898443,116.383539,0,114,39770.4811574074,2008-11-18,11:32:52
39.898425,116.38346,0,109,39770.4812152778,2008-11-18,11:32:57
39.898455,116.383359,0,97,39770.4812731481,2008-11-18,11:33:02
39.898503,116.383286,0,90,39770.4813310185,2008-11-18,11:33:07
39.89857,116.38318,0,93,39770.4813888889,2008-11-18,11:33:12
39.898545,116.383089,0,90,39770.4814467593,2008-11-18,11:33:17
39.898526,116.382991,0,89,39770.4815046296,2008-11-18,11:33:22
39.898553,116.382918,0,86,39770.4815625,2008-11-18,11:33:27
39.898572,116.382813,0,86,39770.4816203704,2008-11-18,11:33:32
39.89857,116.382748,0,81,39770.4816782407,2008-11-18,11:33:37
39.898533,116.382661,0,80,39770.4817361111,2008-11-18,11:33:42
39.898522,116.382603,0,76,39770.4817939815,2008-11-18,11:33:47
39.898511,116.382541,0,74,39770.4818518519,2008-11-18,11:33:52
39.898545,116.382492,0,72,39770.4819097222,2008-11-18,11:33:57
39.898549,116.382426,0,69,39770.4819675926,2008-11-18,11:34:02
39.898555,116.382368,0,66,39770.482025463,2008-11-18,11:34:07
39.898554,116.382326,0,64,39770.4820833333,2008-11-18,11:34:12
39.898569,116.382267,0,62,39770.4821412037,2008-11-18,11:34:17
39.898578,116.38222,0,60,39770.4821990741,2008-11-18,11:34:22
39.89855,116.382158,0,58,39770.4822569444,2008-11-18,11:34:27
39.898541,116.382055,0,55,39770.4823148148,2008-11-18,11:34:32
39.898557,116.381985,0,52,39770.4823726852,2008-11-18,11:34:37
39.898542,116.381937,0,48,39770.4824305556,2008-11-18,11:34:42
39.898568,116.3819,0,46,39770.4824884259,2008-11-18,11:34:47
39.898607,116.381837,0,42,39770.4825462963,2008-11-18,11:34:52
39.898635,116.381778,0,39,39770.4826041667,2008-11-18,11:34:57
39.898635,116.381681,0,37,39770.482662037,2008-11-18,11:35:02
39.898608,116.381565,0,34,39770.4827199074,2008-11-18,11:35:07
39.898606,116.381406,0,32,39770.4827777778,2008-11-18,11:35:12
39.898611,116.3813,0,32,39770.4828356481,2008-11-18,11:35:17
39.898625,116.381252,0,32,39770.4828935185,2008-11-18,11:35:22
39.898627,116.381198,0,32,39770.4829513889,2008-11-18,11:35:27
39.898647,116.381131,0,35,39770.4830092593,2008-11-18,11:35:32
39.898582,116.381004,0,41,39770.4830671296,2008-11-18,11:35:37
39.898603,116.380967,0,41,39770.483125,2008-11-18,11:35:42
39.898627,116.380953,0,42,39770.4831828704,2008-11-18,11:35:47
39.898636,116.380948,0,41,39770.4832407407,2008-11-18,11:35:52
39.898628,116.380925,0,41,39770.4832986111,2008-11-18,11:35:57
39.898607,116.380883,0,40,39770.4833564815,2008-11-18,11:36:02
39.898623,116.380874,0,39,39770.4834143519,2008-11-18,11:36:07
39.898629,116.380862,0,39,39770.4834722222,2008-11-18,11:36:12
39.898562,116.380827,0,42,39770.4835300926,2008-11-18,11:36:17
39.898549,116.380786,0,41,39770.483587963,2008-11-18,11:36:22
39.898542,116.380747,0,42,39770.4836458333,2008-11-18,11:36:27
39.898563,116.380676,0,38,39770.4837037037,2008-11-18,11:36:32
39.898582,116.380618,0,36,39770.4837615741,2008-11-18,11:36:37
39.898578,116.380543,0,31,39770.4838194444,2008-11-18,11:36:42
39.898594,116.380511,0,29,39770.4838773148,2008-11-18,11:36:47
39.898507,116.380517,0,24,39770.4839351852,2008-11-18,11:36:52
39.898509,116.380404,0,26,39770.4839930556,2008-11-18,11:36:57
39.89852,116.380312,0,28,39770.4840509259,2008-11-18,11:37:02
39.898467,116.380197,0,24,39770.4841087963,2008-11-18,11:37:07
39.898454,116.380147,0,23,39770.4841666667,2008-11-18,11:37:12
39.898453,116.380078,0,23,39770.484224537,2008-11-18,11:37:17
39.89848,116.380035,0,22,39770.4842824074,2008-11-18,11:37:22
39.898511,116.380002,0,21,39770.4843402778,2008-11-18,11:37:27
39.898558,116.379931,0,20,39770.4843981481,2008-11-18,11:37:32
39.898574,116.379869,0,23,39770.4844560185,2008-11-18,11:37:37
39.898528,116.379798,0,21,39770.4845138889,2008-11-18,11:37:42
39.898502,116.379701,0,19,39770.4845717593,2008-11-18,11:37:47
39.898507,116.379576,0,16,39770.4846296296,2008-11-18,11:37:52
39.898529,116.379516,0,16,39770.4846875,2008-11-18,11:37:57
39.898561,116.379439,0,18,39770.4847453704,2008-11-18,11:38:02
39.898569,116.379367,0,13,39770.4848032407,2008-11-18,11:38:07
39.898556,116.379297,0,13,39770.4848611111,2008-11-18,11:38:12
39.898581,116.379245,0,11,39770.4849189815,2008-11-18,11:38:17
39.898603,116.37921,0,9,39770.4849768518,2008-11-18,11:38:22
39.898613,116.379169,0,6,39770.4850347222,2008-11-18,11:38:27
39.898608,116.379109,0,4,39770.4850925926,2008-11-18,11:38:32
39.898541,116.379007,0,0,39770.485150463,2008-11-18,11:38:37
39.898565,116.37894,0,-3,39770.4852083333,2008-11-18,11:38:42
39.898536,116.378862,0,-4,39770.4852662037,2008-11-18,11:38:47
39.898553,116.378808,0,-8,39770.4853240741,2008-11-18,11:38:52
39.898551,116.37874,0,-12,39770.4853819444,2008-11-18,11:38:57
39.89852,116.378688,0,-13,39770.4854398148,2008-11-18,11:39:02
39.898469,116.378694,0,-16,39770.4854976852,2008-11-18,11:39:07
39.898418,116.378689,0,-19,39770.4855555556,2008-11-18,11:39:12
39.898361,116.378684,0,-21,39770.4856134259,2008-11-18,11:39:17
39.898294,116.37876,0,-26,39770.4856712963,2008-11-18,11:39:22
39.898228,116.37878,0,-29,39770.4857291667,2008-11-18,11:39:27
39.898179,116.37872,0,-33,39770.485787037,2008-11-18,11:39:32
39.898113,116.378706,0,-38,39770.4858449074,2008-11-18,11:39:37
39.898029,116.378682,0,-44,39770.4859027778,2008-11-18,11:39:42
39.897947,116.37866,0,-46,39770.4859606481,2008-11-18,11:39:47
39.897875,116.378677,0,-46,39770.4860185185,2008-11-18,11:39:52
39.897813,116.378618,0,-47,39770.4860763889,2008-11-18,11:39:57
39.897745,116.378608,0,-53,39770.4861342593,2008-11-18,11:40:02
39.897605,116.378594,0,-58,39770.4861921296,2008-11-18,11:40:07
39.897446,116.378597,0,-61,39770.48625,2008-11-18,11:40:12
39.897326,116.378568,0,-68,39770.4863078704,2008-11-18,11:40:17
39.897262,116.378554,0,-73,39770.4863657407,2008-11-18,11:40:22
39.897252,116.378532,0,-79,39770.4864236111,2008-11-18,11:40:27
39.897306,116.378499,0,-84,39770.4864814815,2008-11-18,11:40:32
39.897631,116.378441,0,-86,39770.4865393518,2008-11-18,11:40:37
39.897884,116.378408,0,-78,39770.4865972222,2008-11-18,11:40:42
39.898073,116.378443,0,-73,39770.4866550926,2008-11-18,11:40:47
39.898158,116.378422,0,-64,39770.486712963,2008-11-18,11:40:52
39.898178,116.378426,0,-65,39770.4867708333,2008-11-18,11:40:57
39.898352,116.378425,0,-63,39770.4868287037,2008-11-18,11:41:02
39.898553,116.378371,0,-54,39770.4868865741,2008-11-18,11:41:07
39.898624,116.378286,0,-44,39770.4869444444,2008-11-18,11:41:12
39.898699,116.378308,0,-25,39770.4870023148,2008-11-18,11:41:17
39.898827,116.378249,0,-20,39770.4870601852,2008-11-18,11:41:22
39.898925,116.377977,0,-24,39770.4871180556,2008-11-18,11:41:27
39.898937,116.377555,0,-23,39770.4871759259,2008-11-18,11:41:32
39.89886,116.377075,0,-24,39770.4872337963,2008-11-18,11:41:37
39.898784,116.376551,0,-23,39770.4872916667,2008-11-18,11:41:42
39.898707,116.376023,0,-24,39770.487349537,2008-11-18,11:41:47
39.898634,116.375581,0,-30,39770.4874074074,2008-11-18,11:41:52
39.898572,116.375114,0,-33,39770.4874652778,2008-11-18,11:41:57
39.898577,116.374581,0,-31,39770.4875231481,2008-11-18,11:42:02
39.898581,116.374017,0,-27,39770.4875810185,2008-11-18,11:42:07
39.898582,116.373434,0,-20,39770.4876388889,2008-11-18,11:42:12
39.898594,116.372875,0,-16,39770.4876967593,2008-11-18,11:42:17
39.898581,116.372383,0,-5,39770.4877546296,2008-11-18,11:42:22
39.898576,116.371954,0,3,39770.4878125,2008-11-18,11:42:27
39.898575,116.371583,0,11,39770.4878703704,2008-11-18,11:42:32
39.898577,116.371376,0,15,39770.4879282407,2008-11-18,11:42:37
39.898562,116.37123,0,20,39770.4879861111,2008-11-18,11:42:42
39.89855,116.371226,0,29,39770.4880439815,2008-11-18,11:42:47
39.898539,116.371188,0,31,39770.4881018519,2008-11-18,11:42:52
39.898515,116.37102,0,33,39770.4881597222,2008-11-18,11:42:57
39.898496,116.370856,0,32,39770.4882175926,2008-11-18,11:43:02
39.898548,116.370651,0,32,39770.488275463,2008-11-18,11:43:07
39.898604,116.370458,0,36,39770.4883333333,2008-11-18,11:43:12
39.89857,116.370169,0,40,39770.4883912037,2008-11-18,11:43:17
39.898559,116.36979,0,42,39770.4884490741,2008-11-18,11:43:22
39.898572,116.369296,0,48,39770.4885069444,2008-11-18,11:43:27
39.898548,116.368883,0,53,39770.4885648148,2008-11-18,11:43:32
39.898531,116.368569,0,57,39770.4886226852,2008-11-18,11:43:37
39.898734,116.368291,0,56,39770.4886805556,2008-11-18,11:43:42
39.899019,116.368212,0,74,39770.4887384259,2008-11-18,11:43:47
39.89933,116.36814,0,83,39770.4887962963,2008-11-18,11:43:52
39.899664,116.368056,0,104,39770.4888541667,2008-11-18,11:43:57
39.900092,116.368021,0,116,39770.488912037,2008-11-18,11:44:02
39.900562,116.367982,0,129,39770.4889699074,2008-11-18,11:44:07
39.901057,116.367992,0,142,39770.4890277778,2008-11-18,11:44:12
39.901482,116.367953,0,170,39770.4890856481,2008-11-18,11:44:17
39.901862,116.367919,0,183,39770.4891435185,2008-11-18,11:44:22
39.902187,116.367913,0,196,39770.4892013889,2008-11-18,11:44:27
39.902392,116.367912,0,199,39770.4892592593,2008-11-18,11:44:32
39.902431,116.367959,0,197,39770.4893171296,2008-11-18,11:44:37
39.90244,116.367958,0,198,39770.489375,2008-11-18,11:44:42
39.902435,116.367957,0,198,39770.4894328704,2008-11-18,11:44:47
39.90243,116.367958,0,198,39770.4894907407,2008-11-18,11:44:52
39.902427,116.367959,0,198,39770.4895486111,2008-11-18,11:44:57
39.902426,116.367959,0,198,39770.4896064815,2008-11-18,11:45:02
39.902426,116.367959,0,198,39770.4896412037,2008-11-18,11:45:05
39.902432,116.36796,0,198,39770.4896643519,2008-11-18,11:45:07
39.902549,116.367977,0,198,39770.4897222222,2008-11-18,11:45:12
39.902807,116.368001,0,191,39770.4897800926,2008-11-18,11:45:17
39.903163,116.367985,0,183,39770.489837963,2008-11-18,11:45:22
39.903547,116.367948,0,175,39770.4898958333,2008-11-18,11:45:27
39.903728,116.367914,0,178,39770.4899537037,2008-11-18,11:45:32
39.903748,116.367928,0,174,39770.4900115741,2008-11-18,11:45:37
39.903762,116.367928,0,172,39770.4900694444,2008-11-18,11:45:42
39.903762,116.367928,0,172,39770.4901041667,2008-11-18,11:45:45
39.903766,116.367929,0,169,39770.4901273148,2008-11-18,11:45:47
39.903796,116.367924,0,168,39770.4901851852,2008-11-18,11:45:52
39.903864,116.367923,0,167,39770.4902430556,2008-11-18,11:45:57
39.903869,116.367947,0,167,39770.4903009259,2008-11-18,11:46:02
39.903865,116.367958,0,166,39770.4903587963,2008-11-18,11:46:07
39.903868,116.367959,0,164,39770.4904166667,2008-11-18,11:46:12
39.903868,116.367954,0,164,39770.490474537,2008-11-18,11:46:17
39.90387,116.36795,0,163,39770.4905324074,2008-11-18,11:46:22
39.903868,116.367949,0,163,39770.4905902778,2008-11-18,11:46:27
39.903871,116.367949,0,163,39770.4906481481,2008-11-18,11:46:32
39.903875,116.36795,0,163,39770.4907060185,2008-11-18,11:46:37
39.903875,116.367949,0,164,39770.4907638889,2008-11-18,11:46:42
39.903877,116.367949,0,164,39770.4908217593,2008-11-18,11:46:47
39.90387,116.36795,0,164,39770.4908796296,2008-11-18,11:46:52
39.903869,116.367951,0,164,39770.4909375,2008-11-18,11:46:57
39.903869,116.367951,0,164,39770.4909722222,2008-11-18,11:47:00
39.903876,116.367951,0,164,39770.4909953704,2008-11-18,11:47:02
39.903951,116.367943,0,166,39770.4910532407,2008-11-18,11:47:07
39.904049,116.367948,0,169,39770.4911111111,2008-11-18,11:47:12
39.9042,116.367905,0,171,39770.4911689815,2008-11-18,11:47:17
39.904317,116.367859,0,170,39770.4912268519,2008-11-18,11:47:22
39.904354,116.367878,0,169,39770.4912847222,2008-11-18,11:47:27
39.904386,116.367842,0,183,39770.4913425926,2008-11-18,11:47:32
39.904406,116.36782,0,191,39770.491400463,2008-11-18,11:47:37
39.904535,116.367782,0,200,39770.4914583333,2008-11-18,11:47:42
39.904657,116.36773,0,214,39770.4915162037,2008-11-18,11:47:47
39.904743,116.367636,0,229,39770.4915740741,2008-11-18,11:47:52
39.904891,116.367623,0,235,39770.4916319444,2008-11-18,11:47:57
39.905028,116.367629,0,247,39770.4916898148,2008-11-18,11:48:02
39.905054,116.367657,0,252,39770.4917476852,2008-11-18,11:48:07
39.90505,116.367659,0,253,39770.4918055556,2008-11-18,11:48:12
39.905057,116.367654,0,257,39770.4918634259,2008-11-18,11:48:17
39.905059,116.367652,0,257,39770.4919212963,2008-11-18,11:48:22
39.905061,116.367651,0,257,39770.4919791667,2008-11-18,11:48:27
39.905064,116.367652,0,257,39770.492037037,2008-11-18,11:48:32
39.905064,116.367655,0,257,39770.4920949074,2008-11-18,11:48:37
39.905067,116.367656,0,257,39770.4921527778,2008-11-18,11:48:42
39.905067,116.367658,0,257,39770.4922106481,2008-11-18,11:48:47
39.905069,116.367659,0,257,39770.4922685185,2008-11-18,11:48:52
39.905067,116.367661,0,257,39770.4923263889,2008-11-18,11:48:57
39.905067,116.367663,0,257,39770.4923842593,2008-11-18,11:49:02
39.90507,116.367664,0,257,39770.4924421296,2008-11-18,11:49:07
39.905073,116.367664,0,257,39770.4925,2008-11-18,11:49:12
39.905076,116.367665,0,257,39770.4925578704,2008-11-18,11:49:17
39.905076,116.367665,0,257,39770.4925925926,2008-11-18,11:49:20
39.905077,116.367666,0,257,39770.4926157407,2008-11-18,11:49:22
39.905059,116.367618,0,258,39770.4926736111,2008-11-18,11:49:27
39.905063,116.367641,0,262,39770.4927314815,2008-11-18,11:49:32
39.905058,116.367643,0,259,39770.4927893518,2008-11-18,11:49:37
39.905058,116.367643,0,259,39770.4928240741,2008-11-18,11:49:40
39.905053,116.367637,0,260,39770.4928472222,2008-11-18,11:49:42
39.905049,116.367628,0,261,39770.4929050926,2008-11-18,11:49:47
39.905049,116.367626,0,261,39770.492962963,2008-11-18,11:49:52
39.905049,116.367626,0,261,39770.4929976852,2008-11-18,11:49:55
39.905049,116.367622,0,261,39770.4930208333,2008-11-18,11:49:57
39.905032,116.367521,0,263,39770.4930787037,2008-11-18,11:50:02
39.905053,116.36716,0,265,39770.4931365741,2008-11-18,11:50:07
39.905159,116.366932,0,267,39770.4931944444,2008-11-18,11:50:12
39.905342,116.366843,0,275,39770.4932523148,2008-11-18,11:50:17
39.905516,116.367134,0,274,39770.4933101852,2008-11-18,11:50:22
39.905523,116.367198,0,279,39770.4933680556,2008-11-18,11:50:27
39.90552,116.367202,0,279,39770.4934259259,2008-11-18,11:50:32
39.905516,116.36721,0,279,39770.4934837963,2008-11-18,11:50:37
39.905517,116.367217,0,278,39770.4935416667,2008-11-18,11:50:42
39.905515,116.367222,0,277,39770.493599537,2008-11-18,11:50:47
39.905515,116.367222,0,277,39770.4936342593,2008-11-18,11:50:50
39.905518,116.367228,0,276,39770.4936574074,2008-11-18,11:50:52
39.905609,116.367362,0,273,39770.4937152778,2008-11-18,11:50:57
39.905732,116.367663,0,270,39770.4937731481,2008-11-18,11:51:02
39.905761,116.36773,0,264,39770.4938310185,2008-11-18,11:51:07
39.905787,116.367669,0,249,39770.4938888889,2008-11-18,11:51:12
39.905807,116.367427,0,236,39770.4939467593,2008-11-18,11:51:17
39.905798,116.367028,0,224,39770.4940046296,2008-11-18,11:51:22
39.905818,116.366536,0,209,39770.4940625,2008-11-18,11:51:27
39.905829,116.365955,0,202,39770.4941203704,2008-11-18,11:51:32
39.905834,116.365399,0,198,39770.4941782407,2008-11-18,11:51:37
39.905823,116.364828,0,196,39770.4942361111,2008-11-18,11:51:42
39.905834,116.364223,0,184,39770.4942939815,2008-11-18,11:51:47
39.905857,116.363594,0,170,39770.4943518518,2008-11-18,11:51:52
39.905875,116.362942,0,162,39770.4944097222,2008-11-18,11:51:57
39.90588,116.362305,0,149,39770.4944675926,2008-11-18,11:52:02
39.90587,116.361682,0,141,39770.494525463,2008-11-18,11:52:07
39.905885,116.361103,0,132,39770.4945833333,2008-11-18,11:52:12
39.905909,116.360511,0,115,39770.4946412037,2008-11-18,11:52:17
39.905934,116.359915,0,103,39770.4946990741,2008-11-18,11:52:22
39.905956,116.359333,0,84,39770.4947569444,2008-11-18,11:52:27
39.905978,116.358805,0,79,39770.4948148148,2008-11-18,11:52:32
39.905988,116.358334,0,81,39770.4948726852,2008-11-18,11:52:37
39.905961,116.357994,0,83,39770.4949305556,2008-11-18,11:52:42
39.905947,116.357957,0,75,39770.4949884259,2008-11-18,11:52:47
39.905952,116.3578,0,66,39770.4950462963,2008-11-18,11:52:52
39.905947,116.357459,0,58,39770.4951041667,2008-11-18,11:52:57
39.905923,116.357036,0,54,39770.495162037,2008-11-18,11:53:02
39.905919,116.356557,0,53,39770.4952199074,2008-11-18,11:53:07
39.905928,116.35604,0,56,39770.4952777778,2008-11-18,11:53:12
39.905921,116.355492,0,55,39770.4953356481,2008-11-18,11:53:17
39.905911,116.354907,0,61,39770.4953935185,2008-11-18,11:53:22
39.905899,116.3543,0,59,39770.4954513889,2008-11-18,11:53:27
39.90589,116.353706,0,63,39770.4955092593,2008-11-18,11:53:32
39.905902,116.353139,0,61,39770.4955671296,2008-11-18,11:53:37
39.905932,116.352674,0,67,39770.495625,2008-11-18,11:53:42
39.90594,116.352296,0,71,39770.4956828704,2008-11-18,11:53:47
39.905927,116.35208,0,70,39770.4957407407,2008-11-18,11:53:52
39.905936,116.352074,0,71,39770.4957986111,2008-11-18,11:53:57
39.905944,116.351958,0,73,39770.4958564815,2008-11-18,11:54:02
39.905924,116.351711,0,86,39770.4959143519,2008-11-18,11:54:07
39.905909,116.351352,0,90,39770.4959722222,2008-11-18,11:54:12
39.905909,116.350932,0,89,39770.4960300926,2008-11-18,11:54:17
39.905887,116.350521,0,97,39770.496087963,2008-11-18,11:54:22
39.905864,116.350052,0,101,39770.4961458333,2008-11-18,11:54:27
39.905894,116.349546,0,111,39770.4962037037,2008-11-18,11:54:32
39.905913,116.348984,0,115,39770.4962615741,2008-11-18,11:54:37
39.905932,116.348413,0,112,39770.4963194444,2008-11-18,11:54:42
39.905953,116.347882,0,112,39770.4963773148,2008-11-18,11:54:47
39.905984,116.347365,0,111,39770.4964351852,2008-11-18,11:54:52
39.905992,116.346848,0,103,39770.4964930556,2008-11-18,11:54:57
39.906045,116.34647,0,107,39770.4965509259,2008-11-18,11:55:02
39.906319,116.346376,0,117,39770.4966087963,2008-11-18,11:55:07
39.906646,116.34638,0,128,39770.4966666667,2008-11-18,11:55:12
39.907015,116.34632,0,148,39770.496724537,2008-11-18,11:55:17
39.90738,116.346341,0,158,39770.4967824074,2008-11-18,11:55:22
39.907543,116.34638,0,159,39770.4968402778,2008-11-18,11:55:27
39.907566,116.346386,0,163,39770.4968981481,2008-11-18,11:55:32
39.907701,116.346348,0,172,39770.4969560185,2008-11-18,11:55:37
39.907894,116.346214,0,181,39770.4970138889,2008-11-18,11:55:42
39.908211,116.346169,0,190,39770.4970717593,2008-11-18,11:55:47
39.908538,116.346189,0,205,39770.4971296296,2008-11-18,11:55:52
39.908965,116.346168,0,217,39770.4971875,2008-11-18,11:55:57
39.909433,116.346261,0,223,39770.4972453704,2008-11-18,11:56:02
39.909914,116.346257,0,233,39770.4973032407,2008-11-18,11:56:07
39.910388,116.346312,0,241,39770.4973611111,2008-11-18,11:56:12
39.910872,116.346366,0,233,39770.4974189815,2008-11-18,11:56:17
39.911248,116.346409,0,256,39770.4974768519,2008-11-18,11:56:22
39.911437,116.346429,0,309,39770.4975347222,2008-11-18,11:56:27
39.911524,116.346395,0,324,39770.4975925926,2008-11-18,11:56:32
39.911526,116.346379,0,326,39770.497650463,2008-11-18,11:56:37
39.911649,116.346376,0,337,39770.4977083333,2008-11-18,11:56:42
39.911895,116.3464,0,346,39770.4977662037,2008-11-18,11:56:47
39.911988,116.346436,0,359,39770.4978240741,2008-11-18,11:56:52
39.912043,116.346493,0,357,39770.4978819444,2008-11-18,11:56:57
39.91205,116.346495,0,363,39770.4979398148,2008-11-18,11:57:02
39.912053,116.346496,0,365,39770.4979976852,2008-11-18,11:57:07
39.912055,116.346498,0,367,39770.4980555556,2008-11-18,11:57:12
39.912058,116.346499,0,367,39770.4981134259,2008-11-18,11:57:17
39.912061,116.3465,0,367,39770.4981712963,2008-11-18,11:57:22
39.912068,116.3465,0,366,39770.4982291667,2008-11-18,11:57:27
39.912074,116.346501,0,363,39770.498287037,2008-11-18,11:57:32
39.912079,116.346501,0,360,39770.4983449074,2008-11-18,11:57:37
39.912084,116.346502,0,355,39770.4984027778,2008-11-18,11:57:42
39.912083,116.346502,0,353,39770.4984606481,2008-11-18,11:57:47
39.912085,116.346503,0,352,39770.4985185185,2008-11-18,11:57:52
39.912085,116.346503,0,352,39770.4985532407,2008-11-18,11:57:55
39.912091,116.346499,0,353,39770.4985763889,2008-11-18,11:57:57
39.912296,116.346515,0,351,39770.4986342593,2008-11-18,11:58:02
39.912573,116.346593,0,346,39770.4986921296,2008-11-18,11:58:07
39.912934,116.346669,0,344,39770.49875,2008-11-18,11:58:12
39.913332,116.3468,0,340,39770.4988078704,2008-11-18,11:58:17
39.913748,116.346907,0,332,39770.4988657407,2008-11-18,11:58:22
39.914206,116.347023,0,328,39770.4989236111,2008-11-18,11:58:27
39.914685,116.347135,0,322,39770.4989814815,2008-11-18,11:58:32
39.915161,116.347193,0,303,39770.4990393519,2008-11-18,11:58:37
39.915585,116.347209,0,280,39770.4990972222,2008-11-18,11:58:42
39.915941,116.347193,0,269,39770.4991550926,2008-11-18,11:58:47
39.916211,116.347223,0,254,39770.499212963,2008-11-18,11:58:52
39.916233,116.347224,0,238,39770.4992708333,2008-11-18,11:58:57
39.916338,116.347216,0,228,39770.4993287037,2008-11-18,11:59:02
39.916538,116.347191,0,225,39770.4993865741,2008-11-18,11:59:07
39.916722,116.347185,0,210,39770.4994444444,2008-11-18,11:59:12
39.916799,116.347177,0,197,39770.4995023148,2008-11-18,11:59:17
39.916911,116.347177,0,189,39770.4995601852,2008-11-18,11:59:22
39.917042,116.346967,0,186,39770.4996180556,2008-11-18,11:59:27
39.917065,116.346638,0,191,39770.4996759259,2008-11-18,11:59:32
39.917072,116.346222,0,187,39770.4997337963,2008-11-18,11:59:37
39.917075,116.345708,0,189,39770.4997916667,2008-11-18,11:59:42
39.917065,116.345176,0,181,39770.499849537,2008-11-18,11:59:47
39.91708,116.344709,0,173,39770.4999074074,2008-11-18,11:59:52
39.917125,116.344338,0,162,39770.4999652778,2008-11-18,11:59:57
39.91715,116.34404,0,154,39770.5000231481,2008-11-18,12:00:02
39.917126,116.343698,0,148,39770.5000810185,2008-11-18,12:00:07
39.91711,116.343251,0,139,39770.5001388889,2008-11-18,12:00:12
39.917104,116.342752,0,132,39770.5001967593,2008-11-18,12:00:17
39.917105,116.342233,0,123,39770.5002546296,2008-11-18,12:00:22
39.917071,116.341716,0,118,39770.5003125,2008-11-18,12:00:27
39.917064,116.341184,0,114,39770.5003703704,2008-11-18,12:00:32
39.917041,116.340623,0,108,39770.5004282407,2008-11-18,12:00:37
39.917035,116.340078,0,113,39770.5004861111,2008-11-18,12:00:42
39.917036,116.339704,0,109,39770.5005439815,2008-11-18,12:00:47
39.917021,116.339694,0,110,39770.5006018518,2008-11-18,12:00:52
39.917021,116.339694,0,110,39770.5006365741,2008-11-18,12:00:55
39.917021,116.339688,0,108,39770.5006597222,2008-11-18,12:00:57
39.91702,116.339667,0,108,39770.5007175926,2008-11-18,12:01:02
39.917021,116.339516,0,110,39770.500775463,2008-11-18,12:01:07
39.916982,116.339405,0,115,39770.5008333333,2008-11-18,12:01:12
39.916899,116.339382,0,128,39770.5008912037,2008-11-18,12:01:17
39.916913,116.339337,0,133,39770.5009490741,2008-11-18,12:01:22
39.91692,116.339153,0,137,39770.5010069444,2008-11-18,12:01:27
39.916917,116.338989,0,142,39770.5010648148,2008-11-18,12:01:32
39.916995,116.338833,0,145,39770.5011226852,2008-11-18,12:01:37
39.9172,116.338676,0,154,39770.5011805556,2008-11-18,12:01:42
39.917455,116.338583,0,169,39770.5012384259,2008-11-18,12:01:47
39.917762,116.338466,0,208,39770.5012962963,2008-11-18,12:01:52
39.91815,116.338408,0,255,39770.5013541667,2008-11-18,12:01:57
39.918582,116.338384,0,291,39770.501412037,2008-11-18,12:02:02
39.91905,116.338382,0,317,39770.5014699074,2008-11-18,12:02:07
39.919533,116.338378,0,330,39770.5015277778,2008-11-18,12:02:12
39.919953,116.338352,0,343,39770.5015856481,2008-11-18,12:02:17
39.920294,116.338334,0,350,39770.5016435185,2008-11-18,12:02:22
39.920408,116.33827,0,365,39770.5017013889,2008-11-18,12:02:27
39.920433,116.338246,0,348,39770.5017592593,2008-11-18,12:02:32
39.920514,116.338172,0,372,39770.5018171296,2008-11-18,12:02:37
39.92063,116.338191,0,393,39770.501875,2008-11-18,12:02:42
39.920834,116.338169,0,404,39770.5019328704,2008-11-18,12:02:47
39.921186,116.338221,0,391,39770.5019907407,2008-11-18,12:02:52
39.921469,116.338175,0,395,39770.5020486111,2008-11-18,12:02:57
39.921774,116.338141,0,389,39770.5021064815,2008-11-18,12:03:02
39.922169,116.3381,0,378,39770.5021643518,2008-11-18,12:03:07
39.922608,116.338075,0,370,39770.5022222222,2008-11-18,12:03:12
39.923009,116.338013,0,360,39770.5022800926,2008-11-18,12:03:17
39.923441,116.337946,0,359,39770.502337963,2008-11-18,12:03:22
39.923911,116.337918,0,354,39770.5023958333,2008-11-18,12:03:27
39.924404,116.33794,0,344,39770.5024537037,2008-11-18,12:03:32
39.924882,116.337935,0,334,39770.5025115741,2008-11-18,12:03:37
39.925355,116.338002,0,264,39770.5025694444,2008-11-18,12:03:42
39.925716,116.337998,0,227,39770.5026273148,2008-11-18,12:03:47
39.925979,116.337945,0,193,39770.5026851852,2008-11-18,12:03:52
39.926155,116.337863,0,193,39770.5027430556,2008-11-18,12:03:57
39.926321,116.3378,0,201,39770.5028009259,2008-11-18,12:04:02
39.926379,116.337803,0,223,39770.5028587963,2008-11-18,12:04:07
39.926371,116.337804,0,227,39770.5029166667,2008-11-18,12:04:12
39.926365,116.337803,0,227,39770.502974537,2008-11-18,12:04:17
39.926364,116.337802,0,228,39770.5030324074,2008-11-18,12:04:22
39.926365,116.3378,0,228,39770.5030902778,2008-11-18,12:04:27
39.926367,116.337799,0,229,39770.5031481481,2008-11-18,12:04:32
39.926368,116.337799,0,229,39770.5032060185,2008-11-18,12:04:37
39.926368,116.337798,0,229,39770.5032638889,2008-11-18,12:04:42
39.926368,116.337798,0,229,39770.5032986111,2008-11-18,12:04:45
39.926368,116.337796,0,229,39770.5033217593,2008-11-18,12:04:47
39.926425,116.337712,0,234,39770.5033796296,2008-11-18,12:04:52
39.926717,116.33762,0,232,39770.5034375,2008-11-18,12:04:57
39.926966,116.337598,0,237,39770.5034953704,2008-11-18,12:05:02
39.927288,116.337675,0,246,39770.5035532407,2008-11-18,12:05:07
39.927564,116.337705,0,252,39770.5036111111,2008-11-18,12:05:12
39.927762,116.337738,0,236,39770.5036689815,2008-11-18,12:05:17
39.927809,116.337842,0,222,39770.5037268519,2008-11-18,12:05:22
39.927745,116.337924,0,221,39770.5037847222,2008-11-18,12:05:27
39.927677,116.337923,0,223,39770.5038425926,2008-11-18,12:05:32
39.927608,116.337924,0,232,39770.503900463,2008-11-18,12:05:37
39.927531,116.337901,0,231,39770.5039583333,2008-11-18,12:05:42
39.927453,116.337902,0,236,39770.5040162037,2008-11-18,12:05:47
39.927394,116.337926,0,239,39770.5040740741,2008-11-18,12:05:52
39.927345,116.337911,0,244,39770.5041319444,2008-11-18,12:05:57
39.927277,116.337918,0,248,39770.5041898148,2008-11-18,12:06:02
39.927223,116.337943,0,243,39770.5042476852,2008-11-18,12:06:07
39.927168,116.337915,0,245,39770.5043055556,2008-11-18,12:06:12
39.927111,116.337953,0,244,39770.5043634259,2008-11-18,12:06:17
39.927022,116.338048,0,230,39770.5044212963,2008-11-18,12:06:22
39.926986,116.337995,0,226,39770.5044791667,2008-11-18,12:06:27
39.926975,116.33788,0,222,39770.504537037,2008-11-18,12:06:32
39.927016,116.337791,0,209,39770.5045949074,2008-11-18,12:06:37
39.927041,116.337724,0,206,39770.5046527778,2008-11-18,12:06:42
39.926983,116.337657,0,198,39770.5047106481,2008-11-18,12:06:47
39.926935,116.337638,0,192,39770.5047685185,2008-11-18,12:06:52
39.926879,116.337589,0,194,39770.5048263889,2008-11-18,12:06:57
39.926869,116.337554,0,193,39770.5048842593,2008-11-18,12:07:02
39.926853,116.337497,0,186,39770.5049421296,2008-11-18,12:07:07
39.926841,116.337453,0,185,39770.505,2008-11-18,12:07:12
39.926787,116.337377,0,179,39770.5050578704,2008-11-18,12:07:17
39.92678,116.337257,0,174,39770.5051157407,2008-11-18,12:07:22
39.92674,116.337137,0,171,39770.5051736111,2008-11-18,12:07:27
39.926748,116.337057,0,170,39770.5052314815,2008-11-18,12:07:32
39.926745,116.336966,0,164,39770.5052893519,2008-11-18,12:07:37
39.926741,116.336885,0,157,39770.5053472222,2008-11-18,12:07:42
39.92672,116.336807,0,151,39770.5054050926,2008-11-18,12:07:47
39.926713,116.336733,0,145,39770.505462963,2008-11-18,12:07:52
39.926718,116.336655,0,144,39770.5055208333,2008-11-18,12:07:57
39.926728,116.336581,0,144,39770.5055787037,2008-11-18,12:08:02
39.926698,116.336537,0,143,39770.5056365741,2008-11-18,12:08:07
39.926629,116.336544,0,139,39770.5056944444,2008-11-18,12:08:12
39.926549,116.336533,0,135,39770.5057523148,2008-11-18,12:08:17
39.926479,116.336543,0,129,39770.5058101852,2008-11-18,12:08:22
39.926402,116.336574,0,127,39770.5058680556,2008-11-18,12:08:27
39.926296,116.336686,0,141,39770.5059259259,2008-11-18,12:08:32
39.926161,116.336836,0,150,39770.5059837963,2008-11-18,12:08:37
39.926126,116.336868,0,155,39770.5060416667,2008-11-18,12:08:42
39.926136,116.336916,0,163,39770.506099537,2008-11-18,12:08:47
39.92614,116.336941,0,168,39770.5061574074,2008-11-18,12:08:52
39.926141,116.337006,0,173,39770.5062152778,2008-11-18,12:08:57
39.926152,116.337143,0,179,39770.5062731481,2008-11-18,12:09:02
39.926228,116.337069,0,182,39770.5063310185,2008-11-18,12:09:07
39.926239,116.337104,0,182,39770.5063888889,2008-11-18,12:09:12
39.926237,116.337088,0,183,39770.5064467593,2008-11-18,12:09:17
39.926204,116.337075,0,183,39770.5065046296,2008-11-18,12:09:22
39.926189,116.337027,0,178,39770.5077199074,2008-11-18,12:11:07
39.926146,116.337042,0,150,39770.5077777778,2008-11-18,12:11:12
39.926179,116.33701,0,148,39770.5078356481,2008-11-18,12:11:17
39.926169,116.336969,0,146,39770.5078935185,2008-11-18,12:11:22
39.926143,116.336902,0,145,39770.5079513889,2008-11-18,12:11:27
39.926142,116.336853,0,143,39770.5080092593,2008-11-18,12:11:32
39.926145,116.336798,0,142,39770.5080671296,2008-11-18,12:11:37
39.926134,116.336691,0,141,39770.508125,2008-11-18,12:11:42
39.926142,116.336647,0,140,39770.5081828704,2008-11-18,12:11:47
39.92615,116.336694,0,140,39770.5082407407,2008-11-18,12:11:52
39.926171,116.336692,0,139,39770.5082986111,2008-11-18,12:11:57
39.926214,116.336675,0,138,39770.5083564815,2008-11-18,12:12:02
39.926259,116.336509,0,137,39770.5084143518,2008-11-18,12:12:07
39.926197,116.33679,0,132,39770.5084722222,2008-11-18,12:12:12
39.926204,116.336744,0,131,39770.5085300926,2008-11-18,12:12:17
39.92616,116.336737,0,134,39770.508587963,2008-11-18,12:12:22
39.92616,116.336737,0,134,39770.5086226852,2008-11-18,12:12:25
39.926156,116.336741,0,134,39770.5086458333,2008-11-18,12:12:27
39.92618,116.336741,0,142,39770.5087037037,2008-11-18,12:12:32
39.926181,116.336745,0,142,39770.5087615741,2008-11-18,12:12:37
39.926181,116.336745,0,142,39770.5087962963,2008-11-18,12:12:40
39.92618,116.336751,0,142,39770.5088194444,2008-11-18,12:12:42
