# Supplementary material for: A location privacy protection method based on blockchain and threshold cryptography
Source: PLoS One. 2025 Jun 4;20(6):e0324551. doi: 10.1371/journal.pone.0324551 (PMC12136415; doi:10.1371/journal.pone.0324551)
Supplement: S1 File — (ZIP) [file pone.0324551.s001.zip › Data/002/Trajectory/20081119001356.plt]

Geolife trajectory
WGS 84
Altitude is in Feet
Reserved 3
0,2,255,My Track,0,0,2,8421376
0
39.927786,116.337667,0,492,39771.0096759259,2008-11-19,00:13:56
39.928071,116.337547,0,492,39771.0097337963,2008-11-19,00:14:01
39.928026,116.337605,0,493,39771.0097916667,2008-11-19,00:14:06
39.928,116.33763,0,494,39771.009849537,2008-11-19,00:14:11
39.927972,116.337603,0,495,39771.0099074074,2008-11-19,00:14:16
39.927972,116.337603,0,495,39771.0099421296,2008-11-19,00:14:19
39.927978,116.337598,0,496,39771.0099652778,2008-11-19,00:14:21
39.927967,116.337589,0,497,39771.0100231481,2008-11-19,00:14:26
39.92795,116.337582,0,497,39771.0100810185,2008-11-19,00:14:31
39.927949,116.337589,0,497,39771.0101388889,2008-11-19,00:14:36
39.927953,116.337595,0,497,39771.0101967593,2008-11-19,00:14:41
39.927958,116.337593,0,497,39771.0102546296,2008-11-19,00:14:46
39.927958,116.337593,0,497,39771.0102893518,2008-11-19,00:14:49
39.927964,116.337589,0,497,39771.0103125,2008-11-19,00:14:51
39.927953,116.337583,0,489,39771.0103703704,2008-11-19,00:14:56
39.927953,116.337547,0,471,39771.0104282407,2008-11-19,00:15:01
39.927927,116.337555,0,454,39771.0104861111,2008-11-19,00:15:06
39.927921,116.337579,0,445,39771.0105439815,2008-11-19,00:15:11
39.927923,116.337575,0,440,39771.0106018518,2008-11-19,00:15:16
39.927923,116.337575,0,440,39771.0106365741,2008-11-19,00:15:19
39.927922,116.337571,0,433,39771.0106597222,2008-11-19,00:15:21
39.927892,116.337573,0,421,39771.0107175926,2008-11-19,00:15:26
39.92787,116.337591,0,409,39771.010775463,2008-11-19,00:15:31
39.927813,116.33761,0,399,39771.0108333333,2008-11-19,00:15:36
39.927753,116.337638,0,389,39771.0108912037,2008-11-19,00:15:41
39.927704,116.337675,0,380,39771.0109490741,2008-11-19,00:15:46
39.927336,116.338166,0,-248,39771.0110069444,2008-11-19,00:15:51
39.927292,116.338113,0,-228,39771.0110648148,2008-11-19,00:15:56
39.927288,116.338039,0,-222,39771.0111226852,2008-11-19,00:16:01
39.927399,116.337767,0,-220,39771.0111805556,2008-11-19,00:16:06
39.927289,116.337684,0,-219,39771.0112384259,2008-11-19,00:16:11
39.927243,116.337508,0,-214,39771.0112962963,2008-11-19,00:16:16
39.927115,116.337424,0,-209,39771.0113541667,2008-11-19,00:16:21
39.926841,116.337432,0,-205,39771.011412037,2008-11-19,00:16:26
39.926307,116.33745,0,-197,39771.0114699074,2008-11-19,00:16:31
39.925793,116.337432,0,-190,39771.0115277778,2008-11-19,00:16:36
39.925522,116.337453,0,-184,39771.0115856482,2008-11-19,00:16:41
39.92552,116.337499,0,-178,39771.0116435185,2008-11-19,00:16:46
39.925531,116.337535,0,-173,39771.0117013889,2008-11-19,00:16:51
39.925531,116.337544,0,-171,39771.0117592593,2008-11-19,00:16:56
39.925531,116.337544,0,-171,39771.0117939815,2008-11-19,00:16:59
39.925531,116.337549,0,-171,39771.0118171296,2008-11-19,00:17:01
39.925532,116.337567,0,-171,39771.011875,2008-11-19,00:17:06
39.925543,116.33758,0,-171,39771.0119328704,2008-11-19,00:17:11
39.925492,116.3376,0,-170,39771.0119907407,2008-11-19,00:17:16
39.925151,116.337668,0,-170,39771.0120486111,2008-11-19,00:17:21
39.924692,116.337711,0,-174,39771.0121064815,2008-11-19,00:17:26
39.924159,116.337796,0,-180,39771.0121643519,2008-11-19,00:17:31
39.92373,116.337926,0,-185,39771.0122222222,2008-11-19,00:17:36
39.923488,116.338078,0,-190,39771.0122800926,2008-11-19,00:17:41
39.923411,116.33818,0,-196,39771.012337963,2008-11-19,00:17:46
39.923312,116.33826,0,-201,39771.0123958333,2008-11-19,00:17:51
39.923225,116.33835,0,-207,39771.0124537037,2008-11-19,00:17:56
39.923115,116.338449,0,-215,39771.0125115741,2008-11-19,00:18:01
39.923087,116.338577,0,-224,39771.0125694444,2008-11-19,00:18:06
39.922983,116.338589,0,-232,39771.0126273148,2008-11-19,00:18:11
39.922827,116.338657,0,-242,39771.0126851852,2008-11-19,00:18:16
39.922778,116.338646,0,-252,39771.0127430556,2008-11-19,00:18:21
39.922753,116.338639,0,-263,39771.0128009259,2008-11-19,00:18:26
39.922733,116.338644,0,-274,39771.0128587963,2008-11-19,00:18:31
39.922751,116.33863,0,-281,39771.0129166667,2008-11-19,00:18:36
39.922752,116.338599,0,-285,39771.012974537,2008-11-19,00:18:41
39.922752,116.338599,0,-285,39771.0130092593,2008-11-19,00:18:44
39.922752,116.3386,0,-288,39771.0130324074,2008-11-19,00:18:46
39.922761,116.338587,0,-291,39771.0130902778,2008-11-19,00:18:51
39.922658,116.338565,0,-295,39771.0131481481,2008-11-19,00:18:56
39.92263,116.338516,0,-299,39771.0132060185,2008-11-19,00:19:01
39.922632,116.338498,0,-298,39771.0132638889,2008-11-19,00:19:06
39.922589,116.338507,0,-302,39771.0133217593,2008-11-19,00:19:11
39.922543,116.338542,0,-308,39771.0133796296,2008-11-19,00:19:16
39.922497,116.338557,0,-313,39771.0134375,2008-11-19,00:19:21
39.922476,116.338546,0,-317,39771.0134953704,2008-11-19,00:19:26
39.922489,116.338616,0,-318,39771.0135532407,2008-11-19,00:19:31
39.922486,116.338663,0,-319,39771.0136111111,2008-11-19,00:19:36
39.922482,116.338687,0,-319,39771.0136689815,2008-11-19,00:19:41
39.922498,116.338675,0,-318,39771.0137268519,2008-11-19,00:19:46
39.922484,116.338658,0,-316,39771.0137847222,2008-11-19,00:19:51
39.922428,116.338659,0,-312,39771.0138425926,2008-11-19,00:19:56
39.922447,116.338617,0,-309,39771.013900463,2008-11-19,00:20:01
39.922483,116.338603,0,-306,39771.0139583333,2008-11-19,00:20:06
39.922387,116.338592,0,-305,39771.0140162037,2008-11-19,00:20:11
39.922296,116.338544,0,-304,39771.0140740741,2008-11-19,00:20:16
39.922279,116.338501,0,-302,39771.0141319444,2008-11-19,00:20:21
39.922288,116.338488,0,-298,39771.0141898148,2008-11-19,00:20:26
39.922279,116.3385,0,-300,39771.0142476852,2008-11-19,00:20:31
39.922295,116.338526,0,-301,39771.0143055556,2008-11-19,00:20:36
39.922295,116.338526,0,-301,39771.0143402778,2008-11-19,00:20:39
39.922302,116.338528,0,-301,39771.0143634259,2008-11-19,00:20:41
39.922451,116.33842,0,-295,39771.0144212963,2008-11-19,00:20:46
39.922532,116.338367,0,-291,39771.0144791667,2008-11-19,00:20:51
39.922611,116.338232,0,-284,39771.014537037,2008-11-19,00:20:56
39.922776,116.338044,0,-271,39771.0145949074,2008-11-19,00:21:01
39.92281,116.337998,0,-264,39771.0146527778,2008-11-19,00:21:06
39.922821,116.337973,0,-255,39771.0147106481,2008-11-19,00:21:11
39.922827,116.337963,0,-252,39771.0147685185,2008-11-19,00:21:16
39.922827,116.337963,0,-252,39771.0148032407,2008-11-19,00:21:19
39.922831,116.33796,0,-251,39771.0148263889,2008-11-19,00:21:21
39.922862,116.33795,0,-243,39771.0148842593,2008-11-19,00:21:26
39.922862,116.33795,0,-243,39771.0149189815,2008-11-19,00:21:29
39.922868,116.337954,0,-230,39771.0149421296,2008-11-19,00:21:31
39.922868,116.337964,0,-225,39771.015,2008-11-19,00:21:36
39.922868,116.337964,0,-225,39771.0150347222,2008-11-19,00:21:39
39.922863,116.337971,0,-225,39771.0150578704,2008-11-19,00:21:41
39.922876,116.337961,0,-224,39771.0151157407,2008-11-19,00:21:46
39.922886,116.337961,0,-224,39771.0151736111,2008-11-19,00:21:51
39.922886,116.337961,0,-224,39771.0152083333,2008-11-19,00:21:54
39.922889,116.337959,0,-224,39771.0152314815,2008-11-19,00:21:56
39.922891,116.337977,0,-222,39771.0152893519,2008-11-19,00:22:01
39.922891,116.337977,0,-222,39771.0153240741,2008-11-19,00:22:04
39.922894,116.33798,0,-221,39771.0153472222,2008-11-19,00:22:06
39.922785,116.337991,0,-206,39771.0154050926,2008-11-19,00:22:11
39.922662,116.337981,0,-193,39771.015462963,2008-11-19,00:22:16
39.922566,116.338032,0,-176,39771.0155208333,2008-11-19,00:22:21
39.922547,116.33805,0,-165,39771.0155787037,2008-11-19,00:22:26
39.922549,116.338047,0,-165,39771.0156365741,2008-11-19,00:22:31
39.922553,116.338041,0,-165,39771.0156944444,2008-11-19,00:22:36
39.922553,116.338041,0,-165,39771.0157291667,2008-11-19,00:22:39
39.922545,116.338037,0,-164,39771.0157523148,2008-11-19,00:22:41
39.922524,116.338043,0,-160,39771.0158101852,2008-11-19,00:22:46
39.92235,116.338106,0,-142,39771.0158680556,2008-11-19,00:22:51
39.922232,116.33829,0,-120,39771.0159259259,2008-11-19,00:22:56
39.922128,116.338894,0,-97,39771.0159837963,2008-11-19,00:23:01
39.922111,116.33962,0,-86,39771.0160416667,2008-11-19,00:23:06
39.921949,116.340284,0,-61,39771.016099537,2008-11-19,00:23:11
39.921927,116.341006,0,-47,39771.0161574074,2008-11-19,00:23:16
39.921899,116.341762,0,-35,39771.0162152778,2008-11-19,00:23:21
39.921887,116.342508,0,-28,39771.0162731481,2008-11-19,00:23:26
39.921841,116.343298,0,-15,39771.0163310185,2008-11-19,00:23:31
39.921867,116.343892,0,8,39771.0163888889,2008-11-19,00:23:36
39.922006,116.344434,0,62,39771.0164467593,2008-11-19,00:23:41
39.922106,116.344935,0,108,39771.0165046296,2008-11-19,00:23:46
39.922171,116.345475,0,147,39771.0165625,2008-11-19,00:23:51
39.922225,116.346046,0,172,39771.0166203704,2008-11-19,00:23:56
39.922198,116.346426,0,195,39771.0166782407,2008-11-19,00:24:01
39.922148,116.346569,0,218,39771.0167361111,2008-11-19,00:24:06
39.922117,116.346601,0,231,39771.0167939815,2008-11-19,00:24:11
39.92208,116.346697,0,240,39771.0168518518,2008-11-19,00:24:16
39.921989,116.346736,0,249,39771.0169097222,2008-11-19,00:24:21
39.921762,116.346688,0,257,39771.0169675926,2008-11-19,00:24:26
39.921475,116.34671,0,262,39771.017025463,2008-11-19,00:24:31
39.921285,116.346774,0,268,39771.0170833333,2008-11-19,00:24:36
39.921214,116.346808,0,273,39771.0171412037,2008-11-19,00:24:41
39.92119,116.346838,0,275,39771.0171990741,2008-11-19,00:24:46
39.921181,116.346703,0,277,39771.0172569444,2008-11-19,00:24:51
39.921175,116.346713,0,275,39771.0173148148,2008-11-19,00:24:56
39.921193,116.34683,0,271,39771.0173726852,2008-11-19,00:25:01
39.921217,116.346926,0,270,39771.0174305556,2008-11-19,00:25:06
39.921196,116.347066,0,256,39771.0174884259,2008-11-19,00:25:11
39.921149,116.347183,0,242,39771.0175462963,2008-11-19,00:25:16
39.921121,116.347271,0,243,39771.0176041667,2008-11-19,00:25:21
39.921135,116.347318,0,245,39771.017662037,2008-11-19,00:25:26
39.921161,116.347373,0,244,39771.0177199074,2008-11-19,00:25:31
39.921169,116.347418,0,250,39771.0177777778,2008-11-19,00:25:36
39.92118,116.347446,0,257,39771.0178356481,2008-11-19,00:25:41
39.921177,116.347433,0,260,39771.0178935185,2008-11-19,00:25:46
39.921206,116.347444,0,263,39771.0179513889,2008-11-19,00:25:51
39.921323,116.34747,0,265,39771.0180092593,2008-11-19,00:25:56
39.921608,116.347539,0,279,39771.0180671296,2008-11-19,00:26:01
39.921963,116.347498,0,293,39771.018125,2008-11-19,00:26:06
39.92218,116.347659,0,309,39771.0181828704,2008-11-19,00:26:11
39.922351,116.347798,0,322,39771.0182407407,2008-11-19,00:26:16
39.922403,116.347866,0,333,39771.0182986111,2008-11-19,00:26:21
39.922384,116.347995,0,349,39771.0183564815,2008-11-19,00:26:26
39.922436,116.348087,0,362,39771.0184143518,2008-11-19,00:26:31
39.922383,116.348214,0,369,39771.0184722222,2008-11-19,00:26:36
39.922358,116.34833,0,377,39771.0185300926,2008-11-19,00:26:41
39.922337,116.348477,0,387,39771.018587963,2008-11-19,00:26:46
39.922351,116.348561,0,397,39771.0186458333,2008-11-19,00:26:51
39.922361,116.348623,0,403,39771.0187037037,2008-11-19,00:26:56
39.922347,116.348682,0,412,39771.0187615741,2008-11-19,00:27:01
39.922323,116.348742,0,423,39771.0188194444,2008-11-19,00:27:06
39.922314,116.348806,0,434,39771.0188773148,2008-11-19,00:27:11
39.922314,116.348882,0,448,39771.0189351852,2008-11-19,00:27:16
39.898601,116.378936,0,136,39771.0280787037,2008-11-19,00:40:26
39.898584,116.379005,0,128,39771.0281365741,2008-11-19,00:40:31
39.898572,116.379033,0,126,39771.0281944444,2008-11-19,00:40:36
39.898542,116.379104,0,127,39771.0282523148,2008-11-19,00:40:41
39.898523,116.379192,0,119,39771.0283101852,2008-11-19,00:40:46
39.898478,116.379277,0,115,39771.0283680556,2008-11-19,00:40:51
39.898445,116.379368,0,112,39771.0284259259,2008-11-19,00:40:56
39.8984,116.379459,0,110,39771.0284837963,2008-11-19,00:41:01
39.898368,116.37954,0,104,39771.0285416667,2008-11-19,00:41:06
39.898359,116.379621,0,102,39771.028599537,2008-11-19,00:41:11
39.898363,116.379712,0,95,39771.0286574074,2008-11-19,00:41:16
39.89835,116.379783,0,92,39771.0287152778,2008-11-19,00:41:21
39.898343,116.379879,0,91,39771.0287731481,2008-11-19,00:41:26
39.898361,116.379952,0,88,39771.0288310185,2008-11-19,00:41:31
39.898348,116.380035,0,82,39771.0288888889,2008-11-19,00:41:36
39.898353,116.380111,0,79,39771.0289467593,2008-11-19,00:41:41
39.898368,116.380196,0,78,39771.0290046296,2008-11-19,00:41:46
39.898384,116.380277,0,77,39771.0290625,2008-11-19,00:41:51
39.898383,116.380365,0,70,39771.0291203704,2008-11-19,00:41:56
39.898391,116.380454,0,63,39771.0291782407,2008-11-19,00:42:01
39.898408,116.380543,0,55,39771.0292361111,2008-11-19,00:42:06
39.898406,116.380616,0,52,39771.0292939815,2008-11-19,00:42:11
39.898411,116.380711,0,48,39771.0293518519,2008-11-19,00:42:16
39.898424,116.380801,0,42,39771.0294097222,2008-11-19,00:42:21
39.898448,116.380898,0,41,39771.0294675926,2008-11-19,00:42:26
39.898431,116.380986,0,30,39771.029525463,2008-11-19,00:42:31
39.898412,116.381085,0,22,39771.0295833333,2008-11-19,00:42:36
39.898406,116.381176,0,11,39771.0296412037,2008-11-19,00:42:41
39.8984,116.381274,0,5,39771.0296990741,2008-11-19,00:42:46
39.898397,116.381369,0,0,39771.0297569444,2008-11-19,00:42:51
39.898402,116.381484,0,-5,39771.0298148148,2008-11-19,00:42:56
39.898438,116.381583,0,-3,39771.0298726852,2008-11-19,00:43:01
39.898419,116.381672,0,-3,39771.0299305556,2008-11-19,00:43:06
39.898419,116.381769,0,-5,39771.0299884259,2008-11-19,00:43:11
39.898405,116.381865,0,-9,39771.0300462963,2008-11-19,00:43:16
39.898427,116.38197,0,-9,39771.0301041667,2008-11-19,00:43:21
39.898448,116.382005,0,26,39771.030162037,2008-11-19,00:43:26
39.898446,116.382087,0,32,39771.0302199074,2008-11-19,00:43:31
39.898429,116.382157,0,31,39771.0302777778,2008-11-19,00:43:36
39.89842,116.382244,0,25,39771.0303356481,2008-11-19,00:43:41
39.898409,116.382323,0,32,39771.0303935185,2008-11-19,00:43:46
39.898403,116.382395,0,29,39771.0304513889,2008-11-19,00:43:51
39.898376,116.382491,0,26,39771.0305092593,2008-11-19,00:43:56
39.898386,116.382584,0,21,39771.0305671296,2008-11-19,00:44:01
39.898372,116.382649,0,32,39771.030625,2008-11-19,00:44:06
39.898362,116.382722,0,32,39771.0306828704,2008-11-19,00:44:11
39.898393,116.38282,0,35,39771.0307407407,2008-11-19,00:44:16
39.898367,116.382932,0,38,39771.0307986111,2008-11-19,00:44:21
39.898337,116.38301,0,43,39771.0308564815,2008-11-19,00:44:26
39.89833,116.383094,0,49,39771.0309143519,2008-11-19,00:44:31
39.89831,116.383159,0,55,39771.0309722222,2008-11-19,00:44:36
39.898273,116.38321,0,61,39771.0310300926,2008-11-19,00:44:41
39.898296,116.383303,0,61,39771.031087963,2008-11-19,00:44:46
39.898435,116.383421,0,64,39771.0311458333,2008-11-19,00:44:51
39.898461,116.383516,0,63,39771.0312037037,2008-11-19,00:44:56
39.898458,116.383594,0,63,39771.0312615741,2008-11-19,00:45:01
39.898454,116.383679,0,70,39771.0313194444,2008-11-19,00:45:06
39.898478,116.383772,0,71,39771.0313773148,2008-11-19,00:45:11
39.898465,116.383853,0,75,39771.0314351852,2008-11-19,00:45:16
39.898513,116.383969,0,77,39771.0314930556,2008-11-19,00:45:21
39.898542,116.384053,0,79,39771.0315509259,2008-11-19,00:45:26
39.898558,116.384142,0,74,39771.0316087963,2008-11-19,00:45:31
39.898574,116.384224,0,75,39771.0316666667,2008-11-19,00:45:36
39.898568,116.384319,0,79,39771.031724537,2008-11-19,00:45:41
39.89859,116.3844,0,76,39771.0317824074,2008-11-19,00:45:46
39.898593,116.384499,0,75,39771.0318402778,2008-11-19,00:45:51
39.898616,116.384591,0,80,39771.0318981481,2008-11-19,00:45:56
39.898602,116.384701,0,82,39771.0319560185,2008-11-19,00:46:01
39.89861,116.384776,0,81,39771.0320138889,2008-11-19,00:46:06
39.898595,116.384867,0,81,39771.0320717593,2008-11-19,00:46:11
39.898584,116.384947,0,84,39771.0321296296,2008-11-19,00:46:16
39.898573,116.385016,0,92,39771.0321875,2008-11-19,00:46:21
39.898532,116.38509,0,98,39771.0322453704,2008-11-19,00:46:26
39.898573,116.385168,0,105,39771.0323032407,2008-11-19,00:46:31
39.898592,116.385347,0,105,39771.0323611111,2008-11-19,00:46:36
39.898565,116.385513,0,107,39771.0324189815,2008-11-19,00:46:41
39.89878,116.385668,0,168,39771.0350810185,2008-11-19,00:50:31
39.898827,116.385711,0,167,39771.0351388889,2008-11-19,00:50:36
39.89884,116.385745,0,166,39771.0351967593,2008-11-19,00:50:41
39.898844,116.385797,0,164,39771.0352546296,2008-11-19,00:50:46
39.898836,116.385815,0,161,39771.0353125,2008-11-19,00:50:51
39.898796,116.385841,0,160,39771.0353703704,2008-11-19,00:50:56
39.898806,116.385806,0,157,39771.0354282407,2008-11-19,00:51:01
39.898805,116.385701,0,156,39771.0354861111,2008-11-19,00:51:06
39.898817,116.385682,0,153,39771.0355439815,2008-11-19,00:51:11
39.898837,116.385648,0,150,39771.0356018519,2008-11-19,00:51:16
39.898897,116.385618,0,148,39771.0356597222,2008-11-19,00:51:21
39.89893,116.385591,0,147,39771.0357175926,2008-11-19,00:51:26
39.898942,116.385558,0,147,39771.035775463,2008-11-19,00:51:31
39.899012,116.385534,0,146,39771.0358333333,2008-11-19,00:51:36
39.899039,116.385485,0,148,39771.0358912037,2008-11-19,00:51:41
39.899055,116.385458,0,150,39771.0359490741,2008-11-19,00:51:46
39.899055,116.385458,0,150,39771.0359837963,2008-11-19,00:51:49
39.89906,116.385462,0,154,39771.0360069444,2008-11-19,00:51:51
39.899085,116.385461,0,156,39771.0360648148,2008-11-19,00:51:56
39.899132,116.385437,0,159,39771.0361226852,2008-11-19,00:52:01
39.899184,116.385428,0,161,39771.0361805556,2008-11-19,00:52:06
39.899261,116.385441,0,160,39771.0362384259,2008-11-19,00:52:11
39.899349,116.385379,0,152,39771.0362962963,2008-11-19,00:52:16
39.899438,116.38536,0,149,39771.0363541667,2008-11-19,00:52:21
39.899574,116.385342,0,140,39771.036412037,2008-11-19,00:52:26
39.899648,116.385364,0,132,39771.0364699074,2008-11-19,00:52:31
39.899716,116.385354,0,125,39771.0365277778,2008-11-19,00:52:36
39.899776,116.385328,0,115,39771.0365856481,2008-11-19,00:52:41
39.899825,116.385346,0,112,39771.0366435185,2008-11-19,00:52:46
39.899915,116.385306,0,105,39771.0367013889,2008-11-19,00:52:51
39.899976,116.385321,0,103,39771.0367592593,2008-11-19,00:52:56
39.900027,116.385342,0,111,39771.0368171296,2008-11-19,00:53:01
39.900123,116.385281,0,115,39771.036875,2008-11-19,00:53:06
39.90016,116.385273,0,122,39771.0369328704,2008-11-19,00:53:11
39.900224,116.38525,0,133,39771.0369907407,2008-11-19,00:53:16
39.900268,116.385268,0,144,39771.0370486111,2008-11-19,00:53:21
39.900309,116.385339,0,151,39771.0371064815,2008-11-19,00:53:26
39.900413,116.3854,0,157,39771.0371643519,2008-11-19,00:53:31
39.900398,116.385494,0,160,39771.0372222222,2008-11-19,00:53:36
39.900387,116.385562,0,161,39771.0372800926,2008-11-19,00:53:41
39.900411,116.38561,0,162,39771.037337963,2008-11-19,00:53:46
39.900422,116.385677,0,162,39771.0373958333,2008-11-19,00:53:51
39.900452,116.385804,0,163,39771.0374537037,2008-11-19,00:53:56
39.900516,116.385955,0,164,39771.0375115741,2008-11-19,00:54:01
39.900529,116.386083,0,165,39771.0375694444,2008-11-19,00:54:06
39.900535,116.38619,0,165,39771.0376273148,2008-11-19,00:54:11
39.900524,116.386306,0,163,39771.0376851852,2008-11-19,00:54:16
39.9005,116.386393,0,162,39771.0377430556,2008-11-19,00:54:21
39.900517,116.386526,0,162,39771.0378009259,2008-11-19,00:54:26
39.900453,116.386643,0,160,39771.0378587963,2008-11-19,00:54:31
39.900484,116.386663,0,161,39771.0379166667,2008-11-19,00:54:36
39.900474,116.386672,0,161,39771.037974537,2008-11-19,00:54:41
39.900465,116.386683,0,161,39771.0380324074,2008-11-19,00:54:46
39.90008,116.386526,0,173,39771.0389583333,2008-11-19,00:56:06
39.899619,116.38574,0,743,39771.1518402778,2008-11-19,03:38:39
39.89979,116.385985,0,505,39771.1518981481,2008-11-19,03:38:44
39.899891,116.385753,0,563,39771.1519560185,2008-11-19,03:38:49
39.899993,116.385931,0,384,39771.1520138889,2008-11-19,03:38:54
39.900276,116.385996,0,186,39771.1520717593,2008-11-19,03:38:59
39.900332,116.385976,0,161,39771.1521296296,2008-11-19,03:39:04
39.90029,116.385899,0,191,39771.1521875,2008-11-19,03:39:09
39.900322,116.385792,0,192,39771.1522453704,2008-11-19,03:39:14
39.900298,116.385689,0,223,39771.1523032407,2008-11-19,03:39:19
39.900275,116.385655,0,228,39771.1523611111,2008-11-19,03:39:24
39.900261,116.38564,0,219,39771.1524189815,2008-11-19,03:39:29
39.900272,116.385613,0,220,39771.1524768519,2008-11-19,03:39:34
39.900232,116.385501,0,258,39771.1525347222,2008-11-19,03:39:39
39.900198,116.385437,0,273,39771.1525925926,2008-11-19,03:39:44
39.900219,116.385409,0,273,39771.152650463,2008-11-19,03:39:49
39.900254,116.385402,0,274,39771.1527083333,2008-11-19,03:39:54
39.900302,116.385382,0,274,39771.1527662037,2008-11-19,03:39:59
39.900329,116.385375,0,270,39771.1528240741,2008-11-19,03:40:04
39.90035,116.385338,0,266,39771.1528819444,2008-11-19,03:40:09
39.900382,116.385269,0,265,39771.1529398148,2008-11-19,03:40:14
39.900398,116.385222,0,263,39771.1529976852,2008-11-19,03:40:19
39.900381,116.38515,0,262,39771.1530555556,2008-11-19,03:40:24
39.900403,116.385094,0,262,39771.1531134259,2008-11-19,03:40:29
39.900422,116.385006,0,258,39771.1531712963,2008-11-19,03:40:34
39.900408,116.384951,0,255,39771.1532291667,2008-11-19,03:40:39
39.900407,116.384859,0,263,39771.153287037,2008-11-19,03:40:44
39.900427,116.384795,0,265,39771.1533449074,2008-11-19,03:40:49
39.900439,116.38472,0,266,39771.1534027778,2008-11-19,03:40:54
39.900449,116.384663,0,266,39771.1534606481,2008-11-19,03:40:59
39.900461,116.38461,0,261,39771.1535185185,2008-11-19,03:41:04
39.900455,116.38454,0,261,39771.1535763889,2008-11-19,03:41:09
39.900431,116.384491,0,255,39771.1536342593,2008-11-19,03:41:14
39.900415,116.384422,0,255,39771.1536921296,2008-11-19,03:41:19
39.900414,116.384355,0,257,39771.15375,2008-11-19,03:41:24
39.900442,116.38426,0,257,39771.1538078704,2008-11-19,03:41:29
39.900436,116.384165,0,256,39771.1538657407,2008-11-19,03:41:34
39.900449,116.384095,0,255,39771.1539236111,2008-11-19,03:41:39
39.900463,116.384036,0,260,39771.1539814815,2008-11-19,03:41:44
39.90047,116.383961,0,266,39771.1540393519,2008-11-19,03:41:49
39.900471,116.383868,0,275,39771.1540972222,2008-11-19,03:41:54
39.900463,116.383794,0,284,39771.1541550926,2008-11-19,03:41:59
39.900453,116.38372,0,285,39771.154212963,2008-11-19,03:42:04
39.900468,116.383619,0,293,39771.1542708333,2008-11-19,03:42:09
39.900462,116.383519,0,290,39771.1543287037,2008-11-19,03:42:14
39.900482,116.38348,0,300,39771.1543865741,2008-11-19,03:42:19
39.90048,116.383432,0,311,39771.1544444444,2008-11-19,03:42:24
39.900484,116.383392,0,318,39771.1545023148,2008-11-19,03:42:29
39.900504,116.383359,0,327,39771.1545601852,2008-11-19,03:42:34
39.900566,116.383347,0,313,39771.1546180556,2008-11-19,03:42:39
39.900587,116.383288,0,311,39771.1546759259,2008-11-19,03:42:44
39.90059,116.383218,0,314,39771.1547337963,2008-11-19,03:42:49
39.90057,116.383126,0,315,39771.1547916667,2008-11-19,03:42:54
39.900569,116.383066,0,316,39771.154849537,2008-11-19,03:42:59
39.900557,116.383008,0,314,39771.1549074074,2008-11-19,03:43:04
39.900544,116.382926,0,315,39771.1549652778,2008-11-19,03:43:09
39.900561,116.382789,0,324,39771.1550231481,2008-11-19,03:43:14
39.900573,116.38271,0,329,39771.1550810185,2008-11-19,03:43:19
39.90059,116.382614,0,336,39771.1551388889,2008-11-19,03:43:24
39.90058,116.382554,0,344,39771.1551967593,2008-11-19,03:43:29
39.900562,116.382511,0,344,39771.1552546296,2008-11-19,03:43:34
39.900559,116.382475,0,341,39771.1553125,2008-11-19,03:43:39
39.900583,116.382429,0,327,39771.1553703704,2008-11-19,03:43:44
39.900599,116.382365,0,318,39771.1554282407,2008-11-19,03:43:49
39.900593,116.382276,0,316,39771.1554861111,2008-11-19,03:43:54
39.900599,116.382182,0,311,39771.1555439815,2008-11-19,03:43:59
39.900591,116.382126,0,312,39771.1556018519,2008-11-19,03:44:04
39.900577,116.382057,0,307,39771.1556597222,2008-11-19,03:44:09
39.900571,116.381988,0,301,39771.1557175926,2008-11-19,03:44:14
39.900566,116.38195,0,303,39771.155775463,2008-11-19,03:44:19
39.900574,116.381901,0,303,39771.1558333333,2008-11-19,03:44:24
39.900588,116.381876,0,303,39771.1558912037,2008-11-19,03:44:29
39.900581,116.381816,0,303,39771.1559490741,2008-11-19,03:44:34
39.900579,116.381732,0,304,39771.1560069444,2008-11-19,03:44:39
39.900578,116.38166,0,304,39771.1560648148,2008-11-19,03:44:44
39.900586,116.381557,0,296,39771.1561226852,2008-11-19,03:44:49
39.900591,116.381493,0,297,39771.1561805556,2008-11-19,03:44:54
39.900594,116.381407,0,301,39771.1562384259,2008-11-19,03:44:59
39.900588,116.381304,0,300,39771.1562962963,2008-11-19,03:45:04
39.900592,116.381233,0,299,39771.1563541667,2008-11-19,03:45:09
39.900564,116.381145,0,296,39771.156412037,2008-11-19,03:45:14
39.900535,116.381087,0,297,39771.1564699074,2008-11-19,03:45:19
39.900565,116.381002,0,279,39771.1565277778,2008-11-19,03:45:24
39.900563,116.380933,0,273,39771.1565856481,2008-11-19,03:45:29
39.900592,116.380848,0,266,39771.1566435185,2008-11-19,03:45:34
39.900584,116.380745,0,256,39771.1567013889,2008-11-19,03:45:39
39.900589,116.380673,0,259,39771.1567592593,2008-11-19,03:45:44
39.900602,116.380608,0,260,39771.1568171296,2008-11-19,03:45:49
39.900595,116.380543,0,260,39771.156875,2008-11-19,03:45:54
39.900592,116.380465,0,258,39771.1569328704,2008-11-19,03:45:59
39.900599,116.380403,0,261,39771.1569907407,2008-11-19,03:46:04
39.900591,116.380327,0,260,39771.1570486111,2008-11-19,03:46:09
39.900594,116.38026,0,263,39771.1571064815,2008-11-19,03:46:14
39.900581,116.380175,0,264,39771.1571643518,2008-11-19,03:46:19
39.90059,116.380115,0,259,39771.1572222222,2008-11-19,03:46:24
39.900571,116.380038,0,260,39771.1572800926,2008-11-19,03:46:29
39.900568,116.379971,0,261,39771.157337963,2008-11-19,03:46:34
39.900556,116.379919,0,260,39771.1573958333,2008-11-19,03:46:39
39.90058,116.379858,0,260,39771.1574537037,2008-11-19,03:46:44
39.900613,116.379766,0,259,39771.1575115741,2008-11-19,03:46:49
39.900595,116.37969,0,258,39771.1575694444,2008-11-19,03:46:54
39.900616,116.37958,0,254,39771.1576273148,2008-11-19,03:46:59
39.900562,116.379504,0,254,39771.1576851852,2008-11-19,03:47:04
39.900544,116.379445,0,260,39771.1577430556,2008-11-19,03:47:09
39.900507,116.379409,0,257,39771.1578009259,2008-11-19,03:47:14
39.900538,116.379303,0,246,39771.1578587963,2008-11-19,03:47:19
39.900572,116.379231,0,247,39771.1579166667,2008-11-19,03:47:24
39.900592,116.379167,0,249,39771.157974537,2008-11-19,03:47:29
39.900643,116.37905,0,242,39771.1580324074,2008-11-19,03:47:34
39.900624,116.378954,0,241,39771.1580902778,2008-11-19,03:47:39
39.900617,116.378891,0,247,39771.1581481481,2008-11-19,03:47:44
39.900577,116.378861,0,248,39771.1582060185,2008-11-19,03:47:49
39.900556,116.378795,0,249,39771.1582638889,2008-11-19,03:47:54
39.900554,116.378733,0,254,39771.1583217593,2008-11-19,03:47:59
39.900564,116.378658,0,257,39771.1583796296,2008-11-19,03:48:04
39.900534,116.378623,0,259,39771.1584375,2008-11-19,03:48:09
39.900503,116.37855,0,262,39771.1584953704,2008-11-19,03:48:14
39.900498,116.378474,0,258,39771.1585532407,2008-11-19,03:48:19
39.900493,116.378418,0,260,39771.1586111111,2008-11-19,03:48:24
39.900481,116.378321,0,262,39771.1586689815,2008-11-19,03:48:29
39.900425,116.378229,0,252,39771.1587268518,2008-11-19,03:48:34
39.900363,116.378177,0,245,39771.1587847222,2008-11-19,03:48:39
39.900352,116.378086,0,244,39771.1588425926,2008-11-19,03:48:44
39.900313,116.378024,0,243,39771.158900463,2008-11-19,03:48:49
39.90024,116.377995,0,246,39771.1589583333,2008-11-19,03:48:54
39.900166,116.378015,0,244,39771.1590162037,2008-11-19,03:48:59
39.900108,116.378035,0,247,39771.1590740741,2008-11-19,03:49:04
39.900035,116.378058,0,251,39771.1591319444,2008-11-19,03:49:09
39.899879,116.377779,0,212,39771.1632407407,2008-11-19,03:55:04
39.899873,116.377726,0,212,39771.1632986111,2008-11-19,03:55:09
39.899882,116.377688,0,211,39771.1633564815,2008-11-19,03:55:14
39.899924,116.377717,0,211,39771.1634143519,2008-11-19,03:55:19
39.899915,116.37766,0,211,39771.1634722222,2008-11-19,03:55:24
39.899926,116.377616,0,212,39771.1635300926,2008-11-19,03:55:29
39.899909,116.377574,0,212,39771.163587963,2008-11-19,03:55:34
39.899869,116.377569,0,212,39771.1636458333,2008-11-19,03:55:39
39.899843,116.377606,0,210,39771.1637037037,2008-11-19,03:55:44
39.899855,116.377687,0,207,39771.1637615741,2008-11-19,03:55:49
39.899895,116.377682,0,205,39771.1638194444,2008-11-19,03:55:54
39.899903,116.377675,0,201,39771.1638773148,2008-11-19,03:55:59
39.899901,116.377679,0,201,39771.1639351852,2008-11-19,03:56:04
39.899901,116.377679,0,201,39771.1639699074,2008-11-19,03:56:07
39.899903,116.377671,0,201,39771.1639930556,2008-11-19,03:56:09
39.899921,116.37767,0,200,39771.1640509259,2008-11-19,03:56:14
39.899921,116.377658,0,199,39771.1641087963,2008-11-19,03:56:19
39.899958,116.377676,0,196,39771.1641666667,2008-11-19,03:56:24
39.899965,116.377745,0,191,39771.164224537,2008-11-19,03:56:29
39.899969,116.377738,0,188,39771.1642824074,2008-11-19,03:56:34
39.899969,116.377738,0,188,39771.1643171296,2008-11-19,03:56:37
39.899972,116.377731,0,188,39771.1643402778,2008-11-19,03:56:39
39.899987,116.377719,0,188,39771.1643981481,2008-11-19,03:56:44
39.899978,116.37773,0,188,39771.1644560185,2008-11-19,03:56:49
39.899978,116.37773,0,188,39771.1644907407,2008-11-19,03:56:52
39.899978,116.377732,0,188,39771.1645138889,2008-11-19,03:56:54
39.899979,116.377743,0,188,39771.1645717593,2008-11-19,03:56:59
39.89998,116.377748,0,188,39771.1646296296,2008-11-19,03:57:04
39.89998,116.377748,0,188,39771.1646643518,2008-11-19,03:57:07
39.899981,116.377752,0,188,39771.1646875,2008-11-19,03:57:09
39.89999,116.377754,0,188,39771.1647453704,2008-11-19,03:57:14
39.899995,116.377751,0,188,39771.1648032407,2008-11-19,03:57:19
39.899995,116.37775,0,187,39771.1648611111,2008-11-19,03:57:24
39.89999,116.377758,0,187,39771.1649189815,2008-11-19,03:57:29
39.899998,116.377765,0,181,39771.1649768518,2008-11-19,03:57:34
39.899998,116.377765,0,181,39771.1650115741,2008-11-19,03:57:37
39.899996,116.377761,0,181,39771.1650347222,2008-11-19,03:57:39
39.899978,116.377805,0,182,39771.1650925926,2008-11-19,03:57:44
39.899984,116.377806,0,181,39771.165150463,2008-11-19,03:57:49
39.899982,116.377807,0,180,39771.1652083333,2008-11-19,03:57:54
39.899983,116.377811,0,180,39771.1652662037,2008-11-19,03:57:59
39.899981,116.37781,0,180,39771.1653240741,2008-11-19,03:58:04
39.899981,116.37781,0,180,39771.1653587963,2008-11-19,03:58:07
39.899974,116.377802,0,180,39771.1653819444,2008-11-19,03:58:09
39.899966,116.377823,0,179,39771.1654398148,2008-11-19,03:58:14
39.899941,116.377834,0,177,39771.1654976852,2008-11-19,03:58:19
39.899937,116.377805,0,175,39771.1655555556,2008-11-19,03:58:24
39.899929,116.377802,0,175,39771.1656134259,2008-11-19,03:58:29
39.899925,116.377798,0,175,39771.1656712963,2008-11-19,03:58:34
39.899924,116.377796,0,175,39771.1657291667,2008-11-19,03:58:39
39.899924,116.377796,0,175,39771.1657638889,2008-11-19,03:58:42
39.899919,116.377793,0,174,39771.165787037,2008-11-19,03:58:44
39.89991,116.377804,0,174,39771.1658449074,2008-11-19,03:58:49
39.899904,116.377794,0,174,39771.1659027778,2008-11-19,03:58:54
39.899902,116.377793,0,174,39771.1659606481,2008-11-19,03:58:59
39.899902,116.377793,0,174,39771.1659953704,2008-11-19,03:59:02
39.899899,116.3778,0,174,39771.1660185185,2008-11-19,03:59:04
39.8999,116.377809,0,174,39771.1660763889,2008-11-19,03:59:09
39.899897,116.37781,0,174,39771.1661342593,2008-11-19,03:59:14
39.899894,116.377804,0,173,39771.1661921296,2008-11-19,03:59:19
39.899894,116.377804,0,173,39771.1662268518,2008-11-19,03:59:22
39.899894,116.377799,0,173,39771.16625,2008-11-19,03:59:24
39.899898,116.37779,0,173,39771.1663078704,2008-11-19,03:59:29
39.899903,116.377785,0,173,39771.1663657407,2008-11-19,03:59:34
39.899904,116.377788,0,173,39771.1664236111,2008-11-19,03:59:39
39.899908,116.377794,0,173,39771.1664814815,2008-11-19,03:59:44
39.899909,116.377793,0,173,39771.1665393518,2008-11-19,03:59:49
39.899909,116.377793,0,173,39771.1665740741,2008-11-19,03:59:52
39.899914,116.377787,0,172,39771.1665972222,2008-11-19,03:59:54
39.899916,116.377776,0,172,39771.1666550926,2008-11-19,03:59:59
39.899918,116.377776,0,172,39771.166712963,2008-11-19,04:00:04
39.899921,116.377779,0,172,39771.1667708333,2008-11-19,04:00:09
39.899924,116.37778,0,172,39771.1668287037,2008-11-19,04:00:14
39.899924,116.37778,0,172,39771.1668634259,2008-11-19,04:00:17
39.899924,116.377779,0,172,39771.1668865741,2008-11-19,04:00:19
39.899933,116.377789,0,172,39771.1669444444,2008-11-19,04:00:24
39.899937,116.377795,0,172,39771.1670023148,2008-11-19,04:00:29
39.899943,116.37779,0,172,39771.1670601852,2008-11-19,04:00:34
39.899943,116.37779,0,172,39771.1670949074,2008-11-19,04:00:37
39.899943,116.377787,0,172,39771.1671180556,2008-11-19,04:00:39
39.899943,116.377777,0,172,39771.1671759259,2008-11-19,04:00:44
39.899943,116.377777,0,172,39771.1672106481,2008-11-19,04:00:47
39.899939,116.377774,0,172,39771.1672337963,2008-11-19,04:00:49
39.899933,116.377758,0,172,39771.1672916667,2008-11-19,04:00:54
39.900189,116.377852,0,136,39771.1744675926,2008-11-19,04:11:14
39.900251,116.377868,0,139,39771.174525463,2008-11-19,04:11:19
39.90031,116.377869,0,133,39771.1745833333,2008-11-19,04:11:24
39.900355,116.377836,0,132,39771.1746412037,2008-11-19,04:11:29
39.900403,116.377779,0,135,39771.1746990741,2008-11-19,04:11:34
39.900455,116.377892,0,133,39771.1747569444,2008-11-19,04:11:39
39.900496,116.378014,0,132,39771.1748148148,2008-11-19,04:11:44
39.900536,116.378104,0,130,39771.1748726852,2008-11-19,04:11:49
39.900547,116.378211,0,127,39771.1749305556,2008-11-19,04:11:54
39.900573,116.378278,0,126,39771.1749884259,2008-11-19,04:11:59
39.900583,116.378352,0,122,39771.1750462963,2008-11-19,04:12:04
39.900579,116.378453,0,119,39771.1751041667,2008-11-19,04:12:09
39.900581,116.378523,0,116,39771.175162037,2008-11-19,04:12:14
39.900599,116.378593,0,116,39771.1752199074,2008-11-19,04:12:19
39.900594,116.378669,0,115,39771.1752777778,2008-11-19,04:12:24
39.9006,116.378742,0,114,39771.1753356481,2008-11-19,04:12:29
39.900608,116.378809,0,113,39771.1753935185,2008-11-19,04:12:34
39.900606,116.378879,0,111,39771.1754513889,2008-11-19,04:12:39
39.900615,116.378955,0,109,39771.1755092593,2008-11-19,04:12:44
39.900621,116.379025,0,106,39771.1755671296,2008-11-19,04:12:49
39.900622,116.379087,0,103,39771.175625,2008-11-19,04:12:54
39.900629,116.379171,0,102,39771.1756828704,2008-11-19,04:12:59
39.900624,116.379234,0,104,39771.1757407407,2008-11-19,04:13:04
39.90062,116.379315,0,103,39771.1757986111,2008-11-19,04:13:09
39.900617,116.379371,0,102,39771.1758564815,2008-11-19,04:13:14
39.900612,116.379446,0,102,39771.1759143519,2008-11-19,04:13:19
39.900616,116.379521,0,100,39771.1759722222,2008-11-19,04:13:24
39.900613,116.379589,0,98,39771.1760300926,2008-11-19,04:13:29
39.900619,116.379663,0,95,39771.176087963,2008-11-19,04:13:34
39.900633,116.379735,0,95,39771.1761458333,2008-11-19,04:13:39
39.90063,116.379794,0,91,39771.1762037037,2008-11-19,04:13:44
39.900627,116.379833,0,87,39771.1762615741,2008-11-19,04:13:49
39.90063,116.379905,0,84,39771.1763194444,2008-11-19,04:13:54
39.900643,116.379986,0,83,39771.1763773148,2008-11-19,04:13:59
39.900641,116.380071,0,83,39771.1764351852,2008-11-19,04:14:04
39.900656,116.380124,0,84,39771.1764930556,2008-11-19,04:14:09
39.900662,116.380203,0,85,39771.1765509259,2008-11-19,04:14:14
39.900671,116.380271,0,86,39771.1766087963,2008-11-19,04:14:19
39.900662,116.380345,0,86,39771.1766666667,2008-11-19,04:14:24
39.900649,116.380409,0,87,39771.176724537,2008-11-19,04:14:29
39.900648,116.380477,0,88,39771.1767824074,2008-11-19,04:14:34
39.900646,116.380555,0,90,39771.1768402778,2008-11-19,04:14:39
39.900643,116.380611,0,89,39771.1768981481,2008-11-19,04:14:44
39.900641,116.380683,0,90,39771.1769560185,2008-11-19,04:14:49
39.900642,116.380758,0,91,39771.1770138889,2008-11-19,04:14:54
39.900649,116.380823,0,91,39771.1770717593,2008-11-19,04:14:59
39.900637,116.380894,0,93,39771.1771296296,2008-11-19,04:15:04
39.900641,116.380965,0,95,39771.1771875,2008-11-19,04:15:09
39.900641,116.381024,0,94,39771.1772453704,2008-11-19,04:15:14
39.90065,116.381101,0,90,39771.1773032407,2008-11-19,04:15:19
39.90067,116.381181,0,89,39771.1773611111,2008-11-19,04:15:24
39.900674,116.381254,0,87,39771.1774189815,2008-11-19,04:15:29
39.900668,116.381327,0,89,39771.1774768519,2008-11-19,04:15:34
39.900656,116.38142,0,87,39771.1775347222,2008-11-19,04:15:39
39.900668,116.381476,0,89,39771.1775925926,2008-11-19,04:15:44
39.900676,116.381525,0,89,39771.177650463,2008-11-19,04:15:49
39.900662,116.381617,0,86,39771.1777083333,2008-11-19,04:15:54
39.900665,116.381675,0,82,39771.1777662037,2008-11-19,04:15:59
39.900676,116.381761,0,81,39771.1778240741,2008-11-19,04:16:04
39.90068,116.381829,0,80,39771.1778819444,2008-11-19,04:16:09
39.90067,116.381899,0,80,39771.1779398148,2008-11-19,04:16:14
39.900683,116.381967,0,79,39771.1779976852,2008-11-19,04:16:19
39.900692,116.382032,0,78,39771.1780555556,2008-11-19,04:16:24
39.900712,116.382096,0,75,39771.1781134259,2008-11-19,04:16:29
39.900717,116.382178,0,74,39771.1781712963,2008-11-19,04:16:34
39.900721,116.382248,0,72,39771.1782291667,2008-11-19,04:16:39
39.900725,116.382299,0,70,39771.178287037,2008-11-19,04:16:44
39.900741,116.38235,0,68,39771.1783449074,2008-11-19,04:16:49
39.900747,116.382416,0,66,39771.1784027778,2008-11-19,04:16:54
39.900746,116.382473,0,67,39771.1784606481,2008-11-19,04:16:59
39.900734,116.382567,0,67,39771.1785185185,2008-11-19,04:17:04
39.900733,116.382624,0,68,39771.1785763889,2008-11-19,04:17:09
39.90071,116.382713,0,70,39771.1786342593,2008-11-19,04:17:14
39.900679,116.38278,0,70,39771.1786921296,2008-11-19,04:17:19
39.900677,116.382818,0,74,39771.17875,2008-11-19,04:17:24
39.900655,116.382899,0,74,39771.1788078704,2008-11-19,04:17:29
39.900663,116.382946,0,71,39771.1788657407,2008-11-19,04:17:34
39.90066,116.383008,0,67,39771.1789236111,2008-11-19,04:17:39
39.900646,116.383067,0,64,39771.1789814815,2008-11-19,04:17:44
39.90065,116.383154,0,62,39771.1790393519,2008-11-19,04:17:49
39.900619,116.383267,0,61,39771.1790972222,2008-11-19,04:17:54
39.900587,116.383346,0,59,39771.1791550926,2008-11-19,04:17:59
39.90059,116.383396,0,57,39771.179212963,2008-11-19,04:18:04
39.900584,116.383435,0,55,39771.1792708333,2008-11-19,04:18:09
39.900553,116.38351,0,51,39771.1793287037,2008-11-19,04:18:14
39.900554,116.383568,0,48,39771.1793865741,2008-11-19,04:18:19
39.90057,116.383674,0,47,39771.1794444444,2008-11-19,04:18:24
39.90055,116.383734,0,44,39771.1795023148,2008-11-19,04:18:29
39.900579,116.383814,0,43,39771.1795601852,2008-11-19,04:18:34
39.900573,116.383876,0,42,39771.1796180556,2008-11-19,04:18:39
39.900573,116.383931,0,40,39771.1796759259,2008-11-19,04:18:44
39.90055,116.384027,0,39,39771.1797337963,2008-11-19,04:18:49
39.900542,116.384104,0,36,39771.1797916667,2008-11-19,04:18:54
39.900501,116.384216,0,36,39771.179849537,2008-11-19,04:18:59
39.900487,116.384296,0,35,39771.1799074074,2008-11-19,04:19:04
39.900472,116.384364,0,34,39771.1799652778,2008-11-19,04:19:09
39.90047,116.384439,0,33,39771.1800231481,2008-11-19,04:19:14
39.900465,116.384514,0,31,39771.1800810185,2008-11-19,04:19:19
39.900458,116.384568,0,30,39771.1801388889,2008-11-19,04:19:24
39.900466,116.384635,0,30,39771.1801967593,2008-11-19,04:19:29
39.900481,116.384669,0,30,39771.1802546296,2008-11-19,04:19:34
39.900482,116.38478,0,32,39771.1803125,2008-11-19,04:19:39
39.900496,116.384834,0,34,39771.1803703704,2008-11-19,04:19:44
39.900506,116.384897,0,38,39771.1804282407,2008-11-19,04:19:49
39.900497,116.384966,0,42,39771.1804861111,2008-11-19,04:19:54
39.900503,116.385005,0,46,39771.1805439815,2008-11-19,04:19:59
39.900498,116.385097,0,51,39771.1806018518,2008-11-19,04:20:04
39.900511,116.38518,0,56,39771.1806597222,2008-11-19,04:20:09
39.900496,116.385298,0,62,39771.1807175926,2008-11-19,04:20:14
39.900512,116.385369,0,65,39771.180775463,2008-11-19,04:20:19
39.90052,116.385388,0,69,39771.1808333333,2008-11-19,04:20:24
39.900502,116.38544,0,69,39771.1808912037,2008-11-19,04:20:29
39.900486,116.385498,0,69,39771.1809490741,2008-11-19,04:20:34
39.900445,116.385563,0,72,39771.1810069444,2008-11-19,04:20:39
39.900407,116.385637,0,76,39771.1810648148,2008-11-19,04:20:44
39.900419,116.385689,0,79,39771.1811226852,2008-11-19,04:20:49
39.900419,116.385759,0,83,39771.1811805556,2008-11-19,04:20:54
39.900419,116.385848,0,87,39771.1812384259,2008-11-19,04:20:59
39.900421,116.385931,0,90,39771.1812962963,2008-11-19,04:21:04
39.900442,116.386002,0,94,39771.1813541667,2008-11-19,04:21:09
39.900479,116.386064,0,98,39771.181412037,2008-11-19,04:21:14
39.900478,116.386122,0,101,39771.1814699074,2008-11-19,04:21:19
39.900504,116.386178,0,105,39771.1815277778,2008-11-19,04:21:24
39.900503,116.386223,0,107,39771.1815856481,2008-11-19,04:21:29
39.900505,116.386284,0,108,39771.1816435185,2008-11-19,04:21:34
39.900512,116.386348,0,110,39771.1817013889,2008-11-19,04:21:39
39.900513,116.386411,0,112,39771.1817592593,2008-11-19,04:21:44
39.900497,116.386468,0,113,39771.1818171296,2008-11-19,04:21:49
39.900491,116.386559,0,116,39771.181875,2008-11-19,04:21:54
39.900492,116.386643,0,119,39771.1819328704,2008-11-19,04:21:59
39.900495,116.386709,0,122,39771.1819907407,2008-11-19,04:22:04
39.900468,116.386807,0,124,39771.1820486111,2008-11-19,04:22:09
39.900476,116.386929,0,126,39771.1821064815,2008-11-19,04:22:14
39.900475,116.387007,0,127,39771.1821643518,2008-11-19,04:22:19
39.90046,116.387127,0,129,39771.1822222222,2008-11-19,04:22:24
39.900443,116.38725,0,132,39771.1822800926,2008-11-19,04:22:29
39.900429,116.387324,0,134,39771.182337963,2008-11-19,04:22:34
39.90045,116.387447,0,137,39771.1823958333,2008-11-19,04:22:39
39.900463,116.3875,0,139,39771.1824537037,2008-11-19,04:22:44
39.900483,116.387586,0,140,39771.1825115741,2008-11-19,04:22:49
39.900523,116.387706,0,136,39771.1825694444,2008-11-19,04:22:54
39.900533,116.387795,0,136,39771.1826273148,2008-11-19,04:22:59
39.900547,116.387856,0,137,39771.1826851852,2008-11-19,04:23:04
39.900565,116.387931,0,139,39771.1827430556,2008-11-19,04:23:09
39.900588,116.388005,0,140,39771.1828009259,2008-11-19,04:23:14
39.900551,116.388134,0,141,39771.1828587963,2008-11-19,04:23:19
39.900535,116.388242,0,141,39771.1829166667,2008-11-19,04:23:24
39.900543,116.388334,0,141,39771.182974537,2008-11-19,04:23:29
39.900549,116.388402,0,141,39771.1830324074,2008-11-19,04:23:34
39.900552,116.388477,0,141,39771.1830902778,2008-11-19,04:23:39
39.900541,116.388565,0,141,39771.1831481481,2008-11-19,04:23:44
39.900529,116.388638,0,141,39771.1832060185,2008-11-19,04:23:49
39.900542,116.388693,0,141,39771.1832638889,2008-11-19,04:23:54
39.900514,116.388771,0,141,39771.1833217593,2008-11-19,04:23:59
39.900507,116.388796,0,141,39771.1833796296,2008-11-19,04:24:04
39.900529,116.38886,0,139,39771.1834375,2008-11-19,04:24:09
39.900539,116.388939,0,138,39771.1834953704,2008-11-19,04:24:14
39.900517,116.389063,0,138,39771.1835532407,2008-11-19,04:24:19
39.900534,116.389137,0,137,39771.1836111111,2008-11-19,04:24:24
39.900562,116.389203,0,135,39771.1836689815,2008-11-19,04:24:29
39.900578,116.389276,0,134,39771.1837268519,2008-11-19,04:24:34
39.900573,116.389326,0,132,39771.1837847222,2008-11-19,04:24:39
39.900509,116.389378,0,131,39771.1838425926,2008-11-19,04:24:44
39.900429,116.389442,0,128,39771.183900463,2008-11-19,04:24:49
39.900354,116.389484,0,125,39771.1839583333,2008-11-19,04:24:54
39.900288,116.389522,0,121,39771.1840162037,2008-11-19,04:24:59
39.900222,116.389563,0,117,39771.1840740741,2008-11-19,04:25:04
39.900155,116.389593,0,114,39771.1841319444,2008-11-19,04:25:09
39.900087,116.389593,0,109,39771.1841898148,2008-11-19,04:25:14
39.900026,116.389597,0,107,39771.1842476852,2008-11-19,04:25:19
39.899967,116.389591,0,104,39771.1843055556,2008-11-19,04:25:24
39.899918,116.389577,0,103,39771.1843634259,2008-11-19,04:25:29
39.899884,116.389528,0,102,39771.1844212963,2008-11-19,04:25:34
39.899855,116.389487,0,97,39771.1844791667,2008-11-19,04:25:39
39.89984,116.389494,0,93,39771.184537037,2008-11-19,04:25:44
39.899842,116.389498,0,92,39771.1845949074,2008-11-19,04:25:49
39.899842,116.389498,0,92,39771.1846296296,2008-11-19,04:25:52
39.899845,116.389493,0,90,39771.1846527778,2008-11-19,04:25:54
39.899842,116.389454,0,89,39771.1847106481,2008-11-19,04:25:59
39.899832,116.389375,0,89,39771.1847685185,2008-11-19,04:26:04
39.899829,116.389303,0,89,39771.1848263889,2008-11-19,04:26:09
39.899826,116.389288,0,89,39771.1849421296,2008-11-19,04:26:19
39.899826,116.389281,0,89,39771.1850578704,2008-11-19,04:26:29
39.899826,116.389281,0,89,39771.185150463,2008-11-19,04:26:37
39.899823,116.389276,0,89,39771.1851736111,2008-11-19,04:26:39
39.899966,116.389586,0,181,39771.1861574074,2008-11-19,04:28:04
39.899686,116.389759,0,142,39771.1862152778,2008-11-19,04:28:09
39.899645,116.389673,0,112,39771.1862731481,2008-11-19,04:28:14
39.899611,116.389646,0,103,39771.1863310185,2008-11-19,04:28:19
39.89957,116.389658,0,105,39771.1863888889,2008-11-19,04:28:24
39.899525,116.38962,0,108,39771.1864467593,2008-11-19,04:28:29
39.899436,116.389656,0,112,39771.1865046296,2008-11-19,04:28:34
39.899372,116.389663,0,115,39771.1865625,2008-11-19,04:28:39
39.899333,116.389685,0,117,39771.1866203704,2008-11-19,04:28:44
39.899276,116.389684,0,123,39771.1866782407,2008-11-19,04:28:49
39.899209,116.389677,0,124,39771.1867361111,2008-11-19,04:28:54
39.899162,116.389648,0,123,39771.1867939815,2008-11-19,04:28:59
39.899106,116.38961,0,127,39771.1868518519,2008-11-19,04:29:04
39.899053,116.389565,0,129,39771.1869097222,2008-11-19,04:29:09
39.899078,116.389493,0,119,39771.1869675926,2008-11-19,04:29:14
39.899082,116.389433,0,121,39771.187025463,2008-11-19,04:29:19
39.899051,116.389383,0,132,39771.1870833333,2008-11-19,04:29:24
39.899001,116.38933,0,141,39771.1871412037,2008-11-19,04:29:29
39.899,116.389259,0,141,39771.1871990741,2008-11-19,04:29:34
39.899008,116.389187,0,144,39771.1872569444,2008-11-19,04:29:39
39.898989,116.389085,0,146,39771.1873148148,2008-11-19,04:29:44
39.899034,116.389003,0,139,39771.1873726852,2008-11-19,04:29:49
39.899056,116.388944,0,138,39771.1874305556,2008-11-19,04:29:54
39.899069,116.388872,0,141,39771.1874884259,2008-11-19,04:29:59
39.899086,116.38885,0,141,39771.1875462963,2008-11-19,04:30:04
39.899089,116.388799,0,141,39771.1876041667,2008-11-19,04:30:09
39.899102,116.388751,0,141,39771.187662037,2008-11-19,04:30:14
39.899088,116.388684,0,139,39771.1877199074,2008-11-19,04:30:19
39.899088,116.388556,0,136,39771.1877777778,2008-11-19,04:30:24
39.899085,116.388473,0,134,39771.1878356481,2008-11-19,04:30:29
39.899078,116.388365,0,133,39771.1878935185,2008-11-19,04:30:34
39.899084,116.388303,0,136,39771.1879513889,2008-11-19,04:30:39
39.899101,116.388245,0,138,39771.1880092593,2008-11-19,04:30:44
39.89913,116.38821,0,142,39771.1880671296,2008-11-19,04:30:49
39.899111,116.388087,0,147,39771.188125,2008-11-19,04:30:54
39.899125,116.388056,0,149,39771.1881828704,2008-11-19,04:30:59
39.899189,116.388031,0,148,39771.1882407407,2008-11-19,04:31:04
39.89919,116.387987,0,149,39771.1882986111,2008-11-19,04:31:09
39.899194,116.387978,0,148,39771.1883564815,2008-11-19,04:31:14
39.899202,116.387977,0,150,39771.1884143518,2008-11-19,04:31:19
39.899202,116.387977,0,150,39771.1884490741,2008-11-19,04:31:22
39.899202,116.387974,0,150,39771.1884722222,2008-11-19,04:31:24
39.899195,116.387947,0,150,39771.1885300926,2008-11-19,04:31:29
39.899212,116.387795,0,149,39771.188587963,2008-11-19,04:31:34
39.899227,116.387772,0,148,39771.1886458333,2008-11-19,04:31:39
39.899212,116.387748,0,147,39771.1887037037,2008-11-19,04:31:44
39.899185,116.387729,0,147,39771.1887615741,2008-11-19,04:31:49
39.899172,116.387739,0,147,39771.1888194444,2008-11-19,04:31:54
39.899172,116.387739,0,147,39771.1888541667,2008-11-19,04:31:57
39.899175,116.387737,0,147,39771.1888773148,2008-11-19,04:31:59
39.899186,116.387737,0,146,39771.1889351852,2008-11-19,04:32:04
39.899186,116.387727,0,145,39771.1889930556,2008-11-19,04:32:09
39.899168,116.387692,0,144,39771.1890509259,2008-11-19,04:32:14
39.899132,116.387681,0,145,39771.1891087963,2008-11-19,04:32:19
39.899134,116.3876,0,142,39771.1891666667,2008-11-19,04:32:24
39.899128,116.387552,0,141,39771.189224537,2008-11-19,04:32:29
39.899128,116.38746,0,142,39771.1892824074,2008-11-19,04:32:34
39.899126,116.38738,0,139,39771.1893402778,2008-11-19,04:32:39
39.899126,116.387279,0,135,39771.1893981481,2008-11-19,04:32:44
39.899145,116.3872,0,130,39771.1894560185,2008-11-19,04:32:49
39.899162,116.387124,0,122,39771.1895138889,2008-11-19,04:32:54
39.899193,116.387051,0,114,39771.1895717593,2008-11-19,04:32:59
39.899208,116.386961,0,109,39771.1896296296,2008-11-19,04:33:04
39.899225,116.386892,0,105,39771.1896875,2008-11-19,04:33:09
39.899231,116.38684,0,107,39771.1897453704,2008-11-19,04:33:14
39.899233,116.386757,0,107,39771.1898032407,2008-11-19,04:33:19
39.899235,116.386663,0,108,39771.1898611111,2008-11-19,04:33:24
39.899223,116.386585,0,112,39771.1899189815,2008-11-19,04:33:29
39.899306,116.386551,0,114,39771.1899768518,2008-11-19,04:33:34
39.899288,116.386472,0,119,39771.1900347222,2008-11-19,04:33:39
39.8993,116.386375,0,121,39771.1900925926,2008-11-19,04:33:44
39.8993,116.386328,0,124,39771.190150463,2008-11-19,04:33:49
39.899307,116.386315,0,125,39771.1902083333,2008-11-19,04:33:54
39.899301,116.386182,0,125,39771.1902662037,2008-11-19,04:33:59
39.899287,116.386128,0,127,39771.1903240741,2008-11-19,04:34:04
39.899253,116.386029,0,127,39771.1903819444,2008-11-19,04:34:09
39.899248,116.385904,0,122,39771.1904398148,2008-11-19,04:34:14
39.899285,116.385883,0,121,39771.1904976852,2008-11-19,04:34:19
39.899322,116.385879,0,119,39771.1905555556,2008-11-19,04:34:24
39.89934,116.385881,0,119,39771.1906134259,2008-11-19,04:34:29
39.899365,116.385904,0,120,39771.1906712963,2008-11-19,04:34:34
39.899426,116.385908,0,120,39771.1907291667,2008-11-19,04:34:39
39.899497,116.385948,0,120,39771.190787037,2008-11-19,04:34:44
39.899558,116.3859,0,117,39771.1908449074,2008-11-19,04:34:49
39.899638,116.385859,0,115,39771.1909027778,2008-11-19,04:34:54
39.899682,116.385836,0,112,39771.1909606481,2008-11-19,04:34:59
39.899747,116.3858,0,111,39771.1910185185,2008-11-19,04:35:04
39.899833,116.385807,0,110,39771.1910763889,2008-11-19,04:35:09
39.89989,116.385713,0,109,39771.1911342593,2008-11-19,04:35:14
39.899952,116.385642,0,106,39771.1911921296,2008-11-19,04:35:19
39.900026,116.385559,0,104,39771.19125,2008-11-19,04:35:24
39.900065,116.385314,0,97,39771.1913078704,2008-11-19,04:35:29
39.900131,116.385217,0,87,39771.1913657407,2008-11-19,04:35:34
39.900214,116.385205,0,82,39771.1914236111,2008-11-19,04:35:39
39.900277,116.385254,0,79,39771.1914814815,2008-11-19,04:35:44
39.900326,116.385297,0,75,39771.1915393519,2008-11-19,04:35:49
39.900355,116.385334,0,67,39771.1915972222,2008-11-19,04:35:54
39.900353,116.385347,0,61,39771.1916550926,2008-11-19,04:35:59
39.900386,116.385446,0,58,39771.191712963,2008-11-19,04:36:04
39.900405,116.385467,0,57,39771.1917708333,2008-11-19,04:36:09
39.900434,116.385512,0,55,39771.1918287037,2008-11-19,04:36:14
39.900552,116.385742,0,59,39771.1918865741,2008-11-19,04:36:19
39.900576,116.385925,0,55,39771.1919444444,2008-11-19,04:36:24
39.900545,116.386015,0,52,39771.1920023148,2008-11-19,04:36:29
39.900594,116.386184,0,51,39771.1920601852,2008-11-19,04:36:34
39.900624,116.386238,0,49,39771.1921180556,2008-11-19,04:36:39
39.90063,116.386328,0,46,39771.1921759259,2008-11-19,04:36:44
39.900626,116.38647,0,49,39771.1922337963,2008-11-19,04:36:49
39.900625,116.386588,0,46,39771.1922916667,2008-11-19,04:36:54
39.900603,116.386659,0,49,39771.192349537,2008-11-19,04:36:59
39.90059,116.386717,0,53,39771.1924074074,2008-11-19,04:37:04
39.900562,116.386719,0,55,39771.1924652778,2008-11-19,04:37:09
39.900535,116.386702,0,56,39771.1925231481,2008-11-19,04:37:14
39.900546,116.38667,0,56,39771.1925810185,2008-11-19,04:37:19
39.900587,116.386606,0,56,39771.1926388889,2008-11-19,04:37:24
39.900651,116.38653,0,55,39771.1926967593,2008-11-19,04:37:29
39.900691,116.386379,0,55,39771.1927546296,2008-11-19,04:37:34
39.900681,116.38621,0,54,39771.1928125,2008-11-19,04:37:39
39.900681,116.386307,0,54,39771.1928703704,2008-11-19,04:37:44
39.900747,116.386334,0,53,39771.1929282407,2008-11-19,04:37:49
39.900785,116.38634,0,53,39771.1929861111,2008-11-19,04:37:54
39.900537,116.384861,0,492,39771.433275463,2008-11-19,10:23:55
39.900706,116.384492,0,492,39771.4333333333,2008-11-19,10:24:00
39.90029,116.385361,0,328,39771.4333912037,2008-11-19,10:24:05
39.900381,116.38537,0,309,39771.4334490741,2008-11-19,10:24:10
39.900495,116.385336,0,302,39771.4335069444,2008-11-19,10:24:15
39.900542,116.385314,0,301,39771.4335648148,2008-11-19,10:24:20
39.900559,116.385311,0,298,39771.4336226852,2008-11-19,10:24:25
39.900584,116.385278,0,295,39771.4336805556,2008-11-19,10:24:30
39.900593,116.385273,0,286,39771.4337384259,2008-11-19,10:24:35
39.90057,116.385214,0,274,39771.4337962963,2008-11-19,10:24:40
39.900564,116.385176,0,264,39771.4338541667,2008-11-19,10:24:45
39.900528,116.385143,0,260,39771.433912037,2008-11-19,10:24:50
39.900463,116.385103,0,256,39771.4339699074,2008-11-19,10:24:55
39.900395,116.38502,0,251,39771.4340277778,2008-11-19,10:25:00
39.900359,116.384985,0,248,39771.4340856481,2008-11-19,10:25:05
39.900309,116.385015,0,243,39771.4341435185,2008-11-19,10:25:10
39.900245,116.385005,0,240,39771.4342013889,2008-11-19,10:25:15
39.900208,116.384977,0,234,39771.4342592593,2008-11-19,10:25:20
39.90021,116.384987,0,232,39771.4343171296,2008-11-19,10:25:25
39.900205,116.385,0,230,39771.434375,2008-11-19,10:25:30
39.900199,116.38501,0,229,39771.4344328704,2008-11-19,10:25:35
39.900199,116.38501,0,229,39771.4344675926,2008-11-19,10:25:38
39.900207,116.385009,0,228,39771.4344907407,2008-11-19,10:25:40
39.900226,116.384975,0,228,39771.4345486111,2008-11-19,10:25:45
39.900219,116.384919,0,228,39771.4346064815,2008-11-19,10:25:50
39.900176,116.384879,0,227,39771.4346643519,2008-11-19,10:25:55
39.900145,116.384854,0,226,39771.4347222222,2008-11-19,10:26:00
39.900124,116.38484,0,225,39771.4347800926,2008-11-19,10:26:05
39.900095,116.384835,0,225,39771.434837963,2008-11-19,10:26:10
39.900073,116.384838,0,224,39771.4348958333,2008-11-19,10:26:15
39.900136,116.384888,0,223,39771.4349537037,2008-11-19,10:26:20
39.900366,116.385032,0,220,39771.4350115741,2008-11-19,10:26:25
39.900391,116.38499,0,217,39771.4350694444,2008-11-19,10:26:30
39.900343,116.384948,0,213,39771.4351273148,2008-11-19,10:26:35
39.900287,116.384879,0,192,39771.4351851852,2008-11-19,10:26:40
39.900249,116.384818,0,186,39771.4352430556,2008-11-19,10:26:45
39.900276,116.384695,0,179,39771.4353009259,2008-11-19,10:26:50
39.90027,116.384633,0,175,39771.4353587963,2008-11-19,10:26:55
39.900296,116.384549,0,170,39771.4354166667,2008-11-19,10:27:00
39.900307,116.384496,0,166,39771.435474537,2008-11-19,10:27:05
39.900345,116.3844,0,166,39771.4355324074,2008-11-19,10:27:10
39.900366,116.384313,0,166,39771.4355902778,2008-11-19,10:27:15
39.900407,116.384195,0,166,39771.4356481481,2008-11-19,10:27:20
39.900481,116.384074,0,163,39771.4357060185,2008-11-19,10:27:25
39.900512,116.383988,0,163,39771.4357638889,2008-11-19,10:27:30
39.900555,116.383905,0,163,39771.4358217593,2008-11-19,10:27:35
39.900589,116.383848,0,163,39771.4358796296,2008-11-19,10:27:40
39.900712,116.384117,0,142,39771.4447916667,2008-11-19,10:40:30
39.900745,116.384143,0,141,39771.444849537,2008-11-19,10:40:35
39.900736,116.384113,0,140,39771.4449074074,2008-11-19,10:40:40
39.900702,116.384087,0,140,39771.4449652778,2008-11-19,10:40:45
39.900689,116.384083,0,140,39771.4450231481,2008-11-19,10:40:50
39.90065,116.384033,0,141,39771.4450810185,2008-11-19,10:40:55
39.900617,116.384008,0,143,39771.4451388889,2008-11-19,10:41:00
39.900572,116.383991,0,143,39771.4451967593,2008-11-19,10:41:05
39.900579,116.383981,0,144,39771.4452546296,2008-11-19,10:41:10
39.900557,116.383968,0,145,39771.4453125,2008-11-19,10:41:15
39.900533,116.383933,0,145,39771.4453703704,2008-11-19,10:41:20
39.900549,116.383927,0,144,39771.4454282407,2008-11-19,10:41:25
39.900565,116.383927,0,143,39771.4454861111,2008-11-19,10:41:30
39.900585,116.383942,0,143,39771.4455439815,2008-11-19,10:41:35
39.900585,116.383942,0,143,39771.4455787037,2008-11-19,10:41:38
39.900581,116.383937,0,143,39771.4456018518,2008-11-19,10:41:40
39.900601,116.383942,0,144,39771.4456597222,2008-11-19,10:41:45
39.900644,116.383947,0,145,39771.4457175926,2008-11-19,10:41:50
39.90062,116.383933,0,146,39771.445775463,2008-11-19,10:41:55
39.900598,116.383918,0,146,39771.4458333333,2008-11-19,10:42:00
39.900592,116.383922,0,146,39771.4458912037,2008-11-19,10:42:05
39.900592,116.383922,0,146,39771.4459259259,2008-11-19,10:42:08
39.900588,116.383928,0,148,39771.4459490741,2008-11-19,10:42:10
39.900619,116.383928,0,148,39771.4460069444,2008-11-19,10:42:15
39.900664,116.383936,0,149,39771.4460648148,2008-11-19,10:42:20
39.900667,116.383945,0,149,39771.4461226852,2008-11-19,10:42:25
39.900645,116.383921,0,149,39771.4461805556,2008-11-19,10:42:30
39.900645,116.383921,0,149,39771.4462152778,2008-11-19,10:42:33
39.90064,116.383922,0,149,39771.4462384259,2008-11-19,10:42:35
39.900648,116.383937,0,149,39771.4462962963,2008-11-19,10:42:40
39.900645,116.383966,0,150,39771.4463541667,2008-11-19,10:42:45
39.900658,116.383995,0,150,39771.446412037,2008-11-19,10:42:50
39.900644,116.383996,0,151,39771.4464699074,2008-11-19,10:42:55
39.900727,116.384061,0,151,39771.4465277778,2008-11-19,10:43:00
39.900771,116.384107,0,152,39771.4465856481,2008-11-19,10:43:05
39.900757,116.384146,0,152,39771.4466435185,2008-11-19,10:43:10
39.900707,116.38416,0,153,39771.4467013889,2008-11-19,10:43:15
39.900679,116.384103,0,152,39771.4467592593,2008-11-19,10:43:20
39.900676,116.384092,0,153,39771.4468171296,2008-11-19,10:43:25
39.900676,116.384092,0,153,39771.4468518518,2008-11-19,10:43:28
39.900672,116.384087,0,153,39771.446875,2008-11-19,10:43:30
39.900619,116.384006,0,151,39771.4469328704,2008-11-19,10:43:35
39.900601,116.384001,0,150,39771.4469907407,2008-11-19,10:43:40
39.90059,116.383995,0,150,39771.4470486111,2008-11-19,10:43:45
39.90059,116.383966,0,151,39771.4471064815,2008-11-19,10:43:50
39.900617,116.383938,0,150,39771.4471643518,2008-11-19,10:43:55
39.900641,116.383916,0,150,39771.4472222222,2008-11-19,10:44:00
39.900659,116.383887,0,151,39771.4472800926,2008-11-19,10:44:05
39.900648,116.383862,0,150,39771.447337963,2008-11-19,10:44:10
39.900638,116.383854,0,150,39771.4473958333,2008-11-19,10:44:15
39.900614,116.38385,0,148,39771.4474537037,2008-11-19,10:44:20
39.900568,116.383858,0,148,39771.4475115741,2008-11-19,10:44:25
39.900531,116.383909,0,148,39771.4475694444,2008-11-19,10:44:30
39.900462,116.38393,0,148,39771.4476273148,2008-11-19,10:44:35
39.900419,116.383988,0,153,39771.4476851852,2008-11-19,10:44:40
39.900364,116.384044,0,155,39771.4477430556,2008-11-19,10:44:45
39.900393,116.384103,0,157,39771.4478009259,2008-11-19,10:44:50
39.900402,116.384152,0,157,39771.4478587963,2008-11-19,10:44:55
39.900525,116.384243,0,152,39771.4479166667,2008-11-19,10:45:00
39.900553,116.384305,0,149,39771.447974537,2008-11-19,10:45:05
39.900511,116.384365,0,148,39771.4480324074,2008-11-19,10:45:10
39.900399,116.38449,0,148,39771.4480902778,2008-11-19,10:45:15
39.900308,116.384564,0,148,39771.4481481481,2008-11-19,10:45:20
39.900288,116.384603,0,153,39771.4482060185,2008-11-19,10:45:25
39.900285,116.384664,0,156,39771.4482638889,2008-11-19,10:45:30
39.900278,116.384714,0,158,39771.4483217593,2008-11-19,10:45:35
39.900224,116.384779,0,160,39771.4483796296,2008-11-19,10:45:40
39.900221,116.384885,0,159,39771.4484375,2008-11-19,10:45:45
39.900194,116.384954,0,159,39771.4484953704,2008-11-19,10:45:50
39.900181,116.38502,0,159,39771.4485532407,2008-11-19,10:45:55
39.900196,116.385077,0,159,39771.4486111111,2008-11-19,10:46:00
39.900304,116.385179,0,157,39771.4486689815,2008-11-19,10:46:05
39.900474,116.385354,0,157,39771.4487268519,2008-11-19,10:46:10
39.9005,116.385449,0,159,39771.4487847222,2008-11-19,10:46:15
39.900479,116.38547,0,155,39771.4488425926,2008-11-19,10:46:20
39.900479,116.38547,0,155,39771.4488773148,2008-11-19,10:46:23
39.900471,116.385475,0,154,39771.448900463,2008-11-19,10:46:25
39.900468,116.385538,0,153,39771.4489583333,2008-11-19,10:46:30
39.90045,116.385599,0,152,39771.4490162037,2008-11-19,10:46:35
39.900404,116.385695,0,149,39771.4490740741,2008-11-19,10:46:40
39.900366,116.385788,0,147,39771.4491319444,2008-11-19,10:46:45
39.900361,116.385824,0,146,39771.4491898148,2008-11-19,10:46:50
39.900361,116.385933,0,145,39771.4492476852,2008-11-19,10:46:55
39.900361,116.386044,0,143,39771.4493055556,2008-11-19,10:47:00
39.900341,116.386121,0,142,39771.4493634259,2008-11-19,10:47:05
39.90031,116.386183,0,140,39771.4494212963,2008-11-19,10:47:10
39.900293,116.386253,0,138,39771.4494791667,2008-11-19,10:47:15
39.900288,116.386334,0,136,39771.449537037,2008-11-19,10:47:20
39.900289,116.38639,0,132,39771.4495949074,2008-11-19,10:47:25
39.900285,116.386422,0,129,39771.4496527778,2008-11-19,10:47:30
39.900304,116.386482,0,124,39771.4497106481,2008-11-19,10:47:35
39.900392,116.386587,0,117,39771.4497685185,2008-11-19,10:47:40
39.900465,116.386685,0,121,39771.4498263889,2008-11-19,10:47:45
39.900503,116.386717,0,120,39771.4498842593,2008-11-19,10:47:50
39.90048,116.386722,0,120,39771.4499421296,2008-11-19,10:47:55
39.900414,116.3867,0,120,39771.45,2008-11-19,10:48:00
39.900389,116.386639,0,119,39771.4500578704,2008-11-19,10:48:05
39.899099,116.385558,0,179,39771.5712847222,2008-11-19,13:42:39
39.899141,116.385569,0,163,39771.5713425926,2008-11-19,13:42:44
39.899158,116.38554,0,165,39771.571400463,2008-11-19,13:42:49
39.899192,116.38549,0,161,39771.5714583333,2008-11-19,13:42:54
39.89918,116.385459,0,161,39771.5715162037,2008-11-19,13:42:59
39.899158,116.385406,0,162,39771.5715740741,2008-11-19,13:43:04
39.89915,116.385359,0,161,39771.5716319444,2008-11-19,13:43:09
39.899159,116.385296,0,162,39771.5716898148,2008-11-19,13:43:14
39.899144,116.385239,0,161,39771.5717476852,2008-11-19,13:43:19
39.899151,116.385124,0,159,39771.5718055556,2008-11-19,13:43:24
39.899161,116.385061,0,158,39771.5718634259,2008-11-19,13:43:29
39.899167,116.384968,0,156,39771.5719212963,2008-11-19,13:43:34
39.899188,116.384916,0,155,39771.5719791667,2008-11-19,13:43:39
39.899196,116.38486,0,154,39771.572037037,2008-11-19,13:43:44
39.899207,116.384703,0,151,39771.5720949074,2008-11-19,13:43:49
39.899219,116.384567,0,147,39771.5721527778,2008-11-19,13:43:54
39.899247,116.384467,0,145,39771.5722106481,2008-11-19,13:43:59
39.899293,116.38431,0,141,39771.5722685185,2008-11-19,13:44:04
39.899369,116.384205,0,139,39771.5723263889,2008-11-19,13:44:09
39.899452,116.384072,0,136,39771.5723842593,2008-11-19,13:44:14
39.899519,116.383889,0,132,39771.5724421296,2008-11-19,13:44:19
39.899635,116.383668,0,127,39771.5725,2008-11-19,13:44:24
39.899622,116.383596,0,122,39771.5725578704,2008-11-19,13:44:29
39.899581,116.383597,0,119,39771.5726157407,2008-11-19,13:44:34
39.899555,116.383533,0,116,39771.5726736111,2008-11-19,13:44:39
39.899518,116.383453,0,113,39771.5727314815,2008-11-19,13:44:44
39.899503,116.383376,0,111,39771.5727893518,2008-11-19,13:44:49
39.899448,116.383354,0,108,39771.5728472222,2008-11-19,13:44:54
39.899411,116.383274,0,104,39771.5729050926,2008-11-19,13:44:59
39.899369,116.383196,0,101,39771.572962963,2008-11-19,13:45:04
39.899324,116.383131,0,98,39771.5730208333,2008-11-19,13:45:09
39.899318,116.383079,0,96,39771.5730787037,2008-11-19,13:45:14
39.899307,116.383011,0,96,39771.5731365741,2008-11-19,13:45:19
39.899323,116.382933,0,95,39771.5731944444,2008-11-19,13:45:24
39.899306,116.382857,0,94,39771.5732523148,2008-11-19,13:45:29
39.8993,116.382774,0,92,39771.5733101852,2008-11-19,13:45:34
39.899295,116.382711,0,90,39771.5733680556,2008-11-19,13:45:39
39.89924,116.382678,0,87,39771.5734259259,2008-11-19,13:45:44
39.899232,116.382591,0,86,39771.5734837963,2008-11-19,13:45:49
39.899259,116.382495,0,85,39771.5735416667,2008-11-19,13:45:54
39.899216,116.38242,0,83,39771.573599537,2008-11-19,13:45:59
39.8992,116.382337,0,82,39771.5736574074,2008-11-19,13:46:04
39.899191,116.382236,0,81,39771.5737152778,2008-11-19,13:46:09
39.899196,116.382125,0,80,39771.5737731481,2008-11-19,13:46:14
39.899178,116.382054,0,80,39771.5738310185,2008-11-19,13:46:19
39.899148,116.38199,0,80,39771.5738888889,2008-11-19,13:46:24
39.899089,116.381928,0,84,39771.5739467593,2008-11-19,13:46:29
39.899002,116.381919,0,86,39771.5740046296,2008-11-19,13:46:34
39.898943,116.381885,0,86,39771.5740625,2008-11-19,13:46:39
39.8989,116.381838,0,84,39771.5741203704,2008-11-19,13:46:44
39.898901,116.381764,0,80,39771.5741782407,2008-11-19,13:46:49
39.8989,116.38175,0,80,39771.5742361111,2008-11-19,13:46:54
39.898916,116.38174,0,74,39771.5742939815,2008-11-19,13:46:59
39.898916,116.38174,0,74,39771.5743287037,2008-11-19,13:47:02
39.898914,116.381748,0,73,39771.5743518519,2008-11-19,13:47:04
39.898908,116.38176,0,73,39771.5744097222,2008-11-19,13:47:09
39.898892,116.381764,0,74,39771.5744675926,2008-11-19,13:47:14
39.898846,116.381729,0,74,39771.574525463,2008-11-19,13:47:19
39.898822,116.381671,0,74,39771.5745833333,2008-11-19,13:47:24
39.898833,116.381634,0,74,39771.5746412037,2008-11-19,13:47:29
39.898839,116.381578,0,73,39771.5746990741,2008-11-19,13:47:34
39.898762,116.381703,0,80,39771.5747569444,2008-11-19,13:47:39
39.898776,116.381706,0,81,39771.5748148148,2008-11-19,13:47:44
39.89879,116.381651,0,84,39771.5748726852,2008-11-19,13:47:49
39.898793,116.381608,0,86,39771.5749305556,2008-11-19,13:47:54
39.898795,116.381526,0,87,39771.5749884259,2008-11-19,13:47:59
39.898786,116.381426,0,89,39771.5750462963,2008-11-19,13:48:04
39.898762,116.381347,0,91,39771.5751041667,2008-11-19,13:48:09
39.898736,116.38126,0,94,39771.575162037,2008-11-19,13:48:14
39.898697,116.381176,0,95,39771.5752199074,2008-11-19,13:48:19
39.898647,116.381131,0,95,39771.5752777778,2008-11-19,13:48:24
39.89864,116.381023,0,94,39771.5753356481,2008-11-19,13:48:29
39.898646,116.380934,0,95,39771.5753935185,2008-11-19,13:48:34
39.898644,116.38085,0,96,39771.5754513889,2008-11-19,13:48:39
39.898579,116.380775,0,97,39771.5755092593,2008-11-19,13:48:44
39.898558,116.380701,0,98,39771.5755671296,2008-11-19,13:48:49
39.898527,116.380607,0,103,39771.575625,2008-11-19,13:48:54
39.898527,116.380531,0,104,39771.5756828704,2008-11-19,13:48:59
39.898532,116.380455,0,106,39771.5757407407,2008-11-19,13:49:04
39.898559,116.380447,0,112,39771.5757986111,2008-11-19,13:49:09
39.898529,116.380393,0,113,39771.5758564815,2008-11-19,13:49:14
39.898511,116.380321,0,115,39771.5759143519,2008-11-19,13:49:19
39.898535,116.380256,0,115,39771.5759722222,2008-11-19,13:49:24
39.89856,116.380169,0,115,39771.5760300926,2008-11-19,13:49:29
39.89856,116.380051,0,116,39771.576087963,2008-11-19,13:49:34
39.898584,116.379956,0,116,39771.5761458333,2008-11-19,13:49:39
39.898573,116.379885,0,115,39771.5762037037,2008-11-19,13:49:44
39.898526,116.379769,0,113,39771.5762615741,2008-11-19,13:49:49
39.898434,116.379618,0,106,39771.5763194444,2008-11-19,13:49:54
39.898449,116.37948,0,104,39771.5763773148,2008-11-19,13:49:59
39.898446,116.379399,0,102,39771.5764351852,2008-11-19,13:50:04
39.8984,116.379409,0,103,39771.5764930556,2008-11-19,13:50:09
39.898384,116.379356,0,102,39771.5765509259,2008-11-19,13:50:14
39.898379,116.379262,0,102,39771.5766087963,2008-11-19,13:50:19
39.898382,116.379183,0,101,39771.5766666667,2008-11-19,13:50:24
39.8984,116.379058,0,100,39771.576724537,2008-11-19,13:50:29
39.898397,116.378984,0,99,39771.5767824074,2008-11-19,13:50:34
39.898396,116.378917,0,98,39771.5768402778,2008-11-19,13:50:39
39.898391,116.378851,0,98,39771.5768981481,2008-11-19,13:50:44
39.898378,116.378783,0,96,39771.5769560185,2008-11-19,13:50:49
39.898393,116.378709,0,95,39771.5770138889,2008-11-19,13:50:54
39.898405,116.378624,0,95,39771.5770717593,2008-11-19,13:50:59
39.898392,116.378536,0,94,39771.5771296296,2008-11-19,13:51:04
39.898405,116.378455,0,93,39771.5771875,2008-11-19,13:51:09
39.89851,116.378291,0,88,39771.5772453704,2008-11-19,13:51:14
39.898443,116.378264,0,89,39771.5773032407,2008-11-19,13:51:19
39.898413,116.378238,0,87,39771.5773611111,2008-11-19,13:51:24
39.898383,116.378212,0,86,39771.5774189815,2008-11-19,13:51:29
39.898281,116.37824,0,86,39771.5774768519,2008-11-19,13:51:34
39.898215,116.378219,0,87,39771.5775347222,2008-11-19,13:51:39
39.898125,116.378246,0,88,39771.5775925926,2008-11-19,13:51:44
39.898077,116.378219,0,89,39771.577650463,2008-11-19,13:51:49
39.898033,116.378252,0,91,39771.5777083333,2008-11-19,13:51:54
39.89801,116.37822,0,91,39771.5777662037,2008-11-19,13:51:59
39.897923,116.378219,0,92,39771.5778240741,2008-11-19,13:52:04
39.897837,116.378263,0,93,39771.5778819444,2008-11-19,13:52:09
39.897686,116.378278,0,94,39771.5779398148,2008-11-19,13:52:14
39.897509,116.378237,0,94,39771.5779976852,2008-11-19,13:52:19
39.897296,116.378213,0,94,39771.5780555556,2008-11-19,13:52:24
39.897144,116.378193,0,96,39771.5781134259,2008-11-19,13:52:29
39.897096,116.378227,0,99,39771.5781712963,2008-11-19,13:52:34
39.897117,116.378217,0,97,39771.5782291667,2008-11-19,13:52:39
39.897262,116.378151,0,96,39771.578287037,2008-11-19,13:52:44
39.897473,116.378115,0,94,39771.5783449074,2008-11-19,13:52:49
39.897684,116.378084,0,86,39771.5784027778,2008-11-19,13:52:54
39.897816,116.377998,0,78,39771.5784606481,2008-11-19,13:52:59
39.897881,116.377955,0,68,39771.5785185185,2008-11-19,13:53:04
39.897973,116.377956,0,71,39771.5785763889,2008-11-19,13:53:09
39.898152,116.377884,0,73,39771.5786342593,2008-11-19,13:53:14
39.898189,116.37784,0,79,39771.5786921296,2008-11-19,13:53:19
39.898176,116.377813,0,80,39771.57875,2008-11-19,13:53:24
39.898178,116.37781,0,80,39771.5788078704,2008-11-19,13:53:29
39.898183,116.377806,0,81,39771.5788657407,2008-11-19,13:53:34
39.898183,116.377806,0,81,39771.578900463,2008-11-19,13:53:37
39.898185,116.3778,0,81,39771.5789236111,2008-11-19,13:53:39
39.898188,116.377784,0,82,39771.5789814815,2008-11-19,13:53:44
39.898189,116.377777,0,83,39771.5790393518,2008-11-19,13:53:49
39.898192,116.377779,0,83,39771.5790972222,2008-11-19,13:53:54
39.898193,116.377777,0,84,39771.5791550926,2008-11-19,13:53:59
39.898191,116.377773,0,85,39771.579212963,2008-11-19,13:54:04
39.898191,116.377773,0,85,39771.5792476852,2008-11-19,13:54:07
39.898199,116.377771,0,86,39771.5792708333,2008-11-19,13:54:09
39.898301,116.37774,0,88,39771.5793287037,2008-11-19,13:54:14
39.898445,116.377713,0,86,39771.5793865741,2008-11-19,13:54:19
39.898565,116.377732,0,85,39771.5794444444,2008-11-19,13:54:24
39.89862,116.377819,0,68,39771.5795023148,2008-11-19,13:54:29
39.898659,116.377893,0,69,39771.5795601852,2008-11-19,13:54:34
39.898711,116.377955,0,80,39771.5796180556,2008-11-19,13:54:39
39.898707,116.377758,0,90,39771.5796759259,2008-11-19,13:54:44
39.898654,116.377494,0,127,39771.5797337963,2008-11-19,13:54:49
39.89862,116.377181,0,150,39771.5797916667,2008-11-19,13:54:54
39.898531,116.376841,0,173,39771.579849537,2008-11-19,13:54:59
39.89844,116.376356,0,191,39771.5799074074,2008-11-19,13:55:04
39.898396,116.375702,0,194,39771.5799652778,2008-11-19,13:55:09
39.898314,116.374993,0,213,39771.5800231481,2008-11-19,13:55:14
39.898216,116.374277,0,225,39771.5800810185,2008-11-19,13:55:19
39.898168,116.373509,0,232,39771.5801388889,2008-11-19,13:55:24
39.898146,116.372634,0,249,39771.5801967593,2008-11-19,13:55:29
39.898224,116.371808,0,250,39771.5802546296,2008-11-19,13:55:34
39.898263,116.371125,0,255,39771.5803125,2008-11-19,13:55:39
39.89835,116.370899,0,278,39771.5803703704,2008-11-19,13:55:44
39.898375,116.370881,0,292,39771.5804282407,2008-11-19,13:55:49
39.898271,116.370722,0,300,39771.5804861111,2008-11-19,13:55:54
39.89831,116.37033,0,303,39771.5805439815,2008-11-19,13:55:59
39.898272,116.370065,0,303,39771.5806018518,2008-11-19,13:56:04
39.898225,116.369565,0,314,39771.5806597222,2008-11-19,13:56:09
39.898235,116.368941,0,343,39771.5807175926,2008-11-19,13:56:14
39.898236,116.368567,0,353,39771.580775463,2008-11-19,13:56:19
39.898298,116.368289,0,352,39771.5808333333,2008-11-19,13:56:24
39.898455,116.368221,0,348,39771.5808912037,2008-11-19,13:56:29
39.898863,116.368098,0,334,39771.5809490741,2008-11-19,13:56:34
39.899244,116.368034,0,329,39771.5810069444,2008-11-19,13:56:39
39.89968,116.368055,0,315,39771.5810648148,2008-11-19,13:56:44
39.900171,116.368087,0,283,39771.5811226852,2008-11-19,13:56:49
39.900719,116.368091,0,221,39771.5811805556,2008-11-19,13:56:54
39.901299,116.368094,0,173,39771.5812384259,2008-11-19,13:56:59
39.901867,116.368104,0,131,39771.5812962963,2008-11-19,13:57:04
39.902367,116.3681,0,107,39771.5813541667,2008-11-19,13:57:09
39.902825,116.368069,0,94,39771.581412037,2008-11-19,13:57:14
39.903164,116.368058,0,91,39771.5814699074,2008-11-19,13:57:19
39.903377,116.368011,0,110,39771.5815277778,2008-11-19,13:57:24
39.90344,116.367979,0,126,39771.5815856481,2008-11-19,13:57:29
39.903453,116.367983,0,112,39771.5816435185,2008-11-19,13:57:34
39.903461,116.367982,0,104,39771.5817013889,2008-11-19,13:57:39
39.903461,116.367982,0,104,39771.5817361111,2008-11-19,13:57:42
39.903467,116.367979,0,101,39771.5817592593,2008-11-19,13:57:44
39.903589,116.367778,0,127,39771.5818171296,2008-11-19,13:57:49
39.90383,116.367789,0,152,39771.581875,2008-11-19,13:57:54
39.903981,116.367471,0,239,39771.5819328704,2008-11-19,13:57:59
39.904059,116.367293,0,273,39771.5819907407,2008-11-19,13:58:04
39.904068,116.36728,0,285,39771.5820486111,2008-11-19,13:58:09
39.904068,116.367277,0,287,39771.5821064815,2008-11-19,13:58:14
39.904068,116.367277,0,287,39771.5821412037,2008-11-19,13:58:17
39.904069,116.367275,0,288,39771.5821643519,2008-11-19,13:58:19
39.904194,116.367204,0,293,39771.5822222222,2008-11-19,13:58:24
39.904265,116.367142,0,286,39771.5822800926,2008-11-19,13:58:29
39.904291,116.367134,0,288,39771.582337963,2008-11-19,13:58:34
39.904432,116.367101,0,291,39771.5823958333,2008-11-19,13:58:39
39.904616,116.36709,0,296,39771.5824537037,2008-11-19,13:58:44
39.904767,116.367103,0,300,39771.5825115741,2008-11-19,13:58:49
39.904887,116.367115,0,330,39771.5825694444,2008-11-19,13:58:54
39.905092,116.367126,0,346,39771.5826273148,2008-11-19,13:58:59
39.905346,116.367122,0,364,39771.5826851852,2008-11-19,13:59:04
39.90565,116.36714,0,373,39771.5827430556,2008-11-19,13:59:09
39.905996,116.367259,0,353,39771.5828009259,2008-11-19,13:59:14
39.906253,116.367394,0,357,39771.5828587963,2008-11-19,13:59:19
39.906486,116.367498,0,345,39771.5829166667,2008-11-19,13:59:24
39.906736,116.367516,0,324,39771.582974537,2008-11-19,13:59:29
39.907046,116.367424,0,320,39771.5830324074,2008-11-19,13:59:34
39.907295,116.367448,0,275,39771.5830902778,2008-11-19,13:59:39
39.907384,116.36752,0,272,39771.5831481481,2008-11-19,13:59:44
39.907313,116.367685,0,275,39771.5832060185,2008-11-19,13:59:49
39.907265,116.367912,0,291,39771.5832638889,2008-11-19,13:59:54
39.907215,116.368272,0,323,39771.5833217593,2008-11-19,13:59:59
39.907256,116.368641,0,365,39771.5833796296,2008-11-19,14:00:04
39.907324,116.368816,0,377,39771.5834375,2008-11-19,14:00:09
39.907333,116.368827,0,381,39771.5834953704,2008-11-19,14:00:14
39.907342,116.368853,0,382,39771.5835532407,2008-11-19,14:00:19
39.907409,116.369249,0,370,39771.5836111111,2008-11-19,14:00:24
39.907418,116.369541,0,370,39771.5836689815,2008-11-19,14:00:29
39.907392,116.369728,0,344,39771.5837268519,2008-11-19,14:00:34
39.907254,116.369913,0,319,39771.5837847222,2008-11-19,14:00:39
39.907011,116.369908,0,293,39771.5838425926,2008-11-19,14:00:44
39.906626,116.370048,0,265,39771.583900463,2008-11-19,14:00:49
39.906358,116.370113,0,247,39771.5839583333,2008-11-19,14:00:54
39.906142,116.370071,0,225,39771.5840162037,2008-11-19,14:00:59
39.905997,116.369796,0,200,39771.5840740741,2008-11-19,14:01:04
39.90596,116.369397,0,191,39771.5841319444,2008-11-19,14:01:09
39.905927,116.369086,0,191,39771.5841898148,2008-11-19,14:01:14
39.905903,116.368833,0,197,39771.5842476852,2008-11-19,14:01:19
39.905886,116.368681,0,184,39771.5843055556,2008-11-19,14:01:24
39.905883,116.368635,0,171,39771.5843634259,2008-11-19,14:01:29
39.905877,116.368647,0,169,39771.5844212963,2008-11-19,14:01:34
39.905881,116.368648,0,168,39771.5844791667,2008-11-19,14:01:39
39.905882,116.368648,0,168,39771.584537037,2008-11-19,14:01:44
39.905882,116.368648,0,168,39771.5845717593,2008-11-19,14:01:47
39.905881,116.368649,0,169,39771.5845949074,2008-11-19,14:01:49
39.90589,116.368649,0,168,39771.5846527778,2008-11-19,14:01:54
39.905902,116.368618,0,169,39771.5847106481,2008-11-19,14:01:59
39.905871,116.36841,0,169,39771.5847685185,2008-11-19,14:02:04
39.905878,116.368047,0,165,39771.5848263889,2008-11-19,14:02:09
39.905872,116.367642,0,160,39771.5848842593,2008-11-19,14:02:14
39.905859,116.367193,0,151,39771.5849421296,2008-11-19,14:02:19
39.905817,116.366692,0,144,39771.585,2008-11-19,14:02:24
39.905822,116.366005,0,140,39771.5850578704,2008-11-19,14:02:29
39.905805,116.365392,0,150,39771.5851157407,2008-11-19,14:02:34
39.905802,116.364847,0,153,39771.5851736111,2008-11-19,14:02:39
39.905795,116.364238,0,151,39771.5852314815,2008-11-19,14:02:44
39.905805,116.363559,0,155,39771.5852893519,2008-11-19,14:02:49
39.905829,116.362878,0,151,39771.5853472222,2008-11-19,14:02:54
39.905855,116.362178,0,148,39771.5854050926,2008-11-19,14:02:59
39.905838,116.361485,0,163,39771.585462963,2008-11-19,14:03:04
39.905832,116.360796,0,168,39771.5855208333,2008-11-19,14:03:09
39.905845,116.360066,0,163,39771.5855787037,2008-11-19,14:03:14
39.905867,116.359339,0,159,39771.5856365741,2008-11-19,14:03:19
39.90584,116.35864,0,169,39771.5856944444,2008-11-19,14:03:24
39.905853,116.358089,0,167,39771.5857523148,2008-11-19,14:03:29
39.905857,116.357978,0,165,39771.5858101852,2008-11-19,14:03:34
39.905846,116.357992,0,170,39771.5858680556,2008-11-19,14:03:39
39.905844,116.357971,0,170,39771.5859259259,2008-11-19,14:03:44
39.905756,116.357845,0,171,39771.5859837963,2008-11-19,14:03:49
39.905805,116.357358,0,173,39771.5860416667,2008-11-19,14:03:54
39.905799,116.356843,0,180,39771.586099537,2008-11-19,14:03:59
39.905815,116.356334,0,178,39771.5861574074,2008-11-19,14:04:04
39.905777,116.355811,0,189,39771.5862152778,2008-11-19,14:04:09
39.905753,116.355299,0,190,39771.5862731481,2008-11-19,14:04:14
39.905804,116.354766,0,199,39771.5863310185,2008-11-19,14:04:19
39.905782,116.35426,0,208,39771.5863888889,2008-11-19,14:04:24
39.905716,116.353782,0,225,39771.5864467593,2008-11-19,14:04:29
39.90565,116.353443,0,237,39771.5865046296,2008-11-19,14:04:34
39.905672,116.353121,0,237,39771.5865625,2008-11-19,14:04:39
39.905688,116.352843,0,224,39771.5866203704,2008-11-19,14:04:44
39.905741,116.352768,0,226,39771.5866782407,2008-11-19,14:04:49
39.905715,116.3527,0,228,39771.5867361111,2008-11-19,14:04:54
39.905721,116.352474,0,231,39771.5867939815,2008-11-19,14:04:59
39.905734,116.352302,0,234,39771.5868518518,2008-11-19,14:05:04
39.905733,116.352282,0,234,39771.5869097222,2008-11-19,14:05:09
39.90574,116.352231,0,235,39771.5869675926,2008-11-19,14:05:14
39.905702,116.351958,0,236,39771.587025463,2008-11-19,14:05:19
39.905617,116.351581,0,239,39771.5870833333,2008-11-19,14:05:24
39.905447,116.351252,0,250,39771.5871412037,2008-11-19,14:05:29
39.905547,116.350515,0,275,39771.5871990741,2008-11-19,14:05:34
39.905576,116.349864,0,309,39771.5872569444,2008-11-19,14:05:39
39.905637,116.3493,0,311,39771.5873148148,2008-11-19,14:05:44
39.905679,116.348691,0,292,39771.5873726852,2008-11-19,14:05:49
39.905712,116.348069,0,277,39771.5874305556,2008-11-19,14:05:54
39.905755,116.347471,0,256,39771.5874884259,2008-11-19,14:05:59
39.9058,116.346912,0,243,39771.5875462963,2008-11-19,14:06:04
39.90578,116.34657,0,257,39771.5876041667,2008-11-19,14:06:09
39.906032,116.346326,0,240,39771.587662037,2008-11-19,14:06:14
39.906302,116.346322,0,231,39771.5877199074,2008-11-19,14:06:19
39.906599,116.346256,0,221,39771.5877777778,2008-11-19,14:06:24
39.906925,116.346272,0,214,39771.5878356481,2008-11-19,14:06:29
39.907214,116.346278,0,214,39771.5878935185,2008-11-19,14:06:34
39.907365,116.34621,0,235,39771.5879513889,2008-11-19,14:06:39
39.907534,116.346314,0,238,39771.5880092593,2008-11-19,14:06:44
39.907717,116.346319,0,242,39771.5880671296,2008-11-19,14:06:49
39.907918,116.346251,0,252,39771.588125,2008-11-19,14:06:54
39.908016,116.346038,0,290,39771.5881828704,2008-11-19,14:06:59
39.908163,116.34611,0,307,39771.5882407407,2008-11-19,14:07:04
39.908517,116.346198,0,306,39771.5882986111,2008-11-19,14:07:09
39.908927,116.346171,0,297,39771.5883564815,2008-11-19,14:07:14
39.90937,116.346221,0,289,39771.5884143518,2008-11-19,14:07:19
39.909829,116.346238,0,268,39771.5884722222,2008-11-19,14:07:24
39.910202,116.346245,0,222,39771.5885300926,2008-11-19,14:07:29
39.910629,116.346275,0,172,39771.588587963,2008-11-19,14:07:34
39.911145,116.346302,0,187,39771.5886458333,2008-11-19,14:07:39
39.911443,116.346278,0,181,39771.5887037037,2008-11-19,14:07:44
39.911584,116.346317,0,192,39771.5887615741,2008-11-19,14:07:49
39.911662,116.346363,0,215,39771.5888194444,2008-11-19,14:07:54
39.911723,116.346391,0,218,39771.5888773148,2008-11-19,14:07:59
39.911834,116.346465,0,209,39771.5889351852,2008-11-19,14:08:04
39.911874,116.346501,0,215,39771.5889930556,2008-11-19,14:08:09
39.911893,116.346538,0,218,39771.5890509259,2008-11-19,14:08:14
39.911902,116.346557,0,219,39771.5891087963,2008-11-19,14:08:19
39.911922,116.346566,0,212,39771.5891666667,2008-11-19,14:08:24
39.911922,116.346565,0,210,39771.589224537,2008-11-19,14:08:29
39.911922,116.346566,0,210,39771.5892824074,2008-11-19,14:08:34
39.911922,116.346566,0,210,39771.5893171296,2008-11-19,14:08:37
39.911928,116.346563,0,210,39771.5893402778,2008-11-19,14:08:39
39.912078,116.346618,0,211,39771.5893981481,2008-11-19,14:08:44
39.912305,116.346685,0,211,39771.5894560185,2008-11-19,14:08:49
39.912658,116.346794,0,211,39771.5895138889,2008-11-19,14:08:54
39.913001,116.34682,0,208,39771.5895717593,2008-11-19,14:08:59
39.913296,116.346904,0,227,39771.5896296296,2008-11-19,14:09:04
39.913645,116.346967,0,241,39771.5896875,2008-11-19,14:09:09
39.914068,116.347045,0,245,39771.5897453704,2008-11-19,14:09:14
39.914523,116.347114,0,248,39771.5898032407,2008-11-19,14:09:19
39.914975,116.347191,0,259,39771.5898611111,2008-11-19,14:09:24
39.91552,116.347217,0,286,39771.5899189815,2008-11-19,14:09:29
39.916052,116.347133,0,285,39771.5899768519,2008-11-19,14:09:34
39.916435,116.347073,0,282,39771.5900347222,2008-11-19,14:09:39
39.916533,116.347001,0,231,39771.5900925926,2008-11-19,14:09:44
39.916548,116.346989,0,219,39771.590150463,2008-11-19,14:09:49
39.91668,116.347011,0,200,39771.5902083333,2008-11-19,14:09:54
39.916827,116.347105,0,194,39771.5902662037,2008-11-19,14:09:59
39.916819,116.347177,0,171,39771.5903240741,2008-11-19,14:10:04
39.916814,116.347178,0,171,39771.5903819444,2008-11-19,14:10:09
39.916814,116.34718,0,171,39771.5904398148,2008-11-19,14:10:14
39.916816,116.347182,0,171,39771.5904976852,2008-11-19,14:10:19
39.916819,116.347185,0,171,39771.5905555556,2008-11-19,14:10:24
39.916819,116.347185,0,171,39771.5905902778,2008-11-19,14:10:27
39.916821,116.347188,0,171,39771.5906134259,2008-11-19,14:10:29
39.91683,116.347191,0,171,39771.5906712963,2008-11-19,14:10:34
39.916838,116.347195,0,171,39771.5907291667,2008-11-19,14:10:39
39.916838,116.347195,0,171,39771.5907638889,2008-11-19,14:10:42
39.916846,116.347199,0,170,39771.590787037,2008-11-19,14:10:44
39.916838,116.34726,0,173,39771.5908449074,2008-11-19,14:10:49
39.916821,116.347326,0,170,39771.5909027778,2008-11-19,14:10:54
39.9168,116.34736,0,172,39771.5909606481,2008-11-19,14:10:59
39.9168,116.34736,0,172,39771.5909953704,2008-11-19,14:11:02
39.916808,116.347361,0,172,39771.5910185185,2008-11-19,14:11:04
39.916857,116.347305,0,169,39771.5910763889,2008-11-19,14:11:09
39.916939,116.347218,0,172,39771.5911342593,2008-11-19,14:11:14
39.917023,116.347103,0,174,39771.5911921296,2008-11-19,14:11:19
39.917079,116.346844,0,181,39771.59125,2008-11-19,14:11:24
39.917004,116.346356,0,191,39771.5913078704,2008-11-19,14:11:29
39.916959,116.345771,0,190,39771.5913657407,2008-11-19,14:11:34
39.916947,116.345271,0,195,39771.5914236111,2008-11-19,14:11:39
39.916966,116.344981,0,202,39771.5914814815,2008-11-19,14:11:44
39.916992,116.344615,0,213,39771.5915393519,2008-11-19,14:11:49
39.917036,116.344176,0,221,39771.5915972222,2008-11-19,14:11:54
39.91708,116.343688,0,231,39771.5916550926,2008-11-19,14:11:59
39.916967,116.34317,0,242,39771.591712963,2008-11-19,14:12:04
39.916986,116.342602,0,253,39771.5917708333,2008-11-19,14:12:09
39.916905,116.342018,0,260,39771.5918287037,2008-11-19,14:12:14
39.916932,116.341393,0,277,39771.5918865741,2008-11-19,14:12:19
39.916961,116.340787,0,293,39771.5919444444,2008-11-19,14:12:24
39.916966,116.340203,0,292,39771.5920023148,2008-11-19,14:12:29
39.916986,116.339849,0,291,39771.5920601852,2008-11-19,14:12:34
39.91696,116.339718,0,290,39771.5921180556,2008-11-19,14:12:39
39.916915,116.339705,0,290,39771.5921759259,2008-11-19,14:12:44
39.916902,116.339694,0,287,39771.5922337963,2008-11-19,14:12:49
39.916846,116.339631,0,284,39771.5922916667,2008-11-19,14:12:54
39.916831,116.339588,0,283,39771.592349537,2008-11-19,14:12:59
39.916788,116.339537,0,282,39771.5924074074,2008-11-19,14:13:04
39.916725,116.339404,0,279,39771.5924652778,2008-11-19,14:13:09
39.91669,116.339165,0,277,39771.5925231481,2008-11-19,14:13:14
39.91696,116.338941,0,289,39771.5925810185,2008-11-19,14:13:19
39.917315,116.338833,0,324,39771.5926388889,2008-11-19,14:13:24
39.917791,116.338674,0,349,39771.5926967593,2008-11-19,14:13:29
39.918356,116.338466,0,349,39771.5927546296,2008-11-19,14:13:34
39.91887,116.338404,0,346,39771.5928125,2008-11-19,14:13:39
39.919365,116.338349,0,349,39771.5928703704,2008-11-19,14:13:44
39.919844,116.338278,0,346,39771.5929282407,2008-11-19,14:13:49
39.920252,116.338181,0,332,39771.5929861111,2008-11-19,14:13:54
39.920641,116.338092,0,315,39771.5930439815,2008-11-19,14:13:59
39.921105,116.338084,0,271,39771.5931018519,2008-11-19,14:14:04
39.921314,116.338046,0,253,39771.5931597222,2008-11-19,14:14:09
39.92142,116.338017,0,254,39771.5932175926,2008-11-19,14:14:14
39.921467,116.337984,0,249,39771.593275463,2008-11-19,14:14:19
39.921467,116.337984,0,249,39771.5933101852,2008-11-19,14:14:22
39.921475,116.337984,0,249,39771.5933333333,2008-11-19,14:14:24
39.921524,116.337924,0,257,39771.5933912037,2008-11-19,14:14:29
39.921616,116.337786,0,270,39771.5934490741,2008-11-19,14:14:34
39.921677,116.337601,0,285,39771.5935069444,2008-11-19,14:14:39
39.921795,116.337381,0,312,39771.5935648148,2008-11-19,14:14:44
39.921781,116.337054,0,333,39771.5936226852,2008-11-19,14:14:49
39.921813,116.337013,0,353,39771.5936805556,2008-11-19,14:14:54
39.921978,116.337202,0,359,39771.5937384259,2008-11-19,14:14:59
39.922308,116.33713,0,370,39771.5937962963,2008-11-19,14:15:04
39.922833,116.337104,0,369,39771.5938541667,2008-11-19,14:15:09
39.923395,116.337116,0,357,39771.593912037,2008-11-19,14:15:14
39.924009,116.337117,0,357,39771.5939699074,2008-11-19,14:15:19
39.925924,116.337829,0,263,39771.5940277778,2008-11-19,14:15:24
39.92651,116.337712,0,253,39771.5940856481,2008-11-19,14:15:29
39.926994,116.337681,0,239,39771.5941435185,2008-11-19,14:15:34
39.927422,116.337752,0,199,39771.5942013889,2008-11-19,14:15:39
39.927766,116.337736,0,207,39771.5942592593,2008-11-19,14:15:44
39.927931,116.337762,0,191,39771.5943171296,2008-11-19,14:15:49
39.927892,116.337855,0,182,39771.594375,2008-11-19,14:15:54
39.927784,116.33793,0,183,39771.5944328704,2008-11-19,14:15:59
39.927692,116.337981,0,182,39771.5944907407,2008-11-19,14:16:04
39.927597,116.338045,0,187,39771.5945486111,2008-11-19,14:16:09
39.927623,116.337964,0,189,39771.5946064815,2008-11-19,14:16:14
39.927645,116.337911,0,190,39771.5946643518,2008-11-19,14:16:19
39.927659,116.337905,0,189,39771.5947222222,2008-11-19,14:16:24
39.927659,116.337905,0,189,39771.5947569444,2008-11-19,14:16:27
39.927657,116.337899,0,190,39771.5947800926,2008-11-19,14:16:29
39.927646,116.337916,0,189,39771.594837963,2008-11-19,14:16:34
39.927612,116.337991,0,190,39771.5948958333,2008-11-19,14:16:39
39.927536,116.338119,0,198,39771.5949537037,2008-11-19,14:16:44
39.927359,116.338041,0,222,39771.5950115741,2008-11-19,14:16:49
39.927286,116.33808,0,230,39771.5950694444,2008-11-19,14:16:54
39.927247,116.338054,0,239,39771.5951273148,2008-11-19,14:16:59
39.927213,116.338011,0,246,39771.5951851852,2008-11-19,14:17:04
39.927137,116.337966,0,255,39771.5952430556,2008-11-19,14:17:09
39.92707,116.337941,0,262,39771.5953009259,2008-11-19,14:17:14
39.92699,116.337976,0,265,39771.5953587963,2008-11-19,14:17:19
39.926906,116.338039,0,269,39771.5954166667,2008-11-19,14:17:24
39.926802,116.3381,0,276,39771.595474537,2008-11-19,14:17:29
39.926697,116.33811,0,280,39771.5955324074,2008-11-19,14:17:34
39.926603,116.338102,0,284,39771.5955902778,2008-11-19,14:17:39
39.926513,116.338066,0,282,39771.5956481481,2008-11-19,14:17:44
39.926499,116.337943,0,281,39771.5957060185,2008-11-19,14:17:49
39.926522,116.337825,0,279,39771.5957638889,2008-11-19,14:17:54
39.926558,116.337721,0,282,39771.5958217593,2008-11-19,14:17:59
39.926643,116.337539,0,280,39771.5958796296,2008-11-19,14:18:04
39.926737,116.337398,0,279,39771.5959375,2008-11-19,14:18:09
39.926807,116.337224,0,268,39771.5959953704,2008-11-19,14:18:14
39.926816,116.33707,0,256,39771.5960532407,2008-11-19,14:18:19
39.926826,116.336973,0,247,39771.5961111111,2008-11-19,14:18:24
39.926876,116.336887,0,233,39771.5961689815,2008-11-19,14:18:29
39.926887,116.3368,0,219,39771.5962268518,2008-11-19,14:18:34
39.926895,116.336732,0,210,39771.5962847222,2008-11-19,14:18:39
39.926864,116.336644,0,201,39771.5963425926,2008-11-19,14:18:44
39.92673,116.336588,0,196,39771.596400463,2008-11-19,14:18:49
39.926596,116.33659,0,193,39771.5964583333,2008-11-19,14:18:54
39.926515,116.336604,0,187,39771.5965162037,2008-11-19,14:18:59
39.926442,116.336645,0,180,39771.5965740741,2008-11-19,14:19:04
39.926361,116.336689,0,176,39771.5966319444,2008-11-19,14:19:09
39.926341,116.336716,0,174,39771.5966898148,2008-11-19,14:19:14
39.926333,116.336783,0,171,39771.5967476852,2008-11-19,14:19:19
39.926308,116.336913,0,168,39771.5968055556,2008-11-19,14:19:24
39.926293,116.336982,0,164,39771.5968634259,2008-11-19,14:19:29
39.92632,116.336996,0,163,39771.5969212963,2008-11-19,14:19:34
39.926299,116.337047,0,160,39771.5969791667,2008-11-19,14:19:39
39.926277,116.337168,0,159,39771.597037037,2008-11-19,14:19:44
39.926302,116.337191,0,166,39771.5970949074,2008-11-19,14:19:49
39.926344,116.337184,0,167,39771.5971527778,2008-11-19,14:19:54
39.926384,116.337182,0,165,39771.5972106481,2008-11-19,14:19:59
39.926839,116.337839,0,151,39771.5994675926,2008-11-19,14:23:14
39.926858,116.337844,0,151,39771.599525463,2008-11-19,14:23:19
39.92582,116.336886,0,67,39771.6005092593,2008-11-19,14:24:44
39.925916,116.336937,0,130,39771.6005671296,2008-11-19,14:24:49
39.925842,116.336951,0,154,39771.600625,2008-11-19,14:24:54
39.925822,116.33704,0,157,39771.6006828704,2008-11-19,14:24:59
39.925928,116.337214,0,159,39771.6007407407,2008-11-19,14:25:04
39.925982,116.337335,0,163,39771.6007986111,2008-11-19,14:25:09
39.926006,116.337392,0,167,39771.6008564815,2008-11-19,14:25:14
39.926029,116.33742,0,170,39771.6009143519,2008-11-19,14:25:19
39.926087,116.337528,0,171,39771.6009722222,2008-11-19,14:25:24
39.926156,116.337617,0,171,39771.6010300926,2008-11-19,14:25:29
39.926238,116.337652,0,177,39771.601087963,2008-11-19,14:25:34
39.926252,116.337667,0,184,39771.6011458333,2008-11-19,14:25:39
39.926336,116.337693,0,187,39771.6012037037,2008-11-19,14:25:44
39.926419,116.337733,0,188,39771.6012615741,2008-11-19,14:25:49
39.926509,116.337769,0,189,39771.6013194444,2008-11-19,14:25:54
39.926593,116.337814,0,189,39771.6013773148,2008-11-19,14:25:59
39.926623,116.337862,0,189,39771.6014351852,2008-11-19,14:26:04
39.926665,116.337888,0,188,39771.6014930556,2008-11-19,14:26:09
39.926707,116.337879,0,188,39771.6015509259,2008-11-19,14:26:14
39.926662,116.33782,0,187,39771.6016087963,2008-11-19,14:26:19
39.926681,116.33783,0,188,39771.6016666667,2008-11-19,14:26:24
39.926649,116.337739,0,187,39771.601724537,2008-11-19,14:26:29
39.926619,116.337685,0,188,39771.6017824074,2008-11-19,14:26:34
39.92654,116.337595,0,190,39771.6018402778,2008-11-19,14:26:39
39.926277,116.337438,0,197,39771.6018981481,2008-11-19,14:26:44
39.926142,116.337395,0,206,39771.6019560185,2008-11-19,14:26:49
39.926132,116.337403,0,209,39771.6020138889,2008-11-19,14:26:54
39.926165,116.337428,0,210,39771.6020717593,2008-11-19,14:26:59
39.926188,116.337458,0,209,39771.6021296296,2008-11-19,14:27:04
39.926224,116.337498,0,211,39771.6021875,2008-11-19,14:27:09
39.926224,116.337498,0,211,39771.6022222222,2008-11-19,14:27:12
39.926221,116.3375,0,213,39771.6022453704,2008-11-19,14:27:14
39.926243,116.337531,0,209,39771.6023032407,2008-11-19,14:27:19
39.926273,116.337499,0,203,39771.6023611111,2008-11-19,14:27:24
39.926288,116.337465,0,198,39771.6024189815,2008-11-19,14:27:29
39.926217,116.337405,0,182,39771.6024768518,2008-11-19,14:27:34
39.92617,116.33735,0,173,39771.6025347222,2008-11-19,14:27:39
39.92617,116.33735,0,173,39771.6025694444,2008-11-19,14:27:42
39.926168,116.337352,0,169,39771.6025925926,2008-11-19,14:27:44
39.926115,116.337286,0,166,39771.602650463,2008-11-19,14:27:49
39.926091,116.33722,0,164,39771.6027083333,2008-11-19,14:27:54
39.926057,116.33713,0,162,39771.6027662037,2008-11-19,14:27:59
39.926066,116.337089,0,160,39771.6028240741,2008-11-19,14:28:04
39.926087,116.337077,0,159,39771.6028819444,2008-11-19,14:28:09
39.926086,116.337078,0,158,39771.6029398148,2008-11-19,14:28:14
39.926086,116.337078,0,158,39771.602974537,2008-11-19,14:28:17
39.926078,116.337079,0,158,39771.6029976852,2008-11-19,14:28:19
39.926089,116.337111,0,158,39771.6030555556,2008-11-19,14:28:24
39.926055,116.337122,0,160,39771.6031134259,2008-11-19,14:28:29
39.926055,116.337122,0,160,39771.6031481481,2008-11-19,14:28:32
39.926062,116.337124,0,160,39771.6031712963,2008-11-19,14:28:34
39.926185,116.337224,0,160,39771.6032291667,2008-11-19,14:28:39
39.926246,116.337244,0,161,39771.603287037,2008-11-19,14:28:44
39.926235,116.33728,0,161,39771.6033449074,2008-11-19,14:28:49
39.926268,116.337307,0,161,39771.6034027778,2008-11-19,14:28:54
39.926252,116.337333,0,161,39771.6034606481,2008-11-19,14:28:59
39.926263,116.337335,0,160,39771.6035185185,2008-11-19,14:29:04
39.926271,116.337337,0,161,39771.6035763889,2008-11-19,14:29:09
39.926271,116.337337,0,161,39771.6036111111,2008-11-19,14:29:12
39.926266,116.337336,0,161,39771.6036342593,2008-11-19,14:29:14
39.926257,116.337335,0,161,39771.6036921296,2008-11-19,14:29:19
39.926233,116.337309,0,161,39771.60375,2008-11-19,14:29:24
39.926215,116.337242,0,161,39771.6038078704,2008-11-19,14:29:29
39.92622,116.33721,0,161,39771.6038657407,2008-11-19,14:29:34
39.92622,116.33721,0,161,39771.603900463,2008-11-19,14:29:37
39.926216,116.337209,0,161,39771.6039236111,2008-11-19,14:29:39
39.926205,116.337207,0,161,39771.6039814815,2008-11-19,14:29:44
39.926205,116.337207,0,161,39771.6040162037,2008-11-19,14:29:47
39.926213,116.337199,0,160,39771.6040393518,2008-11-19,14:29:49
39.926063,116.337501,0,164,39771.6040972222,2008-11-19,14:29:54
39.926129,116.337444,0,163,39771.6041550926,2008-11-19,14:29:59
39.926176,116.337459,0,164,39771.604212963,2008-11-19,14:30:04
39.926248,116.337438,0,165,39771.6042708333,2008-11-19,14:30:09
39.926361,116.337517,0,167,39771.6043287037,2008-11-19,14:30:14
39.926481,116.337606,0,167,39771.6043865741,2008-11-19,14:30:19
39.926663,116.337713,0,167,39771.6044444444,2008-11-19,14:30:24
39.926746,116.337793,0,167,39771.6045023148,2008-11-19,14:30:29
39.926679,116.337822,0,167,39771.6045601852,2008-11-19,14:30:34
39.926633,116.337828,0,167,39771.6046180556,2008-11-19,14:30:39
39.926655,116.337868,0,167,39771.6046759259,2008-11-19,14:30:44
39.926664,116.337915,0,168,39771.6047916667,2008-11-19,14:30:54
39.926421,116.337705,0,168,39771.604849537,2008-11-19,14:30:59
39.926305,116.337614,0,168,39771.6049074074,2008-11-19,14:31:04
39.926177,116.337569,0,170,39771.6049652778,2008-11-19,14:31:09
39.926077,116.337479,0,173,39771.6050231481,2008-11-19,14:31:14
39.926089,116.337389,0,177,39771.6050810185,2008-11-19,14:31:19
39.926227,116.337593,0,250,39771.6075694444,2008-11-19,14:34:54
39.926382,116.337912,0,256,39771.6076273148,2008-11-19,14:34:59
39.926436,116.338286,0,265,39771.6076851852,2008-11-19,14:35:04
39.92647,116.338297,0,271,39771.6077430556,2008-11-19,14:35:09
39.92657,116.338328,0,283,39771.6078009259,2008-11-19,14:35:14
39.926613,116.33837,0,296,39771.6078587963,2008-11-19,14:35:19
39.926631,116.33838,0,300,39771.6079166667,2008-11-19,14:35:24
39.926707,116.338397,0,307,39771.607974537,2008-11-19,14:35:29
39.926776,116.338386,0,309,39771.6080324074,2008-11-19,14:35:34
39.926172,116.337899,0,249,39771.6082060185,2008-11-19,14:35:49
39.926202,116.337953,0,253,39771.6082638889,2008-11-19,14:35:54
39.926591,116.338377,0,327,39771.6083217593,2008-11-19,14:35:59
39.926549,116.338405,0,338,39771.6083796296,2008-11-19,14:36:04
39.926596,116.338444,0,348,39771.6084375,2008-11-19,14:36:09
39.92667,116.338517,0,364,39771.6084953704,2008-11-19,14:36:14
39.926719,116.338612,0,380,39771.6085532407,2008-11-19,14:36:19
39.926781,116.338642,0,402,39771.6086111111,2008-11-19,14:36:24
39.926795,116.338631,0,407,39771.6086689815,2008-11-19,14:36:29
39.926816,116.338621,0,408,39771.6087268519,2008-11-19,14:36:34
39.926816,116.338621,0,408,39771.6087615741,2008-11-19,14:36:37
39.926811,116.338621,0,408,39771.6087847222,2008-11-19,14:36:39
39.92679,116.338616,0,407,39771.6088425926,2008-11-19,14:36:44
39.926726,116.338571,0,401,39771.608900463,2008-11-19,14:36:49
39.926693,116.338531,0,398,39771.6089583333,2008-11-19,14:36:54
39.926633,116.338417,0,395,39771.6090162037,2008-11-19,14:36:59
39.926622,116.338354,0,394,39771.6090740741,2008-11-19,14:37:04
39.926601,116.338355,0,397,39771.6091319444,2008-11-19,14:37:09
39.926612,116.338363,0,398,39771.6091898148,2008-11-19,14:37:14
39.926593,116.338388,0,398,39771.6092476852,2008-11-19,14:37:19
39.926599,116.338398,0,398,39771.6093055556,2008-11-19,14:37:24
39.9266,116.338466,0,396,39771.6093634259,2008-11-19,14:37:29
39.92658,116.338463,0,398,39771.6094212963,2008-11-19,14:37:34
39.926579,116.338474,0,397,39771.6094791667,2008-11-19,14:37:39
39.926605,116.338453,0,398,39771.609537037,2008-11-19,14:37:44
39.926635,116.338351,0,400,39771.6095949074,2008-11-19,14:37:49
39.926624,116.338296,0,401,39771.6096527778,2008-11-19,14:37:54
39.926604,116.338269,0,402,39771.6097106481,2008-11-19,14:37:59
39.926641,116.338414,0,405,39771.6097685185,2008-11-19,14:38:04
39.926705,116.338389,0,407,39771.6098263889,2008-11-19,14:38:09
39.926696,116.338329,0,403,39771.6098842593,2008-11-19,14:38:14
39.926621,116.338243,0,393,39771.6099421296,2008-11-19,14:38:19
39.926611,116.33824,0,392,39771.61,2008-11-19,14:38:24
39.926598,116.338205,0,390,39771.6100578704,2008-11-19,14:38:29
39.926599,116.338205,0,390,39771.6101157407,2008-11-19,14:38:34
39.926599,116.338205,0,390,39771.610150463,2008-11-19,14:38:37
39.926594,116.338201,0,389,39771.6101736111,2008-11-19,14:38:39
39.926582,116.338198,0,388,39771.6102314815,2008-11-19,14:38:44
39.926543,116.338179,0,383,39771.6102893518,2008-11-19,14:38:49
39.926523,116.338179,0,382,39771.6103472222,2008-11-19,14:38:54
39.926528,116.338179,0,382,39771.6104050926,2008-11-19,14:38:59
39.926528,116.338179,0,382,39771.6104398148,2008-11-19,14:39:02
39.926528,116.338182,0,381,39771.610462963,2008-11-19,14:39:04
39.926538,116.338245,0,377,39771.6105208333,2008-11-19,14:39:09
39.926536,116.338318,0,374,39771.6105787037,2008-11-19,14:39:14
39.926507,116.338433,0,374,39771.6106365741,2008-11-19,14:39:19
39.926513,116.338535,0,376,39771.6106944444,2008-11-19,14:39:24
39.926445,116.338574,0,375,39771.6107523148,2008-11-19,14:39:29
39.926427,116.3386,0,375,39771.6108101852,2008-11-19,14:39:34
39.926329,116.338527,0,374,39771.6108680556,2008-11-19,14:39:39
39.926262,116.338468,0,370,39771.6109259259,2008-11-19,14:39:44
39.926206,116.338465,0,364,39771.6109837963,2008-11-19,14:39:49
39.926214,116.338525,0,359,39771.6110416667,2008-11-19,14:39:54
39.926249,116.338583,0,349,39771.611099537,2008-11-19,14:39:59
39.926262,116.338575,0,343,39771.6111574074,2008-11-19,14:40:04
39.926281,116.338491,0,348,39771.6112152778,2008-11-19,14:40:09
39.926277,116.338488,0,348,39771.6112731481,2008-11-19,14:40:14
39.926282,116.338486,0,347,39771.6113310185,2008-11-19,14:40:19
39.926282,116.338486,0,347,39771.6113657407,2008-11-19,14:40:22
39.926287,116.338485,0,347,39771.6113888889,2008-11-19,14:40:24
39.926364,116.338396,0,350,39771.6114467593,2008-11-19,14:40:29
39.926424,116.338333,0,355,39771.6115046296,2008-11-19,14:40:34
39.926444,116.338279,0,355,39771.6115625,2008-11-19,14:40:39
39.926482,116.338321,0,352,39771.6116203704,2008-11-19,14:40:44
39.926469,116.338344,0,353,39771.6116782407,2008-11-19,14:40:49
39.926466,116.338344,0,353,39771.6117361111,2008-11-19,14:40:54
39.926463,116.338343,0,353,39771.6117939815,2008-11-19,14:40:59
39.926458,116.338342,0,353,39771.6118518518,2008-11-19,14:41:04
39.926458,116.338342,0,353,39771.6118865741,2008-11-19,14:41:07
39.926462,116.33834,0,353,39771.6119097222,2008-11-19,14:41:09
39.926471,116.338338,0,353,39771.6119675926,2008-11-19,14:41:14
39.926476,116.338336,0,353,39771.612025463,2008-11-19,14:41:19
39.926471,116.338335,0,353,39771.6120833333,2008-11-19,14:41:24
39.926468,116.338335,0,353,39771.6121412037,2008-11-19,14:41:29
39.926468,116.338335,0,353,39771.6121759259,2008-11-19,14:41:32
39.926473,116.338334,0,353,39771.6121990741,2008-11-19,14:41:34
39.926485,116.338335,0,353,39771.6122569444,2008-11-19,14:41:39
39.926498,116.338341,0,348,39771.6123148148,2008-11-19,14:41:44
39.926489,116.338305,0,342,39771.6123726852,2008-11-19,14:41:49
39.926471,116.338302,0,343,39771.6124305556,2008-11-19,14:41:54
39.926463,116.338294,0,342,39771.6124884259,2008-11-19,14:41:59
39.926462,116.338291,0,341,39771.6125462963,2008-11-19,14:42:04
39.926468,116.338283,0,341,39771.6126041667,2008-11-19,14:42:09
39.926468,116.338283,0,341,39771.6126388889,2008-11-19,14:42:12
39.926469,116.338275,0,340,39771.612662037,2008-11-19,14:42:14
39.92646,116.338272,0,340,39771.6127199074,2008-11-19,14:42:19
39.926401,116.338108,0,337,39771.6127777778,2008-11-19,14:42:24
39.926328,116.338017,0,332,39771.6128356481,2008-11-19,14:42:29
39.926299,116.337976,0,329,39771.6128935185,2008-11-19,14:42:34
39.926299,116.337973,0,328,39771.6129513889,2008-11-19,14:42:39
39.926302,116.337971,0,328,39771.6130092593,2008-11-19,14:42:44
39.9263,116.337969,0,328,39771.6130671296,2008-11-19,14:42:49
39.926292,116.337967,0,328,39771.613125,2008-11-19,14:42:54
39.926286,116.337966,0,328,39771.6131828704,2008-11-19,14:42:59
39.926284,116.337966,0,328,39771.6132407407,2008-11-19,14:43:04
39.926287,116.337966,0,327,39771.6132986111,2008-11-19,14:43:09
39.926285,116.337965,0,327,39771.6133564815,2008-11-19,14:43:14
39.926285,116.337965,0,327,39771.6133912037,2008-11-19,14:43:17
39.926291,116.337963,0,327,39771.6134143519,2008-11-19,14:43:19
39.926354,116.338011,0,329,39771.6134722222,2008-11-19,14:43:24
39.926372,116.337966,0,326,39771.6135300926,2008-11-19,14:43:29
39.926359,116.337943,0,321,39771.613587963,2008-11-19,14:43:34
39.926341,116.3379,0,315,39771.6136458333,2008-11-19,14:43:39
39.926327,116.337864,0,313,39771.6137037037,2008-11-19,14:43:44
39.926317,116.337852,0,309,39771.6137615741,2008-11-19,14:43:49
39.926335,116.337856,0,308,39771.6138194444,2008-11-19,14:43:54
39.926387,116.337861,0,311,39771.6138773148,2008-11-19,14:43:59
39.926375,116.337872,0,314,39771.6139351852,2008-11-19,14:44:04
39.92636,116.337883,0,314,39771.6139930556,2008-11-19,14:44:09
39.926343,116.337866,0,314,39771.6140509259,2008-11-19,14:44:14
39.926295,116.337812,0,313,39771.6141087963,2008-11-19,14:44:19
39.926286,116.337797,0,312,39771.6141666667,2008-11-19,14:44:24
39.92624,116.337729,0,312,39771.614224537,2008-11-19,14:44:29
39.926257,116.337715,0,311,39771.6142824074,2008-11-19,14:44:34
39.92625,116.337701,0,311,39771.6143402778,2008-11-19,14:44:39
39.926248,116.337699,0,311,39771.6143981481,2008-11-19,14:44:44
39.926242,116.337697,0,310,39771.6144560185,2008-11-19,14:44:49
39.926242,116.337697,0,310,39771.6144907407,2008-11-19,14:44:52
39.926236,116.337697,0,310,39771.6145138889,2008-11-19,14:44:54
39.926243,116.337677,0,307,39771.6145717593,2008-11-19,14:44:59
39.926216,116.337625,0,301,39771.6146296296,2008-11-19,14:45:04
39.9262,116.337657,0,302,39771.6146875,2008-11-19,14:45:09
39.926194,116.337732,0,300,39771.6147453704,2008-11-19,14:45:14
39.926241,116.337797,0,302,39771.6148032407,2008-11-19,14:45:19
39.92625,116.337799,0,301,39771.6148611111,2008-11-19,14:45:24
39.92625,116.337799,0,301,39771.6148958333,2008-11-19,14:45:27
39.926252,116.337799,0,299,39771.6149189815,2008-11-19,14:45:29
39.926243,116.337798,0,299,39771.6149768519,2008-11-19,14:45:34
39.926233,116.337766,0,297,39771.6150347222,2008-11-19,14:45:39
39.926208,116.337741,0,292,39771.6150925926,2008-11-19,14:45:44
39.926157,116.337708,0,282,39771.615150463,2008-11-19,14:45:49
39.926123,116.337712,0,283,39771.6152083333,2008-11-19,14:45:54
39.92612,116.337712,0,283,39771.6152662037,2008-11-19,14:45:59
39.92612,116.337712,0,283,39771.6153009259,2008-11-19,14:46:02
39.926121,116.337712,0,283,39771.6153240741,2008-11-19,14:46:04
39.926147,116.337728,0,284,39771.6153819444,2008-11-19,14:46:09
39.926156,116.337722,0,284,39771.6154398148,2008-11-19,14:46:14
39.926165,116.337722,0,284,39771.6154976852,2008-11-19,14:46:19
39.926165,116.337722,0,284,39771.6155324074,2008-11-19,14:46:22
39.926167,116.337722,0,284,39771.6155555556,2008-11-19,14:46:24
39.926139,116.337693,0,284,39771.6156134259,2008-11-19,14:46:29
39.92609,116.337641,0,285,39771.6156712963,2008-11-19,14:46:34
39.926146,116.337685,0,285,39771.6157291667,2008-11-19,14:46:39
39.926126,116.337692,0,285,39771.615787037,2008-11-19,14:46:44
39.926122,116.337652,0,284,39771.6158449074,2008-11-19,14:46:49
39.926074,116.337609,0,285,39771.6159027778,2008-11-19,14:46:54
39.926116,116.33765,0,285,39771.6159606481,2008-11-19,14:46:59
39.926073,116.337616,0,287,39771.6160185185,2008-11-19,14:47:04
39.925992,116.337564,0,290,39771.6160763889,2008-11-19,14:47:09
39.925923,116.337551,0,293,39771.6161342593,2008-11-19,14:47:14
39.925951,116.337576,0,296,39771.6161921296,2008-11-19,14:47:19
39.926,116.337587,0,296,39771.61625,2008-11-19,14:47:24
39.926006,116.337585,0,296,39771.6163078704,2008-11-19,14:47:29
39.926006,116.337582,0,296,39771.6163657407,2008-11-19,14:47:34
39.926006,116.337582,0,296,39771.616400463,2008-11-19,14:47:37
39.926006,116.337579,0,296,39771.6164236111,2008-11-19,14:47:39
39.925996,116.337575,0,296,39771.6164814815,2008-11-19,14:47:44
39.925996,116.337575,0,296,39771.6165162037,2008-11-19,14:47:47
39.925998,116.337577,0,296,39771.6165393519,2008-11-19,14:47:49
39.926037,116.337675,0,298,39771.6165972222,2008-11-19,14:47:54
39.925975,116.337604,0,300,39771.6166550926,2008-11-19,14:47:59
39.926048,116.337735,0,304,39771.616712963,2008-11-19,14:48:04
39.926007,116.337747,0,304,39771.6167708333,2008-11-19,14:48:09
39.926022,116.337743,0,304,39771.6168287037,2008-11-19,14:48:14
39.92609,116.337719,0,306,39771.6168865741,2008-11-19,14:48:19
39.92614,116.337731,0,306,39771.6170023148,2008-11-19,14:48:29
39.926072,116.337728,0,305,39771.6170601852,2008-11-19,14:48:34
39.926113,116.33774,0,306,39771.6171180556,2008-11-19,14:48:39
39.926113,116.33774,0,306,39771.6171527778,2008-11-19,14:48:42
39.926111,116.33774,0,306,39771.6171759259,2008-11-19,14:48:44
39.92617,116.337771,0,306,39771.6172337963,2008-11-19,14:48:49
39.926261,116.337879,0,306,39771.6172916667,2008-11-19,14:48:54
39.926296,116.33784,0,306,39771.617349537,2008-11-19,14:48:59
39.926263,116.337749,0,304,39771.6174652778,2008-11-19,14:49:09
39.926252,116.337745,0,304,39771.6175231481,2008-11-19,14:49:14
39.926176,116.337664,0,304,39771.6175810185,2008-11-19,14:49:19
39.926087,116.337482,0,303,39771.6176388889,2008-11-19,14:49:24
39.926033,116.337488,0,303,39771.6176967593,2008-11-19,14:49:29
39.926016,116.337481,0,303,39771.6177546296,2008-11-19,14:49:34
39.926048,116.337547,0,303,39771.6178125,2008-11-19,14:49:39
39.926055,116.337577,0,302,39771.6178703704,2008-11-19,14:49:44
39.926064,116.33758,0,302,39771.6179282407,2008-11-19,14:49:49
39.926154,116.337705,0,301,39771.6179861111,2008-11-19,14:49:54
39.926191,116.337758,0,300,39771.6180439815,2008-11-19,14:49:59
39.926133,116.337713,0,298,39771.6181018518,2008-11-19,14:50:04
39.926128,116.337711,0,298,39771.6181597222,2008-11-19,14:50:09
39.92612,116.337707,0,298,39771.6182175926,2008-11-19,14:50:14
39.92612,116.337707,0,298,39771.6182523148,2008-11-19,14:50:17
39.926122,116.337707,0,298,39771.618275463,2008-11-19,14:50:19
39.926131,116.337707,0,297,39771.6183333333,2008-11-19,14:50:24
39.926127,116.337705,0,297,39771.6183912037,2008-11-19,14:50:29
39.926127,116.337705,0,297,39771.6184259259,2008-11-19,14:50:32
39.926134,116.337704,0,297,39771.6184490741,2008-11-19,14:50:34
39.926092,116.337639,0,298,39771.6185069444,2008-11-19,14:50:39
39.925984,116.33747,0,300,39771.6185648148,2008-11-19,14:50:44
39.926039,116.33745,0,300,39771.6186226852,2008-11-19,14:50:49
39.926057,116.337425,0,300,39771.6186805556,2008-11-19,14:50:54
39.926115,116.337441,0,300,39771.6187384259,2008-11-19,14:50:59
39.926127,116.337465,0,300,39771.6187962963,2008-11-19,14:51:04
39.926125,116.337466,0,300,39771.6188541667,2008-11-19,14:51:09
39.92613,116.337468,0,300,39771.618912037,2008-11-19,14:51:14
39.92613,116.337468,0,300,39771.6189467593,2008-11-19,14:51:17
39.926136,116.337468,0,300,39771.6189699074,2008-11-19,14:51:19
39.926146,116.33747,0,300,39771.6190277778,2008-11-19,14:51:24
39.926161,116.337481,0,300,39771.6190856481,2008-11-19,14:51:29
39.926175,116.337533,0,300,39771.6191435185,2008-11-19,14:51:34
39.926194,116.337539,0,300,39771.6192013889,2008-11-19,14:51:39
39.926277,116.337657,0,295,39771.6192592593,2008-11-19,14:51:44
39.926326,116.337761,0,292,39771.6193171296,2008-11-19,14:51:49
39.926369,116.33782,0,290,39771.619375,2008-11-19,14:51:54
39.926418,116.337859,0,289,39771.6194328704,2008-11-19,14:51:59
39.92642,116.337901,0,287,39771.6194907407,2008-11-19,14:52:04
39.926487,116.338064,0,287,39771.6195486111,2008-11-19,14:52:09
39.926493,116.338102,0,287,39771.6196064815,2008-11-19,14:52:14
39.926498,116.338122,0,287,39771.6196643518,2008-11-19,14:52:19
39.926519,116.338154,0,286,39771.6197222222,2008-11-19,14:52:24
39.926501,116.338187,0,284,39771.6197800926,2008-11-19,14:52:29
39.926498,116.338249,0,282,39771.619837963,2008-11-19,14:52:34
39.926505,116.338263,0,280,39771.6198958333,2008-11-19,14:52:39
39.926473,116.338314,0,283,39771.6199537037,2008-11-19,14:52:44
39.9265,116.338302,0,286,39771.6200115741,2008-11-19,14:52:49
39.926527,116.338295,0,287,39771.6200694444,2008-11-19,14:52:54
39.926512,116.338266,0,288,39771.6201273148,2008-11-19,14:52:59
39.926584,116.338267,0,289,39771.6201851852,2008-11-19,14:53:04
39.926557,116.338253,0,290,39771.6202430556,2008-11-19,14:53:09
39.926557,116.338253,0,290,39771.6202777778,2008-11-19,14:53:12
39.92656,116.338257,0,292,39771.6203009259,2008-11-19,14:53:14
39.926617,116.338329,0,294,39771.6203587963,2008-11-19,14:53:19
39.92666,116.338423,0,297,39771.6204166667,2008-11-19,14:53:24
39.926704,116.338471,0,299,39771.620474537,2008-11-19,14:53:29
39.926732,116.338541,0,300,39771.6205324074,2008-11-19,14:53:34
39.926715,116.338619,0,302,39771.6205902778,2008-11-19,14:53:39
39.926575,116.3387,0,304,39771.6206481481,2008-11-19,14:53:44
39.926565,116.338801,0,305,39771.6207060185,2008-11-19,14:53:49
39.926619,116.338884,0,305,39771.6207638889,2008-11-19,14:53:54
39.926627,116.338944,0,307,39771.6208217593,2008-11-19,14:53:59
39.92668,116.338943,0,308,39771.6208796296,2008-11-19,14:54:04
39.926692,116.339013,0,309,39771.6209375,2008-11-19,14:54:09
39.926707,116.339012,0,310,39771.6209953704,2008-11-19,14:54:14
39.926788,116.339019,0,311,39771.6210532407,2008-11-19,14:54:19
39.926815,116.339006,0,312,39771.6211111111,2008-11-19,14:54:24
39.926831,116.338842,0,313,39771.6211689815,2008-11-19,14:54:29
39.926828,116.338791,0,315,39771.6212268519,2008-11-19,14:54:34
39.926759,116.338788,0,316,39771.6212847222,2008-11-19,14:54:39
39.92671,116.338701,0,316,39771.6213425926,2008-11-19,14:54:44
39.92657,116.338492,0,314,39771.621400463,2008-11-19,14:54:49
39.926422,116.33822,0,315,39771.6214583333,2008-11-19,14:54:54
39.926407,116.33814,0,315,39771.6215162037,2008-11-19,14:54:59
39.926407,116.338064,0,316,39771.6215740741,2008-11-19,14:55:04
39.926396,116.337968,0,316,39771.6216319444,2008-11-19,14:55:09
39.926188,116.337841,0,325,39771.6216898148,2008-11-19,14:55:14
39.926113,116.337839,0,331,39771.6217476852,2008-11-19,14:55:19
39.926042,116.33773,0,333,39771.6218055556,2008-11-19,14:55:24
39.926019,116.337641,0,334,39771.6218634259,2008-11-19,14:55:29
39.926065,116.337543,0,333,39771.6219212963,2008-11-19,14:55:34
39.930116,116.334235,0,442,39771.6231365741,2008-11-19,14:57:19
39.927312,116.336402,0,391,39771.6233101852,2008-11-19,14:57:34
39.92667,116.336958,0,367,39771.6233680556,2008-11-19,14:57:39
39.926577,116.336937,0,368,39771.6234837963,2008-11-19,14:57:49
39.926045,116.337123,0,360,39771.6235416667,2008-11-19,14:57:54
39.925969,116.337258,0,353,39771.623599537,2008-11-19,14:57:59
39.925939,116.337315,0,348,39771.6236574074,2008-11-19,14:58:04
39.925934,116.337388,0,343,39771.6237152778,2008-11-19,14:58:09
39.92586,116.337369,0,339,39771.6237731481,2008-11-19,14:58:14
39.925839,116.337339,0,336,39771.6238310185,2008-11-19,14:58:19
39.925839,116.337339,0,336,39771.6238657407,2008-11-19,14:58:22
39.925835,116.337339,0,335,39771.6238888889,2008-11-19,14:58:24
39.925787,116.337305,0,334,39771.6239467593,2008-11-19,14:58:29
39.925742,116.337306,0,332,39771.6240046296,2008-11-19,14:58:34
39.925783,116.337314,0,330,39771.6240625,2008-11-19,14:58:39
39.925884,116.33741,0,328,39771.6241203704,2008-11-19,14:58:44
39.925872,116.337479,0,325,39771.6241782407,2008-11-19,14:58:49
39.925858,116.337373,0,322,39771.6242361111,2008-11-19,14:58:54
39.925971,116.337354,0,319,39771.6242939815,2008-11-19,14:58:59
39.926046,116.337425,0,316,39771.6243518519,2008-11-19,14:59:04
39.926123,116.337573,0,312,39771.6244097222,2008-11-19,14:59:09
39.926234,116.337674,0,309,39771.6244675926,2008-11-19,14:59:14
39.926164,116.3377,0,307,39771.624525463,2008-11-19,14:59:19
39.926073,116.337598,0,305,39771.6245833333,2008-11-19,14:59:24
39.926114,116.337638,0,305,39771.6246412037,2008-11-19,14:59:29
39.926202,116.337884,0,305,39771.6246990741,2008-11-19,14:59:34
39.926257,116.337935,0,304,39771.6247569444,2008-11-19,14:59:39
39.926338,116.33801,0,304,39771.6248148148,2008-11-19,14:59:44
39.926239,116.337937,0,303,39771.6248726852,2008-11-19,14:59:49
39.926192,116.337819,0,303,39771.6249305556,2008-11-19,14:59:54
39.926151,116.337756,0,304,39771.6249884259,2008-11-19,14:59:59
39.926131,116.337697,0,306,39771.6250462963,2008-11-19,15:00:04
39.926165,116.337699,0,307,39771.6251041667,2008-11-19,15:00:09
39.926175,116.337684,0,307,39771.625162037,2008-11-19,15:00:14
39.926146,116.337592,0,309,39771.6252199074,2008-11-19,15:00:19
39.926155,116.33764,0,310,39771.6252777778,2008-11-19,15:00:24
39.926091,116.337647,0,309,39771.6253356481,2008-11-19,15:00:29
39.926084,116.337626,0,307,39771.6255092593,2008-11-19,15:00:44
39.926086,116.337625,0,307,39771.6255671296,2008-11-19,15:00:49
39.926086,116.337625,0,307,39771.6256018518,2008-11-19,15:00:52
39.926082,116.337621,0,307,39771.625625,2008-11-19,15:00:54
39.926078,116.337672,0,306,39771.6256828704,2008-11-19,15:00:59
39.926077,116.337664,0,306,39771.6257407407,2008-11-19,15:01:04
39.926077,116.337664,0,306,39771.625775463,2008-11-19,15:01:07
39.926075,116.337664,0,306,39771.6257986111,2008-11-19,15:01:09
39.926085,116.337663,0,305,39771.6258564815,2008-11-19,15:01:14
39.926121,116.337612,0,305,39771.6259143518,2008-11-19,15:01:19
39.926068,116.337485,0,304,39771.6259722222,2008-11-19,15:01:24
39.925989,116.337373,0,301,39771.6260300926,2008-11-19,15:01:29
39.925955,116.337339,0,301,39771.626087963,2008-11-19,15:01:34
39.925927,116.337371,0,301,39771.6261458333,2008-11-19,15:01:39
39.925916,116.337304,0,301,39771.6262037037,2008-11-19,15:01:44
39.925924,116.3373,0,300,39771.6262615741,2008-11-19,15:01:49
39.925924,116.3373,0,300,39771.6262962963,2008-11-19,15:01:52
39.925924,116.337308,0,300,39771.6263194444,2008-11-19,15:01:54
39.92589,116.337239,0,297,39771.6263773148,2008-11-19,15:01:59
39.925869,116.337222,0,297,39771.6264351852,2008-11-19,15:02:04
39.925823,116.337174,0,297,39771.6264930556,2008-11-19,15:02:09
39.925811,116.337194,0,298,39771.6265509259,2008-11-19,15:02:14
39.925787,116.337241,0,299,39771.6266087963,2008-11-19,15:02:19
39.925806,116.337235,0,299,39771.6266666667,2008-11-19,15:02:24
39.925801,116.337233,0,299,39771.626724537,2008-11-19,15:02:29
39.9258,116.337232,0,299,39771.6267824074,2008-11-19,15:02:34
39.925807,116.337233,0,299,39771.6268402778,2008-11-19,15:02:39
39.925807,116.337233,0,299,39771.6269328704,2008-11-19,15:02:47
39.925815,116.337233,0,299,39771.6269560185,2008-11-19,15:02:49
39.925837,116.337266,0,299,39771.6270138889,2008-11-19,15:02:54
39.925907,116.337305,0,299,39771.6270717593,2008-11-19,15:02:59
39.925907,116.337305,0,299,39771.6271064815,2008-11-19,15:03:02
39.92591,116.3373,0,298,39771.6271296296,2008-11-19,15:03:04
39.925895,116.337254,0,297,39771.6271875,2008-11-19,15:03:09
39.925877,116.337216,0,297,39771.6272453704,2008-11-19,15:03:14
39.925917,116.337222,0,296,39771.6273032407,2008-11-19,15:03:19
39.925939,116.337237,0,296,39771.6273611111,2008-11-19,15:03:24
39.925966,116.337262,0,296,39771.6274189815,2008-11-19,15:03:29
39.925974,116.337323,0,295,39771.6274768518,2008-11-19,15:03:34
39.926017,116.337395,0,294,39771.6275347222,2008-11-19,15:03:39
39.926024,116.337462,0,294,39771.6275925926,2008-11-19,15:03:44
39.925992,116.337457,0,294,39771.627650463,2008-11-19,15:03:49
39.92601,116.337465,0,295,39771.6277083333,2008-11-19,15:03:54
39.926013,116.337465,0,295,39771.6277662037,2008-11-19,15:03:59
39.926014,116.337464,0,295,39771.6278240741,2008-11-19,15:04:04
39.926014,116.337464,0,295,39771.6278587963,2008-11-19,15:04:07
39.92602,116.337464,0,294,39771.6278819444,2008-11-19,15:04:09
39.926031,116.337462,0,294,39771.6279398148,2008-11-19,15:04:14
39.926015,116.337433,0,294,39771.6279976852,2008-11-19,15:04:19
39.926065,116.337552,0,293,39771.6280555556,2008-11-19,15:04:24
39.926126,116.337659,0,296,39771.6281134259,2008-11-19,15:04:29
39.9262,116.337795,0,296,39771.6281712963,2008-11-19,15:04:34
39.926261,116.337836,0,296,39771.6282291667,2008-11-19,15:04:39
39.92615,116.3377,0,295,39771.628287037,2008-11-19,15:04:44
39.926086,116.337577,0,293,39771.6283449074,2008-11-19,15:04:49
39.926054,116.337482,0,293,39771.6284027778,2008-11-19,15:04:54
39.926136,116.337593,0,302,39771.6284606481,2008-11-19,15:04:59
39.926248,116.337572,0,302,39771.6285185185,2008-11-19,15:05:04
39.926208,116.337718,0,300,39771.6285763889,2008-11-19,15:05:09
39.926301,116.338008,0,307,39771.6286342593,2008-11-19,15:05:14
39.926109,116.337819,0,309,39771.6315856481,2008-11-19,15:09:29
39.926092,116.337761,0,307,39771.6316435185,2008-11-19,15:09:34
39.926074,116.337691,0,305,39771.6317013889,2008-11-19,15:09:39
39.926109,116.337768,0,312,39771.6317592593,2008-11-19,15:09:44
39.926143,116.337816,0,313,39771.6318171296,2008-11-19,15:09:49
39.926097,116.337784,0,313,39771.631875,2008-11-19,15:09:54
39.926023,116.337671,0,315,39771.6319328704,2008-11-19,15:09:59
39.92593,116.33758,0,317,39771.6319907407,2008-11-19,15:10:04
39.925905,116.337587,0,315,39771.6320486111,2008-11-19,15:10:09
39.925879,116.337585,0,315,39771.6321064815,2008-11-19,15:10:14
39.925851,116.33756,0,315,39771.6321643519,2008-11-19,15:10:19
39.925738,116.337319,0,317,39771.6322222222,2008-11-19,15:10:24
39.925684,116.33711,0,318,39771.6322800926,2008-11-19,15:10:29
39.925739,116.337138,0,316,39771.632337963,2008-11-19,15:10:34
39.925722,116.337091,0,316,39771.6323958333,2008-11-19,15:10:39
39.925722,116.337091,0,316,39771.6324305556,2008-11-19,15:10:42
39.925724,116.337091,0,316,39771.6324537037,2008-11-19,15:10:44
39.925734,116.337092,0,316,39771.6325115741,2008-11-19,15:10:49
39.925783,116.337096,0,316,39771.6325694444,2008-11-19,15:10:54
39.925719,116.337016,0,313,39771.6326851852,2008-11-19,15:11:04
39.92572,116.337018,0,313,39771.6327430556,2008-11-19,15:11:09
39.925725,116.33702,0,313,39771.6328009259,2008-11-19,15:11:14
39.925719,116.33702,0,314,39771.6328587963,2008-11-19,15:11:19
39.925719,116.33702,0,314,39771.6328935185,2008-11-19,15:11:22
39.925719,116.33702,0,314,39771.6329166667,2008-11-19,15:11:24
39.925699,116.336967,0,312,39771.6330324074,2008-11-19,15:11:34
39.925733,116.336938,0,317,39771.6332060185,2008-11-19,15:11:49
39.925729,116.336953,0,317,39771.6332638889,2008-11-19,15:11:54
39.92564,116.336888,0,316,39771.6333217593,2008-11-19,15:11:59
39.92564,116.336927,0,318,39771.6333796296,2008-11-19,15:12:04
39.925671,116.337018,0,321,39771.6334375,2008-11-19,15:12:09
39.925737,116.337124,0,320,39771.6334953704,2008-11-19,15:12:14
39.925764,116.337092,0,320,39771.6335532407,2008-11-19,15:12:19
39.925851,116.337262,0,324,39771.6336111111,2008-11-19,15:12:24
39.925848,116.337284,0,325,39771.6336689815,2008-11-19,15:12:29
39.925816,116.337217,0,325,39771.6337268518,2008-11-19,15:12:34
39.925846,116.337228,0,326,39771.6337847222,2008-11-19,15:12:39
39.925828,116.337207,0,327,39771.6338425926,2008-11-19,15:12:44
39.92585,116.337206,0,327,39771.633900463,2008-11-19,15:12:49
39.925862,116.337223,0,326,39771.6339583333,2008-11-19,15:12:54
39.925846,116.337226,0,325,39771.6340162037,2008-11-19,15:12:59
39.925854,116.337244,0,324,39771.6340740741,2008-11-19,15:13:04
39.925882,116.337303,0,324,39771.6341319444,2008-11-19,15:13:09
39.925892,116.337361,0,323,39771.6341898148,2008-11-19,15:13:14
39.925939,116.337432,0,324,39771.6342476852,2008-11-19,15:13:19
39.925967,116.337464,0,324,39771.6343055556,2008-11-19,15:13:24
39.925978,116.33742,0,324,39771.6343634259,2008-11-19,15:13:29
39.926006,116.33744,0,325,39771.6344212963,2008-11-19,15:13:34
39.926034,116.33746,0,325,39771.6344791667,2008-11-19,15:13:39
39.926017,116.337452,0,325,39771.634537037,2008-11-19,15:13:44
39.926014,116.337453,0,326,39771.6345949074,2008-11-19,15:13:49
39.926011,116.337454,0,326,39771.6346527778,2008-11-19,15:13:54
39.926013,116.337457,0,326,39771.6347106481,2008-11-19,15:13:59
39.926013,116.337457,0,326,39771.6347453704,2008-11-19,15:14:02
39.926019,116.337459,0,326,39771.6347685185,2008-11-19,15:14:04
39.926043,116.337488,0,328,39771.6348263889,2008-11-19,15:14:09
39.926082,116.337611,0,314,39771.6348842593,2008-11-19,15:14:14
39.926111,116.337586,0,304,39771.6349421296,2008-11-19,15:14:19
39.926121,116.33759,0,303,39771.635,2008-11-19,15:14:24
39.926115,116.337591,0,303,39771.6350578704,2008-11-19,15:14:29
39.926112,116.33759,0,304,39771.6351157407,2008-11-19,15:14:34
39.92611,116.337591,0,304,39771.6351736111,2008-11-19,15:14:39
39.92611,116.337591,0,304,39771.6352083333,2008-11-19,15:14:42
39.926114,116.337596,0,304,39771.6352314815,2008-11-19,15:14:44
39.926267,116.337806,0,292,39771.6352893518,2008-11-19,15:14:49
39.926267,116.337806,0,292,39771.6353240741,2008-11-19,15:14:52
39.926269,116.337807,0,287,39771.6353472222,2008-11-19,15:14:54
39.926254,116.33781,0,286,39771.6354050926,2008-11-19,15:14:59
39.926259,116.337811,0,286,39771.635462963,2008-11-19,15:15:04
39.926259,116.337811,0,286,39771.6354976852,2008-11-19,15:15:07
39.92626,116.337809,0,287,39771.6355208333,2008-11-19,15:15:09
39.926216,116.337747,0,287,39771.6355787037,2008-11-19,15:15:14
39.926225,116.33775,0,284,39771.6356365741,2008-11-19,15:15:19
39.925989,116.337479,0,274,39771.6356944444,2008-11-19,15:15:24
39.926027,116.337364,0,274,39771.6357523148,2008-11-19,15:15:29
39.926092,116.337447,0,268,39771.6358101852,2008-11-19,15:15:34
39.92613,116.337448,0,265,39771.6358680556,2008-11-19,15:15:39
39.926135,116.337421,0,265,39771.6359259259,2008-11-19,15:15:44
39.926135,116.337421,0,265,39771.6359606481,2008-11-19,15:15:47
39.926138,116.337426,0,264,39771.6359837963,2008-11-19,15:15:49
39.926135,116.337457,0,265,39771.6360416667,2008-11-19,15:15:54
39.926151,116.337539,0,265,39771.636099537,2008-11-19,15:15:59
39.926177,116.33755,0,266,39771.6361574074,2008-11-19,15:16:04
39.926186,116.337567,0,267,39771.6362152778,2008-11-19,15:16:09
39.926186,116.337567,0,267,39771.63625,2008-11-19,15:16:12
39.926184,116.337562,0,267,39771.6362731481,2008-11-19,15:16:14
39.926167,116.337579,0,266,39771.6363310185,2008-11-19,15:16:19
39.926168,116.337577,0,267,39771.6363888889,2008-11-19,15:16:24
39.926168,116.337577,0,267,39771.6364236111,2008-11-19,15:16:27
39.926165,116.337574,0,267,39771.6364467593,2008-11-19,15:16:29
39.926154,116.337581,0,268,39771.6365046296,2008-11-19,15:16:34
39.926168,116.337564,0,269,39771.6365625,2008-11-19,15:16:39
39.926169,116.337563,0,269,39771.6366203704,2008-11-19,15:16:44
39.926167,116.337563,0,269,39771.6366782407,2008-11-19,15:16:49
39.92616,116.337562,0,269,39771.6367361111,2008-11-19,15:16:54
39.926156,116.337564,0,269,39771.6367939815,2008-11-19,15:16:59
39.926156,116.337564,0,269,39771.6368287037,2008-11-19,15:17:02
39.926163,116.337568,0,269,39771.6368518519,2008-11-19,15:17:04
39.926191,116.337608,0,269,39771.6369097222,2008-11-19,15:17:09
39.926191,116.337608,0,269,39771.6369444444,2008-11-19,15:17:12
39.926193,116.337609,0,270,39771.6369675926,2008-11-19,15:17:14
39.926197,116.337592,0,272,39771.637025463,2008-11-19,15:17:19
39.926215,116.337583,0,274,39771.6370833333,2008-11-19,15:17:24
39.926213,116.337583,0,275,39771.6371412037,2008-11-19,15:17:29
39.926213,116.337583,0,275,39771.6371759259,2008-11-19,15:17:32
39.926211,116.337582,0,275,39771.6371990741,2008-11-19,15:17:34
39.926203,116.337593,0,275,39771.6372569444,2008-11-19,15:17:39
39.926213,116.337605,0,274,39771.6373148148,2008-11-19,15:17:44
39.926243,116.337698,0,271,39771.6373726852,2008-11-19,15:17:49
39.926241,116.337789,0,269,39771.6374305556,2008-11-19,15:17:54
39.926212,116.33768,0,260,39771.6374884259,2008-11-19,15:17:59
39.926155,116.337587,0,255,39771.6375462963,2008-11-19,15:18:04
39.926155,116.337587,0,255,39771.6375810185,2008-11-19,15:18:07
39.926147,116.337584,0,255,39771.6376041667,2008-11-19,15:18:09
39.926111,116.337476,0,254,39771.637662037,2008-11-19,15:18:14
39.92609,116.337373,0,254,39771.6377199074,2008-11-19,15:18:19
39.926133,116.337437,0,254,39771.6377777778,2008-11-19,15:18:24
39.926146,116.337562,0,255,39771.6378356481,2008-11-19,15:18:29
39.926208,116.33767,0,255,39771.6378935185,2008-11-19,15:18:34
39.926253,116.337801,0,259,39771.6379513889,2008-11-19,15:18:39
39.926116,116.337515,0,272,39771.6453009259,2008-11-19,15:29:14
39.926097,116.337468,0,272,39771.6453587963,2008-11-19,15:29:19
39.926108,116.337453,0,271,39771.6454166667,2008-11-19,15:29:24
39.926129,116.337482,0,268,39771.645474537,2008-11-19,15:29:29
39.926128,116.337502,0,268,39771.6455324074,2008-11-19,15:29:34
39.926111,116.337501,0,268,39771.6455902778,2008-11-19,15:29:39
39.926093,116.337479,0,268,39771.6456481481,2008-11-19,15:29:44
39.926122,116.337543,0,267,39771.6457060185,2008-11-19,15:29:49
39.92612,116.33755,0,267,39771.6457638889,2008-11-19,15:29:54
39.926122,116.33755,0,267,39771.6458217593,2008-11-19,15:29:59
39.926127,116.337551,0,267,39771.6458796296,2008-11-19,15:30:04
39.926127,116.337551,0,267,39771.6459143519,2008-11-19,15:30:07
39.926126,116.337551,0,267,39771.6459375,2008-11-19,15:30:09
39.926101,116.337519,0,267,39771.6459953704,2008-11-19,15:30:14
39.926121,116.337456,0,269,39771.6460532407,2008-11-19,15:30:19
39.926121,116.337456,0,269,39771.646087963,2008-11-19,15:30:22
39.926123,116.337456,0,269,39771.6461111111,2008-11-19,15:30:24
39.926135,116.337494,0,267,39771.6461689815,2008-11-19,15:30:29
39.926149,116.337541,0,267,39771.6462268519,2008-11-19,15:30:34
39.926151,116.337545,0,267,39771.6462847222,2008-11-19,15:30:39
39.926157,116.337545,0,267,39771.6463425926,2008-11-19,15:30:44
39.926158,116.337545,0,267,39771.646400463,2008-11-19,15:30:49
39.926161,116.337545,0,267,39771.6464583333,2008-11-19,15:30:54
39.926161,116.337545,0,267,39771.6464930556,2008-11-19,15:30:57
39.926158,116.337545,0,267,39771.6465162037,2008-11-19,15:30:59
39.926158,116.33756,0,266,39771.6465740741,2008-11-19,15:31:04
39.926162,116.337561,0,266,39771.6466319444,2008-11-19,15:31:09
39.926165,116.337561,0,266,39771.6467476852,2008-11-19,15:31:19
39.926167,116.337562,0,266,39771.6468055556,2008-11-19,15:31:24
39.926169,116.337562,0,266,39771.6468634259,2008-11-19,15:31:29
39.926166,116.337563,0,266,39771.6469212963,2008-11-19,15:31:34
39.92617,116.337566,0,266,39771.6469791667,2008-11-19,15:31:39
39.92617,116.337566,0,266,39771.6470138889,2008-11-19,15:31:42
39.926167,116.337566,0,266,39771.647037037,2008-11-19,15:31:44
39.926167,116.337586,0,266,39771.6470949074,2008-11-19,15:31:49
39.926196,116.337598,0,266,39771.6471527778,2008-11-19,15:31:54
39.926173,116.337557,0,267,39771.6472106481,2008-11-19,15:31:59
39.926158,116.337531,0,268,39771.6472685185,2008-11-19,15:32:04
39.926165,116.337549,0,269,39771.6473263889,2008-11-19,15:32:09
39.926204,116.337603,0,269,39771.6473842593,2008-11-19,15:32:14
39.926204,116.337603,0,269,39771.6474189815,2008-11-19,15:32:17
39.926203,116.337596,0,269,39771.6474421296,2008-11-19,15:32:19
39.926182,116.337595,0,269,39771.6475,2008-11-19,15:32:24
39.92617,116.337544,0,268,39771.6475578704,2008-11-19,15:32:29
39.926158,116.337513,0,268,39771.6476157407,2008-11-19,15:32:34
39.926158,116.337513,0,268,39771.647650463,2008-11-19,15:32:37
39.926163,116.337514,0,268,39771.6476736111,2008-11-19,15:32:39
39.926172,116.337516,0,269,39771.6477314815,2008-11-19,15:32:44
39.926183,116.337546,0,270,39771.6477893519,2008-11-19,15:32:49
39.926173,116.337542,0,271,39771.6478472222,2008-11-19,15:32:54
39.926173,116.337542,0,271,39771.6478819444,2008-11-19,15:32:57
39.926178,116.337543,0,273,39771.6479050926,2008-11-19,15:32:59
39.926184,116.337552,0,274,39771.647962963,2008-11-19,15:33:04
39.926181,116.337564,0,276,39771.6480208333,2008-11-19,15:33:09
39.926201,116.337575,0,281,39771.6480787037,2008-11-19,15:33:14
39.926238,116.337678,0,281,39771.6481365741,2008-11-19,15:33:19
39.926238,116.337734,0,282,39771.6481944444,2008-11-19,15:33:24
39.926201,116.337657,0,284,39771.6482523148,2008-11-19,15:33:29
39.926193,116.33763,0,285,39771.6483101852,2008-11-19,15:33:34
39.926192,116.337613,0,287,39771.6483680556,2008-11-19,15:33:39
39.926192,116.337613,0,287,39771.6484027778,2008-11-19,15:33:42
39.926194,116.337615,0,288,39771.6484259259,2008-11-19,15:33:44
39.926218,116.337661,0,289,39771.6484837963,2008-11-19,15:33:49
39.926267,116.33771,0,289,39771.6485416667,2008-11-19,15:33:54
39.926229,116.337616,0,288,39771.648599537,2008-11-19,15:33:59
39.926217,116.337609,0,287,39771.6486574074,2008-11-19,15:34:04
39.92627,116.337571,0,287,39771.6487152778,2008-11-19,15:34:09
39.92627,116.337571,0,287,39771.64875,2008-11-19,15:34:12
39.926273,116.337577,0,287,39771.6487731481,2008-11-19,15:34:14
39.926306,116.337537,0,288,39771.6488310185,2008-11-19,15:34:19
39.926273,116.337478,0,289,39771.6488888889,2008-11-19,15:34:24
39.926252,116.337478,0,290,39771.6489467593,2008-11-19,15:34:29
39.926211,116.337536,0,291,39771.6490046296,2008-11-19,15:34:34
39.926163,116.337603,0,292,39771.6490625,2008-11-19,15:34:39
39.926106,116.337648,0,291,39771.6491203704,2008-11-19,15:34:44
39.926119,116.337631,0,290,39771.6491782407,2008-11-19,15:34:49
39.926131,116.337661,0,289,39771.6492361111,2008-11-19,15:34:54
39.926136,116.337661,0,287,39771.6492939815,2008-11-19,15:34:59
39.926136,116.337661,0,287,39771.6493287037,2008-11-19,15:35:02
39.926129,116.337658,0,287,39771.6493518518,2008-11-19,15:35:04
39.926105,116.337607,0,286,39771.6494097222,2008-11-19,15:35:09
39.926088,116.337582,0,286,39771.6494675926,2008-11-19,15:35:14
39.926101,116.337597,0,285,39771.649525463,2008-11-19,15:35:19
39.926118,116.337617,0,285,39771.6495833333,2008-11-19,15:35:24
39.926128,116.337618,0,286,39771.6496412037,2008-11-19,15:35:29
39.926117,116.337623,0,286,39771.6496990741,2008-11-19,15:35:34
39.926143,116.33772,0,286,39771.6497569444,2008-11-19,15:35:39
39.926124,116.337781,0,286,39771.6498148148,2008-11-19,15:35:44
39.926164,116.33782,0,286,39771.6498726852,2008-11-19,15:35:49
39.926172,116.337856,0,287,39771.6499305556,2008-11-19,15:35:54
39.926172,116.337866,0,287,39771.6499884259,2008-11-19,15:35:59
39.926207,116.337842,0,288,39771.6500462963,2008-11-19,15:36:04
39.926227,116.337771,0,289,39771.6501041667,2008-11-19,15:36:09
39.926243,116.33769,0,290,39771.650162037,2008-11-19,15:36:14
39.926296,116.337737,0,290,39771.6502199074,2008-11-19,15:36:19
39.926274,116.337745,0,292,39771.6502777778,2008-11-19,15:36:24
39.926247,116.337767,0,292,39771.6503356481,2008-11-19,15:36:29
39.926232,116.337766,0,293,39771.6503935185,2008-11-19,15:36:34
39.926202,116.337793,0,293,39771.6504513889,2008-11-19,15:36:39
39.926202,116.337812,0,293,39771.6505092593,2008-11-19,15:36:44
39.92621,116.337842,0,294,39771.6505671296,2008-11-19,15:36:49
39.926203,116.337704,0,296,39771.650625,2008-11-19,15:36:54
39.926199,116.337629,0,295,39771.6506828704,2008-11-19,15:36:59
39.926192,116.33771,0,294,39771.6507407407,2008-11-19,15:37:04
39.926207,116.337771,0,294,39771.6507986111,2008-11-19,15:37:09
39.9262,116.337764,0,295,39771.6508564815,2008-11-19,15:37:14
39.9262,116.337764,0,295,39771.6509490741,2008-11-19,15:37:22
39.926196,116.337766,0,295,39771.6509722222,2008-11-19,15:37:24
39.926179,116.337749,0,294,39771.6510300926,2008-11-19,15:37:29
39.926179,116.337749,0,294,39771.6510648148,2008-11-19,15:37:32
39.926181,116.337749,0,294,39771.651087963,2008-11-19,15:37:34
39.926167,116.337754,0,294,39771.6511458333,2008-11-19,15:37:39
39.926164,116.337817,0,294,39771.6512037037,2008-11-19,15:37:44
39.926178,116.337858,0,293,39771.6512615741,2008-11-19,15:37:49
39.926178,116.337858,0,293,39771.6512962963,2008-11-19,15:37:52
39.926174,116.337853,0,293,39771.6513194444,2008-11-19,15:37:54
39.926183,116.337853,0,294,39771.6513773148,2008-11-19,15:37:59
39.926187,116.337835,0,295,39771.6514351852,2008-11-19,15:38:04
39.926183,116.337818,0,296,39771.6514930556,2008-11-19,15:38:09
39.926173,116.337814,0,296,39771.6515509259,2008-11-19,15:38:14
39.926173,116.337814,0,296,39771.6515856481,2008-11-19,15:38:17
39.926173,116.337815,0,296,39771.6516087963,2008-11-19,15:38:19
39.926194,116.33786,0,296,39771.6516666667,2008-11-19,15:38:24
39.926178,116.337814,0,297,39771.651724537,2008-11-19,15:38:29
39.926194,116.337809,0,297,39771.6517824074,2008-11-19,15:38:34
39.926194,116.337809,0,297,39771.6519328704,2008-11-19,15:38:47
39.926201,116.337804,0,298,39771.6519560185,2008-11-19,15:38:49
39.926177,116.337783,0,298,39771.6520138889,2008-11-19,15:38:54
39.926156,116.337793,0,298,39771.6520717593,2008-11-19,15:38:59
39.926156,116.337793,0,298,39771.6521064815,2008-11-19,15:39:02
39.926153,116.337793,0,298,39771.6521296296,2008-11-19,15:39:04
39.926159,116.337784,0,298,39771.6521875,2008-11-19,15:39:09
39.926159,116.337784,0,298,39771.6522222222,2008-11-19,15:39:12
39.926166,116.337784,0,298,39771.6522453704,2008-11-19,15:39:14
39.926175,116.337785,0,298,39771.6523032407,2008-11-19,15:39:19
39.926222,116.33784,0,297,39771.6524768519,2008-11-19,15:39:34
39.92623,116.337912,0,296,39771.6525347222,2008-11-19,15:39:39
39.926221,116.337934,0,299,39771.652650463,2008-11-19,15:39:49
39.926234,116.33792,0,300,39771.6527662037,2008-11-19,15:39:59
39.926216,116.337897,0,301,39771.6528240741,2008-11-19,15:40:04
39.926212,116.337897,0,301,39771.6528819444,2008-11-19,15:40:09
39.926206,116.337897,0,301,39771.6529398148,2008-11-19,15:40:14
39.926203,116.337895,0,301,39771.6529976852,2008-11-19,15:40:19
39.926202,116.337894,0,301,39771.6530555556,2008-11-19,15:40:24
39.926207,116.337894,0,301,39771.6531134259,2008-11-19,15:40:29
39.926205,116.337894,0,301,39771.6531712963,2008-11-19,15:40:34
39.926205,116.337894,0,301,39771.6532060185,2008-11-19,15:40:37
39.926198,116.337893,0,301,39771.6532291667,2008-11-19,15:40:39
39.926181,116.33784,0,302,39771.653287037,2008-11-19,15:40:44
39.926166,116.337823,0,303,39771.6533449074,2008-11-19,15:40:49
39.926118,116.337813,0,303,39771.6534027778,2008-11-19,15:40:54
39.926096,116.337823,0,303,39771.6534606481,2008-11-19,15:40:59
39.926072,116.337795,0,302,39771.6535185185,2008-11-19,15:41:04
39.92607,116.337804,0,301,39771.6535763889,2008-11-19,15:41:09
39.926079,116.337883,0,300,39771.6536342593,2008-11-19,15:41:14
39.926133,116.337966,0,301,39771.6536921296,2008-11-19,15:41:19
39.926172,116.337995,0,300,39771.65375,2008-11-19,15:41:24
39.926287,116.337966,0,300,39771.6538078704,2008-11-19,15:41:29
39.926392,116.337801,0,300,39771.6538657407,2008-11-19,15:41:34
39.926417,116.337653,0,301,39771.6539236111,2008-11-19,15:41:39
39.926411,116.337542,0,301,39771.6539814815,2008-11-19,15:41:44
39.92639,116.337537,0,300,39771.6540393519,2008-11-19,15:41:49
39.926386,116.337694,0,296,39771.6540972222,2008-11-19,15:41:54
39.926392,116.33784,0,293,39771.6541550926,2008-11-19,15:41:59
39.926371,116.337871,0,291,39771.654212963,2008-11-19,15:42:04
39.926342,116.33785,0,292,39771.6542708333,2008-11-19,15:42:09
39.926274,116.337784,0,294,39771.6543287037,2008-11-19,15:42:14
39.926241,116.337748,0,296,39771.6543865741,2008-11-19,15:42:19
39.926207,116.337804,0,295,39771.6544444444,2008-11-19,15:42:24
39.926092,116.337929,0,293,39771.6545023148,2008-11-19,15:42:29
39.925991,116.338054,0,291,39771.6545601852,2008-11-19,15:42:34
39.925957,116.338122,0,289,39771.6546180556,2008-11-19,15:42:39
39.926565,116.33758,0,282,39771.6546759259,2008-11-19,15:42:44
39.926594,116.337479,0,285,39771.6547337963,2008-11-19,15:42:49
39.926577,116.337389,0,286,39771.6547916667,2008-11-19,15:42:54
39.926505,116.337408,0,287,39771.654849537,2008-11-19,15:42:59
39.926343,116.337553,0,285,39771.6549074074,2008-11-19,15:43:04
39.9263,116.337769,0,280,39771.6549652778,2008-11-19,15:43:09
39.92654,116.33768,0,270,39771.6550231481,2008-11-19,15:43:14
39.926876,116.337451,0,263,39771.6550810185,2008-11-19,15:43:19
39.926886,116.337307,0,268,39771.6551388889,2008-11-19,15:43:24
39.92694,116.337172,0,271,39771.6551967593,2008-11-19,15:43:29
39.926942,116.337086,0,271,39771.6552546296,2008-11-19,15:43:34
39.92696,116.337094,0,271,39771.6553125,2008-11-19,15:43:39
39.92696,116.337094,0,271,39771.6553472222,2008-11-19,15:43:42
39.926961,116.337094,0,270,39771.6553703704,2008-11-19,15:43:44
39.926964,116.337183,0,264,39771.6554282407,2008-11-19,15:43:49
39.926995,116.337196,0,260,39771.6554861111,2008-11-19,15:43:54
39.926985,116.337108,0,260,39771.6555439815,2008-11-19,15:43:59
39.926982,116.336902,0,260,39771.6556018519,2008-11-19,15:44:04
39.927022,116.336704,0,259,39771.6556597222,2008-11-19,15:44:09
39.927048,116.336706,0,255,39771.6557175926,2008-11-19,15:44:14
39.927049,116.336781,0,250,39771.655775463,2008-11-19,15:44:19
39.927098,116.336914,0,246,39771.6558333333,2008-11-19,15:44:24
39.927175,116.337047,0,244,39771.6558912037,2008-11-19,15:44:29
39.927204,116.336996,0,244,39771.6559490741,2008-11-19,15:44:34
39.927168,116.337032,0,245,39771.6560069444,2008-11-19,15:44:39
39.927157,116.337032,0,245,39771.6560648148,2008-11-19,15:44:44
39.927151,116.33703,0,245,39771.6561226852,2008-11-19,15:44:49
39.927151,116.33703,0,245,39771.6561574074,2008-11-19,15:44:52
39.927146,116.337028,0,246,39771.6561805556,2008-11-19,15:44:54
39.927087,116.337148,0,246,39771.6562384259,2008-11-19,15:44:59
39.926182,116.338014,0,290,39771.6568171296,2008-11-19,15:45:49
39.926804,116.338819,0,445,39771.6644560185,2008-11-19,15:56:49
39.926925,116.338423,0,392,39771.6645138889,2008-11-19,15:56:54
39.926456,116.337742,0,358,39771.6645717593,2008-11-19,15:56:59
39.926522,116.337685,0,327,39771.6646296296,2008-11-19,15:57:04
39.926503,116.337924,0,313,39771.6646875,2008-11-19,15:57:09
39.92648,116.338079,0,304,39771.6647453704,2008-11-19,15:57:14
39.926598,116.33793,0,299,39771.6648032407,2008-11-19,15:57:19
39.926617,116.337876,0,297,39771.6648611111,2008-11-19,15:57:24
39.926552,116.33799,0,295,39771.6649189815,2008-11-19,15:57:29
39.926516,116.33796,0,295,39771.6649768518,2008-11-19,15:57:34
39.926395,116.338099,0,295,39771.6650347222,2008-11-19,15:57:39
39.926496,116.337948,0,295,39771.6650925926,2008-11-19,15:57:44
39.926511,116.337938,0,294,39771.665150463,2008-11-19,15:57:49
39.926552,116.337909,0,295,39771.6652662037,2008-11-19,15:57:59
39.926494,116.337926,0,294,39771.6653240741,2008-11-19,15:58:04
39.926509,116.337939,0,292,39771.6653819444,2008-11-19,15:58:09
39.926558,116.337905,0,291,39771.6654398148,2008-11-19,15:58:14
39.926654,116.337766,0,292,39771.6654976852,2008-11-19,15:58:19
39.926671,116.337674,0,292,39771.6655555556,2008-11-19,15:58:24
39.926537,116.337794,0,291,39771.6656134259,2008-11-19,15:58:29
39.926532,116.337677,0,291,39771.6656712963,2008-11-19,15:58:34
39.926298,116.337827,0,291,39771.6657291667,2008-11-19,15:58:39
39.925968,116.338093,0,292,39771.665787037,2008-11-19,15:58:44
39.925607,116.338336,0,295,39771.6658449074,2008-11-19,15:58:49
39.925206,116.338647,0,297,39771.6659027778,2008-11-19,15:58:54
39.925131,116.338589,0,301,39771.6659606481,2008-11-19,15:58:59
