# Supplementary material for: A location privacy protection method based on blockchain and threshold cryptography
Source: PLoS One. 2025 Jun 4;20(6):e0324551. doi: 10.1371/journal.pone.0324551 (PMC12136415; doi:10.1371/journal.pone.0324551)
Supplement: S1 File — (ZIP) [file pone.0324551.s001.zip › Data/002/Trajectory/20081120001650.plt]

Geolife trajectory
WGS 84
Altitude is in Feet
Reserved 3
0,2,255,My Track,0,0,2,8421376
0
39.927756,116.337671,0,353,39772.0116898148,2008-11-20,00:16:50
39.92771,116.337473,0,344,39772.0117476852,2008-11-20,00:16:55
39.927622,116.33776,0,303,39772.013599537,2008-11-20,00:19:35
39.927494,116.337822,0,300,39772.0136574074,2008-11-20,00:19:40
39.9273,116.337876,0,293,39772.0137152778,2008-11-20,00:19:45
39.927006,116.337909,0,287,39772.0137731481,2008-11-20,00:19:50
39.926608,116.33792,0,276,39772.0138310185,2008-11-20,00:19:55
39.926126,116.337948,0,265,39772.0138888889,2008-11-20,00:20:00
39.925567,116.338025,0,254,39772.0139467593,2008-11-20,00:20:05
39.925209,116.338044,0,244,39772.0140046296,2008-11-20,00:20:10
39.925165,116.338018,0,234,39772.0140625,2008-11-20,00:20:15
39.925165,116.338018,0,234,39772.0140972222,2008-11-20,00:20:18
39.925167,116.338014,0,227,39772.0141203704,2008-11-20,00:20:20
39.92517,116.337996,0,225,39772.0141782407,2008-11-20,00:20:25
39.925173,116.337986,0,224,39772.0142361111,2008-11-20,00:20:30
39.925176,116.337978,0,223,39772.0142939815,2008-11-20,00:20:35
39.925176,116.337978,0,223,39772.0143287037,2008-11-20,00:20:38
39.92518,116.337971,0,223,39772.0143518519,2008-11-20,00:20:40
39.925171,116.337981,0,222,39772.0144097222,2008-11-20,00:20:45
39.925004,116.337996,0,219,39772.0144675926,2008-11-20,00:20:50
39.924739,116.338055,0,214,39772.014525463,2008-11-20,00:20:55
39.924399,116.338068,0,210,39772.0145833333,2008-11-20,00:21:00
39.924021,116.338088,0,208,39772.0146412037,2008-11-20,00:21:05
39.923593,116.338144,0,205,39772.0146990741,2008-11-20,00:21:10
39.923143,116.338216,0,205,39772.0147569444,2008-11-20,00:21:15
39.92283,116.338263,0,204,39772.0148148148,2008-11-20,00:21:20
39.922763,116.338322,0,199,39772.0148726852,2008-11-20,00:21:25
39.922739,116.338323,0,196,39772.0149305556,2008-11-20,00:21:30
39.922711,116.338344,0,194,39772.0149884259,2008-11-20,00:21:35
39.922662,116.338378,0,183,39772.0150462963,2008-11-20,00:21:40
39.922616,116.338377,0,181,39772.0151041667,2008-11-20,00:21:45
39.922614,116.338388,0,180,39772.015162037,2008-11-20,00:21:50
39.922614,116.338388,0,180,39772.0151967593,2008-11-20,00:21:53
39.922611,116.338382,0,179,39772.0152199074,2008-11-20,00:21:55
39.922616,116.338312,0,180,39772.0152777778,2008-11-20,00:22:00
39.922573,116.338287,0,179,39772.0153356481,2008-11-20,00:22:05
39.922563,116.338288,0,179,39772.0153935185,2008-11-20,00:22:10
39.922553,116.338284,0,179,39772.0154513889,2008-11-20,00:22:15
39.92255,116.338286,0,179,39772.0155092593,2008-11-20,00:22:20
39.92255,116.338286,0,179,39772.0155439815,2008-11-20,00:22:23
39.922544,116.338288,0,179,39772.0155671296,2008-11-20,00:22:25
39.922555,116.338276,0,179,39772.015625,2008-11-20,00:22:30
39.922573,116.33825,0,179,39772.0156828704,2008-11-20,00:22:35
39.922576,116.338241,0,180,39772.0157407407,2008-11-20,00:22:40
39.922576,116.33823,0,180,39772.0157986111,2008-11-20,00:22:45
39.922567,116.338248,0,179,39772.0158564815,2008-11-20,00:22:50
39.922501,116.338247,0,178,39772.0159143518,2008-11-20,00:22:55
39.922426,116.33824,0,178,39772.0159722222,2008-11-20,00:23:00
39.922338,116.338262,0,177,39772.0160300926,2008-11-20,00:23:05
39.922294,116.338269,0,175,39772.016087963,2008-11-20,00:23:10
39.922225,116.338258,0,175,39772.0161458333,2008-11-20,00:23:15
39.922155,116.338258,0,172,39772.0162037037,2008-11-20,00:23:20
39.922164,116.338296,0,169,39772.0162615741,2008-11-20,00:23:25
39.922164,116.338296,0,169,39772.0162962963,2008-11-20,00:23:28
39.922164,116.338302,0,169,39772.0163194444,2008-11-20,00:23:30
39.922158,116.338315,0,169,39772.0163773148,2008-11-20,00:23:35
39.922119,116.338304,0,171,39772.0164351852,2008-11-20,00:23:40
39.922137,116.338435,0,175,39772.0164930556,2008-11-20,00:23:45
39.922115,116.338834,0,178,39772.0165509259,2008-11-20,00:23:50
39.922103,116.339349,0,182,39772.0166087963,2008-11-20,00:23:55
39.922097,116.339603,0,186,39772.0166666667,2008-11-20,00:24:00
39.922074,116.339598,0,188,39772.016724537,2008-11-20,00:24:05
39.922084,116.339598,0,191,39772.0167824074,2008-11-20,00:24:10
39.922081,116.339647,0,191,39772.0168402778,2008-11-20,00:24:15
39.922057,116.339889,0,192,39772.0168981481,2008-11-20,00:24:20
39.922066,116.34028,0,191,39772.0169560185,2008-11-20,00:24:25
39.922116,116.340713,0,186,39772.0170138889,2008-11-20,00:24:30
39.922188,116.341215,0,185,39772.0170717593,2008-11-20,00:24:35
39.922185,116.341799,0,187,39772.0171296296,2008-11-20,00:24:40
39.922146,116.342438,0,190,39772.0171875,2008-11-20,00:24:45
39.922143,116.342975,0,194,39772.0172453704,2008-11-20,00:24:50
39.922154,116.343388,0,197,39772.0173032407,2008-11-20,00:24:55
39.922156,116.343772,0,200,39772.0173611111,2008-11-20,00:25:00
39.922159,116.344078,0,200,39772.0174189815,2008-11-20,00:25:05
39.922119,116.344075,0,201,39772.0174768518,2008-11-20,00:25:10
39.922117,116.344064,0,203,39772.0175347222,2008-11-20,00:25:15
39.922117,116.344064,0,203,39772.0175694444,2008-11-20,00:25:18
39.922117,116.344061,0,204,39772.0175925926,2008-11-20,00:25:20
39.922113,116.344082,0,204,39772.017650463,2008-11-20,00:25:25
39.922144,116.344228,0,204,39772.0177083333,2008-11-20,00:25:30
39.922172,116.344525,0,203,39772.0177662037,2008-11-20,00:25:35
39.92216,116.344996,0,204,39772.0178240741,2008-11-20,00:25:40
39.922173,116.34552,0,205,39772.0178819444,2008-11-20,00:25:45
39.922139,116.345895,0,207,39772.0179398148,2008-11-20,00:25:50
39.92208,116.34601,0,209,39772.0179976852,2008-11-20,00:25:55
39.922056,116.345991,0,213,39772.0180555556,2008-11-20,00:26:00
39.922055,116.34597,0,217,39772.0181134259,2008-11-20,00:26:05
39.922041,116.345973,0,220,39772.0181712963,2008-11-20,00:26:10
39.922048,116.345959,0,222,39772.0182291667,2008-11-20,00:26:15
39.922048,116.345959,0,222,39772.0182638889,2008-11-20,00:26:18
39.922048,116.345952,0,224,39772.018287037,2008-11-20,00:26:20
39.922036,116.345959,0,225,39772.0183449074,2008-11-20,00:26:25
39.922051,116.345961,0,227,39772.0184027778,2008-11-20,00:26:30
39.922075,116.345959,0,231,39772.0184606481,2008-11-20,00:26:35
39.92207,116.345977,0,234,39772.0185185185,2008-11-20,00:26:40
39.922059,116.345979,0,235,39772.0185763889,2008-11-20,00:26:45
39.922069,116.345982,0,237,39772.0186342593,2008-11-20,00:26:50
39.922082,116.345986,0,238,39772.0186921296,2008-11-20,00:26:55
39.922081,116.346032,0,242,39772.01875,2008-11-20,00:27:00
39.922091,116.346179,0,252,39772.0188078704,2008-11-20,00:27:05
39.922102,116.346456,0,260,39772.0188657407,2008-11-20,00:27:10
39.922193,116.346948,0,267,39772.0189236111,2008-11-20,00:27:15
39.922176,116.347581,0,270,39772.0189814815,2008-11-20,00:27:20
39.922172,116.348174,0,258,39772.0190393519,2008-11-20,00:27:25
39.92214,116.348429,0,249,39772.0190972222,2008-11-20,00:27:30
39.922121,116.348437,0,253,39772.0191550926,2008-11-20,00:27:35
39.921929,116.348382,0,233,39772.019212963,2008-11-20,00:27:40
39.921858,116.348362,0,230,39772.0192708333,2008-11-20,00:27:45
39.921855,116.348378,0,214,39772.0193287037,2008-11-20,00:27:50
39.921852,116.348425,0,201,39772.0193865741,2008-11-20,00:27:55
39.921841,116.348486,0,183,39772.0194444444,2008-11-20,00:28:00
39.921829,116.348568,0,174,39772.0195023148,2008-11-20,00:28:05
39.921839,116.348622,0,171,39772.0195601852,2008-11-20,00:28:10
39.921843,116.348658,0,170,39772.0196180556,2008-11-20,00:28:15
39.921854,116.348693,0,168,39772.0196759259,2008-11-20,00:28:20
39.921842,116.348713,0,168,39772.0197337963,2008-11-20,00:28:25
39.921832,116.348709,0,167,39772.0197916667,2008-11-20,00:28:30
39.89995,116.37859,0,444,39772.0295138889,2008-11-20,00:42:30
39.899339,116.378826,0,183,39772.0295717593,2008-11-20,00:42:35
39.899222,116.378883,0,182,39772.0296296296,2008-11-20,00:42:40
39.899006,116.37906,0,177,39772.0296875,2008-11-20,00:42:45
39.898992,116.379119,0,156,39772.0297453704,2008-11-20,00:42:50
39.899026,116.379176,0,139,39772.0298032407,2008-11-20,00:42:55
39.899032,116.379235,0,131,39772.0298611111,2008-11-20,00:43:00
39.89905,116.379335,0,121,39772.0299189815,2008-11-20,00:43:05
39.899038,116.379419,0,114,39772.0299768519,2008-11-20,00:43:10
39.899032,116.379519,0,110,39772.0300347222,2008-11-20,00:43:15
39.899061,116.379619,0,101,39772.0300925926,2008-11-20,00:43:20
39.899068,116.379698,0,91,39772.030150463,2008-11-20,00:43:25
39.899042,116.379787,0,86,39772.0302083333,2008-11-20,00:43:30
39.899029,116.379847,0,84,39772.0302662037,2008-11-20,00:43:35
39.899031,116.379862,0,86,39772.0303240741,2008-11-20,00:43:40
39.899029,116.379916,0,87,39772.0303819444,2008-11-20,00:43:45
39.899049,116.38,0,85,39772.0304398148,2008-11-20,00:43:50
39.899054,116.380103,0,80,39772.0304976852,2008-11-20,00:43:55
39.898989,116.380259,0,71,39772.0305555556,2008-11-20,00:44:00
39.898996,116.380357,0,66,39772.0306134259,2008-11-20,00:44:05
39.898993,116.380458,0,64,39772.0306712963,2008-11-20,00:44:10
39.898986,116.380551,0,67,39772.0307291667,2008-11-20,00:44:15
39.898989,116.380641,0,69,39772.030787037,2008-11-20,00:44:20
39.898999,116.380719,0,62,39772.0308449074,2008-11-20,00:44:25
39.898996,116.380827,0,52,39772.0309027778,2008-11-20,00:44:30
39.898954,116.380888,0,42,39772.0309606481,2008-11-20,00:44:35
39.898914,116.38095,0,42,39772.0310185185,2008-11-20,00:44:40
39.898906,116.381034,0,36,39772.0310763889,2008-11-20,00:44:45
39.898904,116.381127,0,35,39772.0311342593,2008-11-20,00:44:50
39.898874,116.381235,0,26,39772.0311921296,2008-11-20,00:44:55
39.898863,116.38131,0,18,39772.03125,2008-11-20,00:45:00
39.898901,116.381401,0,14,39772.0313078704,2008-11-20,00:45:05
39.898961,116.381478,0,19,39772.0313657407,2008-11-20,00:45:10
39.898948,116.381572,0,18,39772.0314236111,2008-11-20,00:45:15
39.898911,116.381682,0,19,39772.0314814815,2008-11-20,00:45:20
39.898958,116.381748,0,19,39772.0315393518,2008-11-20,00:45:25
39.899034,116.381757,0,24,39772.0315972222,2008-11-20,00:45:30
39.899069,116.381776,0,25,39772.0316550926,2008-11-20,00:45:35
39.899092,116.38179,0,22,39772.031712963,2008-11-20,00:45:40
39.89911,116.381812,0,19,39772.0317708333,2008-11-20,00:45:45
39.899131,116.381828,0,17,39772.0318287037,2008-11-20,00:45:50
39.899203,116.381792,0,14,39772.0318865741,2008-11-20,00:45:55
39.899371,116.381747,0,17,39772.0319444444,2008-11-20,00:46:00
39.8996,116.381716,0,18,39772.0320023148,2008-11-20,00:46:05
39.899653,116.381806,0,29,39772.0320601852,2008-11-20,00:46:10
39.899711,116.381873,0,37,39772.0321180556,2008-11-20,00:46:15
39.899777,116.381904,0,35,39772.0321759259,2008-11-20,00:46:20
39.899858,116.381885,0,30,39772.0322337963,2008-11-20,00:46:25
39.899917,116.38188,0,23,39772.0322916667,2008-11-20,00:46:30
39.899974,116.381862,0,37,39772.032349537,2008-11-20,00:46:35
39.900059,116.381863,0,57,39772.0324074074,2008-11-20,00:46:40
39.900103,116.381858,0,66,39772.0324652778,2008-11-20,00:46:45
39.900167,116.38186,0,71,39772.0325231481,2008-11-20,00:46:50
39.900235,116.381872,0,78,39772.0325810185,2008-11-20,00:46:55
39.900309,116.381867,0,84,39772.0326388889,2008-11-20,00:47:00
39.900385,116.381872,0,87,39772.0326967593,2008-11-20,00:47:05
39.900456,116.381846,0,87,39772.0327546296,2008-11-20,00:47:10
39.900523,116.381851,0,96,39772.0328125,2008-11-20,00:47:15
39.900586,116.381878,0,102,39772.0328703704,2008-11-20,00:47:20
39.900617,116.38195,0,100,39772.0329282407,2008-11-20,00:47:25
39.900616,116.382043,0,103,39772.0329861111,2008-11-20,00:47:30
39.900645,116.382108,0,105,39772.0330439815,2008-11-20,00:47:35
39.900681,116.382187,0,112,39772.0331018518,2008-11-20,00:47:40
39.900698,116.382264,0,115,39772.0331597222,2008-11-20,00:47:45
39.900694,116.382348,0,107,39772.0332175926,2008-11-20,00:47:50
39.900708,116.382426,0,106,39772.033275463,2008-11-20,00:47:55
39.900684,116.382523,0,102,39772.0333333333,2008-11-20,00:48:00
39.900653,116.382625,0,101,39772.0333912037,2008-11-20,00:48:05
39.900628,116.382697,0,97,39772.0334490741,2008-11-20,00:48:10
39.900634,116.382729,0,93,39772.0335069444,2008-11-20,00:48:15
39.900621,116.382772,0,92,39772.0335648148,2008-11-20,00:48:20
39.900613,116.382897,0,92,39772.0336226852,2008-11-20,00:48:25
39.900575,116.382956,0,94,39772.0336805556,2008-11-20,00:48:30
39.900541,116.383043,0,94,39772.0337384259,2008-11-20,00:48:35
39.90054,116.383166,0,90,39772.0337962963,2008-11-20,00:48:40
39.900513,116.383255,0,89,39772.0338541667,2008-11-20,00:48:45
39.900506,116.383338,0,87,39772.033912037,2008-11-20,00:48:50
39.900489,116.383413,0,86,39772.0339699074,2008-11-20,00:48:55
39.900492,116.38347,0,86,39772.0340277778,2008-11-20,00:49:00
39.90046,116.383524,0,87,39772.0340856481,2008-11-20,00:49:05
39.90047,116.38361,0,95,39772.0341435185,2008-11-20,00:49:10
39.900433,116.383729,0,96,39772.0342013889,2008-11-20,00:49:15
39.900441,116.383814,0,101,39772.0342592593,2008-11-20,00:49:20
39.90042,116.383896,0,101,39772.0343171296,2008-11-20,00:49:25
39.900423,116.383948,0,98,39772.034375,2008-11-20,00:49:30
39.900447,116.384047,0,98,39772.0344328704,2008-11-20,00:49:35
39.900452,116.384185,0,91,39772.0344907407,2008-11-20,00:49:40
39.900386,116.384349,0,89,39772.0345486111,2008-11-20,00:49:45
39.900377,116.384383,0,88,39772.0346064815,2008-11-20,00:49:50
39.900381,116.384509,0,96,39772.0346643519,2008-11-20,00:49:55
39.900325,116.384626,0,104,39772.0347222222,2008-11-20,00:50:00
39.900292,116.384724,0,106,39772.0347800926,2008-11-20,00:50:05
39.900271,116.384798,0,111,39772.034837963,2008-11-20,00:50:10
39.900273,116.384892,0,119,39772.0348958333,2008-11-20,00:50:15
39.900319,116.384999,0,126,39772.0349537037,2008-11-20,00:50:20
39.900314,116.385098,0,124,39772.0350115741,2008-11-20,00:50:25
39.900335,116.385177,0,120,39772.0350694444,2008-11-20,00:50:30
39.900363,116.385295,0,113,39772.0351273148,2008-11-20,00:50:35
39.900389,116.385371,0,105,39772.0351851852,2008-11-20,00:50:40
39.900383,116.38538,0,109,39772.0352430556,2008-11-20,00:50:45
39.900389,116.385379,0,108,39772.0353009259,2008-11-20,00:50:50
39.900389,116.385379,0,108,39772.0353356482,2008-11-20,00:50:53
39.900393,116.385386,0,109,39772.0353587963,2008-11-20,00:50:55
39.900412,116.385429,0,112,39772.0354166667,2008-11-20,00:51:00
39.900414,116.38551,0,113,39772.035474537,2008-11-20,00:51:05
39.900387,116.385592,0,107,39772.0355324074,2008-11-20,00:51:10
39.900384,116.385688,0,102,39772.0355902778,2008-11-20,00:51:15
39.900411,116.385798,0,96,39772.0356481481,2008-11-20,00:51:20
39.900384,116.385907,0,95,39772.0357060185,2008-11-20,00:51:25
39.900352,116.385998,0,98,39772.0357638889,2008-11-20,00:51:30
39.900339,116.38608,0,94,39772.0358217593,2008-11-20,00:51:35
39.900338,116.386141,0,91,39772.0358796296,2008-11-20,00:51:40
39.900349,116.386219,0,86,39772.0359375,2008-11-20,00:51:45
39.900468,116.386322,0,86,39772.0359953704,2008-11-20,00:51:50
39.900428,116.386416,0,82,39772.0360532407,2008-11-20,00:51:55
39.900449,116.386489,0,80,39772.0361111111,2008-11-20,00:52:00
39.90048,116.38655,0,79,39772.0361689815,2008-11-20,00:52:05
39.900497,116.386655,0,78,39772.0362268519,2008-11-20,00:52:10
39.900458,116.386795,0,77,39772.0362847222,2008-11-20,00:52:15
39.9005,116.386786,0,76,39772.0363425926,2008-11-20,00:52:20
39.9005,116.386786,0,76,39772.0363773148,2008-11-20,00:52:23
39.900501,116.38678,0,74,39772.036400463,2008-11-20,00:52:25
39.900493,116.386769,0,76,39772.0364583333,2008-11-20,00:52:30
39.900493,116.386769,0,76,39772.0364930556,2008-11-20,00:52:33
39.900501,116.386774,0,75,39772.0365162037,2008-11-20,00:52:35
39.900548,116.386764,0,75,39772.0365740741,2008-11-20,00:52:40
39.901055,116.386761,0,357,39772.0371527778,2008-11-20,00:53:30
39.901028,116.386747,0,344,39772.0372106481,2008-11-20,00:53:35
39.901688,116.386889,0,345,39772.0383680556,2008-11-20,00:55:15
39.901389,116.386946,0,305,39772.0384259259,2008-11-20,00:55:20
39.900551,116.386811,0,101,39772.0384837963,2008-11-20,00:55:25
39.9003,116.386698,0,174,39772.0433449074,2008-11-20,01:02:25
39.900301,116.386674,0,174,39772.0434027778,2008-11-20,01:02:30
39.900321,116.386663,0,173,39772.0434606481,2008-11-20,01:02:35
39.900348,116.38666,0,172,39772.0435185185,2008-11-20,01:02:40
39.900356,116.386669,0,172,39772.0435763889,2008-11-20,01:02:45
39.900356,116.386669,0,172,39772.0436111111,2008-11-20,01:02:48
39.900364,116.386675,0,172,39772.0436342593,2008-11-20,01:02:50
39.900399,116.386712,0,172,39772.0436921296,2008-11-20,01:02:55
39.900431,116.386711,0,172,39772.04375,2008-11-20,01:03:00
39.900448,116.38671,0,172,39772.0438078704,2008-11-20,01:03:05
39.900475,116.386717,0,172,39772.0438657407,2008-11-20,01:03:10
39.900511,116.386716,0,172,39772.0439236111,2008-11-20,01:03:15
39.900534,116.386696,0,172,39772.0439814815,2008-11-20,01:03:20
39.900544,116.386686,0,172,39772.0440393519,2008-11-20,01:03:25
39.900555,116.386695,0,172,39772.0440972222,2008-11-20,01:03:30
39.900555,116.386695,0,172,39772.0441319444,2008-11-20,01:03:33
39.90056,116.386703,0,172,39772.0441550926,2008-11-20,01:03:35
39.900539,116.386718,0,170,39772.044212963,2008-11-20,01:03:40
39.900534,116.386728,0,169,39772.0442708333,2008-11-20,01:03:45
39.900531,116.386742,0,168,39772.0443287037,2008-11-20,01:03:50
39.900534,116.38674,0,167,39772.0443865741,2008-11-20,01:03:55
39.900534,116.38674,0,167,39772.0444212963,2008-11-20,01:03:58
39.900534,116.38674,0,167,39772.0444444444,2008-11-20,01:04:00
39.900523,116.386761,0,166,39772.0445023148,2008-11-20,01:04:05
39.900494,116.386762,0,165,39772.0445601852,2008-11-20,01:04:10
39.900494,116.386762,0,165,39772.0445949074,2008-11-20,01:04:13
39.900489,116.386754,0,165,39772.0446180556,2008-11-20,01:04:15
39.900466,116.386756,0,164,39772.0446759259,2008-11-20,01:04:20
39.900468,116.386758,0,165,39772.0447337963,2008-11-20,01:04:25
39.900468,116.386758,0,165,39772.0447916667,2008-11-20,01:04:30
39.900468,116.386758,0,165,39772.0448263889,2008-11-20,01:04:33
39.900461,116.386753,0,165,39772.044849537,2008-11-20,01:04:35
39.900438,116.386739,0,165,39772.0449074074,2008-11-20,01:04:40
39.900408,116.38673,0,165,39772.0449652778,2008-11-20,01:04:45
39.900386,116.38668,0,165,39772.0450231481,2008-11-20,01:04:50
39.900386,116.38668,0,165,39772.0450578704,2008-11-20,01:04:53
39.900382,116.386688,0,165,39772.0450810185,2008-11-20,01:04:55
39.90041,116.38668,0,166,39772.0451388889,2008-11-20,01:05:00
39.900437,116.386672,0,166,39772.0451967593,2008-11-20,01:05:05
39.900514,116.386624,0,166,39772.0452546296,2008-11-20,01:05:10
39.900548,116.386615,0,165,39772.0453125,2008-11-20,01:05:15
39.900548,116.386615,0,165,39772.0453472222,2008-11-20,01:05:18
39.900549,116.386613,0,165,39772.0453703704,2008-11-20,01:05:20
39.90054,116.386606,0,165,39772.0454282407,2008-11-20,01:05:25
39.90054,116.386606,0,165,39772.045462963,2008-11-20,01:05:28
39.900532,116.3866,0,165,39772.0454861111,2008-11-20,01:05:30
39.900425,116.386554,0,164,39772.0455439815,2008-11-20,01:05:35
39.900332,116.386557,0,163,39772.0456018519,2008-11-20,01:05:40
39.900307,116.386554,0,163,39772.0456597222,2008-11-20,01:05:45
39.900304,116.386573,0,162,39772.0457175926,2008-11-20,01:05:50
39.900288,116.386578,0,162,39772.045775463,2008-11-20,01:05:55
39.900296,116.386598,0,161,39772.0458333333,2008-11-20,01:06:00
39.900316,116.386632,0,161,39772.0458912037,2008-11-20,01:06:05
39.900275,116.38668,0,161,39772.0459490741,2008-11-20,01:06:10
39.900268,116.386701,0,161,39772.0460069444,2008-11-20,01:06:15
39.900303,116.386675,0,162,39772.0460648148,2008-11-20,01:06:20
39.900316,116.386675,0,162,39772.0461226852,2008-11-20,01:06:25
39.90032,116.386675,0,162,39772.0461805556,2008-11-20,01:06:30
39.90032,116.386674,0,162,39772.0462384259,2008-11-20,01:06:35
39.900317,116.38667,0,162,39772.0462962963,2008-11-20,01:06:40
39.900314,116.386666,0,162,39772.0463541667,2008-11-20,01:06:45
39.900318,116.386667,0,162,39772.046412037,2008-11-20,01:06:50
39.900318,116.386667,0,162,39772.0464467593,2008-11-20,01:06:53
39.900321,116.386669,0,162,39772.0464699074,2008-11-20,01:06:55
39.900314,116.386688,0,162,39772.0465277778,2008-11-20,01:07:00
39.900289,116.386722,0,162,39772.0465856481,2008-11-20,01:07:05
39.900351,116.386692,0,163,39772.0466435185,2008-11-20,01:07:10
39.900371,116.386709,0,164,39772.0467013889,2008-11-20,01:07:15
39.900434,116.386709,0,164,39772.0467592593,2008-11-20,01:07:20
39.900464,116.386724,0,165,39772.0468171296,2008-11-20,01:07:25
39.900447,116.386741,0,166,39772.046875,2008-11-20,01:07:30
39.900482,116.386726,0,168,39772.0469328704,2008-11-20,01:07:35
39.900518,116.386723,0,169,39772.0469907407,2008-11-20,01:07:40
39.900518,116.386723,0,169,39772.047025463,2008-11-20,01:07:43
39.900525,116.386725,0,170,39772.0470486111,2008-11-20,01:07:45
39.90054,116.386709,0,171,39772.0471064815,2008-11-20,01:07:50
39.900541,116.38669,0,172,39772.0471643518,2008-11-20,01:07:55
39.900555,116.386668,0,172,39772.0472222222,2008-11-20,01:08:00
39.900566,116.386666,0,173,39772.0472800926,2008-11-20,01:08:05
39.900569,116.386668,0,173,39772.047337963,2008-11-20,01:08:10
39.900569,116.386669,0,173,39772.0473958333,2008-11-20,01:08:15
39.90057,116.386668,0,173,39772.0474537037,2008-11-20,01:08:20
39.900568,116.386664,0,173,39772.0475115741,2008-11-20,01:08:25
39.900564,116.386659,0,173,39772.0475694444,2008-11-20,01:08:30
39.900564,116.386659,0,173,39772.0476041667,2008-11-20,01:08:33
39.900566,116.386657,0,173,39772.0476273148,2008-11-20,01:08:35
39.900594,116.386644,0,174,39772.0476851852,2008-11-20,01:08:40
39.9006,116.386656,0,173,39772.0477430556,2008-11-20,01:08:45
39.900599,116.386657,0,173,39772.0478009259,2008-11-20,01:08:50
39.900599,116.386657,0,173,39772.0478356481,2008-11-20,01:08:53
39.900593,116.386655,0,173,39772.0478587963,2008-11-20,01:08:55
39.900525,116.386698,0,173,39772.0479166667,2008-11-20,01:09:00
39.900463,116.386765,0,175,39772.047974537,2008-11-20,01:09:05
39.900426,116.386789,0,174,39772.0480324074,2008-11-20,01:09:10
39.900415,116.386786,0,174,39772.0480902778,2008-11-20,01:09:15
39.900427,116.386703,0,202,39772.0502314815,2008-11-20,01:12:20
39.900498,116.385727,0,77,39772.1531365741,2008-11-20,03:40:31
39.900445,116.385583,0,96,39772.1531944444,2008-11-20,03:40:36
39.900408,116.385502,0,117,39772.1532523148,2008-11-20,03:40:41
39.900369,116.385399,0,141,39772.1533101852,2008-11-20,03:40:46
39.900344,116.385336,0,158,39772.1533680556,2008-11-20,03:40:51
39.900351,116.385286,0,163,39772.1534259259,2008-11-20,03:40:56
39.900372,116.385256,0,167,39772.1534837963,2008-11-20,03:41:01
39.900405,116.385258,0,170,39772.1535416667,2008-11-20,03:41:06
39.900369,116.38522,0,174,39772.153599537,2008-11-20,03:41:11
39.900374,116.38518,0,175,39772.1536574074,2008-11-20,03:41:16
39.900372,116.385129,0,176,39772.1537152778,2008-11-20,03:41:21
39.900385,116.385141,0,175,39772.1537731481,2008-11-20,03:41:26
39.900384,116.385146,0,174,39772.1538310185,2008-11-20,03:41:31
39.900384,116.385146,0,174,39772.1538657407,2008-11-20,03:41:34
39.900376,116.385141,0,175,39772.1538888889,2008-11-20,03:41:36
39.900373,116.385131,0,175,39772.1539467593,2008-11-20,03:41:41
39.900363,116.38511,0,174,39772.1540046296,2008-11-20,03:41:46
39.900362,116.385085,0,174,39772.1540625,2008-11-20,03:41:51
39.900358,116.38506,0,173,39772.1541203704,2008-11-20,03:41:56
39.900338,116.385042,0,173,39772.1541782407,2008-11-20,03:42:01
39.900303,116.385098,0,172,39772.1542361111,2008-11-20,03:42:06
39.900277,116.38523,0,172,39772.1542939815,2008-11-20,03:42:11
39.90027,116.385245,0,172,39772.1543518519,2008-11-20,03:42:16
39.90032,116.385129,0,171,39772.1544097222,2008-11-20,03:42:21
39.900327,116.385084,0,171,39772.1544675926,2008-11-20,03:42:26
39.900324,116.385058,0,170,39772.154525463,2008-11-20,03:42:31
39.900321,116.385008,0,170,39772.1545833333,2008-11-20,03:42:36
39.900313,116.384941,0,170,39772.1546412037,2008-11-20,03:42:41
39.900321,116.384908,0,170,39772.1546990741,2008-11-20,03:42:46
39.900349,116.384927,0,171,39772.1547569444,2008-11-20,03:42:51
39.900337,116.384956,0,171,39772.1548148148,2008-11-20,03:42:56
39.900284,116.38497,0,171,39772.1548726852,2008-11-20,03:43:01
39.900278,116.384946,0,171,39772.1549305556,2008-11-20,03:43:06
39.900286,116.384917,0,172,39772.1549884259,2008-11-20,03:43:11
39.900277,116.38486,0,172,39772.1550462963,2008-11-20,03:43:16
39.900268,116.38482,0,173,39772.1551041667,2008-11-20,03:43:21
39.900247,116.384787,0,173,39772.155162037,2008-11-20,03:43:26
39.900233,116.384776,0,174,39772.1552199074,2008-11-20,03:43:31
39.900207,116.384743,0,175,39772.1552777778,2008-11-20,03:43:36
39.900235,116.384723,0,176,39772.1553356481,2008-11-20,03:43:41
39.900271,116.384753,0,177,39772.1553935185,2008-11-20,03:43:46
39.90036,116.384927,0,177,39772.1554513889,2008-11-20,03:43:51
39.900395,116.384944,0,178,39772.1555092593,2008-11-20,03:43:56
39.900405,116.384945,0,179,39772.1555671296,2008-11-20,03:44:01
39.900384,116.384945,0,180,39772.155625,2008-11-20,03:44:06
39.900372,116.384953,0,180,39772.1557986111,2008-11-20,03:44:21
39.900373,116.384957,0,180,39772.1558564815,2008-11-20,03:44:26
39.900371,116.384965,0,180,39772.1559143519,2008-11-20,03:44:31
39.900371,116.384971,0,180,39772.1559722222,2008-11-20,03:44:36
39.900371,116.384971,0,180,39772.1560069444,2008-11-20,03:44:39
39.900369,116.38497,0,180,39772.1560300926,2008-11-20,03:44:41
39.900353,116.384983,0,180,39772.156087963,2008-11-20,03:44:46
39.900354,116.385042,0,179,39772.1561458333,2008-11-20,03:44:51
39.900384,116.385119,0,178,39772.1562037037,2008-11-20,03:44:56
39.900389,116.385165,0,178,39772.1562615741,2008-11-20,03:45:01
39.900256,116.385313,0,177,39772.1563194444,2008-11-20,03:45:06
39.900194,116.385371,0,176,39772.1563773148,2008-11-20,03:45:11
39.900159,116.385368,0,175,39772.1564351852,2008-11-20,03:45:16
39.90017,116.385318,0,174,39772.1564930556,2008-11-20,03:45:21
39.900129,116.385387,0,174,39772.1565509259,2008-11-20,03:45:26
39.900145,116.385385,0,173,39772.1566087963,2008-11-20,03:45:31
39.900168,116.38536,0,172,39772.1566666667,2008-11-20,03:45:36
39.900153,116.385354,0,171,39772.156724537,2008-11-20,03:45:41
39.900151,116.385322,0,171,39772.1567824074,2008-11-20,03:45:46
39.900202,116.385241,0,170,39772.1568402778,2008-11-20,03:45:51
39.900242,116.385179,0,170,39772.1568981481,2008-11-20,03:45:56
39.900251,116.385147,0,169,39772.1569560185,2008-11-20,03:46:01
39.900264,116.385099,0,168,39772.1570138889,2008-11-20,03:46:06
39.90029,116.385039,0,168,39772.1570717593,2008-11-20,03:46:11
39.900333,116.384995,0,168,39772.1571296296,2008-11-20,03:46:16
39.900397,116.384921,0,168,39772.1571875,2008-11-20,03:46:21
39.900455,116.384859,0,168,39772.1572453704,2008-11-20,03:46:26
39.900471,116.384806,0,168,39772.1573032407,2008-11-20,03:46:31
39.900466,116.384851,0,167,39772.1573611111,2008-11-20,03:46:36
39.900492,116.384888,0,167,39772.1574189815,2008-11-20,03:46:41
39.900532,116.384994,0,166,39772.1574768518,2008-11-20,03:46:46
39.90052,116.384986,0,166,39772.1575347222,2008-11-20,03:46:51
39.90052,116.384986,0,166,39772.1575694444,2008-11-20,03:46:54
39.900513,116.384991,0,166,39772.1575925926,2008-11-20,03:46:56
39.900501,116.385002,0,166,39772.157650463,2008-11-20,03:47:01
39.900469,116.385053,0,166,39772.1577083333,2008-11-20,03:47:06
39.900435,116.385085,0,166,39772.1577662037,2008-11-20,03:47:11
39.90037,116.385137,0,166,39772.1578240741,2008-11-20,03:47:16
39.900337,116.385169,0,168,39772.1578819444,2008-11-20,03:47:21
39.900276,116.385236,0,171,39772.1579398148,2008-11-20,03:47:26
39.900255,116.385172,0,174,39772.1579976852,2008-11-20,03:47:31
39.900238,116.384951,0,177,39772.1580555556,2008-11-20,03:47:36
39.900192,116.384831,0,181,39772.1581134259,2008-11-20,03:47:41
39.900082,116.384878,0,184,39772.1581712963,2008-11-20,03:47:46
39.900117,116.384948,0,189,39772.1582291667,2008-11-20,03:47:51
39.900273,116.384704,0,195,39772.158287037,2008-11-20,03:47:56
39.900378,116.38457,0,201,39772.1583449074,2008-11-20,03:48:01
39.900473,116.384453,0,208,39772.1584027778,2008-11-20,03:48:06
39.900564,116.384369,0,215,39772.1584606481,2008-11-20,03:48:11
39.9006,116.384296,0,224,39772.1585185185,2008-11-20,03:48:16
39.900587,116.384237,0,233,39772.1585763889,2008-11-20,03:48:21
39.900589,116.384204,0,242,39772.1586342593,2008-11-20,03:48:26
39.90063,116.384121,0,251,39772.1586921296,2008-11-20,03:48:31
39.900703,116.383932,0,260,39772.15875,2008-11-20,03:48:36
39.900803,116.383684,0,269,39772.1588078704,2008-11-20,03:48:41
39.900908,116.383612,0,273,39772.1588657407,2008-11-20,03:48:46
39.900954,116.3837,0,276,39772.1589236111,2008-11-20,03:48:51
39.900994,116.38374,0,280,39772.1589814815,2008-11-20,03:48:56
39.901008,116.383799,0,284,39772.1590393518,2008-11-20,03:49:01
39.900971,116.384049,0,288,39772.1590972222,2008-11-20,03:49:06
39.900914,116.384148,0,292,39772.1591550926,2008-11-20,03:49:11
39.900648,116.384218,0,298,39772.159212963,2008-11-20,03:49:16
39.900456,116.384513,0,307,39772.1592708333,2008-11-20,03:49:21
39.900409,116.384655,0,315,39772.1593287037,2008-11-20,03:49:26
39.900301,116.384738,0,323,39772.1593865741,2008-11-20,03:49:31
39.90042,116.385294,0,331,39772.1594444444,2008-11-20,03:49:36
39.90039,116.3854,0,339,39772.1595023148,2008-11-20,03:49:41
39.900355,116.385409,0,347,39772.1595601852,2008-11-20,03:49:46
39.900311,116.385434,0,356,39772.1596180556,2008-11-20,03:49:51
39.900266,116.385453,0,367,39772.1596759259,2008-11-20,03:49:56
39.900266,116.385453,0,367,39772.1597106481,2008-11-20,03:49:59
39.900265,116.385461,0,376,39772.1597337963,2008-11-20,03:50:01
39.900261,116.385452,0,385,39772.1597916667,2008-11-20,03:50:06
39.900274,116.385454,0,387,39772.159849537,2008-11-20,03:50:11
39.90029,116.385463,0,387,39772.1599074074,2008-11-20,03:50:16
39.90029,116.385463,0,387,39772.1599421296,2008-11-20,03:50:19
39.900298,116.385459,0,384,39772.1599652778,2008-11-20,03:50:21
39.900313,116.385465,0,379,39772.1600231482,2008-11-20,03:50:26
39.900334,116.385437,0,375,39772.1600810185,2008-11-20,03:50:31
39.90037,116.385396,0,371,39772.1601388889,2008-11-20,03:50:36
39.90039,116.385354,0,370,39772.1601967593,2008-11-20,03:50:41
39.900417,116.385335,0,370,39772.1602546296,2008-11-20,03:50:46
39.900428,116.385318,0,375,39772.1603125,2008-11-20,03:50:51
39.900442,116.385333,0,382,39772.1603703704,2008-11-20,03:50:56
39.900459,116.385338,0,386,39772.1604282407,2008-11-20,03:51:01
39.900495,116.38529,0,389,39772.1604861111,2008-11-20,03:51:06
39.900491,116.385251,0,392,39772.1605439815,2008-11-20,03:51:11
39.900499,116.385205,0,393,39772.1606018519,2008-11-20,03:51:16
39.900521,116.385164,0,394,39772.1606597222,2008-11-20,03:51:21
39.900501,116.385181,0,395,39772.1607175926,2008-11-20,03:51:26
39.900433,116.385263,0,399,39772.160775463,2008-11-20,03:51:31
39.900331,116.385421,0,404,39772.1608333333,2008-11-20,03:51:36
39.900219,116.385592,0,409,39772.1608912037,2008-11-20,03:51:41
39.900092,116.385756,0,412,39772.1609490741,2008-11-20,03:51:46
39.899983,116.38589,0,415,39772.1610069444,2008-11-20,03:51:51
39.899935,116.385965,0,419,39772.1610648148,2008-11-20,03:51:56
39.899982,116.385934,0,425,39772.1611226852,2008-11-20,03:52:01
39.900027,116.385895,0,432,39772.1611805556,2008-11-20,03:52:06
39.900105,116.385847,0,442,39772.1612384259,2008-11-20,03:52:11
39.900172,116.38586,0,455,39772.1612962963,2008-11-20,03:52:16
39.900244,116.385857,0,470,39772.1613541667,2008-11-20,03:52:21
39.900306,116.385853,0,488,39772.161412037,2008-11-20,03:52:26
39.900374,116.385806,0,505,39772.1614699074,2008-11-20,03:52:31
39.900443,116.385676,0,520,39772.1615277778,2008-11-20,03:52:36
39.900503,116.385541,0,533,39772.1615856481,2008-11-20,03:52:41
39.900553,116.385432,0,539,39772.1616435185,2008-11-20,03:52:46
39.900568,116.385361,0,547,39772.1617013889,2008-11-20,03:52:51
39.900579,116.385296,0,551,39772.1617592593,2008-11-20,03:52:56
39.900558,116.385321,0,542,39772.161875,2008-11-20,03:53:06
39.900535,116.385371,0,540,39772.1619328704,2008-11-20,03:53:11
39.900485,116.385503,0,528,39772.1619907407,2008-11-20,03:53:16
39.900429,116.385609,0,522,39772.1620486111,2008-11-20,03:53:21
39.900358,116.385698,0,519,39772.1621064815,2008-11-20,03:53:26
39.900311,116.385767,0,518,39772.1621643519,2008-11-20,03:53:31
39.900233,116.385859,0,518,39772.1622222222,2008-11-20,03:53:36
39.900312,116.38567,0,519,39772.1622800926,2008-11-20,03:53:41
39.900309,116.385661,0,520,39772.162337963,2008-11-20,03:53:46
39.900307,116.385475,0,522,39772.1623958333,2008-11-20,03:53:51
39.900245,116.385369,0,525,39772.1624537037,2008-11-20,03:53:56
39.900266,116.385342,0,530,39772.1625115741,2008-11-20,03:54:01
39.900262,116.385326,0,536,39772.1625694444,2008-11-20,03:54:06
39.900225,116.385314,0,544,39772.1626273148,2008-11-20,03:54:11
39.90019,116.38534,0,551,39772.1626851852,2008-11-20,03:54:16
39.900122,116.385199,0,557,39772.1627430556,2008-11-20,03:54:21
39.900142,116.385018,0,562,39772.1628009259,2008-11-20,03:54:26
39.900222,116.384843,0,570,39772.1628587963,2008-11-20,03:54:31
39.900294,116.384741,0,583,39772.1629166667,2008-11-20,03:54:36
39.900295,116.384812,0,598,39772.162974537,2008-11-20,03:54:41
39.900302,116.384862,0,613,39772.1630324074,2008-11-20,03:54:46
39.900302,116.384862,0,613,39772.1630671296,2008-11-20,03:54:49
39.900296,116.384869,0,628,39772.1630902778,2008-11-20,03:54:51
39.900283,116.384896,0,641,39772.1631481481,2008-11-20,03:54:56
39.900295,116.38487,0,654,39772.1632060185,2008-11-20,03:55:01
39.900292,116.384835,0,668,39772.1632638889,2008-11-20,03:55:06
39.900268,116.384758,0,677,39772.1633217593,2008-11-20,03:55:11
39.900249,116.384635,0,682,39772.1633796296,2008-11-20,03:55:16
39.900257,116.384438,0,685,39772.1634375,2008-11-20,03:55:21
39.90024,116.38445,0,681,39772.1634953704,2008-11-20,03:55:26
39.900215,116.384431,0,680,39772.1635532407,2008-11-20,03:55:31
39.900196,116.384448,0,687,39772.1636111111,2008-11-20,03:55:36
39.900208,116.384412,0,697,39772.1636689815,2008-11-20,03:55:41
39.900192,116.384275,0,710,39772.1637268519,2008-11-20,03:55:46
39.900191,116.384009,0,714,39772.1637847222,2008-11-20,03:55:51
39.900236,116.38374,0,724,39772.1638425926,2008-11-20,03:55:56
39.900354,116.383413,0,723,39772.163900463,2008-11-20,03:56:01
39.900389,116.383202,0,724,39772.1639583333,2008-11-20,03:56:06
39.900336,116.383112,0,728,39772.1640162037,2008-11-20,03:56:11
39.900312,116.383092,0,739,39772.1640740741,2008-11-20,03:56:16
39.900313,116.383048,0,750,39772.1641319444,2008-11-20,03:56:21
39.900144,116.383535,0,768,39772.1641898148,2008-11-20,03:56:26
39.900077,116.38387,0,766,39772.1642476852,2008-11-20,03:56:31
39.900082,116.383991,0,764,39772.1643055556,2008-11-20,03:56:36
39.900054,116.383959,0,764,39772.1643634259,2008-11-20,03:56:41
39.900047,116.384008,0,757,39772.1644212963,2008-11-20,03:56:46
39.900064,116.384099,0,758,39772.1644791667,2008-11-20,03:56:51
39.900054,116.384068,0,770,39772.164537037,2008-11-20,03:56:56
39.900041,116.384076,0,779,39772.1645949074,2008-11-20,03:57:01
39.89997,116.384298,0,765,39772.1646527778,2008-11-20,03:57:06
39.899876,116.384443,0,759,39772.1647106481,2008-11-20,03:57:11
39.899789,116.384487,0,758,39772.1647685185,2008-11-20,03:57:16
39.899712,116.384517,0,754,39772.1648263889,2008-11-20,03:57:21
39.899652,116.384592,0,750,39772.1648842593,2008-11-20,03:57:26
39.899598,116.384666,0,749,39772.1649421296,2008-11-20,03:57:31
39.899546,116.384729,0,748,39772.165,2008-11-20,03:57:36
39.899488,116.384783,0,747,39772.1650578704,2008-11-20,03:57:41
39.899454,116.384869,0,748,39772.1651157407,2008-11-20,03:57:46
39.899419,116.384975,0,753,39772.1651736111,2008-11-20,03:57:51
39.899394,116.384979,0,760,39772.1652314815,2008-11-20,03:57:56
39.899304,116.385017,0,771,39772.1652893518,2008-11-20,03:58:01
39.899245,116.384993,0,784,39772.1653472222,2008-11-20,03:58:06
39.899365,116.384799,0,779,39772.1654050926,2008-11-20,03:58:11
39.899455,116.384644,0,765,39772.165462963,2008-11-20,03:58:16
39.899412,116.384621,0,773,39772.1655208333,2008-11-20,03:58:21
39.899377,116.384563,0,777,39772.1655787037,2008-11-20,03:58:26
39.899389,116.384444,0,785,39772.1656365741,2008-11-20,03:58:31
39.899346,116.384343,0,792,39772.1656944444,2008-11-20,03:58:36
39.899373,116.384229,0,803,39772.1657523148,2008-11-20,03:58:41
39.899415,116.384138,0,814,39772.1658101852,2008-11-20,03:58:46
39.899434,116.384088,0,821,39772.1658680556,2008-11-20,03:58:51
39.899451,116.384045,0,827,39772.1659259259,2008-11-20,03:58:56
39.899484,116.383965,0,833,39772.1659837963,2008-11-20,03:59:01
39.89952,116.38392,0,839,39772.1660416667,2008-11-20,03:59:06
39.899589,116.383954,0,837,39772.166099537,2008-11-20,03:59:11
39.899596,116.384033,0,839,39772.1661574074,2008-11-20,03:59:16
39.899527,116.384191,0,845,39772.1662152778,2008-11-20,03:59:21
39.899454,116.384367,0,852,39772.1662731481,2008-11-20,03:59:26
39.899481,116.384597,0,845,39772.1663310185,2008-11-20,03:59:31
39.899591,116.384772,0,829,39772.1663888889,2008-11-20,03:59:36
39.899767,116.384937,0,807,39772.1664467593,2008-11-20,03:59:41
39.89991,116.385129,0,792,39772.1665046296,2008-11-20,03:59:46
39.899997,116.385406,0,787,39772.1665625,2008-11-20,03:59:51
39.900042,116.385675,0,789,39772.1666203704,2008-11-20,03:59:56
39.900093,116.385892,0,778,39772.1666782407,2008-11-20,04:00:01
39.90018,116.386116,0,776,39772.1667361111,2008-11-20,04:00:06
39.900256,116.386311,0,766,39772.1667939815,2008-11-20,04:00:11
39.900327,116.386472,0,761,39772.1668518518,2008-11-20,04:00:16
39.90038,116.386585,0,765,39772.1669097222,2008-11-20,04:00:21
39.900345,116.386649,0,770,39772.1669675926,2008-11-20,04:00:26
39.90033,116.386683,0,779,39772.167025463,2008-11-20,04:00:31
39.900318,116.386714,0,795,39772.1670833333,2008-11-20,04:00:36
39.900332,116.386723,0,811,39772.1671412037,2008-11-20,04:00:41
39.900363,116.386631,0,814,39772.1671990741,2008-11-20,04:00:46
39.900443,116.386503,0,807,39772.1672569444,2008-11-20,04:00:51
39.900406,116.38625,0,798,39772.1673148148,2008-11-20,04:00:56
39.900143,116.385351,0,784,39772.1673726852,2008-11-20,04:01:01
39.899943,116.385164,0,778,39772.1674305556,2008-11-20,04:01:06
39.899804,116.385095,0,780,39772.1674884259,2008-11-20,04:01:11
39.89959,116.385052,0,781,39772.1675462963,2008-11-20,04:01:16
39.899504,116.384818,0,790,39772.1676041667,2008-11-20,04:01:21
39.899524,116.384392,0,803,39772.167662037,2008-11-20,04:01:26
39.899404,116.384627,0,795,39772.1677199074,2008-11-20,04:01:31
39.899247,116.385235,0,794,39772.1677777778,2008-11-20,04:01:36
39.899097,116.385913,0,794,39772.1678356482,2008-11-20,04:01:41
39.899355,116.385604,0,784,39772.1678935185,2008-11-20,04:01:46
39.899743,116.384952,0,767,39772.1679513889,2008-11-20,04:01:51
39.899881,116.385254,0,755,39772.1680092593,2008-11-20,04:01:56
39.899986,116.385457,0,750,39772.1680671296,2008-11-20,04:02:01
39.900096,116.385698,0,748,39772.168125,2008-11-20,04:02:06
39.900256,116.386139,0,738,39772.1681828704,2008-11-20,04:02:11
39.900307,116.386292,0,729,39772.1682407407,2008-11-20,04:02:16
39.900256,116.386117,0,719,39772.1682986111,2008-11-20,04:02:21
39.900159,116.385829,0,710,39772.1683564815,2008-11-20,04:02:26
39.900131,116.385833,0,720,39772.1684143519,2008-11-20,04:02:31
39.90012,116.385836,0,726,39772.1684722222,2008-11-20,04:02:36
39.900084,116.385868,0,729,39772.1685300926,2008-11-20,04:02:41
39.900013,116.385971,0,724,39772.168587963,2008-11-20,04:02:46
39.899956,116.386031,0,723,39772.1686458333,2008-11-20,04:02:51
39.899922,116.386063,0,723,39772.1687037037,2008-11-20,04:02:56
39.899863,116.386023,0,722,39772.1687615741,2008-11-20,04:03:01
39.899811,116.385945,0,718,39772.1688194444,2008-11-20,04:03:06
39.899719,116.385776,0,712,39772.1688773148,2008-11-20,04:03:11
39.899647,116.385732,0,710,39772.1689351852,2008-11-20,04:03:16
39.899582,116.385712,0,713,39772.1689930556,2008-11-20,04:03:21
39.899735,116.385383,0,691,39772.1690509259,2008-11-20,04:03:26
39.899804,116.385087,0,666,39772.1691087963,2008-11-20,04:03:31
39.899835,116.384899,0,638,39772.1691666667,2008-11-20,04:03:36
39.899878,116.384837,0,612,39772.169224537,2008-11-20,04:03:41
39.899912,116.384806,0,590,39772.1692824074,2008-11-20,04:03:46
39.899933,116.384761,0,574,39772.1693402778,2008-11-20,04:03:51
39.899961,116.384735,0,558,39772.1693981481,2008-11-20,04:03:56
39.899968,116.384723,0,555,39772.1694560185,2008-11-20,04:04:01
39.899974,116.384765,0,538,39772.1695138889,2008-11-20,04:04:06
39.899982,116.384789,0,526,39772.1695717593,2008-11-20,04:04:11
39.899992,116.384818,0,514,39772.1696296296,2008-11-20,04:04:16
39.9,116.384856,0,504,39772.1696875,2008-11-20,04:04:21
39.900006,116.384845,0,497,39772.1697453704,2008-11-20,04:04:26
39.900006,116.384851,0,489,39772.1698032407,2008-11-20,04:04:31
39.900003,116.384852,0,477,39772.1698611111,2008-11-20,04:04:36
39.900003,116.384852,0,477,39772.1698958333,2008-11-20,04:04:39
39.900001,116.38486,0,468,39772.1699189815,2008-11-20,04:04:41
39.900035,116.384882,0,460,39772.1699768519,2008-11-20,04:04:46
39.900042,116.384945,0,455,39772.1700347222,2008-11-20,04:04:51
39.900031,116.385003,0,454,39772.1700925926,2008-11-20,04:04:56
39.900029,116.385087,0,454,39772.170150463,2008-11-20,04:05:01
39.9,116.385157,0,453,39772.1702083333,2008-11-20,04:05:06
39.89997,116.385196,0,452,39772.1702662037,2008-11-20,04:05:11
39.899932,116.385212,0,452,39772.1703240741,2008-11-20,04:05:16
39.899896,116.385245,0,454,39772.1703819444,2008-11-20,04:05:21
39.899891,116.385311,0,457,39772.1704398148,2008-11-20,04:05:26
39.899892,116.385366,0,460,39772.1704976852,2008-11-20,04:05:31
39.899892,116.385366,0,460,39772.1705324074,2008-11-20,04:05:34
39.899885,116.385374,0,463,39772.1705555556,2008-11-20,04:05:36
39.899871,116.385383,0,464,39772.1706134259,2008-11-20,04:05:41
39.899845,116.385375,0,463,39772.1706712963,2008-11-20,04:05:46
39.899794,116.385384,0,462,39772.1707291667,2008-11-20,04:05:51
39.899804,116.385294,0,461,39772.170787037,2008-11-20,04:05:56
39.899852,116.385137,0,458,39772.1708449074,2008-11-20,04:06:01
39.899892,116.385055,0,452,39772.1709027778,2008-11-20,04:06:06
39.899947,116.384968,0,448,39772.1709606481,2008-11-20,04:06:11
39.899977,116.384915,0,441,39772.1710185185,2008-11-20,04:06:16
39.900037,116.384879,0,429,39772.1710763889,2008-11-20,04:06:21
39.900099,116.384841,0,415,39772.1711342593,2008-11-20,04:06:26
39.900126,116.384864,0,402,39772.1711921296,2008-11-20,04:06:31
39.900112,116.384904,0,389,39772.17125,2008-11-20,04:06:36
39.900091,116.384893,0,376,39772.1713078704,2008-11-20,04:06:41
39.900088,116.384854,0,366,39772.1713657407,2008-11-20,04:06:46
39.900119,116.384833,0,361,39772.1714236111,2008-11-20,04:06:51
39.900135,116.384847,0,357,39772.1714814815,2008-11-20,04:06:56
39.900148,116.384891,0,354,39772.1715393519,2008-11-20,04:07:01
39.900147,116.384982,0,351,39772.1715972222,2008-11-20,04:07:06
39.900138,116.385047,0,348,39772.1716550926,2008-11-20,04:07:11
39.900123,116.385082,0,350,39772.171712963,2008-11-20,04:07:16
39.900129,116.385061,0,360,39772.1717708333,2008-11-20,04:07:21
39.900072,116.385149,0,366,39772.1718287037,2008-11-20,04:07:26
39.900006,116.385244,0,374,39772.1718865741,2008-11-20,04:07:31
39.899935,116.385339,0,383,39772.1719444444,2008-11-20,04:07:36
39.899899,116.385391,0,390,39772.1720023148,2008-11-20,04:07:41
39.899883,116.385393,0,399,39772.1720601852,2008-11-20,04:07:46
39.899883,116.385393,0,399,39772.1720949074,2008-11-20,04:07:49
39.899882,116.385393,0,410,39772.1721180556,2008-11-20,04:07:51
39.899888,116.385341,0,422,39772.1721759259,2008-11-20,04:07:56
39.899966,116.385204,0,435,39772.1722337963,2008-11-20,04:08:01
39.900049,116.385073,0,448,39772.1722916667,2008-11-20,04:08:06
39.900074,116.385029,0,459,39772.172349537,2008-11-20,04:08:11
39.900087,116.385007,0,466,39772.1724074074,2008-11-20,04:08:16
39.900106,116.384932,0,472,39772.1724652778,2008-11-20,04:08:21
39.900117,116.38484,0,480,39772.1725231481,2008-11-20,04:08:26
39.900094,116.384833,0,488,39772.1725810185,2008-11-20,04:08:31
39.90007,116.384877,0,491,39772.1726388889,2008-11-20,04:08:36
39.900095,116.384865,0,495,39772.1726967593,2008-11-20,04:08:41
39.900053,116.384967,0,500,39772.1727546296,2008-11-20,04:08:46
39.900073,116.384978,0,502,39772.1728125,2008-11-20,04:08:51
39.900147,116.384989,0,498,39772.1728703704,2008-11-20,04:08:56
39.900203,116.384966,0,499,39772.1729282407,2008-11-20,04:09:01
39.900248,116.384892,0,506,39772.1729861111,2008-11-20,04:09:06
39.900275,116.384809,0,513,39772.1730439815,2008-11-20,04:09:11
39.900342,116.384629,0,526,39772.1731597222,2008-11-20,04:09:21
39.900258,116.384824,0,522,39772.1732175926,2008-11-20,04:09:26
39.900233,116.384999,0,507,39772.173275463,2008-11-20,04:09:31
39.900251,116.385026,0,490,39772.1733333333,2008-11-20,04:09:36
39.900232,116.385012,0,483,39772.1733912037,2008-11-20,04:09:41
39.900239,116.385035,0,473,39772.1734490741,2008-11-20,04:09:46
39.900262,116.38514,0,454,39772.1735069444,2008-11-20,04:09:51
39.900262,116.38514,0,454,39772.1735416667,2008-11-20,04:09:54
39.900255,116.385137,0,447,39772.1735648148,2008-11-20,04:09:56
39.900265,116.385147,0,445,39772.1736226852,2008-11-20,04:10:01
39.900254,116.385153,0,442,39772.1736805556,2008-11-20,04:10:06
39.900246,116.385126,0,441,39772.1737384259,2008-11-20,04:10:11
39.900256,116.385117,0,441,39772.1737962963,2008-11-20,04:10:16
39.900246,116.385116,0,441,39772.1738541667,2008-11-20,04:10:21
39.900251,116.385123,0,442,39772.173912037,2008-11-20,04:10:26
39.900251,116.385123,0,442,39772.1739467593,2008-11-20,04:10:29
39.900256,116.385131,0,442,39772.1739699074,2008-11-20,04:10:31
39.900314,116.385141,0,441,39772.1740277778,2008-11-20,04:10:36
39.900455,116.385034,0,438,39772.1740856481,2008-11-20,04:10:41
39.900546,116.385048,0,435,39772.1741435185,2008-11-20,04:10:46
39.900556,116.38503,0,430,39772.1742013889,2008-11-20,04:10:51
39.900632,116.385095,0,416,39772.1742592593,2008-11-20,04:10:56
39.900657,116.385132,0,397,39772.1743171296,2008-11-20,04:11:01
39.900721,116.385189,0,377,39772.174375,2008-11-20,04:11:06
39.900795,116.385294,0,348,39772.1744328704,2008-11-20,04:11:11
39.900862,116.385307,0,329,39772.1744907407,2008-11-20,04:11:16
39.900959,116.385327,0,303,39772.1745486111,2008-11-20,04:11:21
39.900978,116.385306,0,279,39772.1746064815,2008-11-20,04:11:26
39.901002,116.385303,0,261,39772.1746643518,2008-11-20,04:11:31
39.901048,116.385302,0,257,39772.1747222222,2008-11-20,04:11:36
39.901101,116.385297,0,252,39772.1747800926,2008-11-20,04:11:41
39.90116,116.385293,0,246,39772.174837963,2008-11-20,04:11:46
39.901216,116.385293,0,240,39772.1748958333,2008-11-20,04:11:51
39.901267,116.385308,0,234,39772.1749537037,2008-11-20,04:11:56
39.901331,116.385312,0,227,39772.1750115741,2008-11-20,04:12:01
39.901372,116.38529,0,220,39772.1750694444,2008-11-20,04:12:06
39.901414,116.385294,0,213,39772.1751273148,2008-11-20,04:12:11
39.901454,116.385281,0,207,39772.1751851852,2008-11-20,04:12:16
39.901454,116.385281,0,207,39772.1752199074,2008-11-20,04:12:19
39.90146,116.385289,0,199,39772.1752430556,2008-11-20,04:12:21
39.901625,116.385489,0,193,39772.1753009259,2008-11-20,04:12:26
39.90167,116.385499,0,185,39772.1753587963,2008-11-20,04:12:31
39.901724,116.385529,0,179,39772.1754166667,2008-11-20,04:12:36
39.901766,116.385548,0,174,39772.175474537,2008-11-20,04:12:41
39.901825,116.385579,0,170,39772.1755324074,2008-11-20,04:12:46
39.901865,116.38559,0,165,39772.1755902778,2008-11-20,04:12:51
39.901922,116.385557,0,160,39772.1756481482,2008-11-20,04:12:56
39.902009,116.385547,0,154,39772.1757060185,2008-11-20,04:13:01
39.902075,116.385516,0,150,39772.1757638889,2008-11-20,04:13:06
39.902133,116.385437,0,143,39772.1758217593,2008-11-20,04:13:11
39.902161,116.385339,0,144,39772.1758796296,2008-11-20,04:13:16
39.902214,116.385333,0,135,39772.1759375,2008-11-20,04:13:21
39.902273,116.385328,0,116,39772.1759953704,2008-11-20,04:13:26
39.90229,116.38522,0,109,39772.1760532407,2008-11-20,04:13:31
39.9023,116.384971,0,90,39772.1761111111,2008-11-20,04:13:36
39.902329,116.384902,0,83,39772.1761689815,2008-11-20,04:13:41
39.902397,116.384959,0,79,39772.1762268519,2008-11-20,04:13:46
39.902493,116.384918,0,67,39772.1762847222,2008-11-20,04:13:51
39.902506,116.384846,0,63,39772.1763425926,2008-11-20,04:13:56
39.902497,116.384789,0,59,39772.176400463,2008-11-20,04:14:01
39.902459,116.384728,0,58,39772.1764583333,2008-11-20,04:14:06
39.902457,116.384653,0,54,39772.1765162037,2008-11-20,04:14:11
39.902457,116.384549,0,61,39772.1765740741,2008-11-20,04:14:16
39.902446,116.384466,0,59,39772.1766319444,2008-11-20,04:14:21
39.902467,116.384382,0,54,39772.1766898148,2008-11-20,04:14:26
39.902416,116.384286,0,55,39772.1767476852,2008-11-20,04:14:31
39.902397,116.384239,0,53,39772.1768055556,2008-11-20,04:14:36
39.90237,116.384176,0,53,39772.1768634259,2008-11-20,04:14:41
39.902352,116.384115,0,53,39772.1769212963,2008-11-20,04:14:46
39.902342,116.384026,0,56,39772.1769791667,2008-11-20,04:14:51
39.902323,116.383926,0,59,39772.177037037,2008-11-20,04:14:56
39.902298,116.38386,0,59,39772.1770949074,2008-11-20,04:15:01
39.902302,116.383797,0,59,39772.1771527778,2008-11-20,04:15:06
39.902263,116.383676,0,59,39772.1772106481,2008-11-20,04:15:11
39.902271,116.383601,0,63,39772.1772685185,2008-11-20,04:15:16
39.902265,116.383523,0,68,39772.1773263889,2008-11-20,04:15:21
39.902247,116.383438,0,75,39772.1773842593,2008-11-20,04:15:26
39.902254,116.383355,0,73,39772.1774421296,2008-11-20,04:15:31
39.90225,116.383285,0,76,39772.1775,2008-11-20,04:15:36
39.90229,116.383207,0,72,39772.1775578704,2008-11-20,04:15:41
39.902333,116.383125,0,74,39772.1776157407,2008-11-20,04:15:46
39.902348,116.38304,0,80,39772.1776736111,2008-11-20,04:15:51
39.902338,116.382987,0,75,39772.1777314815,2008-11-20,04:15:56
39.90232,116.382905,0,77,39772.1777893519,2008-11-20,04:16:01
39.902304,116.38282,0,77,39772.1778472222,2008-11-20,04:16:06
39.902306,116.382754,0,79,39772.1779050926,2008-11-20,04:16:11
39.902341,116.38269,0,84,39772.177962963,2008-11-20,04:16:16
39.902361,116.382648,0,83,39772.1780208333,2008-11-20,04:16:21
39.902355,116.382548,0,87,39772.1780787037,2008-11-20,04:16:26
39.902373,116.382466,0,88,39772.1781365741,2008-11-20,04:16:31
39.902389,116.382371,0,88,39772.1781944444,2008-11-20,04:16:36
39.902433,116.382326,0,85,39772.1782523148,2008-11-20,04:16:41
39.902439,116.382235,0,84,39772.1783101852,2008-11-20,04:16:46
39.902476,116.38218,0,83,39772.1783680556,2008-11-20,04:16:51
39.902531,116.382158,0,83,39772.1784259259,2008-11-20,04:16:56
39.902578,116.382147,0,89,39772.1784837963,2008-11-20,04:17:01
39.902627,116.382111,0,88,39772.1785416667,2008-11-20,04:17:06
39.902681,116.382078,0,85,39772.178599537,2008-11-20,04:17:11
39.902743,116.382076,0,87,39772.1786574074,2008-11-20,04:17:16
39.902821,116.382053,0,82,39772.1787152778,2008-11-20,04:17:21
39.902874,116.382025,0,81,39772.1787731481,2008-11-20,04:17:26
39.902929,116.382027,0,77,39772.1788310185,2008-11-20,04:17:31
39.902987,116.382012,0,86,39772.1788888889,2008-11-20,04:17:36
39.903056,116.381999,0,91,39772.1789467593,2008-11-20,04:17:41
39.903107,116.382002,0,95,39772.1790046296,2008-11-20,04:17:46
39.903175,116.381999,0,94,39772.1790625,2008-11-20,04:17:51
39.903262,116.382012,0,108,39772.1791203704,2008-11-20,04:17:56
39.903334,116.381997,0,91,39772.1791782407,2008-11-20,04:18:01
39.903385,116.382004,0,92,39772.1792361111,2008-11-20,04:18:06
39.903453,116.382033,0,88,39772.1792939815,2008-11-20,04:18:11
39.903514,116.382072,0,88,39772.1793518519,2008-11-20,04:18:16
39.903553,116.38211,0,87,39772.1794097222,2008-11-20,04:18:21
39.903612,116.382146,0,86,39772.1794675926,2008-11-20,04:18:26
39.903669,116.382204,0,87,39772.179525463,2008-11-20,04:18:31
39.903775,116.382217,0,94,39772.1795833333,2008-11-20,04:18:36
39.903866,116.382184,0,97,39772.1796412037,2008-11-20,04:18:41
39.903934,116.382198,0,98,39772.1796990741,2008-11-20,04:18:46
39.903975,116.382263,0,97,39772.1797569444,2008-11-20,04:18:51
39.904027,116.382306,0,98,39772.1798148148,2008-11-20,04:18:56
39.904099,116.382316,0,101,39772.1798726852,2008-11-20,04:19:01
39.904144,116.382398,0,108,39772.1799305556,2008-11-20,04:19:06
39.904169,116.382432,0,120,39772.1799884259,2008-11-20,04:19:11
39.904297,116.382523,0,138,39772.1800462963,2008-11-20,04:19:16
39.904371,116.382587,0,146,39772.1801041667,2008-11-20,04:19:21
39.904439,116.382495,0,137,39772.180162037,2008-11-20,04:19:26
39.904485,116.382415,0,128,39772.1802199074,2008-11-20,04:19:31
39.904522,116.382373,0,124,39772.1802777778,2008-11-20,04:19:36
39.904579,116.382372,0,115,39772.1803356481,2008-11-20,04:19:41
39.904605,116.382364,0,109,39772.1803935185,2008-11-20,04:19:46
39.904638,116.382387,0,108,39772.1804513889,2008-11-20,04:19:51
39.904668,116.382436,0,109,39772.1805092593,2008-11-20,04:19:56
39.904712,116.382473,0,108,39772.1805671296,2008-11-20,04:20:01
39.904716,116.382539,0,107,39772.180625,2008-11-20,04:20:06
39.904763,116.382589,0,109,39772.1806828704,2008-11-20,04:20:11
39.904803,116.382663,0,108,39772.1807407407,2008-11-20,04:20:16
39.904802,116.382789,0,107,39772.1807986111,2008-11-20,04:20:21
39.904821,116.382891,0,108,39772.1808564815,2008-11-20,04:20:26
39.904827,116.382997,0,105,39772.1809143518,2008-11-20,04:20:31
39.904835,116.383081,0,109,39772.1809722222,2008-11-20,04:20:36
39.90483,116.383204,0,106,39772.1810300926,2008-11-20,04:20:41
39.904782,116.383293,0,107,39772.181087963,2008-11-20,04:20:46
39.904773,116.383365,0,108,39772.1811458333,2008-11-20,04:20:51
39.904772,116.383407,0,111,39772.1812037037,2008-11-20,04:20:56
39.904807,116.383457,0,109,39772.1812615741,2008-11-20,04:21:01
39.904827,116.383517,0,108,39772.1813194444,2008-11-20,04:21:06
39.904834,116.383584,0,107,39772.1813773148,2008-11-20,04:21:11
39.904839,116.383673,0,107,39772.1814351852,2008-11-20,04:21:16
39.904828,116.383775,0,108,39772.1814930556,2008-11-20,04:21:21
39.904827,116.383874,0,107,39772.1815509259,2008-11-20,04:21:26
39.904816,116.383954,0,106,39772.1816087963,2008-11-20,04:21:31
39.904816,116.384068,0,103,39772.1816666667,2008-11-20,04:21:36
39.904818,116.384155,0,100,39772.181724537,2008-11-20,04:21:41
39.904811,116.384218,0,97,39772.1817824074,2008-11-20,04:21:46
39.904794,116.384303,0,94,39772.1818402778,2008-11-20,04:21:51
39.904776,116.384383,0,89,39772.1818981481,2008-11-20,04:21:56
39.90477,116.384481,0,88,39772.1819560185,2008-11-20,04:22:01
39.904802,116.384565,0,83,39772.1820138889,2008-11-20,04:22:06
39.904814,116.384644,0,78,39772.1820717593,2008-11-20,04:22:11
39.904789,116.384714,0,74,39772.1821296296,2008-11-20,04:22:16
39.904775,116.384824,0,66,39772.1821875,2008-11-20,04:22:21
39.904738,116.384904,0,61,39772.1822453704,2008-11-20,04:22:26
39.904647,116.3849,0,63,39772.1823032407,2008-11-20,04:22:31
39.904541,116.38491,0,64,39772.1823611111,2008-11-20,04:22:36
39.904458,116.384905,0,66,39772.1824189815,2008-11-20,04:22:41
39.904398,116.384877,0,63,39772.1824768518,2008-11-20,04:22:46
39.904341,116.384858,0,61,39772.1825347222,2008-11-20,04:22:51
39.904251,116.384908,0,62,39772.1825925926,2008-11-20,04:22:56
39.904194,116.384912,0,64,39772.182650463,2008-11-20,04:23:01
39.904138,116.384948,0,63,39772.1827083333,2008-11-20,04:23:06
39.904059,116.384952,0,65,39772.1827662037,2008-11-20,04:23:11
39.903988,116.384971,0,66,39772.1828240741,2008-11-20,04:23:16
39.903907,116.384945,0,65,39772.1828819444,2008-11-20,04:23:21
39.903842,116.384978,0,65,39772.1829398148,2008-11-20,04:23:26
39.903783,116.384958,0,63,39772.1829976852,2008-11-20,04:23:31
39.90372,116.384961,0,61,39772.1830555556,2008-11-20,04:23:36
39.903645,116.384967,0,63,39772.1831134259,2008-11-20,04:23:41
39.903592,116.384994,0,63,39772.1831712963,2008-11-20,04:23:46
39.903542,116.385011,0,63,39772.1832291667,2008-11-20,04:23:51
39.903507,116.385051,0,63,39772.183287037,2008-11-20,04:23:56
39.903486,116.385125,0,62,39772.1833449074,2008-11-20,04:24:01
39.903426,116.385206,0,62,39772.1834027778,2008-11-20,04:24:06
39.903385,116.385275,0,65,39772.1834606482,2008-11-20,04:24:11
39.903305,116.38532,0,66,39772.1835185185,2008-11-20,04:24:16
39.903246,116.385384,0,66,39772.1835763889,2008-11-20,04:24:21
39.903155,116.385395,0,67,39772.1836342593,2008-11-20,04:24:26
39.903092,116.385385,0,69,39772.1836921296,2008-11-20,04:24:31
39.903038,116.385397,0,68,39772.18375,2008-11-20,04:24:36
39.902976,116.385422,0,68,39772.1838078704,2008-11-20,04:24:41
39.902892,116.385426,0,72,39772.1838657407,2008-11-20,04:24:46
39.902846,116.385434,0,74,39772.1839236111,2008-11-20,04:24:51
39.902763,116.385465,0,85,39772.1839814815,2008-11-20,04:24:56
39.902699,116.385436,0,86,39772.1840393519,2008-11-20,04:25:01
39.902624,116.385439,0,86,39772.1840972222,2008-11-20,04:25:06
39.902547,116.385428,0,88,39772.1841550926,2008-11-20,04:25:11
39.902447,116.385401,0,94,39772.184212963,2008-11-20,04:25:16
39.902338,116.385404,0,107,39772.1842708333,2008-11-20,04:25:21
39.902277,116.385421,0,113,39772.1843287037,2008-11-20,04:25:26
39.902239,116.385449,0,115,39772.1843865741,2008-11-20,04:25:31
39.902194,116.385431,0,113,39772.1844444444,2008-11-20,04:25:36
39.902128,116.385426,0,115,39772.1845023148,2008-11-20,04:25:41
39.902094,116.385418,0,120,39772.1845601852,2008-11-20,04:25:46
39.902026,116.385391,0,122,39772.1846180556,2008-11-20,04:25:51
39.902005,116.385351,0,123,39772.1846759259,2008-11-20,04:25:56
39.901945,116.38534,0,119,39772.1847337963,2008-11-20,04:26:01
39.901879,116.38534,0,119,39772.1847916667,2008-11-20,04:26:06
39.901834,116.385311,0,122,39772.184849537,2008-11-20,04:26:11
39.901752,116.385283,0,123,39772.1849074074,2008-11-20,04:26:16
39.90166,116.385249,0,122,39772.1849652778,2008-11-20,04:26:21
39.901569,116.385252,0,128,39772.1850231481,2008-11-20,04:26:26
39.901446,116.385281,0,137,39772.1850810185,2008-11-20,04:26:31
39.901338,116.385349,0,147,39772.1851388889,2008-11-20,04:26:36
39.90127,116.385371,0,149,39772.1851967593,2008-11-20,04:26:41
39.901229,116.38535,0,151,39772.1852546296,2008-11-20,04:26:46
39.901142,116.385395,0,160,39772.1853125,2008-11-20,04:26:51
39.90105,116.385438,0,169,39772.1853703704,2008-11-20,04:26:56
39.90098,116.385449,0,185,39772.1854282407,2008-11-20,04:27:01
39.900953,116.38539,0,198,39772.1854861111,2008-11-20,04:27:06
39.900905,116.38542,0,213,39772.1855439815,2008-11-20,04:27:11
39.900919,116.385424,0,214,39772.1856018519,2008-11-20,04:27:16
39.900919,116.385424,0,214,39772.1856365741,2008-11-20,04:27:19
39.900922,116.385423,0,216,39772.1856597222,2008-11-20,04:27:21
39.900938,116.385426,0,217,39772.1857175926,2008-11-20,04:27:26
39.900963,116.385405,0,218,39772.185775463,2008-11-20,04:27:31
39.90096,116.385377,0,219,39772.1858333333,2008-11-20,04:27:36
39.900872,116.385391,0,210,39772.1858912037,2008-11-20,04:27:41
39.900785,116.385387,0,198,39772.1859490741,2008-11-20,04:27:46
39.900709,116.385359,0,189,39772.1860069444,2008-11-20,04:27:51
39.900645,116.385358,0,179,39772.1860648148,2008-11-20,04:27:56
39.900605,116.385362,0,175,39772.1861226852,2008-11-20,04:28:01
39.900543,116.385373,0,174,39772.1861805556,2008-11-20,04:28:06
39.900485,116.38538,0,168,39772.1862384259,2008-11-20,04:28:11
39.900406,116.385375,0,165,39772.1862962963,2008-11-20,04:28:16
39.900372,116.38539,0,157,39772.1863541667,2008-11-20,04:28:21
39.900379,116.385403,0,156,39772.186412037,2008-11-20,04:28:26
39.900358,116.38546,0,155,39772.1864699074,2008-11-20,04:28:31
39.900352,116.385507,0,156,39772.1865277778,2008-11-20,04:28:36
39.90037,116.385577,0,158,39772.1865856481,2008-11-20,04:28:41
39.900381,116.385644,0,162,39772.1866435185,2008-11-20,04:28:46
39.900398,116.385686,0,162,39772.1867013889,2008-11-20,04:28:51
39.900391,116.38579,0,160,39772.1867592593,2008-11-20,04:28:56
39.900425,116.385979,0,155,39772.1868171296,2008-11-20,04:29:01
39.900433,116.386071,0,148,39772.186875,2008-11-20,04:29:06
39.900487,116.386196,0,142,39772.1869328704,2008-11-20,04:29:11
39.900548,116.386333,0,136,39772.1869907407,2008-11-20,04:29:16
39.900511,116.386426,0,132,39772.1870486111,2008-11-20,04:29:21
39.900488,116.386507,0,123,39772.1871064815,2008-11-20,04:29:26
39.900493,116.386569,0,118,39772.1871643519,2008-11-20,04:29:31
39.900515,116.386646,0,117,39772.1872222222,2008-11-20,04:29:36
39.900522,116.386738,0,115,39772.1872800926,2008-11-20,04:29:41
39.900521,116.38675,0,111,39772.187337963,2008-11-20,04:29:46
39.900521,116.38675,0,111,39772.1873726852,2008-11-20,04:29:49
39.900523,116.386751,0,111,39772.1873958333,2008-11-20,04:29:51
39.900557,116.386749,0,110,39772.1874537037,2008-11-20,04:29:56
