# Supplementary material for: A location privacy protection method based on blockchain and threshold cryptography
Source: PLoS One. 2025 Jun 4;20(6):e0324551. doi: 10.1371/journal.pone.0324551 (PMC12136415; doi:10.1371/journal.pone.0324551)
Supplement: S1 File — (ZIP) [file pone.0324551.s001.zip › Data/002/Trajectory/20081120105208.plt]

Geolife trajectory
WGS 84
Altitude is in Feet
Reserved 3
0,2,255,My Track,0,0,2,8421376
0
39.899177,116.386646,0,107,39772.4528703704,2008-11-20,10:52:08
39.899177,116.386646,0,107,39772.4529050926,2008-11-20,10:52:11
39.899183,116.386654,0,108,39772.4529282407,2008-11-20,10:52:13
39.8992,116.386604,0,110,39772.4529861111,2008-11-20,10:52:18
39.899244,116.386529,0,109,39772.4530439815,2008-11-20,10:52:23
39.899245,116.38644,0,110,39772.4531018519,2008-11-20,10:52:28
39.899242,116.386354,0,108,39772.4531597222,2008-11-20,10:52:33
39.899234,116.38627,0,106,39772.4532175926,2008-11-20,10:52:38
39.89925,116.386204,0,102,39772.453275463,2008-11-20,10:52:43
39.899245,116.386132,0,98,39772.4533333333,2008-11-20,10:52:48
39.899203,116.386095,0,97,39772.4533912037,2008-11-20,10:52:53
39.89915,116.386026,0,95,39772.4534490741,2008-11-20,10:52:58
39.899142,116.385931,0,95,39772.4535069444,2008-11-20,10:53:03
39.899136,116.38583,0,93,39772.4535648148,2008-11-20,10:53:08
39.899073,116.385781,0,93,39772.4536226852,2008-11-20,10:53:13
39.899048,116.385784,0,94,39772.4536805556,2008-11-20,10:53:18
39.898978,116.385792,0,92,39772.4537384259,2008-11-20,10:53:23
39.898876,116.385807,0,90,39772.4537962963,2008-11-20,10:53:28
39.898782,116.38579,0,89,39772.4538541667,2008-11-20,10:53:33
39.898752,116.385764,0,88,39772.453912037,2008-11-20,10:53:38
39.89857,116.385617,0,89,39772.4539699074,2008-11-20,10:53:43
39.89851,116.385582,0,89,39772.4540277778,2008-11-20,10:53:48
39.898497,116.385593,0,89,39772.4540856481,2008-11-20,10:53:53
39.898429,116.385623,0,90,39772.4541435185,2008-11-20,10:53:58
39.89833,116.385689,0,93,39772.4542013889,2008-11-20,10:54:03
39.898293,116.385701,0,96,39772.4542592593,2008-11-20,10:54:08
39.898252,116.385712,0,98,39772.4543171296,2008-11-20,10:54:13
39.898249,116.38573,0,99,39772.454375,2008-11-20,10:54:18
39.898254,116.385742,0,99,39772.4544328704,2008-11-20,10:54:23
39.898253,116.385741,0,99,39772.4544907407,2008-11-20,10:54:28
39.898253,116.385741,0,99,39772.454525463,2008-11-20,10:54:31
39.898247,116.385733,0,99,39772.4545486111,2008-11-20,10:54:33
39.898253,116.38575,0,100,39772.4546064815,2008-11-20,10:54:38
39.898257,116.385788,0,101,39772.4546643518,2008-11-20,10:54:43
39.898242,116.38568,0,103,39772.4547222222,2008-11-20,10:54:48
39.898252,116.385593,0,107,39772.4547800926,2008-11-20,10:54:53
39.898286,116.385487,0,111,39772.454837963,2008-11-20,10:54:58
39.898328,116.385377,0,116,39772.4548958333,2008-11-20,10:55:03
39.898387,116.385275,0,120,39772.4549537037,2008-11-20,10:55:08
39.898443,116.38519,0,123,39772.4550115741,2008-11-20,10:55:13
39.898471,116.385119,0,129,39772.4550694444,2008-11-20,10:55:18
39.898474,116.385017,0,129,39772.4551273148,2008-11-20,10:55:23
39.898485,116.384937,0,131,39772.4551851852,2008-11-20,10:55:28
39.898527,116.38483,0,133,39772.4552430556,2008-11-20,10:55:33
39.898517,116.384736,0,134,39772.4553009259,2008-11-20,10:55:38
39.898511,116.384676,0,136,39772.4553587963,2008-11-20,10:55:43
39.898563,116.384544,0,135,39772.4554166667,2008-11-20,10:55:48
39.898552,116.384469,0,134,39772.455474537,2008-11-20,10:55:53
39.898515,116.384428,0,132,39772.4555324074,2008-11-20,10:55:58
39.898471,116.384431,0,135,39772.4555902778,2008-11-20,10:56:03
39.898387,116.384431,0,135,39772.4556481481,2008-11-20,10:56:08
39.898252,116.384336,0,132,39772.4557060185,2008-11-20,10:56:13
39.898177,116.38426,0,129,39772.4557638889,2008-11-20,10:56:18
39.898142,116.384267,0,130,39772.4558217593,2008-11-20,10:56:23
39.898142,116.384267,0,130,39772.4558564815,2008-11-20,10:56:26
39.898142,116.384259,0,130,39772.4558796296,2008-11-20,10:56:28
39.898122,116.38428,0,129,39772.4559375,2008-11-20,10:56:33
39.898122,116.38428,0,129,39772.4559722222,2008-11-20,10:56:36
39.898119,116.384274,0,129,39772.4559953704,2008-11-20,10:56:38
39.898061,116.384302,0,129,39772.4560532407,2008-11-20,10:56:43
39.897959,116.384316,0,129,39772.4561111111,2008-11-20,10:56:48
39.897877,116.384322,0,129,39772.4561689815,2008-11-20,10:56:53
39.897814,116.3843,0,129,39772.4562268518,2008-11-20,10:56:58
39.897784,116.384296,0,130,39772.4562847222,2008-11-20,10:57:03
39.897794,116.384305,0,130,39772.4563425926,2008-11-20,10:57:08
39.897834,116.384305,0,131,39772.456400463,2008-11-20,10:57:13
39.897806,116.384321,0,134,39772.4564583333,2008-11-20,10:57:18
39.897759,116.384336,0,134,39772.4565162037,2008-11-20,10:57:23
39.897678,116.384317,0,135,39772.4565740741,2008-11-20,10:57:28
39.897633,116.384313,0,135,39772.4566319444,2008-11-20,10:57:33
39.897605,116.38421,0,133,39772.4566898148,2008-11-20,10:57:38
39.897604,116.384119,0,133,39772.4567476852,2008-11-20,10:57:43
39.897608,116.384038,0,132,39772.4568055556,2008-11-20,10:57:48
39.897635,116.383946,0,135,39772.4568634259,2008-11-20,10:57:53
39.897625,116.383913,0,135,39772.4569212963,2008-11-20,10:57:58
39.897613,116.383925,0,134,39772.4569791667,2008-11-20,10:58:03
39.897603,116.383924,0,134,39772.457037037,2008-11-20,10:58:08
39.8976,116.383912,0,133,39772.4570949074,2008-11-20,10:58:13
39.897634,116.383836,0,132,39772.4571527778,2008-11-20,10:58:18
39.897634,116.383836,0,132,39772.4571875,2008-11-20,10:58:21
39.897634,116.383829,0,131,39772.4572106482,2008-11-20,10:58:23
39.897638,116.383838,0,131,39772.4572685185,2008-11-20,10:58:28
39.897643,116.383852,0,131,39772.4573263889,2008-11-20,10:58:33
39.897651,116.383888,0,131,39772.4573842593,2008-11-20,10:58:38
39.897685,116.383861,0,132,39772.4574421296,2008-11-20,10:58:43
39.897666,116.383771,0,134,39772.4575,2008-11-20,10:58:48
39.897654,116.383685,0,136,39772.4575578704,2008-11-20,10:58:53
39.897645,116.383599,0,137,39772.4576157407,2008-11-20,10:58:58
39.897636,116.383533,0,135,39772.4576736111,2008-11-20,10:59:03
39.897654,116.383458,0,131,39772.4577314815,2008-11-20,10:59:08
39.897651,116.383451,0,131,39772.4577893519,2008-11-20,10:59:13
39.897651,116.383451,0,131,39772.4578240741,2008-11-20,10:59:16
39.897644,116.383446,0,131,39772.4578472222,2008-11-20,10:59:18
39.897618,116.383445,0,130,39772.4579050926,2008-11-20,10:59:23
39.897612,116.383453,0,130,39772.457962963,2008-11-20,10:59:28
39.897606,116.383461,0,130,39772.4580208333,2008-11-20,10:59:33
39.897606,116.383461,0,130,39772.4580555556,2008-11-20,10:59:36
39.897599,116.383463,0,128,39772.4580787037,2008-11-20,10:59:38
39.897617,116.38347,0,129,39772.4581365741,2008-11-20,10:59:43
39.897642,116.383491,0,130,39772.4581944444,2008-11-20,10:59:48
39.897659,116.383508,0,130,39772.4582523148,2008-11-20,10:59:53
39.897686,116.383461,0,131,39772.4583101852,2008-11-20,10:59:58
39.89773,116.383427,0,131,39772.4583680556,2008-11-20,11:00:03
39.897757,116.383404,0,131,39772.4584259259,2008-11-20,11:00:08
39.897762,116.383385,0,131,39772.4584837963,2008-11-20,11:00:13
39.897759,116.383306,0,132,39772.4585416667,2008-11-20,11:00:18
39.897769,116.383236,0,132,39772.458599537,2008-11-20,11:00:23
39.897774,116.383216,0,132,39772.4586574074,2008-11-20,11:00:28
39.897611,116.38349,0,128,39772.4625925926,2008-11-20,11:06:08
39.897599,116.383493,0,128,39772.462650463,2008-11-20,11:06:13
39.897606,116.383504,0,129,39772.4627083333,2008-11-20,11:06:18
39.89763,116.383517,0,129,39772.4627662037,2008-11-20,11:06:23
39.897649,116.383504,0,129,39772.4628240741,2008-11-20,11:06:28
39.897637,116.383478,0,129,39772.4628819444,2008-11-20,11:06:33
39.897637,116.383478,0,129,39772.4629166667,2008-11-20,11:06:36
39.897635,116.383474,0,129,39772.4629398148,2008-11-20,11:06:38
39.897624,116.38346,0,130,39772.4629976852,2008-11-20,11:06:43
39.897633,116.383446,0,130,39772.4630555556,2008-11-20,11:06:48
39.897654,116.383455,0,130,39772.4631134259,2008-11-20,11:06:53
39.897651,116.383455,0,130,39772.4631712963,2008-11-20,11:06:58
39.897651,116.383455,0,130,39772.4632060185,2008-11-20,11:07:01
39.897651,116.383458,0,130,39772.4632291667,2008-11-20,11:07:03
39.897644,116.383422,0,129,39772.463287037,2008-11-20,11:07:08
39.897644,116.383422,0,129,39772.4633217593,2008-11-20,11:07:11
39.897651,116.383423,0,128,39772.4633449074,2008-11-20,11:07:13
39.897664,116.383418,0,127,39772.4634027778,2008-11-20,11:07:18
39.897666,116.383427,0,126,39772.4634606481,2008-11-20,11:07:23
39.897663,116.383434,0,126,39772.4635185185,2008-11-20,11:07:28
39.897663,116.383434,0,126,39772.4635532407,2008-11-20,11:07:31
39.897659,116.383441,0,126,39772.4635763889,2008-11-20,11:07:33
39.897689,116.383475,0,127,39772.4636342593,2008-11-20,11:07:38
39.8977,116.383491,0,127,39772.4636921296,2008-11-20,11:07:43
39.897705,116.383501,0,127,39772.46375,2008-11-20,11:07:48
39.897691,116.3835,0,127,39772.4638078704,2008-11-20,11:07:53
39.897656,116.383476,0,128,39772.4638657407,2008-11-20,11:07:58
39.897633,116.383479,0,129,39772.4639236111,2008-11-20,11:08:03
39.897651,116.383497,0,130,39772.4639814815,2008-11-20,11:08:08
39.89766,116.383507,0,130,39772.4640393518,2008-11-20,11:08:13
39.897694,116.383512,0,129,39772.4640972222,2008-11-20,11:08:18
39.897672,116.383498,0,129,39772.4641550926,2008-11-20,11:08:23
39.897628,116.383476,0,128,39772.464212963,2008-11-20,11:08:28
39.897612,116.383463,0,128,39772.4642708333,2008-11-20,11:08:33
39.897612,116.383463,0,128,39772.4643055556,2008-11-20,11:08:36
39.897609,116.383463,0,128,39772.4643287037,2008-11-20,11:08:38
39.897639,116.383488,0,128,39772.4643865741,2008-11-20,11:08:43
39.897693,116.383536,0,128,39772.4644444444,2008-11-20,11:08:48
39.897781,116.383574,0,129,39772.4645023148,2008-11-20,11:08:53
39.897745,116.383554,0,130,39772.4645601852,2008-11-20,11:08:58
39.897726,116.383549,0,131,39772.4646180556,2008-11-20,11:09:03
39.897725,116.383561,0,131,39772.4646759259,2008-11-20,11:09:08
39.897714,116.383549,0,131,39772.4647337963,2008-11-20,11:09:13
39.897671,116.38351,0,131,39772.4647916667,2008-11-20,11:09:18
39.89769,116.383526,0,132,39772.464849537,2008-11-20,11:09:23
39.897708,116.383531,0,132,39772.4649074074,2008-11-20,11:09:28
39.89774,116.383556,0,132,39772.4649652778,2008-11-20,11:09:33
39.897742,116.383575,0,132,39772.4650231482,2008-11-20,11:09:38
39.897708,116.38358,0,131,39772.4650810185,2008-11-20,11:09:43
39.897682,116.383573,0,128,39772.4651388889,2008-11-20,11:09:48
39.897657,116.383586,0,127,39772.4651967593,2008-11-20,11:09:53
39.897661,116.383576,0,126,39772.4652546296,2008-11-20,11:09:58
39.897661,116.383576,0,126,39772.4652893519,2008-11-20,11:10:01
39.897658,116.383572,0,126,39772.4653125,2008-11-20,11:10:03
39.897657,116.383553,0,125,39772.4653703704,2008-11-20,11:10:08
39.897627,116.383512,0,122,39772.4654282407,2008-11-20,11:10:13
39.897627,116.383512,0,122,39772.465462963,2008-11-20,11:10:16
39.897619,116.383519,0,122,39772.4654861111,2008-11-20,11:10:18
39.897619,116.383584,0,121,39772.4655439815,2008-11-20,11:10:23
39.897622,116.383621,0,122,39772.4656018519,2008-11-20,11:10:28
39.89761,116.383686,0,122,39772.4656597222,2008-11-20,11:10:33
39.897605,116.383765,0,128,39772.4657175926,2008-11-20,11:10:38
39.897614,116.383844,0,129,39772.465775463,2008-11-20,11:10:43
39.897616,116.383922,0,129,39772.4658333333,2008-11-20,11:10:48
39.897614,116.383986,0,129,39772.4658912037,2008-11-20,11:10:53
39.897602,116.384031,0,124,39772.4659490741,2008-11-20,11:10:58
39.897617,116.38407,0,123,39772.4660069444,2008-11-20,11:11:03
39.89766,116.384112,0,126,39772.4660648148,2008-11-20,11:11:08
39.897712,116.384167,0,128,39772.4661226852,2008-11-20,11:11:13
39.897768,116.384199,0,127,39772.4661805556,2008-11-20,11:11:18
39.897785,116.384217,0,126,39772.4662384259,2008-11-20,11:11:23
39.897855,116.38425,0,127,39772.4662962963,2008-11-20,11:11:28
39.897909,116.384284,0,128,39772.4663541667,2008-11-20,11:11:33
39.897922,116.384243,0,128,39772.466412037,2008-11-20,11:11:38
39.898005,116.384174,0,128,39772.4664699074,2008-11-20,11:11:43
39.898075,116.384123,0,127,39772.4665277778,2008-11-20,11:11:48
39.89821,116.384131,0,126,39772.4665856481,2008-11-20,11:11:53
39.898247,116.384183,0,126,39772.4666435185,2008-11-20,11:11:58
39.898261,116.384256,0,128,39772.4667013889,2008-11-20,11:12:03
39.898289,116.384317,0,130,39772.4667592593,2008-11-20,11:12:08
39.898303,116.384332,0,131,39772.4668171296,2008-11-20,11:12:13
39.898313,116.384335,0,132,39772.466875,2008-11-20,11:12:18
39.89836,116.384456,0,129,39772.4669328704,2008-11-20,11:12:23
39.898392,116.384502,0,131,39772.4669907407,2008-11-20,11:12:28
39.898423,116.384601,0,132,39772.4670486111,2008-11-20,11:12:33
39.898423,116.384658,0,130,39772.4671064815,2008-11-20,11:12:38
39.898445,116.384739,0,133,39772.4671643519,2008-11-20,11:12:43
39.898436,116.384791,0,137,39772.4672222222,2008-11-20,11:12:48
39.898447,116.384809,0,139,39772.4672800926,2008-11-20,11:12:53
39.898351,116.384915,0,147,39772.467337963,2008-11-20,11:12:58
39.898322,116.385109,0,155,39772.4673958333,2008-11-20,11:13:03
39.898332,116.385136,0,159,39772.4674537037,2008-11-20,11:13:08
39.898371,116.385282,0,160,39772.4675115741,2008-11-20,11:13:13
39.89838,116.385343,0,160,39772.4675694444,2008-11-20,11:13:18
39.898381,116.385425,0,162,39772.4676273148,2008-11-20,11:13:23
39.898379,116.385489,0,163,39772.4676851852,2008-11-20,11:13:28
39.898368,116.385508,0,162,39772.4677430556,2008-11-20,11:13:33
39.898361,116.385526,0,160,39772.4678009259,2008-11-20,11:13:38
39.898361,116.385526,0,160,39772.4678356481,2008-11-20,11:13:41
39.898368,116.385524,0,158,39772.4678587963,2008-11-20,11:13:43
39.898423,116.385505,0,153,39772.4679166667,2008-11-20,11:13:48
39.898423,116.385505,0,153,39772.4679513889,2008-11-20,11:13:51
39.898419,116.38551,0,153,39772.467974537,2008-11-20,11:13:53
39.898525,116.385521,0,153,39772.4680324074,2008-11-20,11:13:58
39.898685,116.385544,0,154,39772.4680902778,2008-11-20,11:14:03
39.898801,116.385549,0,150,39772.4681481481,2008-11-20,11:14:08
39.89895,116.385553,0,134,39772.4682060185,2008-11-20,11:14:13
39.899022,116.385553,0,119,39772.4682638889,2008-11-20,11:14:18
39.899029,116.385578,0,120,39772.4683217593,2008-11-20,11:14:23
39.899055,116.385578,0,118,39772.4683796296,2008-11-20,11:14:28
39.899127,116.385596,0,117,39772.4684375,2008-11-20,11:14:33
39.899199,116.385614,0,115,39772.4684953704,2008-11-20,11:14:38
39.899261,116.385623,0,110,39772.4685532407,2008-11-20,11:14:43
39.899322,116.385637,0,108,39772.4686111111,2008-11-20,11:14:48
39.899394,116.385643,0,108,39772.4686689815,2008-11-20,11:14:53
39.899458,116.385647,0,105,39772.4687268519,2008-11-20,11:14:58
39.899519,116.385648,0,105,39772.4687847222,2008-11-20,11:15:03
39.899596,116.385615,0,107,39772.4688425926,2008-11-20,11:15:08
39.899661,116.385602,0,106,39772.468900463,2008-11-20,11:15:13
39.899699,116.385556,0,104,39772.4689583333,2008-11-20,11:15:18
39.899745,116.385575,0,108,39772.4690162037,2008-11-20,11:15:23
39.899807,116.385572,0,111,39772.4690740741,2008-11-20,11:15:28
39.899876,116.38557,0,113,39772.4691319444,2008-11-20,11:15:33
39.899916,116.385584,0,119,39772.4691898148,2008-11-20,11:15:38
39.899961,116.385568,0,124,39772.4692476852,2008-11-20,11:15:43
39.900066,116.385462,0,105,39772.4693055556,2008-11-20,11:15:48
39.900161,116.385402,0,97,39772.4693634259,2008-11-20,11:15:53
39.900235,116.385374,0,90,39772.4694212963,2008-11-20,11:15:58
39.900257,116.385361,0,89,39772.4694791667,2008-11-20,11:16:03
39.900346,116.385435,0,98,39772.469537037,2008-11-20,11:16:08
39.900347,116.385631,0,105,39772.4695949074,2008-11-20,11:16:13
39.900351,116.385699,0,107,39772.4696527778,2008-11-20,11:16:18
39.90039,116.385824,0,110,39772.4697106481,2008-11-20,11:16:23
39.900451,116.385872,0,110,39772.4697685185,2008-11-20,11:16:28
39.900451,116.385872,0,110,39772.4698032407,2008-11-20,11:16:31
39.900453,116.38587,0,111,39772.4698263889,2008-11-20,11:16:33
39.900477,116.3859,0,112,39772.4698842593,2008-11-20,11:16:38
39.900474,116.385938,0,112,39772.4699421296,2008-11-20,11:16:43
39.900495,116.38597,0,112,39772.47,2008-11-20,11:16:48
39.900506,116.386006,0,111,39772.4700578704,2008-11-20,11:16:53
39.900574,116.386067,0,111,39772.4701157407,2008-11-20,11:16:58
39.900586,116.386101,0,110,39772.4701736111,2008-11-20,11:17:03
39.900602,116.386191,0,110,39772.4702314815,2008-11-20,11:17:08
39.900604,116.386278,0,109,39772.4702893518,2008-11-20,11:17:13
39.9006,116.38637,0,107,39772.4703472222,2008-11-20,11:17:18
39.90063,116.386448,0,106,39772.4704050926,2008-11-20,11:17:23
39.900618,116.386535,0,105,39772.470462963,2008-11-20,11:17:28
39.900581,116.386594,0,105,39772.4705208333,2008-11-20,11:17:33
39.900568,116.386635,0,107,39772.4705787037,2008-11-20,11:17:38
39.900568,116.386635,0,107,39772.4706134259,2008-11-20,11:17:41
39.900574,116.38664,0,107,39772.4706365741,2008-11-20,11:17:43
39.900395,116.385696,0,86,39772.5948958333,2008-11-20,14:16:39
39.900382,116.385607,0,139,39772.5949537037,2008-11-20,14:16:44
39.900344,116.385475,0,205,39772.5950115741,2008-11-20,14:16:49
39.900314,116.385439,0,234,39772.5950694444,2008-11-20,14:16:54
39.900289,116.385411,0,257,39772.5951273148,2008-11-20,14:16:59
39.900235,116.385439,0,267,39772.5951851852,2008-11-20,14:17:04
39.90018,116.385464,0,274,39772.5952430556,2008-11-20,14:17:09
39.900085,116.385439,0,275,39772.5953009259,2008-11-20,14:17:14
39.899948,116.385382,0,260,39772.5953587963,2008-11-20,14:17:19
39.899875,116.3854,0,247,39772.5954166667,2008-11-20,14:17:24
39.899749,116.385443,0,235,39772.595474537,2008-11-20,14:17:29
39.899653,116.385404,0,236,39772.5955324074,2008-11-20,14:17:34
39.899556,116.385393,0,235,39772.5955902778,2008-11-20,14:17:39
39.89946,116.385419,0,235,39772.5956481481,2008-11-20,14:17:44
39.899382,116.385437,0,234,39772.5957060185,2008-11-20,14:17:49
39.899298,116.385432,0,234,39772.5957638889,2008-11-20,14:17:54
39.899229,116.385465,0,234,39772.5958217593,2008-11-20,14:17:59
39.899198,116.38558,0,225,39772.5958796296,2008-11-20,14:18:04
39.899197,116.385664,0,220,39772.5959375,2008-11-20,14:18:09
39.89917,116.385734,0,218,39772.5959953704,2008-11-20,14:18:14
39.899152,116.385773,0,217,39772.5960532407,2008-11-20,14:18:19
39.89912,116.385811,0,215,39772.5961111111,2008-11-20,14:18:24
39.899045,116.385839,0,212,39772.5961689815,2008-11-20,14:18:29
39.898981,116.38586,0,210,39772.5962268518,2008-11-20,14:18:34
39.898912,116.385874,0,211,39772.5962847222,2008-11-20,14:18:39
39.898877,116.385844,0,213,39772.5963425926,2008-11-20,14:18:44
39.8989,116.385767,0,211,39772.596400463,2008-11-20,14:18:49
39.898937,116.385724,0,211,39772.5964583333,2008-11-20,14:18:54
39.898998,116.385668,0,212,39772.5965162037,2008-11-20,14:18:59
39.899045,116.385627,0,212,39772.5965740741,2008-11-20,14:19:04
39.899111,116.385522,0,210,39772.5966319444,2008-11-20,14:19:09
39.899157,116.385465,0,211,39772.5966898148,2008-11-20,14:19:14
39.899192,116.385366,0,210,39772.5967476852,2008-11-20,14:19:19
39.899211,116.385292,0,211,39772.5968055556,2008-11-20,14:19:24
39.899236,116.385218,0,211,39772.5968634259,2008-11-20,14:19:29
39.899256,116.385107,0,212,39772.5969212963,2008-11-20,14:19:34
39.899249,116.385034,0,214,39772.5969791667,2008-11-20,14:19:39
39.899243,116.384967,0,215,39772.597037037,2008-11-20,14:19:44
39.899252,116.38489,0,215,39772.5970949074,2008-11-20,14:19:49
39.899287,116.384758,0,215,39772.5971527778,2008-11-20,14:19:54
39.899278,116.384665,0,216,39772.5972106481,2008-11-20,14:19:59
39.899234,116.384601,0,218,39772.5972685185,2008-11-20,14:20:04
39.899211,116.384497,0,218,39772.5973263889,2008-11-20,14:20:09
39.899198,116.384405,0,218,39772.5973842593,2008-11-20,14:20:14
39.899176,116.384306,0,219,39772.5974421296,2008-11-20,14:20:19
39.899165,116.384219,0,220,39772.5975,2008-11-20,14:20:24
39.899172,116.384126,0,221,39772.5975578704,2008-11-20,14:20:29
39.899177,116.384039,0,224,39772.5976157407,2008-11-20,14:20:34
39.899173,116.383982,0,226,39772.5976736111,2008-11-20,14:20:39
39.899175,116.38388,0,226,39772.5977314815,2008-11-20,14:20:44
39.899001,116.383767,0,220,39772.5977893519,2008-11-20,14:20:49
39.898865,116.383672,0,214,39772.5978472222,2008-11-20,14:20:54
39.898808,116.38361,0,212,39772.5979050926,2008-11-20,14:20:59
39.898779,116.383545,0,208,39772.597962963,2008-11-20,14:21:04
39.89878,116.38346,0,203,39772.5980208333,2008-11-20,14:21:09
39.898817,116.383377,0,201,39772.5980787037,2008-11-20,14:21:14
39.898821,116.38331,0,200,39772.5981365741,2008-11-20,14:21:19
39.898851,116.383213,0,199,39772.5981944444,2008-11-20,14:21:24
39.898863,116.383125,0,197,39772.5982523148,2008-11-20,14:21:29
39.898846,116.383047,0,197,39772.5983101852,2008-11-20,14:21:34
39.898846,116.382944,0,195,39772.5983680556,2008-11-20,14:21:39
39.898804,116.382859,0,195,39772.5984259259,2008-11-20,14:21:44
39.898772,116.382764,0,192,39772.5984837963,2008-11-20,14:21:49
39.898725,116.382654,0,189,39772.5985416667,2008-11-20,14:21:54
39.898717,116.382583,0,187,39772.598599537,2008-11-20,14:21:59
39.898676,116.382503,0,185,39772.5986574074,2008-11-20,14:22:04
39.898627,116.382409,0,181,39772.5987152778,2008-11-20,14:22:09
39.898554,116.382318,0,178,39772.5987731481,2008-11-20,14:22:14
39.898537,116.382198,0,172,39772.5988310185,2008-11-20,14:22:19
39.898547,116.382071,0,164,39772.5988888889,2008-11-20,14:22:24
39.898557,116.38201,0,163,39772.5989467593,2008-11-20,14:22:29
39.898586,116.381946,0,161,39772.5990046296,2008-11-20,14:22:34
39.898628,116.381903,0,161,39772.5990625,2008-11-20,14:22:39
39.898639,116.381831,0,161,39772.5991203704,2008-11-20,14:22:44
39.898675,116.381755,0,163,39772.5991782407,2008-11-20,14:22:49
39.898675,116.3817,0,163,39772.5992361111,2008-11-20,14:22:54
39.898669,116.381633,0,162,39772.5992939815,2008-11-20,14:22:59
39.898669,116.381561,0,163,39772.5993518519,2008-11-20,14:23:04
39.898697,116.381455,0,164,39772.5994097222,2008-11-20,14:23:09
39.898651,116.381353,0,163,39772.5994675926,2008-11-20,14:23:14
39.898613,116.381234,0,161,39772.599525463,2008-11-20,14:23:19
39.898602,116.381149,0,158,39772.5995833333,2008-11-20,14:23:24
39.898595,116.381062,0,161,39772.5996412037,2008-11-20,14:23:29
39.898553,116.380972,0,156,39772.5996990741,2008-11-20,14:23:34
39.898535,116.380849,0,150,39772.5997569444,2008-11-20,14:23:39
39.898512,116.380766,0,146,39772.5998148148,2008-11-20,14:23:44
39.898492,116.380654,0,141,39772.5998726852,2008-11-20,14:23:49
39.898523,116.380605,0,139,39772.5999305556,2008-11-20,14:23:54
39.898537,116.380549,0,138,39772.5999884259,2008-11-20,14:23:59
39.898575,116.380445,0,136,39772.6000462963,2008-11-20,14:24:04
39.898585,116.380365,0,133,39772.6001041667,2008-11-20,14:24:09
39.898611,116.380324,0,135,39772.600162037,2008-11-20,14:24:14
39.898589,116.380268,0,135,39772.6002199074,2008-11-20,14:24:19
39.898613,116.380197,0,133,39772.6002777778,2008-11-20,14:24:24
39.898641,116.380113,0,131,39772.6003356481,2008-11-20,14:24:29
39.89869,116.379999,0,129,39772.6003935185,2008-11-20,14:24:34
39.898724,116.379868,0,130,39772.6004513889,2008-11-20,14:24:39
39.898801,116.379789,0,129,39772.6005092593,2008-11-20,14:24:44
39.898856,116.37973,0,131,39772.6005671296,2008-11-20,14:24:49
39.898881,116.379705,0,135,39772.600625,2008-11-20,14:24:54
39.898844,116.379665,0,140,39772.6006828704,2008-11-20,14:24:59
39.898831,116.379618,0,145,39772.6007407407,2008-11-20,14:25:04
39.898839,116.379552,0,151,39772.6007986111,2008-11-20,14:25:09
39.898827,116.379472,0,156,39772.6008564815,2008-11-20,14:25:14
39.898798,116.37939,0,161,39772.6009143519,2008-11-20,14:25:19
39.898768,116.379327,0,166,39772.6009722222,2008-11-20,14:25:24
39.898738,116.379248,0,172,39772.6010300926,2008-11-20,14:25:29
39.898759,116.379157,0,179,39772.601087963,2008-11-20,14:25:34
39.898752,116.379027,0,182,39772.6011458333,2008-11-20,14:25:39
39.898704,116.378952,0,181,39772.6012037037,2008-11-20,14:25:44
39.898698,116.378938,0,181,39772.6012615741,2008-11-20,14:25:49
39.898649,116.378809,0,178,39772.6013194444,2008-11-20,14:25:54
39.89863,116.378758,0,178,39772.6013773148,2008-11-20,14:25:59
39.898621,116.378701,0,175,39772.6014351852,2008-11-20,14:26:04
39.898612,116.378576,0,176,39772.6014930556,2008-11-20,14:26:09
39.898617,116.378518,0,180,39772.6015509259,2008-11-20,14:26:14
39.898587,116.378475,0,180,39772.6016087963,2008-11-20,14:26:19
39.898503,116.37841,0,180,39772.6016666667,2008-11-20,14:26:24
39.898413,116.378317,0,181,39772.601724537,2008-11-20,14:26:29
39.898347,116.378336,0,183,39772.6017824074,2008-11-20,14:26:34
39.898279,116.378302,0,181,39772.6018402778,2008-11-20,14:26:39
39.898186,116.378279,0,179,39772.6018981481,2008-11-20,14:26:44
39.898113,116.378254,0,179,39772.6019560185,2008-11-20,14:26:49
39.898014,116.37824,0,182,39772.6020138889,2008-11-20,14:26:54
39.89792,116.378299,0,185,39772.6020717593,2008-11-20,14:26:59
39.897832,116.378333,0,187,39772.6021296296,2008-11-20,14:27:04
39.89775,116.378315,0,193,39772.6021875,2008-11-20,14:27:09
39.897688,116.378311,0,198,39772.6022453704,2008-11-20,14:27:14
39.897644,116.37832,0,199,39772.6023032407,2008-11-20,14:27:19
39.897581,116.378309,0,199,39772.6023611111,2008-11-20,14:27:24
39.897475,116.37828,0,194,39772.6024189815,2008-11-20,14:27:29
39.897385,116.378239,0,188,39772.6024768518,2008-11-20,14:27:34
39.897332,116.378218,0,184,39772.6025347222,2008-11-20,14:27:39
39.897332,116.378218,0,184,39772.6025694444,2008-11-20,14:27:42
39.897333,116.378212,0,183,39772.6025925926,2008-11-20,14:27:44
39.897371,116.378149,0,181,39772.602650463,2008-11-20,14:27:49
39.897448,116.378091,0,179,39772.6027083333,2008-11-20,14:27:54
39.897542,116.378046,0,178,39772.6027662037,2008-11-20,14:27:59
39.89767,116.378023,0,177,39772.6028240741,2008-11-20,14:28:04
39.897881,116.377995,0,175,39772.6028819444,2008-11-20,14:28:09
39.89811,116.377971,0,171,39772.6029398148,2008-11-20,14:28:14
39.898356,116.377928,0,178,39772.6029976852,2008-11-20,14:28:19
39.898558,116.377919,0,185,39772.6030555556,2008-11-20,14:28:24
39.898752,116.377679,0,180,39772.6031134259,2008-11-20,14:28:29
39.898837,116.377239,0,160,39772.6031712963,2008-11-20,14:28:34
39.898862,116.376771,0,154,39772.6032291667,2008-11-20,14:28:39
39.898856,116.376261,0,141,39772.603287037,2008-11-20,14:28:44
39.898847,116.375677,0,132,39772.6033449074,2008-11-20,14:28:49
39.898842,116.375053,0,120,39772.6034027778,2008-11-20,14:28:54
39.898812,116.374415,0,111,39772.6034606481,2008-11-20,14:28:59
39.898792,116.373892,0,109,39772.6035185185,2008-11-20,14:29:04
39.898718,116.373397,0,100,39772.6035763889,2008-11-20,14:29:09
39.898682,116.372967,0,83,39772.6036342593,2008-11-20,14:29:14
39.898677,116.37257,0,82,39772.6036921296,2008-11-20,14:29:19
39.898642,116.372166,0,80,39772.60375,2008-11-20,14:29:24
39.898609,116.371736,0,67,39772.6038078704,2008-11-20,14:29:29
39.898587,116.371384,0,49,39772.6038657407,2008-11-20,14:29:34
39.898561,116.371135,0,49,39772.6039236111,2008-11-20,14:29:39
39.898554,116.370994,0,47,39772.6039814815,2008-11-20,14:29:44
39.898569,116.370917,0,51,39772.6040393518,2008-11-20,14:29:49
39.898585,116.37086,0,65,39772.6040972222,2008-11-20,14:29:54
39.898597,116.37075,0,72,39772.6041550926,2008-11-20,14:29:59
39.89865,116.370613,0,80,39772.604212963,2008-11-20,14:30:04
39.898673,116.370406,0,83,39772.6042708333,2008-11-20,14:30:09
39.898654,116.370071,0,92,39772.6043287037,2008-11-20,14:30:14
39.898653,116.369681,0,96,39772.6043865741,2008-11-20,14:30:19
39.898661,116.369239,0,102,39772.6044444444,2008-11-20,14:30:24
39.898632,116.368896,0,107,39772.6045023148,2008-11-20,14:30:29
39.898629,116.368645,0,111,39772.6045601852,2008-11-20,14:30:34
39.898626,116.368456,0,110,39772.6046180556,2008-11-20,14:30:39
39.898704,116.368325,0,113,39772.6046759259,2008-11-20,14:30:44
39.898847,116.368252,0,120,39772.6047337963,2008-11-20,14:30:49
39.899087,116.368207,0,140,39772.6047916667,2008-11-20,14:30:54
39.899415,116.368204,0,137,39772.604849537,2008-11-20,14:30:59
39.899782,116.368199,0,143,39772.6049074074,2008-11-20,14:31:04
39.900182,116.368173,0,133,39772.6049652778,2008-11-20,14:31:09
39.900567,116.368136,0,134,39772.6050231481,2008-11-20,14:31:14
39.901011,116.368142,0,136,39772.6050810185,2008-11-20,14:31:19
39.901513,116.368136,0,127,39772.6051388889,2008-11-20,14:31:24
39.901933,116.368112,0,125,39772.6051967593,2008-11-20,14:31:29
39.902291,116.368115,0,136,39772.6052546296,2008-11-20,14:31:34
39.902605,116.368107,0,129,39772.6053125,2008-11-20,14:31:39
39.902829,116.368067,0,129,39772.6053703704,2008-11-20,14:31:44
39.903056,116.368062,0,144,39772.6054282407,2008-11-20,14:31:49
39.903312,116.368048,0,161,39772.6054861111,2008-11-20,14:31:54
39.903644,116.368039,0,152,39772.6055439815,2008-11-20,14:31:59
39.903882,116.368012,0,145,39772.6056018519,2008-11-20,14:32:04
39.904047,116.367961,0,170,39772.6056597222,2008-11-20,14:32:09
39.904239,116.368009,0,183,39772.6057175926,2008-11-20,14:32:14
39.904286,116.368056,0,201,39772.605775463,2008-11-20,14:32:19
39.904296,116.368063,0,206,39772.6058333333,2008-11-20,14:32:24
39.904296,116.368063,0,206,39772.6058680556,2008-11-20,14:32:27
39.904297,116.368059,0,206,39772.6058912037,2008-11-20,14:32:29
39.904343,116.368017,0,213,39772.6059490741,2008-11-20,14:32:34
39.904533,116.368022,0,227,39772.6060069444,2008-11-20,14:32:39
39.904712,116.367992,0,237,39772.6060648148,2008-11-20,14:32:44
39.904963,116.367959,0,227,39772.6061226852,2008-11-20,14:32:49
39.905304,116.367937,0,215,39772.6061805556,2008-11-20,14:32:54
39.905674,116.367912,0,199,39772.6062384259,2008-11-20,14:32:59
39.90605,116.367904,0,193,39772.6062962963,2008-11-20,14:33:04
39.906325,116.367892,0,169,39772.6063541667,2008-11-20,14:33:09
39.906479,116.367902,0,185,39772.606412037,2008-11-20,14:33:14
39.906616,116.367836,0,210,39772.6064699074,2008-11-20,14:33:19
39.906742,116.36777,0,230,39772.6065277778,2008-11-20,14:33:24
39.906859,116.367696,0,268,39772.6065856481,2008-11-20,14:33:29
39.907103,116.367636,0,297,39772.6066435185,2008-11-20,14:33:34
39.907296,116.367665,0,330,39772.6067013889,2008-11-20,14:33:39
39.907388,116.367914,0,345,39772.6067592593,2008-11-20,14:33:44
39.907441,116.368262,0,361,39772.6068171296,2008-11-20,14:33:49
39.907441,116.368595,0,370,39772.606875,2008-11-20,14:33:54
39.907473,116.368821,0,373,39772.6069328704,2008-11-20,14:33:59
39.907477,116.369,0,381,39772.6069907407,2008-11-20,14:34:04
39.907551,116.369274,0,383,39772.6070486111,2008-11-20,14:34:09
39.907591,116.369606,0,384,39772.6071064815,2008-11-20,14:34:14
39.907409,116.369934,0,390,39772.6071643519,2008-11-20,14:34:19
39.907172,116.370081,0,395,39772.6072222222,2008-11-20,14:34:24
39.906897,116.370115,0,399,39772.6072800926,2008-11-20,14:34:29
39.906539,116.370078,0,398,39772.607337963,2008-11-20,14:34:34
39.906197,116.370162,0,401,39772.6073958333,2008-11-20,14:34:39
39.90596,116.370239,0,406,39772.6074537037,2008-11-20,14:34:44
39.905807,116.370071,0,411,39772.6075115741,2008-11-20,14:34:49
39.90578,116.370023,0,418,39772.6075694444,2008-11-20,14:34:54
39.905764,116.369965,0,414,39772.6076273148,2008-11-20,14:34:59
39.905779,116.36981,0,403,39772.6076851852,2008-11-20,14:35:04
39.90579,116.369477,0,382,39772.6077430556,2008-11-20,14:35:09
39.905771,116.369083,0,364,39772.6078009259,2008-11-20,14:35:14
39.905799,116.368637,0,342,39772.6078587963,2008-11-20,14:35:19
39.905875,116.368009,0,275,39772.6079166667,2008-11-20,14:35:24
39.905908,116.367454,0,251,39772.607974537,2008-11-20,14:35:29
39.905945,116.36685,0,224,39772.6080324074,2008-11-20,14:35:34
39.905963,116.366276,0,208,39772.6080902778,2008-11-20,14:35:39
39.905978,116.365678,0,183,39772.6081481481,2008-11-20,14:35:44
39.905949,116.365068,0,157,39772.6082060185,2008-11-20,14:35:49
39.905944,116.364373,0,138,39772.6082638889,2008-11-20,14:35:54
39.905965,116.363653,0,125,39772.6083217593,2008-11-20,14:35:59
39.905977,116.362915,0,111,39772.6083796296,2008-11-20,14:36:04
39.905977,116.362222,0,106,39772.6084375,2008-11-20,14:36:09
39.90598,116.361567,0,107,39772.6084953704,2008-11-20,14:36:14
39.905979,116.360974,0,101,39772.6085532407,2008-11-20,14:36:19
39.905985,116.360453,0,106,39772.6086111111,2008-11-20,14:36:24
39.905989,116.36001,0,101,39772.6086689815,2008-11-20,14:36:29
39.905984,116.359625,0,103,39772.6087268519,2008-11-20,14:36:34
39.906012,116.359295,0,104,39772.6087847222,2008-11-20,14:36:39
39.906037,116.358928,0,94,39772.6088425926,2008-11-20,14:36:44
39.906044,116.358597,0,104,39772.608900463,2008-11-20,14:36:49
39.906079,116.358367,0,135,39772.6089583333,2008-11-20,14:36:54
39.906049,116.358214,0,132,39772.6090162037,2008-11-20,14:36:59
39.90603,116.358097,0,113,39772.6090740741,2008-11-20,14:37:04
39.906023,116.358001,0,102,39772.6091319444,2008-11-20,14:37:09
39.905993,116.357913,0,103,39772.6091898148,2008-11-20,14:37:14
39.906015,116.357851,0,82,39772.6092476852,2008-11-20,14:37:19
39.905993,116.357761,0,84,39772.6093055556,2008-11-20,14:37:24
39.906009,116.35761,0,84,39772.6093634259,2008-11-20,14:37:29
39.906023,116.357369,0,95,39772.6094212963,2008-11-20,14:37:34
39.906019,116.357066,0,104,39772.6094791667,2008-11-20,14:37:39
39.906011,116.356709,0,116,39772.609537037,2008-11-20,14:37:44
39.906023,116.356294,0,126,39772.6095949074,2008-11-20,14:37:49
39.906029,116.35584,0,135,39772.6096527778,2008-11-20,14:37:54
39.90601,116.355274,0,131,39772.6097106481,2008-11-20,14:37:59
39.906007,116.354723,0,142,39772.6097685185,2008-11-20,14:38:04
39.906006,116.354121,0,156,39772.6098263889,2008-11-20,14:38:09
39.905994,116.353515,0,171,39772.6098842593,2008-11-20,14:38:14
39.905981,116.352959,0,166,39772.6099421296,2008-11-20,14:38:19
39.905973,116.352529,0,173,39772.61,2008-11-20,14:38:24
39.90596,116.352197,0,171,39772.6100578704,2008-11-20,14:38:29
39.905969,116.352062,0,181,39772.6101157407,2008-11-20,14:38:34
39.905969,116.352042,0,183,39772.6101736111,2008-11-20,14:38:39
39.905969,116.352042,0,183,39772.6102083333,2008-11-20,14:38:42
39.905969,116.352035,0,184,39772.6102314815,2008-11-20,14:38:44
39.905968,116.352025,0,185,39772.6102893518,2008-11-20,14:38:49
39.90597,116.351966,0,181,39772.6103472222,2008-11-20,14:38:54
39.905927,116.351776,0,182,39772.6104050926,2008-11-20,14:38:59
39.90589,116.351518,0,188,39772.610462963,2008-11-20,14:39:04
39.905902,116.351153,0,190,39772.6105208333,2008-11-20,14:39:09
39.905898,116.350701,0,183,39772.6105787037,2008-11-20,14:39:14
39.905904,116.350257,0,167,39772.6106365741,2008-11-20,14:39:19
39.905903,116.349735,0,157,39772.6106944444,2008-11-20,14:39:24
39.905908,116.349152,0,157,39772.6107523148,2008-11-20,14:39:29
39.905948,116.348554,0,155,39772.6108101852,2008-11-20,14:39:34
39.905981,116.347965,0,148,39772.6108680556,2008-11-20,14:39:39
39.906025,116.347415,0,152,39772.6109259259,2008-11-20,14:39:44
39.906012,116.346894,0,149,39772.6109837963,2008-11-20,14:39:49
39.906039,116.346423,0,141,39772.6110416667,2008-11-20,14:39:54
39.906317,116.346366,0,137,39772.611099537,2008-11-20,14:39:59
39.906613,116.346416,0,159,39772.6111574074,2008-11-20,14:40:04
39.906915,116.34648,0,183,39772.6112152778,2008-11-20,14:40:09
39.907196,116.346513,0,199,39772.6112731481,2008-11-20,14:40:14
39.907432,116.346473,0,191,39772.6113310185,2008-11-20,14:40:19
39.907558,116.346452,0,191,39772.6113888889,2008-11-20,14:40:24
39.907569,116.346419,0,193,39772.6114467593,2008-11-20,14:40:29
39.907569,116.346419,0,193,39772.6114814815,2008-11-20,14:40:32
39.907576,116.346412,0,195,39772.6115046296,2008-11-20,14:40:34
39.907711,116.346433,0,180,39772.6115625,2008-11-20,14:40:39
39.907889,116.3464,0,182,39772.6116203704,2008-11-20,14:40:44
39.908156,116.346422,0,176,39772.6116782407,2008-11-20,14:40:49
39.908386,116.346395,0,185,39772.6117361111,2008-11-20,14:40:54
39.908545,116.346425,0,210,39772.6117939815,2008-11-20,14:40:59
39.908751,116.346378,0,227,39772.6118518518,2008-11-20,14:41:04
39.908964,116.346442,0,247,39772.6119097222,2008-11-20,14:41:09
39.909313,116.346324,0,220,39772.6119675926,2008-11-20,14:41:14
39.909649,116.346337,0,228,39772.612025463,2008-11-20,14:41:19
39.910016,116.346364,0,231,39772.6120833333,2008-11-20,14:41:24
39.91042,116.346449,0,222,39772.6121412037,2008-11-20,14:41:29
39.910932,116.346511,0,190,39772.6121990741,2008-11-20,14:41:34
39.911346,116.346612,0,175,39772.6122569444,2008-11-20,14:41:39
39.911545,116.346632,0,187,39772.6123148148,2008-11-20,14:41:44
39.91167,116.346632,0,179,39772.6123726852,2008-11-20,14:41:49
39.911694,116.346626,0,180,39772.6124305556,2008-11-20,14:41:54
39.911787,116.346604,0,180,39772.6124884259,2008-11-20,14:41:59
39.911961,116.346649,0,189,39772.6125462963,2008-11-20,14:42:04
39.91219,116.346735,0,171,39772.6126041667,2008-11-20,14:42:09
39.912409,116.34678,0,162,39772.612662037,2008-11-20,14:42:14
39.912651,116.34681,0,166,39772.6127199074,2008-11-20,14:42:19
39.91293,116.346921,0,176,39772.6127777778,2008-11-20,14:42:24
39.913239,116.346994,0,176,39772.6128356481,2008-11-20,14:42:29
39.913607,116.347056,0,184,39772.6128935185,2008-11-20,14:42:34
39.914003,116.347157,0,185,39772.6129513889,2008-11-20,14:42:39
39.914463,116.347267,0,190,39772.6130092593,2008-11-20,14:42:44
39.914912,116.347319,0,190,39772.6130671296,2008-11-20,14:42:49
39.915303,116.347334,0,177,39772.613125,2008-11-20,14:42:54
39.915615,116.347366,0,186,39772.6131828704,2008-11-20,14:42:59
39.915885,116.347329,0,186,39772.6132407407,2008-11-20,14:43:04
39.916089,116.347286,0,159,39772.6132986111,2008-11-20,14:43:09
39.916185,116.347248,0,157,39772.6133564815,2008-11-20,14:43:14
39.916314,116.347227,0,153,39772.6134143519,2008-11-20,14:43:19
39.916361,116.347263,0,148,39772.6134722222,2008-11-20,14:43:24
39.916361,116.347263,0,148,39772.6135069444,2008-11-20,14:43:27
39.916369,116.347258,0,146,39772.6135300926,2008-11-20,14:43:29
39.916434,116.34726,0,146,39772.613587963,2008-11-20,14:43:34
39.916628,116.347242,0,146,39772.6136458333,2008-11-20,14:43:39
39.91693,116.347218,0,142,39772.6137037037,2008-11-20,14:43:44
39.917093,116.347135,0,130,39772.6137615741,2008-11-20,14:43:49
39.917146,116.346944,0,140,39772.6138194444,2008-11-20,14:43:54
39.917173,116.346581,0,162,39772.6138773148,2008-11-20,14:43:59
39.917191,116.346142,0,219,39772.6139351852,2008-11-20,14:44:04
39.917161,116.345561,0,211,39772.6139930556,2008-11-20,14:44:09
39.91713,116.345011,0,221,39772.6140509259,2008-11-20,14:44:14
39.917126,116.344583,0,227,39772.6141087963,2008-11-20,14:44:19
39.917113,116.344066,0,229,39772.6141666667,2008-11-20,14:44:24
39.917103,116.343507,0,224,39772.614224537,2008-11-20,14:44:29
39.917116,116.342899,0,226,39772.6142824074,2008-11-20,14:44:34
39.917118,116.34226,0,228,39772.6143402778,2008-11-20,14:44:39
39.917143,116.341692,0,229,39772.6143981481,2008-11-20,14:44:44
39.917132,116.341188,0,229,39772.6144560185,2008-11-20,14:44:49
39.91712,116.340644,0,220,39772.6145138889,2008-11-20,14:44:54
39.917132,116.340128,0,215,39772.6145717593,2008-11-20,14:44:59
39.917075,116.339702,0,195,39772.6146296296,2008-11-20,14:45:04
39.917114,116.339503,0,159,39772.6146875,2008-11-20,14:45:09
39.91714,116.339489,0,153,39772.6147453704,2008-11-20,14:45:14
39.917147,116.339401,0,151,39772.6148032407,2008-11-20,14:45:19
39.917126,116.339141,0,152,39772.6148611111,2008-11-20,14:45:24
39.917199,116.338847,0,151,39772.6149189815,2008-11-20,14:45:29
39.917481,116.33877,0,147,39772.6149768519,2008-11-20,14:45:34
39.917859,116.338746,0,144,39772.6150347222,2008-11-20,14:45:39
39.918273,116.338706,0,137,39772.6150925926,2008-11-20,14:45:44
39.918701,116.338681,0,141,39772.615150463,2008-11-20,14:45:49
39.919073,116.338658,0,151,39772.6152083333,2008-11-20,14:45:54
39.919368,116.338649,0,166,39772.6152662037,2008-11-20,14:45:59
39.919628,116.338659,0,179,39772.6153240741,2008-11-20,14:46:04
39.919945,116.338652,0,172,39772.6153819444,2008-11-20,14:46:09
39.920298,116.33862,0,166,39772.6154398148,2008-11-20,14:46:14
39.920615,116.338572,0,141,39772.6154976852,2008-11-20,14:46:19
39.920797,116.338554,0,152,39772.6155555556,2008-11-20,14:46:24
39.920834,116.338544,0,148,39772.6156134259,2008-11-20,14:46:29
39.920838,116.338566,0,147,39772.6156712963,2008-11-20,14:46:34
39.920845,116.338591,0,147,39772.6157291667,2008-11-20,14:46:39
39.920946,116.338636,0,170,39772.615787037,2008-11-20,14:46:44
39.921074,116.338566,0,167,39772.6158449074,2008-11-20,14:46:49
39.921105,116.338496,0,146,39772.6159027778,2008-11-20,14:46:54
39.921151,116.338477,0,144,39772.6159606481,2008-11-20,14:46:59
39.921208,116.338466,0,144,39772.6160185185,2008-11-20,14:47:04
39.921266,116.338457,0,155,39772.6160763889,2008-11-20,14:47:09
39.921308,116.338473,0,155,39772.6161342593,2008-11-20,14:47:14
39.921367,116.338469,0,156,39772.6161921296,2008-11-20,14:47:19
39.92143,116.338452,0,152,39772.61625,2008-11-20,14:47:24
39.921442,116.338435,0,156,39772.6163078704,2008-11-20,14:47:29
39.921442,116.338435,0,156,39772.6163425926,2008-11-20,14:47:32
39.921442,116.338438,0,155,39772.6163657407,2008-11-20,14:47:34
39.92146,116.338451,0,155,39772.6164236111,2008-11-20,14:47:39
39.921562,116.338448,0,161,39772.6164814815,2008-11-20,14:47:44
39.921711,116.338463,0,171,39772.6165393519,2008-11-20,14:47:49
39.921932,116.338424,0,184,39772.6165972222,2008-11-20,14:47:54
39.922158,116.3384,0,193,39772.6166550926,2008-11-20,14:47:59
39.922446,116.338359,0,192,39772.616712963,2008-11-20,14:48:04
39.922745,116.338357,0,188,39772.6167708333,2008-11-20,14:48:09
39.923094,116.338309,0,183,39772.6168287037,2008-11-20,14:48:14
39.923509,116.338271,0,197,39772.6168865741,2008-11-20,14:48:19
39.923951,116.338211,0,184,39772.6169444444,2008-11-20,14:48:24
39.924346,116.338146,0,194,39772.6170023148,2008-11-20,14:48:29
39.924684,116.338075,0,183,39772.6170601852,2008-11-20,14:48:34
39.924928,116.33805,0,190,39772.6171180556,2008-11-20,14:48:39
39.925217,116.337974,0,214,39772.6171759259,2008-11-20,14:48:44
39.925538,116.337945,0,224,39772.6172337963,2008-11-20,14:48:49
39.925746,116.337916,0,240,39772.6172916667,2008-11-20,14:48:54
39.925924,116.337865,0,278,39772.617349537,2008-11-20,14:48:59
39.926105,116.337804,0,329,39772.6174074074,2008-11-20,14:49:04
39.926228,116.337762,0,366,39772.6174652778,2008-11-20,14:49:09
39.926323,116.337667,0,391,39772.6175231481,2008-11-20,14:49:14
39.926565,116.337735,0,391,39772.6175810185,2008-11-20,14:49:19
39.926582,116.337762,0,401,39772.6176388889,2008-11-20,14:49:24
39.926672,116.33769,0,396,39772.6176967593,2008-11-20,14:49:29
39.926854,116.337646,0,416,39772.6177546296,2008-11-20,14:49:34
39.927085,116.337659,0,408,39772.6178125,2008-11-20,14:49:39
39.927419,116.337737,0,396,39772.6178703704,2008-11-20,14:49:44
39.927742,116.337792,0,364,39772.6179282407,2008-11-20,14:49:49
39.927926,116.33778,0,356,39772.6179861111,2008-11-20,14:49:54
39.927926,116.33778,0,356,39772.6180208333,2008-11-20,14:49:57
39.927926,116.337785,0,327,39772.6180439815,2008-11-20,14:49:59
39.927898,116.33779,0,324,39772.6181018518,2008-11-20,14:50:04
39.927852,116.337787,0,321,39772.6181597222,2008-11-20,14:50:09
39.927811,116.337738,0,313,39772.6182175926,2008-11-20,14:50:14
39.927784,116.337696,0,304,39772.618275463,2008-11-20,14:50:19
39.927745,116.337698,0,296,39772.6183333333,2008-11-20,14:50:24
39.927723,116.337707,0,295,39772.6183912037,2008-11-20,14:50:29
39.927687,116.337712,0,295,39772.6184490741,2008-11-20,14:50:34
39.927629,116.337727,0,296,39772.6185069444,2008-11-20,14:50:39
39.927565,116.337769,0,296,39772.6185648148,2008-11-20,14:50:44
39.927496,116.337837,0,296,39772.6186226852,2008-11-20,14:50:49
39.92741,116.337859,0,299,39772.6186805556,2008-11-20,14:50:54
39.927367,116.337884,0,304,39772.6187384259,2008-11-20,14:50:59
39.927322,116.337896,0,308,39772.6187962963,2008-11-20,14:51:04
39.927203,116.337918,0,315,39772.6188541667,2008-11-20,14:51:09
39.927139,116.33794,0,322,39772.618912037,2008-11-20,14:51:14
39.927104,116.337927,0,327,39772.6189699074,2008-11-20,14:51:19
39.927055,116.337938,0,328,39772.6190277778,2008-11-20,14:51:24
39.926979,116.337945,0,333,39772.6190856481,2008-11-20,14:51:29
39.926915,116.337941,0,337,39772.6191435185,2008-11-20,14:51:34
39.926827,116.337944,0,346,39772.6192013889,2008-11-20,14:51:39
39.926785,116.337935,0,353,39772.6192592593,2008-11-20,14:51:44
39.926757,116.337878,0,359,39772.6193171296,2008-11-20,14:51:49
39.926748,116.337809,0,361,39772.619375,2008-11-20,14:51:54
39.926764,116.337752,0,366,39772.6194328704,2008-11-20,14:51:59
39.926858,116.337623,0,361,39772.6194907407,2008-11-20,14:52:04
39.926942,116.3375,0,356,39772.6195486111,2008-11-20,14:52:09
39.926969,116.337479,0,355,39772.6196064815,2008-11-20,14:52:14
39.926955,116.337394,0,350,39772.6196643518,2008-11-20,14:52:19
39.92691,116.337274,0,342,39772.6197222222,2008-11-20,14:52:24
39.926865,116.337171,0,336,39772.6197800926,2008-11-20,14:52:29
39.926816,116.337041,0,331,39772.619837963,2008-11-20,14:52:34
39.926811,116.336903,0,316,39772.6198958333,2008-11-20,14:52:39
39.926804,116.336791,0,304,39772.6199537037,2008-11-20,14:52:44
39.92679,116.336727,0,297,39772.6200115741,2008-11-20,14:52:49
39.926776,116.336604,0,283,39772.6200694444,2008-11-20,14:52:54
39.926795,116.336518,0,279,39772.6201273148,2008-11-20,14:52:59
39.926805,116.33645,0,271,39772.6201851852,2008-11-20,14:53:04
39.926778,116.336393,0,267,39772.6202430556,2008-11-20,14:53:09
39.926774,116.33638,0,266,39772.6203009259,2008-11-20,14:53:14
39.926753,116.336269,0,263,39772.6203587963,2008-11-20,14:53:19
39.926759,116.336146,0,256,39772.6204166667,2008-11-20,14:53:24
39.926762,116.33608,0,255,39772.620474537,2008-11-20,14:53:29
39.926717,116.335986,0,253,39772.6205324074,2008-11-20,14:53:34
39.92671,116.335949,0,252,39772.6205902778,2008-11-20,14:53:39
39.926714,116.33594,0,253,39772.6206481481,2008-11-20,14:53:44
39.926714,116.33594,0,252,39772.6207060185,2008-11-20,14:53:49
39.926716,116.33594,0,252,39772.6207638889,2008-11-20,14:53:54
39.92672,116.335941,0,252,39772.6208217593,2008-11-20,14:53:59
39.92672,116.335941,0,252,39772.6208564815,2008-11-20,14:54:02
39.926726,116.335939,0,252,39772.6208796296,2008-11-20,14:54:04
39.926713,116.335948,0,252,39772.6209375,2008-11-20,14:54:09
39.92674,116.335953,0,251,39772.6209953704,2008-11-20,14:54:14
39.926786,116.335937,0,249,39772.6210532407,2008-11-20,14:54:19
39.926857,116.335923,0,249,39772.6211111111,2008-11-20,14:54:24
39.926946,116.335902,0,250,39772.6211689815,2008-11-20,14:54:29
39.927025,116.335887,0,250,39772.6212268519,2008-11-20,14:54:34
39.927038,116.335882,0,250,39772.6212847222,2008-11-20,14:54:39
39.927018,116.335873,0,251,39772.6213425926,2008-11-20,14:54:44
39.927018,116.335873,0,251,39772.6213773148,2008-11-20,14:54:47
39.927024,116.335871,0,251,39772.621400463,2008-11-20,14:54:49
39.927034,116.335868,0,252,39772.6214583333,2008-11-20,14:54:54
39.927034,116.335868,0,252,39772.6214930556,2008-11-20,14:54:57
39.927037,116.335867,0,254,39772.6215162037,2008-11-20,14:54:59
39.926996,116.335871,0,255,39772.6215740741,2008-11-20,14:55:04
39.926918,116.335893,0,256,39772.6216319444,2008-11-20,14:55:09
39.926831,116.335913,0,257,39772.6216898148,2008-11-20,14:55:14
39.9269,116.335924,0,259,39772.6217476852,2008-11-20,14:55:19
39.926884,116.335916,0,259,39772.6218055556,2008-11-20,14:55:24
39.926897,116.33595,0,258,39772.6218634259,2008-11-20,14:55:29
39.926906,116.335992,0,252,39772.6219212963,2008-11-20,14:55:34
39.926885,116.336056,0,238,39772.6219791667,2008-11-20,14:55:39
39.926899,116.336116,0,224,39772.622037037,2008-11-20,14:55:44
39.926878,116.336242,0,208,39772.6220949074,2008-11-20,14:55:49
39.926817,116.33631,0,193,39772.6221527778,2008-11-20,14:55:54
39.926811,116.336412,0,189,39772.6222106481,2008-11-20,14:55:59
39.926789,116.336478,0,184,39772.6222685185,2008-11-20,14:56:04
39.926736,116.336496,0,181,39772.6223263889,2008-11-20,14:56:09
39.92668,116.3365,0,179,39772.6223842593,2008-11-20,14:56:14
39.926617,116.336487,0,177,39772.6224421296,2008-11-20,14:56:19
39.926565,116.336465,0,175,39772.6225,2008-11-20,14:56:24
39.926502,116.336429,0,172,39772.6225578704,2008-11-20,14:56:29
39.926442,116.336414,0,170,39772.6226157407,2008-11-20,14:56:34
39.926436,116.336405,0,168,39772.6226736111,2008-11-20,14:56:39
39.926388,116.336394,0,168,39772.6227314815,2008-11-20,14:56:44
39.9263,116.336449,0,168,39772.6227893519,2008-11-20,14:56:49
39.926346,116.336552,0,169,39772.6228472222,2008-11-20,14:56:54
39.926388,116.336651,0,172,39772.6229050926,2008-11-20,14:56:59
39.926412,116.336683,0,175,39772.622962963,2008-11-20,14:57:04
39.926436,116.336803,0,176,39772.6230208333,2008-11-20,14:57:09
39.926455,116.336938,0,177,39772.6230787037,2008-11-20,14:57:14
39.926505,116.337018,0,179,39772.6231365741,2008-11-20,14:57:19
39.92655,116.33699,0,181,39772.6231944444,2008-11-20,14:57:24
39.926567,116.336975,0,181,39772.6232523148,2008-11-20,14:57:29
