# Supplementary material for: A location privacy protection method based on blockchain and threshold cryptography
Source: PLoS One. 2025 Jun 4;20(6):e0324551. doi: 10.1371/journal.pone.0324551 (PMC12136415; doi:10.1371/journal.pone.0324551)
Supplement: S1 File — (ZIP) [file pone.0324551.s001.zip › Data/002/Trajectory/20081121002520.plt]

Geolife trajectory
WGS 84
Altitude is in Feet
Reserved 3
0,2,255,My Track,0,0,2,8421376
0
39.922151,116.338964,0,-207,39773.0175925926,2008-11-21,00:25:20
39.923953,116.337473,0,448,39773.017650463,2008-11-21,00:25:25
39.922455,116.338681,0,-91,39773.0177083333,2008-11-21,00:25:30
39.922471,116.338743,0,-43,39773.0177662037,2008-11-21,00:25:35
39.919808,116.340619,0,488,39773.01875,2008-11-21,00:27:00
39.922448,116.338361,0,145,39773.0195023148,2008-11-21,00:28:05
39.922391,116.338402,0,139,39773.0195601852,2008-11-21,00:28:10
39.922423,116.338319,0,93,39773.0196180556,2008-11-21,00:28:15
39.922475,116.338285,0,74,39773.0196759259,2008-11-21,00:28:20
39.922407,116.338303,0,86,39773.0197337963,2008-11-21,00:28:25
39.922297,116.338299,0,101,39773.0197916667,2008-11-21,00:28:30
39.922202,116.338293,0,107,39773.019849537,2008-11-21,00:28:35
39.922179,116.338318,0,113,39773.0199074074,2008-11-21,00:28:40
39.922183,116.338301,0,115,39773.0199652778,2008-11-21,00:28:45
39.922183,116.338301,0,115,39773.02,2008-11-21,00:28:48
39.922188,116.338293,0,115,39773.0200231481,2008-11-21,00:28:50
39.922196,116.338282,0,115,39773.0200810185,2008-11-21,00:28:55
39.922161,116.338279,0,119,39773.0201388889,2008-11-21,00:29:00
39.922132,116.338289,0,120,39773.0201967593,2008-11-21,00:29:05
39.922081,116.338344,0,125,39773.0202546296,2008-11-21,00:29:10
39.922149,116.338598,0,131,39773.0203125,2008-11-21,00:29:15
39.922313,116.339123,0,141,39773.0203703704,2008-11-21,00:29:20
39.922401,116.339889,0,150,39773.0204282407,2008-11-21,00:29:25
39.92241,116.340722,0,161,39773.0204861111,2008-11-21,00:29:30
39.922441,116.34155,0,170,39773.0205439815,2008-11-21,00:29:35
39.922492,116.342387,0,177,39773.0206018519,2008-11-21,00:29:40
39.922518,116.343248,0,188,39773.0206597222,2008-11-21,00:29:45
39.922527,116.344066,0,198,39773.0207175926,2008-11-21,00:29:50
39.922467,116.344776,0,212,39773.020775463,2008-11-21,00:29:55
39.922428,116.345158,0,228,39773.0208333333,2008-11-21,00:30:00
39.922424,116.345474,0,243,39773.0208912037,2008-11-21,00:30:05
39.92243,116.346006,0,259,39773.0209490741,2008-11-21,00:30:10
39.922426,116.346512,0,270,39773.0210069444,2008-11-21,00:30:15
39.922376,116.346729,0,280,39773.0210648148,2008-11-21,00:30:20
39.922285,116.346684,0,295,39773.0211226852,2008-11-21,00:30:25
39.922205,116.346627,0,334,39773.0211805556,2008-11-21,00:30:30
39.921965,116.346551,0,355,39773.0212384259,2008-11-21,00:30:35
39.92159,116.346613,0,334,39773.0212962963,2008-11-21,00:30:40
39.921486,116.346612,0,338,39773.0213541667,2008-11-21,00:30:45
39.921463,116.346611,0,347,39773.021412037,2008-11-21,00:30:50
39.921525,116.346591,0,330,39773.0214699074,2008-11-21,00:30:55
39.921635,116.3467,0,330,39773.0215277778,2008-11-21,00:31:00
39.921577,116.346769,0,325,39773.0215856481,2008-11-21,00:31:05
39.92156,116.346768,0,318,39773.0216435185,2008-11-21,00:31:10
39.921545,116.346892,0,315,39773.0217013889,2008-11-21,00:31:15
39.921479,116.346955,0,312,39773.0217592593,2008-11-21,00:31:20
39.921422,116.347096,0,313,39773.0218171296,2008-11-21,00:31:25
39.921243,116.347212,0,313,39773.021875,2008-11-21,00:31:30
39.921079,116.347346,0,316,39773.0219328704,2008-11-21,00:31:35
39.921074,116.347392,0,317,39773.0219907407,2008-11-21,00:31:40
39.921041,116.347454,0,321,39773.0220486111,2008-11-21,00:31:45
39.921001,116.347531,0,324,39773.0221064815,2008-11-21,00:31:50
39.921011,116.34753,0,325,39773.0221643519,2008-11-21,00:31:55
39.921022,116.347526,0,327,39773.0222222222,2008-11-21,00:32:00
39.921062,116.347561,0,329,39773.0222800926,2008-11-21,00:32:05
39.921157,116.347614,0,330,39773.022337963,2008-11-21,00:32:10
39.921281,116.347692,0,331,39773.0223958333,2008-11-21,00:32:15
39.921399,116.347739,0,334,39773.0224537037,2008-11-21,00:32:20
39.921557,116.347764,0,340,39773.0225115741,2008-11-21,00:32:25
39.921804,116.347716,0,348,39773.0225694444,2008-11-21,00:32:30
39.921986,116.347668,0,355,39773.0226273148,2008-11-21,00:32:35
39.92208,116.347703,0,361,39773.0226851852,2008-11-21,00:32:40
39.922197,116.347749,0,366,39773.0227430556,2008-11-21,00:32:45
39.922334,116.347775,0,372,39773.0228009259,2008-11-21,00:32:50
39.922398,116.347856,0,376,39773.0228587963,2008-11-21,00:32:55
39.922521,116.348003,0,384,39773.0229166667,2008-11-21,00:33:00
39.922629,116.348086,0,391,39773.022974537,2008-11-21,00:33:05
39.922716,116.348164,0,399,39773.0230324074,2008-11-21,00:33:10
39.922766,116.34819,0,401,39773.0230902778,2008-11-21,00:33:15
39.922833,116.348168,0,403,39773.0231481481,2008-11-21,00:33:20
39.922871,116.348162,0,405,39773.0232060185,2008-11-21,00:33:25
39.922888,116.348158,0,406,39773.0232638889,2008-11-21,00:33:30
39.922879,116.348166,0,405,39773.0233217593,2008-11-21,00:33:35
39.922884,116.348175,0,405,39773.0233796296,2008-11-21,00:33:40
39.922884,116.348175,0,405,39773.0234143519,2008-11-21,00:33:43
39.922884,116.34817,0,405,39773.0234375,2008-11-21,00:33:45
39.922852,116.34815,0,405,39773.0234953704,2008-11-21,00:33:50
39.922839,116.348139,0,405,39773.0235532407,2008-11-21,00:33:55
39.922828,116.348114,0,404,39773.0236111111,2008-11-21,00:34:00
39.922813,116.348113,0,404,39773.0236689815,2008-11-21,00:34:05
39.922841,116.348119,0,404,39773.0237268518,2008-11-21,00:34:10
39.898787,116.379206,0,369,39773.0317708333,2008-11-21,00:45:45
39.898815,116.379226,0,355,39773.0318287037,2008-11-21,00:45:50
39.898828,116.379257,0,349,39773.0318865741,2008-11-21,00:45:55
39.898866,116.379314,0,341,39773.0319444444,2008-11-21,00:46:00
39.898929,116.379353,0,328,39773.0320023148,2008-11-21,00:46:05
39.898999,116.379391,0,314,39773.0320601852,2008-11-21,00:46:10
39.899031,116.379475,0,299,39773.0321180556,2008-11-21,00:46:15
39.899043,116.379559,0,284,39773.0321759259,2008-11-21,00:46:20
39.899084,116.37963,0,263,39773.0322337963,2008-11-21,00:46:25
39.899143,116.379686,0,249,39773.0322916667,2008-11-21,00:46:30
39.899179,116.379748,0,234,39773.032349537,2008-11-21,00:46:35
39.899192,116.379853,0,219,39773.0324074074,2008-11-21,00:46:40
39.899178,116.379967,0,208,39773.0324652778,2008-11-21,00:46:45
39.899163,116.380077,0,197,39773.0325231481,2008-11-21,00:46:50
39.899154,116.380166,0,187,39773.0325810185,2008-11-21,00:46:55
39.89917,116.380253,0,180,39773.0326388889,2008-11-21,00:47:00
39.899172,116.380331,0,173,39773.0326967593,2008-11-21,00:47:05
39.899174,116.380414,0,173,39773.0327546296,2008-11-21,00:47:10
39.899126,116.380524,0,169,39773.0328125,2008-11-21,00:47:15
39.899084,116.380632,0,163,39773.0328703704,2008-11-21,00:47:20
39.89908,116.380748,0,159,39773.0329282407,2008-11-21,00:47:25
39.899071,116.380835,0,156,39773.0329861111,2008-11-21,00:47:30
39.899078,116.380882,0,160,39773.0330439815,2008-11-21,00:47:35
39.899104,116.380947,0,162,39773.0331018518,2008-11-21,00:47:40
39.899124,116.381015,0,162,39773.0331597222,2008-11-21,00:47:45
39.899132,116.381084,0,158,39773.0332175926,2008-11-21,00:47:50
39.899134,116.381172,0,157,39773.033275463,2008-11-21,00:47:55
39.899117,116.381235,0,156,39773.0333333333,2008-11-21,00:48:00
39.899166,116.381347,0,150,39773.0333912037,2008-11-21,00:48:05
39.899173,116.381436,0,150,39773.0334490741,2008-11-21,00:48:10
39.899195,116.381501,0,144,39773.0335069444,2008-11-21,00:48:15
39.899197,116.381583,0,142,39773.0335648148,2008-11-21,00:48:20
39.899217,116.381647,0,142,39773.0336226852,2008-11-21,00:48:25
39.899215,116.381745,0,142,39773.0336805556,2008-11-21,00:48:30
39.899181,116.381855,0,137,39773.0337384259,2008-11-21,00:48:35
39.899158,116.381903,0,136,39773.0337962963,2008-11-21,00:48:40
39.899177,116.38197,0,134,39773.0338541667,2008-11-21,00:48:45
39.899199,116.382015,0,134,39773.033912037,2008-11-21,00:48:50
39.899225,116.382105,0,134,39773.0339699074,2008-11-21,00:48:55
39.899283,116.382191,0,134,39773.0340277778,2008-11-21,00:49:00
39.899299,116.38226,0,134,39773.0340856481,2008-11-21,00:49:05
39.899311,116.382331,0,134,39773.0341435185,2008-11-21,00:49:10
39.899308,116.382418,0,133,39773.0342013889,2008-11-21,00:49:15
39.899335,116.382494,0,131,39773.0342592593,2008-11-21,00:49:20
39.899372,116.382574,0,131,39773.0343171296,2008-11-21,00:49:25
39.899394,116.382621,0,131,39773.034375,2008-11-21,00:49:30
39.899402,116.382725,0,128,39773.0344328704,2008-11-21,00:49:35
39.899438,116.382828,0,124,39773.0344907407,2008-11-21,00:49:40
39.89948,116.382925,0,121,39773.0345486111,2008-11-21,00:49:45
39.89948,116.38303,0,116,39773.0346064815,2008-11-21,00:49:50
39.899466,116.383133,0,114,39773.0346643519,2008-11-21,00:49:55
39.899477,116.383248,0,113,39773.0347222222,2008-11-21,00:50:00
39.899463,116.383328,0,112,39773.0347800926,2008-11-21,00:50:05
39.899483,116.383429,0,112,39773.034837963,2008-11-21,00:50:10
39.899462,116.383492,0,111,39773.0348958333,2008-11-21,00:50:15
39.899494,116.383575,0,109,39773.0349537037,2008-11-21,00:50:20
39.899521,116.383651,0,105,39773.0350115741,2008-11-21,00:50:25
39.899543,116.383734,0,103,39773.0350694444,2008-11-21,00:50:30
39.899558,116.383801,0,100,39773.0351273148,2008-11-21,00:50:35
39.89957,116.383878,0,97,39773.0351851852,2008-11-21,00:50:40
39.899555,116.383949,0,94,39773.0352430556,2008-11-21,00:50:45
39.899555,116.384039,0,92,39773.0353009259,2008-11-21,00:50:50
39.899552,116.38417,0,90,39773.0353587963,2008-11-21,00:50:55
39.899537,116.384273,0,89,39773.0354166667,2008-11-21,00:51:00
39.899497,116.384382,0,91,39773.035474537,2008-11-21,00:51:05
39.899484,116.384488,0,93,39773.0355324074,2008-11-21,00:51:10
39.899468,116.384573,0,93,39773.0355902778,2008-11-21,00:51:15
39.899458,116.384651,0,93,39773.0356481481,2008-11-21,00:51:20
39.899505,116.384711,0,93,39773.0357060185,2008-11-21,00:51:25
39.899559,116.38476,0,92,39773.0357638889,2008-11-21,00:51:30
39.899584,116.384838,0,90,39773.0358217593,2008-11-21,00:51:35
39.899549,116.384906,0,86,39773.0358796296,2008-11-21,00:51:40
39.899544,116.384986,0,84,39773.0359375,2008-11-21,00:51:45
39.899534,116.38507,0,80,39773.0359953704,2008-11-21,00:51:50
39.899578,116.38514,0,78,39773.0360532407,2008-11-21,00:51:55
39.899594,116.38525,0,77,39773.0361111111,2008-11-21,00:52:00
39.899655,116.385287,0,77,39773.0361689815,2008-11-21,00:52:05
39.899556,116.385382,0,75,39773.0362268519,2008-11-21,00:52:10
39.89954,116.385403,0,73,39773.0362847222,2008-11-21,00:52:15
39.899525,116.385401,0,71,39773.0363425926,2008-11-21,00:52:20
39.899528,116.3853,0,70,39773.036400463,2008-11-21,00:52:25
39.899572,116.385309,0,69,39773.0364583333,2008-11-21,00:52:30
39.899668,116.385299,0,68,39773.0365162037,2008-11-21,00:52:35
39.899725,116.385309,0,70,39773.0365740741,2008-11-21,00:52:40
39.899784,116.385308,0,72,39773.0366319444,2008-11-21,00:52:45
39.899828,116.385279,0,72,39773.0366898148,2008-11-21,00:52:50
39.899893,116.385292,0,72,39773.0367476852,2008-11-21,00:52:55
39.89995,116.385285,0,72,39773.0368055556,2008-11-21,00:53:00
39.899998,116.385299,0,75,39773.0368634259,2008-11-21,00:53:05
39.900073,116.385295,0,80,39773.0369212963,2008-11-21,00:53:10
39.90016,116.385289,0,88,39773.0369791667,2008-11-21,00:53:15
39.900235,116.385316,0,99,39773.037037037,2008-11-21,00:53:20
39.900509,116.385615,0,106,39773.0370949074,2008-11-21,00:53:25
39.900523,116.385703,0,107,39773.0371527778,2008-11-21,00:53:30
39.900383,116.385787,0,109,39773.0372106481,2008-11-21,00:53:35
39.900402,116.385828,0,113,39773.0372685185,2008-11-21,00:53:40
39.900417,116.385876,0,119,39773.0373263889,2008-11-21,00:53:45
39.900399,116.385923,0,122,39773.0373842593,2008-11-21,00:53:50
39.900391,116.386005,0,125,39773.0374421296,2008-11-21,00:53:55
39.900429,116.386074,0,130,39773.0375,2008-11-21,00:54:00
39.9005,116.386104,0,132,39773.0375578704,2008-11-21,00:54:05
39.900501,116.3862,0,137,39773.0376157407,2008-11-21,00:54:10
39.900485,116.386291,0,141,39773.0376736111,2008-11-21,00:54:15
39.900498,116.386342,0,146,39773.0377314815,2008-11-21,00:54:20
39.900465,116.38645,0,150,39773.0377893519,2008-11-21,00:54:25
39.900533,116.386496,0,154,39773.0378472222,2008-11-21,00:54:30
39.900446,116.386697,0,162,39773.0379050926,2008-11-21,00:54:35
39.900477,116.386752,0,166,39773.037962963,2008-11-21,00:54:40
39.900513,116.386765,0,169,39773.0380208333,2008-11-21,00:54:45
39.900566,116.386766,0,170,39773.0380787037,2008-11-21,00:54:50
39.900349,116.385602,0,120,39773.1457986111,2008-11-21,03:29:57
39.900284,116.385449,0,317,39773.1458564815,2008-11-21,03:30:02
39.900245,116.38543,0,165,39773.1459143519,2008-11-21,03:30:07
39.900237,116.38534,0,119,39773.1459722222,2008-11-21,03:30:12
39.90023,116.38531,0,124,39773.1460300926,2008-11-21,03:30:17
39.900237,116.385375,0,123,39773.146087963,2008-11-21,03:30:22
39.900198,116.385396,0,126,39773.1461458333,2008-11-21,03:30:27
39.900072,116.3854,0,136,39773.1462037037,2008-11-21,03:30:32
39.899985,116.385431,0,144,39773.1462615741,2008-11-21,03:30:37
39.899925,116.385485,0,150,39773.1463194444,2008-11-21,03:30:42
39.899859,116.385518,0,157,39773.1463773148,2008-11-21,03:30:47
39.899807,116.385552,0,161,39773.1464351852,2008-11-21,03:30:52
39.899701,116.385592,0,159,39773.1464930556,2008-11-21,03:30:57
39.899629,116.385624,0,158,39773.1465509259,2008-11-21,03:31:02
39.899534,116.385695,0,155,39773.1466087963,2008-11-21,03:31:07
39.89946,116.385699,0,156,39773.1466666667,2008-11-21,03:31:12
39.899413,116.385678,0,156,39773.146724537,2008-11-21,03:31:17
39.899368,116.385691,0,170,39773.1467824074,2008-11-21,03:31:22
39.899381,116.38562,0,187,39773.1468402778,2008-11-21,03:31:27
39.899354,116.385583,0,193,39773.1468981481,2008-11-21,03:31:32
39.899275,116.385581,0,198,39773.1469560185,2008-11-21,03:31:37
39.899207,116.385587,0,213,39773.1470138889,2008-11-21,03:31:42
39.89917,116.385528,0,211,39773.1470717593,2008-11-21,03:31:47
39.899133,116.385475,0,216,39773.1471296296,2008-11-21,03:31:52
39.899121,116.385403,0,218,39773.1471875,2008-11-21,03:31:57
39.89915,116.385319,0,224,39773.1472453704,2008-11-21,03:32:02
39.899169,116.385276,0,229,39773.1473032407,2008-11-21,03:32:07
39.899186,116.385192,0,227,39773.1473611111,2008-11-21,03:32:12
39.899186,116.385143,0,229,39773.1474189815,2008-11-21,03:32:17
39.899173,116.385077,0,228,39773.1474768519,2008-11-21,03:32:22
39.899174,116.385,0,227,39773.1475347222,2008-11-21,03:32:27
39.899199,116.384895,0,215,39773.1475925926,2008-11-21,03:32:32
39.899237,116.384781,0,210,39773.147650463,2008-11-21,03:32:37
39.899239,116.384701,0,203,39773.1477083333,2008-11-21,03:32:42
39.899225,116.384656,0,194,39773.1477662037,2008-11-21,03:32:47
39.899197,116.384568,0,189,39773.1478240741,2008-11-21,03:32:52
39.899174,116.384476,0,184,39773.1478819444,2008-11-21,03:32:57
39.899173,116.38441,0,181,39773.1479398148,2008-11-21,03:33:02
39.899179,116.38436,0,177,39773.1479976852,2008-11-21,03:33:07
39.899174,116.384301,0,173,39773.1480555556,2008-11-21,03:33:12
39.89916,116.384254,0,169,39773.1481134259,2008-11-21,03:33:17
39.899152,116.384183,0,163,39773.1481712963,2008-11-21,03:33:22
39.899183,116.384127,0,159,39773.1482291667,2008-11-21,03:33:27
39.899274,116.384106,0,159,39773.148287037,2008-11-21,03:33:32
39.899308,116.384056,0,157,39773.1483449074,2008-11-21,03:33:37
39.899293,116.384009,0,153,39773.1484027778,2008-11-21,03:33:42
39.899278,116.383903,0,147,39773.1484606481,2008-11-21,03:33:47
39.899278,116.38382,0,145,39773.1485185185,2008-11-21,03:33:52
39.899226,116.383678,0,140,39773.1485763889,2008-11-21,03:33:57
39.899231,116.383558,0,127,39773.1486342593,2008-11-21,03:34:02
39.899246,116.383506,0,122,39773.1486921296,2008-11-21,03:34:07
39.89924,116.383449,0,120,39773.14875,2008-11-21,03:34:12
39.899237,116.383398,0,119,39773.1488078704,2008-11-21,03:34:17
39.899237,116.383379,0,117,39773.1488657407,2008-11-21,03:34:22
39.899245,116.383352,0,114,39773.1489236111,2008-11-21,03:34:27
39.899255,116.383325,0,113,39773.1489814815,2008-11-21,03:34:32
39.899262,116.383314,0,113,39773.1490393518,2008-11-21,03:34:37
39.899246,116.383306,0,113,39773.1490972222,2008-11-21,03:34:42
39.899235,116.383211,0,112,39773.1491550926,2008-11-21,03:34:47
39.899242,116.383146,0,113,39773.149212963,2008-11-21,03:34:52
39.899242,116.383096,0,112,39773.1492708333,2008-11-21,03:34:57
39.899247,116.383017,0,115,39773.1493287037,2008-11-21,03:35:02
39.899245,116.382953,0,116,39773.1493865741,2008-11-21,03:35:07
39.899234,116.382906,0,117,39773.1494444444,2008-11-21,03:35:12
39.899258,116.382869,0,116,39773.1495023148,2008-11-21,03:35:17
39.899279,116.382834,0,115,39773.1495601852,2008-11-21,03:35:22
39.899276,116.382783,0,114,39773.1496180556,2008-11-21,03:35:27
39.899273,116.382698,0,115,39773.1496759259,2008-11-21,03:35:32
39.899276,116.38265,0,115,39773.1497337963,2008-11-21,03:35:37
39.899282,116.382567,0,116,39773.1497916667,2008-11-21,03:35:42
39.899283,116.382482,0,116,39773.149849537,2008-11-21,03:35:47
39.899276,116.382418,0,115,39773.1499074074,2008-11-21,03:35:52
39.89927,116.382324,0,114,39773.1499652778,2008-11-21,03:35:57
39.899263,116.382243,0,113,39773.1500231481,2008-11-21,03:36:02
39.899159,116.38192,0,118,39773.1500810185,2008-11-21,03:36:07
39.899107,116.381737,0,122,39773.1501388889,2008-11-21,03:36:12
39.899093,116.381609,0,124,39773.1501967593,2008-11-21,03:36:17
39.899087,116.381535,0,126,39773.1502546296,2008-11-21,03:36:22
39.89907,116.381426,0,128,39773.1503125,2008-11-21,03:36:27
39.899063,116.381313,0,135,39773.1503703704,2008-11-21,03:36:32
39.899035,116.381274,0,138,39773.1504282407,2008-11-21,03:36:37
39.899041,116.38119,0,141,39773.1504861111,2008-11-21,03:36:42
39.899045,116.381128,0,144,39773.1505439815,2008-11-21,03:36:47
39.899034,116.381043,0,146,39773.1506018518,2008-11-21,03:36:52
39.899023,116.38103,0,147,39773.1506597222,2008-11-21,03:36:57
39.899059,116.380935,0,145,39773.1507175926,2008-11-21,03:37:02
39.89906,116.380829,0,145,39773.150775463,2008-11-21,03:37:07
39.899042,116.380728,0,146,39773.1508333333,2008-11-21,03:37:12
39.899053,116.380664,0,147,39773.1508912037,2008-11-21,03:37:17
39.899076,116.380588,0,148,39773.1509490741,2008-11-21,03:37:22
39.89907,116.380515,0,150,39773.1510069444,2008-11-21,03:37:27
39.899056,116.380426,0,151,39773.1510648148,2008-11-21,03:37:32
39.899047,116.380375,0,153,39773.1511226852,2008-11-21,03:37:37
39.899048,116.380294,0,153,39773.1511805556,2008-11-21,03:37:42
39.899051,116.380217,0,154,39773.1512384259,2008-11-21,03:37:47
39.899055,116.380161,0,156,39773.1512962963,2008-11-21,03:37:52
39.899062,116.380085,0,158,39773.1513541667,2008-11-21,03:37:57
39.899074,116.380014,0,160,39773.151412037,2008-11-21,03:38:02
39.899079,116.379951,0,158,39773.1514699074,2008-11-21,03:38:07
39.899074,116.379868,0,158,39773.1515277778,2008-11-21,03:38:12
39.899085,116.379787,0,162,39773.1515856481,2008-11-21,03:38:17
39.899095,116.37971,0,168,39773.1516435185,2008-11-21,03:38:22
39.8991,116.379643,0,177,39773.1517013889,2008-11-21,03:38:27
39.899112,116.379596,0,180,39773.1517592593,2008-11-21,03:38:32
39.899124,116.379528,0,181,39773.1518171296,2008-11-21,03:38:37
39.899129,116.379476,0,176,39773.151875,2008-11-21,03:38:42
39.899147,116.379456,0,168,39773.1519328704,2008-11-21,03:38:47
39.89915,116.379439,0,169,39773.1519907407,2008-11-21,03:38:52
39.89914,116.379381,0,170,39773.1520486111,2008-11-21,03:38:57
39.899137,116.379335,0,171,39773.1521064815,2008-11-21,03:39:02
39.899118,116.379302,0,172,39773.1521643519,2008-11-21,03:39:07
39.899059,116.379307,0,172,39773.1522222222,2008-11-21,03:39:12
39.899051,116.37927,0,173,39773.1522800926,2008-11-21,03:39:17
39.899137,116.379062,0,155,39773.1589351852,2008-11-21,03:48:52
39.899199,116.378972,0,155,39773.1589930556,2008-11-21,03:48:57
39.899214,116.378947,0,154,39773.1590509259,2008-11-21,03:49:02
39.899202,116.37901,0,153,39773.1591087963,2008-11-21,03:49:07
39.899135,116.379178,0,154,39773.1591666667,2008-11-21,03:49:12
39.899121,116.379241,0,152,39773.159224537,2008-11-21,03:49:17
39.89911,116.379239,0,153,39773.1592824074,2008-11-21,03:49:22
39.899111,116.379345,0,150,39773.1593402778,2008-11-21,03:49:27
39.899139,116.379495,0,143,39773.1593981481,2008-11-21,03:49:32
39.899154,116.379471,0,142,39773.1594560185,2008-11-21,03:49:37
39.899156,116.379454,0,142,39773.1595138889,2008-11-21,03:49:42
39.899175,116.379436,0,142,39773.1595717593,2008-11-21,03:49:47
39.899175,116.379436,0,142,39773.1596064815,2008-11-21,03:49:50
39.899175,116.379433,0,145,39773.1596296296,2008-11-21,03:49:52
39.899174,116.379403,0,146,39773.1596875,2008-11-21,03:49:57
39.899166,116.379345,0,148,39773.1597453704,2008-11-21,03:50:02
39.899131,116.379284,0,153,39773.1598032407,2008-11-21,03:50:07
39.899108,116.379228,0,161,39773.1598611111,2008-11-21,03:50:12
39.899094,116.379193,0,173,39773.1599189815,2008-11-21,03:50:17
39.8991,116.379183,0,176,39773.1599768519,2008-11-21,03:50:22
39.899073,116.379175,0,179,39773.1600347222,2008-11-21,03:50:27
39.89905,116.379183,0,178,39773.1600925926,2008-11-21,03:50:32
39.899045,116.379174,0,178,39773.160150463,2008-11-21,03:50:37
39.899043,116.379172,0,172,39773.1602083333,2008-11-21,03:50:42
39.899043,116.379172,0,172,39773.1602430556,2008-11-21,03:50:45
39.89904,116.379177,0,170,39773.1602662037,2008-11-21,03:50:47
39.899043,116.379189,0,171,39773.1603240741,2008-11-21,03:50:52
39.899043,116.379189,0,171,39773.1603587963,2008-11-21,03:50:55
39.899045,116.379195,0,171,39773.1603819444,2008-11-21,03:50:57
39.899054,116.379175,0,171,39773.1604398148,2008-11-21,03:51:02
39.89909,116.379115,0,169,39773.1604976852,2008-11-21,03:51:07
39.89911,116.379066,0,165,39773.1605555556,2008-11-21,03:51:12
39.899142,116.379048,0,160,39773.1606134259,2008-11-21,03:51:17
39.899162,116.379128,0,152,39773.1606712963,2008-11-21,03:51:22
39.899191,116.379274,0,148,39773.1607291667,2008-11-21,03:51:27
39.899189,116.379418,0,146,39773.160787037,2008-11-21,03:51:32
39.899188,116.379532,0,145,39773.1608449074,2008-11-21,03:51:37
39.899195,116.379546,0,141,39773.1609027778,2008-11-21,03:51:42
39.8992,116.379588,0,139,39773.1609606481,2008-11-21,03:51:47
39.899191,116.379684,0,137,39773.1610185185,2008-11-21,03:51:52
39.899203,116.379731,0,136,39773.1610763889,2008-11-21,03:51:57
39.899213,116.37978,0,134,39773.1611342593,2008-11-21,03:52:02
39.899184,116.379757,0,133,39773.1611921296,2008-11-21,03:52:07
39.899206,116.37973,0,130,39773.16125,2008-11-21,03:52:12
39.899216,116.379708,0,125,39773.1613078704,2008-11-21,03:52:17
39.899169,116.379549,0,115,39773.1613657407,2008-11-21,03:52:22
39.89912,116.379446,0,110,39773.1614236111,2008-11-21,03:52:27
39.89912,116.379446,0,110,39773.1614583333,2008-11-21,03:52:30
39.899112,116.37944,0,101,39773.1614814815,2008-11-21,03:52:32
39.899098,116.379376,0,97,39773.1615393519,2008-11-21,03:52:37
39.899097,116.379311,0,95,39773.1615972222,2008-11-21,03:52:42
39.899073,116.379249,0,98,39773.1616550926,2008-11-21,03:52:47
39.899072,116.379218,0,99,39773.161712963,2008-11-21,03:52:52
39.899099,116.379197,0,102,39773.1617708333,2008-11-21,03:52:57
39.899122,116.379152,0,108,39773.1618287037,2008-11-21,03:53:02
39.899153,116.379148,0,109,39773.1618865741,2008-11-21,03:53:07
39.899188,116.379176,0,106,39773.1619444444,2008-11-21,03:53:12
39.899227,116.379231,0,102,39773.1620023148,2008-11-21,03:53:17
39.89921,116.379249,0,97,39773.1620601852,2008-11-21,03:53:22
39.899237,116.379163,0,93,39773.1621180556,2008-11-21,03:53:27
39.899243,116.379138,0,87,39773.1621759259,2008-11-21,03:53:32
39.899244,116.37924,0,88,39773.1622337963,2008-11-21,03:53:37
39.899209,116.379325,0,83,39773.1622916667,2008-11-21,03:53:42
39.899182,116.379308,0,80,39773.162349537,2008-11-21,03:53:47
39.899182,116.379308,0,80,39773.1623842593,2008-11-21,03:53:50
39.899188,116.379302,0,79,39773.1624074074,2008-11-21,03:53:52
39.899162,116.379215,0,80,39773.1624652778,2008-11-21,03:53:57
39.899171,116.379212,0,79,39773.1625231481,2008-11-21,03:54:02
39.899158,116.379187,0,80,39773.1625810185,2008-11-21,03:54:07
39.899158,116.379187,0,80,39773.1626157407,2008-11-21,03:54:10
39.899157,116.379182,0,80,39773.1626388889,2008-11-21,03:54:12
39.899172,116.379162,0,78,39773.1626967593,2008-11-21,03:54:17
39.899179,116.379121,0,77,39773.1627546296,2008-11-21,03:54:22
39.899172,116.379091,0,76,39773.1628125,2008-11-21,03:54:27
39.899171,116.379128,0,74,39773.1628703704,2008-11-21,03:54:32
39.899165,116.379103,0,72,39773.1629282407,2008-11-21,03:54:37
39.899169,116.379079,0,71,39773.1629861111,2008-11-21,03:54:42
39.89919,116.379099,0,68,39773.1630439815,2008-11-21,03:54:47
39.899225,116.379137,0,63,39773.1631018519,2008-11-21,03:54:52
39.899243,116.379118,0,60,39773.1631597222,2008-11-21,03:54:57
39.899228,116.379083,0,58,39773.1632175926,2008-11-21,03:55:02
39.899211,116.379057,0,56,39773.163275463,2008-11-21,03:55:07
39.899191,116.379047,0,54,39773.1633333333,2008-11-21,03:55:12
39.89917,116.379065,0,54,39773.1633912037,2008-11-21,03:55:17
39.89916,116.379084,0,54,39773.1634490741,2008-11-21,03:55:22
39.899121,116.379075,0,57,39773.1635069444,2008-11-21,03:55:27
39.899108,116.379083,0,60,39773.1635648148,2008-11-21,03:55:32
39.899098,116.379086,0,63,39773.1636226852,2008-11-21,03:55:37
39.899076,116.379069,0,65,39773.1636805556,2008-11-21,03:55:42
39.899069,116.379038,0,66,39773.1637384259,2008-11-21,03:55:47
39.899092,116.379016,0,69,39773.1637962963,2008-11-21,03:55:52
39.899083,116.379009,0,70,39773.1638541667,2008-11-21,03:55:57
39.899052,116.378996,0,73,39773.163912037,2008-11-21,03:56:02
39.899049,116.379025,0,75,39773.1639699074,2008-11-21,03:56:07
39.89907,116.379042,0,75,39773.1640277778,2008-11-21,03:56:12
39.899081,116.379101,0,75,39773.1640856481,2008-11-21,03:56:17
39.899104,116.379131,0,74,39773.1641435185,2008-11-21,03:56:22
39.899136,116.379133,0,74,39773.1642013889,2008-11-21,03:56:27
39.899162,116.379181,0,76,39773.1642592593,2008-11-21,03:56:32
39.899183,116.379267,0,78,39773.1643171296,2008-11-21,03:56:37
39.899164,116.379362,0,81,39773.164375,2008-11-21,03:56:42
39.89914,116.37941,0,83,39773.1644328704,2008-11-21,03:56:47
39.899141,116.379419,0,83,39773.1644907407,2008-11-21,03:56:52
39.899142,116.379432,0,83,39773.1645486111,2008-11-21,03:56:57
39.899142,116.379432,0,83,39773.1645833333,2008-11-21,03:57:00
39.899141,116.379439,0,83,39773.1646064815,2008-11-21,03:57:02
39.899141,116.379452,0,84,39773.1646643518,2008-11-21,03:57:07
39.899128,116.379465,0,85,39773.1647222222,2008-11-21,03:57:12
39.899132,116.379464,0,86,39773.1647800926,2008-11-21,03:57:17
39.899131,116.379463,0,86,39773.164837963,2008-11-21,03:57:22
39.899131,116.379463,0,86,39773.1648726852,2008-11-21,03:57:25
39.899129,116.379456,0,86,39773.1648958333,2008-11-21,03:57:27
39.899126,116.379443,0,87,39773.1649537037,2008-11-21,03:57:32
39.899125,116.379444,0,87,39773.1650115741,2008-11-21,03:57:37
39.899125,116.379444,0,87,39773.1650462963,2008-11-21,03:57:40
39.899124,116.379441,0,87,39773.1650694444,2008-11-21,03:57:42
39.899094,116.379399,0,89,39773.1651273148,2008-11-21,03:57:47
39.899046,116.379342,0,93,39773.1651851852,2008-11-21,03:57:52
39.899003,116.379279,0,96,39773.1652430556,2008-11-21,03:57:57
39.898982,116.379263,0,98,39773.1653009259,2008-11-21,03:58:02
39.898982,116.379263,0,98,39773.1653356481,2008-11-21,03:58:05
39.898974,116.379255,0,101,39773.1653587963,2008-11-21,03:58:07
39.898954,116.379247,0,104,39773.1654166667,2008-11-21,03:58:12
39.898982,116.379199,0,106,39773.165474537,2008-11-21,03:58:17
39.899027,116.379216,0,112,39773.1655324074,2008-11-21,03:58:22
39.899036,116.379215,0,113,39773.1655902778,2008-11-21,03:58:27
39.899037,116.379218,0,113,39773.1656481481,2008-11-21,03:58:32
39.899037,116.379218,0,113,39773.1656828704,2008-11-21,03:58:35
39.899039,116.37922,0,113,39773.1657060185,2008-11-21,03:58:37
39.899041,116.379229,0,113,39773.1657638889,2008-11-21,03:58:42
39.899041,116.379222,0,113,39773.1658217593,2008-11-21,03:58:47
39.89904,116.379221,0,113,39773.1658796296,2008-11-21,03:58:52
39.899039,116.37922,0,113,39773.1659375,2008-11-21,03:58:57
39.899039,116.37922,0,113,39773.1659722222,2008-11-21,03:59:00
39.899059,116.379519,0,127,39773.1690046296,2008-11-21,04:03:22
39.899097,116.379627,0,124,39773.1690625,2008-11-21,04:03:27
39.899103,116.379676,0,125,39773.1691203704,2008-11-21,04:03:32
39.899085,116.379712,0,125,39773.1691782407,2008-11-21,04:03:37
39.899052,116.379772,0,126,39773.1692361111,2008-11-21,04:03:42
39.899065,116.379881,0,126,39773.1692939815,2008-11-21,04:03:47
39.899071,116.380005,0,125,39773.1693518519,2008-11-21,04:03:52
39.89906,116.380084,0,125,39773.1694097222,2008-11-21,04:03:57
39.899048,116.380164,0,125,39773.1694675926,2008-11-21,04:04:02
39.89906,116.380244,0,124,39773.169525463,2008-11-21,04:04:07
39.899081,116.38034,0,123,39773.1695833333,2008-11-21,04:04:12
39.89908,116.380412,0,122,39773.1696412037,2008-11-21,04:04:17
39.899104,116.380458,0,123,39773.1696990741,2008-11-21,04:04:22
39.899114,116.38054,0,124,39773.1697569444,2008-11-21,04:04:27
39.89911,116.380596,0,124,39773.1698148148,2008-11-21,04:04:32
39.899116,116.380657,0,124,39773.1698726852,2008-11-21,04:04:37
39.899101,116.380704,0,122,39773.1699305556,2008-11-21,04:04:42
39.899101,116.380754,0,124,39773.1699884259,2008-11-21,04:04:47
39.899076,116.380788,0,124,39773.1700462963,2008-11-21,04:04:52
39.899068,116.380846,0,126,39773.1701041667,2008-11-21,04:04:57
39.89905,116.380914,0,127,39773.170162037,2008-11-21,04:05:02
39.899036,116.380969,0,127,39773.1702199074,2008-11-21,04:05:07
39.899028,116.381041,0,128,39773.1702777778,2008-11-21,04:05:12
39.89903,116.381109,0,131,39773.1703356481,2008-11-21,04:05:17
39.899033,116.381181,0,133,39773.1703935185,2008-11-21,04:05:22
39.899102,116.381375,0,139,39773.1704513889,2008-11-21,04:05:27
39.899105,116.38151,0,143,39773.1705092593,2008-11-21,04:05:32
39.899129,116.3816,0,148,39773.1705671296,2008-11-21,04:05:37
39.899156,116.381664,0,149,39773.170625,2008-11-21,04:05:42
39.8992,116.381701,0,149,39773.1706828704,2008-11-21,04:05:47
39.899227,116.38172,0,149,39773.1707407407,2008-11-21,04:05:52
39.899316,116.381804,0,147,39773.1707986111,2008-11-21,04:05:57
39.899358,116.381875,0,153,39773.1708564815,2008-11-21,04:06:02
39.899408,116.381883,0,148,39773.1709143519,2008-11-21,04:06:07
39.899476,116.381886,0,146,39773.1709722222,2008-11-21,04:06:12
39.899561,116.381894,0,143,39773.1710300926,2008-11-21,04:06:17
39.899608,116.38188,0,142,39773.171087963,2008-11-21,04:06:22
39.899631,116.381875,0,137,39773.1711458333,2008-11-21,04:06:27
39.899708,116.381891,0,129,39773.1712037037,2008-11-21,04:06:32
39.89979,116.381897,0,129,39773.1712615741,2008-11-21,04:06:37
39.899843,116.381911,0,118,39773.1713194444,2008-11-21,04:06:42
39.899918,116.381876,0,106,39773.1713773148,2008-11-21,04:06:47
39.899998,116.381858,0,105,39773.1714351852,2008-11-21,04:06:52
39.90006,116.381868,0,97,39773.1714930556,2008-11-21,04:06:57
39.900175,116.38187,0,93,39773.1715509259,2008-11-21,04:07:02
39.900247,116.381848,0,83,39773.1716087963,2008-11-21,04:07:07
39.900317,116.381824,0,80,39773.1716666667,2008-11-21,04:07:12
39.900372,116.38183,0,71,39773.171724537,2008-11-21,04:07:17
39.900421,116.381819,0,63,39773.1717824074,2008-11-21,04:07:22
39.900479,116.381812,0,61,39773.1718402778,2008-11-21,04:07:27
39.900528,116.381828,0,65,39773.1718981481,2008-11-21,04:07:32
39.900574,116.381869,0,77,39773.1719560185,2008-11-21,04:07:37
39.900607,116.381941,0,81,39773.1720138889,2008-11-21,04:07:42
39.900646,116.382016,0,90,39773.1720717593,2008-11-21,04:07:47
39.900667,116.382094,0,94,39773.1721296296,2008-11-21,04:07:52
39.900695,116.382177,0,101,39773.1721875,2008-11-21,04:07:57
39.900755,116.382271,0,114,39773.1722453704,2008-11-21,04:08:02
39.900779,116.382348,0,125,39773.1723032407,2008-11-21,04:08:07
39.90079,116.382417,0,130,39773.1723611111,2008-11-21,04:08:12
39.900807,116.382445,0,135,39773.1724189815,2008-11-21,04:08:17
39.900768,116.382546,0,141,39773.1724768518,2008-11-21,04:08:22
39.900696,116.382673,0,155,39773.1725347222,2008-11-21,04:08:27
39.900667,116.382735,0,157,39773.1725925926,2008-11-21,04:08:32
39.900658,116.382793,0,159,39773.172650463,2008-11-21,04:08:37
39.900672,116.38285,0,160,39773.1727083333,2008-11-21,04:08:42
39.900668,116.382923,0,157,39773.1727662037,2008-11-21,04:08:47
39.900666,116.382993,0,154,39773.1728240741,2008-11-21,04:08:52
39.900675,116.38309,0,153,39773.1728819444,2008-11-21,04:08:57
39.900647,116.383177,0,156,39773.1729398148,2008-11-21,04:09:02
39.900618,116.383258,0,157,39773.1729976852,2008-11-21,04:09:07
39.900634,116.383303,0,158,39773.1730555556,2008-11-21,04:09:12
39.900637,116.383364,0,158,39773.1731134259,2008-11-21,04:09:17
39.900597,116.383464,0,161,39773.1731712963,2008-11-21,04:09:22
39.900568,116.383542,0,165,39773.1732291667,2008-11-21,04:09:27
39.900538,116.383645,0,168,39773.173287037,2008-11-21,04:09:32
39.900524,116.383677,0,165,39773.1733449074,2008-11-21,04:09:37
39.900517,116.383733,0,166,39773.1734027778,2008-11-21,04:09:42
39.90051,116.383783,0,165,39773.1734606481,2008-11-21,04:09:47
39.900508,116.383841,0,165,39773.1735185185,2008-11-21,04:09:52
39.900524,116.383922,0,165,39773.1735763889,2008-11-21,04:09:57
39.90055,116.38408,0,164,39773.1736342593,2008-11-21,04:10:02
39.900573,116.384145,0,164,39773.1736921296,2008-11-21,04:10:07
39.900579,116.384199,0,165,39773.17375,2008-11-21,04:10:12
39.900561,116.384263,0,165,39773.1738078704,2008-11-21,04:10:17
39.90054,116.384358,0,167,39773.1738657407,2008-11-21,04:10:22
39.900496,116.384451,0,165,39773.1739236111,2008-11-21,04:10:27
39.900419,116.384615,0,167,39773.1739814815,2008-11-21,04:10:32
39.900415,116.384713,0,165,39773.1740393518,2008-11-21,04:10:37
39.900455,116.3848,0,161,39773.1740972222,2008-11-21,04:10:42
39.9005,116.384885,0,157,39773.1741550926,2008-11-21,04:10:47
39.900502,116.384916,0,154,39773.174212963,2008-11-21,04:10:52
39.900493,116.385011,0,152,39773.1742708333,2008-11-21,04:10:57
39.900502,116.385077,0,149,39773.1743287037,2008-11-21,04:11:02
39.900496,116.385186,0,147,39773.1743865741,2008-11-21,04:11:07
39.900509,116.385288,0,146,39773.1744444444,2008-11-21,04:11:12
39.900508,116.38535,0,140,39773.1745023148,2008-11-21,04:11:17
39.900511,116.385385,0,137,39773.1745601852,2008-11-21,04:11:22
39.900544,116.385459,0,136,39773.1746180556,2008-11-21,04:11:27
39.900552,116.385511,0,135,39773.1746759259,2008-11-21,04:11:32
39.900536,116.385603,0,133,39773.1747337963,2008-11-21,04:11:37
39.900548,116.385681,0,132,39773.1747916667,2008-11-21,04:11:42
39.900526,116.385763,0,132,39773.174849537,2008-11-21,04:11:47
39.900515,116.38582,0,129,39773.1749074074,2008-11-21,04:11:52
39.900495,116.385894,0,128,39773.1749652778,2008-11-21,04:11:57
39.900492,116.385958,0,127,39773.1750231481,2008-11-21,04:12:02
39.900498,116.386025,0,127,39773.1750810185,2008-11-21,04:12:07
39.900517,116.386076,0,128,39773.1751388889,2008-11-21,04:12:12
39.900522,116.386152,0,128,39773.1751967593,2008-11-21,04:12:17
39.900528,116.386288,0,126,39773.1752546296,2008-11-21,04:12:22
39.900546,116.386387,0,125,39773.1753125,2008-11-21,04:12:27
39.900445,116.386555,0,124,39773.1753703704,2008-11-21,04:12:32
39.900408,116.38662,0,125,39773.1754282407,2008-11-21,04:12:37
39.900403,116.386636,0,126,39773.1754861111,2008-11-21,04:12:42
39.900401,116.386628,0,126,39773.1755439815,2008-11-21,04:12:47
39.900401,116.386628,0,126,39773.1755787037,2008-11-21,04:12:50
39.900399,116.38662,0,126,39773.1756018519,2008-11-21,04:12:52
39.900392,116.386596,0,126,39773.1756597222,2008-11-21,04:12:57
39.9004,116.386572,0,126,39773.1757175926,2008-11-21,04:13:02
39.90046,116.386505,0,126,39773.175775463,2008-11-21,04:13:07
39.900526,116.386475,0,126,39773.1758333333,2008-11-21,04:13:12
39.900558,116.386487,0,126,39773.1758912037,2008-11-21,04:13:17
39.900581,116.386499,0,125,39773.1759490741,2008-11-21,04:13:22
39.900593,116.386456,0,125,39773.1760069444,2008-11-21,04:13:27
39.900593,116.386456,0,125,39773.1760416667,2008-11-21,04:13:30
39.900593,116.386449,0,125,39773.1760648148,2008-11-21,04:13:32
39.900602,116.386412,0,125,39773.1761226852,2008-11-21,04:13:37
39.900618,116.386314,0,125,39773.1761805556,2008-11-21,04:13:42
39.900588,116.386163,0,125,39773.1762384259,2008-11-21,04:13:47
