# Supplementary material for: A location privacy protection method based on blockchain and threshold cryptography
Source: PLoS One. 2025 Jun 4;20(6):e0324551. doi: 10.1371/journal.pone.0324551 (PMC12136415; doi:10.1371/journal.pone.0324551)
Supplement: S1 File — (ZIP) [file pone.0324551.s001.zip › Data/002/Trajectory/20081121115518.plt]

Geolife trajectory
WGS 84
Altitude is in Feet
Reserved 3
0,2,255,My Track,0,0,2,8421376
0
39.8991,116.385073,0,491,39773.4967361111,2008-11-21,11:55:18
39.899257,116.385583,0,109,39773.4968055556,2008-11-21,11:55:24
39.899235,116.38557,0,128,39773.4968634259,2008-11-21,11:55:29
39.899242,116.38553,0,159,39773.4969212963,2008-11-21,11:55:34
39.899191,116.385525,0,166,39773.4969791667,2008-11-21,11:55:39
39.899149,116.385529,0,170,39773.497037037,2008-11-21,11:55:44
39.899103,116.385549,0,172,39773.4970949074,2008-11-21,11:55:49
39.899092,116.385642,0,158,39773.4971527778,2008-11-21,11:55:54
39.899055,116.385679,0,152,39773.4972106481,2008-11-21,11:55:59
39.899018,116.385699,0,149,39773.4972685185,2008-11-21,11:56:04
39.898991,116.385708,0,147,39773.4973263889,2008-11-21,11:56:09
39.898958,116.385717,0,146,39773.4973842593,2008-11-21,11:56:14
39.898906,116.385708,0,146,39773.4974421296,2008-11-21,11:56:19
39.898852,116.385722,0,147,39773.4975,2008-11-21,11:56:24
39.89881,116.385708,0,147,39773.4975578704,2008-11-21,11:56:29
39.898754,116.385721,0,146,39773.4976157407,2008-11-21,11:56:34
39.898724,116.385725,0,146,39773.4976736111,2008-11-21,11:56:39
39.898719,116.385722,0,148,39773.4977314815,2008-11-21,11:56:44
39.898719,116.385722,0,148,39773.4977662037,2008-11-21,11:56:47
39.898723,116.385729,0,147,39773.4977893519,2008-11-21,11:56:49
39.898727,116.385715,0,149,39773.4978472222,2008-11-21,11:56:54
39.898727,116.385715,0,149,39773.4978819444,2008-11-21,11:56:57
39.898723,116.385711,0,147,39773.4979050926,2008-11-21,11:56:59
39.89872,116.385702,0,147,39773.497962963,2008-11-21,11:57:04
39.898717,116.3857,0,147,39773.4980208333,2008-11-21,11:57:09
39.898717,116.385698,0,147,39773.4980787037,2008-11-21,11:57:14
39.898717,116.385698,0,147,39773.4981134259,2008-11-21,11:57:17
39.898722,116.385699,0,146,39773.4981365741,2008-11-21,11:57:19
39.898737,116.385696,0,154,39773.4981944444,2008-11-21,11:57:24
39.898725,116.385697,0,155,39773.4982523148,2008-11-21,11:57:29
39.898725,116.385697,0,155,39773.498287037,2008-11-21,11:57:32
39.898727,116.385697,0,155,39773.4983101852,2008-11-21,11:57:34
39.898726,116.385764,0,153,39773.4983680556,2008-11-21,11:57:39
39.898687,116.38578,0,152,39773.4984259259,2008-11-21,11:57:44
39.898639,116.38577,0,153,39773.4984837963,2008-11-21,11:57:49
39.898608,116.385763,0,152,39773.4985416667,2008-11-21,11:57:54
39.898528,116.385757,0,150,39773.498599537,2008-11-21,11:57:59
39.898528,116.385757,0,150,39773.4986342593,2008-11-21,11:58:02
39.898526,116.385758,0,150,39773.4986574074,2008-11-21,11:58:04
39.898542,116.385702,0,149,39773.4987152778,2008-11-21,11:58:09
39.898548,116.385622,0,149,39773.4987731481,2008-11-21,11:58:14
39.898557,116.38555,0,148,39773.4988310185,2008-11-21,11:58:19
39.898549,116.38543,0,148,39773.4988888889,2008-11-21,11:58:24
39.898536,116.38532,0,149,39773.4989467593,2008-11-21,11:58:29
39.89855,116.385257,0,148,39773.4990046296,2008-11-21,11:58:34
39.898555,116.3852,0,147,39773.4990625,2008-11-21,11:58:39
39.898561,116.385143,0,144,39773.4991203704,2008-11-21,11:58:44
39.898559,116.385058,0,144,39773.4991782407,2008-11-21,11:58:49
39.898532,116.38499,0,142,39773.4992361111,2008-11-21,11:58:54
39.898529,116.384935,0,141,39773.4992939815,2008-11-21,11:58:59
39.898518,116.384861,0,142,39773.4993518519,2008-11-21,11:59:04
39.898514,116.38483,0,140,39773.4994097222,2008-11-21,11:59:09
39.898402,116.384742,0,137,39773.4994675926,2008-11-21,11:59:14
39.898403,116.38472,0,137,39773.499525463,2008-11-21,11:59:19
39.898403,116.38472,0,137,39773.4995601852,2008-11-21,11:59:22
39.898409,116.384714,0,137,39773.4995833333,2008-11-21,11:59:24
39.898278,116.384589,0,135,39773.4996412037,2008-11-21,11:59:29
39.898148,116.384499,0,135,39773.4996990741,2008-11-21,11:59:34
39.898096,116.384406,0,137,39773.4997569444,2008-11-21,11:59:39
39.898028,116.384263,0,140,39773.4998148148,2008-11-21,11:59:44
39.897969,116.384261,0,140,39773.4998726852,2008-11-21,11:59:49
39.897915,116.384251,0,139,39773.4999305556,2008-11-21,11:59:54
39.897839,116.384242,0,138,39773.4999884259,2008-11-21,11:59:59
39.897732,116.384299,0,139,39773.5000462963,2008-11-21,12:00:04
39.897675,116.384293,0,140,39773.5001041667,2008-11-21,12:00:09
39.89764,116.384234,0,145,39773.500162037,2008-11-21,12:00:14
39.897631,116.384184,0,145,39773.5002199074,2008-11-21,12:00:19
39.897627,116.384139,0,147,39773.5002777778,2008-11-21,12:00:24
39.897648,116.38409,0,150,39773.5003356481,2008-11-21,12:00:29
39.897651,116.384044,0,151,39773.5003935185,2008-11-21,12:00:34
39.897653,116.383955,0,151,39773.5004513889,2008-11-21,12:00:39
39.89763,116.383877,0,150,39773.5005092593,2008-11-21,12:00:44
39.897622,116.383778,0,151,39773.5005671296,2008-11-21,12:00:49
39.897608,116.383704,0,150,39773.500625,2008-11-21,12:00:54
39.897618,116.383639,0,147,39773.5006828704,2008-11-21,12:00:59
39.897619,116.383582,0,144,39773.5007407407,2008-11-21,12:01:04
39.897625,116.38354,0,145,39773.5007986111,2008-11-21,12:01:09
39.897616,116.383388,0,145,39773.5008564815,2008-11-21,12:01:14
39.897627,116.383295,0,146,39773.5009143518,2008-11-21,12:01:19
39.897612,116.383192,0,148,39773.5009722222,2008-11-21,12:01:24
39.897623,116.38311,0,149,39773.5010300926,2008-11-21,12:01:29
39.897636,116.383048,0,149,39773.501087963,2008-11-21,12:01:34
39.897617,116.382973,0,146,39773.5011458333,2008-11-21,12:01:39
39.897618,116.382911,0,146,39773.5012037037,2008-11-21,12:01:44
39.897629,116.382886,0,143,39773.5012615741,2008-11-21,12:01:49
39.897637,116.382852,0,143,39773.5013194444,2008-11-21,12:01:54
39.897651,116.382746,0,143,39773.5013773148,2008-11-21,12:01:59
39.897663,116.382657,0,141,39773.5014351852,2008-11-21,12:02:04
39.897651,116.382531,0,140,39773.5014930556,2008-11-21,12:02:09
39.897651,116.382427,0,135,39773.5015509259,2008-11-21,12:02:14
39.897592,116.38232,0,130,39773.5016087963,2008-11-21,12:02:19
39.897588,116.382249,0,129,39773.5016666667,2008-11-21,12:02:24
39.897584,116.382153,0,131,39773.501724537,2008-11-21,12:02:29
39.89755,116.38204,0,134,39773.5017824074,2008-11-21,12:02:34
39.897544,116.381997,0,135,39773.5018402778,2008-11-21,12:02:39
39.897559,116.381949,0,135,39773.5018981481,2008-11-21,12:02:44
39.897583,116.381862,0,136,39773.5019560185,2008-11-21,12:02:49
39.897602,116.381769,0,135,39773.5020138889,2008-11-21,12:02:54
39.897603,116.381671,0,134,39773.5020717593,2008-11-21,12:02:59
39.897573,116.381521,0,135,39773.5021296296,2008-11-21,12:03:04
39.897573,116.38143,0,137,39773.5021875,2008-11-21,12:03:09
39.89758,116.381349,0,138,39773.5022453704,2008-11-21,12:03:14
39.897573,116.381254,0,138,39773.5023032407,2008-11-21,12:03:19
39.897553,116.381226,0,135,39773.5023611111,2008-11-21,12:03:24
39.897545,116.381238,0,137,39773.5024189815,2008-11-21,12:03:29
39.897546,116.381255,0,137,39773.5024768518,2008-11-21,12:03:34
39.89756,116.381271,0,137,39773.5025347222,2008-11-21,12:03:39
39.897582,116.381221,0,136,39773.5025925926,2008-11-21,12:03:44
39.897582,116.381142,0,136,39773.502650463,2008-11-21,12:03:49
39.897573,116.381089,0,137,39773.5027083333,2008-11-21,12:03:54
39.897591,116.381008,0,137,39773.5027662037,2008-11-21,12:03:59
39.897582,116.380924,0,138,39773.5028240741,2008-11-21,12:04:04
39.897572,116.380811,0,139,39773.5028819444,2008-11-21,12:04:09
39.897517,116.380705,0,139,39773.5029398148,2008-11-21,12:04:14
39.897526,116.380612,0,137,39773.5029976852,2008-11-21,12:04:19
39.897533,116.38053,0,134,39773.5030555556,2008-11-21,12:04:24
39.897532,116.380464,0,136,39773.5031134259,2008-11-21,12:04:29
39.897555,116.38046,0,137,39773.5031712963,2008-11-21,12:04:34
39.897548,116.380461,0,136,39773.5032291667,2008-11-21,12:04:39
39.897547,116.380468,0,136,39773.503287037,2008-11-21,12:04:44
39.897546,116.380466,0,136,39773.5033449074,2008-11-21,12:04:49
39.897546,116.380466,0,136,39773.5033796296,2008-11-21,12:04:52
39.897543,116.380459,0,136,39773.5034027778,2008-11-21,12:04:54
39.897519,116.380419,0,136,39773.5034606481,2008-11-21,12:04:59
39.897515,116.380394,0,135,39773.5035185185,2008-11-21,12:05:04
39.897493,116.380362,0,135,39773.5035763889,2008-11-21,12:05:09
39.897486,116.380349,0,135,39773.5036342593,2008-11-21,12:05:14
39.897486,116.380308,0,137,39773.5036921296,2008-11-21,12:05:19
39.897503,116.38027,0,137,39773.50375,2008-11-21,12:05:24
39.897525,116.380229,0,137,39773.5038078704,2008-11-21,12:05:29
39.897471,116.380146,0,136,39773.5038657407,2008-11-21,12:05:34
39.897473,116.380096,0,136,39773.5039236111,2008-11-21,12:05:39
39.897495,116.380052,0,135,39773.5039814815,2008-11-21,12:05:44
39.897509,116.379994,0,136,39773.5040393519,2008-11-21,12:05:49
39.897535,116.379889,0,136,39773.5040972222,2008-11-21,12:05:54
39.897529,116.379801,0,136,39773.5041550926,2008-11-21,12:05:59
39.89753,116.379786,0,134,39773.504212963,2008-11-21,12:06:04
39.89755,116.379775,0,133,39773.5042708333,2008-11-21,12:06:09
39.897603,116.37972,0,130,39773.5043287037,2008-11-21,12:06:14
39.897572,116.379557,0,132,39773.5043865741,2008-11-21,12:06:19
39.897557,116.379437,0,136,39773.5044444444,2008-11-21,12:06:24
39.897536,116.379392,0,136,39773.5045023148,2008-11-21,12:06:29
39.897509,116.379317,0,137,39773.5045601852,2008-11-21,12:06:34
39.897503,116.37924,0,138,39773.5046180556,2008-11-21,12:06:39
39.897542,116.379177,0,138,39773.5046759259,2008-11-21,12:06:44
39.897497,116.379095,0,141,39773.5047337963,2008-11-21,12:06:49
39.897461,116.379003,0,142,39773.5047916667,2008-11-21,12:06:54
39.897472,116.378948,0,143,39773.504849537,2008-11-21,12:06:59
39.89747,116.378877,0,141,39773.5049074074,2008-11-21,12:07:04
39.897491,116.378775,0,141,39773.5049652778,2008-11-21,12:07:09
39.897528,116.378667,0,136,39773.5050231481,2008-11-21,12:07:14
39.8975,116.37864,0,139,39773.5050810185,2008-11-21,12:07:19
39.897523,116.378597,0,140,39773.5051388889,2008-11-21,12:07:24
39.897499,116.37853,0,140,39773.5051967593,2008-11-21,12:07:29
39.89752,116.378479,0,141,39773.5052546296,2008-11-21,12:07:34
39.897522,116.378393,0,142,39773.5053125,2008-11-21,12:07:39
39.897494,116.378321,0,136,39773.5053703704,2008-11-21,12:07:44
39.897452,116.378258,0,135,39773.5054282407,2008-11-21,12:07:49
39.897434,116.378232,0,135,39773.5054861111,2008-11-21,12:07:54
39.89735,116.378202,0,132,39773.5055439815,2008-11-21,12:07:59
39.897278,116.378167,0,136,39773.5056018519,2008-11-21,12:08:04
39.897253,116.378196,0,137,39773.5056597222,2008-11-21,12:08:09
39.897239,116.378238,0,136,39773.5057175926,2008-11-21,12:08:14
39.897187,116.37824,0,134,39773.505775463,2008-11-21,12:08:19
39.897152,116.37825,0,136,39773.5058333333,2008-11-21,12:08:24
39.897143,116.37823,0,136,39773.5058912037,2008-11-21,12:08:29
39.897125,116.378211,0,138,39773.5059490741,2008-11-21,12:08:34
39.897067,116.378157,0,145,39773.5060069444,2008-11-21,12:08:39
39.897027,116.378151,0,154,39773.5060648148,2008-11-21,12:08:44
39.897011,116.378147,0,154,39773.5061226852,2008-11-21,12:08:49
39.897004,116.378158,0,154,39773.5061805556,2008-11-21,12:08:54
39.897009,116.378155,0,154,39773.5062384259,2008-11-21,12:08:59
39.897005,116.37816,0,154,39773.5062962963,2008-11-21,12:09:04
39.897001,116.378161,0,155,39773.5063541667,2008-11-21,12:09:09
39.896994,116.378161,0,155,39773.506412037,2008-11-21,12:09:14
39.896994,116.378161,0,155,39773.5064467593,2008-11-21,12:09:17
39.896992,116.378166,0,155,39773.5064699074,2008-11-21,12:09:19
39.897003,116.378164,0,154,39773.5065277778,2008-11-21,12:09:24
39.897015,116.378136,0,154,39773.5065856481,2008-11-21,12:09:29
39.897027,116.378179,0,153,39773.5066435185,2008-11-21,12:09:34
39.897056,116.378199,0,152,39773.5067013889,2008-11-21,12:09:39
39.897072,116.37822,0,151,39773.5067592593,2008-11-21,12:09:44
39.897077,116.378198,0,149,39773.5068171296,2008-11-21,12:09:49
39.897073,116.378185,0,147,39773.506875,2008-11-21,12:09:54
39.897158,116.378173,0,146,39773.5069328704,2008-11-21,12:09:59
39.897383,116.378095,0,146,39773.5069907407,2008-11-21,12:10:04
39.897631,116.378054,0,152,39773.5070486111,2008-11-21,12:10:09
39.897807,116.378032,0,165,39773.5071064815,2008-11-21,12:10:14
39.89785,116.378006,0,178,39773.5071643519,2008-11-21,12:10:19
39.897858,116.378015,0,186,39773.5072222222,2008-11-21,12:10:24
39.897869,116.378017,0,188,39773.5072800926,2008-11-21,12:10:29
39.897975,116.378008,0,190,39773.507337963,2008-11-21,12:10:34
39.898128,116.377969,0,193,39773.5073958333,2008-11-21,12:10:39
39.898298,116.377895,0,196,39773.5074537037,2008-11-21,12:10:44
39.898507,116.377932,0,179,39773.5075115741,2008-11-21,12:10:49
39.898698,116.377823,0,175,39773.5075694444,2008-11-21,12:10:54
39.898762,116.377448,0,158,39773.5076273148,2008-11-21,12:10:59
39.898743,116.376958,0,144,39773.5076851852,2008-11-21,12:11:04
39.898722,116.376506,0,137,39773.5077430556,2008-11-21,12:11:09
39.898731,116.376126,0,132,39773.5078009259,2008-11-21,12:11:14
39.898721,116.375788,0,113,39773.5078587963,2008-11-21,12:11:19
39.898704,116.37543,0,107,39773.5079166667,2008-11-21,12:11:24
39.898699,116.374933,0,98,39773.507974537,2008-11-21,12:11:29
39.898663,116.374347,0,90,39773.5080324074,2008-11-21,12:11:34
39.898639,116.37373,0,82,39773.5080902778,2008-11-21,12:11:39
39.898627,116.373139,0,70,39773.5081481481,2008-11-21,12:11:44
39.898585,116.372581,0,58,39773.5082060185,2008-11-21,12:11:49
39.898591,116.3721,0,53,39773.5082638889,2008-11-21,12:11:54
39.898584,116.371646,0,46,39773.5083217593,2008-11-21,12:11:59
39.898594,116.371303,0,41,39773.5083796296,2008-11-21,12:12:04
39.898597,116.371135,0,41,39773.5084375,2008-11-21,12:12:09
39.898594,116.371141,0,42,39773.5084953704,2008-11-21,12:12:14
39.8986,116.371142,0,40,39773.5085532407,2008-11-21,12:12:19
39.8986,116.371142,0,40,39773.508587963,2008-11-21,12:12:22
39.898604,116.37114,0,40,39773.5086111111,2008-11-21,12:12:24
39.898611,116.370974,0,44,39773.5086689815,2008-11-21,12:12:29
39.898585,116.370724,0,53,39773.5087268518,2008-11-21,12:12:34
39.898641,116.370554,0,58,39773.5087847222,2008-11-21,12:12:39
39.898672,116.370307,0,62,39773.5088425926,2008-11-21,12:12:44
39.898691,116.369935,0,58,39773.508900463,2008-11-21,12:12:49
39.89869,116.369418,0,56,39773.5089583333,2008-11-21,12:12:54
39.898695,116.368904,0,50,39773.5090162037,2008-11-21,12:12:59
39.898663,116.368573,0,56,39773.5090740741,2008-11-21,12:13:04
39.898708,116.368322,0,47,39773.5091319444,2008-11-21,12:13:09
39.898971,116.368186,0,55,39773.5091898148,2008-11-21,12:13:14
39.899291,116.368154,0,54,39773.5092476852,2008-11-21,12:13:19
39.899622,116.368136,0,52,39773.5093055556,2008-11-21,12:13:24
39.899904,116.368121,0,56,39773.5093634259,2008-11-21,12:13:29
39.900184,116.368114,0,64,39773.5094212963,2008-11-21,12:13:34
39.900526,116.368108,0,74,39773.5094791667,2008-11-21,12:13:39
39.90093,116.368098,0,81,39773.509537037,2008-11-21,12:13:44
39.901285,116.368102,0,87,39773.5095949074,2008-11-21,12:13:49
39.901565,116.36811,0,83,39773.5096527778,2008-11-21,12:13:54
39.901815,116.368117,0,79,39773.5097106481,2008-11-21,12:13:59
39.902129,116.368097,0,76,39773.5097685185,2008-11-21,12:14:04
39.902452,116.36808,0,70,39773.5098263889,2008-11-21,12:14:09
39.902703,116.36805,0,64,39773.5098842593,2008-11-21,12:14:14
39.90297,116.368,0,63,39773.5099421296,2008-11-21,12:14:19
39.903253,116.368003,0,52,39773.51,2008-11-21,12:14:24
39.903528,116.367998,0,44,39773.5100578704,2008-11-21,12:14:29
39.903736,116.368004,0,41,39773.5101157407,2008-11-21,12:14:34
39.903908,116.368015,0,44,39773.5101736111,2008-11-21,12:14:39
39.903984,116.367997,0,44,39773.5102314815,2008-11-21,12:14:44
39.904082,116.368023,0,49,39773.5102893518,2008-11-21,12:14:49
39.90416,116.36811,0,56,39773.5103472222,2008-11-21,12:14:54
39.904162,116.368136,0,60,39773.5104050926,2008-11-21,12:14:59
39.904198,116.368132,0,58,39773.510462963,2008-11-21,12:15:04
39.904304,116.368106,0,60,39773.5105208333,2008-11-21,12:15:09
39.90433,116.368172,0,65,39773.5105787037,2008-11-21,12:15:14
39.904326,116.368207,0,67,39773.5106365741,2008-11-21,12:15:19
39.904459,116.368121,0,73,39773.5106944444,2008-11-21,12:15:24
39.904765,116.368002,0,85,39773.5107523148,2008-11-21,12:15:29
39.905064,116.367915,0,92,39773.5108101852,2008-11-21,12:15:34
39.905382,116.367877,0,110,39773.5108680556,2008-11-21,12:15:39
39.905668,116.367929,0,149,39773.5109259259,2008-11-21,12:15:44
39.905873,116.367993,0,194,39773.5109837963,2008-11-21,12:15:49
39.906045,116.368056,0,206,39773.5110416667,2008-11-21,12:15:54
39.906277,116.368035,0,231,39773.511099537,2008-11-21,12:15:59
39.906461,116.367992,0,308,39773.5111574074,2008-11-21,12:16:04
39.906635,116.367984,0,330,39773.5112152778,2008-11-21,12:16:09
39.906821,116.367982,0,378,39773.5112731481,2008-11-21,12:16:14
39.907105,116.36797,0,410,39773.5113310185,2008-11-21,12:16:19
39.907358,116.36796,0,423,39773.5113888889,2008-11-21,12:16:24
39.907442,116.367909,0,419,39773.5114467593,2008-11-21,12:16:29
39.907468,116.367923,0,441,39773.5115046296,2008-11-21,12:16:34
39.907467,116.368046,0,446,39773.5115625,2008-11-21,12:16:39
39.907499,116.368472,0,418,39773.5116203704,2008-11-21,12:16:44
39.907499,116.368811,0,416,39773.5116782407,2008-11-21,12:16:49
39.907537,116.369108,0,420,39773.5117361111,2008-11-21,12:16:54
39.907524,116.369344,0,428,39773.5117939815,2008-11-21,12:16:59
39.907533,116.369503,0,443,39773.5118518519,2008-11-21,12:17:04
39.907558,116.369572,0,452,39773.5119097222,2008-11-21,12:17:09
39.907511,116.369684,0,452,39773.5119675926,2008-11-21,12:17:14
39.90749,116.369878,0,395,39773.512025463,2008-11-21,12:17:19
39.907493,116.369886,0,383,39773.5120833333,2008-11-21,12:17:24
39.907493,116.369886,0,383,39773.5121180556,2008-11-21,12:17:27
39.907492,116.369887,0,384,39773.5121412037,2008-11-21,12:17:29
39.907488,116.369918,0,373,39773.5121990741,2008-11-21,12:17:34
39.907485,116.369972,0,360,39773.5122569444,2008-11-21,12:17:39
39.907495,116.370019,0,352,39773.5123148148,2008-11-21,12:17:44
39.907506,116.37012,0,348,39773.5123726852,2008-11-21,12:17:49
39.907522,116.370157,0,337,39773.5124305556,2008-11-21,12:17:54
39.90751,116.370208,0,332,39773.5124884259,2008-11-21,12:17:59
39.907368,116.370213,0,296,39773.5125462963,2008-11-21,12:18:04
39.907136,116.370218,0,296,39773.5126041667,2008-11-21,12:18:09
39.906843,116.370207,0,295,39773.512662037,2008-11-21,12:18:14
39.906572,116.370183,0,291,39773.5127199074,2008-11-21,12:18:19
39.906323,116.370154,0,286,39773.5127777778,2008-11-21,12:18:24
39.906135,116.370111,0,280,39773.5128356481,2008-11-21,12:18:29
39.906005,116.369877,0,267,39773.5128935185,2008-11-21,12:18:34
39.905987,116.369524,0,265,39773.5129513889,2008-11-21,12:18:39
39.905921,116.369206,0,262,39773.5130092593,2008-11-21,12:18:44
39.905845,116.368918,0,257,39773.5130671296,2008-11-21,12:18:49
39.905849,116.368727,0,254,39773.513125,2008-11-21,12:18:54
39.905848,116.368574,0,254,39773.5131828704,2008-11-21,12:18:59
39.905844,116.368343,0,252,39773.5132407407,2008-11-21,12:19:04
39.905848,116.367975,0,249,39773.5132986111,2008-11-21,12:19:09
39.905858,116.367519,0,248,39773.5133564815,2008-11-21,12:19:14
39.905852,116.367081,0,241,39773.5134143519,2008-11-21,12:19:19
39.905876,116.3667,0,237,39773.5134722222,2008-11-21,12:19:24
39.905874,116.366263,0,233,39773.5135300926,2008-11-21,12:19:29
39.905868,116.365769,0,230,39773.513587963,2008-11-21,12:19:34
39.905863,116.365347,0,229,39773.5136458333,2008-11-21,12:19:39
39.905872,116.36498,0,227,39773.5137037037,2008-11-21,12:19:44
39.905894,116.364589,0,222,39773.5137615741,2008-11-21,12:19:49
39.905925,116.364128,0,218,39773.5138194444,2008-11-21,12:19:54
39.905945,116.363618,0,217,39773.5138773148,2008-11-21,12:19:59
39.905944,116.363155,0,215,39773.5139351852,2008-11-21,12:20:04
39.905947,116.362719,0,212,39773.5139930556,2008-11-21,12:20:09
39.905944,116.362218,0,211,39773.5140509259,2008-11-21,12:20:14
39.90594,116.361687,0,206,39773.5141087963,2008-11-21,12:20:19
39.905935,116.361222,0,201,39773.5141666667,2008-11-21,12:20:24
39.905945,116.360835,0,198,39773.514224537,2008-11-21,12:20:29
39.90592,116.360376,0,192,39773.5142824074,2008-11-21,12:20:34
39.905938,116.359921,0,193,39773.5143402778,2008-11-21,12:20:39
39.905945,116.359505,0,193,39773.5143981481,2008-11-21,12:20:44
39.905928,116.359001,0,187,39773.5144560185,2008-11-21,12:20:49
39.905937,116.358542,0,183,39773.5145138889,2008-11-21,12:20:54
39.905941,116.358209,0,186,39773.5145717593,2008-11-21,12:20:59
39.90596,116.357942,0,179,39773.5146296296,2008-11-21,12:21:04
39.90596,116.357942,0,179,39773.5146643519,2008-11-21,12:21:07
39.905961,116.357949,0,174,39773.5146875,2008-11-21,12:21:09
39.905973,116.357948,0,175,39773.5147453704,2008-11-21,12:21:14
39.905953,116.357892,0,174,39773.5148032407,2008-11-21,12:21:19
39.905978,116.357616,0,175,39773.5148611111,2008-11-21,12:21:24
39.906025,116.357226,0,178,39773.5149189815,2008-11-21,12:21:29
39.906038,116.356752,0,185,39773.5149768519,2008-11-21,12:21:34
39.906051,116.356211,0,190,39773.5150347222,2008-11-21,12:21:39
39.906113,116.355701,0,194,39773.5150925926,2008-11-21,12:21:44
39.906081,116.355207,0,198,39773.515150463,2008-11-21,12:21:49
39.906084,116.354687,0,201,39773.5152083333,2008-11-21,12:21:54
39.906185,116.354192,0,203,39773.5152662037,2008-11-21,12:21:59
39.906224,116.353712,0,209,39773.5153240741,2008-11-21,12:22:04
39.906191,116.353206,0,218,39773.5153819444,2008-11-21,12:22:09
39.906154,116.352753,0,230,39773.5154398148,2008-11-21,12:22:14
39.906087,116.352491,0,241,39773.5154976852,2008-11-21,12:22:19
39.906064,116.352459,0,246,39773.5155555556,2008-11-21,12:22:24
39.906064,116.352459,0,246,39773.5155902778,2008-11-21,12:22:27
39.906065,116.352456,0,249,39773.5156134259,2008-11-21,12:22:29
39.906074,116.352451,0,250,39773.5156712963,2008-11-21,12:22:34
39.906078,116.352447,0,252,39773.5157291667,2008-11-21,12:22:39
39.906078,116.352447,0,252,39773.5157638889,2008-11-21,12:22:42
39.906081,116.352443,0,254,39773.515787037,2008-11-21,12:22:44
39.906093,116.352192,0,258,39773.5158449074,2008-11-21,12:22:49
39.906083,116.351542,0,260,39773.5159027778,2008-11-21,12:22:54
39.906053,116.350972,0,261,39773.5159606481,2008-11-21,12:22:59
39.906062,116.350411,0,264,39773.5160185185,2008-11-21,12:23:04
39.906036,116.349916,0,263,39773.5160763889,2008-11-21,12:23:09
39.906006,116.349413,0,261,39773.5161342593,2008-11-21,12:23:14
39.905973,116.348901,0,256,39773.5161921296,2008-11-21,12:23:19
39.905995,116.348429,0,257,39773.51625,2008-11-21,12:23:24
39.906002,116.347962,0,254,39773.5163078704,2008-11-21,12:23:29
39.906061,116.347458,0,246,39773.5163657407,2008-11-21,12:23:34
39.906079,116.347002,0,241,39773.5164236111,2008-11-21,12:23:39
39.906115,116.346627,0,231,39773.5164814815,2008-11-21,12:23:44
39.906238,116.346446,0,222,39773.5165393518,2008-11-21,12:23:49
39.906371,116.346426,0,227,39773.5165972222,2008-11-21,12:23:54
39.90654,116.346451,0,247,39773.5166550926,2008-11-21,12:23:59
39.906811,116.346454,0,277,39773.516712963,2008-11-21,12:24:04
39.907091,116.346472,0,303,39773.5167708333,2008-11-21,12:24:09
39.907306,116.346477,0,326,39773.5168287037,2008-11-21,12:24:14
39.907393,116.346506,0,338,39773.5168865741,2008-11-21,12:24:19
39.907439,116.346493,0,340,39773.5169444444,2008-11-21,12:24:24
39.907468,116.346491,0,343,39773.5170023148,2008-11-21,12:24:29
39.907468,116.346491,0,343,39773.517037037,2008-11-21,12:24:32
39.907464,116.346493,0,349,39773.5170601852,2008-11-21,12:24:34
39.907493,116.346535,0,346,39773.5171180556,2008-11-21,12:24:39
39.907609,116.346557,0,346,39773.5171759259,2008-11-21,12:24:44
39.907784,116.346529,0,353,39773.5172337963,2008-11-21,12:24:49
39.908028,116.346459,0,361,39773.5172916667,2008-11-21,12:24:54
39.908332,116.346437,0,370,39773.517349537,2008-11-21,12:24:59
39.90874,116.34646,0,387,39773.5174074074,2008-11-21,12:25:04
39.909208,116.346495,0,392,39773.5174652778,2008-11-21,12:25:09
39.909627,116.346511,0,398,39773.5175231481,2008-11-21,12:25:14
39.909985,116.346535,0,404,39773.5175810185,2008-11-21,12:25:19
39.910375,116.346549,0,395,39773.5176388889,2008-11-21,12:25:24
39.91077,116.346555,0,401,39773.5176967593,2008-11-21,12:25:29
39.911145,116.346527,0,405,39773.5177546296,2008-11-21,12:25:34
39.911433,116.346511,0,415,39773.5178125,2008-11-21,12:25:39
39.911639,116.346532,0,459,39773.5178703704,2008-11-21,12:25:44
39.911681,116.346614,0,492,39773.5179282407,2008-11-21,12:25:49
39.911676,116.346637,0,507,39773.5179861111,2008-11-21,12:25:54
39.911697,116.346635,0,517,39773.5180439815,2008-11-21,12:25:59
39.911803,116.346576,0,512,39773.5181018518,2008-11-21,12:26:04
39.911941,116.346609,0,513,39773.5181597222,2008-11-21,12:26:09
39.911985,116.346641,0,516,39773.5182175926,2008-11-21,12:26:14
39.912052,116.346671,0,514,39773.518275463,2008-11-21,12:26:19
39.912219,116.346724,0,514,39773.5183333333,2008-11-21,12:26:24
39.912427,116.346803,0,465,39773.5183912037,2008-11-21,12:26:29
39.912678,116.346892,0,430,39773.5184490741,2008-11-21,12:26:34
39.913013,116.346974,0,404,39773.5185069444,2008-11-21,12:26:39
39.913367,116.347041,0,392,39773.5185648148,2008-11-21,12:26:44
39.913698,116.347121,0,381,39773.5186226852,2008-11-21,12:26:49
39.913972,116.347171,0,374,39773.5186805556,2008-11-21,12:26:54
39.914254,116.347237,0,374,39773.5187384259,2008-11-21,12:26:59
39.914564,116.34732,0,369,39773.5187962963,2008-11-21,12:27:04
39.914909,116.347392,0,377,39773.5188541667,2008-11-21,12:27:09
39.915302,116.347371,0,372,39773.518912037,2008-11-21,12:27:14
39.915652,116.347327,0,332,39773.5189699074,2008-11-21,12:27:19
39.915996,116.34729,0,318,39773.5190277778,2008-11-21,12:27:24
39.916304,116.347304,0,302,39773.5190856481,2008-11-21,12:27:29
39.916467,116.347314,0,240,39773.5191435185,2008-11-21,12:27:34
39.91647,116.3473,0,232,39773.5192013889,2008-11-21,12:27:39
39.916483,116.347278,0,226,39773.5192592593,2008-11-21,12:27:44
39.916501,116.347272,0,222,39773.5193171296,2008-11-21,12:27:49
39.916629,116.347257,0,212,39773.519375,2008-11-21,12:27:54
39.916722,116.347242,0,201,39773.5194328704,2008-11-21,12:27:59
39.916746,116.347224,0,192,39773.5194907407,2008-11-21,12:28:04
39.916757,116.347202,0,191,39773.5195486111,2008-11-21,12:28:09
39.916772,116.347191,0,192,39773.5196064815,2008-11-21,12:28:14
39.91678,116.347167,0,197,39773.5196643519,2008-11-21,12:28:19
39.91678,116.347167,0,197,39773.5196990741,2008-11-21,12:28:22
39.916788,116.34716,0,199,39773.5197222222,2008-11-21,12:28:24
39.916781,116.347201,0,196,39773.5197800926,2008-11-21,12:28:29
39.916772,116.347213,0,197,39773.519837963,2008-11-21,12:28:34
39.91677,116.347214,0,196,39773.5198958333,2008-11-21,12:28:39
39.916768,116.347215,0,196,39773.5199537037,2008-11-21,12:28:44
39.916768,116.347215,0,196,39773.5199884259,2008-11-21,12:28:47
39.916774,116.347215,0,196,39773.5200115741,2008-11-21,12:28:49
39.916784,116.347215,0,195,39773.5200694444,2008-11-21,12:28:54
39.916784,116.347215,0,195,39773.5201041667,2008-11-21,12:28:57
39.916787,116.347215,0,195,39773.5201273148,2008-11-21,12:28:59
39.916796,116.347215,0,194,39773.5201851852,2008-11-21,12:29:04
39.916835,116.3472,0,190,39773.5202430556,2008-11-21,12:29:09
39.916878,116.347219,0,185,39773.5203009259,2008-11-21,12:29:14
39.916939,116.347221,0,181,39773.5203587963,2008-11-21,12:29:19
39.916952,116.347255,0,178,39773.5204166667,2008-11-21,12:29:24
39.916952,116.347264,0,172,39773.520474537,2008-11-21,12:29:29
39.916962,116.347258,0,169,39773.5205324074,2008-11-21,12:29:34
39.917023,116.347192,0,159,39773.5205902778,2008-11-21,12:29:39
39.917141,116.346942,0,139,39773.5206481481,2008-11-21,12:29:44
39.917198,116.34655,0,131,39773.5207060185,2008-11-21,12:29:49
39.917235,116.345994,0,126,39773.5207638889,2008-11-21,12:29:54
39.917179,116.345381,0,120,39773.5208217593,2008-11-21,12:29:59
39.917156,116.344789,0,107,39773.5208796296,2008-11-21,12:30:04
39.91714,116.344295,0,98,39773.5209375,2008-11-21,12:30:09
39.917101,116.343857,0,93,39773.5209953704,2008-11-21,12:30:14
39.917101,116.343455,0,86,39773.5210532407,2008-11-21,12:30:19
39.917109,116.342963,0,79,39773.5211111111,2008-11-21,12:30:24
39.917119,116.342417,0,78,39773.5211689815,2008-11-21,12:30:29
39.917102,116.341954,0,80,39773.5212268519,2008-11-21,12:30:34
39.917092,116.341561,0,72,39773.5212847222,2008-11-21,12:30:39
39.917108,116.341168,0,78,39773.5213425926,2008-11-21,12:30:44
39.917128,116.340718,0,85,39773.521400463,2008-11-21,12:30:49
39.917128,116.340269,0,91,39773.5214583333,2008-11-21,12:30:54
39.917165,116.339877,0,93,39773.5215162037,2008-11-21,12:30:59
39.917132,116.339646,0,71,39773.5215740741,2008-11-21,12:31:04
39.917107,116.339643,0,72,39773.5216319444,2008-11-21,12:31:09
39.917107,116.339643,0,72,39773.5216666667,2008-11-21,12:31:12
39.917105,116.339643,0,71,39773.5216898148,2008-11-21,12:31:14
39.917115,116.339571,0,71,39773.5217476852,2008-11-21,12:31:19
39.917108,116.339306,0,71,39773.5218055556,2008-11-21,12:31:24
39.917108,116.339035,0,70,39773.5218634259,2008-11-21,12:31:29
39.917145,116.338834,0,74,39773.5219212963,2008-11-21,12:31:34
39.917361,116.338738,0,101,39773.5219791667,2008-11-21,12:31:39
39.917749,116.338635,0,188,39773.522037037,2008-11-21,12:31:44
39.918147,116.338621,0,256,39773.5220949074,2008-11-21,12:31:49
39.918452,116.338619,0,307,39773.5221527778,2008-11-21,12:31:54
39.918738,116.338623,0,360,39773.5222106481,2008-11-21,12:31:59
39.919119,116.338613,0,422,39773.5222685185,2008-11-21,12:32:04
39.91952,116.338572,0,454,39773.5223263889,2008-11-21,12:32:09
39.919886,116.338591,0,477,39773.5223842593,2008-11-21,12:32:14
39.920185,116.338597,0,511,39773.5224421296,2008-11-21,12:32:19
39.920407,116.338489,0,541,39773.5225,2008-11-21,12:32:24
39.920575,116.338457,0,581,39773.5225578704,2008-11-21,12:32:29
39.92065,116.338403,0,584,39773.5226157407,2008-11-21,12:32:34
39.920666,116.33841,0,599,39773.5226736111,2008-11-21,12:32:39
39.920676,116.338438,0,609,39773.5227314815,2008-11-21,12:32:44
39.920845,116.338417,0,586,39773.5227893519,2008-11-21,12:32:49
39.921026,116.338419,0,586,39773.5228472222,2008-11-21,12:32:54
39.921192,116.338385,0,585,39773.5229050926,2008-11-21,12:32:59
39.92123,116.338392,0,581,39773.522962963,2008-11-21,12:33:04
39.921245,116.338384,0,582,39773.5230208333,2008-11-21,12:33:09
39.921268,116.338377,0,584,39773.5230787037,2008-11-21,12:33:14
39.921279,116.338375,0,585,39773.5231365741,2008-11-21,12:33:19
39.921296,116.338376,0,586,39773.5231944444,2008-11-21,12:33:24
39.921296,116.338376,0,586,39773.5232291667,2008-11-21,12:33:27
39.921299,116.338377,0,585,39773.5232523148,2008-11-21,12:33:29
39.921285,116.338378,0,583,39773.5233101852,2008-11-21,12:33:34
39.92127,116.338378,0,582,39773.5233680556,2008-11-21,12:33:39
39.921268,116.338377,0,581,39773.5234259259,2008-11-21,12:33:44
39.921272,116.338376,0,580,39773.5234837963,2008-11-21,12:33:49
39.921277,116.338376,0,581,39773.5235416667,2008-11-21,12:33:54
39.921278,116.338375,0,581,39773.523599537,2008-11-21,12:33:59
39.921277,116.338374,0,581,39773.5236574074,2008-11-21,12:34:04
39.92128,116.338373,0,580,39773.5237152778,2008-11-21,12:34:09
39.92128,116.338373,0,580,39773.52375,2008-11-21,12:34:12
39.921286,116.338372,0,579,39773.5237731481,2008-11-21,12:34:14
39.921329,116.338373,0,576,39773.5238310185,2008-11-21,12:34:19
39.921534,116.338379,0,575,39773.5238888889,2008-11-21,12:34:24
39.921872,116.338369,0,543,39773.5239467593,2008-11-21,12:34:29
39.922293,116.338312,0,517,39773.5240046296,2008-11-21,12:34:34
39.92276,116.338261,0,497,39773.5240625,2008-11-21,12:34:39
39.92328,116.338177,0,472,39773.5241203704,2008-11-21,12:34:44
39.923803,116.338107,0,453,39773.5241782407,2008-11-21,12:34:49
39.924302,116.338035,0,382,39773.5242361111,2008-11-21,12:34:54
39.924743,116.337957,0,350,39773.5242939815,2008-11-21,12:34:59
39.925168,116.337937,0,318,39773.5243518518,2008-11-21,12:35:04
39.92564,116.337907,0,252,39773.5244097222,2008-11-21,12:35:09
39.926115,116.337864,0,242,39773.5244675926,2008-11-21,12:35:14
39.926531,116.337841,0,241,39773.524525463,2008-11-21,12:35:19
39.926879,116.337817,0,227,39773.5245833333,2008-11-21,12:35:24
39.927173,116.337826,0,213,39773.5246412037,2008-11-21,12:35:29
39.927523,116.337837,0,178,39773.5246990741,2008-11-21,12:35:34
39.927768,116.337823,0,204,39773.5247569444,2008-11-21,12:35:39
39.927888,116.337786,0,192,39773.5248148148,2008-11-21,12:35:44
39.927908,116.337767,0,198,39773.5248726852,2008-11-21,12:35:49
39.927908,116.337767,0,198,39773.5249074074,2008-11-21,12:35:52
39.927901,116.337771,0,199,39773.5249305556,2008-11-21,12:35:54
39.92789,116.337776,0,200,39773.5249884259,2008-11-21,12:35:59
39.92789,116.337776,0,200,39773.5250231481,2008-11-21,12:36:02
39.927882,116.337782,0,199,39773.5250462963,2008-11-21,12:36:04
39.927864,116.337787,0,200,39773.5251041667,2008-11-21,12:36:09
39.927835,116.337795,0,200,39773.525162037,2008-11-21,12:36:14
39.927799,116.337812,0,200,39773.5252199074,2008-11-21,12:36:19
39.927761,116.337838,0,201,39773.5252777778,2008-11-21,12:36:24
39.927749,116.337842,0,201,39773.5253356481,2008-11-21,12:36:29
39.927738,116.337845,0,201,39773.5253935185,2008-11-21,12:36:34
39.92772,116.337851,0,202,39773.5254513889,2008-11-21,12:36:39
39.927692,116.33786,0,202,39773.5255092593,2008-11-21,12:36:44
39.927668,116.337868,0,203,39773.5255671296,2008-11-21,12:36:49
39.927663,116.337868,0,204,39773.525625,2008-11-21,12:36:54
39.927663,116.337868,0,204,39773.5256597222,2008-11-21,12:36:57
39.927661,116.337868,0,204,39773.5256828704,2008-11-21,12:36:59
39.927646,116.33787,0,204,39773.5257407407,2008-11-21,12:37:04
39.927623,116.337876,0,204,39773.5257986111,2008-11-21,12:37:09
39.927596,116.337894,0,203,39773.5258564815,2008-11-21,12:37:14
39.92758,116.337897,0,203,39773.5259143518,2008-11-21,12:37:19
39.927558,116.337899,0,203,39773.5259722222,2008-11-21,12:37:24
39.92755,116.337898,0,203,39773.5260300926,2008-11-21,12:37:29
39.927548,116.337898,0,203,39773.526087963,2008-11-21,12:37:34
39.927555,116.337895,0,203,39773.5261458333,2008-11-21,12:37:39
39.927557,116.33789,0,203,39773.5262037037,2008-11-21,12:37:44
39.927557,116.33789,0,203,39773.5262384259,2008-11-21,12:37:47
39.927552,116.337887,0,203,39773.5262615741,2008-11-21,12:37:49
39.927541,116.337853,0,202,39773.5263194444,2008-11-21,12:37:54
39.92754,116.337841,0,202,39773.5263773148,2008-11-21,12:37:59
39.927539,116.337837,0,202,39773.5264351852,2008-11-21,12:38:04
39.927539,116.337837,0,202,39773.5264699074,2008-11-21,12:38:07
39.927546,116.337832,0,202,39773.5264930556,2008-11-21,12:38:09
39.927555,116.337828,0,201,39773.5265509259,2008-11-21,12:38:14
39.927565,116.337822,0,201,39773.5266087963,2008-11-21,12:38:19
39.927571,116.337817,0,199,39773.5266666667,2008-11-21,12:38:24
39.927571,116.337817,0,199,39773.5267013889,2008-11-21,12:38:27
39.927577,116.337813,0,197,39773.526724537,2008-11-21,12:38:29
39.927586,116.33781,0,196,39773.5267824074,2008-11-21,12:38:34
39.927605,116.337805,0,193,39773.5268402778,2008-11-21,12:38:39
39.927619,116.337801,0,191,39773.5268981481,2008-11-21,12:38:44
39.927629,116.337798,0,189,39773.5269560185,2008-11-21,12:38:49
39.927626,116.337797,0,186,39773.5270138889,2008-11-21,12:38:54
39.927621,116.337796,0,184,39773.5270717593,2008-11-21,12:38:59
39.927623,116.337793,0,184,39773.5271296296,2008-11-21,12:39:04
39.927622,116.337788,0,183,39773.5271875,2008-11-21,12:39:09
39.927615,116.337785,0,183,39773.5272453704,2008-11-21,12:39:14
39.927615,116.337785,0,183,39773.5272800926,2008-11-21,12:39:17
39.927607,116.337782,0,182,39773.5273032407,2008-11-21,12:39:19
39.927578,116.337761,0,182,39773.5273611111,2008-11-21,12:39:24
39.927557,116.337747,0,181,39773.5274189815,2008-11-21,12:39:29
39.927544,116.337746,0,181,39773.5274768519,2008-11-21,12:39:34
39.927524,116.337747,0,181,39773.5275347222,2008-11-21,12:39:39
39.927501,116.337747,0,181,39773.5275925926,2008-11-21,12:39:44
39.927478,116.337762,0,180,39773.527650463,2008-11-21,12:39:49
39.927344,116.337675,0,179,39773.5277083333,2008-11-21,12:39:54
39.927235,116.337612,0,175,39773.5277662037,2008-11-21,12:39:59
39.927168,116.337546,0,174,39773.5278240741,2008-11-21,12:40:04
39.927129,116.337504,0,173,39773.5278819444,2008-11-21,12:40:09
39.927127,116.337503,0,173,39773.5279398148,2008-11-21,12:40:14
39.927123,116.337499,0,173,39773.5279976852,2008-11-21,12:40:19
39.927122,116.337497,0,173,39773.5280555556,2008-11-21,12:40:24
39.927122,116.337497,0,173,39773.5280902778,2008-11-21,12:40:27
39.927117,116.337497,0,173,39773.5281134259,2008-11-21,12:40:29
39.927082,116.337482,0,174,39773.5281712963,2008-11-21,12:40:34
39.927044,116.337481,0,173,39773.5282291667,2008-11-21,12:40:39
39.926274,116.338139,0,221,39773.5306018519,2008-11-21,12:44:04
39.926245,116.337463,0,252,39773.5306597222,2008-11-21,12:44:09
39.926183,116.337428,0,217,39773.5307175926,2008-11-21,12:44:14
39.926156,116.337356,0,212,39773.530775463,2008-11-21,12:44:19
