# Supplementary material for: A location privacy protection method based on blockchain and threshold cryptography
Source: PLoS One. 2025 Jun 4;20(6):e0324551. doi: 10.1371/journal.pone.0324551 (PMC12136415; doi:10.1371/journal.pone.0324551)
Supplement: S1 File — (ZIP) [file pone.0324551.s001.zip › Data/002/Trajectory/20081122023300.plt]

Geolife trajectory
WGS 84
Altitude is in Feet
Reserved 3
0,2,255,My Track,0,0,2,8421376
0
39.926,116.3374,0,169,39774.10625,2008-11-22,02:33:00
39.926009,116.337329,0,122,39774.1063078704,2008-11-22,02:33:05
39.926,116.337306,0,116,39774.1063657407,2008-11-22,02:33:10
39.925949,116.337308,0,116,39774.1064236111,2008-11-22,02:33:15
39.925938,116.337286,0,118,39774.1064814815,2008-11-22,02:33:20
39.925925,116.337247,0,118,39774.1065393519,2008-11-22,02:33:25
39.925956,116.337181,0,122,39774.1065972222,2008-11-22,02:33:30
39.925977,116.337127,0,126,39774.1066550926,2008-11-22,02:33:35
39.92599,116.337031,0,131,39774.106712963,2008-11-22,02:33:40
39.926047,116.336932,0,135,39774.1067708333,2008-11-22,02:33:45
39.926107,116.336848,0,139,39774.1068287037,2008-11-22,02:33:50
39.926185,116.336779,0,144,39774.1068865741,2008-11-22,02:33:55
39.926239,116.336701,0,151,39774.1069444444,2008-11-22,02:34:00
39.926312,116.336661,0,157,39774.1070023148,2008-11-22,02:34:05
39.92636,116.336614,0,162,39774.1070601852,2008-11-22,02:34:10
39.926391,116.336536,0,168,39774.1071180556,2008-11-22,02:34:15
39.926403,116.336484,0,173,39774.1071759259,2008-11-22,02:34:20
39.926421,116.336466,0,178,39774.1072337963,2008-11-22,02:34:25
39.926435,116.336455,0,181,39774.1072916667,2008-11-22,02:34:30
39.926395,116.336435,0,183,39774.107349537,2008-11-22,02:34:35
39.926388,116.336396,0,188,39774.1074074074,2008-11-22,02:34:40
39.92642,116.33656,0,187,39774.1074652778,2008-11-22,02:34:45
39.926419,116.336577,0,187,39774.1075231481,2008-11-22,02:34:50
39.926462,116.336629,0,187,39774.1075810185,2008-11-22,02:34:55
39.926493,116.336647,0,185,39774.1076388889,2008-11-22,02:35:00
39.926573,116.336653,0,183,39774.1076967593,2008-11-22,02:35:05
39.926608,116.336675,0,183,39774.1077546296,2008-11-22,02:35:10
39.926636,116.336622,0,181,39774.1078125,2008-11-22,02:35:15
39.92667,116.336542,0,180,39774.1078703704,2008-11-22,02:35:20
39.926703,116.33643,0,180,39774.1079282407,2008-11-22,02:35:25
39.926731,116.336334,0,179,39774.1079861111,2008-11-22,02:35:30
39.926709,116.336274,0,174,39774.1080439815,2008-11-22,02:35:35
39.9267,116.33622,0,173,39774.1081018519,2008-11-22,02:35:40
39.926685,116.336154,0,172,39774.1081597222,2008-11-22,02:35:45
39.926674,116.336102,0,172,39774.1082175926,2008-11-22,02:35:50
39.926676,116.33601,0,174,39774.108275463,2008-11-22,02:35:55
39.926691,116.335967,0,174,39774.1083333333,2008-11-22,02:36:00
39.926692,116.335906,0,174,39774.1083912037,2008-11-22,02:36:05
39.926748,116.335837,0,173,39774.1084490741,2008-11-22,02:36:10
39.926824,116.335759,0,174,39774.1085069444,2008-11-22,02:36:15
39.92687,116.335692,0,174,39774.1085648148,2008-11-22,02:36:20
39.926921,116.335621,0,183,39774.1086226852,2008-11-22,02:36:25
39.926965,116.335537,0,187,39774.1086805556,2008-11-22,02:36:30
39.92692,116.335459,0,193,39774.1087384259,2008-11-22,02:36:35
39.926824,116.335412,0,199,39774.1087962963,2008-11-22,02:36:40
39.92685,116.335223,0,200,39774.1088541667,2008-11-22,02:36:45
39.926843,116.33515,0,202,39774.108912037,2008-11-22,02:36:50
39.92687,116.335099,0,201,39774.1089699074,2008-11-22,02:36:55
39.926918,116.33508,0,201,39774.1090277778,2008-11-22,02:37:00
39.92699,116.335057,0,205,39774.1090856481,2008-11-22,02:37:05
39.927074,116.335045,0,209,39774.1091435185,2008-11-22,02:37:10
39.927105,116.335021,0,215,39774.1092013889,2008-11-22,02:37:15
39.927141,116.334986,0,219,39774.1092592593,2008-11-22,02:37:20
39.92719,116.334959,0,222,39774.1093171296,2008-11-22,02:37:25
39.927222,116.334927,0,226,39774.109375,2008-11-22,02:37:30
39.927241,116.334898,0,230,39774.1094328704,2008-11-22,02:37:35
39.927234,116.334867,0,231,39774.1094907407,2008-11-22,02:37:40
39.927223,116.334829,0,233,39774.1095486111,2008-11-22,02:37:45
39.92722,116.334839,0,233,39774.1096064815,2008-11-22,02:37:50
39.92722,116.334839,0,233,39774.1096412037,2008-11-22,02:37:53
39.927228,116.334837,0,234,39774.1096643518,2008-11-22,02:37:55
39.927258,116.334842,0,234,39774.1097222222,2008-11-22,02:38:00
39.927338,116.334825,0,230,39774.1097800926,2008-11-22,02:38:05
39.927528,116.334756,0,224,39774.109837963,2008-11-22,02:38:10
39.927453,116.334807,0,219,39774.1098958333,2008-11-22,02:38:15
39.927375,116.334871,0,215,39774.1099537037,2008-11-22,02:38:20
39.927309,116.334858,0,213,39774.1100115741,2008-11-22,02:38:25
39.927229,116.334863,0,215,39774.1100694444,2008-11-22,02:38:30
39.927192,116.334817,0,215,39774.1101273148,2008-11-22,02:38:35
39.927072,116.334775,0,212,39774.1101851852,2008-11-22,02:38:40
39.926899,116.334739,0,199,39774.1102430556,2008-11-22,02:38:45
39.926863,116.334689,0,198,39774.1103009259,2008-11-22,02:38:50
39.926829,116.334579,0,195,39774.1103587963,2008-11-22,02:38:55
39.926802,116.334503,0,191,39774.1104166667,2008-11-22,02:39:00
39.926772,116.334448,0,191,39774.110474537,2008-11-22,02:39:05
39.92679,116.33436,0,189,39774.1105324074,2008-11-22,02:39:10
39.926804,116.334282,0,187,39774.1105902778,2008-11-22,02:39:15
39.926799,116.334169,0,184,39774.1106481481,2008-11-22,02:39:20
39.926773,116.334089,0,181,39774.1107060185,2008-11-22,02:39:25
39.926729,116.334004,0,181,39774.1107638889,2008-11-22,02:39:30
39.926737,116.333939,0,181,39774.1108217593,2008-11-22,02:39:35
39.926737,116.333939,0,181,39774.1108564815,2008-11-22,02:39:38
39.92674,116.333934,0,183,39774.1108796296,2008-11-22,02:39:40
39.926755,116.333856,0,184,39774.1109375,2008-11-22,02:39:45
39.92678,116.333765,0,187,39774.1109953704,2008-11-22,02:39:50
39.926817,116.333715,0,187,39774.1110532407,2008-11-22,02:39:55
39.926862,116.33368,0,188,39774.1111111111,2008-11-22,02:40:00
39.926942,116.333597,0,189,39774.1111689815,2008-11-22,02:40:05
39.926959,116.333576,0,189,39774.1112268518,2008-11-22,02:40:10
39.926959,116.333576,0,189,39774.1112615741,2008-11-22,02:40:13
39.92696,116.333574,0,189,39774.1112847222,2008-11-22,02:40:15
39.927029,116.333599,0,188,39774.1113425926,2008-11-22,02:40:20
39.927078,116.333636,0,188,39774.111400463,2008-11-22,02:40:25
39.92713,116.333594,0,188,39774.1114583333,2008-11-22,02:40:30
39.927182,116.333606,0,187,39774.1115162037,2008-11-22,02:40:35
39.927193,116.333639,0,186,39774.1115740741,2008-11-22,02:40:40
39.927192,116.333652,0,186,39774.1116319444,2008-11-22,02:40:45
39.92716,116.333659,0,186,39774.1116898148,2008-11-22,02:40:50
39.927106,116.333669,0,186,39774.1117476852,2008-11-22,02:40:55
39.927039,116.33369,0,186,39774.1118055556,2008-11-22,02:41:00
39.926993,116.33371,0,185,39774.1118634259,2008-11-22,02:41:05
39.926882,116.3337,0,185,39774.1119212963,2008-11-22,02:41:10
39.926783,116.333677,0,185,39774.1119791667,2008-11-22,02:41:15
39.926676,116.333621,0,184,39774.112037037,2008-11-22,02:41:20
39.926587,116.333573,0,185,39774.1120949074,2008-11-22,02:41:25
39.926699,116.333432,0,184,39774.1121527778,2008-11-22,02:41:30
39.926838,116.333337,0,184,39774.1122106481,2008-11-22,02:41:35
39.926917,116.333271,0,185,39774.1122685185,2008-11-22,02:41:40
39.92696,116.333181,0,185,39774.1123263889,2008-11-22,02:41:45
39.926898,116.333105,0,190,39774.1123842593,2008-11-22,02:41:50
39.926727,116.333086,0,178,39774.1124421296,2008-11-22,02:41:55
39.926665,116.333074,0,175,39774.1125,2008-11-22,02:42:00
39.926654,116.333074,0,174,39774.1125578704,2008-11-22,02:42:05
39.926597,116.33309,0,174,39774.1126157407,2008-11-22,02:42:10
39.926502,116.333081,0,172,39774.1126736111,2008-11-22,02:42:15
39.926388,116.333107,0,171,39774.1127314815,2008-11-22,02:42:20
39.926323,116.333111,0,175,39774.1127893519,2008-11-22,02:42:25
39.92628,116.333114,0,183,39774.1128472222,2008-11-22,02:42:30
39.926274,116.33309,0,188,39774.1129050926,2008-11-22,02:42:35
39.926274,116.33309,0,188,39774.1129398148,2008-11-22,02:42:38
39.92627,116.33309,0,189,39774.112962963,2008-11-22,02:42:40
39.926268,116.333105,0,190,39774.1130208333,2008-11-22,02:42:45
39.926266,116.333113,0,190,39774.1130787037,2008-11-22,02:42:50
39.926266,116.333113,0,190,39774.1131134259,2008-11-22,02:42:53
39.926265,116.333116,0,191,39774.1131365741,2008-11-22,02:42:55
39.926262,116.333125,0,191,39774.1131944444,2008-11-22,02:43:00
39.926251,116.333147,0,196,39774.1132523148,2008-11-22,02:43:05
39.926226,116.33309,0,198,39774.1133101852,2008-11-22,02:43:10
39.926244,116.333053,0,201,39774.1133680556,2008-11-22,02:43:15
39.926234,116.333077,0,210,39774.1134259259,2008-11-22,02:43:20
39.926244,116.333079,0,210,39774.1134837963,2008-11-22,02:43:25
39.926245,116.333092,0,211,39774.1135416667,2008-11-22,02:43:30
39.926261,116.333075,0,222,39774.113599537,2008-11-22,02:43:35
39.926251,116.333096,0,226,39774.1136574074,2008-11-22,02:43:40
39.926246,116.333134,0,230,39774.1137152778,2008-11-22,02:43:45
39.926203,116.333183,0,237,39774.1137731481,2008-11-22,02:43:50
39.926211,116.333144,0,242,39774.1138310185,2008-11-22,02:43:55
39.926204,116.33304,0,248,39774.1138888889,2008-11-22,02:44:00
39.926181,116.332993,0,253,39774.1139467593,2008-11-22,02:44:05
39.92617,116.33301,0,259,39774.1140046296,2008-11-22,02:44:10
39.926172,116.333028,0,266,39774.1140625,2008-11-22,02:44:15
39.926156,116.333035,0,275,39774.1141203704,2008-11-22,02:44:20
39.92616,116.333017,0,281,39774.1141782407,2008-11-22,02:44:25
39.926248,116.333003,0,285,39774.1142361111,2008-11-22,02:44:30
39.92621,116.333012,0,285,39774.1142939815,2008-11-22,02:44:35
39.926222,116.333001,0,285,39774.1143518519,2008-11-22,02:44:40
39.926179,116.333014,0,286,39774.1144097222,2008-11-22,02:44:45
39.92614,116.333038,0,288,39774.1144675926,2008-11-22,02:44:50
39.926125,116.333056,0,292,39774.114525463,2008-11-22,02:44:55
39.926105,116.333039,0,293,39774.1145833333,2008-11-22,02:45:00
39.926032,116.333038,0,294,39774.1146412037,2008-11-22,02:45:05
39.925996,116.33301,0,294,39774.1146990741,2008-11-22,02:45:10
39.92593,116.333028,0,292,39774.1147569444,2008-11-22,02:45:15
39.925871,116.333094,0,289,39774.1148148148,2008-11-22,02:45:20
39.925858,116.333024,0,276,39774.1148726852,2008-11-22,02:45:25
39.92582,116.332992,0,268,39774.1149305556,2008-11-22,02:45:30
39.925771,116.333004,0,265,39774.1149884259,2008-11-22,02:45:35
39.925758,116.33301,0,264,39774.1150462963,2008-11-22,02:45:40
39.925707,116.333015,0,261,39774.1151041667,2008-11-22,02:45:45
39.925622,116.333029,0,260,39774.115162037,2008-11-22,02:45:50
39.925568,116.333051,0,260,39774.1152199074,2008-11-22,02:45:55
39.925533,116.333039,0,263,39774.1152777778,2008-11-22,02:46:00
39.925472,116.333055,0,267,39774.1153356481,2008-11-22,02:46:05
39.925408,116.333121,0,275,39774.1153935185,2008-11-22,02:46:10
39.925351,116.333151,0,287,39774.1154513889,2008-11-22,02:46:15
39.925347,116.333095,0,283,39774.1155092593,2008-11-22,02:46:20
39.925341,116.33307,0,282,39774.1155671296,2008-11-22,02:46:25
39.92533,116.333072,0,281,39774.115625,2008-11-22,02:46:30
39.92533,116.333072,0,281,39774.1156597222,2008-11-22,02:46:33
39.925332,116.333066,0,281,39774.1156828704,2008-11-22,02:46:35
39.925375,116.333075,0,279,39774.1157407407,2008-11-22,02:46:40
39.925425,116.333077,0,276,39774.1157986111,2008-11-22,02:46:45
39.925445,116.333085,0,275,39774.1158564815,2008-11-22,02:46:50
39.925445,116.333085,0,275,39774.1158912037,2008-11-22,02:46:53
39.925442,116.333084,0,273,39774.1159143519,2008-11-22,02:46:55
39.925404,116.33308,0,272,39774.1159722222,2008-11-22,02:47:00
39.925442,116.33309,0,273,39774.1160300926,2008-11-22,02:47:05
39.925465,116.333141,0,274,39774.116087963,2008-11-22,02:47:10
39.925469,116.333132,0,277,39774.1161458333,2008-11-22,02:47:15
39.925482,116.333097,0,279,39774.1162037037,2008-11-22,02:47:20
39.925482,116.333097,0,279,39774.1162384259,2008-11-22,02:47:23
39.925482,116.333095,0,279,39774.1162615741,2008-11-22,02:47:25
39.925491,116.333098,0,279,39774.1163194444,2008-11-22,02:47:30
39.925491,116.333089,0,280,39774.1163773148,2008-11-22,02:47:35
39.925485,116.333044,0,280,39774.1164351852,2008-11-22,02:47:40
39.9255,116.332989,0,281,39774.1164930556,2008-11-22,02:47:45
39.925506,116.332984,0,281,39774.1165509259,2008-11-22,02:47:50
39.925506,116.332984,0,281,39774.1165856481,2008-11-22,02:47:53
39.925505,116.332982,0,281,39774.1166087963,2008-11-22,02:47:55
39.925439,116.332999,0,281,39774.1166666667,2008-11-22,02:48:00
39.925413,116.33299,0,282,39774.116724537,2008-11-22,02:48:05
39.925396,116.333026,0,284,39774.1167824074,2008-11-22,02:48:10
39.925406,116.333056,0,285,39774.1168402778,2008-11-22,02:48:15
39.925426,116.33305,0,287,39774.1168981481,2008-11-22,02:48:20
39.925422,116.333033,0,288,39774.1169560185,2008-11-22,02:48:25
39.925442,116.333034,0,289,39774.1170138889,2008-11-22,02:48:30
39.925447,116.333047,0,291,39774.1170717593,2008-11-22,02:48:35
39.925448,116.333176,0,292,39774.1171296296,2008-11-22,02:48:40
39.925445,116.33325,0,292,39774.1171875,2008-11-22,02:48:45
39.925448,116.333332,0,293,39774.1172453704,2008-11-22,02:48:50
39.92545,116.333439,0,293,39774.1173032407,2008-11-22,02:48:55
39.925458,116.33353,0,293,39774.1173611111,2008-11-22,02:49:00
39.92546,116.333644,0,292,39774.1174189815,2008-11-22,02:49:05
39.925474,116.33375,0,291,39774.1174768518,2008-11-22,02:49:10
39.925473,116.333789,0,292,39774.1175347222,2008-11-22,02:49:15
39.925477,116.333833,0,292,39774.1175925926,2008-11-22,02:49:20
39.92546,116.33391,0,292,39774.117650463,2008-11-22,02:49:25
39.92548,116.333983,0,293,39774.1177083333,2008-11-22,02:49:30
39.925478,116.334034,0,293,39774.1177662037,2008-11-22,02:49:35
39.925489,116.334093,0,294,39774.1178240741,2008-11-22,02:49:40
39.925499,116.334146,0,294,39774.1178819444,2008-11-22,02:49:45
39.925468,116.334195,0,294,39774.1179398148,2008-11-22,02:49:50
39.925448,116.334223,0,295,39774.1179976852,2008-11-22,02:49:55
39.925412,116.334274,0,295,39774.1180555556,2008-11-22,02:50:00
39.925409,116.334342,0,295,39774.1181134259,2008-11-22,02:50:05
39.925427,116.334436,0,296,39774.1181712963,2008-11-22,02:50:10
39.925426,116.33455,0,296,39774.1182291667,2008-11-22,02:50:15
39.925435,116.334616,0,296,39774.118287037,2008-11-22,02:50:20
39.925434,116.334663,0,296,39774.1183449074,2008-11-22,02:50:25
39.925454,116.33471,0,296,39774.1184027778,2008-11-22,02:50:30
39.925449,116.334768,0,297,39774.1184606481,2008-11-22,02:50:35
39.925444,116.334857,0,297,39774.1185185185,2008-11-22,02:50:40
39.925435,116.33499,0,291,39774.1185763889,2008-11-22,02:50:45
39.925424,116.335056,0,288,39774.1186342593,2008-11-22,02:50:50
39.925422,116.335068,0,288,39774.1186921296,2008-11-22,02:50:55
39.925452,116.335137,0,287,39774.11875,2008-11-22,02:51:00
39.925474,116.335203,0,287,39774.1188078704,2008-11-22,02:51:05
39.925487,116.335232,0,285,39774.1188657407,2008-11-22,02:51:10
39.925483,116.335248,0,285,39774.1189236111,2008-11-22,02:51:15
39.925494,116.335267,0,284,39774.1189814815,2008-11-22,02:51:20
39.925523,116.335301,0,284,39774.1190393518,2008-11-22,02:51:25
39.925533,116.335343,0,283,39774.1190972222,2008-11-22,02:51:30
39.925561,116.335395,0,283,39774.1191550926,2008-11-22,02:51:35
39.925646,116.335381,0,282,39774.119212963,2008-11-22,02:51:40
39.925706,116.335368,0,282,39774.1192708333,2008-11-22,02:51:45
39.925691,116.335385,0,282,39774.1193287037,2008-11-22,02:51:50
39.925695,116.335465,0,282,39774.1193865741,2008-11-22,02:51:55
39.925677,116.33555,0,282,39774.1194444444,2008-11-22,02:52:00
39.925703,116.335668,0,283,39774.1195023148,2008-11-22,02:52:05
39.925716,116.335839,0,285,39774.1195601852,2008-11-22,02:52:10
39.925715,116.335963,0,287,39774.1196180556,2008-11-22,02:52:15
39.9257,116.336048,0,289,39774.1196759259,2008-11-22,02:52:20
39.925715,116.336089,0,291,39774.1197337963,2008-11-22,02:52:25
39.925749,116.336124,0,295,39774.1197916667,2008-11-22,02:52:30
39.925804,116.336088,0,298,39774.119849537,2008-11-22,02:52:35
39.925869,116.33607,0,303,39774.1199074074,2008-11-22,02:52:40
39.925969,116.335994,0,308,39774.1199652778,2008-11-22,02:52:45
39.926051,116.335891,0,313,39774.1200231481,2008-11-22,02:52:50
39.926068,116.33586,0,317,39774.1200810185,2008-11-22,02:52:55
39.926058,116.335801,0,321,39774.1201388889,2008-11-22,02:53:00
39.926076,116.33579,0,324,39774.1201967593,2008-11-22,02:53:05
39.926134,116.335789,0,325,39774.1202546296,2008-11-22,02:53:10
39.926267,116.335944,0,326,39774.1203125,2008-11-22,02:53:15
39.926446,116.336302,0,319,39774.1203703704,2008-11-22,02:53:20
39.926605,116.336244,0,314,39774.1204282407,2008-11-22,02:53:25
39.926843,116.336,0,301,39774.1204861111,2008-11-22,02:53:30
39.926923,116.336007,0,284,39774.1205439815,2008-11-22,02:53:35
39.926978,116.336109,0,266,39774.1206018519,2008-11-22,02:53:40
39.927042,116.336178,0,262,39774.1206597222,2008-11-22,02:53:45
39.927069,116.336273,0,257,39774.1207175926,2008-11-22,02:53:50
39.927115,116.336335,0,254,39774.120775463,2008-11-22,02:53:55
39.927155,116.3364,0,249,39774.1208333333,2008-11-22,02:54:00
39.927168,116.336437,0,243,39774.1208912037,2008-11-22,02:54:05
39.927114,116.336514,0,234,39774.1209490741,2008-11-22,02:54:10
39.927015,116.336543,0,227,39774.1210069444,2008-11-22,02:54:15
39.926712,116.33661,0,215,39774.1210648148,2008-11-22,02:54:20
39.926633,116.336623,0,210,39774.1211226852,2008-11-22,02:54:25
39.926518,116.336625,0,205,39774.1211805556,2008-11-22,02:54:30
39.926426,116.336645,0,200,39774.1212384259,2008-11-22,02:54:35
39.926366,116.336643,0,197,39774.1212962963,2008-11-22,02:54:40
39.926383,116.33664,0,195,39774.1213541667,2008-11-22,02:54:45
39.92636,116.336707,0,197,39774.121412037,2008-11-22,02:54:50
39.926357,116.336817,0,200,39774.1214699074,2008-11-22,02:54:55
39.92634,116.33689,0,204,39774.1215277778,2008-11-22,02:55:00
39.926354,116.336943,0,215,39774.1215856481,2008-11-22,02:55:05
39.926295,116.337032,0,216,39774.1216435185,2008-11-22,02:55:10
39.926283,116.337105,0,221,39774.1217013889,2008-11-22,02:55:15
39.926286,116.337153,0,224,39774.1217592593,2008-11-22,02:55:20
39.926275,116.337164,0,227,39774.1218171296,2008-11-22,02:55:25
39.92627,116.337178,0,228,39774.121875,2008-11-22,02:55:30
39.927773,116.337537,0,20,39774.2235532407,2008-11-22,05:21:55
39.927269,116.338088,0,307,39774.2236111111,2008-11-22,05:22:00
39.927246,116.338126,0,337,39774.2236689815,2008-11-22,05:22:05
39.927365,116.338043,0,304,39774.2237268519,2008-11-22,05:22:10
39.927452,116.338046,0,236,39774.2237847222,2008-11-22,05:22:15
39.927433,116.338051,0,279,39774.2238425926,2008-11-22,05:22:20
39.927411,116.33801,0,315,39774.223900463,2008-11-22,05:22:25
39.927434,116.337979,0,338,39774.2239583333,2008-11-22,05:22:30
39.927479,116.337922,0,333,39774.2240162037,2008-11-22,05:22:35
39.927512,116.337838,0,320,39774.2240740741,2008-11-22,05:22:40
39.927497,116.337765,0,301,39774.2241319444,2008-11-22,05:22:45
39.927527,116.33772,0,312,39774.2241898148,2008-11-22,05:22:50
39.927607,116.337693,0,309,39774.2242476852,2008-11-22,05:22:55
39.927634,116.33768,0,295,39774.2243055556,2008-11-22,05:23:00
39.927693,116.337549,0,269,39774.2243634259,2008-11-22,05:23:05
39.927704,116.337532,0,262,39774.2244212963,2008-11-22,05:23:10
39.927704,116.337532,0,262,39774.2244560185,2008-11-22,05:23:13
39.927704,116.337537,0,253,39774.2244791667,2008-11-22,05:23:15
39.927724,116.337574,0,246,39774.224537037,2008-11-22,05:23:20
39.927755,116.337498,0,233,39774.2245949074,2008-11-22,05:23:25
39.927757,116.337454,0,231,39774.2246527778,2008-11-22,05:23:30
39.927765,116.337429,0,232,39774.2247106481,2008-11-22,05:23:35
39.927873,116.337491,0,230,39774.2247685185,2008-11-22,05:23:40
39.92787,116.337386,0,222,39774.2248263889,2008-11-22,05:23:45
39.927877,116.33739,0,219,39774.2248842593,2008-11-22,05:23:50
39.927877,116.33739,0,219,39774.2249189815,2008-11-22,05:23:53
39.927885,116.337397,0,212,39774.2249421296,2008-11-22,05:23:55
39.927872,116.337414,0,207,39774.225,2008-11-22,05:24:00
39.927869,116.337425,0,206,39774.2250578704,2008-11-22,05:24:05
39.927864,116.337434,0,206,39774.2251157407,2008-11-22,05:24:10
39.927864,116.337434,0,206,39774.225150463,2008-11-22,05:24:13
39.927861,116.33743,0,206,39774.2251736111,2008-11-22,05:24:15
39.927844,116.337418,0,205,39774.2252314815,2008-11-22,05:24:20
39.927845,116.337407,0,209,39774.2252893519,2008-11-22,05:24:25
39.927872,116.33741,0,209,39774.2253472222,2008-11-22,05:24:30
39.927921,116.337426,0,209,39774.2254050926,2008-11-22,05:24:35
39.927913,116.337439,0,209,39774.225462963,2008-11-22,05:24:40
39.92791,116.337453,0,210,39774.2255208333,2008-11-22,05:24:45
39.92791,116.337453,0,210,39774.2255555556,2008-11-22,05:24:48
39.927912,116.337457,0,210,39774.2255787037,2008-11-22,05:24:50
39.927546,116.337884,0,230,39774.2256365741,2008-11-22,05:24:55
39.927352,116.33794,0,234,39774.2256944444,2008-11-22,05:25:00
39.92727,116.337972,0,244,39774.2257523148,2008-11-22,05:25:05
39.927239,116.337996,0,246,39774.2258101852,2008-11-22,05:25:10
39.927232,116.338004,0,247,39774.2258680556,2008-11-22,05:25:15
39.927232,116.338004,0,247,39774.2259027778,2008-11-22,05:25:18
39.927233,116.338002,0,247,39774.2259259259,2008-11-22,05:25:20
39.927237,116.337982,0,248,39774.2259837963,2008-11-22,05:25:25
39.927237,116.337982,0,248,39774.2260185185,2008-11-22,05:25:28
39.927236,116.337979,0,248,39774.2260416667,2008-11-22,05:25:30
39.927222,116.337986,0,249,39774.226099537,2008-11-22,05:25:35
39.927215,116.337974,0,252,39774.2261574074,2008-11-22,05:25:40
39.927195,116.337974,0,255,39774.2262152778,2008-11-22,05:25:45
39.927106,116.338039,0,261,39774.2262731481,2008-11-22,05:25:50
39.927078,116.338065,0,267,39774.2263310185,2008-11-22,05:25:55
39.927062,116.338163,0,272,39774.2263888889,2008-11-22,05:26:00
39.926862,116.338337,0,280,39774.2264467593,2008-11-22,05:26:05
39.926513,116.338363,0,287,39774.2265046296,2008-11-22,05:26:10
39.92603,116.338415,0,297,39774.2265625,2008-11-22,05:26:15
39.92545,116.338466,0,301,39774.2266203704,2008-11-22,05:26:20
39.924825,116.338522,0,304,39774.2266782407,2008-11-22,05:26:25
39.924202,116.338543,0,297,39774.2267361111,2008-11-22,05:26:30
39.9236,116.338561,0,285,39774.2267939815,2008-11-22,05:26:35
39.923096,116.338604,0,276,39774.2268518518,2008-11-22,05:26:40
39.922781,116.338618,0,262,39774.2269097222,2008-11-22,05:26:45
39.922629,116.338642,0,246,39774.2269675926,2008-11-22,05:26:50
39.922618,116.338646,0,248,39774.227025463,2008-11-22,05:26:55
39.922625,116.338659,0,244,39774.2270833333,2008-11-22,05:27:00
39.922625,116.338659,0,244,39774.2271180556,2008-11-22,05:27:03
39.922622,116.338653,0,243,39774.2271412037,2008-11-22,05:27:05
39.922621,116.338637,0,242,39774.2271990741,2008-11-22,05:27:10
39.922626,116.338628,0,242,39774.2272569444,2008-11-22,05:27:15
39.922634,116.338639,0,243,39774.2273148148,2008-11-22,05:27:20
39.922632,116.338653,0,243,39774.2273726852,2008-11-22,05:27:25
39.922536,116.338705,0,250,39774.2274305556,2008-11-22,05:27:30
39.92245,116.338804,0,250,39774.2274884259,2008-11-22,05:27:35
39.922409,116.338864,0,263,39774.2275462963,2008-11-22,05:27:40
39.922389,116.338901,0,264,39774.2276041667,2008-11-22,05:27:45
39.922384,116.338896,0,266,39774.227662037,2008-11-22,05:27:50
39.922384,116.338896,0,266,39774.2276967593,2008-11-22,05:27:53
39.922378,116.338901,0,265,39774.2277199074,2008-11-22,05:27:55
39.92229,116.339001,0,271,39774.2277777778,2008-11-22,05:28:00
39.922246,116.339196,0,276,39774.2278356481,2008-11-22,05:28:05
39.922203,116.339581,0,294,39774.2278935185,2008-11-22,05:28:10
39.922144,116.340174,0,326,39774.2279513889,2008-11-22,05:28:15
39.922177,116.340878,0,346,39774.2280092593,2008-11-22,05:28:20
39.922245,116.341578,0,354,39774.2280671296,2008-11-22,05:28:25
39.922309,116.342349,0,361,39774.228125,2008-11-22,05:28:30
39.922351,116.343105,0,372,39774.2281828704,2008-11-22,05:28:35
39.922317,116.34389,0,377,39774.2282407407,2008-11-22,05:28:40
39.922249,116.344671,0,384,39774.2282986111,2008-11-22,05:28:45
39.922351,116.345282,0,382,39774.2283564815,2008-11-22,05:28:50
39.922381,116.34571,0,365,39774.2284143518,2008-11-22,05:28:55
39.922396,116.346276,0,365,39774.2284722222,2008-11-22,05:29:00
39.922384,116.346629,0,380,39774.2285300926,2008-11-22,05:29:05
39.922382,116.346757,0,386,39774.228587963,2008-11-22,05:29:10
39.922357,116.346811,0,389,39774.2286458333,2008-11-22,05:29:15
39.922364,116.346844,0,392,39774.2287037037,2008-11-22,05:29:20
39.922318,116.346915,0,391,39774.2287615741,2008-11-22,05:29:25
39.922193,116.347216,0,359,39774.2288194444,2008-11-22,05:29:30
39.921655,116.347349,0,376,39774.2288773148,2008-11-22,05:29:35
39.92136,116.347435,0,387,39774.2289351852,2008-11-22,05:29:40
39.921243,116.347458,0,389,39774.2289930556,2008-11-22,05:29:45
39.921213,116.347463,0,397,39774.2290509259,2008-11-22,05:29:50
39.921032,116.347517,0,406,39774.2291087963,2008-11-22,05:29:55
39.92089,116.347559,0,420,39774.2291666667,2008-11-22,05:30:00
39.920804,116.347606,0,436,39774.229224537,2008-11-22,05:30:05
39.920835,116.347665,0,453,39774.2292824074,2008-11-22,05:30:10
39.920829,116.347702,0,469,39774.2293402778,2008-11-22,05:30:15
39.920574,116.347464,0,484,39774.2293981481,2008-11-22,05:30:20
39.920524,116.347441,0,500,39774.2294560185,2008-11-22,05:30:25
39.920126,116.347463,0,518,39774.2295138889,2008-11-22,05:30:30
39.919569,116.347595,0,535,39774.2295717593,2008-11-22,05:30:35
39.919152,116.347626,0,551,39774.2296296296,2008-11-22,05:30:40
39.918701,116.347706,0,566,39774.2296875,2008-11-22,05:30:45
39.918209,116.347742,0,583,39774.2297453704,2008-11-22,05:30:50
39.918002,116.347649,0,593,39774.2298032407,2008-11-22,05:30:55
39.918001,116.347633,0,602,39774.2298611111,2008-11-22,05:31:00
39.917986,116.347624,0,610,39774.2299189815,2008-11-22,05:31:05
39.91797,116.347609,0,615,39774.2299768519,2008-11-22,05:31:10
39.917964,116.347597,0,619,39774.2300347222,2008-11-22,05:31:15
39.917927,116.347591,0,621,39774.2300925926,2008-11-22,05:31:20
39.917705,116.347458,0,608,39774.230150463,2008-11-22,05:31:25
39.917422,116.347365,0,591,39774.2302083333,2008-11-22,05:31:30
39.917156,116.347458,0,581,39774.2302662037,2008-11-22,05:31:35
39.916802,116.347612,0,559,39774.2303240741,2008-11-22,05:31:40
39.916552,116.347642,0,553,39774.2303819444,2008-11-22,05:31:45
39.915982,116.347504,0,537,39774.2304398148,2008-11-22,05:31:50
39.915394,116.347513,0,533,39774.2304976852,2008-11-22,05:31:55
39.914863,116.347502,0,529,39774.2305555556,2008-11-22,05:32:00
39.914384,116.347407,0,525,39774.2306134259,2008-11-22,05:32:05
39.913988,116.347324,0,518,39774.2306712963,2008-11-22,05:32:10
39.913631,116.347209,0,512,39774.2307291667,2008-11-22,05:32:15
39.91339,116.34716,0,506,39774.230787037,2008-11-22,05:32:20
39.913185,116.347115,0,497,39774.2308449074,2008-11-22,05:32:25
39.912998,116.347074,0,490,39774.2309027778,2008-11-22,05:32:30
39.912723,116.347075,0,483,39774.2309606481,2008-11-22,05:32:35
39.912323,116.347067,0,471,39774.2310185185,2008-11-22,05:32:40
39.912098,116.346982,0,453,39774.2310763889,2008-11-22,05:32:45
39.912075,116.346907,0,439,39774.2311342593,2008-11-22,05:32:50
39.912019,116.34685,0,427,39774.2311921296,2008-11-22,05:32:55
39.911955,116.346797,0,425,39774.23125,2008-11-22,05:33:00
39.911978,116.3468,0,418,39774.2313078704,2008-11-22,05:33:05
39.912049,116.346765,0,420,39774.2313657407,2008-11-22,05:33:10
39.91206,116.346714,0,418,39774.2314236111,2008-11-22,05:33:15
39.912045,116.346751,0,425,39774.2314814815,2008-11-22,05:33:20
39.912091,116.346727,0,411,39774.2315393519,2008-11-22,05:33:25
39.912098,116.346716,0,411,39774.2315972222,2008-11-22,05:33:30
39.912072,116.346709,0,411,39774.2316550926,2008-11-22,05:33:35
39.912053,116.346704,0,410,39774.231712963,2008-11-22,05:33:40
39.912046,116.346714,0,409,39774.2317708333,2008-11-22,05:33:45
39.912034,116.346725,0,409,39774.2318287037,2008-11-22,05:33:50
39.912047,116.346701,0,409,39774.2318865741,2008-11-22,05:33:55
39.912065,116.346683,0,410,39774.2319444444,2008-11-22,05:34:00
39.912075,116.346663,0,410,39774.2320023148,2008-11-22,05:34:05
39.912087,116.346644,0,411,39774.2320601852,2008-11-22,05:34:10
39.912083,116.346611,0,412,39774.2321180556,2008-11-22,05:34:15
39.912097,116.346592,0,412,39774.2321759259,2008-11-22,05:34:20
39.912115,116.346585,0,412,39774.2322337963,2008-11-22,05:34:25
39.912109,116.346576,0,412,39774.2322916667,2008-11-22,05:34:30
39.912109,116.346576,0,412,39774.2323263889,2008-11-22,05:34:33
39.912113,116.346573,0,412,39774.232349537,2008-11-22,05:34:35
39.912126,116.346564,0,413,39774.2324074074,2008-11-22,05:34:40
39.912139,116.346559,0,413,39774.2324652778,2008-11-22,05:34:45
39.912163,116.346554,0,412,39774.2325231481,2008-11-22,05:34:50
39.912175,116.346554,0,412,39774.2325810185,2008-11-22,05:34:55
39.912244,116.346615,0,408,39774.2326388889,2008-11-22,05:35:00
39.912281,116.346694,0,402,39774.2326967593,2008-11-22,05:35:05
39.912294,116.346735,0,396,39774.2327546296,2008-11-22,05:35:10
39.91232,116.346757,0,389,39774.2328125,2008-11-22,05:35:15
39.91234,116.346771,0,382,39774.2328703704,2008-11-22,05:35:20
39.912355,116.346753,0,373,39774.2329282407,2008-11-22,05:35:25
39.912367,116.346697,0,365,39774.2329861111,2008-11-22,05:35:30
39.912397,116.346646,0,357,39774.2330439815,2008-11-22,05:35:35
39.912457,116.346584,0,350,39774.2331018519,2008-11-22,05:35:40
39.912475,116.346559,0,350,39774.2331597222,2008-11-22,05:35:45
39.912473,116.346464,0,351,39774.2332175926,2008-11-22,05:35:50
39.912512,116.346397,0,350,39774.233275463,2008-11-22,05:35:55
39.912562,116.346321,0,349,39774.2333333333,2008-11-22,05:36:00
39.912596,116.346251,0,347,39774.2333912037,2008-11-22,05:36:05
39.91261,116.346176,0,345,39774.2334490741,2008-11-22,05:36:10
39.91262,116.346092,0,343,39774.2335069444,2008-11-22,05:36:15
39.912595,116.345999,0,341,39774.2335648148,2008-11-22,05:36:20
39.912581,116.34589,0,338,39774.2336226852,2008-11-22,05:36:25
39.912575,116.345801,0,336,39774.2336805556,2008-11-22,05:36:30
39.912594,116.34569,0,332,39774.2337384259,2008-11-22,05:36:35
39.912569,116.345586,0,328,39774.2337962963,2008-11-22,05:36:40
39.912539,116.345481,0,325,39774.2338541667,2008-11-22,05:36:45
39.912421,116.345388,0,321,39774.233912037,2008-11-22,05:36:50
39.912386,116.345316,0,314,39774.2339699074,2008-11-22,05:36:55
39.912404,116.345308,0,309,39774.2340277778,2008-11-22,05:37:00
39.912483,116.345215,0,304,39774.2340856481,2008-11-22,05:37:05
39.912552,116.345121,0,304,39774.2341435185,2008-11-22,05:37:10
39.912597,116.345035,0,300,39774.2342013889,2008-11-22,05:37:15
39.912564,116.345043,0,294,39774.2342592593,2008-11-22,05:37:20
39.912508,116.345034,0,293,39774.2343171296,2008-11-22,05:37:25
39.912527,116.344983,0,294,39774.234375,2008-11-22,05:37:30
39.912521,116.344891,0,295,39774.2344328704,2008-11-22,05:37:35
39.912506,116.344797,0,298,39774.2344907407,2008-11-22,05:37:40
39.912346,116.344602,0,296,39774.2345486111,2008-11-22,05:37:45
39.912221,116.344425,0,289,39774.2346064815,2008-11-22,05:37:50
39.912209,116.344336,0,279,39774.2346643518,2008-11-22,05:37:55
39.912278,116.344251,0,273,39774.2347222222,2008-11-22,05:38:00
39.912332,116.344209,0,268,39774.2347800926,2008-11-22,05:38:05
39.91239,116.34414,0,270,39774.234837963,2008-11-22,05:38:10
39.91246,116.344057,0,271,39774.2348958333,2008-11-22,05:38:15
39.912461,116.344011,0,272,39774.2349537037,2008-11-22,05:38:20
39.912508,116.343904,0,270,39774.2350115741,2008-11-22,05:38:25
39.912482,116.343811,0,263,39774.2350694444,2008-11-22,05:38:30
39.91248,116.343762,0,259,39774.2351273148,2008-11-22,05:38:35
39.912517,116.343698,0,257,39774.2351851852,2008-11-22,05:38:40
39.912553,116.343623,0,256,39774.2352430556,2008-11-22,05:38:45
39.91258,116.343545,0,253,39774.2353009259,2008-11-22,05:38:50
39.912556,116.343467,0,257,39774.2353587963,2008-11-22,05:38:55
39.912554,116.343374,0,255,39774.2354166667,2008-11-22,05:39:00
39.912542,116.343294,0,252,39774.235474537,2008-11-22,05:39:05
39.912529,116.343199,0,252,39774.2355324074,2008-11-22,05:39:10
39.91253,116.343171,0,251,39774.2355902778,2008-11-22,05:39:15
39.91253,116.343171,0,251,39774.235625,2008-11-22,05:39:18
39.912535,116.343169,0,257,39774.2356481481,2008-11-22,05:39:20
39.912542,116.343182,0,252,39774.2357060185,2008-11-22,05:39:25
39.912574,116.343141,0,255,39774.2357638889,2008-11-22,05:39:30
39.912593,116.343116,0,255,39774.2358217593,2008-11-22,05:39:35
39.912617,116.343053,0,253,39774.2358796296,2008-11-22,05:39:40
39.912667,116.343,0,250,39774.2359375,2008-11-22,05:39:45
39.912656,116.343029,0,247,39774.2359953704,2008-11-22,05:39:50
39.912725,116.342969,0,243,39774.2360532407,2008-11-22,05:39:55
39.912771,116.342971,0,239,39774.2361111111,2008-11-22,05:40:00
39.912768,116.343007,0,241,39774.2361689815,2008-11-22,05:40:05
39.912803,116.343016,0,241,39774.2362268518,2008-11-22,05:40:10
39.912873,116.342954,0,241,39774.2362847222,2008-11-22,05:40:15
39.912913,116.342941,0,240,39774.2363425926,2008-11-22,05:40:20
39.912963,116.342987,0,238,39774.236400463,2008-11-22,05:40:25
39.913015,116.342975,0,239,39774.2364583333,2008-11-22,05:40:30
39.912967,116.343016,0,242,39774.2365162037,2008-11-22,05:40:35
39.91289,116.343044,0,246,39774.2365740741,2008-11-22,05:40:40
39.912899,116.343056,0,251,39774.2366319444,2008-11-22,05:40:45
39.912899,116.343056,0,251,39774.2366666667,2008-11-22,05:40:48
39.912903,116.343061,0,252,39774.2366898148,2008-11-22,05:40:50
39.912965,116.34303,0,255,39774.2367476852,2008-11-22,05:40:55
39.913045,116.343002,0,258,39774.2368055556,2008-11-22,05:41:00
39.913089,116.34303,0,257,39774.2368634259,2008-11-22,05:41:05
39.913141,116.343037,0,258,39774.2369212963,2008-11-22,05:41:10
39.913156,116.343036,0,259,39774.2369791667,2008-11-22,05:41:15
39.913174,116.343052,0,261,39774.237037037,2008-11-22,05:41:20
39.91329,116.343108,0,267,39774.2370949074,2008-11-22,05:41:25
39.913336,116.343058,0,272,39774.2371527778,2008-11-22,05:41:30
39.913447,116.342969,0,279,39774.2372106481,2008-11-22,05:41:35
39.913482,116.342949,0,281,39774.2372685185,2008-11-22,05:41:40
39.913499,116.34292,0,278,39774.2373263889,2008-11-22,05:41:45
39.913595,116.342921,0,277,39774.2373842593,2008-11-22,05:41:50
39.913652,116.342926,0,274,39774.2374421296,2008-11-22,05:41:55
39.913735,116.342987,0,272,39774.2375,2008-11-22,05:42:00
39.913763,116.343021,0,265,39774.2375578704,2008-11-22,05:42:05
39.913796,116.343024,0,263,39774.2376157407,2008-11-22,05:42:10
39.913884,116.343052,0,258,39774.2376736111,2008-11-22,05:42:15
39.91391,116.343055,0,256,39774.2377314815,2008-11-22,05:42:20
39.913924,116.343058,0,257,39774.2377893519,2008-11-22,05:42:25
39.913973,116.34305,0,251,39774.2378472222,2008-11-22,05:42:30
39.91396,116.343074,0,253,39774.2379050926,2008-11-22,05:42:35
39.91398,116.343088,0,252,39774.237962963,2008-11-22,05:42:40
39.914012,116.343188,0,255,39774.2380208333,2008-11-22,05:42:45
39.914064,116.343245,0,255,39774.2380787037,2008-11-22,05:42:50
39.914162,116.34326,0,258,39774.2381365741,2008-11-22,05:42:55
39.914245,116.343233,0,265,39774.2381944444,2008-11-22,05:43:00
39.914336,116.343317,0,266,39774.2382523148,2008-11-22,05:43:05
39.914347,116.34332,0,266,39774.2383101852,2008-11-22,05:43:10
39.914315,116.343331,0,266,39774.2383680556,2008-11-22,05:43:15
39.914219,116.343345,0,268,39774.2384259259,2008-11-22,05:43:20
39.914189,116.343343,0,267,39774.2384837963,2008-11-22,05:43:25
39.914169,116.343308,0,266,39774.2385416667,2008-11-22,05:43:30
39.914157,116.343279,0,264,39774.238599537,2008-11-22,05:43:35
39.914167,116.343243,0,263,39774.2386574074,2008-11-22,05:43:40
39.914175,116.343206,0,262,39774.2387152778,2008-11-22,05:43:45
39.913678,116.342996,0,295,39774.3168518519,2008-11-22,07:36:16
39.913585,116.343077,0,319,39774.3169097222,2008-11-22,07:36:21
39.913531,116.343103,0,323,39774.3169675926,2008-11-22,07:36:26
39.913489,116.343092,0,325,39774.317025463,2008-11-22,07:36:31
39.913445,116.343075,0,326,39774.3170833333,2008-11-22,07:36:36
39.913422,116.343095,0,330,39774.3171412037,2008-11-22,07:36:41
39.913374,116.343121,0,331,39774.3171990741,2008-11-22,07:36:46
39.913329,116.343157,0,328,39774.3172569444,2008-11-22,07:36:51
39.91329,116.343232,0,325,39774.3173148148,2008-11-22,07:36:56
39.91324,116.343275,0,323,39774.3173726852,2008-11-22,07:37:01
39.913211,116.34326,0,321,39774.3174305556,2008-11-22,07:37:06
39.913212,116.34324,0,319,39774.3174884259,2008-11-22,07:37:11
39.913191,116.343167,0,316,39774.3175462963,2008-11-22,07:37:16
39.913133,116.343114,0,312,39774.3176041667,2008-11-22,07:37:21
39.913046,116.343083,0,306,39774.317662037,2008-11-22,07:37:26
39.91297,116.343116,0,301,39774.3177199074,2008-11-22,07:37:31
39.912904,116.343112,0,295,39774.3177777778,2008-11-22,07:37:36
39.912823,116.343115,0,291,39774.3178356481,2008-11-22,07:37:41
39.912742,116.343135,0,296,39774.3178935185,2008-11-22,07:37:46
39.91268,116.343148,0,305,39774.3179513889,2008-11-22,07:37:51
39.912617,116.34315,0,317,39774.3180092593,2008-11-22,07:37:56
39.912538,116.343145,0,334,39774.3180671296,2008-11-22,07:38:01
39.912456,116.343146,0,349,39774.318125,2008-11-22,07:38:06
39.912436,116.343214,0,355,39774.3181828704,2008-11-22,07:38:11
39.912442,116.343272,0,363,39774.3182407407,2008-11-22,07:38:16
39.912427,116.343302,0,369,39774.3182986111,2008-11-22,07:38:21
39.912439,116.343352,0,370,39774.3183564815,2008-11-22,07:38:26
39.912418,116.343402,0,372,39774.3184143519,2008-11-22,07:38:31
39.912453,116.343426,0,370,39774.3184722222,2008-11-22,07:38:36
39.912462,116.343449,0,368,39774.3185300926,2008-11-22,07:38:41
39.912469,116.343494,0,368,39774.318587963,2008-11-22,07:38:46
39.912495,116.343551,0,368,39774.3186458333,2008-11-22,07:38:51
39.912486,116.343627,0,370,39774.3187037037,2008-11-22,07:38:56
39.912511,116.343664,0,364,39774.3187615741,2008-11-22,07:39:01
39.912522,116.34363,0,349,39774.3188194444,2008-11-22,07:39:06
39.912535,116.343667,0,349,39774.3188773148,2008-11-22,07:39:11
39.912537,116.343726,0,348,39774.3189351852,2008-11-22,07:39:16
39.912555,116.343755,0,349,39774.3189930556,2008-11-22,07:39:21
39.9126,116.343781,0,351,39774.3190509259,2008-11-22,07:39:26
39.912553,116.343905,0,358,39774.3191087963,2008-11-22,07:39:31
39.912556,116.343928,0,358,39774.3191666667,2008-11-22,07:39:36
39.912599,116.344075,0,357,39774.319224537,2008-11-22,07:39:41
39.912569,116.344171,0,358,39774.3192824074,2008-11-22,07:39:46
39.912682,116.344435,0,356,39774.3193402778,2008-11-22,07:39:51
39.912618,116.344532,0,356,39774.3193981481,2008-11-22,07:39:56
39.91257,116.34476,0,347,39774.3194560185,2008-11-22,07:40:01
39.91258,116.344791,0,339,39774.3195138889,2008-11-22,07:40:06
39.912597,116.344824,0,331,39774.3195717593,2008-11-22,07:40:11
39.912596,116.344939,0,326,39774.3196296296,2008-11-22,07:40:16
39.912605,116.344992,0,323,39774.3196875,2008-11-22,07:40:21
39.912601,116.34507,0,321,39774.3197453704,2008-11-22,07:40:26
39.912552,116.345148,0,321,39774.3198032407,2008-11-22,07:40:31
39.91254,116.345185,0,320,39774.3198611111,2008-11-22,07:40:36
39.912519,116.34526,0,321,39774.3199189815,2008-11-22,07:40:41
39.91254,116.345337,0,320,39774.3199768519,2008-11-22,07:40:46
39.912566,116.34538,0,318,39774.3200347222,2008-11-22,07:40:51
39.91257,116.345423,0,316,39774.3200925926,2008-11-22,07:40:56
39.912525,116.345545,0,315,39774.320150463,2008-11-22,07:41:01
39.912506,116.34568,0,316,39774.3202083333,2008-11-22,07:41:06
39.912515,116.345715,0,315,39774.3202662037,2008-11-22,07:41:11
39.912557,116.345717,0,314,39774.3203240741,2008-11-22,07:41:16
39.912574,116.34573,0,311,39774.3203819444,2008-11-22,07:41:21
39.912572,116.345709,0,309,39774.3204398148,2008-11-22,07:41:26
39.912574,116.345698,0,308,39774.3204976852,2008-11-22,07:41:31
39.912579,116.345687,0,307,39774.3205555556,2008-11-22,07:41:36
39.91255,116.345675,0,307,39774.3206134259,2008-11-22,07:41:41
39.912528,116.345642,0,307,39774.3206712963,2008-11-22,07:41:46
39.912515,116.345627,0,307,39774.3207291667,2008-11-22,07:41:51
39.912515,116.345627,0,307,39774.320787037,2008-11-22,07:41:56
39.912514,116.345629,0,307,39774.3208449074,2008-11-22,07:42:01
39.912515,116.345631,0,307,39774.3209027778,2008-11-22,07:42:06
39.912516,116.345634,0,307,39774.3209606481,2008-11-22,07:42:11
39.912516,116.345634,0,307,39774.3209953704,2008-11-22,07:42:14
39.912512,116.345637,0,307,39774.3210185185,2008-11-22,07:42:16
39.912494,116.3457,0,307,39774.3210763889,2008-11-22,07:42:21
39.912421,116.346553,0,308,39774.3211342593,2008-11-22,07:42:26
39.912421,116.346566,0,307,39774.3211921296,2008-11-22,07:42:31
39.912436,116.346818,0,304,39774.32125,2008-11-22,07:42:36
39.912441,116.346965,0,301,39774.3213078704,2008-11-22,07:42:41
39.912447,116.347097,0,292,39774.3213657407,2008-11-22,07:42:46
39.912478,116.347177,0,272,39774.3214236111,2008-11-22,07:42:51
39.912503,116.347222,0,261,39774.3214814815,2008-11-22,07:42:56
39.912507,116.347268,0,256,39774.3215393518,2008-11-22,07:43:01
39.912531,116.347323,0,249,39774.3215972222,2008-11-22,07:43:06
39.912551,116.347358,0,238,39774.3216550926,2008-11-22,07:43:11
39.912529,116.347374,0,236,39774.321712963,2008-11-22,07:43:16
39.91251,116.347379,0,231,39774.3217708333,2008-11-22,07:43:21
39.912493,116.347358,0,229,39774.3218287037,2008-11-22,07:43:26
39.912498,116.347348,0,227,39774.3218865741,2008-11-22,07:43:31
39.912501,116.347356,0,226,39774.3219444444,2008-11-22,07:43:36
39.912507,116.347359,0,225,39774.3220023148,2008-11-22,07:43:41
39.912507,116.347359,0,225,39774.322037037,2008-11-22,07:43:44
39.912512,116.347351,0,225,39774.3220601852,2008-11-22,07:43:46
39.912523,116.347359,0,224,39774.3221180556,2008-11-22,07:43:51
39.912502,116.347393,0,225,39774.3221759259,2008-11-22,07:43:56
39.912502,116.347393,0,225,39774.3222106481,2008-11-22,07:43:59
39.912497,116.3474,0,224,39774.3222337963,2008-11-22,07:44:01
39.912454,116.347393,0,224,39774.3222916667,2008-11-22,07:44:06
39.912454,116.347393,0,224,39774.3223263889,2008-11-22,07:44:09
39.912459,116.347401,0,223,39774.322349537,2008-11-22,07:44:11
39.912384,116.347423,0,228,39774.3224074074,2008-11-22,07:44:16
39.912303,116.347432,0,233,39774.3224652778,2008-11-22,07:44:21
39.912229,116.347433,0,236,39774.3225231481,2008-11-22,07:44:26
39.912174,116.347403,0,229,39774.3225810185,2008-11-22,07:44:31
39.912135,116.347376,0,220,39774.3226388889,2008-11-22,07:44:36
39.912083,116.347341,0,213,39774.3226967593,2008-11-22,07:44:41
39.912019,116.347306,0,210,39774.3227546296,2008-11-22,07:44:46
39.911962,116.347254,0,205,39774.3228125,2008-11-22,07:44:51
39.911936,116.347174,0,199,39774.3228703704,2008-11-22,07:44:56
39.911864,116.347105,0,194,39774.3229282407,2008-11-22,07:45:01
39.911797,116.346777,0,191,39774.3229861111,2008-11-22,07:45:06
39.911737,116.346496,0,187,39774.3230439815,2008-11-22,07:45:11
39.911741,116.346602,0,185,39774.3231018518,2008-11-22,07:45:16
39.911758,116.34663,0,183,39774.3231597222,2008-11-22,07:45:21
39.911743,116.346662,0,181,39774.3232175926,2008-11-22,07:45:26
39.911687,116.346625,0,181,39774.323275463,2008-11-22,07:45:31
39.911631,116.346637,0,181,39774.3233333333,2008-11-22,07:45:36
39.91159,116.346568,0,179,39774.3233912037,2008-11-22,07:45:41
39.911604,116.346544,0,177,39774.3234490741,2008-11-22,07:45:46
39.91165,116.346555,0,177,39774.3235069444,2008-11-22,07:45:51
39.911738,116.346553,0,175,39774.3235648148,2008-11-22,07:45:56
39.911822,116.346536,0,173,39774.3236226852,2008-11-22,07:46:01
39.911896,116.34651,0,173,39774.3236805556,2008-11-22,07:46:06
39.911962,116.346509,0,173,39774.3237384259,2008-11-22,07:46:11
39.912045,116.346548,0,173,39774.3237962963,2008-11-22,07:46:16
39.912077,116.346584,0,173,39774.3238541667,2008-11-22,07:46:21
39.912095,116.346615,0,172,39774.323912037,2008-11-22,07:46:26
39.91208,116.346732,0,171,39774.3239699074,2008-11-22,07:46:31
39.912071,116.346744,0,173,39774.3240277778,2008-11-22,07:46:36
39.91207,116.346745,0,172,39774.3240856482,2008-11-22,07:46:41
39.91207,116.346751,0,172,39774.3241435185,2008-11-22,07:46:46
39.91207,116.346751,0,172,39774.3241782407,2008-11-22,07:46:49
39.912069,116.346753,0,172,39774.3242013889,2008-11-22,07:46:51
39.91208,116.346761,0,173,39774.3242592593,2008-11-22,07:46:56
39.912253,116.346825,0,176,39774.3243171296,2008-11-22,07:47:01
39.912381,116.346885,0,150,39774.324375,2008-11-22,07:47:06
39.912467,116.346866,0,146,39774.3244328704,2008-11-22,07:47:11
39.912483,116.346716,0,140,39774.3244907407,2008-11-22,07:47:16
39.912517,116.346363,0,137,39774.3245486111,2008-11-22,07:47:21
39.912525,116.345858,0,133,39774.3246064815,2008-11-22,07:47:26
39.912519,116.345245,0,131,39774.3246643519,2008-11-22,07:47:31
39.912481,116.34463,0,129,39774.3247222222,2008-11-22,07:47:36
39.912562,116.343859,0,129,39774.3247800926,2008-11-22,07:47:41
39.912583,116.343225,0,125,39774.324837963,2008-11-22,07:47:46
39.912589,116.342424,0,122,39774.3248958333,2008-11-22,07:47:51
39.9126,116.341808,0,117,39774.3249537037,2008-11-22,07:47:56
39.912655,116.341499,0,112,39774.3250115741,2008-11-22,07:48:01
39.912628,116.341458,0,103,39774.3250694444,2008-11-22,07:48:06
39.912586,116.341458,0,94,39774.3251273148,2008-11-22,07:48:11
39.912513,116.341483,0,88,39774.3251851852,2008-11-22,07:48:16
39.912473,116.341385,0,83,39774.3252430556,2008-11-22,07:48:21
39.912504,116.341078,0,79,39774.3253009259,2008-11-22,07:48:26
39.912468,116.340632,0,77,39774.3253587963,2008-11-22,07:48:31
39.912579,116.340207,0,75,39774.3254166667,2008-11-22,07:48:36
39.912687,116.339899,0,73,39774.325474537,2008-11-22,07:48:41
39.912743,116.33976,0,70,39774.3255324074,2008-11-22,07:48:46
39.912799,116.339724,0,65,39774.3255902778,2008-11-22,07:48:51
39.91284,116.339714,0,59,39774.3256481481,2008-11-22,07:48:56
39.91284,116.339714,0,59,39774.3256828704,2008-11-22,07:48:59
39.912843,116.339713,0,56,39774.3257060185,2008-11-22,07:49:01
39.912857,116.339715,0,56,39774.3257638889,2008-11-22,07:49:06
39.91284,116.339728,0,59,39774.3258217593,2008-11-22,07:49:11
39.912831,116.339729,0,61,39774.3258796296,2008-11-22,07:49:16
39.912828,116.339728,0,61,39774.3259375,2008-11-22,07:49:21
39.912826,116.339728,0,61,39774.3259953704,2008-11-22,07:49:26
39.912824,116.339728,0,61,39774.3260532407,2008-11-22,07:49:31
39.91282,116.339726,0,62,39774.3261111111,2008-11-22,07:49:36
39.91282,116.339726,0,62,39774.3261458333,2008-11-22,07:49:39
39.91282,116.339721,0,63,39774.3261689815,2008-11-22,07:49:41
39.912861,116.339524,0,71,39774.3262268519,2008-11-22,07:49:46
39.912848,116.339314,0,78,39774.3262847222,2008-11-22,07:49:51
39.912782,116.339138,0,79,39774.3263425926,2008-11-22,07:49:56
39.912939,116.339118,0,76,39774.326400463,2008-11-22,07:50:01
39.912902,116.339121,0,73,39774.3264583333,2008-11-22,07:50:06
39.913231,116.339046,0,71,39774.3265162037,2008-11-22,07:50:11
39.913929,116.33903,0,67,39774.3265740741,2008-11-22,07:50:16
39.914624,116.338953,0,67,39774.3266319444,2008-11-22,07:50:21
39.915162,116.338891,0,65,39774.3266898148,2008-11-22,07:50:26
39.915589,116.338845,0,70,39774.3267476852,2008-11-22,07:50:31
39.915804,116.338812,0,70,39774.3268055556,2008-11-22,07:50:36
39.915804,116.338778,0,85,39774.3268634259,2008-11-22,07:50:41
39.915804,116.338778,0,85,39774.3268981481,2008-11-22,07:50:44
39.915803,116.338775,0,84,39774.3269212963,2008-11-22,07:50:46
39.915954,116.338752,0,105,39774.3269791667,2008-11-22,07:50:51
39.91622,116.338659,0,124,39774.327037037,2008-11-22,07:50:56
39.916546,116.338671,0,152,39774.3270949074,2008-11-22,07:51:01
39.91683,116.338768,0,125,39774.3271527778,2008-11-22,07:51:06
39.917107,116.338812,0,130,39774.3272106481,2008-11-22,07:51:11
39.917461,116.338787,0,146,39774.3272685185,2008-11-22,07:51:16
39.917731,116.338779,0,146,39774.3273263889,2008-11-22,07:51:21
39.91779,116.338758,0,153,39774.3273842593,2008-11-22,07:51:26
39.917887,116.338747,0,165,39774.3274421296,2008-11-22,07:51:31
39.917873,116.338726,0,160,39774.3275,2008-11-22,07:51:36
39.917873,116.338726,0,160,39774.3275347222,2008-11-22,07:51:39
39.917877,116.338724,0,161,39774.3275578704,2008-11-22,07:51:41
39.918058,116.338342,0,168,39774.3276157407,2008-11-22,07:51:46
39.918336,116.338373,0,173,39774.3276736111,2008-11-22,07:51:51
39.918662,116.33838,0,182,39774.3277314815,2008-11-22,07:51:56
39.918902,116.338342,0,174,39774.3277893519,2008-11-22,07:52:01
39.919071,116.338359,0,170,39774.3278472222,2008-11-22,07:52:06
39.919387,116.338325,0,171,39774.3279050926,2008-11-22,07:52:11
39.919684,116.338435,0,158,39774.327962963,2008-11-22,07:52:16
39.919843,116.338486,0,162,39774.3280208333,2008-11-22,07:52:21
39.919882,116.338563,0,168,39774.3280787037,2008-11-22,07:52:26
39.919924,116.338564,0,182,39774.3281365741,2008-11-22,07:52:31
39.91993,116.338605,0,192,39774.3281944444,2008-11-22,07:52:36
39.919933,116.338611,0,198,39774.3282523148,2008-11-22,07:52:41
39.919933,116.338611,0,198,39774.328287037,2008-11-22,07:52:44
39.919937,116.338611,0,200,39774.3283101852,2008-11-22,07:52:46
39.919949,116.338611,0,201,39774.3283680556,2008-11-22,07:52:51
39.920046,116.338581,0,198,39774.3284259259,2008-11-22,07:52:56
39.920145,116.338592,0,191,39774.3284837963,2008-11-22,07:53:01
39.920247,116.338599,0,199,39774.3285416667,2008-11-22,07:53:06
39.920339,116.338587,0,207,39774.328599537,2008-11-22,07:53:11
39.920376,116.338569,0,199,39774.3286574074,2008-11-22,07:53:16
39.92038,116.338566,0,195,39774.3287152778,2008-11-22,07:53:21
39.92038,116.338566,0,195,39774.3287731481,2008-11-22,07:53:26
39.92038,116.338566,0,195,39774.3288310185,2008-11-22,07:53:31
39.920383,116.338566,0,195,39774.3288888889,2008-11-22,07:53:36
39.920384,116.338566,0,194,39774.3289467593,2008-11-22,07:53:41
39.920385,116.338566,0,194,39774.3290046296,2008-11-22,07:53:46
39.920382,116.338565,0,194,39774.3290625,2008-11-22,07:53:51
39.92038,116.338563,0,194,39774.3291203704,2008-11-22,07:53:56
39.920382,116.33856,0,194,39774.3291782407,2008-11-22,07:54:01
39.920383,116.338559,0,194,39774.3292361111,2008-11-22,07:54:06
39.920383,116.338559,0,194,39774.3292708333,2008-11-22,07:54:09
39.920386,116.338554,0,194,39774.3292939815,2008-11-22,07:54:11
39.920388,116.338543,0,194,39774.3293518518,2008-11-22,07:54:16
39.920388,116.338535,0,193,39774.3294097222,2008-11-22,07:54:21
39.920388,116.338535,0,193,39774.3294444444,2008-11-22,07:54:24
39.920389,116.338529,0,192,39774.3294675926,2008-11-22,07:54:26
39.920391,116.33852,0,190,39774.329525463,2008-11-22,07:54:31
39.920393,116.338512,0,189,39774.3295833333,2008-11-22,07:54:36
39.920394,116.338506,0,186,39774.3296412037,2008-11-22,07:54:41
39.920396,116.338502,0,184,39774.3296990741,2008-11-22,07:54:46
39.920399,116.338501,0,181,39774.3297569444,2008-11-22,07:54:51
39.920399,116.338501,0,181,39774.3297916667,2008-11-22,07:54:54
39.920404,116.338497,0,178,39774.3298148148,2008-11-22,07:54:56
39.920569,116.338468,0,172,39774.3298726852,2008-11-22,07:55:01
39.920791,116.338448,0,167,39774.3299305556,2008-11-22,07:55:06
39.920819,116.338436,0,173,39774.3299884259,2008-11-22,07:55:11
39.920823,116.338434,0,171,39774.3300462963,2008-11-22,07:55:16
39.920826,116.338432,0,170,39774.3301041667,2008-11-22,07:55:21
39.920826,116.338432,0,170,39774.3301388889,2008-11-22,07:55:24
39.920824,116.33843,0,169,39774.330162037,2008-11-22,07:55:26
39.920834,116.338428,0,168,39774.3302199074,2008-11-22,07:55:31
39.92086,116.338423,0,168,39774.3302777778,2008-11-22,07:55:36
39.920863,116.338421,0,168,39774.3303356481,2008-11-22,07:55:41
39.920863,116.338421,0,168,39774.3303703704,2008-11-22,07:55:44
39.920867,116.338419,0,168,39774.3303935185,2008-11-22,07:55:46
39.92088,116.338411,0,170,39774.3304513889,2008-11-22,07:55:51
39.920891,116.338391,0,172,39774.3305092593,2008-11-22,07:55:56
39.92089,116.338365,0,175,39774.3305671296,2008-11-22,07:56:01
39.920892,116.338355,0,177,39774.330625,2008-11-22,07:56:06
39.920891,116.338344,0,180,39774.3306828704,2008-11-22,07:56:11
39.92089,116.338329,0,182,39774.3307407407,2008-11-22,07:56:16
39.920888,116.338325,0,185,39774.3307986111,2008-11-22,07:56:21
39.920885,116.338322,0,188,39774.3308564815,2008-11-22,07:56:26
39.920879,116.338314,0,191,39774.3309143518,2008-11-22,07:56:31
39.920879,116.338314,0,191,39774.3309490741,2008-11-22,07:56:34
39.920871,116.338307,0,195,39774.3309722222,2008-11-22,07:56:36
39.920862,116.338304,0,200,39774.3310300926,2008-11-22,07:56:41
39.920851,116.338302,0,205,39774.331087963,2008-11-22,07:56:46
39.920851,116.338302,0,205,39774.3311226852,2008-11-22,07:56:49
39.920845,116.3383,0,209,39774.3311458333,2008-11-22,07:56:51
39.920887,116.338292,0,212,39774.3312037037,2008-11-22,07:56:56
39.921132,116.338216,0,219,39774.3312615741,2008-11-22,07:57:01
39.921347,116.338153,0,224,39774.3313194444,2008-11-22,07:57:06
39.921485,116.338168,0,242,39774.3313773148,2008-11-22,07:57:11
39.921557,116.338204,0,248,39774.3314351852,2008-11-22,07:57:16
39.921526,116.338193,0,240,39774.3314930556,2008-11-22,07:57:21
39.92153,116.338199,0,243,39774.3315509259,2008-11-22,07:57:26
39.921533,116.338198,0,244,39774.3316087963,2008-11-22,07:57:31
39.921534,116.3382,0,245,39774.3316666667,2008-11-22,07:57:36
39.921538,116.3382,0,246,39774.331724537,2008-11-22,07:57:41
39.921538,116.338199,0,247,39774.3317824074,2008-11-22,07:57:46
39.92154,116.338199,0,247,39774.3318402778,2008-11-22,07:57:51
39.921541,116.3382,0,247,39774.3318981482,2008-11-22,07:57:56
39.921542,116.3382,0,247,39774.3319560185,2008-11-22,07:58:01
39.921544,116.3382,0,247,39774.3320138889,2008-11-22,07:58:06
39.921544,116.3382,0,246,39774.3320717593,2008-11-22,07:58:11
39.921545,116.3382,0,246,39774.3321296296,2008-11-22,07:58:16
39.921545,116.338201,0,245,39774.3321875,2008-11-22,07:58:21
39.921546,116.338202,0,245,39774.3322453704,2008-11-22,07:58:26
39.921546,116.338202,0,245,39774.3323032407,2008-11-22,07:58:31
39.921546,116.338202,0,245,39774.3323611111,2008-11-22,07:58:36
39.921546,116.338201,0,245,39774.3324189815,2008-11-22,07:58:41
39.921546,116.338201,0,245,39774.3324537037,2008-11-22,07:58:44
39.921549,116.338201,0,245,39774.3324768519,2008-11-22,07:58:46
39.921851,116.338209,0,243,39774.3325347222,2008-11-22,07:58:51
39.922224,116.338237,0,239,39774.3325925926,2008-11-22,07:58:56
39.922659,116.338233,0,234,39774.332650463,2008-11-22,07:59:01
39.923165,116.338194,0,233,39774.3327083333,2008-11-22,07:59:06
39.923601,116.338127,0,211,39774.3327662037,2008-11-22,07:59:11
39.923842,116.338181,0,187,39774.3328240741,2008-11-22,07:59:16
39.92386,116.338181,0,182,39774.3328819444,2008-11-22,07:59:21
39.923869,116.338187,0,178,39774.3329398148,2008-11-22,07:59:26
39.923869,116.338187,0,178,39774.332974537,2008-11-22,07:59:29
39.923868,116.338188,0,176,39774.3329976852,2008-11-22,07:59:31
39.923857,116.338189,0,175,39774.3330555556,2008-11-22,07:59:36
39.923857,116.338189,0,175,39774.3330902778,2008-11-22,07:59:39
39.923852,116.338192,0,175,39774.3331134259,2008-11-22,07:59:41
39.923836,116.338192,0,174,39774.3331712963,2008-11-22,07:59:46
39.923836,116.338193,0,173,39774.3332291667,2008-11-22,07:59:51
39.923836,116.338193,0,173,39774.3332638889,2008-11-22,07:59:54
39.923842,116.338192,0,172,39774.333287037,2008-11-22,07:59:56
39.923856,116.338136,0,169,39774.3333449074,2008-11-22,08:00:01
39.923889,116.338089,0,152,39774.3334027778,2008-11-22,08:00:06
39.923918,116.33808,0,149,39774.3334606481,2008-11-22,08:00:11
39.923906,116.33802,0,150,39774.3335185185,2008-11-22,08:00:16
39.923912,116.33801,0,150,39774.3335763889,2008-11-22,08:00:21
39.92392,116.337876,0,150,39774.3336342593,2008-11-22,08:00:26
39.923948,116.337804,0,150,39774.3336921296,2008-11-22,08:00:31
39.92395,116.337779,0,156,39774.33375,2008-11-22,08:00:36
39.923972,116.337766,0,159,39774.3338078704,2008-11-22,08:00:41
39.924017,116.337764,0,158,39774.3338657407,2008-11-22,08:00:46
39.924067,116.33775,0,156,39774.3339236111,2008-11-22,08:00:51
39.924141,116.337731,0,154,39774.3339814815,2008-11-22,08:00:56
39.92422,116.337708,0,152,39774.3340393519,2008-11-22,08:01:01
39.92433,116.337679,0,151,39774.3340972222,2008-11-22,08:01:06
39.924423,116.337678,0,149,39774.3341550926,2008-11-22,08:01:11
39.9245,116.337671,0,147,39774.334212963,2008-11-22,08:01:16
39.92459,116.337669,0,149,39774.3342708333,2008-11-22,08:01:21
39.924686,116.337672,0,153,39774.3343287037,2008-11-22,08:01:26
39.92472,116.337695,0,152,39774.3343865741,2008-11-22,08:01:31
39.924793,116.337763,0,159,39774.3344444444,2008-11-22,08:01:36
39.924877,116.337804,0,162,39774.3345023148,2008-11-22,08:01:41
39.92493,116.337671,0,153,39774.3345601852,2008-11-22,08:01:46
39.925012,116.337664,0,149,39774.3346180556,2008-11-22,08:01:51
39.925096,116.337628,0,141,39774.3346759259,2008-11-22,08:01:56
39.925162,116.337605,0,130,39774.3347337963,2008-11-22,08:02:01
39.925236,116.337592,0,124,39774.3347916667,2008-11-22,08:02:06
39.925308,116.337607,0,116,39774.334849537,2008-11-22,08:02:11
39.925388,116.337588,0,113,39774.3349074074,2008-11-22,08:02:16
39.925451,116.337588,0,111,39774.3349652778,2008-11-22,08:02:21
39.925524,116.337574,0,107,39774.3350231481,2008-11-22,08:02:26
39.925586,116.337549,0,103,39774.3350810185,2008-11-22,08:02:31
39.925642,116.337548,0,107,39774.3351388889,2008-11-22,08:02:36
39.925691,116.337532,0,100,39774.3351967593,2008-11-22,08:02:41
39.925755,116.337517,0,100,39774.3352546296,2008-11-22,08:02:46
39.925816,116.337528,0,99,39774.3353125,2008-11-22,08:02:51
39.925897,116.337509,0,98,39774.3353703704,2008-11-22,08:02:56
39.925959,116.337525,0,94,39774.3354282407,2008-11-22,08:03:01
39.926023,116.337524,0,100,39774.3354861111,2008-11-22,08:03:06
39.926081,116.337493,0,107,39774.3355439815,2008-11-22,08:03:11
39.926141,116.337475,0,118,39774.3356018519,2008-11-22,08:03:16
39.926217,116.337462,0,123,39774.3356597222,2008-11-22,08:03:21
39.926293,116.337433,0,129,39774.3357175926,2008-11-22,08:03:26
39.926347,116.337442,0,132,39774.335775463,2008-11-22,08:03:31
39.926385,116.337421,0,134,39774.3358333333,2008-11-22,08:03:36
39.926428,116.337388,0,128,39774.3358912037,2008-11-22,08:03:41
39.926437,116.337301,0,116,39774.3359490741,2008-11-22,08:03:46
39.92646,116.337308,0,115,39774.3360069444,2008-11-22,08:03:51
39.926602,116.337308,0,101,39774.3360648148,2008-11-22,08:03:56
39.926629,116.337257,0,97,39774.3361226852,2008-11-22,08:04:01
39.926625,116.3372,0,98,39774.3361805556,2008-11-22,08:04:06
39.926626,116.337137,0,96,39774.3362384259,2008-11-22,08:04:11
39.926632,116.337077,0,88,39774.3362962963,2008-11-22,08:04:16
39.926628,116.337017,0,86,39774.3363541667,2008-11-22,08:04:21
39.926642,116.336945,0,81,39774.336412037,2008-11-22,08:04:26
39.926641,116.336855,0,73,39774.3364699074,2008-11-22,08:04:31
39.926644,116.336767,0,65,39774.3365277778,2008-11-22,08:04:36
39.926646,116.336687,0,60,39774.3365856481,2008-11-22,08:04:41
39.926656,116.336606,0,54,39774.3366435185,2008-11-22,08:04:46
39.926653,116.336535,0,57,39774.3367013889,2008-11-22,08:04:51
39.926621,116.336491,0,61,39774.3367592593,2008-11-22,08:04:56
39.926562,116.336454,0,62,39774.3368171296,2008-11-22,08:05:01
39.926497,116.336453,0,65,39774.336875,2008-11-22,08:05:06
39.926443,116.336472,0,62,39774.3369328704,2008-11-22,08:05:11
39.926372,116.336529,0,60,39774.3369907407,2008-11-22,08:05:16
39.92633,116.336573,0,67,39774.3370486111,2008-11-22,08:05:21
39.926291,116.336628,0,71,39774.3371064815,2008-11-22,08:05:26
39.926276,116.33672,0,77,39774.3371643518,2008-11-22,08:05:31
39.9263,116.336814,0,83,39774.3372222222,2008-11-22,08:05:36
39.926361,116.336899,0,89,39774.3372800926,2008-11-22,08:05:41
39.926363,116.336954,0,93,39774.337337963,2008-11-22,08:05:46
39.92636,116.336992,0,94,39774.3373958333,2008-11-22,08:05:51
39.926325,116.337091,0,93,39774.3374537037,2008-11-22,08:05:56
39.926314,116.337099,0,93,39774.3375115741,2008-11-22,08:06:01
39.926305,116.337115,0,94,39774.3375694444,2008-11-22,08:06:06
39.926305,116.337115,0,94,39774.3376041667,2008-11-22,08:06:09
39.926309,116.337113,0,95,39774.3376273148,2008-11-22,08:06:11
39.926153,116.337658,0,243,39774.3391319444,2008-11-22,08:08:21
39.926079,116.337533,0,228,39774.3391898148,2008-11-22,08:08:26
39.926089,116.337496,0,223,39774.3392476852,2008-11-22,08:08:31
39.92608,116.337503,0,226,39774.3393055556,2008-11-22,08:08:36
39.92608,116.337423,0,233,39774.3393634259,2008-11-22,08:08:41
39.926079,116.337279,0,214,39774.3394212963,2008-11-22,08:08:46
39.926086,116.337621,0,224,39774.3424305556,2008-11-22,08:13:06
39.926083,116.337632,0,227,39774.3424884259,2008-11-22,08:13:11
39.92611,116.337606,0,227,39774.3425462963,2008-11-22,08:13:16
39.92606,116.337659,0,230,39774.3426041667,2008-11-22,08:13:21
39.926028,116.337687,0,234,39774.342662037,2008-11-22,08:13:26
39.925996,116.337701,0,239,39774.3427199074,2008-11-22,08:13:31
39.926,116.33772,0,240,39774.3427777778,2008-11-22,08:13:36
39.926041,116.337689,0,241,39774.3428356481,2008-11-22,08:13:41
39.926048,116.337686,0,241,39774.3428935185,2008-11-22,08:13:46
39.926049,116.337685,0,241,39774.3429513889,2008-11-22,08:13:51
39.926049,116.337685,0,241,39774.3429861111,2008-11-22,08:13:54
39.926051,116.337684,0,241,39774.3430092593,2008-11-22,08:13:56
39.926079,116.337724,0,244,39774.3430671296,2008-11-22,08:14:01
39.926079,116.337724,0,244,39774.3431018519,2008-11-22,08:14:04
39.926082,116.337728,0,244,39774.343125,2008-11-22,08:14:06
39.926091,116.33773,0,244,39774.3431828704,2008-11-22,08:14:11
39.926095,116.337735,0,245,39774.3432407407,2008-11-22,08:14:16
39.926095,116.337735,0,245,39774.343275463,2008-11-22,08:14:19
39.926103,116.337741,0,245,39774.3432986111,2008-11-22,08:14:21
39.926116,116.337747,0,245,39774.3433564815,2008-11-22,08:14:26
39.926122,116.337752,0,246,39774.3434143519,2008-11-22,08:14:31
39.926122,116.337752,0,246,39774.3434490741,2008-11-22,08:14:34
39.92613,116.337755,0,246,39774.3434722222,2008-11-22,08:14:36
39.926142,116.337756,0,248,39774.3435300926,2008-11-22,08:14:41
39.926153,116.337756,0,249,39774.343587963,2008-11-22,08:14:46
39.92616,116.337755,0,250,39774.3436458333,2008-11-22,08:14:51
39.926164,116.337754,0,251,39774.3437037037,2008-11-22,08:14:56
39.926169,116.337753,0,251,39774.3437615741,2008-11-22,08:15:01
39.926177,116.337752,0,251,39774.3438194444,2008-11-22,08:15:06
39.926182,116.337751,0,251,39774.3438773148,2008-11-22,08:15:11
39.926179,116.337752,0,252,39774.3439351852,2008-11-22,08:15:16
39.926173,116.337752,0,252,39774.3439930556,2008-11-22,08:15:21
39.926172,116.337753,0,252,39774.3440509259,2008-11-22,08:15:26
39.926177,116.337753,0,252,39774.3441087963,2008-11-22,08:15:31
39.926184,116.337752,0,252,39774.3441666667,2008-11-22,08:15:36
39.926189,116.337752,0,252,39774.344224537,2008-11-22,08:15:41
39.926189,116.337752,0,252,39774.3442592593,2008-11-22,08:15:44
39.926194,116.337752,0,252,39774.3442824074,2008-11-22,08:15:46
39.926204,116.337751,0,253,39774.3443402778,2008-11-22,08:15:51
39.926215,116.33775,0,253,39774.3443981481,2008-11-22,08:15:56
39.926221,116.33775,0,254,39774.3444560185,2008-11-22,08:16:01
39.926227,116.337748,0,254,39774.3445138889,2008-11-22,08:16:06
39.926234,116.337748,0,255,39774.3445717593,2008-11-22,08:16:11
39.92624,116.337747,0,255,39774.3446296296,2008-11-22,08:16:16
39.926248,116.337747,0,255,39774.3446875,2008-11-22,08:16:21
39.926254,116.337747,0,255,39774.3447453704,2008-11-22,08:16:26
39.926254,116.337747,0,255,39774.3447800926,2008-11-22,08:16:29
39.926261,116.337747,0,256,39774.3448032407,2008-11-22,08:16:31
39.92627,116.337746,0,256,39774.3448611111,2008-11-22,08:16:36
39.926281,116.337745,0,256,39774.3449189815,2008-11-22,08:16:41
39.926288,116.337745,0,257,39774.3449768518,2008-11-22,08:16:46
39.926293,116.33775,0,257,39774.3450347222,2008-11-22,08:16:51
39.926295,116.337752,0,258,39774.3450925926,2008-11-22,08:16:56
39.926292,116.337752,0,258,39774.345150463,2008-11-22,08:17:01
39.926294,116.337751,0,258,39774.3452083333,2008-11-22,08:17:06
39.926295,116.337749,0,258,39774.3452662037,2008-11-22,08:17:11
39.926293,116.337748,0,257,39774.3453240741,2008-11-22,08:17:16
39.926289,116.337748,0,257,39774.3453819444,2008-11-22,08:17:21
39.926285,116.337747,0,257,39774.3454398148,2008-11-22,08:17:26
39.926284,116.337748,0,257,39774.3454976852,2008-11-22,08:17:31
39.926288,116.337748,0,257,39774.3455555556,2008-11-22,08:17:36
39.926288,116.337748,0,257,39774.3455902778,2008-11-22,08:17:39
39.926281,116.337749,0,257,39774.3456134259,2008-11-22,08:17:41
39.926272,116.33775,0,257,39774.3456712963,2008-11-22,08:17:46
39.926271,116.337749,0,257,39774.3457291667,2008-11-22,08:17:51
39.92627,116.337747,0,257,39774.345787037,2008-11-22,08:17:56
39.926273,116.337747,0,257,39774.3458449074,2008-11-22,08:18:01
39.92628,116.337746,0,257,39774.3459027778,2008-11-22,08:18:06
39.926284,116.337745,0,257,39774.3459606481,2008-11-22,08:18:11
39.926291,116.337743,0,257,39774.3460185185,2008-11-22,08:18:16
39.926295,116.337742,0,257,39774.3460763889,2008-11-22,08:18:21
39.926292,116.337741,0,257,39774.3461342593,2008-11-22,08:18:26
39.926286,116.33774,0,257,39774.3461921296,2008-11-22,08:18:31
39.926286,116.33774,0,257,39774.3462268518,2008-11-22,08:18:34
39.926282,116.337738,0,256,39774.34625,2008-11-22,08:18:36
39.926283,116.337729,0,255,39774.3463078704,2008-11-22,08:18:41
39.926296,116.337776,0,252,39774.3463657407,2008-11-22,08:18:46
39.926309,116.337814,0,252,39774.3464236111,2008-11-22,08:18:51
39.926309,116.337814,0,252,39774.3464583333,2008-11-22,08:18:54
39.926313,116.337814,0,253,39774.3464814815,2008-11-22,08:18:56
39.926314,116.337787,0,252,39774.3465393518,2008-11-22,08:19:01
39.926296,116.337696,0,248,39774.3465972222,2008-11-22,08:19:06
39.926274,116.337632,0,244,39774.3466550926,2008-11-22,08:19:11
39.926268,116.33761,0,239,39774.346712963,2008-11-22,08:19:16
39.926258,116.337564,0,238,39774.3467708333,2008-11-22,08:19:21
39.926247,116.337532,0,236,39774.3468287037,2008-11-22,08:19:26
39.926191,116.337458,0,231,39774.3468865741,2008-11-22,08:19:31
39.926148,116.337358,0,224,39774.3469444444,2008-11-22,08:19:36
39.926109,116.337253,0,221,39774.3470023148,2008-11-22,08:19:41
39.926123,116.33716,0,219,39774.3470601852,2008-11-22,08:19:46
39.926117,116.337195,0,217,39774.3471180556,2008-11-22,08:19:51
39.92612,116.337218,0,215,39774.3471759259,2008-11-22,08:19:56
39.926143,116.337242,0,215,39774.3472337963,2008-11-22,08:20:01
39.926141,116.337242,0,214,39774.3472916667,2008-11-22,08:20:06
39.926138,116.337245,0,214,39774.347349537,2008-11-22,08:20:11
39.926138,116.337245,0,214,39774.3473842593,2008-11-22,08:20:14
39.926139,116.33725,0,214,39774.3474074074,2008-11-22,08:20:16
39.926142,116.337261,0,214,39774.3474652778,2008-11-22,08:20:21
39.926178,116.337556,0,215,39774.3475231482,2008-11-22,08:20:26
39.926165,116.337606,0,217,39774.3475810185,2008-11-22,08:20:31
39.926161,116.337609,0,217,39774.3476388889,2008-11-22,08:20:36
39.926158,116.337611,0,217,39774.3476967593,2008-11-22,08:20:41
39.926156,116.337613,0,217,39774.3477546296,2008-11-22,08:20:46
39.926154,116.337614,0,217,39774.3478125,2008-11-22,08:20:51
39.926156,116.337614,0,217,39774.3478703704,2008-11-22,08:20:56
39.926156,116.337614,0,217,39774.3479050926,2008-11-22,08:20:59
39.926164,116.337612,0,217,39774.3479282407,2008-11-22,08:21:01
39.9262,116.337605,0,216,39774.3479861111,2008-11-22,08:21:06
39.926203,116.337575,0,215,39774.3480439815,2008-11-22,08:21:11
39.926175,116.337745,0,231,39774.3481018519,2008-11-22,08:21:16
39.926159,116.337783,0,235,39774.3481597222,2008-11-22,08:21:21
39.926125,116.337857,0,242,39774.3482175926,2008-11-22,08:21:26
39.92608,116.337946,0,251,39774.348275463,2008-11-22,08:21:31
39.926016,116.338008,0,257,39774.3483333333,2008-11-22,08:21:36
39.926006,116.33809,0,268,39774.3483912037,2008-11-22,08:21:41
39.926202,116.337859,0,296,39774.3525578704,2008-11-22,08:27:41
39.926212,116.337856,0,296,39774.3526157407,2008-11-22,08:27:46
39.926214,116.337855,0,296,39774.3526736111,2008-11-22,08:27:51
39.926211,116.337855,0,296,39774.3527314815,2008-11-22,08:27:56
39.926212,116.337855,0,296,39774.3527893518,2008-11-22,08:28:01
39.926214,116.337855,0,296,39774.3528472222,2008-11-22,08:28:06
39.926214,116.337854,0,296,39774.3529050926,2008-11-22,08:28:11
39.926214,116.337854,0,296,39774.352962963,2008-11-22,08:28:16
39.926218,116.337852,0,296,39774.3530208333,2008-11-22,08:28:21
39.926221,116.33785,0,296,39774.3530787037,2008-11-22,08:28:26
39.92622,116.33785,0,296,39774.3531365741,2008-11-22,08:28:31
39.926221,116.337849,0,295,39774.3531944444,2008-11-22,08:28:36
39.926222,116.337845,0,295,39774.3532523148,2008-11-22,08:28:41
39.926223,116.337843,0,295,39774.3533101852,2008-11-22,08:28:46
39.926223,116.337839,0,295,39774.3533680556,2008-11-22,08:28:51
39.926223,116.337838,0,295,39774.3534259259,2008-11-22,08:28:56
39.926228,116.337838,0,295,39774.3534837963,2008-11-22,08:29:01
39.926232,116.337837,0,295,39774.3535416667,2008-11-22,08:29:06
39.926236,116.337836,0,295,39774.353599537,2008-11-22,08:29:11
39.926236,116.337834,0,295,39774.3536574074,2008-11-22,08:29:16
39.926236,116.337834,0,295,39774.3536921296,2008-11-22,08:29:19
39.926231,116.337833,0,295,39774.3537152778,2008-11-22,08:29:21
39.926208,116.337812,0,293,39774.3537731481,2008-11-22,08:29:26
39.926188,116.337778,0,289,39774.3538310185,2008-11-22,08:29:31
39.926188,116.337778,0,289,39774.3538657407,2008-11-22,08:29:34
39.92618,116.337778,0,289,39774.3538888889,2008-11-22,08:29:36
39.926171,116.337729,0,287,39774.3539467593,2008-11-22,08:29:41
39.926174,116.337705,0,285,39774.3540046296,2008-11-22,08:29:46
39.926174,116.337705,0,285,39774.3540393518,2008-11-22,08:29:49
39.926171,116.337699,0,282,39774.3540625,2008-11-22,08:29:51
39.926165,116.337727,0,281,39774.3541203704,2008-11-22,08:29:56
39.926164,116.337728,0,281,39774.3541782407,2008-11-22,08:30:01
39.926162,116.337728,0,281,39774.3542361111,2008-11-22,08:30:06
39.926157,116.337727,0,280,39774.3542939815,2008-11-22,08:30:11
39.926152,116.337726,0,280,39774.3543518518,2008-11-22,08:30:16
39.926151,116.337725,0,280,39774.3544097222,2008-11-22,08:30:21
39.926152,116.337723,0,280,39774.3544675926,2008-11-22,08:30:26
39.926152,116.337723,0,280,39774.3545023148,2008-11-22,08:30:29
39.926149,116.337721,0,280,39774.354525463,2008-11-22,08:30:31
39.926141,116.337708,0,280,39774.3545833333,2008-11-22,08:30:36
39.926133,116.337665,0,278,39774.3546412037,2008-11-22,08:30:41
39.926125,116.337665,0,278,39774.3546990741,2008-11-22,08:30:46
39.926119,116.337667,0,278,39774.3547569444,2008-11-22,08:30:51
39.926115,116.337667,0,278,39774.3548148148,2008-11-22,08:30:56
39.926111,116.337668,0,278,39774.3548726852,2008-11-22,08:31:01
39.926109,116.337666,0,278,39774.3549305556,2008-11-22,08:31:06
39.926103,116.337666,0,278,39774.3549884259,2008-11-22,08:31:11
39.926097,116.337665,0,278,39774.3550462963,2008-11-22,08:31:16
39.926098,116.337664,0,278,39774.3551041667,2008-11-22,08:31:21
39.926099,116.337662,0,278,39774.355162037,2008-11-22,08:31:26
39.926098,116.337661,0,278,39774.3552199074,2008-11-22,08:31:31
39.926095,116.33766,0,278,39774.3552777778,2008-11-22,08:31:36
39.926094,116.337658,0,278,39774.3553356482,2008-11-22,08:31:41
39.926092,116.337656,0,278,39774.3553935185,2008-11-22,08:31:46
39.926087,116.337651,0,278,39774.3554513889,2008-11-22,08:31:51
39.926087,116.337651,0,278,39774.3554861111,2008-11-22,08:31:54
39.926079,116.337653,0,278,39774.3555092593,2008-11-22,08:31:56
39.92609,116.337647,0,276,39774.3555671296,2008-11-22,08:32:01
39.926091,116.337647,0,276,39774.355625,2008-11-22,08:32:06
39.926093,116.337648,0,276,39774.3556828704,2008-11-22,08:32:11
39.926092,116.337649,0,276,39774.3557407407,2008-11-22,08:32:16
39.926089,116.337649,0,276,39774.3557986111,2008-11-22,08:32:21
39.926088,116.337649,0,276,39774.3558564815,2008-11-22,08:32:26
39.92609,116.337647,0,276,39774.3559143519,2008-11-22,08:32:31
39.926091,116.337647,0,276,39774.3559722222,2008-11-22,08:32:36
39.926093,116.337648,0,276,39774.3560300926,2008-11-22,08:32:41
39.926093,116.337648,0,276,39774.356087963,2008-11-22,08:32:46
39.926093,116.337648,0,276,39774.3561226852,2008-11-22,08:32:49
39.92609,116.337648,0,276,39774.3561458333,2008-11-22,08:32:51
39.9261,116.337693,0,273,39774.3562037037,2008-11-22,08:32:56
39.926102,116.337686,0,272,39774.3562615741,2008-11-22,08:33:01
39.926101,116.337686,0,272,39774.3563194444,2008-11-22,08:33:06
39.926103,116.337684,0,271,39774.3563773148,2008-11-22,08:33:11
39.926105,116.337681,0,271,39774.3564351852,2008-11-22,08:33:16
39.9261,116.337681,0,271,39774.3564930556,2008-11-22,08:33:21
39.926096,116.337681,0,271,39774.3565509259,2008-11-22,08:33:26
39.926093,116.337683,0,270,39774.3566087963,2008-11-22,08:33:31
39.926097,116.337685,0,270,39774.3566666667,2008-11-22,08:33:36
39.9261,116.337684,0,270,39774.356724537,2008-11-22,08:33:41
39.926104,116.337682,0,270,39774.3567824074,2008-11-22,08:33:46
39.926108,116.33768,0,270,39774.3568402778,2008-11-22,08:33:51
39.92611,116.337677,0,270,39774.3568981481,2008-11-22,08:33:56
39.926111,116.337675,0,270,39774.3569560185,2008-11-22,08:34:01
39.926109,116.337673,0,270,39774.3570138889,2008-11-22,08:34:06
39.926105,116.337671,0,270,39774.3570717593,2008-11-22,08:34:11
39.926105,116.33767,0,269,39774.3571296296,2008-11-22,08:34:16
39.926108,116.337671,0,269,39774.3571875,2008-11-22,08:34:21
39.926111,116.337672,0,269,39774.3572453704,2008-11-22,08:34:26
39.926113,116.337671,0,269,39774.3573032407,2008-11-22,08:34:31
39.926113,116.337671,0,269,39774.357337963,2008-11-22,08:34:34
39.926116,116.337671,0,270,39774.3573611111,2008-11-22,08:34:36
39.926125,116.337661,0,269,39774.3574189815,2008-11-22,08:34:41
39.926153,116.337623,0,266,39774.3574768519,2008-11-22,08:34:46
39.926158,116.33762,0,266,39774.3575347222,2008-11-22,08:34:51
39.926158,116.33762,0,266,39774.3575694444,2008-11-22,08:34:54
39.92616,116.337616,0,266,39774.3575925926,2008-11-22,08:34:56
39.926167,116.33758,0,261,39774.357650463,2008-11-22,08:35:01
39.926171,116.337584,0,261,39774.3577083333,2008-11-22,08:35:06
39.926175,116.337583,0,261,39774.3577662037,2008-11-22,08:35:11
39.926173,116.337583,0,261,39774.3578240741,2008-11-22,08:35:16
39.926172,116.337583,0,261,39774.3578819444,2008-11-22,08:35:21
39.926173,116.337581,0,261,39774.3579398148,2008-11-22,08:35:26
39.926176,116.33758,0,262,39774.3579976852,2008-11-22,08:35:31
39.926176,116.33758,0,262,39774.3580324074,2008-11-22,08:35:34
39.926177,116.337579,0,262,39774.3580555556,2008-11-22,08:35:36
39.926164,116.337523,0,260,39774.3581134259,2008-11-22,08:35:41
39.926155,116.337491,0,259,39774.3581712963,2008-11-22,08:35:46
39.926142,116.337438,0,254,39774.3582291667,2008-11-22,08:35:51
39.926146,116.337385,0,251,39774.358287037,2008-11-22,08:35:56
39.926126,116.337314,0,249,39774.3583449074,2008-11-22,08:36:01
39.926069,116.337391,0,242,39774.3604282407,2008-11-22,08:39:01
39.9261,116.337802,0,239,39774.3604861111,2008-11-22,08:39:06
39.9261,116.337802,0,239,39774.3605208333,2008-11-22,08:39:09
39.926093,116.337809,0,239,39774.3605439815,2008-11-22,08:39:11
39.926085,116.337818,0,239,39774.3606018518,2008-11-22,08:39:16
39.926084,116.337823,0,239,39774.3606597222,2008-11-22,08:39:21
39.926084,116.337827,0,239,39774.3607175926,2008-11-22,08:39:26
39.926083,116.337831,0,239,39774.360775463,2008-11-22,08:39:31
39.926083,116.337831,0,239,39774.3608101852,2008-11-22,08:39:34
39.926077,116.337834,0,239,39774.3608333333,2008-11-22,08:39:36
39.926082,116.337888,0,239,39774.3608912037,2008-11-22,08:39:41
39.926099,116.337988,0,238,39774.3609490741,2008-11-22,08:39:46
39.926103,116.338064,0,236,39774.3610069444,2008-11-22,08:39:51
39.926107,116.338129,0,233,39774.3610648148,2008-11-22,08:39:56
39.926111,116.338192,0,232,39774.3611226852,2008-11-22,08:40:01
39.926111,116.338219,0,230,39774.3611805556,2008-11-22,08:40:06
39.926105,116.338221,0,230,39774.3612384259,2008-11-22,08:40:11
39.9261,116.338222,0,230,39774.3612962963,2008-11-22,08:40:16
39.926097,116.338224,0,230,39774.3613541667,2008-11-22,08:40:21
39.926097,116.338226,0,230,39774.361412037,2008-11-22,08:40:26
39.926098,116.338227,0,230,39774.3614699074,2008-11-22,08:40:31
39.926098,116.338226,0,231,39774.3615277778,2008-11-22,08:40:36
39.926098,116.338226,0,231,39774.3615625,2008-11-22,08:40:39
39.926101,116.338226,0,231,39774.3615856481,2008-11-22,08:40:41
39.926105,116.338169,0,229,39774.3616435185,2008-11-22,08:40:46
39.926118,116.338091,0,227,39774.3617013889,2008-11-22,08:40:51
39.926122,116.338019,0,225,39774.3617592593,2008-11-22,08:40:56
39.926132,116.337943,0,224,39774.3618171296,2008-11-22,08:41:01
39.926125,116.337858,0,221,39774.361875,2008-11-22,08:41:06
39.926133,116.337896,0,221,39774.3619328704,2008-11-22,08:41:11
39.926138,116.338003,0,220,39774.3619907407,2008-11-22,08:41:16
39.926138,116.338002,0,220,39774.3620486111,2008-11-22,08:41:21
39.926135,116.338001,0,220,39774.3621064815,2008-11-22,08:41:26
39.926135,116.338,0,220,39774.3621643518,2008-11-22,08:41:31
39.926136,116.337998,0,220,39774.3622222222,2008-11-22,08:41:36
39.926136,116.337998,0,220,39774.3622569444,2008-11-22,08:41:39
39.926136,116.337996,0,220,39774.3622800926,2008-11-22,08:41:41
39.926134,116.337985,0,220,39774.362337963,2008-11-22,08:41:46
39.92613,116.337981,0,220,39774.3623958333,2008-11-22,08:41:51
39.926126,116.337977,0,220,39774.3624537037,2008-11-22,08:41:56
39.926119,116.337977,0,220,39774.3625115741,2008-11-22,08:42:01
39.926181,116.337636,0,209,39774.3718287037,2008-11-22,08:55:26
39.926184,116.337635,0,209,39774.3718865741,2008-11-22,08:55:31
39.926188,116.337633,0,209,39774.3719444444,2008-11-22,08:55:36
39.926191,116.337633,0,210,39774.3720023148,2008-11-22,08:55:41
39.926192,116.337633,0,210,39774.3720601852,2008-11-22,08:55:46
39.926194,116.337634,0,210,39774.3721180556,2008-11-22,08:55:51
39.926195,116.337635,0,210,39774.3721759259,2008-11-22,08:55:56
39.926196,116.337635,0,210,39774.3722337963,2008-11-22,08:56:01
39.926194,116.337638,0,210,39774.3722916667,2008-11-22,08:56:06
39.926193,116.337641,0,210,39774.372349537,2008-11-22,08:56:11
39.92619,116.337644,0,211,39774.3724074074,2008-11-22,08:56:16
39.926185,116.337646,0,211,39774.3724652778,2008-11-22,08:56:21
39.92618,116.337647,0,211,39774.3725231481,2008-11-22,08:56:26
39.926179,116.337649,0,211,39774.3725810185,2008-11-22,08:56:31
39.926179,116.33765,0,211,39774.3726388889,2008-11-22,08:56:36
39.926179,116.337652,0,211,39774.3726967593,2008-11-22,08:56:41
39.926178,116.337653,0,211,39774.3727546296,2008-11-22,08:56:46
39.926177,116.337654,0,211,39774.3728125,2008-11-22,08:56:51
39.926175,116.337654,0,211,39774.3728703704,2008-11-22,08:56:56
39.926175,116.337654,0,211,39774.3729050926,2008-11-22,08:56:59
39.926171,116.337657,0,211,39774.3729282407,2008-11-22,08:57:01
39.926159,116.33766,0,212,39774.3729861111,2008-11-22,08:57:06
39.926145,116.337686,0,212,39774.3730439815,2008-11-22,08:57:11
39.926154,116.337756,0,216,39774.3731018519,2008-11-22,08:57:16
39.92616,116.337787,0,217,39774.3731597222,2008-11-22,08:57:21
39.926155,116.337788,0,217,39774.3732175926,2008-11-22,08:57:26
39.92615,116.337789,0,217,39774.373275463,2008-11-22,08:57:31
39.926146,116.337792,0,217,39774.3733333333,2008-11-22,08:57:36
39.926145,116.337793,0,217,39774.3733912037,2008-11-22,08:57:41
39.926147,116.337794,0,217,39774.3734490741,2008-11-22,08:57:46
39.926149,116.337793,0,218,39774.3735069444,2008-11-22,08:57:51
39.926144,116.337792,0,218,39774.3735648148,2008-11-22,08:57:56
39.926145,116.337789,0,218,39774.3736226852,2008-11-22,08:58:01
39.926148,116.337788,0,218,39774.3736805556,2008-11-22,08:58:06
39.926154,116.337787,0,217,39774.3737384259,2008-11-22,08:58:11
39.926156,116.337787,0,217,39774.3737962963,2008-11-22,08:58:16
39.926155,116.337787,0,217,39774.3738541667,2008-11-22,08:58:21
39.926156,116.337786,0,217,39774.373912037,2008-11-22,08:58:26
39.926156,116.337786,0,217,39774.3739699074,2008-11-22,08:58:31
39.926157,116.337786,0,217,39774.3740277778,2008-11-22,08:58:36
39.926157,116.337787,0,217,39774.3740856481,2008-11-22,08:58:41
39.92616,116.337787,0,217,39774.3741435185,2008-11-22,08:58:46
39.926163,116.337787,0,217,39774.3742013889,2008-11-22,08:58:51
39.926163,116.337788,0,217,39774.3742592593,2008-11-22,08:58:56
39.926155,116.33779,0,217,39774.3743171296,2008-11-22,08:59:01
39.926153,116.33779,0,217,39774.374375,2008-11-22,08:59:06
39.926155,116.33779,0,217,39774.3744328704,2008-11-22,08:59:11
39.926158,116.337789,0,217,39774.3744907407,2008-11-22,08:59:16
39.926159,116.337787,0,217,39774.3745486111,2008-11-22,08:59:21
39.926163,116.337784,0,217,39774.3746064815,2008-11-22,08:59:26
39.926163,116.337784,0,217,39774.3746412037,2008-11-22,08:59:29
39.926166,116.33778,0,217,39774.3746643519,2008-11-22,08:59:31
39.926158,116.337669,0,217,39774.3747222222,2008-11-22,08:59:36
39.926159,116.337666,0,217,39774.3747800926,2008-11-22,08:59:41
39.926163,116.337664,0,216,39774.374837963,2008-11-22,08:59:46
39.926169,116.337663,0,216,39774.3748958333,2008-11-22,08:59:51
39.926174,116.33766,0,216,39774.3749537037,2008-11-22,08:59:56
39.926178,116.337658,0,216,39774.3750115741,2008-11-22,09:00:01
39.926178,116.337658,0,216,39774.3750462963,2008-11-22,09:00:04
39.926183,116.337655,0,216,39774.3750694444,2008-11-22,09:00:06
39.92619,116.337543,0,216,39774.3751851852,2008-11-22,09:00:16
39.926199,116.337529,0,216,39774.3752430556,2008-11-22,09:00:21
39.926201,116.337527,0,216,39774.3753009259,2008-11-22,09:00:26
39.926204,116.337527,0,216,39774.3753587963,2008-11-22,09:00:31
39.926206,116.337529,0,216,39774.3754166667,2008-11-22,09:00:36
39.926211,116.337526,0,216,39774.375474537,2008-11-22,09:00:41
39.926214,116.337525,0,216,39774.3755324074,2008-11-22,09:00:46
39.926214,116.337525,0,216,39774.3755671296,2008-11-22,09:00:49
39.926213,116.337523,0,216,39774.3755902778,2008-11-22,09:00:51
39.9262,116.337543,0,215,39774.3756481481,2008-11-22,09:00:56
39.926175,116.337575,0,215,39774.3757060185,2008-11-22,09:01:01
39.92617,116.337557,0,215,39774.3757638889,2008-11-22,09:01:06
39.926162,116.337556,0,215,39774.3758217593,2008-11-22,09:01:11
39.926162,116.337555,0,215,39774.3758796296,2008-11-22,09:01:16
39.926168,116.337554,0,215,39774.3759375,2008-11-22,09:01:21
39.92617,116.337552,0,214,39774.3759953704,2008-11-22,09:01:26
39.926173,116.337551,0,214,39774.3760532407,2008-11-22,09:01:31
39.926175,116.33755,0,214,39774.3761111111,2008-11-22,09:01:36
39.926175,116.33755,0,214,39774.3761458333,2008-11-22,09:01:39
39.92618,116.337548,0,214,39774.3761689815,2008-11-22,09:01:41
39.926197,116.337547,0,214,39774.3762847222,2008-11-22,09:01:51
39.926207,116.337547,0,215,39774.3763425926,2008-11-22,09:01:56
39.926218,116.337546,0,216,39774.376400463,2008-11-22,09:02:01
39.926227,116.337546,0,217,39774.3764583333,2008-11-22,09:02:06
39.926234,116.337547,0,219,39774.3765162037,2008-11-22,09:02:11
39.92624,116.337547,0,221,39774.3765740741,2008-11-22,09:02:16
39.926239,116.337549,0,222,39774.3766319444,2008-11-22,09:02:21
39.926237,116.337551,0,222,39774.3766898148,2008-11-22,09:02:26
39.926235,116.337551,0,223,39774.3767476852,2008-11-22,09:02:31
39.926238,116.33755,0,223,39774.3768055556,2008-11-22,09:02:36
39.926241,116.337548,0,223,39774.3768634259,2008-11-22,09:02:41
39.926241,116.337547,0,223,39774.3769212963,2008-11-22,09:02:46
39.92624,116.337546,0,223,39774.3769791667,2008-11-22,09:02:51
39.926243,116.337545,0,223,39774.377037037,2008-11-22,09:02:56
39.92625,116.337542,0,223,39774.3770949074,2008-11-22,09:03:01
39.926254,116.337541,0,223,39774.3771527778,2008-11-22,09:03:06
39.926253,116.337539,0,223,39774.3772106481,2008-11-22,09:03:11
39.926255,116.337537,0,223,39774.3772685185,2008-11-22,09:03:16
39.926259,116.337534,0,223,39774.3773263889,2008-11-22,09:03:21
39.92626,116.337531,0,223,39774.3773842593,2008-11-22,09:03:26
39.92626,116.337529,0,222,39774.3774421296,2008-11-22,09:03:31
39.926261,116.337527,0,222,39774.3775,2008-11-22,09:03:36
39.926262,116.337526,0,222,39774.3775578704,2008-11-22,09:03:41
39.926265,116.337526,0,222,39774.3776157407,2008-11-22,09:03:46
39.926272,116.337526,0,222,39774.3776736111,2008-11-22,09:03:51
39.926277,116.337525,0,223,39774.3777314815,2008-11-22,09:03:56
39.926283,116.337525,0,224,39774.3779050926,2008-11-22,09:04:11
39.926279,116.337526,0,224,39774.377962963,2008-11-22,09:04:16
39.926274,116.337526,0,224,39774.3780208333,2008-11-22,09:04:21
39.926274,116.337526,0,224,39774.3780555556,2008-11-22,09:04:24
39.926269,116.337523,0,223,39774.3780787037,2008-11-22,09:04:26
39.926255,116.33748,0,223,39774.3781365741,2008-11-22,09:04:31
39.926236,116.337419,0,222,39774.3781944444,2008-11-22,09:04:36
39.926235,116.337399,0,222,39774.3782523148,2008-11-22,09:04:41
39.926226,116.337379,0,222,39774.3783101852,2008-11-22,09:04:46
39.926296,116.338106,0,227,39774.3784259259,2008-11-22,09:04:56
39.926308,116.338187,0,228,39774.3784837963,2008-11-22,09:05:01
39.926308,116.338187,0,228,39774.3785185185,2008-11-22,09:05:04
39.926311,116.338195,0,229,39774.3785416667,2008-11-22,09:05:06
39.926323,116.338177,0,231,39774.3786574074,2008-11-22,09:05:16
39.926323,116.33815,0,232,39774.3787152778,2008-11-22,09:05:21
39.926309,116.338086,0,232,39774.3787731482,2008-11-22,09:05:26
39.926307,116.338057,0,232,39774.3788310185,2008-11-22,09:05:31
39.926314,116.338019,0,232,39774.3788888889,2008-11-22,09:05:36
39.926329,116.337984,0,233,39774.3789467593,2008-11-22,09:05:41
39.926336,116.337948,0,233,39774.3790046296,2008-11-22,09:05:46
39.92634,116.337923,0,234,39774.3790625,2008-11-22,09:05:51
39.92634,116.337899,0,233,39774.3791203704,2008-11-22,09:05:56
39.92634,116.337899,0,233,39774.3791550926,2008-11-22,09:05:59
39.926335,116.337903,0,233,39774.3791782407,2008-11-22,09:06:01
39.926336,116.337947,0,233,39774.3792361111,2008-11-22,09:06:06
39.926334,116.337948,0,233,39774.3792939815,2008-11-22,09:06:11
39.926333,116.33795,0,233,39774.3793518519,2008-11-22,09:06:16
39.92633,116.337951,0,233,39774.3794097222,2008-11-22,09:06:21
39.926327,116.337951,0,233,39774.3794675926,2008-11-22,09:06:26
39.92632,116.337951,0,233,39774.379525463,2008-11-22,09:06:31
39.926317,116.337952,0,233,39774.3795833333,2008-11-22,09:06:36
39.926313,116.337951,0,233,39774.3796412037,2008-11-22,09:06:41
39.926308,116.337951,0,233,39774.3796990741,2008-11-22,09:06:46
39.926308,116.33795,0,233,39774.3797569444,2008-11-22,09:06:51
39.926307,116.337951,0,232,39774.3798148148,2008-11-22,09:06:56
39.92631,116.33795,0,232,39774.3798726852,2008-11-22,09:07:01
39.92631,116.33795,0,232,39774.3799074074,2008-11-22,09:07:04
39.926317,116.33795,0,232,39774.3799305556,2008-11-22,09:07:06
39.926336,116.337946,0,233,39774.3799884259,2008-11-22,09:07:11
39.926347,116.337932,0,233,39774.3800462963,2008-11-22,09:07:16
39.926355,116.33793,0,233,39774.3801041667,2008-11-22,09:07:21
39.92636,116.337928,0,234,39774.380162037,2008-11-22,09:07:26
39.926363,116.337927,0,234,39774.3802199074,2008-11-22,09:07:31
39.926368,116.337921,0,234,39774.3802777778,2008-11-22,09:07:36
39.926373,116.33792,0,235,39774.3803356481,2008-11-22,09:07:41
39.926371,116.33792,0,235,39774.3803935185,2008-11-22,09:07:46
39.926368,116.337922,0,235,39774.3804513889,2008-11-22,09:07:51
39.926367,116.337923,0,235,39774.3805092593,2008-11-22,09:07:56
39.926364,116.337923,0,235,39774.3805671296,2008-11-22,09:08:01
39.926363,116.337921,0,235,39774.380625,2008-11-22,09:08:06
39.926361,116.337922,0,235,39774.3806828704,2008-11-22,09:08:11
39.926362,116.337919,0,235,39774.3807407407,2008-11-22,09:08:16
39.926362,116.337919,0,235,39774.3807986111,2008-11-22,09:08:21
39.926362,116.337919,0,235,39774.3808333333,2008-11-22,09:08:24
39.926355,116.337922,0,235,39774.3808564815,2008-11-22,09:08:26
39.926346,116.337927,0,235,39774.3809143519,2008-11-22,09:08:31
39.926339,116.33793,0,235,39774.3809722222,2008-11-22,09:08:36
39.926331,116.337932,0,235,39774.3810300926,2008-11-22,09:08:41
39.926324,116.337932,0,235,39774.381087963,2008-11-22,09:08:46
39.926319,116.337931,0,235,39774.3811458333,2008-11-22,09:08:51
39.926321,116.337929,0,235,39774.3812037037,2008-11-22,09:08:56
39.926323,116.337926,0,235,39774.3812615741,2008-11-22,09:09:01
39.926323,116.337926,0,235,39774.3812962963,2008-11-22,09:09:04
39.926323,116.337923,0,235,39774.3813194444,2008-11-22,09:09:06
39.926331,116.3379,0,234,39774.3813773148,2008-11-22,09:09:11
39.926335,116.337897,0,234,39774.3814351852,2008-11-22,09:09:16
39.926338,116.337894,0,234,39774.3814930556,2008-11-22,09:09:21
39.926338,116.337894,0,234,39774.3815277778,2008-11-22,09:09:24
39.926337,116.337889,0,234,39774.3815509259,2008-11-22,09:09:26
39.92633,116.337877,0,234,39774.3816087963,2008-11-22,09:09:31
39.926327,116.337874,0,234,39774.3816666667,2008-11-22,09:09:36
39.926327,116.337872,0,234,39774.381724537,2008-11-22,09:09:41
39.926326,116.337871,0,233,39774.3817824074,2008-11-22,09:09:46
39.926326,116.337869,0,233,39774.3818402778,2008-11-22,09:09:51
39.926328,116.337867,0,233,39774.3818981481,2008-11-22,09:09:56
39.926328,116.337865,0,233,39774.3819560185,2008-11-22,09:10:01
39.926328,116.337863,0,233,39774.3820138889,2008-11-22,09:10:06
39.92633,116.337861,0,233,39774.3820717593,2008-11-22,09:10:11
39.926329,116.33786,0,233,39774.3821296296,2008-11-22,09:10:16
39.92633,116.337858,0,233,39774.3821875,2008-11-22,09:10:21
39.92633,116.337858,0,233,39774.3822222222,2008-11-22,09:10:24
39.926331,116.337855,0,233,39774.3822453704,2008-11-22,09:10:26
39.926326,116.33784,0,233,39774.3823032407,2008-11-22,09:10:31
39.926317,116.337826,0,233,39774.3823611111,2008-11-22,09:10:36
39.926284,116.337225,0,233,39774.3824189815,2008-11-22,09:10:41
39.926269,116.337178,0,232,39774.3824768519,2008-11-22,09:10:46
39.92626,116.337204,0,232,39774.3825347222,2008-11-22,09:10:51
39.926253,116.337293,0,232,39774.3825925926,2008-11-22,09:10:56
39.926253,116.337293,0,232,39774.3826273148,2008-11-22,09:10:59
39.926249,116.337301,0,232,39774.382650463,2008-11-22,09:11:01
39.926232,116.337341,0,231,39774.3827083333,2008-11-22,09:11:06
39.926215,116.337324,0,231,39774.3827662037,2008-11-22,09:11:11
39.9262,116.3373,0,230,39774.3828240741,2008-11-22,09:11:16
39.926192,116.337198,0,230,39774.3828819444,2008-11-22,09:11:21
39.926196,116.337067,0,230,39774.3829398148,2008-11-22,09:11:26
39.926202,116.337082,0,228,39774.3829976852,2008-11-22,09:11:31
39.926202,116.336987,0,227,39774.3830555556,2008-11-22,09:11:36
39.926219,116.337123,0,225,39774.3831134259,2008-11-22,09:11:41
39.926182,116.337202,0,221,39774.3831712963,2008-11-22,09:11:46
39.926216,116.337157,0,218,39774.3832291667,2008-11-22,09:11:51
39.92625,116.337132,0,214,39774.383287037,2008-11-22,09:11:56
39.926263,116.337136,0,208,39774.3833449074,2008-11-22,09:12:01
39.926224,116.337083,0,203,39774.3834027778,2008-11-22,09:12:06
39.926197,116.337049,0,200,39774.3834606481,2008-11-22,09:12:11
39.926163,116.337058,0,195,39774.3835185185,2008-11-22,09:12:16
39.926169,116.337106,0,191,39774.3835763889,2008-11-22,09:12:21
39.926154,116.337227,0,187,39774.3836342593,2008-11-22,09:12:26
39.926165,116.337257,0,186,39774.3836921296,2008-11-22,09:12:31
39.926183,116.337223,0,185,39774.38375,2008-11-22,09:12:36
39.926213,116.337291,0,184,39774.3838078704,2008-11-22,09:12:41
39.926207,116.337325,0,186,39774.3838657407,2008-11-22,09:12:46
39.926212,116.337316,0,186,39774.3839236111,2008-11-22,09:12:51
39.926205,116.337318,0,186,39774.3839814815,2008-11-22,09:12:56
39.926205,116.337318,0,186,39774.3840162037,2008-11-22,09:12:59
39.926209,116.33732,0,186,39774.3840393518,2008-11-22,09:13:01
39.926186,116.337377,0,186,39774.3840972222,2008-11-22,09:13:06
39.926205,116.337389,0,187,39774.3841550926,2008-11-22,09:13:11
39.926244,116.3374,0,187,39774.384212963,2008-11-22,09:13:16
39.926256,116.337454,0,186,39774.3842708333,2008-11-22,09:13:21
39.926265,116.337558,0,183,39774.3843287037,2008-11-22,09:13:26
39.926241,116.337598,0,185,39774.3843865741,2008-11-22,09:13:31
39.926312,116.337934,0,225,39774.3894212963,2008-11-22,09:20:46
39.926288,116.337991,0,225,39774.3894791667,2008-11-22,09:20:51
39.926306,116.337982,0,226,39774.389537037,2008-11-22,09:20:56
39.926317,116.337973,0,227,39774.3895949074,2008-11-22,09:21:01
39.926297,116.337985,0,229,39774.3896527778,2008-11-22,09:21:06
39.926301,116.338039,0,230,39774.3897106481,2008-11-22,09:21:11
39.926313,116.337975,0,229,39774.3897685185,2008-11-22,09:21:16
39.926329,116.337994,0,228,39774.3898263889,2008-11-22,09:21:21
39.926314,116.338089,0,230,39774.3898842593,2008-11-22,09:21:26
39.926318,116.33812,0,231,39774.3899421296,2008-11-22,09:21:31
39.926326,116.338244,0,234,39774.39,2008-11-22,09:21:36
39.926326,116.338211,0,236,39774.3900578704,2008-11-22,09:21:41
39.926335,116.338247,0,236,39774.3901157407,2008-11-22,09:21:46
39.926357,116.337993,0,252,39774.3904050926,2008-11-22,09:22:11
39.926356,116.338083,0,252,39774.390462963,2008-11-22,09:22:16
39.926355,116.338095,0,250,39774.3905208333,2008-11-22,09:22:21
39.926392,116.338196,0,244,39774.3905787037,2008-11-22,09:22:26
39.926392,116.338196,0,244,39774.3906134259,2008-11-22,09:22:29
39.926392,116.338204,0,245,39774.3906365741,2008-11-22,09:22:31
39.926395,116.33825,0,246,39774.3906944444,2008-11-22,09:22:36
39.926382,116.338327,0,255,39774.3907523148,2008-11-22,09:22:41
39.92637,116.338339,0,251,39774.3908101852,2008-11-22,09:22:46
39.926371,116.338387,0,250,39774.3908680556,2008-11-22,09:22:51
39.926371,116.338387,0,250,39774.3909027778,2008-11-22,09:22:54
39.926379,116.338381,0,247,39774.3909259259,2008-11-22,09:22:56
39.92638,116.338416,0,248,39774.3909837963,2008-11-22,09:23:01
39.926376,116.338443,0,248,39774.3910416667,2008-11-22,09:23:06
39.926375,116.3385,0,245,39774.391099537,2008-11-22,09:23:11
39.926355,116.338549,0,243,39774.3911574074,2008-11-22,09:23:16
39.926396,116.338556,0,240,39774.3912152778,2008-11-22,09:23:21
39.92644,116.338537,0,238,39774.3912731481,2008-11-22,09:23:26
39.926512,116.338528,0,238,39774.3913310185,2008-11-22,09:23:31
39.926548,116.338504,0,238,39774.3913888889,2008-11-22,09:23:36
39.926605,116.338482,0,238,39774.3914467593,2008-11-22,09:23:41
39.926629,116.338498,0,239,39774.3915046296,2008-11-22,09:23:46
39.926588,116.338331,0,242,39774.3915625,2008-11-22,09:23:51
39.926569,116.338296,0,243,39774.3916203704,2008-11-22,09:23:56
39.92648,116.338187,0,242,39774.3916782407,2008-11-22,09:24:01
39.926386,116.338107,0,241,39774.3917361111,2008-11-22,09:24:06
39.926317,116.338033,0,241,39774.3917939815,2008-11-22,09:24:11
39.926288,116.337923,0,240,39774.3918518518,2008-11-22,09:24:16
39.926259,116.337921,0,239,39774.3919097222,2008-11-22,09:24:21
39.926302,116.337863,0,238,39774.3919675926,2008-11-22,09:24:26
39.926301,116.337841,0,238,39774.392025463,2008-11-22,09:24:31
39.926298,116.337838,0,238,39774.3920833333,2008-11-22,09:24:36
39.926298,116.337838,0,238,39774.3921180556,2008-11-22,09:24:39
39.926302,116.337833,0,238,39774.3921412037,2008-11-22,09:24:41
39.926341,116.337748,0,237,39774.3921990741,2008-11-22,09:24:46
39.926368,116.337616,0,234,39774.3922569444,2008-11-22,09:24:51
39.926368,116.337616,0,234,39774.3922916667,2008-11-22,09:24:54
39.926364,116.337614,0,233,39774.3923148148,2008-11-22,09:24:56
39.926303,116.337542,0,233,39774.3923726852,2008-11-22,09:25:01
39.926264,116.337474,0,232,39774.3924305556,2008-11-22,09:25:06
39.926224,116.337459,0,232,39774.3924884259,2008-11-22,09:25:11
39.926247,116.337443,0,230,39774.3925462963,2008-11-22,09:25:16
39.926247,116.337443,0,230,39774.3925810185,2008-11-22,09:25:19
39.926247,116.337445,0,230,39774.3926041667,2008-11-22,09:25:21
39.926253,116.337474,0,230,39774.392662037,2008-11-22,09:25:26
39.926258,116.337495,0,230,39774.3927199074,2008-11-22,09:25:31
39.926257,116.337496,0,230,39774.3927777778,2008-11-22,09:25:36
39.926249,116.337498,0,230,39774.3928356481,2008-11-22,09:25:41
39.926248,116.337497,0,230,39774.3928935185,2008-11-22,09:25:46
39.926246,116.337496,0,230,39774.3929513889,2008-11-22,09:25:51
39.926241,116.337497,0,230,39774.3930092593,2008-11-22,09:25:56
39.926241,116.337497,0,230,39774.3930439815,2008-11-22,09:25:59
39.926243,116.337498,0,230,39774.3930671296,2008-11-22,09:26:01
39.926288,116.337495,0,228,39774.393125,2008-11-22,09:26:06
39.92627,116.337545,0,229,39774.3931828704,2008-11-22,09:26:11
39.926273,116.337544,0,229,39774.3932407407,2008-11-22,09:26:16
39.926272,116.337544,0,229,39774.3932986111,2008-11-22,09:26:21
39.926268,116.337545,0,229,39774.3933564815,2008-11-22,09:26:26
39.926268,116.337545,0,229,39774.3933912037,2008-11-22,09:26:29
39.926261,116.337546,0,230,39774.3934143518,2008-11-22,09:26:31
39.926275,116.337517,0,229,39774.3934722222,2008-11-22,09:26:36
39.926254,116.337496,0,230,39774.3935300926,2008-11-22,09:26:41
39.926254,116.337496,0,230,39774.3935648148,2008-11-22,09:26:44
39.926253,116.337492,0,230,39774.393587963,2008-11-22,09:26:46
39.926231,116.337474,0,230,39774.3936458333,2008-11-22,09:26:51
39.926241,116.337183,0,229,39774.3937037037,2008-11-22,09:26:56
39.926249,116.337178,0,229,39774.3937615741,2008-11-22,09:27:01
39.926253,116.337174,0,229,39774.3938194444,2008-11-22,09:27:06
39.926253,116.337174,0,229,39774.3938541667,2008-11-22,09:27:09
39.926255,116.337173,0,229,39774.3938773148,2008-11-22,09:27:11
39.926246,116.337174,0,229,39774.3939351852,2008-11-22,09:27:16
39.926246,116.337174,0,229,39774.3939699074,2008-11-22,09:27:19
39.926239,116.337175,0,229,39774.3939930556,2008-11-22,09:27:21
39.926229,116.337187,0,229,39774.3940509259,2008-11-22,09:27:26
39.926233,116.337277,0,229,39774.3941087963,2008-11-22,09:27:31
39.926198,116.337364,0,228,39774.3941666667,2008-11-22,09:27:36
39.926216,116.337402,0,228,39774.394224537,2008-11-22,09:27:41
39.926232,116.337416,0,228,39774.3942824074,2008-11-22,09:27:46
39.926262,116.337448,0,228,39774.3943402778,2008-11-22,09:27:51
39.926213,116.337499,0,228,39774.3943981482,2008-11-22,09:27:56
39.926159,116.337532,0,228,39774.3944560185,2008-11-22,09:28:01
39.926183,116.337516,0,228,39774.3945138889,2008-11-22,09:28:06
39.926172,116.337528,0,229,39774.3945717593,2008-11-22,09:28:11
39.926188,116.337411,0,230,39774.3946296296,2008-11-22,09:28:16
39.926212,116.3374,0,231,39774.3946875,2008-11-22,09:28:21
39.926209,116.337484,0,232,39774.3947453704,2008-11-22,09:28:26
39.926181,116.337824,0,230,39774.3971180556,2008-11-22,09:31:51
39.926125,116.337886,0,229,39774.3971759259,2008-11-22,09:31:56
39.926155,116.337944,0,228,39774.3972337963,2008-11-22,09:32:01
39.926212,116.337947,0,229,39774.3972916667,2008-11-22,09:32:06
39.926203,116.337922,0,229,39774.397349537,2008-11-22,09:32:11
39.926161,116.337982,0,230,39774.3974074074,2008-11-22,09:32:16
39.926094,116.337958,0,232,39774.3974652778,2008-11-22,09:32:21
39.926087,116.337986,0,233,39774.3975231481,2008-11-22,09:32:26
39.926093,116.337996,0,232,39774.3975810185,2008-11-22,09:32:31
39.926096,116.338071,0,232,39774.3976388889,2008-11-22,09:32:36
39.926112,116.338033,0,232,39774.3976967593,2008-11-22,09:32:41
39.926252,116.337877,0,232,39774.3977546296,2008-11-22,09:32:46
39.926314,116.337769,0,234,39774.3978125,2008-11-22,09:32:51
39.926317,116.337734,0,237,39774.3978703704,2008-11-22,09:32:56
39.926363,116.337791,0,237,39774.3979282407,2008-11-22,09:33:01
39.926403,116.337999,0,235,39774.3979861111,2008-11-22,09:33:06
39.926375,116.338146,0,235,39774.3980439815,2008-11-22,09:33:11
39.926387,116.33811,0,238,39774.3981018519,2008-11-22,09:33:16
39.926419,116.338021,0,242,39774.3981597222,2008-11-22,09:33:21
39.926454,116.33796,0,247,39774.3982175926,2008-11-22,09:33:26
39.926489,116.33787,0,252,39774.398275463,2008-11-22,09:33:31
39.926502,116.33779,0,255,39774.3983333333,2008-11-22,09:33:36
39.926448,116.337653,0,259,39774.3983912037,2008-11-22,09:33:41
39.926438,116.33755,0,258,39774.3984490741,2008-11-22,09:33:46
39.926421,116.337453,0,256,39774.3985069444,2008-11-22,09:33:51
39.926431,116.337581,0,252,39774.3985648148,2008-11-22,09:33:56
39.926387,116.337713,0,248,39774.3986226852,2008-11-22,09:34:01
39.926354,116.337772,0,244,39774.3986805556,2008-11-22,09:34:06
39.926378,116.337653,0,240,39774.3987384259,2008-11-22,09:34:11
39.926398,116.337662,0,235,39774.3987962963,2008-11-22,09:34:16
39.926407,116.337688,0,230,39774.3988541667,2008-11-22,09:34:21
39.926414,116.337607,0,227,39774.398912037,2008-11-22,09:34:26
39.92639,116.337547,0,224,39774.3989699074,2008-11-22,09:34:31
39.926329,116.337538,0,222,39774.3990277778,2008-11-22,09:34:36
39.926318,116.33739,0,221,39774.3990856481,2008-11-22,09:34:41
39.926325,116.337419,0,219,39774.3991435185,2008-11-22,09:34:46
39.926342,116.337418,0,218,39774.3992013889,2008-11-22,09:34:51
39.926326,116.337293,0,219,39774.3992592593,2008-11-22,09:34:56
39.926286,116.337168,0,220,39774.3993171296,2008-11-22,09:35:01
39.926343,116.337176,0,219,39774.399375,2008-11-22,09:35:06
39.926343,116.33722,0,218,39774.3994328704,2008-11-22,09:35:11
39.92638,116.337253,0,218,39774.3994907407,2008-11-22,09:35:16
39.926357,116.337279,0,218,39774.3995486111,2008-11-22,09:35:21
39.926342,116.337237,0,218,39774.3996064815,2008-11-22,09:35:26
39.926422,116.337208,0,217,39774.3996643518,2008-11-22,09:35:31
39.926423,116.337198,0,215,39774.3997222222,2008-11-22,09:35:36
39.926368,116.337114,0,215,39774.3997800926,2008-11-22,09:35:41
39.926317,116.3372,0,213,39774.399837963,2008-11-22,09:35:46
39.926279,116.337242,0,211,39774.3998958333,2008-11-22,09:35:51
39.92627,116.337331,0,211,39774.3999537037,2008-11-22,09:35:56
39.926233,116.337374,0,212,39774.4000115741,2008-11-22,09:36:01
39.926248,116.337303,0,214,39774.4000694444,2008-11-22,09:36:06
39.926282,116.337212,0,215,39774.4001273148,2008-11-22,09:36:11
39.926312,116.337222,0,217,39774.4001851852,2008-11-22,09:36:16
39.926322,116.337243,0,219,39774.4002430556,2008-11-22,09:36:21
39.926343,116.337273,0,221,39774.4003009259,2008-11-22,09:36:26
39.926335,116.337313,0,224,39774.4003587963,2008-11-22,09:36:31
39.926258,116.337498,0,226,39774.4004166667,2008-11-22,09:36:36
39.926221,116.337618,0,228,39774.400474537,2008-11-22,09:36:41
39.926212,116.337739,0,230,39774.4005324074,2008-11-22,09:36:46
39.926211,116.337779,0,234,39774.4005902778,2008-11-22,09:36:51
39.926213,116.337677,0,236,39774.4006481481,2008-11-22,09:36:56
39.926211,116.337615,0,238,39774.4007060185,2008-11-22,09:37:01
39.926212,116.3376,0,237,39774.4007638889,2008-11-22,09:37:06
39.926228,116.337632,0,235,39774.4008217593,2008-11-22,09:37:11
39.926141,116.337639,0,234,39774.4008796296,2008-11-22,09:37:16
39.926073,116.337487,0,234,39774.4009375,2008-11-22,09:37:21
39.926075,116.33745,0,232,39774.4009953704,2008-11-22,09:37:26
39.926155,116.337507,0,227,39774.4010532407,2008-11-22,09:37:31
39.926189,116.337539,0,225,39774.4011111111,2008-11-22,09:37:36
39.926168,116.337513,0,225,39774.4011689815,2008-11-22,09:37:41
39.926151,116.337438,0,224,39774.4012268518,2008-11-22,09:37:46
39.926168,116.33744,0,222,39774.4012847222,2008-11-22,09:37:51
39.926197,116.337366,0,221,39774.4013425926,2008-11-22,09:37:56
39.926235,116.337341,0,221,39774.401400463,2008-11-22,09:38:01
39.926231,116.337337,0,220,39774.4014583333,2008-11-22,09:38:06
39.926231,116.337337,0,220,39774.4014930556,2008-11-22,09:38:09
39.926231,116.337334,0,220,39774.4015162037,2008-11-22,09:38:11
39.926246,116.337329,0,217,39774.4015740741,2008-11-22,09:38:16
39.926242,116.337362,0,217,39774.4016319444,2008-11-22,09:38:21
39.926204,116.337439,0,216,39774.4016898148,2008-11-22,09:38:26
39.926224,116.337443,0,217,39774.4017476852,2008-11-22,09:38:31
39.926244,116.337425,0,218,39774.4018055556,2008-11-22,09:38:36
39.926278,116.337292,0,219,39774.4018634259,2008-11-22,09:38:41
39.92628,116.337264,0,219,39774.4019212963,2008-11-22,09:38:46
39.926304,116.337182,0,219,39774.4019791667,2008-11-22,09:38:51
39.926299,116.337158,0,219,39774.402037037,2008-11-22,09:38:56
39.926384,116.337063,0,219,39774.4020949074,2008-11-22,09:39:01
39.926445,116.336973,0,219,39774.4021527778,2008-11-22,09:39:06
39.926395,116.337034,0,218,39774.4022106482,2008-11-22,09:39:11
39.926315,116.337115,0,218,39774.4022685185,2008-11-22,09:39:16
39.926356,116.337162,0,218,39774.4023263889,2008-11-22,09:39:21
39.926407,116.337116,0,218,39774.4023842593,2008-11-22,09:39:26
39.926376,116.337082,0,219,39774.4024421296,2008-11-22,09:39:31
39.926387,116.337079,0,220,39774.4025,2008-11-22,09:39:36
39.926469,116.337074,0,220,39774.4025578704,2008-11-22,09:39:41
39.926486,116.337098,0,221,39774.4026157407,2008-11-22,09:39:46
39.926494,116.336986,0,225,39774.4026736111,2008-11-22,09:39:51
39.926444,116.337079,0,226,39774.4027314815,2008-11-22,09:39:56
39.926415,116.337159,0,227,39774.4027893519,2008-11-22,09:40:01
39.926371,116.337279,0,230,39774.4028472222,2008-11-22,09:40:06
39.926348,116.337233,0,233,39774.4029050926,2008-11-22,09:40:11
39.926395,116.337189,0,238,39774.402962963,2008-11-22,09:40:16
39.926513,116.337118,0,243,39774.4030208333,2008-11-22,09:40:21
39.926488,116.337216,0,244,39774.4030787037,2008-11-22,09:40:26
39.92644,116.337281,0,247,39774.4031365741,2008-11-22,09:40:31
39.926557,116.337091,0,250,39774.4031944444,2008-11-22,09:40:36
39.926597,116.337028,0,252,39774.4032523148,2008-11-22,09:40:41
39.926621,116.337008,0,253,39774.4033101852,2008-11-22,09:40:46
39.926628,116.336989,0,254,39774.4033680556,2008-11-22,09:40:51
39.926554,116.337137,0,248,39774.4034259259,2008-11-22,09:40:56
39.926451,116.337171,0,244,39774.4034837963,2008-11-22,09:41:01
39.926426,116.33725,0,241,39774.4035416667,2008-11-22,09:41:06
39.926436,116.337357,0,239,39774.403599537,2008-11-22,09:41:11
39.926349,116.33746,0,239,39774.4036574074,2008-11-22,09:41:16
39.926272,116.337482,0,240,39774.4037152778,2008-11-22,09:41:21
39.926288,116.337448,0,240,39774.4037731481,2008-11-22,09:41:26
39.926362,116.337331,0,240,39774.4038310185,2008-11-22,09:41:31
39.926359,116.33723,0,242,39774.4038888889,2008-11-22,09:41:36
39.926384,116.33727,0,239,39774.4039467593,2008-11-22,09:41:41
39.926393,116.337253,0,239,39774.4040046296,2008-11-22,09:41:46
39.926381,116.337235,0,240,39774.4040625,2008-11-22,09:41:51
39.926313,116.3371,0,239,39774.4041203704,2008-11-22,09:41:56
39.926301,116.337038,0,240,39774.4041782407,2008-11-22,09:42:01
39.92631,116.337004,0,240,39774.4042361111,2008-11-22,09:42:06
39.926322,116.336961,0,240,39774.4042939815,2008-11-22,09:42:11
39.926383,116.33685,0,240,39774.4043518519,2008-11-22,09:42:16
39.926479,116.336776,0,239,39774.4044097222,2008-11-22,09:42:21
39.926623,116.33675,0,238,39774.4044675926,2008-11-22,09:42:26
39.926693,116.336851,0,237,39774.404525463,2008-11-22,09:42:31
39.926643,116.336937,0,238,39774.4045833333,2008-11-22,09:42:36
39.926597,116.337081,0,238,39774.4046412037,2008-11-22,09:42:41
39.926584,116.337125,0,239,39774.4046990741,2008-11-22,09:42:46
39.926628,116.337108,0,241,39774.4047569444,2008-11-22,09:42:51
39.92673,116.336986,0,248,39774.4048148148,2008-11-22,09:42:56
39.926808,116.3369,0,252,39774.4048726852,2008-11-22,09:43:01
39.926792,116.336988,0,255,39774.4049305556,2008-11-22,09:43:06
39.92675,116.337103,0,258,39774.4049884259,2008-11-22,09:43:11
39.92679,116.337108,0,260,39774.4050462963,2008-11-22,09:43:16
39.92678,116.337085,0,263,39774.4051041667,2008-11-22,09:43:21
39.926881,116.33712,0,264,39774.405162037,2008-11-22,09:43:26
39.92695,116.337076,0,266,39774.4052199074,2008-11-22,09:43:31
39.926899,116.337083,0,269,39774.4052777778,2008-11-22,09:43:36
39.926976,116.336989,0,272,39774.4053356481,2008-11-22,09:43:41
39.927053,116.336943,0,275,39774.4053935185,2008-11-22,09:43:46
39.92719,116.336936,0,278,39774.4054513889,2008-11-22,09:43:51
39.927284,116.336925,0,281,39774.4055092593,2008-11-22,09:43:56
39.927236,116.336967,0,281,39774.4055671296,2008-11-22,09:44:01
39.927142,116.336987,0,282,39774.405625,2008-11-22,09:44:06
39.92704,116.337081,0,283,39774.4056828704,2008-11-22,09:44:11
39.926817,116.337227,0,283,39774.4057407407,2008-11-22,09:44:16
39.926741,116.337168,0,283,39774.4057986111,2008-11-22,09:44:21
39.926758,116.33694,0,285,39774.4058564815,2008-11-22,09:44:26
39.926518,116.337012,0,284,39774.4127430556,2008-11-22,09:54:21
39.926612,116.337153,0,313,39774.4128009259,2008-11-22,09:54:26
39.926584,116.336979,0,313,39774.4128587963,2008-11-22,09:54:31
39.926554,116.336928,0,300,39774.4129166667,2008-11-22,09:54:36
39.926536,116.336576,0,281,39774.412974537,2008-11-22,09:54:41
39.926482,116.336481,0,274,39774.4130324074,2008-11-22,09:54:46
39.926427,116.336482,0,269,39774.4130902778,2008-11-22,09:54:51
39.926422,116.336492,0,263,39774.4131481481,2008-11-22,09:54:56
39.926507,116.336553,0,258,39774.4132060185,2008-11-22,09:55:01
39.926579,116.336494,0,255,39774.4132638889,2008-11-22,09:55:06
39.925661,116.338866,0,238,39774.4133796296,2008-11-22,09:55:16
39.925645,116.338819,0,238,39774.4134375,2008-11-22,09:55:21
39.925756,116.338759,0,255,39774.4134953704,2008-11-22,09:55:26
39.925873,116.338599,0,260,39774.4135532407,2008-11-22,09:55:31
39.925913,116.338504,0,250,39774.4136111111,2008-11-22,09:55:36
39.925883,116.338535,0,247,39774.4136689815,2008-11-22,09:55:41
39.925904,116.33845,0,246,39774.4137268519,2008-11-22,09:55:46
39.925935,116.338285,0,245,39774.4137847222,2008-11-22,09:55:51
39.926042,116.338077,0,247,39774.4138425926,2008-11-22,09:55:56
39.926122,116.337909,0,247,39774.413900463,2008-11-22,09:56:01
39.926129,116.337741,0,248,39774.4139583333,2008-11-22,09:56:06
39.926163,116.337604,0,247,39774.4140162037,2008-11-22,09:56:11
39.926172,116.337511,0,242,39774.4140740741,2008-11-22,09:56:16
39.926204,116.337452,0,242,39774.4141319444,2008-11-22,09:56:21
39.926226,116.337403,0,248,39774.4141898148,2008-11-22,09:56:26
39.926225,116.337344,0,249,39774.4142476852,2008-11-22,09:56:31
39.926253,116.337309,0,252,39774.4143055556,2008-11-22,09:56:36
39.926285,116.337193,0,254,39774.4143634259,2008-11-22,09:56:41
39.92632,116.337103,0,255,39774.4144212963,2008-11-22,09:56:46
39.926313,116.336963,0,255,39774.4144791667,2008-11-22,09:56:51
39.926346,116.336864,0,254,39774.414537037,2008-11-22,09:56:56
39.926358,116.336676,0,253,39774.4145949074,2008-11-22,09:57:01
39.926328,116.336666,0,250,39774.4146527778,2008-11-22,09:57:06
39.926294,116.336581,0,247,39774.4147106481,2008-11-22,09:57:11
39.926271,116.336561,0,243,39774.4147685185,2008-11-22,09:57:16
39.926283,116.336441,0,238,39774.4148263889,2008-11-22,09:57:21
39.926299,116.336389,0,234,39774.4148842593,2008-11-22,09:57:26
39.926308,116.336422,0,230,39774.4149421296,2008-11-22,09:57:31
39.926298,116.336401,0,228,39774.415,2008-11-22,09:57:36
39.926312,116.336287,0,226,39774.4150578704,2008-11-22,09:57:41
39.926261,116.336339,0,224,39774.4151157407,2008-11-22,09:57:46
39.926215,116.336336,0,221,39774.4151736111,2008-11-22,09:57:51
39.926216,116.336486,0,219,39774.4152314815,2008-11-22,09:57:56
39.926273,116.336688,0,216,39774.4152893518,2008-11-22,09:58:01
39.926289,116.336876,0,213,39774.4153472222,2008-11-22,09:58:06
39.926305,116.336882,0,211,39774.4154050926,2008-11-22,09:58:11
39.926273,116.336772,0,209,39774.415462963,2008-11-22,09:58:16
39.926275,116.336599,0,208,39774.4155208333,2008-11-22,09:58:21
39.926175,116.336394,0,209,39774.4155787037,2008-11-22,09:58:26
39.926156,116.336175,0,211,39774.4156365741,2008-11-22,09:58:31
39.926137,116.336046,0,211,39774.4156944444,2008-11-22,09:58:36
39.926435,116.33673,0,246,39774.4158680556,2008-11-22,09:58:51
39.926352,116.33673,0,247,39774.4159259259,2008-11-22,09:58:56
39.926344,116.336688,0,247,39774.4159837963,2008-11-22,09:59:01
39.926393,116.336514,0,246,39774.4160416667,2008-11-22,09:59:06
39.926423,116.336458,0,246,39774.416099537,2008-11-22,09:59:11
39.926415,116.336346,0,245,39774.4161574074,2008-11-22,09:59:16
39.926247,116.336447,0,245,39774.4162152778,2008-11-22,09:59:21
39.926246,116.336503,0,244,39774.4162731481,2008-11-22,09:59:26
39.926245,116.33657,0,244,39774.4163310185,2008-11-22,09:59:31
39.926239,116.33665,0,243,39774.4163888889,2008-11-22,09:59:36
39.926248,116.336635,0,242,39774.4164467593,2008-11-22,09:59:41
39.926274,116.336635,0,242,39774.4165046296,2008-11-22,09:59:46
39.926311,116.336647,0,241,39774.4165625,2008-11-22,09:59:51
39.92622,116.336768,0,241,39774.4166203704,2008-11-22,09:59:56
39.92631,116.336737,0,240,39774.4166782407,2008-11-22,10:00:01
39.926341,116.336595,0,239,39774.4167361111,2008-11-22,10:00:06
39.926322,116.336555,0,239,39774.4167939815,2008-11-22,10:00:11
39.926351,116.336582,0,238,39774.4168518518,2008-11-22,10:00:16
39.92636,116.336546,0,237,39774.4169097222,2008-11-22,10:00:21
39.926393,116.336553,0,236,39774.4169675926,2008-11-22,10:00:26
39.926414,116.33652,0,239,39774.417025463,2008-11-22,10:00:31
39.926428,116.336486,0,245,39774.4170833333,2008-11-22,10:00:36
39.92645,116.33649,0,249,39774.4171412037,2008-11-22,10:00:41
39.926438,116.336579,0,250,39774.4171990741,2008-11-22,10:00:46
39.926353,116.336782,0,252,39774.4172569444,2008-11-22,10:00:51
39.926277,116.336934,0,252,39774.4173148148,2008-11-22,10:00:56
39.926206,116.336994,0,253,39774.4173726852,2008-11-22,10:01:01
39.926163,116.337067,0,253,39774.4174305556,2008-11-22,10:01:06
39.926162,116.337128,0,253,39774.4174884259,2008-11-22,10:01:11
39.92617,116.337112,0,253,39774.4175462963,2008-11-22,10:01:16
39.92619,116.337038,0,253,39774.4176041667,2008-11-22,10:01:21
39.926208,116.337055,0,253,39774.417662037,2008-11-22,10:01:26
39.926269,116.337104,0,253,39774.4177199074,2008-11-22,10:01:31
39.925983,116.337005,0,235,39774.4198032407,2008-11-22,10:04:31
39.926326,116.336852,0,230,39774.4198611111,2008-11-22,10:04:36
39.92648,116.336714,0,236,39774.4199189815,2008-11-22,10:04:41
39.92639,116.33662,0,239,39774.4199768519,2008-11-22,10:04:46
39.926344,116.336546,0,239,39774.4200347222,2008-11-22,10:04:51
39.926334,116.336507,0,253,39774.4200925926,2008-11-22,10:04:56
39.926359,116.336511,0,250,39774.420150463,2008-11-22,10:05:01
39.926402,116.336517,0,242,39774.4202083333,2008-11-22,10:05:06
39.92643,116.336496,0,239,39774.4202662037,2008-11-22,10:05:11
39.926488,116.336473,0,232,39774.4203240741,2008-11-22,10:05:16
39.926558,116.336499,0,228,39774.4203819444,2008-11-22,10:05:21
39.926592,116.336519,0,222,39774.4204398148,2008-11-22,10:05:26
39.926619,116.336551,0,218,39774.4204976852,2008-11-22,10:05:31
39.926709,116.336629,0,212,39774.4205555556,2008-11-22,10:05:36
39.926774,116.336709,0,207,39774.4206134259,2008-11-22,10:05:41
39.926813,116.336788,0,205,39774.4206712963,2008-11-22,10:05:46
39.926831,116.336852,0,209,39774.4207291667,2008-11-22,10:05:51
39.926827,116.336906,0,214,39774.420787037,2008-11-22,10:05:56
39.926839,116.336962,0,219,39774.4208449074,2008-11-22,10:06:01
39.926855,116.337024,0,216,39774.4209027778,2008-11-22,10:06:06
39.926865,116.337126,0,209,39774.4209606481,2008-11-22,10:06:11
39.926919,116.337239,0,189,39774.4210185185,2008-11-22,10:06:16
39.92694,116.337333,0,183,39774.4210763889,2008-11-22,10:06:21
39.927,116.337413,0,177,39774.4211342593,2008-11-22,10:06:26
39.927036,116.337473,0,172,39774.4211921296,2008-11-22,10:06:31
39.927092,116.337494,0,163,39774.42125,2008-11-22,10:06:36
39.927172,116.337494,0,152,39774.4213078704,2008-11-22,10:06:41
39.927253,116.337476,0,142,39774.4213657407,2008-11-22,10:06:46
39.927318,116.337423,0,135,39774.4214236111,2008-11-22,10:06:51
39.927389,116.337395,0,135,39774.4214814815,2008-11-22,10:06:56
39.927432,116.337438,0,139,39774.4215393519,2008-11-22,10:07:01
39.927478,116.337467,0,137,39774.4215972222,2008-11-22,10:07:06
39.927547,116.337508,0,133,39774.4216550926,2008-11-22,10:07:11
39.927534,116.337508,0,142,39774.421712963,2008-11-22,10:07:16
39.92757,116.337544,0,146,39774.4217708333,2008-11-22,10:07:21
39.927579,116.337546,0,144,39774.4218287037,2008-11-22,10:07:26
39.927589,116.337547,0,143,39774.4218865741,2008-11-22,10:07:31
39.927594,116.337548,0,142,39774.4219444444,2008-11-22,10:07:36
39.927595,116.337549,0,142,39774.4220023148,2008-11-22,10:07:41
39.927595,116.33755,0,142,39774.4220601852,2008-11-22,10:07:46
39.927595,116.337553,0,143,39774.4221180556,2008-11-22,10:07:51
39.9276,116.337556,0,144,39774.4221759259,2008-11-22,10:07:56
39.927602,116.337563,0,145,39774.4222337963,2008-11-22,10:08:01
39.927605,116.337567,0,146,39774.4222916667,2008-11-22,10:08:06
39.927605,116.337569,0,147,39774.422349537,2008-11-22,10:08:11
39.927605,116.337569,0,147,39774.4223842593,2008-11-22,10:08:14
39.927602,116.337571,0,147,39774.4224074074,2008-11-22,10:08:16
39.927602,116.337585,0,151,39774.4224652778,2008-11-22,10:08:21
39.927608,116.337586,0,151,39774.4225231481,2008-11-22,10:08:26
39.92761,116.337586,0,151,39774.4225810185,2008-11-22,10:08:31
39.927616,116.337586,0,150,39774.4226388889,2008-11-22,10:08:36
39.927616,116.337586,0,150,39774.4226736111,2008-11-22,10:08:39
39.927624,116.337591,0,151,39774.4226967593,2008-11-22,10:08:41
39.927634,116.337605,0,153,39774.4227546296,2008-11-22,10:08:46
39.927607,116.337675,0,158,39774.4228125,2008-11-22,10:08:51
39.927441,116.337736,0,157,39774.4228703704,2008-11-22,10:08:56
39.927235,116.337832,0,158,39774.4229282407,2008-11-22,10:09:01
39.927169,116.337911,0,161,39774.4229861111,2008-11-22,10:09:06
39.927181,116.33794,0,162,39774.4230439815,2008-11-22,10:09:11
39.927224,116.337951,0,160,39774.4231018518,2008-11-22,10:09:16
39.927189,116.33791,0,159,39774.4231597222,2008-11-22,10:09:21
39.927114,116.337829,0,155,39774.4232175926,2008-11-22,10:09:26
39.927102,116.337839,0,154,39774.423275463,2008-11-22,10:09:31
39.927109,116.337839,0,156,39774.4233333333,2008-11-22,10:09:36
39.927109,116.337839,0,156,39774.4233680556,2008-11-22,10:09:39
39.92711,116.337838,0,157,39774.4233912037,2008-11-22,10:09:41
39.927138,116.337825,0,157,39774.4234490741,2008-11-22,10:09:46
39.927198,116.337831,0,161,39774.4235069444,2008-11-22,10:09:51
39.92717,116.33789,0,169,39774.4235648148,2008-11-22,10:09:56
39.927035,116.337859,0,166,39774.4236226852,2008-11-22,10:10:01
39.926816,116.337917,0,163,39774.4236805556,2008-11-22,10:10:06
39.926631,116.337953,0,160,39774.4237384259,2008-11-22,10:10:11
39.926457,116.337987,0,156,39774.4237962963,2008-11-22,10:10:16
39.926169,116.337985,0,155,39774.4238541667,2008-11-22,10:10:21
39.925812,116.338003,0,152,39774.423912037,2008-11-22,10:10:26
39.92538,116.338014,0,146,39774.4239699074,2008-11-22,10:10:31
39.924952,116.338042,0,144,39774.4240277778,2008-11-22,10:10:36
39.924463,116.338066,0,137,39774.4240856481,2008-11-22,10:10:41
39.923971,116.338224,0,135,39774.4241435185,2008-11-22,10:10:46
39.923679,116.3383,0,128,39774.4242013889,2008-11-22,10:10:51
39.923528,116.338305,0,117,39774.4242592593,2008-11-22,10:10:56
39.923512,116.338238,0,111,39774.4243171296,2008-11-22,10:11:01
39.923428,116.338302,0,122,39774.424375,2008-11-22,10:11:06
39.923402,116.338362,0,141,39774.4244328704,2008-11-22,10:11:11
39.923304,116.338411,0,147,39774.4244907407,2008-11-22,10:11:16
39.92327,116.338388,0,147,39774.4245486111,2008-11-22,10:11:21
39.923305,116.338412,0,154,39774.4246064815,2008-11-22,10:11:26
39.923287,116.338441,0,165,39774.4246643518,2008-11-22,10:11:31
39.923084,116.338537,0,172,39774.4247222222,2008-11-22,10:11:36
39.922849,116.338565,0,186,39774.4247800926,2008-11-22,10:11:41
39.922707,116.338614,0,198,39774.424837963,2008-11-22,10:11:46
39.922679,116.338648,0,208,39774.4248958333,2008-11-22,10:11:51
39.922691,116.338636,0,221,39774.4249537037,2008-11-22,10:11:56
39.922709,116.33862,0,232,39774.4250115741,2008-11-22,10:12:01
39.922709,116.33862,0,232,39774.4250462963,2008-11-22,10:12:04
39.922707,116.338619,0,242,39774.4250694444,2008-11-22,10:12:06
39.922691,116.338618,0,251,39774.4251273148,2008-11-22,10:12:11
39.922691,116.338618,0,251,39774.4251851852,2008-11-22,10:12:16
39.922693,116.338617,0,252,39774.4252430556,2008-11-22,10:12:21
39.922697,116.338616,0,253,39774.4253009259,2008-11-22,10:12:26
39.922704,116.338614,0,254,39774.4253587963,2008-11-22,10:12:31
39.922701,116.338613,0,256,39774.4254166667,2008-11-22,10:12:36
39.922701,116.338613,0,257,39774.425474537,2008-11-22,10:12:41
39.922701,116.338613,0,257,39774.4255092593,2008-11-22,10:12:44
39.922708,116.338612,0,258,39774.4255324074,2008-11-22,10:12:46
39.92272,116.338609,0,260,39774.4255902778,2008-11-22,10:12:51
39.922735,116.338605,0,263,39774.4256481482,2008-11-22,10:12:56
39.922748,116.338601,0,268,39774.4257060185,2008-11-22,10:13:01
39.922717,116.338613,0,277,39774.4257638889,2008-11-22,10:13:06
39.922481,116.338577,0,307,39774.4258217593,2008-11-22,10:13:11
39.922301,116.338549,0,327,39774.4258796296,2008-11-22,10:13:16
39.922142,116.338507,0,338,39774.4259375,2008-11-22,10:13:21
39.921852,116.338491,0,323,39774.4259953704,2008-11-22,10:13:26
39.921383,116.33854,0,322,39774.4260532407,2008-11-22,10:13:31
39.920851,116.338516,0,302,39774.4261111111,2008-11-22,10:13:36
39.920402,116.338569,0,320,39774.4261689815,2008-11-22,10:13:41
39.919975,116.338585,0,329,39774.4262268519,2008-11-22,10:13:46
39.91964,116.338647,0,324,39774.4262847222,2008-11-22,10:13:51
39.919422,116.338696,0,339,39774.4263425926,2008-11-22,10:13:56
39.919376,116.338709,0,341,39774.426400463,2008-11-22,10:14:01
39.919366,116.338724,0,352,39774.4264583333,2008-11-22,10:14:06
39.919362,116.338761,0,360,39774.4265162037,2008-11-22,10:14:11
39.919304,116.338764,0,365,39774.4265740741,2008-11-22,10:14:16
39.919133,116.338642,0,342,39774.4266319444,2008-11-22,10:14:21
39.919022,116.33859,0,319,39774.4266898148,2008-11-22,10:14:26
39.918924,116.338592,0,315,39774.4267476852,2008-11-22,10:14:31
39.918875,116.33862,0,319,39774.4268055556,2008-11-22,10:14:36
39.91886,116.338647,0,325,39774.4268634259,2008-11-22,10:14:41
39.918813,116.338671,0,323,39774.4269212963,2008-11-22,10:14:46
39.918628,116.338683,0,324,39774.4269791667,2008-11-22,10:14:51
39.918377,116.338632,0,329,39774.427037037,2008-11-22,10:14:56
39.917934,116.338684,0,347,39774.4270949074,2008-11-22,10:15:01
39.917486,116.338724,0,357,39774.4271527778,2008-11-22,10:15:06
39.916949,116.338733,0,348,39774.4272106481,2008-11-22,10:15:11
39.916482,116.338809,0,376,39774.4272685185,2008-11-22,10:15:16
39.915965,116.338876,0,394,39774.4273263889,2008-11-22,10:15:21
39.91558,116.338938,0,402,39774.4273842593,2008-11-22,10:15:26
39.91527,116.338943,0,411,39774.4274421296,2008-11-22,10:15:31
39.914927,116.338979,0,420,39774.4275,2008-11-22,10:15:36
39.914761,116.339041,0,426,39774.4275578704,2008-11-22,10:15:41
39.914732,116.339056,0,431,39774.4276157407,2008-11-22,10:15:46
39.914724,116.339072,0,427,39774.4276736111,2008-11-22,10:15:51
39.914605,116.339084,0,420,39774.4277314815,2008-11-22,10:15:56
39.914534,116.339079,0,421,39774.4277893519,2008-11-22,10:16:01
39.914481,116.339061,0,419,39774.4278472222,2008-11-22,10:16:06
39.91454,116.339018,0,402,39774.4279050926,2008-11-22,10:16:11
39.914523,116.339001,0,399,39774.427962963,2008-11-22,10:16:16
39.914474,116.338967,0,403,39774.4280208333,2008-11-22,10:16:21
39.914441,116.338948,0,402,39774.4280787037,2008-11-22,10:16:26
39.9144,116.338928,0,397,39774.4281365741,2008-11-22,10:16:31
39.914346,116.33893,0,395,39774.4281944444,2008-11-22,10:16:36
39.914278,116.338913,0,401,39774.4282523148,2008-11-22,10:16:41
39.914169,116.338898,0,410,39774.4283101852,2008-11-22,10:16:46
39.914059,116.338896,0,407,39774.4283680556,2008-11-22,10:16:51
39.913696,116.338861,0,427,39774.4284259259,2008-11-22,10:16:56
39.913506,116.338846,0,433,39774.4284837963,2008-11-22,10:17:01
39.913362,116.338894,0,432,39774.4285416667,2008-11-22,10:17:06
39.913282,116.338926,0,442,39774.428599537,2008-11-22,10:17:11
39.913211,116.338933,0,444,39774.4286574074,2008-11-22,10:17:16
39.913186,116.338935,0,445,39774.4287152778,2008-11-22,10:17:21
39.913166,116.33894,0,446,39774.4287731481,2008-11-22,10:17:26
39.913156,116.338942,0,446,39774.4288310185,2008-11-22,10:17:31
39.913149,116.338943,0,446,39774.4288888889,2008-11-22,10:17:36
39.913149,116.338943,0,446,39774.4289236111,2008-11-22,10:17:39
39.913145,116.338942,0,446,39774.4289467593,2008-11-22,10:17:41
39.913131,116.338944,0,447,39774.4290046296,2008-11-22,10:17:46
39.913132,116.338943,0,448,39774.4290625,2008-11-22,10:17:51
39.913127,116.338941,0,449,39774.4291203704,2008-11-22,10:17:56
39.913127,116.338941,0,449,39774.4291550926,2008-11-22,10:17:59
39.913124,116.338936,0,450,39774.4291782407,2008-11-22,10:18:01
39.913096,116.338916,0,452,39774.4292361111,2008-11-22,10:18:06
39.913056,116.338893,0,453,39774.4292939815,2008-11-22,10:18:11
39.91302,116.33886,0,455,39774.4293518519,2008-11-22,10:18:16
39.912934,116.338703,0,453,39774.4294097222,2008-11-22,10:18:21
39.912879,116.338373,0,446,39774.4294675926,2008-11-22,10:18:26
39.912737,116.33786,0,448,39774.429525463,2008-11-22,10:18:31
39.912717,116.33741,0,443,39774.4295833333,2008-11-22,10:18:36
39.912777,116.336992,0,431,39774.4296412037,2008-11-22,10:18:41
39.91275,116.336715,0,411,39774.4296990741,2008-11-22,10:18:46
39.912688,116.336539,0,396,39774.4297569444,2008-11-22,10:18:51
39.912641,116.336385,0,358,39774.4298148148,2008-11-22,10:18:56
39.912631,116.336395,0,351,39774.4298726852,2008-11-22,10:19:01
39.912619,116.336414,0,345,39774.4299305556,2008-11-22,10:19:06
39.912604,116.336391,0,328,39774.4299884259,2008-11-22,10:19:11
39.912539,116.336255,0,309,39774.4300462963,2008-11-22,10:19:16
39.912511,116.336047,0,290,39774.4301041667,2008-11-22,10:19:21
39.912437,116.335787,0,268,39774.430162037,2008-11-22,10:19:26
39.912344,116.335576,0,253,39774.4302199074,2008-11-22,10:19:31
39.91237,116.335268,0,257,39774.4302777778,2008-11-22,10:19:36
39.91244,116.335015,0,246,39774.4303356481,2008-11-22,10:19:41
39.912517,116.334822,0,228,39774.4303935185,2008-11-22,10:19:46
39.912457,116.334576,0,221,39774.4304513889,2008-11-22,10:19:51
39.912418,116.33427,0,209,39774.4305092593,2008-11-22,10:19:56
39.912282,116.333991,0,210,39774.4305671296,2008-11-22,10:20:01
39.912222,116.333838,0,217,39774.430625,2008-11-22,10:20:06
39.912223,116.333807,0,215,39774.4306828704,2008-11-22,10:20:11
39.912274,116.333718,0,216,39774.4307407407,2008-11-22,10:20:16
39.912492,116.333453,0,215,39774.4307986111,2008-11-22,10:20:21
39.912586,116.333047,0,204,39774.4308564815,2008-11-22,10:20:26
39.912617,116.332571,0,196,39774.4309143518,2008-11-22,10:20:31
39.912618,116.332038,0,181,39774.4309722222,2008-11-22,10:20:36
39.912659,116.331441,0,171,39774.4310300926,2008-11-22,10:20:41
39.912694,116.330926,0,164,39774.431087963,2008-11-22,10:20:46
39.912712,116.330493,0,149,39774.4311458333,2008-11-22,10:20:51
39.912718,116.330163,0,137,39774.4312037037,2008-11-22,10:20:56
39.912764,116.329942,0,124,39774.4312615741,2008-11-22,10:21:01
39.91277,116.329846,0,120,39774.4313194444,2008-11-22,10:21:06
39.912707,116.32987,0,128,39774.4313773148,2008-11-22,10:21:11
39.912697,116.329849,0,127,39774.4314351852,2008-11-22,10:21:16
39.912603,116.329673,0,139,39774.4314930556,2008-11-22,10:21:21
39.912519,116.329263,0,155,39774.4315509259,2008-11-22,10:21:26
39.912554,116.328764,0,166,39774.4316087963,2008-11-22,10:21:31
39.912474,116.328507,0,181,39774.4316666667,2008-11-22,10:21:36
39.912355,116.328384,0,180,39774.431724537,2008-11-22,10:21:41
39.912073,116.328369,0,186,39774.4317824074,2008-11-22,10:21:46
39.91173,116.328357,0,189,39774.4318402778,2008-11-22,10:21:51
39.911353,116.328305,0,186,39774.4318981481,2008-11-22,10:21:56
39.91092,116.32826,0,179,39774.4319560185,2008-11-22,10:22:01
39.910563,116.328271,0,171,39774.4320138889,2008-11-22,10:22:06
39.910237,116.32835,0,168,39774.4320717593,2008-11-22,10:22:11
39.909971,116.32844,0,168,39774.4321296296,2008-11-22,10:22:16
39.909768,116.32851,0,167,39774.4321875,2008-11-22,10:22:21
39.909619,116.32855,0,170,39774.4322453704,2008-11-22,10:22:26
39.909515,116.328604,0,171,39774.4323032407,2008-11-22,10:22:31
39.909446,116.328628,0,174,39774.4323611111,2008-11-22,10:22:36
39.909425,116.328629,0,182,39774.4324189815,2008-11-22,10:22:41
39.909406,116.328637,0,188,39774.4324768518,2008-11-22,10:22:46
39.909289,116.328672,0,192,39774.4325347222,2008-11-22,10:22:51
39.909121,116.328773,0,202,39774.4325925926,2008-11-22,10:22:56
39.908816,116.328901,0,199,39774.432650463,2008-11-22,10:23:01
39.908407,116.329014,0,198,39774.4327083333,2008-11-22,10:23:06
39.907932,116.32912,0,190,39774.4327662037,2008-11-22,10:23:11
39.907561,116.329157,0,180,39774.4328240741,2008-11-22,10:23:16
39.907365,116.329187,0,203,39774.4328819444,2008-11-22,10:23:21
39.907097,116.329238,0,217,39774.4329398148,2008-11-22,10:23:26
39.906857,116.329318,0,221,39774.4329976852,2008-11-22,10:23:31
39.906677,116.329346,0,227,39774.4330555556,2008-11-22,10:23:36
39.906504,116.329262,0,229,39774.4331134259,2008-11-22,10:23:41
39.906371,116.329092,0,236,39774.4331712963,2008-11-22,10:23:46
39.906332,116.328768,0,238,39774.4332291667,2008-11-22,10:23:51
39.906356,116.328362,0,238,39774.433287037,2008-11-22,10:23:56
39.906338,116.327951,0,238,39774.4333449074,2008-11-22,10:24:01
39.906343,116.327559,0,238,39774.4334027778,2008-11-22,10:24:06
39.906227,116.327182,0,237,39774.4334606482,2008-11-22,10:24:11
39.905976,116.326924,0,235,39774.4335185185,2008-11-22,10:24:16
39.906059,116.326666,0,232,39774.4335763889,2008-11-22,10:24:21
39.906581,116.326276,0,218,39774.4336342593,2008-11-22,10:24:26
39.90685,116.326032,0,211,39774.4336921296,2008-11-22,10:24:31
39.906908,116.325947,0,202,39774.43375,2008-11-22,10:24:36
39.906533,116.326029,0,168,39774.4338078704,2008-11-22,10:24:41
39.9063,116.326105,0,126,39774.4371643519,2008-11-22,10:29:31
39.906014,116.325845,0,126,39774.4372222222,2008-11-22,10:29:36
39.905568,116.325464,0,128,39774.4372800926,2008-11-22,10:29:41
39.905108,116.324934,0,129,39774.437337963,2008-11-22,10:29:46
39.904929,116.324257,0,131,39774.4373958333,2008-11-22,10:29:51
39.904909,116.323532,0,133,39774.4374537037,2008-11-22,10:29:56
39.905099,116.322695,0,136,39774.4375115741,2008-11-22,10:30:01
39.905257,116.321813,0,139,39774.4375694444,2008-11-22,10:30:06
39.905531,116.320899,0,141,39774.4376273148,2008-11-22,10:30:11
39.905739,116.320078,0,142,39774.4376851852,2008-11-22,10:30:16
39.905877,116.319377,0,144,39774.4377430556,2008-11-22,10:30:21
39.90599,116.318966,0,146,39774.4378009259,2008-11-22,10:30:26
39.906093,116.31893,0,146,39774.4378587963,2008-11-22,10:30:31
39.9061,116.318954,0,145,39774.4379166667,2008-11-22,10:30:36
39.906112,116.31897,0,143,39774.437974537,2008-11-22,10:30:41
39.906112,116.31897,0,143,39774.4380092593,2008-11-22,10:30:44
39.906119,116.318971,0,142,39774.4380324074,2008-11-22,10:30:46
39.906133,116.318969,0,140,39774.4380902778,2008-11-22,10:30:51
39.906157,116.318904,0,133,39774.4381481481,2008-11-22,10:30:56
39.906173,116.318721,0,132,39774.4382060185,2008-11-22,10:31:01
39.906176,116.318734,0,127,39774.4382638889,2008-11-22,10:31:06
39.906181,116.318734,0,127,39774.4383217593,2008-11-22,10:31:11
39.906181,116.318734,0,127,39774.4383564815,2008-11-22,10:31:14
39.906176,116.318735,0,126,39774.4383796296,2008-11-22,10:31:16
39.906199,116.318683,0,125,39774.4384375,2008-11-22,10:31:21
39.906131,116.318431,0,124,39774.4384953704,2008-11-22,10:31:26
39.906095,116.31797,0,123,39774.4385532407,2008-11-22,10:31:31
39.906034,116.317418,0,129,39774.4386111111,2008-11-22,10:31:36
39.906052,116.316741,0,140,39774.4386689815,2008-11-22,10:31:41
39.906063,116.316101,0,137,39774.4387268518,2008-11-22,10:31:46
39.906047,116.315566,0,140,39774.4387847222,2008-11-22,10:31:51
39.906042,116.315081,0,149,39774.4388425926,2008-11-22,10:31:56
39.906079,116.314587,0,139,39774.438900463,2008-11-22,10:32:01
39.906044,116.314075,0,145,39774.4389583333,2008-11-22,10:32:06
39.906056,116.313635,0,152,39774.4390162037,2008-11-22,10:32:11
39.906013,116.313285,0,164,39774.4390740741,2008-11-22,10:32:16
39.905996,116.312992,0,170,39774.4391319444,2008-11-22,10:32:21
39.905967,116.31265,0,178,39774.4391898148,2008-11-22,10:32:26
39.905864,116.312295,0,199,39774.4392476852,2008-11-22,10:32:31
39.905786,116.311985,0,233,39774.4393055556,2008-11-22,10:32:36
39.905685,116.311713,0,283,39774.4393634259,2008-11-22,10:32:41
39.905705,116.31157,0,279,39774.4394212963,2008-11-22,10:32:46
39.905689,116.311555,0,273,39774.4394791667,2008-11-22,10:32:51
39.905678,116.311542,0,274,39774.439537037,2008-11-22,10:32:56
39.905639,116.3114,0,278,39774.4395949074,2008-11-22,10:33:01
39.905618,116.3111,0,287,39774.4396527778,2008-11-22,10:33:06
39.905688,116.310601,0,283,39774.4397106481,2008-11-22,10:33:11
39.905768,116.309943,0,259,39774.4397685185,2008-11-22,10:33:16
39.905973,116.309488,0,214,39774.4398263889,2008-11-22,10:33:21
39.906065,116.309399,0,197,39774.4398842593,2008-11-22,10:33:26
39.906052,116.3094,0,190,39774.4399421296,2008-11-22,10:33:31
39.905982,116.309241,0,184,39774.44,2008-11-22,10:33:36
39.90602,116.308764,0,192,39774.4400578704,2008-11-22,10:33:41
39.905944,116.308161,0,207,39774.4401157407,2008-11-22,10:33:46
39.905991,116.307491,0,205,39774.4401736111,2008-11-22,10:33:51
39.906058,116.306813,0,190,39774.4402314815,2008-11-22,10:33:56
39.906109,116.30616,0,182,39774.4402893518,2008-11-22,10:34:01
39.90612,116.305502,0,176,39774.4403472222,2008-11-22,10:34:06
39.90607,116.30476,0,171,39774.4404050926,2008-11-22,10:34:11
39.906038,116.304008,0,170,39774.440462963,2008-11-22,10:34:16
39.906047,116.303257,0,168,39774.4405208333,2008-11-22,10:34:21
39.906114,116.302525,0,163,39774.4405787037,2008-11-22,10:34:26
39.906164,116.301785,0,158,39774.4406365741,2008-11-22,10:34:31
39.906196,116.301011,0,152,39774.4406944444,2008-11-22,10:34:36
39.906196,116.300199,0,141,39774.4407523148,2008-11-22,10:34:41
39.906195,116.299389,0,133,39774.4408101852,2008-11-22,10:34:46
39.90621,116.298619,0,122,39774.4408680556,2008-11-22,10:34:51
39.906208,116.297973,0,118,39774.4409259259,2008-11-22,10:34:56
39.90617,116.297379,0,119,39774.4409837963,2008-11-22,10:35:01
39.906246,116.296781,0,141,39774.4410416667,2008-11-22,10:35:06
39.906246,116.296187,0,177,39774.441099537,2008-11-22,10:35:11
39.906266,116.295614,0,190,39774.4411574074,2008-11-22,10:35:16
39.906279,116.295173,0,193,39774.4412152778,2008-11-22,10:35:21
39.906315,116.294996,0,200,39774.4412731482,2008-11-22,10:35:26
39.906312,116.294972,0,189,39774.4413310185,2008-11-22,10:35:31
39.906312,116.294972,0,189,39774.4413657407,2008-11-22,10:35:34
39.906314,116.29497,0,193,39774.4413888889,2008-11-22,10:35:36
39.906304,116.294955,0,194,39774.4414467593,2008-11-22,10:35:41
39.9063,116.294771,0,195,39774.4415046296,2008-11-22,10:35:46
39.906285,116.294347,0,202,39774.4415625,2008-11-22,10:35:51
39.906236,116.293784,0,222,39774.4416203704,2008-11-22,10:35:56
39.906208,116.293115,0,246,39774.4416782407,2008-11-22,10:36:01
39.906197,116.292396,0,266,39774.4417361111,2008-11-22,10:36:06
39.906217,116.291686,0,269,39774.4417939815,2008-11-22,10:36:11
39.906219,116.29107,0,260,39774.4418518519,2008-11-22,10:36:16
39.906194,116.290562,0,246,39774.4419097222,2008-11-22,10:36:21
39.906185,116.290133,0,246,39774.4419675926,2008-11-22,10:36:26
39.906198,116.289716,0,244,39774.442025463,2008-11-22,10:36:31
39.9063,116.289302,0,224,39774.4420833333,2008-11-22,10:36:36
39.906336,116.28883,0,215,39774.4421412037,2008-11-22,10:36:41
39.906333,116.288367,0,201,39774.4421990741,2008-11-22,10:36:46
39.906328,116.287912,0,190,39774.4422569444,2008-11-22,10:36:51
39.90636,116.287628,0,180,39774.4423148148,2008-11-22,10:36:56
39.906399,116.287556,0,170,39774.4423726852,2008-11-22,10:37:01
39.906399,116.287556,0,170,39774.4424074074,2008-11-22,10:37:04
39.906404,116.287551,0,168,39774.4424305556,2008-11-22,10:37:06
39.906387,116.287553,0,166,39774.4424884259,2008-11-22,10:37:11
39.906372,116.287554,0,165,39774.4425462963,2008-11-22,10:37:16
39.906355,116.287529,0,164,39774.4426041667,2008-11-22,10:37:21
39.906355,116.287529,0,164,39774.4426388889,2008-11-22,10:37:24
39.906361,116.287527,0,164,39774.442662037,2008-11-22,10:37:26
39.906371,116.287524,0,163,39774.4427199074,2008-11-22,10:37:31
39.906349,116.287478,0,163,39774.4427777778,2008-11-22,10:37:36
39.906327,116.287383,0,161,39774.4428356481,2008-11-22,10:37:41
39.906301,116.287288,0,161,39774.4428935185,2008-11-22,10:37:46
39.906321,116.287173,0,161,39774.4429513889,2008-11-22,10:37:51
39.906305,116.286984,0,165,39774.4430092593,2008-11-22,10:37:56
39.906307,116.286725,0,165,39774.4430671296,2008-11-22,10:38:01
39.906185,116.286358,0,179,39774.443125,2008-11-22,10:38:06
39.906088,116.285987,0,206,39774.4431828704,2008-11-22,10:38:11
39.906051,116.285514,0,260,39774.4432407407,2008-11-22,10:38:16
39.90602,116.285017,0,295,39774.4432986111,2008-11-22,10:38:21
39.906071,116.284372,0,300,39774.4433564815,2008-11-22,10:38:26
39.906072,116.283679,0,314,39774.4434143519,2008-11-22,10:38:31
39.906074,116.282979,0,321,39774.4434722222,2008-11-22,10:38:36
39.906011,116.282472,0,326,39774.4435300926,2008-11-22,10:38:41
39.905957,116.282068,0,322,39774.443587963,2008-11-22,10:38:46
39.906079,116.281824,0,293,39774.4436458333,2008-11-22,10:38:51
39.906119,116.28176,0,288,39774.4437037037,2008-11-22,10:38:56
39.906133,116.281718,0,291,39774.4437615741,2008-11-22,10:39:01
39.906106,116.281547,0,283,39774.4438194444,2008-11-22,10:39:06
39.90617,116.281226,0,258,39774.4438773148,2008-11-22,10:39:11
39.906227,116.280849,0,232,39774.4439351852,2008-11-22,10:39:16
39.906255,116.280495,0,216,39774.4439930556,2008-11-22,10:39:21
39.906214,116.280196,0,206,39774.4440509259,2008-11-22,10:39:26
39.906217,116.279972,0,199,39774.4441087963,2008-11-22,10:39:31
39.906253,116.279846,0,192,39774.4441666667,2008-11-22,10:39:36
39.906322,116.279794,0,185,39774.444224537,2008-11-22,10:39:41
39.906341,116.279788,0,178,39774.4442824074,2008-11-22,10:39:46
39.906358,116.279781,0,171,39774.4443402778,2008-11-22,10:39:51
39.906371,116.279778,0,164,39774.4443981481,2008-11-22,10:39:56
39.906385,116.279784,0,155,39774.4444560185,2008-11-22,10:40:01
39.906412,116.279786,0,146,39774.4445138889,2008-11-22,10:40:06
39.906423,116.279782,0,136,39774.4445717593,2008-11-22,10:40:11
39.906433,116.27978,0,128,39774.4446296296,2008-11-22,10:40:16
39.906454,116.279774,0,120,39774.4446875,2008-11-22,10:40:21
39.906465,116.279771,0,112,39774.4447453704,2008-11-22,10:40:26
39.906465,116.279771,0,112,39774.4447800926,2008-11-22,10:40:29
39.906458,116.279771,0,107,39774.4448032407,2008-11-22,10:40:31
39.906444,116.279771,0,106,39774.4448611111,2008-11-22,10:40:36
39.906419,116.279771,0,105,39774.4449189815,2008-11-22,10:40:41
39.906404,116.279773,0,105,39774.4449768519,2008-11-22,10:40:46
39.906404,116.279773,0,105,39774.4450115741,2008-11-22,10:40:49
39.906398,116.279774,0,105,39774.4450347222,2008-11-22,10:40:51
39.906388,116.279776,0,105,39774.4450925926,2008-11-22,10:40:56
39.906389,116.279775,0,104,39774.445150463,2008-11-22,10:41:01
39.906392,116.279775,0,104,39774.4452083333,2008-11-22,10:41:06
39.906392,116.279775,0,104,39774.4452430556,2008-11-22,10:41:09
39.906386,116.279776,0,103,39774.4452662037,2008-11-22,10:41:11
39.906384,116.279766,0,103,39774.4453240741,2008-11-22,10:41:16
39.906386,116.279627,0,105,39774.4453819444,2008-11-22,10:41:21
39.906325,116.27949,0,116,39774.4454398148,2008-11-22,10:41:26
39.906337,116.279326,0,118,39774.4454976852,2008-11-22,10:41:31
39.906349,116.27905,0,110,39774.4455555556,2008-11-22,10:41:36
39.906385,116.27882,0,102,39774.4456134259,2008-11-22,10:41:41
39.906422,116.278725,0,98,39774.4456712963,2008-11-22,10:41:46
39.906412,116.278558,0,95,39774.4457291667,2008-11-22,10:41:51
39.906501,116.278122,0,111,39774.445787037,2008-11-22,10:41:56
39.906494,116.2778,0,119,39774.4458449074,2008-11-22,10:42:01
39.906556,116.27746,0,139,39774.4459027778,2008-11-22,10:42:06
39.906515,116.277126,0,151,39774.4459606481,2008-11-22,10:42:11
39.906515,116.276832,0,159,39774.4460185185,2008-11-22,10:42:16
39.906461,116.276668,0,165,39774.4460763889,2008-11-22,10:42:21
39.906429,116.276667,0,168,39774.4461342593,2008-11-22,10:42:26
39.906407,116.276654,0,174,39774.4461921296,2008-11-22,10:42:31
39.906385,116.276475,0,183,39774.44625,2008-11-22,10:42:36
39.906369,116.276324,0,193,39774.4463078704,2008-11-22,10:42:41
39.906402,116.276057,0,206,39774.4463657407,2008-11-22,10:42:46
39.906378,116.275704,0,211,39774.4464236111,2008-11-22,10:42:51
39.906377,116.275332,0,226,39774.4464814815,2008-11-22,10:42:56
39.906398,116.274946,0,238,39774.4465393518,2008-11-22,10:43:01
39.906408,116.274504,0,249,39774.4465972222,2008-11-22,10:43:06
39.906444,116.273995,0,286,39774.4466550926,2008-11-22,10:43:11
39.90645,116.273476,0,307,39774.446712963,2008-11-22,10:43:16
39.906454,116.273106,0,317,39774.4467708333,2008-11-22,10:43:21
39.906477,116.272781,0,325,39774.4468287037,2008-11-22,10:43:26
39.906457,116.272573,0,309,39774.4468865741,2008-11-22,10:43:31
39.90639,116.272472,0,280,39774.4469444444,2008-11-22,10:43:36
39.90639,116.272472,0,280,39774.4469791667,2008-11-22,10:43:39
39.906391,116.27247,0,279,39774.4470023148,2008-11-22,10:43:41
39.906424,116.272314,0,272,39774.4470601852,2008-11-22,10:43:46
39.906402,116.272147,0,258,39774.4471180556,2008-11-22,10:43:51
39.906392,116.272101,0,241,39774.4471759259,2008-11-22,10:43:56
39.906393,116.272099,0,243,39774.4472337963,2008-11-22,10:44:01
39.906393,116.272099,0,243,39774.4472685185,2008-11-22,10:44:04
39.906396,116.272097,0,243,39774.4472916667,2008-11-22,10:44:06
39.90643,116.272035,0,237,39774.447349537,2008-11-22,10:44:11
39.906469,116.271861,0,236,39774.4474074074,2008-11-22,10:44:16
39.906421,116.271708,0,229,39774.4474652778,2008-11-22,10:44:21
39.906408,116.271662,0,220,39774.4475231481,2008-11-22,10:44:26
39.906401,116.271598,0,217,39774.4475810185,2008-11-22,10:44:31
39.906334,116.271365,0,208,39774.4476388889,2008-11-22,10:44:36
39.906243,116.271103,0,200,39774.4476967593,2008-11-22,10:44:41
39.906282,116.270694,0,196,39774.4477546296,2008-11-22,10:44:46
39.906322,116.270209,0,192,39774.4478125,2008-11-22,10:44:51
39.906386,116.269609,0,190,39774.4478703704,2008-11-22,10:44:56
39.906387,116.269047,0,190,39774.4479282407,2008-11-22,10:45:01
39.90644,116.268688,0,188,39774.4479861111,2008-11-22,10:45:06
39.906412,116.268603,0,187,39774.4480439815,2008-11-22,10:45:11
39.906413,116.268597,0,189,39774.4481018518,2008-11-22,10:45:16
39.906413,116.268597,0,189,39774.4481365741,2008-11-22,10:45:19
39.906411,116.268597,0,189,39774.4481597222,2008-11-22,10:45:21
39.906401,116.268599,0,189,39774.4482175926,2008-11-22,10:45:26
39.906396,116.268599,0,189,39774.448275463,2008-11-22,10:45:31
39.906396,116.268599,0,188,39774.4483333333,2008-11-22,10:45:36
39.9064,116.268599,0,188,39774.4483912037,2008-11-22,10:45:41
39.906405,116.268597,0,188,39774.4484490741,2008-11-22,10:45:46
39.906408,116.268596,0,187,39774.4485069444,2008-11-22,10:45:51
39.90641,116.268596,0,186,39774.4485648148,2008-11-22,10:45:56
39.906409,116.268596,0,185,39774.4486226852,2008-11-22,10:46:01
39.906412,116.268595,0,185,39774.4486805556,2008-11-22,10:46:06
39.906415,116.268594,0,184,39774.4487384259,2008-11-22,10:46:11
39.906421,116.268593,0,184,39774.4487962963,2008-11-22,10:46:16
39.906425,116.268593,0,184,39774.4488541667,2008-11-22,10:46:21
39.90643,116.268591,0,183,39774.448912037,2008-11-22,10:46:26
39.90643,116.268591,0,183,39774.4489467593,2008-11-22,10:46:29
39.906424,116.268592,0,183,39774.4489699074,2008-11-22,10:46:31
39.906414,116.268594,0,182,39774.4490277778,2008-11-22,10:46:36
39.906403,116.268596,0,182,39774.4490856482,2008-11-22,10:46:41
39.906403,116.268596,0,182,39774.4491203704,2008-11-22,10:46:44
39.906401,116.268596,0,182,39774.4491435185,2008-11-22,10:46:46
39.90639,116.268597,0,182,39774.4492013889,2008-11-22,10:46:51
39.906376,116.268599,0,182,39774.4492592593,2008-11-22,10:46:56
39.906367,116.2686,0,181,39774.4493171296,2008-11-22,10:47:01
39.906365,116.268601,0,181,39774.449375,2008-11-22,10:47:06
39.906364,116.2686,0,181,39774.4494328704,2008-11-22,10:47:11
39.906364,116.2686,0,181,39774.4494675926,2008-11-22,10:47:14
39.906367,116.268599,0,181,39774.4494907407,2008-11-22,10:47:16
39.906392,116.268422,0,181,39774.4495486111,2008-11-22,10:47:21
39.906463,116.268115,0,174,39774.4496064815,2008-11-22,10:47:26
39.906508,116.26783,0,167,39774.4496643519,2008-11-22,10:47:31
39.906407,116.267534,0,161,39774.4497222222,2008-11-22,10:47:36
39.906399,116.267035,0,152,39774.4497800926,2008-11-22,10:47:41
39.906419,116.266479,0,151,39774.449837963,2008-11-22,10:47:46
39.906375,116.26584,0,149,39774.4498958333,2008-11-22,10:47:51
39.906343,116.265147,0,144,39774.4499537037,2008-11-22,10:47:56
39.90636,116.264456,0,143,39774.4500115741,2008-11-22,10:48:01
39.906352,116.263644,0,144,39774.4500694444,2008-11-22,10:48:06
39.906383,116.262749,0,142,39774.4501273148,2008-11-22,10:48:11
39.906384,116.261848,0,143,39774.4501851852,2008-11-22,10:48:16
39.906347,116.261163,0,137,39774.4502430556,2008-11-22,10:48:21
39.906332,116.260488,0,136,39774.4503009259,2008-11-22,10:48:26
39.906425,116.260117,0,126,39774.4503587963,2008-11-22,10:48:31
39.906455,116.260102,0,120,39774.4504166667,2008-11-22,10:48:36
39.906462,116.260101,0,117,39774.450474537,2008-11-22,10:48:41
39.906462,116.260101,0,117,39774.4505092593,2008-11-22,10:48:44
39.906465,116.2601,0,115,39774.4505324074,2008-11-22,10:48:46
39.906454,116.260008,0,120,39774.4505902778,2008-11-22,10:48:51
39.906432,116.259845,0,122,39774.4506481481,2008-11-22,10:48:56
39.906468,116.259599,0,120,39774.4507060185,2008-11-22,10:49:01
39.906515,116.25945,0,114,39774.4507638889,2008-11-22,10:49:06
39.906473,116.259391,0,117,39774.4508217593,2008-11-22,10:49:11
39.906473,116.259391,0,117,39774.4508564815,2008-11-22,10:49:14
39.906481,116.259388,0,115,39774.4508796296,2008-11-22,10:49:16
39.9065,116.259382,0,114,39774.4509375,2008-11-22,10:49:21
39.906521,116.259362,0,114,39774.4509953704,2008-11-22,10:49:26
39.906442,116.259157,0,132,39774.4510532407,2008-11-22,10:49:31
39.906409,116.258759,0,148,39774.4511111111,2008-11-22,10:49:36
39.906379,116.258267,0,159,39774.4511689815,2008-11-22,10:49:41
39.90637,116.257773,0,167,39774.4512268519,2008-11-22,10:49:46
39.906311,116.257205,0,178,39774.4512847222,2008-11-22,10:49:51
39.906348,116.256481,0,188,39774.4513425926,2008-11-22,10:49:56
39.90641,116.255738,0,201,39774.451400463,2008-11-22,10:50:01
39.90646,116.254954,0,220,39774.4514583333,2008-11-22,10:50:06
39.906536,116.254165,0,223,39774.4515162037,2008-11-22,10:50:11
39.906535,116.253497,0,231,39774.4515740741,2008-11-22,10:50:16
39.90656,116.2528,0,241,39774.4516319444,2008-11-22,10:50:21
39.906516,116.252032,0,234,39774.4516898148,2008-11-22,10:50:26
39.906379,116.251319,0,207,39774.4517476852,2008-11-22,10:50:31
39.906302,116.250927,0,195,39774.4518055556,2008-11-22,10:50:36
39.906271,116.250653,0,208,39774.4518634259,2008-11-22,10:50:41
39.906316,116.250297,0,225,39774.4519212963,2008-11-22,10:50:46
39.906329,116.249805,0,268,39774.4519791667,2008-11-22,10:50:51
39.906398,116.249328,0,279,39774.452037037,2008-11-22,10:50:56
39.906404,116.248858,0,257,39774.4520949074,2008-11-22,10:51:01
39.906362,116.248491,0,223,39774.4521527778,2008-11-22,10:51:06
39.906343,116.24834,0,206,39774.4522106481,2008-11-22,10:51:11
39.906338,116.248349,0,200,39774.4522685185,2008-11-22,10:51:16
39.906335,116.248349,0,199,39774.4523263889,2008-11-22,10:51:21
39.906334,116.24835,0,199,39774.4523842593,2008-11-22,10:51:26
39.906334,116.24835,0,199,39774.4524189815,2008-11-22,10:51:29
39.906339,116.248348,0,198,39774.4524421296,2008-11-22,10:51:31
39.906351,116.248337,0,195,39774.4525,2008-11-22,10:51:36
39.906364,116.248301,0,192,39774.4525578704,2008-11-22,10:51:41
39.90636,116.248301,0,189,39774.4526157407,2008-11-22,10:51:46
39.906353,116.248302,0,188,39774.4526736111,2008-11-22,10:51:51
39.906347,116.248302,0,188,39774.4527314815,2008-11-22,10:51:56
39.906349,116.2483,0,187,39774.4527893519,2008-11-22,10:52:01
39.906349,116.248298,0,186,39774.4528472222,2008-11-22,10:52:06
39.906356,116.248296,0,186,39774.4529050926,2008-11-22,10:52:11
39.906362,116.248295,0,186,39774.452962963,2008-11-22,10:52:16
39.906362,116.248295,0,186,39774.4529976852,2008-11-22,10:52:19
39.906361,116.248295,0,185,39774.4530208333,2008-11-22,10:52:21
39.90637,116.248273,0,184,39774.4530787037,2008-11-22,10:52:26
39.906356,116.248196,0,180,39774.4531365741,2008-11-22,10:52:31
39.906352,116.247954,0,182,39774.4531944444,2008-11-22,10:52:36
39.906358,116.247634,0,178,39774.4532523148,2008-11-22,10:52:41
39.906365,116.24724,0,174,39774.4533101852,2008-11-22,10:52:46
39.906344,116.246773,0,178,39774.4533680556,2008-11-22,10:52:51
39.906369,116.246338,0,179,39774.4534259259,2008-11-22,10:52:56
39.906371,116.246016,0,173,39774.4534837963,2008-11-22,10:53:01
39.90635,116.245905,0,175,39774.4535416667,2008-11-22,10:53:06
39.906337,116.245916,0,170,39774.453599537,2008-11-22,10:53:11
39.906338,116.24592,0,170,39774.4536574074,2008-11-22,10:53:16
39.906338,116.24592,0,170,39774.4536921296,2008-11-22,10:53:19
39.906338,116.245912,0,170,39774.4537152778,2008-11-22,10:53:21
39.90634,116.245897,0,169,39774.4537731481,2008-11-22,10:53:26
39.906363,116.24573,0,170,39774.4538310185,2008-11-22,10:53:31
39.906361,116.24561,0,173,39774.4538888889,2008-11-22,10:53:36
39.906348,116.245619,0,172,39774.4539467593,2008-11-22,10:53:41
39.906348,116.245628,0,173,39774.4540046296,2008-11-22,10:53:46
39.906348,116.245628,0,173,39774.4540393518,2008-11-22,10:53:49
39.906348,116.245631,0,173,39774.4540625,2008-11-22,10:53:51
39.906353,116.245614,0,173,39774.4541203704,2008-11-22,10:53:56
39.906374,116.245468,0,174,39774.4541782407,2008-11-22,10:54:01
39.906364,116.245094,0,170,39774.4542361111,2008-11-22,10:54:06
39.90634,116.244589,0,169,39774.4542939815,2008-11-22,10:54:11
39.906339,116.243969,0,164,39774.4543518518,2008-11-22,10:54:16
39.906332,116.243276,0,163,39774.4544097222,2008-11-22,10:54:21
39.906328,116.242641,0,163,39774.4544675926,2008-11-22,10:54:26
39.906347,116.24209,0,166,39774.454525463,2008-11-22,10:54:31
39.906367,116.241579,0,175,39774.4545833333,2008-11-22,10:54:36
39.906363,116.241112,0,186,39774.4546412037,2008-11-22,10:54:41
39.906359,116.240702,0,199,39774.4546990741,2008-11-22,10:54:46
39.906342,116.240378,0,200,39774.4547569444,2008-11-22,10:54:51
39.906341,116.240163,0,211,39774.4548148148,2008-11-22,10:54:56
39.906316,116.239982,0,240,39774.4548726852,2008-11-22,10:55:01
39.906407,116.239919,0,222,39774.4549305556,2008-11-22,10:55:06
39.90642,116.239937,0,226,39774.4549884259,2008-11-22,10:55:11
39.906415,116.239894,0,231,39774.4550462963,2008-11-22,10:55:16
39.906417,116.239688,0,230,39774.4551041667,2008-11-22,10:55:21
39.906424,116.239245,0,226,39774.455162037,2008-11-22,10:55:26
39.906431,116.238685,0,225,39774.4552199074,2008-11-22,10:55:31
39.906447,116.238135,0,227,39774.4552777778,2008-11-22,10:55:36
39.906492,116.237537,0,227,39774.4553356481,2008-11-22,10:55:41
39.906459,116.237004,0,225,39774.4553935185,2008-11-22,10:55:46
39.906415,116.236668,0,213,39774.4554513889,2008-11-22,10:55:51
39.906355,116.236597,0,200,39774.4555092593,2008-11-22,10:55:56
39.906355,116.236597,0,200,39774.4555439815,2008-11-22,10:55:59
39.906347,116.2366,0,199,39774.4555671296,2008-11-22,10:56:01
39.906346,116.236618,0,199,39774.455625,2008-11-22,10:56:06
39.906347,116.236564,0,197,39774.4556828704,2008-11-22,10:56:11
39.906368,116.236263,0,193,39774.4557407407,2008-11-22,10:56:16
39.906335,116.236118,0,189,39774.4557986111,2008-11-22,10:56:21
39.906322,116.23611,0,190,39774.4558564815,2008-11-22,10:56:26
39.906331,116.236082,0,189,39774.4559143518,2008-11-22,10:56:31
39.90632,116.235885,0,184,39774.4559722222,2008-11-22,10:56:36
39.906318,116.235519,0,184,39774.4560300926,2008-11-22,10:56:41
39.906337,116.235048,0,181,39774.456087963,2008-11-22,10:56:46
39.906328,116.23466,0,185,39774.4561458333,2008-11-22,10:56:51
39.906313,116.234335,0,179,39774.4562037037,2008-11-22,10:56:56
39.906286,116.234142,0,175,39774.4562615741,2008-11-22,10:57:01
39.906281,116.234085,0,172,39774.4563194444,2008-11-22,10:57:06
39.906281,116.234076,0,171,39774.4563773148,2008-11-22,10:57:11
39.906275,116.234037,0,170,39774.4564351852,2008-11-22,10:57:16
39.906254,116.233812,0,171,39774.4564930556,2008-11-22,10:57:21
39.906242,116.233392,0,173,39774.4565509259,2008-11-22,10:57:26
39.906241,116.232928,0,177,39774.4566087963,2008-11-22,10:57:31
39.906253,116.232385,0,172,39774.4566666667,2008-11-22,10:57:36
39.906254,116.231878,0,162,39774.456724537,2008-11-22,10:57:41
39.906228,116.231507,0,152,39774.4567824074,2008-11-22,10:57:46
39.906213,116.231259,0,154,39774.4568402778,2008-11-22,10:57:51
39.906233,116.231059,0,155,39774.4568981482,2008-11-22,10:57:56
39.906244,116.230866,0,154,39774.4569560185,2008-11-22,10:58:01
39.90625,116.230691,0,150,39774.4570138889,2008-11-22,10:58:06
39.906232,116.23065,0,154,39774.4570717593,2008-11-22,10:58:11
39.906232,116.230633,0,154,39774.4571296296,2008-11-22,10:58:16
39.906224,116.230586,0,153,39774.4571875,2008-11-22,10:58:21
39.906215,116.230328,0,152,39774.4572453704,2008-11-22,10:58:26
39.906195,116.229892,0,151,39774.4573032407,2008-11-22,10:58:31
39.90619,116.229354,0,156,39774.4573611111,2008-11-22,10:58:36
39.906186,116.228859,0,164,39774.4574189815,2008-11-22,10:58:41
39.906205,116.22856,0,167,39774.4574768519,2008-11-22,10:58:46
39.906234,116.228461,0,168,39774.4575347222,2008-11-22,10:58:51
39.906229,116.228449,0,169,39774.4575925926,2008-11-22,10:58:56
39.906229,116.228449,0,169,39774.4576273148,2008-11-22,10:58:59
39.906229,116.228457,0,169,39774.457650463,2008-11-22,10:59:01
39.906229,116.228445,0,169,39774.4577083333,2008-11-22,10:59:06
39.906194,116.228302,0,171,39774.4577662037,2008-11-22,10:59:11
39.906174,116.227971,0,163,39774.4578240741,2008-11-22,10:59:16
39.90618,116.227543,0,152,39774.4578819444,2008-11-22,10:59:21
39.906191,116.226989,0,144,39774.4579398148,2008-11-22,10:59:26
39.906202,116.22634,0,147,39774.4579976852,2008-11-22,10:59:31
39.906219,116.225706,0,149,39774.4580555556,2008-11-22,10:59:36
39.906202,116.225092,0,156,39774.4581134259,2008-11-22,10:59:41
39.906193,116.224573,0,173,39774.4581712963,2008-11-22,10:59:46
39.906197,116.224164,0,173,39774.4582291667,2008-11-22,10:59:51
39.906211,116.223889,0,175,39774.458287037,2008-11-22,10:59:56
39.906191,116.223836,0,167,39774.4583449074,2008-11-22,11:00:01
39.906182,116.22384,0,165,39774.4584027778,2008-11-22,11:00:06
39.906182,116.22384,0,165,39774.4584375,2008-11-22,11:00:09
39.906183,116.223838,0,166,39774.4584606481,2008-11-22,11:00:11
39.906184,116.223826,0,166,39774.4585185185,2008-11-22,11:00:16
39.906184,116.223807,0,167,39774.4585763889,2008-11-22,11:00:21
39.906188,116.223687,0,171,39774.4586342593,2008-11-22,11:00:26
39.906218,116.223387,0,174,39774.4586921296,2008-11-22,11:00:31
39.906282,116.222924,0,176,39774.45875,2008-11-22,11:00:36
39.906327,116.222521,0,184,39774.4588078704,2008-11-22,11:00:41
39.906303,116.222393,0,191,39774.4588657407,2008-11-22,11:00:46
39.906318,116.222378,0,191,39774.4589236111,2008-11-22,11:00:51
39.906314,116.222348,0,192,39774.4589814815,2008-11-22,11:00:56
39.906309,116.22226,0,193,39774.4590393519,2008-11-22,11:01:01
39.906339,116.222136,0,199,39774.4590972222,2008-11-22,11:01:06
39.906426,116.222032,0,204,39774.4591550926,2008-11-22,11:01:11
39.906498,116.22209,0,216,39774.459212963,2008-11-22,11:01:16
39.906553,116.222105,0,226,39774.4592708333,2008-11-22,11:01:21
39.906506,116.222091,0,239,39774.4593287037,2008-11-22,11:01:26
39.906629,116.222028,0,236,39774.4593865741,2008-11-22,11:01:31
39.906724,116.221755,0,253,39774.4594444444,2008-11-22,11:01:36
39.906843,116.22136,0,265,39774.4595023148,2008-11-22,11:01:41
39.906949,116.220965,0,301,39774.4595601852,2008-11-22,11:01:46
39.907016,116.220434,0,311,39774.4596180556,2008-11-22,11:01:51
39.906837,116.219738,0,321,39774.4596759259,2008-11-22,11:01:56
39.906942,116.219179,0,327,39774.4597337963,2008-11-22,11:02:01
39.906843,116.218455,0,324,39774.4597916667,2008-11-22,11:02:06
39.906809,116.217659,0,319,39774.459849537,2008-11-22,11:02:11
39.906758,116.216903,0,319,39774.4599074074,2008-11-22,11:02:16
39.906723,116.216274,0,323,39774.4599652778,2008-11-22,11:02:21
39.906713,116.215736,0,326,39774.4600231481,2008-11-22,11:02:26
39.906695,116.215523,0,325,39774.4600810185,2008-11-22,11:02:31
39.906597,116.215498,0,323,39774.4601388889,2008-11-22,11:02:36
39.906595,116.215482,0,323,39774.4601967593,2008-11-22,11:02:41
39.906592,116.215472,0,322,39774.4602546296,2008-11-22,11:02:46
39.906592,116.215472,0,322,39774.4602893519,2008-11-22,11:02:49
39.906591,116.215464,0,322,39774.4603125,2008-11-22,11:02:51
39.906589,116.215454,0,322,39774.4603703704,2008-11-22,11:02:56
39.906589,116.215454,0,322,39774.4604050926,2008-11-22,11:02:59
39.906586,116.215448,0,322,39774.4604282407,2008-11-22,11:03:01
39.906584,116.215437,0,322,39774.4604861111,2008-11-22,11:03:06
39.906584,116.215434,0,322,39774.4605439815,2008-11-22,11:03:11
39.906584,116.215434,0,322,39774.4605787037,2008-11-22,11:03:14
39.906581,116.21544,0,322,39774.4606018519,2008-11-22,11:03:16
39.90658,116.215449,0,322,39774.4606597222,2008-11-22,11:03:21
39.90658,116.215449,0,322,39774.4606944444,2008-11-22,11:03:24
39.906578,116.215449,0,322,39774.4607175926,2008-11-22,11:03:26
39.906573,116.215424,0,322,39774.460775463,2008-11-22,11:03:31
39.906515,116.215268,0,317,39774.4608333333,2008-11-22,11:03:36
39.906493,116.214875,0,307,39774.4608912037,2008-11-22,11:03:41
39.906488,116.214431,0,301,39774.4609490741,2008-11-22,11:03:46
39.906401,116.214043,0,273,39774.4610069444,2008-11-22,11:03:51
39.906307,116.213917,0,239,39774.4610648148,2008-11-22,11:03:56
39.906307,116.213917,0,239,39774.461099537,2008-11-22,11:03:59
39.906301,116.21391,0,236,39774.4611226852,2008-11-22,11:04:01
39.906301,116.213901,0,234,39774.4611805556,2008-11-22,11:04:06
39.906301,116.213901,0,234,39774.4612152778,2008-11-22,11:04:09
39.906301,116.213898,0,233,39774.4612384259,2008-11-22,11:04:11
39.906299,116.213873,0,233,39774.4612962963,2008-11-22,11:04:16
39.906301,116.213796,0,234,39774.4613541667,2008-11-22,11:04:21
39.906313,116.213818,0,235,39774.461412037,2008-11-22,11:04:26
39.906313,116.213831,0,235,39774.4614699074,2008-11-22,11:04:31
39.906313,116.213828,0,235,39774.4615277778,2008-11-22,11:04:36
39.906314,116.213822,0,235,39774.4615856481,2008-11-22,11:04:41
39.906314,116.213822,0,235,39774.4616203704,2008-11-22,11:04:44
39.906314,116.213814,0,234,39774.4616435185,2008-11-22,11:04:46
39.906296,116.213769,0,239,39774.4617013889,2008-11-22,11:04:51
39.906282,116.213595,0,249,39774.4617592593,2008-11-22,11:04:56
39.906191,116.213305,0,273,39774.4618171296,2008-11-22,11:05:01
39.906189,116.212863,0,299,39774.461875,2008-11-22,11:05:06
39.906182,116.212231,0,306,39774.4619328704,2008-11-22,11:05:11
39.906245,116.211599,0,322,39774.4619907407,2008-11-22,11:05:16
39.906252,116.210954,0,338,39774.4620486111,2008-11-22,11:05:21
39.90625,116.210289,0,361,39774.4621064815,2008-11-22,11:05:26
39.9063,116.209635,0,376,39774.4621643518,2008-11-22,11:05:31
39.906408,116.208957,0,356,39774.4622222222,2008-11-22,11:05:36
39.906283,116.208696,0,322,39774.4622800926,2008-11-22,11:05:41
39.906234,116.208667,0,294,39774.462337963,2008-11-22,11:05:46
39.906239,116.208634,0,285,39774.4623958333,2008-11-22,11:05:51
39.906247,116.208595,0,279,39774.4624537037,2008-11-22,11:05:56
39.906245,116.208566,0,275,39774.4625115741,2008-11-22,11:06:01
39.906249,116.208529,0,271,39774.4625694444,2008-11-22,11:06:06
39.906252,116.208498,0,267,39774.4626273148,2008-11-22,11:06:11
39.906254,116.208467,0,264,39774.4626851852,2008-11-22,11:06:16
39.906255,116.208436,0,260,39774.4627430556,2008-11-22,11:06:21
39.90632,116.208263,0,255,39774.4628009259,2008-11-22,11:06:26
39.906306,116.20809,0,247,39774.4628587963,2008-11-22,11:06:31
39.906292,116.207952,0,240,39774.4629166667,2008-11-22,11:06:36
39.9063,116.207874,0,236,39774.462974537,2008-11-22,11:06:41
39.906331,116.207885,0,231,39774.4630324074,2008-11-22,11:06:46
39.906354,116.207913,0,229,39774.4630902778,2008-11-22,11:06:51
39.906402,116.207958,0,223,39774.4631481481,2008-11-22,11:06:56
39.906417,116.207983,0,219,39774.4632060185,2008-11-22,11:07:01
39.906408,116.208026,0,214,39774.4632638889,2008-11-22,11:07:06
39.906377,116.208057,0,217,39774.4633217593,2008-11-22,11:07:11
39.906317,116.208088,0,222,39774.4633796296,2008-11-22,11:07:16
39.90626,116.208085,0,226,39774.4634375,2008-11-22,11:07:21
39.906208,116.208087,0,226,39774.4634953704,2008-11-22,11:07:26
39.906126,116.208091,0,228,39774.4635532407,2008-11-22,11:07:31
39.906064,116.208077,0,235,39774.4636111111,2008-11-22,11:07:36
39.90605,116.208041,0,236,39774.4636689815,2008-11-22,11:07:41
39.906034,116.208007,0,238,39774.4637268518,2008-11-22,11:07:46
39.906012,116.207966,0,238,39774.4637847222,2008-11-22,11:07:51
39.905998,116.207935,0,238,39774.4638425926,2008-11-22,11:07:56
39.90599,116.207914,0,239,39774.463900463,2008-11-22,11:08:01
39.905995,116.207883,0,238,39774.4639583333,2008-11-22,11:08:06
39.906041,116.207816,0,240,39774.4640162037,2008-11-22,11:08:11
39.906047,116.207738,0,240,39774.4640740741,2008-11-22,11:08:16
39.906053,116.207722,0,244,39774.4641319444,2008-11-22,11:08:21
39.906059,116.207652,0,241,39774.4641898148,2008-11-22,11:08:26
39.906046,116.207545,0,239,39774.4642476852,2008-11-22,11:08:31
39.906013,116.207463,0,240,39774.4643055556,2008-11-22,11:08:36
39.906013,116.207404,0,240,39774.4643634259,2008-11-22,11:08:41
39.906028,116.207332,0,238,39774.4644212963,2008-11-22,11:08:46
39.906014,116.207237,0,234,39774.4644791667,2008-11-22,11:08:51
39.906024,116.207141,0,228,39774.464537037,2008-11-22,11:08:56
39.906026,116.207091,0,223,39774.4645949074,2008-11-22,11:09:01
39.906023,116.207076,0,221,39774.4646527778,2008-11-22,11:09:06
39.906038,116.207022,0,218,39774.4647106482,2008-11-22,11:09:11
39.906057,116.206956,0,215,39774.4647685185,2008-11-22,11:09:16
39.906061,116.206904,0,211,39774.4648263889,2008-11-22,11:09:21
39.906039,116.206854,0,203,39774.4648842593,2008-11-22,11:09:26
39.906037,116.206801,0,205,39774.4649421296,2008-11-22,11:09:31
39.906037,116.206801,0,205,39774.4649768519,2008-11-22,11:09:34
39.906039,116.206798,0,205,39774.465,2008-11-22,11:09:36
39.906049,116.206762,0,204,39774.4650578704,2008-11-22,11:09:41
39.90604,116.20676,0,202,39774.4651157407,2008-11-22,11:09:46
39.906061,116.206788,0,197,39774.4651736111,2008-11-22,11:09:51
39.906083,116.206786,0,194,39774.4652314815,2008-11-22,11:09:56
39.906083,116.206786,0,194,39774.4652662037,2008-11-22,11:09:59
39.906084,116.206783,0,193,39774.4652893519,2008-11-22,11:10:01
39.90609,116.206816,0,191,39774.4653472222,2008-11-22,11:10:06
39.906075,116.20681,0,191,39774.4654050926,2008-11-22,11:10:11
39.906075,116.20681,0,191,39774.4654398148,2008-11-22,11:10:14
39.906075,116.206803,0,191,39774.465462963,2008-11-22,11:10:16
39.906078,116.206845,0,191,39774.4655208333,2008-11-22,11:10:21
39.906094,116.206889,0,189,39774.4655787037,2008-11-22,11:10:26
39.906101,116.206899,0,190,39774.4656365741,2008-11-22,11:10:31
39.906101,116.206899,0,190,39774.4656712963,2008-11-22,11:10:34
39.906096,116.206898,0,188,39774.4656944444,2008-11-22,11:10:36
39.90608,116.206923,0,189,39774.4657523148,2008-11-22,11:10:41
39.906073,116.206959,0,192,39774.4658101852,2008-11-22,11:10:46
39.906074,116.206956,0,193,39774.4658680556,2008-11-22,11:10:51
39.906074,116.206962,0,193,39774.4659259259,2008-11-22,11:10:56
39.906074,116.206962,0,193,39774.4659606481,2008-11-22,11:10:59
39.906074,116.206969,0,193,39774.4659837963,2008-11-22,11:11:01
39.906071,116.206944,0,198,39774.4660416667,2008-11-22,11:11:06
39.906029,116.206911,0,206,39774.466099537,2008-11-22,11:11:11
39.906043,116.206959,0,203,39774.4661574074,2008-11-22,11:11:16
39.906066,116.206954,0,208,39774.4662152778,2008-11-22,11:11:21
39.906054,116.206991,0,209,39774.4662731481,2008-11-22,11:11:26
39.906056,116.207033,0,207,39774.4663310185,2008-11-22,11:11:31
39.906065,116.207079,0,205,39774.4663888889,2008-11-22,11:11:36
39.906075,116.207158,0,204,39774.4664467593,2008-11-22,11:11:41
39.906071,116.207247,0,206,39774.4665046296,2008-11-22,11:11:46
39.906072,116.207341,0,207,39774.4665625,2008-11-22,11:11:51
39.906076,116.207444,0,207,39774.4666203704,2008-11-22,11:11:56
39.906073,116.207526,0,205,39774.4666782407,2008-11-22,11:12:01
39.90604,116.207614,0,206,39774.4667361111,2008-11-22,11:12:06
39.906015,116.2077,0,203,39774.4667939815,2008-11-22,11:12:11
39.906001,116.207783,0,202,39774.4668518519,2008-11-22,11:12:16
39.906039,116.207903,0,202,39774.4669097222,2008-11-22,11:12:21
39.906066,116.207959,0,200,39774.4669675926,2008-11-22,11:12:26
39.906073,116.208055,0,195,39774.467025463,2008-11-22,11:12:31
39.906109,116.208154,0,193,39774.4670833333,2008-11-22,11:12:36
39.906087,116.208235,0,191,39774.4671412037,2008-11-22,11:12:41
39.906076,116.208346,0,191,39774.4671990741,2008-11-22,11:12:46
39.906023,116.208429,0,195,39774.4672569444,2008-11-22,11:12:51
39.905957,116.2085,0,202,39774.4673148148,2008-11-22,11:12:56
39.905892,116.208487,0,203,39774.4673726852,2008-11-22,11:13:01
39.905842,116.208507,0,206,39774.4674305556,2008-11-22,11:13:06
39.905765,116.208482,0,211,39774.4674884259,2008-11-22,11:13:11
39.905708,116.208481,0,210,39774.4675462963,2008-11-22,11:13:16
39.905621,116.208507,0,208,39774.4676041667,2008-11-22,11:13:21
39.905539,116.208528,0,207,39774.467662037,2008-11-22,11:13:26
39.905476,116.208544,0,206,39774.4677199074,2008-11-22,11:13:31
39.90539,116.208559,0,208,39774.4677777778,2008-11-22,11:13:36
39.905317,116.208585,0,208,39774.4678356481,2008-11-22,11:13:41
39.90521,116.208724,0,215,39774.4678935185,2008-11-22,11:13:46
39.905138,116.208723,0,218,39774.4679513889,2008-11-22,11:13:51
39.905102,116.208742,0,222,39774.4680092593,2008-11-22,11:13:56
39.905068,116.208765,0,225,39774.4680671296,2008-11-22,11:14:01
39.904998,116.208775,0,226,39774.468125,2008-11-22,11:14:06
39.904971,116.208734,0,230,39774.4681828704,2008-11-22,11:14:11
39.904882,116.208642,0,228,39774.4682407407,2008-11-22,11:14:16
39.904767,116.208586,0,220,39774.4682986111,2008-11-22,11:14:21
39.904687,116.208538,0,218,39774.4683564815,2008-11-22,11:14:26
39.904556,116.208645,0,220,39774.4684143519,2008-11-22,11:14:31
39.904426,116.208647,0,219,39774.4684722222,2008-11-22,11:14:36
39.904352,116.208618,0,218,39774.4685300926,2008-11-22,11:14:41
39.904321,116.208614,0,219,39774.468587963,2008-11-22,11:14:46
39.904299,116.208605,0,222,39774.4686458333,2008-11-22,11:14:51
39.904252,116.20861,0,225,39774.4687037037,2008-11-22,11:14:56
39.904208,116.208593,0,229,39774.4687615741,2008-11-22,11:15:01
39.904179,116.208593,0,232,39774.4688194444,2008-11-22,11:15:06
39.90414,116.208599,0,234,39774.4688773148,2008-11-22,11:15:11
39.904104,116.208595,0,236,39774.4689351852,2008-11-22,11:15:16
39.904047,116.208596,0,240,39774.4689930556,2008-11-22,11:15:21
39.903986,116.208593,0,241,39774.4690509259,2008-11-22,11:15:26
39.903907,116.208565,0,241,39774.4691087963,2008-11-22,11:15:31
39.903769,116.208529,0,239,39774.4691666667,2008-11-22,11:15:36
39.90366,116.208515,0,239,39774.469224537,2008-11-22,11:15:41
39.903585,116.208523,0,240,39774.4692824074,2008-11-22,11:15:46
39.903511,116.208525,0,244,39774.4693402778,2008-11-22,11:15:51
39.903432,116.208511,0,244,39774.4693981481,2008-11-22,11:15:56
39.903389,116.208503,0,244,39774.4694560185,2008-11-22,11:16:01
39.90335,116.208515,0,244,39774.4695138889,2008-11-22,11:16:06
39.903312,116.208524,0,245,39774.4695717593,2008-11-22,11:16:11
39.903244,116.208547,0,247,39774.4696296296,2008-11-22,11:16:16
39.903177,116.208568,0,248,39774.4696875,2008-11-22,11:16:21
39.903109,116.208575,0,251,39774.4697453704,2008-11-22,11:16:26
39.903054,116.208585,0,252,39774.4698032407,2008-11-22,11:16:31
39.902976,116.208577,0,253,39774.4698611111,2008-11-22,11:16:36
39.902941,116.208594,0,257,39774.4699189815,2008-11-22,11:16:41
39.902905,116.208577,0,259,39774.4699768518,2008-11-22,11:16:46
39.902808,116.208516,0,256,39774.4700347222,2008-11-22,11:16:51
39.902782,116.208523,0,253,39774.4700925926,2008-11-22,11:16:56
39.902779,116.208512,0,253,39774.470150463,2008-11-22,11:17:01
39.902657,116.208511,0,249,39774.4702083333,2008-11-22,11:17:06
39.90245,116.20849,0,247,39774.4702662037,2008-11-22,11:17:11
39.902365,116.208551,0,241,39774.4703240741,2008-11-22,11:17:16
39.902314,116.208581,0,235,39774.4703819444,2008-11-22,11:17:21
39.902256,116.208598,0,232,39774.4704398148,2008-11-22,11:17:26
39.902206,116.208595,0,230,39774.4704976852,2008-11-22,11:17:31
39.902156,116.208591,0,227,39774.4705555556,2008-11-22,11:17:36
39.902049,116.208617,0,222,39774.4706134259,2008-11-22,11:17:41
39.901964,116.208559,0,213,39774.4706712963,2008-11-22,11:17:46
39.901915,116.208572,0,208,39774.4707291667,2008-11-22,11:17:51
39.901857,116.208542,0,205,39774.470787037,2008-11-22,11:17:56
39.901773,116.20848,0,197,39774.4708449074,2008-11-22,11:18:01
39.901687,116.208446,0,193,39774.4709027778,2008-11-22,11:18:06
39.901569,116.208457,0,197,39774.4709606481,2008-11-22,11:18:11
39.901473,116.208464,0,207,39774.4710185185,2008-11-22,11:18:16
39.901455,116.208448,0,209,39774.4710763889,2008-11-22,11:18:21
39.901422,116.208431,0,205,39774.4711342593,2008-11-22,11:18:26
39.901306,116.208426,0,206,39774.4711921296,2008-11-22,11:18:31
39.901254,116.208425,0,204,39774.47125,2008-11-22,11:18:36
39.901172,116.208434,0,207,39774.4713078704,2008-11-22,11:18:41
39.90114,116.208444,0,205,39774.4713657407,2008-11-22,11:18:46
39.901101,116.20846,0,201,39774.4714236111,2008-11-22,11:18:51
39.901027,116.208445,0,195,39774.4714814815,2008-11-22,11:18:56
39.900952,116.208417,0,190,39774.4715393518,2008-11-22,11:19:01
39.900887,116.208422,0,185,39774.4715972222,2008-11-22,11:19:06
39.900828,116.208431,0,181,39774.4716550926,2008-11-22,11:19:11
39.900764,116.208462,0,178,39774.471712963,2008-11-22,11:19:16
39.900689,116.208501,0,175,39774.4717708333,2008-11-22,11:19:21
39.900599,116.208473,0,173,39774.4718287037,2008-11-22,11:19:26
39.900497,116.208429,0,169,39774.4718865741,2008-11-22,11:19:31
39.900427,116.208389,0,167,39774.4719444444,2008-11-22,11:19:36
39.900389,116.208326,0,166,39774.4720023148,2008-11-22,11:19:41
39.900353,116.20837,0,165,39774.4720601852,2008-11-22,11:19:46
39.900292,116.208414,0,163,39774.4721180556,2008-11-22,11:19:51
39.900224,116.20845,0,162,39774.4721759259,2008-11-22,11:19:56
39.900168,116.20848,0,161,39774.4722337963,2008-11-22,11:20:01
39.900168,116.208564,0,162,39774.4722916667,2008-11-22,11:20:06
39.900153,116.208601,0,162,39774.472349537,2008-11-22,11:20:11
39.900113,116.208643,0,163,39774.4724074074,2008-11-22,11:20:16
39.900077,116.208675,0,163,39774.4724652778,2008-11-22,11:20:21
39.89998,116.208632,0,163,39774.4725231482,2008-11-22,11:20:26
39.899905,116.208612,0,161,39774.4725810185,2008-11-22,11:20:31
39.899794,116.208627,0,159,39774.4726388889,2008-11-22,11:20:36
39.899707,116.20858,0,158,39774.4726967593,2008-11-22,11:20:41
39.899633,116.208572,0,157,39774.4727546296,2008-11-22,11:20:46
39.899567,116.208583,0,155,39774.4728125,2008-11-22,11:20:51
39.899505,116.208608,0,153,39774.4728703704,2008-11-22,11:20:56
39.899442,116.208625,0,148,39774.4729282407,2008-11-22,11:21:01
39.899384,116.208637,0,145,39774.4729861111,2008-11-22,11:21:06
39.899312,116.208682,0,141,39774.4730439815,2008-11-22,11:21:11
39.899249,116.208688,0,135,39774.4731018519,2008-11-22,11:21:16
39.899185,116.208709,0,134,39774.4731597222,2008-11-22,11:21:21
39.899167,116.208731,0,131,39774.4732175926,2008-11-22,11:21:26
39.899117,116.208736,0,128,39774.473275463,2008-11-22,11:21:31
39.899085,116.208743,0,126,39774.4733333333,2008-11-22,11:21:36
39.899073,116.208747,0,124,39774.4733912037,2008-11-22,11:21:41
39.899096,116.208822,0,127,39774.4734490741,2008-11-22,11:21:46
39.899098,116.208868,0,128,39774.4735069444,2008-11-22,11:21:51
39.899074,116.208922,0,126,39774.4735648148,2008-11-22,11:21:56
39.89899,116.208979,0,125,39774.4736226852,2008-11-22,11:22:01
39.898929,116.209006,0,123,39774.4736805556,2008-11-22,11:22:06
39.898784,116.20903,0,117,39774.4737384259,2008-11-22,11:22:11
39.898792,116.209094,0,111,39774.4737962963,2008-11-22,11:22:16
39.898723,116.209162,0,110,39774.4738541667,2008-11-22,11:22:21
39.898679,116.209277,0,109,39774.473912037,2008-11-22,11:22:26
39.898696,116.209362,0,109,39774.4739699074,2008-11-22,11:22:31
39.89869,116.209428,0,110,39774.4740277778,2008-11-22,11:22:36
39.898657,116.209493,0,113,39774.4740856481,2008-11-22,11:22:41
39.898647,116.209559,0,113,39774.4741435185,2008-11-22,11:22:46
39.898613,116.209599,0,113,39774.4742013889,2008-11-22,11:22:51
39.898596,116.209636,0,111,39774.4742592593,2008-11-22,11:22:56
39.898614,116.20969,0,110,39774.4743171296,2008-11-22,11:23:01
39.898619,116.209736,0,109,39774.474375,2008-11-22,11:23:06
39.898625,116.209869,0,107,39774.4744328704,2008-11-22,11:23:11
39.898625,116.210035,0,107,39774.4744907407,2008-11-22,11:23:16
39.89861,116.210115,0,106,39774.4745486111,2008-11-22,11:23:21
39.898556,116.210221,0,107,39774.4746064815,2008-11-22,11:23:26
39.8985,116.210279,0,108,39774.4746643519,2008-11-22,11:23:31
39.898323,116.210263,0,109,39774.4747222222,2008-11-22,11:23:36
39.898177,116.210293,0,111,39774.4747800926,2008-11-22,11:23:41
39.898041,116.210426,0,114,39774.474837963,2008-11-22,11:23:46
39.89798,116.210423,0,113,39774.4748958333,2008-11-22,11:23:51
39.897928,116.210403,0,114,39774.4749537037,2008-11-22,11:23:56
39.897861,116.210393,0,114,39774.4750115741,2008-11-22,11:24:01
39.897783,116.210399,0,115,39774.4750694444,2008-11-22,11:24:06
39.897716,116.210395,0,116,39774.4751273148,2008-11-22,11:24:11
39.897608,116.210373,0,120,39774.4751851852,2008-11-22,11:24:16
39.897551,116.210325,0,123,39774.4752430556,2008-11-22,11:24:21
39.897492,116.210327,0,126,39774.4753009259,2008-11-22,11:24:26
39.897449,116.21036,0,128,39774.4753587963,2008-11-22,11:24:31
39.897405,116.21039,0,130,39774.4754166667,2008-11-22,11:24:36
39.897397,116.210399,0,131,39774.475474537,2008-11-22,11:24:41
39.89735,116.210401,0,135,39774.4755324074,2008-11-22,11:24:46
39.897232,116.210388,0,138,39774.4755902778,2008-11-22,11:24:51
39.897129,116.21036,0,138,39774.4756481481,2008-11-22,11:24:56
39.897047,116.210302,0,139,39774.4757060185,2008-11-22,11:25:01
39.897006,116.21024,0,138,39774.4757638889,2008-11-22,11:25:06
39.896926,116.210222,0,138,39774.4758217593,2008-11-22,11:25:11
39.896884,116.210196,0,137,39774.4758796296,2008-11-22,11:25:16
39.89687,116.210185,0,138,39774.4759375,2008-11-22,11:25:21
39.896851,116.210192,0,139,39774.4759953704,2008-11-22,11:25:26
39.896851,116.210192,0,139,39774.4760300926,2008-11-22,11:25:29
39.896849,116.210191,0,139,39774.4760532407,2008-11-22,11:25:31
39.896826,116.210187,0,140,39774.4761111111,2008-11-22,11:25:36
39.896747,116.210205,0,145,39774.4761689815,2008-11-22,11:25:41
39.896706,116.210236,0,147,39774.4762268519,2008-11-22,11:25:46
39.896675,116.210233,0,149,39774.4762847222,2008-11-22,11:25:51
39.89665,116.210254,0,152,39774.4763425926,2008-11-22,11:25:56
39.896666,116.210238,0,151,39774.476400463,2008-11-22,11:26:01
39.896685,116.2102,0,152,39774.4764583333,2008-11-22,11:26:06
39.896712,116.210178,0,155,39774.4765162037,2008-11-22,11:26:11
39.896737,116.21015,0,158,39774.4765740741,2008-11-22,11:26:16
39.896762,116.210121,0,159,39774.4766319444,2008-11-22,11:26:21
39.896848,116.210171,0,164,39774.4766898148,2008-11-22,11:26:26
39.896915,116.210109,0,162,39774.4767476852,2008-11-22,11:26:31
39.896959,116.210086,0,161,39774.4768055556,2008-11-22,11:26:36
39.896987,116.210052,0,162,39774.4768634259,2008-11-22,11:26:41
39.896998,116.210026,0,162,39774.4769212963,2008-11-22,11:26:46
39.897019,116.209986,0,163,39774.4769791667,2008-11-22,11:26:51
39.897039,116.209952,0,161,39774.477037037,2008-11-22,11:26:56
39.897056,116.209907,0,156,39774.4770949074,2008-11-22,11:27:01
39.897084,116.209866,0,153,39774.4771527778,2008-11-22,11:27:06
39.897109,116.209823,0,151,39774.4772106481,2008-11-22,11:27:11
39.897155,116.209785,0,149,39774.4772685185,2008-11-22,11:27:16
39.8972,116.209745,0,148,39774.4773263889,2008-11-22,11:27:21
39.897227,116.209735,0,147,39774.4773842593,2008-11-22,11:27:26
39.897258,116.209699,0,145,39774.4774421296,2008-11-22,11:27:31
39.897289,116.209648,0,144,39774.4775,2008-11-22,11:27:36
39.897315,116.209597,0,143,39774.4775578704,2008-11-22,11:27:41
39.897345,116.209539,0,142,39774.4776157407,2008-11-22,11:27:46
39.897465,116.209507,0,141,39774.4776736111,2008-11-22,11:27:51
39.897486,116.20945,0,140,39774.4777314815,2008-11-22,11:27:56
39.897477,116.209443,0,137,39774.4777893518,2008-11-22,11:28:01
39.897477,116.209443,0,137,39774.4778240741,2008-11-22,11:28:04
39.897479,116.209444,0,136,39774.4778472222,2008-11-22,11:28:06
39.897382,116.209337,0,136,39774.4779050926,2008-11-22,11:28:11
39.897353,116.209225,0,134,39774.477962963,2008-11-22,11:28:16
39.897302,116.208931,0,136,39774.4780208333,2008-11-22,11:28:21
39.897304,116.208816,0,136,39774.4780787037,2008-11-22,11:28:26
39.897522,116.208774,0,92,39774.4803356482,2008-11-22,11:31:41
39.896969,116.207327,0,506,39774.48375,2008-11-22,11:36:36
39.897174,116.20809,0,226,39774.4838078704,2008-11-22,11:36:41
39.897145,116.208192,0,228,39774.4838657407,2008-11-22,11:36:46
39.897056,116.208242,0,230,39774.4839236111,2008-11-22,11:36:51
39.896981,116.208189,0,230,39774.4839814815,2008-11-22,11:36:56
39.896966,116.20817,0,229,39774.4840393519,2008-11-22,11:37:01
39.896942,116.208158,0,229,39774.4840972222,2008-11-22,11:37:06
39.896903,116.208134,0,229,39774.4841550926,2008-11-22,11:37:11
39.896903,116.208134,0,229,39774.4841898148,2008-11-22,11:37:14
39.89691,116.208129,0,229,39774.484212963,2008-11-22,11:37:16
39.896972,116.208107,0,230,39774.4842708333,2008-11-22,11:37:21
39.896986,116.208084,0,231,39774.4843287037,2008-11-22,11:37:26
39.897041,116.208189,0,230,39774.4843865741,2008-11-22,11:37:31
39.897064,116.208236,0,230,39774.4844444444,2008-11-22,11:37:36
39.897073,116.208254,0,230,39774.4845023148,2008-11-22,11:37:41
39.897068,116.208278,0,230,39774.4845601852,2008-11-22,11:37:46
39.897072,116.208289,0,230,39774.4846180556,2008-11-22,11:37:51
39.897072,116.208289,0,230,39774.4846527778,2008-11-22,11:37:54
39.897079,116.208294,0,231,39774.4846759259,2008-11-22,11:37:56
39.897103,116.20832,0,231,39774.4847337963,2008-11-22,11:38:01
39.897145,116.208349,0,232,39774.4847916667,2008-11-22,11:38:06
39.897175,116.208375,0,233,39774.484849537,2008-11-22,11:38:11
39.89719,116.208397,0,233,39774.4849074074,2008-11-22,11:38:16
39.89719,116.208397,0,233,39774.4849421296,2008-11-22,11:38:19
39.897191,116.208402,0,234,39774.4849652778,2008-11-22,11:38:21
39.897194,116.208419,0,234,39774.4850231481,2008-11-22,11:38:26
39.89719,116.208428,0,235,39774.4850810185,2008-11-22,11:38:31
39.897189,116.208432,0,235,39774.4851388889,2008-11-22,11:38:36
39.897186,116.208427,0,235,39774.4851967593,2008-11-22,11:38:41
39.897186,116.208427,0,235,39774.4852314815,2008-11-22,11:38:44
39.897178,116.208425,0,235,39774.4852546296,2008-11-22,11:38:46
39.897146,116.208402,0,236,39774.4853125,2008-11-22,11:38:51
39.897109,116.208391,0,236,39774.4853703704,2008-11-22,11:38:56
39.897088,116.208391,0,236,39774.4854282407,2008-11-22,11:39:01
39.897078,116.208371,0,236,39774.4854861111,2008-11-22,11:39:06
39.897056,116.208361,0,236,39774.4855439815,2008-11-22,11:39:11
39.897049,116.208375,0,236,39774.4856018518,2008-11-22,11:39:16
39.897028,116.208375,0,236,39774.4856597222,2008-11-22,11:39:21
39.897019,116.208397,0,236,39774.4857175926,2008-11-22,11:39:26
39.897002,116.20841,0,236,39774.485775463,2008-11-22,11:39:31
39.89675,116.208378,0,203,39774.4880324074,2008-11-22,11:42:46
39.896693,116.208357,0,202,39774.4880902778,2008-11-22,11:42:51
39.896673,116.208349,0,201,39774.4881481482,2008-11-22,11:42:56
39.896745,116.208346,0,200,39774.4882060185,2008-11-22,11:43:01
39.896743,116.208295,0,199,39774.4882638889,2008-11-22,11:43:06
39.896744,116.208267,0,198,39774.4883217593,2008-11-22,11:43:11
39.896791,116.208254,0,198,39774.4883796296,2008-11-22,11:43:16
39.896781,116.20826,0,197,39774.4884375,2008-11-22,11:43:21
39.896767,116.208253,0,196,39774.4884953704,2008-11-22,11:43:26
39.896731,116.208245,0,195,39774.4885532407,2008-11-22,11:43:31
39.896718,116.208232,0,194,39774.4886111111,2008-11-22,11:43:36
39.896726,116.208246,0,193,39774.4886689815,2008-11-22,11:43:41
39.896726,116.208246,0,193,39774.4887037037,2008-11-22,11:43:44
39.89672,116.208249,0,192,39774.4887268519,2008-11-22,11:43:46
39.896732,116.208244,0,191,39774.4887847222,2008-11-22,11:43:51
39.896724,116.208241,0,190,39774.4888425926,2008-11-22,11:43:56
39.896723,116.208239,0,189,39774.488900463,2008-11-22,11:44:01
39.896723,116.208239,0,189,39774.4889351852,2008-11-22,11:44:04
39.896727,116.208244,0,188,39774.4889583333,2008-11-22,11:44:06
39.896774,116.208254,0,187,39774.4890162037,2008-11-22,11:44:11
39.896852,116.208273,0,185,39774.4890740741,2008-11-22,11:44:16
39.896917,116.208302,0,184,39774.4891319444,2008-11-22,11:44:21
39.896999,116.20833,0,182,39774.4891898148,2008-11-22,11:44:26
39.897042,116.20832,0,181,39774.4892476852,2008-11-22,11:44:31
39.897098,116.208331,0,179,39774.4893055556,2008-11-22,11:44:36
39.897119,116.208328,0,177,39774.4893634259,2008-11-22,11:44:41
39.897107,116.208326,0,176,39774.4894212963,2008-11-22,11:44:46
39.897109,116.208339,0,174,39774.4894791667,2008-11-22,11:44:51
39.897089,116.208356,0,172,39774.489537037,2008-11-22,11:44:56
39.897085,116.208366,0,170,39774.4895949074,2008-11-22,11:45:01
39.897089,116.208375,0,169,39774.4896527778,2008-11-22,11:45:06
39.897088,116.20838,0,168,39774.4897106481,2008-11-22,11:45:11
39.897088,116.20838,0,168,39774.4897453704,2008-11-22,11:45:14
39.897081,116.208379,0,166,39774.4897685185,2008-11-22,11:45:16
39.897016,116.208377,0,165,39774.4898263889,2008-11-22,11:45:21
39.896955,116.208375,0,163,39774.4898842593,2008-11-22,11:45:26
39.896927,116.208385,0,161,39774.4899421296,2008-11-22,11:45:31
39.896855,116.208386,0,160,39774.49,2008-11-22,11:45:36
39.896835,116.208384,0,159,39774.4900578704,2008-11-22,11:45:41
39.896839,116.208399,0,157,39774.4901157407,2008-11-22,11:45:46
39.896879,116.208379,0,156,39774.4901736111,2008-11-22,11:45:51
39.896876,116.208362,0,154,39774.4902314815,2008-11-22,11:45:56
39.896863,116.208349,0,152,39774.4902893519,2008-11-22,11:46:01
39.896896,116.208337,0,151,39774.4903472222,2008-11-22,11:46:06
39.897138,116.208192,0,109,39774.4926041667,2008-11-22,11:49:21
39.897143,116.20819,0,108,39774.492662037,2008-11-22,11:49:26
39.897145,116.208196,0,107,39774.4927199074,2008-11-22,11:49:31
39.897145,116.208196,0,107,39774.4927546296,2008-11-22,11:49:34
39.897142,116.208203,0,106,39774.4927777778,2008-11-22,11:49:36
39.897124,116.208215,0,105,39774.4928356481,2008-11-22,11:49:41
39.897111,116.208233,0,104,39774.4928935185,2008-11-22,11:49:46
39.897099,116.208248,0,103,39774.4929513889,2008-11-22,11:49:51
39.897099,116.208248,0,103,39774.4929861111,2008-11-22,11:49:54
39.897097,116.208254,0,102,39774.4930092593,2008-11-22,11:49:56
39.897107,116.208264,0,102,39774.4930671296,2008-11-22,11:50:01
39.89713,116.208283,0,101,39774.493125,2008-11-22,11:50:06
39.897201,116.208292,0,100,39774.4931828704,2008-11-22,11:50:11
39.897216,116.208305,0,99,39774.4932407407,2008-11-22,11:50:16
39.897227,116.208321,0,98,39774.4932986111,2008-11-22,11:50:21
39.897242,116.208342,0,98,39774.4933564815,2008-11-22,11:50:26
39.897236,116.208356,0,97,39774.4934143518,2008-11-22,11:50:31
39.897236,116.208356,0,97,39774.4934490741,2008-11-22,11:50:34
39.897238,116.208354,0,96,39774.4934722222,2008-11-22,11:50:36
39.897239,116.208365,0,95,39774.4935300926,2008-11-22,11:50:41
39.897242,116.208377,0,94,39774.493587963,2008-11-22,11:50:46
39.897235,116.208387,0,93,39774.4936458333,2008-11-22,11:50:51
39.897186,116.208346,0,93,39774.4937037037,2008-11-22,11:50:56
39.897119,116.208275,0,92,39774.4937615741,2008-11-22,11:51:01
39.89707,116.208238,0,92,39774.4938194444,2008-11-22,11:51:06
39.897014,116.20822,0,93,39774.4938773148,2008-11-22,11:51:11
39.896968,116.208212,0,92,39774.4939351852,2008-11-22,11:51:16
39.896932,116.208191,0,92,39774.4939930556,2008-11-22,11:51:21
39.896892,116.20818,0,91,39774.4940509259,2008-11-22,11:51:26
39.896915,116.208163,0,90,39774.4941087963,2008-11-22,11:51:31
39.896939,116.208172,0,89,39774.4941666667,2008-11-22,11:51:36
39.896978,116.208204,0,88,39774.494224537,2008-11-22,11:51:41
39.897005,116.20821,0,86,39774.4942824074,2008-11-22,11:51:46
39.897008,116.208212,0,85,39774.4943402778,2008-11-22,11:51:51
39.897008,116.208218,0,84,39774.4943981481,2008-11-22,11:51:56
39.897012,116.20822,0,83,39774.4944560185,2008-11-22,11:52:01
39.897015,116.20822,0,82,39774.4945138889,2008-11-22,11:52:06
39.897019,116.208219,0,81,39774.4945717593,2008-11-22,11:52:11
39.897026,116.208219,0,80,39774.4946296296,2008-11-22,11:52:16
39.897032,116.208219,0,79,39774.4946875,2008-11-22,11:52:21
39.897034,116.208219,0,78,39774.4947453704,2008-11-22,11:52:26
39.897035,116.208222,0,77,39774.4948032407,2008-11-22,11:52:31
39.897037,116.208229,0,76,39774.4948611111,2008-11-22,11:52:36
39.897041,116.208234,0,75,39774.4949189815,2008-11-22,11:52:41
39.897045,116.20824,0,74,39774.4949768518,2008-11-22,11:52:46
39.897046,116.208248,0,72,39774.4950347222,2008-11-22,11:52:51
39.897049,116.208467,0,146,39774.5011111111,2008-11-22,12:01:36
39.897152,116.20859,0,147,39774.5011689815,2008-11-22,12:01:41
39.897239,116.208701,0,146,39774.5012268518,2008-11-22,12:01:46
39.897236,116.208729,0,144,39774.5012847222,2008-11-22,12:01:51
39.897217,116.208698,0,141,39774.5013425926,2008-11-22,12:01:56
39.897196,116.208678,0,139,39774.501400463,2008-11-22,12:02:01
39.8972,116.208656,0,137,39774.5014583333,2008-11-22,12:02:06
39.8972,116.208656,0,137,39774.5014930556,2008-11-22,12:02:09
39.897202,116.208662,0,135,39774.5015162037,2008-11-22,12:02:11
39.897218,116.208613,0,134,39774.5015740741,2008-11-22,12:02:16
39.897207,116.208577,0,133,39774.5016319444,2008-11-22,12:02:21
39.897194,116.208503,0,132,39774.5016898148,2008-11-22,12:02:26
39.897213,116.208422,0,131,39774.5017476852,2008-11-22,12:02:31
39.897225,116.208354,0,131,39774.5018055556,2008-11-22,12:02:36
39.897225,116.208354,0,131,39774.5018402778,2008-11-22,12:02:39
39.897224,116.208351,0,132,39774.5018634259,2008-11-22,12:02:41
39.897244,116.208326,0,134,39774.5019212963,2008-11-22,12:02:46
39.897309,116.208287,0,140,39774.5019791667,2008-11-22,12:02:51
39.897336,116.20825,0,151,39774.502037037,2008-11-22,12:02:56
39.897356,116.208219,0,156,39774.5020949074,2008-11-22,12:03:01
39.897326,116.20823,0,166,39774.5021527778,2008-11-22,12:03:06
39.897253,116.20827,0,179,39774.5022106481,2008-11-22,12:03:11
39.897188,116.208287,0,187,39774.5022685185,2008-11-22,12:03:16
39.897155,116.208271,0,190,39774.5023263889,2008-11-22,12:03:21
39.897155,116.208271,0,190,39774.5023611111,2008-11-22,12:03:24
39.897151,116.208271,0,190,39774.5023842593,2008-11-22,12:03:26
39.897157,116.208262,0,190,39774.5024421296,2008-11-22,12:03:31
39.897157,116.208262,0,190,39774.5024768518,2008-11-22,12:03:34
39.897164,116.20827,0,189,39774.5025,2008-11-22,12:03:36
39.897123,116.208289,0,188,39774.5025578704,2008-11-22,12:03:41
39.897123,116.208289,0,188,39774.5025925926,2008-11-22,12:03:44
39.897116,116.208295,0,189,39774.5026157407,2008-11-22,12:03:46
39.897094,116.208325,0,187,39774.5026736111,2008-11-22,12:03:51
39.897037,116.208341,0,184,39774.5027314815,2008-11-22,12:03:56
39.897009,116.208343,0,180,39774.5027893518,2008-11-22,12:04:01
39.896952,116.208344,0,181,39774.5028472222,2008-11-22,12:04:06
39.896904,116.208352,0,181,39774.5029050926,2008-11-22,12:04:11
39.896913,116.208374,0,186,39774.502962963,2008-11-22,12:04:16
39.897008,116.208339,0,195,39774.5030208333,2008-11-22,12:04:21
39.897147,116.208321,0,204,39774.5030787037,2008-11-22,12:04:26
39.897215,116.208336,0,209,39774.5031365741,2008-11-22,12:04:31
39.897231,116.208356,0,214,39774.5031944444,2008-11-22,12:04:36
39.897247,116.208378,0,213,39774.5032523148,2008-11-22,12:04:41
39.897211,116.208405,0,216,39774.5033101852,2008-11-22,12:04:46
39.897184,116.208454,0,218,39774.5033680556,2008-11-22,12:04:51
39.897165,116.208472,0,218,39774.5034259259,2008-11-22,12:04:56
39.897188,116.208492,0,215,39774.5034837963,2008-11-22,12:05:01
39.897206,116.208485,0,212,39774.5035416667,2008-11-22,12:05:06
39.897201,116.208467,0,212,39774.503599537,2008-11-22,12:05:11
39.897197,116.208436,0,213,39774.5036574074,2008-11-22,12:05:16
39.897212,116.208446,0,213,39774.5037152778,2008-11-22,12:05:21
39.897192,116.208459,0,214,39774.5037731482,2008-11-22,12:05:26
39.897113,116.208448,0,215,39774.5038310185,2008-11-22,12:05:31
39.897017,116.208435,0,214,39774.5038888889,2008-11-22,12:05:36
39.89692,116.208394,0,213,39774.5039467593,2008-11-22,12:05:41
39.89692,116.208394,0,213,39774.5039814815,2008-11-22,12:05:44
39.896916,116.208391,0,210,39774.5040046296,2008-11-22,12:05:46
39.897006,116.208389,0,209,39774.5040625,2008-11-22,12:05:51
39.897089,116.208402,0,211,39774.5041203704,2008-11-22,12:05:56
39.897117,116.208402,0,212,39774.5041782407,2008-11-22,12:06:01
39.897149,116.208396,0,214,39774.5042361111,2008-11-22,12:06:06
39.897167,116.208396,0,216,39774.5042939815,2008-11-22,12:06:11
39.897185,116.208415,0,220,39774.5043518519,2008-11-22,12:06:16
39.897252,116.208453,0,226,39774.5044097222,2008-11-22,12:06:21
39.897296,116.208471,0,231,39774.5044675926,2008-11-22,12:06:26
39.897317,116.208438,0,233,39774.504525463,2008-11-22,12:06:31
39.897317,116.208438,0,233,39774.5045601852,2008-11-22,12:06:34
39.897318,116.20843,0,234,39774.5045833333,2008-11-22,12:06:36
39.897292,116.208396,0,236,39774.5046412037,2008-11-22,12:06:41
39.897214,116.208399,0,237,39774.5046990741,2008-11-22,12:06:46
39.897239,116.208413,0,239,39774.5047569444,2008-11-22,12:06:51
39.897233,116.208447,0,238,39774.5048148148,2008-11-22,12:06:56
39.897235,116.20845,0,236,39774.5048726852,2008-11-22,12:07:01
39.897235,116.20845,0,236,39774.5049074074,2008-11-22,12:07:04
39.897241,116.208447,0,234,39774.5049305556,2008-11-22,12:07:06
39.897162,116.208399,0,231,39774.5049884259,2008-11-22,12:07:11
39.897076,116.208342,0,230,39774.5050462963,2008-11-22,12:07:16
39.897006,116.208254,0,229,39774.5051041667,2008-11-22,12:07:21
39.896963,116.208197,0,229,39774.505162037,2008-11-22,12:07:26
39.896895,116.208119,0,228,39774.5052199074,2008-11-22,12:07:31
39.896895,116.208119,0,228,39774.5052546296,2008-11-22,12:07:34
39.896899,116.208111,0,227,39774.5052777778,2008-11-22,12:07:36
39.896915,116.208104,0,227,39774.5053356481,2008-11-22,12:07:41
39.896987,116.20814,0,227,39774.5053935185,2008-11-22,12:07:46
39.896992,116.208168,0,228,39774.5054513889,2008-11-22,12:07:51
39.896959,116.208181,0,230,39774.5055092593,2008-11-22,12:07:56
39.896929,116.208175,0,232,39774.5055671296,2008-11-22,12:08:01
39.896928,116.208138,0,234,39774.505625,2008-11-22,12:08:06
39.896924,116.207947,0,229,39774.5058564815,2008-11-22,12:08:26
39.896882,116.207922,0,229,39774.5059143519,2008-11-22,12:08:31
39.896598,116.207808,0,230,39774.5059722222,2008-11-22,12:08:36
39.896775,116.207913,0,229,39774.5060300926,2008-11-22,12:08:41
39.896847,116.208004,0,233,39774.506087963,2008-11-22,12:08:46
39.896755,116.207975,0,233,39774.5061458333,2008-11-22,12:08:51
39.896751,116.207972,0,234,39774.5062037037,2008-11-22,12:08:56
39.896751,116.207972,0,234,39774.5062384259,2008-11-22,12:08:59
39.896753,116.207977,0,235,39774.5062615741,2008-11-22,12:09:01
39.896864,116.208032,0,233,39774.5063194444,2008-11-22,12:09:06
39.89698,116.208126,0,234,39774.5063773148,2008-11-22,12:09:11
39.897053,116.208194,0,230,39774.5064351852,2008-11-22,12:09:16
39.897102,116.208231,0,228,39774.5064930556,2008-11-22,12:09:21
39.897076,116.208204,0,226,39774.5065509259,2008-11-22,12:09:26
39.897085,116.208266,0,225,39774.5066087963,2008-11-22,12:09:31
39.897085,116.208266,0,225,39774.5066435185,2008-11-22,12:09:34
39.897088,116.208261,0,222,39774.5066666667,2008-11-22,12:09:36
39.897103,116.208263,0,222,39774.506724537,2008-11-22,12:09:41
39.897114,116.208224,0,220,39774.5067824074,2008-11-22,12:09:46
39.897125,116.20823,0,220,39774.5068402778,2008-11-22,12:09:51
39.897115,116.208243,0,212,39774.5068981481,2008-11-22,12:09:56
39.897106,116.208235,0,199,39774.5069560185,2008-11-22,12:10:01
39.897074,116.208239,0,188,39774.5070138889,2008-11-22,12:10:06
39.897014,116.208266,0,177,39774.5070717593,2008-11-22,12:10:11
39.896963,116.208266,0,170,39774.5071296296,2008-11-22,12:10:16
39.896946,116.208232,0,166,39774.5071875,2008-11-22,12:10:21
39.897014,116.208241,0,168,39774.5072453704,2008-11-22,12:10:26
39.897107,116.208254,0,175,39774.5073032407,2008-11-22,12:10:31
39.897144,116.208265,0,178,39774.5073611111,2008-11-22,12:10:36
39.897152,116.208243,0,178,39774.5074189815,2008-11-22,12:10:41
39.897139,116.208225,0,175,39774.5074768519,2008-11-22,12:10:46
39.897155,116.208232,0,174,39774.5075347222,2008-11-22,12:10:51
39.897173,116.208308,0,179,39774.5075925926,2008-11-22,12:10:56
39.897204,116.20831,0,196,39774.507650463,2008-11-22,12:11:01
39.897204,116.20831,0,196,39774.5076851852,2008-11-22,12:11:04
39.897211,116.208312,0,205,39774.5077083333,2008-11-22,12:11:06
39.897239,116.20831,0,210,39774.5077662037,2008-11-22,12:11:11
39.897241,116.208289,0,213,39774.5078240741,2008-11-22,12:11:16
39.89719,116.208263,0,218,39774.5078819444,2008-11-22,12:11:21
39.897168,116.208235,0,223,39774.5079398148,2008-11-22,12:11:26
39.897236,116.208291,0,222,39774.5079976852,2008-11-22,12:11:31
39.897286,116.208353,0,224,39774.5080555556,2008-11-22,12:11:36
39.897312,116.208433,0,232,39774.5081134259,2008-11-22,12:11:41
39.897326,116.208473,0,242,39774.5081712963,2008-11-22,12:11:46
39.897347,116.208486,0,252,39774.5082291667,2008-11-22,12:11:51
39.897332,116.208478,0,254,39774.508287037,2008-11-22,12:11:56
39.897268,116.208409,0,250,39774.5083449074,2008-11-22,12:12:01
39.89726,116.208419,0,249,39774.5084027778,2008-11-22,12:12:06
39.897292,116.208441,0,247,39774.5084606481,2008-11-22,12:12:11
39.897265,116.208421,0,247,39774.5085185185,2008-11-22,12:12:16
39.897195,116.208388,0,246,39774.5085763889,2008-11-22,12:12:21
39.897151,116.208341,0,243,39774.5086342593,2008-11-22,12:12:26
39.897093,116.208295,0,241,39774.5086921296,2008-11-22,12:12:31
39.897062,116.208275,0,244,39774.50875,2008-11-22,12:12:36
39.897015,116.208237,0,242,39774.5088078704,2008-11-22,12:12:41
39.896982,116.208195,0,237,39774.5088657407,2008-11-22,12:12:46
39.896949,116.20816,0,232,39774.5089236111,2008-11-22,12:12:51
39.896949,116.20816,0,232,39774.5089583333,2008-11-22,12:12:54
39.896941,116.208164,0,228,39774.5089814815,2008-11-22,12:12:56
39.896995,116.208204,0,226,39774.5090393518,2008-11-22,12:13:01
39.897045,116.208237,0,225,39774.5090972222,2008-11-22,12:13:06
39.897071,116.208269,0,229,39774.5091550926,2008-11-22,12:13:11
39.897071,116.208269,0,229,39774.5091898148,2008-11-22,12:13:14
39.897072,116.208271,0,231,39774.509212963,2008-11-22,12:13:16
39.897106,116.208284,0,234,39774.5092708333,2008-11-22,12:13:21
39.897094,116.208263,0,236,39774.5093287037,2008-11-22,12:13:26
39.897084,116.208232,0,233,39774.5093865741,2008-11-22,12:13:31
39.896994,116.208175,0,228,39774.5094444444,2008-11-22,12:13:36
39.896903,116.208136,0,216,39774.5095023148,2008-11-22,12:13:41
39.896874,116.208125,0,209,39774.5095601852,2008-11-22,12:13:46
39.896853,116.208113,0,198,39774.5096180556,2008-11-22,12:13:51
39.896874,116.208143,0,190,39774.5096759259,2008-11-22,12:13:56
39.896919,116.208176,0,187,39774.5097337963,2008-11-22,12:14:01
39.89695,116.208189,0,184,39774.5097916667,2008-11-22,12:14:06
39.89701,116.208185,0,183,39774.509849537,2008-11-22,12:14:11
39.897028,116.208194,0,183,39774.5099074074,2008-11-22,12:14:16
39.89705,116.208225,0,182,39774.5099652778,2008-11-22,12:14:21
39.89705,116.208225,0,182,39774.51,2008-11-22,12:14:24
39.897055,116.208224,0,181,39774.5100231481,2008-11-22,12:14:26
39.897057,116.208253,0,181,39774.5100810185,2008-11-22,12:14:31
39.897057,116.208253,0,181,39774.5101157407,2008-11-22,12:14:34
39.897059,116.20826,0,181,39774.5101388889,2008-11-22,12:14:36
39.897071,116.208229,0,180,39774.5101967593,2008-11-22,12:14:41
39.897083,116.208211,0,180,39774.5102546296,2008-11-22,12:14:46
39.897118,116.208236,0,183,39774.5103125,2008-11-22,12:14:51
39.897152,116.208248,0,183,39774.5103703704,2008-11-22,12:14:56
39.897152,116.208248,0,183,39774.5104050926,2008-11-22,12:14:59
39.897147,116.208248,0,180,39774.5104282407,2008-11-22,12:15:01
39.897086,116.208229,0,176,39774.5104861111,2008-11-22,12:15:06
39.897011,116.208198,0,176,39774.5105439815,2008-11-22,12:15:11
39.897001,116.208194,0,176,39774.5106018518,2008-11-22,12:15:16
39.89699,116.208182,0,178,39774.5106597222,2008-11-22,12:15:21
39.896972,116.20814,0,182,39774.5107175926,2008-11-22,12:15:26
39.896949,116.208114,0,183,39774.510775463,2008-11-22,12:15:31
39.896922,116.208092,0,188,39774.5108333333,2008-11-22,12:15:36
39.896875,116.208084,0,191,39774.5108912037,2008-11-22,12:15:41
39.896836,116.208081,0,192,39774.5109490741,2008-11-22,12:15:46
39.896836,116.208081,0,192,39774.5109837963,2008-11-22,12:15:49
39.896841,116.208075,0,191,39774.5110069444,2008-11-22,12:15:51
39.896873,116.208091,0,191,39774.5110648148,2008-11-22,12:15:56
39.896916,116.208125,0,192,39774.5111226852,2008-11-22,12:16:01
39.896945,116.20812,0,192,39774.5111805556,2008-11-22,12:16:06
39.896958,116.208109,0,192,39774.5112384259,2008-11-22,12:16:11
39.896976,116.208111,0,192,39774.5112962963,2008-11-22,12:16:16
39.89698,116.208099,0,192,39774.5113541667,2008-11-22,12:16:21
39.89698,116.208099,0,192,39774.5113888889,2008-11-22,12:16:24
39.896987,116.208104,0,197,39774.511412037,2008-11-22,12:16:26
39.896978,116.208105,0,200,39774.5114699074,2008-11-22,12:16:31
39.896999,116.208096,0,210,39774.5115277778,2008-11-22,12:16:36
39.897035,116.20811,0,218,39774.5115856482,2008-11-22,12:16:41
39.897066,116.208139,0,217,39774.5116435185,2008-11-22,12:16:46
39.897046,116.208141,0,214,39774.5117013889,2008-11-22,12:16:51
39.897081,116.208151,0,215,39774.5117592593,2008-11-22,12:16:56
39.897107,116.208142,0,213,39774.5118171296,2008-11-22,12:17:01
39.897136,116.208139,0,213,39774.511875,2008-11-22,12:17:06
39.897164,116.208163,0,214,39774.5119328704,2008-11-22,12:17:11
39.897183,116.20818,0,217,39774.5119907407,2008-11-22,12:17:16
39.897236,116.20821,0,219,39774.5120486111,2008-11-22,12:17:21
39.897247,116.208213,0,213,39774.5121064815,2008-11-22,12:17:26
39.897252,116.208204,0,206,39774.5121643519,2008-11-22,12:17:31
39.897209,116.208189,0,199,39774.5122222222,2008-11-22,12:17:36
39.897136,116.20818,0,195,39774.5122800926,2008-11-22,12:17:41
39.897125,116.208199,0,195,39774.512337963,2008-11-22,12:17:46
39.897119,116.208215,0,196,39774.5123958333,2008-11-22,12:17:51
39.897112,116.208245,0,198,39774.5124537037,2008-11-22,12:17:56
39.897079,116.208243,0,196,39774.5125115741,2008-11-22,12:18:01
39.897044,116.208177,0,191,39774.5125694444,2008-11-22,12:18:06
39.897015,116.208137,0,187,39774.5126273148,2008-11-22,12:18:11
39.896962,116.208131,0,181,39774.5126851852,2008-11-22,12:18:16
39.89691,116.208108,0,174,39774.5127430556,2008-11-22,12:18:21
39.896856,116.2081,0,169,39774.5128009259,2008-11-22,12:18:26
39.896891,116.208147,0,171,39774.5128587963,2008-11-22,12:18:31
39.896981,116.208208,0,178,39774.5129166667,2008-11-22,12:18:36
39.897047,116.208235,0,181,39774.512974537,2008-11-22,12:18:41
39.897115,116.208256,0,186,39774.5130324074,2008-11-22,12:18:46
39.896898,116.208215,0,177,39774.5345023148,2008-11-22,12:49:41
39.896842,116.208217,0,177,39774.5345601852,2008-11-22,12:49:46
39.896826,116.208319,0,176,39774.5346180556,2008-11-22,12:49:51
39.896892,116.208423,0,176,39774.5346759259,2008-11-22,12:49:56
39.896986,116.208489,0,175,39774.5347337963,2008-11-22,12:50:01
39.897082,116.208485,0,172,39774.5347916667,2008-11-22,12:50:06
39.897141,116.208452,0,170,39774.534849537,2008-11-22,12:50:11
39.897202,116.208352,0,171,39774.5349074074,2008-11-22,12:50:16
39.897266,116.208299,0,175,39774.5349652778,2008-11-22,12:50:21
39.89728,116.208247,0,178,39774.5350231482,2008-11-22,12:50:26
39.897321,116.208222,0,182,39774.5350810185,2008-11-22,12:50:31
39.897321,116.208222,0,182,39774.5351157407,2008-11-22,12:50:34
39.897314,116.208215,0,185,39774.5351388889,2008-11-22,12:50:36
39.897366,116.208204,0,188,39774.5351967593,2008-11-22,12:50:41
39.897379,116.208215,0,188,39774.5352546296,2008-11-22,12:50:46
39.897357,116.208215,0,188,39774.5353125,2008-11-22,12:50:51
39.897276,116.208204,0,187,39774.5353703704,2008-11-22,12:50:56
39.897232,116.208179,0,188,39774.5354282407,2008-11-22,12:51:01
39.897181,116.208193,0,193,39774.5354861111,2008-11-22,12:51:06
39.897173,116.208225,0,196,39774.5355439815,2008-11-22,12:51:11
39.897194,116.208297,0,190,39774.5356018519,2008-11-22,12:51:16
39.897196,116.20834,0,182,39774.5356597222,2008-11-22,12:51:21
39.897161,116.208344,0,175,39774.5357175926,2008-11-22,12:51:26
39.897108,116.208304,0,168,39774.535775463,2008-11-22,12:51:31
39.897064,116.2083,0,166,39774.5358333333,2008-11-22,12:51:36
39.897064,116.2083,0,166,39774.5358680556,2008-11-22,12:51:39
39.89706,116.208302,0,165,39774.5358912037,2008-11-22,12:51:41
39.897092,116.208281,0,167,39774.5359490741,2008-11-22,12:51:46
39.897149,116.208292,0,169,39774.5360069444,2008-11-22,12:51:51
39.897071,116.208325,0,172,39774.5360648148,2008-11-22,12:51:56
39.897052,116.20832,0,173,39774.5361226852,2008-11-22,12:52:01
39.897065,116.20831,0,172,39774.5361805556,2008-11-22,12:52:06
39.897065,116.20831,0,172,39774.5362152778,2008-11-22,12:52:09
39.897071,116.208304,0,166,39774.5362384259,2008-11-22,12:52:11
39.897029,116.208303,0,165,39774.5362962963,2008-11-22,12:52:16
39.897012,116.208282,0,164,39774.5363541667,2008-11-22,12:52:21
39.897028,116.208288,0,163,39774.536412037,2008-11-22,12:52:26
39.897054,116.20829,0,161,39774.5364699074,2008-11-22,12:52:31
39.89701,116.208275,0,163,39774.5365277778,2008-11-22,12:52:36
39.897,116.208273,0,163,39774.5365856481,2008-11-22,12:52:41
39.897,116.208275,0,164,39774.5366435185,2008-11-22,12:52:46
39.897,116.208271,0,165,39774.5367013889,2008-11-22,12:52:51
39.897,116.208269,0,166,39774.5367592593,2008-11-22,12:52:56
39.896999,116.208267,0,166,39774.5368171296,2008-11-22,12:53:01
39.896998,116.208261,0,166,39774.536875,2008-11-22,12:53:06
39.896997,116.208254,0,166,39774.5369328704,2008-11-22,12:53:11
39.896996,116.208256,0,165,39774.5369907407,2008-11-22,12:53:16
39.896995,116.208254,0,164,39774.5370486111,2008-11-22,12:53:21
39.896995,116.20825,0,164,39774.5371064815,2008-11-22,12:53:26
39.896996,116.208256,0,164,39774.5371643519,2008-11-22,12:53:31
39.896995,116.208254,0,164,39774.5372222222,2008-11-22,12:53:36
39.896994,116.208247,0,164,39774.5372800926,2008-11-22,12:53:41
39.896994,116.208247,0,164,39774.5373148148,2008-11-22,12:53:44
39.896993,116.208252,0,164,39774.537337963,2008-11-22,12:53:46
39.896992,116.208241,0,164,39774.5373958333,2008-11-22,12:53:51
39.896992,116.208232,0,164,39774.5374537037,2008-11-22,12:53:56
39.896991,116.208236,0,163,39774.5375115741,2008-11-22,12:54:01
39.896991,116.208236,0,163,39774.5375462963,2008-11-22,12:54:04
39.896991,116.208234,0,163,39774.5375694444,2008-11-22,12:54:06
39.89702,116.208258,0,164,39774.5376273148,2008-11-22,12:54:11
39.89702,116.208258,0,164,39774.537662037,2008-11-22,12:54:14
39.897021,116.208264,0,164,39774.5376851852,2008-11-22,12:54:16
39.897021,116.208279,0,165,39774.5377430556,2008-11-22,12:54:21
39.897023,116.208297,0,165,39774.5378009259,2008-11-22,12:54:26
39.89703,116.208331,0,165,39774.5378587963,2008-11-22,12:54:31
39.897047,116.208367,0,161,39774.5379166667,2008-11-22,12:54:36
39.897057,116.208378,0,161,39774.537974537,2008-11-22,12:54:41
39.897057,116.208387,0,160,39774.5380324074,2008-11-22,12:54:46
39.897057,116.208387,0,160,39774.5380671296,2008-11-22,12:54:49
39.897049,116.208393,0,160,39774.5380902778,2008-11-22,12:54:51
39.897027,116.208378,0,158,39774.5381481481,2008-11-22,12:54:56
39.897021,116.208365,0,157,39774.5382060185,2008-11-22,12:55:01
39.897023,116.208374,0,157,39774.5382638889,2008-11-22,12:55:06
39.897023,116.208374,0,157,39774.5382986111,2008-11-22,12:55:09
39.897025,116.208382,0,157,39774.5383217593,2008-11-22,12:55:11
39.897089,116.208406,0,157,39774.5383796296,2008-11-22,12:55:16
39.897167,116.208384,0,160,39774.5384375,2008-11-22,12:55:21
39.897173,116.208352,0,161,39774.5384953704,2008-11-22,12:55:26
39.897172,116.208356,0,161,39774.5385532407,2008-11-22,12:55:31
39.897172,116.208356,0,161,39774.538587963,2008-11-22,12:55:34
39.897166,116.208362,0,161,39774.5386111111,2008-11-22,12:55:36
39.897221,116.208411,0,165,39774.5386689815,2008-11-22,12:55:41
39.897254,116.208444,0,166,39774.5387268519,2008-11-22,12:55:46
39.897281,116.208495,0,166,39774.5387847222,2008-11-22,12:55:51
39.897281,116.208495,0,166,39774.5388194444,2008-11-22,12:55:54
39.897288,116.208497,0,167,39774.5388425926,2008-11-22,12:55:56
39.897303,116.208473,0,167,39774.538900463,2008-11-22,12:56:01
39.897261,116.208405,0,168,39774.5389583333,2008-11-22,12:56:06
39.897221,116.208375,0,171,39774.5390162037,2008-11-22,12:56:11
39.89722,116.208383,0,171,39774.5390740741,2008-11-22,12:56:16
39.89722,116.208383,0,171,39774.5391087963,2008-11-22,12:56:19
39.89722,116.208382,0,171,39774.5391319444,2008-11-22,12:56:21
39.897206,116.208361,0,171,39774.5391898148,2008-11-22,12:56:26
39.897169,116.208342,0,171,39774.5392476852,2008-11-22,12:56:31
39.897146,116.208343,0,169,39774.5393055556,2008-11-22,12:56:36
39.897146,116.208343,0,169,39774.5393402778,2008-11-22,12:56:39
39.897143,116.208341,0,169,39774.5393634259,2008-11-22,12:56:41
39.897125,116.208339,0,168,39774.5394212963,2008-11-22,12:56:46
39.897076,116.208322,0,168,39774.5394791667,2008-11-22,12:56:51
39.897074,116.208325,0,168,39774.539537037,2008-11-22,12:56:56
39.897074,116.208325,0,168,39774.5395717593,2008-11-22,12:56:59
39.897072,116.208326,0,168,39774.5395949074,2008-11-22,12:57:01
39.897072,116.208335,0,167,39774.5396527778,2008-11-22,12:57:06
39.897109,116.208345,0,167,39774.5397106481,2008-11-22,12:57:11
39.897112,116.208336,0,168,39774.5397685185,2008-11-22,12:57:16
39.897114,116.208327,0,168,39774.5398263889,2008-11-22,12:57:21
39.897115,116.208322,0,169,39774.5398842593,2008-11-22,12:57:26
39.897115,116.208323,0,169,39774.5399421296,2008-11-22,12:57:31
39.897116,116.208325,0,170,39774.54,2008-11-22,12:57:36
39.897115,116.20832,0,170,39774.5400578704,2008-11-22,12:57:41
39.897115,116.208323,0,170,39774.5401157407,2008-11-22,12:57:46
39.897116,116.208331,0,171,39774.5401736111,2008-11-22,12:57:51
39.897115,116.208336,0,171,39774.5402314815,2008-11-22,12:57:56
39.897116,116.208339,0,170,39774.5402893518,2008-11-22,12:58:01
39.897116,116.208339,0,170,39774.5403240741,2008-11-22,12:58:04
39.897115,116.208347,0,170,39774.5403472222,2008-11-22,12:58:06
39.897114,116.208357,0,169,39774.5404050926,2008-11-22,12:58:11
39.897102,116.208366,0,169,39774.540462963,2008-11-22,12:58:16
39.897067,116.208363,0,168,39774.5405208333,2008-11-22,12:58:21
39.89702,116.208369,0,168,39774.5405787037,2008-11-22,12:58:26
39.89701,116.208347,0,167,39774.5406365741,2008-11-22,12:58:31
39.897038,116.208346,0,166,39774.5406944444,2008-11-22,12:58:36
39.89704,116.208344,0,166,39774.5407523148,2008-11-22,12:58:41
39.897042,116.208339,0,166,39774.5408101852,2008-11-22,12:58:46
39.897044,116.208339,0,166,39774.5408680556,2008-11-22,12:58:51
39.897045,116.208342,0,167,39774.5409259259,2008-11-22,12:58:56
39.897047,116.208343,0,167,39774.5409837963,2008-11-22,12:59:01
39.897048,116.208347,0,167,39774.5410416667,2008-11-22,12:59:06
39.89705,116.208353,0,167,39774.541099537,2008-11-22,12:59:11
39.89705,116.208359,0,167,39774.5411574074,2008-11-22,12:59:16
39.89705,116.208362,0,166,39774.5412152778,2008-11-22,12:59:21
39.897051,116.208365,0,166,39774.5412731481,2008-11-22,12:59:26
39.897051,116.208365,0,166,39774.5413078704,2008-11-22,12:59:29
39.897052,116.20837,0,166,39774.5413310185,2008-11-22,12:59:31
39.897053,116.208381,0,166,39774.5413888889,2008-11-22,12:59:36
39.897053,116.208381,0,166,39774.5414236111,2008-11-22,12:59:39
39.897055,116.208388,0,167,39774.5414467593,2008-11-22,12:59:41
39.897064,116.20838,0,168,39774.5415046296,2008-11-22,12:59:46
39.897063,116.208395,0,168,39774.5415625,2008-11-22,12:59:51
39.897046,116.208391,0,167,39774.5416203704,2008-11-22,12:59:56
39.897011,116.208388,0,167,39774.5416782407,2008-11-22,13:00:01
39.897001,116.208395,0,167,39774.5417361111,2008-11-22,13:00:06
39.897001,116.208395,0,167,39774.5417708333,2008-11-22,13:00:09
39.897002,116.208399,0,167,39774.5417939815,2008-11-22,13:00:11
39.897002,116.208387,0,167,39774.5418518518,2008-11-22,13:00:16
39.897002,116.208387,0,168,39774.5419097222,2008-11-22,13:00:21
39.897002,116.208379,0,168,39774.5419675926,2008-11-22,13:00:26
39.897003,116.208382,0,168,39774.542025463,2008-11-22,13:00:31
39.897004,116.208388,0,168,39774.5420833333,2008-11-22,13:00:36
39.897005,116.208387,0,168,39774.5421412037,2008-11-22,13:00:41
39.897005,116.208389,0,168,39774.5421990741,2008-11-22,13:00:46
39.897005,116.208389,0,168,39774.5422569444,2008-11-22,13:00:51
39.897006,116.208396,0,168,39774.5423148148,2008-11-22,13:00:56
39.897006,116.208396,0,168,39774.542349537,2008-11-22,13:00:59
39.897007,116.208401,0,168,39774.5423726852,2008-11-22,13:01:01
39.897018,116.208393,0,169,39774.5424305556,2008-11-22,13:01:06
39.897044,116.208414,0,172,39774.5424884259,2008-11-22,13:01:11
39.897072,116.208416,0,173,39774.5425462963,2008-11-22,13:01:16
39.897073,116.208415,0,173,39774.5426041667,2008-11-22,13:01:21
39.897075,116.208412,0,174,39774.542662037,2008-11-22,13:01:26
39.897076,116.208406,0,174,39774.5427199074,2008-11-22,13:01:31
39.897078,116.208405,0,174,39774.5427777778,2008-11-22,13:01:36
39.89708,116.208402,0,174,39774.5428356482,2008-11-22,13:01:41
39.89708,116.208395,0,174,39774.5428935185,2008-11-22,13:01:46
39.897081,116.208388,0,174,39774.5429513889,2008-11-22,13:01:51
39.897081,116.208388,0,174,39774.5429861111,2008-11-22,13:01:54
39.89708,116.208385,0,174,39774.5430092593,2008-11-22,13:01:56
39.89708,116.208373,0,174,39774.5430671296,2008-11-22,13:02:01
39.89708,116.208373,0,174,39774.5431018519,2008-11-22,13:02:04
39.89708,116.208367,0,175,39774.543125,2008-11-22,13:02:06
39.897081,116.208357,0,175,39774.5431828704,2008-11-22,13:02:11
39.89708,116.208352,0,175,39774.5432407407,2008-11-22,13:02:16
39.89708,116.208352,0,175,39774.543275463,2008-11-22,13:02:19
39.897082,116.208351,0,174,39774.5432986111,2008-11-22,13:02:21
39.897083,116.208338,0,174,39774.5433564815,2008-11-22,13:02:26
39.897123,116.208316,0,174,39774.5434143519,2008-11-22,13:02:31
39.897123,116.208316,0,174,39774.5434490741,2008-11-22,13:02:34
39.897124,116.208309,0,174,39774.5434722222,2008-11-22,13:02:36
39.897123,116.208298,0,174,39774.5435300926,2008-11-22,13:02:41
39.897123,116.208295,0,174,39774.543587963,2008-11-22,13:02:46
39.897122,116.208298,0,174,39774.5436458333,2008-11-22,13:02:51
39.897123,116.208299,0,174,39774.5437037037,2008-11-22,13:02:56
39.897123,116.208299,0,174,39774.5437384259,2008-11-22,13:02:59
39.897123,116.208302,0,174,39774.5437615741,2008-11-22,13:03:01
39.897136,116.208297,0,174,39774.5438194444,2008-11-22,13:03:06
39.897136,116.208297,0,174,39774.5438541667,2008-11-22,13:03:09
39.897136,116.208302,0,174,39774.5438773148,2008-11-22,13:03:11
39.897136,116.208311,0,174,39774.5439351852,2008-11-22,13:03:16
39.897136,116.208312,0,174,39774.5439930556,2008-11-22,13:03:21
39.897136,116.208312,0,174,39774.5440277778,2008-11-22,13:03:24
39.897135,116.208314,0,174,39774.5440509259,2008-11-22,13:03:26
39.897135,116.208324,0,174,39774.5441087963,2008-11-22,13:03:31
39.897134,116.208334,0,174,39774.5441666667,2008-11-22,13:03:36
39.897132,116.208345,0,174,39774.544224537,2008-11-22,13:03:41
39.897131,116.20835,0,174,39774.5442824074,2008-11-22,13:03:46
39.897131,116.208352,0,174,39774.5443402778,2008-11-22,13:03:51
39.897131,116.208352,0,174,39774.544375,2008-11-22,13:03:54
39.897131,116.208351,0,174,39774.5443981481,2008-11-22,13:03:56
39.897131,116.208341,0,174,39774.5444560185,2008-11-22,13:04:01
39.897131,116.208341,0,174,39774.5444907407,2008-11-22,13:04:04
39.897131,116.208342,0,174,39774.5445138889,2008-11-22,13:04:06
39.897125,116.2083,0,175,39774.5445717593,2008-11-22,13:04:11
39.897144,116.208288,0,176,39774.5446296296,2008-11-22,13:04:16
39.897155,116.20827,0,177,39774.5446875,2008-11-22,13:04:21
39.897154,116.208259,0,178,39774.5447453704,2008-11-22,13:04:26
39.89716,116.208269,0,177,39774.5448032407,2008-11-22,13:04:31
39.89716,116.208256,0,177,39774.5448611111,2008-11-22,13:04:36
39.897161,116.20825,0,177,39774.5449189815,2008-11-22,13:04:41
39.897162,116.208255,0,178,39774.5449768519,2008-11-22,13:04:46
39.897162,116.208255,0,178,39774.5450115741,2008-11-22,13:04:49
39.897163,116.208258,0,178,39774.5450347222,2008-11-22,13:04:51
39.897168,116.20827,0,178,39774.5450925926,2008-11-22,13:04:56
39.897202,116.208265,0,179,39774.545150463,2008-11-22,13:05:01
39.897203,116.208276,0,179,39774.5452083333,2008-11-22,13:05:06
39.897205,116.208283,0,179,39774.5452662037,2008-11-22,13:05:11
39.897205,116.208287,0,179,39774.5453240741,2008-11-22,13:05:16
39.897205,116.208287,0,179,39774.5453819444,2008-11-22,13:05:21
39.897206,116.208284,0,179,39774.5454398148,2008-11-22,13:05:26
39.897207,116.208279,0,179,39774.5454976852,2008-11-22,13:05:31
39.897209,116.208271,0,179,39774.5455555556,2008-11-22,13:05:36
39.897211,116.208267,0,179,39774.5456134259,2008-11-22,13:05:41
39.897211,116.208267,0,179,39774.5456481481,2008-11-22,13:05:44
39.897212,116.208269,0,179,39774.5456712963,2008-11-22,13:05:46
39.897227,116.208275,0,180,39774.5457291667,2008-11-22,13:05:51
39.897249,116.208279,0,182,39774.545787037,2008-11-22,13:05:56
39.897273,116.208309,0,182,39774.5458449074,2008-11-22,13:06:01
39.897269,116.208328,0,183,39774.5459027778,2008-11-22,13:06:06
39.897301,116.20834,0,184,39774.5459606481,2008-11-22,13:06:11
39.897301,116.208351,0,184,39774.5460185185,2008-11-22,13:06:16
39.897302,116.20836,0,185,39774.5460763889,2008-11-22,13:06:21
39.897302,116.20836,0,185,39774.5461111111,2008-11-22,13:06:24
39.8973,116.208363,0,185,39774.5461342593,2008-11-22,13:06:26
39.897297,116.208374,0,185,39774.5461921296,2008-11-22,13:06:31
39.897296,116.208386,0,184,39774.54625,2008-11-22,13:06:36
39.897297,116.208397,0,184,39774.5463078704,2008-11-22,13:06:41
39.897281,116.208422,0,185,39774.5463657407,2008-11-22,13:06:46
39.897182,116.208423,0,186,39774.5464236111,2008-11-22,13:06:51
39.897133,116.208401,0,186,39774.5464814815,2008-11-22,13:06:56
39.897112,116.208375,0,186,39774.5465393519,2008-11-22,13:07:01
39.897068,116.208315,0,185,39774.5465972222,2008-11-22,13:07:06
39.897038,116.208288,0,182,39774.5466550926,2008-11-22,13:07:11
39.897059,116.208281,0,176,39774.546712963,2008-11-22,13:07:16
39.897081,116.208306,0,177,39774.5467708333,2008-11-22,13:07:21
39.897082,116.208311,0,175,39774.5468287037,2008-11-22,13:07:26
39.897082,116.208311,0,175,39774.5468634259,2008-11-22,13:07:29
39.897083,116.208303,0,175,39774.5468865741,2008-11-22,13:07:31
39.897084,116.20829,0,174,39774.5469444444,2008-11-22,13:07:36
39.897106,116.208268,0,173,39774.5470023148,2008-11-22,13:07:41
39.897133,116.208259,0,171,39774.5470601852,2008-11-22,13:07:46
39.897147,116.208251,0,173,39774.5471180556,2008-11-22,13:07:51
39.897147,116.208255,0,173,39774.5471759259,2008-11-22,13:07:56
39.897147,116.208261,0,173,39774.5472337963,2008-11-22,13:08:01
39.897147,116.208261,0,173,39774.5472685185,2008-11-22,13:08:04
39.897147,116.208262,0,173,39774.5472916667,2008-11-22,13:08:06
39.897146,116.208275,0,173,39774.547349537,2008-11-22,13:08:11
39.897146,116.208275,0,173,39774.5473842593,2008-11-22,13:08:14
39.897146,116.208275,0,173,39774.5474074074,2008-11-22,13:08:16
39.897145,116.208285,0,173,39774.5474652778,2008-11-22,13:08:21
39.897145,116.208286,0,173,39774.5475231481,2008-11-22,13:08:26
39.897145,116.208286,0,173,39774.5475578704,2008-11-22,13:08:29
39.897145,116.208284,0,173,39774.5475810185,2008-11-22,13:08:31
39.897121,116.208265,0,173,39774.5476388889,2008-11-22,13:08:36
39.89711,116.208256,0,172,39774.5476967593,2008-11-22,13:08:41
39.897111,116.208243,0,171,39774.5477546296,2008-11-22,13:08:46
39.897111,116.208243,0,171,39774.5477893518,2008-11-22,13:08:49
39.89711,116.208248,0,172,39774.5478125,2008-11-22,13:08:51
39.897108,116.208262,0,172,39774.5478703704,2008-11-22,13:08:56
39.897108,116.208262,0,172,39774.5479050926,2008-11-22,13:08:59
39.897107,116.208257,0,171,39774.5479282407,2008-11-22,13:09:01
39.897107,116.208242,0,171,39774.5479861111,2008-11-22,13:09:06
39.897108,116.208228,0,171,39774.5480439815,2008-11-22,13:09:11
39.897117,116.208208,0,170,39774.5481018518,2008-11-22,13:09:16
39.897127,116.208199,0,170,39774.5481597222,2008-11-22,13:09:21
39.897128,116.208194,0,170,39774.5482175926,2008-11-22,13:09:26
39.897131,116.208198,0,170,39774.548275463,2008-11-22,13:09:31
39.897131,116.208198,0,170,39774.5483101852,2008-11-22,13:09:34
39.897132,116.208199,0,170,39774.5483333333,2008-11-22,13:09:36
39.897133,116.208213,0,170,39774.5483912037,2008-11-22,13:09:41
39.897134,116.208219,0,170,39774.5484490741,2008-11-22,13:09:46
39.897136,116.208218,0,170,39774.5485069444,2008-11-22,13:09:51
39.897136,116.208218,0,170,39774.5485416667,2008-11-22,13:09:54
39.897137,116.208224,0,170,39774.5485648148,2008-11-22,13:09:56
39.897132,116.208235,0,171,39774.5486226852,2008-11-22,13:10:01
39.897135,116.208205,0,171,39774.5486805556,2008-11-22,13:10:06
39.897135,116.208207,0,171,39774.5487384259,2008-11-22,13:10:11
39.897134,116.20821,0,171,39774.5487962963,2008-11-22,13:10:16
39.897134,116.20821,0,171,39774.5488310185,2008-11-22,13:10:19
39.897131,116.208206,0,171,39774.5488541667,2008-11-22,13:10:21
39.897127,116.208217,0,171,39774.548912037,2008-11-22,13:10:26
39.897021,116.20829,0,170,39774.5489699074,2008-11-22,13:10:31
39.896983,116.20831,0,169,39774.5490277778,2008-11-22,13:10:36
39.89707,116.208327,0,171,39774.5490856481,2008-11-22,13:10:41
39.897202,116.208332,0,177,39774.5491435185,2008-11-22,13:10:46
39.897237,116.208318,0,180,39774.5492013889,2008-11-22,13:10:51
39.897235,116.208308,0,180,39774.5492592593,2008-11-22,13:10:56
39.897234,116.208303,0,180,39774.5493171296,2008-11-22,13:11:01
39.897235,116.208298,0,180,39774.549375,2008-11-22,13:11:06
39.897237,116.208299,0,180,39774.5494328704,2008-11-22,13:11:11
39.897237,116.208299,0,180,39774.5494675926,2008-11-22,13:11:14
39.89724,116.208305,0,180,39774.5494907407,2008-11-22,13:11:16
39.89729,116.208295,0,184,39774.5495486111,2008-11-22,13:11:21
39.897353,116.208283,0,189,39774.5496064815,2008-11-22,13:11:26
39.897422,116.208322,0,194,39774.5496643518,2008-11-22,13:11:31
39.897422,116.208322,0,194,39774.5496990741,2008-11-22,13:11:34
39.897421,116.208319,0,194,39774.5497222222,2008-11-22,13:11:36
39.897419,116.208341,0,194,39774.5497800926,2008-11-22,13:11:41
39.897429,116.208353,0,194,39774.549837963,2008-11-22,13:11:46
39.897429,116.208353,0,194,39774.5498726852,2008-11-22,13:11:49
39.897429,116.208345,0,194,39774.5498958333,2008-11-22,13:11:51
39.89743,116.208332,0,194,39774.5499537037,2008-11-22,13:11:56
39.897438,116.208311,0,194,39774.5500115741,2008-11-22,13:12:01
39.897437,116.208292,0,196,39774.5500694444,2008-11-22,13:12:06
39.897437,116.208281,0,196,39774.5501273148,2008-11-22,13:12:11
39.897436,116.208268,0,197,39774.5501851852,2008-11-22,13:12:16
39.897433,116.208259,0,197,39774.5502430556,2008-11-22,13:12:21
39.897342,116.208255,0,198,39774.5503009259,2008-11-22,13:12:26
39.897222,116.208261,0,198,39774.5503587963,2008-11-22,13:12:31
39.897168,116.208283,0,199,39774.5504166667,2008-11-22,13:12:36
39.897157,116.208283,0,198,39774.550474537,2008-11-22,13:12:41
39.897155,116.208288,0,198,39774.5505324074,2008-11-22,13:12:46
39.897154,116.208288,0,197,39774.5505902778,2008-11-22,13:12:51
39.897154,116.208288,0,197,39774.550625,2008-11-22,13:12:54
39.897154,116.208288,0,197,39774.5506481482,2008-11-22,13:12:56
39.897164,116.208324,0,197,39774.5507060185,2008-11-22,13:13:01
39.897179,116.208339,0,197,39774.5507638889,2008-11-22,13:13:06
39.897182,116.208338,0,197,39774.5508217593,2008-11-22,13:13:11
39.897182,116.208338,0,197,39774.5508564815,2008-11-22,13:13:14
39.897184,116.208345,0,197,39774.5508796296,2008-11-22,13:13:16
39.897184,116.208354,0,198,39774.5509375,2008-11-22,13:13:21
39.897184,116.208367,0,198,39774.5509953704,2008-11-22,13:13:26
39.897208,116.208377,0,199,39774.5510532407,2008-11-22,13:13:31
39.897208,116.208377,0,199,39774.551087963,2008-11-22,13:13:34
39.8972,116.208376,0,200,39774.5511111111,2008-11-22,13:13:36
39.897201,116.208386,0,200,39774.5511689815,2008-11-22,13:13:41
39.897201,116.208389,0,200,39774.5512268519,2008-11-22,13:13:46
39.897203,116.208382,0,200,39774.5512847222,2008-11-22,13:13:51
39.897205,116.208377,0,200,39774.5513425926,2008-11-22,13:13:56
39.897206,116.20838,0,200,39774.551400463,2008-11-22,13:14:01
39.897207,116.208384,0,201,39774.5514583333,2008-11-22,13:14:06
39.897207,116.208384,0,201,39774.5514930556,2008-11-22,13:14:09
39.897215,116.20839,0,201,39774.5515162037,2008-11-22,13:14:11
39.89722,116.208363,0,205,39774.5515740741,2008-11-22,13:14:16
39.89722,116.208364,0,205,39774.5516319444,2008-11-22,13:14:21
39.89722,116.208363,0,205,39774.5516898148,2008-11-22,13:14:26
39.89722,116.208358,0,205,39774.5517476852,2008-11-22,13:14:31
39.897221,116.208363,0,205,39774.5518055556,2008-11-22,13:14:36
39.897223,116.20836,0,205,39774.5518634259,2008-11-22,13:14:41
39.897224,116.208352,0,205,39774.5519212963,2008-11-22,13:14:46
39.897224,116.208353,0,205,39774.5519791667,2008-11-22,13:14:51
39.897224,116.208353,0,205,39774.5520138889,2008-11-22,13:14:54
39.897224,116.208359,0,205,39774.552037037,2008-11-22,13:14:56
39.89723,116.208349,0,206,39774.5520949074,2008-11-22,13:15:01
39.897256,116.208334,0,208,39774.5521527778,2008-11-22,13:15:06
39.897281,116.208313,0,211,39774.5522106481,2008-11-22,13:15:11
39.897282,116.208303,0,212,39774.5522685185,2008-11-22,13:15:16
39.897282,116.208303,0,212,39774.5523032407,2008-11-22,13:15:19
39.897282,116.208306,0,212,39774.5523263889,2008-11-22,13:15:21
39.897264,116.208316,0,214,39774.5523842593,2008-11-22,13:15:26
39.897263,116.208323,0,214,39774.5524421296,2008-11-22,13:15:31
39.897263,116.208323,0,214,39774.5524768519,2008-11-22,13:15:34
39.897263,116.208331,0,213,39774.5525,2008-11-22,13:15:36
39.897282,116.208335,0,215,39774.5525578704,2008-11-22,13:15:41
39.897283,116.208351,0,216,39774.5526157407,2008-11-22,13:15:46
39.897286,116.208345,0,216,39774.5526736111,2008-11-22,13:15:51
39.897286,116.208345,0,216,39774.5527083333,2008-11-22,13:15:54
39.897286,116.208353,0,216,39774.5527314815,2008-11-22,13:15:56
39.897307,116.208371,0,217,39774.5527893519,2008-11-22,13:16:01
39.897309,116.208369,0,217,39774.5528472222,2008-11-22,13:16:06
39.897309,116.208367,0,217,39774.5529050926,2008-11-22,13:16:11
39.897309,116.208367,0,217,39774.5529398148,2008-11-22,13:16:14
39.897309,116.208365,0,217,39774.552962963,2008-11-22,13:16:16
39.897309,116.208354,0,217,39774.5530208333,2008-11-22,13:16:21
39.897309,116.208351,0,217,39774.5530787037,2008-11-22,13:16:26
39.897309,116.208351,0,217,39774.5531134259,2008-11-22,13:16:29
39.897308,116.208348,0,217,39774.5531365741,2008-11-22,13:16:31
39.897308,116.208336,0,217,39774.5531944444,2008-11-22,13:16:36
39.897308,116.20834,0,217,39774.5532523148,2008-11-22,13:16:41
39.897309,116.208347,0,217,39774.5533101852,2008-11-22,13:16:46
39.897309,116.208347,0,217,39774.5533449074,2008-11-22,13:16:49
39.897316,116.208345,0,220,39774.5533680556,2008-11-22,13:16:51
39.897283,116.208343,0,222,39774.5534259259,2008-11-22,13:16:56
39.897262,116.208336,0,222,39774.5534837963,2008-11-22,13:17:01
39.897262,116.208336,0,222,39774.5535185185,2008-11-22,13:17:04
39.897261,116.208334,0,222,39774.5535416667,2008-11-22,13:17:06
39.897261,116.208324,0,222,39774.553599537,2008-11-22,13:17:11
39.89726,116.208319,0,222,39774.5536574074,2008-11-22,13:17:16
39.89726,116.208319,0,222,39774.5536921296,2008-11-22,13:17:19
39.897259,116.208315,0,222,39774.5537152778,2008-11-22,13:17:21
39.89726,116.208304,0,222,39774.5537731481,2008-11-22,13:17:26
39.89726,116.20829,0,223,39774.5538310185,2008-11-22,13:17:31
39.89726,116.208282,0,223,39774.5538888889,2008-11-22,13:17:36
39.89726,116.208274,0,223,39774.5539467593,2008-11-22,13:17:41
39.89726,116.208272,0,223,39774.5540046296,2008-11-22,13:17:46
39.897266,116.208272,0,223,39774.5540625,2008-11-22,13:17:51
39.897266,116.208272,0,223,39774.5540972222,2008-11-22,13:17:54
39.897268,116.208274,0,223,39774.5541203704,2008-11-22,13:17:56
39.897274,116.208292,0,224,39774.5541782407,2008-11-22,13:18:01
39.897341,116.208299,0,227,39774.5542361111,2008-11-22,13:18:06
39.897344,116.208293,0,227,39774.5542939815,2008-11-22,13:18:11
39.897347,116.2083,0,227,39774.5543518519,2008-11-22,13:18:16
39.897347,116.2083,0,227,39774.5544097222,2008-11-22,13:18:21
39.897347,116.208305,0,227,39774.5544675926,2008-11-22,13:18:26
39.897347,116.208305,0,227,39774.5545023148,2008-11-22,13:18:29
39.897348,116.2083,0,227,39774.554525463,2008-11-22,13:18:31
39.89735,116.20829,0,227,39774.5545833333,2008-11-22,13:18:36
39.89735,116.20829,0,227,39774.5546180556,2008-11-22,13:18:39
39.897351,116.208284,0,228,39774.5546412037,2008-11-22,13:18:41
39.897352,116.208275,0,228,39774.5546990741,2008-11-22,13:18:46
39.897352,116.208276,0,228,39774.5547569444,2008-11-22,13:18:51
39.897352,116.208276,0,228,39774.5547916667,2008-11-22,13:18:54
39.897352,116.208276,0,228,39774.5548148148,2008-11-22,13:18:56
39.897373,116.208296,0,229,39774.5548726852,2008-11-22,13:19:01
39.897502,116.208312,0,234,39774.5549305556,2008-11-22,13:19:06
39.897505,116.208314,0,234,39774.5549884259,2008-11-22,13:19:11
39.897505,116.208314,0,234,39774.5550231481,2008-11-22,13:19:14
39.897505,116.208317,0,234,39774.5550462963,2008-11-22,13:19:16
39.897487,116.208324,0,236,39774.5551041667,2008-11-22,13:19:21
39.897481,116.208356,0,237,39774.555162037,2008-11-22,13:19:26
39.897491,116.208361,0,237,39774.5552199074,2008-11-22,13:19:31
39.897506,116.208345,0,237,39774.5552777778,2008-11-22,13:19:36
39.897543,116.208341,0,239,39774.5553356481,2008-11-22,13:19:41
39.897549,116.208338,0,239,39774.5553935185,2008-11-22,13:19:46
39.897548,116.208335,0,239,39774.5554513889,2008-11-22,13:19:51
39.897548,116.208333,0,239,39774.5555092593,2008-11-22,13:19:56
39.897546,116.208333,0,239,39774.5555671296,2008-11-22,13:20:01
39.897546,116.208333,0,239,39774.5556018518,2008-11-22,13:20:04
39.897542,116.208327,0,239,39774.555625,2008-11-22,13:20:06
39.89738,116.20834,0,238,39774.5556828704,2008-11-22,13:20:11
39.897125,116.208303,0,242,39774.5592708333,2008-11-22,13:25:21
39.897047,116.208287,0,239,39774.5593287037,2008-11-22,13:25:26
39.897024,116.2083,0,237,39774.5593865741,2008-11-22,13:25:31
39.896969,116.208315,0,234,39774.5594444444,2008-11-22,13:25:36
39.896945,116.208329,0,233,39774.5595023148,2008-11-22,13:25:41
39.896931,116.20834,0,232,39774.5595601852,2008-11-22,13:25:46
39.896909,116.208341,0,231,39774.5596180556,2008-11-22,13:25:51
39.896852,116.208323,0,230,39774.5596759259,2008-11-22,13:25:56
39.896852,116.208323,0,230,39774.5597106481,2008-11-22,13:25:59
39.896852,116.208327,0,229,39774.5597337963,2008-11-22,13:26:01
39.896868,116.208319,0,229,39774.5597916667,2008-11-22,13:26:06
39.896928,116.208306,0,228,39774.559849537,2008-11-22,13:26:11
39.897005,116.208313,0,227,39774.5599074074,2008-11-22,13:26:16
39.897035,116.208309,0,226,39774.5599652778,2008-11-22,13:26:21
39.897036,116.208307,0,226,39774.5600231481,2008-11-22,13:26:26
39.897037,116.208312,0,226,39774.5600810185,2008-11-22,13:26:31
39.897038,116.208318,0,226,39774.5601388889,2008-11-22,13:26:36
39.897038,116.208318,0,226,39774.5601736111,2008-11-22,13:26:39
39.897046,116.208316,0,226,39774.5601967593,2008-11-22,13:26:41
39.897109,116.208312,0,227,39774.5602546296,2008-11-22,13:26:46
39.89711,116.208324,0,227,39774.5603125,2008-11-22,13:26:51
39.897102,116.208311,0,226,39774.5603703704,2008-11-22,13:26:56
39.897102,116.208311,0,226,39774.5604050926,2008-11-22,13:26:59
39.897101,116.208313,0,226,39774.5604282407,2008-11-22,13:27:01
39.8971,116.208324,0,226,39774.5604861111,2008-11-22,13:27:06
39.897098,116.208332,0,226,39774.5605439815,2008-11-22,13:27:11
39.897098,116.208332,0,226,39774.5605787037,2008-11-22,13:27:14
39.897098,116.208339,0,226,39774.5606018519,2008-11-22,13:27:16
39.897097,116.20835,0,226,39774.5606597222,2008-11-22,13:27:21
39.897097,116.208338,0,225,39774.5607175926,2008-11-22,13:27:26
39.897119,116.208306,0,225,39774.560775463,2008-11-22,13:27:31
39.897141,116.208289,0,224,39774.5608333333,2008-11-22,13:27:36
39.897186,116.208277,0,225,39774.5608912037,2008-11-22,13:27:41
39.897186,116.208277,0,225,39774.5609259259,2008-11-22,13:27:44
39.897182,116.208284,0,226,39774.5609490741,2008-11-22,13:27:46
39.897177,116.208295,0,226,39774.5610069444,2008-11-22,13:27:51
39.897146,116.208306,0,227,39774.5610648148,2008-11-22,13:27:56
39.897138,116.208324,0,227,39774.5611226852,2008-11-22,13:28:01
39.897121,116.208319,0,225,39774.5611805556,2008-11-22,13:28:06
39.897118,116.20831,0,224,39774.5612384259,2008-11-22,13:28:11
39.897097,116.208285,0,222,39774.5612962963,2008-11-22,13:28:16
39.897108,116.208254,0,222,39774.5613541667,2008-11-22,13:28:21
39.897108,116.208254,0,222,39774.5613888889,2008-11-22,13:28:24
39.897108,116.208259,0,221,39774.561412037,2008-11-22,13:28:26
39.897095,116.208289,0,220,39774.5614699074,2008-11-22,13:28:31
39.897072,116.208296,0,219,39774.5615277778,2008-11-22,13:28:36
39.897065,116.208307,0,218,39774.5615856481,2008-11-22,13:28:41
39.897075,116.208321,0,217,39774.5616435185,2008-11-22,13:28:46
39.897075,116.208321,0,217,39774.5616782407,2008-11-22,13:28:49
39.897071,116.208318,0,217,39774.5617013889,2008-11-22,13:28:51
39.897061,116.208333,0,216,39774.5617592593,2008-11-22,13:28:56
39.897061,116.208333,0,216,39774.5617939815,2008-11-22,13:28:59
39.897067,116.208331,0,216,39774.5618171296,2008-11-22,13:29:01
39.897104,116.20831,0,217,39774.561875,2008-11-22,13:29:06
39.897107,116.208296,0,218,39774.5619328704,2008-11-22,13:29:11
39.897107,116.208296,0,218,39774.5619675926,2008-11-22,13:29:14
39.897108,116.208297,0,219,39774.5619907407,2008-11-22,13:29:16
39.897075,116.208292,0,220,39774.5620486111,2008-11-22,13:29:21
39.897071,116.208308,0,220,39774.5621064815,2008-11-22,13:29:26
39.897071,116.208308,0,220,39774.5621412037,2008-11-22,13:29:29
39.897073,116.208302,0,220,39774.5621643519,2008-11-22,13:29:31
39.897158,116.208255,0,220,39774.5622222222,2008-11-22,13:29:36
39.897184,116.208237,0,220,39774.5622800926,2008-11-22,13:29:41
39.897185,116.208225,0,220,39774.562337963,2008-11-22,13:29:46
39.897185,116.208225,0,220,39774.5623726852,2008-11-22,13:29:49
39.897184,116.208222,0,221,39774.5623958333,2008-11-22,13:29:51
39.897168,116.208247,0,220,39774.5624537037,2008-11-22,13:29:56
39.897143,116.208275,0,218,39774.5625115741,2008-11-22,13:30:01
39.897143,116.208275,0,218,39774.5625462963,2008-11-22,13:30:04
39.897136,116.208272,0,218,39774.5625694444,2008-11-22,13:30:06
39.897089,116.208291,0,216,39774.5626273148,2008-11-22,13:30:11
39.897039,116.208325,0,215,39774.5626851852,2008-11-22,13:30:16
39.896992,116.208329,0,214,39774.5627430556,2008-11-22,13:30:21
39.896968,116.208324,0,213,39774.5628009259,2008-11-22,13:30:26
39.896934,116.208338,0,213,39774.5628587963,2008-11-22,13:30:31
39.896917,116.208338,0,212,39774.5629166667,2008-11-22,13:30:36
39.896871,116.208326,0,211,39774.562974537,2008-11-22,13:30:41
39.896856,116.208323,0,212,39774.5630324074,2008-11-22,13:30:46
39.896818,116.208311,0,212,39774.5630902778,2008-11-22,13:30:51
39.896818,116.208311,0,212,39774.563125,2008-11-22,13:30:54
39.896823,116.208312,0,213,39774.5631481481,2008-11-22,13:30:56
39.896867,116.208333,0,214,39774.5632060185,2008-11-22,13:31:01
39.896901,116.208324,0,214,39774.5632638889,2008-11-22,13:31:06
39.89691,116.208328,0,214,39774.5633217593,2008-11-22,13:31:11
39.89691,116.208328,0,214,39774.5633564815,2008-11-22,13:31:14
39.896911,116.208326,0,214,39774.5633796296,2008-11-22,13:31:16
39.896991,116.208324,0,216,39774.5634375,2008-11-22,13:31:21
39.897027,116.208317,0,216,39774.5634953704,2008-11-22,13:31:26
39.897018,116.208302,0,216,39774.5635532407,2008-11-22,13:31:31
39.896998,116.208303,0,216,39774.5636111111,2008-11-22,13:31:36
39.896998,116.208303,0,216,39774.5636458333,2008-11-22,13:31:39
39.897,116.208307,0,216,39774.5636689815,2008-11-22,13:31:41
39.896984,116.208339,0,215,39774.5637268518,2008-11-22,13:31:46
39.897033,116.208232,0,213,39774.565775463,2008-11-22,13:34:43
39.897683,116.20805,0,406,39774.5658449074,2008-11-22,13:34:49
39.897696,116.208145,0,397,39774.5659027778,2008-11-22,13:34:54
39.89767,116.208248,0,377,39774.5659722222,2008-11-22,13:35:00
39.897634,116.20822,0,348,39774.5660300926,2008-11-22,13:35:05
39.897577,116.208273,0,343,39774.566087963,2008-11-22,13:35:10
39.897526,116.208315,0,336,39774.5661458333,2008-11-22,13:35:15
39.897507,116.208317,0,334,39774.5662037037,2008-11-22,13:35:20
39.897514,116.208301,0,330,39774.5662615741,2008-11-22,13:35:25
39.897511,116.208292,0,330,39774.5663194444,2008-11-22,13:35:30
39.897511,116.208292,0,330,39774.5663541667,2008-11-22,13:35:33
39.897509,116.208286,0,330,39774.5663773148,2008-11-22,13:35:35
39.897556,116.208345,0,340,39774.5664351852,2008-11-22,13:35:40
39.897627,116.208414,0,354,39774.5664930556,2008-11-22,13:35:45
39.897591,116.208469,0,353,39774.5665509259,2008-11-22,13:35:50
39.897558,116.208528,0,353,39774.5666087963,2008-11-22,13:35:55
39.897507,116.208588,0,352,39774.5666666667,2008-11-22,13:36:00
39.897456,116.208635,0,352,39774.566724537,2008-11-22,13:36:05
39.89735,116.208652,0,352,39774.5667824074,2008-11-22,13:36:10
39.897226,116.208694,0,358,39774.5668402778,2008-11-22,13:36:15
39.897101,116.208748,0,361,39774.5668981481,2008-11-22,13:36:20
39.897027,116.208764,0,360,39774.5669560185,2008-11-22,13:36:25
39.896979,116.208789,0,357,39774.5670138889,2008-11-22,13:36:30
39.896896,116.20879,0,353,39774.5670717593,2008-11-22,13:36:35
39.89682,116.208769,0,352,39774.5671296296,2008-11-22,13:36:40
39.896777,116.208785,0,352,39774.5671875,2008-11-22,13:36:45
39.896736,116.208869,0,352,39774.5672453704,2008-11-22,13:36:50
39.896697,116.208939,0,351,39774.5673032407,2008-11-22,13:36:55
39.896641,116.208969,0,351,39774.5673611111,2008-11-22,13:37:00
39.896576,116.208958,0,351,39774.5674189815,2008-11-22,13:37:05
39.896549,116.208931,0,351,39774.5674768519,2008-11-22,13:37:10
39.896497,116.2089,0,350,39774.5675347222,2008-11-22,13:37:15
39.8964,116.208894,0,349,39774.5675925926,2008-11-22,13:37:20
39.896285,116.208967,0,349,39774.567650463,2008-11-22,13:37:25
39.896282,116.208985,0,348,39774.5677083333,2008-11-22,13:37:30
39.896289,116.209037,0,346,39774.5677662037,2008-11-22,13:37:35
39.896292,116.209105,0,345,39774.5678240741,2008-11-22,13:37:40
39.896298,116.209193,0,343,39774.5678819444,2008-11-22,13:37:45
39.896291,116.209295,0,342,39774.5679398148,2008-11-22,13:37:50
39.896246,116.209336,0,340,39774.5679976852,2008-11-22,13:37:55
39.896199,116.209371,0,340,39774.5680555556,2008-11-22,13:38:00
39.896174,116.2094,0,340,39774.5681134259,2008-11-22,13:38:05
