# Supplementary material for: A location privacy protection method based on blockchain and threshold cryptography
Source: PLoS One. 2025 Jun 4;20(6):e0324551. doi: 10.1371/journal.pone.0324551 (PMC12136415; doi:10.1371/journal.pone.0324551)
Supplement: S1 File — (ZIP) [file pone.0324551.s001.zip › Data/002/Trajectory/20081123035630.plt]

Geolife trajectory
WGS 84
Altitude is in Feet
Reserved 3
0,2,255,My Track,0,0,2,8421376
0
39.895322,116.20784,0,492,39775.1642361111,2008-11-23,03:56:30
39.896312,116.209522,0,234,39775.1642939815,2008-11-23,03:56:35
39.89633,116.209441,0,214,39775.1643518518,2008-11-23,03:56:40
39.896348,116.209424,0,199,39775.1644097222,2008-11-23,03:56:45
39.896336,116.20942,0,201,39775.1644675926,2008-11-23,03:56:50
39.896371,116.209353,0,196,39775.164525463,2008-11-23,03:56:55
39.89638,116.209294,0,195,39775.1645833333,2008-11-23,03:57:00
39.896397,116.20926,0,193,39775.1646412037,2008-11-23,03:57:05
39.89641,116.209237,0,193,39775.1646990741,2008-11-23,03:57:10
39.896398,116.209219,0,194,39775.1647569444,2008-11-23,03:57:15
39.896436,116.209181,0,191,39775.1648148148,2008-11-23,03:57:20
39.896451,116.209168,0,190,39775.1648726852,2008-11-23,03:57:25
39.896466,116.20913,0,185,39775.1649305556,2008-11-23,03:57:30
39.896487,116.209117,0,183,39775.1649884259,2008-11-23,03:57:35
39.896511,116.209131,0,182,39775.1650462963,2008-11-23,03:57:40
39.896528,116.209146,0,181,39775.1651041667,2008-11-23,03:57:45
39.896528,116.209155,0,180,39775.165162037,2008-11-23,03:57:50
39.896559,116.20915,0,180,39775.1652199074,2008-11-23,03:57:55
39.8966,116.209075,0,178,39775.1652777778,2008-11-23,03:58:00
39.896652,116.209051,0,178,39775.1653356481,2008-11-23,03:58:05
39.896727,116.209028,0,179,39775.1653935185,2008-11-23,03:58:10
39.896758,116.209022,0,179,39775.1654513889,2008-11-23,03:58:15
39.89677,116.209035,0,180,39775.1655092593,2008-11-23,03:58:20
39.896792,116.209054,0,180,39775.1655671296,2008-11-23,03:58:25
39.896836,116.209049,0,181,39775.165625,2008-11-23,03:58:30
39.896854,116.209019,0,183,39775.1656828704,2008-11-23,03:58:35
39.896923,116.20894,0,178,39775.1657407407,2008-11-23,03:58:40
39.896979,116.208934,0,178,39775.1657986111,2008-11-23,03:58:45
39.897073,116.208976,0,180,39775.1658564815,2008-11-23,03:58:50
39.897234,116.209024,0,180,39775.1659143518,2008-11-23,03:58:55
39.897274,116.209103,0,184,39775.1659722222,2008-11-23,03:59:00
39.897328,116.20917,0,188,39775.1660300926,2008-11-23,03:59:05
39.89748,116.209252,0,194,39775.166087963,2008-11-23,03:59:10
39.897566,116.209255,0,199,39775.1661458333,2008-11-23,03:59:15
39.897705,116.209353,0,204,39775.1662037037,2008-11-23,03:59:20
39.897581,116.209446,0,212,39775.1662615741,2008-11-23,03:59:25
39.897394,116.209474,0,220,39775.1663194444,2008-11-23,03:59:30
39.897366,116.209541,0,222,39775.1663773148,2008-11-23,03:59:35
39.897378,116.209595,0,225,39775.1664351852,2008-11-23,03:59:40
39.897393,116.209662,0,227,39775.1664930556,2008-11-23,03:59:45
39.897346,116.20974,0,228,39775.1665509259,2008-11-23,03:59:50
39.897193,116.209796,0,215,39775.1666087963,2008-11-23,03:59:55
39.897222,116.209794,0,225,39775.1666666667,2008-11-23,04:00:00
39.897236,116.209804,0,230,39775.166724537,2008-11-23,04:00:05
39.897265,116.209839,0,231,39775.1667824074,2008-11-23,04:00:10
39.897258,116.209876,0,232,39775.1668402778,2008-11-23,04:00:15
39.897245,116.209911,0,227,39775.1668981481,2008-11-23,04:00:20
39.897258,116.209956,0,224,39775.1669560185,2008-11-23,04:00:25
39.897253,116.20998,0,221,39775.1670138889,2008-11-23,04:00:30
39.897284,116.210022,0,218,39775.1670717593,2008-11-23,04:00:35
39.897312,116.210087,0,212,39775.1671296296,2008-11-23,04:00:40
39.897313,116.210149,0,213,39775.1671875,2008-11-23,04:00:45
39.897326,116.210224,0,216,39775.1672453704,2008-11-23,04:00:50
39.897334,116.210293,0,217,39775.1673032407,2008-11-23,04:00:55
39.897357,116.210275,0,216,39775.1673611111,2008-11-23,04:01:00
39.897467,116.210122,0,210,39775.1674189815,2008-11-23,04:01:05
39.897557,116.210083,0,202,39775.1674768519,2008-11-23,04:01:10
39.897687,116.210075,0,196,39775.1675347222,2008-11-23,04:01:15
39.897732,116.21012,0,193,39775.1675925926,2008-11-23,04:01:20
39.897761,116.210159,0,194,39775.167650463,2008-11-23,04:01:25
39.897774,116.210189,0,193,39775.1677083333,2008-11-23,04:01:30
39.897803,116.210216,0,192,39775.1677662037,2008-11-23,04:01:35
39.897825,116.210255,0,193,39775.1678240741,2008-11-23,04:01:40
39.897857,116.210261,0,192,39775.1678819444,2008-11-23,04:01:45
39.897878,116.210276,0,192,39775.1679398148,2008-11-23,04:01:50
39.897884,116.210296,0,192,39775.1679976852,2008-11-23,04:01:55
39.897893,116.210317,0,192,39775.1680555556,2008-11-23,04:02:00
39.897929,116.210347,0,193,39775.1681134259,2008-11-23,04:02:05
39.897948,116.210378,0,197,39775.1681712963,2008-11-23,04:02:10
39.89798,116.210401,0,198,39775.1682291667,2008-11-23,04:02:15
39.898,116.210433,0,198,39775.168287037,2008-11-23,04:02:20
39.898036,116.210483,0,199,39775.1683449074,2008-11-23,04:02:25
39.898098,116.210469,0,193,39775.1684027778,2008-11-23,04:02:30
39.898147,116.2105,0,191,39775.1684606481,2008-11-23,04:02:35
39.89818,116.210545,0,191,39775.1685185185,2008-11-23,04:02:40
39.898215,116.210592,0,191,39775.1685763889,2008-11-23,04:02:45
39.898249,116.21074,0,193,39775.1686342593,2008-11-23,04:02:50
39.898318,116.210749,0,194,39775.1686921296,2008-11-23,04:02:55
39.898367,116.210925,0,199,39775.16875,2008-11-23,04:03:00
39.898383,116.210937,0,199,39775.1688078704,2008-11-23,04:03:05
39.898425,116.211038,0,199,39775.1688657407,2008-11-23,04:03:10
39.898474,116.211139,0,200,39775.1689236111,2008-11-23,04:03:15
39.89841,116.211239,0,203,39775.1689814815,2008-11-23,04:03:20
39.898382,116.211514,0,206,39775.1690393519,2008-11-23,04:03:25
39.898367,116.211588,0,207,39775.1690972222,2008-11-23,04:03:30
39.898381,116.21158,0,208,39775.1691550926,2008-11-23,04:03:35
39.898402,116.211587,0,207,39775.169212963,2008-11-23,04:03:40
39.898448,116.211561,0,203,39775.1692708333,2008-11-23,04:03:45
39.898509,116.211637,0,204,39775.1693287037,2008-11-23,04:03:50
39.898566,116.211724,0,204,39775.1693865741,2008-11-23,04:03:55
39.898555,116.211797,0,205,39775.1694444444,2008-11-23,04:04:00
39.898576,116.211853,0,204,39775.1695023148,2008-11-23,04:04:05
39.898572,116.211891,0,199,39775.1695601852,2008-11-23,04:04:10
39.898606,116.211933,0,198,39775.1696180556,2008-11-23,04:04:15
39.898668,116.211992,0,200,39775.1696759259,2008-11-23,04:04:20
39.898705,116.212229,0,206,39775.1697337963,2008-11-23,04:04:25
39.898692,116.212412,0,209,39775.1697916667,2008-11-23,04:04:30
39.898754,116.212421,0,209,39775.169849537,2008-11-23,04:04:35
39.898599,116.212776,0,218,39775.1699074074,2008-11-23,04:04:40
39.89862,116.21285,0,222,39775.1699652778,2008-11-23,04:04:45
39.898659,116.21283,0,224,39775.1700231481,2008-11-23,04:04:50
39.898726,116.212823,0,223,39775.1700810185,2008-11-23,04:04:55
39.898811,116.212764,0,222,39775.1701388889,2008-11-23,04:05:00
39.898859,116.212781,0,224,39775.1701967593,2008-11-23,04:05:05
39.898897,116.212816,0,224,39775.1702546296,2008-11-23,04:05:10
39.898999,116.212742,0,222,39775.1703125,2008-11-23,04:05:15
39.899031,116.212773,0,221,39775.1703703704,2008-11-23,04:05:20
39.899068,116.212801,0,220,39775.1704282407,2008-11-23,04:05:25
39.899122,116.212839,0,217,39775.1704861111,2008-11-23,04:05:30
39.899219,116.212887,0,218,39775.1705439815,2008-11-23,04:05:35
39.899242,116.212903,0,211,39775.1706018519,2008-11-23,04:05:40
39.899248,116.212967,0,209,39775.1706597222,2008-11-23,04:05:45
39.899277,116.213034,0,208,39775.1707175926,2008-11-23,04:05:50
39.899298,116.213134,0,208,39775.170775463,2008-11-23,04:05:55
39.899334,116.213418,0,208,39775.1708333333,2008-11-23,04:06:00
39.899365,116.213472,0,208,39775.1708912037,2008-11-23,04:06:05
39.89937,116.213484,0,206,39775.1709490741,2008-11-23,04:06:10
39.899417,116.213499,0,206,39775.1710069444,2008-11-23,04:06:15
39.899451,116.21354,0,204,39775.1710648148,2008-11-23,04:06:20
39.899507,116.213577,0,205,39775.1711226852,2008-11-23,04:06:25
39.899547,116.213596,0,205,39775.1711805556,2008-11-23,04:06:30
39.899554,116.213654,0,203,39775.1712384259,2008-11-23,04:06:35
39.899596,116.213712,0,202,39775.1712962963,2008-11-23,04:06:40
39.89965,116.21375,0,202,39775.1713541667,2008-11-23,04:06:45
39.899689,116.213801,0,199,39775.171412037,2008-11-23,04:06:50
39.899724,116.213838,0,198,39775.1714699074,2008-11-23,04:06:55
39.899774,116.213857,0,195,39775.1715277778,2008-11-23,04:07:00
39.899825,116.213879,0,194,39775.1715856481,2008-11-23,04:07:05
39.899849,116.213945,0,188,39775.1716435185,2008-11-23,04:07:10
39.899889,116.213988,0,186,39775.1717013889,2008-11-23,04:07:15
39.899937,116.214032,0,182,39775.1717592593,2008-11-23,04:07:20
39.900001,116.214061,0,179,39775.1718171296,2008-11-23,04:07:25
39.90001,116.214126,0,179,39775.171875,2008-11-23,04:07:30
39.900066,116.214167,0,179,39775.1719328704,2008-11-23,04:07:35
39.900067,116.21425,0,178,39775.1719907407,2008-11-23,04:07:40
39.900111,116.214298,0,176,39775.1720486111,2008-11-23,04:07:45
39.900126,116.214363,0,175,39775.1721064815,2008-11-23,04:07:50
39.90017,116.21442,0,175,39775.1721643518,2008-11-23,04:07:55
39.900192,116.214457,0,175,39775.1722222222,2008-11-23,04:08:00
39.900166,116.21452,0,173,39775.1722800926,2008-11-23,04:08:05
39.900177,116.214589,0,173,39775.172337963,2008-11-23,04:08:10
39.900154,116.214639,0,174,39775.1723958333,2008-11-23,04:08:15
39.900123,116.214684,0,167,39775.1724537037,2008-11-23,04:08:20
39.900128,116.214726,0,163,39775.1725115741,2008-11-23,04:08:25
39.900134,116.214783,0,158,39775.1725694444,2008-11-23,04:08:30
39.900132,116.214828,0,153,39775.1726273148,2008-11-23,04:08:35
39.900153,116.214852,0,151,39775.1726851852,2008-11-23,04:08:40
39.900171,116.214879,0,150,39775.1727430556,2008-11-23,04:08:45
39.900171,116.214879,0,150,39775.1727777778,2008-11-23,04:08:48
39.900168,116.214883,0,149,39775.1728009259,2008-11-23,04:08:50
39.900177,116.214883,0,148,39775.1728587963,2008-11-23,04:08:55
39.900202,116.214918,0,145,39775.1729166667,2008-11-23,04:09:00
39.900251,116.214931,0,143,39775.172974537,2008-11-23,04:09:05
39.900307,116.214948,0,140,39775.1730324074,2008-11-23,04:09:10
39.900335,116.214958,0,138,39775.1730902778,2008-11-23,04:09:15
39.900327,116.214971,0,136,39775.1731481481,2008-11-23,04:09:20
39.900322,116.214981,0,137,39775.1732060185,2008-11-23,04:09:25
39.900307,116.214984,0,137,39775.1732638889,2008-11-23,04:09:30
39.900306,116.215,0,137,39775.1733217593,2008-11-23,04:09:35
39.900306,116.215,0,137,39775.1733564815,2008-11-23,04:09:38
39.900313,116.215008,0,137,39775.1733796296,2008-11-23,04:09:40
39.900321,116.215034,0,137,39775.1734375,2008-11-23,04:09:45
39.900278,116.215125,0,139,39775.1734953704,2008-11-23,04:09:50
39.900245,116.215256,0,143,39775.1735532407,2008-11-23,04:09:55
39.90023,116.215379,0,145,39775.1736111111,2008-11-23,04:10:00
39.900222,116.215432,0,147,39775.1736689815,2008-11-23,04:10:05
39.90029,116.215387,0,153,39775.1737268518,2008-11-23,04:10:10
39.900311,116.215347,0,157,39775.1737847222,2008-11-23,04:10:15
39.900608,116.214664,0,159,39775.1738425926,2008-11-23,04:10:20
39.900671,116.214706,0,159,39775.173900463,2008-11-23,04:10:25
39.900725,116.214713,0,160,39775.1739583333,2008-11-23,04:10:30
39.900787,116.214744,0,160,39775.1740162037,2008-11-23,04:10:35
39.900868,116.214834,0,159,39775.1740740741,2008-11-23,04:10:40
39.900957,116.21494,0,158,39775.1741319444,2008-11-23,04:10:45
39.900974,116.215,0,159,39775.1741898148,2008-11-23,04:10:50
39.90096,116.215067,0,164,39775.1742476852,2008-11-23,04:10:55
39.900953,116.215119,0,169,39775.1743055556,2008-11-23,04:11:00
39.900964,116.215167,0,176,39775.1743634259,2008-11-23,04:11:05
39.901002,116.215186,0,182,39775.1744212963,2008-11-23,04:11:10
39.90105,116.215213,0,187,39775.1744791667,2008-11-23,04:11:15
39.90114,116.215203,0,188,39775.174537037,2008-11-23,04:11:20
39.901225,116.21516,0,192,39775.1745949074,2008-11-23,04:11:25
39.901289,116.215133,0,194,39775.1746527778,2008-11-23,04:11:30
39.901372,116.215098,0,193,39775.1747106481,2008-11-23,04:11:35
39.901446,116.215078,0,194,39775.1747685185,2008-11-23,04:11:40
39.901508,116.215083,0,196,39775.1748263889,2008-11-23,04:11:45
39.901561,116.215057,0,201,39775.1748842593,2008-11-23,04:11:50
39.901615,116.215031,0,204,39775.1749421296,2008-11-23,04:11:55
39.901679,116.214986,0,205,39775.175,2008-11-23,04:12:00
39.901757,116.214982,0,205,39775.1750578704,2008-11-23,04:12:05
39.90183,116.214973,0,207,39775.1751157407,2008-11-23,04:12:10
39.901903,116.214938,0,205,39775.1751736111,2008-11-23,04:12:15
39.90196,116.214948,0,196,39775.1752314815,2008-11-23,04:12:20
39.901994,116.21496,0,193,39775.1752893519,2008-11-23,04:12:25
39.902016,116.214967,0,186,39775.1753472222,2008-11-23,04:12:30
39.902069,116.214963,0,172,39775.1754050926,2008-11-23,04:12:35
39.90212,116.21494,0,164,39775.175462963,2008-11-23,04:12:40
39.902194,116.214969,0,161,39775.1755208333,2008-11-23,04:12:45
39.90226,116.214961,0,159,39775.1755787037,2008-11-23,04:12:50
39.902333,116.21495,0,147,39775.1756365741,2008-11-23,04:12:55
39.902382,116.214951,0,145,39775.1756944444,2008-11-23,04:13:00
39.902446,116.214929,0,143,39775.1757523148,2008-11-23,04:13:05
39.902497,116.214902,0,138,39775.1758101852,2008-11-23,04:13:10
39.902548,116.214898,0,129,39775.1758680556,2008-11-23,04:13:15
39.902583,116.214888,0,124,39775.1759259259,2008-11-23,04:13:20
39.902667,116.214897,0,119,39775.1759837963,2008-11-23,04:13:25
39.902719,116.214907,0,113,39775.1760416667,2008-11-23,04:13:30
39.902776,116.214942,0,111,39775.176099537,2008-11-23,04:13:35
39.902799,116.214955,0,106,39775.1761574074,2008-11-23,04:13:40
39.902868,116.214953,0,97,39775.1762152778,2008-11-23,04:13:45
39.9029,116.214967,0,93,39775.1762731481,2008-11-23,04:13:50
39.902938,116.214942,0,95,39775.1763310185,2008-11-23,04:13:55
39.902948,116.214936,0,94,39775.1763888889,2008-11-23,04:14:00
39.902962,116.214921,0,94,39775.1764467593,2008-11-23,04:14:05
39.902978,116.214943,0,95,39775.1765046296,2008-11-23,04:14:10
39.902979,116.214914,0,97,39775.1765625,2008-11-23,04:14:15
39.90299,116.214897,0,96,39775.1766203704,2008-11-23,04:14:20
39.903004,116.214888,0,95,39775.1766782407,2008-11-23,04:14:25
39.903008,116.214875,0,96,39775.1767361111,2008-11-23,04:14:30
39.903018,116.214857,0,96,39775.1767939815,2008-11-23,04:14:35
39.903018,116.214857,0,96,39775.1768287037,2008-11-23,04:14:38
39.903018,116.214863,0,97,39775.1768518519,2008-11-23,04:14:40
39.902999,116.214849,0,98,39775.1769097222,2008-11-23,04:14:45
39.902983,116.214811,0,98,39775.1769675926,2008-11-23,04:14:50
39.902955,116.214743,0,99,39775.177025463,2008-11-23,04:14:55
39.902916,116.214661,0,99,39775.1770833333,2008-11-23,04:15:00
39.902869,116.214579,0,100,39775.1771412037,2008-11-23,04:15:05
39.902929,116.214614,0,101,39775.1774884259,2008-11-23,04:15:35
39.902938,116.214617,0,101,39775.1775462963,2008-11-23,04:15:40
39.902941,116.214639,0,101,39775.1776041667,2008-11-23,04:15:45
39.902912,116.214779,0,101,39775.177662037,2008-11-23,04:15:50
39.902907,116.214797,0,102,39775.1777199074,2008-11-23,04:15:55
39.902899,116.214757,0,102,39775.1777777778,2008-11-23,04:16:00
39.902889,116.214744,0,102,39775.1778356481,2008-11-23,04:16:05
39.902902,116.214765,0,102,39775.1778935185,2008-11-23,04:16:10
39.902911,116.214777,0,102,39775.1779513889,2008-11-23,04:16:15
39.902941,116.214804,0,102,39775.1780092593,2008-11-23,04:16:20
39.902944,116.21482,0,103,39775.1780671296,2008-11-23,04:16:25
39.902936,116.21484,0,104,39775.178125,2008-11-23,04:16:30
39.902968,116.214873,0,104,39775.1781828704,2008-11-23,04:16:35
39.902968,116.214873,0,104,39775.1782175926,2008-11-23,04:16:38
39.90297,116.214868,0,104,39775.1782407407,2008-11-23,04:16:40
39.902982,116.21484,0,104,39775.1782986111,2008-11-23,04:16:45
39.902988,116.214805,0,105,39775.1783564815,2008-11-23,04:16:50
39.903006,116.214772,0,105,39775.1784143519,2008-11-23,04:16:55
39.903018,116.214762,0,105,39775.1784722222,2008-11-23,04:17:00
39.903012,116.214784,0,106,39775.1785300926,2008-11-23,04:17:05
39.903003,116.214827,0,106,39775.178587963,2008-11-23,04:17:10
39.903,116.214836,0,106,39775.1786458333,2008-11-23,04:17:15
39.903028,116.214855,0,106,39775.1787037037,2008-11-23,04:17:20
39.903036,116.214832,0,106,39775.1793981481,2008-11-23,04:18:20
39.903034,116.21483,0,106,39775.1795717593,2008-11-23,04:18:35
39.903037,116.214822,0,106,39775.1798032407,2008-11-23,04:18:55
39.903037,116.214822,0,106,39775.179837963,2008-11-23,04:18:58
39.903034,116.214815,0,106,39775.1798611111,2008-11-23,04:19:00
39.903076,116.21478,0,106,39775.1799189815,2008-11-23,04:19:05
39.903196,116.214693,0,108,39775.1799768518,2008-11-23,04:19:10
39.903318,116.214567,0,110,39775.1800347222,2008-11-23,04:19:15
39.903403,116.214419,0,110,39775.1800925926,2008-11-23,04:19:20
39.903467,116.214265,0,111,39775.180150463,2008-11-23,04:19:25
39.903499,116.214147,0,112,39775.1802083333,2008-11-23,04:19:30
39.903574,116.214113,0,112,39775.1802662037,2008-11-23,04:19:35
39.903607,116.213963,0,112,39775.1803240741,2008-11-23,04:19:40
39.903772,116.213864,0,114,39775.1803819444,2008-11-23,04:19:45
39.903905,116.213782,0,116,39775.1804398148,2008-11-23,04:19:50
39.903946,116.213708,0,116,39775.1804976852,2008-11-23,04:19:55
39.903312,116.214801,0,133,39775.1874421296,2008-11-23,04:29:55
39.903291,116.214785,0,150,39775.1875,2008-11-23,04:30:00
39.903276,116.214717,0,173,39775.1875578704,2008-11-23,04:30:05
39.90328,116.214737,0,163,39775.1876157407,2008-11-23,04:30:10
39.903281,116.214814,0,155,39775.1876736111,2008-11-23,04:30:15
39.903261,116.214813,0,148,39775.1877314815,2008-11-23,04:30:20
39.903277,116.214782,0,140,39775.1877893518,2008-11-23,04:30:25
39.903294,116.214737,0,141,39775.1878472222,2008-11-23,04:30:30
39.903277,116.214844,0,137,39775.1879050926,2008-11-23,04:30:35
39.903256,116.214838,0,136,39775.187962963,2008-11-23,04:30:40
39.903249,116.214822,0,132,39775.1880208333,2008-11-23,04:30:45
39.903266,116.21483,0,131,39775.1880787037,2008-11-23,04:30:50
39.903237,116.214834,0,131,39775.1881365741,2008-11-23,04:30:55
39.903221,116.214939,0,142,39775.1881944444,2008-11-23,04:31:00
39.903178,116.214912,0,153,39775.1882523148,2008-11-23,04:31:05
39.903166,116.214862,0,154,39775.1883101852,2008-11-23,04:31:10
39.903165,116.214888,0,160,39775.1883680556,2008-11-23,04:31:15
39.903132,116.214889,0,170,39775.1884259259,2008-11-23,04:31:20
39.903132,116.214862,0,174,39775.1884837963,2008-11-23,04:31:25
39.903157,116.214804,0,169,39775.1885416667,2008-11-23,04:31:30
39.903191,116.214686,0,157,39775.188599537,2008-11-23,04:31:35
39.903237,116.214989,0,161,39775.1910300926,2008-11-23,04:35:05
39.903248,116.215039,0,164,39775.191087963,2008-11-23,04:35:10
39.903233,116.215062,0,165,39775.1911458333,2008-11-23,04:35:15
39.9032,116.2151,0,168,39775.1912037037,2008-11-23,04:35:20
39.903178,116.215142,0,172,39775.1912615741,2008-11-23,04:35:25
39.903149,116.215172,0,176,39775.1913194444,2008-11-23,04:35:30
39.903139,116.215182,0,182,39775.1913773148,2008-11-23,04:35:35
39.903111,116.215181,0,186,39775.1914351852,2008-11-23,04:35:40
39.903111,116.215196,0,191,39775.1914930556,2008-11-23,04:35:45
39.903114,116.215175,0,198,39775.1915509259,2008-11-23,04:35:50
39.903148,116.215124,0,202,39775.1916087963,2008-11-23,04:35:55
39.903146,116.215106,0,210,39775.1916666667,2008-11-23,04:36:00
39.903149,116.215096,0,217,39775.191724537,2008-11-23,04:36:05
39.903172,116.215082,0,219,39775.1917824074,2008-11-23,04:36:10
39.903172,116.215082,0,219,39775.1918171296,2008-11-23,04:36:13
39.903173,116.215088,0,222,39775.1918402778,2008-11-23,04:36:15
39.903163,116.215089,0,223,39775.1918981481,2008-11-23,04:36:20
39.903163,116.215089,0,223,39775.1919328704,2008-11-23,04:36:23
39.903157,116.215083,0,223,39775.1919560185,2008-11-23,04:36:25
39.903158,116.215064,0,224,39775.1920138889,2008-11-23,04:36:30
39.903171,116.215076,0,223,39775.1920717593,2008-11-23,04:36:35
39.903171,116.215076,0,223,39775.1921064815,2008-11-23,04:36:38
39.90317,116.215078,0,225,39775.1921296296,2008-11-23,04:36:40
39.90318,116.215048,0,225,39775.1921875,2008-11-23,04:36:45
39.903203,116.215024,0,227,39775.1922453704,2008-11-23,04:36:50
39.903207,116.214951,0,226,39775.1923032407,2008-11-23,04:36:55
39.903226,116.214963,0,226,39775.1923611111,2008-11-23,04:37:00
39.903235,116.214954,0,226,39775.1924189815,2008-11-23,04:37:05
39.903239,116.214945,0,226,39775.1924768519,2008-11-23,04:37:10
39.903222,116.214913,0,226,39775.1925347222,2008-11-23,04:37:15
39.903211,116.214936,0,226,39775.1925925926,2008-11-23,04:37:20
39.903265,116.214963,0,226,39775.192650463,2008-11-23,04:37:25
39.903286,116.214998,0,226,39775.1927083333,2008-11-23,04:37:30
39.9033,116.214997,0,227,39775.1927662037,2008-11-23,04:37:35
39.903267,116.21499,0,227,39775.1928240741,2008-11-23,04:37:40
39.903227,116.215017,0,228,39775.1928819444,2008-11-23,04:37:45
39.903228,116.214997,0,228,39775.1929398148,2008-11-23,04:37:50
39.903188,116.214948,0,227,39775.1929976852,2008-11-23,04:37:55
39.903189,116.214922,0,227,39775.1930555556,2008-11-23,04:38:00
39.903283,116.214926,0,223,39775.1931134259,2008-11-23,04:38:05
39.903317,116.214918,0,222,39775.1931712963,2008-11-23,04:38:10
39.903336,116.21493,0,221,39775.1932291667,2008-11-23,04:38:15
39.903336,116.21493,0,221,39775.1932638889,2008-11-23,04:38:18
39.903338,116.214937,0,220,39775.193287037,2008-11-23,04:38:20
39.903263,116.21493,0,220,39775.1933449074,2008-11-23,04:38:25
39.903268,116.21499,0,218,39775.1934027778,2008-11-23,04:38:30
39.90325,116.214984,0,216,39775.1934606481,2008-11-23,04:38:35
39.903227,116.215069,0,217,39775.1935185185,2008-11-23,04:38:40
39.903204,116.215096,0,216,39775.1935763889,2008-11-23,04:38:45
39.903226,116.215086,0,215,39775.1936342593,2008-11-23,04:38:50
39.903378,116.214857,0,215,39775.1960648148,2008-11-23,04:42:20
39.903403,116.214819,0,211,39775.1961226852,2008-11-23,04:42:25
39.903403,116.214819,0,211,39775.1961574074,2008-11-23,04:42:28
39.903403,116.214814,0,212,39775.1961805556,2008-11-23,04:42:30
39.903395,116.214841,0,213,39775.1962384259,2008-11-23,04:42:35
39.903405,116.214852,0,212,39775.1962962963,2008-11-23,04:42:40
39.903403,116.214864,0,212,39775.1963541667,2008-11-23,04:42:45
39.903403,116.214864,0,212,39775.1963888889,2008-11-23,04:42:48
39.903397,116.214871,0,212,39775.196412037,2008-11-23,04:42:50
39.903384,116.214875,0,212,39775.1964699074,2008-11-23,04:42:55
39.903371,116.214872,0,209,39775.1965277778,2008-11-23,04:43:00
39.903371,116.214872,0,209,39775.1965625,2008-11-23,04:43:03
39.903379,116.214876,0,205,39775.1965856481,2008-11-23,04:43:05
39.903405,116.214861,0,199,39775.1966435185,2008-11-23,04:43:10
39.903415,116.21486,0,199,39775.1967013889,2008-11-23,04:43:15
39.903416,116.214863,0,199,39775.1967592593,2008-11-23,04:43:20
39.903421,116.214857,0,198,39775.1968171296,2008-11-23,04:43:25
39.903421,116.214857,0,198,39775.1968518518,2008-11-23,04:43:28
39.903423,116.214852,0,198,39775.196875,2008-11-23,04:43:30
39.903454,116.214855,0,196,39775.1969328704,2008-11-23,04:43:35
39.903461,116.214891,0,192,39775.1969907407,2008-11-23,04:43:40
39.903461,116.214891,0,192,39775.197025463,2008-11-23,04:43:43
39.903465,116.214886,0,192,39775.1970486111,2008-11-23,04:43:45
39.903445,116.214888,0,190,39775.1971064815,2008-11-23,04:43:50
39.903429,116.214933,0,187,39775.1971643518,2008-11-23,04:43:55
39.903411,116.214957,0,185,39775.1972222222,2008-11-23,04:44:00
39.903396,116.21498,0,184,39775.1972800926,2008-11-23,04:44:05
39.90335,116.214985,0,180,39775.197337963,2008-11-23,04:44:10
39.903348,116.214941,0,182,39775.1973958333,2008-11-23,04:44:15
39.903363,116.214894,0,188,39775.1974537037,2008-11-23,04:44:20
39.903366,116.214878,0,191,39775.1975115741,2008-11-23,04:44:25
39.903388,116.214858,0,190,39775.1975694444,2008-11-23,04:44:30
39.903447,116.214815,0,188,39775.1976273148,2008-11-23,04:44:35
39.903494,116.214771,0,187,39775.1976851852,2008-11-23,04:44:40
39.903497,116.214768,0,187,39775.1977430556,2008-11-23,04:44:45
39.903501,116.214773,0,187,39775.1978009259,2008-11-23,04:44:50
39.903501,116.214773,0,187,39775.1978356481,2008-11-23,04:44:53
39.903503,116.214774,0,187,39775.1978587963,2008-11-23,04:44:55
39.903525,116.214778,0,185,39775.1979166667,2008-11-23,04:45:00
39.90352,116.214774,0,185,39775.197974537,2008-11-23,04:45:05
39.90352,116.214772,0,184,39775.1980324074,2008-11-23,04:45:10
39.903521,116.21477,0,183,39775.1980902778,2008-11-23,04:45:15
39.903523,116.214769,0,183,39775.1981481481,2008-11-23,04:45:20
39.903529,116.214777,0,184,39775.1982060185,2008-11-23,04:45:25
39.903527,116.214782,0,184,39775.1982638889,2008-11-23,04:45:30
39.903522,116.214788,0,185,39775.1983217593,2008-11-23,04:45:35
39.903522,116.214788,0,185,39775.1983564815,2008-11-23,04:45:38
39.903519,116.214789,0,185,39775.1983796296,2008-11-23,04:45:40
39.903284,116.214678,0,103,39775.2017361111,2008-11-23,04:50:30
39.90329,116.214553,0,101,39775.2017939815,2008-11-23,04:50:35
39.903287,116.214524,0,100,39775.2018518519,2008-11-23,04:50:40
39.903287,116.214524,0,100,39775.2018865741,2008-11-23,04:50:43
39.903294,116.214523,0,100,39775.2019097222,2008-11-23,04:50:45
39.903312,116.214521,0,99,39775.2019675926,2008-11-23,04:50:50
39.90332,116.214554,0,99,39775.202025463,2008-11-23,04:50:55
39.903307,116.214611,0,99,39775.2020833333,2008-11-23,04:51:00
39.903305,116.214645,0,99,39775.2021412037,2008-11-23,04:51:05
39.903295,116.214636,0,99,39775.2021990741,2008-11-23,04:51:10
39.903295,116.214636,0,99,39775.2022337963,2008-11-23,04:51:13
39.903292,116.214634,0,99,39775.2022569444,2008-11-23,04:51:15
39.903311,116.214672,0,100,39775.2023148148,2008-11-23,04:51:20
39.903342,116.214701,0,101,39775.2023726852,2008-11-23,04:51:25
39.903367,116.214735,0,103,39775.2024305556,2008-11-23,04:51:30
39.90335,116.214779,0,106,39775.2024884259,2008-11-23,04:51:35
39.903356,116.214811,0,110,39775.2025462963,2008-11-23,04:51:40
39.90336,116.214791,0,111,39775.2026041667,2008-11-23,04:51:45
39.903331,116.214807,0,112,39775.202662037,2008-11-23,04:51:50
39.90331,116.214784,0,113,39775.2027199074,2008-11-23,04:51:55
39.903302,116.214738,0,113,39775.2027777778,2008-11-23,04:52:00
39.903291,116.2147,0,113,39775.2028356481,2008-11-23,04:52:05
39.903281,116.21466,0,113,39775.2028935185,2008-11-23,04:52:10
39.903263,116.214598,0,113,39775.2029513889,2008-11-23,04:52:15
39.903243,116.214608,0,114,39775.2030092593,2008-11-23,04:52:20
39.903238,116.214653,0,115,39775.2030671296,2008-11-23,04:52:25
39.903224,116.21468,0,116,39775.203125,2008-11-23,04:52:30
39.903309,116.214766,0,117,39775.2031828704,2008-11-23,04:52:35
39.903324,116.214785,0,118,39775.2032407407,2008-11-23,04:52:40
39.903328,116.214802,0,118,39775.2032986111,2008-11-23,04:52:45
39.90333,116.214813,0,119,39775.2033564815,2008-11-23,04:52:50
39.903332,116.214828,0,119,39775.2034143518,2008-11-23,04:52:55
39.903314,116.21486,0,119,39775.2034722222,2008-11-23,04:53:00
39.90337,116.2149,0,120,39775.2035300926,2008-11-23,04:53:05
39.903404,116.214836,0,121,39775.203587963,2008-11-23,04:53:10
39.903374,116.214757,0,121,39775.2036458333,2008-11-23,04:53:15
39.903333,116.214679,0,121,39775.2037037037,2008-11-23,04:53:20
39.903304,116.214652,0,122,39775.2037615741,2008-11-23,04:53:25
39.903273,116.214618,0,122,39775.2038194444,2008-11-23,04:53:30
39.903285,116.214593,0,122,39775.2038773148,2008-11-23,04:53:35
39.90331,116.214539,0,122,39775.2039351852,2008-11-23,04:53:40
39.903337,116.21456,0,123,39775.2039930556,2008-11-23,04:53:45
39.90336,116.214538,0,124,39775.2040509259,2008-11-23,04:53:50
39.903369,116.214488,0,124,39775.2041087963,2008-11-23,04:53:55
39.903371,116.214435,0,124,39775.2041666667,2008-11-23,04:54:00
39.903353,116.214795,0,124,39775.2043981481,2008-11-23,04:54:20
39.903381,116.214817,0,124,39775.2044560185,2008-11-23,04:54:25
39.903452,116.214872,0,124,39775.2045138889,2008-11-23,04:54:30
39.903438,116.214842,0,124,39775.2045717593,2008-11-23,04:54:35
39.903392,116.214706,0,124,39775.2046296296,2008-11-23,04:54:40
39.903373,116.21465,0,124,39775.2046875,2008-11-23,04:54:45
39.90333,116.215254,0,265,39775.2052083333,2008-11-23,04:55:30
39.903398,116.215099,0,265,39775.2052662037,2008-11-23,04:55:35
39.903361,116.214968,0,247,39775.2053240741,2008-11-23,04:55:40
39.903418,116.214678,0,174,39775.2053819444,2008-11-23,04:55:45
39.903449,116.214435,0,119,39775.2054398148,2008-11-23,04:55:50
39.903392,116.214202,0,60,39775.2054976852,2008-11-23,04:55:55
39.903353,116.214092,0,17,39775.2055555556,2008-11-23,04:56:00
39.903361,116.214102,0,20,39775.2056134259,2008-11-23,04:56:05
39.903445,116.214196,0,39,39775.2056712963,2008-11-23,04:56:10
39.90344,116.214276,0,46,39775.2057291667,2008-11-23,04:56:15
39.903414,116.214284,0,48,39775.205787037,2008-11-23,04:56:20
39.90341,116.214284,0,48,39775.2058449074,2008-11-23,04:56:25
39.90341,116.214284,0,48,39775.2058796296,2008-11-23,04:56:28
39.903402,116.21428,0,49,39775.2059027778,2008-11-23,04:56:30
39.903293,116.214572,0,90,39775.208275463,2008-11-23,04:59:55
39.903341,116.214624,0,97,39775.2083333333,2008-11-23,05:00:00
39.903366,116.214658,0,105,39775.2083912037,2008-11-23,05:00:05
39.903371,116.214644,0,112,39775.2084490741,2008-11-23,05:00:10
39.903328,116.214557,0,119,39775.2085069444,2008-11-23,05:00:15
39.903284,116.214501,0,129,39775.2085648148,2008-11-23,05:00:20
39.903248,116.214451,0,141,39775.2086226852,2008-11-23,05:00:25
39.903207,116.214388,0,154,39775.2086805556,2008-11-23,05:00:30
39.903163,116.214353,0,168,39775.2087384259,2008-11-23,05:00:35
39.903166,116.214363,0,182,39775.2087962963,2008-11-23,05:00:40
39.903195,116.21437,0,193,39775.2088541667,2008-11-23,05:00:45
39.90324,116.214407,0,200,39775.208912037,2008-11-23,05:00:50
39.903238,116.214481,0,200,39775.2089699074,2008-11-23,05:00:55
39.903199,116.214561,0,202,39775.2090277778,2008-11-23,05:01:00
39.903194,116.214655,0,205,39775.2090856481,2008-11-23,05:01:05
39.903181,116.214705,0,206,39775.2091435185,2008-11-23,05:01:10
39.903217,116.214698,0,208,39775.2092013889,2008-11-23,05:01:15
39.903242,116.21468,0,214,39775.2092592593,2008-11-23,05:01:20
39.903309,116.214714,0,220,39775.2093171296,2008-11-23,05:01:25
39.903233,116.214756,0,226,39775.209375,2008-11-23,05:01:30
39.903316,116.214765,0,234,39775.2094328704,2008-11-23,05:01:35
39.903402,116.214766,0,242,39775.2094907407,2008-11-23,05:01:40
39.903417,116.214799,0,242,39775.2095486111,2008-11-23,05:01:45
39.903415,116.214857,0,246,39775.2096064815,2008-11-23,05:01:50
39.903352,116.21524,0,264,39775.2100694444,2008-11-23,05:02:30
39.903365,116.215251,0,289,39775.2101273148,2008-11-23,05:02:35
39.903266,116.215157,0,231,39775.2101851852,2008-11-23,05:02:40
39.903197,116.215117,0,209,39775.2102430556,2008-11-23,05:02:45
39.903182,116.215117,0,230,39775.2103009259,2008-11-23,05:02:50
39.903416,116.214582,0,242,39775.2107060185,2008-11-23,05:03:25
39.903407,116.21453,0,389,39775.2107638889,2008-11-23,05:03:30
39.903363,116.214488,0,488,39775.2108217593,2008-11-23,05:03:35
39.90328,116.214394,0,562,39775.2108796296,2008-11-23,05:03:40
39.903249,116.214344,0,548,39775.2109375,2008-11-23,05:03:45
39.903222,116.214306,0,542,39775.2109953704,2008-11-23,05:03:50
39.90318,116.214361,0,470,39775.2110532407,2008-11-23,05:03:55
39.903093,116.214431,0,477,39775.2111111111,2008-11-23,05:04:00
39.903039,116.214535,0,494,39775.2111689815,2008-11-23,05:04:05
39.902986,116.214636,0,517,39775.2112268518,2008-11-23,05:04:10
39.902972,116.214641,0,534,39775.2112847222,2008-11-23,05:04:15
39.902979,116.214612,0,538,39775.2113425926,2008-11-23,05:04:20
39.903028,116.214535,0,535,39775.211400463,2008-11-23,05:04:25
39.90305,116.214502,0,536,39775.2114583333,2008-11-23,05:04:30
39.903067,116.214482,0,538,39775.2115162037,2008-11-23,05:04:35
39.903041,116.214434,0,546,39775.2115740741,2008-11-23,05:04:40
39.902985,116.214416,0,559,39775.2116319444,2008-11-23,05:04:45
39.902962,116.214436,0,573,39775.2116898148,2008-11-23,05:04:50
39.903,116.214438,0,580,39775.2117476852,2008-11-23,05:04:55
39.903013,116.214467,0,588,39775.2118055556,2008-11-23,05:05:00
39.90304,116.214555,0,593,39775.2118634259,2008-11-23,05:05:05
39.903063,116.214689,0,597,39775.2119212963,2008-11-23,05:05:10
39.903083,116.214777,0,597,39775.2119791667,2008-11-23,05:05:15
39.903089,116.214858,0,598,39775.212037037,2008-11-23,05:05:20
39.903092,116.214944,0,599,39775.2120949074,2008-11-23,05:05:25
39.903122,116.214997,0,602,39775.2121527778,2008-11-23,05:05:30
39.903155,116.215068,0,604,39775.2122106481,2008-11-23,05:05:35
39.903197,116.215153,0,606,39775.2122685185,2008-11-23,05:05:40
39.903214,116.215189,0,610,39775.2123263889,2008-11-23,05:05:45
39.903239,116.215283,0,613,39775.2123842593,2008-11-23,05:05:50
39.903303,116.215492,0,616,39775.2124421296,2008-11-23,05:05:55
39.90337,116.21564,0,619,39775.2125,2008-11-23,05:06:00
39.903385,116.215657,0,623,39775.2125578704,2008-11-23,05:06:05
39.903358,116.215531,0,628,39775.2126157407,2008-11-23,05:06:10
39.903295,116.215552,0,630,39775.2126736111,2008-11-23,05:06:15
39.903316,116.215622,0,632,39775.2127314815,2008-11-23,05:06:20
39.90336,116.215556,0,634,39775.2127893518,2008-11-23,05:06:25
39.90336,116.215556,0,634,39775.2128240741,2008-11-23,05:06:28
39.903352,116.215551,0,634,39775.2128472222,2008-11-23,05:06:30
39.903305,116.215526,0,634,39775.2129050926,2008-11-23,05:06:35
39.901516,116.21475,0,611,39775.2133680556,2008-11-23,05:07:15
39.903174,116.216169,0,496,39775.2134259259,2008-11-23,05:07:20
39.903194,116.215981,0,424,39775.2134837963,2008-11-23,05:07:25
39.903243,116.215767,0,356,39775.2135416667,2008-11-23,05:07:30
39.903221,116.215702,0,332,39775.213599537,2008-11-23,05:07:35
39.903159,116.215643,0,330,39775.2136574074,2008-11-23,05:07:40
39.903188,116.215649,0,326,39775.2137152778,2008-11-23,05:07:45
39.903215,116.215504,0,313,39775.2137731481,2008-11-23,05:07:50
39.903221,116.215474,0,306,39775.2138310185,2008-11-23,05:07:55
39.903223,116.215459,0,305,39775.2138888889,2008-11-23,05:08:00
39.903194,116.215395,0,296,39775.2139467593,2008-11-23,05:08:05
39.903193,116.215315,0,282,39775.2140046296,2008-11-23,05:08:10
39.903184,116.215308,0,282,39775.2140625,2008-11-23,05:08:15
39.903182,116.215308,0,282,39775.2141203704,2008-11-23,05:08:20
39.90318,116.215307,0,282,39775.2141782407,2008-11-23,05:08:25
39.903177,116.215308,0,282,39775.2142361111,2008-11-23,05:08:30
39.903178,116.215306,0,282,39775.2142939815,2008-11-23,05:08:35
39.903183,116.215302,0,282,39775.2143518519,2008-11-23,05:08:40
39.903183,116.215302,0,282,39775.2143865741,2008-11-23,05:08:43
39.903187,116.215305,0,282,39775.2144097222,2008-11-23,05:08:45
39.903198,116.215292,0,280,39775.2144675926,2008-11-23,05:08:50
39.903182,116.215296,0,281,39775.214525463,2008-11-23,05:08:55
39.903243,116.215297,0,281,39775.2145833333,2008-11-23,05:09:00
39.903279,116.215289,0,279,39775.2146412037,2008-11-23,05:09:05
39.903297,116.215293,0,277,39775.2146990741,2008-11-23,05:09:10
39.903311,116.215193,0,267,39775.2147569444,2008-11-23,05:09:15
39.903331,116.215172,0,268,39775.2148148148,2008-11-23,05:09:20
39.903297,116.215102,0,265,39775.2148726852,2008-11-23,05:09:25
39.903271,116.214989,0,258,39775.2149305556,2008-11-23,05:09:30
39.903274,116.214778,0,196,39775.2177083333,2008-11-23,05:13:30
39.903061,116.213037,0,-223,39775.2180555556,2008-11-23,05:14:00
39.903201,116.213441,0,-95,39775.2181134259,2008-11-23,05:14:05
39.903241,116.213665,0,-78,39775.2181712963,2008-11-23,05:14:10
39.903303,116.213817,0,-61,39775.2182291667,2008-11-23,05:14:15
39.903321,116.213966,0,-26,39775.218287037,2008-11-23,05:14:20
39.90335,116.214061,0,1,39775.2183449074,2008-11-23,05:14:25
39.903357,116.21405,0,11,39775.2184027778,2008-11-23,05:14:30
39.903149,116.214607,0,34,39775.2184606481,2008-11-23,05:14:35
39.903124,116.21457,0,32,39775.2185185185,2008-11-23,05:14:40
39.903142,116.214472,0,27,39775.2185763889,2008-11-23,05:14:45
39.903141,116.214437,0,47,39775.2186342593,2008-11-23,05:14:50
39.903136,116.214411,0,40,39775.2186921296,2008-11-23,05:14:55
39.903157,116.214398,0,33,39775.21875,2008-11-23,05:15:00
39.903255,116.214447,0,48,39775.2188078704,2008-11-23,05:15:05
39.903312,116.214416,0,58,39775.2188657407,2008-11-23,05:15:10
39.903312,116.214416,0,58,39775.218900463,2008-11-23,05:15:13
39.903319,116.214421,0,67,39775.2189236111,2008-11-23,05:15:15
39.903314,116.214443,0,73,39775.2189814815,2008-11-23,05:15:20
39.903314,116.214443,0,73,39775.2190162037,2008-11-23,05:15:23
39.903313,116.214446,0,73,39775.2190393518,2008-11-23,05:15:25
39.90328,116.214458,0,79,39775.2190972222,2008-11-23,05:15:30
39.903217,116.214422,0,89,39775.2191550926,2008-11-23,05:15:35
39.903198,116.214382,0,96,39775.219212963,2008-11-23,05:15:40
39.90319,116.21446,0,103,39775.2192708333,2008-11-23,05:15:45
39.903145,116.21444,0,112,39775.2193287037,2008-11-23,05:15:50
39.903155,116.214426,0,115,39775.2193865741,2008-11-23,05:15:55
39.903173,116.214414,0,117,39775.2194444444,2008-11-23,05:16:00
39.90323,116.214402,0,122,39775.2195023148,2008-11-23,05:16:05
39.903267,116.214371,0,127,39775.2195601852,2008-11-23,05:16:10
39.903242,116.214417,0,130,39775.2196180556,2008-11-23,05:16:15
39.903229,116.214432,0,134,39775.2196759259,2008-11-23,05:16:20
39.903273,116.21443,0,139,39775.2197337963,2008-11-23,05:16:25
39.903305,116.214484,0,140,39775.2197916667,2008-11-23,05:16:30
39.903298,116.214749,0,151,39775.219849537,2008-11-23,05:16:35
39.903246,116.214792,0,155,39775.2199074074,2008-11-23,05:16:40
39.903211,116.214774,0,156,39775.2199652778,2008-11-23,05:16:45
39.903185,116.214777,0,155,39775.2200231481,2008-11-23,05:16:50
39.903197,116.214754,0,157,39775.2200810185,2008-11-23,05:16:55
39.903146,116.214829,0,161,39775.2201388889,2008-11-23,05:17:00
39.903086,116.214882,0,149,39775.2201967593,2008-11-23,05:17:05
39.902986,116.214898,0,152,39775.2202546296,2008-11-23,05:17:10
39.902926,116.214898,0,156,39775.2203125,2008-11-23,05:17:15
39.902884,116.214912,0,157,39775.2203703704,2008-11-23,05:17:20
39.902865,116.214922,0,165,39775.2204282407,2008-11-23,05:17:25
39.902801,116.214933,0,172,39775.2204861111,2008-11-23,05:17:30
39.902743,116.214933,0,177,39775.2205439815,2008-11-23,05:17:35
39.902674,116.21493,0,182,39775.2206018518,2008-11-23,05:17:40
39.902633,116.214922,0,186,39775.2206597222,2008-11-23,05:17:45
39.902591,116.214929,0,189,39775.2207175926,2008-11-23,05:17:50
39.902529,116.214938,0,192,39775.220775463,2008-11-23,05:17:55
39.902491,116.214958,0,196,39775.2208333333,2008-11-23,05:18:00
39.902461,116.214975,0,197,39775.2208912037,2008-11-23,05:18:05
39.902428,116.214987,0,196,39775.2209490741,2008-11-23,05:18:10
39.902359,116.214979,0,195,39775.2210069444,2008-11-23,05:18:15
39.902257,116.214969,0,197,39775.2210648148,2008-11-23,05:18:20
39.902226,116.214946,0,195,39775.2211226852,2008-11-23,05:18:25
39.902161,116.214946,0,199,39775.2211805556,2008-11-23,05:18:30
39.902133,116.214957,0,198,39775.2212384259,2008-11-23,05:18:35
39.902086,116.214953,0,197,39775.2212962963,2008-11-23,05:18:40
39.902004,116.214952,0,199,39775.2213541667,2008-11-23,05:18:45
39.901921,116.214921,0,202,39775.221412037,2008-11-23,05:18:50
39.901896,116.21494,0,207,39775.2214699074,2008-11-23,05:18:55
39.901834,116.214941,0,211,39775.2215277778,2008-11-23,05:19:00
39.901758,116.214923,0,216,39775.2215856481,2008-11-23,05:19:05
39.901702,116.214926,0,220,39775.2216435185,2008-11-23,05:19:10
39.901651,116.214961,0,226,39775.2217013889,2008-11-23,05:19:15
39.901581,116.214979,0,237,39775.2217592593,2008-11-23,05:19:20
39.901551,116.215003,0,248,39775.2218171296,2008-11-23,05:19:25
39.901526,116.215048,0,259,39775.221875,2008-11-23,05:19:30
39.901523,116.215086,0,264,39775.2219328704,2008-11-23,05:19:35
39.901529,116.215112,0,257,39775.2219907407,2008-11-23,05:19:40
39.901513,116.215132,0,248,39775.2220486111,2008-11-23,05:19:45
39.901527,116.215119,0,249,39775.2221064815,2008-11-23,05:19:50
39.9015,116.215115,0,251,39775.2221643519,2008-11-23,05:19:55
39.901381,116.215093,0,254,39775.2222222222,2008-11-23,05:20:00
39.901168,116.215002,0,255,39775.2222800926,2008-11-23,05:20:05
39.901094,116.214887,0,255,39775.222337963,2008-11-23,05:20:10
39.901043,116.214903,0,259,39775.2223958333,2008-11-23,05:20:15
39.900996,116.214931,0,262,39775.2224537037,2008-11-23,05:20:20
39.900975,116.214965,0,266,39775.2225115741,2008-11-23,05:20:25
39.900924,116.214992,0,270,39775.2225694444,2008-11-23,05:20:30
39.900871,116.215019,0,273,39775.2226273148,2008-11-23,05:20:35
39.900855,116.215097,0,274,39775.2226851852,2008-11-23,05:20:40
39.900803,116.215155,0,271,39775.2227430556,2008-11-23,05:20:45
39.90077,116.215185,0,271,39775.2228009259,2008-11-23,05:20:50
39.90077,116.215185,0,271,39775.2228356482,2008-11-23,05:20:53
39.900772,116.215181,0,264,39775.2228587963,2008-11-23,05:20:55
39.900777,116.215168,0,261,39775.2229166667,2008-11-23,05:21:00
39.900713,116.215142,0,256,39775.222974537,2008-11-23,05:21:05
39.900702,116.215092,0,248,39775.2230324074,2008-11-23,05:21:10
39.900683,116.21506,0,248,39775.2230902778,2008-11-23,05:21:15
39.900607,116.215065,0,245,39775.2231481481,2008-11-23,05:21:20
39.900513,116.215034,0,249,39775.2232060185,2008-11-23,05:21:25
39.900365,116.214989,0,250,39775.2232638889,2008-11-23,05:21:30
39.90027,116.214979,0,253,39775.2233217593,2008-11-23,05:21:35
39.900185,116.214963,0,257,39775.2233796296,2008-11-23,05:21:40
39.900126,116.214972,0,259,39775.2234375,2008-11-23,05:21:45
39.900095,116.214936,0,259,39775.2234953704,2008-11-23,05:21:50
39.900082,116.214839,0,261,39775.2235532407,2008-11-23,05:21:55
39.900062,116.214785,0,261,39775.2236111111,2008-11-23,05:22:00
39.900066,116.214713,0,259,39775.2236689815,2008-11-23,05:22:05
39.900075,116.214639,0,258,39775.2237268519,2008-11-23,05:22:10
39.90006,116.214603,0,258,39775.2237847222,2008-11-23,05:22:15
39.900023,116.214552,0,256,39775.2238425926,2008-11-23,05:22:20
39.90001,116.214497,0,254,39775.223900463,2008-11-23,05:22:25
39.899999,116.214423,0,254,39775.2239583333,2008-11-23,05:22:30
39.900006,116.21434,0,254,39775.2240162037,2008-11-23,05:22:35
39.900001,116.214252,0,255,39775.2240740741,2008-11-23,05:22:40
39.90001,116.214162,0,255,39775.2241319444,2008-11-23,05:22:45
39.900008,116.214092,0,255,39775.2241898148,2008-11-23,05:22:50
39.900006,116.214004,0,254,39775.2242476852,2008-11-23,05:22:55
39.899978,116.213933,0,253,39775.2243055556,2008-11-23,05:23:00
39.899924,116.213899,0,251,39775.2243634259,2008-11-23,05:23:05
39.899865,116.213896,0,248,39775.2244212963,2008-11-23,05:23:10
39.899856,116.21384,0,246,39775.2244791667,2008-11-23,05:23:15
39.899828,116.213748,0,248,39775.224537037,2008-11-23,05:23:20
39.899851,116.213644,0,242,39775.2245949074,2008-11-23,05:23:25
39.899827,116.213616,0,240,39775.2246527778,2008-11-23,05:23:30
39.899799,116.213566,0,238,39775.2247106481,2008-11-23,05:23:35
39.899772,116.213522,0,233,39775.2247685185,2008-11-23,05:23:40
39.899763,116.213463,0,225,39775.2248263889,2008-11-23,05:23:45
39.89973,116.213428,0,221,39775.2248842593,2008-11-23,05:23:50
39.899728,116.213384,0,219,39775.2249421296,2008-11-23,05:23:55
39.899772,116.213285,0,212,39775.225,2008-11-23,05:24:00
39.899762,116.213246,0,209,39775.2250578704,2008-11-23,05:24:05
39.899708,116.21323,0,209,39775.2251157407,2008-11-23,05:24:10
39.899681,116.213178,0,209,39775.2251736111,2008-11-23,05:24:15
39.899639,116.213127,0,211,39775.2252314815,2008-11-23,05:24:20
39.89956,116.213035,0,204,39775.2252893519,2008-11-23,05:24:25
39.899495,116.212972,0,203,39775.2253472222,2008-11-23,05:24:30
39.899462,116.212915,0,205,39775.2254050926,2008-11-23,05:24:35
39.899438,116.212873,0,204,39775.225462963,2008-11-23,05:24:40
39.899443,116.212821,0,199,39775.2255208333,2008-11-23,05:24:45
39.899416,116.212732,0,196,39775.2255787037,2008-11-23,05:24:50
39.899374,116.212652,0,191,39775.2256365741,2008-11-23,05:24:55
39.899335,116.212623,0,189,39775.2256944444,2008-11-23,05:25:00
39.899314,116.212585,0,187,39775.2257523148,2008-11-23,05:25:05
39.899271,116.212552,0,186,39775.2258101852,2008-11-23,05:25:10
39.899258,116.212494,0,186,39775.2258680556,2008-11-23,05:25:15
39.899215,116.21245,0,186,39775.2259259259,2008-11-23,05:25:20
39.899184,116.212395,0,186,39775.2259837963,2008-11-23,05:25:25
39.899149,116.212339,0,182,39775.2260416667,2008-11-23,05:25:30
39.899105,116.212278,0,181,39775.226099537,2008-11-23,05:25:35
39.899005,116.212273,0,179,39775.2261574074,2008-11-23,05:25:40
39.898977,116.212251,0,179,39775.2262152778,2008-11-23,05:25:45
39.89896,116.212219,0,178,39775.2262731481,2008-11-23,05:25:50
39.898932,116.212201,0,177,39775.2263310185,2008-11-23,05:25:55
39.898923,116.212169,0,176,39775.2263888889,2008-11-23,05:26:00
39.898912,116.212121,0,175,39775.2264467593,2008-11-23,05:26:05
39.898889,116.212077,0,175,39775.2265046296,2008-11-23,05:26:10
39.898838,116.212034,0,177,39775.2265625,2008-11-23,05:26:15
39.898834,116.212014,0,176,39775.2266203704,2008-11-23,05:26:20
39.898868,116.211959,0,176,39775.2266782407,2008-11-23,05:26:25
39.898783,116.211949,0,177,39775.2267361111,2008-11-23,05:26:30
39.898751,116.211896,0,177,39775.2267939815,2008-11-23,05:26:35
39.898714,116.21186,0,176,39775.2268518518,2008-11-23,05:26:40
39.898734,116.211805,0,174,39775.2269097222,2008-11-23,05:26:45
39.898678,116.211765,0,173,39775.2269675926,2008-11-23,05:26:50
39.898604,116.211665,0,173,39775.227025463,2008-11-23,05:26:55
39.898576,116.211559,0,172,39775.2270833333,2008-11-23,05:27:00
39.89853,116.2115,0,171,39775.2271412037,2008-11-23,05:27:05
39.89852,116.211432,0,172,39775.2271990741,2008-11-23,05:27:10
39.898506,116.211407,0,172,39775.2272569444,2008-11-23,05:27:15
39.898523,116.211358,0,171,39775.2273148148,2008-11-23,05:27:20
39.89854,116.211304,0,172,39775.2273726852,2008-11-23,05:27:25
39.898553,116.211241,0,172,39775.2274305556,2008-11-23,05:27:30
39.898571,116.21118,0,172,39775.2274884259,2008-11-23,05:27:35
39.898577,116.211145,0,172,39775.2275462963,2008-11-23,05:27:40
39.898572,116.211085,0,173,39775.2276041667,2008-11-23,05:27:45
39.898553,116.211019,0,173,39775.227662037,2008-11-23,05:27:50
39.898493,116.211,0,176,39775.2277199074,2008-11-23,05:27:55
39.898473,116.211,0,180,39775.2277777778,2008-11-23,05:28:00
39.8985,116.21096,0,181,39775.2278356481,2008-11-23,05:28:05
39.898529,116.210923,0,184,39775.2278935185,2008-11-23,05:28:10
39.898528,116.210884,0,185,39775.2279513889,2008-11-23,05:28:15
39.898602,116.210789,0,186,39775.2280092593,2008-11-23,05:28:20
39.898666,116.210707,0,187,39775.2280671296,2008-11-23,05:28:25
39.898691,116.21065,0,189,39775.228125,2008-11-23,05:28:30
39.898668,116.210575,0,190,39775.2281828704,2008-11-23,05:28:35
39.898468,116.210459,0,191,39775.2282407407,2008-11-23,05:28:40
39.89834,116.21038,0,194,39775.2282986111,2008-11-23,05:28:45
39.898268,116.210323,0,194,39775.2283564815,2008-11-23,05:28:50
39.898188,116.210301,0,192,39775.2284143518,2008-11-23,05:28:55
39.898147,116.210298,0,191,39775.2284722222,2008-11-23,05:29:00
39.898082,116.210358,0,191,39775.2285300926,2008-11-23,05:29:05
39.898042,116.210321,0,190,39775.228587963,2008-11-23,05:29:10
39.898004,116.210301,0,189,39775.2286458333,2008-11-23,05:29:15
39.897961,116.21028,0,189,39775.2287037037,2008-11-23,05:29:20
39.897921,116.210251,0,188,39775.2287615741,2008-11-23,05:29:25
39.897871,116.210199,0,188,39775.2288194444,2008-11-23,05:29:30
39.897816,116.210143,0,189,39775.2288773148,2008-11-23,05:29:35
39.897714,116.210264,0,194,39775.2289351852,2008-11-23,05:29:40
39.897596,116.210346,0,200,39775.2289930556,2008-11-23,05:29:45
39.897591,116.210367,0,198,39775.2290509259,2008-11-23,05:29:50
39.897562,116.210373,0,196,39775.2291087963,2008-11-23,05:29:55
39.897532,116.210372,0,197,39775.2291666667,2008-11-23,05:30:00
39.897484,116.210345,0,197,39775.229224537,2008-11-23,05:30:05
39.897448,116.210308,0,198,39775.2292824074,2008-11-23,05:30:10
39.897405,116.210255,0,198,39775.2293402778,2008-11-23,05:30:15
39.897349,116.210355,0,204,39775.2293981481,2008-11-23,05:30:20
39.897323,116.210399,0,207,39775.2294560185,2008-11-23,05:30:25
39.897285,116.210459,0,209,39775.2295138889,2008-11-23,05:30:30
39.897264,116.210508,0,208,39775.2295717593,2008-11-23,05:30:35
39.897282,116.210577,0,205,39775.2296296296,2008-11-23,05:30:40
39.897285,116.210628,0,205,39775.2296875,2008-11-23,05:30:45
39.897265,116.210683,0,209,39775.2297453704,2008-11-23,05:30:50
39.897263,116.210738,0,209,39775.2298032407,2008-11-23,05:30:55
39.897258,116.210767,0,210,39775.2298611111,2008-11-23,05:31:00
39.897265,116.210819,0,209,39775.2299189815,2008-11-23,05:31:05
39.89728,116.210853,0,210,39775.2299768519,2008-11-23,05:31:10
39.897294,116.210894,0,211,39775.2300347222,2008-11-23,05:31:15
39.897315,116.210967,0,212,39775.2300925926,2008-11-23,05:31:20
39.897331,116.211045,0,213,39775.230150463,2008-11-23,05:31:25
39.897321,116.211096,0,214,39775.2302083333,2008-11-23,05:31:30
39.897329,116.211158,0,213,39775.2302662037,2008-11-23,05:31:35
39.897309,116.211204,0,214,39775.2303240741,2008-11-23,05:31:40
39.897317,116.211217,0,214,39775.2303819444,2008-11-23,05:31:45
39.89732,116.211243,0,214,39775.2304398148,2008-11-23,05:31:50
39.897317,116.211263,0,214,39775.2304976852,2008-11-23,05:31:55
39.896972,116.21138,0,211,39775.233912037,2008-11-23,05:36:50
39.896974,116.211316,0,212,39775.2339699074,2008-11-23,05:36:55
39.896969,116.211315,0,212,39775.2340277778,2008-11-23,05:37:00
39.896969,116.211315,0,212,39775.2340625,2008-11-23,05:37:03
39.896971,116.211313,0,212,39775.2340856481,2008-11-23,05:37:05
39.896985,116.21129,0,212,39775.2341435185,2008-11-23,05:37:10
39.897176,116.212692,0,745,39775.2362268518,2008-11-23,05:40:10
39.897169,116.211292,0,302,39775.2362847222,2008-11-23,05:40:15
39.897132,116.211128,0,212,39775.2363425926,2008-11-23,05:40:20
39.897084,116.211159,0,220,39775.236400463,2008-11-23,05:40:25
39.897054,116.211191,0,217,39775.2364583333,2008-11-23,05:40:30
39.897033,116.211208,0,208,39775.2365162037,2008-11-23,05:40:35
39.896983,116.211206,0,205,39775.2365740741,2008-11-23,05:40:40
39.896957,116.211217,0,206,39775.2366319444,2008-11-23,05:40:45
39.896984,116.211226,0,206,39775.2366898148,2008-11-23,05:40:50
39.897002,116.211238,0,208,39775.2367476852,2008-11-23,05:40:55
39.897019,116.21125,0,215,39775.2368055556,2008-11-23,05:41:00
39.897015,116.211286,0,222,39775.2368634259,2008-11-23,05:41:05
39.89701,116.211294,0,227,39775.2369212963,2008-11-23,05:41:10
39.897015,116.211294,0,229,39775.2369791667,2008-11-23,05:41:15
39.897022,116.211296,0,229,39775.237037037,2008-11-23,05:41:20
39.897022,116.211296,0,229,39775.2370717593,2008-11-23,05:41:23
39.897029,116.211296,0,229,39775.2370949074,2008-11-23,05:41:25
39.897038,116.211295,0,229,39775.2371527778,2008-11-23,05:41:30
39.897144,116.211176,0,234,39775.2372106481,2008-11-23,05:41:35
39.897146,116.211177,0,234,39775.2372685185,2008-11-23,05:41:40
39.897146,116.211177,0,234,39775.2373032407,2008-11-23,05:41:43
39.897148,116.211185,0,235,39775.2373263889,2008-11-23,05:41:45
39.897156,116.211199,0,239,39775.2373842593,2008-11-23,05:41:50
39.897182,116.211216,0,248,39775.2374421296,2008-11-23,05:41:55
39.897175,116.211195,0,258,39775.2375,2008-11-23,05:42:00
39.897182,116.211184,0,253,39775.2375578704,2008-11-23,05:42:05
39.897215,116.211165,0,268,39775.2376157407,2008-11-23,05:42:10
39.897261,116.211076,0,262,39775.2376736111,2008-11-23,05:42:15
39.897256,116.211017,0,261,39775.2377314815,2008-11-23,05:42:20
39.897228,116.210968,0,254,39775.2377893519,2008-11-23,05:42:25
39.897187,116.210925,0,250,39775.2378472222,2008-11-23,05:42:30
39.897188,116.210893,0,254,39775.2379050926,2008-11-23,05:42:35
39.897223,116.210843,0,262,39775.237962963,2008-11-23,05:42:40
39.897145,116.21072,0,219,39775.2380208333,2008-11-23,05:42:45
39.897123,116.210624,0,192,39775.2380787037,2008-11-23,05:42:50
39.897116,116.210564,0,182,39775.2381365741,2008-11-23,05:42:55
39.897102,116.210491,0,176,39775.2381944444,2008-11-23,05:43:00
39.897076,116.210444,0,170,39775.2382523148,2008-11-23,05:43:05
39.897111,116.210364,0,163,39775.2383101852,2008-11-23,05:43:10
39.897144,116.210349,0,160,39775.2383680556,2008-11-23,05:43:15
39.897109,116.210318,0,155,39775.2384259259,2008-11-23,05:43:20
39.897069,116.210266,0,149,39775.2384837963,2008-11-23,05:43:25
39.897083,116.210202,0,146,39775.2385416667,2008-11-23,05:43:30
39.897053,116.210205,0,145,39775.238599537,2008-11-23,05:43:35
39.897079,116.210196,0,147,39775.2386574074,2008-11-23,05:43:40
39.897143,116.210167,0,148,39775.2387152778,2008-11-23,05:43:45
39.897159,116.210115,0,153,39775.2387731481,2008-11-23,05:43:50
39.897126,116.210099,0,163,39775.2388310185,2008-11-23,05:43:55
39.897132,116.210045,0,170,39775.2388888889,2008-11-23,05:44:00
39.89713,116.209996,0,180,39775.2389467593,2008-11-23,05:44:05
39.897153,116.209931,0,186,39775.2390046296,2008-11-23,05:44:10
39.897193,116.209835,0,192,39775.2390625,2008-11-23,05:44:15
39.897226,116.209783,0,196,39775.2391203704,2008-11-23,05:44:20
39.897223,116.20976,0,202,39775.2391782407,2008-11-23,05:44:25
39.897178,116.209746,0,211,39775.2392361111,2008-11-23,05:44:30
39.897158,116.209727,0,219,39775.2392939815,2008-11-23,05:44:35
39.897149,116.209674,0,225,39775.2393518519,2008-11-23,05:44:40
39.897149,116.209576,0,229,39775.2394097222,2008-11-23,05:44:45
39.897181,116.209412,0,237,39775.2394675926,2008-11-23,05:44:50
39.897191,116.209202,0,244,39775.239525463,2008-11-23,05:44:55
39.897184,116.209127,0,246,39775.2395833333,2008-11-23,05:45:00
39.897146,116.20906,0,245,39775.2396412037,2008-11-23,05:45:05
39.897093,116.209019,0,244,39775.2396990741,2008-11-23,05:45:10
39.897068,116.208969,0,244,39775.2397569444,2008-11-23,05:45:15
39.897041,116.208947,0,243,39775.2398148148,2008-11-23,05:45:20
39.89701,116.20895,0,242,39775.2398726852,2008-11-23,05:45:25
39.896829,116.209019,0,245,39775.2399305556,2008-11-23,05:45:30
39.896715,116.209023,0,242,39775.2399884259,2008-11-23,05:45:35
39.896696,116.209075,0,239,39775.2400462963,2008-11-23,05:45:40
39.896696,116.209075,0,239,39775.2400810185,2008-11-23,05:45:43
39.896694,116.209079,0,243,39775.2401041667,2008-11-23,05:45:45
39.896645,116.209067,0,238,39775.240162037,2008-11-23,05:45:50
39.89661,116.209063,0,234,39775.2402199074,2008-11-23,05:45:55
39.89655,116.209046,0,231,39775.2402777778,2008-11-23,05:46:00
39.89644,116.209055,0,228,39775.2403356481,2008-11-23,05:46:05
39.896384,116.209071,0,227,39775.2403935185,2008-11-23,05:46:10
39.89636,116.209169,0,228,39775.2404513889,2008-11-23,05:46:15
39.896334,116.209247,0,230,39775.2405092593,2008-11-23,05:46:20
39.896318,116.209301,0,230,39775.2405671296,2008-11-23,05:46:25
39.896314,116.209342,0,229,39775.240625,2008-11-23,05:46:30
39.896293,116.209405,0,229,39775.2406828704,2008-11-23,05:46:35
39.896275,116.20943,0,229,39775.2407407407,2008-11-23,05:46:40
39.89628,116.20946,0,229,39775.2407986111,2008-11-23,05:46:45
39.89628,116.20946,0,229,39775.2408333333,2008-11-23,05:46:48
39.896288,116.209466,0,229,39775.2408564815,2008-11-23,05:46:50
39.896524,116.208932,0,260,39775.3339236111,2008-11-23,08:00:51
39.896547,116.208902,0,256,39775.3339814815,2008-11-23,08:00:56
39.896564,116.208883,0,257,39775.3340393519,2008-11-23,08:01:01
39.89657,116.208876,0,258,39775.3340972222,2008-11-23,08:01:06
39.896571,116.20888,0,258,39775.3341550926,2008-11-23,08:01:11
39.896571,116.20888,0,258,39775.3341898148,2008-11-23,08:01:14
39.896567,116.208875,0,257,39775.334212963,2008-11-23,08:01:16
39.896548,116.208904,0,254,39775.3342708333,2008-11-23,08:01:21
39.896559,116.208906,0,253,39775.3343287037,2008-11-23,08:01:26
39.896576,116.208859,0,253,39775.3343865741,2008-11-23,08:01:31
39.896588,116.208829,0,252,39775.3344444444,2008-11-23,08:01:36
39.896598,116.208873,0,254,39775.3345023148,2008-11-23,08:01:41
39.896625,116.208877,0,252,39775.3345601852,2008-11-23,08:01:46
39.896674,116.208875,0,249,39775.3346180556,2008-11-23,08:01:51
39.896734,116.208837,0,241,39775.3346759259,2008-11-23,08:01:56
39.896758,116.208836,0,236,39775.3347337963,2008-11-23,08:02:01
39.896799,116.208799,0,230,39775.3347916667,2008-11-23,08:02:06
39.896899,116.208845,0,225,39775.334849537,2008-11-23,08:02:11
39.896924,116.208896,0,218,39775.3349074074,2008-11-23,08:02:16
39.896936,116.20894,0,215,39775.3349652778,2008-11-23,08:02:21
39.896944,116.209014,0,212,39775.3350231481,2008-11-23,08:02:26
39.896971,116.209058,0,207,39775.3350810185,2008-11-23,08:02:31
39.896982,116.209105,0,203,39775.3351388889,2008-11-23,08:02:36
39.897008,116.209153,0,198,39775.3351967593,2008-11-23,08:02:41
39.897023,116.209213,0,195,39775.3352546296,2008-11-23,08:02:46
39.897032,116.209268,0,193,39775.3353125,2008-11-23,08:02:51
39.897043,116.20932,0,190,39775.3353703704,2008-11-23,08:02:56
39.897053,116.209373,0,188,39775.3354282407,2008-11-23,08:03:01
39.897058,116.209427,0,187,39775.3354861111,2008-11-23,08:03:06
39.897147,116.209497,0,198,39775.3355439815,2008-11-23,08:03:11
39.897312,116.209584,0,210,39775.3356018519,2008-11-23,08:03:16
39.897362,116.209609,0,216,39775.3356597222,2008-11-23,08:03:21
39.897411,116.209678,0,219,39775.3357175926,2008-11-23,08:03:26
39.897411,116.209678,0,219,39775.3357523148,2008-11-23,08:03:29
39.897415,116.20967,0,226,39775.335775463,2008-11-23,08:03:31
39.897419,116.209696,0,229,39775.3358333333,2008-11-23,08:03:36
39.897418,116.209737,0,231,39775.3358912037,2008-11-23,08:03:41
39.897405,116.209797,0,233,39775.3359490741,2008-11-23,08:03:46
39.897368,116.209849,0,232,39775.3360069444,2008-11-23,08:03:51
39.897321,116.209944,0,238,39775.3360648148,2008-11-23,08:03:56
39.89733,116.21,0,238,39775.3361226852,2008-11-23,08:04:01
39.897382,116.210108,0,237,39775.3361805556,2008-11-23,08:04:06
39.897383,116.210191,0,234,39775.3362384259,2008-11-23,08:04:11
39.897375,116.210259,0,234,39775.3362962963,2008-11-23,08:04:16
39.897367,116.210329,0,237,39775.3363541667,2008-11-23,08:04:21
39.897408,116.210403,0,240,39775.336412037,2008-11-23,08:04:26
39.897383,116.210432,0,241,39775.3364699074,2008-11-23,08:04:31
39.897354,116.210481,0,241,39775.3365277778,2008-11-23,08:04:36
39.897337,116.210534,0,241,39775.3365856481,2008-11-23,08:04:41
39.897327,116.210578,0,242,39775.3366435185,2008-11-23,08:04:46
39.897345,116.210594,0,247,39775.3367013889,2008-11-23,08:04:51
39.897343,116.210624,0,250,39775.3367592593,2008-11-23,08:04:56
39.897354,116.21061,0,251,39775.3368171296,2008-11-23,08:05:01
39.897348,116.210611,0,252,39775.336875,2008-11-23,08:05:06
39.897347,116.210617,0,252,39775.3369328704,2008-11-23,08:05:11
39.89735,116.210624,0,252,39775.3369907407,2008-11-23,08:05:16
39.897352,116.210631,0,252,39775.3370486111,2008-11-23,08:05:21
39.897356,116.210636,0,252,39775.3371064815,2008-11-23,08:05:26
39.897356,116.210636,0,252,39775.3371412037,2008-11-23,08:05:29
39.897362,116.210641,0,252,39775.3371643518,2008-11-23,08:05:31
39.897365,116.210632,0,250,39775.3372222222,2008-11-23,08:05:36
39.897366,116.210642,0,250,39775.3372800926,2008-11-23,08:05:41
39.897366,116.210642,0,250,39775.3373148148,2008-11-23,08:05:44
39.897366,116.210646,0,250,39775.337337963,2008-11-23,08:05:46
39.897343,116.210713,0,252,39775.3373958333,2008-11-23,08:05:51
39.897354,116.210686,0,248,39775.3374537037,2008-11-23,08:05:56
39.89735,116.210688,0,248,39775.3375115741,2008-11-23,08:06:01
39.897346,116.21069,0,249,39775.3375694444,2008-11-23,08:06:06
39.897346,116.21069,0,249,39775.3376041667,2008-11-23,08:06:09
39.897342,116.210691,0,249,39775.3376273148,2008-11-23,08:06:11
39.897311,116.21072,0,250,39775.3376851852,2008-11-23,08:06:16
39.897311,116.21072,0,250,39775.3377199074,2008-11-23,08:06:19
39.897318,116.21072,0,249,39775.3377430556,2008-11-23,08:06:21
39.897318,116.210754,0,246,39775.3378009259,2008-11-23,08:06:26
39.897291,116.210783,0,242,39775.3378587963,2008-11-23,08:06:31
39.89728,116.210784,0,242,39775.3379166667,2008-11-23,08:06:36
39.897276,116.210775,0,242,39775.337974537,2008-11-23,08:06:41
39.897252,116.210791,0,242,39775.3380324074,2008-11-23,08:06:46
39.897236,116.210805,0,241,39775.3380902778,2008-11-23,08:06:51
39.897268,116.211153,0,232,39775.3454976852,2008-11-23,08:17:31
39.897266,116.211189,0,234,39775.3455555556,2008-11-23,08:17:36
39.897279,116.211214,0,237,39775.3456134259,2008-11-23,08:17:41
39.89729,116.211266,0,243,39775.3456712963,2008-11-23,08:17:46
39.897307,116.21131,0,245,39775.3457291667,2008-11-23,08:17:51
39.89732,116.211348,0,251,39775.345787037,2008-11-23,08:17:56
39.89731,116.211406,0,251,39775.3458449074,2008-11-23,08:18:01
39.897326,116.21145,0,253,39775.3459027778,2008-11-23,08:18:06
39.897316,116.211488,0,256,39775.3459606481,2008-11-23,08:18:11
39.897308,116.211528,0,256,39775.3460185185,2008-11-23,08:18:16
39.897315,116.211553,0,257,39775.3460763889,2008-11-23,08:18:21
39.897318,116.211579,0,259,39775.3461342593,2008-11-23,08:18:26
39.897308,116.211654,0,259,39775.3461921296,2008-11-23,08:18:31
39.897289,116.211673,0,259,39775.34625,2008-11-23,08:18:36
39.89729,116.211695,0,258,39775.3463078704,2008-11-23,08:18:41
39.897261,116.21168,0,257,39775.3463657407,2008-11-23,08:18:46
39.897235,116.211728,0,256,39775.3464236111,2008-11-23,08:18:51
39.897206,116.21175,0,256,39775.3464814815,2008-11-23,08:18:56
39.897203,116.211774,0,255,39775.3465393518,2008-11-23,08:19:01
39.897158,116.211803,0,253,39775.3465972222,2008-11-23,08:19:06
39.897163,116.211832,0,251,39775.3466550926,2008-11-23,08:19:11
39.897147,116.211851,0,249,39775.346712963,2008-11-23,08:19:16
39.89717,116.211881,0,248,39775.3467708333,2008-11-23,08:19:21
39.897182,116.211915,0,248,39775.3468287037,2008-11-23,08:19:26
39.897194,116.211945,0,249,39775.3468865741,2008-11-23,08:19:31
39.897203,116.212008,0,250,39775.3469444444,2008-11-23,08:19:36
39.897203,116.212008,0,250,39775.3469791667,2008-11-23,08:19:39
39.8972,116.212004,0,248,39775.3470023148,2008-11-23,08:19:41
39.897168,116.212006,0,249,39775.3470601852,2008-11-23,08:19:46
39.897193,116.212092,0,252,39775.3471180556,2008-11-23,08:19:51
39.897198,116.21215,0,253,39775.3471759259,2008-11-23,08:19:56
39.897154,116.212241,0,249,39775.3472337963,2008-11-23,08:20:01
39.897195,116.212295,0,250,39775.3472916667,2008-11-23,08:20:06
39.897211,116.212352,0,251,39775.347349537,2008-11-23,08:20:11
39.897194,116.212383,0,253,39775.3474074074,2008-11-23,08:20:16
39.897202,116.212407,0,253,39775.3474652778,2008-11-23,08:20:21
39.89721,116.212461,0,255,39775.3475231482,2008-11-23,08:20:26
39.897203,116.212509,0,256,39775.3475810185,2008-11-23,08:20:31
39.897217,116.212545,0,256,39775.3476388889,2008-11-23,08:20:36
39.89722,116.212595,0,256,39775.3476967593,2008-11-23,08:20:41
39.897246,116.212645,0,257,39775.3477546296,2008-11-23,08:20:46
39.897314,116.212695,0,258,39775.3478125,2008-11-23,08:20:51
39.897365,116.212733,0,255,39775.3478703704,2008-11-23,08:20:56
39.897416,116.212774,0,256,39775.3479282407,2008-11-23,08:21:01
39.897466,116.2128,0,257,39775.3479861111,2008-11-23,08:21:06
39.897469,116.212837,0,258,39775.3480439815,2008-11-23,08:21:11
39.897483,116.212874,0,259,39775.3481018519,2008-11-23,08:21:16
39.897478,116.212902,0,261,39775.3481597222,2008-11-23,08:21:21
39.897471,116.212937,0,261,39775.3482175926,2008-11-23,08:21:26
39.897498,116.212982,0,262,39775.348275463,2008-11-23,08:21:31
39.897514,116.213025,0,265,39775.3483333333,2008-11-23,08:21:36
39.897549,116.213079,0,270,39775.3483912037,2008-11-23,08:21:41
39.897598,116.21311,0,273,39775.3484490741,2008-11-23,08:21:46
39.897621,116.213146,0,276,39775.3485069444,2008-11-23,08:21:51
39.897633,116.213199,0,277,39775.3485648148,2008-11-23,08:21:56
39.897637,116.213252,0,276,39775.3486226852,2008-11-23,08:22:01
39.897626,116.213315,0,275,39775.3486805556,2008-11-23,08:22:06
39.897628,116.213352,0,274,39775.3487384259,2008-11-23,08:22:11
39.897623,116.213399,0,277,39775.3487962963,2008-11-23,08:22:16
39.897645,116.213442,0,276,39775.3488541667,2008-11-23,08:22:21
39.897655,116.213469,0,277,39775.348912037,2008-11-23,08:22:26
39.897668,116.213478,0,273,39775.3489699074,2008-11-23,08:22:31
39.897688,116.213518,0,271,39775.3490277778,2008-11-23,08:22:36
39.897694,116.213579,0,270,39775.3490856481,2008-11-23,08:22:41
39.897666,116.21363,0,270,39775.3491435185,2008-11-23,08:22:46
39.897648,116.213676,0,264,39775.3492013889,2008-11-23,08:22:51
39.897629,116.213686,0,263,39775.3492592593,2008-11-23,08:22:56
39.897568,116.213698,0,261,39775.3493171296,2008-11-23,08:23:01
39.897562,116.213718,0,261,39775.349375,2008-11-23,08:23:06
39.897559,116.213732,0,261,39775.3494328704,2008-11-23,08:23:11
39.897559,116.213732,0,261,39775.3494675926,2008-11-23,08:23:14
39.897554,116.213736,0,260,39775.3494907407,2008-11-23,08:23:16
39.897569,116.21382,0,262,39775.3495486111,2008-11-23,08:23:21
39.897536,116.213851,0,263,39775.3496064815,2008-11-23,08:23:26
39.897597,116.21385,0,262,39775.3496643519,2008-11-23,08:23:31
39.897628,116.213852,0,262,39775.3497222222,2008-11-23,08:23:36
39.897644,116.213844,0,262,39775.3497800926,2008-11-23,08:23:41
39.897683,116.213839,0,259,39775.349837963,2008-11-23,08:23:46
39.897764,116.213799,0,251,39775.3498958333,2008-11-23,08:23:51
39.897813,116.213791,0,247,39775.3499537037,2008-11-23,08:23:56
39.897866,116.213712,0,243,39775.3500115741,2008-11-23,08:24:01
39.897958,116.213556,0,237,39775.3500694444,2008-11-23,08:24:06
39.897991,116.21351,0,233,39775.3501273148,2008-11-23,08:24:11
39.898007,116.213493,0,230,39775.3501851852,2008-11-23,08:24:16
39.898011,116.213479,0,229,39775.3502430556,2008-11-23,08:24:21
39.898022,116.21336,0,228,39775.3503009259,2008-11-23,08:24:26
39.898052,116.213337,0,224,39775.3503587963,2008-11-23,08:24:31
39.898061,116.213323,0,223,39775.3504166667,2008-11-23,08:24:36
39.898061,116.213323,0,223,39775.3504513889,2008-11-23,08:24:39
39.898063,116.213315,0,223,39775.350474537,2008-11-23,08:24:41
39.898077,116.21329,0,222,39775.3505324074,2008-11-23,08:24:46
39.898141,116.213213,0,221,39775.3505902778,2008-11-23,08:24:51
39.898211,116.21319,0,222,39775.3506481481,2008-11-23,08:24:56
39.898272,116.213187,0,227,39775.3507060185,2008-11-23,08:25:01
39.898291,116.213186,0,229,39775.3507638889,2008-11-23,08:25:06
39.898302,116.213173,0,233,39775.3508217593,2008-11-23,08:25:11
39.898333,116.213166,0,233,39775.3508796296,2008-11-23,08:25:16
39.89836,116.213166,0,229,39775.3509375,2008-11-23,08:25:21
39.898402,116.213178,0,230,39775.3509953704,2008-11-23,08:25:26
39.898425,116.213165,0,230,39775.3510532407,2008-11-23,08:25:31
39.898408,116.213151,0,231,39775.3511111111,2008-11-23,08:25:36
39.898418,116.213142,0,231,39775.3511689815,2008-11-23,08:25:41
39.898459,116.21311,0,229,39775.3512268519,2008-11-23,08:25:46
39.898457,116.213084,0,228,39775.3512847222,2008-11-23,08:25:51
39.898464,116.21303,0,229,39775.3513425926,2008-11-23,08:25:56
39.898494,116.212985,0,231,39775.351400463,2008-11-23,08:26:01
39.898509,116.212972,0,230,39775.3514583333,2008-11-23,08:26:06
39.898513,116.212924,0,228,39775.3515162037,2008-11-23,08:26:11
39.89853,116.212908,0,226,39775.3515740741,2008-11-23,08:26:16
39.898573,116.212898,0,223,39775.3516319444,2008-11-23,08:26:21
39.898599,116.212881,0,219,39775.3516898148,2008-11-23,08:26:26
39.898629,116.212861,0,219,39775.3517476852,2008-11-23,08:26:31
39.898671,116.212842,0,220,39775.3518055556,2008-11-23,08:26:36
39.898711,116.212803,0,222,39775.3518634259,2008-11-23,08:26:41
39.898739,116.21277,0,223,39775.3519212963,2008-11-23,08:26:46
39.898747,116.212731,0,226,39775.3519791667,2008-11-23,08:26:51
39.898776,116.212721,0,228,39775.352037037,2008-11-23,08:26:56
39.898809,116.212694,0,231,39775.3520949074,2008-11-23,08:27:01
39.898822,116.212652,0,232,39775.3521527778,2008-11-23,08:27:06
39.898826,116.212639,0,233,39775.3522106481,2008-11-23,08:27:11
39.898865,116.212668,0,238,39775.3522685185,2008-11-23,08:27:16
39.898912,116.212667,0,244,39775.3523263889,2008-11-23,08:27:21
39.898938,116.212669,0,247,39775.3523842593,2008-11-23,08:27:26
39.89895,116.212666,0,250,39775.3524421296,2008-11-23,08:27:31
39.89898,116.212648,0,254,39775.3525,2008-11-23,08:27:36
39.898999,116.212637,0,257,39775.3525578704,2008-11-23,08:27:41
39.899013,116.21263,0,259,39775.3526157407,2008-11-23,08:27:46
39.89902,116.212608,0,261,39775.3526736111,2008-11-23,08:27:51
39.899015,116.212582,0,264,39775.3527314815,2008-11-23,08:27:56
39.898992,116.212556,0,265,39775.3527893518,2008-11-23,08:28:01
39.899011,116.212535,0,267,39775.3528472222,2008-11-23,08:28:06
39.899023,116.212529,0,268,39775.3529050926,2008-11-23,08:28:11
39.899018,116.212508,0,269,39775.352962963,2008-11-23,08:28:16
39.899032,116.212512,0,268,39775.3530208333,2008-11-23,08:28:21
39.899049,116.212505,0,268,39775.3530787037,2008-11-23,08:28:26
39.89905,116.212487,0,269,39775.3531365741,2008-11-23,08:28:31
39.899073,116.212466,0,272,39775.3531944444,2008-11-23,08:28:36
39.899059,116.21243,0,274,39775.3532523148,2008-11-23,08:28:41
39.899063,116.212418,0,273,39775.3533101852,2008-11-23,08:28:46
39.899063,116.212418,0,273,39775.3533449074,2008-11-23,08:28:49
39.899065,116.21241,0,272,39775.3533680556,2008-11-23,08:28:51
39.899028,116.212404,0,270,39775.3534259259,2008-11-23,08:28:56
39.899031,116.212383,0,270,39775.3534837963,2008-11-23,08:29:01
39.899015,116.212346,0,270,39775.3535416667,2008-11-23,08:29:06
39.898999,116.212322,0,270,39775.353599537,2008-11-23,08:29:11
39.899011,116.212306,0,266,39775.3536574074,2008-11-23,08:29:16
39.899015,116.212287,0,267,39775.3537152778,2008-11-23,08:29:21
39.899012,116.212263,0,270,39775.3537731481,2008-11-23,08:29:26
39.899017,116.212238,0,273,39775.3538310185,2008-11-23,08:29:31
39.89904,116.212214,0,277,39775.3538888889,2008-11-23,08:29:36
39.899025,116.212216,0,282,39775.3539467593,2008-11-23,08:29:41
39.898995,116.212201,0,285,39775.3540046296,2008-11-23,08:29:46
39.898965,116.21219,0,288,39775.3540625,2008-11-23,08:29:51
39.898932,116.212183,0,291,39775.3541203704,2008-11-23,08:29:56
39.898899,116.212162,0,291,39775.3541782407,2008-11-23,08:30:01
39.898856,116.212133,0,292,39775.3542361111,2008-11-23,08:30:06
39.898772,116.212102,0,295,39775.3542939815,2008-11-23,08:30:11
39.898744,116.212077,0,297,39775.3543518518,2008-11-23,08:30:16
39.898745,116.212056,0,298,39775.3544097222,2008-11-23,08:30:21
39.89872,116.212045,0,300,39775.3544675926,2008-11-23,08:30:26
39.898747,116.212025,0,299,39775.354525463,2008-11-23,08:30:31
39.898738,116.212023,0,299,39775.3545833333,2008-11-23,08:30:36
39.898721,116.211994,0,299,39775.3546412037,2008-11-23,08:30:41
39.898713,116.211982,0,300,39775.3546990741,2008-11-23,08:30:46
39.898695,116.211923,0,302,39775.3547569444,2008-11-23,08:30:51
39.898699,116.211907,0,301,39775.3548148148,2008-11-23,08:30:56
39.898671,116.211872,0,302,39775.3548726852,2008-11-23,08:31:01
39.898661,116.211877,0,303,39775.3549305556,2008-11-23,08:31:06
39.898654,116.211863,0,304,39775.3549884259,2008-11-23,08:31:11
39.89865,116.211853,0,302,39775.3550462963,2008-11-23,08:31:16
39.898638,116.211798,0,304,39775.3551041667,2008-11-23,08:31:21
39.898625,116.211764,0,304,39775.355162037,2008-11-23,08:31:26
39.898616,116.211743,0,304,39775.3552199074,2008-11-23,08:31:31
39.898614,116.211705,0,303,39775.3552777778,2008-11-23,08:31:36
39.898612,116.211689,0,300,39775.3553356482,2008-11-23,08:31:41
39.898595,116.211675,0,299,39775.3553935185,2008-11-23,08:31:46
39.898575,116.211658,0,298,39775.3554513889,2008-11-23,08:31:51
39.898523,116.211634,0,299,39775.3555092593,2008-11-23,08:31:56
39.898505,116.211636,0,298,39775.3555671296,2008-11-23,08:32:01
39.898474,116.211613,0,298,39775.355625,2008-11-23,08:32:06
39.898415,116.211597,0,299,39775.3556828704,2008-11-23,08:32:11
39.898392,116.211555,0,298,39775.3557407407,2008-11-23,08:32:16
39.898382,116.211515,0,298,39775.3557986111,2008-11-23,08:32:21
39.898357,116.211497,0,298,39775.3558564815,2008-11-23,08:32:26
39.898355,116.211469,0,297,39775.3559143519,2008-11-23,08:32:31
39.898351,116.211444,0,294,39775.3559722222,2008-11-23,08:32:36
39.898315,116.211423,0,290,39775.3560300926,2008-11-23,08:32:41
39.89834,116.211366,0,291,39775.356087963,2008-11-23,08:32:46
39.898324,116.211293,0,289,39775.3561458333,2008-11-23,08:32:51
39.898339,116.211253,0,286,39775.3562037037,2008-11-23,08:32:56
39.898333,116.211215,0,284,39775.3562615741,2008-11-23,08:33:01
39.898341,116.211167,0,283,39775.3563194444,2008-11-23,08:33:06
39.898354,116.21112,0,283,39775.3563773148,2008-11-23,08:33:11
39.898379,116.211075,0,280,39775.3564351852,2008-11-23,08:33:16
39.898396,116.211059,0,280,39775.3564930556,2008-11-23,08:33:21
39.898385,116.211003,0,280,39775.3565509259,2008-11-23,08:33:26
39.898367,116.210963,0,279,39775.3566087963,2008-11-23,08:33:31
39.898367,116.210963,0,279,39775.3566435185,2008-11-23,08:33:34
39.898374,116.210957,0,279,39775.3566666667,2008-11-23,08:33:36
39.898368,116.210909,0,277,39775.356724537,2008-11-23,08:33:41
39.898339,116.21087,0,275,39775.3567824074,2008-11-23,08:33:46
39.898351,116.210818,0,274,39775.3568402778,2008-11-23,08:33:51
39.898352,116.210809,0,274,39775.3568981481,2008-11-23,08:33:56
39.898368,116.210757,0,274,39775.3569560185,2008-11-23,08:34:01
39.898387,116.210701,0,273,39775.3570138889,2008-11-23,08:34:06
39.898397,116.21068,0,273,39775.3570717593,2008-11-23,08:34:11
39.8984,116.210615,0,273,39775.3571296296,2008-11-23,08:34:16
39.898408,116.210579,0,271,39775.3571875,2008-11-23,08:34:21
39.898394,116.210546,0,270,39775.3572453704,2008-11-23,08:34:26
39.898419,116.210541,0,270,39775.3573032407,2008-11-23,08:34:31
39.898417,116.210508,0,268,39775.3573611111,2008-11-23,08:34:36
39.898426,116.210499,0,268,39775.3574189815,2008-11-23,08:34:41
39.898398,116.210487,0,268,39775.3574768519,2008-11-23,08:34:46
39.898342,116.210463,0,270,39775.3575347222,2008-11-23,08:34:51
39.898178,116.210469,0,271,39775.3575925926,2008-11-23,08:34:56
39.898041,116.210469,0,271,39775.357650463,2008-11-23,08:35:01
39.898021,116.210436,0,271,39775.3577083333,2008-11-23,08:35:06
39.898034,116.210389,0,270,39775.3577662037,2008-11-23,08:35:11
39.898055,116.210372,0,269,39775.3578240741,2008-11-23,08:35:16
39.8981,116.21032,0,267,39775.3578819444,2008-11-23,08:35:21
39.898096,116.210274,0,267,39775.3579398148,2008-11-23,08:35:26
39.898092,116.210255,0,268,39775.3579976852,2008-11-23,08:35:31
39.898086,116.210259,0,268,39775.3580555556,2008-11-23,08:35:36
39.898086,116.210259,0,268,39775.3580902778,2008-11-23,08:35:39
39.898089,116.210259,0,268,39775.3581134259,2008-11-23,08:35:41
39.898083,116.210306,0,266,39775.3581712963,2008-11-23,08:35:46
39.898063,116.210346,0,264,39775.3582291667,2008-11-23,08:35:51
39.898039,116.210382,0,263,39775.358287037,2008-11-23,08:35:56
39.897995,116.21037,0,262,39775.3583449074,2008-11-23,08:36:01
39.89794,116.21036,0,262,39775.3584027778,2008-11-23,08:36:06
39.897924,116.210314,0,261,39775.3584606481,2008-11-23,08:36:11
39.897918,116.210255,0,260,39775.3585185185,2008-11-23,08:36:16
39.897895,116.210188,0,259,39775.3585763889,2008-11-23,08:36:21
39.897782,116.210171,0,256,39775.3586342593,2008-11-23,08:36:26
39.897606,116.210174,0,250,39775.3586921296,2008-11-23,08:36:31
39.897531,116.210165,0,249,39775.35875,2008-11-23,08:36:36
39.897451,116.210163,0,248,39775.3588078704,2008-11-23,08:36:41
39.897377,116.210176,0,249,39775.3588657407,2008-11-23,08:36:46
39.897334,116.210181,0,251,39775.3589236111,2008-11-23,08:36:51
39.897307,116.210186,0,254,39775.3589814815,2008-11-23,08:36:56
39.897278,116.210175,0,258,39775.3590393519,2008-11-23,08:37:01
39.897278,116.210175,0,258,39775.3590740741,2008-11-23,08:37:04
39.89727,116.210173,0,258,39775.3590972222,2008-11-23,08:37:06
39.897261,116.210174,0,258,39775.3591550926,2008-11-23,08:37:11
39.897231,116.210177,0,260,39775.359212963,2008-11-23,08:37:16
39.897201,116.210159,0,263,39775.3592708333,2008-11-23,08:37:21
39.897162,116.210128,0,265,39775.3593287037,2008-11-23,08:37:26
39.897067,116.210148,0,269,39775.3593865741,2008-11-23,08:37:31
39.897027,116.210187,0,268,39775.3594444444,2008-11-23,08:37:36
39.896987,116.210215,0,268,39775.3595023148,2008-11-23,08:37:41
39.896982,116.210266,0,270,39775.3595601852,2008-11-23,08:37:46
39.896979,116.210253,0,271,39775.3596180556,2008-11-23,08:37:51
39.896888,116.210263,0,276,39775.3596759259,2008-11-23,08:37:56
39.896882,116.210232,0,278,39775.3597337963,2008-11-23,08:38:01
39.896871,116.210211,0,281,39775.3597916667,2008-11-23,08:38:06
39.896876,116.210176,0,284,39775.359849537,2008-11-23,08:38:11
39.896916,116.210161,0,284,39775.3599074074,2008-11-23,08:38:16
39.89696,116.210151,0,284,39775.3599652778,2008-11-23,08:38:21
39.897051,116.210186,0,283,39775.3600231481,2008-11-23,08:38:26
39.897095,116.210136,0,286,39775.3600810185,2008-11-23,08:38:31
39.897138,116.210081,0,283,39775.3601388889,2008-11-23,08:38:36
39.897187,116.210025,0,283,39775.3601967593,2008-11-23,08:38:41
39.897172,116.209997,0,284,39775.3602546296,2008-11-23,08:38:46
39.897181,116.20997,0,283,39775.3603125,2008-11-23,08:38:51
39.897171,116.209961,0,283,39775.3603703704,2008-11-23,08:38:56
39.897136,116.209974,0,283,39775.3604282407,2008-11-23,08:39:01
39.897129,116.209962,0,282,39775.3604861111,2008-11-23,08:39:06
39.897121,116.209926,0,281,39775.3605439815,2008-11-23,08:39:11
39.89711,116.209864,0,278,39775.3606018518,2008-11-23,08:39:16
39.897077,116.209849,0,274,39775.3606597222,2008-11-23,08:39:21
39.897096,116.209813,0,269,39775.3607175926,2008-11-23,08:39:26
39.89713,116.209777,0,267,39775.360775463,2008-11-23,08:39:31
39.897114,116.209758,0,266,39775.3608333333,2008-11-23,08:39:36
39.8971,116.209714,0,266,39775.3608912037,2008-11-23,08:39:41
39.897102,116.209656,0,264,39775.3609490741,2008-11-23,08:39:46
39.897138,116.209612,0,261,39775.3610069444,2008-11-23,08:39:51
39.897135,116.209573,0,260,39775.3610648148,2008-11-23,08:39:56
39.897139,116.209529,0,257,39775.3611226852,2008-11-23,08:40:01
39.897142,116.209469,0,255,39775.3611805556,2008-11-23,08:40:06
39.897134,116.209439,0,254,39775.3612384259,2008-11-23,08:40:11
39.897113,116.209401,0,253,39775.3612962963,2008-11-23,08:40:16
39.897121,116.209357,0,252,39775.3613541667,2008-11-23,08:40:21
39.897126,116.209311,0,251,39775.361412037,2008-11-23,08:40:26
39.897122,116.209272,0,250,39775.3614699074,2008-11-23,08:40:31
39.897135,116.209232,0,247,39775.3615277778,2008-11-23,08:40:36
39.897112,116.20917,0,228,39775.3615856481,2008-11-23,08:40:41
39.897113,116.209136,0,222,39775.3616435185,2008-11-23,08:40:46
39.897072,116.209063,0,221,39775.3617013889,2008-11-23,08:40:51
39.896974,116.209033,0,223,39775.3617592593,2008-11-23,08:40:56
39.896972,116.208996,0,223,39775.3618171296,2008-11-23,08:41:01
39.89698,116.208972,0,223,39775.361875,2008-11-23,08:41:06
39.896945,116.208959,0,224,39775.3619328704,2008-11-23,08:41:11
39.896945,116.208959,0,224,39775.3619675926,2008-11-23,08:41:14
39.896941,116.208956,0,224,39775.3619907407,2008-11-23,08:41:16
39.896891,116.208925,0,225,39775.3620486111,2008-11-23,08:41:21
39.896889,116.208917,0,225,39775.3621064815,2008-11-23,08:41:26
39.896891,116.208921,0,225,39775.3621643518,2008-11-23,08:41:31
39.896891,116.208921,0,225,39775.3621990741,2008-11-23,08:41:34
39.896883,116.208926,0,225,39775.3622222222,2008-11-23,08:41:36
39.896843,116.208929,0,224,39775.3622800926,2008-11-23,08:41:41
39.896749,116.208929,0,222,39775.362337963,2008-11-23,08:41:46
39.896666,116.208915,0,221,39775.3623958333,2008-11-23,08:41:51
39.896601,116.208958,0,222,39775.3624537037,2008-11-23,08:41:56
39.896577,116.208999,0,223,39775.3625115741,2008-11-23,08:42:01
39.896567,116.209049,0,225,39775.3625694444,2008-11-23,08:42:06
39.896568,116.209074,0,226,39775.3626273148,2008-11-23,08:42:11
39.896557,116.209085,0,226,39775.3626851852,2008-11-23,08:42:16
39.896541,116.209095,0,225,39775.3627430556,2008-11-23,08:42:21
39.896491,116.209068,0,222,39775.3628009259,2008-11-23,08:42:26
39.896459,116.20905,0,222,39775.3628587963,2008-11-23,08:42:31
39.896419,116.20904,0,223,39775.3629166667,2008-11-23,08:42:36
39.896385,116.209036,0,223,39775.362974537,2008-11-23,08:42:41
39.896342,116.209048,0,222,39775.3630324074,2008-11-23,08:42:46
39.896319,116.209051,0,220,39775.3630902778,2008-11-23,08:42:51
39.896307,116.20907,0,218,39775.3631481482,2008-11-23,08:42:56
39.896291,116.209075,0,217,39775.3632060185,2008-11-23,08:43:01
39.896291,116.209109,0,214,39775.3632638889,2008-11-23,08:43:06
39.896255,116.209137,0,215,39775.3633217593,2008-11-23,08:43:11
39.896225,116.209157,0,214,39775.3633796296,2008-11-23,08:43:16
39.896198,116.209169,0,213,39775.3634375,2008-11-23,08:43:21
39.896174,116.209183,0,212,39775.3634953704,2008-11-23,08:43:26
39.896152,116.209214,0,213,39775.3635532407,2008-11-23,08:43:31
39.896142,116.209242,0,213,39775.3636111111,2008-11-23,08:43:36
39.896094,116.209272,0,215,39775.3636689815,2008-11-23,08:43:41
39.896061,116.209288,0,215,39775.3637268519,2008-11-23,08:43:46
39.89606,116.209304,0,215,39775.3637847222,2008-11-23,08:43:51
39.89606,116.209304,0,215,39775.3638194444,2008-11-23,08:43:54
39.896068,116.20931,0,215,39775.3638425926,2008-11-23,08:43:56
39.895816,116.209762,0,264,39775.4458564815,2008-11-23,10:42:02
39.896037,116.209717,0,236,39775.4459143518,2008-11-23,10:42:07
39.896171,116.209742,0,233,39775.4459722222,2008-11-23,10:42:12
39.896136,116.209706,0,270,39775.4460300926,2008-11-23,10:42:17
39.896009,116.20965,0,324,39775.446087963,2008-11-23,10:42:22
39.89602,116.209629,0,320,39775.4461458333,2008-11-23,10:42:27
39.896045,116.209608,0,312,39775.4462037037,2008-11-23,10:42:32
39.896071,116.209598,0,301,39775.4462615741,2008-11-23,10:42:37
39.896119,116.209555,0,286,39775.4463194444,2008-11-23,10:42:42
39.896145,116.209495,0,278,39775.4463773148,2008-11-23,10:42:47
39.896163,116.209477,0,269,39775.4464351852,2008-11-23,10:42:52
39.896163,116.209491,0,261,39775.4464930556,2008-11-23,10:42:57
39.896151,116.209487,0,257,39775.4465509259,2008-11-23,10:43:02
39.896593,116.209417,0,173,39775.4466087963,2008-11-23,10:43:07
39.896582,116.20945,0,163,39775.4466666667,2008-11-23,10:43:12
39.896543,116.20946,0,146,39775.446724537,2008-11-23,10:43:17
39.896579,116.209512,0,155,39775.4467824074,2008-11-23,10:43:22
39.89662,116.209543,0,149,39775.4468402778,2008-11-23,10:43:27
39.896561,116.209518,0,152,39775.4468981481,2008-11-23,10:43:32
39.896551,116.209514,0,156,39775.4469560185,2008-11-23,10:43:37
39.896551,116.209514,0,156,39775.4469907407,2008-11-23,10:43:40
39.896556,116.209513,0,155,39775.4470138889,2008-11-23,10:43:42
39.896503,116.20955,0,154,39775.4470717593,2008-11-23,10:43:47
39.896524,116.209579,0,153,39775.4471296296,2008-11-23,10:43:52
39.897359,116.209167,0,171,39775.4675,2008-11-23,11:13:12
39.897323,116.2091,0,194,39775.4675578704,2008-11-23,11:13:17
39.897345,116.209084,0,194,39775.4676157407,2008-11-23,11:13:22
39.897401,116.209093,0,194,39775.4676736111,2008-11-23,11:13:27
39.897425,116.209079,0,195,39775.4677314815,2008-11-23,11:13:32
39.897494,116.209119,0,197,39775.4677893519,2008-11-23,11:13:37
39.897556,116.209122,0,201,39775.4678472222,2008-11-23,11:13:42
39.897582,116.209147,0,201,39775.4679050926,2008-11-23,11:13:47
39.897612,116.209179,0,199,39775.467962963,2008-11-23,11:13:52
39.897629,116.209173,0,196,39775.4680208333,2008-11-23,11:13:57
39.897654,116.20916,0,193,39775.4680787037,2008-11-23,11:14:02
39.897669,116.209141,0,191,39775.4681365741,2008-11-23,11:14:07
39.897692,116.209122,0,186,39775.4681944444,2008-11-23,11:14:12
39.897698,116.209111,0,182,39775.4682523148,2008-11-23,11:14:17
39.897769,116.209063,0,179,39775.4683101852,2008-11-23,11:14:22
39.897757,116.209007,0,168,39775.4683680556,2008-11-23,11:14:27
39.897798,116.208998,0,156,39775.4684259259,2008-11-23,11:14:32
39.897784,116.209013,0,150,39775.4684837963,2008-11-23,11:14:37
39.897778,116.209045,0,150,39775.4685416667,2008-11-23,11:14:42
39.897781,116.209022,0,149,39775.468599537,2008-11-23,11:14:47
39.897781,116.209022,0,149,39775.4686342593,2008-11-23,11:14:50
39.897787,116.209028,0,147,39775.4686574074,2008-11-23,11:14:52
39.897794,116.209039,0,147,39775.4687152778,2008-11-23,11:14:57
39.897813,116.209028,0,148,39775.4687731481,2008-11-23,11:15:02
39.897772,116.209032,0,148,39775.4688310185,2008-11-23,11:15:07
39.897724,116.209009,0,147,39775.4688888889,2008-11-23,11:15:12
39.897742,116.208986,0,147,39775.4689467593,2008-11-23,11:15:17
39.897775,116.208958,0,147,39775.4690046296,2008-11-23,11:15:22
39.897794,116.208935,0,147,39775.4690625,2008-11-23,11:15:27
39.897844,116.208895,0,145,39775.4691203704,2008-11-23,11:15:32
39.897878,116.208863,0,147,39775.4691782407,2008-11-23,11:15:37
39.89784,116.208811,0,146,39775.4692361111,2008-11-23,11:15:42
39.897896,116.208754,0,146,39775.4692939815,2008-11-23,11:15:47
39.897954,116.208737,0,148,39775.4693518518,2008-11-23,11:15:52
39.897909,116.208695,0,149,39775.4694097222,2008-11-23,11:15:57
39.897896,116.20868,0,149,39775.4694675926,2008-11-23,11:16:02
39.897916,116.208737,0,149,39775.469525463,2008-11-23,11:16:07
39.897909,116.208823,0,149,39775.4695833333,2008-11-23,11:16:12
39.897911,116.208898,0,150,39775.4696412037,2008-11-23,11:16:17
39.897921,116.208946,0,149,39775.4696990741,2008-11-23,11:16:22
39.897888,116.208986,0,150,39775.4697569444,2008-11-23,11:16:27
39.897906,116.209023,0,149,39775.4698148148,2008-11-23,11:16:32
39.89792,116.209041,0,147,39775.4698726852,2008-11-23,11:16:37
39.897943,116.209053,0,145,39775.4699305556,2008-11-23,11:16:42
39.897941,116.209055,0,143,39775.4699884259,2008-11-23,11:16:47
39.897944,116.209062,0,142,39775.4700462963,2008-11-23,11:16:52
39.897944,116.209062,0,142,39775.4700810185,2008-11-23,11:16:55
39.897944,116.209063,0,142,39775.4701041667,2008-11-23,11:16:57
39.897957,116.209059,0,142,39775.470162037,2008-11-23,11:17:02
39.898024,116.209019,0,142,39775.4702199074,2008-11-23,11:17:07
39.89805,116.209006,0,143,39775.4702777778,2008-11-23,11:17:12
39.898055,116.208995,0,144,39775.4703356481,2008-11-23,11:17:17
39.898034,116.209005,0,144,39775.4703935185,2008-11-23,11:17:22
39.897979,116.209012,0,145,39775.4704513889,2008-11-23,11:17:27
39.897968,116.209028,0,146,39775.4705092593,2008-11-23,11:17:32
39.897968,116.209028,0,146,39775.4705439815,2008-11-23,11:17:35
39.897976,116.20903,0,146,39775.4705671296,2008-11-23,11:17:37
39.897957,116.209056,0,148,39775.4706828704,2008-11-23,11:17:47
39.897959,116.209065,0,148,39775.4707407407,2008-11-23,11:17:52
39.897964,116.2091,0,148,39775.4707986111,2008-11-23,11:17:57
39.897993,116.209179,0,149,39775.4708564815,2008-11-23,11:18:02
39.898031,116.209252,0,149,39775.4709143518,2008-11-23,11:18:07
39.898065,116.209305,0,150,39775.4709722222,2008-11-23,11:18:12
39.898123,116.209368,0,150,39775.4710300926,2008-11-23,11:18:17
39.8982,116.20945,0,150,39775.471087963,2008-11-23,11:18:22
39.898315,116.209501,0,151,39775.4711458333,2008-11-23,11:18:27
39.898386,116.209553,0,152,39775.4712037037,2008-11-23,11:18:32
39.898374,116.20967,0,152,39775.4712615741,2008-11-23,11:18:37
39.898309,116.209797,0,153,39775.4713194444,2008-11-23,11:18:42
39.898187,116.20989,0,154,39775.4713773148,2008-11-23,11:18:47
39.898853,116.210015,0,159,39775.4714351852,2008-11-23,11:18:52
39.899308,116.210181,0,163,39775.4714930556,2008-11-23,11:18:57
39.899732,116.2104,0,165,39775.4715509259,2008-11-23,11:19:02
39.900035,116.21056,0,166,39775.4716087963,2008-11-23,11:19:07
39.900154,116.210625,0,168,39775.4716666667,2008-11-23,11:19:12
39.900332,116.210726,0,170,39775.471724537,2008-11-23,11:19:17
39.900048,116.209621,0,424,39775.4725347222,2008-11-23,11:20:27
39.895057,116.207132,0,203,39775.4725925926,2008-11-23,11:20:32
39.896111,116.207827,0,189,39775.472650463,2008-11-23,11:20:37
39.896142,116.207863,0,190,39775.4727083333,2008-11-23,11:20:42
39.896142,116.207863,0,190,39775.4727430556,2008-11-23,11:20:45
39.896148,116.207864,0,189,39775.4727662037,2008-11-23,11:20:47
39.896125,116.207855,0,189,39775.4728240741,2008-11-23,11:20:52
39.895135,116.207276,0,184,39775.4728819444,2008-11-23,11:20:57
39.895174,116.207293,0,183,39775.4729398148,2008-11-23,11:21:02
39.895219,116.207328,0,182,39775.4729976852,2008-11-23,11:21:07
39.895248,116.207363,0,182,39775.4730555556,2008-11-23,11:21:12
39.89528,116.207427,0,181,39775.4731134259,2008-11-23,11:21:17
39.895308,116.2075,0,180,39775.4731712963,2008-11-23,11:21:22
39.895788,116.207883,0,193,39775.4732291667,2008-11-23,11:21:27
39.895939,116.208043,0,198,39775.473287037,2008-11-23,11:21:32
39.896078,116.208181,0,202,39775.4733449074,2008-11-23,11:21:37
39.896215,116.20832,0,203,39775.4734027778,2008-11-23,11:21:42
39.896276,116.208402,0,203,39775.4734606481,2008-11-23,11:21:47
39.896386,116.208521,0,203,39775.4735185185,2008-11-23,11:21:52
39.896448,116.208604,0,202,39775.4735763889,2008-11-23,11:21:57
39.896465,116.20865,0,200,39775.4736342593,2008-11-23,11:22:02
39.896476,116.208716,0,200,39775.4736921296,2008-11-23,11:22:07
39.896505,116.208828,0,197,39775.47375,2008-11-23,11:22:12
39.896557,116.208907,0,199,39775.4738078704,2008-11-23,11:22:17
39.896601,116.208992,0,200,39775.4738657407,2008-11-23,11:22:22
39.896642,116.209077,0,201,39775.4739236111,2008-11-23,11:22:27
39.896714,116.209212,0,198,39775.4739814815,2008-11-23,11:22:32
39.896746,116.209288,0,197,39775.4740393519,2008-11-23,11:22:37
39.896756,116.209371,0,199,39775.4740972222,2008-11-23,11:22:42
39.896768,116.209442,0,197,39775.4741550926,2008-11-23,11:22:47
39.896802,116.209521,0,195,39775.474212963,2008-11-23,11:22:52
39.896783,116.209589,0,196,39775.4742708333,2008-11-23,11:22:57
39.896754,116.209648,0,196,39775.4743287037,2008-11-23,11:23:02
39.896766,116.209721,0,193,39775.4743865741,2008-11-23,11:23:07
39.896771,116.209779,0,191,39775.4744444444,2008-11-23,11:23:12
39.896784,116.209889,0,189,39775.4745023148,2008-11-23,11:23:17
39.896785,116.20993,0,186,39775.4745601852,2008-11-23,11:23:22
39.896711,116.209943,0,182,39775.4746180556,2008-11-23,11:23:27
39.896681,116.20998,0,179,39775.4746759259,2008-11-23,11:23:32
39.896805,116.210082,0,168,39775.4747337963,2008-11-23,11:23:37
39.896762,116.210011,0,171,39775.4747916667,2008-11-23,11:23:42
39.896709,116.210037,0,167,39775.474849537,2008-11-23,11:23:47
39.896588,116.210094,0,167,39775.4749074074,2008-11-23,11:23:52
39.896519,116.210098,0,163,39775.4749652778,2008-11-23,11:23:57
39.89646,116.210127,0,159,39775.4750231481,2008-11-23,11:24:02
39.896415,116.210138,0,153,39775.4750810185,2008-11-23,11:24:07
39.896369,116.210139,0,154,39775.4751388889,2008-11-23,11:24:12
39.89632,116.210132,0,148,39775.4751967593,2008-11-23,11:24:17
39.896286,116.21015,0,144,39775.4752546296,2008-11-23,11:24:22
39.896235,116.210152,0,139,39775.4753125,2008-11-23,11:24:27
39.89619,116.210125,0,136,39775.4753703704,2008-11-23,11:24:32
39.896143,116.21009,0,135,39775.4754282407,2008-11-23,11:24:37
39.896071,116.210088,0,132,39775.4754861111,2008-11-23,11:24:42
39.895996,116.210099,0,133,39775.4755439815,2008-11-23,11:24:47
39.895926,116.2101,0,137,39775.4756018519,2008-11-23,11:24:52
39.895841,116.210167,0,159,39775.4756597222,2008-11-23,11:24:57
39.895855,116.210229,0,164,39775.4757175926,2008-11-23,11:25:02
39.895871,116.21029,0,168,39775.475775463,2008-11-23,11:25:07
39.895862,116.210306,0,172,39775.4758333333,2008-11-23,11:25:12
39.895903,116.210302,0,172,39775.4758912037,2008-11-23,11:25:17
39.895934,116.2103,0,174,39775.4759490741,2008-11-23,11:25:22
39.895961,116.210296,0,179,39775.4760069444,2008-11-23,11:25:27
39.895976,116.210311,0,182,39775.4760648148,2008-11-23,11:25:32
39.896012,116.210291,0,188,39775.4761226852,2008-11-23,11:25:37
39.896064,116.210276,0,194,39775.4761805556,2008-11-23,11:25:42
39.896131,116.210291,0,202,39775.4762384259,2008-11-23,11:25:47
39.896182,116.210318,0,204,39775.4762962963,2008-11-23,11:25:52
39.896218,116.210306,0,204,39775.4763541667,2008-11-23,11:25:57
39.896261,116.210307,0,205,39775.476412037,2008-11-23,11:26:02
39.896305,116.210334,0,207,39775.4764699074,2008-11-23,11:26:07
39.896332,116.210386,0,210,39775.4765277778,2008-11-23,11:26:12
39.896355,116.210408,0,210,39775.4765856481,2008-11-23,11:26:17
39.896381,116.210468,0,204,39775.4766435185,2008-11-23,11:26:22
39.896381,116.210527,0,206,39775.4767013889,2008-11-23,11:26:27
39.896411,116.210595,0,206,39775.4767592593,2008-11-23,11:26:32
39.896434,116.210658,0,206,39775.4768171296,2008-11-23,11:26:37
39.896479,116.210752,0,207,39775.476875,2008-11-23,11:26:42
39.896485,116.210862,0,210,39775.4769328704,2008-11-23,11:26:47
39.896464,116.210856,0,214,39775.4769907407,2008-11-23,11:26:52
39.896484,116.210832,0,217,39775.4770486111,2008-11-23,11:26:57
39.896497,116.210801,0,219,39775.4771064815,2008-11-23,11:27:02
39.896524,116.210749,0,217,39775.4771643518,2008-11-23,11:27:07
39.896541,116.210699,0,211,39775.4772222222,2008-11-23,11:27:12
39.896549,116.210624,0,205,39775.4772800926,2008-11-23,11:27:17
39.896493,116.210513,0,200,39775.477337963,2008-11-23,11:27:22
39.896483,116.210407,0,197,39775.4773958333,2008-11-23,11:27:27
39.8965,116.210332,0,198,39775.4774537037,2008-11-23,11:27:32
39.896511,116.210313,0,200,39775.4775115741,2008-11-23,11:27:37
39.896563,116.210325,0,197,39775.4775694444,2008-11-23,11:27:42
39.896614,116.210316,0,195,39775.4776273148,2008-11-23,11:27:47
39.896665,116.210326,0,193,39775.4776851852,2008-11-23,11:27:52
39.89672,116.210333,0,192,39775.4777430556,2008-11-23,11:27:57
39.896787,116.210334,0,190,39775.4778009259,2008-11-23,11:28:02
39.896857,116.210342,0,188,39775.4778587963,2008-11-23,11:28:07
39.896908,116.21034,0,184,39775.4779166667,2008-11-23,11:28:12
39.896975,116.210348,0,183,39775.477974537,2008-11-23,11:28:17
39.897039,116.210386,0,186,39775.4780324074,2008-11-23,11:28:22
39.89713,116.210401,0,192,39775.4780902778,2008-11-23,11:28:27
39.897212,116.21039,0,197,39775.4781481481,2008-11-23,11:28:32
39.897257,116.210361,0,200,39775.4782060185,2008-11-23,11:28:37
39.897286,116.210328,0,202,39775.4782638889,2008-11-23,11:28:42
39.89735,116.210332,0,203,39775.4783217593,2008-11-23,11:28:47
39.897392,116.210318,0,203,39775.4783796296,2008-11-23,11:28:52
39.897429,116.210304,0,201,39775.4784375,2008-11-23,11:28:57
39.897494,116.210322,0,199,39775.4784953704,2008-11-23,11:29:02
39.897565,116.210309,0,199,39775.4785532407,2008-11-23,11:29:07
39.89761,116.210406,0,200,39775.4786111111,2008-11-23,11:29:12
39.897619,116.210491,0,200,39775.4786689815,2008-11-23,11:29:17
39.897669,116.210587,0,199,39775.4787268518,2008-11-23,11:29:22
39.897678,116.210651,0,203,39775.4787847222,2008-11-23,11:29:27
39.897704,116.210719,0,203,39775.4788425926,2008-11-23,11:29:32
39.897731,116.210773,0,203,39775.478900463,2008-11-23,11:29:37
39.897704,116.210838,0,203,39775.4789583333,2008-11-23,11:29:42
39.897731,116.210843,0,208,39775.4790162037,2008-11-23,11:29:47
39.897748,116.210825,0,211,39775.4790740741,2008-11-23,11:29:52
39.897787,116.21084,0,210,39775.4791319444,2008-11-23,11:29:57
39.897842,116.210866,0,209,39775.4791898148,2008-11-23,11:30:02
39.897906,116.210838,0,199,39775.4792476852,2008-11-23,11:30:07
39.897954,116.21083,0,198,39775.4793055556,2008-11-23,11:30:12
39.897915,116.210808,0,196,39775.4793634259,2008-11-23,11:30:17
39.897859,116.210809,0,198,39775.4794212963,2008-11-23,11:30:22
39.897823,116.210806,0,202,39775.4794791667,2008-11-23,11:30:27
39.897757,116.210705,0,213,39775.479537037,2008-11-23,11:30:32
39.89774,116.210839,0,213,39775.4795949074,2008-11-23,11:30:37
39.897721,116.210996,0,204,39775.4796527778,2008-11-23,11:30:42
39.897715,116.211099,0,201,39775.4797106481,2008-11-23,11:30:47
39.897698,116.211183,0,204,39775.4797685185,2008-11-23,11:30:52
39.897683,116.211221,0,207,39775.4798263889,2008-11-23,11:30:57
39.89768,116.211235,0,209,39775.4798842593,2008-11-23,11:31:02
39.89768,116.211226,0,209,39775.4799421296,2008-11-23,11:31:07
39.897648,116.211178,0,211,39775.48,2008-11-23,11:31:12
39.89766,116.211143,0,215,39775.4800578704,2008-11-23,11:31:17
39.897648,116.211048,0,215,39775.4801157407,2008-11-23,11:31:22
39.897611,116.210998,0,216,39775.4801736111,2008-11-23,11:31:27
39.897615,116.210934,0,220,39775.4802314815,2008-11-23,11:31:32
39.897618,116.210885,0,221,39775.4802893519,2008-11-23,11:31:37
39.89766,116.210786,0,221,39775.4803472222,2008-11-23,11:31:42
39.897684,116.210746,0,219,39775.4804050926,2008-11-23,11:31:47
39.897696,116.210704,0,220,39775.480462963,2008-11-23,11:31:52
39.897696,116.210704,0,220,39775.4804976852,2008-11-23,11:31:55
39.89769,116.210696,0,220,39775.4805208333,2008-11-23,11:31:57
39.897617,116.210571,0,218,39775.4805787037,2008-11-23,11:32:02
39.897561,116.210455,0,216,39775.4806365741,2008-11-23,11:32:07
39.897564,116.210338,0,214,39775.4806944444,2008-11-23,11:32:12
39.897571,116.210236,0,215,39775.4807523148,2008-11-23,11:32:17
39.89759,116.210149,0,212,39775.4808101852,2008-11-23,11:32:22
39.897653,116.210074,0,205,39775.4808680556,2008-11-23,11:32:27
39.897673,116.210041,0,201,39775.4809259259,2008-11-23,11:32:32
39.897684,116.210019,0,202,39775.4809837963,2008-11-23,11:32:37
39.897675,116.209946,0,202,39775.4810416667,2008-11-23,11:32:42
39.897723,116.209852,0,200,39775.481099537,2008-11-23,11:32:47
39.897755,116.209754,0,200,39775.4811574074,2008-11-23,11:32:52
39.897784,116.209675,0,199,39775.4812152778,2008-11-23,11:32:57
39.8978,116.209596,0,197,39775.4812731481,2008-11-23,11:33:02
39.897802,116.209518,0,196,39775.4813310185,2008-11-23,11:33:07
39.897803,116.209438,0,197,39775.4813888889,2008-11-23,11:33:12
39.897805,116.209353,0,200,39775.4814467593,2008-11-23,11:33:17
39.897814,116.209267,0,206,39775.4815046296,2008-11-23,11:33:22
39.897841,116.20919,0,209,39775.4815625,2008-11-23,11:33:27
39.89784,116.209106,0,213,39775.4816203704,2008-11-23,11:33:32
39.897821,116.208994,0,222,39775.4816782407,2008-11-23,11:33:37
39.897776,116.20895,0,224,39775.4817361111,2008-11-23,11:33:42
39.897744,116.208941,0,225,39775.4817939815,2008-11-23,11:33:47
39.897688,116.208927,0,222,39775.4818518519,2008-11-23,11:33:52
39.897666,116.2089,0,220,39775.4819097222,2008-11-23,11:33:57
39.89756,116.20882,0,222,39775.4819675926,2008-11-23,11:34:02
39.897451,116.208744,0,225,39775.482025463,2008-11-23,11:34:07
39.897421,116.208684,0,227,39775.4820833333,2008-11-23,11:34:12
39.897424,116.208623,0,229,39775.4821412037,2008-11-23,11:34:17
39.897432,116.208635,0,219,39775.4821990741,2008-11-23,11:34:22
39.897393,116.208613,0,215,39775.4822569444,2008-11-23,11:34:27
39.897353,116.208601,0,209,39775.4823148148,2008-11-23,11:34:32
39.897301,116.208637,0,200,39775.4823726852,2008-11-23,11:34:37
39.897228,116.208651,0,197,39775.4824305556,2008-11-23,11:34:42
39.89716,116.208642,0,196,39775.4824884259,2008-11-23,11:34:47
39.897143,116.208592,0,194,39775.4825462963,2008-11-23,11:34:52
39.897172,116.208531,0,193,39775.4826041667,2008-11-23,11:34:57
39.897156,116.208434,0,193,39775.482662037,2008-11-23,11:35:02
39.897144,116.208322,0,183,39775.4827199074,2008-11-23,11:35:07
39.897148,116.20824,0,184,39775.4827777778,2008-11-23,11:35:12
39.897141,116.208175,0,184,39775.4828356481,2008-11-23,11:35:17
39.897107,116.208105,0,184,39775.4828935185,2008-11-23,11:35:22
39.89707,116.208069,0,186,39775.4829513889,2008-11-23,11:35:27
39.897044,116.208025,0,192,39775.4830092593,2008-11-23,11:35:32
39.897036,116.208011,0,188,39775.4830671296,2008-11-23,11:35:37
39.897009,116.208007,0,192,39775.483125,2008-11-23,11:35:42
39.897007,116.208064,0,193,39775.4831828704,2008-11-23,11:35:47
39.897002,116.208127,0,193,39775.4832407407,2008-11-23,11:35:52
39.896977,116.208198,0,194,39775.4832986111,2008-11-23,11:35:57
39.896985,116.208267,0,195,39775.4833564815,2008-11-23,11:36:02
39.89697,116.208337,0,196,39775.4834143519,2008-11-23,11:36:07
39.896976,116.208362,0,195,39775.4834722222,2008-11-23,11:36:12
39.896991,116.20835,0,196,39775.4835300926,2008-11-23,11:36:17
39.89702,116.208313,0,196,39775.483587963,2008-11-23,11:36:22
39.89697,116.208327,0,195,39775.4836458333,2008-11-23,11:36:27
39.896895,116.208391,0,195,39775.4837037037,2008-11-23,11:36:32
39.896801,116.208479,0,194,39775.4837615741,2008-11-23,11:36:37
39.896074,116.208387,0,193,39775.4838194444,2008-11-23,11:36:42
39.895602,116.208359,0,192,39775.4838773148,2008-11-23,11:36:47
39.895259,116.208377,0,191,39775.4839351852,2008-11-23,11:36:52
39.896893,116.208898,0,97,39775.4839930556,2008-11-23,11:36:57
39.896972,116.208749,0,157,39775.4840509259,2008-11-23,11:37:02
39.896958,116.208744,0,171,39775.4841087963,2008-11-23,11:37:07
39.897241,116.208405,0,233,39775.484224537,2008-11-23,11:37:17
39.897196,116.208398,0,213,39775.4842824074,2008-11-23,11:37:22
39.897157,116.208387,0,212,39775.4843402778,2008-11-23,11:37:27
39.89716,116.20837,0,210,39775.4843981481,2008-11-23,11:37:32
39.897152,116.208359,0,208,39775.4844560185,2008-11-23,11:37:37
39.897126,116.208351,0,205,39775.4845138889,2008-11-23,11:37:42
39.897081,116.208351,0,204,39775.4845717593,2008-11-23,11:37:47
39.897036,116.208364,0,201,39775.4846296296,2008-11-23,11:37:52
39.89699,116.20835,0,200,39775.4846875,2008-11-23,11:37:57
39.896933,116.208345,0,198,39775.4847453704,2008-11-23,11:38:02
39.896914,116.208375,0,196,39775.4848032407,2008-11-23,11:38:07
39.896939,116.208451,0,194,39775.4848611111,2008-11-23,11:38:12
39.896974,116.208478,0,193,39775.4849189815,2008-11-23,11:38:17
39.896974,116.208478,0,193,39775.4849537037,2008-11-23,11:38:20
39.896977,116.208472,0,192,39775.4849768518,2008-11-23,11:38:22
39.897099,116.208437,0,192,39775.4850347222,2008-11-23,11:38:27
39.897137,116.208385,0,194,39775.4850925926,2008-11-23,11:38:32
39.897127,116.208373,0,194,39775.485150463,2008-11-23,11:38:37
39.897134,116.20833,0,196,39775.4852083333,2008-11-23,11:38:42
39.897093,116.208336,0,195,39775.4852662037,2008-11-23,11:38:47
39.897129,116.208308,0,196,39775.4853240741,2008-11-23,11:38:52
39.897224,116.208201,0,199,39775.4853819444,2008-11-23,11:38:57
39.897224,116.208139,0,202,39775.4854398148,2008-11-23,11:39:02
39.897245,116.208119,0,204,39775.4854976852,2008-11-23,11:39:07
39.897252,116.208023,0,208,39775.4855555556,2008-11-23,11:39:12
39.897236,116.207941,0,211,39775.4856134259,2008-11-23,11:39:17
39.897196,116.207879,0,214,39775.4856712963,2008-11-23,11:39:22
39.897145,116.207823,0,214,39775.4857291667,2008-11-23,11:39:27
39.897076,116.207722,0,216,39775.485787037,2008-11-23,11:39:32
39.89711,116.207673,0,211,39775.4858449074,2008-11-23,11:39:37
39.897135,116.207619,0,206,39775.4859027778,2008-11-23,11:39:42
39.897162,116.207554,0,209,39775.4859606481,2008-11-23,11:39:47
39.897197,116.207504,0,213,39775.4860185185,2008-11-23,11:39:52
39.897227,116.207421,0,214,39775.4860763889,2008-11-23,11:39:57
39.897256,116.207336,0,224,39775.4861342593,2008-11-23,11:40:02
39.897292,116.207283,0,232,39775.4861921296,2008-11-23,11:40:07
39.897311,116.207215,0,240,39775.48625,2008-11-23,11:40:12
39.89735,116.207171,0,235,39775.4863078704,2008-11-23,11:40:17
39.897392,116.207132,0,236,39775.4863657407,2008-11-23,11:40:22
39.897473,116.207137,0,238,39775.4864236111,2008-11-23,11:40:27
39.897539,116.207113,0,241,39775.4864814815,2008-11-23,11:40:32
39.897588,116.207058,0,248,39775.4865393518,2008-11-23,11:40:37
39.897593,116.206996,0,243,39775.4865972222,2008-11-23,11:40:42
39.897609,116.206954,0,248,39775.4866550926,2008-11-23,11:40:47
39.897625,116.206937,0,254,39775.486712963,2008-11-23,11:40:52
39.897635,116.20692,0,258,39775.4867708333,2008-11-23,11:40:57
39.897673,116.206865,0,262,39775.4868287037,2008-11-23,11:41:02
39.897697,116.206864,0,267,39775.4868865741,2008-11-23,11:41:07
39.897752,116.206824,0,267,39775.4869444444,2008-11-23,11:41:12
39.897826,116.2068,0,263,39775.4870023148,2008-11-23,11:41:17
39.897877,116.2068,0,260,39775.4870601852,2008-11-23,11:41:22
39.897909,116.206752,0,264,39775.4871180556,2008-11-23,11:41:27
39.897911,116.206679,0,267,39775.4871759259,2008-11-23,11:41:32
39.897925,116.206622,0,271,39775.4872337963,2008-11-23,11:41:37
39.897926,116.206544,0,274,39775.4872916667,2008-11-23,11:41:42
39.897915,116.206453,0,278,39775.487349537,2008-11-23,11:41:47
39.897949,116.206373,0,283,39775.4874074074,2008-11-23,11:41:52
39.89795,116.206316,0,289,39775.4874652778,2008-11-23,11:41:57
39.897963,116.206267,0,293,39775.4875231481,2008-11-23,11:42:02
39.897951,116.206197,0,295,39775.4875810185,2008-11-23,11:42:07
39.897951,116.206107,0,298,39775.4876388889,2008-11-23,11:42:12
39.897914,116.205968,0,301,39775.4876967593,2008-11-23,11:42:17
39.897961,116.205896,0,304,39775.4877546296,2008-11-23,11:42:22
39.897961,116.205845,0,305,39775.4878125,2008-11-23,11:42:27
39.897957,116.205831,0,301,39775.4878703704,2008-11-23,11:42:32
39.897947,116.205823,0,300,39775.4879282407,2008-11-23,11:42:37
39.897949,116.205844,0,296,39775.4879861111,2008-11-23,11:42:42
39.897938,116.205855,0,291,39775.4880439815,2008-11-23,11:42:47
39.897934,116.20591,0,291,39775.4881018519,2008-11-23,11:42:52
39.897952,116.205961,0,283,39775.4881597222,2008-11-23,11:42:57
39.897975,116.205924,0,281,39775.4882175926,2008-11-23,11:43:02
39.897975,116.205932,0,281,39775.488275463,2008-11-23,11:43:07
39.897975,116.205932,0,281,39775.4883101852,2008-11-23,11:43:10
39.897974,116.205932,0,280,39775.4883333333,2008-11-23,11:43:12
39.897955,116.205971,0,275,39775.4883912037,2008-11-23,11:43:17
39.89794,116.206078,0,270,39775.4884490741,2008-11-23,11:43:22
39.897932,116.206179,0,269,39775.4885069444,2008-11-23,11:43:27
39.897938,116.206256,0,270,39775.4885648148,2008-11-23,11:43:32
39.897907,116.206359,0,269,39775.4886226852,2008-11-23,11:43:37
39.897898,116.206424,0,267,39775.4886805556,2008-11-23,11:43:42
39.897896,116.206519,0,266,39775.4887384259,2008-11-23,11:43:47
39.897906,116.206601,0,267,39775.4887962963,2008-11-23,11:43:52
39.897913,116.206686,0,269,39775.4888541667,2008-11-23,11:43:57
39.89788,116.206774,0,267,39775.488912037,2008-11-23,11:44:02
39.897899,116.206859,0,268,39775.4889699074,2008-11-23,11:44:07
39.897883,116.206935,0,261,39775.4890277778,2008-11-23,11:44:12
39.8979,116.206932,0,260,39775.4890856481,2008-11-23,11:44:17
39.897943,116.206932,0,260,39775.4891435185,2008-11-23,11:44:22
39.897973,116.206964,0,264,39775.4892013889,2008-11-23,11:44:27
39.897985,116.206988,0,257,39775.4892592593,2008-11-23,11:44:32
39.897985,116.207059,0,256,39775.4893171296,2008-11-23,11:44:37
39.897948,116.207077,0,257,39775.489375,2008-11-23,11:44:42
39.897923,116.207105,0,258,39775.4894328704,2008-11-23,11:44:47
39.897913,116.207115,0,253,39775.4894907407,2008-11-23,11:44:52
39.897883,116.207147,0,255,39775.4895486111,2008-11-23,11:44:57
39.897831,116.20719,0,260,39775.4896064815,2008-11-23,11:45:02
39.897779,116.207172,0,254,39775.4896643519,2008-11-23,11:45:07
39.897733,116.207148,0,251,39775.4897222222,2008-11-23,11:45:12
39.89769,116.207165,0,246,39775.4897800926,2008-11-23,11:45:17
39.897636,116.207189,0,247,39775.489837963,2008-11-23,11:45:22
39.897576,116.207238,0,249,39775.4898958333,2008-11-23,11:45:27
39.897526,116.207289,0,250,39775.4899537037,2008-11-23,11:45:32
39.897517,116.207312,0,248,39775.4900115741,2008-11-23,11:45:37
39.897517,116.207312,0,248,39775.4900462963,2008-11-23,11:45:40
39.897519,116.207312,0,248,39775.4900694444,2008-11-23,11:45:42
39.897438,116.207366,0,248,39775.4901273148,2008-11-23,11:45:47
39.897366,116.207443,0,242,39775.4901851852,2008-11-23,11:45:52
39.89732,116.207517,0,237,39775.4902430556,2008-11-23,11:45:57
39.897287,116.207589,0,234,39775.4903009259,2008-11-23,11:46:02
39.897266,116.207654,0,229,39775.4903587963,2008-11-23,11:46:07
39.897238,116.207708,0,229,39775.4904166667,2008-11-23,11:46:12
39.897216,116.207798,0,230,39775.490474537,2008-11-23,11:46:17
39.89721,116.207873,0,229,39775.4905324074,2008-11-23,11:46:22
39.897206,116.207947,0,230,39775.4905902778,2008-11-23,11:46:27
39.897175,116.208022,0,229,39775.4906481481,2008-11-23,11:46:32
39.897151,116.208105,0,226,39775.4907060185,2008-11-23,11:46:37
39.897114,116.208176,0,225,39775.4907638889,2008-11-23,11:46:42
39.897059,116.208195,0,225,39775.4908217593,2008-11-23,11:46:47
39.897013,116.208243,0,224,39775.4908796296,2008-11-23,11:46:52
39.897016,116.208299,0,226,39775.4909375,2008-11-23,11:46:57
39.897006,116.208356,0,230,39775.4909953704,2008-11-23,11:47:02
39.896998,116.208397,0,234,39775.4910532407,2008-11-23,11:47:07
39.896986,116.208412,0,235,39775.4911111111,2008-11-23,11:47:12
39.896984,116.208416,0,237,39775.4911689815,2008-11-23,11:47:17
39.896984,116.208416,0,237,39775.4912037037,2008-11-23,11:47:20
39.896987,116.208424,0,237,39775.4912268519,2008-11-23,11:47:22
39.897015,116.208449,0,238,39775.4912847222,2008-11-23,11:47:27
39.89704,116.20845,0,238,39775.4913425926,2008-11-23,11:47:32
39.897027,116.208454,0,238,39775.491400463,2008-11-23,11:47:37
39.897027,116.208454,0,238,39775.4914351852,2008-11-23,11:47:40
39.897031,116.208455,0,238,39775.4914583333,2008-11-23,11:47:42
39.89706,116.208463,0,238,39775.4915162037,2008-11-23,11:47:47
39.897158,116.208503,0,238,39775.4915740741,2008-11-23,11:47:52
39.897148,116.208593,0,238,39775.4916319444,2008-11-23,11:47:57
39.897076,116.20851,0,237,39775.4916898148,2008-11-23,11:48:02
39.897068,116.208448,0,237,39775.4917476852,2008-11-23,11:48:07
39.897076,116.208426,0,237,39775.4918055556,2008-11-23,11:48:12
39.897086,116.208422,0,237,39775.4918634259,2008-11-23,11:48:17
39.897107,116.208425,0,236,39775.4919212963,2008-11-23,11:48:22
39.897108,116.208446,0,237,39775.4919791667,2008-11-23,11:48:27
39.897125,116.208459,0,237,39775.492037037,2008-11-23,11:48:32
39.897133,116.208466,0,237,39775.4920949074,2008-11-23,11:48:37
39.897135,116.20847,0,236,39775.4921527778,2008-11-23,11:48:42
39.897138,116.208473,0,237,39775.4922106481,2008-11-23,11:48:47
39.897145,116.208472,0,237,39775.4922685185,2008-11-23,11:48:52
39.897145,116.208472,0,237,39775.4923032407,2008-11-23,11:48:55
39.897151,116.208471,0,237,39775.4923263889,2008-11-23,11:48:57
39.897161,116.208477,0,237,39775.4923842593,2008-11-23,11:49:02
39.897169,116.208479,0,237,39775.4924421296,2008-11-23,11:49:07
39.897169,116.208479,0,237,39775.4924768518,2008-11-23,11:49:10
39.89717,116.208473,0,237,39775.4925,2008-11-23,11:49:12
39.897191,116.208476,0,237,39775.4925578704,2008-11-23,11:49:17
39.897257,116.208429,0,236,39775.4926157407,2008-11-23,11:49:22
39.897261,116.208413,0,237,39775.4926736111,2008-11-23,11:49:27
39.897244,116.208383,0,237,39775.4927314815,2008-11-23,11:49:32
39.897267,116.208319,0,238,39775.4927893518,2008-11-23,11:49:37
39.897261,116.208285,0,239,39775.4928472222,2008-11-23,11:49:42
39.897196,116.2082,0,239,39775.4929050926,2008-11-23,11:49:47
39.89718,116.208201,0,239,39775.492962963,2008-11-23,11:49:52
39.89719,116.208229,0,238,39775.4930208333,2008-11-23,11:49:57
39.897172,116.208268,0,238,39775.4930787037,2008-11-23,11:50:02
39.897127,116.208267,0,238,39775.4931365741,2008-11-23,11:50:07
39.897065,116.208231,0,238,39775.4931944444,2008-11-23,11:50:12
39.897014,116.208222,0,238,39775.4932523148,2008-11-23,11:50:17
39.896973,116.208189,0,238,39775.4933101852,2008-11-23,11:50:22
39.896917,116.208183,0,237,39775.4933680556,2008-11-23,11:50:27
39.896851,116.208208,0,237,39775.4934259259,2008-11-23,11:50:32
39.896828,116.208209,0,236,39775.4934837963,2008-11-23,11:50:37
39.89684,116.208225,0,236,39775.4935416667,2008-11-23,11:50:42
39.896882,116.208233,0,236,39775.493599537,2008-11-23,11:50:47
39.896968,116.208205,0,236,39775.4936574074,2008-11-23,11:50:52
39.897023,116.208209,0,236,39775.4937152778,2008-11-23,11:50:57
39.897084,116.208221,0,236,39775.4937731481,2008-11-23,11:51:02
39.897118,116.208224,0,237,39775.4938310185,2008-11-23,11:51:07
39.897145,116.208211,0,237,39775.4938888889,2008-11-23,11:51:12
39.897143,116.208191,0,237,39775.4939467593,2008-11-23,11:51:17
39.897143,116.208191,0,237,39775.4939814815,2008-11-23,11:51:20
39.897137,116.208186,0,239,39775.4940046296,2008-11-23,11:51:22
39.897112,116.208192,0,238,39775.4940625,2008-11-23,11:51:27
39.897112,116.208192,0,238,39775.4940972222,2008-11-23,11:51:30
39.897106,116.208193,0,238,39775.4941203704,2008-11-23,11:51:32
39.897052,116.208181,0,238,39775.4941782407,2008-11-23,11:51:37
39.896981,116.2082,0,238,39775.4942361111,2008-11-23,11:51:42
39.897046,116.208232,0,238,39775.4942939815,2008-11-23,11:51:47
39.897127,116.208277,0,238,39775.4943518518,2008-11-23,11:51:52
39.897152,116.208268,0,239,39775.4944097222,2008-11-23,11:51:57
39.897203,116.20825,0,239,39775.4944675926,2008-11-23,11:52:02
39.897056,116.208359,0,216,39775.4971296296,2008-11-23,11:55:52
39.897058,116.208371,0,215,39775.4971875,2008-11-23,11:55:57
