# Supplementary material for: A location privacy protection method based on blockchain and threshold cryptography
Source: PLoS One. 2025 Jun 4;20(6):e0324551. doi: 10.1371/journal.pone.0324551 (PMC12136415; doi:10.1371/journal.pone.0324551)
Supplement: S1 File — (ZIP) [file pone.0324551.s001.zip › Data/002/Trajectory/20081201103338.plt]

Geolife trajectory
WGS 84
Altitude is in Feet
Reserved 3
0,2,255,My Track,0,0,2,8421376
0
39.901644,116.385898,0,492,39783.4400231481,2008-12-01,10:33:38
39.901739,116.385914,0,492,39783.4400810185,2008-12-01,10:33:43
39.901736,116.385928,0,491,39783.4401388889,2008-12-01,10:33:48
39.901736,116.385928,0,491,39783.4401736111,2008-12-01,10:33:51
39.90174,116.38593,0,491,39783.4401967593,2008-12-01,10:33:53
39.901754,116.385951,0,491,39783.4402546296,2008-12-01,10:33:58
39.901774,116.385973,0,491,39783.4403125,2008-12-01,10:34:03
39.901801,116.386014,0,492,39783.4403703704,2008-12-01,10:34:08
39.901813,116.386032,0,492,39783.4404282407,2008-12-01,10:34:13
39.90182,116.386018,0,492,39783.4404861111,2008-12-01,10:34:18
39.901787,116.386017,0,493,39783.4405439815,2008-12-01,10:34:23
39.899752,116.385897,0,49,39783.4406018518,2008-12-01,10:34:28
39.89968,116.385881,0,49,39783.4406597222,2008-12-01,10:34:33
39.899621,116.385874,0,50,39783.4407175926,2008-12-01,10:34:38
39.899557,116.385886,0,51,39783.440775463,2008-12-01,10:34:43
39.899501,116.385881,0,51,39783.4408333333,2008-12-01,10:34:48
39.899437,116.385926,0,51,39783.4408912037,2008-12-01,10:34:53
39.899387,116.385988,0,52,39783.4409490741,2008-12-01,10:34:58
39.89938,116.386031,0,52,39783.4410069444,2008-12-01,10:35:03
39.899358,116.386024,0,53,39783.4410648148,2008-12-01,10:35:08
39.899341,116.386027,0,53,39783.4411226852,2008-12-01,10:35:13
39.899286,116.386031,0,53,39783.4411805556,2008-12-01,10:35:18
39.899194,116.386042,0,54,39783.4412384259,2008-12-01,10:35:23
39.899099,116.38606,0,54,39783.4412962963,2008-12-01,10:35:28
39.899027,116.386088,0,54,39783.4413541667,2008-12-01,10:35:33
39.898963,116.386096,0,54,39783.441412037,2008-12-01,10:35:38
39.898892,116.386103,0,53,39783.4414699074,2008-12-01,10:35:43
39.89881,116.38612,0,54,39783.4415277778,2008-12-01,10:35:48
39.898752,116.386114,0,53,39783.4415856482,2008-12-01,10:35:53
39.898735,116.386074,0,52,39783.4416435185,2008-12-01,10:35:58
39.898737,116.386023,0,51,39783.4417013889,2008-12-01,10:36:03
39.898744,116.38598,0,49,39783.4417592593,2008-12-01,10:36:08
39.898744,116.385942,0,48,39783.4418171296,2008-12-01,10:36:13
39.898753,116.385909,0,47,39783.441875,2008-12-01,10:36:18
39.89877,116.385852,0,47,39783.4419328704,2008-12-01,10:36:23
39.898815,116.385794,0,45,39783.4419907407,2008-12-01,10:36:28
39.898859,116.385762,0,46,39783.4420486111,2008-12-01,10:36:33
39.899003,116.385656,0,46,39783.4421064815,2008-12-01,10:36:38
39.899188,116.385659,0,47,39783.4421643519,2008-12-01,10:36:43
39.899384,116.385689,0,48,39783.4422222222,2008-12-01,10:36:48
39.899464,116.38571,0,51,39783.4422800926,2008-12-01,10:36:53
39.899528,116.385694,0,55,39783.442337963,2008-12-01,10:36:58
39.899566,116.385666,0,61,39783.4423958333,2008-12-01,10:37:03
39.899576,116.385548,0,82,39783.4424537037,2008-12-01,10:37:08
39.899635,116.385536,0,88,39783.4425115741,2008-12-01,10:37:13
39.899619,116.385438,0,98,39783.4425694444,2008-12-01,10:37:18
39.899622,116.385364,0,106,39783.4426273148,2008-12-01,10:37:23
39.899631,116.385271,0,120,39783.4426851852,2008-12-01,10:37:28
39.899672,116.38524,0,123,39783.4427430556,2008-12-01,10:37:33
39.899695,116.385202,0,125,39783.4428009259,2008-12-01,10:37:38
39.899709,116.385151,0,127,39783.4428587963,2008-12-01,10:37:43
39.899743,116.385121,0,131,39783.4429166667,2008-12-01,10:37:48
39.899794,116.385099,0,133,39783.442974537,2008-12-01,10:37:53
39.899885,116.385036,0,135,39783.4430324074,2008-12-01,10:37:58
39.899903,116.385004,0,136,39783.4430902778,2008-12-01,10:38:03
39.899916,116.384977,0,138,39783.4431481481,2008-12-01,10:38:08
39.899866,116.384783,0,138,39783.4432060185,2008-12-01,10:38:13
39.899821,116.384644,0,136,39783.4432638889,2008-12-01,10:38:18
39.899656,116.384312,0,136,39783.4433217593,2008-12-01,10:38:23
39.898526,116.383388,0,131,39783.4433796296,2008-12-01,10:38:28
39.89855,116.383313,0,128,39783.4434375,2008-12-01,10:38:33
39.89858,116.38327,0,124,39783.4434953704,2008-12-01,10:38:38
39.8986,116.383251,0,120,39783.4435532407,2008-12-01,10:38:43
39.898626,116.38323,0,117,39783.4436111111,2008-12-01,10:38:48
39.898634,116.383189,0,114,39783.4436689815,2008-12-01,10:38:53
39.898647,116.383164,0,111,39783.4437268519,2008-12-01,10:38:58
39.898676,116.383116,0,108,39783.4437847222,2008-12-01,10:39:03
39.898674,116.383069,0,105,39783.4438425926,2008-12-01,10:39:08
39.898699,116.383033,0,101,39783.443900463,2008-12-01,10:39:13
39.898708,116.383004,0,98,39783.4439583333,2008-12-01,10:39:18
39.898767,116.382958,0,94,39783.4440162037,2008-12-01,10:39:23
39.898829,116.382905,0,91,39783.4440740741,2008-12-01,10:39:28
39.898854,116.382862,0,88,39783.4441319444,2008-12-01,10:39:33
39.898902,116.382823,0,84,39783.4441898148,2008-12-01,10:39:38
39.898908,116.382782,0,82,39783.4442476852,2008-12-01,10:39:43
39.898897,116.382753,0,82,39783.4443055556,2008-12-01,10:39:48
39.898935,116.382721,0,82,39783.4443634259,2008-12-01,10:39:53
39.898949,116.382705,0,81,39783.4444212963,2008-12-01,10:39:58
39.899067,116.382628,0,80,39783.4444791667,2008-12-01,10:40:03
39.899111,116.382631,0,79,39783.444537037,2008-12-01,10:40:08
39.899123,116.382626,0,79,39783.4445949074,2008-12-01,10:40:13
39.899152,116.382601,0,79,39783.4446527778,2008-12-01,10:40:18
39.899177,116.382598,0,78,39783.4447106481,2008-12-01,10:40:23
39.899234,116.382583,0,76,39783.4447685185,2008-12-01,10:40:28
39.899259,116.382524,0,76,39783.4448263889,2008-12-01,10:40:33
39.899328,116.382474,0,75,39783.4448842593,2008-12-01,10:40:38
39.899386,116.382431,0,74,39783.4449421296,2008-12-01,10:40:43
39.899455,116.382347,0,74,39783.445,2008-12-01,10:40:48
39.899485,116.382267,0,75,39783.4450578704,2008-12-01,10:40:53
39.89949,116.382204,0,76,39783.4451157407,2008-12-01,10:40:58
39.899519,116.382153,0,76,39783.4451736111,2008-12-01,10:41:03
39.899516,116.382139,0,76,39783.4452314815,2008-12-01,10:41:08
39.89951,116.38209,0,77,39783.4452893519,2008-12-01,10:41:13
39.899575,116.382011,0,79,39783.4453472222,2008-12-01,10:41:18
39.899609,116.381941,0,79,39783.4454050926,2008-12-01,10:41:23
39.89965,116.381855,0,80,39783.445462963,2008-12-01,10:41:28
39.899663,116.381818,0,80,39783.4455208333,2008-12-01,10:41:33
39.899677,116.381759,0,81,39783.4455787037,2008-12-01,10:41:38
39.899681,116.381746,0,81,39783.4456365741,2008-12-01,10:41:43
39.899733,116.381668,0,81,39783.4456944444,2008-12-01,10:41:48
39.899767,116.381634,0,81,39783.4457523148,2008-12-01,10:41:53
39.899776,116.381562,0,82,39783.4458101852,2008-12-01,10:41:58
39.899787,116.381474,0,84,39783.4458680556,2008-12-01,10:42:03
39.89974,116.381358,0,81,39783.4459259259,2008-12-01,10:42:08
39.899725,116.381299,0,79,39783.4459837963,2008-12-01,10:42:13
39.899658,116.381168,0,73,39783.4460416667,2008-12-01,10:42:18
39.899618,116.381047,0,67,39783.446099537,2008-12-01,10:42:23
39.899655,116.380994,0,66,39783.4461574074,2008-12-01,10:42:28
39.899688,116.380909,0,65,39783.4462152778,2008-12-01,10:42:33
39.899721,116.380814,0,64,39783.4462731481,2008-12-01,10:42:38
39.899689,116.380696,0,60,39783.4463310185,2008-12-01,10:42:43
39.899715,116.380652,0,59,39783.4463888889,2008-12-01,10:42:48
39.899704,116.380589,0,56,39783.4464467593,2008-12-01,10:42:53
39.899717,116.380569,0,56,39783.4465046296,2008-12-01,10:42:58
39.899778,116.380526,0,57,39783.4465625,2008-12-01,10:43:03
39.899817,116.380512,0,56,39783.4466203704,2008-12-01,10:43:08
39.899856,116.38046,0,55,39783.4466782407,2008-12-01,10:43:13
39.899881,116.380362,0,55,39783.4467361111,2008-12-01,10:43:18
39.899923,116.380299,0,55,39783.4467939815,2008-12-01,10:43:23
39.899942,116.380298,0,55,39783.4468518518,2008-12-01,10:43:28
39.899954,116.380271,0,55,39783.4469097222,2008-12-01,10:43:33
39.899972,116.380207,0,52,39783.4469675926,2008-12-01,10:43:38
39.899988,116.380161,0,52,39783.447025463,2008-12-01,10:43:43
39.900022,116.380132,0,52,39783.4470833333,2008-12-01,10:43:48
39.900074,116.38008,0,52,39783.4471412037,2008-12-01,10:43:53
39.900114,116.380028,0,52,39783.4471990741,2008-12-01,10:43:58
39.900145,116.379989,0,53,39783.4472569444,2008-12-01,10:44:03
39.900144,116.37998,0,53,39783.4473148148,2008-12-01,10:44:08
39.900134,116.379977,0,52,39783.4473726852,2008-12-01,10:44:13
39.900128,116.379986,0,52,39783.4474305556,2008-12-01,10:44:18
39.900116,116.379971,0,52,39783.4474884259,2008-12-01,10:44:23
39.900117,116.379957,0,51,39783.4475462963,2008-12-01,10:44:28
39.899965,116.379979,0,50,39783.4476041667,2008-12-01,10:44:33
39.89968,116.380031,0,47,39783.447662037,2008-12-01,10:44:38
39.899618,116.380019,0,46,39783.4477199074,2008-12-01,10:44:43
39.8996,116.37998,0,45,39783.4477777778,2008-12-01,10:44:48
39.899564,116.379945,0,44,39783.4478356481,2008-12-01,10:44:53
39.899526,116.379937,0,43,39783.4478935185,2008-12-01,10:44:58
39.899483,116.379921,0,42,39783.4479513889,2008-12-01,10:45:03
39.899435,116.379891,0,40,39783.4480092593,2008-12-01,10:45:08
39.899323,116.379892,0,36,39783.4480671296,2008-12-01,10:45:13
39.899285,116.379866,0,35,39783.448125,2008-12-01,10:45:18
39.899242,116.379815,0,36,39783.4481828704,2008-12-01,10:45:23
39.899207,116.379802,0,35,39783.4482407407,2008-12-01,10:45:28
39.899413,116.379591,0,68,39783.4482986111,2008-12-01,10:45:33
39.899402,116.379556,0,70,39783.4483564815,2008-12-01,10:45:38
39.899346,116.379567,0,70,39783.4484143518,2008-12-01,10:45:43
39.899284,116.379535,0,66,39783.4484722222,2008-12-01,10:45:48
39.899259,116.379546,0,66,39783.4485300926,2008-12-01,10:45:53
39.899259,116.379546,0,66,39783.4485648148,2008-12-01,10:45:56
39.899266,116.37954,0,67,39783.448587963,2008-12-01,10:45:58
39.899235,116.379547,0,64,39783.4486458333,2008-12-01,10:46:03
39.899223,116.379552,0,65,39783.4487037037,2008-12-01,10:46:08
39.899211,116.379513,0,64,39783.4487615741,2008-12-01,10:46:13
39.899215,116.379499,0,64,39783.4488194444,2008-12-01,10:46:18
39.89922,116.379496,0,64,39783.4488773148,2008-12-01,10:46:23
39.89922,116.379496,0,64,39783.448912037,2008-12-01,10:46:26
39.899228,116.379498,0,64,39783.4489351852,2008-12-01,10:46:28
39.899457,116.379723,0,71,39783.4489930556,2008-12-01,10:46:33
39.899457,116.379723,0,71,39783.4490277778,2008-12-01,10:46:36
39.899453,116.37973,0,71,39783.4490509259,2008-12-01,10:46:38
39.899466,116.379729,0,72,39783.4491087963,2008-12-01,10:46:43
39.899469,116.379743,0,72,39783.4491666667,2008-12-01,10:46:48
39.899477,116.37975,0,72,39783.449224537,2008-12-01,10:46:53
39.899477,116.37975,0,72,39783.4492592593,2008-12-01,10:46:56
39.899478,116.379746,0,72,39783.4492824074,2008-12-01,10:46:58
39.899468,116.379763,0,72,39783.4493402778,2008-12-01,10:47:03
39.899428,116.379782,0,74,39783.4493981482,2008-12-01,10:47:08
39.899446,116.379811,0,77,39783.4494560185,2008-12-01,10:47:13
39.899433,116.379857,0,80,39783.4495138889,2008-12-01,10:47:18
39.899394,116.379876,0,83,39783.4495717593,2008-12-01,10:47:23
39.899384,116.379878,0,84,39783.4496296296,2008-12-01,10:47:28
39.899381,116.379935,0,88,39783.4496875,2008-12-01,10:47:33
39.89933,116.379955,0,89,39783.4497453704,2008-12-01,10:47:38
39.899298,116.37997,0,90,39783.4498032407,2008-12-01,10:47:43
39.899236,116.379949,0,94,39783.4498611111,2008-12-01,10:47:48
39.899175,116.37988,0,102,39783.4499189815,2008-12-01,10:47:53
39.899153,116.379881,0,102,39783.4499768519,2008-12-01,10:47:58
39.899148,116.37988,0,102,39783.4500347222,2008-12-01,10:48:03
39.899148,116.37988,0,102,39783.4500694444,2008-12-01,10:48:06
39.899145,116.379875,0,102,39783.4500925926,2008-12-01,10:48:08
39.899134,116.379856,0,103,39783.450150463,2008-12-01,10:48:13
39.899132,116.379807,0,108,39783.4502083333,2008-12-01,10:48:18
39.899082,116.379759,0,113,39783.4502662037,2008-12-01,10:48:23
39.899092,116.379751,0,114,39783.4503240741,2008-12-01,10:48:28
39.899071,116.379696,0,123,39783.4503819444,2008-12-01,10:48:33
39.89902,116.379577,0,130,39783.4504398148,2008-12-01,10:48:38
39.898928,116.379522,0,135,39783.4504976852,2008-12-01,10:48:43
39.898922,116.379514,0,136,39783.4505555556,2008-12-01,10:48:48
39.898922,116.379514,0,136,39783.4505902778,2008-12-01,10:48:51
39.898926,116.379509,0,136,39783.4506134259,2008-12-01,10:48:53
39.898919,116.379481,0,137,39783.4506712963,2008-12-01,10:48:58
39.898895,116.379451,0,139,39783.4507291667,2008-12-01,10:49:03
39.898904,116.379434,0,139,39783.450787037,2008-12-01,10:49:08
39.898927,116.379414,0,140,39783.4508449074,2008-12-01,10:49:13
39.898967,116.379354,0,143,39783.4509027778,2008-12-01,10:49:18
39.899064,116.379313,0,148,39783.4509606481,2008-12-01,10:49:23
39.899073,116.379296,0,153,39783.4510185185,2008-12-01,10:49:28
39.899119,116.379308,0,155,39783.4510763889,2008-12-01,10:49:33
39.899122,116.37926,0,163,39783.4511342593,2008-12-01,10:49:38
39.899117,116.379218,0,169,39783.4511921296,2008-12-01,10:49:43
39.899213,116.379233,0,174,39783.45125,2008-12-01,10:49:48
39.899202,116.379252,0,178,39783.4513078704,2008-12-01,10:49:53
39.899201,116.379263,0,182,39783.4513657407,2008-12-01,10:49:58
39.899201,116.379263,0,182,39783.451400463,2008-12-01,10:50:01
39.899204,116.379256,0,184,39783.4514236111,2008-12-01,10:50:03
39.899222,116.379257,0,185,39783.4514814815,2008-12-01,10:50:08
39.899219,116.379248,0,184,39783.4515393519,2008-12-01,10:50:13
39.899135,116.37925,0,183,39783.4515972222,2008-12-01,10:50:18
39.898946,116.37919,0,181,39783.4516550926,2008-12-01,10:50:23
39.899054,116.379079,0,177,39783.451712963,2008-12-01,10:50:28
39.897752,116.378081,0,192,39783.4517708333,2008-12-01,10:50:33
39.897983,116.377976,0,170,39783.4518287037,2008-12-01,10:50:38
39.898186,116.377856,0,155,39783.4518865741,2008-12-01,10:50:43
39.898258,116.377801,0,158,39783.4519444444,2008-12-01,10:50:48
39.898326,116.37775,0,169,39783.4520023148,2008-12-01,10:50:53
39.898372,116.377806,0,179,39783.4520601852,2008-12-01,10:50:58
39.898522,116.377767,0,193,39783.4521180556,2008-12-01,10:51:03
39.898614,116.377588,0,195,39783.4521759259,2008-12-01,10:51:08
39.898554,116.377155,0,197,39783.4522337963,2008-12-01,10:51:13
39.898646,116.376721,0,193,39783.4522916667,2008-12-01,10:51:18
39.898609,116.376186,0,189,39783.452349537,2008-12-01,10:51:23
39.898609,116.37563,0,188,39783.4524074074,2008-12-01,10:51:28
39.898665,116.375023,0,181,39783.4524652778,2008-12-01,10:51:33
39.898653,116.374503,0,176,39783.4525231481,2008-12-01,10:51:38
39.898641,116.374045,0,172,39783.4525810185,2008-12-01,10:51:43
39.898632,116.37355,0,168,39783.4526388889,2008-12-01,10:51:48
39.898631,116.373,0,167,39783.4526967593,2008-12-01,10:51:53
39.898637,116.372546,0,162,39783.4527546296,2008-12-01,10:51:58
39.898638,116.372139,0,155,39783.4528125,2008-12-01,10:52:03
39.898613,116.371766,0,146,39783.4528703704,2008-12-01,10:52:08
39.898601,116.371509,0,137,39783.4529282407,2008-12-01,10:52:13
39.898595,116.371415,0,124,39783.4529861111,2008-12-01,10:52:18
39.898599,116.371401,0,117,39783.4530439815,2008-12-01,10:52:23
39.898599,116.371401,0,117,39783.4530787037,2008-12-01,10:52:26
39.898601,116.371403,0,116,39783.4531018519,2008-12-01,10:52:28
39.898612,116.371395,0,115,39783.4531597222,2008-12-01,10:52:33
39.898613,116.371331,0,116,39783.4532175926,2008-12-01,10:52:38
39.898688,116.371194,0,113,39783.453275463,2008-12-01,10:52:43
39.898711,116.370972,0,105,39783.4533333333,2008-12-01,10:52:48
39.898661,116.370777,0,103,39783.4533912037,2008-12-01,10:52:53
39.898679,116.370525,0,98,39783.4534490741,2008-12-01,10:52:58
39.898651,116.370148,0,92,39783.4535069444,2008-12-01,10:53:03
39.898737,116.36976,0,87,39783.4535648148,2008-12-01,10:53:08
39.898774,116.369288,0,84,39783.4536226852,2008-12-01,10:53:13
39.898755,116.368915,0,85,39783.4536805556,2008-12-01,10:53:18
39.898754,116.368698,0,82,39783.4537384259,2008-12-01,10:53:23
39.898719,116.368569,0,75,39783.4537962963,2008-12-01,10:53:28
39.898762,116.368503,0,73,39783.4538541667,2008-12-01,10:53:33
39.898932,116.368314,0,51,39783.453912037,2008-12-01,10:53:38
39.899162,116.368242,0,62,39783.4539699074,2008-12-01,10:53:43
39.899447,116.368188,0,61,39783.4540277778,2008-12-01,10:53:48
39.899782,116.368169,0,64,39783.4540856481,2008-12-01,10:53:53
39.900194,116.368173,0,80,39783.4541435185,2008-12-01,10:53:58
39.900536,116.368151,0,87,39783.4542013889,2008-12-01,10:54:03
39.900815,116.368114,0,92,39783.4542592593,2008-12-01,10:54:08
39.90106,116.368109,0,98,39783.4543171296,2008-12-01,10:54:13
39.901338,116.36806,0,121,39783.454375,2008-12-01,10:54:18
39.9016,116.36802,0,147,39783.4544328704,2008-12-01,10:54:23
39.901774,116.368005,0,168,39783.4544907407,2008-12-01,10:54:28
39.901918,116.367998,0,183,39783.4545486111,2008-12-01,10:54:33
39.902063,116.367963,0,199,39783.4546064815,2008-12-01,10:54:38
39.902269,116.367951,0,195,39783.4546643518,2008-12-01,10:54:43
39.902512,116.367947,0,172,39783.4547222222,2008-12-01,10:54:48
39.902764,116.367936,0,153,39783.4547800926,2008-12-01,10:54:53
39.902925,116.367924,0,175,39783.454837963,2008-12-01,10:54:58
39.902933,116.367915,0,196,39783.4548958333,2008-12-01,10:55:03
39.902932,116.367916,0,199,39783.4549537037,2008-12-01,10:55:08
39.902932,116.367916,0,199,39783.4549884259,2008-12-01,10:55:11
39.902936,116.367914,0,199,39783.4550115741,2008-12-01,10:55:13
39.902952,116.36792,0,199,39783.4550694444,2008-12-01,10:55:18
39.903003,116.367895,0,201,39783.4551273148,2008-12-01,10:55:23
39.903214,116.36785,0,205,39783.4551851852,2008-12-01,10:55:28
39.903509,116.367839,0,209,39783.4552430556,2008-12-01,10:55:33
39.903751,116.367851,0,215,39783.4553009259,2008-12-01,10:55:38
39.903874,116.367851,0,209,39783.4553587963,2008-12-01,10:55:43
39.903923,116.367841,0,207,39783.4554166667,2008-12-01,10:55:48
39.903996,116.367837,0,203,39783.455474537,2008-12-01,10:55:53
39.904099,116.367832,0,194,39783.4555324074,2008-12-01,10:55:58
39.904242,116.36784,0,204,39783.4555902778,2008-12-01,10:56:03
39.904366,116.36784,0,209,39783.4556481481,2008-12-01,10:56:08
39.904385,116.367866,0,219,39783.4557060185,2008-12-01,10:56:13
39.904398,116.367872,0,221,39783.4557638889,2008-12-01,10:56:18
39.904416,116.367877,0,221,39783.4558217593,2008-12-01,10:56:23
39.904505,116.367862,0,210,39783.4558796296,2008-12-01,10:56:28
39.904706,116.367819,0,210,39783.4559375,2008-12-01,10:56:33
39.904915,116.367742,0,211,39783.4559953704,2008-12-01,10:56:38
39.905057,116.367707,0,209,39783.4560532407,2008-12-01,10:56:43
39.905071,116.367701,0,216,39783.4561111111,2008-12-01,10:56:48
39.905082,116.367698,0,216,39783.4561689815,2008-12-01,10:56:53
39.90509,116.367713,0,217,39783.4562268518,2008-12-01,10:56:58
39.905111,116.367731,0,217,39783.4562847222,2008-12-01,10:57:03
39.905129,116.367743,0,218,39783.4563425926,2008-12-01,10:57:08
39.905139,116.367754,0,218,39783.456400463,2008-12-01,10:57:13
39.905139,116.367754,0,218,39783.4564351852,2008-12-01,10:57:16
39.905142,116.36776,0,218,39783.4564583333,2008-12-01,10:57:18
39.905145,116.367771,0,218,39783.4565162037,2008-12-01,10:57:23
39.905145,116.367771,0,218,39783.4565509259,2008-12-01,10:57:26
39.905149,116.367778,0,218,39783.4565740741,2008-12-01,10:57:28
39.905147,116.367788,0,218,39783.4566319444,2008-12-01,10:57:33
39.905146,116.367794,0,218,39783.4566898148,2008-12-01,10:57:38
39.905149,116.367796,0,218,39783.4567476852,2008-12-01,10:57:43
39.905152,116.367798,0,217,39783.4568055556,2008-12-01,10:57:48
39.905158,116.367797,0,217,39783.4568634259,2008-12-01,10:57:53
39.905165,116.367803,0,217,39783.4569212963,2008-12-01,10:57:58
39.905165,116.367803,0,217,39783.4569560185,2008-12-01,10:58:01
39.90517,116.36781,0,217,39783.4569791667,2008-12-01,10:58:03
39.905181,116.367803,0,217,39783.457037037,2008-12-01,10:58:08
39.905189,116.367795,0,217,39783.4570949074,2008-12-01,10:58:13
39.90519,116.367789,0,217,39783.4571527778,2008-12-01,10:58:18
39.905188,116.367792,0,217,39783.4572106482,2008-12-01,10:58:23
39.905191,116.367796,0,217,39783.4572685185,2008-12-01,10:58:28
39.905191,116.367796,0,217,39783.4573032407,2008-12-01,10:58:31
39.905199,116.367797,0,217,39783.4573263889,2008-12-01,10:58:33
39.905285,116.367802,0,216,39783.4573842593,2008-12-01,10:58:38
39.905474,116.367883,0,207,39783.4574421296,2008-12-01,10:58:43
39.905726,116.367891,0,202,39783.4575,2008-12-01,10:58:48
39.906007,116.367882,0,193,39783.4575578704,2008-12-01,10:58:53
39.906226,116.367891,0,183,39783.4576157407,2008-12-01,10:58:58
39.906367,116.367883,0,171,39783.4576736111,2008-12-01,10:59:03
39.906526,116.367873,0,162,39783.4577314815,2008-12-01,10:59:08
39.906663,116.367865,0,149,39783.4577893519,2008-12-01,10:59:13
39.906875,116.367832,0,153,39783.4578472222,2008-12-01,10:59:18
39.907144,116.367821,0,158,39783.4579050926,2008-12-01,10:59:23
39.907311,116.3678,0,166,39783.457962963,2008-12-01,10:59:28
39.907394,116.367799,0,191,39783.4580208333,2008-12-01,10:59:33
39.907416,116.367819,0,201,39783.4580787037,2008-12-01,10:59:38
39.907441,116.367866,0,193,39783.4581365741,2008-12-01,10:59:43
39.907475,116.368051,0,243,39783.4581944444,2008-12-01,10:59:48
39.907439,116.368225,0,256,39783.4582523148,2008-12-01,10:59:53
39.907419,116.368385,0,268,39783.4583101852,2008-12-01,10:59:58
39.907427,116.368672,0,272,39783.4583680556,2008-12-01,11:00:03
39.907456,116.368879,0,277,39783.4584259259,2008-12-01,11:00:08
39.907449,116.368916,0,278,39783.4584837963,2008-12-01,11:00:13
39.90745,116.368928,0,279,39783.4585416667,2008-12-01,11:00:18
39.907466,116.368968,0,279,39783.458599537,2008-12-01,11:00:23
39.907517,116.369056,0,282,39783.4586574074,2008-12-01,11:00:28
39.907579,116.369235,0,288,39783.4587152778,2008-12-01,11:00:33
39.90757,116.369381,0,291,39783.4587731481,2008-12-01,11:00:38
39.907418,116.369526,0,299,39783.4588310185,2008-12-01,11:00:43
39.907195,116.369593,0,304,39783.4588888889,2008-12-01,11:00:48
39.906886,116.369635,0,308,39783.4589467593,2008-12-01,11:00:53
39.90667,116.369721,0,304,39783.4590046296,2008-12-01,11:00:58
39.906551,116.369822,0,310,39783.4590625,2008-12-01,11:01:03
39.906491,116.369899,0,317,39783.4591203704,2008-12-01,11:01:08
39.906378,116.369842,0,321,39783.4591782407,2008-12-01,11:01:13
39.906244,116.369627,0,318,39783.4592361111,2008-12-01,11:01:18
39.906108,116.369292,0,312,39783.4592939815,2008-12-01,11:01:23
39.905974,116.368869,0,291,39783.4593518519,2008-12-01,11:01:28
39.905936,116.368574,0,282,39783.4594097222,2008-12-01,11:01:33
39.90592,116.368395,0,272,39783.4594675926,2008-12-01,11:01:38
39.905885,116.368337,0,259,39783.459525463,2008-12-01,11:01:43
39.905881,116.368336,0,257,39783.4595833333,2008-12-01,11:01:48
39.90588,116.368339,0,256,39783.4596412037,2008-12-01,11:01:53
39.90588,116.368339,0,256,39783.4596759259,2008-12-01,11:01:56
39.905874,116.368341,0,256,39783.4596990741,2008-12-01,11:01:58
39.905856,116.368345,0,251,39783.4597569444,2008-12-01,11:02:03
39.905833,116.368343,0,243,39783.4598148148,2008-12-01,11:02:08
39.905805,116.368313,0,236,39783.4598726852,2008-12-01,11:02:13
39.905805,116.368276,0,228,39783.4599305556,2008-12-01,11:02:18
39.905822,116.368251,0,219,39783.4599884259,2008-12-01,11:02:23
39.905822,116.368251,0,219,39783.4600231481,2008-12-01,11:02:26
39.905822,116.368255,0,208,39783.4600462963,2008-12-01,11:02:28
39.905814,116.368302,0,204,39783.4601041667,2008-12-01,11:02:33
39.905798,116.368285,0,208,39783.460162037,2008-12-01,11:02:38
39.905819,116.368263,0,206,39783.4602199074,2008-12-01,11:02:43
39.905819,116.368263,0,206,39783.4602546296,2008-12-01,11:02:46
39.90582,116.36826,0,206,39783.4602777778,2008-12-01,11:02:48
39.90582,116.36825,0,206,39783.4603356481,2008-12-01,11:02:53
39.905824,116.368192,0,204,39783.4603935185,2008-12-01,11:02:58
39.905842,116.367964,0,199,39783.4604513889,2008-12-01,11:03:03
39.905862,116.367594,0,190,39783.4605092593,2008-12-01,11:03:08
39.905854,116.367145,0,187,39783.4605671296,2008-12-01,11:03:13
39.9059,116.366688,0,187,39783.460625,2008-12-01,11:03:18
39.905951,116.366212,0,182,39783.4606828704,2008-12-01,11:03:23
39.905918,116.365691,0,173,39783.4607407407,2008-12-01,11:03:28
39.905905,116.365088,0,163,39783.4607986111,2008-12-01,11:03:33
39.90588,116.36445,0,157,39783.4608564815,2008-12-01,11:03:38
39.905894,116.363819,0,145,39783.4609143519,2008-12-01,11:03:43
39.905914,116.363187,0,125,39783.4609722222,2008-12-01,11:03:48
39.905912,116.362522,0,116,39783.4610300926,2008-12-01,11:03:53
39.905905,116.361824,0,114,39783.461087963,2008-12-01,11:03:58
39.905908,116.36111,0,115,39783.4611458333,2008-12-01,11:04:03
39.905921,116.360461,0,99,39783.4612037037,2008-12-01,11:04:08
39.90592,116.359891,0,93,39783.4612615741,2008-12-01,11:04:13
39.905931,116.359363,0,85,39783.4613194444,2008-12-01,11:04:18
39.905937,116.358895,0,81,39783.4613773148,2008-12-01,11:04:23
39.905951,116.358437,0,68,39783.4614351852,2008-12-01,11:04:28
39.90597,116.358099,0,55,39783.4614930556,2008-12-01,11:04:33
39.905996,116.358003,0,43,39783.4615509259,2008-12-01,11:04:38
39.906003,116.357967,0,37,39783.4616087963,2008-12-01,11:04:43
39.906014,116.35794,0,31,39783.4616666667,2008-12-01,11:04:48
39.906024,116.357923,0,28,39783.461724537,2008-12-01,11:04:53
39.906028,116.357856,0,29,39783.4617824074,2008-12-01,11:04:58
39.905984,116.357535,0,31,39783.4618402778,2008-12-01,11:05:03
39.905958,116.357136,0,50,39783.4618981481,2008-12-01,11:05:08
39.905944,116.356736,0,68,39783.4619560185,2008-12-01,11:05:13
39.905935,116.356275,0,85,39783.4620138889,2008-12-01,11:05:18
39.905939,116.355738,0,96,39783.4620717593,2008-12-01,11:05:23
39.905925,116.355173,0,113,39783.4621296296,2008-12-01,11:05:28
39.905905,116.354566,0,126,39783.4621875,2008-12-01,11:05:33
39.905899,116.353941,0,126,39783.4622453704,2008-12-01,11:05:38
39.905889,116.353404,0,129,39783.4623032407,2008-12-01,11:05:43
39.905891,116.352922,0,138,39783.4623611111,2008-12-01,11:05:48
39.905889,116.352531,0,145,39783.4624189815,2008-12-01,11:05:53
39.905919,116.352268,0,153,39783.4624768518,2008-12-01,11:05:58
39.905931,116.352244,0,146,39783.4625347222,2008-12-01,11:06:03
39.905931,116.352244,0,146,39783.4625694444,2008-12-01,11:06:06
39.90593,116.35225,0,147,39783.4625925926,2008-12-01,11:06:08
39.90593,116.352259,0,147,39783.462650463,2008-12-01,11:06:13
39.905932,116.35222,0,151,39783.4627083333,2008-12-01,11:06:18
39.905895,116.351963,0,152,39783.4627662037,2008-12-01,11:06:23
39.905865,116.351598,0,154,39783.4628240741,2008-12-01,11:06:28
39.905852,116.35113,0,159,39783.4628819444,2008-12-01,11:06:33
39.905837,116.350634,0,158,39783.4629398148,2008-12-01,11:06:38
39.905828,116.350186,0,157,39783.4629976852,2008-12-01,11:06:43
39.905844,116.349681,0,160,39783.4630555556,2008-12-01,11:06:48
39.905873,116.349098,0,155,39783.4631134259,2008-12-01,11:06:53
39.905899,116.348483,0,146,39783.4631712963,2008-12-01,11:06:58
39.905926,116.347895,0,138,39783.4632291667,2008-12-01,11:07:03
39.905954,116.347355,0,130,39783.463287037,2008-12-01,11:07:08
39.905966,116.346889,0,125,39783.4633449074,2008-12-01,11:07:13
39.905977,116.346661,0,122,39783.4634027778,2008-12-01,11:07:18
39.906078,116.346548,0,117,39783.4634606481,2008-12-01,11:07:23
39.906314,116.346507,0,112,39783.4635185185,2008-12-01,11:07:28
39.906617,116.346512,0,108,39783.4635763889,2008-12-01,11:07:33
39.906728,116.346545,0,110,39783.4636342593,2008-12-01,11:07:38
39.906727,116.346552,0,109,39783.4636921296,2008-12-01,11:07:43
39.906727,116.346552,0,109,39783.4637268518,2008-12-01,11:07:46
39.906727,116.346558,0,106,39783.46375,2008-12-01,11:07:48
39.90676,116.346509,0,106,39783.4638078704,2008-12-01,11:07:53
39.906943,116.34646,0,112,39783.4638657407,2008-12-01,11:07:58
39.907166,116.346475,0,115,39783.4639236111,2008-12-01,11:08:03
39.907415,116.346451,0,114,39783.4639814815,2008-12-01,11:08:08
39.907512,116.34642,0,112,39783.4640393518,2008-12-01,11:08:13
39.907512,116.346388,0,114,39783.4640972222,2008-12-01,11:08:18
39.907512,116.346388,0,114,39783.4641319444,2008-12-01,11:08:21
39.907513,116.346382,0,114,39783.4641550926,2008-12-01,11:08:23
39.907544,116.346362,0,115,39783.464212963,2008-12-01,11:08:28
39.907716,116.346302,0,121,39783.4642708333,2008-12-01,11:08:33
39.907917,116.346257,0,126,39783.4643287037,2008-12-01,11:08:38
39.908177,116.34623,0,133,39783.4643865741,2008-12-01,11:08:43
39.908413,116.346305,0,144,39783.4644444444,2008-12-01,11:08:48
39.908718,116.346311,0,149,39783.4645023148,2008-12-01,11:08:53
39.909024,116.346365,0,153,39783.4645601852,2008-12-01,11:08:58
39.909406,116.346344,0,158,39783.4646180556,2008-12-01,11:09:03
39.909787,116.346285,0,163,39783.4646759259,2008-12-01,11:09:08
39.910167,116.346312,0,161,39783.4647337963,2008-12-01,11:09:13
39.910567,116.346304,0,163,39783.4647916667,2008-12-01,11:09:18
39.911035,116.346353,0,211,39783.464849537,2008-12-01,11:09:23
39.911269,116.346356,0,239,39783.4649074074,2008-12-01,11:09:28
39.911482,116.346333,0,266,39783.4649652778,2008-12-01,11:09:33
39.911603,116.346347,0,297,39783.4650231482,2008-12-01,11:09:38
39.911616,116.346354,0,322,39783.4650810185,2008-12-01,11:09:43
39.911616,116.346354,0,322,39783.4651157407,2008-12-01,11:09:46
39.91162,116.346354,0,342,39783.4651388889,2008-12-01,11:09:48
39.911671,116.346354,0,352,39783.4651967593,2008-12-01,11:09:53
39.911852,116.346337,0,340,39783.4652546296,2008-12-01,11:09:58
39.91201,116.346411,0,377,39783.4653125,2008-12-01,11:10:03
39.91206,116.346455,0,370,39783.4653703704,2008-12-01,11:10:08
39.912062,116.346456,0,378,39783.4654282407,2008-12-01,11:10:13
39.912063,116.346456,0,382,39783.4654861111,2008-12-01,11:10:18
39.912065,116.346456,0,386,39783.4655439815,2008-12-01,11:10:23
39.912069,116.346456,0,387,39783.4656018519,2008-12-01,11:10:28
39.912064,116.346457,0,387,39783.4656597222,2008-12-01,11:10:33
39.912066,116.346457,0,387,39783.4657175926,2008-12-01,11:10:38
39.912071,116.346457,0,386,39783.465775463,2008-12-01,11:10:43
39.912074,116.346457,0,386,39783.4658333333,2008-12-01,11:10:48
39.912074,116.346457,0,386,39783.4658680556,2008-12-01,11:10:51
39.912077,116.346457,0,385,39783.4658912037,2008-12-01,11:10:53
39.912086,116.346455,0,385,39783.4659490741,2008-12-01,11:10:58
39.912179,116.346482,0,399,39783.4660069444,2008-12-01,11:11:03
39.912403,116.346515,0,408,39783.4660648148,2008-12-01,11:11:08
39.912657,116.346631,0,403,39783.4661226852,2008-12-01,11:11:13
39.913033,116.346788,0,396,39783.4661805556,2008-12-01,11:11:18
39.913397,116.346885,0,368,39783.4662384259,2008-12-01,11:11:23
39.913818,116.346955,0,351,39783.4662962963,2008-12-01,11:11:28
39.914263,116.347045,0,359,39783.4663541667,2008-12-01,11:11:33
39.914723,116.347115,0,363,39783.466412037,2008-12-01,11:11:38
39.915216,116.347122,0,346,39783.4664699074,2008-12-01,11:11:43
39.915669,116.347141,0,320,39783.4665277778,2008-12-01,11:11:48
39.916073,116.347126,0,298,39783.4665856481,2008-12-01,11:11:53
39.916298,116.347133,0,275,39783.4666435185,2008-12-01,11:11:58
39.916314,116.34713,0,258,39783.4667013889,2008-12-01,11:12:03
39.916324,116.34713,0,242,39783.4667592593,2008-12-01,11:12:08
39.916414,116.347126,0,231,39783.4668171296,2008-12-01,11:12:13
39.916565,116.347113,0,209,39783.466875,2008-12-01,11:12:18
39.916788,116.347152,0,179,39783.4669328704,2008-12-01,11:12:23
39.916899,116.347103,0,174,39783.4669907407,2008-12-01,11:12:28
39.917015,116.347012,0,177,39783.4670486111,2008-12-01,11:12:33
39.91702,116.346955,0,182,39783.4671064815,2008-12-01,11:12:38
39.917003,116.346777,0,181,39783.4671643519,2008-12-01,11:12:43
39.916992,116.346438,0,178,39783.4672222222,2008-12-01,11:12:48
39.917014,116.345975,0,169,39783.4672800926,2008-12-01,11:12:53
39.91703,116.345511,0,158,39783.467337963,2008-12-01,11:12:58
39.917053,116.345114,0,145,39783.4673958333,2008-12-01,11:13:03
39.917141,116.344802,0,144,39783.4674537037,2008-12-01,11:13:08
39.917189,116.344496,0,141,39783.4675115741,2008-12-01,11:13:13
39.917244,116.344176,0,136,39783.4675694444,2008-12-01,11:13:18
39.91724,116.343771,0,124,39783.4676273148,2008-12-01,11:13:23
39.917191,116.343277,0,114,39783.4676851852,2008-12-01,11:13:28
39.917155,116.342754,0,108,39783.4677430556,2008-12-01,11:13:33
39.917163,116.342294,0,98,39783.4678009259,2008-12-01,11:13:38
39.917199,116.341806,0,79,39783.4678587963,2008-12-01,11:13:43
39.917215,116.341322,0,74,39783.4679166667,2008-12-01,11:13:48
39.917205,116.340843,0,71,39783.467974537,2008-12-01,11:13:53
39.917171,116.340385,0,54,39783.4680324074,2008-12-01,11:13:58
39.917163,116.340019,0,54,39783.4680902778,2008-12-01,11:14:03
39.917141,116.339846,0,61,39783.4681481481,2008-12-01,11:14:08
39.917135,116.339801,0,64,39783.4682060185,2008-12-01,11:14:13
39.917134,116.339789,0,59,39783.4682638889,2008-12-01,11:14:18
39.917133,116.339715,0,64,39783.4683217593,2008-12-01,11:14:23
39.91711,116.339459,0,84,39783.4683796296,2008-12-01,11:14:28
39.917085,116.339265,0,92,39783.4684375,2008-12-01,11:14:33
39.917071,116.339234,0,112,39783.4684953704,2008-12-01,11:14:38
39.917071,116.339226,0,112,39783.4685532407,2008-12-01,11:14:43
39.91707,116.339223,0,113,39783.4686111111,2008-12-01,11:14:48
39.91707,116.339219,0,113,39783.4686689815,2008-12-01,11:14:53
39.91707,116.339219,0,113,39783.4687037037,2008-12-01,11:14:56
39.917069,116.339217,0,114,39783.4687268519,2008-12-01,11:14:58
39.917059,116.339188,0,119,39783.4687847222,2008-12-01,11:15:03
39.917059,116.339052,0,123,39783.4688425926,2008-12-01,11:15:08
39.917126,116.338875,0,121,39783.468900463,2008-12-01,11:15:13
39.917355,116.338643,0,132,39783.4689583333,2008-12-01,11:15:18
39.917675,116.338465,0,151,39783.4690162037,2008-12-01,11:15:23
39.918044,116.33839,0,170,39783.4690740741,2008-12-01,11:15:28
39.918448,116.338324,0,192,39783.4691319444,2008-12-01,11:15:33
39.9189,116.338288,0,207,39783.4691898148,2008-12-01,11:15:38
39.919369,116.338274,0,221,39783.4692476852,2008-12-01,11:15:43
39.919829,116.338255,0,236,39783.4693055556,2008-12-01,11:15:48
39.920217,116.33822,0,253,39783.4693634259,2008-12-01,11:15:53
39.920481,116.338193,0,280,39783.4694212963,2008-12-01,11:15:58
39.920585,116.338207,0,338,39783.4694791667,2008-12-01,11:16:03
39.920589,116.338213,0,361,39783.469537037,2008-12-01,11:16:08
39.920589,116.338213,0,361,39783.4695717593,2008-12-01,11:16:11
39.920597,116.338213,0,376,39783.4695949074,2008-12-01,11:16:13
39.920696,116.338244,0,385,39783.4696527778,2008-12-01,11:16:18
39.920918,116.338258,0,399,39783.4697106481,2008-12-01,11:16:23
39.921176,116.338254,0,394,39783.4697685185,2008-12-01,11:16:28
39.921326,116.338227,0,400,39783.4698263889,2008-12-01,11:16:33
39.921396,116.338216,0,391,39783.4698842593,2008-12-01,11:16:38
39.921411,116.338212,0,386,39783.4699421296,2008-12-01,11:16:43
39.921411,116.338212,0,386,39783.4699768518,2008-12-01,11:16:46
39.92141,116.338212,0,389,39783.47,2008-12-01,11:16:48
39.9214,116.338211,0,389,39783.4700578704,2008-12-01,11:16:53
39.921395,116.338209,0,389,39783.4701157407,2008-12-01,11:16:58
39.921388,116.338209,0,389,39783.4701736111,2008-12-01,11:17:03
39.921382,116.338207,0,390,39783.4702314815,2008-12-01,11:17:08
39.921378,116.338204,0,390,39783.4702893518,2008-12-01,11:17:13
39.921378,116.338204,0,390,39783.4703240741,2008-12-01,11:17:16
39.921383,116.338204,0,391,39783.4703472222,2008-12-01,11:17:18
39.92147,116.338183,0,393,39783.4704050926,2008-12-01,11:17:23
39.921711,116.338177,0,395,39783.470462963,2008-12-01,11:17:28
39.921986,116.338105,0,400,39783.4705208333,2008-12-01,11:17:33
39.922277,116.337992,0,410,39783.4705787037,2008-12-01,11:17:38
39.922653,116.337862,0,427,39783.4706365741,2008-12-01,11:17:43
39.923092,116.337758,0,442,39783.4706944444,2008-12-01,11:17:48
39.923467,116.337605,0,457,39783.4707523148,2008-12-01,11:17:53
39.923871,116.337639,0,464,39783.4708101852,2008-12-01,11:17:58
39.924286,116.337743,0,450,39783.4708680556,2008-12-01,11:18:03
39.92454,116.33784,0,431,39783.4709259259,2008-12-01,11:18:08
39.924599,116.337861,0,412,39783.4709837963,2008-12-01,11:18:13
39.924611,116.337853,0,412,39783.4710416667,2008-12-01,11:18:18
39.924612,116.337852,0,412,39783.471099537,2008-12-01,11:18:23
39.924615,116.337849,0,412,39783.4711574074,2008-12-01,11:18:28
39.924615,116.337849,0,412,39783.4711921296,2008-12-01,11:18:31
39.924618,116.337848,0,412,39783.4712152778,2008-12-01,11:18:33
39.924741,116.337814,0,411,39783.4712731481,2008-12-01,11:18:38
39.924983,116.337797,0,403,39783.4713310185,2008-12-01,11:18:43
39.925287,116.337765,0,404,39783.4713888889,2008-12-01,11:18:48
39.925567,116.337744,0,404,39783.4714467593,2008-12-01,11:18:53
39.925848,116.337763,0,394,39783.4715046296,2008-12-01,11:18:58
39.926208,116.337724,0,386,39783.4715625,2008-12-01,11:19:03
39.92659,116.337689,0,378,39783.4716203704,2008-12-01,11:19:08
39.926942,116.337702,0,348,39783.4716782407,2008-12-01,11:19:13
39.927222,116.337718,0,331,39783.4717361111,2008-12-01,11:19:18
39.927542,116.337719,0,331,39783.4717939815,2008-12-01,11:19:23
39.927821,116.337768,0,294,39783.4718518518,2008-12-01,11:19:28
39.927838,116.337769,0,280,39783.4719097222,2008-12-01,11:19:33
39.92781,116.337776,0,267,39783.4719675926,2008-12-01,11:19:38
39.927744,116.337785,0,255,39783.472025463,2008-12-01,11:19:43
39.927711,116.33773,0,254,39783.4720833333,2008-12-01,11:19:48
39.927664,116.337759,0,250,39783.4721412037,2008-12-01,11:19:53
39.927601,116.33777,0,244,39783.4721990741,2008-12-01,11:19:58
39.927558,116.337764,0,241,39783.4722569444,2008-12-01,11:20:03
39.927496,116.337741,0,231,39783.4723148148,2008-12-01,11:20:08
39.927434,116.337714,0,217,39783.4723726852,2008-12-01,11:20:13
39.927379,116.337724,0,205,39783.4724305556,2008-12-01,11:20:18
39.927351,116.337699,0,187,39783.4724884259,2008-12-01,11:20:23
39.927313,116.33765,0,181,39783.4725462963,2008-12-01,11:20:28
39.92727,116.337631,0,177,39783.4726041667,2008-12-01,11:20:33
39.927238,116.337623,0,173,39783.472662037,2008-12-01,11:20:38
39.927177,116.337618,0,168,39783.4727199074,2008-12-01,11:20:43
39.927136,116.33761,0,167,39783.4727777778,2008-12-01,11:20:48
39.927068,116.337601,0,165,39783.4728356482,2008-12-01,11:20:53
39.927017,116.337583,0,166,39783.4728935185,2008-12-01,11:20:58
39.926968,116.33754,0,166,39783.4729513889,2008-12-01,11:21:03
39.926923,116.337482,0,164,39783.4730092593,2008-12-01,11:21:08
39.926889,116.337404,0,166,39783.4730671296,2008-12-01,11:21:13
39.926877,116.337341,0,165,39783.473125,2008-12-01,11:21:18
39.926857,116.337253,0,163,39783.4731828704,2008-12-01,11:21:23
39.926814,116.337122,0,159,39783.4732407407,2008-12-01,11:21:28
39.926841,116.337023,0,153,39783.4732986111,2008-12-01,11:21:33
39.926868,116.336948,0,148,39783.4733564815,2008-12-01,11:21:38
39.926892,116.336896,0,143,39783.4734143519,2008-12-01,11:21:43
39.926885,116.336823,0,139,39783.4734722222,2008-12-01,11:21:48
39.92688,116.336722,0,135,39783.4735300926,2008-12-01,11:21:53
39.926883,116.336633,0,128,39783.473587963,2008-12-01,11:21:58
39.926882,116.336563,0,125,39783.4736458333,2008-12-01,11:22:03
39.926852,116.336463,0,123,39783.4737037037,2008-12-01,11:22:08
39.926845,116.336345,0,120,39783.4737615741,2008-12-01,11:22:13
39.926865,116.33626,0,117,39783.4738194444,2008-12-01,11:22:18
39.926895,116.33617,0,113,39783.4738773148,2008-12-01,11:22:23
39.9269,116.336098,0,110,39783.4739351852,2008-12-01,11:22:28
39.926895,116.33603,0,109,39783.4739930556,2008-12-01,11:22:33
39.926901,116.335956,0,107,39783.4740509259,2008-12-01,11:22:38
39.926921,116.335902,0,105,39783.4741087963,2008-12-01,11:22:43
39.926893,116.335823,0,104,39783.4741666667,2008-12-01,11:22:48
39.926868,116.335722,0,102,39783.474224537,2008-12-01,11:22:53
39.926854,116.33561,0,100,39783.4742824074,2008-12-01,11:22:58
39.926833,116.335523,0,98,39783.4743402778,2008-12-01,11:23:03
39.926894,116.335454,0,97,39783.4743981481,2008-12-01,11:23:08
39.926937,116.335356,0,94,39783.4744560185,2008-12-01,11:23:13
39.926943,116.33529,0,93,39783.4745138889,2008-12-01,11:23:18
39.926941,116.3352,0,93,39783.4745717593,2008-12-01,11:23:23
39.926956,116.335166,0,92,39783.4746296296,2008-12-01,11:23:28
39.926996,116.335114,0,91,39783.4746875,2008-12-01,11:23:33
39.927012,116.335093,0,88,39783.4747453704,2008-12-01,11:23:38
39.926905,116.335013,0,90,39783.4748032407,2008-12-01,11:23:43
39.926879,116.334947,0,93,39783.4748611111,2008-12-01,11:23:48
39.926843,116.334882,0,95,39783.4749189815,2008-12-01,11:23:53
39.926831,116.334803,0,97,39783.4749768519,2008-12-01,11:23:58
39.926817,116.334746,0,98,39783.4750347222,2008-12-01,11:24:03
39.926813,116.334659,0,97,39783.4750925926,2008-12-01,11:24:08
39.926795,116.334586,0,97,39783.475150463,2008-12-01,11:24:13
39.926818,116.334501,0,97,39783.4752083333,2008-12-01,11:24:18
39.926834,116.334446,0,96,39783.4752662037,2008-12-01,11:24:23
39.926833,116.334386,0,94,39783.4753240741,2008-12-01,11:24:28
39.926861,116.334278,0,93,39783.4753819444,2008-12-01,11:24:33
39.926803,116.334166,0,101,39783.4754398148,2008-12-01,11:24:38
39.926735,116.334139,0,109,39783.4754976852,2008-12-01,11:24:43
39.926663,116.334119,0,112,39783.4755555556,2008-12-01,11:24:48
39.926635,116.334108,0,113,39783.4756134259,2008-12-01,11:24:53
39.926652,116.334033,0,114,39783.4756712963,2008-12-01,11:24:58
39.926663,116.333946,0,115,39783.4757291667,2008-12-01,11:25:03
39.9267,116.333882,0,115,39783.475787037,2008-12-01,11:25:08
39.926679,116.333791,0,115,39783.4758449074,2008-12-01,11:25:13
39.926632,116.333703,0,117,39783.4759027778,2008-12-01,11:25:18
39.926646,116.333688,0,116,39783.4759606481,2008-12-01,11:25:23
39.92662,116.333606,0,117,39783.4760185185,2008-12-01,11:25:28
39.926605,116.333514,0,117,39783.4760763889,2008-12-01,11:25:33
39.926564,116.333459,0,116,39783.4761342593,2008-12-01,11:25:38
39.926538,116.333433,0,116,39783.4761921296,2008-12-01,11:25:43
39.926545,116.333417,0,115,39783.47625,2008-12-01,11:25:48
39.926576,116.333405,0,115,39783.4763078704,2008-12-01,11:25:53
39.926664,116.333384,0,115,39783.4763657407,2008-12-01,11:25:58
39.92667,116.333332,0,115,39783.4764236111,2008-12-01,11:26:03
39.92685,116.33338,0,151,39783.4789699074,2008-12-01,11:29:43
39.926899,116.33331,0,190,39783.4790277778,2008-12-01,11:29:48
39.92675,116.333415,0,154,39783.4790856481,2008-12-01,11:29:53
39.926759,116.333462,0,151,39783.4791435185,2008-12-01,11:29:58
39.926728,116.333558,0,144,39783.4792013889,2008-12-01,11:30:03
39.926715,116.333647,0,142,39783.4792592593,2008-12-01,11:30:08
39.926747,116.333721,0,141,39783.4793171296,2008-12-01,11:30:13
39.926752,116.333751,0,141,39783.479375,2008-12-01,11:30:18
39.926718,116.333776,0,139,39783.4794328704,2008-12-01,11:30:23
39.926762,116.333828,0,141,39783.4794907407,2008-12-01,11:30:28
39.926792,116.333901,0,146,39783.4795486111,2008-12-01,11:30:33
39.926756,116.333972,0,156,39783.4796064815,2008-12-01,11:30:38
39.926708,116.334029,0,162,39783.4796643518,2008-12-01,11:30:43
39.92673,116.334093,0,161,39783.4797222222,2008-12-01,11:30:48
39.926716,116.334197,0,163,39783.4797800926,2008-12-01,11:30:53
39.926715,116.334277,0,163,39783.479837963,2008-12-01,11:30:58
39.926732,116.334357,0,163,39783.4798958333,2008-12-01,11:31:03
39.926756,116.33446,0,165,39783.4799537037,2008-12-01,11:31:08
39.926767,116.334546,0,166,39783.4800115741,2008-12-01,11:31:13
39.926812,116.334647,0,172,39783.4800694444,2008-12-01,11:31:18
39.926847,116.334742,0,173,39783.4801273148,2008-12-01,11:31:23
39.926867,116.334825,0,168,39783.4801851852,2008-12-01,11:31:28
39.926854,116.334919,0,173,39783.4802430556,2008-12-01,11:31:33
39.926817,116.334996,0,173,39783.4803009259,2008-12-01,11:31:38
39.926802,116.335036,0,173,39783.4803587963,2008-12-01,11:31:43
39.926813,116.335047,0,175,39783.4804166667,2008-12-01,11:31:48
39.926882,116.335037,0,180,39783.480474537,2008-12-01,11:31:53
39.926952,116.335018,0,181,39783.4805324074,2008-12-01,11:31:58
39.927075,116.335017,0,181,39783.4805902778,2008-12-01,11:32:03
39.927174,116.335027,0,183,39783.4806481482,2008-12-01,11:32:08
39.92741,116.335083,0,208,39783.483599537,2008-12-01,11:36:23
39.927481,116.33498,0,209,39783.4836574074,2008-12-01,11:36:28
39.92746,116.334964,0,210,39783.4837152778,2008-12-01,11:36:33
39.927447,116.334958,0,212,39783.4837731481,2008-12-01,11:36:38
39.927447,116.334958,0,212,39783.4838078704,2008-12-01,11:36:41
39.927451,116.334957,0,213,39783.4838310185,2008-12-01,11:36:43
39.927466,116.334953,0,214,39783.4838888889,2008-12-01,11:36:48
39.927441,116.334948,0,217,39783.4839467593,2008-12-01,11:36:53
39.92743,116.334947,0,218,39783.4840046296,2008-12-01,11:36:58
39.927381,116.33496,0,219,39783.4840625,2008-12-01,11:37:03
39.927367,116.334976,0,219,39783.4841203704,2008-12-01,11:37:08
39.927361,116.334975,0,219,39783.4841782407,2008-12-01,11:37:13
39.927361,116.334975,0,219,39783.4842361111,2008-12-01,11:37:18
39.927361,116.334975,0,219,39783.4842708333,2008-12-01,11:37:21
39.927365,116.334976,0,219,39783.4842939815,2008-12-01,11:37:23
39.927375,116.334977,0,220,39783.4843518519,2008-12-01,11:37:28
39.927398,116.33498,0,221,39783.4844097222,2008-12-01,11:37:33
39.927415,116.334951,0,223,39783.4844675926,2008-12-01,11:37:38
39.927421,116.33494,0,226,39783.484525463,2008-12-01,11:37:43
39.927449,116.334936,0,228,39783.4845833333,2008-12-01,11:37:48
39.927489,116.334941,0,230,39783.4846412037,2008-12-01,11:37:53
39.927477,116.334922,0,233,39783.4846990741,2008-12-01,11:37:58
39.927491,116.334971,0,235,39783.4847569444,2008-12-01,11:38:03
39.927493,116.33496,0,239,39783.4848148148,2008-12-01,11:38:08
39.927493,116.33496,0,239,39783.484849537,2008-12-01,11:38:11
39.927493,116.334952,0,242,39783.4848726852,2008-12-01,11:38:13
39.927485,116.33494,0,246,39783.4849305556,2008-12-01,11:38:18
39.92746,116.33492,0,250,39783.4849884259,2008-12-01,11:38:23
39.92746,116.334916,0,254,39783.4850462963,2008-12-01,11:38:28
39.927466,116.334918,0,258,39783.4851041667,2008-12-01,11:38:33
39.927466,116.334918,0,258,39783.4851388889,2008-12-01,11:38:36
39.927466,116.334919,0,260,39783.485162037,2008-12-01,11:38:38
39.927455,116.334917,0,261,39783.4852199074,2008-12-01,11:38:43
39.927442,116.334915,0,261,39783.4852777778,2008-12-01,11:38:48
39.927436,116.334914,0,261,39783.4853356481,2008-12-01,11:38:53
39.927435,116.334915,0,261,39783.4853935185,2008-12-01,11:38:58
39.927438,116.334915,0,262,39783.4854513889,2008-12-01,11:39:03
39.927434,116.334915,0,262,39783.4855092593,2008-12-01,11:39:08
39.927428,116.334914,0,262,39783.4855671296,2008-12-01,11:39:13
39.927428,116.334914,0,262,39783.4856018518,2008-12-01,11:39:16
39.927422,116.334912,0,263,39783.485625,2008-12-01,11:39:18
39.927384,116.334904,0,263,39783.4856828704,2008-12-01,11:39:23
39.927377,116.334915,0,263,39783.4857407407,2008-12-01,11:39:28
39.92739,116.334927,0,263,39783.4857986111,2008-12-01,11:39:33
39.92739,116.334927,0,264,39783.4858564815,2008-12-01,11:39:38
39.927398,116.334928,0,264,39783.4859143518,2008-12-01,11:39:43
39.927402,116.334929,0,265,39783.4859722222,2008-12-01,11:39:48
39.927406,116.33493,0,266,39783.4860300926,2008-12-01,11:39:53
39.927406,116.33493,0,266,39783.4860648148,2008-12-01,11:39:56
39.927406,116.334931,0,266,39783.486087963,2008-12-01,11:39:58
39.927404,116.334946,0,267,39783.4861458333,2008-12-01,11:40:03
39.927387,116.334956,0,269,39783.4862037037,2008-12-01,11:40:08
39.927396,116.334958,0,271,39783.4862615741,2008-12-01,11:40:13
39.927406,116.33496,0,273,39783.4863194444,2008-12-01,11:40:18
39.927427,116.334957,0,277,39783.4863773148,2008-12-01,11:40:23
39.927427,116.334957,0,277,39783.486412037,2008-12-01,11:40:26
39.927431,116.334956,0,281,39783.4864351852,2008-12-01,11:40:28
39.927431,116.334941,0,283,39783.4864930556,2008-12-01,11:40:33
39.927431,116.334941,0,283,39783.4865277778,2008-12-01,11:40:36
39.927435,116.334943,0,287,39783.4865509259,2008-12-01,11:40:38
39.927182,116.335009,0,310,39783.4890393519,2008-12-01,11:44:13
39.927164,116.335026,0,307,39783.4890972222,2008-12-01,11:44:18
39.927167,116.335026,0,307,39783.4891550926,2008-12-01,11:44:23
39.927173,116.335027,0,307,39783.489212963,2008-12-01,11:44:28
39.927175,116.335027,0,307,39783.4892708333,2008-12-01,11:44:33
39.927179,116.335027,0,308,39783.4893287037,2008-12-01,11:44:38
39.927186,116.335027,0,308,39783.4893865741,2008-12-01,11:44:43
39.927192,116.335027,0,308,39783.4894444444,2008-12-01,11:44:48
39.927197,116.335026,0,308,39783.4895023148,2008-12-01,11:44:53
39.927202,116.335026,0,308,39783.4895601852,2008-12-01,11:44:58
39.927197,116.335026,0,307,39783.4896180556,2008-12-01,11:45:03
39.927191,116.335024,0,307,39783.4896759259,2008-12-01,11:45:08
39.927189,116.335023,0,307,39783.4897337963,2008-12-01,11:45:13
39.927191,116.335022,0,307,39783.4897916667,2008-12-01,11:45:18
39.927193,116.335022,0,307,39783.489849537,2008-12-01,11:45:23
39.927198,116.335021,0,307,39783.4899074074,2008-12-01,11:45:28
39.927203,116.335022,0,306,39783.4899652778,2008-12-01,11:45:33
39.927208,116.335022,0,304,39783.4900231481,2008-12-01,11:45:38
39.927208,116.335022,0,304,39783.4900578704,2008-12-01,11:45:41
39.927215,116.335023,0,303,39783.4900810185,2008-12-01,11:45:43
39.927225,116.335024,0,300,39783.4901388889,2008-12-01,11:45:48
39.927234,116.335026,0,298,39783.4901967593,2008-12-01,11:45:53
39.927241,116.335026,0,295,39783.4902546296,2008-12-01,11:45:58
39.927244,116.335025,0,293,39783.4903125,2008-12-01,11:46:03
39.927249,116.335025,0,291,39783.4903703704,2008-12-01,11:46:08
39.927254,116.335025,0,290,39783.4904282407,2008-12-01,11:46:13
39.927256,116.335025,0,288,39783.4904861111,2008-12-01,11:46:18
39.927261,116.335025,0,286,39783.4905439815,2008-12-01,11:46:23
39.927256,116.335024,0,285,39783.4906018519,2008-12-01,11:46:28
39.927252,116.335024,0,285,39783.4906597222,2008-12-01,11:46:33
39.927245,116.335022,0,284,39783.4907175926,2008-12-01,11:46:38
39.927245,116.335022,0,284,39783.4907523148,2008-12-01,11:46:41
39.927237,116.335019,0,284,39783.490775463,2008-12-01,11:46:43
39.927227,116.335016,0,284,39783.4908333333,2008-12-01,11:46:48
39.927215,116.335013,0,284,39783.4908912037,2008-12-01,11:46:53
39.927204,116.33501,0,284,39783.4909490741,2008-12-01,11:46:58
39.927204,116.33501,0,284,39783.4909837963,2008-12-01,11:47:01
39.927203,116.33501,0,284,39783.4910069444,2008-12-01,11:47:03
39.92725,116.334989,0,281,39783.4910648148,2008-12-01,11:47:08
39.927301,116.33498,0,278,39783.4911226852,2008-12-01,11:47:13
39.927315,116.334969,0,275,39783.4911805556,2008-12-01,11:47:18
39.927326,116.33497,0,273,39783.4912384259,2008-12-01,11:47:23
39.927337,116.334972,0,272,39783.4912962963,2008-12-01,11:47:28
39.927342,116.334971,0,270,39783.4913541667,2008-12-01,11:47:33
39.927335,116.334968,0,270,39783.491412037,2008-12-01,11:47:38
39.927335,116.334968,0,270,39783.4914699074,2008-12-01,11:47:43
39.927342,116.334969,0,270,39783.4915277778,2008-12-01,11:47:48
39.92735,116.33497,0,269,39783.4915856481,2008-12-01,11:47:53
39.927352,116.334971,0,269,39783.4916435185,2008-12-01,11:47:58
39.927354,116.334971,0,268,39783.4917013889,2008-12-01,11:48:03
39.927354,116.334971,0,268,39783.4917361111,2008-12-01,11:48:06
39.927108,116.335011,0,184,39783.498587963,2008-12-01,11:57:58
39.927083,116.33503,0,178,39783.4986458333,2008-12-01,11:58:03
39.927026,116.335025,0,174,39783.4987037037,2008-12-01,11:58:08
39.926997,116.335044,0,172,39783.4987615741,2008-12-01,11:58:13
39.926977,116.335039,0,171,39783.4988194444,2008-12-01,11:58:18
39.926972,116.335037,0,171,39783.4988773148,2008-12-01,11:58:23
39.926972,116.335037,0,171,39783.4989351852,2008-12-01,11:58:28
39.926972,116.335037,0,171,39783.4989699074,2008-12-01,11:58:31
39.926971,116.335037,0,171,39783.4989930556,2008-12-01,11:58:33
39.926865,116.335049,0,176,39783.4990509259,2008-12-01,11:58:38
39.926832,116.335122,0,177,39783.4991087963,2008-12-01,11:58:43
39.926807,116.33521,0,175,39783.4991666667,2008-12-01,11:58:48
39.926846,116.335333,0,170,39783.499224537,2008-12-01,11:58:53
39.926843,116.335433,0,164,39783.4992824074,2008-12-01,11:58:58
39.926867,116.33553,0,157,39783.4993402778,2008-12-01,11:59:03
39.92686,116.335617,0,155,39783.4993981481,2008-12-01,11:59:08
39.926854,116.335665,0,155,39783.4994560185,2008-12-01,11:59:13
39.926851,116.335752,0,147,39783.4995138889,2008-12-01,11:59:18
39.926852,116.33582,0,145,39783.4995717593,2008-12-01,11:59:23
39.926844,116.335909,0,149,39783.4996296296,2008-12-01,11:59:28
39.926851,116.335995,0,147,39783.4996875,2008-12-01,11:59:33
39.926855,116.336065,0,147,39783.4997453704,2008-12-01,11:59:38
39.926866,116.336136,0,152,39783.4998032407,2008-12-01,11:59:43
39.926865,116.336231,0,155,39783.4998611111,2008-12-01,11:59:48
39.926861,116.336327,0,151,39783.4999189815,2008-12-01,11:59:53
39.926878,116.336416,0,148,39783.4999768519,2008-12-01,11:59:58
39.92686,116.336469,0,150,39783.5000347222,2008-12-01,12:00:03
39.926891,116.336524,0,147,39783.5000925926,2008-12-01,12:00:08
39.926924,116.336602,0,142,39783.500150463,2008-12-01,12:00:13
39.926909,116.336672,0,141,39783.5002083333,2008-12-01,12:00:18
39.926906,116.336741,0,136,39783.5002662037,2008-12-01,12:00:23
39.926892,116.336816,0,133,39783.5003240741,2008-12-01,12:00:28
39.926888,116.336887,0,129,39783.5003819444,2008-12-01,12:00:33
39.926905,116.336961,0,125,39783.5004398148,2008-12-01,12:00:38
39.926906,116.337053,0,123,39783.5004976852,2008-12-01,12:00:43
39.926906,116.337122,0,120,39783.5005555556,2008-12-01,12:00:48
39.926927,116.337142,0,116,39783.5006134259,2008-12-01,12:00:53
39.926916,116.337192,0,113,39783.5006712963,2008-12-01,12:00:58
39.92694,116.337273,0,108,39783.5007291667,2008-12-01,12:01:03
39.926957,116.337297,0,104,39783.500787037,2008-12-01,12:01:08
39.926957,116.337297,0,100,39783.5008449074,2008-12-01,12:01:13
39.926958,116.337297,0,98,39783.5009027778,2008-12-01,12:01:18
39.926958,116.337297,0,98,39783.5009375,2008-12-01,12:01:21
39.92696,116.337299,0,98,39783.5009606481,2008-12-01,12:01:23
39.92697,116.337313,0,97,39783.5010185185,2008-12-01,12:01:28
39.926991,116.337355,0,96,39783.5010763889,2008-12-01,12:01:33
39.926977,116.337364,0,96,39783.5011342593,2008-12-01,12:01:38
39.926977,116.337364,0,96,39783.5011689815,2008-12-01,12:01:41
39.926979,116.337365,0,96,39783.5011921296,2008-12-01,12:01:43
39.926989,116.337366,0,95,39783.50125,2008-12-01,12:01:48
39.926992,116.337368,0,95,39783.5013078704,2008-12-01,12:01:53
39.926989,116.337369,0,95,39783.5013657407,2008-12-01,12:01:58
39.926989,116.337369,0,95,39783.501400463,2008-12-01,12:02:01
39.926989,116.33737,0,95,39783.5014236111,2008-12-01,12:02:03
39.92698,116.337368,0,95,39783.5014814815,2008-12-01,12:02:08
39.926917,116.337324,0,95,39783.5015393518,2008-12-01,12:02:13
39.926926,116.337319,0,95,39783.5015972222,2008-12-01,12:02:18
39.926935,116.337326,0,95,39783.5016550926,2008-12-01,12:02:23
39.926952,116.337353,0,95,39783.501712963,2008-12-01,12:02:28
39.926918,116.337372,0,95,39783.5017708333,2008-12-01,12:02:33
39.926903,116.337375,0,95,39783.5018287037,2008-12-01,12:02:38
39.926903,116.337375,0,95,39783.5018634259,2008-12-01,12:02:41
39.926895,116.337372,0,95,39783.5018865741,2008-12-01,12:02:43
39.926883,116.337369,0,95,39783.5019444444,2008-12-01,12:02:48
39.926875,116.337368,0,95,39783.5020023148,2008-12-01,12:02:53
39.926875,116.337368,0,95,39783.502037037,2008-12-01,12:02:56
39.92687,116.337367,0,95,39783.5020601852,2008-12-01,12:02:58
39.92682,116.337351,0,96,39783.5021180556,2008-12-01,12:03:03
39.926778,116.337339,0,97,39783.5021759259,2008-12-01,12:03:08
39.926768,116.337343,0,98,39783.5022337963,2008-12-01,12:03:13
39.926768,116.337343,0,98,39783.5022685185,2008-12-01,12:03:16
39.92677,116.337344,0,98,39783.5022916667,2008-12-01,12:03:18
39.926785,116.337362,0,98,39783.502349537,2008-12-01,12:03:23
39.926813,116.337409,0,98,39783.5024074074,2008-12-01,12:03:28
39.926863,116.337444,0,98,39783.5024652778,2008-12-01,12:03:33
39.926906,116.337499,0,99,39783.5025231481,2008-12-01,12:03:38
39.926897,116.33754,0,99,39783.5025810185,2008-12-01,12:03:43
39.926891,116.337435,0,99,39783.5026388889,2008-12-01,12:03:48
39.926901,116.337439,0,99,39783.5026967593,2008-12-01,12:03:53
39.926908,116.33744,0,100,39783.5027546296,2008-12-01,12:03:58
39.926909,116.337439,0,100,39783.5028125,2008-12-01,12:04:03
39.926909,116.337439,0,100,39783.5028472222,2008-12-01,12:04:06
39.926903,116.337436,0,100,39783.5028703704,2008-12-01,12:04:08
39.92687,116.337388,0,100,39783.5029282407,2008-12-01,12:04:13
39.926818,116.337274,0,100,39783.5029861111,2008-12-01,12:04:18
39.926775,116.337163,0,101,39783.5030439815,2008-12-01,12:04:23
39.926798,116.33706,0,101,39783.5031018518,2008-12-01,12:04:28
39.926746,116.337002,0,101,39783.5031597222,2008-12-01,12:04:33
39.926722,116.336957,0,102,39783.5032175926,2008-12-01,12:04:38
39.926689,116.33695,0,102,39783.503275463,2008-12-01,12:04:43
39.926639,116.336966,0,103,39783.5033333333,2008-12-01,12:04:48
39.926593,116.336987,0,104,39783.5033912037,2008-12-01,12:04:53
39.926594,116.336961,0,105,39783.5034490741,2008-12-01,12:04:58
39.926626,116.336924,0,106,39783.5035069444,2008-12-01,12:05:03
39.926604,116.336874,0,106,39783.5035648148,2008-12-01,12:05:08
39.926569,116.336797,0,107,39783.5036226852,2008-12-01,12:05:13
39.926578,116.336699,0,108,39783.5036805556,2008-12-01,12:05:18
39.926597,116.33665,0,109,39783.5037384259,2008-12-01,12:05:23
39.926632,116.336642,0,109,39783.5037962963,2008-12-01,12:05:28
39.926724,116.336721,0,110,39783.5038541667,2008-12-01,12:05:33
39.926724,116.336721,0,110,39783.5038888889,2008-12-01,12:05:36
39.926725,116.336725,0,110,39783.503912037,2008-12-01,12:05:38
39.926677,116.336798,0,111,39783.5039699074,2008-12-01,12:05:43
39.926657,116.336881,0,111,39783.5040277778,2008-12-01,12:05:48
39.926723,116.336934,0,112,39783.5040856482,2008-12-01,12:05:53
39.926832,116.336991,0,112,39783.5041435185,2008-12-01,12:05:58
39.926889,116.33704,0,113,39783.5042013889,2008-12-01,12:06:03
39.926915,116.337082,0,113,39783.5042592593,2008-12-01,12:06:08
39.926923,116.337083,0,113,39783.5043171296,2008-12-01,12:06:13
39.926927,116.337083,0,114,39783.504375,2008-12-01,12:06:18
39.926931,116.337082,0,115,39783.5044328704,2008-12-01,12:06:23
39.926931,116.337082,0,115,39783.5044675926,2008-12-01,12:06:26
39.926926,116.337078,0,116,39783.5044907407,2008-12-01,12:06:28
39.926908,116.336968,0,115,39783.5045486111,2008-12-01,12:06:33
39.9269,116.336946,0,115,39783.5046064815,2008-12-01,12:06:38
39.9269,116.336946,0,115,39783.5046412037,2008-12-01,12:06:41
39.926907,116.336944,0,116,39783.5046643519,2008-12-01,12:06:43
39.926933,116.336924,0,115,39783.5047222222,2008-12-01,12:06:48
39.926967,116.336907,0,115,39783.5047800926,2008-12-01,12:06:53
39.926987,116.336908,0,114,39783.504837963,2008-12-01,12:06:58
39.927023,116.336968,0,113,39783.5048958333,2008-12-01,12:07:03
39.927096,116.337041,0,113,39783.5049537037,2008-12-01,12:07:08
39.927149,116.337079,0,113,39783.5050115741,2008-12-01,12:07:13
39.927171,116.33707,0,115,39783.5050694444,2008-12-01,12:07:18
39.927232,116.33701,0,118,39783.5051273148,2008-12-01,12:07:23
39.927231,116.33695,0,122,39783.5051851852,2008-12-01,12:07:28
39.927269,116.336862,0,125,39783.5052430556,2008-12-01,12:07:33
39.92726,116.336777,0,129,39783.5053009259,2008-12-01,12:07:38
39.927273,116.336649,0,133,39783.5053587963,2008-12-01,12:07:43
39.927276,116.336482,0,139,39783.5054166667,2008-12-01,12:07:48
39.927308,116.336343,0,145,39783.505474537,2008-12-01,12:07:53
39.927294,116.336229,0,152,39783.5055324074,2008-12-01,12:07:58
39.92721,116.336198,0,155,39783.5055902778,2008-12-01,12:08:03
39.927156,116.336149,0,160,39783.5056481481,2008-12-01,12:08:08
39.927142,116.336139,0,165,39783.5057060185,2008-12-01,12:08:13
39.927142,116.336139,0,165,39783.5057407407,2008-12-01,12:08:16
39.927145,116.336136,0,166,39783.5057638889,2008-12-01,12:08:18
39.9271,116.336131,0,167,39783.5058217593,2008-12-01,12:08:23
39.927083,116.33613,0,167,39783.5058796296,2008-12-01,12:08:28
39.927094,116.336234,0,166,39783.5059375,2008-12-01,12:08:33
39.927106,116.336347,0,165,39783.5059953704,2008-12-01,12:08:38
39.927064,116.33675,0,161,39783.5060532407,2008-12-01,12:08:43
39.927054,116.337079,0,156,39783.5061111111,2008-12-01,12:08:48
39.927002,116.337228,0,154,39783.5061689815,2008-12-01,12:08:53
39.926977,116.337291,0,157,39783.5062268519,2008-12-01,12:08:58
39.926946,116.337359,0,158,39783.5062847222,2008-12-01,12:09:03
39.926925,116.337387,0,162,39783.5063425926,2008-12-01,12:09:08
39.926941,116.337338,0,165,39783.506400463,2008-12-01,12:09:13
39.926846,116.33735,0,166,39783.5064583333,2008-12-01,12:09:18
39.92676,116.337325,0,167,39783.5065162037,2008-12-01,12:09:23
39.926735,116.337337,0,170,39783.5065740741,2008-12-01,12:09:28
39.926703,116.337379,0,174,39783.5066319444,2008-12-01,12:09:33
39.926715,116.337375,0,177,39783.5066898148,2008-12-01,12:09:38
39.926705,116.337363,0,180,39783.5067476852,2008-12-01,12:09:43
39.926691,116.337343,0,184,39783.5068055556,2008-12-01,12:09:48
39.926654,116.337319,0,187,39783.5068634259,2008-12-01,12:09:53
39.926593,116.337297,0,190,39783.5069212963,2008-12-01,12:09:58
39.926485,116.33728,0,197,39783.5069791667,2008-12-01,12:10:03
39.926353,116.337266,0,207,39783.507037037,2008-12-01,12:10:08
39.926256,116.337258,0,220,39783.5070949074,2008-12-01,12:10:13
39.92621,116.337282,0,238,39783.5071527778,2008-12-01,12:10:18
39.926242,116.337302,0,255,39783.5072106481,2008-12-01,12:10:23
39.926317,116.337319,0,270,39783.5072685185,2008-12-01,12:10:28
39.926351,116.337313,0,284,39783.5073263889,2008-12-01,12:10:33
39.926372,116.337308,0,288,39783.5073842593,2008-12-01,12:10:38
39.926425,116.337315,0,298,39783.5074421296,2008-12-01,12:10:43
39.926466,116.337343,0,306,39783.5075,2008-12-01,12:10:48
39.92652,116.337397,0,308,39783.5075578704,2008-12-01,12:10:53
39.926577,116.337469,0,315,39783.5076157407,2008-12-01,12:10:58
39.926672,116.337146,0,307,39783.5104513889,2008-12-01,12:15:03
39.926698,116.337123,0,308,39783.5105092593,2008-12-01,12:15:08
39.926718,116.337134,0,308,39783.5105671296,2008-12-01,12:15:13
39.926719,116.33716,0,309,39783.510625,2008-12-01,12:15:18
39.926743,116.337194,0,311,39783.5106828704,2008-12-01,12:15:23
39.926743,116.337194,0,311,39783.5107175926,2008-12-01,12:15:26
39.926751,116.337199,0,315,39783.5107407407,2008-12-01,12:15:28
39.926767,116.337198,0,319,39783.5107986111,2008-12-01,12:15:33
39.926764,116.337198,0,323,39783.5108564815,2008-12-01,12:15:38
39.926757,116.337195,0,325,39783.5109143518,2008-12-01,12:15:43
39.926757,116.337195,0,325,39783.5109490741,2008-12-01,12:15:46
39.926751,116.337193,0,325,39783.5109722222,2008-12-01,12:15:48
39.926807,116.337208,0,326,39783.5110300926,2008-12-01,12:15:53
39.926884,116.337237,0,324,39783.511087963,2008-12-01,12:15:58
39.926879,116.337276,0,323,39783.5111458333,2008-12-01,12:16:03
39.926846,116.337322,0,318,39783.5112037037,2008-12-01,12:16:08
39.926859,116.337394,0,317,39783.5112615741,2008-12-01,12:16:13
39.926855,116.337454,0,313,39783.5113194444,2008-12-01,12:16:18
39.926891,116.337466,0,309,39783.5113773148,2008-12-01,12:16:23
39.926929,116.337461,0,306,39783.5114351852,2008-12-01,12:16:28
39.926931,116.337465,0,304,39783.5114930556,2008-12-01,12:16:33
39.926934,116.337465,0,303,39783.5115509259,2008-12-01,12:16:38
39.926934,116.337465,0,303,39783.5115856482,2008-12-01,12:16:41
39.926934,116.337465,0,303,39783.5116087963,2008-12-01,12:16:43
39.926987,116.337436,0,304,39783.5116666667,2008-12-01,12:16:48
39.927016,116.33741,0,307,39783.511724537,2008-12-01,12:16:53
39.927027,116.337401,0,310,39783.5117824074,2008-12-01,12:16:58
39.927038,116.337394,0,312,39783.5118402778,2008-12-01,12:17:03
39.926933,116.337333,0,310,39783.5118981482,2008-12-01,12:17:08
39.926771,116.337286,0,307,39783.5119560185,2008-12-01,12:17:13
39.926694,116.337288,0,306,39783.5120138889,2008-12-01,12:17:18
39.926712,116.337294,0,305,39783.5120717593,2008-12-01,12:17:23
39.926779,116.33729,0,303,39783.5121296296,2008-12-01,12:17:28
39.926817,116.337283,0,303,39783.5121875,2008-12-01,12:17:33
39.926832,116.337286,0,304,39783.5122453704,2008-12-01,12:17:38
39.926847,116.337297,0,303,39783.5123032407,2008-12-01,12:17:43
39.926847,116.337297,0,303,39783.512337963,2008-12-01,12:17:46
39.92685,116.337299,0,303,39783.5123611111,2008-12-01,12:17:48
39.926889,116.337385,0,298,39783.5124189815,2008-12-01,12:17:53
39.926902,116.337402,0,296,39783.5124768519,2008-12-01,12:17:58
39.926895,116.337401,0,297,39783.5125347222,2008-12-01,12:18:03
39.926892,116.337402,0,297,39783.5125925926,2008-12-01,12:18:08
39.926899,116.337405,0,296,39783.512650463,2008-12-01,12:18:13
39.926899,116.337405,0,296,39783.5126851852,2008-12-01,12:18:16
39.926899,116.337407,0,296,39783.5127083333,2008-12-01,12:18:18
39.926869,116.337438,0,296,39783.5127662037,2008-12-01,12:18:23
39.926821,116.337591,0,296,39783.5128240741,2008-12-01,12:18:28
39.926812,116.337766,0,296,39783.5128819444,2008-12-01,12:18:33
39.926804,116.337928,0,297,39783.5129398148,2008-12-01,12:18:38
39.926796,116.338029,0,300,39783.5129976852,2008-12-01,12:18:43
39.926835,116.338015,0,308,39783.5130555556,2008-12-01,12:18:48
39.926887,116.338007,0,317,39783.5131134259,2008-12-01,12:18:53
39.926967,116.338012,0,325,39783.5131712963,2008-12-01,12:18:58
39.927064,116.338028,0,334,39783.5132291667,2008-12-01,12:19:03
39.92706,116.338075,0,341,39783.513287037,2008-12-01,12:19:08
39.927094,116.33782,0,339,39783.5133449074,2008-12-01,12:19:13
39.927115,116.337765,0,335,39783.5134027778,2008-12-01,12:19:18
39.927141,116.337831,0,339,39783.5134606481,2008-12-01,12:19:23
39.927186,116.337939,0,345,39783.5135185185,2008-12-01,12:19:28
39.927192,116.337975,0,350,39783.5135763889,2008-12-01,12:19:33
39.927155,116.337878,0,339,39783.5136342593,2008-12-01,12:19:38
39.927079,116.337775,0,330,39783.5136921296,2008-12-01,12:19:43
39.926992,116.337645,0,322,39783.51375,2008-12-01,12:19:48
39.927011,116.337539,0,323,39783.5138078704,2008-12-01,12:19:53
39.927058,116.337444,0,329,39783.5138657407,2008-12-01,12:19:58
39.927096,116.337347,0,338,39783.5139236111,2008-12-01,12:20:03
39.927058,116.337214,0,349,39783.5139814815,2008-12-01,12:20:08
39.92692,116.336997,0,362,39783.5140393519,2008-12-01,12:20:13
39.926871,116.33684,0,374,39783.5140972222,2008-12-01,12:20:18
39.926813,116.336711,0,384,39783.5141550926,2008-12-01,12:20:23
39.926791,116.336649,0,395,39783.514212963,2008-12-01,12:20:28
39.926828,116.33665,0,401,39783.5142708333,2008-12-01,12:20:33
39.926892,116.336707,0,404,39783.5143287037,2008-12-01,12:20:38
39.926927,116.336813,0,413,39783.5143865741,2008-12-01,12:20:43
39.926967,116.336847,0,422,39783.5144444444,2008-12-01,12:20:48
39.92706,116.336844,0,430,39783.5145023148,2008-12-01,12:20:53
39.926967,116.337161,0,435,39783.5145601852,2008-12-01,12:20:58
39.926927,116.337368,0,434,39783.5146180556,2008-12-01,12:21:03
39.926938,116.33748,0,433,39783.5146759259,2008-12-01,12:21:08
39.926895,116.337582,0,426,39783.5147337963,2008-12-01,12:21:13
39.926895,116.33752,0,377,39783.5147916667,2008-12-01,12:21:18
39.926883,116.33748,0,344,39783.514849537,2008-12-01,12:21:23
39.926883,116.33748,0,344,39783.5148842593,2008-12-01,12:21:26
39.926881,116.337478,0,344,39783.5149074074,2008-12-01,12:21:28
39.926946,116.33739,0,324,39783.5149652778,2008-12-01,12:21:33
39.927011,116.337373,0,294,39783.5150231481,2008-12-01,12:21:38
39.926993,116.337371,0,285,39783.5150810185,2008-12-01,12:21:43
39.92699,116.337353,0,280,39783.5151388889,2008-12-01,12:21:48
39.92696,116.337342,0,262,39783.5151967593,2008-12-01,12:21:53
39.92696,116.337342,0,262,39783.5152314815,2008-12-01,12:21:56
39.926957,116.337335,0,259,39783.5152546296,2008-12-01,12:21:58
39.926953,116.337294,0,256,39783.5153125,2008-12-01,12:22:03
39.926945,116.337245,0,246,39783.5153703704,2008-12-01,12:22:08
39.92692,116.3372,0,235,39783.5154282407,2008-12-01,12:22:13
39.926939,116.33715,0,230,39783.5154861111,2008-12-01,12:22:18
39.926947,116.337092,0,227,39783.5155439815,2008-12-01,12:22:23
39.926947,116.337027,0,221,39783.5156018519,2008-12-01,12:22:28
39.926964,116.336964,0,217,39783.5156597222,2008-12-01,12:22:33
39.926993,116.3369,0,214,39783.5157175926,2008-12-01,12:22:38
39.926966,116.336853,0,210,39783.515775463,2008-12-01,12:22:43
39.926941,116.336801,0,203,39783.5158333333,2008-12-01,12:22:48
39.926918,116.336709,0,201,39783.5158912037,2008-12-01,12:22:53
39.92688,116.33664,0,196,39783.5159490741,2008-12-01,12:22:58
39.926953,116.336601,0,167,39783.5160069444,2008-12-01,12:23:03
39.926978,116.336545,0,149,39783.5160648148,2008-12-01,12:23:08
39.927001,116.336486,0,142,39783.5161226852,2008-12-01,12:23:13
39.927021,116.336404,0,137,39783.5161805556,2008-12-01,12:23:18
39.927022,116.336355,0,130,39783.5162384259,2008-12-01,12:23:23
39.927044,116.336281,0,124,39783.5162962963,2008-12-01,12:23:28
39.927081,116.336214,0,121,39783.5163541667,2008-12-01,12:23:33
39.927073,116.336179,0,121,39783.516412037,2008-12-01,12:23:38
39.927068,116.336135,0,119,39783.5164699074,2008-12-01,12:23:43
39.927068,116.336073,0,116,39783.5165277778,2008-12-01,12:23:48
39.927087,116.336021,0,116,39783.5165856481,2008-12-01,12:23:53
39.927082,116.335991,0,117,39783.5166435185,2008-12-01,12:23:58
39.927081,116.33592,0,117,39783.5167013889,2008-12-01,12:24:03
39.927077,116.335879,0,117,39783.5167592593,2008-12-01,12:24:08
39.927061,116.335854,0,115,39783.5168171296,2008-12-01,12:24:13
39.927051,116.335792,0,117,39783.516875,2008-12-01,12:24:18
39.927059,116.335762,0,116,39783.5169328704,2008-12-01,12:24:23
39.927024,116.335744,0,116,39783.5169907407,2008-12-01,12:24:28
39.927004,116.335716,0,116,39783.5170486111,2008-12-01,12:24:33
39.926975,116.335689,0,116,39783.5171064815,2008-12-01,12:24:38
39.926966,116.335622,0,117,39783.5171643518,2008-12-01,12:24:43
39.926971,116.335549,0,119,39783.5172222222,2008-12-01,12:24:48
39.927008,116.335513,0,118,39783.5172800926,2008-12-01,12:24:53
39.927014,116.335483,0,116,39783.517337963,2008-12-01,12:24:58
39.926999,116.335446,0,116,39783.5173958333,2008-12-01,12:25:03
39.927003,116.335394,0,117,39783.5174537037,2008-12-01,12:25:08
39.926964,116.335389,0,116,39783.5175115741,2008-12-01,12:25:13
39.926987,116.335356,0,117,39783.5175694444,2008-12-01,12:25:18
39.927013,116.335289,0,118,39783.5176273148,2008-12-01,12:25:23
39.927033,116.335236,0,116,39783.5176851852,2008-12-01,12:25:28
39.926948,116.335249,0,119,39783.5177430556,2008-12-01,12:25:33
39.926941,116.335179,0,120,39783.5178009259,2008-12-01,12:25:38
39.926941,116.335154,0,121,39783.5178587963,2008-12-01,12:25:43
39.926942,116.335121,0,120,39783.5179166667,2008-12-01,12:25:48
39.926906,116.335092,0,119,39783.517974537,2008-12-01,12:25:53
39.926853,116.335091,0,118,39783.5180324074,2008-12-01,12:25:58
39.926843,116.335068,0,117,39783.5180902778,2008-12-01,12:26:03
39.926824,116.335005,0,121,39783.5181481481,2008-12-01,12:26:08
39.926795,116.334922,0,126,39783.5182060185,2008-12-01,12:26:13
39.926763,116.334832,0,133,39783.5182638889,2008-12-01,12:26:18
39.926775,116.334788,0,135,39783.5183217593,2008-12-01,12:26:23
39.926764,116.334755,0,138,39783.5183796296,2008-12-01,12:26:28
39.926753,116.334735,0,139,39783.5184375,2008-12-01,12:26:33
39.926764,116.334701,0,140,39783.5184953704,2008-12-01,12:26:38
39.926772,116.334664,0,138,39783.5185532407,2008-12-01,12:26:43
39.926766,116.334653,0,138,39783.5186111111,2008-12-01,12:26:48
39.926766,116.334653,0,138,39783.5186458333,2008-12-01,12:26:51
39.926762,116.334651,0,138,39783.5186689815,2008-12-01,12:26:53
39.926772,116.334592,0,138,39783.5187268518,2008-12-01,12:26:58
39.926759,116.334559,0,136,39783.5187847222,2008-12-01,12:27:03
39.926773,116.334532,0,135,39783.5188425926,2008-12-01,12:27:08
39.926768,116.334528,0,134,39783.518900463,2008-12-01,12:27:13
39.926766,116.334524,0,134,39783.5189583333,2008-12-01,12:27:18
39.926766,116.334524,0,134,39783.5189930556,2008-12-01,12:27:21
39.92676,116.334518,0,134,39783.5190162037,2008-12-01,12:27:23
39.926791,116.334259,0,134,39783.5190740741,2008-12-01,12:27:28
39.926799,116.334125,0,140,39783.5191319444,2008-12-01,12:27:33
39.926832,116.334024,0,146,39783.5191898148,2008-12-01,12:27:38
39.926832,116.334015,0,147,39783.5192476852,2008-12-01,12:27:43
39.926826,116.334009,0,146,39783.5193055556,2008-12-01,12:27:48
39.926826,116.334009,0,146,39783.5193402778,2008-12-01,12:27:51
39.926821,116.334004,0,146,39783.5193634259,2008-12-01,12:27:53
39.926783,116.333945,0,151,39783.5194212963,2008-12-01,12:27:58
39.926757,116.333862,0,154,39783.5194791667,2008-12-01,12:28:03
39.926799,116.333815,0,155,39783.519537037,2008-12-01,12:28:08
39.926815,116.333755,0,152,39783.5195949074,2008-12-01,12:28:13
39.926822,116.333703,0,152,39783.5196527778,2008-12-01,12:28:18
39.926826,116.333639,0,155,39783.5197106482,2008-12-01,12:28:23
39.926827,116.333568,0,154,39783.5197685185,2008-12-01,12:28:28
39.926823,116.33352,0,150,39783.5198263889,2008-12-01,12:28:33
39.926831,116.333453,0,147,39783.5198842593,2008-12-01,12:28:38
39.926813,116.333392,0,147,39783.5199421296,2008-12-01,12:28:43
39.926795,116.333313,0,146,39783.52,2008-12-01,12:28:48
39.926781,116.33323,0,147,39783.5200578704,2008-12-01,12:28:53
39.926757,116.333173,0,148,39783.5201157407,2008-12-01,12:28:58
39.926764,116.333096,0,150,39783.5201736111,2008-12-01,12:29:03
39.926767,116.333021,0,156,39783.5202314815,2008-12-01,12:29:08
39.926761,116.332973,0,157,39783.5202893519,2008-12-01,12:29:13
39.926769,116.332945,0,158,39783.5203472222,2008-12-01,12:29:18
39.926769,116.332945,0,158,39783.5203819444,2008-12-01,12:29:21
39.926765,116.332943,0,157,39783.5204050926,2008-12-01,12:29:23
39.926763,116.332915,0,159,39783.520462963,2008-12-01,12:29:28
39.926787,116.332875,0,162,39783.5205208333,2008-12-01,12:29:33
39.926801,116.33284,0,166,39783.5205787037,2008-12-01,12:29:38
39.926783,116.332822,0,168,39783.5206365741,2008-12-01,12:29:43
39.926808,116.332776,0,168,39783.5206944444,2008-12-01,12:29:48
39.926838,116.332719,0,169,39783.5207523148,2008-12-01,12:29:53
39.926881,116.332663,0,173,39783.5208101852,2008-12-01,12:29:58
39.926894,116.332635,0,171,39783.5208680556,2008-12-01,12:30:03
39.92693,116.332579,0,170,39783.5209259259,2008-12-01,12:30:08
39.926919,116.332536,0,169,39783.5209837963,2008-12-01,12:30:13
39.926928,116.332482,0,169,39783.5210416667,2008-12-01,12:30:18
39.926908,116.33243,0,168,39783.521099537,2008-12-01,12:30:23
39.926927,116.332352,0,168,39783.5211574074,2008-12-01,12:30:28
39.926913,116.332314,0,167,39783.5212152778,2008-12-01,12:30:33
39.926888,116.332284,0,168,39783.5212731481,2008-12-01,12:30:38
39.926911,116.332184,0,167,39783.5213310185,2008-12-01,12:30:43
39.926887,116.332115,0,164,39783.5213888889,2008-12-01,12:30:48
39.926876,116.332067,0,167,39783.5214467593,2008-12-01,12:30:53
39.926872,116.332017,0,167,39783.5215046296,2008-12-01,12:30:58
39.926864,116.331975,0,165,39783.5215625,2008-12-01,12:31:03
39.926863,116.331917,0,165,39783.5216203704,2008-12-01,12:31:08
39.92687,116.331902,0,164,39783.5216782407,2008-12-01,12:31:13
39.926834,116.331854,0,165,39783.5217361111,2008-12-01,12:31:18
39.926797,116.331809,0,163,39783.5217939815,2008-12-01,12:31:23
39.926799,116.331768,0,164,39783.5218518519,2008-12-01,12:31:28
39.92682,116.331731,0,163,39783.5219097222,2008-12-01,12:31:33
39.926812,116.331682,0,162,39783.5219675926,2008-12-01,12:31:38
39.926806,116.331607,0,162,39783.522025463,2008-12-01,12:31:43
39.926781,116.331556,0,165,39783.5220833333,2008-12-01,12:31:48
39.926777,116.331509,0,167,39783.5221412037,2008-12-01,12:31:53
39.926775,116.331462,0,168,39783.5221990741,2008-12-01,12:31:58
39.926808,116.331392,0,167,39783.5222569444,2008-12-01,12:32:03
39.92681,116.331368,0,166,39783.5223148148,2008-12-01,12:32:08
39.926819,116.331325,0,165,39783.5223726852,2008-12-01,12:32:13
39.926825,116.331296,0,166,39783.5224305556,2008-12-01,12:32:18
39.926847,116.331192,0,169,39783.5224884259,2008-12-01,12:32:23
39.926859,116.331119,0,172,39783.5225462963,2008-12-01,12:32:28
39.926859,116.331105,0,171,39783.5226041667,2008-12-01,12:32:33
39.926854,116.331052,0,174,39783.522662037,2008-12-01,12:32:38
39.926847,116.331018,0,177,39783.5227199074,2008-12-01,12:32:43
39.926847,116.331018,0,177,39783.5227546296,2008-12-01,12:32:46
39.926848,116.331011,0,177,39783.5227777778,2008-12-01,12:32:48
39.926855,116.33102,0,177,39783.5228356481,2008-12-01,12:32:53
39.926897,116.330959,0,177,39783.5228935185,2008-12-01,12:32:58
39.926898,116.330908,0,176,39783.5229513889,2008-12-01,12:33:03
39.926902,116.330863,0,174,39783.5230092593,2008-12-01,12:33:08
39.92689,116.330839,0,173,39783.5230671296,2008-12-01,12:33:13
39.926887,116.330787,0,172,39783.523125,2008-12-01,12:33:18
39.926886,116.330718,0,172,39783.5231828704,2008-12-01,12:33:23
39.926882,116.330656,0,173,39783.5232407407,2008-12-01,12:33:28
39.926874,116.330606,0,174,39783.5232986111,2008-12-01,12:33:33
39.926867,116.330583,0,175,39783.5233564815,2008-12-01,12:33:38
39.926846,116.330546,0,176,39783.5234143519,2008-12-01,12:33:43
39.926855,116.330494,0,178,39783.5234722222,2008-12-01,12:33:48
39.926853,116.33044,0,179,39783.5235300926,2008-12-01,12:33:53
39.926858,116.330363,0,180,39783.523587963,2008-12-01,12:33:58
39.926878,116.330272,0,184,39783.5236458333,2008-12-01,12:34:03
39.926868,116.330244,0,186,39783.5237037037,2008-12-01,12:34:08
39.926879,116.330173,0,186,39783.5237615741,2008-12-01,12:34:13
39.926877,116.33009,0,189,39783.5238194444,2008-12-01,12:34:18
39.92684,116.33006,0,192,39783.5238773148,2008-12-01,12:34:23
39.926805,116.33004,0,190,39783.5239351852,2008-12-01,12:34:28
39.926774,116.330047,0,190,39783.5239930556,2008-12-01,12:34:33
39.926755,116.330104,0,188,39783.5240509259,2008-12-01,12:34:38
39.92676,116.330146,0,183,39783.5241087963,2008-12-01,12:34:43
39.926811,116.330275,0,181,39783.5241666667,2008-12-01,12:34:48
39.9268,116.330333,0,178,39783.524224537,2008-12-01,12:34:53
39.926819,116.330385,0,178,39783.5242824074,2008-12-01,12:34:58
39.926852,116.330416,0,174,39783.5243402778,2008-12-01,12:35:03
39.926834,116.330462,0,168,39783.5243981481,2008-12-01,12:35:08
39.926838,116.330505,0,166,39783.5244560185,2008-12-01,12:35:13
39.926819,116.330555,0,165,39783.5245138889,2008-12-01,12:35:18
39.926812,116.330615,0,164,39783.5245717593,2008-12-01,12:35:23
39.926832,116.330672,0,165,39783.5246296296,2008-12-01,12:35:28
39.926817,116.330733,0,164,39783.5246875,2008-12-01,12:35:33
39.926834,116.33077,0,164,39783.5247453704,2008-12-01,12:35:38
39.926846,116.330805,0,165,39783.5248032407,2008-12-01,12:35:43
39.926858,116.330851,0,165,39783.5248611111,2008-12-01,12:35:48
39.926854,116.330866,0,164,39783.5249189815,2008-12-01,12:35:53
39.926852,116.330887,0,164,39783.5249768518,2008-12-01,12:35:58
39.926859,116.330924,0,161,39783.5250347222,2008-12-01,12:36:03
39.92686,116.33094,0,160,39783.5250925926,2008-12-01,12:36:08
39.926859,116.330942,0,159,39783.525150463,2008-12-01,12:36:13
39.926859,116.330942,0,159,39783.5251851852,2008-12-01,12:36:16
39.926853,116.330943,0,159,39783.5252083333,2008-12-01,12:36:18
39.926813,116.331018,0,161,39783.5252662037,2008-12-01,12:36:23
39.926807,116.331077,0,164,39783.5253240741,2008-12-01,12:36:28
39.926792,116.33116,0,165,39783.5253819444,2008-12-01,12:36:33
39.926802,116.331176,0,164,39783.5254398148,2008-12-01,12:36:38
39.926814,116.331224,0,163,39783.5254976852,2008-12-01,12:36:43
39.926811,116.331262,0,165,39783.5255555556,2008-12-01,12:36:48
39.92684,116.331278,0,168,39783.5256134259,2008-12-01,12:36:53
39.926848,116.331317,0,170,39783.5256712963,2008-12-01,12:36:58
39.926831,116.331371,0,169,39783.5257291667,2008-12-01,12:37:03
39.926805,116.331406,0,172,39783.525787037,2008-12-01,12:37:08
39.926813,116.33144,0,175,39783.5258449074,2008-12-01,12:37:13
39.926803,116.331468,0,179,39783.5259027778,2008-12-01,12:37:18
39.926791,116.331501,0,181,39783.5259606481,2008-12-01,12:37:23
39.926803,116.331549,0,181,39783.5260185185,2008-12-01,12:37:28
39.92681,116.331595,0,184,39783.5260763889,2008-12-01,12:37:33
39.926817,116.331623,0,186,39783.5261342593,2008-12-01,12:37:38
39.926817,116.331623,0,186,39783.5261689815,2008-12-01,12:37:41
39.926822,116.331626,0,186,39783.5261921296,2008-12-01,12:37:43
39.926823,116.331682,0,185,39783.52625,2008-12-01,12:37:48
39.926802,116.331731,0,184,39783.5263078704,2008-12-01,12:37:53
39.926815,116.331771,0,183,39783.5263657407,2008-12-01,12:37:58
39.926812,116.331837,0,179,39783.5264236111,2008-12-01,12:38:03
39.926809,116.331908,0,179,39783.5264814815,2008-12-01,12:38:08
39.926807,116.331962,0,175,39783.5265393518,2008-12-01,12:38:13
39.926845,116.332004,0,179,39783.5265972222,2008-12-01,12:38:18
39.926813,116.332053,0,180,39783.5266550926,2008-12-01,12:38:23
39.926811,116.332094,0,183,39783.526712963,2008-12-01,12:38:28
39.9268,116.332148,0,183,39783.5267708333,2008-12-01,12:38:33
39.926796,116.332186,0,183,39783.5268287037,2008-12-01,12:38:38
39.926811,116.332211,0,182,39783.5268865741,2008-12-01,12:38:43
39.926809,116.332245,0,181,39783.5269444444,2008-12-01,12:38:48
39.926829,116.332272,0,183,39783.5270023148,2008-12-01,12:38:53
39.926837,116.332293,0,180,39783.5270601852,2008-12-01,12:38:58
39.926834,116.332321,0,177,39783.5271180556,2008-12-01,12:39:03
39.926827,116.332375,0,176,39783.5271759259,2008-12-01,12:39:08
39.926834,116.332407,0,177,39783.5272337963,2008-12-01,12:39:13
39.926828,116.332437,0,176,39783.5272916667,2008-12-01,12:39:18
39.926831,116.332469,0,171,39783.527349537,2008-12-01,12:39:23
39.926835,116.332519,0,170,39783.5274074074,2008-12-01,12:39:28
39.926827,116.332572,0,167,39783.5274652778,2008-12-01,12:39:33
39.926814,116.33262,0,165,39783.5275231482,2008-12-01,12:39:38
39.926796,116.332685,0,162,39783.5275810185,2008-12-01,12:39:43
39.926782,116.332751,0,161,39783.5276388889,2008-12-01,12:39:48
39.92672,116.332838,0,161,39783.5276967593,2008-12-01,12:39:53
39.926735,116.332846,0,163,39783.5277546296,2008-12-01,12:39:58
39.926735,116.332846,0,163,39783.5277893519,2008-12-01,12:40:01
39.926734,116.332848,0,163,39783.5278125,2008-12-01,12:40:03
39.926771,116.332903,0,169,39783.5278703704,2008-12-01,12:40:08
39.926763,116.332965,0,171,39783.5279282407,2008-12-01,12:40:13
39.926763,116.333023,0,172,39783.5279861111,2008-12-01,12:40:18
39.926748,116.333058,0,173,39783.5280439815,2008-12-01,12:40:23
39.926783,116.333095,0,176,39783.5281018519,2008-12-01,12:40:28
39.926788,116.333137,0,178,39783.5281597222,2008-12-01,12:40:33
39.926803,116.333184,0,178,39783.5282175926,2008-12-01,12:40:38
39.926814,116.333238,0,179,39783.528275463,2008-12-01,12:40:43
39.926796,116.333293,0,182,39783.5283333333,2008-12-01,12:40:48
39.926772,116.333341,0,187,39783.5283912037,2008-12-01,12:40:53
39.926749,116.333394,0,186,39783.5284490741,2008-12-01,12:40:58
39.926742,116.333452,0,185,39783.5285069444,2008-12-01,12:41:03
39.926764,116.333462,0,184,39783.5285648148,2008-12-01,12:41:08
39.926727,116.333506,0,183,39783.5286226852,2008-12-01,12:41:13
39.926725,116.333525,0,182,39783.5286805556,2008-12-01,12:41:18
39.926737,116.333568,0,178,39783.5287384259,2008-12-01,12:41:23
39.92672,116.333623,0,172,39783.5287962963,2008-12-01,12:41:28
39.926746,116.333686,0,169,39783.5288541667,2008-12-01,12:41:33
39.926747,116.333732,0,170,39783.528912037,2008-12-01,12:41:38
39.926768,116.333769,0,171,39783.5289699074,2008-12-01,12:41:43
39.926772,116.333801,0,170,39783.5290277778,2008-12-01,12:41:48
39.926754,116.333813,0,171,39783.5290856481,2008-12-01,12:41:53
39.926758,116.333822,0,173,39783.5291435185,2008-12-01,12:41:58
39.926756,116.333861,0,173,39783.5292013889,2008-12-01,12:42:03
39.926706,116.333904,0,176,39783.5292592593,2008-12-01,12:42:08
39.926646,116.333942,0,177,39783.5293171296,2008-12-01,12:42:13
39.926614,116.333985,0,178,39783.529375,2008-12-01,12:42:18
39.926587,116.334029,0,178,39783.5294328704,2008-12-01,12:42:23
39.926601,116.334072,0,174,39783.5294907407,2008-12-01,12:42:28
39.926611,116.3341,0,174,39783.5295486111,2008-12-01,12:42:33
39.926616,116.334121,0,174,39783.5296064815,2008-12-01,12:42:38
39.926629,116.334166,0,175,39783.5296643519,2008-12-01,12:42:43
39.92662,116.334234,0,174,39783.5297222222,2008-12-01,12:42:48
39.926621,116.334269,0,173,39783.5297800926,2008-12-01,12:42:53
39.926666,116.334326,0,174,39783.529837963,2008-12-01,12:42:58
39.926698,116.334363,0,174,39783.5298958333,2008-12-01,12:43:03
39.926717,116.334439,0,173,39783.5299537037,2008-12-01,12:43:08
39.92672,116.334489,0,175,39783.5300115741,2008-12-01,12:43:13
39.926706,116.334525,0,174,39783.5300694444,2008-12-01,12:43:18
39.926699,116.334586,0,175,39783.5301273148,2008-12-01,12:43:23
39.926689,116.334642,0,176,39783.5301851852,2008-12-01,12:43:28
39.926687,116.33468,0,173,39783.5302430556,2008-12-01,12:43:33
39.926713,116.334718,0,172,39783.5303009259,2008-12-01,12:43:38
39.926707,116.334767,0,170,39783.5303587963,2008-12-01,12:43:43
39.926741,116.334814,0,167,39783.5304166667,2008-12-01,12:43:48
39.926762,116.334866,0,164,39783.530474537,2008-12-01,12:43:53
39.92679,116.334885,0,163,39783.5305324074,2008-12-01,12:43:58
39.926773,116.33495,0,163,39783.5305902778,2008-12-01,12:44:03
39.926746,116.334988,0,162,39783.5306481481,2008-12-01,12:44:08
39.926774,116.335024,0,161,39783.5307060185,2008-12-01,12:44:13
39.926772,116.335065,0,159,39783.5307638889,2008-12-01,12:44:18
39.926773,116.335124,0,157,39783.5308217593,2008-12-01,12:44:23
39.926756,116.335168,0,154,39783.5308796296,2008-12-01,12:44:28
39.926758,116.335225,0,151,39783.5309375,2008-12-01,12:44:33
39.926725,116.335266,0,146,39783.5309953704,2008-12-01,12:44:38
39.926687,116.335321,0,146,39783.5310532407,2008-12-01,12:44:43
39.926697,116.335351,0,144,39783.5311111111,2008-12-01,12:44:48
39.926685,116.335377,0,142,39783.5311689815,2008-12-01,12:44:53
39.926674,116.335405,0,141,39783.5312268519,2008-12-01,12:44:58
39.926678,116.335447,0,137,39783.5312847222,2008-12-01,12:45:03
39.926655,116.335491,0,135,39783.5313425926,2008-12-01,12:45:08
39.92666,116.335536,0,133,39783.531400463,2008-12-01,12:45:13
39.926677,116.335572,0,132,39783.5314583333,2008-12-01,12:45:18
39.926679,116.335637,0,131,39783.5315162037,2008-12-01,12:45:23
39.92667,116.335696,0,130,39783.5315740741,2008-12-01,12:45:28
39.926663,116.335745,0,129,39783.5316319444,2008-12-01,12:45:33
39.926684,116.335793,0,129,39783.5316898148,2008-12-01,12:45:38
39.926696,116.335843,0,131,39783.5317476852,2008-12-01,12:45:43
39.926703,116.335877,0,129,39783.5318055556,2008-12-01,12:45:48
39.926703,116.335877,0,129,39783.5318402778,2008-12-01,12:45:51
39.926704,116.335875,0,128,39783.5318634259,2008-12-01,12:45:53
39.926721,116.335916,0,130,39783.5319212963,2008-12-01,12:45:58
39.926714,116.335953,0,135,39783.5319791667,2008-12-01,12:46:03
39.926732,116.336006,0,134,39783.532037037,2008-12-01,12:46:08
39.926739,116.336064,0,135,39783.5320949074,2008-12-01,12:46:13
39.926767,116.336099,0,138,39783.5321527778,2008-12-01,12:46:18
39.926788,116.336133,0,139,39783.5322106481,2008-12-01,12:46:23
39.926817,116.336174,0,141,39783.5322685185,2008-12-01,12:46:28
39.926787,116.336228,0,138,39783.5323263889,2008-12-01,12:46:33
39.926797,116.336282,0,135,39783.5323842593,2008-12-01,12:46:38
39.926774,116.336321,0,131,39783.5324421296,2008-12-01,12:46:43
39.926788,116.336364,0,132,39783.5325,2008-12-01,12:46:48
39.926793,116.336417,0,133,39783.5325578704,2008-12-01,12:46:53
39.926801,116.336463,0,133,39783.5326157407,2008-12-01,12:46:58
39.926765,116.336492,0,135,39783.5326736111,2008-12-01,12:47:03
39.926743,116.33651,0,137,39783.5327314815,2008-12-01,12:47:08
39.926743,116.33651,0,137,39783.5327662037,2008-12-01,12:47:11
39.926742,116.336516,0,138,39783.5327893518,2008-12-01,12:47:13
39.926697,116.336516,0,139,39783.5328472222,2008-12-01,12:47:18
39.926685,116.336503,0,141,39783.5329050926,2008-12-01,12:47:23
39.926668,116.336503,0,146,39783.532962963,2008-12-01,12:47:28
39.926603,116.336494,0,150,39783.5330208333,2008-12-01,12:47:33
39.92654,116.336508,0,150,39783.5330787037,2008-12-01,12:47:38
39.926474,116.33654,0,147,39783.5331365741,2008-12-01,12:47:43
39.926422,116.336551,0,146,39783.5331944444,2008-12-01,12:47:48
39.926369,116.336554,0,145,39783.5332523148,2008-12-01,12:47:53
39.926301,116.336553,0,146,39783.5333101852,2008-12-01,12:47:58
39.926285,116.336568,0,149,39783.5333680556,2008-12-01,12:48:03
39.926254,116.336636,0,151,39783.5334259259,2008-12-01,12:48:08
39.926259,116.336715,0,150,39783.5334837963,2008-12-01,12:48:13
39.926253,116.336776,0,153,39783.5335416667,2008-12-01,12:48:18
39.92625,116.336831,0,154,39783.533599537,2008-12-01,12:48:23
39.926253,116.336878,0,156,39783.5336574074,2008-12-01,12:48:28
39.926248,116.336912,0,158,39783.5337152778,2008-12-01,12:48:33
39.926268,116.336934,0,160,39783.5337731481,2008-12-01,12:48:38
39.926211,116.337023,0,164,39783.5338310185,2008-12-01,12:48:43
39.926183,116.337049,0,166,39783.5338888889,2008-12-01,12:48:48
39.926182,116.337049,0,166,39783.5339467593,2008-12-01,12:48:53
39.926183,116.337049,0,166,39783.5340046296,2008-12-01,12:48:58
39.926183,116.337049,0,166,39783.5340393518,2008-12-01,12:49:01
39.926185,116.337049,0,166,39783.5340625,2008-12-01,12:49:03
39.926192,116.337065,0,167,39783.5341203704,2008-12-01,12:49:08
39.926199,116.337121,0,165,39783.5341782407,2008-12-01,12:49:13
39.9262,116.337155,0,165,39783.5342361111,2008-12-01,12:49:18
39.926195,116.337157,0,165,39783.5342939815,2008-12-01,12:49:23
39.926195,116.337157,0,165,39783.5343287037,2008-12-01,12:49:26
39.926193,116.337156,0,165,39783.5343518518,2008-12-01,12:49:28
39.926178,116.337155,0,165,39783.5344097222,2008-12-01,12:49:33
39.926152,116.337163,0,164,39783.5344675926,2008-12-01,12:49:38
39.92597,116.337466,0,195,39783.5363194444,2008-12-01,12:52:18
39.926345,116.337396,0,177,39783.5363773148,2008-12-01,12:52:23
39.926235,116.337374,0,165,39783.5364351852,2008-12-01,12:52:28
39.926187,116.339072,0,195,39783.5375925926,2008-12-01,12:54:08
39.926185,116.339058,0,197,39783.537650463,2008-12-01,12:54:13
39.926185,116.339058,0,197,39783.5376851852,2008-12-01,12:54:16
39.926191,116.339052,0,196,39783.5377083333,2008-12-01,12:54:18
39.926259,116.337464,0,174,39783.5377662037,2008-12-01,12:54:23
39.92635,116.337416,0,169,39783.5378240741,2008-12-01,12:54:28
39.926343,116.337458,0,170,39783.5379398148,2008-12-01,12:54:38
39.926343,116.337467,0,170,39783.5379976852,2008-12-01,12:54:43
39.926355,116.338003,0,178,39783.5380555556,2008-12-01,12:54:48
39.926351,116.338241,0,182,39783.5381134259,2008-12-01,12:54:53
39.926346,116.338314,0,182,39783.5381712963,2008-12-01,12:54:58
39.926836,116.339568,0,358,39783.5385763889,2008-12-01,12:55:33
39.926734,116.339477,0,298,39783.5386342593,2008-12-01,12:55:38
39.926757,116.339236,0,332,39783.5386921296,2008-12-01,12:55:43
39.926773,116.339353,0,382,39783.53875,2008-12-01,12:55:48
39.92676,116.339456,0,371,39783.5388078704,2008-12-01,12:55:53
39.926621,116.340227,0,270,39783.5388657407,2008-12-01,12:55:58
39.926526,116.34055,0,239,39783.5389236111,2008-12-01,12:56:03
39.926524,116.340653,0,222,39783.5389814815,2008-12-01,12:56:08
39.926531,116.340725,0,213,39783.5390393519,2008-12-01,12:56:13
39.926551,116.340737,0,207,39783.5390972222,2008-12-01,12:56:18
39.926509,116.340778,0,202,39783.5391550926,2008-12-01,12:56:23
39.926393,116.339384,0,203,39783.539212963,2008-12-01,12:56:28
39.926216,116.338812,0,201,39783.5392708333,2008-12-01,12:56:33
39.926248,116.33873,0,196,39783.5393287037,2008-12-01,12:56:38
39.926276,116.338669,0,192,39783.5393865741,2008-12-01,12:56:43
39.926285,116.338617,0,187,39783.5394444444,2008-12-01,12:56:48
39.926291,116.338559,0,183,39783.5395023148,2008-12-01,12:56:53
39.92626,116.33851,0,180,39783.5395601852,2008-12-01,12:56:58
39.926258,116.338483,0,176,39783.5396180556,2008-12-01,12:57:03
39.926213,116.338328,0,172,39783.5396759259,2008-12-01,12:57:08
39.926207,116.338214,0,169,39783.5397337963,2008-12-01,12:57:13
39.926209,116.337989,0,167,39783.5397916667,2008-12-01,12:57:18
39.926189,116.337818,0,164,39783.539849537,2008-12-01,12:57:23
39.926115,116.337625,0,162,39783.5399074074,2008-12-01,12:57:28
39.92608,116.3376,0,159,39783.5399652778,2008-12-01,12:57:33
39.926119,116.337538,0,155,39783.5400231481,2008-12-01,12:57:38
39.926071,116.33748,0,150,39783.5400810185,2008-12-01,12:57:43
39.926001,116.337421,0,146,39783.5401388889,2008-12-01,12:57:48
39.925981,116.337326,0,143,39783.5401967593,2008-12-01,12:57:53
39.92596,116.337247,0,140,39783.5402546296,2008-12-01,12:57:58
39.925971,116.337166,0,137,39783.5403125,2008-12-01,12:58:03
39.926014,116.337107,0,135,39783.5403703704,2008-12-01,12:58:08
39.926017,116.337058,0,133,39783.5404282407,2008-12-01,12:58:13
39.926043,116.337042,0,132,39783.5404861111,2008-12-01,12:58:18
39.92604,116.337008,0,130,39783.5405439815,2008-12-01,12:58:23
39.92602,116.336983,0,129,39783.5406018518,2008-12-01,12:58:28
39.926001,116.337017,0,127,39783.5406597222,2008-12-01,12:58:33
39.925953,116.337077,0,124,39783.5407175926,2008-12-01,12:58:38
39.925916,116.337197,0,123,39783.540775463,2008-12-01,12:58:43
39.925921,116.337236,0,123,39783.5408333333,2008-12-01,12:58:48
39.925917,116.337236,0,122,39783.5408912037,2008-12-01,12:58:53
39.925921,116.337238,0,122,39783.5409490741,2008-12-01,12:58:58
39.925921,116.337238,0,122,39783.5409837963,2008-12-01,12:59:01
39.925927,116.337241,0,122,39783.5410069444,2008-12-01,12:59:03
39.926003,116.337371,0,122,39783.5410648148,2008-12-01,12:59:08
39.926069,116.33745,0,122,39783.5411226852,2008-12-01,12:59:13
39.926097,116.33749,0,122,39783.5411805556,2008-12-01,12:59:18
39.926097,116.33749,0,122,39783.5412152778,2008-12-01,12:59:21
39.926101,116.337491,0,122,39783.5412384259,2008-12-01,12:59:23
39.926046,116.337486,0,122,39783.5412962963,2008-12-01,12:59:28
39.925981,116.337474,0,122,39783.5413541667,2008-12-01,12:59:33
39.925957,116.337466,0,122,39783.541412037,2008-12-01,12:59:38
39.925955,116.337467,0,122,39783.5414699074,2008-12-01,12:59:43
39.925955,116.337467,0,122,39783.5415046296,2008-12-01,12:59:46
39.92596,116.337473,0,122,39783.5415277778,2008-12-01,12:59:48
39.926428,116.33897,0,131,39783.5415856481,2008-12-01,12:59:53
39.926553,116.339992,0,145,39783.5416435185,2008-12-01,12:59:58
39.926563,116.340159,0,152,39783.5417013889,2008-12-01,13:00:03
39.926582,116.340184,0,157,39783.5417592593,2008-12-01,13:00:08
39.926568,116.340211,0,160,39783.5418171296,2008-12-01,13:00:13
39.926595,116.340165,0,162,39783.541875,2008-12-01,13:00:18
39.926632,116.340142,0,163,39783.5419328704,2008-12-01,13:00:23
39.926649,116.340117,0,165,39783.5419907407,2008-12-01,13:00:28
39.926607,116.340114,0,168,39783.5420486111,2008-12-01,13:00:33
39.926571,116.340152,0,172,39783.5421064815,2008-12-01,13:00:38
39.926571,116.340152,0,172,39783.5421412037,2008-12-01,13:00:41
39.926573,116.340154,0,176,39783.5421643518,2008-12-01,13:00:43
39.926563,116.340174,0,180,39783.5422222222,2008-12-01,13:00:48
39.926579,116.340193,0,182,39783.5422800926,2008-12-01,13:00:53
39.926624,116.340183,0,184,39783.542337963,2008-12-01,13:00:58
39.926641,116.340161,0,184,39783.5423958333,2008-12-01,13:01:03
39.926666,116.340144,0,186,39783.5424537037,2008-12-01,13:01:08
39.926582,116.339158,0,191,39783.5425115741,2008-12-01,13:01:13
39.926596,116.338687,0,196,39783.5425694444,2008-12-01,13:01:18
39.926492,116.338687,0,199,39783.5426273148,2008-12-01,13:01:23
39.926442,116.338586,0,202,39783.5426851852,2008-12-01,13:01:28
39.926408,116.338523,0,205,39783.5427430556,2008-12-01,13:01:33
39.926375,116.33849,0,207,39783.5428009259,2008-12-01,13:01:38
39.926382,116.338457,0,208,39783.5428587963,2008-12-01,13:01:43
39.926371,116.338462,0,209,39783.5429166667,2008-12-01,13:01:48
39.926373,116.338462,0,209,39783.542974537,2008-12-01,13:01:53
39.926379,116.338462,0,209,39783.5430324074,2008-12-01,13:01:58
39.926385,116.338462,0,209,39783.5430902778,2008-12-01,13:02:03
39.926385,116.338462,0,209,39783.543125,2008-12-01,13:02:06
39.926385,116.338455,0,209,39783.5431481482,2008-12-01,13:02:08
39.926415,116.338425,0,208,39783.5432060185,2008-12-01,13:02:13
39.926398,116.338361,0,208,39783.5432638889,2008-12-01,13:02:18
39.926381,116.338262,0,208,39783.5433217593,2008-12-01,13:02:23
39.926398,116.338217,0,208,39783.5433796296,2008-12-01,13:02:28
39.926395,116.338214,0,208,39783.5434375,2008-12-01,13:02:33
39.926395,116.338216,0,208,39783.5434953704,2008-12-01,13:02:38
39.926398,116.338218,0,208,39783.5435532407,2008-12-01,13:02:43
39.926398,116.338218,0,208,39783.543587963,2008-12-01,13:02:46
39.926402,116.338221,0,208,39783.5436111111,2008-12-01,13:02:48
39.926377,116.33823,0,209,39783.5436689815,2008-12-01,13:02:53
39.92636,116.338246,0,211,39783.5437268519,2008-12-01,13:02:58
39.926362,116.338255,0,211,39783.5437847222,2008-12-01,13:03:03
39.926372,116.338259,0,211,39783.5438425926,2008-12-01,13:03:08
39.926386,116.338249,0,214,39783.543900463,2008-12-01,13:03:13
39.926395,116.338212,0,222,39783.5439583333,2008-12-01,13:03:18
39.926399,116.338175,0,223,39783.5440162037,2008-12-01,13:03:23
39.926401,116.338129,0,224,39783.5440740741,2008-12-01,13:03:28
39.92638,116.338075,0,225,39783.5441319444,2008-12-01,13:03:33
39.926385,116.338017,0,226,39783.5441898148,2008-12-01,13:03:38
39.926385,116.338017,0,226,39783.544224537,2008-12-01,13:03:41
39.926391,116.33801,0,226,39783.5442476852,2008-12-01,13:03:43
39.926354,116.337692,0,226,39783.5444212963,2008-12-01,13:03:58
39.92626,116.337628,0,226,39783.5444791667,2008-12-01,13:04:03
