# Supplementary material for: A location privacy protection method based on blockchain and threshold cryptography
Source: PLoS One. 2025 Jun 4;20(6):e0324551. doi: 10.1371/journal.pone.0324551 (PMC12136415; doi:10.1371/journal.pone.0324551)
Supplement: S1 File — (ZIP) [file pone.0324551.s001.zip › Data/002/Trajectory/20081201235901.plt]

Geolife trajectory
WGS 84
Altitude is in Feet
Reserved 3
0,2,255,My Track,0,0,2,8421376
0
39.927287,116.337768,0,130,39783.9993171296,2008-12-01,23:59:01
39.92726,116.337776,0,123,39783.999375,2008-12-01,23:59:06
39.927003,116.337772,0,101,39783.9994328704,2008-12-01,23:59:11
39.926667,116.337785,0,76,39783.9994907407,2008-12-01,23:59:16
39.926307,116.337863,0,75,39783.9995486111,2008-12-01,23:59:21
39.925861,116.337889,0,75,39783.9996064815,2008-12-01,23:59:26
39.925257,116.337917,0,76,39783.9996643519,2008-12-01,23:59:31
39.924745,116.337968,0,77,39783.9997222222,2008-12-01,23:59:36
39.924385,116.338039,0,79,39783.9997800926,2008-12-01,23:59:41
39.924164,116.338043,0,81,39783.999837963,2008-12-01,23:59:46
39.923952,116.338042,0,83,39783.9998958333,2008-12-01,23:59:51
39.923738,116.338068,0,83,39783.9999537037,2008-12-01,23:59:56
39.92362,116.338123,0,84,39784.0000115741,2008-12-02,00:00:01
39.9236,116.338161,0,83,39784.0000694444,2008-12-02,00:00:06
39.923583,116.338181,0,81,39784.0001273148,2008-12-02,00:00:11
39.92354,116.338161,0,79,39784.0001851852,2008-12-02,00:00:16
39.923521,116.338157,0,78,39784.0002430556,2008-12-02,00:00:21
39.923512,116.338152,0,78,39784.0003009259,2008-12-02,00:00:26
39.92353,116.338155,0,81,39784.0003587963,2008-12-02,00:00:31
39.923529,116.338143,0,83,39784.0004166667,2008-12-02,00:00:36
39.923522,116.338126,0,85,39784.000474537,2008-12-02,00:00:41
39.923491,116.338116,0,87,39784.0005324074,2008-12-02,00:00:46
39.923473,116.338115,0,87,39784.0005902778,2008-12-02,00:00:51
39.923446,116.338116,0,87,39784.0006481481,2008-12-02,00:00:56
39.923435,116.33812,0,87,39784.0007060185,2008-12-02,00:01:01
39.923444,116.338123,0,88,39784.0007638889,2008-12-02,00:01:06
39.923431,116.338132,0,90,39784.0008217593,2008-12-02,00:01:11
39.923437,116.338146,0,92,39784.0008796296,2008-12-02,00:01:16
39.923429,116.338137,0,93,39784.0009375,2008-12-02,00:01:21
39.9234,116.338152,0,92,39784.0009953704,2008-12-02,00:01:26
39.923384,116.338162,0,93,39784.0010532407,2008-12-02,00:01:31
39.923378,116.338146,0,94,39784.0011111111,2008-12-02,00:01:36
39.923369,116.338145,0,94,39784.0011689815,2008-12-02,00:01:41
39.923359,116.33815,0,94,39784.0012268518,2008-12-02,00:01:46
39.923361,116.338148,0,94,39784.0012847222,2008-12-02,00:01:51
39.923361,116.338148,0,94,39784.0013194444,2008-12-02,00:01:54
39.923358,116.338141,0,94,39784.0013425926,2008-12-02,00:01:56
39.923324,116.338127,0,93,39784.001400463,2008-12-02,00:02:01
39.923188,116.338142,0,99,39784.0014583333,2008-12-02,00:02:06
39.92312,116.338122,0,101,39784.0015162037,2008-12-02,00:02:11
39.923072,116.33812,0,107,39784.0015740741,2008-12-02,00:02:16
39.923037,116.338125,0,115,39784.0016319444,2008-12-02,00:02:21
39.922997,116.338107,0,118,39784.0016898148,2008-12-02,00:02:26
39.922985,116.338121,0,121,39784.0017476852,2008-12-02,00:02:31
39.923021,116.338068,0,132,39784.0018055556,2008-12-02,00:02:36
39.923036,116.338031,0,145,39784.0018634259,2008-12-02,00:02:41
39.923046,116.338022,0,146,39784.0019212963,2008-12-02,00:02:46
39.923035,116.337963,0,154,39784.0019791667,2008-12-02,00:02:51
39.923018,116.33797,0,164,39784.002037037,2008-12-02,00:02:56
39.923018,116.33794,0,175,39784.0020949074,2008-12-02,00:03:01
39.923027,116.33794,0,193,39784.0021527778,2008-12-02,00:03:06
39.923039,116.337977,0,220,39784.0022106481,2008-12-02,00:03:11
39.923037,116.337997,0,234,39784.0022685185,2008-12-02,00:03:16
39.922973,116.33805,0,242,39784.0023263889,2008-12-02,00:03:21
39.922866,116.338102,0,238,39784.0023842593,2008-12-02,00:03:26
39.922799,116.338076,0,238,39784.0024421296,2008-12-02,00:03:31
39.92278,116.338072,0,238,39784.0025,2008-12-02,00:03:36
39.922747,116.338109,0,238,39784.0025578704,2008-12-02,00:03:41
39.922707,116.338096,0,236,39784.0026157407,2008-12-02,00:03:46
39.922633,116.338091,0,235,39784.0026736111,2008-12-02,00:03:51
39.922481,116.338064,0,234,39784.0027314815,2008-12-02,00:03:56
39.922318,116.338332,0,228,39784.0027893518,2008-12-02,00:04:01
39.922255,116.338386,0,224,39784.0028472222,2008-12-02,00:04:06
39.922216,116.338457,0,224,39784.0029050926,2008-12-02,00:04:11
39.922199,116.338504,0,226,39784.002962963,2008-12-02,00:04:16
39.922188,116.338594,0,232,39784.0030208333,2008-12-02,00:04:21
39.922194,116.338617,0,234,39784.0030787037,2008-12-02,00:04:26
39.922167,116.338622,0,237,39784.0031365741,2008-12-02,00:04:31
39.922162,116.338592,0,245,39784.0031944444,2008-12-02,00:04:36
39.922151,116.338565,0,253,39784.0032523148,2008-12-02,00:04:41
39.922151,116.338565,0,253,39784.003287037,2008-12-02,00:04:44
39.922145,116.338564,0,253,39784.0033101852,2008-12-02,00:04:46
39.922145,116.338554,0,254,39784.0033680556,2008-12-02,00:04:51
39.922142,116.338528,0,256,39784.0034259259,2008-12-02,00:04:56
39.922142,116.338528,0,256,39784.0034606481,2008-12-02,00:04:59
39.922141,116.338528,0,256,39784.0034837963,2008-12-02,00:05:01
39.922175,116.338506,0,259,39784.0035416667,2008-12-02,00:05:06
39.922173,116.338473,0,258,39784.003599537,2008-12-02,00:05:11
39.922122,116.338487,0,257,39784.0036574074,2008-12-02,00:05:16
39.922122,116.338487,0,257,39784.0036921296,2008-12-02,00:05:19
39.922115,116.338479,0,261,39784.0037152778,2008-12-02,00:05:21
39.922126,116.33847,0,263,39784.0037731482,2008-12-02,00:05:26
39.922169,116.338481,0,266,39784.0038310185,2008-12-02,00:05:31
39.92223,116.33845,0,266,39784.0038888889,2008-12-02,00:05:36
39.922377,116.338456,0,275,39784.0039467593,2008-12-02,00:05:41
39.922357,116.338463,0,281,39784.0040046296,2008-12-02,00:05:46
39.922095,116.338398,0,282,39784.0040625,2008-12-02,00:05:51
39.921959,116.338593,0,284,39784.0041203704,2008-12-02,00:05:56
39.921896,116.33907,0,293,39784.0041782407,2008-12-02,00:06:01
39.921914,116.33952,0,291,39784.0042361111,2008-12-02,00:06:06
39.92197,116.339726,0,270,39784.0042939815,2008-12-02,00:06:11
39.922007,116.339733,0,260,39784.0043518519,2008-12-02,00:06:16
39.922011,116.339743,0,261,39784.0044097222,2008-12-02,00:06:21
39.922011,116.339743,0,261,39784.0044444444,2008-12-02,00:06:24
39.922013,116.33974,0,261,39784.0044675926,2008-12-02,00:06:26
39.922007,116.339873,0,253,39784.004525463,2008-12-02,00:06:31
39.922001,116.340138,0,246,39784.0045833333,2008-12-02,00:06:36
39.922001,116.340362,0,252,39784.0046412037,2008-12-02,00:06:41
39.922006,116.340881,0,249,39784.0046990741,2008-12-02,00:06:46
39.922029,116.341489,0,232,39784.0047569444,2008-12-02,00:06:51
39.922051,116.34219,0,215,39784.0048148148,2008-12-02,00:06:56
39.922101,116.342856,0,198,39784.0048726852,2008-12-02,00:07:01
39.922072,116.343429,0,191,39784.0049305556,2008-12-02,00:07:06
39.922042,116.343999,0,165,39784.0049884259,2008-12-02,00:07:11
39.922047,116.344256,0,169,39784.0050462963,2008-12-02,00:07:16
39.922064,116.344258,0,177,39784.0051041667,2008-12-02,00:07:21
39.922064,116.344255,0,178,39784.005162037,2008-12-02,00:07:26
39.922064,116.344255,0,178,39784.0051967593,2008-12-02,00:07:29
39.922065,116.344261,0,179,39784.0052199074,2008-12-02,00:07:31
39.922078,116.344417,0,182,39784.0052777778,2008-12-02,00:07:36
39.922082,116.344591,0,186,39784.0053356481,2008-12-02,00:07:41
39.922039,116.345077,0,186,39784.0053935185,2008-12-02,00:07:46
39.922046,116.345661,0,185,39784.0054513889,2008-12-02,00:07:51
39.922084,116.346154,0,184,39784.0055092593,2008-12-02,00:07:56
39.922094,116.346361,0,184,39784.0055671296,2008-12-02,00:08:01
39.922068,116.346353,0,185,39784.005625,2008-12-02,00:08:06
39.922009,116.346281,0,186,39784.0056828704,2008-12-02,00:08:11
39.921988,116.346271,0,186,39784.0057407407,2008-12-02,00:08:16
39.921988,116.346271,0,186,39784.005775463,2008-12-02,00:08:19
39.921988,116.346265,0,186,39784.0057986111,2008-12-02,00:08:21
39.921996,116.346242,0,186,39784.0058564815,2008-12-02,00:08:26
39.921981,116.346182,0,187,39784.0059143519,2008-12-02,00:08:31
39.921955,116.346131,0,187,39784.0059722222,2008-12-02,00:08:36
39.921952,116.346152,0,187,39784.0060300926,2008-12-02,00:08:41
39.921982,116.346162,0,187,39784.006087963,2008-12-02,00:08:46
39.922006,116.346159,0,187,39784.0061458333,2008-12-02,00:08:51
39.922003,116.346175,0,186,39784.0062037037,2008-12-02,00:08:56
39.92196,116.34617,0,186,39784.0062615741,2008-12-02,00:09:01
39.921963,116.346237,0,184,39784.0063194444,2008-12-02,00:09:06
39.921981,116.346326,0,183,39784.0063773148,2008-12-02,00:09:11
39.922007,116.346468,0,184,39784.0064351852,2008-12-02,00:09:16
39.922076,116.346705,0,184,39784.0064930556,2008-12-02,00:09:21
39.922054,116.347115,0,185,39784.0065509259,2008-12-02,00:09:26
39.921975,116.347386,0,185,39784.0066087963,2008-12-02,00:09:31
39.921917,116.347457,0,187,39784.0066666667,2008-12-02,00:09:36
39.922013,116.347584,0,189,39784.006724537,2008-12-02,00:09:41
39.922008,116.347611,0,192,39784.0067824074,2008-12-02,00:09:46
39.921947,116.348049,0,190,39784.0068402778,2008-12-02,00:09:51
39.921902,116.348152,0,187,39784.0068981481,2008-12-02,00:09:56
39.921865,116.348177,0,192,39784.0069560185,2008-12-02,00:10:01
39.921862,116.348209,0,201,39784.0070138889,2008-12-02,00:10:06
39.921869,116.348265,0,199,39784.0070717593,2008-12-02,00:10:11
39.921858,116.348375,0,196,39784.0071296296,2008-12-02,00:10:16
39.92186,116.348468,0,199,39784.0071875,2008-12-02,00:10:21
39.921911,116.348546,0,201,39784.0072453704,2008-12-02,00:10:26
39.921938,116.348588,0,202,39784.0073032407,2008-12-02,00:10:31
39.921959,116.348624,0,204,39784.0073611111,2008-12-02,00:10:36
39.921972,116.34865,0,206,39784.0074189815,2008-12-02,00:10:41
39.921993,116.348666,0,208,39784.0074768519,2008-12-02,00:10:46
39.92203,116.34871,0,210,39784.0075347222,2008-12-02,00:10:51
39.922057,116.348755,0,213,39784.0075925926,2008-12-02,00:10:56
39.922098,116.348828,0,215,39784.007650463,2008-12-02,00:11:01
39.89851,116.378975,0,113,39784.0175462963,2008-12-02,00:25:16
39.898462,116.379057,0,87,39784.0176041667,2008-12-02,00:25:21
39.898443,116.379141,0,95,39784.017662037,2008-12-02,00:25:26
39.898448,116.379163,0,93,39784.0177199074,2008-12-02,00:25:31
39.898455,116.37922,0,92,39784.0177777778,2008-12-02,00:25:36
39.898459,116.379264,0,104,39784.0178356481,2008-12-02,00:25:41
39.898419,116.379312,0,102,39784.0178935185,2008-12-02,00:25:46
39.89839,116.379375,0,108,39784.0179513889,2008-12-02,00:25:51
39.898355,116.379448,0,109,39784.0180092593,2008-12-02,00:25:56
39.898318,116.379507,0,111,39784.0180671296,2008-12-02,00:26:01
39.898334,116.379596,0,104,39784.018125,2008-12-02,00:26:06
39.89835,116.379697,0,102,39784.0181828704,2008-12-02,00:26:11
39.898352,116.379793,0,97,39784.0182407407,2008-12-02,00:26:16
39.89835,116.379871,0,90,39784.0182986111,2008-12-02,00:26:21
39.898376,116.379962,0,85,39784.0183564815,2008-12-02,00:26:26
39.898349,116.380052,0,81,39784.0184143518,2008-12-02,00:26:31
39.898328,116.380134,0,73,39784.0184722222,2008-12-02,00:26:36
39.898316,116.380225,0,70,39784.0185300926,2008-12-02,00:26:41
39.898321,116.380302,0,65,39784.018587963,2008-12-02,00:26:46
39.898317,116.380368,0,61,39784.0186458333,2008-12-02,00:26:51
39.898353,116.380439,0,62,39784.0187037037,2008-12-02,00:26:56
39.898367,116.380532,0,59,39784.0187615741,2008-12-02,00:27:01
39.898376,116.380622,0,63,39784.0188194444,2008-12-02,00:27:06
39.898383,116.380688,0,61,39784.0188773148,2008-12-02,00:27:11
39.8984,116.380768,0,65,39784.0189351852,2008-12-02,00:27:16
39.898449,116.380786,0,60,39784.0189930556,2008-12-02,00:27:21
39.898423,116.380856,0,62,39784.0190509259,2008-12-02,00:27:26
39.898409,116.380955,0,64,39784.0191087963,2008-12-02,00:27:31
39.898394,116.381078,0,61,39784.0191666667,2008-12-02,00:27:36
39.89837,116.381179,0,55,39784.019224537,2008-12-02,00:27:41
39.898403,116.381244,0,49,39784.0192824074,2008-12-02,00:27:46
39.898405,116.381306,0,45,39784.0193402778,2008-12-02,00:27:51
39.898395,116.381416,0,44,39784.0193981482,2008-12-02,00:27:56
39.898379,116.381501,0,41,39784.0194560185,2008-12-02,00:28:01
39.89836,116.381582,0,43,39784.0195138889,2008-12-02,00:28:06
39.89834,116.381641,0,40,39784.0195717593,2008-12-02,00:28:11
39.898334,116.381713,0,38,39784.0196296296,2008-12-02,00:28:16
39.898344,116.381822,0,52,39784.0196875,2008-12-02,00:28:21
39.89839,116.381905,0,63,39784.0197453704,2008-12-02,00:28:26
39.898383,116.382015,0,58,39784.0198032407,2008-12-02,00:28:31
39.898398,116.382062,0,52,39784.0198611111,2008-12-02,00:28:36
39.898445,116.382131,0,55,39784.0199189815,2008-12-02,00:28:41
39.898468,116.382209,0,62,39784.0199768519,2008-12-02,00:28:46
39.89846,116.382262,0,61,39784.0200347222,2008-12-02,00:28:51
39.898453,116.382336,0,73,39784.0200925926,2008-12-02,00:28:56
39.898479,116.382419,0,73,39784.020150463,2008-12-02,00:29:01
39.898456,116.382507,0,73,39784.0202083333,2008-12-02,00:29:06
39.898433,116.382602,0,73,39784.0202662037,2008-12-02,00:29:11
39.89843,116.382684,0,74,39784.0203240741,2008-12-02,00:29:16
39.898439,116.382732,0,78,39784.0203819444,2008-12-02,00:29:21
39.898463,116.382822,0,86,39784.0204398148,2008-12-02,00:29:26
39.898429,116.382916,0,79,39784.0204976852,2008-12-02,00:29:31
39.898409,116.382977,0,90,39784.0205555556,2008-12-02,00:29:36
39.898411,116.383075,0,93,39784.0206134259,2008-12-02,00:29:41
39.898403,116.383168,0,91,39784.0206712963,2008-12-02,00:29:46
39.898387,116.383239,0,95,39784.0207291667,2008-12-02,00:29:51
39.898328,116.383324,0,96,39784.020787037,2008-12-02,00:29:56
39.898381,116.383407,0,99,39784.0208449074,2008-12-02,00:30:01
39.89842,116.383508,0,95,39784.0209027778,2008-12-02,00:30:06
39.898475,116.383579,0,103,39784.0209606481,2008-12-02,00:30:11
39.898476,116.383686,0,105,39784.0210185185,2008-12-02,00:30:16
39.898469,116.383757,0,107,39784.0210763889,2008-12-02,00:30:21
39.898471,116.383825,0,113,39784.0211342593,2008-12-02,00:30:26
39.898459,116.383912,0,115,39784.0211921296,2008-12-02,00:30:31
39.898454,116.38399,0,130,39784.02125,2008-12-02,00:30:36
39.898478,116.384026,0,134,39784.0213078704,2008-12-02,00:30:41
39.898471,116.384126,0,136,39784.0213657407,2008-12-02,00:30:46
39.898474,116.384218,0,136,39784.0214236111,2008-12-02,00:30:51
39.89847,116.384295,0,138,39784.0214814815,2008-12-02,00:30:56
39.898497,116.384384,0,137,39784.0215393519,2008-12-02,00:31:01
39.898493,116.384502,0,138,39784.0215972222,2008-12-02,00:31:06
39.898499,116.384593,0,129,39784.0216550926,2008-12-02,00:31:11
39.898517,116.38467,0,120,39784.021712963,2008-12-02,00:31:16
39.898523,116.384755,0,116,39784.0217708333,2008-12-02,00:31:21
39.898532,116.384856,0,110,39784.0218287037,2008-12-02,00:31:26
39.898543,116.384944,0,101,39784.0218865741,2008-12-02,00:31:31
39.898522,116.385006,0,103,39784.0219444444,2008-12-02,00:31:36
39.898506,116.385087,0,106,39784.0220023148,2008-12-02,00:31:41
39.898482,116.385179,0,105,39784.0220601852,2008-12-02,00:31:46
39.89848,116.385271,0,105,39784.0221180556,2008-12-02,00:31:51
39.898476,116.385364,0,105,39784.0221759259,2008-12-02,00:31:56
39.898513,116.385424,0,102,39784.0222337963,2008-12-02,00:32:01
39.898517,116.385461,0,102,39784.0222916667,2008-12-02,00:32:06
39.898488,116.385477,0,103,39784.022349537,2008-12-02,00:32:11
39.898482,116.385561,0,102,39784.0224074074,2008-12-02,00:32:16
39.898655,116.385781,0,135,39784.027962963,2008-12-02,00:40:16
39.898705,116.385811,0,141,39784.0280208333,2008-12-02,00:40:21
39.898731,116.385812,0,144,39784.0280787037,2008-12-02,00:40:26
39.898733,116.385811,0,143,39784.0281365741,2008-12-02,00:40:31
39.898733,116.385811,0,143,39784.0281712963,2008-12-02,00:40:34
39.898738,116.385808,0,143,39784.0281944444,2008-12-02,00:40:36
39.898805,116.385795,0,145,39784.0282523148,2008-12-02,00:40:41
39.898889,116.385764,0,143,39784.0283101852,2008-12-02,00:40:46
39.898951,116.385764,0,146,39784.0283680556,2008-12-02,00:40:51
39.899004,116.385747,0,148,39784.0284259259,2008-12-02,00:40:56
39.899025,116.385735,0,147,39784.0284837963,2008-12-02,00:41:01
39.899142,116.385725,0,150,39784.0285416667,2008-12-02,00:41:06
39.89919,116.385684,0,149,39784.028599537,2008-12-02,00:41:11
39.899235,116.385642,0,150,39784.0286574074,2008-12-02,00:41:16
39.899277,116.385629,0,158,39784.0287152778,2008-12-02,00:41:21
39.899333,116.38562,0,162,39784.0287731481,2008-12-02,00:41:26
39.899388,116.38561,0,167,39784.0288310185,2008-12-02,00:41:31
39.899455,116.385584,0,169,39784.0288888889,2008-12-02,00:41:36
39.899519,116.385552,0,178,39784.0289467593,2008-12-02,00:41:41
39.899584,116.385534,0,189,39784.0290046296,2008-12-02,00:41:46
39.899678,116.385525,0,179,39784.0290625,2008-12-02,00:41:51
39.899737,116.385543,0,186,39784.0291203704,2008-12-02,00:41:56
39.899797,116.385548,0,191,39784.0291782407,2008-12-02,00:42:01
39.899857,116.385548,0,191,39784.0292361111,2008-12-02,00:42:06
39.899937,116.38549,0,181,39784.0292939815,2008-12-02,00:42:11
39.900006,116.385482,0,183,39784.0293518519,2008-12-02,00:42:16
39.900103,116.385464,0,169,39784.0294097222,2008-12-02,00:42:21
39.900188,116.385462,0,166,39784.0294675926,2008-12-02,00:42:26
39.900316,116.385483,0,164,39784.029525463,2008-12-02,00:42:31
39.900427,116.385513,0,165,39784.0295833333,2008-12-02,00:42:36
39.900456,116.385565,0,167,39784.0296412037,2008-12-02,00:42:41
39.90045,116.385627,0,172,39784.0296990741,2008-12-02,00:42:46
39.900413,116.385767,0,162,39784.0297569444,2008-12-02,00:42:51
39.900428,116.385855,0,158,39784.0298148148,2008-12-02,00:42:56
39.900444,116.385921,0,152,39784.0298726852,2008-12-02,00:43:01
39.90044,116.385973,0,152,39784.0299305556,2008-12-02,00:43:06
39.90044,116.385973,0,152,39784.0299652778,2008-12-02,00:43:09
39.900438,116.385975,0,151,39784.0299884259,2008-12-02,00:43:11
39.900463,116.386056,0,151,39784.0300462963,2008-12-02,00:43:16
39.900461,116.386147,0,151,39784.0301041667,2008-12-02,00:43:21
39.900439,116.386295,0,151,39784.030162037,2008-12-02,00:43:26
39.900419,116.386407,0,150,39784.0302199074,2008-12-02,00:43:31
39.900431,116.386514,0,149,39784.0302777778,2008-12-02,00:43:36
39.900448,116.386627,0,150,39784.0303356481,2008-12-02,00:43:41
39.900477,116.386731,0,152,39784.0303935185,2008-12-02,00:43:46
39.90044,116.386808,0,154,39784.0304513889,2008-12-02,00:43:51
39.90045,116.386824,0,155,39784.0305092593,2008-12-02,00:43:56
39.900438,116.38684,0,155,39784.0305671296,2008-12-02,00:44:01
39.900472,116.386855,0,154,39784.030625,2008-12-02,00:44:06
39.900524,116.386947,0,153,39784.0306828704,2008-12-02,00:44:11
39.900622,116.386859,0,153,39784.0307407407,2008-12-02,00:44:16
39.900801,116.386592,0,153,39784.0307986111,2008-12-02,00:44:21
39.900866,116.386605,0,154,39784.0308564815,2008-12-02,00:44:26
39.900866,116.386605,0,154,39784.0308912037,2008-12-02,00:44:29
39.900864,116.386607,0,154,39784.0309143519,2008-12-02,00:44:31
39.900879,116.386587,0,154,39784.0309722222,2008-12-02,00:44:36
39.900899,116.386571,0,154,39784.0310300926,2008-12-02,00:44:41
39.900385,116.386463,0,197,39784.0313773148,2008-12-02,00:45:11
39.900598,116.386375,0,163,39784.0314351852,2008-12-02,00:45:16
39.900558,116.386414,0,154,39784.0314930556,2008-12-02,00:45:21
39.900657,116.386389,0,151,39784.0315509259,2008-12-02,00:45:26
39.900713,116.386349,0,149,39784.0316087963,2008-12-02,00:45:31
39.90075,116.386328,0,148,39784.0316666667,2008-12-02,00:45:36
39.900831,116.386312,0,146,39784.031724537,2008-12-02,00:45:41
39.900807,116.386347,0,148,39784.0317824074,2008-12-02,00:45:46
39.900774,116.386317,0,149,39784.0318402778,2008-12-02,00:45:51
39.900646,116.386355,0,149,39784.0318981481,2008-12-02,00:45:56
39.900698,116.386217,0,149,39784.0319560185,2008-12-02,00:46:01
39.900611,116.386136,0,149,39784.0320138889,2008-12-02,00:46:06
39.900501,116.386088,0,149,39784.0320717593,2008-12-02,00:46:11
39.900348,116.386082,0,149,39784.0321296296,2008-12-02,00:46:16
39.900254,116.386037,0,149,39784.0321875,2008-12-02,00:46:21
39.900122,116.385935,0,150,39784.0322453704,2008-12-02,00:46:26
39.900112,116.385886,0,150,39784.0323032407,2008-12-02,00:46:31
39.900147,116.385835,0,151,39784.0323611111,2008-12-02,00:46:36
39.900223,116.385781,0,151,39784.0324189815,2008-12-02,00:46:41
39.90028,116.385739,0,151,39784.0324768518,2008-12-02,00:46:46
39.900306,116.385799,0,152,39784.0325347222,2008-12-02,00:46:51
39.900279,116.385822,0,152,39784.0325925926,2008-12-02,00:46:56
39.900247,116.385894,0,152,39784.032650463,2008-12-02,00:47:01
39.90039,116.386034,0,152,39784.0327083333,2008-12-02,00:47:06
39.900692,116.38615,0,152,39784.0327662037,2008-12-02,00:47:11
39.900684,116.386256,0,153,39784.0328240741,2008-12-02,00:47:16
39.900725,116.386396,0,153,39784.0328819444,2008-12-02,00:47:21
39.900774,116.386637,0,151,39784.0330555556,2008-12-02,00:47:36
39.898958,116.386669,0,475,39784.1516087963,2008-12-02,03:38:19
39.899086,116.386404,0,344,39784.1516666667,2008-12-02,03:38:24
39.899521,116.385652,0,132,39784.151724537,2008-12-02,03:38:29
39.899466,116.385662,0,133,39784.1517824074,2008-12-02,03:38:34
39.899423,116.385637,0,138,39784.1518402778,2008-12-02,03:38:39
39.899373,116.385612,0,134,39784.1518981481,2008-12-02,03:38:44
39.899307,116.385613,0,130,39784.1519560185,2008-12-02,03:38:49
39.89927,116.385608,0,131,39784.1520138889,2008-12-02,03:38:54
39.899271,116.385572,0,133,39784.1520717593,2008-12-02,03:38:59
39.899294,116.385546,0,138,39784.1521296296,2008-12-02,03:39:04
39.899317,116.38552,0,141,39784.1521875,2008-12-02,03:39:09
39.899255,116.385459,0,148,39784.1522453704,2008-12-02,03:39:14
39.899251,116.385377,0,154,39784.1523032407,2008-12-02,03:39:19
39.899241,116.385305,0,159,39784.1523611111,2008-12-02,03:39:24
39.899233,116.385253,0,164,39784.1524189815,2008-12-02,03:39:29
39.899185,116.385172,0,169,39784.1524768519,2008-12-02,03:39:34
39.899132,116.385213,0,177,39784.1525347222,2008-12-02,03:39:39
39.899189,116.385164,0,179,39784.1525925926,2008-12-02,03:39:44
39.899096,116.385106,0,184,39784.152650463,2008-12-02,03:39:49
39.899101,116.385028,0,188,39784.1527083333,2008-12-02,03:39:54
39.899071,116.38498,0,191,39784.1527662037,2008-12-02,03:39:59
39.89906,116.384901,0,194,39784.1528240741,2008-12-02,03:40:04
39.899057,116.3848,0,198,39784.1528819444,2008-12-02,03:40:09
39.899064,116.38472,0,205,39784.1529398148,2008-12-02,03:40:14
39.899035,116.38465,0,213,39784.1529976852,2008-12-02,03:40:19
39.899026,116.384556,0,221,39784.1530555556,2008-12-02,03:40:24
39.899028,116.384474,0,231,39784.1531134259,2008-12-02,03:40:29
39.899023,116.384381,0,236,39784.1531712963,2008-12-02,03:40:34
39.899023,116.384295,0,241,39784.1532291667,2008-12-02,03:40:39
39.898997,116.384226,0,248,39784.153287037,2008-12-02,03:40:44
39.899044,116.384145,0,253,39784.1533449074,2008-12-02,03:40:49
39.899032,116.384092,0,260,39784.1534027778,2008-12-02,03:40:54
39.899041,116.384034,0,269,39784.1534606481,2008-12-02,03:40:59
39.899005,116.383965,0,277,39784.1535185185,2008-12-02,03:41:04
39.899018,116.383891,0,284,39784.1535763889,2008-12-02,03:41:09
39.899009,116.383818,0,293,39784.1536342593,2008-12-02,03:41:14
39.898975,116.383785,0,294,39784.1536921296,2008-12-02,03:41:19
39.898944,116.383735,0,294,39784.15375,2008-12-02,03:41:24
39.898941,116.383651,0,297,39784.1538078704,2008-12-02,03:41:29
39.898944,116.383575,0,301,39784.1538657407,2008-12-02,03:41:34
39.898978,116.383487,0,303,39784.1539236111,2008-12-02,03:41:39
39.898956,116.383416,0,307,39784.1539814815,2008-12-02,03:41:44
39.898916,116.383344,0,311,39784.1540393519,2008-12-02,03:41:49
39.89891,116.383267,0,315,39784.1540972222,2008-12-02,03:41:54
39.898877,116.383199,0,317,39784.1541550926,2008-12-02,03:41:59
39.898878,116.383118,0,319,39784.154212963,2008-12-02,03:42:04
39.898863,116.383051,0,322,39784.1542708333,2008-12-02,03:42:09
39.898909,116.382949,0,325,39784.1543287037,2008-12-02,03:42:14
39.898909,116.38287,0,329,39784.1543865741,2008-12-02,03:42:19
39.898876,116.382825,0,335,39784.1544444444,2008-12-02,03:42:24
39.898866,116.382757,0,339,39784.1545023148,2008-12-02,03:42:29
39.898858,116.382703,0,341,39784.1545601852,2008-12-02,03:42:34
39.898855,116.382623,0,342,39784.1546180556,2008-12-02,03:42:39
39.898853,116.382578,0,343,39784.1546759259,2008-12-02,03:42:44
39.898844,116.382503,0,346,39784.1547337963,2008-12-02,03:42:49
39.898825,116.382449,0,349,39784.1547916667,2008-12-02,03:42:54
39.898794,116.382379,0,341,39784.154849537,2008-12-02,03:42:59
39.89877,116.382335,0,335,39784.1549074074,2008-12-02,03:43:04
39.898783,116.382237,0,331,39784.1549652778,2008-12-02,03:43:09
39.898788,116.382147,0,332,39784.1550231481,2008-12-02,03:43:14
39.898793,116.382111,0,338,39784.1550810185,2008-12-02,03:43:19
39.8988,116.382049,0,340,39784.1551388889,2008-12-02,03:43:24
39.8988,116.381982,0,341,39784.1551967593,2008-12-02,03:43:29
39.898778,116.38195,0,341,39784.1552546296,2008-12-02,03:43:34
39.89878,116.381886,0,343,39784.1553125,2008-12-02,03:43:39
39.898809,116.381755,0,345,39784.1553703704,2008-12-02,03:43:44
39.898823,116.381657,0,348,39784.1554282407,2008-12-02,03:43:49
39.898802,116.381602,0,354,39784.1554861111,2008-12-02,03:43:54
39.898802,116.381549,0,356,39784.1555439815,2008-12-02,03:43:59
39.898797,116.381487,0,355,39784.1556018519,2008-12-02,03:44:04
39.898805,116.381416,0,355,39784.1556597222,2008-12-02,03:44:09
39.898811,116.381334,0,354,39784.1557175926,2008-12-02,03:44:14
39.898788,116.381264,0,355,39784.155775463,2008-12-02,03:44:19
39.898759,116.381183,0,357,39784.1558333333,2008-12-02,03:44:24
39.898758,116.381061,0,354,39784.1558912037,2008-12-02,03:44:29
39.898727,116.380998,0,350,39784.1559490741,2008-12-02,03:44:34
39.898723,116.380928,0,353,39784.1560069444,2008-12-02,03:44:39
39.898751,116.380845,0,353,39784.1560648148,2008-12-02,03:44:44
39.898734,116.38076,0,358,39784.1561226852,2008-12-02,03:44:49
39.898739,116.38069,0,359,39784.1561805556,2008-12-02,03:44:54
39.898719,116.380645,0,355,39784.1562384259,2008-12-02,03:44:59
39.898724,116.38058,0,357,39784.1562962963,2008-12-02,03:45:04
39.898724,116.380493,0,360,39784.1563541667,2008-12-02,03:45:09
39.898734,116.380414,0,360,39784.156412037,2008-12-02,03:45:14
39.898737,116.380321,0,363,39784.1564699074,2008-12-02,03:45:19
39.89874,116.380254,0,366,39784.1565277778,2008-12-02,03:45:24
39.898734,116.380183,0,367,39784.1565856481,2008-12-02,03:45:29
39.898735,116.380133,0,367,39784.1566435185,2008-12-02,03:45:34
39.898731,116.380078,0,359,39784.1567013889,2008-12-02,03:45:39
39.898743,116.379983,0,354,39784.1567592593,2008-12-02,03:45:44
39.898741,116.379922,0,348,39784.1568171296,2008-12-02,03:45:49
39.898757,116.379878,0,346,39784.156875,2008-12-02,03:45:54
39.898785,116.379777,0,347,39784.1569328704,2008-12-02,03:45:59
39.898821,116.379718,0,346,39784.1569907407,2008-12-02,03:46:04
39.898836,116.379691,0,346,39784.1570486111,2008-12-02,03:46:09
39.898842,116.379677,0,344,39784.1571064815,2008-12-02,03:46:14
39.898842,116.379677,0,344,39784.1571412037,2008-12-02,03:46:17
39.898838,116.379677,0,345,39784.1571643518,2008-12-02,03:46:19
39.898829,116.379675,0,345,39784.1572222222,2008-12-02,03:46:24
39.898819,116.379676,0,345,39784.1572800926,2008-12-02,03:46:29
39.898803,116.379673,0,343,39784.157337963,2008-12-02,03:46:34
39.898777,116.379651,0,339,39784.1573958333,2008-12-02,03:46:39
39.898747,116.37964,0,336,39784.1574537037,2008-12-02,03:46:44
39.898738,116.379644,0,333,39784.1575115741,2008-12-02,03:46:49
39.898734,116.379618,0,330,39784.1575694444,2008-12-02,03:46:54
39.89873,116.379602,0,328,39784.1576273148,2008-12-02,03:46:59
39.898728,116.379583,0,325,39784.1576851852,2008-12-02,03:47:04
39.898721,116.37955,0,322,39784.1577430556,2008-12-02,03:47:09
39.898718,116.379537,0,319,39784.1578009259,2008-12-02,03:47:14
39.89872,116.379549,0,317,39784.1578587963,2008-12-02,03:47:19
39.898712,116.37955,0,316,39784.1579166667,2008-12-02,03:47:24
39.898712,116.37955,0,316,39784.1579513889,2008-12-02,03:47:27
39.898704,116.379548,0,316,39784.157974537,2008-12-02,03:47:29
39.898698,116.379519,0,315,39784.1580324074,2008-12-02,03:47:34
39.898709,116.379465,0,312,39784.1580902778,2008-12-02,03:47:39
39.898749,116.379443,0,310,39784.1581481481,2008-12-02,03:47:44
39.898817,116.379437,0,307,39784.1582060185,2008-12-02,03:47:49
39.898885,116.379491,0,305,39784.1582638889,2008-12-02,03:47:54
39.898934,116.379515,0,302,39784.1583217593,2008-12-02,03:47:59
39.899016,116.379558,0,300,39784.1583796296,2008-12-02,03:48:04
39.899122,116.37967,0,299,39784.1584375,2008-12-02,03:48:09
39.899234,116.379817,0,297,39784.1584953704,2008-12-02,03:48:14
39.89935,116.379964,0,295,39784.1585532407,2008-12-02,03:48:19
39.899368,116.379956,0,293,39784.1586111111,2008-12-02,03:48:24
39.89939,116.379933,0,291,39784.1586689815,2008-12-02,03:48:29
39.899435,116.379765,0,287,39784.1587847222,2008-12-02,03:48:39
39.899445,116.379728,0,284,39784.1588425926,2008-12-02,03:48:44
39.899433,116.379731,0,282,39784.158900463,2008-12-02,03:48:49
39.899387,116.379714,0,280,39784.1589583333,2008-12-02,03:48:54
39.899375,116.379712,0,277,39784.1590162037,2008-12-02,03:48:59
39.899369,116.379664,0,275,39784.1590740741,2008-12-02,03:49:04
39.899419,116.379674,0,273,39784.1591319444,2008-12-02,03:49:09
39.89946,116.379695,0,270,39784.1591898148,2008-12-02,03:49:14
39.899484,116.379713,0,268,39784.1592476852,2008-12-02,03:49:19
39.899468,116.379737,0,266,39784.1593055556,2008-12-02,03:49:24
39.899448,116.37975,0,264,39784.1593634259,2008-12-02,03:49:29
39.899452,116.379752,0,263,39784.1594212963,2008-12-02,03:49:34
39.899459,116.379749,0,263,39784.1594791667,2008-12-02,03:49:39
39.899466,116.379744,0,263,39784.159537037,2008-12-02,03:49:44
39.899466,116.379744,0,263,39784.1595717593,2008-12-02,03:49:47
39.899474,116.379736,0,263,39784.1595949074,2008-12-02,03:49:49
39.899474,116.379721,0,263,39784.1596527778,2008-12-02,03:49:54
39.89943,116.379722,0,262,39784.1597106481,2008-12-02,03:49:59
39.899382,116.379724,0,260,39784.1597685185,2008-12-02,03:50:04
39.899352,116.379741,0,258,39784.1598263889,2008-12-02,03:50:09
39.899326,116.379712,0,256,39784.1598842593,2008-12-02,03:50:14
39.899285,116.379673,0,255,39784.1601736111,2008-12-02,03:50:39
39.899285,116.379673,0,255,39784.1602083333,2008-12-02,03:50:42
39.899277,116.379668,0,254,39784.1602314815,2008-12-02,03:50:44
39.899262,116.379653,0,254,39784.1603472222,2008-12-02,03:50:54
39.89911,116.379574,0,252,39784.1604050926,2008-12-02,03:50:59
39.899053,116.379583,0,251,39784.160462963,2008-12-02,03:51:04
39.898997,116.379566,0,250,39784.1605208333,2008-12-02,03:51:09
39.898967,116.379563,0,244,39784.1605787037,2008-12-02,03:51:14
39.898957,116.379552,0,239,39784.1606365741,2008-12-02,03:51:19
39.898944,116.379576,0,219,39784.1606944444,2008-12-02,03:51:24
39.898944,116.379576,0,219,39784.1607291667,2008-12-02,03:51:27
39.898944,116.379581,0,215,39784.1607523148,2008-12-02,03:51:29
39.898944,116.379592,0,215,39784.1608101852,2008-12-02,03:51:34
39.898954,116.379595,0,214,39784.1608680556,2008-12-02,03:51:39
39.898972,116.379606,0,214,39784.1609259259,2008-12-02,03:51:44
39.898972,116.379606,0,214,39784.1609606481,2008-12-02,03:51:47
39.898971,116.379606,0,214,39784.1609837963,2008-12-02,03:51:49
39.898964,116.379588,0,214,39784.1610416667,2008-12-02,03:51:54
39.89896,116.379576,0,214,39784.161099537,2008-12-02,03:51:59
39.898947,116.379516,0,214,39784.1611574074,2008-12-02,03:52:04
39.898953,116.379436,0,214,39784.1612152778,2008-12-02,03:52:09
39.89898,116.379422,0,214,39784.1612731481,2008-12-02,03:52:14
39.899033,116.379382,0,214,39784.1613310185,2008-12-02,03:52:19
39.899081,116.37937,0,214,39784.1613888889,2008-12-02,03:52:24
39.899104,116.379368,0,214,39784.1614467593,2008-12-02,03:52:29
39.899103,116.37936,0,214,39784.1615046296,2008-12-02,03:52:34
39.899103,116.37936,0,214,39784.1615393519,2008-12-02,03:52:37
39.899096,116.379358,0,214,39784.1615625,2008-12-02,03:52:39
39.899088,116.379309,0,214,39784.1616203704,2008-12-02,03:52:44
39.899087,116.379293,0,214,39784.1616782407,2008-12-02,03:52:49
39.899106,116.379233,0,214,39784.1617361111,2008-12-02,03:52:54
39.899105,116.379194,0,214,39784.1617939815,2008-12-02,03:52:59
39.899126,116.379203,0,215,39784.1618518519,2008-12-02,03:53:04
39.899165,116.379205,0,215,39784.1619097222,2008-12-02,03:53:09
39.899227,116.379194,0,215,39784.1619675926,2008-12-02,03:53:14
39.899237,116.379152,0,216,39784.162025463,2008-12-02,03:53:19
39.899227,116.379099,0,216,39784.1621412037,2008-12-02,03:53:29
39.899225,116.379089,0,216,39784.1621990741,2008-12-02,03:53:34
39.899201,116.379057,0,216,39784.1622569444,2008-12-02,03:53:39
39.899103,116.378806,0,216,39784.1623148148,2008-12-02,03:53:44
39.899068,116.378705,0,216,39784.1623726852,2008-12-02,03:53:49
39.899087,116.378618,0,216,39784.1624305556,2008-12-02,03:53:54
39.899078,116.378497,0,216,39784.1624884259,2008-12-02,03:53:59
39.899054,116.378419,0,215,39784.1627777778,2008-12-02,03:54:24
39.899113,116.378463,0,215,39784.1628356481,2008-12-02,03:54:29
39.899169,116.378492,0,214,39784.1628935185,2008-12-02,03:54:34
39.899202,116.378505,0,214,39784.1629513889,2008-12-02,03:54:39
39.899237,116.378515,0,214,39784.1630092593,2008-12-02,03:54:44
39.899304,116.378531,0,214,39784.1630671296,2008-12-02,03:54:49
39.899349,116.378545,0,215,39784.163125,2008-12-02,03:54:54
39.899345,116.378573,0,215,39784.1631828704,2008-12-02,03:54:59
39.899335,116.378597,0,215,39784.1632407407,2008-12-02,03:55:04
39.899336,116.378596,0,215,39784.1633564815,2008-12-02,03:55:14
39.899336,116.378596,0,215,39784.1633912037,2008-12-02,03:55:17
39.899339,116.378598,0,215,39784.1634143519,2008-12-02,03:55:19
39.897007,116.38018,0,1115,39784.1741203704,2008-12-02,04:10:44
39.898845,116.379491,0,219,39784.1741782407,2008-12-02,04:10:49
39.898853,116.379589,0,239,39784.1742361111,2008-12-02,04:10:54
39.898869,116.379663,0,217,39784.1742939815,2008-12-02,04:10:59
39.898948,116.379614,0,174,39784.1743518518,2008-12-02,04:11:04
39.898984,116.379631,0,157,39784.1744097222,2008-12-02,04:11:09
39.898987,116.37967,0,153,39784.1744675926,2008-12-02,04:11:14
39.899018,116.379693,0,145,39784.174525463,2008-12-02,04:11:19
39.899063,116.379701,0,138,39784.1745833333,2008-12-02,04:11:24
39.899109,116.379723,0,133,39784.1746412037,2008-12-02,04:11:29
39.899134,116.37979,0,139,39784.1746990741,2008-12-02,04:11:34
39.899131,116.379873,0,140,39784.1747569444,2008-12-02,04:11:39
39.899133,116.379925,0,138,39784.1748148148,2008-12-02,04:11:44
39.899134,116.379969,0,137,39784.1748726852,2008-12-02,04:11:49
39.899126,116.380026,0,132,39784.1749305556,2008-12-02,04:11:54
39.899123,116.380079,0,130,39784.1749884259,2008-12-02,04:11:59
39.899136,116.380133,0,128,39784.1750462963,2008-12-02,04:12:04
39.899132,116.380173,0,123,39784.1751041667,2008-12-02,04:12:09
39.899151,116.38022,0,121,39784.175162037,2008-12-02,04:12:14
39.899106,116.380313,0,121,39784.1752199074,2008-12-02,04:12:19
39.899102,116.38037,0,119,39784.1752777778,2008-12-02,04:12:24
39.899099,116.380418,0,115,39784.1753356481,2008-12-02,04:12:29
39.899083,116.380495,0,114,39784.1753935185,2008-12-02,04:12:34
39.89909,116.380555,0,110,39784.1754513889,2008-12-02,04:12:39
39.899112,116.380612,0,102,39784.1755092593,2008-12-02,04:12:44
39.899092,116.380677,0,98,39784.1755671296,2008-12-02,04:12:49
39.899045,116.380761,0,96,39784.175625,2008-12-02,04:12:54
39.899047,116.380835,0,90,39784.1756828704,2008-12-02,04:12:59
39.899073,116.380891,0,83,39784.1757407407,2008-12-02,04:13:04
39.899087,116.380934,0,80,39784.1757986111,2008-12-02,04:13:09
39.899098,116.380985,0,78,39784.1758564815,2008-12-02,04:13:14
39.89911,116.381042,0,75,39784.1759143519,2008-12-02,04:13:19
39.899127,116.381101,0,73,39784.1759722222,2008-12-02,04:13:24
39.899133,116.381154,0,71,39784.1760300926,2008-12-02,04:13:29
39.899133,116.381222,0,69,39784.176087963,2008-12-02,04:13:34
39.899131,116.3813,0,66,39784.1761458333,2008-12-02,04:13:39
39.899139,116.381358,0,61,39784.1762037037,2008-12-02,04:13:44
39.899148,116.381409,0,57,39784.1762615741,2008-12-02,04:13:49
39.899162,116.381456,0,54,39784.1763194444,2008-12-02,04:13:54
39.899195,116.381485,0,51,39784.1763773148,2008-12-02,04:13:59
39.899205,116.381514,0,47,39784.1764351852,2008-12-02,04:14:04
39.899189,116.381534,0,47,39784.1764930556,2008-12-02,04:14:09
39.899178,116.381594,0,47,39784.1765509259,2008-12-02,04:14:14
39.899157,116.38166,0,48,39784.1766087963,2008-12-02,04:14:19
39.899143,116.38173,0,51,39784.1766666667,2008-12-02,04:14:24
39.899129,116.381809,0,51,39784.176724537,2008-12-02,04:14:29
39.899119,116.381875,0,54,39784.1767824074,2008-12-02,04:14:34
39.899091,116.381995,0,62,39784.1768402778,2008-12-02,04:14:39
39.899086,116.382074,0,67,39784.1768981481,2008-12-02,04:14:44
39.89909,116.382158,0,68,39784.1769560185,2008-12-02,04:14:49
39.899103,116.382224,0,69,39784.1770138889,2008-12-02,04:14:54
39.899114,116.382271,0,71,39784.1770717593,2008-12-02,04:14:59
39.899105,116.382334,0,75,39784.1771296296,2008-12-02,04:15:04
39.8991,116.382402,0,80,39784.1771875,2008-12-02,04:15:09
39.899117,116.382438,0,78,39784.1772453704,2008-12-02,04:15:14
39.899118,116.382504,0,75,39784.1773032407,2008-12-02,04:15:19
39.899119,116.382573,0,76,39784.1773611111,2008-12-02,04:15:24
39.899109,116.382641,0,80,39784.1774189815,2008-12-02,04:15:29
39.899113,116.382694,0,83,39784.1774768519,2008-12-02,04:15:34
39.899119,116.382758,0,90,39784.1775347222,2008-12-02,04:15:39
39.899115,116.382836,0,87,39784.1775925926,2008-12-02,04:15:44
39.899115,116.382884,0,93,39784.177650463,2008-12-02,04:15:49
39.899148,116.38295,0,91,39784.1777083333,2008-12-02,04:15:54
39.899168,116.382991,0,87,39784.1777662037,2008-12-02,04:15:59
39.899144,116.383054,0,88,39784.1778240741,2008-12-02,04:16:04
39.899129,116.383103,0,98,39784.1778819444,2008-12-02,04:16:09
39.899115,116.383157,0,101,39784.1779398148,2008-12-02,04:16:14
39.899117,116.383198,0,104,39784.1779976852,2008-12-02,04:16:19
39.899117,116.383238,0,111,39784.1780555556,2008-12-02,04:16:24
39.899128,116.383285,0,114,39784.1781134259,2008-12-02,04:16:29
39.899129,116.383345,0,121,39784.1781712963,2008-12-02,04:16:34
39.899115,116.383411,0,125,39784.1782291667,2008-12-02,04:16:39
39.899069,116.383487,0,117,39784.178287037,2008-12-02,04:16:44
39.899061,116.383519,0,117,39784.1783449074,2008-12-02,04:16:49
39.899045,116.383592,0,118,39784.1784027778,2008-12-02,04:16:54
39.899044,116.383651,0,129,39784.1784606481,2008-12-02,04:16:59
39.899066,116.383717,0,147,39784.1785185185,2008-12-02,04:17:04
39.899099,116.383746,0,148,39784.1785763889,2008-12-02,04:17:09
39.899168,116.383814,0,140,39784.1786342593,2008-12-02,04:17:14
39.89915,116.383876,0,147,39784.1786921296,2008-12-02,04:17:19
39.89916,116.383961,0,150,39784.17875,2008-12-02,04:17:24
39.899237,116.384025,0,138,39784.1788078704,2008-12-02,04:17:29
39.899235,116.384134,0,135,39784.1788657407,2008-12-02,04:17:34
39.899231,116.384188,0,136,39784.1789236111,2008-12-02,04:17:39
39.899239,116.38425,0,135,39784.1789814815,2008-12-02,04:17:44
39.899242,116.384301,0,130,39784.1790393519,2008-12-02,04:17:49
39.899221,116.384387,0,129,39784.1790972222,2008-12-02,04:17:54
39.899215,116.384466,0,128,39784.1791550926,2008-12-02,04:17:59
39.899185,116.38453,0,136,39784.179212963,2008-12-02,04:18:04
39.899206,116.38457,0,139,39784.1792708333,2008-12-02,04:18:09
39.899211,116.384621,0,131,39784.1793287037,2008-12-02,04:18:14
39.899222,116.384669,0,129,39784.1793865741,2008-12-02,04:18:19
39.899224,116.384753,0,126,39784.1794444444,2008-12-02,04:18:24
39.899234,116.384808,0,122,39784.1795023148,2008-12-02,04:18:29
39.899242,116.38485,0,113,39784.1795601852,2008-12-02,04:18:34
39.899248,116.384938,0,105,39784.1796180556,2008-12-02,04:18:39
39.899263,116.385007,0,98,39784.1796759259,2008-12-02,04:18:44
39.899272,116.385072,0,88,39784.1797337963,2008-12-02,04:18:49
39.899298,116.3851,0,85,39784.1797916667,2008-12-02,04:18:54
39.899315,116.385138,0,79,39784.179849537,2008-12-02,04:18:59
39.899293,116.38521,0,78,39784.1799074074,2008-12-02,04:19:04
39.899256,116.385284,0,86,39784.1799652778,2008-12-02,04:19:09
39.899285,116.385345,0,92,39784.1800231481,2008-12-02,04:19:14
39.899328,116.385355,0,92,39784.1800810185,2008-12-02,04:19:19
39.899368,116.385383,0,94,39784.1801388889,2008-12-02,04:19:24
39.899422,116.385401,0,99,39784.1801967593,2008-12-02,04:19:29
39.899487,116.385392,0,98,39784.1802546296,2008-12-02,04:19:34
39.899516,116.385379,0,110,39784.1803125,2008-12-02,04:19:39
39.899562,116.385395,0,121,39784.1803703704,2008-12-02,04:19:44
39.899619,116.385398,0,121,39784.1804282407,2008-12-02,04:19:49
39.899674,116.385402,0,115,39784.1804861111,2008-12-02,04:19:54
39.899726,116.385402,0,109,39784.1805439815,2008-12-02,04:19:59
39.899777,116.385413,0,108,39784.1806018518,2008-12-02,04:20:04
39.899804,116.385427,0,113,39784.1806597222,2008-12-02,04:20:09
39.899844,116.385449,0,125,39784.1807175926,2008-12-02,04:20:14
39.899893,116.38547,0,120,39784.180775463,2008-12-02,04:20:19
39.899938,116.385506,0,123,39784.1808333333,2008-12-02,04:20:24
39.900001,116.385471,0,133,39784.1808912037,2008-12-02,04:20:29
39.900025,116.385471,0,141,39784.1809490741,2008-12-02,04:20:34
39.900049,116.385472,0,153,39784.1810069444,2008-12-02,04:20:39
39.900082,116.385499,0,161,39784.1810648148,2008-12-02,04:20:44
39.90011,116.385503,0,167,39784.1811226852,2008-12-02,04:20:49
39.900062,116.385493,0,179,39784.1811805556,2008-12-02,04:20:54
39.900092,116.385496,0,187,39784.1812384259,2008-12-02,04:20:59
39.900188,116.385471,0,176,39784.1812962963,2008-12-02,04:21:04
39.900246,116.385487,0,174,39784.1813541667,2008-12-02,04:21:09
39.900273,116.385493,0,177,39784.181412037,2008-12-02,04:21:14
39.900273,116.385493,0,177,39784.1814467593,2008-12-02,04:21:17
39.900265,116.385501,0,179,39784.1814699074,2008-12-02,04:21:19
39.90032,116.385462,0,172,39784.1815277778,2008-12-02,04:21:24
39.900341,116.38554,0,175,39784.1815856481,2008-12-02,04:21:29
39.900403,116.385603,0,182,39784.1816435185,2008-12-02,04:21:34
39.900377,116.385724,0,188,39784.1817013889,2008-12-02,04:21:39
39.900335,116.385868,0,192,39784.1817592593,2008-12-02,04:21:44
39.900328,116.385976,0,197,39784.1818171296,2008-12-02,04:21:49
39.900342,116.386082,0,199,39784.181875,2008-12-02,04:21:54
39.900305,116.386218,0,207,39784.1819328704,2008-12-02,04:21:59
39.9003,116.3863,0,212,39784.1819907407,2008-12-02,04:22:04
39.900292,116.386397,0,219,39784.1820486111,2008-12-02,04:22:09
39.900288,116.386461,0,224,39784.1821064815,2008-12-02,04:22:14
39.900274,116.386528,0,227,39784.1821643518,2008-12-02,04:22:19
39.900284,116.386603,0,229,39784.1822222222,2008-12-02,04:22:24
39.900291,116.386663,0,229,39784.1822800926,2008-12-02,04:22:29
39.900274,116.386731,0,225,39784.182337963,2008-12-02,04:22:34
39.900284,116.386793,0,227,39784.1823958333,2008-12-02,04:22:39
39.900334,116.386848,0,222,39784.1824537037,2008-12-02,04:22:44
39.900384,116.386857,0,213,39784.1825115741,2008-12-02,04:22:49
39.900414,116.386854,0,203,39784.1825694444,2008-12-02,04:22:54
39.900436,116.386819,0,197,39784.1826273148,2008-12-02,04:22:59
39.900469,116.386801,0,196,39784.1826851852,2008-12-02,04:23:04
39.900489,116.386773,0,197,39784.1827430556,2008-12-02,04:23:09
39.900499,116.386744,0,197,39784.1828009259,2008-12-02,04:23:14
39.900918,116.386244,0,212,39784.1830902778,2008-12-02,04:23:39
39.900927,116.386255,0,247,39784.1831481481,2008-12-02,04:23:44
39.901068,116.386158,0,203,39784.1832060185,2008-12-02,04:23:49
39.901059,116.386132,0,201,39784.1832638889,2008-12-02,04:23:54
39.899974,116.379957,0,-583,39784.1836689815,2008-12-02,04:24:29
39.901347,116.385573,0,-459,39784.1837268519,2008-12-02,04:24:34
39.900925,116.38627,0,101,39784.1837847222,2008-12-02,04:24:39
39.900866,116.386392,0,158,39784.1838425926,2008-12-02,04:24:44
39.900841,116.386467,0,176,39784.183900463,2008-12-02,04:24:49
39.90083,116.386528,0,185,39784.1839583333,2008-12-02,04:24:54
39.90082,116.386588,0,192,39784.1840162037,2008-12-02,04:24:59
39.900731,116.386426,0,198,39784.1842476852,2008-12-02,04:25:19
39.900737,116.386448,0,199,39784.1843055556,2008-12-02,04:25:24
39.900722,116.386463,0,203,39784.1843634259,2008-12-02,04:25:29
39.900715,116.38647,0,206,39784.1844212963,2008-12-02,04:25:34
39.900715,116.38647,0,206,39784.1844560185,2008-12-02,04:25:37
39.900715,116.386474,0,207,39784.1844791667,2008-12-02,04:25:39
39.900699,116.38648,0,208,39784.184537037,2008-12-02,04:25:44
39.900682,116.386503,0,209,39784.1845949074,2008-12-02,04:25:49
39.900672,116.386494,0,210,39784.1846527778,2008-12-02,04:25:54
39.900672,116.386494,0,210,39784.1846875,2008-12-02,04:25:57
39.900666,116.386487,0,211,39784.1847106481,2008-12-02,04:25:59
39.900655,116.386492,0,212,39784.1847685185,2008-12-02,04:26:04
39.900645,116.386498,0,212,39784.1848263889,2008-12-02,04:26:09
39.900637,116.386471,0,214,39784.1848842593,2008-12-02,04:26:14
39.900637,116.386471,0,214,39784.1849189815,2008-12-02,04:26:17
39.900643,116.386463,0,214,39784.1849421296,2008-12-02,04:26:19
39.900661,116.38644,0,215,39784.185,2008-12-02,04:26:24
39.898946,116.385731,0,492,39784.4288657407,2008-12-02,10:17:34
39.898514,116.385522,0,704,39784.4289351852,2008-12-02,10:17:40
39.8985,116.385812,0,702,39784.4289930556,2008-12-02,10:17:45
39.898464,116.38584,0,698,39784.4290509259,2008-12-02,10:17:50
39.898435,116.385829,0,696,39784.4291087963,2008-12-02,10:17:55
39.898395,116.385765,0,688,39784.4291666667,2008-12-02,10:18:00
39.898352,116.385701,0,681,39784.429224537,2008-12-02,10:18:05
39.89838,116.385741,0,676,39784.4292824074,2008-12-02,10:18:10
39.898391,116.385881,0,661,39784.4293402778,2008-12-02,10:18:15
39.898452,116.385899,0,644,39784.4293981481,2008-12-02,10:18:20
39.898514,116.385856,0,616,39784.4294560185,2008-12-02,10:18:25
39.898536,116.385959,0,591,39784.4295138889,2008-12-02,10:18:30
39.898555,116.38601,0,578,39784.4295717593,2008-12-02,10:18:35
39.898578,116.386054,0,568,39784.4296296296,2008-12-02,10:18:40
39.898602,116.386114,0,562,39784.4296875,2008-12-02,10:18:45
39.898638,116.386149,0,554,39784.4297453704,2008-12-02,10:18:50
39.898678,116.386174,0,546,39784.4298032407,2008-12-02,10:18:55
39.898707,116.386202,0,538,39784.4298611111,2008-12-02,10:19:00
39.898738,116.386228,0,531,39784.4299189815,2008-12-02,10:19:05
39.898763,116.386245,0,522,39784.4299768518,2008-12-02,10:19:10
39.898774,116.386276,0,518,39784.4300347222,2008-12-02,10:19:15
39.898795,116.386301,0,515,39784.4300925926,2008-12-02,10:19:20
39.898795,116.386342,0,512,39784.430150463,2008-12-02,10:19:25
39.89881,116.386386,0,511,39784.4302083333,2008-12-02,10:19:30
39.898804,116.386445,0,505,39784.4302662037,2008-12-02,10:19:35
39.898823,116.386496,0,504,39784.4303240741,2008-12-02,10:19:40
39.898842,116.386596,0,498,39784.4303819444,2008-12-02,10:19:45
39.898833,116.386681,0,495,39784.4304398148,2008-12-02,10:19:50
39.89882,116.386793,0,486,39784.4304976852,2008-12-02,10:19:55
39.898836,116.386862,0,489,39784.4305555556,2008-12-02,10:20:00
39.898844,116.386912,0,487,39784.4306134259,2008-12-02,10:20:05
39.898855,116.38694,0,487,39784.4306712963,2008-12-02,10:20:10
39.898871,116.386935,0,487,39784.4307291667,2008-12-02,10:20:15
39.898864,116.386949,0,487,39784.430787037,2008-12-02,10:20:20
39.898858,116.386975,0,486,39784.4308449074,2008-12-02,10:20:25
39.898842,116.387,0,486,39784.4309027778,2008-12-02,10:20:30
39.898842,116.387,0,486,39784.4309375,2008-12-02,10:20:33
39.898838,116.387005,0,486,39784.4309606481,2008-12-02,10:20:35
39.898828,116.387005,0,486,39784.4310185185,2008-12-02,10:20:40
39.898817,116.387006,0,487,39784.4310763889,2008-12-02,10:20:45
39.898823,116.386977,0,489,39784.4311342593,2008-12-02,10:20:50
39.898822,116.386981,0,490,39784.4311921296,2008-12-02,10:20:55
39.898822,116.386981,0,490,39784.4312268518,2008-12-02,10:20:58
39.898819,116.386989,0,490,39784.43125,2008-12-02,10:21:00
39.898817,116.387005,0,491,39784.4313078704,2008-12-02,10:21:05
39.898808,116.387038,0,495,39784.4313657407,2008-12-02,10:21:10
39.898769,116.387077,0,496,39784.4314236111,2008-12-02,10:21:15
39.898729,116.387081,0,496,39784.4314814815,2008-12-02,10:21:20
39.898731,116.387093,0,496,39784.4315393518,2008-12-02,10:21:25
39.898733,116.387225,0,494,39784.4315972222,2008-12-02,10:21:30
39.898776,116.387048,0,486,39784.4316550926,2008-12-02,10:21:35
39.898823,116.386934,0,453,39784.431712963,2008-12-02,10:21:40
39.898842,116.386819,0,437,39784.4317708333,2008-12-02,10:21:45
39.898852,116.386737,0,403,39784.4318287037,2008-12-02,10:21:50
39.898865,116.38665,0,369,39784.4318865741,2008-12-02,10:21:55
39.898897,116.386594,0,342,39784.4319444444,2008-12-02,10:22:00
39.898933,116.386552,0,331,39784.4320023148,2008-12-02,10:22:05
39.898978,116.386518,0,321,39784.4320601852,2008-12-02,10:22:10
39.899012,116.38647,0,309,39784.4321180556,2008-12-02,10:22:15
39.899042,116.386444,0,299,39784.4321759259,2008-12-02,10:22:20
39.899058,116.386411,0,283,39784.4322337963,2008-12-02,10:22:25
39.899064,116.386398,0,281,39784.4322916667,2008-12-02,10:22:30
39.899074,116.386311,0,261,39784.432349537,2008-12-02,10:22:35
39.89909,116.386241,0,237,39784.4324074074,2008-12-02,10:22:40
39.899098,116.386192,0,217,39784.4324652778,2008-12-02,10:22:45
39.89909,116.386137,0,192,39784.4325231481,2008-12-02,10:22:50
39.899101,116.386091,0,183,39784.4325810185,2008-12-02,10:22:55
39.899108,116.386039,0,175,39784.4326388889,2008-12-02,10:23:00
39.899123,116.385985,0,164,39784.4326967593,2008-12-02,10:23:05
39.899124,116.385928,0,154,39784.4327546296,2008-12-02,10:23:10
39.899142,116.38589,0,143,39784.4328125,2008-12-02,10:23:15
39.899151,116.385831,0,136,39784.4328703704,2008-12-02,10:23:20
39.899167,116.385781,0,128,39784.4329282407,2008-12-02,10:23:25
39.899173,116.385736,0,119,39784.4329861111,2008-12-02,10:23:30
39.899143,116.385698,0,114,39784.4330439815,2008-12-02,10:23:35
39.899096,116.385684,0,107,39784.4331018519,2008-12-02,10:23:40
39.899049,116.385707,0,100,39784.4331597222,2008-12-02,10:23:45
39.898973,116.385758,0,94,39784.4332175926,2008-12-02,10:23:50
39.898886,116.385806,0,89,39784.433275463,2008-12-02,10:23:55
39.898816,116.385823,0,86,39784.4333333333,2008-12-02,10:24:00
39.898735,116.385851,0,83,39784.4333912037,2008-12-02,10:24:05
39.898672,116.385869,0,82,39784.4334490741,2008-12-02,10:24:10
39.898615,116.38587,0,82,39784.4335069444,2008-12-02,10:24:15
39.898564,116.38589,0,81,39784.4335648148,2008-12-02,10:24:20
39.898537,116.385856,0,75,39784.4336226852,2008-12-02,10:24:25
39.898484,116.385858,0,70,39784.4336805556,2008-12-02,10:24:30
39.898414,116.385885,0,68,39784.4337384259,2008-12-02,10:24:35
39.898368,116.385895,0,67,39784.4337962963,2008-12-02,10:24:40
39.898337,116.385813,0,63,39784.4338541667,2008-12-02,10:24:45
39.898348,116.385704,0,59,39784.433912037,2008-12-02,10:24:50
39.898335,116.385615,0,45,39784.4339699074,2008-12-02,10:24:55
39.898358,116.38554,0,40,39784.4340277778,2008-12-02,10:25:00
39.898392,116.385459,0,33,39784.4340856481,2008-12-02,10:25:05
39.898615,116.385328,0,33,39784.4341435185,2008-12-02,10:25:10
39.898687,116.385259,0,28,39784.4342013889,2008-12-02,10:25:15
39.898679,116.38519,0,27,39784.4342592593,2008-12-02,10:25:20
39.898667,116.385099,0,24,39784.4343171296,2008-12-02,10:25:25
39.89867,116.385022,0,23,39784.434375,2008-12-02,10:25:30
39.898661,116.384958,0,22,39784.4344328704,2008-12-02,10:25:35
39.89866,116.384879,0,20,39784.4344907407,2008-12-02,10:25:40
39.898611,116.384807,0,20,39784.4345486111,2008-12-02,10:25:45
39.89861,116.384747,0,17,39784.4346064815,2008-12-02,10:25:50
39.898601,116.384676,0,16,39784.4346643519,2008-12-02,10:25:55
39.898597,116.384598,0,15,39784.4347222222,2008-12-02,10:26:00
39.898539,116.384487,0,12,39784.4347800926,2008-12-02,10:26:05
39.898462,116.384429,0,10,39784.434837963,2008-12-02,10:26:10
39.898403,116.384456,0,9,39784.4348958333,2008-12-02,10:26:15
39.898241,116.384465,0,9,39784.4349537037,2008-12-02,10:26:20
39.898162,116.384476,0,7,39784.4350115741,2008-12-02,10:26:25
39.89812,116.384478,0,5,39784.4350694444,2008-12-02,10:26:30
39.89812,116.384478,0,5,39784.4351041667,2008-12-02,10:26:33
39.898112,116.384476,0,4,39784.4351273148,2008-12-02,10:26:35
39.89803,116.384411,0,2,39784.4351851852,2008-12-02,10:26:40
39.897971,116.384428,0,-1,39784.4352430556,2008-12-02,10:26:45
39.897901,116.384452,0,-4,39784.4353009259,2008-12-02,10:26:50
39.897829,116.38447,0,-4,39784.4353587963,2008-12-02,10:26:55
39.897783,116.384507,0,-4,39784.4354166667,2008-12-02,10:27:00
39.897732,116.384511,0,2,39784.435474537,2008-12-02,10:27:05
39.897699,116.384389,0,9,39784.4355324074,2008-12-02,10:27:10
39.897665,116.384304,0,9,39784.4355902778,2008-12-02,10:27:15
39.897632,116.384223,0,8,39784.4356481481,2008-12-02,10:27:20
39.897616,116.384131,0,8,39784.4357060185,2008-12-02,10:27:25
39.89761,116.384043,0,5,39784.4357638889,2008-12-02,10:27:30
39.897619,116.383896,0,2,39784.4358217593,2008-12-02,10:27:35
39.897608,116.383823,0,-1,39784.4358796296,2008-12-02,10:27:40
39.897617,116.383769,0,-6,39784.4359375,2008-12-02,10:27:45
39.897661,116.383668,0,-7,39784.4359953704,2008-12-02,10:27:50
39.897579,116.383344,0,21,39784.4394097222,2008-12-02,10:32:45
39.897558,116.383324,0,30,39784.4394675926,2008-12-02,10:32:50
39.897556,116.383332,0,34,39784.439525463,2008-12-02,10:32:55
39.897556,116.383333,0,35,39784.4395833333,2008-12-02,10:33:00
39.897561,116.38334,0,35,39784.4396412037,2008-12-02,10:33:05
39.897563,116.383345,0,36,39784.4396990741,2008-12-02,10:33:10
39.897567,116.38335,0,36,39784.4397569444,2008-12-02,10:33:15
39.897568,116.383346,0,36,39784.4398148148,2008-12-02,10:33:20
39.897569,116.383342,0,37,39784.4398726852,2008-12-02,10:33:25
39.897573,116.383346,0,37,39784.4399305556,2008-12-02,10:33:30
39.897573,116.383341,0,37,39784.4399884259,2008-12-02,10:33:35
39.897573,116.383339,0,37,39784.4400462963,2008-12-02,10:33:40
39.897573,116.383335,0,37,39784.4401041667,2008-12-02,10:33:45
39.89757,116.383327,0,38,39784.440162037,2008-12-02,10:33:50
39.897567,116.383322,0,38,39784.4402199074,2008-12-02,10:33:55
39.897567,116.383322,0,38,39784.4402546296,2008-12-02,10:33:58
39.897574,116.383314,0,39,39784.4402777778,2008-12-02,10:34:00
39.897575,116.383334,0,47,39784.4403356481,2008-12-02,10:34:05
39.897575,116.383334,0,47,39784.4403703704,2008-12-02,10:34:08
39.897577,116.383339,0,48,39784.4403935185,2008-12-02,10:34:10
39.89758,116.38335,0,48,39784.4404513889,2008-12-02,10:34:15
39.89758,116.38335,0,48,39784.4404861111,2008-12-02,10:34:18
39.897585,116.383358,0,48,39784.4405092593,2008-12-02,10:34:20
39.897594,116.383367,0,48,39784.4405671296,2008-12-02,10:34:25
39.897593,116.383371,0,48,39784.440625,2008-12-02,10:34:30
39.897593,116.38337,0,48,39784.4406828704,2008-12-02,10:34:35
39.897598,116.383374,0,48,39784.4407407407,2008-12-02,10:34:40
39.897603,116.383376,0,48,39784.4407986111,2008-12-02,10:34:45
39.897603,116.383376,0,48,39784.4408333333,2008-12-02,10:34:48
39.897599,116.383372,0,49,39784.4408564815,2008-12-02,10:34:50
39.8976,116.383396,0,54,39784.4409143519,2008-12-02,10:34:55
39.897606,116.383403,0,54,39784.4409722222,2008-12-02,10:35:00
39.897606,116.383403,0,54,39784.4410069444,2008-12-02,10:35:03
39.897611,116.383407,0,56,39784.4410300926,2008-12-02,10:35:05
39.897608,116.383416,0,56,39784.441087963,2008-12-02,10:35:10
39.897608,116.383416,0,56,39784.4411226852,2008-12-02,10:35:13
39.897602,116.383421,0,57,39784.4411458333,2008-12-02,10:35:15
39.897596,116.38343,0,57,39784.4412037037,2008-12-02,10:35:20
39.897596,116.38343,0,57,39784.4412384259,2008-12-02,10:35:23
39.897591,116.383432,0,57,39784.4412615741,2008-12-02,10:35:25
39.897588,116.383447,0,58,39784.4413194444,2008-12-02,10:35:30
39.897588,116.383447,0,58,39784.4413541667,2008-12-02,10:35:33
39.897584,116.383449,0,58,39784.4413773148,2008-12-02,10:35:35
39.897587,116.383458,0,58,39784.4414351852,2008-12-02,10:35:40
39.89759,116.383458,0,62,39784.4414930556,2008-12-02,10:35:45
39.89759,116.383458,0,62,39784.4415277778,2008-12-02,10:35:48
39.897585,116.383461,0,62,39784.4415509259,2008-12-02,10:35:50
39.897588,116.383471,0,63,39784.4416087963,2008-12-02,10:35:55
39.897608,116.383495,0,65,39784.4416666667,2008-12-02,10:36:00
39.897604,116.383512,0,66,39784.441724537,2008-12-02,10:36:05
39.897595,116.383479,0,69,39784.4417824074,2008-12-02,10:36:10
39.897584,116.38346,0,70,39784.4418402778,2008-12-02,10:36:15
39.897554,116.383424,0,73,39784.4418981481,2008-12-02,10:36:20
39.897581,116.383438,0,88,39784.4419560185,2008-12-02,10:36:25
39.897603,116.38344,0,88,39784.4420138889,2008-12-02,10:36:30
39.897616,116.383453,0,90,39784.4420717593,2008-12-02,10:36:35
39.897617,116.38345,0,92,39784.4421296296,2008-12-02,10:36:40
39.897618,116.383449,0,92,39784.4421875,2008-12-02,10:36:45
39.897614,116.383449,0,92,39784.4422453704,2008-12-02,10:36:50
39.897611,116.383448,0,92,39784.4423032407,2008-12-02,10:36:55
39.89761,116.383449,0,92,39784.4423611111,2008-12-02,10:37:00
39.89761,116.383449,0,92,39784.4423958333,2008-12-02,10:37:03
39.89761,116.383451,0,92,39784.4424189815,2008-12-02,10:37:05
39.897595,116.38344,0,91,39784.4424768519,2008-12-02,10:37:10
39.897575,116.383432,0,91,39784.4425347222,2008-12-02,10:37:15
39.897573,116.383424,0,91,39784.4425925926,2008-12-02,10:37:20
39.897573,116.383424,0,91,39784.4426273148,2008-12-02,10:37:23
39.897574,116.38343,0,89,39784.442650463,2008-12-02,10:37:25
39.89756,116.383412,0,90,39784.4427083333,2008-12-02,10:37:30
39.89756,116.383412,0,90,39784.4427430556,2008-12-02,10:37:33
39.897609,116.38372,0,108,39784.4468171296,2008-12-02,10:43:25
39.897635,116.383786,0,106,39784.446875,2008-12-02,10:43:30
39.897642,116.383856,0,102,39784.4469328704,2008-12-02,10:43:35
39.897618,116.38395,0,101,39784.4469907407,2008-12-02,10:43:40
39.897625,116.384013,0,97,39784.4470486111,2008-12-02,10:43:45
39.897641,116.384088,0,101,39784.4471064815,2008-12-02,10:43:50
39.897631,116.384153,0,100,39784.4471643518,2008-12-02,10:43:55
39.897649,116.384225,0,99,39784.4472222222,2008-12-02,10:44:00
39.897658,116.384261,0,96,39784.4472800926,2008-12-02,10:44:05
39.897687,116.384255,0,94,39784.447337963,2008-12-02,10:44:10
39.897724,116.384249,0,91,39784.4473958333,2008-12-02,10:44:15
39.897757,116.384244,0,90,39784.4474537037,2008-12-02,10:44:20
39.89789,116.384281,0,87,39784.4475115741,2008-12-02,10:44:25
39.897966,116.384231,0,91,39784.4475694444,2008-12-02,10:44:30
39.897984,116.384221,0,95,39784.4476273148,2008-12-02,10:44:35
39.898017,116.384228,0,90,39784.4476851852,2008-12-02,10:44:40
39.898018,116.3842,0,91,39784.4477430556,2008-12-02,10:44:45
39.898065,116.384203,0,88,39784.4478009259,2008-12-02,10:44:50
39.898065,116.384203,0,88,39784.4478356481,2008-12-02,10:44:53
39.898065,116.384199,0,87,39784.4478587963,2008-12-02,10:44:55
39.898055,116.384198,0,88,39784.4479166667,2008-12-02,10:45:00
39.898067,116.384191,0,89,39784.447974537,2008-12-02,10:45:05
39.89809,116.384195,0,89,39784.4480324074,2008-12-02,10:45:10
39.898155,116.38415,0,92,39784.4480902778,2008-12-02,10:45:15
39.898331,116.384016,0,88,39784.4481481481,2008-12-02,10:45:20
39.898409,116.383933,0,84,39784.4482060185,2008-12-02,10:45:25
39.898351,116.383882,0,78,39784.4482638889,2008-12-02,10:45:30
39.898383,116.383848,0,72,39784.4483217593,2008-12-02,10:45:35
39.898365,116.383784,0,69,39784.4483796296,2008-12-02,10:45:40
39.898361,116.383721,0,64,39784.4484375,2008-12-02,10:45:45
39.898359,116.383635,0,64,39784.4484953704,2008-12-02,10:45:50
39.89836,116.383598,0,63,39784.4485532407,2008-12-02,10:45:55
39.898398,116.383553,0,61,39784.4486111111,2008-12-02,10:46:00
39.898392,116.383473,0,59,39784.4486689815,2008-12-02,10:46:05
39.898336,116.383348,0,59,39784.4487268519,2008-12-02,10:46:10
39.898261,116.383306,0,64,39784.4487847222,2008-12-02,10:46:15
39.898273,116.383261,0,63,39784.4488425926,2008-12-02,10:46:20
39.898286,116.383219,0,63,39784.448900463,2008-12-02,10:46:25
39.898305,116.383143,0,62,39784.4489583333,2008-12-02,10:46:30
39.898285,116.383058,0,62,39784.4490162037,2008-12-02,10:46:35
39.898274,116.383012,0,60,39784.4490740741,2008-12-02,10:46:40
39.898254,116.382932,0,59,39784.4491319444,2008-12-02,10:46:45
39.898236,116.382863,0,59,39784.4491898148,2008-12-02,10:46:50
39.898251,116.382763,0,60,39784.4492476852,2008-12-02,10:46:55
39.898264,116.382725,0,56,39784.4493055556,2008-12-02,10:47:00
39.898245,116.382599,0,57,39784.4493634259,2008-12-02,10:47:05
39.898274,116.382535,0,54,39784.4494212963,2008-12-02,10:47:10
39.898283,116.38247,0,51,39784.4494791667,2008-12-02,10:47:15
39.898308,116.382385,0,46,39784.449537037,2008-12-02,10:47:20
39.898312,116.382304,0,43,39784.4495949074,2008-12-02,10:47:25
39.898339,116.382273,0,43,39784.4496527778,2008-12-02,10:47:30
39.898373,116.382243,0,41,39784.4497106481,2008-12-02,10:47:35
39.898311,116.382157,0,42,39784.4497685185,2008-12-02,10:47:40
39.898263,116.382086,0,43,39784.4498263889,2008-12-02,10:47:45
39.898226,116.382015,0,45,39784.4498842593,2008-12-02,10:47:50
39.898202,116.38197,0,42,39784.4499421296,2008-12-02,10:47:55
39.898186,116.381911,0,43,39784.45,2008-12-02,10:48:00
39.898186,116.381856,0,42,39784.4500578704,2008-12-02,10:48:05
39.898204,116.381815,0,40,39784.4501157407,2008-12-02,10:48:10
39.898148,116.381781,0,41,39784.4501736111,2008-12-02,10:48:15
39.898128,116.381797,0,39,39784.4502314815,2008-12-02,10:48:20
39.898095,116.381759,0,43,39784.4502893519,2008-12-02,10:48:25
39.898079,116.381682,0,46,39784.4503472222,2008-12-02,10:48:30
39.89809,116.381576,0,50,39784.4504050926,2008-12-02,10:48:35
39.898097,116.381492,0,52,39784.450462963,2008-12-02,10:48:40
39.898095,116.381424,0,53,39784.4505208333,2008-12-02,10:48:45
39.898091,116.381345,0,53,39784.4505787037,2008-12-02,10:48:50
39.898107,116.381303,0,59,39784.4506365741,2008-12-02,10:48:55
39.898115,116.381226,0,61,39784.4506944444,2008-12-02,10:49:00
39.898145,116.381184,0,61,39784.4507523148,2008-12-02,10:49:05
39.898182,116.381128,0,61,39784.4508101852,2008-12-02,10:49:10
39.898217,116.381078,0,60,39784.4508680556,2008-12-02,10:49:15
39.89825,116.381037,0,61,39784.4509259259,2008-12-02,10:49:20
39.898283,116.380974,0,61,39784.4509837963,2008-12-02,10:49:25
39.89828,116.380918,0,60,39784.4510416667,2008-12-02,10:49:30
39.898273,116.380851,0,61,39784.451099537,2008-12-02,10:49:35
39.898266,116.380815,0,61,39784.4511574074,2008-12-02,10:49:40
39.898317,116.380799,0,63,39784.4512152778,2008-12-02,10:49:45
39.898305,116.380773,0,65,39784.4512731481,2008-12-02,10:49:50
39.898209,116.380701,0,68,39784.4513310185,2008-12-02,10:49:55
39.898205,116.38069,0,67,39784.4513888889,2008-12-02,10:50:00
39.898201,116.380593,0,64,39784.4514467593,2008-12-02,10:50:05
39.898191,116.380485,0,60,39784.4515046296,2008-12-02,10:50:10
39.89819,116.380355,0,54,39784.4515625,2008-12-02,10:50:15
39.898187,116.380266,0,55,39784.4516203704,2008-12-02,10:50:20
39.898151,116.38014,0,58,39784.4516782407,2008-12-02,10:50:25
39.898177,116.38012,0,56,39784.4517361111,2008-12-02,10:50:30
39.898226,116.380067,0,54,39784.4517939815,2008-12-02,10:50:35
39.898236,116.379973,0,55,39784.4518518519,2008-12-02,10:50:40
39.89826,116.379911,0,55,39784.4519097222,2008-12-02,10:50:45
39.898229,116.379826,0,57,39784.4519675926,2008-12-02,10:50:50
39.898252,116.379755,0,53,39784.452025463,2008-12-02,10:50:55
39.898233,116.379604,0,53,39784.4520833333,2008-12-02,10:51:00
39.898247,116.379569,0,54,39784.4521412037,2008-12-02,10:51:05
39.898259,116.379537,0,53,39784.4521990741,2008-12-02,10:51:10
39.898241,116.379474,0,52,39784.4522569444,2008-12-02,10:51:15
39.89815,116.379354,0,55,39784.4523148148,2008-12-02,10:51:20
39.898169,116.379325,0,60,39784.4523726852,2008-12-02,10:51:25
39.898171,116.37929,0,62,39784.4524305556,2008-12-02,10:51:30
39.898213,116.379266,0,61,39784.4524884259,2008-12-02,10:51:35
39.898254,116.379245,0,59,39784.4525462963,2008-12-02,10:51:40
39.898323,116.379214,0,59,39784.4526041667,2008-12-02,10:51:45
39.89838,116.379209,0,59,39784.452662037,2008-12-02,10:51:50
39.898363,116.37914,0,58,39784.4527199074,2008-12-02,10:51:55
39.89834,116.379074,0,56,39784.4527777778,2008-12-02,10:52:00
39.898333,116.379013,0,55,39784.4528356481,2008-12-02,10:52:05
39.898358,116.378977,0,52,39784.4528935185,2008-12-02,10:52:10
39.898392,116.378951,0,49,39784.4529513889,2008-12-02,10:52:15
39.898345,116.378899,0,47,39784.4530092593,2008-12-02,10:52:20
39.898287,116.378842,0,44,39784.4530671296,2008-12-02,10:52:25
39.898207,116.378762,0,40,39784.453125,2008-12-02,10:52:30
39.898171,116.37865,0,31,39784.4531828704,2008-12-02,10:52:35
39.898108,116.378582,0,23,39784.4532407407,2008-12-02,10:52:40
39.898057,116.378568,0,16,39784.4532986111,2008-12-02,10:52:45
39.898014,116.378581,0,12,39784.4533564815,2008-12-02,10:52:50
39.897953,116.378628,0,8,39784.4534143518,2008-12-02,10:52:55
39.897897,116.378636,0,3,39784.4534722222,2008-12-02,10:53:00
39.897847,116.378651,0,0,39784.4535300926,2008-12-02,10:53:05
39.89778,116.378639,0,-6,39784.453587963,2008-12-02,10:53:10
39.897726,116.378659,0,-11,39784.4536458333,2008-12-02,10:53:15
39.897667,116.378681,0,-15,39784.4537037037,2008-12-02,10:53:20
39.897619,116.378652,0,-19,39784.4537615741,2008-12-02,10:53:25
39.897523,116.378538,0,-19,39784.4538194444,2008-12-02,10:53:30
39.897467,116.378484,0,-26,39784.4538773148,2008-12-02,10:53:35
39.897422,116.378461,0,-31,39784.4539351852,2008-12-02,10:53:40
39.897376,116.378444,0,-34,39784.4539930556,2008-12-02,10:53:45
39.897312,116.37848,0,-37,39784.4540509259,2008-12-02,10:53:50
39.897274,116.378466,0,-36,39784.4541087963,2008-12-02,10:53:55
39.897242,116.378465,0,-36,39784.4541666667,2008-12-02,10:54:00
39.897205,116.378451,0,-38,39784.454224537,2008-12-02,10:54:05
39.897172,116.378458,0,-42,39784.4542824074,2008-12-02,10:54:10
39.897201,116.378166,0,30,39784.4565972222,2008-12-02,10:57:30
39.897331,116.37807,0,42,39784.4566550926,2008-12-02,10:57:35
39.897609,116.378021,0,49,39784.456712963,2008-12-02,10:57:40
39.897959,116.377967,0,56,39784.4567708333,2008-12-02,10:57:45
39.898329,116.377927,0,68,39784.4568287037,2008-12-02,10:57:50
39.898645,116.377851,0,80,39784.4568865741,2008-12-02,10:57:55
39.898783,116.377598,0,89,39784.4569444444,2008-12-02,10:58:00
39.898779,116.37728,0,97,39784.4570023148,2008-12-02,10:58:05
39.898756,116.376878,0,105,39784.4570601852,2008-12-02,10:58:10
39.898741,116.376497,0,110,39784.4571180556,2008-12-02,10:58:15
39.898717,116.376087,0,115,39784.4571759259,2008-12-02,10:58:20
39.8987,116.375686,0,120,39784.4572337963,2008-12-02,10:58:25
39.898682,116.375296,0,124,39784.4572916667,2008-12-02,10:58:30
39.898663,116.374927,0,130,39784.457349537,2008-12-02,10:58:35
39.898651,116.374597,0,133,39784.4574074074,2008-12-02,10:58:40
39.898654,116.374204,0,138,39784.4574652778,2008-12-02,10:58:45
39.898648,116.373734,0,140,39784.4575231481,2008-12-02,10:58:50
39.898633,116.373204,0,140,39784.4575810185,2008-12-02,10:58:55
39.898606,116.372681,0,139,39784.4576388889,2008-12-02,10:59:00
39.898567,116.372224,0,140,39784.4576967593,2008-12-02,10:59:05
39.898555,116.371846,0,138,39784.4577546296,2008-12-02,10:59:10
39.898535,116.371571,0,139,39784.4578125,2008-12-02,10:59:15
39.898534,116.371361,0,140,39784.4578703704,2008-12-02,10:59:20
39.898528,116.371222,0,137,39784.4579282407,2008-12-02,10:59:25
39.898526,116.371204,0,145,39784.4579861111,2008-12-02,10:59:30
39.898529,116.371137,0,141,39784.4580439815,2008-12-02,10:59:35
39.89852,116.370888,0,145,39784.4581018519,2008-12-02,10:59:40
39.898561,116.370618,0,147,39784.4581597222,2008-12-02,10:59:45
39.898612,116.370312,0,145,39784.4582175926,2008-12-02,10:59:50
39.898591,116.369921,0,147,39784.458275463,2008-12-02,10:59:55
39.898617,116.369443,0,150,39784.4583333333,2008-12-02,11:00:00
39.898609,116.368998,0,151,39784.4583912037,2008-12-02,11:00:05
39.898595,116.368604,0,151,39784.4584490741,2008-12-02,11:00:10
39.898677,116.368323,0,146,39784.4585069444,2008-12-02,11:00:15
39.898925,116.368213,0,138,39784.4585648148,2008-12-02,11:00:20
39.899216,116.368196,0,133,39784.4586226852,2008-12-02,11:00:25
39.899545,116.368186,0,126,39784.4586805556,2008-12-02,11:00:30
39.899843,116.368163,0,129,39784.4587384259,2008-12-02,11:00:35
39.900167,116.368174,0,132,39784.4587962963,2008-12-02,11:00:40
39.900446,116.368169,0,137,39784.4588541667,2008-12-02,11:00:45
39.900773,116.368169,0,142,39784.458912037,2008-12-02,11:00:50
39.901082,116.36816,0,143,39784.4589699074,2008-12-02,11:00:55
39.901362,116.368188,0,135,39784.4590277778,2008-12-02,11:01:00
39.901589,116.368197,0,131,39784.4590856481,2008-12-02,11:01:05
39.901809,116.368141,0,126,39784.4591435185,2008-12-02,11:01:10
39.902039,116.368129,0,118,39784.4592013889,2008-12-02,11:01:15
39.902304,116.368157,0,108,39784.4592592593,2008-12-02,11:01:20
39.902652,116.368136,0,111,39784.4593171296,2008-12-02,11:01:25
39.902941,116.368109,0,132,39784.459375,2008-12-02,11:01:30
39.903202,116.36805,0,163,39784.4594328704,2008-12-02,11:01:35
39.903475,116.368018,0,214,39784.4594907407,2008-12-02,11:01:40
39.903659,116.367729,0,292,39784.4595486111,2008-12-02,11:01:45
39.903716,116.36743,0,409,39784.4596064815,2008-12-02,11:01:50
39.903845,116.367363,0,482,39784.4596643519,2008-12-02,11:01:55
39.903974,116.367386,0,544,39784.4597222222,2008-12-02,11:02:00
39.904071,116.367396,0,556,39784.4597800926,2008-12-02,11:02:05
39.904059,116.367411,0,574,39784.459837963,2008-12-02,11:02:10
39.904146,116.367373,0,628,39784.4598958333,2008-12-02,11:02:15
39.904365,116.367376,0,722,39784.4599537037,2008-12-02,11:02:20
39.904564,116.367344,0,741,39784.4600115741,2008-12-02,11:02:25
39.904699,116.367321,0,746,39784.4600694444,2008-12-02,11:02:30
39.904799,116.367287,0,761,39784.4601273148,2008-12-02,11:02:35
39.904911,116.367336,0,757,39784.4601851852,2008-12-02,11:02:40
39.90496,116.367331,0,746,39784.4602430556,2008-12-02,11:02:45
39.904962,116.367319,0,747,39784.4603009259,2008-12-02,11:02:50
39.904961,116.36732,0,749,39784.4603587963,2008-12-02,11:02:55
39.90496,116.367321,0,750,39784.4604166667,2008-12-02,11:03:00
39.90496,116.367322,0,749,39784.460474537,2008-12-02,11:03:05
39.90496,116.367322,0,749,39784.4605324074,2008-12-02,11:03:10
39.90496,116.367322,0,749,39784.4605671296,2008-12-02,11:03:13
39.904957,116.367329,0,749,39784.4605902778,2008-12-02,11:03:15
39.904953,116.367346,0,749,39784.4606481481,2008-12-02,11:03:20
39.904953,116.367346,0,749,39784.4606828704,2008-12-02,11:03:23
39.904952,116.367354,0,749,39784.4607060185,2008-12-02,11:03:25
39.904952,116.367368,0,749,39784.4607638889,2008-12-02,11:03:30
39.904953,116.367382,0,750,39784.4608217593,2008-12-02,11:03:35
39.904954,116.367392,0,751,39784.4608796296,2008-12-02,11:03:40
39.904955,116.367393,0,752,39784.4609375,2008-12-02,11:03:45
39.904954,116.367391,0,753,39784.4609953704,2008-12-02,11:03:50
39.904951,116.367391,0,755,39784.4610532407,2008-12-02,11:03:55
39.904947,116.36739,0,756,39784.4611111111,2008-12-02,11:04:00
39.904944,116.36739,0,757,39784.4611689815,2008-12-02,11:04:05
39.904942,116.367392,0,758,39784.4612268518,2008-12-02,11:04:10
39.904941,116.367394,0,760,39784.4612847222,2008-12-02,11:04:15
39.904941,116.367399,0,761,39784.4613425926,2008-12-02,11:04:20
39.904939,116.367399,0,762,39784.461400463,2008-12-02,11:04:25
39.904939,116.367399,0,762,39784.4614351852,2008-12-02,11:04:28
39.904942,116.367401,0,763,39784.4614583333,2008-12-02,11:04:30
39.904955,116.367397,0,764,39784.4615162037,2008-12-02,11:04:35
39.905132,116.36741,0,746,39784.4615740741,2008-12-02,11:04:40
39.905419,116.367393,0,731,39784.4616319444,2008-12-02,11:04:45
39.905738,116.367417,0,719,39784.4616898148,2008-12-02,11:04:50
39.906061,116.367658,0,708,39784.4617476852,2008-12-02,11:04:55
39.90637,116.367861,0,589,39784.4618055556,2008-12-02,11:05:00
39.906592,116.367882,0,554,39784.4618634259,2008-12-02,11:05:05
39.906864,116.367892,0,530,39784.4619212963,2008-12-02,11:05:10
39.90717,116.367896,0,509,39784.4619791667,2008-12-02,11:05:15
39.907376,116.367941,0,490,39784.462037037,2008-12-02,11:05:20
39.907401,116.368133,0,454,39784.4620949074,2008-12-02,11:05:25
39.907411,116.368529,0,435,39784.4621527778,2008-12-02,11:05:30
39.90743,116.36888,0,416,39784.4622106481,2008-12-02,11:05:35
39.907432,116.369184,0,404,39784.4622685185,2008-12-02,11:05:40
39.907511,116.369453,0,375,39784.4623263889,2008-12-02,11:05:45
39.907662,116.369664,0,326,39784.4623842593,2008-12-02,11:05:50
39.90768,116.369682,0,313,39784.4624421296,2008-12-02,11:05:55
39.907686,116.369702,0,305,39784.4625,2008-12-02,11:06:00
39.907624,116.369883,0,280,39784.4625578704,2008-12-02,11:06:05
39.907351,116.370107,0,258,39784.4626157407,2008-12-02,11:06:10
39.907046,116.370131,0,246,39784.4626736111,2008-12-02,11:06:15
39.906717,116.370134,0,239,39784.4627314815,2008-12-02,11:06:20
39.906416,116.370146,0,233,39784.4627893518,2008-12-02,11:06:25
39.906136,116.37014,0,226,39784.4628472222,2008-12-02,11:06:30
39.905916,116.369866,0,201,39784.4629050926,2008-12-02,11:06:35
39.905913,116.369414,0,182,39784.462962963,2008-12-02,11:06:40
39.905911,116.368859,0,166,39784.4630208333,2008-12-02,11:06:45
39.905917,116.368295,0,148,39784.4630787037,2008-12-02,11:06:50
39.905915,116.367764,0,137,39784.4631365741,2008-12-02,11:06:55
39.905902,116.367296,0,140,39784.4631944444,2008-12-02,11:07:00
39.905919,116.366912,0,139,39784.4632523148,2008-12-02,11:07:05
39.905944,116.366465,0,123,39784.4633101852,2008-12-02,11:07:10
39.905935,116.36601,0,110,39784.4633680556,2008-12-02,11:07:15
39.905943,116.365629,0,98,39784.4634259259,2008-12-02,11:07:20
39.90593,116.365296,0,91,39784.4634837963,2008-12-02,11:07:25
39.905918,116.364969,0,89,39784.4635416667,2008-12-02,11:07:30
39.905896,116.364571,0,99,39784.463599537,2008-12-02,11:07:35
39.905897,116.364163,0,106,39784.4636574074,2008-12-02,11:07:40
39.905891,116.363746,0,109,39784.4637152778,2008-12-02,11:07:45
39.905908,116.363288,0,108,39784.4637731481,2008-12-02,11:07:50
39.905918,116.362744,0,107,39784.4638310185,2008-12-02,11:07:55
39.905898,116.36222,0,116,39784.4638888889,2008-12-02,11:08:00
39.905891,116.361771,0,116,39784.4639467593,2008-12-02,11:08:05
39.905891,116.361367,0,114,39784.4640046296,2008-12-02,11:08:10
39.905894,116.360956,0,118,39784.4640625,2008-12-02,11:08:15
39.905897,116.360544,0,115,39784.4641203704,2008-12-02,11:08:20
39.905895,116.360144,0,125,39784.4641782407,2008-12-02,11:08:25
39.905905,116.359725,0,128,39784.4642361111,2008-12-02,11:08:30
39.905924,116.35933,0,135,39784.4642939815,2008-12-02,11:08:35
39.905933,116.358989,0,126,39784.4643518519,2008-12-02,11:08:40
39.905927,116.358718,0,117,39784.4644097222,2008-12-02,11:08:45
39.905946,116.358453,0,114,39784.4644675926,2008-12-02,11:08:50
39.905939,116.358244,0,102,39784.464525463,2008-12-02,11:08:55
39.90593,116.358072,0,99,39784.4645833333,2008-12-02,11:09:00
39.905921,116.358036,0,81,39784.4646412037,2008-12-02,11:09:05
39.905921,116.358036,0,81,39784.4646759259,2008-12-02,11:09:08
39.905921,116.358032,0,79,39784.4646990741,2008-12-02,11:09:10
39.905923,116.358006,0,79,39784.4647569444,2008-12-02,11:09:15
39.905925,116.357931,0,81,39784.4648148148,2008-12-02,11:09:20
39.905944,116.357818,0,86,39784.4648726852,2008-12-02,11:09:25
39.905949,116.357566,0,87,39784.4649305556,2008-12-02,11:09:30
39.90593,116.357245,0,86,39784.4649884259,2008-12-02,11:09:35
39.905934,116.356844,0,88,39784.4650462963,2008-12-02,11:09:40
39.905936,116.356377,0,95,39784.4651041667,2008-12-02,11:09:45
39.905933,116.355848,0,101,39784.465162037,2008-12-02,11:09:50
39.905924,116.355323,0,100,39784.4652199074,2008-12-02,11:09:55
39.905919,116.354798,0,107,39784.4652777778,2008-12-02,11:10:00
39.905914,116.354283,0,113,39784.4653356481,2008-12-02,11:10:05
39.905908,116.353829,0,117,39784.4653935185,2008-12-02,11:10:10
39.905919,116.353456,0,116,39784.4654513889,2008-12-02,11:10:15
39.905916,116.353175,0,116,39784.4655092593,2008-12-02,11:10:20
39.905927,116.352877,0,117,39784.4655671296,2008-12-02,11:10:25
39.905955,116.352654,0,109,39784.465625,2008-12-02,11:10:30
39.905961,116.352473,0,108,39784.4656828704,2008-12-02,11:10:35
39.905964,116.352375,0,108,39784.4657407407,2008-12-02,11:10:40
39.905951,116.352346,0,109,39784.4657986111,2008-12-02,11:10:45
39.905968,116.352192,0,110,39784.4658564815,2008-12-02,11:10:50
39.905956,116.352063,0,102,39784.4659143519,2008-12-02,11:10:55
39.905925,116.352062,0,104,39784.4659722222,2008-12-02,11:11:00
39.905907,116.352028,0,104,39784.4660300926,2008-12-02,11:11:05
39.905908,116.351809,0,105,39784.466087963,2008-12-02,11:11:10
39.905898,116.351475,0,103,39784.4661458333,2008-12-02,11:11:15
39.905908,116.351101,0,103,39784.4662037037,2008-12-02,11:11:20
39.905919,116.350712,0,101,39784.4662615741,2008-12-02,11:11:25
39.905914,116.350322,0,105,39784.4663194444,2008-12-02,11:11:30
39.905902,116.34991,0,110,39784.4663773148,2008-12-02,11:11:35
39.905878,116.349521,0,114,39784.4664351852,2008-12-02,11:11:40
39.905895,116.34922,0,110,39784.4664930556,2008-12-02,11:11:45
39.905899,116.348888,0,114,39784.4665509259,2008-12-02,11:11:50
39.905921,116.348468,0,115,39784.4666087963,2008-12-02,11:11:55
39.905929,116.348054,0,116,39784.4666666667,2008-12-02,11:12:00
39.905968,116.347651,0,116,39784.466724537,2008-12-02,11:12:05
39.905989,116.347297,0,117,39784.4667824074,2008-12-02,11:12:10
39.905997,116.347014,0,116,39784.4668402778,2008-12-02,11:12:15
39.906007,116.346814,0,115,39784.4668981481,2008-12-02,11:12:20
39.906002,116.346656,0,109,39784.4669560185,2008-12-02,11:12:25
39.906028,116.346567,0,102,39784.4670138889,2008-12-02,11:12:30
39.906122,116.346475,0,99,39784.4670717593,2008-12-02,11:12:35
39.906219,116.34641,0,96,39784.4671296296,2008-12-02,11:12:40
39.906348,116.346397,0,94,39784.4671875,2008-12-02,11:12:45
39.906525,116.346389,0,95,39784.4672453704,2008-12-02,11:12:50
39.906671,116.346383,0,101,39784.4673032407,2008-12-02,11:12:55
39.90682,116.3464,0,115,39784.4673611111,2008-12-02,11:13:00
39.906994,116.346453,0,115,39784.4674189815,2008-12-02,11:13:05
39.907122,116.346419,0,123,39784.4674768519,2008-12-02,11:13:10
39.907269,116.346456,0,126,39784.4675347222,2008-12-02,11:13:15
39.907476,116.346462,0,126,39784.4675925926,2008-12-02,11:13:20
39.907528,116.346465,0,128,39784.467650463,2008-12-02,11:13:25
39.907527,116.346449,0,127,39784.4677083333,2008-12-02,11:13:30
39.907578,116.34644,0,127,39784.4677662037,2008-12-02,11:13:35
39.907769,116.346419,0,130,39784.4678240741,2008-12-02,11:13:40
39.908012,116.346396,0,139,39784.4678819444,2008-12-02,11:13:45
39.908315,116.346406,0,152,39784.4679398148,2008-12-02,11:13:50
39.908624,116.346431,0,158,39784.4679976852,2008-12-02,11:13:55
39.908952,116.346397,0,169,39784.4680555556,2008-12-02,11:14:00
39.909206,116.346393,0,174,39784.4681134259,2008-12-02,11:14:05
39.909362,116.346362,0,202,39784.4681712963,2008-12-02,11:14:10
39.909555,116.346343,0,227,39784.4682291667,2008-12-02,11:14:15
39.909861,116.346346,0,245,39784.468287037,2008-12-02,11:14:20
39.910186,116.346352,0,254,39784.4683449074,2008-12-02,11:14:25
39.910499,116.346384,0,258,39784.4684027778,2008-12-02,11:14:30
39.910852,116.346457,0,245,39784.4684606481,2008-12-02,11:14:35
39.911176,116.346513,0,236,39784.4685185185,2008-12-02,11:14:40
39.911413,116.346555,0,230,39784.4685763889,2008-12-02,11:14:45
39.911605,116.346595,0,245,39784.4686342593,2008-12-02,11:14:50
39.911697,116.34661,0,254,39784.4686921296,2008-12-02,11:14:55
39.911701,116.346593,0,256,39784.46875,2008-12-02,11:15:00
39.911701,116.346593,0,256,39784.4687847222,2008-12-02,11:15:03
39.911702,116.346589,0,257,39784.4688078704,2008-12-02,11:15:05
39.911739,116.346581,0,257,39784.4688657407,2008-12-02,11:15:10
39.911976,116.346615,0,260,39784.4689236111,2008-12-02,11:15:15
39.91231,116.346742,0,245,39784.4689814815,2008-12-02,11:15:20
39.912618,116.346789,0,237,39784.4690393518,2008-12-02,11:15:25
39.912923,116.346842,0,225,39784.4690972222,2008-12-02,11:15:30
39.913246,116.346909,0,216,39784.4691550926,2008-12-02,11:15:35
39.913557,116.346986,0,216,39784.469212963,2008-12-02,11:15:40
39.913902,116.347063,0,215,39784.4692708333,2008-12-02,11:15:45
39.914299,116.347156,0,215,39784.4693287037,2008-12-02,11:15:50
39.914695,116.347243,0,210,39784.4693865741,2008-12-02,11:15:55
39.915061,116.347273,0,195,39784.4694444444,2008-12-02,11:16:00
39.915472,116.347298,0,178,39784.4695023148,2008-12-02,11:16:05
39.915818,116.347358,0,156,39784.4695601852,2008-12-02,11:16:10
39.916092,116.347369,0,144,39784.4696180556,2008-12-02,11:16:15
39.916263,116.347325,0,143,39784.4696759259,2008-12-02,11:16:20
39.916367,116.347273,0,150,39784.4697337963,2008-12-02,11:16:25
39.916392,116.347299,0,145,39784.4697916667,2008-12-02,11:16:30
39.916401,116.347307,0,142,39784.469849537,2008-12-02,11:16:35
39.916595,116.347289,0,134,39784.4699074074,2008-12-02,11:16:40
39.916854,116.347265,0,129,39784.4699652778,2008-12-02,11:16:45
39.917035,116.347157,0,142,39784.4700231481,2008-12-02,11:16:50
39.917054,116.346967,0,146,39784.4700810185,2008-12-02,11:16:55
39.917044,116.346618,0,150,39784.4701388889,2008-12-02,11:17:00
39.917037,116.346149,0,139,39784.4701967593,2008-12-02,11:17:05
39.917047,116.345635,0,133,39784.4702546296,2008-12-02,11:17:10
39.917047,116.345101,0,129,39784.4703125,2008-12-02,11:17:15
39.917059,116.344595,0,125,39784.4703703704,2008-12-02,11:17:20
39.917065,116.344126,0,124,39784.4704282407,2008-12-02,11:17:25
39.917074,116.343694,0,124,39784.4704861111,2008-12-02,11:17:30
39.917066,116.343202,0,122,39784.4705439815,2008-12-02,11:17:35
39.91706,116.342683,0,126,39784.4706018518,2008-12-02,11:17:40
39.917066,116.342185,0,127,39784.4706597222,2008-12-02,11:17:45
39.91707,116.341675,0,130,39784.4707175926,2008-12-02,11:17:50
39.917074,116.34124,0,131,39784.470775463,2008-12-02,11:17:55
39.917077,116.34086,0,126,39784.4708333333,2008-12-02,11:18:00
39.917067,116.340426,0,125,39784.4708912037,2008-12-02,11:18:05
39.917057,116.340087,0,130,39784.4709490741,2008-12-02,11:18:10
39.917056,116.339843,0,137,39784.4710069444,2008-12-02,11:18:15
39.91705,116.33969,0,137,39784.4710648148,2008-12-02,11:18:20
39.917047,116.339672,0,151,39784.4711226852,2008-12-02,11:18:25
39.917047,116.339662,0,152,39784.4711805556,2008-12-02,11:18:30
39.917049,116.339525,0,150,39784.4712384259,2008-12-02,11:18:35
39.917061,116.339265,0,151,39784.4712962963,2008-12-02,11:18:40
39.917064,116.33901,0,148,39784.4713541667,2008-12-02,11:18:45
39.917142,116.338812,0,144,39784.471412037,2008-12-02,11:18:50
39.917332,116.338728,0,143,39784.4714699074,2008-12-02,11:18:55
39.917586,116.338703,0,142,39784.4715277778,2008-12-02,11:19:00
39.91788,116.338635,0,154,39784.4715856481,2008-12-02,11:19:05
39.91821,116.338572,0,172,39784.4716435185,2008-12-02,11:19:10
39.918507,116.338529,0,195,39784.4717013889,2008-12-02,11:19:15
39.918829,116.338495,0,237,39784.4717592593,2008-12-02,11:19:20
39.919175,116.338478,0,279,39784.4718171296,2008-12-02,11:19:25
39.919458,116.33846,0,296,39784.471875,2008-12-02,11:19:30
39.919791,116.338469,0,318,39784.4719328704,2008-12-02,11:19:35
39.920108,116.338472,0,319,39784.4719907407,2008-12-02,11:19:40
39.920371,116.33851,0,304,39784.4720486111,2008-12-02,11:19:45
39.920534,116.338469,0,321,39784.4721064815,2008-12-02,11:19:50
39.920638,116.338388,0,333,39784.4721643519,2008-12-02,11:19:55
39.92069,116.338381,0,332,39784.4722222222,2008-12-02,11:20:00
39.92069,116.338381,0,332,39784.4722569444,2008-12-02,11:20:03
39.92069,116.338382,0,334,39784.4722800926,2008-12-02,11:20:05
39.920689,116.338371,0,335,39784.472337963,2008-12-02,11:20:10
39.92069,116.338361,0,335,39784.4723958333,2008-12-02,11:20:15
39.920739,116.33834,0,337,39784.4724537037,2008-12-02,11:20:20
39.920859,116.338311,0,342,39784.4725115741,2008-12-02,11:20:25
39.921023,116.338269,0,354,39784.4725694444,2008-12-02,11:20:30
39.921218,116.338255,0,357,39784.4726273148,2008-12-02,11:20:35
39.921423,116.338233,0,352,39784.4726851852,2008-12-02,11:20:40
39.921471,116.338264,0,354,39784.4727430556,2008-12-02,11:20:45
39.921479,116.338265,0,349,39784.4728009259,2008-12-02,11:20:50
39.921479,116.338265,0,349,39784.4728356482,2008-12-02,11:20:53
39.921485,116.338264,0,348,39784.4728587963,2008-12-02,11:20:55
39.921504,116.338261,0,349,39784.4729166667,2008-12-02,11:21:00
39.921515,116.338259,0,349,39784.472974537,2008-12-02,11:21:05
39.921512,116.338259,0,350,39784.4730324074,2008-12-02,11:21:10
39.921504,116.33826,0,350,39784.4730902778,2008-12-02,11:21:15
39.921504,116.33826,0,350,39784.473125,2008-12-02,11:21:18
39.921502,116.338259,0,350,39784.4731481481,2008-12-02,11:21:20
39.921485,116.338259,0,350,39784.4732060185,2008-12-02,11:21:25
39.921473,116.338261,0,350,39784.4732638889,2008-12-02,11:21:30
39.921473,116.338261,0,350,39784.473275463,2008-12-02,11:21:31
39.921471,116.338261,0,350,39784.4732986111,2008-12-02,11:21:33
39.921458,116.338258,0,350,39784.4733564815,2008-12-02,11:21:38
39.921444,116.338261,0,350,39784.4734143519,2008-12-02,11:21:43
39.921443,116.338264,0,350,39784.4734722222,2008-12-02,11:21:48
39.92145,116.338264,0,350,39784.4735300926,2008-12-02,11:21:53
39.921455,116.338264,0,351,39784.473587963,2008-12-02,11:21:58
39.921455,116.338264,0,351,39784.4736226852,2008-12-02,11:22:01
39.921451,116.338264,0,351,39784.4736458333,2008-12-02,11:22:03
39.921437,116.338268,0,351,39784.4737037037,2008-12-02,11:22:08
39.921433,116.338278,0,351,39784.4737615741,2008-12-02,11:22:13
39.921433,116.338278,0,351,39784.4737962963,2008-12-02,11:22:16
39.921439,116.338282,0,351,39784.4738194444,2008-12-02,11:22:18
39.921453,116.33829,0,351,39784.4738773148,2008-12-02,11:22:23
39.921522,116.338349,0,351,39784.4739351852,2008-12-02,11:22:28
39.921745,116.338467,0,353,39784.4739930556,2008-12-02,11:22:33
39.922103,116.338496,0,354,39784.4740509259,2008-12-02,11:22:38
39.922518,116.338441,0,349,39784.4741087963,2008-12-02,11:22:43
39.922959,116.338379,0,343,39784.4741666667,2008-12-02,11:22:48
39.923401,116.338307,0,342,39784.474224537,2008-12-02,11:22:53
39.923833,116.338268,0,336,39784.4742824074,2008-12-02,11:22:58
39.924269,116.338211,0,335,39784.4743402778,2008-12-02,11:23:03
39.924721,116.338148,0,323,39784.4743981481,2008-12-02,11:23:08
39.925233,116.338158,0,271,39784.4744560185,2008-12-02,11:23:13
39.925644,116.338103,0,235,39784.4745138889,2008-12-02,11:23:18
39.925938,116.338065,0,208,39784.4745717593,2008-12-02,11:23:23
39.926183,116.33801,0,195,39784.4746296296,2008-12-02,11:23:28
39.926341,116.337946,0,192,39784.4746875,2008-12-02,11:23:33
39.926449,116.337881,0,196,39784.4747453704,2008-12-02,11:23:38
39.92649,116.337813,0,212,39784.4748032407,2008-12-02,11:23:43
39.926496,116.337812,0,210,39784.4748611111,2008-12-02,11:23:48
39.926492,116.337813,0,211,39784.4749189815,2008-12-02,11:23:53
39.926489,116.337812,0,211,39784.4749768519,2008-12-02,11:23:58
39.926487,116.337812,0,212,39784.4750347222,2008-12-02,11:24:03
39.926487,116.337812,0,212,39784.4750694444,2008-12-02,11:24:06
39.92648,116.337811,0,212,39784.4750925926,2008-12-02,11:24:08
39.926471,116.33781,0,212,39784.475150463,2008-12-02,11:24:13
39.926471,116.33781,0,212,39784.4751851852,2008-12-02,11:24:16
39.926478,116.337808,0,212,39784.4752083333,2008-12-02,11:24:18
39.926489,116.337804,0,212,39784.4752662037,2008-12-02,11:24:23
39.926685,116.337792,0,217,39784.4753240741,2008-12-02,11:24:28
39.926988,116.337766,0,220,39784.4753819444,2008-12-02,11:24:33
39.927387,116.337813,0,220,39784.4754398148,2008-12-02,11:24:38
39.927734,116.337808,0,224,39784.4754976852,2008-12-02,11:24:43
39.927975,116.33783,0,210,39784.4755555556,2008-12-02,11:24:48
39.927993,116.33784,0,212,39784.4756134259,2008-12-02,11:24:53
39.927973,116.337838,0,212,39784.4756712963,2008-12-02,11:24:58
39.927932,116.337807,0,207,39784.4757291667,2008-12-02,11:25:03
39.927921,116.337736,0,193,39784.475787037,2008-12-02,11:25:08
39.927919,116.337695,0,184,39784.4758449074,2008-12-02,11:25:13
39.927909,116.337649,0,169,39784.4759027778,2008-12-02,11:25:18
39.927912,116.337585,0,165,39784.4759606481,2008-12-02,11:25:23
39.927897,116.337573,0,165,39784.4760185185,2008-12-02,11:25:28
39.927847,116.337556,0,163,39784.4760763889,2008-12-02,11:25:33
39.927778,116.337542,0,159,39784.4761342593,2008-12-02,11:25:38
39.92771,116.337551,0,155,39784.4761921296,2008-12-02,11:25:43
39.927655,116.337567,0,152,39784.47625,2008-12-02,11:25:48
39.927644,116.33754,0,144,39784.4763078704,2008-12-02,11:25:53
39.927603,116.337532,0,143,39784.4763657407,2008-12-02,11:25:58
39.927537,116.337535,0,145,39784.4764236111,2008-12-02,11:26:03
39.92749,116.337528,0,144,39784.4764814815,2008-12-02,11:26:08
39.927455,116.33751,0,140,39784.4765393519,2008-12-02,11:26:13
39.927437,116.337469,0,140,39784.4765972222,2008-12-02,11:26:18
39.927374,116.337489,0,138,39784.4766550926,2008-12-02,11:26:23
39.927304,116.337487,0,134,39784.476712963,2008-12-02,11:26:28
39.927239,116.337474,0,134,39784.4767708333,2008-12-02,11:26:33
39.927185,116.337468,0,133,39784.4768287037,2008-12-02,11:26:38
39.927122,116.337461,0,132,39784.4768865741,2008-12-02,11:26:43
39.92706,116.337409,0,131,39784.4769444444,2008-12-02,11:26:48
39.927017,116.33736,0,130,39784.4770023148,2008-12-02,11:26:53
39.926999,116.337304,0,128,39784.4770601852,2008-12-02,11:26:58
39.926971,116.337233,0,126,39784.4771180556,2008-12-02,11:27:03
39.926976,116.337171,0,127,39784.4771759259,2008-12-02,11:27:08
39.926893,116.337117,0,126,39784.4772337963,2008-12-02,11:27:13
39.926807,116.337077,0,126,39784.4772916667,2008-12-02,11:27:18
39.926738,116.337023,0,123,39784.477349537,2008-12-02,11:27:23
39.926694,116.336949,0,119,39784.4774074074,2008-12-02,11:27:28
39.926664,116.336853,0,116,39784.4774652778,2008-12-02,11:27:33
39.92666,116.336773,0,113,39784.4775231481,2008-12-02,11:27:38
39.92666,116.336693,0,110,39784.4775810185,2008-12-02,11:27:43
39.926717,116.336606,0,101,39784.4776388889,2008-12-02,11:27:48
39.926674,116.336547,0,98,39784.4776967593,2008-12-02,11:27:53
39.926631,116.336534,0,95,39784.4777546296,2008-12-02,11:27:58
39.926574,116.336514,0,88,39784.4778125,2008-12-02,11:28:03
39.926508,116.336501,0,79,39784.4778703704,2008-12-02,11:28:08
39.926459,116.336523,0,76,39784.4779282407,2008-12-02,11:28:13
39.926398,116.33654,0,73,39784.4779861111,2008-12-02,11:28:18
39.92633,116.336606,0,69,39784.4780439815,2008-12-02,11:28:23
39.92629,116.336697,0,65,39784.4781018518,2008-12-02,11:28:28
39.92627,116.336767,0,62,39784.4781597222,2008-12-02,11:28:33
39.926293,116.336814,0,58,39784.4782175926,2008-12-02,11:28:38
39.926351,116.336802,0,63,39784.4782523148,2008-12-02,11:28:41
39.926345,116.336864,0,65,39784.4783101852,2008-12-02,11:28:46
39.92633,116.336974,0,67,39784.4783680556,2008-12-02,11:28:51
39.926285,116.33702,0,80,39784.4784259259,2008-12-02,11:28:56
39.926263,116.337097,0,94,39784.4784837963,2008-12-02,11:29:01
39.926287,116.337107,0,95,39784.4785416667,2008-12-02,11:29:06
39.926356,116.337096,0,96,39784.478599537,2008-12-02,11:29:11
39.92639,116.33709,0,96,39784.4786574074,2008-12-02,11:29:16
39.926345,116.33737,0,90,39784.4812037037,2008-12-02,11:32:56
39.926384,116.337499,0,93,39784.4812615741,2008-12-02,11:33:01
39.926321,116.337519,0,93,39784.4813194444,2008-12-02,11:33:06
39.926286,116.33747,0,90,39784.4813773148,2008-12-02,11:33:11
39.926312,116.337551,0,85,39784.4814351852,2008-12-02,11:33:16
39.926328,116.337605,0,84,39784.4814930556,2008-12-02,11:33:21
39.926299,116.337622,0,82,39784.4815509259,2008-12-02,11:33:26
39.926264,116.337488,0,84,39784.4816087963,2008-12-02,11:33:31
39.92627,116.33735,0,86,39784.4816666667,2008-12-02,11:33:36
39.926264,116.33738,0,90,39784.481724537,2008-12-02,11:33:41
39.926273,116.337304,0,92,39784.4817824074,2008-12-02,11:33:46
39.926269,116.33725,0,93,39784.4818402778,2008-12-02,11:33:51
39.926302,116.337228,0,94,39784.4818981481,2008-12-02,11:33:56
39.926339,116.337258,0,94,39784.4819560185,2008-12-02,11:34:01
39.926349,116.337331,0,95,39784.4820138889,2008-12-02,11:34:06
39.926347,116.337387,0,94,39784.4820717593,2008-12-02,11:34:11
39.926324,116.337432,0,93,39784.4821296296,2008-12-02,11:34:16
39.926299,116.337476,0,92,39784.4821875,2008-12-02,11:34:21
39.926333,116.337693,0,101,39784.4822453704,2008-12-02,11:34:26
39.926314,116.337697,0,112,39784.4823032407,2008-12-02,11:34:31
39.926279,116.337703,0,138,39784.4823611111,2008-12-02,11:34:36
39.926267,116.337667,0,143,39784.4824189815,2008-12-02,11:34:41
39.926272,116.337667,0,144,39784.4824768519,2008-12-02,11:34:46
39.926272,116.337667,0,144,39784.4825115741,2008-12-02,11:34:49
39.926264,116.337675,0,150,39784.4825347222,2008-12-02,11:34:51
39.926221,116.337514,0,173,39784.4825925926,2008-12-02,11:34:56
39.926221,116.337514,0,173,39784.4826273148,2008-12-02,11:34:59
39.926214,116.337511,0,173,39784.482650463,2008-12-02,11:35:01
39.926196,116.337475,0,172,39784.4827083333,2008-12-02,11:35:06
39.926163,116.337427,0,173,39784.4827662037,2008-12-02,11:35:11
39.926153,116.337418,0,176,39784.4828240741,2008-12-02,11:35:16
39.926153,116.337418,0,176,39784.4828587963,2008-12-02,11:35:19
39.926147,116.337418,0,176,39784.4828819444,2008-12-02,11:35:21
39.926157,116.33741,0,176,39784.4829398148,2008-12-02,11:35:26
39.926191,116.337401,0,177,39784.4829976852,2008-12-02,11:35:31
39.926215,116.33743,0,179,39784.4830555556,2008-12-02,11:35:36
