# Supplementary material for: A location privacy protection method based on blockchain and threshold cryptography
Source: PLoS One. 2025 Jun 4;20(6):e0324551. doi: 10.1371/journal.pone.0324551 (PMC12136415; doi:10.1371/journal.pone.0324551)
Supplement: S1 File — (ZIP) [file pone.0324551.s001.zip › Data/002/Trajectory/20081202233254.plt]

Geolife trajectory
WGS 84
Altitude is in Feet
Reserved 3
0,2,255,My Track,0,0,2,8421376
0
39.926134,116.338775,0,492,39784.9811805556,2008-12-02,23:32:54
39.926154,116.338894,0,492,39784.9812384259,2008-12-02,23:32:59
39.926127,116.338905,0,492,39784.9812962963,2008-12-02,23:33:04
39.926123,116.338914,0,492,39784.9813541667,2008-12-02,23:33:09
39.926121,116.338884,0,493,39784.981412037,2008-12-02,23:33:14
39.926099,116.338923,0,493,39784.9814699074,2008-12-02,23:33:19
39.926121,116.338943,0,493,39784.9815277778,2008-12-02,23:33:24
39.926133,116.338899,0,493,39784.9815856481,2008-12-02,23:33:29
39.926119,116.338932,0,493,39784.9816435185,2008-12-02,23:33:34
39.926114,116.338942,0,493,39784.9817013889,2008-12-02,23:33:39
39.926085,116.338995,0,493,39784.9817592593,2008-12-02,23:33:44
39.926102,116.338881,0,493,39784.9818171296,2008-12-02,23:33:49
39.926136,116.338818,0,493,39784.981875,2008-12-02,23:33:54
39.92617,116.338823,0,494,39784.9819328704,2008-12-02,23:33:59
39.926162,116.338884,0,494,39784.9819907407,2008-12-02,23:34:04
39.92617,116.338954,0,493,39784.9820486111,2008-12-02,23:34:09
39.926137,116.338955,0,493,39784.9821064815,2008-12-02,23:34:14
39.926137,116.338955,0,493,39784.9821412037,2008-12-02,23:34:17
39.926129,116.338963,0,493,39784.9821643519,2008-12-02,23:34:19
39.926153,116.338964,0,493,39784.9822222222,2008-12-02,23:34:24
39.926149,116.338993,0,493,39784.9822800926,2008-12-02,23:34:29
39.926144,116.339015,0,493,39784.982337963,2008-12-02,23:34:34
39.926144,116.339025,0,494,39784.9823958333,2008-12-02,23:34:39
39.926135,116.339062,0,493,39784.9824537037,2008-12-02,23:34:44
39.926155,116.33911,0,493,39784.9825115741,2008-12-02,23:34:49
39.92616,116.339223,0,493,39784.9825694444,2008-12-02,23:34:54
39.926131,116.33924,0,493,39784.9826273148,2008-12-02,23:34:59
39.926124,116.339249,0,493,39784.9826851852,2008-12-02,23:35:04
39.926123,116.339197,0,491,39784.9827430556,2008-12-02,23:35:09
39.926107,116.339147,0,490,39784.9828009259,2008-12-02,23:35:14
39.926102,116.339091,0,490,39784.9828587963,2008-12-02,23:35:19
39.926108,116.339015,0,489,39784.9829166667,2008-12-02,23:35:24
39.9261,116.338952,0,487,39784.982974537,2008-12-02,23:35:29
39.926111,116.338938,0,487,39784.9830324074,2008-12-02,23:35:34
39.926115,116.338954,0,485,39784.9830902778,2008-12-02,23:35:39
39.926169,116.338977,0,484,39784.9831481481,2008-12-02,23:35:44
39.926159,116.338994,0,481,39784.9832060185,2008-12-02,23:35:49
39.92613,116.339019,0,480,39784.9832638889,2008-12-02,23:35:54
39.926164,116.338963,0,479,39784.9833217593,2008-12-02,23:35:59
39.926204,116.338853,0,475,39784.9833796296,2008-12-02,23:36:04
39.926233,116.338729,0,466,39784.9834375,2008-12-02,23:36:09
39.926257,116.338604,0,459,39784.9834953704,2008-12-02,23:36:14
39.926197,116.338556,0,455,39784.9835532407,2008-12-02,23:36:19
39.926159,116.338581,0,452,39784.9836111111,2008-12-02,23:36:24
39.926143,116.338599,0,454,39784.9836689815,2008-12-02,23:36:29
39.926105,116.338581,0,456,39784.9837268519,2008-12-02,23:36:34
39.926076,116.33866,0,456,39784.9837847222,2008-12-02,23:36:39
39.926086,116.338693,0,458,39784.9838425926,2008-12-02,23:36:44
39.92612,116.338731,0,461,39784.983900463,2008-12-02,23:36:49
39.926117,116.338764,0,464,39784.9839583333,2008-12-02,23:36:54
39.926124,116.338731,0,466,39784.9840162037,2008-12-02,23:36:59
39.926109,116.338685,0,466,39784.9840740741,2008-12-02,23:37:04
39.926089,116.338691,0,468,39784.9841319444,2008-12-02,23:37:09
39.926097,116.338631,0,468,39784.9841898148,2008-12-02,23:37:14
39.926104,116.338478,0,469,39784.9842476852,2008-12-02,23:37:19
39.926081,116.338385,0,470,39784.9843055556,2008-12-02,23:37:24
39.926063,116.338349,0,469,39784.9843634259,2008-12-02,23:37:29
39.926088,116.338365,0,468,39784.9844212963,2008-12-02,23:37:34
39.926104,116.338398,0,468,39784.9844791667,2008-12-02,23:37:39
39.926074,116.338416,0,464,39784.984537037,2008-12-02,23:37:44
39.926017,116.338442,0,456,39784.9845949074,2008-12-02,23:37:49
39.925983,116.338462,0,448,39784.9846527778,2008-12-02,23:37:54
39.925996,116.338463,0,441,39784.9847106481,2008-12-02,23:37:59
39.925989,116.338519,0,440,39784.9847685185,2008-12-02,23:38:04
39.925964,116.338594,0,438,39784.9848263889,2008-12-02,23:38:09
39.925951,116.338567,0,436,39784.9848842593,2008-12-02,23:38:14
39.926035,116.338441,0,431,39784.9849421296,2008-12-02,23:38:19
39.926097,116.338454,0,424,39784.985,2008-12-02,23:38:24
39.926142,116.338487,0,418,39784.9850578704,2008-12-02,23:38:29
39.926133,116.3385,0,416,39784.9851157407,2008-12-02,23:38:34
39.926101,116.338615,0,411,39784.9851736111,2008-12-02,23:38:39
39.926086,116.338751,0,407,39784.9852314815,2008-12-02,23:38:44
39.926034,116.338801,0,404,39784.9852893518,2008-12-02,23:38:49
39.926001,116.338698,0,407,39784.9853472222,2008-12-02,23:38:54
39.92601,116.338688,0,405,39784.9854050926,2008-12-02,23:38:59
39.926052,116.338587,0,403,39784.985462963,2008-12-02,23:39:04
39.926138,116.338504,0,399,39784.9855208333,2008-12-02,23:39:09
39.926186,116.338406,0,396,39784.9855787037,2008-12-02,23:39:14
39.926178,116.338356,0,391,39784.9856365741,2008-12-02,23:39:19
39.926185,116.338472,0,382,39784.9856944444,2008-12-02,23:39:24
39.926197,116.338437,0,376,39784.9857523148,2008-12-02,23:39:29
39.926243,116.338364,0,375,39784.9858101852,2008-12-02,23:39:34
39.926285,116.338292,0,375,39784.9858680556,2008-12-02,23:39:39
39.926255,116.338182,0,377,39784.9859259259,2008-12-02,23:39:44
39.926248,116.338107,0,380,39784.9859837963,2008-12-02,23:39:49
39.926229,116.338113,0,378,39784.9860416667,2008-12-02,23:39:54
39.926235,116.338172,0,376,39784.986099537,2008-12-02,23:39:59
39.926229,116.338283,0,376,39784.9861574074,2008-12-02,23:40:04
39.926211,116.338294,0,380,39784.9862152778,2008-12-02,23:40:09
39.926178,116.338379,0,385,39784.9862731481,2008-12-02,23:40:14
39.926117,116.33848,0,391,39784.9863310185,2008-12-02,23:40:19
39.926104,116.338489,0,393,39784.9863888889,2008-12-02,23:40:24
39.926114,116.338543,0,396,39784.9864467593,2008-12-02,23:40:29
39.926101,116.338516,0,397,39784.9865046296,2008-12-02,23:40:34
39.926121,116.338505,0,396,39784.9865625,2008-12-02,23:40:39
39.926129,116.338451,0,400,39784.9866203704,2008-12-02,23:40:44
39.926153,116.338446,0,398,39784.9866782407,2008-12-02,23:40:49
39.926194,116.338391,0,396,39784.9867361111,2008-12-02,23:40:54
39.926196,116.338453,0,400,39784.9867939815,2008-12-02,23:40:59
39.926181,116.33858,0,401,39784.9868518518,2008-12-02,23:41:04
39.926199,116.338594,0,404,39784.9869097222,2008-12-02,23:41:09
39.9262,116.338652,0,406,39784.9869675926,2008-12-02,23:41:14
39.926206,116.338699,0,410,39784.987025463,2008-12-02,23:41:19
39.926202,116.338807,0,411,39784.9870833333,2008-12-02,23:41:24
39.926223,116.337828,0,231,39784.9871412037,2008-12-02,23:41:29
39.926148,116.338104,0,231,39784.9871990741,2008-12-02,23:41:34
39.926203,116.338161,0,233,39784.9872569444,2008-12-02,23:41:39
39.926215,116.33821,0,236,39784.9873148148,2008-12-02,23:41:44
39.926195,116.338281,0,240,39784.9873726852,2008-12-02,23:41:49
39.926174,116.338394,0,244,39784.9874305556,2008-12-02,23:41:54
39.926125,116.338459,0,249,39784.9874884259,2008-12-02,23:41:59
39.926114,116.338542,0,252,39784.9875462963,2008-12-02,23:42:04
39.926118,116.338662,0,255,39784.9876041667,2008-12-02,23:42:09
39.926696,116.337588,0,585,39784.9899768519,2008-12-02,23:45:34
39.92674,116.335758,0,277,39784.9900347222,2008-12-02,23:45:39
39.926791,116.335541,0,227,39784.9900925926,2008-12-02,23:45:44
39.926903,116.335677,0,220,39784.990150463,2008-12-02,23:45:49
39.926958,116.335914,0,217,39784.9902083333,2008-12-02,23:45:54
39.92686,116.335885,0,228,39784.9902662037,2008-12-02,23:45:59
39.926806,116.335914,0,228,39784.9903240741,2008-12-02,23:46:04
39.926828,116.33597,0,223,39784.9903819444,2008-12-02,23:46:09
39.92688,116.335999,0,223,39784.9904398148,2008-12-02,23:46:14
39.926952,116.335968,0,219,39784.9904976852,2008-12-02,23:46:19
39.927008,116.335936,0,220,39784.9905555556,2008-12-02,23:46:24
39.927037,116.335887,0,220,39784.9906134259,2008-12-02,23:46:29
39.927107,116.335865,0,222,39784.9906712963,2008-12-02,23:46:34
39.927126,116.335963,0,244,39784.9907291667,2008-12-02,23:46:39
39.927122,116.335905,0,241,39784.990787037,2008-12-02,23:46:44
39.927162,116.335876,0,236,39784.9908449074,2008-12-02,23:46:49
39.927166,116.335819,0,228,39784.9909027778,2008-12-02,23:46:54
39.927164,116.335728,0,216,39784.9909606481,2008-12-02,23:46:59
39.927154,116.335655,0,207,39784.9910185185,2008-12-02,23:47:04
39.927108,116.335564,0,205,39784.9910763889,2008-12-02,23:47:09
39.927102,116.335473,0,203,39784.9911342593,2008-12-02,23:47:14
39.927104,116.335358,0,199,39784.9911921296,2008-12-02,23:47:19
39.927113,116.335291,0,197,39784.99125,2008-12-02,23:47:24
39.927145,116.335208,0,189,39784.9913078704,2008-12-02,23:47:29
39.927122,116.335103,0,192,39784.9913657407,2008-12-02,23:47:34
39.927097,116.335072,0,195,39784.9914236111,2008-12-02,23:47:39
39.927054,116.334978,0,175,39784.9914814815,2008-12-02,23:47:44
39.927032,116.334902,0,177,39784.9915393519,2008-12-02,23:47:49
39.927036,116.334871,0,177,39784.9915972222,2008-12-02,23:47:54
39.927031,116.334835,0,175,39784.9916550926,2008-12-02,23:47:59
39.926991,116.334793,0,176,39784.991712963,2008-12-02,23:48:04
39.926962,116.334734,0,172,39784.9917708333,2008-12-02,23:48:09
39.926886,116.334707,0,164,39784.9918287037,2008-12-02,23:48:14
39.92683,116.334646,0,155,39784.9918865741,2008-12-02,23:48:19
39.92679,116.334593,0,147,39784.9919444444,2008-12-02,23:48:24
39.926695,116.334402,0,150,39784.9920023148,2008-12-02,23:48:29
39.926705,116.334345,0,146,39784.9920601852,2008-12-02,23:48:34
39.926677,116.334304,0,145,39784.9921180556,2008-12-02,23:48:39
39.926687,116.334254,0,147,39784.9921759259,2008-12-02,23:48:44
39.926734,116.334094,0,148,39784.9922337963,2008-12-02,23:48:49
39.926762,116.333907,0,150,39784.9922916667,2008-12-02,23:48:54
39.926804,116.333788,0,152,39784.992349537,2008-12-02,23:48:59
39.926839,116.333665,0,148,39784.9924074074,2008-12-02,23:49:04
39.926866,116.333588,0,143,39784.9924652778,2008-12-02,23:49:09
39.926915,116.333503,0,139,39784.9925231481,2008-12-02,23:49:14
39.926932,116.333429,0,133,39784.9925810185,2008-12-02,23:49:19
39.926943,116.333351,0,129,39784.9926388889,2008-12-02,23:49:24
39.926956,116.333268,0,126,39784.9926967593,2008-12-02,23:49:29
39.926996,116.33318,0,121,39784.9927546296,2008-12-02,23:49:34
39.927088,116.333079,0,117,39784.9928125,2008-12-02,23:49:39
39.927143,116.33297,0,114,39784.9928703704,2008-12-02,23:49:44
39.927156,116.332886,0,112,39784.9929282407,2008-12-02,23:49:49
39.927136,116.332852,0,113,39784.9929861111,2008-12-02,23:49:54
39.926944,116.332802,0,113,39784.9930439815,2008-12-02,23:49:59
39.926868,116.332713,0,113,39784.9931018518,2008-12-02,23:50:04
39.926827,116.332681,0,112,39784.9931597222,2008-12-02,23:50:09
39.926678,116.332702,0,116,39784.9932175926,2008-12-02,23:50:14
39.926591,116.332685,0,115,39784.993275463,2008-12-02,23:50:19
39.926487,116.332722,0,115,39784.9933333333,2008-12-02,23:50:24
39.926419,116.332713,0,115,39784.9933912037,2008-12-02,23:50:29
39.926369,116.332726,0,112,39784.9934490741,2008-12-02,23:50:34
39.926324,116.332736,0,110,39784.9935069444,2008-12-02,23:50:39
39.926192,116.332713,0,111,39784.9935648148,2008-12-02,23:50:44
39.926169,116.33273,0,104,39784.9936226852,2008-12-02,23:50:49
39.926124,116.3327,0,101,39784.9936805556,2008-12-02,23:50:54
39.926048,116.332691,0,98,39784.9937384259,2008-12-02,23:50:59
39.925984,116.332707,0,96,39784.9937962963,2008-12-02,23:51:04
39.925854,116.332916,0,102,39784.9938541667,2008-12-02,23:51:09
39.925825,116.332988,0,103,39784.993912037,2008-12-02,23:51:14
39.925825,116.332988,0,103,39784.9939467593,2008-12-02,23:51:17
39.925819,116.332993,0,102,39784.9939699074,2008-12-02,23:51:19
39.92581,116.332985,0,102,39784.9940277778,2008-12-02,23:51:24
39.925794,116.332938,0,103,39784.9940856481,2008-12-02,23:51:29
39.925775,116.332917,0,104,39784.9941435185,2008-12-02,23:51:34
39.925777,116.332914,0,104,39784.9942013889,2008-12-02,23:51:39
39.925776,116.332908,0,105,39784.9942592593,2008-12-02,23:51:44
39.925782,116.332902,0,106,39784.9943171296,2008-12-02,23:51:49
39.925779,116.332903,0,107,39784.994375,2008-12-02,23:51:54
39.925784,116.332898,0,107,39784.9944328704,2008-12-02,23:51:59
39.925787,116.332893,0,109,39784.9944907407,2008-12-02,23:52:04
39.925787,116.332893,0,109,39784.994525463,2008-12-02,23:52:07
39.925787,116.332888,0,109,39784.9945486111,2008-12-02,23:52:09
39.925817,116.332869,0,114,39784.9946064815,2008-12-02,23:52:14
39.925859,116.33287,0,120,39784.9946643518,2008-12-02,23:52:19
39.925853,116.332861,0,123,39784.9947222222,2008-12-02,23:52:24
39.925837,116.33284,0,123,39784.9947800926,2008-12-02,23:52:29
39.925828,116.332869,0,123,39784.994837963,2008-12-02,23:52:34
39.925798,116.332841,0,125,39784.9948958333,2008-12-02,23:52:39
39.925784,116.332827,0,126,39784.9949537037,2008-12-02,23:52:44
39.925784,116.332827,0,126,39784.9949884259,2008-12-02,23:52:47
39.92578,116.332824,0,126,39784.9950115741,2008-12-02,23:52:49
39.925747,116.332801,0,128,39784.9950694444,2008-12-02,23:52:54
39.925782,116.332812,0,129,39784.9951273148,2008-12-02,23:52:59
39.92584,116.332839,0,128,39784.9951851852,2008-12-02,23:53:04
39.925945,116.332934,0,120,39784.9952430556,2008-12-02,23:53:09
39.925991,116.332927,0,121,39784.9953009259,2008-12-02,23:53:14
39.926045,116.332922,0,121,39784.9953587963,2008-12-02,23:53:19
39.926092,116.332911,0,120,39784.9954166667,2008-12-02,23:53:24
39.926143,116.332905,0,119,39784.995474537,2008-12-02,23:53:29
39.926193,116.332912,0,121,39784.9955324074,2008-12-02,23:53:34
39.926258,116.332897,0,130,39784.9955902778,2008-12-02,23:53:39
39.926295,116.332879,0,127,39784.9956481481,2008-12-02,23:53:44
39.926375,116.332962,0,124,39784.9957060185,2008-12-02,23:53:49
39.926429,116.332961,0,126,39784.9957638889,2008-12-02,23:53:54
39.926454,116.332973,0,131,39784.9958217593,2008-12-02,23:53:59
39.926454,116.332973,0,131,39784.9958564815,2008-12-02,23:54:02
39.926453,116.332975,0,131,39784.9958796296,2008-12-02,23:54:04
39.926511,116.332971,0,134,39784.9959375,2008-12-02,23:54:09
39.926572,116.332976,0,138,39784.9959953704,2008-12-02,23:54:14
39.926606,116.333076,0,123,39784.9960532407,2008-12-02,23:54:19
39.926625,116.333201,0,116,39784.9961111111,2008-12-02,23:54:24
39.92664,116.33327,0,113,39784.9961689815,2008-12-02,23:54:29
39.926622,116.333346,0,107,39784.9962268519,2008-12-02,23:54:34
39.926639,116.333397,0,103,39784.9962847222,2008-12-02,23:54:39
39.926662,116.33347,0,97,39784.9963425926,2008-12-02,23:54:44
39.926695,116.333528,0,94,39784.996400463,2008-12-02,23:54:49
39.926718,116.333593,0,88,39784.9964583333,2008-12-02,23:54:54
39.926734,116.333652,0,80,39784.9965162037,2008-12-02,23:54:59
39.926739,116.333726,0,74,39784.9965740741,2008-12-02,23:55:04
39.926747,116.333749,0,74,39784.9966319444,2008-12-02,23:55:09
39.926747,116.333749,0,74,39784.9966666667,2008-12-02,23:55:12
39.926749,116.333756,0,74,39784.9966898148,2008-12-02,23:55:14
39.92673,116.333839,0,83,39784.9967476852,2008-12-02,23:55:19
39.926718,116.333935,0,102,39784.9968055556,2008-12-02,23:55:24
39.926694,116.33402,0,133,39784.9968634259,2008-12-02,23:55:29
39.926671,116.334091,0,161,39784.9969212963,2008-12-02,23:55:34
39.926679,116.33418,0,168,39784.9969791667,2008-12-02,23:55:39
39.926703,116.334263,0,178,39784.997037037,2008-12-02,23:55:44
39.926723,116.334385,0,182,39784.9970949074,2008-12-02,23:55:49
39.92674,116.334447,0,180,39784.9971527778,2008-12-02,23:55:54
39.926759,116.334458,0,172,39784.9972106481,2008-12-02,23:55:59
39.926751,116.334535,0,174,39784.9972685185,2008-12-02,23:56:04
39.926773,116.334608,0,164,39784.9973263889,2008-12-02,23:56:09
39.92677,116.334665,0,162,39784.9973842593,2008-12-02,23:56:14
39.926779,116.334747,0,156,39784.9974421296,2008-12-02,23:56:19
39.926781,116.334811,0,148,39784.9975,2008-12-02,23:56:24
39.926782,116.334878,0,141,39784.9975578704,2008-12-02,23:56:29
39.926797,116.334968,0,135,39784.9976157407,2008-12-02,23:56:34
39.926794,116.335064,0,128,39784.9976736111,2008-12-02,23:56:39
39.926783,116.335144,0,125,39784.9977314815,2008-12-02,23:56:44
39.9268,116.335182,0,121,39784.9977893519,2008-12-02,23:56:49
39.926814,116.335218,0,115,39784.9978472222,2008-12-02,23:56:54
39.926751,116.335274,0,113,39784.9979050926,2008-12-02,23:56:59
39.926806,116.335291,0,113,39784.997962963,2008-12-02,23:57:04
39.926868,116.3353,0,111,39784.9980208333,2008-12-02,23:57:09
39.926894,116.33537,0,110,39784.9980787037,2008-12-02,23:57:14
39.926913,116.33545,0,110,39784.9981365741,2008-12-02,23:57:19
39.926919,116.335534,0,110,39784.9981944444,2008-12-02,23:57:24
39.926915,116.335632,0,109,39784.9982523148,2008-12-02,23:57:29
39.926956,116.335691,0,112,39784.9983101852,2008-12-02,23:57:34
39.926942,116.335798,0,115,39784.9983680556,2008-12-02,23:57:39
39.926938,116.335868,0,113,39784.9984259259,2008-12-02,23:57:44
39.926942,116.335946,0,112,39784.9984837963,2008-12-02,23:57:49
39.92694,116.336011,0,109,39784.9985416667,2008-12-02,23:57:54
39.926934,116.335996,0,111,39784.998599537,2008-12-02,23:57:59
39.926945,116.336069,0,106,39784.9986574074,2008-12-02,23:58:04
39.926956,116.336154,0,105,39784.9987152778,2008-12-02,23:58:09
39.926964,116.336233,0,104,39784.9987731481,2008-12-02,23:58:14
39.926959,116.336326,0,105,39784.9988310185,2008-12-02,23:58:19
39.926953,116.336415,0,105,39784.9988888889,2008-12-02,23:58:24
39.926952,116.336481,0,109,39784.9989467593,2008-12-02,23:58:29
39.926965,116.33655,0,116,39784.9990046296,2008-12-02,23:58:34
39.926961,116.336623,0,115,39784.9990625,2008-12-02,23:58:39
39.926953,116.336705,0,113,39784.9991203704,2008-12-02,23:58:44
39.92696,116.336788,0,111,39784.9991782407,2008-12-02,23:58:49
39.926947,116.336881,0,103,39784.9992361111,2008-12-02,23:58:54
39.926943,116.336964,0,96,39784.9992939815,2008-12-02,23:58:59
39.926944,116.337031,0,92,39784.9993518519,2008-12-02,23:59:04
39.926942,116.337102,0,91,39784.9994097222,2008-12-02,23:59:09
39.926966,116.337158,0,89,39784.9994675926,2008-12-02,23:59:14
39.926984,116.33721,0,89,39784.999525463,2008-12-02,23:59:19
39.926972,116.337269,0,87,39784.9995833333,2008-12-02,23:59:24
39.926983,116.337366,0,86,39784.9996412037,2008-12-02,23:59:29
39.927001,116.33745,0,85,39784.9996990741,2008-12-02,23:59:34
39.927059,116.3375,0,85,39784.9997569444,2008-12-02,23:59:39
39.927088,116.337558,0,84,39784.9998148148,2008-12-02,23:59:44
39.927106,116.337602,0,85,39784.9998726852,2008-12-02,23:59:49
39.927159,116.337627,0,91,39784.9999305556,2008-12-02,23:59:54
39.927307,116.337465,0,99,39784.9999884259,2008-12-02,23:59:59
39.927374,116.337454,0,117,39785.0000462963,2008-12-03,00:00:04
39.927435,116.337475,0,109,39785.0001041667,2008-12-03,00:00:09
39.927492,116.337469,0,108,39785.000162037,2008-12-03,00:00:14
39.927554,116.337485,0,116,39785.0002199074,2008-12-03,00:00:19
39.927554,116.337456,0,132,39785.0002777778,2008-12-03,00:00:24
39.927586,116.337467,0,142,39785.0003356481,2008-12-03,00:00:29
39.927612,116.337459,0,152,39785.0003935185,2008-12-03,00:00:34
39.927642,116.337433,0,159,39785.0004513889,2008-12-03,00:00:39
39.927681,116.337446,0,163,39785.0005092593,2008-12-03,00:00:44
39.92768,116.337474,0,166,39785.0005671296,2008-12-03,00:00:49
39.92768,116.337537,0,170,39785.000625,2008-12-03,00:00:54
39.92768,116.33757,0,169,39785.0006828704,2008-12-03,00:00:59
39.927642,116.337589,0,170,39785.0007407407,2008-12-03,00:01:04
39.927623,116.3376,0,175,39785.0007986111,2008-12-03,00:01:09
39.927609,116.33771,0,177,39785.0008564815,2008-12-03,00:01:14
39.927628,116.3377,0,179,39785.0009143518,2008-12-03,00:01:19
39.927628,116.3377,0,179,39785.0009490741,2008-12-03,00:01:22
39.927621,116.337698,0,179,39785.0009722222,2008-12-03,00:01:24
39.927611,116.337704,0,179,39785.0010300926,2008-12-03,00:01:29
39.9276,116.337695,0,179,39785.001087963,2008-12-03,00:01:34
39.927482,116.337646,0,179,39785.0011458333,2008-12-03,00:01:39
39.927413,116.337605,0,180,39785.0012037037,2008-12-03,00:01:44
39.927078,116.337629,0,181,39785.0012615741,2008-12-03,00:01:49
39.926679,116.33769,0,181,39785.0013194444,2008-12-03,00:01:54
39.926149,116.337788,0,181,39785.0013773148,2008-12-03,00:01:59
39.9256,116.337816,0,180,39785.0014351852,2008-12-03,00:02:04
39.925143,116.337881,0,179,39785.0014930556,2008-12-03,00:02:09
39.924863,116.337913,0,179,39785.0015509259,2008-12-03,00:02:14
39.924503,116.337969,0,177,39785.0016087963,2008-12-03,00:02:19
39.924055,116.338066,0,174,39785.0016666667,2008-12-03,00:02:24
39.923722,116.338128,0,170,39785.001724537,2008-12-03,00:02:29
39.923462,116.33816,0,166,39785.0017824074,2008-12-03,00:02:34
39.923362,116.338146,0,160,39785.0018402778,2008-12-03,00:02:39
39.92336,116.33818,0,154,39785.0018981481,2008-12-03,00:02:44
39.923335,116.338197,0,147,39785.0019560185,2008-12-03,00:02:49
39.923321,116.338207,0,141,39785.0020138889,2008-12-03,00:02:54
39.923287,116.338232,0,136,39785.0020717593,2008-12-03,00:02:59
39.923283,116.338232,0,132,39785.0021296296,2008-12-03,00:03:04
39.923283,116.338232,0,132,39785.0021643518,2008-12-03,00:03:07
39.923279,116.338234,0,132,39785.0021875,2008-12-03,00:03:09
39.923255,116.338231,0,131,39785.0022453704,2008-12-03,00:03:14
39.923169,116.338201,0,131,39785.0023032407,2008-12-03,00:03:19
39.92313,116.338194,0,131,39785.0023611111,2008-12-03,00:03:24
39.92311,116.338197,0,133,39785.0024189815,2008-12-03,00:03:29
39.922991,116.338252,0,134,39785.0024768518,2008-12-03,00:03:34
39.922936,116.338234,0,136,39785.0025347222,2008-12-03,00:03:39
39.922926,116.338199,0,139,39785.0025925926,2008-12-03,00:03:44
39.922893,116.338186,0,142,39785.002650463,2008-12-03,00:03:49
39.922817,116.338218,0,145,39785.0027083333,2008-12-03,00:03:54
39.922778,116.33819,0,148,39785.0027662037,2008-12-03,00:03:59
39.922715,116.338194,0,151,39785.0028240741,2008-12-03,00:04:04
39.922668,116.338209,0,154,39785.0028819444,2008-12-03,00:04:09
39.92264,116.338177,0,156,39785.0029398148,2008-12-03,00:04:14
39.92265,116.338155,0,160,39785.0029976852,2008-12-03,00:04:19
39.922674,116.338147,0,166,39785.0030555556,2008-12-03,00:04:24
39.922683,116.338105,0,174,39785.0031134259,2008-12-03,00:04:29
39.922715,116.338023,0,182,39785.0031712963,2008-12-03,00:04:34
39.92273,116.337993,0,189,39785.0032291667,2008-12-03,00:04:39
39.922762,116.338003,0,196,39785.003287037,2008-12-03,00:04:44
39.922762,116.338051,0,204,39785.0033449074,2008-12-03,00:04:49
39.922803,116.338077,0,212,39785.0034027778,2008-12-03,00:04:54
39.922801,116.338107,0,222,39785.0034606481,2008-12-03,00:04:59
39.922797,116.338146,0,233,39785.0035185185,2008-12-03,00:05:04
39.922816,116.338238,0,245,39785.0035763889,2008-12-03,00:05:09
39.92261,116.338064,0,252,39785.0036342593,2008-12-03,00:05:14
39.92259,116.338043,0,262,39785.0036921296,2008-12-03,00:05:19
39.922605,116.337986,0,270,39785.00375,2008-12-03,00:05:24
39.922562,116.337933,0,277,39785.0038078704,2008-12-03,00:05:29
39.92258,116.337951,0,283,39785.0038657407,2008-12-03,00:05:34
39.922584,116.337921,0,289,39785.0039236111,2008-12-03,00:05:39
39.922581,116.33787,0,295,39785.0039814815,2008-12-03,00:05:44
39.922597,116.337824,0,301,39785.0040393519,2008-12-03,00:05:49
39.922538,116.337759,0,308,39785.0040972222,2008-12-03,00:05:54
39.922584,116.337685,0,317,39785.0041550926,2008-12-03,00:05:59
39.922631,116.337751,0,323,39785.004212963,2008-12-03,00:06:04
39.922646,116.337751,0,335,39785.0042708333,2008-12-03,00:06:09
39.922658,116.337705,0,351,39785.0043287037,2008-12-03,00:06:14
39.922651,116.33767,0,366,39785.0043865741,2008-12-03,00:06:19
39.922549,116.337807,0,365,39785.0044444444,2008-12-03,00:06:24
39.922471,116.337922,0,355,39785.0045023148,2008-12-03,00:06:29
39.922413,116.337999,0,345,39785.0045601852,2008-12-03,00:06:34
39.922398,116.33801,0,347,39785.0046180556,2008-12-03,00:06:39
39.922279,116.338101,0,344,39785.0046759259,2008-12-03,00:06:44
39.922146,116.338188,0,342,39785.0047337963,2008-12-03,00:06:49
39.922115,116.338212,0,339,39785.0047916667,2008-12-03,00:06:54
39.922118,116.338221,0,337,39785.004849537,2008-12-03,00:06:59
39.922106,116.338199,0,337,39785.0049074074,2008-12-03,00:07:04
39.922106,116.338199,0,337,39785.0049421296,2008-12-03,00:07:07
39.922101,116.338191,0,338,39785.0049652778,2008-12-03,00:07:09
39.922113,116.338152,0,340,39785.0050231481,2008-12-03,00:07:14
39.922075,116.338119,0,345,39785.0050810185,2008-12-03,00:07:19
39.922121,116.338105,0,354,39785.0051388889,2008-12-03,00:07:24
39.92213,116.338103,0,358,39785.0051967593,2008-12-03,00:07:29
39.92215,116.338075,0,360,39785.0052546296,2008-12-03,00:07:34
39.922207,116.338042,0,361,39785.0053125,2008-12-03,00:07:39
39.922216,116.338001,0,370,39785.0053703704,2008-12-03,00:07:44
39.922216,116.338001,0,370,39785.0054050926,2008-12-03,00:07:47
39.92222,116.338008,0,369,39785.0054282407,2008-12-03,00:07:49
39.922115,116.338063,0,380,39785.0054861111,2008-12-03,00:07:54
39.92198,116.33847,0,380,39785.0055439815,2008-12-03,00:07:59
39.921951,116.339264,0,374,39785.0056018519,2008-12-03,00:08:04
39.921981,116.339888,0,341,39785.0056597222,2008-12-03,00:08:09
39.922038,116.340099,0,307,39785.0057175926,2008-12-03,00:08:14
39.922048,116.340102,0,301,39785.005775463,2008-12-03,00:08:19
39.922083,116.340096,0,300,39785.0058333333,2008-12-03,00:08:24
39.922121,116.340104,0,298,39785.0058912037,2008-12-03,00:08:29
39.922244,116.340371,0,290,39785.0059490741,2008-12-03,00:08:34
39.92235,116.341007,0,285,39785.0060069444,2008-12-03,00:08:39
39.922467,116.341876,0,281,39785.0060648148,2008-12-03,00:08:44
39.92249,116.342703,0,284,39785.0061226852,2008-12-03,00:08:49
39.922288,116.34345,0,278,39785.0061805556,2008-12-03,00:08:54
39.922186,116.344087,0,270,39785.0062384259,2008-12-03,00:08:59
39.922135,116.344429,0,265,39785.0062962963,2008-12-03,00:09:04
39.922075,116.344514,0,262,39785.0063541667,2008-12-03,00:09:09
39.922101,116.34455,0,256,39785.006412037,2008-12-03,00:09:14
39.92205,116.344538,0,256,39785.0064699074,2008-12-03,00:09:19
39.922043,116.344507,0,256,39785.0065277778,2008-12-03,00:09:24
39.922039,116.344617,0,260,39785.0065856481,2008-12-03,00:09:29
39.921985,116.345037,0,267,39785.0066435185,2008-12-03,00:09:34
39.921978,116.345383,0,277,39785.0067013889,2008-12-03,00:09:39
39.922046,116.345764,0,286,39785.0067592593,2008-12-03,00:09:44
39.922125,116.346393,0,290,39785.0068171296,2008-12-03,00:09:49
39.922074,116.347024,0,295,39785.006875,2008-12-03,00:09:54
39.921968,116.347446,0,302,39785.0069328704,2008-12-03,00:09:59
39.92194,116.347572,0,318,39785.0069907407,2008-12-03,00:10:04
39.921907,116.347578,0,336,39785.0070486111,2008-12-03,00:10:09
39.921907,116.347569,0,352,39785.0071064815,2008-12-03,00:10:14
39.921958,116.347547,0,371,39785.0071643519,2008-12-03,00:10:19
39.921971,116.347493,0,387,39785.0072222222,2008-12-03,00:10:24
39.921974,116.34755,0,402,39785.0072800926,2008-12-03,00:10:29
39.921991,116.347623,0,416,39785.007337963,2008-12-03,00:10:34
39.922016,116.347625,0,399,39785.0073958333,2008-12-03,00:10:39
39.922078,116.347692,0,390,39785.0074537037,2008-12-03,00:10:44
39.922085,116.347717,0,373,39785.0075115741,2008-12-03,00:10:49
39.922086,116.347779,0,344,39785.0075694444,2008-12-03,00:10:54
39.922064,116.347852,0,321,39785.0076273148,2008-12-03,00:10:59
39.92207,116.347928,0,314,39785.0076851852,2008-12-03,00:11:04
39.922084,116.348023,0,310,39785.0077430556,2008-12-03,00:11:09
39.922099,116.348146,0,302,39785.0078009259,2008-12-03,00:11:14
39.922132,116.348241,0,287,39785.0078587963,2008-12-03,00:11:19
39.922142,116.348321,0,283,39785.0079166667,2008-12-03,00:11:24
39.922172,116.348429,0,277,39785.007974537,2008-12-03,00:11:29
39.922175,116.348544,0,274,39785.0080324074,2008-12-03,00:11:34
39.922146,116.348621,0,276,39785.0080902778,2008-12-03,00:11:39
39.922165,116.348687,0,283,39785.0081481481,2008-12-03,00:11:44
39.92218,116.348705,0,290,39785.0082060185,2008-12-03,00:11:49
39.92218,116.348705,0,290,39785.0082407407,2008-12-03,00:11:52
39.922182,116.34871,0,291,39785.0082638889,2008-12-03,00:11:54
39.922183,116.348719,0,292,39785.0083217593,2008-12-03,00:11:59
39.922158,116.348758,0,293,39785.0083796296,2008-12-03,00:12:04
39.89904,116.37905,0,161,39785.0178125,2008-12-03,00:25:39
39.899038,116.379085,0,156,39785.0178703704,2008-12-03,00:25:44
39.89905,116.37916,0,154,39785.0179282407,2008-12-03,00:25:49
39.899046,116.379335,0,121,39785.0179861111,2008-12-03,00:25:54
39.899059,116.379436,0,116,39785.0180439815,2008-12-03,00:25:59
39.89907,116.379546,0,99,39785.0181018518,2008-12-03,00:26:04
39.89908,116.379638,0,95,39785.0181597222,2008-12-03,00:26:09
39.899073,116.379726,0,92,39785.0182175926,2008-12-03,00:26:14
39.899089,116.379825,0,90,39785.018275463,2008-12-03,00:26:19
39.899087,116.37991,0,85,39785.0183333333,2008-12-03,00:26:24
39.89908,116.379975,0,77,39785.0183912037,2008-12-03,00:26:29
39.899085,116.380072,0,72,39785.0184490741,2008-12-03,00:26:34
39.8991,116.380167,0,66,39785.0185069444,2008-12-03,00:26:39
39.899056,116.380234,0,57,39785.0185648148,2008-12-03,00:26:44
39.899033,116.380324,0,55,39785.0186226852,2008-12-03,00:26:49
39.899062,116.380402,0,48,39785.0186805556,2008-12-03,00:26:54
39.899073,116.380477,0,39,39785.0187384259,2008-12-03,00:26:59
39.899119,116.380564,0,40,39785.0187962963,2008-12-03,00:27:04
39.899095,116.380656,0,43,39785.0188541667,2008-12-03,00:27:09
39.899112,116.380753,0,40,39785.018912037,2008-12-03,00:27:14
39.899084,116.380854,0,38,39785.0189699074,2008-12-03,00:27:19
39.899087,116.380931,0,31,39785.0190277778,2008-12-03,00:27:24
39.899061,116.381001,0,29,39785.0190856481,2008-12-03,00:27:29
39.899027,116.38103,0,30,39785.0191435185,2008-12-03,00:27:34
39.899042,116.381001,0,35,39785.0192013889,2008-12-03,00:27:39
39.899079,116.380999,0,38,39785.0192592593,2008-12-03,00:27:44
39.899074,116.381056,0,48,39785.0193171296,2008-12-03,00:27:49
39.89905,116.381141,0,51,39785.019375,2008-12-03,00:27:54
39.899081,116.38123,0,50,39785.0194328704,2008-12-03,00:27:59
39.899081,116.381302,0,44,39785.0194907407,2008-12-03,00:28:04
39.89909,116.381386,0,44,39785.0195486111,2008-12-03,00:28:09
39.89911,116.38147,0,47,39785.0196064815,2008-12-03,00:28:14
39.899088,116.381551,0,51,39785.0196643519,2008-12-03,00:28:19
39.899042,116.381614,0,56,39785.0197222222,2008-12-03,00:28:24
39.899071,116.381679,0,60,39785.0197800926,2008-12-03,00:28:29
39.899142,116.381752,0,66,39785.019837963,2008-12-03,00:28:34
39.899199,116.381813,0,63,39785.0198958333,2008-12-03,00:28:39
39.899277,116.381824,0,59,39785.0199537037,2008-12-03,00:28:44
39.899335,116.381823,0,59,39785.0200115741,2008-12-03,00:28:49
39.899407,116.381849,0,59,39785.0200694444,2008-12-03,00:28:54
39.899483,116.381847,0,57,39785.0201273148,2008-12-03,00:28:59
39.899551,116.381853,0,60,39785.0201851852,2008-12-03,00:29:04
39.899616,116.381856,0,59,39785.0202430556,2008-12-03,00:29:09
39.899693,116.381844,0,62,39785.0203009259,2008-12-03,00:29:14
39.899771,116.381855,0,57,39785.0203587963,2008-12-03,00:29:19
39.899834,116.38183,0,61,39785.0204166667,2008-12-03,00:29:24
39.899882,116.381813,0,61,39785.020474537,2008-12-03,00:29:29
39.89994,116.381786,0,68,39785.0205324074,2008-12-03,00:29:34
39.900009,116.381779,0,71,39785.0205902778,2008-12-03,00:29:39
39.900086,116.381793,0,66,39785.0206481481,2008-12-03,00:29:44
39.900157,116.381831,0,61,39785.0207060185,2008-12-03,00:29:49
39.900211,116.381816,0,59,39785.0207638889,2008-12-03,00:29:54
39.900259,116.381821,0,58,39785.0208217593,2008-12-03,00:29:59
39.900317,116.381837,0,61,39785.0208796296,2008-12-03,00:30:04
39.900388,116.381831,0,62,39785.0209375,2008-12-03,00:30:09
39.900443,116.381839,0,79,39785.0209953704,2008-12-03,00:30:14
39.900502,116.381813,0,97,39785.0210532407,2008-12-03,00:30:19
39.900575,116.381855,0,103,39785.0211111111,2008-12-03,00:30:24
39.900618,116.381916,0,105,39785.0211689815,2008-12-03,00:30:29
39.900617,116.382001,0,101,39785.0212268519,2008-12-03,00:30:34
39.90067,116.382058,0,100,39785.0212847222,2008-12-03,00:30:39
39.900668,116.382155,0,97,39785.0213425926,2008-12-03,00:30:44
39.900644,116.382257,0,96,39785.021400463,2008-12-03,00:30:49
39.90064,116.382338,0,96,39785.0214583333,2008-12-03,00:30:54
39.90063,116.382417,0,97,39785.0215162037,2008-12-03,00:30:59
39.900638,116.38252,0,89,39785.0215740741,2008-12-03,00:31:04
39.900618,116.38261,0,83,39785.0216319444,2008-12-03,00:31:09
39.900601,116.382707,0,79,39785.0216898148,2008-12-03,00:31:14
39.90059,116.382797,0,78,39785.0217476852,2008-12-03,00:31:19
39.900619,116.382906,0,82,39785.0218055556,2008-12-03,00:31:24
39.900606,116.38295,0,76,39785.0218634259,2008-12-03,00:31:29
39.900576,116.38304,0,74,39785.0219212963,2008-12-03,00:31:34
39.900596,116.383152,0,75,39785.0219791667,2008-12-03,00:31:39
39.900569,116.383253,0,79,39785.022037037,2008-12-03,00:31:44
39.900543,116.383349,0,76,39785.0220949074,2008-12-03,00:31:49
39.90052,116.383438,0,80,39785.0221527778,2008-12-03,00:31:54
39.900519,116.383525,0,80,39785.0222106481,2008-12-03,00:31:59
39.900541,116.383607,0,76,39785.0222685185,2008-12-03,00:32:04
39.900538,116.383694,0,73,39785.0223263889,2008-12-03,00:32:09
39.900508,116.383775,0,70,39785.0223842593,2008-12-03,00:32:14
39.900539,116.383881,0,73,39785.0224421296,2008-12-03,00:32:19
39.900539,116.383953,0,66,39785.0225,2008-12-03,00:32:24
39.900588,116.384054,0,62,39785.0225578704,2008-12-03,00:32:29
39.900588,116.38412,0,60,39785.0226157407,2008-12-03,00:32:34
39.900569,116.384198,0,66,39785.0226736111,2008-12-03,00:32:39
39.900562,116.384294,0,67,39785.0227314815,2008-12-03,00:32:44
39.900524,116.384386,0,64,39785.0227893519,2008-12-03,00:32:49
39.900506,116.384466,0,60,39785.0228472222,2008-12-03,00:32:54
39.9005,116.38457,0,61,39785.0229050926,2008-12-03,00:32:59
39.90046,116.384663,0,68,39785.022962963,2008-12-03,00:33:04
39.900397,116.384751,0,68,39785.0230208333,2008-12-03,00:33:09
39.900346,116.384825,0,69,39785.0230787037,2008-12-03,00:33:14
39.90032,116.384903,0,68,39785.0231365741,2008-12-03,00:33:19
39.900384,116.385017,0,71,39785.0231944444,2008-12-03,00:33:24
39.900398,116.385124,0,67,39785.0232523148,2008-12-03,00:33:29
39.900395,116.385219,0,69,39785.0233101852,2008-12-03,00:33:34
39.900391,116.38531,0,71,39785.0233680556,2008-12-03,00:33:39
39.900372,116.385404,0,72,39785.0234259259,2008-12-03,00:33:44
39.900359,116.385438,0,70,39785.0234837963,2008-12-03,00:33:49
39.900367,116.385441,0,71,39785.0235416667,2008-12-03,00:33:54
39.900367,116.385441,0,71,39785.0235763889,2008-12-03,00:33:57
39.900367,116.385439,0,71,39785.023599537,2008-12-03,00:33:59
39.900375,116.38551,0,71,39785.0236574074,2008-12-03,00:34:04
39.900396,116.385607,0,73,39785.0237152778,2008-12-03,00:34:09
39.900451,116.385703,0,73,39785.0237731481,2008-12-03,00:34:14
39.900438,116.385737,0,76,39785.0238310185,2008-12-03,00:34:19
39.900441,116.385799,0,77,39785.0238888889,2008-12-03,00:34:24
39.900441,116.385863,0,81,39785.0239467593,2008-12-03,00:34:29
39.900456,116.385943,0,79,39785.0240046296,2008-12-03,00:34:34
39.900478,116.386005,0,78,39785.0240625,2008-12-03,00:34:39
39.900466,116.386075,0,77,39785.0241203704,2008-12-03,00:34:44
39.900485,116.38622,0,76,39785.0241782407,2008-12-03,00:34:49
39.900468,116.386302,0,76,39785.0242361111,2008-12-03,00:34:54
39.900447,116.386362,0,78,39785.0242939815,2008-12-03,00:34:59
39.900475,116.38643,0,76,39785.0243518518,2008-12-03,00:35:04
39.9005,116.38648,0,75,39785.0244097222,2008-12-03,00:35:09
39.900512,116.38655,0,72,39785.0244675926,2008-12-03,00:35:14
39.900499,116.386644,0,69,39785.024525463,2008-12-03,00:35:19
39.900517,116.386742,0,62,39785.0245833333,2008-12-03,00:35:24
39.900568,116.386751,0,56,39785.0246412037,2008-12-03,00:35:29
39.900597,116.386724,0,49,39785.0246990741,2008-12-03,00:35:34
39.900583,116.386737,0,48,39785.0247569444,2008-12-03,00:35:39
39.900533,116.38684,0,47,39785.0248148148,2008-12-03,00:35:44
39.900475,116.38696,0,45,39785.0248726852,2008-12-03,00:35:49
39.901022,116.386521,0,225,39785.0250462963,2008-12-03,00:36:04
39.901084,116.38656,0,71,39785.0251041667,2008-12-03,00:36:09
39.900075,116.385947,0,96,39785.0253935185,2008-12-03,00:36:34
39.900607,116.386064,0,95,39785.0254513889,2008-12-03,00:36:39
39.900625,116.386242,0,74,39785.0255092593,2008-12-03,00:36:44
39.90055,116.386416,0,62,39785.0255671296,2008-12-03,00:36:49
39.900602,116.386469,0,64,39785.025625,2008-12-03,00:36:54
39.900759,116.386457,0,65,39785.0256828704,2008-12-03,00:36:59
39.900806,116.386445,0,64,39785.0257407407,2008-12-03,00:37:04
39.900476,116.385719,0,77,39785.1482175926,2008-12-03,03:33:26
39.90043,116.38566,0,85,39785.148275463,2008-12-03,03:33:31
39.900426,116.38575,0,136,39785.1483333333,2008-12-03,03:33:36
39.900426,116.385697,0,148,39785.1483912037,2008-12-03,03:33:41
39.900418,116.385615,0,156,39785.1484490741,2008-12-03,03:33:46
39.900437,116.385584,0,167,39785.1485069444,2008-12-03,03:33:51
39.900433,116.385488,0,180,39785.1485648148,2008-12-03,03:33:56
39.900417,116.385298,0,162,39785.1486226852,2008-12-03,03:34:01
39.90043,116.38518,0,163,39785.1486805556,2008-12-03,03:34:06
39.900436,116.385083,0,158,39785.1487384259,2008-12-03,03:34:11
39.900413,116.384975,0,154,39785.1487962963,2008-12-03,03:34:16
39.900434,116.384883,0,150,39785.1488541667,2008-12-03,03:34:21
39.90042,116.384822,0,151,39785.148912037,2008-12-03,03:34:26
39.90043,116.38475,0,159,39785.1489699074,2008-12-03,03:34:31
39.900456,116.384673,0,164,39785.1490277778,2008-12-03,03:34:36
39.900454,116.384606,0,167,39785.1490856481,2008-12-03,03:34:41
39.90045,116.384535,0,170,39785.1491435185,2008-12-03,03:34:46
39.900448,116.384471,0,174,39785.1492013889,2008-12-03,03:34:51
39.900455,116.384386,0,177,39785.1492592593,2008-12-03,03:34:56
39.900442,116.384317,0,179,39785.1493171296,2008-12-03,03:35:01
39.900425,116.384257,0,181,39785.149375,2008-12-03,03:35:06
39.900416,116.384199,0,184,39785.1494328704,2008-12-03,03:35:11
39.900408,116.384141,0,184,39785.1494907407,2008-12-03,03:35:16
39.900418,116.384073,0,186,39785.1495486111,2008-12-03,03:35:21
39.900459,116.38401,0,185,39785.1496064815,2008-12-03,03:35:26
39.900476,116.383955,0,185,39785.1496643518,2008-12-03,03:35:31
39.900475,116.383893,0,181,39785.1497222222,2008-12-03,03:35:36
39.900477,116.383844,0,180,39785.1497800926,2008-12-03,03:35:41
39.900488,116.383784,0,182,39785.149837963,2008-12-03,03:35:46
39.900496,116.383699,0,183,39785.1498958333,2008-12-03,03:35:51
39.900509,116.383622,0,182,39785.1499537037,2008-12-03,03:35:56
39.900518,116.383559,0,184,39785.1500115741,2008-12-03,03:36:01
39.900525,116.383515,0,184,39785.1500694444,2008-12-03,03:36:06
39.900536,116.383448,0,183,39785.1501273148,2008-12-03,03:36:11
39.900537,116.383371,0,183,39785.1501851852,2008-12-03,03:36:16
39.900547,116.383278,0,184,39785.1502430556,2008-12-03,03:36:21
39.900633,116.383058,0,140,39785.1503009259,2008-12-03,03:36:26
39.900663,116.382958,0,127,39785.1503587963,2008-12-03,03:36:31
39.900672,116.382869,0,123,39785.1504166667,2008-12-03,03:36:36
39.900683,116.382766,0,130,39785.150474537,2008-12-03,03:36:41
39.900691,116.3827,0,131,39785.1505324074,2008-12-03,03:36:46
39.9007,116.382639,0,127,39785.1505902778,2008-12-03,03:36:51
39.900706,116.382566,0,124,39785.1506481481,2008-12-03,03:36:56
39.900718,116.382492,0,121,39785.1507060185,2008-12-03,03:37:01
39.900722,116.382414,0,116,39785.1507638889,2008-12-03,03:37:06
39.900721,116.382344,0,115,39785.1508217593,2008-12-03,03:37:11
39.900714,116.382259,0,114,39785.1508796296,2008-12-03,03:37:16
39.900719,116.38218,0,109,39785.1509375,2008-12-03,03:37:21
39.900702,116.382105,0,111,39785.1509953704,2008-12-03,03:37:26
39.900699,116.382009,0,111,39785.1510532407,2008-12-03,03:37:31
39.900692,116.381913,0,113,39785.1511111111,2008-12-03,03:37:36
39.9007,116.381834,0,110,39785.1511689815,2008-12-03,03:37:41
39.900695,116.381757,0,112,39785.1512268518,2008-12-03,03:37:46
39.9007,116.381699,0,114,39785.1512847222,2008-12-03,03:37:51
39.900695,116.381625,0,114,39785.1513425926,2008-12-03,03:37:56
39.900675,116.381555,0,112,39785.151400463,2008-12-03,03:38:01
39.900659,116.381475,0,108,39785.1514583333,2008-12-03,03:38:06
39.900677,116.381387,0,108,39785.1515162037,2008-12-03,03:38:11
39.900681,116.381317,0,112,39785.1515740741,2008-12-03,03:38:16
39.900682,116.381235,0,117,39785.1516319444,2008-12-03,03:38:21
39.900686,116.381152,0,117,39785.1516898148,2008-12-03,03:38:26
39.900683,116.38107,0,116,39785.1517476852,2008-12-03,03:38:31
39.900669,116.380991,0,114,39785.1518055556,2008-12-03,03:38:36
39.900655,116.3809,0,111,39785.1518634259,2008-12-03,03:38:41
39.900643,116.380817,0,108,39785.1519212963,2008-12-03,03:38:46
39.900642,116.380742,0,102,39785.1519791667,2008-12-03,03:38:51
39.900643,116.380664,0,99,39785.152037037,2008-12-03,03:38:56
39.900632,116.380594,0,99,39785.1520949074,2008-12-03,03:39:01
39.900632,116.380518,0,100,39785.1521527778,2008-12-03,03:39:06
39.900655,116.38044,0,105,39785.1522106482,2008-12-03,03:39:11
39.900661,116.380375,0,113,39785.1522685185,2008-12-03,03:39:16
39.900651,116.380293,0,111,39785.1523263889,2008-12-03,03:39:21
39.900645,116.380222,0,114,39785.1523842593,2008-12-03,03:39:26
39.900646,116.380155,0,119,39785.1524421296,2008-12-03,03:39:31
39.90064,116.380079,0,120,39785.1525,2008-12-03,03:39:36
39.900673,116.379985,0,120,39785.1525578704,2008-12-03,03:39:41
39.900652,116.379918,0,124,39785.1526157407,2008-12-03,03:39:46
39.900656,116.379852,0,123,39785.1526736111,2008-12-03,03:39:51
39.900655,116.379773,0,125,39785.1527314815,2008-12-03,03:39:56
39.900644,116.37969,0,124,39785.1527893519,2008-12-03,03:40:01
39.900646,116.379612,0,125,39785.1528472222,2008-12-03,03:40:06
39.900645,116.379526,0,129,39785.1529050926,2008-12-03,03:40:11
39.900625,116.37945,0,131,39785.152962963,2008-12-03,03:40:16
39.900591,116.379384,0,130,39785.1530208333,2008-12-03,03:40:21
39.900595,116.379308,0,129,39785.1530787037,2008-12-03,03:40:26
39.900594,116.379248,0,131,39785.1531365741,2008-12-03,03:40:31
39.900574,116.379177,0,133,39785.1531944444,2008-12-03,03:40:36
39.900621,116.379072,0,130,39785.1532523148,2008-12-03,03:40:41
39.900643,116.379006,0,130,39785.1533101852,2008-12-03,03:40:46
39.900661,116.378924,0,131,39785.1533680556,2008-12-03,03:40:51
39.900649,116.378861,0,132,39785.1534259259,2008-12-03,03:40:56
39.900659,116.378779,0,130,39785.1534837963,2008-12-03,03:41:01
39.900636,116.378684,0,131,39785.1535416667,2008-12-03,03:41:06
39.900626,116.37861,0,132,39785.153599537,2008-12-03,03:41:11
39.90063,116.378516,0,134,39785.1536574074,2008-12-03,03:41:16
39.900627,116.378445,0,132,39785.1537152778,2008-12-03,03:41:21
39.90063,116.378368,0,131,39785.1537731481,2008-12-03,03:41:26
39.900621,116.378304,0,127,39785.1538310185,2008-12-03,03:41:31
39.900603,116.378245,0,124,39785.1538888889,2008-12-03,03:41:36
39.9006,116.378165,0,123,39785.1539467593,2008-12-03,03:41:41
39.900576,116.378112,0,126,39785.1540046296,2008-12-03,03:41:46
39.900502,116.378064,0,126,39785.1540625,2008-12-03,03:41:51
39.900462,116.378056,0,128,39785.1541203704,2008-12-03,03:41:56
39.900453,116.378028,0,125,39785.1541782407,2008-12-03,03:42:01
39.90045,116.377978,0,122,39785.1542361111,2008-12-03,03:42:06
39.900453,116.377949,0,119,39785.1542939815,2008-12-03,03:42:11
39.900442,116.377924,0,119,39785.1543518519,2008-12-03,03:42:16
39.900413,116.377867,0,120,39785.1544097222,2008-12-03,03:42:21
39.900412,116.377798,0,118,39785.1544675926,2008-12-03,03:42:26
39.900393,116.377804,0,119,39785.154525463,2008-12-03,03:42:31
39.900333,116.377796,0,119,39785.1545833333,2008-12-03,03:42:36
39.900274,116.377809,0,123,39785.1546412037,2008-12-03,03:42:41
39.900207,116.377819,0,127,39785.1546990741,2008-12-03,03:42:46
39.900422,116.377814,0,170,39785.1700925926,2008-12-03,04:04:56
39.900491,116.377898,0,166,39785.170150463,2008-12-03,04:05:01
39.900538,116.377998,0,161,39785.1702083333,2008-12-03,04:05:06
39.900576,116.378143,0,150,39785.1702662037,2008-12-03,04:05:11
39.900615,116.378217,0,138,39785.1703240741,2008-12-03,04:05:16
39.900626,116.378275,0,132,39785.1703819444,2008-12-03,04:05:21
39.900649,116.378335,0,122,39785.1704398148,2008-12-03,04:05:26
39.900669,116.378413,0,114,39785.1704976852,2008-12-03,04:05:31
39.900694,116.378481,0,108,39785.1705555556,2008-12-03,04:05:36
39.900706,116.378539,0,102,39785.1706134259,2008-12-03,04:05:41
39.9007,116.378604,0,100,39785.1706712963,2008-12-03,04:05:46
39.900691,116.378675,0,95,39785.1707291667,2008-12-03,04:05:51
39.900699,116.378737,0,85,39785.170787037,2008-12-03,04:05:56
39.900711,116.378801,0,78,39785.1708449074,2008-12-03,04:06:01
39.900704,116.378859,0,72,39785.1709027778,2008-12-03,04:06:06
39.900706,116.378921,0,76,39785.1709606481,2008-12-03,04:06:11
39.900717,116.378989,0,72,39785.1710185185,2008-12-03,04:06:16
39.900705,116.37905,0,71,39785.1710763889,2008-12-03,04:06:21
39.900674,116.379127,0,70,39785.1711342593,2008-12-03,04:06:26
39.900668,116.379199,0,70,39785.1711921296,2008-12-03,04:06:31
39.900676,116.37925,0,69,39785.17125,2008-12-03,04:06:36
39.900697,116.379315,0,68,39785.1713078704,2008-12-03,04:06:41
39.900703,116.379382,0,72,39785.1713657407,2008-12-03,04:06:46
39.900686,116.379463,0,75,39785.1714236111,2008-12-03,04:06:51
39.900673,116.379523,0,75,39785.1714814815,2008-12-03,04:06:56
39.900672,116.379597,0,74,39785.1715393519,2008-12-03,04:07:01
39.900674,116.379662,0,74,39785.1715972222,2008-12-03,04:07:06
39.90067,116.379728,0,73,39785.1716550926,2008-12-03,04:07:11
39.900687,116.3798,0,77,39785.171712963,2008-12-03,04:07:16
39.900678,116.379862,0,78,39785.1717708333,2008-12-03,04:07:21
39.900699,116.379928,0,80,39785.1718287037,2008-12-03,04:07:26
39.900709,116.379991,0,82,39785.1718865741,2008-12-03,04:07:31
39.900707,116.380057,0,81,39785.1719444444,2008-12-03,04:07:36
39.90071,116.380132,0,81,39785.1720023148,2008-12-03,04:07:41
39.900725,116.380193,0,80,39785.1720601852,2008-12-03,04:07:46
39.900718,116.380268,0,76,39785.1721180556,2008-12-03,04:07:51
39.900714,116.380339,0,76,39785.1721759259,2008-12-03,04:07:56
39.900704,116.380398,0,79,39785.1722337963,2008-12-03,04:08:01
39.90071,116.380462,0,80,39785.1722916667,2008-12-03,04:08:06
39.900692,116.380528,0,84,39785.172349537,2008-12-03,04:08:11
39.900687,116.380598,0,88,39785.1724074074,2008-12-03,04:08:16
39.900689,116.380667,0,89,39785.1724652778,2008-12-03,04:08:21
39.900694,116.380732,0,90,39785.1725231481,2008-12-03,04:08:26
39.900699,116.380811,0,90,39785.1725810185,2008-12-03,04:08:31
39.90071,116.380877,0,91,39785.1726388889,2008-12-03,04:08:36
39.900722,116.380942,0,94,39785.1726967593,2008-12-03,04:08:41
39.900725,116.381007,0,94,39785.1727546296,2008-12-03,04:08:46
39.90073,116.381076,0,95,39785.1728125,2008-12-03,04:08:51
39.900734,116.381143,0,92,39785.1728703704,2008-12-03,04:08:56
39.90071,116.381223,0,92,39785.1729282407,2008-12-03,04:09:01
39.900703,116.381288,0,88,39785.1729861111,2008-12-03,04:09:06
39.900712,116.381352,0,89,39785.1730439815,2008-12-03,04:09:11
39.900718,116.381414,0,88,39785.1731018518,2008-12-03,04:09:16
39.900735,116.38148,0,85,39785.1731597222,2008-12-03,04:09:21
39.900731,116.381553,0,85,39785.1732175926,2008-12-03,04:09:26
39.900709,116.38164,0,89,39785.173275463,2008-12-03,04:09:31
39.900705,116.381708,0,90,39785.1733333333,2008-12-03,04:09:36
39.900702,116.381779,0,93,39785.1733912037,2008-12-03,04:09:41
39.900732,116.381843,0,92,39785.1734490741,2008-12-03,04:09:46
39.900739,116.381912,0,93,39785.1735069444,2008-12-03,04:09:51
39.90075,116.381978,0,96,39785.1735648148,2008-12-03,04:09:56
39.90076,116.382042,0,96,39785.1736226852,2008-12-03,04:10:01
39.900775,116.382106,0,96,39785.1736805556,2008-12-03,04:10:06
39.900786,116.382168,0,97,39785.1737384259,2008-12-03,04:10:11
39.900775,116.382245,0,98,39785.1737962963,2008-12-03,04:10:16
39.900784,116.382315,0,97,39785.1738541667,2008-12-03,04:10:21
39.900796,116.382384,0,99,39785.173912037,2008-12-03,04:10:26
39.900797,116.382453,0,100,39785.1739699074,2008-12-03,04:10:31
39.900773,116.38253,0,102,39785.1740277778,2008-12-03,04:10:36
39.900752,116.382614,0,104,39785.1740856481,2008-12-03,04:10:41
39.900706,116.382686,0,109,39785.1741435185,2008-12-03,04:10:46
39.900701,116.38274,0,107,39785.1742013889,2008-12-03,04:10:51
39.9007,116.382805,0,106,39785.1742592593,2008-12-03,04:10:56
39.900707,116.382867,0,105,39785.1743171296,2008-12-03,04:11:01
39.900703,116.382951,0,104,39785.174375,2008-12-03,04:11:06
39.900696,116.38302,0,102,39785.1744328704,2008-12-03,04:11:11
39.900672,116.383103,0,101,39785.1744907407,2008-12-03,04:11:16
39.900664,116.383172,0,102,39785.1745486111,2008-12-03,04:11:21
39.900664,116.383249,0,102,39785.1746064815,2008-12-03,04:11:26
39.900672,116.383312,0,101,39785.1746643518,2008-12-03,04:11:31
39.900675,116.383386,0,97,39785.1747222222,2008-12-03,04:11:36
39.900651,116.383446,0,92,39785.1747800926,2008-12-03,04:11:41
39.900629,116.383522,0,87,39785.174837963,2008-12-03,04:11:46
39.900614,116.383596,0,80,39785.1748958333,2008-12-03,04:11:51
39.900587,116.383654,0,79,39785.1749537037,2008-12-03,04:11:56
39.900585,116.383724,0,78,39785.1750115741,2008-12-03,04:12:01
39.900613,116.383806,0,75,39785.1750694444,2008-12-03,04:12:06
39.900646,116.383874,0,75,39785.1751273148,2008-12-03,04:12:11
39.900633,116.383937,0,76,39785.1751851852,2008-12-03,04:12:16
39.900638,116.384003,0,72,39785.1752430556,2008-12-03,04:12:21
39.900638,116.384067,0,73,39785.1753009259,2008-12-03,04:12:26
39.900617,116.384152,0,76,39785.1753587963,2008-12-03,04:12:31
39.900614,116.384225,0,76,39785.1754166667,2008-12-03,04:12:36
39.900597,116.384294,0,75,39785.175474537,2008-12-03,04:12:41
39.900589,116.384363,0,74,39785.1755324074,2008-12-03,04:12:46
39.900564,116.384427,0,74,39785.1755902778,2008-12-03,04:12:51
39.900545,116.384507,0,72,39785.1756481482,2008-12-03,04:12:56
39.900557,116.38457,0,73,39785.1757060185,2008-12-03,04:13:01
39.900586,116.38465,0,72,39785.1757638889,2008-12-03,04:13:06
39.900619,116.38471,0,71,39785.1758217593,2008-12-03,04:13:11
39.900636,116.384775,0,71,39785.1758796296,2008-12-03,04:13:16
39.900641,116.384846,0,74,39785.1759375,2008-12-03,04:13:21
39.90054,116.384925,0,83,39785.1759953704,2008-12-03,04:13:26
39.900499,116.385002,0,89,39785.1760532407,2008-12-03,04:13:31
39.900517,116.385064,0,88,39785.1761111111,2008-12-03,04:13:36
39.900519,116.385155,0,92,39785.1761689815,2008-12-03,04:13:41
39.900518,116.385255,0,88,39785.1762268519,2008-12-03,04:13:46
39.900516,116.385317,0,93,39785.1762847222,2008-12-03,04:13:51
39.900497,116.385348,0,99,39785.1763425926,2008-12-03,04:13:56
39.900483,116.385352,0,105,39785.176400463,2008-12-03,04:14:01
39.900466,116.385382,0,108,39785.1764583333,2008-12-03,04:14:06
39.900452,116.385447,0,106,39785.1765162037,2008-12-03,04:14:11
39.900449,116.385533,0,109,39785.1765740741,2008-12-03,04:14:16
39.900457,116.385602,0,113,39785.1766319444,2008-12-03,04:14:21
39.90046,116.385654,0,114,39785.1766898148,2008-12-03,04:14:26
39.900478,116.385702,0,112,39785.1767476852,2008-12-03,04:14:31
39.900483,116.385776,0,112,39785.1768055556,2008-12-03,04:14:36
39.900489,116.385821,0,111,39785.1768634259,2008-12-03,04:14:41
39.900503,116.385863,0,110,39785.1769212963,2008-12-03,04:14:46
39.900507,116.385919,0,107,39785.1769791667,2008-12-03,04:14:51
39.900521,116.38601,0,107,39785.177037037,2008-12-03,04:14:56
39.900521,116.386099,0,105,39785.1770949074,2008-12-03,04:15:01
39.900532,116.386161,0,102,39785.1771527778,2008-12-03,04:15:06
39.900523,116.386225,0,100,39785.1772106481,2008-12-03,04:15:11
39.900539,116.386301,0,94,39785.1772685185,2008-12-03,04:15:16
39.900544,116.386374,0,90,39785.1773263889,2008-12-03,04:15:21
39.900561,116.386434,0,92,39785.1773842593,2008-12-03,04:15:26
39.900557,116.386517,0,92,39785.1774421296,2008-12-03,04:15:31
39.900566,116.386579,0,89,39785.1775,2008-12-03,04:15:36
39.900575,116.386648,0,91,39785.1775578704,2008-12-03,04:15:41
39.900577,116.386721,0,95,39785.1776157407,2008-12-03,04:15:46
39.900591,116.386738,0,94,39785.1776736111,2008-12-03,04:15:51
39.900617,116.38673,0,93,39785.1777314815,2008-12-03,04:15:56
39.90066,116.386728,0,88,39785.1777893519,2008-12-03,04:16:01
39.900705,116.386671,0,83,39785.1778472222,2008-12-03,04:16:06
39.90076,116.386639,0,78,39785.1779050926,2008-12-03,04:16:11
39.90083,116.386622,0,73,39785.177962963,2008-12-03,04:16:16
39.900926,116.386511,0,69,39785.1780208333,2008-12-03,04:16:21
39.900959,116.386462,0,65,39785.1780787037,2008-12-03,04:16:26
39.900759,116.386641,0,61,39785.1781365741,2008-12-03,04:16:31
39.900733,116.386675,0,60,39785.1781944444,2008-12-03,04:16:36
39.900751,116.386622,0,60,39785.1782523148,2008-12-03,04:16:41
39.900791,116.38649,0,57,39785.1783101852,2008-12-03,04:16:46
39.900857,116.386279,0,53,39785.1783680556,2008-12-03,04:16:51
39.900924,116.386,0,50,39785.1784259259,2008-12-03,04:16:56
39.900979,116.38561,0,47,39785.1784837963,2008-12-03,04:17:01
39.901025,116.385147,0,45,39785.1785416667,2008-12-03,04:17:06
39.900975,116.385455,0,44,39785.178599537,2008-12-03,04:17:11
39.90099,116.385676,0,43,39785.1786574074,2008-12-03,04:17:16
