# Supplementary material for: A location privacy protection method based on blockchain and threshold cryptography
Source: PLoS One. 2025 Jun 4;20(6):e0324551. doi: 10.1371/journal.pone.0324551 (PMC12136415; doi:10.1371/journal.pone.0324551)
Supplement: S1 File — (ZIP) [file pone.0324551.s001.zip › Data/002/Trajectory/20081203113052.plt]

Geolife trajectory
WGS 84
Altitude is in Feet
Reserved 3
0,2,255,My Track,0,0,2,8421376
0
39.900292,116.385356,0,491,39785.4797685185,2008-12-03,11:30:52
39.900299,116.385302,0,491,39785.4798263889,2008-12-03,11:30:57
39.900272,116.385231,0,491,39785.4798842593,2008-12-03,11:31:02
39.900187,116.385226,0,489,39785.4799421296,2008-12-03,11:31:07
39.900077,116.385258,0,487,39785.48,2008-12-03,11:31:12
39.899992,116.38529,0,485,39785.4800578704,2008-12-03,11:31:17
39.89983,116.38529,0,486,39785.4801157407,2008-12-03,11:31:22
39.899655,116.385319,0,482,39785.4801736111,2008-12-03,11:31:27
39.899455,116.385281,0,479,39785.4802314815,2008-12-03,11:31:32
39.899727,116.385207,0,475,39785.4802893519,2008-12-03,11:31:37
39.899753,116.385091,0,470,39785.4803472222,2008-12-03,11:31:42
39.899798,116.384935,0,464,39785.4804050926,2008-12-03,11:31:47
39.899733,116.384861,0,459,39785.480462963,2008-12-03,11:31:52
39.899735,116.384765,0,453,39785.4805208333,2008-12-03,11:31:57
39.899733,116.384633,0,448,39785.4805787037,2008-12-03,11:32:02
39.899772,116.384567,0,442,39785.4806365741,2008-12-03,11:32:07
39.899828,116.384496,0,436,39785.4806944444,2008-12-03,11:32:12
39.899881,116.384395,0,430,39785.4807523148,2008-12-03,11:32:17
39.9,116.384256,0,423,39785.4808101852,2008-12-03,11:32:22
39.90004,116.384147,0,417,39785.4808680556,2008-12-03,11:32:27
39.900102,116.384037,0,410,39785.4809259259,2008-12-03,11:32:32
39.900191,116.383949,0,403,39785.4809837963,2008-12-03,11:32:37
39.900237,116.383896,0,396,39785.4810416667,2008-12-03,11:32:42
39.900194,116.383799,0,389,39785.481099537,2008-12-03,11:32:47
39.900188,116.383773,0,382,39785.4811574074,2008-12-03,11:32:52
39.900071,116.383791,0,371,39785.4812731481,2008-12-03,11:33:02
39.900062,116.383832,0,367,39785.4813310185,2008-12-03,11:33:07
39.900148,116.383803,0,363,39785.4813888889,2008-12-03,11:33:12
39.900185,116.383809,0,359,39785.4814467593,2008-12-03,11:33:17
39.900165,116.383838,0,354,39785.4815046296,2008-12-03,11:33:22
39.900155,116.383855,0,350,39785.4815625,2008-12-03,11:33:27
39.900119,116.383917,0,348,39785.4816203704,2008-12-03,11:33:32
39.900548,116.384046,0,142,39785.4816782407,2008-12-03,11:33:37
39.900347,116.383852,0,98,39785.4852662037,2008-12-03,11:38:47
39.90031,116.383821,0,92,39785.4853240741,2008-12-03,11:38:52
39.900274,116.383782,0,87,39785.4853819444,2008-12-03,11:38:57
39.900255,116.383748,0,86,39785.4854398148,2008-12-03,11:39:02
39.900239,116.38374,0,85,39785.4854976852,2008-12-03,11:39:07
39.900227,116.383731,0,85,39785.4855555556,2008-12-03,11:39:12
39.900229,116.383736,0,85,39785.4856134259,2008-12-03,11:39:17
39.900229,116.383736,0,85,39785.4856481481,2008-12-03,11:39:20
39.900236,116.38374,0,85,39785.4856712963,2008-12-03,11:39:22
39.900247,116.383748,0,85,39785.4857291667,2008-12-03,11:39:27
39.90031,116.383778,0,85,39785.485787037,2008-12-03,11:39:32
39.900349,116.383803,0,83,39785.4858449074,2008-12-03,11:39:37
39.900368,116.383817,0,82,39785.4859027778,2008-12-03,11:39:42
39.900386,116.383817,0,80,39785.4859606481,2008-12-03,11:39:47
39.900385,116.383814,0,79,39785.4860185185,2008-12-03,11:39:52
39.90039,116.383815,0,79,39785.4860763889,2008-12-03,11:39:57
39.90039,116.383815,0,79,39785.4861111111,2008-12-03,11:40:00
39.900392,116.38382,0,79,39785.4861342593,2008-12-03,11:40:02
39.900391,116.38383,0,79,39785.4861921296,2008-12-03,11:40:07
39.900388,116.383834,0,79,39785.48625,2008-12-03,11:40:12
39.900388,116.383834,0,79,39785.4862847222,2008-12-03,11:40:15
39.900388,116.383836,0,79,39785.4863078704,2008-12-03,11:40:17
39.900359,116.383804,0,79,39785.4863657407,2008-12-03,11:40:22
39.900316,116.383772,0,80,39785.4864236111,2008-12-03,11:40:27
39.900294,116.383758,0,80,39785.4864814815,2008-12-03,11:40:32
39.900291,116.383743,0,80,39785.4865393518,2008-12-03,11:40:37
39.900293,116.383739,0,79,39785.4865972222,2008-12-03,11:40:42
39.900293,116.383739,0,79,39785.4866319444,2008-12-03,11:40:45
39.900299,116.383743,0,79,39785.4866550926,2008-12-03,11:40:47
39.900338,116.383757,0,80,39785.486712963,2008-12-03,11:40:52
39.900391,116.383764,0,80,39785.4867708333,2008-12-03,11:40:57
39.900408,116.383772,0,80,39785.4868287037,2008-12-03,11:41:02
39.900415,116.383772,0,80,39785.4868865741,2008-12-03,11:41:07
39.900417,116.383776,0,80,39785.4869444444,2008-12-03,11:41:12
39.90042,116.383784,0,81,39785.4870023148,2008-12-03,11:41:17
39.900424,116.38379,0,81,39785.4870601852,2008-12-03,11:41:22
39.900426,116.383792,0,81,39785.4871180556,2008-12-03,11:41:27
39.900425,116.383794,0,81,39785.4871759259,2008-12-03,11:41:32
39.900425,116.383794,0,81,39785.4872106481,2008-12-03,11:41:35
39.900432,116.383795,0,81,39785.4872337963,2008-12-03,11:41:37
39.900469,116.383821,0,80,39785.4872916667,2008-12-03,11:41:42
39.900493,116.383838,0,77,39785.487349537,2008-12-03,11:41:47
39.900488,116.383841,0,77,39785.4874074074,2008-12-03,11:41:52
39.90048,116.383843,0,77,39785.4874652778,2008-12-03,11:41:57
39.90048,116.383843,0,77,39785.4875,2008-12-03,11:42:00
39.900475,116.383848,0,77,39785.4875231481,2008-12-03,11:42:02
39.900466,116.383845,0,77,39785.4875810185,2008-12-03,11:42:07
39.900459,116.383834,0,77,39785.4876388889,2008-12-03,11:42:12
39.900443,116.383843,0,79,39785.4876967593,2008-12-03,11:42:17
39.900443,116.383843,0,79,39785.4877314815,2008-12-03,11:42:20
39.900442,116.383845,0,80,39785.4877546296,2008-12-03,11:42:22
39.900428,116.383839,0,83,39785.4878125,2008-12-03,11:42:27
39.900412,116.38382,0,85,39785.4878703704,2008-12-03,11:42:32
39.900412,116.38382,0,85,39785.4879050926,2008-12-03,11:42:35
39.900413,116.383824,0,85,39785.4879282407,2008-12-03,11:42:37
39.900414,116.383836,0,85,39785.4879861111,2008-12-03,11:42:42
39.900409,116.383859,0,84,39785.4880439815,2008-12-03,11:42:47
39.900376,116.383875,0,82,39785.4881018519,2008-12-03,11:42:52
39.900365,116.383887,0,81,39785.4881597222,2008-12-03,11:42:57
39.900369,116.3839,0,80,39785.4882175926,2008-12-03,11:43:02
39.90039,116.383911,0,80,39785.488275463,2008-12-03,11:43:07
39.900386,116.383871,0,82,39785.4883333333,2008-12-03,11:43:12
39.900386,116.383871,0,82,39785.4883680556,2008-12-03,11:43:15
39.900382,116.38387,0,82,39785.4883912037,2008-12-03,11:43:17
39.900393,116.383862,0,82,39785.4884490741,2008-12-03,11:43:22
39.900386,116.383832,0,86,39785.4885069444,2008-12-03,11:43:27
39.900386,116.383832,0,86,39785.4885416667,2008-12-03,11:43:30
39.900381,116.38384,0,86,39785.4885648148,2008-12-03,11:43:32
39.900388,116.383868,0,89,39785.4886226852,2008-12-03,11:43:37
39.900396,116.383887,0,90,39785.4886805556,2008-12-03,11:43:42
39.900396,116.383887,0,90,39785.4887152778,2008-12-03,11:43:45
39.900391,116.38389,0,90,39785.4887384259,2008-12-03,11:43:47
39.900383,116.383881,0,90,39785.4887962963,2008-12-03,11:43:52
39.90037,116.383857,0,92,39785.4888541667,2008-12-03,11:43:57
39.900557,116.383627,0,107,39785.4955092593,2008-12-03,11:53:32
39.900522,116.383524,0,108,39785.4955671296,2008-12-03,11:53:37
39.90052,116.383499,0,111,39785.495625,2008-12-03,11:53:42
39.900474,116.383489,0,116,39785.4956828704,2008-12-03,11:53:47
39.90046,116.383465,0,121,39785.4957407407,2008-12-03,11:53:52
39.90048,116.383418,0,124,39785.4957986111,2008-12-03,11:53:57
39.90048,116.383418,0,124,39785.4958333333,2008-12-03,11:54:00
39.900479,116.383412,0,124,39785.4958564815,2008-12-03,11:54:02
39.90048,116.383403,0,124,39785.4959143519,2008-12-03,11:54:07
39.900497,116.383346,0,125,39785.4959722222,2008-12-03,11:54:12
39.900495,116.383253,0,127,39785.4960300926,2008-12-03,11:54:17
39.900522,116.383193,0,128,39785.496087963,2008-12-03,11:54:22
39.900581,116.38312,0,126,39785.4961458333,2008-12-03,11:54:27
39.900599,116.383066,0,127,39785.4962037037,2008-12-03,11:54:32
39.900604,116.382992,0,127,39785.4962615741,2008-12-03,11:54:37
39.900601,116.382935,0,126,39785.4963194444,2008-12-03,11:54:42
39.900615,116.382831,0,126,39785.4963773148,2008-12-03,11:54:47
39.900649,116.382763,0,128,39785.4964351852,2008-12-03,11:54:52
39.90069,116.382714,0,128,39785.4964930556,2008-12-03,11:54:57
39.90072,116.382676,0,124,39785.4965509259,2008-12-03,11:55:02
39.900708,116.382618,0,127,39785.4966087963,2008-12-03,11:55:07
39.900695,116.382571,0,129,39785.4966666667,2008-12-03,11:55:12
39.900656,116.382472,0,128,39785.496724537,2008-12-03,11:55:17
39.900666,116.382363,0,125,39785.4967824074,2008-12-03,11:55:22
39.900668,116.38229,0,122,39785.4968402778,2008-12-03,11:55:27
39.900632,116.382236,0,121,39785.4968981481,2008-12-03,11:55:32
39.900618,116.382151,0,120,39785.4969560185,2008-12-03,11:55:37
39.900651,116.382084,0,119,39785.4970138889,2008-12-03,11:55:42
39.900658,116.381972,0,117,39785.4970717593,2008-12-03,11:55:47
39.900659,116.38188,0,114,39785.4971296296,2008-12-03,11:55:52
39.900654,116.381797,0,114,39785.4971875,2008-12-03,11:55:57
39.900599,116.381737,0,116,39785.4972453704,2008-12-03,11:56:02
39.900594,116.381679,0,119,39785.4973032407,2008-12-03,11:56:07
39.900544,116.381668,0,116,39785.4973611111,2008-12-03,11:56:12
39.900481,116.381668,0,115,39785.4974189815,2008-12-03,11:56:17
39.900399,116.381642,0,114,39785.4974768519,2008-12-03,11:56:22
39.90035,116.381637,0,114,39785.4975347222,2008-12-03,11:56:27
39.900313,116.38162,0,115,39785.4975925926,2008-12-03,11:56:32
39.900232,116.381655,0,114,39785.497650463,2008-12-03,11:56:37
39.90016,116.381652,0,112,39785.4977083333,2008-12-03,11:56:42
39.900107,116.381647,0,112,39785.4977662037,2008-12-03,11:56:47
39.900042,116.381653,0,111,39785.4978240741,2008-12-03,11:56:52
39.89998,116.381667,0,111,39785.4978819444,2008-12-03,11:56:57
39.899913,116.381673,0,111,39785.4979398148,2008-12-03,11:57:02
39.899851,116.381676,0,112,39785.4979976852,2008-12-03,11:57:07
39.8998,116.381711,0,114,39785.4980555556,2008-12-03,11:57:12
39.89973,116.381719,0,113,39785.4981134259,2008-12-03,11:57:17
39.899692,116.381732,0,113,39785.4981712963,2008-12-03,11:57:22
39.899645,116.381741,0,113,39785.4982291667,2008-12-03,11:57:27
39.899584,116.381732,0,113,39785.498287037,2008-12-03,11:57:32
39.899516,116.38172,0,112,39785.4983449074,2008-12-03,11:57:37
39.899446,116.381698,0,112,39785.4984027778,2008-12-03,11:57:42
39.899372,116.381719,0,112,39785.4984606481,2008-12-03,11:57:47
39.899302,116.381735,0,112,39785.4985185185,2008-12-03,11:57:52
39.89923,116.381733,0,113,39785.4985763889,2008-12-03,11:57:57
39.899153,116.38176,0,114,39785.4986342593,2008-12-03,11:58:02
39.899109,116.381798,0,115,39785.4986921296,2008-12-03,11:58:07
39.89908,116.381801,0,114,39785.49875,2008-12-03,11:58:12
39.899096,116.38178,0,108,39785.4988078704,2008-12-03,11:58:17
39.899104,116.381784,0,108,39785.4988657407,2008-12-03,11:58:22
39.8991,116.381786,0,107,39785.4989236111,2008-12-03,11:58:27
39.8991,116.381788,0,107,39785.4989814815,2008-12-03,11:58:32
39.8991,116.381788,0,107,39785.4990162037,2008-12-03,11:58:35
39.899095,116.381796,0,107,39785.4990393519,2008-12-03,11:58:37
39.899096,116.38178,0,107,39785.4990972222,2008-12-03,11:58:42
39.89911,116.381789,0,103,39785.4991550926,2008-12-03,11:58:47
39.899111,116.381799,0,103,39785.499212963,2008-12-03,11:58:52
39.899051,116.381784,0,104,39785.4992708333,2008-12-03,11:58:57
39.898996,116.381801,0,107,39785.4993287037,2008-12-03,11:59:02
39.898918,116.381804,0,111,39785.4993865741,2008-12-03,11:59:07
39.898918,116.381804,0,111,39785.4994212963,2008-12-03,11:59:10
39.898913,116.381798,0,113,39785.4994444444,2008-12-03,11:59:12
39.898851,116.38177,0,117,39785.4995023148,2008-12-03,11:59:17
39.898784,116.381768,0,120,39785.4995601852,2008-12-03,11:59:22
39.898788,116.381712,0,120,39785.4996180556,2008-12-03,11:59:27
39.898798,116.38168,0,120,39785.4996759259,2008-12-03,11:59:32
39.898755,116.381676,0,120,39785.4997337963,2008-12-03,11:59:37
39.898704,116.381668,0,121,39785.4997916667,2008-12-03,11:59:42
39.898657,116.381669,0,122,39785.499849537,2008-12-03,11:59:47
39.898614,116.381666,0,123,39785.4999074074,2008-12-03,11:59:52
39.898579,116.381657,0,123,39785.4999652778,2008-12-03,11:59:57
39.898578,116.381588,0,121,39785.5000231481,2008-12-03,12:00:02
39.898549,116.381544,0,119,39785.5000810185,2008-12-03,12:00:07
39.898515,116.381484,0,119,39785.5001388889,2008-12-03,12:00:12
39.898517,116.381415,0,118,39785.5001967593,2008-12-03,12:00:17
39.898505,116.381343,0,120,39785.5002546296,2008-12-03,12:00:22
39.898513,116.381242,0,117,39785.5003125,2008-12-03,12:00:27
39.898508,116.381162,0,119,39785.5003703704,2008-12-03,12:00:32
39.898576,116.381064,0,118,39785.5004282407,2008-12-03,12:00:37
39.898494,116.380989,0,118,39785.5004861111,2008-12-03,12:00:42
39.898509,116.380895,0,121,39785.5005439815,2008-12-03,12:00:47
39.898507,116.380821,0,122,39785.5006018518,2008-12-03,12:00:52
39.898531,116.380722,0,120,39785.5006597222,2008-12-03,12:00:57
39.898529,116.380652,0,121,39785.5007175926,2008-12-03,12:01:02
39.89853,116.380592,0,120,39785.500775463,2008-12-03,12:01:07
39.898508,116.380541,0,122,39785.5008333333,2008-12-03,12:01:12
39.89852,116.380488,0,120,39785.5008912037,2008-12-03,12:01:17
39.898556,116.380431,0,120,39785.5009490741,2008-12-03,12:01:22
39.898535,116.380361,0,121,39785.5010069444,2008-12-03,12:01:27
39.898523,116.380302,0,122,39785.5010648148,2008-12-03,12:01:32
39.898503,116.380269,0,123,39785.5011226852,2008-12-03,12:01:37
39.898477,116.380229,0,123,39785.5011805556,2008-12-03,12:01:42
39.898474,116.380092,0,122,39785.5012384259,2008-12-03,12:01:47
39.898455,116.380021,0,122,39785.5012962963,2008-12-03,12:01:52
39.898514,116.379948,0,121,39785.5013541667,2008-12-03,12:01:57
39.898573,116.379875,0,118,39785.501412037,2008-12-03,12:02:02
39.898574,116.379807,0,118,39785.5014699074,2008-12-03,12:02:07
39.898566,116.379733,0,118,39785.5015277778,2008-12-03,12:02:12
39.898586,116.379673,0,118,39785.5015856481,2008-12-03,12:02:17
39.898586,116.379588,0,118,39785.5016435185,2008-12-03,12:02:22
39.898473,116.379496,0,117,39785.5017013889,2008-12-03,12:02:27
39.898377,116.379434,0,117,39785.5017592593,2008-12-03,12:02:32
39.898382,116.379354,0,117,39785.5018171296,2008-12-03,12:02:37
39.898395,116.379277,0,116,39785.501875,2008-12-03,12:02:42
39.898397,116.37921,0,116,39785.5019328704,2008-12-03,12:02:47
39.898394,116.379118,0,113,39785.5019907407,2008-12-03,12:02:52
39.898385,116.379028,0,111,39785.5020486111,2008-12-03,12:02:57
39.898376,116.378973,0,108,39785.5021064815,2008-12-03,12:03:02
39.898382,116.378884,0,105,39785.5021643518,2008-12-03,12:03:07
39.89837,116.3788,0,102,39785.5022222222,2008-12-03,12:03:12
39.898354,116.378715,0,95,39785.5022800926,2008-12-03,12:03:17
39.898353,116.378636,0,90,39785.502337963,2008-12-03,12:03:22
39.898386,116.378565,0,92,39785.5023958333,2008-12-03,12:03:27
39.898381,116.378468,0,89,39785.5024537037,2008-12-03,12:03:32
39.898356,116.378386,0,82,39785.5025115741,2008-12-03,12:03:37
39.898353,116.378314,0,81,39785.5025694444,2008-12-03,12:03:42
39.898336,116.378237,0,78,39785.5026273148,2008-12-03,12:03:47
39.898298,116.378185,0,75,39785.5026851852,2008-12-03,12:03:52
39.898202,116.378105,0,77,39785.5027430556,2008-12-03,12:03:57
39.898155,116.378073,0,81,39785.5028009259,2008-12-03,12:04:02
39.898111,116.37805,0,85,39785.5028587963,2008-12-03,12:04:07
39.898065,116.378022,0,88,39785.5029166667,2008-12-03,12:04:12
39.898031,116.378014,0,93,39785.502974537,2008-12-03,12:04:17
39.89798,116.378041,0,95,39785.5030324074,2008-12-03,12:04:22
39.897913,116.378027,0,98,39785.5030902778,2008-12-03,12:04:27
39.89786,116.378012,0,100,39785.5031481481,2008-12-03,12:04:32
39.897794,116.378017,0,101,39785.5032060185,2008-12-03,12:04:37
39.897738,116.37801,0,103,39785.5032638889,2008-12-03,12:04:42
39.897539,116.37812,0,99,39785.5033217593,2008-12-03,12:04:47
39.897456,116.378165,0,97,39785.5033796296,2008-12-03,12:04:52
39.89743,116.378176,0,92,39785.5034375,2008-12-03,12:04:57
39.89739,116.378176,0,93,39785.5034953704,2008-12-03,12:05:02
39.89737,116.378167,0,93,39785.5035532407,2008-12-03,12:05:07
39.897332,116.378143,0,94,39785.5036111111,2008-12-03,12:05:12
39.897292,116.378109,0,101,39785.5036689815,2008-12-03,12:05:17
39.897243,116.378115,0,101,39785.5037268519,2008-12-03,12:05:22
39.897187,116.378137,0,102,39785.5037847222,2008-12-03,12:05:27
39.89712,116.378152,0,96,39785.5038425926,2008-12-03,12:05:32
39.897079,116.378151,0,99,39785.503900463,2008-12-03,12:05:37
39.897022,116.378158,0,99,39785.5039583333,2008-12-03,12:05:42
39.896989,116.378151,0,98,39785.5040162037,2008-12-03,12:05:47
39.896922,116.378147,0,96,39785.5040740741,2008-12-03,12:05:52
39.896912,116.378173,0,93,39785.5041319444,2008-12-03,12:05:57
39.897029,116.378112,0,94,39785.507025463,2008-12-03,12:10:07
39.897181,116.378087,0,94,39785.5070833333,2008-12-03,12:10:12
39.897372,116.378018,0,97,39785.5071412037,2008-12-03,12:10:17
39.897637,116.377975,0,109,39785.5071990741,2008-12-03,12:10:22
39.897847,116.378001,0,117,39785.5072569444,2008-12-03,12:10:27
39.89798,116.378006,0,129,39785.5073148148,2008-12-03,12:10:32
39.898016,116.378048,0,131,39785.5073726852,2008-12-03,12:10:37
39.898007,116.378051,0,135,39785.5074305556,2008-12-03,12:10:42
39.897987,116.378058,0,136,39785.5074884259,2008-12-03,12:10:47
39.897971,116.378062,0,137,39785.5075462963,2008-12-03,12:10:52
39.897975,116.378058,0,138,39785.5076041667,2008-12-03,12:10:57
39.897976,116.378057,0,138,39785.507662037,2008-12-03,12:11:02
39.897974,116.378057,0,138,39785.5077199074,2008-12-03,12:11:07
39.897969,116.378058,0,138,39785.5077777778,2008-12-03,12:11:12
39.897965,116.378059,0,138,39785.5078356481,2008-12-03,12:11:17
39.897965,116.378059,0,138,39785.5078703704,2008-12-03,12:11:20
39.897967,116.378059,0,137,39785.5078935185,2008-12-03,12:11:22
39.898102,116.378056,0,141,39785.5079513889,2008-12-03,12:11:27
39.898378,116.377947,0,153,39785.5080092593,2008-12-03,12:11:32
39.898526,116.377943,0,148,39785.5080671296,2008-12-03,12:11:37
39.898569,116.378018,0,147,39785.508125,2008-12-03,12:11:42
39.8986,116.377984,0,147,39785.5081828704,2008-12-03,12:11:47
39.898687,116.377871,0,167,39785.5082407407,2008-12-03,12:11:52
39.898733,116.37749,0,146,39785.5082986111,2008-12-03,12:11:57
39.898729,116.377102,0,134,39785.5083564815,2008-12-03,12:12:02
39.898718,116.376671,0,138,39785.5084143518,2008-12-03,12:12:07
39.898707,116.376189,0,136,39785.5084722222,2008-12-03,12:12:12
39.898719,116.375685,0,139,39785.5085300926,2008-12-03,12:12:17
39.898766,116.375067,0,133,39785.508587963,2008-12-03,12:12:22
39.898741,116.374469,0,130,39785.5086458333,2008-12-03,12:12:27
39.898704,116.373859,0,130,39785.5087037037,2008-12-03,12:12:32
39.898692,116.373235,0,118,39785.5087615741,2008-12-03,12:12:37
39.898661,116.372662,0,103,39785.5088194444,2008-12-03,12:12:42
39.89864,116.372189,0,107,39785.5088773148,2008-12-03,12:12:47
39.898601,116.371793,0,110,39785.5089351852,2008-12-03,12:12:52
39.898582,116.371477,0,111,39785.5089930556,2008-12-03,12:12:57
39.898582,116.371277,0,109,39785.5090509259,2008-12-03,12:13:02
39.898572,116.371233,0,122,39785.5091087963,2008-12-03,12:13:07
39.898572,116.371233,0,122,39785.5091435185,2008-12-03,12:13:10
39.898571,116.371228,0,123,39785.5091666667,2008-12-03,12:13:12
39.898557,116.371072,0,128,39785.509224537,2008-12-03,12:13:17
39.898524,116.370786,0,124,39785.5092824074,2008-12-03,12:13:22
39.898588,116.37052,0,129,39785.5093402778,2008-12-03,12:13:27
39.898579,116.370184,0,125,39785.5093981481,2008-12-03,12:13:32
39.898583,116.369787,0,128,39785.5094560185,2008-12-03,12:13:37
39.898621,116.369321,0,133,39785.5095138889,2008-12-03,12:13:42
39.898606,116.368823,0,89,39785.5095717593,2008-12-03,12:13:47
39.898566,116.368512,0,84,39785.5096296296,2008-12-03,12:13:52
39.898642,116.368321,0,81,39785.5096875,2008-12-03,12:13:57
39.898879,116.368241,0,83,39785.5097453704,2008-12-03,12:14:02
39.899193,116.36822,0,87,39785.5098032407,2008-12-03,12:14:07
39.899531,116.3682,0,90,39785.5098611111,2008-12-03,12:14:12
39.89986,116.368206,0,92,39785.5099189815,2008-12-03,12:14:17
39.900224,116.368175,0,94,39785.5099768518,2008-12-03,12:14:22
39.900636,116.368164,0,90,39785.5100347222,2008-12-03,12:14:27
39.901053,116.368183,0,100,39785.5100925926,2008-12-03,12:14:32
39.901339,116.368196,0,122,39785.510150463,2008-12-03,12:14:37
39.901628,116.368253,0,123,39785.5102083333,2008-12-03,12:14:42
39.901927,116.368229,0,131,39785.5102662037,2008-12-03,12:14:47
39.902077,116.368227,0,146,39785.5103240741,2008-12-03,12:14:52
39.9022,116.36818,0,161,39785.5103819444,2008-12-03,12:14:57
39.902208,116.368174,0,143,39785.5104398148,2008-12-03,12:15:02
39.902208,116.368174,0,143,39785.510474537,2008-12-03,12:15:05
39.902214,116.368175,0,138,39785.5104976852,2008-12-03,12:15:07
39.902225,116.368176,0,136,39785.5105555556,2008-12-03,12:15:12
39.902241,116.368174,0,144,39785.5106134259,2008-12-03,12:15:17
39.902274,116.368193,0,156,39785.5106712963,2008-12-03,12:15:22
39.902628,116.368165,0,172,39785.5107291667,2008-12-03,12:15:27
39.902829,116.368092,0,168,39785.510787037,2008-12-03,12:15:32
39.902995,116.367956,0,168,39785.5108449074,2008-12-03,12:15:37
39.9031,116.367876,0,174,39785.5109027778,2008-12-03,12:15:42
39.903244,116.367864,0,188,39785.5109606481,2008-12-03,12:15:47
39.903326,116.367891,0,206,39785.5110185185,2008-12-03,12:15:52
39.903337,116.367897,0,216,39785.5110763889,2008-12-03,12:15:57
39.903351,116.367897,0,227,39785.5111342593,2008-12-03,12:16:02
39.903513,116.368003,0,243,39785.5111921296,2008-12-03,12:16:07
39.903664,116.368164,0,266,39785.51125,2008-12-03,12:16:12
39.903952,116.368164,0,288,39785.5113078704,2008-12-03,12:16:17
39.904059,116.368104,0,296,39785.5113657407,2008-12-03,12:16:22
39.904354,116.367915,0,337,39785.5114236111,2008-12-03,12:16:27
39.904515,116.367766,0,370,39785.5114814815,2008-12-03,12:16:32
39.904538,116.367725,0,380,39785.5115393519,2008-12-03,12:16:37
39.904552,116.367722,0,392,39785.5115972222,2008-12-03,12:16:42
39.904566,116.36772,0,403,39785.5116550926,2008-12-03,12:16:47
39.904624,116.367685,0,417,39785.511712963,2008-12-03,12:16:52
39.904791,116.367603,0,436,39785.5117708333,2008-12-03,12:16:57
39.90493,116.367574,0,437,39785.5118287037,2008-12-03,12:17:02
39.904964,116.367651,0,416,39785.5118865741,2008-12-03,12:17:07
39.904945,116.367689,0,410,39785.5119444444,2008-12-03,12:17:12
39.904935,116.367695,0,409,39785.5120023148,2008-12-03,12:17:17
39.904935,116.367695,0,409,39785.512037037,2008-12-03,12:17:20
39.904929,116.3677,0,409,39785.5120601852,2008-12-03,12:17:22
39.904919,116.367705,0,408,39785.5121180556,2008-12-03,12:17:27
39.904911,116.367709,0,408,39785.5121759259,2008-12-03,12:17:32
39.904913,116.367711,0,408,39785.5122337963,2008-12-03,12:17:37
39.90492,116.367713,0,408,39785.5122916667,2008-12-03,12:17:42
39.90492,116.367713,0,408,39785.5123263889,2008-12-03,12:17:45
39.904925,116.367715,0,407,39785.512349537,2008-12-03,12:17:47
39.904936,116.367716,0,404,39785.5124074074,2008-12-03,12:17:52
39.904955,116.367729,0,401,39785.5124652778,2008-12-03,12:17:57
39.904955,116.367729,0,401,39785.5125,2008-12-03,12:18:00
39.904962,116.36773,0,398,39785.5125231481,2008-12-03,12:18:02
39.904971,116.36773,0,396,39785.5125810185,2008-12-03,12:18:07
39.904982,116.367731,0,393,39785.5126388889,2008-12-03,12:18:12
39.905162,116.367772,0,379,39785.5126967593,2008-12-03,12:18:17
39.905452,116.367819,0,356,39785.5127546296,2008-12-03,12:18:22
39.905762,116.367915,0,321,39785.5128125,2008-12-03,12:18:27
39.905997,116.367984,0,278,39785.5128703704,2008-12-03,12:18:32
39.906181,116.36799,0,242,39785.5129282407,2008-12-03,12:18:37
39.906302,116.367993,0,221,39785.5129861111,2008-12-03,12:18:42
39.906506,116.367997,0,208,39785.5130439815,2008-12-03,12:18:47
39.906704,116.367997,0,196,39785.5131018519,2008-12-03,12:18:52
39.906915,116.368,0,176,39785.5131597222,2008-12-03,12:18:57
39.907138,116.367991,0,160,39785.5132175926,2008-12-03,12:19:02
39.907289,116.367984,0,160,39785.513275463,2008-12-03,12:19:07
39.907367,116.367991,0,181,39785.5133333333,2008-12-03,12:19:12
39.90737,116.36802,0,198,39785.5133912037,2008-12-03,12:19:17
39.907354,116.368124,0,202,39785.5134490741,2008-12-03,12:19:22
39.907286,116.368375,0,216,39785.5135069444,2008-12-03,12:19:27
39.907313,116.368757,0,242,39785.5135648148,2008-12-03,12:19:32
39.90732,116.369134,0,260,39785.5136226852,2008-12-03,12:19:37
39.907345,116.369454,0,257,39785.5136805556,2008-12-03,12:19:42
39.90736,116.369562,0,247,39785.5137384259,2008-12-03,12:19:47
39.907364,116.369564,0,249,39785.5137962963,2008-12-03,12:19:52
39.907367,116.369565,0,249,39785.5138541667,2008-12-03,12:19:57
39.907366,116.369565,0,250,39785.513912037,2008-12-03,12:20:02
39.907367,116.369565,0,249,39785.5139699074,2008-12-03,12:20:07
39.907367,116.369566,0,249,39785.5140277778,2008-12-03,12:20:12
39.907371,116.369567,0,249,39785.5140856481,2008-12-03,12:20:17
39.907371,116.369567,0,249,39785.5141203704,2008-12-03,12:20:20
39.907379,116.36957,0,248,39785.5141435185,2008-12-03,12:20:22
39.907417,116.369726,0,230,39785.5142013889,2008-12-03,12:20:27
39.907434,116.36989,0,214,39785.5142592593,2008-12-03,12:20:32
39.907281,116.369904,0,213,39785.5143171296,2008-12-03,12:20:37
39.90703,116.369906,0,217,39785.514375,2008-12-03,12:20:42
39.906743,116.369905,0,220,39785.5144328704,2008-12-03,12:20:47
39.906449,116.369925,0,220,39785.5144907407,2008-12-03,12:20:52
39.90622,116.36992,0,219,39785.5145486111,2008-12-03,12:20:57
39.905966,116.369879,0,202,39785.5146064815,2008-12-03,12:21:02
39.905958,116.369584,0,201,39785.5146643519,2008-12-03,12:21:07
39.905969,116.36928,0,201,39785.5147222222,2008-12-03,12:21:12
39.905955,116.369124,0,189,39785.5147800926,2008-12-03,12:21:17
39.905975,116.369113,0,184,39785.514837963,2008-12-03,12:21:22
39.90598,116.369114,0,183,39785.5148958333,2008-12-03,12:21:27
39.90598,116.369114,0,182,39785.5149537037,2008-12-03,12:21:32
39.905983,116.369113,0,181,39785.5150115741,2008-12-03,12:21:37
39.905976,116.369112,0,181,39785.5150694444,2008-12-03,12:21:42
39.90597,116.369113,0,181,39785.5151273148,2008-12-03,12:21:47
39.90597,116.369113,0,181,39785.515162037,2008-12-03,12:21:50
39.905964,116.369112,0,180,39785.5151851852,2008-12-03,12:21:52
39.905967,116.368979,0,173,39785.5152430556,2008-12-03,12:21:57
39.905949,116.368703,0,168,39785.5153009259,2008-12-03,12:22:02
39.90591,116.368359,0,169,39785.5153587963,2008-12-03,12:22:07
39.90593,116.367984,0,149,39785.5154166667,2008-12-03,12:22:12
39.905945,116.367519,0,138,39785.515474537,2008-12-03,12:22:17
39.905925,116.366958,0,132,39785.5155324074,2008-12-03,12:22:22
39.905908,116.366382,0,129,39785.5155902778,2008-12-03,12:22:27
39.905914,116.365773,0,137,39785.5156481481,2008-12-03,12:22:32
39.905935,116.365078,0,142,39785.5157060185,2008-12-03,12:22:37
39.905936,116.364398,0,140,39785.5157638889,2008-12-03,12:22:42
39.90594,116.363679,0,132,39785.5158217593,2008-12-03,12:22:47
39.905933,116.362937,0,136,39785.5158796296,2008-12-03,12:22:52
39.905932,116.362159,0,137,39785.5159375,2008-12-03,12:22:57
39.905913,116.361425,0,135,39785.5159953704,2008-12-03,12:23:02
39.905897,116.360746,0,126,39785.5160532407,2008-12-03,12:23:07
39.905892,116.36007,0,111,39785.5161111111,2008-12-03,12:23:12
39.905927,116.359452,0,127,39785.5161689815,2008-12-03,12:23:17
39.905933,116.358884,0,133,39785.5162268518,2008-12-03,12:23:22
39.906004,116.358342,0,139,39785.5162847222,2008-12-03,12:23:27
39.906089,116.357925,0,146,39785.5163425926,2008-12-03,12:23:32
39.905943,116.357976,0,148,39785.516400463,2008-12-03,12:23:37
39.90595,116.35796,0,150,39785.5164583333,2008-12-03,12:23:42
39.905689,116.357489,0,164,39785.5165162037,2008-12-03,12:23:47
39.905631,116.357084,0,181,39785.5165740741,2008-12-03,12:23:52
39.905797,116.356715,0,191,39785.5166319444,2008-12-03,12:23:57
39.905827,116.356381,0,202,39785.5166898148,2008-12-03,12:24:02
39.905808,116.355986,0,212,39785.5167476852,2008-12-03,12:24:07
39.905858,116.355535,0,207,39785.5168055556,2008-12-03,12:24:12
39.905941,116.35506,0,196,39785.5168634259,2008-12-03,12:24:17
39.906016,116.354506,0,193,39785.5169212963,2008-12-03,12:24:22
39.905999,116.35396,0,182,39785.5169791667,2008-12-03,12:24:27
39.90601,116.353391,0,164,39785.517037037,2008-12-03,12:24:32
39.905997,116.352888,0,136,39785.5170949074,2008-12-03,12:24:37
39.906001,116.352458,0,124,39785.5171527778,2008-12-03,12:24:42
39.90601,116.352144,0,108,39785.5172106481,2008-12-03,12:24:47
39.906006,116.352102,0,101,39785.5172685185,2008-12-03,12:24:52
39.906006,116.352102,0,101,39785.5173032407,2008-12-03,12:24:55
39.906007,116.352106,0,98,39785.5173263889,2008-12-03,12:24:57
39.906006,116.352117,0,97,39785.5173842593,2008-12-03,12:25:02
39.906004,116.352049,0,98,39785.5174421296,2008-12-03,12:25:07
39.905957,116.35185,0,97,39785.5175,2008-12-03,12:25:12
39.905927,116.351578,0,101,39785.5175578704,2008-12-03,12:25:17
39.905952,116.351265,0,111,39785.5176157407,2008-12-03,12:25:22
39.90593,116.350868,0,117,39785.5176736111,2008-12-03,12:25:27
39.905905,116.350443,0,129,39785.5177314815,2008-12-03,12:25:32
39.905929,116.349968,0,135,39785.5177893518,2008-12-03,12:25:37
39.905939,116.349399,0,117,39785.5178472222,2008-12-03,12:25:42
39.905949,116.348816,0,112,39785.5179050926,2008-12-03,12:25:47
39.905946,116.348219,0,108,39785.517962963,2008-12-03,12:25:52
39.905961,116.347661,0,107,39785.5180208333,2008-12-03,12:25:57
39.906026,116.347146,0,117,39785.5180787037,2008-12-03,12:26:02
39.906099,116.346694,0,136,39785.5181365741,2008-12-03,12:26:07
39.906167,116.346404,0,129,39785.5181944444,2008-12-03,12:26:12
39.906404,116.346388,0,139,39785.5182523148,2008-12-03,12:26:17
39.906731,116.346412,0,154,39785.5183101852,2008-12-03,12:26:22
39.90705,116.346458,0,162,39785.5183680556,2008-12-03,12:26:27
39.907395,116.346614,0,176,39785.5184259259,2008-12-03,12:26:32
39.907574,116.346703,0,200,39785.5184837963,2008-12-03,12:26:37
39.907532,116.346722,0,215,39785.5185416667,2008-12-03,12:26:42
39.90754,116.346741,0,224,39785.518599537,2008-12-03,12:26:47
39.907638,116.346754,0,237,39785.5186574074,2008-12-03,12:26:52
39.907742,116.346676,0,241,39785.5187152778,2008-12-03,12:26:57
39.907939,116.346624,0,251,39785.5187731481,2008-12-03,12:27:02
39.908229,116.346616,0,249,39785.5188310185,2008-12-03,12:27:07
39.90826,116.34684,0,246,39785.5188888889,2008-12-03,12:27:12
39.908616,116.346957,0,221,39785.5189467593,2008-12-03,12:27:17
39.908935,116.347052,0,204,39785.5190046296,2008-12-03,12:27:22
39.909545,116.346994,0,169,39785.5190625,2008-12-03,12:27:27
39.910168,116.346894,0,158,39785.5191203704,2008-12-03,12:27:32
39.910995,116.346627,0,157,39785.5191782407,2008-12-03,12:27:37
39.911321,116.346671,0,152,39785.5192361111,2008-12-03,12:27:42
39.911554,116.346767,0,169,39785.5192939815,2008-12-03,12:27:47
39.911638,116.346765,0,183,39785.5193518519,2008-12-03,12:27:52
39.91163,116.346724,0,191,39785.5194097222,2008-12-03,12:27:57
39.91164,116.34674,0,192,39785.5194675926,2008-12-03,12:28:02
39.911856,116.346768,0,198,39785.519525463,2008-12-03,12:28:07
39.912159,116.34674,0,197,39785.5195833333,2008-12-03,12:28:12
39.91215,116.34681,0,178,39785.5196412037,2008-12-03,12:28:17
39.912142,116.346801,0,168,39785.5196990741,2008-12-03,12:28:22
39.912149,116.346812,0,161,39785.5197569444,2008-12-03,12:28:27
39.912149,116.346812,0,161,39785.5197916667,2008-12-03,12:28:30
39.912151,116.34681,0,155,39785.5198148148,2008-12-03,12:28:32
39.912165,116.346845,0,154,39785.5198726852,2008-12-03,12:28:37
39.912177,116.346854,0,152,39785.5199305556,2008-12-03,12:28:42
39.912177,116.346868,0,152,39785.5199884259,2008-12-03,12:28:47
39.912168,116.346879,0,152,39785.5200462963,2008-12-03,12:28:52
39.912162,116.346859,0,151,39785.5201041667,2008-12-03,12:28:57
39.912162,116.346868,0,151,39785.520162037,2008-12-03,12:29:02
39.912162,116.346871,0,151,39785.5202199074,2008-12-03,12:29:07
39.912162,116.346871,0,151,39785.5202777778,2008-12-03,12:29:12
39.912162,116.346871,0,151,39785.5203125,2008-12-03,12:29:15
39.912162,116.346877,0,151,39785.5203356481,2008-12-03,12:29:17
39.912248,116.346921,0,153,39785.5203935185,2008-12-03,12:29:22
39.912461,116.346972,0,144,39785.5204513889,2008-12-03,12:29:27
39.912635,116.347002,0,152,39785.5205092593,2008-12-03,12:29:32
39.912845,116.347034,0,172,39785.5205671296,2008-12-03,12:29:37
39.913162,116.347062,0,198,39785.520625,2008-12-03,12:29:42
39.913562,116.347159,0,229,39785.5206828704,2008-12-03,12:29:47
39.914192,116.347161,0,207,39785.5207407407,2008-12-03,12:29:52
39.914623,116.347222,0,204,39785.5207986111,2008-12-03,12:29:57
39.914966,116.347354,0,209,39785.5208564815,2008-12-03,12:30:02
39.915381,116.347442,0,202,39785.5209143519,2008-12-03,12:30:07
39.915724,116.347423,0,199,39785.5209722222,2008-12-03,12:30:12
39.915921,116.347408,0,192,39785.5210300926,2008-12-03,12:30:17
39.916112,116.347431,0,195,39785.521087963,2008-12-03,12:30:22
39.916358,116.347455,0,197,39785.5211458333,2008-12-03,12:30:27
39.916394,116.347466,0,198,39785.5212037037,2008-12-03,12:30:32
39.916412,116.347468,0,199,39785.5212615741,2008-12-03,12:30:37
39.916471,116.347518,0,177,39785.5213194444,2008-12-03,12:30:42
39.916546,116.347623,0,179,39785.5213773148,2008-12-03,12:30:47
39.916348,116.347848,0,149,39785.5214351852,2008-12-03,12:30:52
39.916277,116.34765,0,181,39785.5214930556,2008-12-03,12:30:57
39.916355,116.347124,0,197,39785.5215509259,2008-12-03,12:31:02
39.91645,116.346577,0,213,39785.5216087963,2008-12-03,12:31:07
39.91661,116.345934,0,224,39785.5216666667,2008-12-03,12:31:12
39.916849,116.345206,0,231,39785.521724537,2008-12-03,12:31:17
39.916891,116.344558,0,236,39785.5217824074,2008-12-03,12:31:22
39.916923,116.343861,0,220,39785.5218402778,2008-12-03,12:31:27
39.916949,116.343189,0,216,39785.5218981481,2008-12-03,12:31:32
39.917052,116.342517,0,210,39785.5219560185,2008-12-03,12:31:37
39.917029,116.341944,0,200,39785.5220138889,2008-12-03,12:31:42
39.917051,116.341436,0,204,39785.5220717593,2008-12-03,12:31:47
39.91703,116.340884,0,197,39785.5221296296,2008-12-03,12:31:52
39.917002,116.340267,0,182,39785.5221875,2008-12-03,12:31:57
39.917044,116.339812,0,177,39785.5222453704,2008-12-03,12:32:02
39.917072,116.339607,0,165,39785.5223032407,2008-12-03,12:32:07
39.917094,116.339588,0,178,39785.5223611111,2008-12-03,12:32:12
39.917094,116.339588,0,178,39785.5223958333,2008-12-03,12:32:15
39.9171,116.33959,0,194,39785.5224189815,2008-12-03,12:32:17
39.9171,116.339498,0,197,39785.5224768519,2008-12-03,12:32:22
39.917089,116.339381,0,210,39785.5225347222,2008-12-03,12:32:27
39.917102,116.339304,0,212,39785.5225925926,2008-12-03,12:32:32
39.917065,116.339042,0,217,39785.522650463,2008-12-03,12:32:37
39.91706,116.338834,0,224,39785.5227083333,2008-12-03,12:32:42
39.917071,116.338702,0,238,39785.5227662037,2008-12-03,12:32:47
39.917255,116.338544,0,254,39785.5228240741,2008-12-03,12:32:52
39.917492,116.338595,0,281,39785.5228819444,2008-12-03,12:32:57
39.917762,116.338701,0,302,39785.5229398148,2008-12-03,12:33:02
39.918116,116.338788,0,325,39785.5229976852,2008-12-03,12:33:07
39.918569,116.338717,0,354,39785.5230555556,2008-12-03,12:33:12
39.91908,116.338724,0,345,39785.5231134259,2008-12-03,12:33:17
39.919575,116.338748,0,325,39785.5231712963,2008-12-03,12:33:22
39.919969,116.338672,0,292,39785.5232291667,2008-12-03,12:33:27
39.920341,116.338494,0,210,39785.523287037,2008-12-03,12:33:32
39.920494,116.338461,0,209,39785.5233449074,2008-12-03,12:33:37
39.920569,116.338473,0,222,39785.5234027778,2008-12-03,12:33:42
39.920567,116.338464,0,220,39785.5234606481,2008-12-03,12:33:47
39.920567,116.338464,0,220,39785.5234953704,2008-12-03,12:33:50
39.920575,116.338462,0,220,39785.5235185185,2008-12-03,12:33:52
39.920691,116.338482,0,218,39785.5235763889,2008-12-03,12:33:57
39.920946,116.338452,0,216,39785.5236342593,2008-12-03,12:34:02
39.921161,116.338436,0,223,39785.5236921296,2008-12-03,12:34:07
39.921257,116.338367,0,225,39785.52375,2008-12-03,12:34:12
39.921279,116.338327,0,231,39785.5238078704,2008-12-03,12:34:17
39.921279,116.338326,0,234,39785.5238657407,2008-12-03,12:34:22
39.921286,116.338327,0,236,39785.5239236111,2008-12-03,12:34:27
39.921294,116.338328,0,237,39785.5239814815,2008-12-03,12:34:32
39.921298,116.338326,0,238,39785.5240393518,2008-12-03,12:34:37
39.92129,116.338323,0,239,39785.5240972222,2008-12-03,12:34:42
39.92129,116.338323,0,239,39785.5241319444,2008-12-03,12:34:45
39.921295,116.338323,0,239,39785.5241550926,2008-12-03,12:34:47
39.921304,116.338324,0,240,39785.524212963,2008-12-03,12:34:52
39.921376,116.338309,0,244,39785.5242708333,2008-12-03,12:34:57
39.921574,116.338297,0,255,39785.5243287037,2008-12-03,12:35:02
39.92183,116.338374,0,249,39785.5243865741,2008-12-03,12:35:07
39.922152,116.3384,0,238,39785.5244444444,2008-12-03,12:35:12
39.922422,116.338374,0,223,39785.5245023148,2008-12-03,12:35:17
39.922808,116.338359,0,196,39785.5245601852,2008-12-03,12:35:22
39.923229,116.338316,0,187,39785.5246180556,2008-12-03,12:35:27
39.923588,116.338269,0,184,39785.5246759259,2008-12-03,12:35:32
39.923803,116.338238,0,169,39785.5247337963,2008-12-03,12:35:37
39.923811,116.338198,0,162,39785.5247916667,2008-12-03,12:35:42
39.92381,116.338197,0,162,39785.524849537,2008-12-03,12:35:47
39.923808,116.338195,0,163,39785.5249074074,2008-12-03,12:35:52
39.923803,116.338194,0,164,39785.5249652778,2008-12-03,12:35:57
39.923801,116.338193,0,165,39785.5250231481,2008-12-03,12:36:02
39.923801,116.338193,0,165,39785.5250578704,2008-12-03,12:36:05
39.923803,116.338193,0,165,39785.5250810185,2008-12-03,12:36:07
39.923868,116.338163,0,172,39785.5251388889,2008-12-03,12:36:12
39.924094,116.338017,0,180,39785.5251967593,2008-12-03,12:36:17
39.924501,116.338037,0,185,39785.5252546296,2008-12-03,12:36:22
39.924942,116.338028,0,177,39785.5253125,2008-12-03,12:36:27
39.925352,116.337975,0,161,39785.5253703704,2008-12-03,12:36:32
39.925735,116.337933,0,149,39785.5254282407,2008-12-03,12:36:37
39.926061,116.337897,0,136,39785.5254861111,2008-12-03,12:36:42
39.926334,116.337881,0,145,39785.5255439815,2008-12-03,12:36:47
39.926673,116.33784,0,143,39785.5256018518,2008-12-03,12:36:52
39.926992,116.337798,0,145,39785.5256597222,2008-12-03,12:36:57
39.927251,116.337819,0,131,39785.5257175926,2008-12-03,12:37:02
39.927535,116.337823,0,138,39785.525775463,2008-12-03,12:37:07
39.927785,116.337848,0,153,39785.5258333333,2008-12-03,12:37:12
39.927854,116.337883,0,157,39785.5258912037,2008-12-03,12:37:17
39.927856,116.337895,0,159,39785.5259490741,2008-12-03,12:37:22
39.927793,116.337895,0,168,39785.5260069444,2008-12-03,12:37:27
39.927721,116.337824,0,172,39785.5260648148,2008-12-03,12:37:32
39.927654,116.337798,0,183,39785.5261226852,2008-12-03,12:37:37
39.927636,116.337776,0,182,39785.5261805556,2008-12-03,12:37:42
39.927625,116.337645,0,193,39785.5262384259,2008-12-03,12:37:47
39.927572,116.337593,0,204,39785.5262962963,2008-12-03,12:37:52
39.927524,116.337535,0,210,39785.5263541667,2008-12-03,12:37:57
39.927437,116.337541,0,219,39785.526412037,2008-12-03,12:38:02
39.927362,116.337525,0,227,39785.5264699074,2008-12-03,12:38:07
39.927208,116.337517,0,238,39785.5265277778,2008-12-03,12:38:12
39.927133,116.337541,0,241,39785.5265856481,2008-12-03,12:38:17
39.927082,116.337588,0,243,39785.5266435185,2008-12-03,12:38:22
39.927083,116.337637,0,241,39785.5267013889,2008-12-03,12:38:27
39.927081,116.337658,0,240,39785.5267592593,2008-12-03,12:38:32
39.927094,116.337611,0,236,39785.5268171296,2008-12-03,12:38:37
39.927145,116.337537,0,235,39785.526875,2008-12-03,12:38:42
39.927121,116.337517,0,232,39785.5269328704,2008-12-03,12:38:47
39.92708,116.337493,0,232,39785.5269907407,2008-12-03,12:38:52
39.927019,116.337429,0,231,39785.5270486111,2008-12-03,12:38:57
39.926988,116.337377,0,232,39785.5271064815,2008-12-03,12:39:02
39.926985,116.337328,0,232,39785.5271643519,2008-12-03,12:39:07
39.926987,116.337283,0,234,39785.5272222222,2008-12-03,12:39:12
39.927028,116.33721,0,237,39785.5272800926,2008-12-03,12:39:17
39.927069,116.337137,0,238,39785.527337963,2008-12-03,12:39:22
39.927085,116.337065,0,243,39785.5273958333,2008-12-03,12:39:27
39.927124,116.336983,0,243,39785.5274537037,2008-12-03,12:39:32
39.927128,116.336898,0,245,39785.5275115741,2008-12-03,12:39:37
39.927128,116.336842,0,246,39785.5275694444,2008-12-03,12:39:42
39.927093,116.33672,0,245,39785.5276273148,2008-12-03,12:39:47
39.927074,116.336627,0,238,39785.5276851852,2008-12-03,12:39:52
39.927063,116.336507,0,234,39785.5277430556,2008-12-03,12:39:57
39.92703,116.336434,0,229,39785.5278009259,2008-12-03,12:40:02
39.927058,116.336332,0,232,39785.5278587963,2008-12-03,12:40:07
39.92709,116.336231,0,240,39785.5279166667,2008-12-03,12:40:12
39.927101,116.336163,0,243,39785.527974537,2008-12-03,12:40:17
39.927111,116.33611,0,243,39785.5280324074,2008-12-03,12:40:22
39.927107,116.336023,0,243,39785.5280902778,2008-12-03,12:40:27
39.927107,116.33596,0,241,39785.5281481481,2008-12-03,12:40:32
39.927094,116.335924,0,241,39785.5282060185,2008-12-03,12:40:37
39.927095,116.335919,0,241,39785.5282638889,2008-12-03,12:40:42
39.927095,116.335919,0,241,39785.5282986111,2008-12-03,12:40:45
39.9271,116.335919,0,240,39785.5283217593,2008-12-03,12:40:47
39.927111,116.335917,0,240,39785.5283796296,2008-12-03,12:40:52
39.9271,116.335917,0,247,39785.5284375,2008-12-03,12:40:57
39.927067,116.335964,0,255,39785.5284953704,2008-12-03,12:41:02
39.927079,116.336042,0,260,39785.5285532407,2008-12-03,12:41:07
39.927063,116.336095,0,262,39785.5286111111,2008-12-03,12:41:12
39.927034,116.336157,0,260,39785.5286689815,2008-12-03,12:41:17
39.926969,116.336263,0,259,39785.5287268519,2008-12-03,12:41:22
39.926887,116.336391,0,255,39785.5287847222,2008-12-03,12:41:27
39.926878,116.33646,0,254,39785.5288425926,2008-12-03,12:41:32
39.926885,116.336516,0,251,39785.528900463,2008-12-03,12:41:37
39.92676,116.336557,0,240,39785.5289583333,2008-12-03,12:41:42
39.92672,116.336579,0,238,39785.5290162037,2008-12-03,12:41:47
39.926656,116.336546,0,238,39785.5290740741,2008-12-03,12:41:52
39.926609,116.336559,0,237,39785.5291319444,2008-12-03,12:41:57
39.926546,116.336555,0,236,39785.5291898148,2008-12-03,12:42:02
39.926453,116.336533,0,234,39785.5292476852,2008-12-03,12:42:07
39.926422,116.336704,0,238,39785.5293055556,2008-12-03,12:42:12
39.926419,116.336823,0,240,39785.5293634259,2008-12-03,12:42:17
39.92641,116.336848,0,237,39785.5294212963,2008-12-03,12:42:22
39.926445,116.336852,0,237,39785.5294791667,2008-12-03,12:42:27
39.926467,116.336881,0,236,39785.529537037,2008-12-03,12:42:32
39.926494,116.336923,0,236,39785.5295949074,2008-12-03,12:42:37
39.926427,116.337923,0,411,39785.5319675926,2008-12-03,12:46:02
39.926348,116.337866,0,298,39785.532025463,2008-12-03,12:46:07
39.926355,116.337824,0,297,39785.5320833333,2008-12-03,12:46:12
39.926419,116.337831,0,298,39785.5321412037,2008-12-03,12:46:17
39.926502,116.337809,0,300,39785.5321990741,2008-12-03,12:46:22
39.926517,116.337762,0,299,39785.5322569444,2008-12-03,12:46:27
39.926434,116.33774,0,301,39785.5323148148,2008-12-03,12:46:32
39.926416,116.337683,0,301,39785.5323726852,2008-12-03,12:46:37
39.92638,116.337807,0,301,39785.5324305556,2008-12-03,12:46:42
39.926395,116.337884,0,302,39785.5324884259,2008-12-03,12:46:47
39.926395,116.337884,0,302,39785.5325231481,2008-12-03,12:46:50
39.926396,116.337886,0,302,39785.5325462963,2008-12-03,12:46:52
39.926418,116.337933,0,303,39785.5326041667,2008-12-03,12:46:57
39.926438,116.338088,0,301,39785.532662037,2008-12-03,12:47:02
39.926432,116.338104,0,300,39785.5327199074,2008-12-03,12:47:07
39.926414,116.338192,0,300,39785.5327777778,2008-12-03,12:47:12
39.926422,116.33818,0,300,39785.5328356481,2008-12-03,12:47:17
39.926481,116.338143,0,298,39785.5328935185,2008-12-03,12:47:22
39.926523,116.338133,0,297,39785.5329513889,2008-12-03,12:47:27
39.926521,116.33817,0,298,39785.5330092593,2008-12-03,12:47:32
39.92644,116.338325,0,299,39785.5330671296,2008-12-03,12:47:37
39.926401,116.338329,0,299,39785.533125,2008-12-03,12:47:42
39.926371,116.338284,0,302,39785.5331828704,2008-12-03,12:47:47
39.926342,116.338321,0,307,39785.5332407407,2008-12-03,12:47:52
39.926348,116.338309,0,315,39785.5332986111,2008-12-03,12:47:57
39.926409,116.338336,0,325,39785.5333564815,2008-12-03,12:48:02
39.92642,116.338364,0,326,39785.5334143518,2008-12-03,12:48:07
39.926442,116.338346,0,328,39785.5334722222,2008-12-03,12:48:12
39.926452,116.338385,0,329,39785.5335300926,2008-12-03,12:48:17
39.926433,116.338423,0,334,39785.533587963,2008-12-03,12:48:22
39.926449,116.338515,0,341,39785.5336458333,2008-12-03,12:48:27
39.92646,116.338561,0,344,39785.5337037037,2008-12-03,12:48:32
39.926439,116.338564,0,344,39785.5337615741,2008-12-03,12:48:37
39.92645,116.338616,0,346,39785.5338194444,2008-12-03,12:48:42
39.926494,116.338667,0,348,39785.5338773148,2008-12-03,12:48:47
39.926511,116.338708,0,349,39785.5339351852,2008-12-03,12:48:52
39.926515,116.338722,0,350,39785.5339930556,2008-12-03,12:48:57
39.926508,116.338723,0,351,39785.5340509259,2008-12-03,12:49:02
39.926508,116.338723,0,351,39785.5340856481,2008-12-03,12:49:05
39.9265,116.338724,0,351,39785.5341087963,2008-12-03,12:49:07
39.926509,116.338725,0,351,39785.5341666667,2008-12-03,12:49:12
39.926518,116.338704,0,351,39785.534224537,2008-12-03,12:49:17
39.926529,116.338704,0,351,39785.5342824074,2008-12-03,12:49:22
39.926508,116.3387,0,352,39785.5343402778,2008-12-03,12:49:27
39.926472,116.338705,0,351,39785.5343981481,2008-12-03,12:49:32
39.926467,116.338705,0,352,39785.5344560185,2008-12-03,12:49:37
39.926467,116.338708,0,352,39785.5345138889,2008-12-03,12:49:42
39.926467,116.338708,0,352,39785.5345486111,2008-12-03,12:49:45
39.926475,116.338708,0,353,39785.5345717593,2008-12-03,12:49:47
39.926539,116.33864,0,353,39785.5346296296,2008-12-03,12:49:52
39.926503,116.338609,0,355,39785.5346875,2008-12-03,12:49:57
39.926494,116.338608,0,355,39785.5347453704,2008-12-03,12:50:02
39.926482,116.338605,0,355,39785.5348032407,2008-12-03,12:50:07
39.926456,116.338519,0,350,39785.5348611111,2008-12-03,12:50:12
39.92641,116.338386,0,346,39785.5349189815,2008-12-03,12:50:17
39.926361,116.338289,0,342,39785.5349768519,2008-12-03,12:50:22
39.926324,116.338236,0,340,39785.5350347222,2008-12-03,12:50:27
39.926258,116.338209,0,339,39785.5350925926,2008-12-03,12:50:32
39.926212,116.338154,0,336,39785.535150463,2008-12-03,12:50:37
39.926202,116.338149,0,337,39785.5352083333,2008-12-03,12:50:42
39.926192,116.338126,0,335,39785.5352662037,2008-12-03,12:50:47
39.926192,116.338126,0,335,39785.5353009259,2008-12-03,12:50:50
39.92619,116.338121,0,325,39785.5353240741,2008-12-03,12:50:52
39.926193,116.338199,0,319,39785.5353819444,2008-12-03,12:50:57
39.926251,116.338127,0,309,39785.5354398148,2008-12-03,12:51:02
39.926237,116.338108,0,307,39785.5354976852,2008-12-03,12:51:07
39.926229,116.338106,0,306,39785.5355555556,2008-12-03,12:51:12
39.926229,116.338106,0,306,39785.5355902778,2008-12-03,12:51:15
39.926229,116.338103,0,306,39785.5356134259,2008-12-03,12:51:17
39.92624,116.3381,0,306,39785.5356712963,2008-12-03,12:51:22
39.926285,116.338041,0,304,39785.5357291667,2008-12-03,12:51:27
39.926297,116.338014,0,305,39785.535787037,2008-12-03,12:51:32
39.926306,116.338013,0,304,39785.5358449074,2008-12-03,12:51:37
39.926306,116.338013,0,304,39785.5358796296,2008-12-03,12:51:40
39.926307,116.33801,0,304,39785.5359027778,2008-12-03,12:51:42
39.926315,116.337935,0,304,39785.5359606481,2008-12-03,12:51:47
39.926414,116.338179,0,291,39785.5381018519,2008-12-03,12:54:52
39.926439,116.33828,0,292,39785.5381597222,2008-12-03,12:54:57
39.92648,116.338333,0,292,39785.5382175926,2008-12-03,12:55:02
39.926512,116.33836,0,292,39785.538275463,2008-12-03,12:55:07
39.926472,116.338395,0,292,39785.5383333333,2008-12-03,12:55:12
39.926435,116.338389,0,293,39785.5383912037,2008-12-03,12:55:17
39.926384,116.338377,0,293,39785.5384490741,2008-12-03,12:55:22
39.926406,116.33834,0,294,39785.5385069444,2008-12-03,12:55:27
39.926431,116.338307,0,295,39785.5385648148,2008-12-03,12:55:32
39.926431,116.338307,0,295,39785.538599537,2008-12-03,12:55:35
39.926428,116.338307,0,295,39785.5386226852,2008-12-03,12:55:37
39.926411,116.338314,0,295,39785.5386805556,2008-12-03,12:55:42
39.926434,116.338303,0,295,39785.5387384259,2008-12-03,12:55:47
39.926465,116.338269,0,294,39785.5387962963,2008-12-03,12:55:52
39.926456,116.338244,0,293,39785.5388541667,2008-12-03,12:55:57
39.926473,116.338211,0,292,39785.538912037,2008-12-03,12:56:02
39.926455,116.338212,0,292,39785.5389699074,2008-12-03,12:56:07
39.926467,116.338207,0,292,39785.5390277778,2008-12-03,12:56:12
39.926477,116.338208,0,292,39785.5390856481,2008-12-03,12:56:17
39.926492,116.33821,0,292,39785.5392013889,2008-12-03,12:56:27
39.926493,116.338209,0,292,39785.5392592593,2008-12-03,12:56:32
39.926493,116.338209,0,292,39785.5392939815,2008-12-03,12:56:35
39.926485,116.338207,0,292,39785.5393171296,2008-12-03,12:56:37
39.926515,116.338161,0,291,39785.5394328704,2008-12-03,12:56:47
39.926511,116.338158,0,291,39785.5394907407,2008-12-03,12:56:52
39.926505,116.338156,0,291,39785.5395486111,2008-12-03,12:56:57
39.926498,116.338153,0,291,39785.5396064815,2008-12-03,12:57:02
39.926493,116.33815,0,291,39785.5396643518,2008-12-03,12:57:07
39.926485,116.338149,0,291,39785.5397222222,2008-12-03,12:57:12
39.926487,116.338147,0,291,39785.5397800926,2008-12-03,12:57:17
39.926487,116.338147,0,291,39785.5398148148,2008-12-03,12:57:20
39.926493,116.338152,0,291,39785.539837963,2008-12-03,12:57:22
39.926689,116.33864,0,293,39785.5398958333,2008-12-03,12:57:27
39.926711,116.338674,0,293,39785.5399537037,2008-12-03,12:57:32
39.926665,116.338717,0,293,39785.5400115741,2008-12-03,12:57:37
39.926665,116.338733,0,293,39785.5400694444,2008-12-03,12:57:42
39.926676,116.338733,0,293,39785.5401273148,2008-12-03,12:57:47
39.92669,116.338734,0,293,39785.5402430556,2008-12-03,12:57:57
39.926699,116.338733,0,294,39785.5403009259,2008-12-03,12:58:02
39.926705,116.338731,0,294,39785.5403587963,2008-12-03,12:58:07
39.926705,116.338731,0,294,39785.5403935185,2008-12-03,12:58:10
39.926702,116.338728,0,294,39785.5404166667,2008-12-03,12:58:12
39.926416,116.338719,0,214,39785.5407638889,2008-12-03,12:58:42
39.926394,116.338635,0,220,39785.5408217593,2008-12-03,12:58:47
39.926364,116.338526,0,249,39785.5408796296,2008-12-03,12:58:52
39.926383,116.338483,0,254,39785.5409375,2008-12-03,12:58:57
39.92639,116.338447,0,264,39785.5409953704,2008-12-03,12:59:02
39.926418,116.338403,0,277,39785.5410532407,2008-12-03,12:59:07
39.926379,116.338364,0,282,39785.5411111111,2008-12-03,12:59:12
39.926387,116.33833,0,282,39785.5411689815,2008-12-03,12:59:17
39.926418,116.3383,0,278,39785.5412268518,2008-12-03,12:59:22
39.926418,116.3383,0,278,39785.5412615741,2008-12-03,12:59:25
39.926414,116.338306,0,276,39785.5412847222,2008-12-03,12:59:27
39.926405,116.338305,0,276,39785.5413425926,2008-12-03,12:59:32
39.926405,116.338305,0,276,39785.5413773148,2008-12-03,12:59:35
39.926405,116.3383,0,277,39785.541400463,2008-12-03,12:59:37
39.926411,116.33831,0,279,39785.5414583333,2008-12-03,12:59:42
39.926411,116.33831,0,279,39785.5414930556,2008-12-03,12:59:45
39.926409,116.338302,0,280,39785.5415162037,2008-12-03,12:59:47
39.92634,116.338248,0,286,39785.5415740741,2008-12-03,12:59:52
39.926315,116.338193,0,287,39785.5416319444,2008-12-03,12:59:57
39.926327,116.338132,0,288,39785.5416898148,2008-12-03,13:00:02
39.926351,116.338117,0,295,39785.5417476852,2008-12-03,13:00:07
39.926355,116.337982,0,299,39785.5418055556,2008-12-03,13:00:12
39.926332,116.337925,0,299,39785.5418634259,2008-12-03,13:00:17
39.926305,116.337859,0,300,39785.5419212963,2008-12-03,13:00:22
39.926348,116.337838,0,300,39785.5419791667,2008-12-03,13:00:27
39.926336,116.337831,0,301,39785.542037037,2008-12-03,13:00:32
39.926344,116.337783,0,302,39785.5420949074,2008-12-03,13:00:37
39.926355,116.33776,0,303,39785.5421527778,2008-12-03,13:00:42
39.926348,116.337697,0,302,39785.5422106481,2008-12-03,13:00:47
39.926346,116.337663,0,301,39785.5422685185,2008-12-03,13:00:52
39.926352,116.337599,0,301,39785.5423263889,2008-12-03,13:00:57
39.926334,116.337602,0,300,39785.5423842593,2008-12-03,13:01:02
39.926313,116.337637,0,300,39785.5424421296,2008-12-03,13:01:07
39.9263,116.337623,0,300,39785.5425,2008-12-03,13:01:12
39.9263,116.337623,0,300,39785.5425347222,2008-12-03,13:01:15
39.926297,116.337621,0,300,39785.5425578704,2008-12-03,13:01:17
39.926282,116.337607,0,300,39785.5426157407,2008-12-03,13:01:22
39.926274,116.337644,0,299,39785.5426736111,2008-12-03,13:01:27
39.926268,116.337662,0,298,39785.5427314815,2008-12-03,13:01:32
39.926285,116.337626,0,298,39785.5427893519,2008-12-03,13:01:37
39.926278,116.337675,0,297,39785.5428472222,2008-12-03,13:01:42
39.926274,116.337754,0,297,39785.5429050926,2008-12-03,13:01:47
39.926307,116.337761,0,296,39785.542962963,2008-12-03,13:01:52
39.926354,116.337762,0,296,39785.5430208333,2008-12-03,13:01:57
39.92641,116.337686,0,295,39785.5430787037,2008-12-03,13:02:02
39.926456,116.337631,0,295,39785.5431365741,2008-12-03,13:02:07
39.92648,116.337612,0,295,39785.5431944444,2008-12-03,13:02:12
39.926501,116.337627,0,295,39785.5432523148,2008-12-03,13:02:17
39.926499,116.33767,0,295,39785.5433101852,2008-12-03,13:02:22
39.926465,116.337737,0,294,39785.5433680556,2008-12-03,13:02:27
39.926466,116.33779,0,294,39785.5434259259,2008-12-03,13:02:32
39.926502,116.338189,0,296,39785.5434837963,2008-12-03,13:02:37
39.926645,116.338293,0,302,39785.5435416667,2008-12-03,13:02:42
39.926732,116.338297,0,310,39785.543599537,2008-12-03,13:02:47
39.926719,116.33826,0,314,39785.5436574074,2008-12-03,13:02:52
39.926713,116.338169,0,318,39785.5437152778,2008-12-03,13:02:57
39.926692,116.338078,0,320,39785.5437731481,2008-12-03,13:03:02
39.926659,116.33805,0,325,39785.5438310185,2008-12-03,13:03:07
39.926645,116.33804,0,325,39785.5438888889,2008-12-03,13:03:12
39.926634,116.338051,0,323,39785.5439467593,2008-12-03,13:03:17
39.92662,116.338047,0,326,39785.5440046296,2008-12-03,13:03:22
39.926611,116.338026,0,341,39785.5440625,2008-12-03,13:03:27
39.926677,116.338033,0,350,39785.5441203704,2008-12-03,13:03:32
39.926738,116.337988,0,361,39785.5441782407,2008-12-03,13:03:37
39.926546,116.338182,0,408,39785.5519907407,2008-12-03,13:14:52
39.926509,116.338198,0,408,39785.5520486111,2008-12-03,13:14:57
39.926496,116.338218,0,407,39785.5521064815,2008-12-03,13:15:02
39.926488,116.33819,0,406,39785.5521643519,2008-12-03,13:15:07
39.926471,116.338132,0,403,39785.5522222222,2008-12-03,13:15:12
39.926476,116.338125,0,402,39785.5522800926,2008-12-03,13:15:17
39.92648,116.338124,0,402,39785.552337963,2008-12-03,13:15:22
39.92648,116.338124,0,402,39785.5523726852,2008-12-03,13:15:25
39.92648,116.338123,0,401,39785.5523958333,2008-12-03,13:15:27
39.926479,116.338105,0,401,39785.5524537037,2008-12-03,13:15:32
39.926479,116.338094,0,401,39785.5525115741,2008-12-03,13:15:37
39.926499,116.338096,0,402,39785.5525694444,2008-12-03,13:15:42
39.926521,116.338088,0,401,39785.5526273148,2008-12-03,13:15:47
39.926522,116.3381,0,401,39785.5526851852,2008-12-03,13:15:52
39.926521,116.3381,0,401,39785.5527430556,2008-12-03,13:15:57
39.926521,116.3381,0,401,39785.5527777778,2008-12-03,13:16:00
39.926528,116.338099,0,401,39785.5528009259,2008-12-03,13:16:02
39.926553,116.338106,0,401,39785.5528587963,2008-12-03,13:16:07
39.926667,116.338219,0,400,39785.5529166667,2008-12-03,13:16:12
39.926733,116.338241,0,401,39785.552974537,2008-12-03,13:16:17
39.926745,116.338285,0,402,39785.5530324074,2008-12-03,13:16:22
39.926769,116.33824,0,402,39785.5530902778,2008-12-03,13:16:27
39.926758,116.338326,0,402,39785.5531481481,2008-12-03,13:16:32
39.926745,116.338288,0,402,39785.5532060185,2008-12-03,13:16:37
39.926715,116.338268,0,403,39785.5532638889,2008-12-03,13:16:42
39.926676,116.338213,0,404,39785.5533217593,2008-12-03,13:16:47
39.92665,116.338179,0,405,39785.5533796296,2008-12-03,13:16:52
39.926612,116.338119,0,405,39785.5534375,2008-12-03,13:16:57
39.926612,116.338119,0,405,39785.5534722222,2008-12-03,13:17:00
39.92661,116.338118,0,405,39785.5534953704,2008-12-03,13:17:02
39.926576,116.338132,0,405,39785.5535532407,2008-12-03,13:17:07
39.926554,116.338156,0,405,39785.5536111111,2008-12-03,13:17:12
39.926554,116.338156,0,405,39785.5536458333,2008-12-03,13:17:15
39.926562,116.338163,0,405,39785.5536689815,2008-12-03,13:17:17
39.926645,116.338236,0,406,39785.5537268519,2008-12-03,13:17:22
39.926645,116.338236,0,406,39785.5537615741,2008-12-03,13:17:25
39.926648,116.338237,0,406,39785.5537847222,2008-12-03,13:17:27
39.926729,116.338253,0,408,39785.5538425926,2008-12-03,13:17:32
39.926748,116.33826,0,410,39785.553900463,2008-12-03,13:17:37
39.926715,116.338268,0,413,39785.5539583333,2008-12-03,13:17:42
39.926715,116.338267,0,414,39785.5540162037,2008-12-03,13:17:47
39.92671,116.338267,0,414,39785.5540740741,2008-12-03,13:17:52
39.92671,116.338267,0,414,39785.5541087963,2008-12-03,13:17:55
39.92671,116.338269,0,414,39785.5541319444,2008-12-03,13:17:57
39.926632,116.338311,0,413,39785.5541898148,2008-12-03,13:18:02
39.926611,116.338315,0,413,39785.5542476852,2008-12-03,13:18:07
39.926611,116.338315,0,413,39785.5542824074,2008-12-03,13:18:10
39.926609,116.338308,0,413,39785.5543055556,2008-12-03,13:18:12
39.926613,116.338282,0,414,39785.5543634259,2008-12-03,13:18:17
39.926589,116.338239,0,415,39785.5544212963,2008-12-03,13:18:22
39.92656,116.338175,0,416,39785.5544791667,2008-12-03,13:18:27
39.926534,116.338153,0,416,39785.554537037,2008-12-03,13:18:32
39.926531,116.338139,0,417,39785.5545949074,2008-12-03,13:18:37
39.926528,116.33814,0,418,39785.5546527778,2008-12-03,13:18:42
39.926529,116.338141,0,418,39785.5547106481,2008-12-03,13:18:47
39.926529,116.338141,0,418,39785.5547453704,2008-12-03,13:18:50
39.926525,116.33814,0,418,39785.5547685185,2008-12-03,13:18:52
39.926516,116.338139,0,418,39785.5548263889,2008-12-03,13:18:57
39.926471,116.338076,0,417,39785.5548842593,2008-12-03,13:19:02
39.926463,116.338009,0,417,39785.5549421296,2008-12-03,13:19:07
39.926465,116.337998,0,417,39785.555,2008-12-03,13:19:12
39.926535,116.338009,0,416,39785.5550578704,2008-12-03,13:19:17
39.926556,116.338038,0,416,39785.5551157407,2008-12-03,13:19:22
39.92662,116.338094,0,414,39785.5551736111,2008-12-03,13:19:27
39.926642,116.338119,0,413,39785.5552314815,2008-12-03,13:19:32
39.926606,116.338086,0,411,39785.5552893518,2008-12-03,13:19:37
39.926545,116.338041,0,409,39785.5553472222,2008-12-03,13:19:42
39.926516,116.337996,0,408,39785.5554050926,2008-12-03,13:19:47
39.926498,116.337989,0,408,39785.555462963,2008-12-03,13:19:52
39.926498,116.337989,0,408,39785.5554976852,2008-12-03,13:19:55
39.926499,116.337988,0,408,39785.5555208333,2008-12-03,13:19:57
39.926473,116.337981,0,407,39785.5555787037,2008-12-03,13:20:02
39.926451,116.337955,0,407,39785.5556365741,2008-12-03,13:20:07
39.926445,116.337938,0,407,39785.5556944444,2008-12-03,13:20:12
39.926445,116.337938,0,407,39785.5557291667,2008-12-03,13:20:15
39.926439,116.337938,0,407,39785.5557523148,2008-12-03,13:20:17
39.926474,116.337987,0,408,39785.5558101852,2008-12-03,13:20:22
39.926506,116.338035,0,409,39785.5558680556,2008-12-03,13:20:27
39.926508,116.338035,0,409,39785.5559259259,2008-12-03,13:20:32
39.926504,116.338034,0,408,39785.5559837963,2008-12-03,13:20:37
39.926504,116.338034,0,408,39785.5560185185,2008-12-03,13:20:40
39.926496,116.33803,0,408,39785.5560416667,2008-12-03,13:20:42
39.926497,116.33806,0,405,39785.556099537,2008-12-03,13:20:47
39.926553,116.338126,0,404,39785.5561574074,2008-12-03,13:20:52
39.926668,116.338191,0,405,39785.5562152778,2008-12-03,13:20:57
39.926736,116.338218,0,405,39785.5562731481,2008-12-03,13:21:02
39.926815,116.338199,0,405,39785.5563310185,2008-12-03,13:21:07
39.926853,116.33822,0,406,39785.5563888889,2008-12-03,13:21:12
39.926873,116.338296,0,404,39785.5564467593,2008-12-03,13:21:17
39.926951,116.338358,0,403,39785.5565046296,2008-12-03,13:21:22
39.926913,116.338383,0,400,39785.5565625,2008-12-03,13:21:27
39.926754,116.338346,0,395,39785.5566203704,2008-12-03,13:21:32
39.926681,116.338325,0,391,39785.5566782407,2008-12-03,13:21:37
39.926738,116.338341,0,389,39785.5567361111,2008-12-03,13:21:42
39.926792,116.338345,0,389,39785.5567939815,2008-12-03,13:21:47
39.926812,116.338329,0,389,39785.5568518518,2008-12-03,13:21:52
39.926741,116.338253,0,391,39785.5569097222,2008-12-03,13:21:57
39.926693,116.33819,0,395,39785.5569675926,2008-12-03,13:22:02
39.926632,116.338271,0,401,39785.557025463,2008-12-03,13:22:07
39.926602,116.338257,0,401,39785.5570833333,2008-12-03,13:22:12
39.926564,116.338227,0,400,39785.5571412037,2008-12-03,13:22:17
39.926531,116.338189,0,399,39785.5571990741,2008-12-03,13:22:22
39.926458,116.338098,0,396,39785.5572569444,2008-12-03,13:22:27
39.926484,116.33809,0,395,39785.5573148148,2008-12-03,13:22:32
39.926618,116.338084,0,395,39785.5573726852,2008-12-03,13:22:37
39.926579,116.338089,0,395,39785.5574305556,2008-12-03,13:22:42
39.926543,116.338099,0,398,39785.5574884259,2008-12-03,13:22:47
39.926478,116.338042,0,397,39785.5575462963,2008-12-03,13:22:52
39.926478,116.338052,0,397,39785.5576041667,2008-12-03,13:22:57
39.926459,116.338033,0,398,39785.557662037,2008-12-03,13:23:02
39.926444,116.338016,0,398,39785.5577199074,2008-12-03,13:23:07
39.926404,116.337977,0,397,39785.5577777778,2008-12-03,13:23:12
39.926412,116.33799,0,398,39785.5578356481,2008-12-03,13:23:17
39.926412,116.33799,0,398,39785.5578703704,2008-12-03,13:23:20
39.926411,116.33799,0,398,39785.5578935185,2008-12-03,13:23:22
39.926384,116.338009,0,398,39785.5579513889,2008-12-03,13:23:27
39.926385,116.337994,0,398,39785.5580092593,2008-12-03,13:23:32
39.92638,116.337991,0,398,39785.5580671296,2008-12-03,13:23:37
39.926378,116.337989,0,398,39785.558125,2008-12-03,13:23:42
39.926374,116.337984,0,398,39785.5581828704,2008-12-03,13:23:47
39.926366,116.337978,0,398,39785.5582407407,2008-12-03,13:23:52
39.92636,116.337976,0,398,39785.5582986111,2008-12-03,13:23:57
39.92636,116.337976,0,398,39785.5583333333,2008-12-03,13:24:00
39.926362,116.337973,0,398,39785.5583564815,2008-12-03,13:24:02
39.926413,116.337898,0,398,39785.5584143519,2008-12-03,13:24:07
39.926368,116.337856,0,399,39785.5584722222,2008-12-03,13:24:12
39.926348,116.337856,0,400,39785.5585300926,2008-12-03,13:24:17
39.926153,116.337771,0,398,39785.558587963,2008-12-03,13:24:22
39.925996,116.337731,0,397,39785.5586458333,2008-12-03,13:24:27
39.925956,116.337707,0,396,39785.5587037037,2008-12-03,13:24:32
39.925956,116.337707,0,396,39785.5587384259,2008-12-03,13:24:35
39.925963,116.337699,0,396,39785.5587615741,2008-12-03,13:24:37
39.925913,116.337636,0,395,39785.5588194444,2008-12-03,13:24:42
39.925884,116.337597,0,394,39785.5588773148,2008-12-03,13:24:47
39.925984,116.337646,0,395,39785.5589351852,2008-12-03,13:24:52
39.92604,116.33766,0,395,39785.5589930556,2008-12-03,13:24:57
39.926233,116.33784,0,397,39785.5590509259,2008-12-03,13:25:02
39.926396,116.338017,0,401,39785.5591087963,2008-12-03,13:25:07
39.926338,116.338049,0,403,39785.5591666667,2008-12-03,13:25:12
39.926306,116.33809,0,404,39785.559224537,2008-12-03,13:25:17
39.926302,116.338094,0,405,39785.5592824074,2008-12-03,13:25:22
39.926302,116.338094,0,405,39785.5593171296,2008-12-03,13:25:25
39.926303,116.338094,0,405,39785.5593402778,2008-12-03,13:25:27
39.926323,116.338092,0,404,39785.5593981481,2008-12-03,13:25:32
39.926323,116.338092,0,404,39785.5594328704,2008-12-03,13:25:35
39.926321,116.338094,0,404,39785.5594560185,2008-12-03,13:25:37
39.92649,116.338231,0,403,39785.5595138889,2008-12-03,13:25:42
39.926528,116.338286,0,406,39785.5595717593,2008-12-03,13:25:47
39.926477,116.338291,0,411,39785.5596296296,2008-12-03,13:25:52
39.926503,116.338333,0,409,39785.5596875,2008-12-03,13:25:57
39.926539,116.338328,0,406,39785.5597453704,2008-12-03,13:26:02
39.926539,116.338328,0,406,39785.5597800926,2008-12-03,13:26:05
39.926539,116.338334,0,404,39785.5598032407,2008-12-03,13:26:07
39.926544,116.338385,0,404,39785.5598611111,2008-12-03,13:26:12
39.926668,116.338516,0,405,39785.5599189815,2008-12-03,13:26:17
39.926809,116.338579,0,406,39785.5599768519,2008-12-03,13:26:22
39.926863,116.33863,0,407,39785.5600347222,2008-12-03,13:26:27
39.926897,116.338617,0,407,39785.5600925926,2008-12-03,13:26:32
39.926988,116.338628,0,407,39785.560150463,2008-12-03,13:26:37
39.926988,116.338628,0,407,39785.5601851852,2008-12-03,13:26:40
39.926982,116.338625,0,408,39785.5602083333,2008-12-03,13:26:42
39.92694,116.338653,0,409,39785.5602662037,2008-12-03,13:26:47
39.926981,116.338692,0,412,39785.5603240741,2008-12-03,13:26:52
39.926974,116.338722,0,413,39785.5603819444,2008-12-03,13:26:57
39.926949,116.338591,0,421,39785.5604398148,2008-12-03,13:27:02
39.926861,116.338535,0,428,39785.5604976852,2008-12-03,13:27:07
39.926881,116.338541,0,430,39785.5605555556,2008-12-03,13:27:12
39.926815,116.338501,0,435,39785.5606134259,2008-12-03,13:27:17
39.926742,116.338445,0,438,39785.5606712963,2008-12-03,13:27:22
39.926574,116.33837,0,440,39785.5607291667,2008-12-03,13:27:27
39.926499,116.338278,0,442,39785.560787037,2008-12-03,13:27:32
39.926479,116.338241,0,442,39785.5608449074,2008-12-03,13:27:37
39.926454,116.338232,0,440,39785.5609027778,2008-12-03,13:27:42
39.926484,116.338192,0,437,39785.5609606481,2008-12-03,13:27:47
39.926621,116.338198,0,434,39785.5610185185,2008-12-03,13:27:52
39.926604,116.338193,0,430,39785.5610763889,2008-12-03,13:27:57
39.926536,116.338194,0,428,39785.5611342593,2008-12-03,13:28:02
39.926536,116.338194,0,428,39785.5611689815,2008-12-03,13:28:05
39.926528,116.338194,0,425,39785.5611921296,2008-12-03,13:28:07
39.926593,116.338189,0,423,39785.56125,2008-12-03,13:28:12
39.926605,116.338151,0,422,39785.5613078704,2008-12-03,13:28:17
39.926525,116.338113,0,420,39785.5613657407,2008-12-03,13:28:22
39.926431,116.338058,0,418,39785.5614236111,2008-12-03,13:28:27
39.926447,116.338131,0,416,39785.5614814815,2008-12-03,13:28:32
39.926474,116.338199,0,416,39785.5615393519,2008-12-03,13:28:37
39.926558,116.338257,0,417,39785.5615972222,2008-12-03,13:28:42
39.926609,116.33828,0,416,39785.5616550926,2008-12-03,13:28:47
39.926664,116.338336,0,417,39785.561712963,2008-12-03,13:28:52
39.926754,116.338399,0,417,39785.5617708333,2008-12-03,13:28:57
39.926806,116.338438,0,417,39785.5618287037,2008-12-03,13:29:02
39.92683,116.338482,0,416,39785.5618865741,2008-12-03,13:29:07
39.926866,116.338506,0,416,39785.5619444444,2008-12-03,13:29:12
39.926866,116.338543,0,416,39785.5620023148,2008-12-03,13:29:17
39.926909,116.338584,0,415,39785.5620601852,2008-12-03,13:29:22
39.926954,116.338643,0,414,39785.5621180556,2008-12-03,13:29:27
39.926974,116.338649,0,412,39785.5621759259,2008-12-03,13:29:32
39.926962,116.338667,0,410,39785.5622337963,2008-12-03,13:29:37
39.927034,116.338717,0,409,39785.5622916667,2008-12-03,13:29:42
39.927068,116.33876,0,409,39785.562349537,2008-12-03,13:29:47
39.927082,116.338785,0,411,39785.5624074074,2008-12-03,13:29:52
39.927156,116.338861,0,412,39785.5624652778,2008-12-03,13:29:57
39.927152,116.338878,0,411,39785.5625231481,2008-12-03,13:30:02
39.927139,116.33886,0,411,39785.5625810185,2008-12-03,13:30:07
39.92712,116.338811,0,412,39785.5626388889,2008-12-03,13:30:12
39.927038,116.338795,0,414,39785.5626967593,2008-12-03,13:30:17
39.926988,116.338779,0,415,39785.5627546296,2008-12-03,13:30:22
39.926939,116.338786,0,417,39785.5628125,2008-12-03,13:30:27
39.926892,116.338805,0,420,39785.5628703704,2008-12-03,13:30:32
39.926878,116.338782,0,424,39785.5629282407,2008-12-03,13:30:37
39.926877,116.338722,0,428,39785.5629861111,2008-12-03,13:30:42
39.926866,116.33865,0,432,39785.5630439815,2008-12-03,13:30:47
39.926851,116.338625,0,434,39785.5631018518,2008-12-03,13:30:52
39.926851,116.338625,0,434,39785.5631365741,2008-12-03,13:30:55
39.926857,116.338618,0,435,39785.5631597222,2008-12-03,13:30:57
39.926903,116.33863,0,435,39785.5632175926,2008-12-03,13:31:02
39.926903,116.338629,0,435,39785.563275463,2008-12-03,13:31:07
39.926903,116.338629,0,435,39785.5633101852,2008-12-03,13:31:10
39.926908,116.338631,0,435,39785.5633333333,2008-12-03,13:31:12
39.926926,116.338639,0,435,39785.5633912037,2008-12-03,13:31:17
39.92694,116.338682,0,434,39785.5634490741,2008-12-03,13:31:22
39.92696,116.338719,0,433,39785.5635069444,2008-12-03,13:31:27
39.92695,116.338722,0,431,39785.5635648148,2008-12-03,13:31:32
39.926974,116.338775,0,431,39785.5636226852,2008-12-03,13:31:37
39.926932,116.338793,0,430,39785.5636805556,2008-12-03,13:31:42
39.926941,116.33878,0,430,39785.5637384259,2008-12-03,13:31:47
39.926951,116.338767,0,430,39785.5637962963,2008-12-03,13:31:52
39.926951,116.338767,0,430,39785.5638310185,2008-12-03,13:31:55
39.926952,116.338764,0,430,39785.5638541667,2008-12-03,13:31:57
39.926789,116.338703,0,429,39785.563912037,2008-12-03,13:32:02
39.926713,116.338611,0,425,39785.5639699074,2008-12-03,13:32:07
39.926702,116.338542,0,424,39785.5640277778,2008-12-03,13:32:12
39.926588,116.338352,0,424,39785.5640856481,2008-12-03,13:32:17
39.926333,116.338188,0,422,39785.5641435185,2008-12-03,13:32:22
39.926243,116.338052,0,421,39785.5642013889,2008-12-03,13:32:27
39.92614,116.337953,0,419,39785.5642592593,2008-12-03,13:32:32
39.926147,116.337897,0,418,39785.5643171296,2008-12-03,13:32:37
39.926168,116.337889,0,416,39785.564375,2008-12-03,13:32:42
39.926216,116.337917,0,416,39785.5644328704,2008-12-03,13:32:47
39.926268,116.337906,0,414,39785.5644907407,2008-12-03,13:32:52
39.926343,116.337907,0,411,39785.5645486111,2008-12-03,13:32:57
39.926334,116.337916,0,410,39785.5646064815,2008-12-03,13:33:02
39.926127,116.337864,0,409,39785.5646643518,2008-12-03,13:33:07
39.926032,116.337842,0,406,39785.5647222222,2008-12-03,13:33:12
39.926013,116.337787,0,403,39785.5647800926,2008-12-03,13:33:17
39.926055,116.337796,0,399,39785.564837963,2008-12-03,13:33:22
39.926055,116.337796,0,399,39785.5648726852,2008-12-03,13:33:25
39.92605,116.337789,0,398,39785.5648958333,2008-12-03,13:33:27
39.926113,116.337773,0,399,39785.5649537037,2008-12-03,13:33:32
39.926111,116.337811,0,399,39785.5650115741,2008-12-03,13:33:37
39.926141,116.337814,0,400,39785.5650694444,2008-12-03,13:33:42
39.926141,116.337803,0,400,39785.5651273148,2008-12-03,13:33:47
39.926052,116.337778,0,399,39785.5651851852,2008-12-03,13:33:52
39.926078,116.337785,0,399,39785.5652430556,2008-12-03,13:33:57
39.926083,116.337733,0,398,39785.5653009259,2008-12-03,13:34:02
39.926084,116.337709,0,397,39785.5653587963,2008-12-03,13:34:07
39.926084,116.337696,0,397,39785.5654166667,2008-12-03,13:34:12
39.926093,116.337696,0,400,39785.565474537,2008-12-03,13:34:17
39.926084,116.33766,0,400,39785.5655324074,2008-12-03,13:34:22
39.926114,116.337652,0,399,39785.5655902778,2008-12-03,13:34:27
39.926128,116.337671,0,400,39785.5656481481,2008-12-03,13:34:32
39.926131,116.337696,0,400,39785.5657060185,2008-12-03,13:34:37
39.926042,116.337746,0,401,39785.5657638889,2008-12-03,13:34:42
39.926086,116.337838,0,402,39785.5658217593,2008-12-03,13:34:47
39.926103,116.337846,0,402,39785.5658796296,2008-12-03,13:34:52
39.926265,116.338045,0,402,39785.5659375,2008-12-03,13:34:57
39.926267,116.338121,0,402,39785.5659953704,2008-12-03,13:35:02
39.926413,116.338245,0,402,39785.5660532407,2008-12-03,13:35:07
39.926539,116.338318,0,403,39785.5661111111,2008-12-03,13:35:12
39.926588,116.338344,0,403,39785.5661689815,2008-12-03,13:35:17
39.926572,116.338339,0,404,39785.5662268519,2008-12-03,13:35:22
39.926568,116.338399,0,406,39785.5662847222,2008-12-03,13:35:27
39.926629,116.338453,0,410,39785.5663425926,2008-12-03,13:35:32
39.926629,116.338453,0,410,39785.5663773148,2008-12-03,13:35:35
39.926632,116.338447,0,411,39785.566400463,2008-12-03,13:35:37
39.92659,116.338425,0,412,39785.5664583333,2008-12-03,13:35:42
39.92659,116.338425,0,412,39785.5664930556,2008-12-03,13:35:45
39.926584,116.338425,0,413,39785.5665162037,2008-12-03,13:35:47
39.926525,116.338396,0,413,39785.5665740741,2008-12-03,13:35:52
39.926552,116.33838,0,411,39785.5666319444,2008-12-03,13:35:57
39.926552,116.33838,0,411,39785.5666666667,2008-12-03,13:36:00
39.926555,116.338381,0,412,39785.5666898148,2008-12-03,13:36:02
39.926586,116.338411,0,412,39785.5667476852,2008-12-03,13:36:07
39.926656,116.338458,0,412,39785.5668055556,2008-12-03,13:36:12
39.926468,116.338473,0,476,39785.5691203704,2008-12-03,13:39:32
39.926283,116.338399,0,476,39785.5691782407,2008-12-03,13:39:37
39.926256,116.338404,0,476,39785.5692361111,2008-12-03,13:39:42
39.926311,116.338432,0,477,39785.5692939815,2008-12-03,13:39:47
39.926289,116.338431,0,477,39785.5693518519,2008-12-03,13:39:52
39.926299,116.338423,0,477,39785.5694097222,2008-12-03,13:39:57
39.926333,116.338429,0,477,39785.5694675926,2008-12-03,13:40:02
39.926404,116.338445,0,477,39785.569525463,2008-12-03,13:40:07
39.926409,116.338424,0,477,39785.5695833333,2008-12-03,13:40:12
39.926409,116.338424,0,477,39785.5696180556,2008-12-03,13:40:15
39.92641,116.338425,0,477,39785.5696412037,2008-12-03,13:40:17
39.92638,116.33846,0,477,39785.5696990741,2008-12-03,13:40:22
39.926368,116.338504,0,477,39785.5697569444,2008-12-03,13:40:27
39.926332,116.338505,0,477,39785.5698148148,2008-12-03,13:40:32
39.926341,116.33851,0,476,39785.5698726852,2008-12-03,13:40:37
39.926341,116.33851,0,476,39785.5699074074,2008-12-03,13:40:40
39.926343,116.338511,0,477,39785.5699305556,2008-12-03,13:40:42
39.926402,116.338539,0,476,39785.5699884259,2008-12-03,13:40:47
39.926528,116.33859,0,476,39785.5700462963,2008-12-03,13:40:52
39.926651,116.338631,0,475,39785.5701041667,2008-12-03,13:40:57
39.926643,116.338643,0,474,39785.570162037,2008-12-03,13:41:02
39.926554,116.338643,0,476,39785.5702199074,2008-12-03,13:41:07
39.926546,116.338632,0,474,39785.5702777778,2008-12-03,13:41:12
39.92657,116.338649,0,474,39785.5703356481,2008-12-03,13:41:17
39.92657,116.338658,0,474,39785.5703935185,2008-12-03,13:41:22
39.92664,116.338689,0,474,39785.5704513889,2008-12-03,13:41:27
39.926685,116.338721,0,474,39785.5705092593,2008-12-03,13:41:32
39.926667,116.338726,0,476,39785.5705671296,2008-12-03,13:41:37
39.926676,116.338716,0,478,39785.570625,2008-12-03,13:41:42
39.926669,116.338697,0,477,39785.5706828704,2008-12-03,13:41:47
39.926575,116.338651,0,475,39785.5707407407,2008-12-03,13:41:52
39.926437,116.338518,0,476,39785.5707986111,2008-12-03,13:41:57
39.926336,116.338428,0,474,39785.5708564815,2008-12-03,13:42:02
39.926312,116.338418,0,472,39785.5709143518,2008-12-03,13:42:07
39.926323,116.338399,0,471,39785.5709722222,2008-12-03,13:42:12
39.926368,116.338307,0,469,39785.5710300926,2008-12-03,13:42:17
39.926356,116.338195,0,467,39785.571087963,2008-12-03,13:42:22
39.926244,116.338066,0,465,39785.5711458333,2008-12-03,13:42:27
39.926155,116.337966,0,465,39785.5712037037,2008-12-03,13:42:32
39.926151,116.338056,0,473,39785.5712615741,2008-12-03,13:42:37
39.926276,116.338226,0,486,39785.5713194444,2008-12-03,13:42:42
39.926255,116.338208,0,486,39785.5713773148,2008-12-03,13:42:47
39.926253,116.338162,0,488,39785.5714351852,2008-12-03,13:42:52
39.926253,116.338162,0,488,39785.5714699074,2008-12-03,13:42:55
39.926245,116.33817,0,488,39785.5714930556,2008-12-03,13:42:57
39.926276,116.338178,0,482,39785.5715509259,2008-12-03,13:43:02
39.926354,116.338228,0,481,39785.5716087963,2008-12-03,13:43:07
39.926406,116.338216,0,478,39785.5716666667,2008-12-03,13:43:12
39.926419,116.33821,0,478,39785.571724537,2008-12-03,13:43:17
39.926331,116.338184,0,480,39785.5717824074,2008-12-03,13:43:22
39.926308,116.338201,0,481,39785.5718402778,2008-12-03,13:43:27
39.926365,116.338234,0,478,39785.5718981481,2008-12-03,13:43:32
39.926407,116.338244,0,471,39785.5719560185,2008-12-03,13:43:37
39.926423,116.338235,0,464,39785.5720138889,2008-12-03,13:43:42
39.926338,116.338154,0,459,39785.5720717593,2008-12-03,13:43:47
39.926338,116.338154,0,459,39785.5721064815,2008-12-03,13:43:50
39.926343,116.338151,0,458,39785.5721296296,2008-12-03,13:43:52
39.926239,116.338003,0,457,39785.5721875,2008-12-03,13:43:57
39.926147,116.337916,0,455,39785.5722453704,2008-12-03,13:44:02
39.926176,116.337953,0,453,39785.5723032407,2008-12-03,13:44:07
39.926221,116.337987,0,451,39785.5723611111,2008-12-03,13:44:12
39.926248,116.338061,0,452,39785.5724189815,2008-12-03,13:44:17
39.926339,116.338228,0,453,39785.5724768518,2008-12-03,13:44:22
39.926333,116.338386,0,454,39785.5725347222,2008-12-03,13:44:27
39.926314,116.338415,0,459,39785.5725925926,2008-12-03,13:44:32
39.926314,116.338415,0,459,39785.5726273148,2008-12-03,13:44:35
39.926315,116.338408,0,468,39785.572650463,2008-12-03,13:44:37
39.926353,116.338451,0,475,39785.5727083333,2008-12-03,13:44:42
39.926464,116.338515,0,480,39785.5727662037,2008-12-03,13:44:47
39.926519,116.33857,0,487,39785.5728240741,2008-12-03,13:44:52
39.926611,116.338675,0,494,39785.5728819444,2008-12-03,13:44:57
39.926638,116.33873,0,498,39785.5729398148,2008-12-03,13:45:02
39.926609,116.338732,0,504,39785.5729976852,2008-12-03,13:45:07
39.926579,116.338741,0,506,39785.5730555556,2008-12-03,13:45:12
39.926578,116.338779,0,508,39785.5731134259,2008-12-03,13:45:17
39.926584,116.33882,0,510,39785.5731712963,2008-12-03,13:45:22
39.926465,116.338826,0,517,39785.5732291667,2008-12-03,13:45:27
39.926431,116.338825,0,521,39785.573287037,2008-12-03,13:45:32
39.926488,116.338833,0,521,39785.5733449074,2008-12-03,13:45:37
39.926481,116.338867,0,525,39785.5734027778,2008-12-03,13:45:42
39.926521,116.338905,0,523,39785.5734606481,2008-12-03,13:45:47
39.926576,116.33894,0,519,39785.5735185185,2008-12-03,13:45:52
39.926614,116.338972,0,515,39785.5735763889,2008-12-03,13:45:57
39.926568,116.338979,0,511,39785.5736342593,2008-12-03,13:46:02
39.926497,116.338942,0,508,39785.5736921296,2008-12-03,13:46:07
39.926465,116.338875,0,506,39785.57375,2008-12-03,13:46:12
39.92647,116.338866,0,504,39785.5738078704,2008-12-03,13:46:17
39.926392,116.338778,0,501,39785.5738657407,2008-12-03,13:46:22
39.926352,116.338675,0,499,39785.5739236111,2008-12-03,13:46:27
39.926375,116.338642,0,500,39785.5739814815,2008-12-03,13:46:32
39.926434,116.338628,0,504,39785.5740393519,2008-12-03,13:46:37
39.926331,116.338538,0,511,39785.5740972222,2008-12-03,13:46:42
39.926219,116.338465,0,517,39785.5741550926,2008-12-03,13:46:47
39.926152,116.338362,0,516,39785.574212963,2008-12-03,13:46:52
39.926104,116.338265,0,514,39785.5742708333,2008-12-03,13:46:57
39.926123,116.338174,0,511,39785.5743287037,2008-12-03,13:47:02
39.926104,116.338097,0,505,39785.5743865741,2008-12-03,13:47:07
39.926045,116.33797,0,501,39785.5744444444,2008-12-03,13:47:12
39.925914,116.337868,0,494,39785.5745023148,2008-12-03,13:47:17
39.925811,116.337856,0,486,39785.5745601852,2008-12-03,13:47:22
39.925798,116.337761,0,477,39785.5746180556,2008-12-03,13:47:27
39.925769,116.337822,0,467,39785.5746759259,2008-12-03,13:47:32
39.925802,116.337857,0,460,39785.5747337963,2008-12-03,13:47:37
39.925802,116.337857,0,460,39785.5747685185,2008-12-03,13:47:40
39.925805,116.337858,0,454,39785.5747916667,2008-12-03,13:47:42
39.925871,116.337827,0,449,39785.574849537,2008-12-03,13:47:47
39.925845,116.337805,0,443,39785.5749074074,2008-12-03,13:47:52
39.925829,116.337758,0,436,39785.5749652778,2008-12-03,13:47:57
39.925775,116.337704,0,430,39785.5750231481,2008-12-03,13:48:02
39.925789,116.337628,0,423,39785.5750810185,2008-12-03,13:48:07
39.925824,116.337632,0,417,39785.5751388889,2008-12-03,13:48:12
39.925813,116.337698,0,409,39785.5751967593,2008-12-03,13:48:17
39.925927,116.337765,0,401,39785.5752546296,2008-12-03,13:48:22
39.925982,116.337772,0,395,39785.5753125,2008-12-03,13:48:27
39.92606,116.337769,0,388,39785.5753703704,2008-12-03,13:48:32
39.926054,116.337719,0,382,39785.5754282407,2008-12-03,13:48:37
39.926072,116.337729,0,374,39785.5754861111,2008-12-03,13:48:42
39.926151,116.337754,0,366,39785.5755439815,2008-12-03,13:48:47
39.925952,116.337518,0,364,39785.5756018519,2008-12-03,13:48:52
39.925846,116.337412,0,361,39785.5756597222,2008-12-03,13:48:57
39.925862,116.337441,0,355,39785.5757175926,2008-12-03,13:49:02
39.92588,116.337538,0,350,39785.575775463,2008-12-03,13:49:07
39.926018,116.337662,0,347,39785.5758333333,2008-12-03,13:49:12
39.926131,116.337748,0,345,39785.5758912037,2008-12-03,13:49:17
39.926156,116.337749,0,344,39785.5759490741,2008-12-03,13:49:22
39.926109,116.337706,0,344,39785.5760069444,2008-12-03,13:49:27
39.926159,116.337723,0,344,39785.5760648148,2008-12-03,13:49:32
39.926157,116.337681,0,343,39785.5761226852,2008-12-03,13:49:37
39.926212,116.337703,0,352,39785.5761805556,2008-12-03,13:49:42
39.926174,116.337624,0,352,39785.5762384259,2008-12-03,13:49:47
39.926115,116.337582,0,352,39785.5762962963,2008-12-03,13:49:52
39.926136,116.337731,0,370,39785.5763541667,2008-12-03,13:49:57
39.926156,116.337734,0,370,39785.576412037,2008-12-03,13:50:02
39.926153,116.337722,0,370,39785.5764699074,2008-12-03,13:50:07
39.926012,116.337709,0,369,39785.5765277778,2008-12-03,13:50:12
39.925954,116.33789,0,375,39785.5765856481,2008-12-03,13:50:17
39.925996,116.33799,0,382,39785.5766435185,2008-12-03,13:50:22
39.925996,116.338027,0,383,39785.5767013889,2008-12-03,13:50:27
39.92599,116.337974,0,384,39785.5767592593,2008-12-03,13:50:32
39.925918,116.337893,0,385,39785.5768171296,2008-12-03,13:50:37
39.925903,116.337849,0,385,39785.576875,2008-12-03,13:50:42
39.925942,116.337834,0,387,39785.5769328704,2008-12-03,13:50:47
39.926035,116.337864,0,388,39785.5769907407,2008-12-03,13:50:52
39.926104,116.337951,0,389,39785.5770486111,2008-12-03,13:50:57
39.926172,116.338024,0,389,39785.5771064815,2008-12-03,13:51:02
39.926162,116.338025,0,388,39785.5771643519,2008-12-03,13:51:07
39.926159,116.338044,0,389,39785.5772222222,2008-12-03,13:51:12
39.926192,116.338095,0,390,39785.5772800926,2008-12-03,13:51:17
39.926324,116.338274,0,389,39785.577337963,2008-12-03,13:51:22
39.926373,116.338341,0,388,39785.5773958333,2008-12-03,13:51:27
39.926384,116.338294,0,389,39785.5774537037,2008-12-03,13:51:32
39.926366,116.338273,0,388,39785.5775115741,2008-12-03,13:51:37
39.926378,116.338382,0,394,39785.5775694444,2008-12-03,13:51:42
39.926456,116.338509,0,399,39785.5776273148,2008-12-03,13:51:47
39.926526,116.338546,0,403,39785.5776851852,2008-12-03,13:51:52
39.926599,116.338542,0,405,39785.5777430556,2008-12-03,13:51:57
39.926615,116.338505,0,410,39785.5778009259,2008-12-03,13:52:02
39.926598,116.338479,0,417,39785.5778587963,2008-12-03,13:52:07
39.926612,116.338478,0,421,39785.5779166667,2008-12-03,13:52:12
39.926576,116.338436,0,425,39785.577974537,2008-12-03,13:52:17
39.926576,116.338436,0,425,39785.5780092593,2008-12-03,13:52:20
39.926571,116.338434,0,426,39785.5780324074,2008-12-03,13:52:22
39.926459,116.33838,0,428,39785.5780902778,2008-12-03,13:52:27
39.926396,116.338262,0,429,39785.5781481481,2008-12-03,13:52:32
39.926376,116.338217,0,431,39785.5782060185,2008-12-03,13:52:37
39.926414,116.338206,0,431,39785.5782638889,2008-12-03,13:52:42
39.926436,116.338188,0,432,39785.5783217593,2008-12-03,13:52:47
39.926573,116.338344,0,435,39785.5783796296,2008-12-03,13:52:52
39.926557,116.338448,0,447,39785.5784375,2008-12-03,13:52:57
39.926549,116.338564,0,461,39785.5784953704,2008-12-03,13:53:02
39.926536,116.338572,0,471,39785.5785532407,2008-12-03,13:53:07
39.926536,116.338572,0,471,39785.578587963,2008-12-03,13:53:10
39.926543,116.338571,0,472,39785.5786111111,2008-12-03,13:53:12
39.926548,116.3385,0,485,39785.5786689815,2008-12-03,13:53:17
39.926564,116.338512,0,487,39785.5787268518,2008-12-03,13:53:22
39.926564,116.338512,0,487,39785.5787615741,2008-12-03,13:53:25
39.926569,116.338519,0,500,39785.5787847222,2008-12-03,13:53:27
39.926568,116.338508,0,513,39785.5788425926,2008-12-03,13:53:32
39.926553,116.338481,0,514,39785.578900463,2008-12-03,13:53:37
39.926527,116.338453,0,516,39785.5789583333,2008-12-03,13:53:42
39.926447,116.338319,0,521,39785.5790162037,2008-12-03,13:53:47
39.926423,116.338227,0,521,39785.5790740741,2008-12-03,13:53:52
39.926455,116.338252,0,524,39785.5791319444,2008-12-03,13:53:57
39.926388,116.338211,0,532,39785.5791898148,2008-12-03,13:54:02
39.926249,116.338073,0,536,39785.5792476852,2008-12-03,13:54:07
39.926186,116.337997,0,536,39785.5793055556,2008-12-03,13:54:12
39.926416,116.338104,0,423,39785.5816782407,2008-12-03,13:57:37
39.926536,116.33806,0,422,39785.5817361111,2008-12-03,13:57:42
39.926601,116.338,0,421,39785.5817939815,2008-12-03,13:57:47
39.926634,116.337914,0,423,39785.5818518519,2008-12-03,13:57:52
39.926645,116.337861,0,422,39785.5819097222,2008-12-03,13:57:57
39.926681,116.337931,0,419,39785.5819675926,2008-12-03,13:58:02
39.926705,116.337949,0,419,39785.582025463,2008-12-03,13:58:07
39.926703,116.337914,0,419,39785.5820833333,2008-12-03,13:58:12
39.926604,116.337953,0,419,39785.5821412037,2008-12-03,13:58:17
39.926618,116.337933,0,419,39785.5821990741,2008-12-03,13:58:22
39.926577,116.337941,0,423,39785.5822569444,2008-12-03,13:58:27
39.926437,116.338053,0,423,39785.5823148148,2008-12-03,13:58:32
39.926337,116.338069,0,422,39785.5823726852,2008-12-03,13:58:37
39.926276,116.338052,0,423,39785.5824305556,2008-12-03,13:58:42
39.926184,116.338032,0,421,39785.5824884259,2008-12-03,13:58:47
39.926162,116.33802,0,421,39785.5825462963,2008-12-03,13:58:52
39.926218,116.338076,0,421,39785.5826041667,2008-12-03,13:58:57
39.92625,116.338141,0,420,39785.582662037,2008-12-03,13:59:02
39.926263,116.338167,0,418,39785.5827199074,2008-12-03,13:59:07
39.926279,116.338178,0,418,39785.5827777778,2008-12-03,13:59:12
39.926265,116.338184,0,418,39785.5828356481,2008-12-03,13:59:17
39.926222,116.338165,0,417,39785.5828935185,2008-12-03,13:59:22
39.92617,116.338155,0,416,39785.5829513889,2008-12-03,13:59:27
39.926167,116.338175,0,417,39785.5830092593,2008-12-03,13:59:32
39.926135,116.338181,0,417,39785.5830671296,2008-12-03,13:59:37
39.926199,116.338348,0,418,39785.583125,2008-12-03,13:59:42
39.9262,116.33837,0,422,39785.5831828704,2008-12-03,13:59:47
39.926184,116.338354,0,422,39785.5832407407,2008-12-03,13:59:52
39.926178,116.338352,0,422,39785.5832986111,2008-12-03,13:59:57
39.926178,116.338352,0,422,39785.5833333333,2008-12-03,14:00:00
39.926178,116.338352,0,423,39785.5833564815,2008-12-03,14:00:02
39.9262,116.338333,0,425,39785.5834143519,2008-12-03,14:00:07
39.926177,116.338279,0,434,39785.5834722222,2008-12-03,14:00:12
39.92614,116.338203,0,434,39785.5835300926,2008-12-03,14:00:17
39.926108,116.338139,0,438,39785.583587963,2008-12-03,14:00:22
39.926054,116.33808,0,440,39785.5836458333,2008-12-03,14:00:27
39.926058,116.338078,0,441,39785.5837037037,2008-12-03,14:00:32
39.926058,116.338079,0,441,39785.5837615741,2008-12-03,14:00:37
39.92606,116.338077,0,441,39785.5838194444,2008-12-03,14:00:42
39.92606,116.338077,0,441,39785.5838541667,2008-12-03,14:00:45
39.926055,116.338075,0,441,39785.5838773148,2008-12-03,14:00:47
39.926033,116.338057,0,441,39785.5839351852,2008-12-03,14:00:52
39.926005,116.337987,0,440,39785.5839930556,2008-12-03,14:00:57
39.926082,116.337918,0,441,39785.5840509259,2008-12-03,14:01:02
39.926097,116.33791,0,440,39785.5841087963,2008-12-03,14:01:07
39.92615,116.337954,0,441,39785.5841666667,2008-12-03,14:01:12
39.926386,116.338201,0,443,39785.584224537,2008-12-03,14:01:17
39.926467,116.338279,0,442,39785.5842824074,2008-12-03,14:01:22
39.926416,116.338267,0,446,39785.5843402778,2008-12-03,14:01:27
39.92642,116.338328,0,451,39785.5843981481,2008-12-03,14:01:32
39.926376,116.338375,0,457,39785.5844560185,2008-12-03,14:01:37
39.926376,116.338375,0,457,39785.5844907407,2008-12-03,14:01:40
39.926378,116.338367,0,463,39785.5845138889,2008-12-03,14:01:42
39.92639,116.338386,0,465,39785.5845717593,2008-12-03,14:01:47
39.9264,116.338385,0,464,39785.5846296296,2008-12-03,14:01:52
39.9264,116.338385,0,464,39785.5846643519,2008-12-03,14:01:55
39.926396,116.338385,0,464,39785.5846875,2008-12-03,14:01:57
39.926368,116.338333,0,462,39785.5847453704,2008-12-03,14:02:02
39.926254,116.33817,0,461,39785.5848032407,2008-12-03,14:02:07
39.926198,116.338164,0,459,39785.5848611111,2008-12-03,14:02:12
39.926169,116.338197,0,457,39785.5849189815,2008-12-03,14:02:17
39.926161,116.338196,0,457,39785.5849768519,2008-12-03,14:02:22
39.926161,116.338196,0,457,39785.5850115741,2008-12-03,14:02:25
39.926165,116.338197,0,457,39785.5850347222,2008-12-03,14:02:27
39.926257,116.338285,0,455,39785.5850925926,2008-12-03,14:02:32
39.926359,116.338378,0,453,39785.585150463,2008-12-03,14:02:37
39.926251,116.338247,0,448,39785.5852662037,2008-12-03,14:02:47
39.926241,116.338245,0,448,39785.5853240741,2008-12-03,14:02:52
39.926186,116.338243,0,446,39785.5853819444,2008-12-03,14:02:57
39.926188,116.338275,0,445,39785.5854398148,2008-12-03,14:03:02
39.926173,116.338288,0,444,39785.5854976852,2008-12-03,14:03:07
39.926162,116.338288,0,444,39785.5855555556,2008-12-03,14:03:12
39.92615,116.338284,0,444,39785.5856134259,2008-12-03,14:03:17
39.925983,116.338102,0,442,39785.5856712963,2008-12-03,14:03:22
39.926057,116.33813,0,440,39785.5857291667,2008-12-03,14:03:27
39.926057,116.33813,0,440,39785.5857638889,2008-12-03,14:03:30
39.926059,116.338128,0,440,39785.585787037,2008-12-03,14:03:32
39.926071,116.338169,0,440,39785.5858449074,2008-12-03,14:03:37
39.926212,116.338185,0,438,39785.5859027778,2008-12-03,14:03:42
39.926214,116.338191,0,437,39785.5859606481,2008-12-03,14:03:47
39.926217,116.338192,0,435,39785.5861342593,2008-12-03,14:04:02
39.926217,116.338192,0,435,39785.5861689815,2008-12-03,14:04:05
39.92622,116.33819,0,435,39785.5861921296,2008-12-03,14:04:07
39.926207,116.338117,0,435,39785.58625,2008-12-03,14:04:12
39.926137,116.337983,0,434,39785.5863078704,2008-12-03,14:04:17
39.926012,116.33783,0,432,39785.5863657407,2008-12-03,14:04:22
39.926076,116.337951,0,432,39785.5864236111,2008-12-03,14:04:27
39.926133,116.338047,0,434,39785.5864814815,2008-12-03,14:04:32
39.926133,116.338047,0,434,39785.5865162037,2008-12-03,14:04:35
39.926136,116.338051,0,433,39785.5865393518,2008-12-03,14:04:37
39.926156,116.338177,0,433,39785.5865972222,2008-12-03,14:04:42
39.926159,116.338165,0,432,39785.5866550926,2008-12-03,14:04:47
39.926139,116.338135,0,430,39785.586712963,2008-12-03,14:04:52
39.926136,116.338133,0,430,39785.5867708333,2008-12-03,14:04:57
39.926136,116.338133,0,430,39785.5868055556,2008-12-03,14:05:00
39.926144,116.338134,0,430,39785.5868287037,2008-12-03,14:05:02
39.926236,116.338209,0,440,39785.5868865741,2008-12-03,14:05:07
39.926267,116.338208,0,443,39785.5869444444,2008-12-03,14:05:12
39.926249,116.338264,0,447,39785.5870023148,2008-12-03,14:05:17
39.926197,116.3383,0,453,39785.5870601852,2008-12-03,14:05:22
39.926183,116.338272,0,453,39785.5871180556,2008-12-03,14:05:27
39.926183,116.338272,0,453,39785.5871527778,2008-12-03,14:05:30
39.926175,116.338271,0,454,39785.5871759259,2008-12-03,14:05:32
39.926176,116.338336,0,453,39785.5872337963,2008-12-03,14:05:37
39.926185,116.33834,0,453,39785.5872916667,2008-12-03,14:05:42
39.926192,116.338351,0,452,39785.587349537,2008-12-03,14:05:47
39.926193,116.338313,0,451,39785.5874074074,2008-12-03,14:05:52
39.926187,116.338339,0,450,39785.5874652778,2008-12-03,14:05:57
39.926195,116.338394,0,454,39785.5875231481,2008-12-03,14:06:02
39.926201,116.33849,0,463,39785.5875810185,2008-12-03,14:06:07
39.926255,116.338595,0,470,39785.5876388889,2008-12-03,14:06:12
39.926305,116.338739,0,478,39785.5876967593,2008-12-03,14:06:17
39.92635,116.338766,0,481,39785.5877546296,2008-12-03,14:06:22
39.92635,116.338766,0,481,39785.5877893518,2008-12-03,14:06:25
39.926347,116.338771,0,480,39785.5878125,2008-12-03,14:06:27
39.926343,116.33874,0,480,39785.5878703704,2008-12-03,14:06:32
39.926349,116.338666,0,480,39785.5879282407,2008-12-03,14:06:37
39.926338,116.338622,0,480,39785.5879861111,2008-12-03,14:06:42
39.926302,116.338586,0,479,39785.5880439815,2008-12-03,14:06:47
39.926288,116.338572,0,479,39785.5881018518,2008-12-03,14:06:52
39.926285,116.338517,0,478,39785.5881597222,2008-12-03,14:06:57
39.926291,116.338355,0,477,39785.5882175926,2008-12-03,14:07:02
39.926306,116.33829,0,475,39785.588275463,2008-12-03,14:07:07
39.926353,116.338265,0,473,39785.5883333333,2008-12-03,14:07:12
39.926376,116.33831,0,473,39785.5883912037,2008-12-03,14:07:17
39.926377,116.338309,0,472,39785.5884490741,2008-12-03,14:07:22
39.926377,116.338309,0,472,39785.5884837963,2008-12-03,14:07:25
39.92638,116.338308,0,471,39785.5885069444,2008-12-03,14:07:27
39.926375,116.338275,0,469,39785.5885648148,2008-12-03,14:07:32
39.926405,116.338251,0,468,39785.5886226852,2008-12-03,14:07:37
39.926435,116.338186,0,464,39785.5887384259,2008-12-03,14:07:47
39.926411,116.338119,0,462,39785.5888541667,2008-12-03,14:07:57
39.926401,116.338101,0,462,39785.588912037,2008-12-03,14:08:02
39.926401,116.338101,0,462,39785.5889467593,2008-12-03,14:08:05
39.926394,116.3381,0,461,39785.5889699074,2008-12-03,14:08:07
39.926375,116.338135,0,460,39785.5890277778,2008-12-03,14:08:12
39.926368,116.338232,0,458,39785.5892013889,2008-12-03,14:08:27
39.926286,116.33827,0,456,39785.5892592593,2008-12-03,14:08:32
39.926259,116.338286,0,456,39785.5893171296,2008-12-03,14:08:37
39.926265,116.338287,0,456,39785.589375,2008-12-03,14:08:42
39.92627,116.338284,0,456,39785.5894907407,2008-12-03,14:08:52
39.92627,116.338284,0,456,39785.589525463,2008-12-03,14:08:55
39.926267,116.338281,0,456,39785.5895486111,2008-12-03,14:08:57
39.926258,116.338323,0,455,39785.5896064815,2008-12-03,14:09:02
39.92623,116.338351,0,453,39785.5896643519,2008-12-03,14:09:07
39.926278,116.338418,0,456,39785.5897222222,2008-12-03,14:09:12
39.926476,116.338634,0,456,39785.589837963,2008-12-03,14:09:22
39.92653,116.338627,0,455,39785.5898958333,2008-12-03,14:09:27
39.9265,116.338636,0,454,39785.5899537037,2008-12-03,14:09:32
39.926474,116.338587,0,451,39785.5900115741,2008-12-03,14:09:37
39.926464,116.338575,0,451,39785.5900694444,2008-12-03,14:09:42
39.926453,116.338498,0,443,39785.5901273148,2008-12-03,14:09:47
39.926474,116.33845,0,437,39785.5901851852,2008-12-03,14:09:52
39.926505,116.338507,0,437,39785.5902430556,2008-12-03,14:09:57
39.926505,116.338507,0,437,39785.5902777778,2008-12-03,14:10:00
39.926499,116.338506,0,437,39785.5903009259,2008-12-03,14:10:02
39.926487,116.338503,0,437,39785.5903587963,2008-12-03,14:10:07
39.926398,116.338408,0,433,39785.5904166667,2008-12-03,14:10:12
39.92637,116.338412,0,429,39785.590474537,2008-12-03,14:10:17
39.92637,116.338412,0,429,39785.5905092593,2008-12-03,14:10:20
39.926375,116.338406,0,430,39785.5905324074,2008-12-03,14:10:22
39.926406,116.338458,0,428,39785.5905902778,2008-12-03,14:10:27
39.926421,116.338456,0,423,39785.5906481481,2008-12-03,14:10:32
39.926421,116.338456,0,423,39785.5906828704,2008-12-03,14:10:35
39.926422,116.338453,0,422,39785.5907060185,2008-12-03,14:10:37
39.926442,116.338434,0,416,39785.5907638889,2008-12-03,14:10:42
39.926432,116.338357,0,402,39785.5908217593,2008-12-03,14:10:47
39.926409,116.338328,0,392,39785.5908796296,2008-12-03,14:10:52
39.926387,116.338299,0,387,39785.5909375,2008-12-03,14:10:57
39.926364,116.338289,0,383,39785.5909953704,2008-12-03,14:11:02
39.926317,116.338238,0,373,39785.5910532407,2008-12-03,14:11:07
39.926278,116.338129,0,357,39785.5911111111,2008-12-03,14:11:12
39.926289,116.338022,0,345,39785.5911689815,2008-12-03,14:11:17
39.926258,116.337896,0,335,39785.5912268519,2008-12-03,14:11:22
39.926131,116.337609,0,314,39785.5946412037,2008-12-03,14:16:17
39.926119,116.337593,0,314,39785.5946990741,2008-12-03,14:16:22
39.926052,116.337515,0,320,39785.5947569444,2008-12-03,14:16:27
39.926031,116.337488,0,321,39785.5948148148,2008-12-03,14:16:32
39.926031,116.337488,0,321,39785.594849537,2008-12-03,14:16:35
39.926032,116.337491,0,321,39785.5948726852,2008-12-03,14:16:37
39.926064,116.337553,0,320,39785.5949305556,2008-12-03,14:16:42
39.926106,116.337641,0,320,39785.5949884259,2008-12-03,14:16:47
39.926128,116.337697,0,318,39785.5950462963,2008-12-03,14:16:52
39.926116,116.337663,0,315,39785.5951041667,2008-12-03,14:16:57
39.926114,116.337663,0,315,39785.595162037,2008-12-03,14:17:02
39.926114,116.337663,0,315,39785.5951967593,2008-12-03,14:17:05
39.926114,116.337665,0,315,39785.5952199074,2008-12-03,14:17:07
39.926135,116.337671,0,314,39785.5952777778,2008-12-03,14:17:12
39.926182,116.337678,0,313,39785.5953356481,2008-12-03,14:17:17
39.926238,116.337748,0,319,39785.5953935185,2008-12-03,14:17:22
39.926233,116.337739,0,318,39785.5954513889,2008-12-03,14:17:27
39.926204,116.337685,0,317,39785.5955092593,2008-12-03,14:17:32
39.926151,116.337564,0,318,39785.5955671296,2008-12-03,14:17:37
39.926135,116.337492,0,318,39785.595625,2008-12-03,14:17:42
39.926174,116.337544,0,320,39785.5956828704,2008-12-03,14:17:47
39.926186,116.337593,0,320,39785.5957407407,2008-12-03,14:17:52
39.92621,116.337705,0,320,39785.5957986111,2008-12-03,14:17:57
39.926175,116.337703,0,320,39785.5958564815,2008-12-03,14:18:02
39.926208,116.337769,0,321,39785.5959143518,2008-12-03,14:18:07
39.926192,116.337792,0,319,39785.5959722222,2008-12-03,14:18:12
39.926204,116.337794,0,319,39785.5960300926,2008-12-03,14:18:17
39.926234,116.33785,0,324,39785.596087963,2008-12-03,14:18:22
39.926263,116.337855,0,323,39785.5961458333,2008-12-03,14:18:27
39.926248,116.337775,0,322,39785.5962037037,2008-12-03,14:18:32
39.926225,116.337727,0,323,39785.5962615741,2008-12-03,14:18:37
39.926184,116.337657,0,317,39785.5963194444,2008-12-03,14:18:42
39.926153,116.337584,0,312,39785.5963773148,2008-12-03,14:18:47
39.926137,116.337548,0,307,39785.5964351852,2008-12-03,14:18:52
39.926137,116.337548,0,307,39785.5964699074,2008-12-03,14:18:55
39.926135,116.337549,0,307,39785.5964930556,2008-12-03,14:18:57
39.926168,116.337666,0,307,39785.5965509259,2008-12-03,14:19:02
39.926182,116.337761,0,302,39785.5966087963,2008-12-03,14:19:07
39.926191,116.3378,0,298,39785.5966666667,2008-12-03,14:19:12
39.926228,116.337807,0,296,39785.596724537,2008-12-03,14:19:17
39.926258,116.337824,0,295,39785.5967824074,2008-12-03,14:19:22
39.926265,116.337831,0,294,39785.5968402778,2008-12-03,14:19:27
39.926272,116.33783,0,293,39785.5968981481,2008-12-03,14:19:32
39.92628,116.337829,0,292,39785.5969560185,2008-12-03,14:19:37
39.926283,116.337828,0,291,39785.5970138889,2008-12-03,14:19:42
39.926288,116.33783,0,290,39785.5970717593,2008-12-03,14:19:47
39.926294,116.337831,0,289,39785.5971296296,2008-12-03,14:19:52
39.926295,116.337832,0,288,39785.5971875,2008-12-03,14:19:57
39.926292,116.337831,0,287,39785.5972453704,2008-12-03,14:20:02
39.926297,116.337834,0,287,39785.5973032407,2008-12-03,14:20:07
39.926297,116.337834,0,287,39785.597337963,2008-12-03,14:20:10
39.926303,116.337836,0,287,39785.5973611111,2008-12-03,14:20:12
39.926286,116.337813,0,286,39785.5974189815,2008-12-03,14:20:17
39.926245,116.337781,0,283,39785.5974768519,2008-12-03,14:20:22
39.926245,116.337781,0,283,39785.5975115741,2008-12-03,14:20:25
39.92625,116.337783,0,283,39785.5975347222,2008-12-03,14:20:27
39.926374,116.338297,0,285,39785.5975925926,2008-12-03,14:20:32
39.926373,116.338027,0,286,39785.597650463,2008-12-03,14:20:37
39.92632,116.337833,0,289,39785.5977083333,2008-12-03,14:20:42
39.926292,116.337788,0,287,39785.5977662037,2008-12-03,14:20:47
39.926262,116.337701,0,287,39785.5978240741,2008-12-03,14:20:52
39.92622,116.337648,0,285,39785.5978819444,2008-12-03,14:20:57
39.92622,116.337648,0,285,39785.5979166667,2008-12-03,14:21:00
39.926212,116.337647,0,286,39785.5979398148,2008-12-03,14:21:02
39.926197,116.337629,0,286,39785.5979976852,2008-12-03,14:21:07
39.926197,116.337629,0,286,39785.5980324074,2008-12-03,14:21:10
39.926203,116.337632,0,286,39785.5980555556,2008-12-03,14:21:12
39.926271,116.337743,0,288,39785.5981134259,2008-12-03,14:21:17
39.926271,116.337963,0,291,39785.5981712963,2008-12-03,14:21:22
39.926262,116.337943,0,291,39785.5982291667,2008-12-03,14:21:27
39.926264,116.337942,0,291,39785.598287037,2008-12-03,14:21:32
39.926264,116.337942,0,291,39785.5983217593,2008-12-03,14:21:35
39.926264,116.337943,0,291,39785.5983449074,2008-12-03,14:21:37
39.926246,116.337935,0,292,39785.5984027778,2008-12-03,14:21:42
39.926155,116.337851,0,293,39785.5984606481,2008-12-03,14:21:47
39.926107,116.337734,0,287,39785.5985185185,2008-12-03,14:21:52
39.926104,116.337578,0,283,39785.5985763889,2008-12-03,14:21:57
39.926132,116.337438,0,282,39785.5986342593,2008-12-03,14:22:02
39.926135,116.337294,0,279,39785.5986921296,2008-12-03,14:22:07
39.926143,116.337289,0,276,39785.59875,2008-12-03,14:22:12
39.926143,116.337289,0,276,39785.5987847222,2008-12-03,14:22:15
39.926149,116.337287,0,273,39785.5988078704,2008-12-03,14:22:17
39.926173,116.337242,0,267,39785.5988657407,2008-12-03,14:22:22
39.9262,116.337299,0,263,39785.5989236111,2008-12-03,14:22:27
39.926232,116.337349,0,260,39785.5989814815,2008-12-03,14:22:32
39.926248,116.337314,0,254,39785.5990393519,2008-12-03,14:22:37
39.926236,116.337354,0,254,39785.5990972222,2008-12-03,14:22:42
39.926172,116.337367,0,251,39785.5991550926,2008-12-03,14:22:47
39.926136,116.337422,0,258,39785.599212963,2008-12-03,14:22:52
39.926022,116.33746,0,261,39785.5992708333,2008-12-03,14:22:57
39.925898,116.337504,0,256,39785.5993287037,2008-12-03,14:23:02
39.925908,116.337567,0,248,39785.5993865741,2008-12-03,14:23:07
39.926027,116.337665,0,244,39785.5994444444,2008-12-03,14:23:12
39.926076,116.337519,0,239,39785.5995023148,2008-12-03,14:23:17
39.926073,116.337505,0,237,39785.5995601852,2008-12-03,14:23:22
39.926038,116.33744,0,234,39785.5996180556,2008-12-03,14:23:27
39.926024,116.337417,0,232,39785.5996759259,2008-12-03,14:23:32
39.926026,116.337415,0,231,39785.5997337963,2008-12-03,14:23:37
39.926026,116.337415,0,231,39785.5997685185,2008-12-03,14:23:40
39.92602,116.337412,0,232,39785.5997916667,2008-12-03,14:23:42
39.926048,116.337468,0,234,39785.599849537,2008-12-03,14:23:47
39.926036,116.337488,0,232,39785.5999074074,2008-12-03,14:23:52
39.926036,116.337488,0,232,39785.5999421296,2008-12-03,14:23:55
39.926028,116.337494,0,228,39785.5999652778,2008-12-03,14:23:57
39.926033,116.337283,0,227,39785.6000231481,2008-12-03,14:24:02
39.926091,116.337109,0,229,39785.6000810185,2008-12-03,14:24:07
39.926081,116.337032,0,228,39785.6001388889,2008-12-03,14:24:12
39.92612,116.337078,0,226,39785.6001967593,2008-12-03,14:24:17
39.92616,116.337073,0,220,39785.6002546296,2008-12-03,14:24:22
39.926123,116.337048,0,215,39785.6003125,2008-12-03,14:24:27
39.926059,116.337015,0,209,39785.6003703704,2008-12-03,14:24:32
39.926024,116.336993,0,202,39785.6004282407,2008-12-03,14:24:37
39.926005,116.337086,0,200,39785.6004861111,2008-12-03,14:24:42
39.926001,116.337181,0,201,39785.6005439815,2008-12-03,14:24:47
39.925983,116.337112,0,201,39785.6006018519,2008-12-03,14:24:52
39.92599,116.33713,0,205,39785.6006597222,2008-12-03,14:24:57
39.926035,116.337188,0,213,39785.6007175926,2008-12-03,14:25:02
39.926073,116.337212,0,215,39785.600775463,2008-12-03,14:25:07
39.926104,116.337165,0,219,39785.6008333333,2008-12-03,14:25:12
39.926012,116.336808,0,216,39785.6008912037,2008-12-03,14:25:17
39.925967,116.336718,0,216,39785.6009490741,2008-12-03,14:25:22
39.925963,116.336686,0,213,39785.6010069444,2008-12-03,14:25:27
39.925985,116.336657,0,211,39785.6010648148,2008-12-03,14:25:32
39.926004,116.336647,0,212,39785.6011226852,2008-12-03,14:25:37
39.926011,116.33659,0,209,39785.6011805556,2008-12-03,14:25:42
39.926039,116.336474,0,198,39785.6012384259,2008-12-03,14:25:47
39.926114,116.336613,0,191,39785.6012962963,2008-12-03,14:25:52
39.926149,116.336746,0,181,39785.6013541667,2008-12-03,14:25:57
39.926175,116.336743,0,177,39785.601412037,2008-12-03,14:26:02
39.92622,116.336747,0,178,39785.6014699074,2008-12-03,14:26:07
39.926205,116.336744,0,175,39785.6015277778,2008-12-03,14:26:12
39.926195,116.336741,0,173,39785.6015856481,2008-12-03,14:26:17
39.92615,116.336691,0,169,39785.6016435185,2008-12-03,14:26:22
39.92608,116.336666,0,166,39785.6017013889,2008-12-03,14:26:27
39.926036,116.336603,0,155,39785.6017592593,2008-12-03,14:26:32
39.926011,116.336691,0,149,39785.6018171296,2008-12-03,14:26:37
39.925985,116.336742,0,148,39785.601875,2008-12-03,14:26:42
39.925898,116.336795,0,147,39785.6019328704,2008-12-03,14:26:47
39.925869,116.336843,0,146,39785.6019907407,2008-12-03,14:26:52
39.925899,116.336841,0,147,39785.6020486111,2008-12-03,14:26:57
39.92592,116.33681,0,147,39785.6021064815,2008-12-03,14:27:02
39.925939,116.336723,0,149,39785.6021643518,2008-12-03,14:27:07
39.92591,116.33668,0,146,39785.6022222222,2008-12-03,14:27:12
39.925884,116.3367,0,144,39785.6022800926,2008-12-03,14:27:17
39.925964,116.336611,0,136,39785.602337963,2008-12-03,14:27:22
39.926138,116.33629,0,125,39785.6023958333,2008-12-03,14:27:27
39.926188,116.336269,0,123,39785.6024537037,2008-12-03,14:27:32
39.926206,116.336387,0,119,39785.6025115741,2008-12-03,14:27:37
39.926164,116.3365,0,116,39785.6025694444,2008-12-03,14:27:42
39.926137,116.336542,0,115,39785.6026273148,2008-12-03,14:27:47
39.926104,116.336283,0,103,39785.6026851852,2008-12-03,14:27:52
39.926146,116.336072,0,93,39785.6027430556,2008-12-03,14:27:57
39.926154,116.336101,0,90,39785.6028009259,2008-12-03,14:28:02
39.926053,116.33618,0,85,39785.6028587963,2008-12-03,14:28:07
39.926031,116.336216,0,79,39785.6029166667,2008-12-03,14:28:12
39.92606,116.336187,0,76,39785.602974537,2008-12-03,14:28:17
39.926111,116.336164,0,73,39785.6030324074,2008-12-03,14:28:22
39.926099,116.336131,0,70,39785.6030902778,2008-12-03,14:28:27
39.926125,116.336107,0,69,39785.6031481481,2008-12-03,14:28:32
39.926141,116.336139,0,67,39785.6032060185,2008-12-03,14:28:37
39.926138,116.336078,0,65,39785.6032638889,2008-12-03,14:28:42
39.926076,116.335992,0,78,39785.6033217593,2008-12-03,14:28:47
39.926058,116.335978,0,80,39785.6033796296,2008-12-03,14:28:52
39.926051,116.335996,0,78,39785.6034375,2008-12-03,14:28:57
39.926069,116.336107,0,77,39785.6034953704,2008-12-03,14:29:02
39.926119,116.336224,0,79,39785.6035532407,2008-12-03,14:29:07
39.926136,116.336272,0,83,39785.6036111111,2008-12-03,14:29:12
39.926093,116.33624,0,90,39785.6036689815,2008-12-03,14:29:17
39.926075,116.336233,0,95,39785.6037268518,2008-12-03,14:29:22
39.926012,116.336252,0,99,39785.6037847222,2008-12-03,14:29:27
39.925975,116.336353,0,101,39785.6038425926,2008-12-03,14:29:32
39.925982,116.336376,0,107,39785.603900463,2008-12-03,14:29:37
39.925964,116.336409,0,109,39785.6039583333,2008-12-03,14:29:42
39.92598,116.336477,0,113,39785.6040162037,2008-12-03,14:29:47
39.926042,116.336413,0,113,39785.6040740741,2008-12-03,14:29:52
39.926114,116.336292,0,117,39785.6041319444,2008-12-03,14:29:57
39.92609,116.336244,0,121,39785.6041898148,2008-12-03,14:30:02
39.926071,116.336365,0,127,39785.6042476852,2008-12-03,14:30:07
39.92606,116.33651,0,133,39785.6043055556,2008-12-03,14:30:12
39.926096,116.336604,0,140,39785.6043634259,2008-12-03,14:30:17
39.926143,116.336717,0,145,39785.6044212963,2008-12-03,14:30:22
39.926172,116.336856,0,147,39785.6044791667,2008-12-03,14:30:27
39.926172,116.336856,0,147,39785.6045138889,2008-12-03,14:30:30
39.92617,116.336854,0,147,39785.604537037,2008-12-03,14:30:32
39.92614,116.336792,0,147,39785.6045949074,2008-12-03,14:30:37
39.926137,116.336638,0,148,39785.6046527778,2008-12-03,14:30:42
39.926074,116.336544,0,152,39785.6047106481,2008-12-03,14:30:47
39.926051,116.336565,0,153,39785.6047685185,2008-12-03,14:30:52
39.92607,116.336687,0,157,39785.6048263889,2008-12-03,14:30:57
39.926077,116.336707,0,159,39785.6048842593,2008-12-03,14:31:02
39.92607,116.336706,0,159,39785.6049421296,2008-12-03,14:31:07
39.92607,116.336706,0,159,39785.6049768519,2008-12-03,14:31:10
39.926069,116.336707,0,159,39785.605,2008-12-03,14:31:12
39.926086,116.336735,0,160,39785.6050578704,2008-12-03,14:31:17
39.926129,116.336688,0,169,39785.6051157407,2008-12-03,14:31:22
39.92611,116.336687,0,176,39785.6051736111,2008-12-03,14:31:27
39.926118,116.336715,0,177,39785.6052314815,2008-12-03,14:31:32
39.926156,116.33678,0,180,39785.6052893519,2008-12-03,14:31:37
39.92618,116.336883,0,182,39785.6053472222,2008-12-03,14:31:42
39.926199,116.336931,0,186,39785.6054050926,2008-12-03,14:31:47
39.926196,116.336912,0,187,39785.605462963,2008-12-03,14:31:52
39.926196,116.336912,0,187,39785.6055208333,2008-12-03,14:31:57
39.926196,116.336912,0,187,39785.6055555556,2008-12-03,14:32:00
39.926204,116.336915,0,187,39785.6055787037,2008-12-03,14:32:02
39.926202,116.336924,0,189,39785.6056365741,2008-12-03,14:32:07
39.926204,116.336904,0,192,39785.6056944444,2008-12-03,14:32:12
39.926202,116.336905,0,193,39785.6057523148,2008-12-03,14:32:17
39.926202,116.336905,0,193,39785.605787037,2008-12-03,14:32:20
39.926202,116.336908,0,193,39785.6058101852,2008-12-03,14:32:22
39.926256,116.337064,0,193,39785.6058680556,2008-12-03,14:32:27
39.926332,116.336772,0,188,39785.6095717593,2008-12-03,14:37:47
39.926381,116.3367,0,188,39785.6096296296,2008-12-03,14:37:52
39.926412,116.336688,0,186,39785.6096875,2008-12-03,14:37:57
39.926409,116.33673,0,185,39785.6097453704,2008-12-03,14:38:02
39.926413,116.336831,0,185,39785.6098032407,2008-12-03,14:38:07
39.926524,116.337271,0,193,39785.6098611111,2008-12-03,14:38:12
39.926619,116.337447,0,203,39785.6099189815,2008-12-03,14:38:17
39.926722,116.33749,0,209,39785.6099768518,2008-12-03,14:38:22
39.926833,116.337526,0,217,39785.6100347222,2008-12-03,14:38:27
39.926893,116.337553,0,227,39785.6100925926,2008-12-03,14:38:32
39.926847,116.337641,0,242,39785.610150463,2008-12-03,14:38:37
39.926841,116.337616,0,249,39785.6102083333,2008-12-03,14:38:42
39.92684,116.337687,0,260,39785.6102662037,2008-12-03,14:38:47
39.926776,116.337722,0,265,39785.6103240741,2008-12-03,14:38:52
39.926777,116.337691,0,264,39785.6103819444,2008-12-03,14:38:57
39.926713,116.337684,0,267,39785.6104398148,2008-12-03,14:39:02
39.926693,116.337671,0,267,39785.6104976852,2008-12-03,14:39:07
39.926689,116.337731,0,263,39785.6105555556,2008-12-03,14:39:12
39.926644,116.337766,0,260,39785.6106134259,2008-12-03,14:39:17
39.926598,116.337698,0,258,39785.6106712963,2008-12-03,14:39:22
39.926567,116.337616,0,260,39785.6107291667,2008-12-03,14:39:27
39.926538,116.337552,0,258,39785.610787037,2008-12-03,14:39:32
39.926538,116.337552,0,258,39785.6108217593,2008-12-03,14:39:35
39.926533,116.337551,0,259,39785.6108449074,2008-12-03,14:39:37
39.926586,116.337754,0,271,39785.6109027778,2008-12-03,14:39:42
39.926588,116.337916,0,284,39785.6109606481,2008-12-03,14:39:47
39.926462,116.337905,0,289,39785.6110185185,2008-12-03,14:39:52
39.926378,116.337843,0,291,39785.6110763889,2008-12-03,14:39:57
39.926333,116.337784,0,289,39785.6111342593,2008-12-03,14:40:02
39.926281,116.337746,0,288,39785.6111921296,2008-12-03,14:40:07
39.926219,116.337681,0,287,39785.61125,2008-12-03,14:40:12
39.926186,116.337607,0,284,39785.6113078704,2008-12-03,14:40:17
39.926167,116.33762,0,277,39785.6113657407,2008-12-03,14:40:22
39.92618,116.337627,0,271,39785.6114236111,2008-12-03,14:40:27
39.926189,116.337633,0,265,39785.6114814815,2008-12-03,14:40:32
39.926186,116.337596,0,264,39785.6115393518,2008-12-03,14:40:37
39.926183,116.337595,0,264,39785.6115972222,2008-12-03,14:40:42
39.926183,116.337595,0,264,39785.6116319444,2008-12-03,14:40:45
39.926184,116.337595,0,264,39785.6116550926,2008-12-03,14:40:47
39.926205,116.337608,0,263,39785.611712963,2008-12-03,14:40:52
39.926282,116.337685,0,261,39785.6117708333,2008-12-03,14:40:57
39.926259,116.337656,0,258,39785.6118287037,2008-12-03,14:41:02
39.926253,116.337653,0,258,39785.6118865741,2008-12-03,14:41:07
39.926256,116.337651,0,258,39785.6119444444,2008-12-03,14:41:12
39.926256,116.337651,0,258,39785.6119791667,2008-12-03,14:41:15
39.926253,116.337643,0,258,39785.6120023148,2008-12-03,14:41:17
39.926137,116.33721,0,255,39785.6120601852,2008-12-03,14:41:22
39.926177,116.33729,0,252,39785.6121180556,2008-12-03,14:41:27
39.926181,116.337314,0,252,39785.6121759259,2008-12-03,14:41:32
39.926181,116.337314,0,252,39785.6122106481,2008-12-03,14:41:35
39.926184,116.337319,0,252,39785.6122337963,2008-12-03,14:41:37
39.926199,116.337952,0,249,39785.6122916667,2008-12-03,14:41:42
39.926264,116.337955,0,250,39785.612349537,2008-12-03,14:41:47
39.926274,116.337955,0,250,39785.6124074074,2008-12-03,14:41:52
39.926279,116.337954,0,251,39785.6124652778,2008-12-03,14:41:57
39.926273,116.337953,0,251,39785.6125231481,2008-12-03,14:42:02
39.926273,116.337953,0,251,39785.6125578704,2008-12-03,14:42:05
39.926271,116.33795,0,252,39785.6125810185,2008-12-03,14:42:07
39.92627,116.337927,0,251,39785.6126388889,2008-12-03,14:42:12
39.926261,116.337844,0,251,39785.6126967593,2008-12-03,14:42:17
39.926247,116.337852,0,249,39785.6127546296,2008-12-03,14:42:22
39.926247,116.337818,0,250,39785.6128125,2008-12-03,14:42:27
39.926247,116.337818,0,250,39785.6128472222,2008-12-03,14:42:30
39.926241,116.337816,0,249,39785.6128703704,2008-12-03,14:42:32
39.926235,116.337825,0,245,39785.6129282407,2008-12-03,14:42:37
39.926246,116.337746,0,246,39785.6129861111,2008-12-03,14:42:42
39.92622,116.337701,0,244,39785.6130439815,2008-12-03,14:42:47
39.926189,116.337531,0,240,39785.6131018519,2008-12-03,14:42:52
39.926163,116.337492,0,236,39785.6131597222,2008-12-03,14:42:57
39.926179,116.337493,0,235,39785.6132175926,2008-12-03,14:43:02
39.92616,116.337451,0,233,39785.613275463,2008-12-03,14:43:07
39.926194,116.337583,0,238,39785.6133333333,2008-12-03,14:43:12
39.926225,116.337637,0,241,39785.6133912037,2008-12-03,14:43:17
39.926229,116.337723,0,240,39785.6134490741,2008-12-03,14:43:22
39.926231,116.337694,0,241,39785.6135648148,2008-12-03,14:43:32
39.926257,116.337725,0,245,39785.6136226852,2008-12-03,14:43:37
39.92624,116.337704,0,244,39785.6136805556,2008-12-03,14:43:42
39.926238,116.337705,0,245,39785.6137384259,2008-12-03,14:43:47
39.926238,116.337705,0,245,39785.6137731481,2008-12-03,14:43:50
39.926244,116.33771,0,245,39785.6137962963,2008-12-03,14:43:52
39.92629,116.337907,0,258,39785.6138541667,2008-12-03,14:43:57
39.926301,116.33803,0,264,39785.613912037,2008-12-03,14:44:02
39.9263,116.337988,0,266,39785.6139699074,2008-12-03,14:44:07
39.926321,116.338082,0,269,39785.6140277778,2008-12-03,14:44:12
39.926291,116.338035,0,270,39785.6140856481,2008-12-03,14:44:17
39.926273,116.338045,0,278,39785.6141435185,2008-12-03,14:44:22
39.926243,116.338053,0,286,39785.6142013889,2008-12-03,14:44:27
39.926243,116.338053,0,286,39785.6142361111,2008-12-03,14:44:30
39.92625,116.33805,0,293,39785.6142592593,2008-12-03,14:44:32
39.926242,116.338067,0,298,39785.6143171296,2008-12-03,14:44:37
39.926245,116.338151,0,305,39785.614375,2008-12-03,14:44:42
39.926244,116.338155,0,306,39785.6144328704,2008-12-03,14:44:47
39.926244,116.338155,0,306,39785.6144675926,2008-12-03,14:44:50
39.926251,116.338157,0,306,39785.6144907407,2008-12-03,14:44:52
39.926271,116.338185,0,305,39785.6145486111,2008-12-03,14:44:57
39.926291,116.338146,0,304,39785.6146064815,2008-12-03,14:45:02
39.926262,116.338108,0,300,39785.6146643519,2008-12-03,14:45:07
39.926223,116.338018,0,296,39785.6147222222,2008-12-03,14:45:12
39.926184,116.337946,0,293,39785.6147800926,2008-12-03,14:45:17
39.926172,116.337862,0,289,39785.614837963,2008-12-03,14:45:22
39.926175,116.337718,0,286,39785.6148958333,2008-12-03,14:45:27
39.926195,116.337558,0,283,39785.6149537037,2008-12-03,14:45:32
39.926167,116.337322,0,279,39785.6150115741,2008-12-03,14:45:37
39.926145,116.337147,0,276,39785.6150694444,2008-12-03,14:45:42
39.926181,116.33721,0,271,39785.6151273148,2008-12-03,14:45:47
39.926173,116.337286,0,265,39785.6151851852,2008-12-03,14:45:52
39.926206,116.337388,0,263,39785.6152430556,2008-12-03,14:45:57
39.926206,116.337388,0,263,39785.6152777778,2008-12-03,14:46:00
39.926212,116.337395,0,261,39785.6153009259,2008-12-03,14:46:02
39.926236,116.337374,0,260,39785.6153587963,2008-12-03,14:46:07
39.926197,116.337315,0,259,39785.6154166667,2008-12-03,14:46:12
39.926155,116.337232,0,259,39785.615474537,2008-12-03,14:46:17
39.927272,116.337428,0,264,39785.6159953704,2008-12-03,14:47:02
39.927063,116.337909,0,322,39785.6160532407,2008-12-03,14:47:07
39.927069,116.337928,0,324,39785.6161111111,2008-12-03,14:47:12
39.926898,116.337935,0,310,39785.6161689815,2008-12-03,14:47:17
39.926637,116.33776,0,286,39785.6162268519,2008-12-03,14:47:22
39.926597,116.337577,0,271,39785.6162847222,2008-12-03,14:47:27
39.926585,116.337575,0,251,39785.6163425926,2008-12-03,14:47:32
39.926543,116.337578,0,236,39785.616400463,2008-12-03,14:47:37
39.926496,116.33754,0,221,39785.6164583333,2008-12-03,14:47:42
39.926522,116.337566,0,217,39785.6165162037,2008-12-03,14:47:47
39.926522,116.337566,0,217,39785.6165509259,2008-12-03,14:47:50
39.926529,116.337564,0,217,39785.6165740741,2008-12-03,14:47:52
39.926539,116.337563,0,216,39785.6166319444,2008-12-03,14:47:57
39.92658,116.337499,0,210,39785.6166898148,2008-12-03,14:48:02
39.926626,116.337425,0,210,39785.6167476852,2008-12-03,14:48:07
39.926675,116.337368,0,205,39785.6168055556,2008-12-03,14:48:12
39.926714,116.337346,0,199,39785.6168634259,2008-12-03,14:48:17
39.926746,116.337319,0,196,39785.6169212963,2008-12-03,14:48:22
39.92676,116.337293,0,193,39785.6169791667,2008-12-03,14:48:27
39.926799,116.33725,0,191,39785.617037037,2008-12-03,14:48:32
39.928869,116.335922,0,51,39785.6178472222,2008-12-03,14:49:42
39.928702,116.336107,0,65,39785.6179050926,2008-12-03,14:49:47
39.928775,116.336155,0,80,39785.617962963,2008-12-03,14:49:52
39.927513,116.337027,0,130,39785.6180208333,2008-12-03,14:49:57
39.927001,116.337367,0,149,39785.6180787037,2008-12-03,14:50:02
39.926976,116.337373,0,146,39785.6181365741,2008-12-03,14:50:07
39.926967,116.337412,0,143,39785.6181944444,2008-12-03,14:50:12
39.926969,116.337306,0,149,39785.6182523148,2008-12-03,14:50:17
39.926955,116.33729,0,156,39785.6183680556,2008-12-03,14:50:27
39.927069,116.337067,0,164,39785.6184259259,2008-12-03,14:50:32
39.927196,116.336807,0,168,39785.6184837963,2008-12-03,14:50:37
39.927274,116.33662,0,171,39785.6185416667,2008-12-03,14:50:42
39.927385,116.33697,0,275,39785.6194097222,2008-12-03,14:51:57
