# Supplementary material for: A location privacy protection method based on blockchain and threshold cryptography
Source: PLoS One. 2025 Jun 4;20(6):e0324551. doi: 10.1371/journal.pone.0324551 (PMC12136415; doi:10.1371/journal.pone.0324551)
Supplement: S1 File — (ZIP) [file pone.0324551.s001.zip › Data/002/Trajectory/20081203235906.plt]

Geolife trajectory
WGS 84
Altitude is in Feet
Reserved 3
0,2,255,My Track,0,0,2,8421376
0
39.927374,116.337898,0,254,39785.999375,2008-12-03,23:59:06
39.927439,116.33784,0,264,39785.9994328704,2008-12-03,23:59:11
39.927637,116.337919,0,340,39785.9994907407,2008-12-03,23:59:16
39.927729,116.337906,0,344,39785.9995486111,2008-12-03,23:59:21
39.927664,116.337912,0,321,39785.9996064815,2008-12-03,23:59:26
39.927619,116.337928,0,333,39785.9996643519,2008-12-03,23:59:31
39.927571,116.337915,0,321,39785.9997222222,2008-12-03,23:59:36
39.927283,116.337814,0,229,39785.9997800926,2008-12-03,23:59:41
39.927247,116.337828,0,210,39785.999837963,2008-12-03,23:59:46
39.927362,116.337821,0,197,39785.9998958333,2008-12-03,23:59:51
39.927605,116.337706,0,169,39785.9999537037,2008-12-03,23:59:56
39.927678,116.3377,0,161,39786.0000115741,2008-12-04,00:00:01
39.927666,116.337632,0,165,39786.0000694444,2008-12-04,00:00:06
39.927694,116.33755,0,170,39786.0001273148,2008-12-04,00:00:11
39.927685,116.337544,0,187,39786.0001851852,2008-12-04,00:00:16
39.927854,116.337575,0,198,39786.0002430556,2008-12-04,00:00:21
39.927833,116.337585,0,199,39786.0003009259,2008-12-04,00:00:26
39.927926,116.337672,0,198,39786.0003587963,2008-12-04,00:00:31
39.927675,116.337787,0,155,39786.0029050926,2008-12-04,00:04:11
39.927257,116.337841,0,155,39786.002962963,2008-12-04,00:04:16
39.926838,116.337901,0,155,39786.0030208333,2008-12-04,00:04:21
39.926441,116.337882,0,155,39786.0030787037,2008-12-04,00:04:26
39.926098,116.337806,0,154,39786.0031365741,2008-12-04,00:04:31
39.92584,116.337828,0,154,39786.0031944444,2008-12-04,00:04:36
39.925717,116.337845,0,153,39786.0032523148,2008-12-04,00:04:41
39.925678,116.337853,0,152,39786.0033101852,2008-12-04,00:04:46
39.925669,116.337862,0,151,39786.0033680556,2008-12-04,00:04:51
39.925657,116.337881,0,149,39786.0034259259,2008-12-04,00:04:56
39.925666,116.337879,0,148,39786.0034837963,2008-12-04,00:05:01
39.925686,116.337889,0,146,39786.0035416667,2008-12-04,00:05:06
39.925667,116.337908,0,144,39786.003599537,2008-12-04,00:05:11
39.925648,116.337907,0,143,39786.0036574074,2008-12-04,00:05:16
39.925629,116.337895,0,141,39786.0037152778,2008-12-04,00:05:21
39.925606,116.33787,0,140,39786.0037731482,2008-12-04,00:05:26
39.925579,116.337836,0,138,39786.0038310185,2008-12-04,00:05:31
39.92555,116.337814,0,136,39786.0038888889,2008-12-04,00:05:36
39.925531,116.337795,0,135,39786.0039467593,2008-12-04,00:05:41
39.925501,116.337775,0,133,39786.0040046296,2008-12-04,00:05:46
39.925412,116.337784,0,131,39786.0040625,2008-12-04,00:05:51
39.92521,116.337825,0,129,39786.0041203704,2008-12-04,00:05:56
39.925018,116.33786,0,126,39786.0041782407,2008-12-04,00:06:01
39.9249,116.337913,0,123,39786.0042361111,2008-12-04,00:06:06
39.924819,116.337924,0,118,39786.0042939815,2008-12-04,00:06:11
39.924764,116.337938,0,113,39786.0043518519,2008-12-04,00:06:16
39.924724,116.337946,0,107,39786.0044097222,2008-12-04,00:06:21
39.924656,116.337962,0,100,39786.0044675926,2008-12-04,00:06:26
39.924621,116.337948,0,93,39786.004525463,2008-12-04,00:06:31
39.924589,116.337956,0,84,39786.0045833333,2008-12-04,00:06:36
39.924555,116.337968,0,74,39786.0046412037,2008-12-04,00:06:41
39.924494,116.337994,0,64,39786.0046990741,2008-12-04,00:06:46
39.924382,116.338001,0,53,39786.0047569444,2008-12-04,00:06:51
39.924211,116.337995,0,43,39786.0048148148,2008-12-04,00:06:56
39.923987,116.338004,0,38,39786.0048726852,2008-12-04,00:07:01
39.923899,116.338118,0,40,39786.0051041667,2008-12-04,00:07:21
39.92382,116.337976,0,42,39786.005162037,2008-12-04,00:07:26
39.92373,116.337987,0,41,39786.0052199074,2008-12-04,00:07:31
39.923611,116.338061,0,37,39786.0052777778,2008-12-04,00:07:36
39.923531,116.338095,0,32,39786.0053356481,2008-12-04,00:07:41
39.923513,116.33811,0,28,39786.0053935185,2008-12-04,00:07:46
39.923492,116.338128,0,25,39786.0054513889,2008-12-04,00:07:51
39.923523,116.338115,0,23,39786.0055092593,2008-12-04,00:07:56
39.923505,116.338127,0,22,39786.0055671296,2008-12-04,00:08:01
39.923437,116.338167,0,21,39786.005625,2008-12-04,00:08:06
39.923381,116.338194,0,20,39786.0056828704,2008-12-04,00:08:11
39.923389,116.338176,0,19,39786.0057407407,2008-12-04,00:08:16
39.923415,116.338125,0,18,39786.0057986111,2008-12-04,00:08:21
39.923442,116.338096,0,19,39786.0058564815,2008-12-04,00:08:26
39.923503,116.338046,0,19,39786.0059143519,2008-12-04,00:08:31
39.923459,116.338025,0,20,39786.0059722222,2008-12-04,00:08:36
39.923393,116.337971,0,21,39786.0060300926,2008-12-04,00:08:41
39.923328,116.337991,0,23,39786.006087963,2008-12-04,00:08:46
39.923213,116.338247,0,24,39786.0061458333,2008-12-04,00:08:51
39.92321,116.338306,0,26,39786.0062037037,2008-12-04,00:08:56
39.92317,116.338343,0,28,39786.0062615741,2008-12-04,00:09:01
39.923112,116.338431,0,31,39786.0063194444,2008-12-04,00:09:06
39.923019,116.338401,0,35,39786.0063773148,2008-12-04,00:09:11
39.922998,116.338376,0,39,39786.0064351852,2008-12-04,00:09:16
39.922823,116.338349,0,42,39786.0065509259,2008-12-04,00:09:26
39.922593,116.338568,0,43,39786.0066087963,2008-12-04,00:09:31
39.922534,116.338768,0,43,39786.0066666667,2008-12-04,00:09:36
39.922855,116.338404,0,45,39786.006724537,2008-12-04,00:09:41
39.922903,116.338395,0,44,39786.0067824074,2008-12-04,00:09:46
39.92301,116.338272,0,47,39786.0068402778,2008-12-04,00:09:51
39.923099,116.338171,0,48,39786.0068981481,2008-12-04,00:09:56
39.923154,116.33809,0,49,39786.0069560185,2008-12-04,00:10:01
39.923195,116.338112,0,53,39786.0070138889,2008-12-04,00:10:06
39.923238,116.338142,0,56,39786.0070717593,2008-12-04,00:10:11
39.923224,116.338156,0,59,39786.0071296296,2008-12-04,00:10:16
39.923238,116.338151,0,62,39786.0071875,2008-12-04,00:10:21
39.923247,116.338163,0,63,39786.0072453704,2008-12-04,00:10:26
39.923195,116.338182,0,70,39786.0073032407,2008-12-04,00:10:31
39.923036,116.33816,0,75,39786.0073611111,2008-12-04,00:10:36
39.922908,116.338144,0,81,39786.0074189815,2008-12-04,00:10:41
39.922871,116.338135,0,85,39786.0074768519,2008-12-04,00:10:46
39.922871,116.338135,0,85,39786.0075115741,2008-12-04,00:10:49
39.92287,116.338129,0,91,39786.0075347222,2008-12-04,00:10:51
39.92287,116.338092,0,100,39786.0075925926,2008-12-04,00:10:56
39.922865,116.338074,0,109,39786.007650463,2008-12-04,00:11:01
39.922852,116.338071,0,112,39786.0077083333,2008-12-04,00:11:06
39.922857,116.338007,0,117,39786.0077662037,2008-12-04,00:11:11
39.922825,116.337937,0,122,39786.0078240741,2008-12-04,00:11:16
39.922794,116.33785,0,126,39786.0078819444,2008-12-04,00:11:21
39.922791,116.337826,0,130,39786.0079398148,2008-12-04,00:11:26
39.922779,116.337848,0,131,39786.0079976852,2008-12-04,00:11:31
39.922756,116.337866,0,131,39786.0080555556,2008-12-04,00:11:36
39.922731,116.337901,0,130,39786.0081134259,2008-12-04,00:11:41
39.922714,116.337998,0,128,39786.0081712963,2008-12-04,00:11:46
39.922704,116.338097,0,129,39786.0082291667,2008-12-04,00:11:51
39.922705,116.338079,0,131,39786.008287037,2008-12-04,00:11:56
39.922668,116.337959,0,140,39786.0083449074,2008-12-04,00:12:01
39.922708,116.337741,0,151,39786.0084027778,2008-12-04,00:12:06
39.922737,116.337532,0,164,39786.0084606481,2008-12-04,00:12:11
39.922759,116.337402,0,178,39786.0085185185,2008-12-04,00:12:16
39.922849,116.337299,0,186,39786.0085763889,2008-12-04,00:12:21
39.922992,116.337202,0,194,39786.0086342593,2008-12-04,00:12:26
39.9231,116.337123,0,201,39786.0086921296,2008-12-04,00:12:31
39.922779,116.337404,0,208,39786.00875,2008-12-04,00:12:36
39.922488,116.337613,0,216,39786.0088078704,2008-12-04,00:12:41
39.922346,116.337769,0,226,39786.0088657407,2008-12-04,00:12:46
39.922296,116.337846,0,231,39786.0089236111,2008-12-04,00:12:51
39.922276,116.337843,0,238,39786.0089814815,2008-12-04,00:12:56
39.922276,116.337843,0,238,39786.0090162037,2008-12-04,00:12:59
39.922277,116.337844,0,242,39786.0090393518,2008-12-04,00:13:01
39.922283,116.337854,0,243,39786.0090972222,2008-12-04,00:13:06
39.922233,116.337881,0,238,39786.0091550926,2008-12-04,00:13:11
39.922053,116.33808,0,224,39786.009212963,2008-12-04,00:13:16
39.921979,116.338385,0,216,39786.0092708333,2008-12-04,00:13:21
39.921963,116.338663,0,212,39786.0093287037,2008-12-04,00:13:26
39.92198,116.33903,0,209,39786.0093865741,2008-12-04,00:13:31
39.921983,116.339421,0,204,39786.0094444444,2008-12-04,00:13:36
39.921972,116.339556,0,200,39786.0095023148,2008-12-04,00:13:41
39.921988,116.339568,0,199,39786.0095601852,2008-12-04,00:13:46
39.922001,116.339564,0,199,39786.0096180556,2008-12-04,00:13:51
39.922012,116.339578,0,199,39786.0096759259,2008-12-04,00:13:56
39.922018,116.339688,0,198,39786.0097337963,2008-12-04,00:14:01
39.922055,116.339894,0,197,39786.0097916667,2008-12-04,00:14:06
39.922044,116.340357,0,197,39786.009849537,2008-12-04,00:14:11
39.922019,116.340939,0,199,39786.0099074074,2008-12-04,00:14:16
39.922042,116.341571,0,203,39786.0099652778,2008-12-04,00:14:21
39.922038,116.342317,0,206,39786.0100231481,2008-12-04,00:14:26
39.922129,116.343181,0,208,39786.0100810185,2008-12-04,00:14:31
39.922193,116.343932,0,211,39786.0101388889,2008-12-04,00:14:36
39.922218,116.344445,0,214,39786.0101967593,2008-12-04,00:14:41
39.922242,116.344676,0,216,39786.0102546296,2008-12-04,00:14:46
39.922272,116.344707,0,217,39786.0103125,2008-12-04,00:14:51
39.922295,116.344723,0,219,39786.0103703704,2008-12-04,00:14:56
39.922311,116.344711,0,224,39786.0104282407,2008-12-04,00:15:01
39.922383,116.344836,0,228,39786.0104861111,2008-12-04,00:15:06
39.922449,116.345145,0,231,39786.0105439815,2008-12-04,00:15:11
39.922494,116.345609,0,235,39786.0106018518,2008-12-04,00:15:16
39.922451,116.345971,0,242,39786.0106597222,2008-12-04,00:15:21
39.922409,116.346071,0,252,39786.0107175926,2008-12-04,00:15:26
39.922399,116.346101,0,261,39786.010775463,2008-12-04,00:15:31
39.922359,116.34618,0,270,39786.0108333333,2008-12-04,00:15:36
39.922268,116.34627,0,280,39786.0108912037,2008-12-04,00:15:41
39.922269,116.346407,0,285,39786.0109490741,2008-12-04,00:15:46
39.922285,116.346446,0,292,39786.0110069444,2008-12-04,00:15:51
39.92232,116.346423,0,299,39786.0110648148,2008-12-04,00:15:56
39.922326,116.34641,0,305,39786.0111805556,2008-12-04,00:16:06
39.922352,116.346565,0,301,39786.0112384259,2008-12-04,00:16:11
39.922517,116.346813,0,303,39786.0112962963,2008-12-04,00:16:16
39.922084,116.347089,0,294,39786.0113541667,2008-12-04,00:16:21
39.92205,116.347255,0,292,39786.011412037,2008-12-04,00:16:26
39.922003,116.347609,0,292,39786.0114699074,2008-12-04,00:16:31
39.921984,116.348018,0,289,39786.0115277778,2008-12-04,00:16:36
39.921964,116.348173,0,287,39786.0115856482,2008-12-04,00:16:41
39.921977,116.348249,0,286,39786.0116435185,2008-12-04,00:16:46
39.921965,116.34834,0,275,39786.0117013889,2008-12-04,00:16:51
39.921988,116.348406,0,265,39786.0117592593,2008-12-04,00:16:56
39.921987,116.348382,0,263,39786.0118171296,2008-12-04,00:17:01
39.921974,116.348345,0,269,39786.011875,2008-12-04,00:17:06
39.921948,116.348337,0,274,39786.0119328704,2008-12-04,00:17:11
39.921921,116.348347,0,279,39786.0119907407,2008-12-04,00:17:16
39.92193,116.348451,0,280,39786.0120486111,2008-12-04,00:17:21
39.921919,116.348572,0,275,39786.0121064815,2008-12-04,00:17:26
39.921966,116.348664,0,280,39786.0121643519,2008-12-04,00:17:31
39.922011,116.348757,0,285,39786.0122222222,2008-12-04,00:17:36
39.922053,116.348813,0,291,39786.0122800926,2008-12-04,00:17:41
39.922103,116.348848,0,297,39786.012337963,2008-12-04,00:17:46
39.922119,116.348826,0,302,39786.0123958333,2008-12-04,00:17:51
39.922154,116.348771,0,307,39786.0124537037,2008-12-04,00:17:56
39.898606,116.379246,0,115,39786.0209606481,2008-12-04,00:30:11
39.898702,116.379194,0,127,39786.0210185185,2008-12-04,00:30:16
39.898759,116.379178,0,125,39786.0210763889,2008-12-04,00:30:21
39.898882,116.379142,0,126,39786.0211342593,2008-12-04,00:30:26
39.898978,116.379121,0,122,39786.0211921296,2008-12-04,00:30:31
39.899015,116.379154,0,119,39786.02125,2008-12-04,00:30:36
39.898997,116.379264,0,114,39786.0213078704,2008-12-04,00:30:41
39.899023,116.379325,0,116,39786.0213657407,2008-12-04,00:30:46
39.899032,116.37937,0,117,39786.0214236111,2008-12-04,00:30:51
39.899068,116.379419,0,114,39786.0214814815,2008-12-04,00:30:56
39.899084,116.379462,0,99,39786.0215393519,2008-12-04,00:31:01
39.899094,116.379536,0,88,39786.0215972222,2008-12-04,00:31:06
39.899113,116.379594,0,80,39786.0216550926,2008-12-04,00:31:11
39.899123,116.37963,0,74,39786.021712963,2008-12-04,00:31:16
39.899127,116.379689,0,71,39786.0217708333,2008-12-04,00:31:21
39.89914,116.379799,0,67,39786.0218287037,2008-12-04,00:31:26
39.899164,116.379873,0,56,39786.0218865741,2008-12-04,00:31:31
39.899154,116.379946,0,48,39786.0219444444,2008-12-04,00:31:36
39.89917,116.38002,0,39,39786.0220023148,2008-12-04,00:31:41
39.899194,116.380089,0,31,39786.0220601852,2008-12-04,00:31:46
39.899205,116.38014,0,25,39786.0221180556,2008-12-04,00:31:51
39.899215,116.38022,0,23,39786.0221759259,2008-12-04,00:31:56
39.899245,116.38028,0,11,39786.0222337963,2008-12-04,00:32:01
39.899266,116.380343,0,-1,39786.0222916667,2008-12-04,00:32:06
39.899301,116.380398,0,-10,39786.022349537,2008-12-04,00:32:11
39.899327,116.380482,0,-19,39786.0224074074,2008-12-04,00:32:16
39.899342,116.380572,0,-21,39786.0224652778,2008-12-04,00:32:21
39.899353,116.380637,0,-10,39786.0225231481,2008-12-04,00:32:26
39.899387,116.380702,0,-19,39786.0225810185,2008-12-04,00:32:31
39.899395,116.380757,0,-29,39786.0226388889,2008-12-04,00:32:36
39.89941,116.380839,0,-37,39786.0226967593,2008-12-04,00:32:41
39.899432,116.380879,0,-44,39786.0227546296,2008-12-04,00:32:46
39.899407,116.380947,0,-38,39786.0228125,2008-12-04,00:32:51
39.899424,116.381019,0,-40,39786.0228703704,2008-12-04,00:32:56
39.899446,116.381106,0,-43,39786.0229282407,2008-12-04,00:33:01
39.899458,116.381184,0,-48,39786.0229861111,2008-12-04,00:33:06
39.899468,116.381253,0,-55,39786.0230439815,2008-12-04,00:33:11
39.89949,116.381325,0,-62,39786.0231018519,2008-12-04,00:33:16
39.89952,116.381404,0,-69,39786.0231597222,2008-12-04,00:33:21
39.899571,116.381417,0,-76,39786.0232175926,2008-12-04,00:33:26
39.89963,116.381381,0,-72,39786.023275463,2008-12-04,00:33:31
39.899684,116.381373,0,-70,39786.0233333333,2008-12-04,00:33:36
39.899734,116.381355,0,-66,39786.0233912037,2008-12-04,00:33:41
39.899778,116.381354,0,-67,39786.0234490741,2008-12-04,00:33:46
39.899832,116.381345,0,-69,39786.0235069444,2008-12-04,00:33:51
39.899855,116.381346,0,-68,39786.0235648148,2008-12-04,00:33:56
39.900021,116.38142,0,-52,39786.0236226852,2008-12-04,00:34:01
39.900096,116.381499,0,-51,39786.0236805556,2008-12-04,00:34:06
39.900156,116.381557,0,-55,39786.0237384259,2008-12-04,00:34:11
39.900203,116.381554,0,-58,39786.0237962963,2008-12-04,00:34:16
39.900265,116.381581,0,-48,39786.0238541667,2008-12-04,00:34:21
39.90032,116.381602,0,-46,39786.023912037,2008-12-04,00:34:26
39.900343,116.381655,0,-36,39786.0239699074,2008-12-04,00:34:31
39.900351,116.381636,0,-27,39786.0240277778,2008-12-04,00:34:36
39.900402,116.381621,0,-19,39786.0240856481,2008-12-04,00:34:41
39.900444,116.381647,0,-6,39786.0241435185,2008-12-04,00:34:46
39.900381,116.381732,0,17,39786.0242013889,2008-12-04,00:34:51
39.90035,116.381828,0,54,39786.0242592593,2008-12-04,00:34:56
39.900403,116.381858,0,57,39786.0243171296,2008-12-04,00:35:01
39.900446,116.381864,0,61,39786.024375,2008-12-04,00:35:06
39.900504,116.381876,0,67,39786.0244328704,2008-12-04,00:35:11
39.900561,116.381884,0,74,39786.0244907407,2008-12-04,00:35:16
39.900642,116.381917,0,78,39786.0245486111,2008-12-04,00:35:21
39.900663,116.381963,0,81,39786.0246064815,2008-12-04,00:35:26
39.900669,116.382037,0,82,39786.0246643518,2008-12-04,00:35:31
39.900659,116.382107,0,77,39786.0247222222,2008-12-04,00:35:36
39.90065,116.38219,0,75,39786.0247800926,2008-12-04,00:35:41
39.900643,116.382277,0,71,39786.024837963,2008-12-04,00:35:46
39.900635,116.38238,0,69,39786.0248958333,2008-12-04,00:35:51
39.900703,116.38248,0,67,39786.0249537037,2008-12-04,00:35:56
39.900702,116.382552,0,63,39786.0250115741,2008-12-04,00:36:01
39.900704,116.382674,0,72,39786.0250694444,2008-12-04,00:36:06
39.900632,116.382744,0,67,39786.0251273148,2008-12-04,00:36:11
39.900653,116.382802,0,64,39786.0251851852,2008-12-04,00:36:16
39.900656,116.382891,0,60,39786.0252430556,2008-12-04,00:36:21
39.900629,116.382958,0,57,39786.0253009259,2008-12-04,00:36:26
39.900611,116.383019,0,61,39786.0253587963,2008-12-04,00:36:31
39.900569,116.383124,0,65,39786.0254166667,2008-12-04,00:36:36
39.900558,116.38321,0,62,39786.025474537,2008-12-04,00:36:41
39.90057,116.383275,0,66,39786.0255324074,2008-12-04,00:36:46
39.900568,116.383373,0,71,39786.0255902778,2008-12-04,00:36:51
39.900534,116.383481,0,75,39786.0256481481,2008-12-04,00:36:56
39.900539,116.383564,0,76,39786.0257060185,2008-12-04,00:37:01
39.90054,116.383675,0,84,39786.0257638889,2008-12-04,00:37:06
39.90053,116.383769,0,88,39786.0258217593,2008-12-04,00:37:11
39.900594,116.383857,0,98,39786.0258796296,2008-12-04,00:37:16
39.900583,116.383907,0,96,39786.0259375,2008-12-04,00:37:21
39.90057,116.383932,0,94,39786.0259953704,2008-12-04,00:37:26
39.900566,116.383969,0,97,39786.0260532407,2008-12-04,00:37:31
39.900553,116.383999,0,101,39786.0261111111,2008-12-04,00:37:36
39.900567,116.38407,0,101,39786.0261689815,2008-12-04,00:37:41
39.900545,116.38415,0,102,39786.0262268518,2008-12-04,00:37:46
39.900529,116.384269,0,101,39786.0262847222,2008-12-04,00:37:51
39.90052,116.384382,0,102,39786.0263425926,2008-12-04,00:37:56
39.900526,116.384453,0,103,39786.026400463,2008-12-04,00:38:01
39.900522,116.384516,0,104,39786.0264583333,2008-12-04,00:38:06
39.900492,116.384603,0,105,39786.0265162037,2008-12-04,00:38:11
39.9005,116.38468,0,106,39786.0265740741,2008-12-04,00:38:16
39.900518,116.384764,0,109,39786.0266319444,2008-12-04,00:38:21
39.90051,116.384868,0,116,39786.0266898148,2008-12-04,00:38:26
39.900504,116.384969,0,120,39786.0267476852,2008-12-04,00:38:31
39.900476,116.385057,0,124,39786.0268055556,2008-12-04,00:38:36
39.900458,116.385151,0,123,39786.0268634259,2008-12-04,00:38:41
39.900421,116.385268,0,131,39786.0269212963,2008-12-04,00:38:46
39.900416,116.385389,0,133,39786.0269791667,2008-12-04,00:38:51
39.900425,116.38546,0,136,39786.027037037,2008-12-04,00:38:56
39.900433,116.385489,0,137,39786.0270949074,2008-12-04,00:39:01
39.900431,116.38554,0,138,39786.0271527778,2008-12-04,00:39:06
39.900451,116.385607,0,136,39786.0272106482,2008-12-04,00:39:11
39.900473,116.385648,0,135,39786.0272685185,2008-12-04,00:39:16
39.900443,116.385643,0,133,39786.0273263889,2008-12-04,00:39:21
39.900455,116.385693,0,133,39786.0273842593,2008-12-04,00:39:26
39.900416,116.385804,0,134,39786.0274421296,2008-12-04,00:39:31
39.900421,116.385941,0,130,39786.0275,2008-12-04,00:39:36
39.900417,116.386068,0,129,39786.0275578704,2008-12-04,00:39:41
39.900434,116.386163,0,127,39786.0276157407,2008-12-04,00:39:46
39.900411,116.386271,0,124,39786.0276736111,2008-12-04,00:39:51
39.900406,116.386347,0,124,39786.0277314815,2008-12-04,00:39:56
39.900394,116.386438,0,123,39786.0277893519,2008-12-04,00:40:01
39.900404,116.386507,0,121,39786.0278472222,2008-12-04,00:40:06
39.900405,116.386609,0,118,39786.0279050926,2008-12-04,00:40:11
39.900401,116.386715,0,118,39786.027962963,2008-12-04,00:40:16
39.900417,116.386797,0,120,39786.0280208333,2008-12-04,00:40:21
39.900443,116.386813,0,122,39786.0280787037,2008-12-04,00:40:26
39.900466,116.386801,0,122,39786.0281365741,2008-12-04,00:40:31
39.9005,116.386802,0,117,39786.0281944444,2008-12-04,00:40:36
39.90052,116.386877,0,109,39786.0282523148,2008-12-04,00:40:41
39.900519,116.386977,0,102,39786.0283101852,2008-12-04,00:40:46
39.900301,116.386399,0,127,39786.0284837963,2008-12-04,00:41:01
39.900245,116.386333,0,150,39786.0285416667,2008-12-04,00:41:06
39.900641,116.386214,0,142,39786.0290625,2008-12-04,00:41:51
39.900572,116.386167,0,136,39786.0291203704,2008-12-04,00:41:56
39.900476,116.386248,0,183,39786.0291782407,2008-12-04,00:42:01
39.900915,116.386317,0,134,39786.0292361111,2008-12-04,00:42:06
39.900814,116.386235,0,123,39786.0292939815,2008-12-04,00:42:11
39.900618,116.386146,0,121,39786.0293518519,2008-12-04,00:42:16
39.900653,116.386007,0,120,39786.0294097222,2008-12-04,00:42:21
39.900614,116.385949,0,118,39786.0294675926,2008-12-04,00:42:26
39.900459,116.385889,0,116,39786.029525463,2008-12-04,00:42:31
39.900271,116.385845,0,115,39786.0295833333,2008-12-04,00:42:36
39.900038,116.385869,0,114,39786.0296412037,2008-12-04,00:42:41
39.899871,116.385871,0,112,39786.0296990741,2008-12-04,00:42:46
39.899787,116.385834,0,112,39786.0297569444,2008-12-04,00:42:51
39.899917,116.385805,0,111,39786.0298148148,2008-12-04,00:42:56
39.89993,116.385793,0,111,39786.0298726852,2008-12-04,00:43:01
39.900377,116.385556,0,39,39786.1507175926,2008-12-04,03:37:02
39.90037,116.385479,0,35,39786.150775463,2008-12-04,03:37:07
39.900356,116.385435,0,33,39786.1508333333,2008-12-04,03:37:12
39.900369,116.385344,0,31,39786.1508912037,2008-12-04,03:37:17
39.900384,116.385264,0,30,39786.1509490741,2008-12-04,03:37:22
39.900395,116.385146,0,32,39786.1510069444,2008-12-04,03:37:27
39.900454,116.385034,0,97,39786.1510648148,2008-12-04,03:37:32
39.900458,116.385025,0,98,39786.1511226852,2008-12-04,03:37:37
39.900458,116.385025,0,98,39786.1511574074,2008-12-04,03:37:40
39.900466,116.385031,0,99,39786.1511805556,2008-12-04,03:37:42
39.900485,116.385049,0,99,39786.1512384259,2008-12-04,03:37:47
39.900514,116.384993,0,105,39786.1512962963,2008-12-04,03:37:52
39.900529,116.384901,0,106,39786.1513541667,2008-12-04,03:37:57
39.900487,116.384804,0,126,39786.151412037,2008-12-04,03:38:02
39.900427,116.384742,0,113,39786.1514699074,2008-12-04,03:38:07
39.900402,116.384669,0,117,39786.1515277778,2008-12-04,03:38:12
39.900356,116.384627,0,120,39786.1515856481,2008-12-04,03:38:17
39.900329,116.384589,0,124,39786.1516435185,2008-12-04,03:38:22
39.900365,116.384503,0,125,39786.1517013889,2008-12-04,03:38:27
39.900502,116.384336,0,131,39786.1517592593,2008-12-04,03:38:32
39.900595,116.384199,0,134,39786.1518171296,2008-12-04,03:38:37
39.900598,116.38411,0,135,39786.151875,2008-12-04,03:38:42
39.90065,116.38405,0,137,39786.1519328704,2008-12-04,03:38:47
39.900632,116.383971,0,136,39786.1519907407,2008-12-04,03:38:52
39.90064,116.383895,0,135,39786.1520486111,2008-12-04,03:38:57
39.900673,116.383814,0,134,39786.1521064815,2008-12-04,03:39:02
39.900678,116.383673,0,132,39786.1521643519,2008-12-04,03:39:07
39.900673,116.383578,0,131,39786.1522222222,2008-12-04,03:39:12
39.900663,116.383508,0,129,39786.1522800926,2008-12-04,03:39:17
39.900648,116.383448,0,128,39786.152337963,2008-12-04,03:39:22
39.900611,116.383362,0,126,39786.1523958333,2008-12-04,03:39:27
39.900583,116.383279,0,124,39786.1524537037,2008-12-04,03:39:32
39.900575,116.383191,0,121,39786.1525115741,2008-12-04,03:39:37
39.900598,116.383087,0,118,39786.1525694444,2008-12-04,03:39:42
39.900619,116.383019,0,114,39786.1526273148,2008-12-04,03:39:47
39.900652,116.38291,0,110,39786.1526851852,2008-12-04,03:39:52
39.900676,116.382787,0,107,39786.1527430556,2008-12-04,03:39:57
39.900674,116.382715,0,104,39786.1528009259,2008-12-04,03:40:02
39.900703,116.382623,0,102,39786.1528587963,2008-12-04,03:40:07
39.900734,116.382557,0,100,39786.1529166667,2008-12-04,03:40:12
39.900772,116.382407,0,97,39786.152974537,2008-12-04,03:40:17
39.900789,116.382311,0,98,39786.1530324074,2008-12-04,03:40:22
39.900793,116.382224,0,97,39786.1530902778,2008-12-04,03:40:27
39.900802,116.38214,0,95,39786.1531481481,2008-12-04,03:40:32
39.900793,116.382056,0,94,39786.1532060185,2008-12-04,03:40:37
39.900791,116.381969,0,95,39786.1532638889,2008-12-04,03:40:42
39.900721,116.381863,0,101,39786.1533217593,2008-12-04,03:40:47
39.900696,116.381783,0,101,39786.1533796296,2008-12-04,03:40:52
39.90067,116.381737,0,106,39786.1534375,2008-12-04,03:40:57
39.90067,116.381648,0,111,39786.1534953704,2008-12-04,03:41:02
39.900646,116.381574,0,117,39786.1535532407,2008-12-04,03:41:07
39.900631,116.381494,0,121,39786.1536111111,2008-12-04,03:41:12
39.900642,116.381401,0,127,39786.1536689815,2008-12-04,03:41:17
39.900654,116.381297,0,131,39786.1537268519,2008-12-04,03:41:22
39.900678,116.38116,0,134,39786.1537847222,2008-12-04,03:41:27
39.900686,116.381095,0,139,39786.1538425926,2008-12-04,03:41:32
39.900685,116.381007,0,144,39786.153900463,2008-12-04,03:41:37
39.900672,116.380907,0,149,39786.1539583333,2008-12-04,03:41:42
39.90066,116.380845,0,155,39786.1540162037,2008-12-04,03:41:47
39.900646,116.380776,0,160,39786.1540740741,2008-12-04,03:41:52
39.900677,116.380682,0,160,39786.1541319444,2008-12-04,03:41:57
39.900694,116.380587,0,163,39786.1541898148,2008-12-04,03:42:02
39.900701,116.380512,0,172,39786.1542476852,2008-12-04,03:42:07
39.900674,116.380418,0,179,39786.1543055556,2008-12-04,03:42:12
39.900633,116.380345,0,190,39786.1543634259,2008-12-04,03:42:17
39.900625,116.380225,0,202,39786.1544212963,2008-12-04,03:42:22
39.900655,116.380141,0,209,39786.1544791667,2008-12-04,03:42:27
39.900661,116.380089,0,220,39786.154537037,2008-12-04,03:42:32
39.900652,116.380036,0,229,39786.1545949074,2008-12-04,03:42:37
39.900682,116.379934,0,236,39786.1546527778,2008-12-04,03:42:42
39.900691,116.37982,0,245,39786.1547106481,2008-12-04,03:42:47
39.900699,116.379738,0,252,39786.1547685185,2008-12-04,03:42:52
39.900673,116.379637,0,262,39786.1548263889,2008-12-04,03:42:57
39.900674,116.379546,0,272,39786.1548842593,2008-12-04,03:43:02
39.900667,116.379457,0,279,39786.1549421296,2008-12-04,03:43:07
39.900678,116.379367,0,263,39786.155,2008-12-04,03:43:12
39.900635,116.379289,0,251,39786.1550578704,2008-12-04,03:43:17
39.90059,116.3792,0,233,39786.1551157407,2008-12-04,03:43:22
39.900576,116.379106,0,232,39786.1551736111,2008-12-04,03:43:27
39.900614,116.378992,0,234,39786.1552314815,2008-12-04,03:43:32
39.900528,116.378904,0,208,39786.1552893519,2008-12-04,03:43:37
39.900568,116.378796,0,205,39786.1553472222,2008-12-04,03:43:42
39.900565,116.378713,0,200,39786.1554050926,2008-12-04,03:43:47
39.900565,116.378644,0,192,39786.155462963,2008-12-04,03:43:52
39.900571,116.378567,0,194,39786.1555208333,2008-12-04,03:43:57
39.900532,116.378503,0,193,39786.1555787037,2008-12-04,03:44:02
39.900548,116.378379,0,186,39786.1556365741,2008-12-04,03:44:07
39.900535,116.378298,0,186,39786.1556944444,2008-12-04,03:44:12
39.900544,116.378218,0,186,39786.1557523148,2008-12-04,03:44:17
39.900583,116.378136,0,177,39786.1558101852,2008-12-04,03:44:22
39.900498,116.378152,0,165,39786.1558680556,2008-12-04,03:44:27
39.900441,116.378133,0,169,39786.1559259259,2008-12-04,03:44:32
39.900376,116.378141,0,174,39786.1559837963,2008-12-04,03:44:37
39.900301,116.378124,0,177,39786.1560416667,2008-12-04,03:44:42
39.900252,116.378125,0,169,39786.156099537,2008-12-04,03:44:47
39.90019,116.378149,0,171,39786.1561574074,2008-12-04,03:44:52
39.900101,116.378094,0,169,39786.1562152778,2008-12-04,03:44:57
39.900018,116.378106,0,170,39786.1562731481,2008-12-04,03:45:02
39.899957,116.378115,0,168,39786.1563310185,2008-12-04,03:45:07
39.899894,116.378127,0,161,39786.1563888889,2008-12-04,03:45:12
39.899842,116.378185,0,153,39786.1564467593,2008-12-04,03:45:17
39.899842,116.378194,0,148,39786.1565046296,2008-12-04,03:45:22
39.899829,116.378173,0,147,39786.1565625,2008-12-04,03:45:27
39.899785,116.378079,0,147,39786.1566203704,2008-12-04,03:45:32
39.899796,116.378022,0,147,39786.1566782407,2008-12-04,03:45:37
39.899814,116.378014,0,146,39786.1567361111,2008-12-04,03:45:42
39.899818,116.377984,0,147,39786.1567939815,2008-12-04,03:45:47
39.899864,116.377992,0,145,39786.1568518518,2008-12-04,03:45:52
39.899851,116.377864,0,134,39786.1569097222,2008-12-04,03:45:57
39.899866,116.377842,0,128,39786.1569675926,2008-12-04,03:46:02
39.899873,116.377858,0,123,39786.157025463,2008-12-04,03:46:07
39.899869,116.377845,0,118,39786.1570833333,2008-12-04,03:46:12
39.89987,116.377856,0,112,39786.1571412037,2008-12-04,03:46:17
39.899869,116.377856,0,112,39786.1571990741,2008-12-04,03:46:22
39.899866,116.377858,0,112,39786.1572569444,2008-12-04,03:46:27
39.899861,116.377862,0,112,39786.1573148148,2008-12-04,03:46:32
39.899855,116.377866,0,111,39786.1573726852,2008-12-04,03:46:37
39.899855,116.377866,0,111,39786.1574074074,2008-12-04,03:46:40
39.899848,116.377873,0,111,39786.1574305556,2008-12-04,03:46:42
39.899842,116.377886,0,111,39786.1574884259,2008-12-04,03:46:47
39.899845,116.3779,0,111,39786.1575462963,2008-12-04,03:46:52
39.899883,116.377933,0,110,39786.1576041667,2008-12-04,03:46:57
39.899907,116.377967,0,110,39786.157662037,2008-12-04,03:47:02
39.899933,116.37798,0,110,39786.1577199074,2008-12-04,03:47:07
39.899962,116.377971,0,109,39786.1577777778,2008-12-04,03:47:12
39.899995,116.377963,0,109,39786.1578356481,2008-12-04,03:47:17
39.900016,116.377957,0,109,39786.1578935185,2008-12-04,03:47:22
39.900026,116.377935,0,109,39786.1579513889,2008-12-04,03:47:27
39.900018,116.377886,0,109,39786.1580092593,2008-12-04,03:47:32
39.900005,116.377847,0,109,39786.1580671296,2008-12-04,03:47:37
39.899981,116.377807,0,109,39786.158125,2008-12-04,03:47:42
39.899951,116.377774,0,108,39786.1581828704,2008-12-04,03:47:47
39.899946,116.377733,0,108,39786.1582407407,2008-12-04,03:47:52
39.899917,116.377756,0,108,39786.1582986111,2008-12-04,03:47:57
39.899897,116.377753,0,108,39786.1583564815,2008-12-04,03:48:02
39.899893,116.377736,0,106,39786.1584143518,2008-12-04,03:48:07
39.899882,116.377751,0,106,39786.1584722222,2008-12-04,03:48:12
39.899854,116.37779,0,106,39786.1585300926,2008-12-04,03:48:17
39.899889,116.377769,0,104,39786.158587963,2008-12-04,03:48:22
39.899889,116.377769,0,104,39786.1586226852,2008-12-04,03:48:25
39.899891,116.377774,0,104,39786.1586458333,2008-12-04,03:48:27
39.899826,116.377796,0,103,39786.1587037037,2008-12-04,03:48:32
39.899777,116.377823,0,102,39786.1587615741,2008-12-04,03:48:37
39.899668,116.37782,0,100,39786.1588194444,2008-12-04,03:48:42
39.899615,116.377837,0,97,39786.1588773148,2008-12-04,03:48:47
39.899559,116.377856,0,94,39786.1589351852,2008-12-04,03:48:52
39.899486,116.377873,0,91,39786.1589930556,2008-12-04,03:48:57
39.899447,116.377916,0,88,39786.1590509259,2008-12-04,03:49:02
39.899356,116.377916,0,83,39786.1591087963,2008-12-04,03:49:07
39.899161,116.378049,0,111,39786.1680208333,2008-12-04,04:01:57
39.899112,116.378071,0,104,39786.1680787037,2008-12-04,04:02:02
39.899088,116.378113,0,95,39786.1681365741,2008-12-04,04:02:07
39.899076,116.378139,0,93,39786.1681944444,2008-12-04,04:02:12
39.89903,116.378133,0,88,39786.1682523148,2008-12-04,04:02:17
39.898998,116.378171,0,90,39786.1683101852,2008-12-04,04:02:22
39.899038,116.378216,0,91,39786.1683680556,2008-12-04,04:02:27
39.899036,116.37828,0,95,39786.1684259259,2008-12-04,04:02:32
39.899044,116.378297,0,96,39786.1684837963,2008-12-04,04:02:37
39.899044,116.378387,0,96,39786.1685416667,2008-12-04,04:02:42
39.899038,116.378481,0,97,39786.168599537,2008-12-04,04:02:47
39.89903,116.378572,0,98,39786.1686574074,2008-12-04,04:02:52
39.89902,116.378654,0,99,39786.1687152778,2008-12-04,04:02:57
39.899047,116.378735,0,100,39786.1687731481,2008-12-04,04:03:02
39.899058,116.378819,0,100,39786.1688310185,2008-12-04,04:03:07
39.899057,116.378896,0,99,39786.1688888889,2008-12-04,04:03:12
39.899037,116.378975,0,102,39786.1689467593,2008-12-04,04:03:17
39.899062,116.379051,0,95,39786.1690046296,2008-12-04,04:03:22
39.899079,116.379137,0,93,39786.1690625,2008-12-04,04:03:27
39.89909,116.379225,0,95,39786.1691203704,2008-12-04,04:03:32
39.899092,116.37931,0,91,39786.1691782407,2008-12-04,04:03:37
39.899074,116.379383,0,86,39786.1692361111,2008-12-04,04:03:42
39.899073,116.379463,0,80,39786.1692939815,2008-12-04,04:03:47
39.89908,116.379561,0,83,39786.1693518519,2008-12-04,04:03:52
39.899086,116.379641,0,80,39786.1694097222,2008-12-04,04:03:57
39.899077,116.379729,0,82,39786.1694675926,2008-12-04,04:04:02
39.899068,116.379813,0,85,39786.169525463,2008-12-04,04:04:07
39.899085,116.379878,0,84,39786.1695833333,2008-12-04,04:04:12
39.899089,116.379963,0,85,39786.1696412037,2008-12-04,04:04:17
39.899089,116.380066,0,87,39786.1696990741,2008-12-04,04:04:22
39.899105,116.380098,0,85,39786.1697569444,2008-12-04,04:04:27
39.899103,116.380129,0,84,39786.1698148148,2008-12-04,04:04:32
39.899087,116.38022,0,83,39786.1698726852,2008-12-04,04:04:37
39.899084,116.380296,0,81,39786.1699305556,2008-12-04,04:04:42
39.899098,116.380366,0,78,39786.1699884259,2008-12-04,04:04:47
39.89911,116.380448,0,73,39786.1700462963,2008-12-04,04:04:52
39.899104,116.380553,0,74,39786.1701041667,2008-12-04,04:04:57
39.899095,116.380641,0,77,39786.170162037,2008-12-04,04:05:02
39.899098,116.380732,0,81,39786.1702199074,2008-12-04,04:05:07
39.899109,116.380802,0,82,39786.1702777778,2008-12-04,04:05:12
39.899105,116.380895,0,92,39786.1703356481,2008-12-04,04:05:17
39.899097,116.380986,0,97,39786.1703935185,2008-12-04,04:05:22
39.899087,116.381058,0,106,39786.1704513889,2008-12-04,04:05:27
39.899107,116.381135,0,112,39786.1705092593,2008-12-04,04:05:32
39.899107,116.381225,0,120,39786.1705671296,2008-12-04,04:05:37
39.899115,116.381307,0,121,39786.170625,2008-12-04,04:05:42
39.899122,116.381383,0,126,39786.1706828704,2008-12-04,04:05:47
39.899112,116.381436,0,131,39786.1707407407,2008-12-04,04:05:52
39.899115,116.381522,0,134,39786.1707986111,2008-12-04,04:05:57
39.899141,116.381588,0,131,39786.1708564815,2008-12-04,04:06:02
39.899159,116.381668,0,134,39786.1709143519,2008-12-04,04:06:07
39.899152,116.38176,0,131,39786.1709722222,2008-12-04,04:06:12
39.899157,116.381851,0,130,39786.1710300926,2008-12-04,04:06:17
39.899138,116.381927,0,129,39786.171087963,2008-12-04,04:06:22
39.899112,116.382002,0,128,39786.1711458333,2008-12-04,04:06:27
39.899118,116.382089,0,125,39786.1712037037,2008-12-04,04:06:32
39.899141,116.382164,0,125,39786.1712615741,2008-12-04,04:06:37
39.899159,116.382245,0,128,39786.1713194444,2008-12-04,04:06:42
39.899151,116.382313,0,129,39786.1713773148,2008-12-04,04:06:47
39.89913,116.382415,0,131,39786.1714351852,2008-12-04,04:06:52
39.899142,116.382505,0,131,39786.1714930556,2008-12-04,04:06:57
39.899135,116.382601,0,133,39786.1715509259,2008-12-04,04:07:02
39.899144,116.382692,0,133,39786.1716087963,2008-12-04,04:07:07
39.899134,116.382767,0,137,39786.1716666667,2008-12-04,04:07:12
39.899121,116.382857,0,137,39786.171724537,2008-12-04,04:07:17
39.899127,116.382954,0,138,39786.1717824074,2008-12-04,04:07:22
39.899128,116.383047,0,141,39786.1718402778,2008-12-04,04:07:27
39.899127,116.383065,0,141,39786.1718981481,2008-12-04,04:07:32
39.899129,116.383149,0,137,39786.1719560185,2008-12-04,04:07:37
39.899153,116.383233,0,140,39786.1720138889,2008-12-04,04:07:42
39.899161,116.383308,0,141,39786.1720717593,2008-12-04,04:07:47
39.899149,116.383391,0,143,39786.1721296296,2008-12-04,04:07:52
39.89913,116.383489,0,138,39786.1721875,2008-12-04,04:07:57
39.899143,116.383546,0,135,39786.1722453704,2008-12-04,04:08:02
39.899138,116.383624,0,130,39786.1723032407,2008-12-04,04:08:07
39.899146,116.383708,0,138,39786.1723611111,2008-12-04,04:08:12
39.899167,116.383775,0,143,39786.1724189815,2008-12-04,04:08:17
39.899196,116.383864,0,154,39786.1724768518,2008-12-04,04:08:22
39.899174,116.383937,0,154,39786.1725347222,2008-12-04,04:08:27
39.899188,116.383992,0,148,39786.1725925926,2008-12-04,04:08:32
39.899213,116.38408,0,142,39786.172650463,2008-12-04,04:08:37
39.899219,116.384168,0,142,39786.1727083333,2008-12-04,04:08:42
39.899222,116.38426,0,138,39786.1727662037,2008-12-04,04:08:47
39.899241,116.384345,0,134,39786.1728240741,2008-12-04,04:08:52
39.899242,116.384431,0,134,39786.1728819444,2008-12-04,04:08:57
39.899227,116.384526,0,134,39786.1729398148,2008-12-04,04:09:02
39.899235,116.384613,0,137,39786.1729976852,2008-12-04,04:09:07
39.89924,116.384703,0,137,39786.1730555556,2008-12-04,04:09:12
39.899244,116.384785,0,141,39786.1731134259,2008-12-04,04:09:17
39.899254,116.384862,0,139,39786.1731712963,2008-12-04,04:09:22
39.899244,116.384933,0,140,39786.1732291667,2008-12-04,04:09:27
39.899244,116.384933,0,140,39786.1732638889,2008-12-04,04:09:30
39.899237,116.384941,0,140,39786.173287037,2008-12-04,04:09:32
39.899244,116.384981,0,138,39786.1733449074,2008-12-04,04:09:37
39.899247,116.385029,0,135,39786.1734027778,2008-12-04,04:09:42
39.899261,116.385098,0,133,39786.1734606481,2008-12-04,04:09:47
39.899282,116.385165,0,128,39786.1735185185,2008-12-04,04:09:52
39.899271,116.38526,0,127,39786.1735763889,2008-12-04,04:09:57
39.899277,116.385348,0,124,39786.1736342593,2008-12-04,04:10:02
39.899287,116.385445,0,123,39786.1736921296,2008-12-04,04:10:07
39.899298,116.385535,0,126,39786.17375,2008-12-04,04:10:12
39.899335,116.385606,0,128,39786.1738078704,2008-12-04,04:10:17
39.899376,116.385625,0,133,39786.1738657407,2008-12-04,04:10:22
39.899398,116.385674,0,135,39786.1739236111,2008-12-04,04:10:27
39.899419,116.38567,0,149,39786.1739814815,2008-12-04,04:10:32
39.899456,116.385699,0,155,39786.1740393518,2008-12-04,04:10:37
39.899531,116.385714,0,162,39786.1740972222,2008-12-04,04:10:42
39.899612,116.385657,0,168,39786.1741550926,2008-12-04,04:10:47
39.899708,116.385564,0,168,39786.174212963,2008-12-04,04:10:52
39.899712,116.385584,0,180,39786.1742708333,2008-12-04,04:10:57
39.899712,116.385584,0,180,39786.1743055556,2008-12-04,04:11:00
39.899716,116.385576,0,194,39786.1743287037,2008-12-04,04:11:02
39.899753,116.385563,0,198,39786.1743865741,2008-12-04,04:11:07
39.899809,116.385506,0,207,39786.1744444444,2008-12-04,04:11:12
39.899866,116.385456,0,212,39786.1745023148,2008-12-04,04:11:17
39.899961,116.385333,0,225,39786.1745601852,2008-12-04,04:11:22
39.900029,116.385308,0,234,39786.1746180556,2008-12-04,04:11:27
39.90014,116.385254,0,240,39786.1746759259,2008-12-04,04:11:32
39.900242,116.385243,0,243,39786.1747337963,2008-12-04,04:11:37
39.900309,116.385275,0,250,39786.1747916667,2008-12-04,04:11:42
39.900345,116.385445,0,256,39786.174849537,2008-12-04,04:11:47
39.900352,116.385605,0,260,39786.1749074074,2008-12-04,04:11:52
39.900326,116.385684,0,271,39786.1749652778,2008-12-04,04:11:57
39.900318,116.385812,0,258,39786.1750231481,2008-12-04,04:12:02
39.900321,116.385907,0,258,39786.1750810185,2008-12-04,04:12:07
39.900368,116.385989,0,256,39786.1751388889,2008-12-04,04:12:12
39.90036,116.386111,0,260,39786.1751967593,2008-12-04,04:12:17
39.900356,116.386244,0,267,39786.1752546296,2008-12-04,04:12:22
39.900353,116.386323,0,274,39786.1753125,2008-12-04,04:12:27
39.900353,116.386421,0,277,39786.1753703704,2008-12-04,04:12:32
39.900346,116.386532,0,277,39786.1754282407,2008-12-04,04:12:37
39.900325,116.386623,0,274,39786.1754861111,2008-12-04,04:12:42
39.900296,116.386729,0,275,39786.1755439815,2008-12-04,04:12:47
39.900316,116.386812,0,270,39786.1756018519,2008-12-04,04:12:52
39.900389,116.386827,0,263,39786.1756597222,2008-12-04,04:12:57
39.900444,116.386798,0,259,39786.1757175926,2008-12-04,04:13:02
39.900476,116.386785,0,258,39786.175775463,2008-12-04,04:13:07
39.900492,116.386804,0,258,39786.1758333333,2008-12-04,04:13:12
39.900537,116.386794,0,258,39786.1758912037,2008-12-04,04:13:17
39.900581,116.386762,0,258,39786.1759490741,2008-12-04,04:13:22
39.90056,116.386778,0,258,39786.1760069444,2008-12-04,04:13:27
39.90056,116.386778,0,258,39786.1760416667,2008-12-04,04:13:30
39.900563,116.38677,0,258,39786.1760648148,2008-12-04,04:13:32
39.900613,116.386744,0,259,39786.1761226852,2008-12-04,04:13:37
39.900527,116.386825,0,260,39786.1761805556,2008-12-04,04:13:42
39.900424,116.386851,0,260,39786.1762384259,2008-12-04,04:13:47
39.900853,116.386222,0,220,39786.1767013889,2008-12-04,04:14:27
39.900968,116.386216,0,190,39786.1767592593,2008-12-04,04:14:32
39.900889,116.386232,0,228,39786.1768171296,2008-12-04,04:14:37
39.900878,116.386223,0,243,39786.176875,2008-12-04,04:14:42
39.900891,116.386272,0,230,39786.1769328704,2008-12-04,04:14:47
39.900827,116.386271,0,222,39786.1769907407,2008-12-04,04:14:52
39.900843,116.386282,0,214,39786.1770486111,2008-12-04,04:14:57
39.900858,116.386216,0,206,39786.1771064815,2008-12-04,04:15:02
39.900849,116.386144,0,202,39786.1771643519,2008-12-04,04:15:07
