# Supplementary material for: A location privacy protection method based on blockchain and threshold cryptography
Source: PLoS One. 2025 Jun 4;20(6):e0324551. doi: 10.1371/journal.pone.0324551 (PMC12136415; doi:10.1371/journal.pone.0324551)
Supplement: S1 File — (ZIP) [file pone.0324551.s001.zip › Data/002/Trajectory/20081204103209.plt]

Geolife trajectory
WGS 84
Altitude is in Feet
Reserved 3
0,2,255,My Track,0,0,2,8421376
0
39.902349,116.386654,0,491,39786.4389930556,2008-12-04,10:32:09
39.902042,116.386547,0,492,39786.4390509259,2008-12-04,10:32:14
39.901579,116.38644,0,490,39786.4391087963,2008-12-04,10:32:19
39.901214,116.386164,0,486,39786.4391666667,2008-12-04,10:32:24
39.901112,116.386096,0,479,39786.439224537,2008-12-04,10:32:29
39.900842,116.385997,0,469,39786.4392824074,2008-12-04,10:32:34
39.900665,116.385958,0,471,39786.4393402778,2008-12-04,10:32:39
39.900346,116.385908,0,459,39786.4393981481,2008-12-04,10:32:44
39.900144,116.385855,0,446,39786.4394560185,2008-12-04,10:32:49
39.899362,116.385687,0,376,39786.4395138889,2008-12-04,10:32:54
39.899405,116.385654,0,356,39786.4395717593,2008-12-04,10:32:59
39.899472,116.385565,0,324,39786.4396296296,2008-12-04,10:33:04
39.89947,116.385486,0,304,39786.4396875,2008-12-04,10:33:09
39.89946,116.385424,0,282,39786.4397453704,2008-12-04,10:33:14
39.899464,116.385316,0,255,39786.4398032407,2008-12-04,10:33:19
39.899572,116.385168,0,216,39786.4398611111,2008-12-04,10:33:24
39.899498,116.385105,0,195,39786.4399189815,2008-12-04,10:33:29
39.899451,116.385033,0,179,39786.4399768518,2008-12-04,10:33:34
39.89939,116.385016,0,162,39786.4400347222,2008-12-04,10:33:39
39.899322,116.385,0,156,39786.4400925926,2008-12-04,10:33:44
39.899312,116.385011,0,151,39786.440150463,2008-12-04,10:33:49
39.899294,116.385047,0,147,39786.4402083333,2008-12-04,10:33:54
39.899291,116.385113,0,148,39786.4402662037,2008-12-04,10:33:59
39.899269,116.385214,0,154,39786.4403240741,2008-12-04,10:34:04
39.899279,116.38529,0,155,39786.4403819444,2008-12-04,10:34:09
39.899289,116.385379,0,158,39786.4404398148,2008-12-04,10:34:14
39.899305,116.385462,0,159,39786.4404976852,2008-12-04,10:34:19
39.899337,116.385545,0,160,39786.4405555556,2008-12-04,10:34:24
39.899347,116.385637,0,162,39786.4406134259,2008-12-04,10:34:29
39.899356,116.38575,0,165,39786.4406712963,2008-12-04,10:34:34
39.899381,116.385849,0,166,39786.4407291667,2008-12-04,10:34:39
39.89936,116.385946,0,163,39786.440787037,2008-12-04,10:34:44
39.899377,116.386033,0,160,39786.4408449074,2008-12-04,10:34:49
39.899388,116.386121,0,158,39786.4409027778,2008-12-04,10:34:54
39.899382,116.386217,0,156,39786.4409606481,2008-12-04,10:34:59
39.899364,116.386322,0,156,39786.4410185185,2008-12-04,10:35:04
39.89939,116.386379,0,154,39786.4410763889,2008-12-04,10:35:09
39.899404,116.386476,0,150,39786.4411342593,2008-12-04,10:35:14
39.899368,116.386602,0,146,39786.4411921296,2008-12-04,10:35:19
39.899367,116.386723,0,141,39786.44125,2008-12-04,10:35:24
39.899382,116.386814,0,138,39786.4413078704,2008-12-04,10:35:29
39.89939,116.386923,0,137,39786.4413657407,2008-12-04,10:35:34
39.899401,116.387008,0,136,39786.4414236111,2008-12-04,10:35:39
39.899429,116.387055,0,134,39786.4414814815,2008-12-04,10:35:44
39.899455,116.38705,0,131,39786.4415393519,2008-12-04,10:35:49
39.89947,116.387047,0,126,39786.4415972222,2008-12-04,10:35:54
39.899485,116.387036,0,123,39786.4416550926,2008-12-04,10:35:59
39.899485,116.387036,0,123,39786.4416898148,2008-12-04,10:36:02
39.899477,116.387038,0,121,39786.441712963,2008-12-04,10:36:04
39.899463,116.387086,0,116,39786.4417708333,2008-12-04,10:36:09
39.899494,116.387057,0,117,39786.4418287037,2008-12-04,10:36:14
39.899481,116.387121,0,110,39786.4418865741,2008-12-04,10:36:19
39.899403,116.387505,0,100,39786.4419444444,2008-12-04,10:36:24
39.899397,116.38754,0,93,39786.4420023148,2008-12-04,10:36:29
39.899398,116.387541,0,92,39786.4420601852,2008-12-04,10:36:34
39.899401,116.387541,0,92,39786.4421180556,2008-12-04,10:36:39
39.899405,116.387538,0,92,39786.4421759259,2008-12-04,10:36:44
39.899406,116.387534,0,91,39786.4422337963,2008-12-04,10:36:49
39.899406,116.387534,0,91,39786.4422685185,2008-12-04,10:36:52
39.899403,116.387539,0,91,39786.4422916667,2008-12-04,10:36:54
39.899384,116.387557,0,93,39786.442349537,2008-12-04,10:36:59
39.899346,116.387575,0,92,39786.4424074074,2008-12-04,10:37:04
39.899304,116.387586,0,93,39786.4424652778,2008-12-04,10:37:09
39.899304,116.387582,0,93,39786.4425231481,2008-12-04,10:37:14
39.899304,116.387582,0,93,39786.4425578704,2008-12-04,10:37:17
39.899307,116.387583,0,93,39786.4425810185,2008-12-04,10:37:19
39.89931,116.387595,0,93,39786.4426388889,2008-12-04,10:37:24
39.89931,116.387607,0,93,39786.4426967593,2008-12-04,10:37:29
39.899313,116.38761,0,94,39786.4427546296,2008-12-04,10:37:34
39.899311,116.387609,0,94,39786.4428125,2008-12-04,10:37:39
39.899311,116.387615,0,93,39786.4428703704,2008-12-04,10:37:44
39.89931,116.387619,0,93,39786.4429282407,2008-12-04,10:37:49
39.899308,116.387611,0,93,39786.4429861111,2008-12-04,10:37:54
39.899311,116.387611,0,93,39786.4430439815,2008-12-04,10:37:59
39.899311,116.387611,0,93,39786.4430787037,2008-12-04,10:38:02
39.89931,116.387605,0,93,39786.4431018519,2008-12-04,10:38:04
39.899307,116.387596,0,93,39786.4431597222,2008-12-04,10:38:09
39.899307,116.387592,0,93,39786.4432175926,2008-12-04,10:38:14
39.899305,116.387592,0,93,39786.443275463,2008-12-04,10:38:19
39.899306,116.387591,0,93,39786.4433333333,2008-12-04,10:38:24
39.899306,116.387591,0,93,39786.4433680556,2008-12-04,10:38:27
39.899308,116.387594,0,93,39786.4433912037,2008-12-04,10:38:29
39.899288,116.387601,0,94,39786.4434490741,2008-12-04,10:38:34
39.899288,116.387601,0,94,39786.4434837963,2008-12-04,10:38:37
39.899284,116.387596,0,94,39786.4435069444,2008-12-04,10:38:39
39.899224,116.387614,0,96,39786.4435648148,2008-12-04,10:38:44
39.899172,116.387633,0,96,39786.4436226852,2008-12-04,10:38:49
39.899146,116.387653,0,95,39786.4436805556,2008-12-04,10:38:54
39.899128,116.387712,0,94,39786.4437384259,2008-12-04,10:38:59
39.899134,116.387749,0,95,39786.4437962963,2008-12-04,10:39:04
39.899164,116.387768,0,95,39786.4438541667,2008-12-04,10:39:09
39.899211,116.387751,0,96,39786.443912037,2008-12-04,10:39:14
39.899225,116.3877,0,98,39786.4439699074,2008-12-04,10:39:19
39.899236,116.387665,0,99,39786.4440277778,2008-12-04,10:39:24
39.899235,116.387647,0,99,39786.4440856481,2008-12-04,10:39:29
39.899254,116.387627,0,97,39786.4441435185,2008-12-04,10:39:34
39.899243,116.387618,0,97,39786.4442013889,2008-12-04,10:39:39
39.899267,116.387602,0,96,39786.4442592593,2008-12-04,10:39:44
39.899287,116.38764,0,94,39786.4443171296,2008-12-04,10:39:49
39.899275,116.387655,0,92,39786.444375,2008-12-04,10:39:54
39.899301,116.387686,0,91,39786.4444328704,2008-12-04,10:39:59
39.899308,116.38771,0,93,39786.4444907407,2008-12-04,10:40:04
39.899275,116.387699,0,93,39786.4445486111,2008-12-04,10:40:09
39.899275,116.387699,0,93,39786.4445833333,2008-12-04,10:40:12
39.899269,116.387691,0,93,39786.4446064815,2008-12-04,10:40:14
39.899227,116.387665,0,92,39786.4446643519,2008-12-04,10:40:19
39.899198,116.387623,0,90,39786.4447222222,2008-12-04,10:40:24
39.899206,116.387581,0,88,39786.4447800926,2008-12-04,10:40:29
39.899188,116.387536,0,83,39786.444837963,2008-12-04,10:40:34
39.899184,116.387526,0,83,39786.4448958333,2008-12-04,10:40:39
39.899177,116.3875,0,87,39786.4449537037,2008-12-04,10:40:44
39.899199,116.387444,0,87,39786.4450115741,2008-12-04,10:40:49
39.899217,116.387375,0,87,39786.4450694444,2008-12-04,10:40:54
39.89921,116.387336,0,92,39786.4451273148,2008-12-04,10:40:59
39.899237,116.387252,0,93,39786.4451851852,2008-12-04,10:41:04
39.899242,116.387161,0,94,39786.4452430556,2008-12-04,10:41:09
39.899264,116.387097,0,94,39786.4453009259,2008-12-04,10:41:14
39.899257,116.387039,0,94,39786.4453587963,2008-12-04,10:41:19
39.899271,116.387,0,93,39786.4454166667,2008-12-04,10:41:24
39.899293,116.38695,0,93,39786.445474537,2008-12-04,10:41:29
39.899263,116.386859,0,93,39786.4455324074,2008-12-04,10:41:34
39.899258,116.386794,0,91,39786.4455902778,2008-12-04,10:41:39
39.899274,116.386735,0,91,39786.4456481481,2008-12-04,10:41:44
39.899279,116.386689,0,90,39786.4457060185,2008-12-04,10:41:49
39.899279,116.386689,0,90,39786.4457407407,2008-12-04,10:41:52
39.899281,116.386691,0,90,39786.4457638889,2008-12-04,10:41:54
39.899308,116.386623,0,90,39786.4458217593,2008-12-04,10:41:59
39.899321,116.386523,0,91,39786.4458796296,2008-12-04,10:42:04
39.899317,116.386424,0,89,39786.4459375,2008-12-04,10:42:09
39.899321,116.386316,0,90,39786.4459953704,2008-12-04,10:42:14
39.899336,116.386209,0,89,39786.4460532407,2008-12-04,10:42:19
39.899353,116.386139,0,89,39786.4461111111,2008-12-04,10:42:24
39.899314,116.386119,0,88,39786.4461689815,2008-12-04,10:42:29
39.899278,116.386104,0,88,39786.4462268518,2008-12-04,10:42:34
39.899278,116.386104,0,88,39786.4462615741,2008-12-04,10:42:37
39.899271,116.386103,0,87,39786.4462847222,2008-12-04,10:42:39
39.899201,116.386052,0,88,39786.4463425926,2008-12-04,10:42:44
39.899067,116.385923,0,88,39786.446400463,2008-12-04,10:42:49
39.898975,116.385854,0,87,39786.4464583333,2008-12-04,10:42:54
39.898898,116.385809,0,88,39786.4465162037,2008-12-04,10:42:59
39.898837,116.385821,0,89,39786.4465740741,2008-12-04,10:43:04
39.898764,116.385859,0,89,39786.4466319444,2008-12-04,10:43:09
39.898705,116.385818,0,92,39786.4466898148,2008-12-04,10:43:14
39.898634,116.385701,0,97,39786.4467476852,2008-12-04,10:43:19
39.898527,116.385699,0,100,39786.4468055556,2008-12-04,10:43:24
39.898473,116.38571,0,101,39786.4468634259,2008-12-04,10:43:29
39.898436,116.385708,0,101,39786.4469212963,2008-12-04,10:43:34
39.898408,116.385714,0,100,39786.4469791667,2008-12-04,10:43:39
39.898372,116.385743,0,99,39786.447037037,2008-12-04,10:43:44
39.898369,116.385754,0,99,39786.4470949074,2008-12-04,10:43:49
39.898382,116.385741,0,100,39786.4471527778,2008-12-04,10:43:54
39.898424,116.385695,0,104,39786.4472106481,2008-12-04,10:43:59
39.898433,116.385671,0,106,39786.4472685185,2008-12-04,10:44:04
39.898436,116.385662,0,107,39786.4473263889,2008-12-04,10:44:09
39.898447,116.38561,0,107,39786.4473842593,2008-12-04,10:44:14
39.898463,116.385543,0,106,39786.4474421296,2008-12-04,10:44:19
39.898476,116.385459,0,107,39786.4475,2008-12-04,10:44:24
39.898474,116.385391,0,108,39786.4475578704,2008-12-04,10:44:29
39.898478,116.385303,0,108,39786.4476157407,2008-12-04,10:44:34
39.89846,116.385241,0,107,39786.4476736111,2008-12-04,10:44:39
39.898465,116.385241,0,106,39786.4477314815,2008-12-04,10:44:44
39.898465,116.385241,0,106,39786.4477662037,2008-12-04,10:44:47
39.89847,116.385236,0,106,39786.4477893518,2008-12-04,10:44:49
39.898473,116.385219,0,105,39786.4478472222,2008-12-04,10:44:54
39.898459,116.385118,0,100,39786.4479050926,2008-12-04,10:44:59
39.898436,116.385003,0,101,39786.447962963,2008-12-04,10:45:04
39.898441,116.384819,0,102,39786.4480208333,2008-12-04,10:45:09
39.898315,116.384688,0,102,39786.4480787037,2008-12-04,10:45:14
39.898182,116.384533,0,103,39786.4481365741,2008-12-04,10:45:19
39.898111,116.384375,0,111,39786.4481944444,2008-12-04,10:45:24
39.898044,116.384306,0,110,39786.4482523148,2008-12-04,10:45:29
39.89796,116.384271,0,110,39786.4483101852,2008-12-04,10:45:34
39.89786,116.384294,0,109,39786.4483680556,2008-12-04,10:45:39
39.897775,116.38429,0,108,39786.4484259259,2008-12-04,10:45:44
39.897701,116.384298,0,109,39786.4484837963,2008-12-04,10:45:49
39.897648,116.384271,0,112,39786.4485416667,2008-12-04,10:45:54
39.897639,116.384226,0,110,39786.448599537,2008-12-04,10:45:59
39.897629,116.384141,0,112,39786.4486574074,2008-12-04,10:46:04
39.897613,116.384075,0,112,39786.4487152778,2008-12-04,10:46:09
39.897612,116.383969,0,115,39786.4487731481,2008-12-04,10:46:14
39.897606,116.383872,0,119,39786.4488310185,2008-12-04,10:46:19
39.897613,116.383822,0,121,39786.4488888889,2008-12-04,10:46:24
39.897615,116.383734,0,124,39786.4489467593,2008-12-04,10:46:29
39.897611,116.383642,0,124,39786.4490046296,2008-12-04,10:46:34
39.8976,116.383568,0,125,39786.4490625,2008-12-04,10:46:39
39.897608,116.38354,0,125,39786.4491203704,2008-12-04,10:46:44
39.897608,116.38354,0,125,39786.4491550926,2008-12-04,10:46:47
39.897607,116.383543,0,125,39786.4491782407,2008-12-04,10:46:49
39.89762,116.383538,0,123,39786.4492361111,2008-12-04,10:46:54
39.897621,116.383515,0,122,39786.4492939815,2008-12-04,10:46:59
39.897813,116.38339,0,122,39786.4514930556,2008-12-04,10:50:09
39.897849,116.38329,0,122,39786.4515509259,2008-12-04,10:50:14
39.897878,116.383165,0,122,39786.4516087963,2008-12-04,10:50:19
39.897897,116.382996,0,122,39786.4516666667,2008-12-04,10:50:24
39.897911,116.382796,0,122,39786.451724537,2008-12-04,10:50:29
39.897918,116.382677,0,122,39786.4517824074,2008-12-04,10:50:34
39.897848,116.382966,0,122,39786.4518402778,2008-12-04,10:50:39
39.897674,116.383549,0,122,39786.4518981481,2008-12-04,10:50:44
39.897617,116.383694,0,121,39786.4519560185,2008-12-04,10:50:49
39.897617,116.383609,0,121,39786.4520138889,2008-12-04,10:50:54
39.897639,116.383507,0,120,39786.4520717593,2008-12-04,10:50:59
39.897662,116.383382,0,119,39786.4521296296,2008-12-04,10:51:04
39.89768,116.383327,0,119,39786.4521875,2008-12-04,10:51:09
39.897735,116.383377,0,120,39786.4522453704,2008-12-04,10:51:14
39.897749,116.383396,0,121,39786.4523032407,2008-12-04,10:51:19
39.897752,116.383332,0,122,39786.4523611111,2008-12-04,10:51:24
39.897738,116.383287,0,122,39786.4524189815,2008-12-04,10:51:29
39.897767,116.383333,0,123,39786.4524768519,2008-12-04,10:51:34
39.89779,116.383294,0,124,39786.4525347222,2008-12-04,10:51:39
39.89777,116.383266,0,125,39786.4525925926,2008-12-04,10:51:44
39.897794,116.383283,0,127,39786.452650463,2008-12-04,10:51:49
39.897813,116.383364,0,130,39786.4527083333,2008-12-04,10:51:54
39.897822,116.383371,0,130,39786.4527662037,2008-12-04,10:51:59
39.897807,116.383361,0,124,39786.4528240741,2008-12-04,10:52:04
39.8978,116.383373,0,117,39786.4528819444,2008-12-04,10:52:09
39.897768,116.383423,0,111,39786.4529398148,2008-12-04,10:52:14
39.897708,116.383479,0,104,39786.4529976852,2008-12-04,10:52:19
39.897674,116.3835,0,98,39786.4530555556,2008-12-04,10:52:24
39.897676,116.383464,0,94,39786.4531134259,2008-12-04,10:52:29
39.897683,116.383477,0,92,39786.4531712963,2008-12-04,10:52:34
39.897668,116.383513,0,91,39786.4532291667,2008-12-04,10:52:39
39.897654,116.383542,0,92,39786.453287037,2008-12-04,10:52:44
39.897652,116.383561,0,91,39786.4533449074,2008-12-04,10:52:49
39.897653,116.383575,0,91,39786.4534027778,2008-12-04,10:52:54
39.897649,116.383537,0,91,39786.4534606481,2008-12-04,10:52:59
39.897652,116.383526,0,90,39786.4535185185,2008-12-04,10:53:04
39.89764,116.383533,0,88,39786.4535763889,2008-12-04,10:53:09
39.897636,116.383546,0,85,39786.4536342593,2008-12-04,10:53:14
39.897626,116.383534,0,83,39786.4536921296,2008-12-04,10:53:19
39.897614,116.3835,0,83,39786.45375,2008-12-04,10:53:24
39.897605,116.383524,0,83,39786.4538078704,2008-12-04,10:53:29
39.897608,116.3835,0,83,39786.4538657407,2008-12-04,10:53:34
39.897583,116.383165,0,103,39786.4578587963,2008-12-04,10:59:19
39.897583,116.383112,0,107,39786.4579166667,2008-12-04,10:59:24
39.897568,116.383042,0,114,39786.457974537,2008-12-04,10:59:29
39.897581,116.382991,0,116,39786.4580324074,2008-12-04,10:59:34
39.897584,116.382934,0,120,39786.4580902778,2008-12-04,10:59:39
39.897575,116.382859,0,118,39786.4581481481,2008-12-04,10:59:44
39.897575,116.382808,0,118,39786.4582060185,2008-12-04,10:59:49
39.897595,116.382729,0,121,39786.4582638889,2008-12-04,10:59:54
39.89758,116.38265,0,120,39786.4583217593,2008-12-04,10:59:59
39.897548,116.382557,0,122,39786.4583796296,2008-12-04,11:00:04
39.89754,116.382479,0,122,39786.4584375,2008-12-04,11:00:09
39.897523,116.382357,0,123,39786.4584953704,2008-12-04,11:00:14
39.897518,116.382258,0,126,39786.4585532407,2008-12-04,11:00:19
39.897522,116.382179,0,128,39786.4586111111,2008-12-04,11:00:24
39.897527,116.382133,0,129,39786.4586689815,2008-12-04,11:00:29
39.89752,116.382051,0,130,39786.4587268519,2008-12-04,11:00:34
39.897498,116.381967,0,132,39786.4587847222,2008-12-04,11:00:39
39.897511,116.381873,0,132,39786.4588425926,2008-12-04,11:00:44
39.897514,116.381802,0,134,39786.458900463,2008-12-04,11:00:49
39.897518,116.38171,0,135,39786.4589583333,2008-12-04,11:00:54
39.897485,116.381618,0,136,39786.4590162037,2008-12-04,11:00:59
39.897469,116.381549,0,137,39786.4590740741,2008-12-04,11:01:04
39.897458,116.381464,0,138,39786.4591319444,2008-12-04,11:01:09
39.897461,116.381398,0,139,39786.4591898148,2008-12-04,11:01:14
39.897451,116.381319,0,140,39786.4592476852,2008-12-04,11:01:19
39.897475,116.381249,0,140,39786.4593055556,2008-12-04,11:01:24
39.897469,116.381155,0,141,39786.4593634259,2008-12-04,11:01:29
39.897487,116.381069,0,143,39786.4594212963,2008-12-04,11:01:34
39.897468,116.380987,0,145,39786.4594791667,2008-12-04,11:01:39
39.897463,116.380872,0,148,39786.459537037,2008-12-04,11:01:44
39.897451,116.380775,0,150,39786.4595949074,2008-12-04,11:01:49
39.897441,116.380673,0,154,39786.4596527778,2008-12-04,11:01:54
39.897457,116.380582,0,157,39786.4597106481,2008-12-04,11:01:59
39.897461,116.380516,0,161,39786.4597685185,2008-12-04,11:02:04
39.897466,116.380461,0,162,39786.4598263889,2008-12-04,11:02:09
39.897479,116.38042,0,163,39786.4598842593,2008-12-04,11:02:14
39.897484,116.380375,0,165,39786.4599421296,2008-12-04,11:02:19
39.89753,116.380325,0,168,39786.46,2008-12-04,11:02:24
39.897514,116.380247,0,171,39786.4600578704,2008-12-04,11:02:29
39.897495,116.380147,0,174,39786.4601157407,2008-12-04,11:02:34
39.8975,116.380092,0,176,39786.4601736111,2008-12-04,11:02:39
39.897482,116.380032,0,178,39786.4602314815,2008-12-04,11:02:44
39.897486,116.380015,0,179,39786.4602893519,2008-12-04,11:02:49
39.897479,116.379953,0,179,39786.4603472222,2008-12-04,11:02:54
39.897473,116.379722,0,181,39786.4604050926,2008-12-04,11:02:59
39.897469,116.379572,0,182,39786.460462963,2008-12-04,11:03:04
39.897525,116.379508,0,185,39786.4605208333,2008-12-04,11:03:09
39.897546,116.379477,0,186,39786.4605787037,2008-12-04,11:03:14
39.897544,116.379452,0,185,39786.4606365741,2008-12-04,11:03:19
39.897517,116.379384,0,187,39786.4606944444,2008-12-04,11:03:24
39.897475,116.379327,0,186,39786.4607523148,2008-12-04,11:03:29
39.897487,116.379234,0,184,39786.4608101852,2008-12-04,11:03:34
39.897489,116.37913,0,182,39786.4608680556,2008-12-04,11:03:39
39.897481,116.379039,0,179,39786.4609259259,2008-12-04,11:03:44
39.897464,116.378981,0,176,39786.4609837963,2008-12-04,11:03:49
39.897459,116.378919,0,176,39786.4610416667,2008-12-04,11:03:54
39.89746,116.378859,0,175,39786.461099537,2008-12-04,11:03:59
39.897456,116.378782,0,176,39786.4611574074,2008-12-04,11:04:04
39.897524,116.37862,0,178,39786.4612152778,2008-12-04,11:04:09
39.897513,116.37854,0,181,39786.4612731481,2008-12-04,11:04:14
39.897499,116.378474,0,182,39786.4613310185,2008-12-04,11:04:19
39.897506,116.378398,0,182,39786.4613888889,2008-12-04,11:04:24
39.897462,116.378286,0,183,39786.4614467593,2008-12-04,11:04:29
39.897354,116.37822,0,181,39786.4615046296,2008-12-04,11:04:34
39.897268,116.378155,0,184,39786.4615625,2008-12-04,11:04:39
39.897201,116.378043,0,195,39786.4616203704,2008-12-04,11:04:44
39.897132,116.377964,0,206,39786.4616782407,2008-12-04,11:04:49
39.897068,116.377915,0,216,39786.4617361111,2008-12-04,11:04:54
39.897018,116.377865,0,224,39786.4617939815,2008-12-04,11:04:59
39.896997,116.377829,0,228,39786.4618518518,2008-12-04,11:05:04
39.896984,116.377829,0,230,39786.4619097222,2008-12-04,11:05:09
39.896954,116.377844,0,229,39786.4619675926,2008-12-04,11:05:14
39.896962,116.377852,0,229,39786.462025463,2008-12-04,11:05:19
39.896962,116.377856,0,230,39786.4620833333,2008-12-04,11:05:24
39.896962,116.377856,0,230,39786.4621180556,2008-12-04,11:05:27
39.896961,116.377863,0,230,39786.4621412037,2008-12-04,11:05:29
39.896928,116.377877,0,235,39786.4621990741,2008-12-04,11:05:34
39.896918,116.377889,0,235,39786.4622569444,2008-12-04,11:05:39
39.896865,116.377853,0,240,39786.4623148148,2008-12-04,11:05:44
39.896821,116.377831,0,243,39786.4623726852,2008-12-04,11:05:49
39.896819,116.377883,0,246,39786.4624305556,2008-12-04,11:05:54
39.896862,116.377926,0,250,39786.4624884259,2008-12-04,11:05:59
39.896873,116.377883,0,256,39786.4625462963,2008-12-04,11:06:04
39.896843,116.377885,0,255,39786.4626041667,2008-12-04,11:06:09
39.89684,116.377901,0,258,39786.462662037,2008-12-04,11:06:14
39.896853,116.37793,0,260,39786.4627199074,2008-12-04,11:06:19
39.896869,116.377903,0,263,39786.4627777778,2008-12-04,11:06:24
39.896876,116.377892,0,266,39786.4628356481,2008-12-04,11:06:29
39.896895,116.377909,0,270,39786.4628935185,2008-12-04,11:06:34
39.896888,116.3779,0,273,39786.4629513889,2008-12-04,11:06:39
39.896859,116.377917,0,277,39786.4630092593,2008-12-04,11:06:44
39.896827,116.377922,0,278,39786.4630671296,2008-12-04,11:06:49
39.896832,116.37796,0,281,39786.463125,2008-12-04,11:06:54
39.8968,116.377943,0,279,39786.4631828704,2008-12-04,11:06:59
39.896807,116.378015,0,289,39786.4632407407,2008-12-04,11:07:04
39.896768,116.378042,0,288,39786.4632986111,2008-12-04,11:07:09
39.896717,116.378028,0,287,39786.4633564815,2008-12-04,11:07:14
39.896666,116.377947,0,291,39786.4634143518,2008-12-04,11:07:19
39.896666,116.377947,0,291,39786.4634490741,2008-12-04,11:07:22
39.896673,116.37794,0,294,39786.4634722222,2008-12-04,11:07:24
39.89671,116.37793,0,300,39786.4635300926,2008-12-04,11:07:29
39.896774,116.377949,0,302,39786.463587963,2008-12-04,11:07:34
39.896879,116.377989,0,306,39786.4636458333,2008-12-04,11:07:39
39.896967,116.378022,0,310,39786.4637037037,2008-12-04,11:07:44
39.89705,116.378041,0,312,39786.4637615741,2008-12-04,11:07:49
39.897162,116.378034,0,310,39786.4638194444,2008-12-04,11:07:54
39.897318,116.378049,0,307,39786.4638773148,2008-12-04,11:07:59
39.897588,116.378053,0,304,39786.4639351852,2008-12-04,11:08:04
39.897857,116.378054,0,309,39786.4639930556,2008-12-04,11:08:09
39.897973,116.378056,0,307,39786.4640509259,2008-12-04,11:08:14
39.897983,116.378048,0,305,39786.4641087963,2008-12-04,11:08:19
39.897983,116.378048,0,305,39786.4641435185,2008-12-04,11:08:22
39.897984,116.378051,0,305,39786.4641666667,2008-12-04,11:08:24
39.897995,116.378138,0,301,39786.464224537,2008-12-04,11:08:29
39.898014,116.378199,0,298,39786.4642824074,2008-12-04,11:08:34
39.898011,116.378271,0,297,39786.4643402778,2008-12-04,11:08:39
39.898076,116.378274,0,296,39786.4643981481,2008-12-04,11:08:44
39.89823,116.378311,0,297,39786.4644560185,2008-12-04,11:08:49
39.898462,116.378349,0,299,39786.4645138889,2008-12-04,11:08:54
39.898644,116.378318,0,302,39786.4645717593,2008-12-04,11:08:59
39.898694,116.378365,0,300,39786.4646296296,2008-12-04,11:09:04
39.898681,116.378381,0,301,39786.4646875,2008-12-04,11:09:09
39.898658,116.378374,0,302,39786.4647453704,2008-12-04,11:09:14
39.898658,116.378374,0,302,39786.4647800926,2008-12-04,11:09:17
39.898656,116.37838,0,302,39786.4648032407,2008-12-04,11:09:19
39.898817,116.378038,0,292,39786.4648611111,2008-12-04,11:09:24
39.898792,116.377583,0,284,39786.4649189815,2008-12-04,11:09:29
39.898731,116.376967,0,269,39786.4649768519,2008-12-04,11:09:34
39.898689,116.376274,0,260,39786.4650347222,2008-12-04,11:09:39
39.898664,116.375514,0,250,39786.4650925926,2008-12-04,11:09:44
39.898636,116.374705,0,241,39786.465150463,2008-12-04,11:09:49
39.898605,116.373936,0,237,39786.4652083333,2008-12-04,11:09:54
39.898586,116.373268,0,235,39786.4652662037,2008-12-04,11:09:59
39.898576,116.37268,0,233,39786.4653240741,2008-12-04,11:10:04
39.898559,116.372183,0,231,39786.4653819444,2008-12-04,11:10:09
39.898547,116.371653,0,228,39786.4654398148,2008-12-04,11:10:14
39.89853,116.371223,0,230,39786.4654976852,2008-12-04,11:10:19
39.898515,116.370965,0,226,39786.4655555556,2008-12-04,11:10:24
39.898515,116.370965,0,226,39786.4655902778,2008-12-04,11:10:27
39.89852,116.370973,0,222,39786.4656134259,2008-12-04,11:10:29
39.898543,116.370977,0,221,39786.4656712963,2008-12-04,11:10:34
39.898535,116.370875,0,211,39786.4657291667,2008-12-04,11:10:39
39.898569,116.370665,0,191,39786.465787037,2008-12-04,11:10:44
39.898642,116.370436,0,173,39786.4658449074,2008-12-04,11:10:49
39.898651,116.370091,0,155,39786.4659027778,2008-12-04,11:10:54
39.898637,116.369658,0,134,39786.4659606481,2008-12-04,11:10:59
39.898629,116.369172,0,117,39786.4660185185,2008-12-04,11:11:04
39.898637,116.36869,0,98,39786.4660763889,2008-12-04,11:11:09
39.898628,116.368409,0,104,39786.4661342593,2008-12-04,11:11:14
39.898783,116.368242,0,105,39786.4661921296,2008-12-04,11:11:19
39.899071,116.368231,0,112,39786.46625,2008-12-04,11:11:24
39.899417,116.36822,0,115,39786.4663078704,2008-12-04,11:11:29
39.899802,116.368203,0,112,39786.4663657407,2008-12-04,11:11:34
39.900232,116.368203,0,115,39786.4664236111,2008-12-04,11:11:39
39.900715,116.368203,0,118,39786.4664814815,2008-12-04,11:11:44
39.901216,116.368192,0,117,39786.4665393519,2008-12-04,11:11:49
39.901672,116.368219,0,109,39786.4665972222,2008-12-04,11:11:54
39.902044,116.368281,0,95,39786.4666550926,2008-12-04,11:11:59
39.902305,116.36828,0,79,39786.466712963,2008-12-04,11:12:04
39.902452,116.368212,0,77,39786.4667708333,2008-12-04,11:12:09
39.902464,116.368147,0,86,39786.4668287037,2008-12-04,11:12:14
39.902473,116.368131,0,79,39786.4668865741,2008-12-04,11:12:19
39.902479,116.368118,0,75,39786.4669444444,2008-12-04,11:12:24
39.902478,116.368101,0,75,39786.4670023148,2008-12-04,11:12:29
39.902478,116.368101,0,75,39786.467037037,2008-12-04,11:12:32
39.902478,116.368095,0,74,39786.4670601852,2008-12-04,11:12:34
39.902489,116.368093,0,75,39786.4671180556,2008-12-04,11:12:39
39.902505,116.368099,0,75,39786.4671759259,2008-12-04,11:12:44
39.90264,116.368088,0,97,39786.4672337963,2008-12-04,11:12:49
39.902874,116.368132,0,110,39786.4672916667,2008-12-04,11:12:54
39.903162,116.368168,0,103,39786.467349537,2008-12-04,11:12:59
39.903473,116.368294,0,107,39786.4674074074,2008-12-04,11:13:04
39.903772,116.368318,0,107,39786.4674652778,2008-12-04,11:13:09
39.903963,116.368242,0,103,39786.4675231481,2008-12-04,11:13:14
39.904099,116.368187,0,96,39786.4675810185,2008-12-04,11:13:19
39.904271,116.368134,0,94,39786.4676388889,2008-12-04,11:13:24
39.90438,116.368124,0,128,39786.4676967593,2008-12-04,11:13:29
39.904671,116.368182,0,142,39786.4677546296,2008-12-04,11:13:34
39.905085,116.368203,0,134,39786.4678125,2008-12-04,11:13:39
39.905519,116.368179,0,126,39786.4678703704,2008-12-04,11:13:44
39.905908,116.368117,0,121,39786.4679282407,2008-12-04,11:13:49
39.906191,116.368095,0,112,39786.4679861111,2008-12-04,11:13:54
39.906322,116.368076,0,127,39786.4680439815,2008-12-04,11:13:59
39.906436,116.368106,0,133,39786.4681018519,2008-12-04,11:14:04
39.906588,116.368066,0,146,39786.4681597222,2008-12-04,11:14:09
39.906732,116.368064,0,176,39786.4682175926,2008-12-04,11:14:14
39.906959,116.368067,0,186,39786.468275463,2008-12-04,11:14:19
39.907228,116.368033,0,190,39786.4683333333,2008-12-04,11:14:24
39.907424,116.368055,0,194,39786.4683912037,2008-12-04,11:14:29
39.907465,116.368148,0,206,39786.4684490741,2008-12-04,11:14:34
39.907442,116.368466,0,237,39786.4685069444,2008-12-04,11:14:39
39.907472,116.36887,0,254,39786.4685648148,2008-12-04,11:14:44
39.907518,116.369158,0,263,39786.4686226852,2008-12-04,11:14:49
39.907597,116.369388,0,265,39786.4686805556,2008-12-04,11:14:54
39.907641,116.369585,0,267,39786.4687384259,2008-12-04,11:14:59
39.907614,116.369634,0,270,39786.4687962963,2008-12-04,11:15:04
39.907589,116.369696,0,269,39786.4688541667,2008-12-04,11:15:09
39.907599,116.369708,0,263,39786.468912037,2008-12-04,11:15:14
39.907564,116.369766,0,256,39786.4689699074,2008-12-04,11:15:19
39.907531,116.36993,0,258,39786.4690277778,2008-12-04,11:15:24
39.907463,116.37011,0,265,39786.4690856481,2008-12-04,11:15:29
39.90737,116.370175,0,267,39786.4691435185,2008-12-04,11:15:34
39.907098,116.370144,0,261,39786.4692013889,2008-12-04,11:15:39
39.90676,116.370169,0,270,39786.4692592593,2008-12-04,11:15:44
39.906458,116.37018,0,277,39786.4693171296,2008-12-04,11:15:49
39.906246,116.370226,0,285,39786.469375,2008-12-04,11:15:54
39.906077,116.370134,0,285,39786.4694328704,2008-12-04,11:15:59
39.906011,116.370114,0,287,39786.4694907407,2008-12-04,11:16:04
39.905993,116.370072,0,286,39786.4695486111,2008-12-04,11:16:09
39.905951,116.36985,0,280,39786.4696064815,2008-12-04,11:16:14
39.905931,116.369705,0,279,39786.4696643518,2008-12-04,11:16:19
39.905918,116.369536,0,278,39786.4697222222,2008-12-04,11:16:24
39.905911,116.369525,0,283,39786.4697800926,2008-12-04,11:16:29
39.905903,116.369539,0,285,39786.469837963,2008-12-04,11:16:34
39.905893,116.369553,0,285,39786.4698958333,2008-12-04,11:16:39
39.905908,116.369539,0,286,39786.4699537037,2008-12-04,11:16:44
39.905929,116.369524,0,286,39786.4700115741,2008-12-04,11:16:49
39.905966,116.369409,0,287,39786.4700694444,2008-12-04,11:16:54
39.905944,116.36909,0,289,39786.4701273148,2008-12-04,11:16:59
39.90592,116.36856,0,284,39786.4701851852,2008-12-04,11:17:04
39.905887,116.368018,0,268,39786.4702430556,2008-12-04,11:17:09
39.905875,116.367539,0,236,39786.4703009259,2008-12-04,11:17:14
39.905911,116.367068,0,210,39786.4703587963,2008-12-04,11:17:19
39.905914,116.366678,0,199,39786.4704166667,2008-12-04,11:17:24
39.905915,116.366371,0,196,39786.470474537,2008-12-04,11:17:29
39.905955,116.366105,0,195,39786.4705324074,2008-12-04,11:17:34
39.905935,116.365865,0,197,39786.4705902778,2008-12-04,11:17:39
39.905932,116.365728,0,206,39786.4706481481,2008-12-04,11:17:44
39.905895,116.365473,0,206,39786.4707060185,2008-12-04,11:17:49
39.905874,116.365096,0,199,39786.4707638889,2008-12-04,11:17:54
39.905877,116.364739,0,195,39786.4708217593,2008-12-04,11:17:59
39.905889,116.364368,0,185,39786.4708796296,2008-12-04,11:18:04
39.905865,116.363903,0,173,39786.4709375,2008-12-04,11:18:09
39.90588,116.363404,0,162,39786.4709953704,2008-12-04,11:18:14
39.905855,116.362838,0,152,39786.4710532407,2008-12-04,11:18:19
39.905849,116.362274,0,138,39786.4711111111,2008-12-04,11:18:24
39.905909,116.361727,0,120,39786.4711689815,2008-12-04,11:18:29
39.905915,116.361195,0,102,39786.4712268518,2008-12-04,11:18:34
39.905985,116.360634,0,89,39786.4712847222,2008-12-04,11:18:39
39.905994,116.360093,0,78,39786.4713425926,2008-12-04,11:18:44
39.90599,116.359592,0,72,39786.471400463,2008-12-04,11:18:49
39.90603,116.359129,0,68,39786.4714583333,2008-12-04,11:18:54
39.906053,116.358683,0,58,39786.4715162037,2008-12-04,11:18:59
39.906034,116.358274,0,52,39786.4715740741,2008-12-04,11:19:04
39.906022,116.357891,0,43,39786.4716319444,2008-12-04,11:19:09
39.906027,116.357505,0,38,39786.4716898148,2008-12-04,11:19:14
39.906029,116.357031,0,35,39786.4717476852,2008-12-04,11:19:19
39.90605,116.356468,0,29,39786.4718055556,2008-12-04,11:19:24
39.906035,116.355898,0,34,39786.4718634259,2008-12-04,11:19:29
39.90602,116.355373,0,29,39786.4719212963,2008-12-04,11:19:34
39.906021,116.354892,0,19,39786.4719791667,2008-12-04,11:19:39
39.906019,116.354336,0,9,39786.472037037,2008-12-04,11:19:44
39.906015,116.353825,0,-8,39786.4720949074,2008-12-04,11:19:49
39.906013,116.35337,0,-15,39786.4721527778,2008-12-04,11:19:54
39.906019,116.353015,0,-19,39786.4722106481,2008-12-04,11:19:59
39.906017,116.352614,0,-4,39786.4722685185,2008-12-04,11:20:04
39.906005,116.352332,0,20,39786.4723263889,2008-12-04,11:20:09
39.905999,116.352146,0,55,39786.4723842593,2008-12-04,11:20:14
39.905965,116.352134,0,84,39786.4724421296,2008-12-04,11:20:19
39.905952,116.352133,0,90,39786.4725,2008-12-04,11:20:24
39.905961,116.351888,0,101,39786.4725578704,2008-12-04,11:20:29
39.90596,116.351503,0,117,39786.4726157407,2008-12-04,11:20:34
39.905969,116.351093,0,124,39786.4726736111,2008-12-04,11:20:39
39.905953,116.350669,0,134,39786.4727314815,2008-12-04,11:20:44
39.905953,116.350376,0,144,39786.4727893519,2008-12-04,11:20:49
39.905966,116.350019,0,152,39786.4728472222,2008-12-04,11:20:54
39.905974,116.349591,0,159,39786.4729050926,2008-12-04,11:20:59
39.905975,116.349143,0,165,39786.472962963,2008-12-04,11:21:04
39.905963,116.348636,0,151,39786.4730208333,2008-12-04,11:21:09
39.90596,116.348094,0,141,39786.4730787037,2008-12-04,11:21:14
39.905992,116.347574,0,132,39786.4731365741,2008-12-04,11:21:19
39.905991,116.347158,0,135,39786.4731944444,2008-12-04,11:21:24
39.906001,116.34681,0,128,39786.4732523148,2008-12-04,11:21:29
39.906018,116.346627,0,123,39786.4733101852,2008-12-04,11:21:34
39.906031,116.346533,0,107,39786.4733680556,2008-12-04,11:21:39
39.90626,116.346485,0,116,39786.4734259259,2008-12-04,11:21:44
39.906532,116.34648,0,113,39786.4734837963,2008-12-04,11:21:49
39.9068,116.34644,0,111,39786.4735416667,2008-12-04,11:21:54
39.907054,116.346487,0,108,39786.473599537,2008-12-04,11:21:59
39.907333,116.346532,0,87,39786.4736574074,2008-12-04,11:22:04
39.907526,116.346542,0,62,39786.4737152778,2008-12-04,11:22:09
39.907533,116.346544,0,50,39786.4737731481,2008-12-04,11:22:14
39.907533,116.346544,0,50,39786.4738078704,2008-12-04,11:22:17
39.907536,116.346539,0,50,39786.4738310185,2008-12-04,11:22:19
39.907557,116.346519,0,48,39786.4738888889,2008-12-04,11:22:24
39.907636,116.346462,0,51,39786.4739467593,2008-12-04,11:22:29
39.907829,116.346402,0,51,39786.4740046296,2008-12-04,11:22:34
39.908182,116.346364,0,55,39786.4740625,2008-12-04,11:22:39
39.908593,116.346418,0,58,39786.4741203704,2008-12-04,11:22:44
39.908964,116.346426,0,52,39786.4741782407,2008-12-04,11:22:49
39.909188,116.346426,0,45,39786.4742361111,2008-12-04,11:22:54
39.909411,116.346382,0,34,39786.4742939815,2008-12-04,11:22:59
39.909649,116.346355,0,26,39786.4743518519,2008-12-04,11:23:04
39.910051,116.346381,0,26,39786.4744097222,2008-12-04,11:23:09
39.910531,116.346433,0,36,39786.4744675926,2008-12-04,11:23:14
39.910945,116.346523,0,69,39786.474525463,2008-12-04,11:23:19
39.911234,116.346597,0,118,39786.4745833333,2008-12-04,11:23:24
39.911411,116.346684,0,126,39786.4746412037,2008-12-04,11:23:29
39.911585,116.346732,0,143,39786.4746990741,2008-12-04,11:23:34
39.911688,116.346748,0,155,39786.4747569444,2008-12-04,11:23:39
39.911664,116.346755,0,163,39786.4748148148,2008-12-04,11:23:44
39.911675,116.346738,0,165,39786.4748726852,2008-12-04,11:23:49
39.911675,116.346738,0,165,39786.4749074074,2008-12-04,11:23:52
39.911679,116.346741,0,164,39786.4749305556,2008-12-04,11:23:54
39.911702,116.346746,0,163,39786.4749884259,2008-12-04,11:23:59
39.911882,116.346817,0,154,39786.4750462963,2008-12-04,11:24:04
39.911966,116.346848,0,148,39786.4751041667,2008-12-04,11:24:09
39.91198,116.34687,0,143,39786.475162037,2008-12-04,11:24:14
39.911994,116.346867,0,141,39786.4752199074,2008-12-04,11:24:19
39.911995,116.346857,0,140,39786.4752777778,2008-12-04,11:24:24
39.911995,116.346857,0,140,39786.4753125,2008-12-04,11:24:27
39.911998,116.346857,0,139,39786.4753356481,2008-12-04,11:24:29
39.912017,116.346859,0,139,39786.4753935185,2008-12-04,11:24:34
39.912009,116.346874,0,138,39786.4754513889,2008-12-04,11:24:39
39.912042,116.346912,0,139,39786.4755092593,2008-12-04,11:24:44
39.912114,116.346939,0,143,39786.4755671296,2008-12-04,11:24:49
39.912405,116.346948,0,143,39786.475625,2008-12-04,11:24:54
39.912736,116.34694,0,147,39786.4756828704,2008-12-04,11:24:59
39.913013,116.346955,0,145,39786.4757407407,2008-12-04,11:25:04
39.913312,116.347019,0,134,39786.4757986111,2008-12-04,11:25:09
39.913628,116.3471,0,128,39786.4758564815,2008-12-04,11:25:14
39.913987,116.347147,0,138,39786.4759143519,2008-12-04,11:25:19
39.914369,116.347253,0,148,39786.4759722222,2008-12-04,11:25:24
39.914712,116.347341,0,150,39786.4760300926,2008-12-04,11:25:29
39.915068,116.347396,0,125,39786.476087963,2008-12-04,11:25:34
39.915427,116.347482,0,133,39786.4761458333,2008-12-04,11:25:39
39.91578,116.347442,0,138,39786.4762037037,2008-12-04,11:25:44
39.916046,116.347423,0,152,39786.4762615741,2008-12-04,11:25:49
39.916232,116.347436,0,165,39786.4763194444,2008-12-04,11:25:54
39.916466,116.347514,0,56,39786.4763773148,2008-12-04,11:25:59
39.91647,116.34749,0,57,39786.4764351852,2008-12-04,11:26:04
39.916468,116.347505,0,58,39786.4764930556,2008-12-04,11:26:09
39.916466,116.347529,0,60,39786.4765509259,2008-12-04,11:26:14
39.916466,116.347529,0,60,39786.4765856481,2008-12-04,11:26:17
39.916471,116.347536,0,61,39786.4766087963,2008-12-04,11:26:19
39.916489,116.347544,0,61,39786.4766666667,2008-12-04,11:26:24
39.916591,116.347543,0,62,39786.476724537,2008-12-04,11:26:29
39.916754,116.347492,0,77,39786.4767824074,2008-12-04,11:26:34
39.916891,116.347497,0,83,39786.4768402778,2008-12-04,11:26:39
39.916958,116.347239,0,123,39786.4768981481,2008-12-04,11:26:44
39.91701,116.346834,0,135,39786.4769560185,2008-12-04,11:26:49
39.916993,116.346416,0,147,39786.4770138889,2008-12-04,11:26:54
39.917006,116.345993,0,155,39786.4770717593,2008-12-04,11:26:59
39.917003,116.345641,0,159,39786.4771296296,2008-12-04,11:27:04
39.917006,116.345297,0,167,39786.4771875,2008-12-04,11:27:09
39.917031,116.344875,0,170,39786.4772453704,2008-12-04,11:27:14
39.917057,116.344422,0,177,39786.4773032407,2008-12-04,11:27:19
39.917114,116.343974,0,180,39786.4773611111,2008-12-04,11:27:24
39.91713,116.34368,0,183,39786.4774189815,2008-12-04,11:27:29
39.91713,116.343349,0,183,39786.4774768518,2008-12-04,11:27:34
39.917121,116.342941,0,183,39786.4775347222,2008-12-04,11:27:39
39.917154,116.34255,0,180,39786.4775925926,2008-12-04,11:27:44
39.917152,116.34217,0,173,39786.477650463,2008-12-04,11:27:49
39.917126,116.341841,0,167,39786.4777083333,2008-12-04,11:27:54
39.917102,116.341479,0,163,39786.4777662037,2008-12-04,11:27:59
39.917106,116.341092,0,156,39786.4778240741,2008-12-04,11:28:04
39.917092,116.340804,0,162,39786.4778819444,2008-12-04,11:28:09
39.917106,116.340588,0,179,39786.4779398148,2008-12-04,11:28:14
39.917088,116.340531,0,188,39786.4779976852,2008-12-04,11:28:19
39.917107,116.340468,0,195,39786.4780555556,2008-12-04,11:28:24
39.917148,116.340263,0,198,39786.4781134259,2008-12-04,11:28:29
39.917161,116.340013,0,205,39786.4781712963,2008-12-04,11:28:34
39.917148,116.339855,0,207,39786.4782291667,2008-12-04,11:28:39
39.917167,116.339668,0,211,39786.478287037,2008-12-04,11:28:44
39.917168,116.339438,0,214,39786.4783449074,2008-12-04,11:28:49
39.917155,116.339187,0,214,39786.4784027778,2008-12-04,11:28:54
39.917117,116.338918,0,196,39786.4784606481,2008-12-04,11:28:59
39.917237,116.338794,0,195,39786.4785185185,2008-12-04,11:29:04
39.917451,116.338715,0,201,39786.4785763889,2008-12-04,11:29:09
39.91775,116.338711,0,200,39786.4786342593,2008-12-04,11:29:14
39.918027,116.33874,0,192,39786.4786921296,2008-12-04,11:29:19
39.918201,116.338705,0,208,39786.47875,2008-12-04,11:29:24
39.918372,116.338686,0,232,39786.4788078704,2008-12-04,11:29:29
39.918604,116.338655,0,239,39786.4788657407,2008-12-04,11:29:34
39.918921,116.338677,0,207,39786.4789236111,2008-12-04,11:29:39
39.919208,116.338688,0,224,39786.4789814815,2008-12-04,11:29:44
39.91948,116.338718,0,195,39786.4790393518,2008-12-04,11:29:49
39.919789,116.338686,0,182,39786.4790972222,2008-12-04,11:29:54
39.920084,116.338701,0,177,39786.4791550926,2008-12-04,11:29:59
39.920348,116.338662,0,186,39786.479212963,2008-12-04,11:30:04
39.920542,116.338663,0,193,39786.4792708333,2008-12-04,11:30:09
39.920654,116.338622,0,175,39786.4793287037,2008-12-04,11:30:14
39.920656,116.338627,0,160,39786.4793865741,2008-12-04,11:30:19
39.920656,116.338627,0,160,39786.4794212963,2008-12-04,11:30:22
39.920654,116.338627,0,154,39786.4794444444,2008-12-04,11:30:24
39.920716,116.338622,0,152,39786.4795023148,2008-12-04,11:30:29
39.920811,116.33862,0,159,39786.4795601852,2008-12-04,11:30:34
39.920961,116.338626,0,172,39786.4796180556,2008-12-04,11:30:39
39.921145,116.33864,0,185,39786.4796759259,2008-12-04,11:30:44
39.921335,116.338589,0,176,39786.4797337963,2008-12-04,11:30:49
39.921549,116.338565,0,169,39786.4797916667,2008-12-04,11:30:54
39.921857,116.338565,0,148,39786.479849537,2008-12-04,11:30:59
39.922063,116.338521,0,144,39786.4799074074,2008-12-04,11:31:04
39.922243,116.338472,0,129,39786.4799652778,2008-12-04,11:31:09
39.922413,116.338437,0,134,39786.4800231481,2008-12-04,11:31:14
39.922594,116.33837,0,153,39786.4800810185,2008-12-04,11:31:19
39.922845,116.338389,0,172,39786.4801388889,2008-12-04,11:31:24
39.923005,116.338367,0,204,39786.4801967593,2008-12-04,11:31:29
39.923171,116.338358,0,227,39786.4802546296,2008-12-04,11:31:34
39.923408,116.338281,0,241,39786.4803125,2008-12-04,11:31:39
39.923584,116.338254,0,293,39786.4803703704,2008-12-04,11:31:44
39.92385,116.338265,0,318,39786.4804282407,2008-12-04,11:31:49
39.924067,116.338216,0,333,39786.4804861111,2008-12-04,11:31:54
39.924252,116.338196,0,339,39786.4805439815,2008-12-04,11:31:59
39.924347,116.338181,0,334,39786.4806018519,2008-12-04,11:32:04
39.924403,116.338174,0,310,39786.4806597222,2008-12-04,11:32:09
39.924605,116.338165,0,267,39786.4807175926,2008-12-04,11:32:14
39.924946,116.338106,0,216,39786.480775463,2008-12-04,11:32:19
39.925232,116.338084,0,184,39786.4808333333,2008-12-04,11:32:24
39.925515,116.338043,0,155,39786.4808912037,2008-12-04,11:32:29
39.925713,116.337988,0,151,39786.4809490741,2008-12-04,11:32:34
39.925827,116.337976,0,148,39786.4810069444,2008-12-04,11:32:39
39.925925,116.337963,0,144,39786.4810648148,2008-12-04,11:32:44
39.925925,116.337963,0,144,39786.481099537,2008-12-04,11:32:47
39.925931,116.33796,0,133,39786.4811226852,2008-12-04,11:32:49
39.92594,116.337956,0,134,39786.4811805556,2008-12-04,11:32:54
39.92594,116.337956,0,134,39786.4812152778,2008-12-04,11:32:57
39.925942,116.337955,0,135,39786.4812384259,2008-12-04,11:32:59
39.925931,116.337955,0,137,39786.4812962963,2008-12-04,11:33:04
39.925923,116.337957,0,138,39786.4813541667,2008-12-04,11:33:09
39.925923,116.337957,0,138,39786.4813888889,2008-12-04,11:33:12
39.925916,116.337956,0,138,39786.481412037,2008-12-04,11:33:14
39.925977,116.337941,0,142,39786.4814699074,2008-12-04,11:33:19
39.926112,116.337861,0,178,39786.4815277778,2008-12-04,11:33:24
39.926362,116.337858,0,189,39786.4815856481,2008-12-04,11:33:29
39.92667,116.337872,0,171,39786.4816435185,2008-12-04,11:33:34
39.926891,116.337867,0,185,39786.4817013889,2008-12-04,11:33:39
39.927083,116.337863,0,189,39786.4817592593,2008-12-04,11:33:44
39.927282,116.337913,0,181,39786.4818171296,2008-12-04,11:33:49
39.927422,116.337915,0,181,39786.481875,2008-12-04,11:33:54
39.927562,116.337882,0,200,39786.4819328704,2008-12-04,11:33:59
39.927749,116.337872,0,220,39786.4819907407,2008-12-04,11:34:04
39.927813,116.337846,0,221,39786.4820486111,2008-12-04,11:34:09
39.927813,116.337846,0,221,39786.4820833333,2008-12-04,11:34:12
39.927819,116.337847,0,226,39786.4821064815,2008-12-04,11:34:14
39.927793,116.337863,0,229,39786.4821643519,2008-12-04,11:34:19
39.927709,116.337837,0,228,39786.4822222222,2008-12-04,11:34:24
39.927621,116.337838,0,227,39786.4822800926,2008-12-04,11:34:29
39.927544,116.337875,0,224,39786.482337963,2008-12-04,11:34:34
39.927496,116.337899,0,226,39786.4823958333,2008-12-04,11:34:39
39.927494,116.337881,0,222,39786.4824537037,2008-12-04,11:34:44
39.927495,116.33785,0,209,39786.4825115741,2008-12-04,11:34:49
39.927441,116.33778,0,209,39786.4825694444,2008-12-04,11:34:54
39.927438,116.337705,0,211,39786.4826273148,2008-12-04,11:34:59
39.927396,116.337613,0,216,39786.4826851852,2008-12-04,11:35:04
39.927357,116.337563,0,218,39786.4827430556,2008-12-04,11:35:09
39.927285,116.33756,0,219,39786.4828009259,2008-12-04,11:35:14
39.927223,116.337537,0,220,39786.4828587963,2008-12-04,11:35:19
39.927188,116.337535,0,219,39786.4829166667,2008-12-04,11:35:24
39.927113,116.337521,0,222,39786.482974537,2008-12-04,11:35:29
39.927051,116.337507,0,224,39786.4830324074,2008-12-04,11:35:34
39.926954,116.337521,0,224,39786.4830902778,2008-12-04,11:35:39
39.926917,116.337485,0,222,39786.4831481481,2008-12-04,11:35:44
39.926843,116.337454,0,215,39786.4832060185,2008-12-04,11:35:49
39.926774,116.337408,0,210,39786.4832638889,2008-12-04,11:35:54
39.926718,116.337365,0,211,39786.4833217593,2008-12-04,11:35:59
39.926727,116.337293,0,200,39786.4833796296,2008-12-04,11:36:04
39.926721,116.337253,0,197,39786.4834375,2008-12-04,11:36:09
39.92667,116.337175,0,189,39786.4834953704,2008-12-04,11:36:14
39.926722,116.33709,0,181,39786.4835532407,2008-12-04,11:36:19
39.92672,116.336903,0,180,39786.4836111111,2008-12-04,11:36:24
39.926703,116.336767,0,176,39786.4836689815,2008-12-04,11:36:29
39.926683,116.336666,0,176,39786.4837268519,2008-12-04,11:36:34
39.926631,116.336632,0,177,39786.4837847222,2008-12-04,11:36:39
39.926583,116.336583,0,169,39786.4838425926,2008-12-04,11:36:44
39.926496,116.336544,0,164,39786.483900463,2008-12-04,11:36:49
39.926405,116.336509,0,165,39786.4839583333,2008-12-04,11:36:54
39.926374,116.336597,0,172,39786.4840162037,2008-12-04,11:36:59
39.926376,116.336702,0,173,39786.4840740741,2008-12-04,11:37:04
39.926363,116.336768,0,175,39786.4841319444,2008-12-04,11:37:09
39.926355,116.336813,0,179,39786.4841898148,2008-12-04,11:37:14
39.926317,116.336866,0,183,39786.4842476852,2008-12-04,11:37:19
39.926256,116.336954,0,189,39786.4843055556,2008-12-04,11:37:24
39.926228,116.337035,0,195,39786.4843634259,2008-12-04,11:37:29
39.926252,116.337076,0,201,39786.4844212963,2008-12-04,11:37:34
39.926295,116.337105,0,206,39786.4844791667,2008-12-04,11:37:39
39.926321,116.337148,0,211,39786.484537037,2008-12-04,11:37:44
39.926192,116.337745,0,212,39786.4869097222,2008-12-04,11:41:09
39.926052,116.337752,0,206,39786.4869675926,2008-12-04,11:41:14
39.92602,116.337456,0,182,39786.487025463,2008-12-04,11:41:19
39.926059,116.337251,0,170,39786.4870833333,2008-12-04,11:41:24
39.926215,116.337,0,166,39786.4871412037,2008-12-04,11:41:29
39.926261,116.33695,0,167,39786.4871990741,2008-12-04,11:41:34
39.926263,116.337024,0,170,39786.4872569444,2008-12-04,11:41:39
39.926249,116.336945,0,170,39786.4873148148,2008-12-04,11:41:44
39.926247,116.336922,0,166,39786.4873726852,2008-12-04,11:41:49
39.926158,116.33701,0,154,39786.4874305556,2008-12-04,11:41:54
39.926113,116.336998,0,152,39786.4874884259,2008-12-04,11:41:59
39.92609,116.337015,0,147,39786.4875462963,2008-12-04,11:42:04
39.926132,116.336983,0,144,39786.4876041667,2008-12-04,11:42:09
39.926149,116.337003,0,146,39786.487662037,2008-12-04,11:42:14
39.926056,116.337016,0,148,39786.4877199074,2008-12-04,11:42:19
39.925903,116.337062,0,150,39786.4877777778,2008-12-04,11:42:24
39.925774,116.337082,0,151,39786.4878356481,2008-12-04,11:42:29
39.925614,116.33703,0,153,39786.4880671296,2008-12-04,11:42:49
39.925959,116.338073,0,189,39786.488587963,2008-12-04,11:43:34
39.926006,116.338251,0,189,39786.4886458333,2008-12-04,11:43:39
39.926086,116.338041,0,186,39786.4887037037,2008-12-04,11:43:44
39.926296,116.337974,0,352,39786.4887615741,2008-12-04,11:43:49
39.926402,116.337667,0,340,39786.4888194444,2008-12-04,11:43:54
39.926411,116.337393,0,257,39786.4888773148,2008-12-04,11:43:59
39.926377,116.337297,0,237,39786.4889351852,2008-12-04,11:44:04
39.926292,116.33725,0,222,39786.4889930556,2008-12-04,11:44:09
39.926146,116.337255,0,214,39786.4890509259,2008-12-04,11:44:14
39.925986,116.337254,0,205,39786.4891087963,2008-12-04,11:44:19
39.926047,116.337203,0,196,39786.4891666667,2008-12-04,11:44:24
39.926065,116.337125,0,189,39786.489224537,2008-12-04,11:44:29
39.926095,116.337039,0,182,39786.4892824074,2008-12-04,11:44:34
39.926083,116.336971,0,176,39786.4893402778,2008-12-04,11:44:39
39.926135,116.336933,0,171,39786.4893981481,2008-12-04,11:44:44
39.925962,116.337111,0,166,39786.4894560185,2008-12-04,11:44:49
39.925714,116.337309,0,161,39786.4895138889,2008-12-04,11:44:54
39.925632,116.337403,0,156,39786.4895717593,2008-12-04,11:44:59
39.925621,116.337342,0,148,39786.4897453704,2008-12-04,11:45:14
39.925642,116.337296,0,150,39786.4898032407,2008-12-04,11:45:19
39.925512,116.337306,0,150,39786.4898611111,2008-12-04,11:45:24
39.925569,116.337177,0,150,39786.4899189815,2008-12-04,11:45:29
39.925719,116.337091,0,149,39786.4899768519,2008-12-04,11:45:34
39.92578,116.337092,0,146,39786.4900347222,2008-12-04,11:45:39
39.92578,116.337113,0,143,39786.4900925926,2008-12-04,11:45:44
39.925814,116.337118,0,138,39786.490150463,2008-12-04,11:45:49
39.925865,116.337125,0,133,39786.4902083333,2008-12-04,11:45:54
39.925919,116.337084,0,127,39786.4902662037,2008-12-04,11:45:59
39.925889,116.337124,0,121,39786.4903240741,2008-12-04,11:46:04
39.925864,116.337127,0,116,39786.4903819444,2008-12-04,11:46:09
39.925789,116.337188,0,112,39786.4904398148,2008-12-04,11:46:14
39.925678,116.337236,0,109,39786.4904976852,2008-12-04,11:46:19
39.925619,116.337197,0,105,39786.4905555556,2008-12-04,11:46:24
39.925666,116.337109,0,102,39786.4906134259,2008-12-04,11:46:29
39.925645,116.337128,0,98,39786.4906712963,2008-12-04,11:46:34
39.925649,116.337176,0,95,39786.4907291667,2008-12-04,11:46:39
39.92575,116.337082,0,91,39786.490787037,2008-12-04,11:46:44
39.925798,116.336998,0,85,39786.4908449074,2008-12-04,11:46:49
39.926086,116.337058,0,145,39786.4934490741,2008-12-04,11:50:34
39.926154,116.337811,0,115,39786.4950694444,2008-12-04,11:52:54
39.926145,116.338056,0,214,39786.4951273148,2008-12-04,11:52:59
39.92617,116.338199,0,288,39786.4951851852,2008-12-04,11:53:04
39.92621,116.338229,0,315,39786.4952430556,2008-12-04,11:53:09
39.926201,116.338114,0,299,39786.4953009259,2008-12-04,11:53:14
39.926135,116.337818,0,261,39786.4953587963,2008-12-04,11:53:19
39.926022,116.337654,0,242,39786.4954166667,2008-12-04,11:53:24
39.925979,116.337645,0,237,39786.495474537,2008-12-04,11:53:29
39.925877,116.337761,0,230,39786.4955324074,2008-12-04,11:53:34
39.925905,116.337825,0,234,39786.4955902778,2008-12-04,11:53:39
39.925999,116.337775,0,234,39786.4956481481,2008-12-04,11:53:44
39.926089,116.337757,0,237,39786.4957060185,2008-12-04,11:53:49
39.926053,116.33774,0,239,39786.4957638889,2008-12-04,11:53:54
39.926013,116.337714,0,245,39786.4958217593,2008-12-04,11:53:59
39.925972,116.337661,0,250,39786.4958796296,2008-12-04,11:54:04
39.926024,116.337659,0,260,39786.4959375,2008-12-04,11:54:09
39.926081,116.337642,0,261,39786.4959953704,2008-12-04,11:54:14
39.926147,116.337647,0,260,39786.4960532407,2008-12-04,11:54:19
39.926147,116.337647,0,260,39786.496087963,2008-12-04,11:54:22
39.926152,116.337641,0,258,39786.4961111111,2008-12-04,11:54:24
39.926111,116.337667,0,255,39786.4961689815,2008-12-04,11:54:29
39.926088,116.337693,0,253,39786.4962268519,2008-12-04,11:54:34
39.926079,116.337637,0,247,39786.4962847222,2008-12-04,11:54:39
39.926088,116.337454,0,232,39786.4963425926,2008-12-04,11:54:44
39.926072,116.337424,0,227,39786.496400463,2008-12-04,11:54:49
39.926059,116.337396,0,226,39786.4964583333,2008-12-04,11:54:54
39.926064,116.337096,0,174,39786.4976157407,2008-12-04,11:56:34
39.926039,116.337154,0,176,39786.4976736111,2008-12-04,11:56:39
39.926105,116.337329,0,178,39786.4977314815,2008-12-04,11:56:44
39.926098,116.33739,0,182,39786.4977893519,2008-12-04,11:56:49
39.926142,116.337398,0,186,39786.4978472222,2008-12-04,11:56:54
39.926196,116.33745,0,190,39786.4979050926,2008-12-04,11:56:59
39.92626,116.337459,0,194,39786.497962963,2008-12-04,11:57:04
39.926243,116.337546,0,199,39786.4980208333,2008-12-04,11:57:09
39.926244,116.33766,0,204,39786.4980787037,2008-12-04,11:57:14
39.926379,116.337688,0,210,39786.4981365741,2008-12-04,11:57:19
39.926428,116.337678,0,216,39786.4981944444,2008-12-04,11:57:24
39.926484,116.337675,0,221,39786.4982523148,2008-12-04,11:57:29
39.926654,116.337546,0,216,39786.4983101852,2008-12-04,11:57:34
39.926668,116.337608,0,179,39786.4983680556,2008-12-04,11:57:39
