# Supplementary material for: A location privacy protection method based on blockchain and threshold cryptography
Source: PLoS One. 2025 Jun 4;20(6):e0324551. doi: 10.1371/journal.pone.0324551 (PMC12136415; doi:10.1371/journal.pone.0324551)
Supplement: S1 File — (ZIP) [file pone.0324551.s001.zip › Data/002/Trajectory/20081204235532.plt]

Geolife trajectory
WGS 84
Altitude is in Feet
Reserved 3
0,2,255,My Track,0,0,2,8421376
0
39.926685,116.335724,0,168,39786.9968981481,2008-12-04,23:55:32
39.926685,116.335724,0,168,39786.9969328704,2008-12-04,23:55:35
39.926686,116.335718,0,167,39786.9969560185,2008-12-04,23:55:37
39.92669,116.335643,0,172,39786.9970138889,2008-12-04,23:55:42
39.926692,116.335509,0,173,39786.9970717593,2008-12-04,23:55:47
39.926717,116.335275,0,183,39786.9971296296,2008-12-04,23:55:52
39.926752,116.335145,0,188,39786.9971875,2008-12-04,23:55:57
39.926785,116.335047,0,189,39786.9972453704,2008-12-04,23:56:02
39.926794,116.334949,0,190,39786.9973032407,2008-12-04,23:56:07
39.926807,116.334854,0,190,39786.9973611111,2008-12-04,23:56:12
39.926821,116.334776,0,194,39786.9974189815,2008-12-04,23:56:17
39.926818,116.334724,0,196,39786.9974768519,2008-12-04,23:56:22
39.92681,116.334619,0,199,39786.9975347222,2008-12-04,23:56:27
39.926836,116.33449,0,206,39786.9975925926,2008-12-04,23:56:32
39.926852,116.334412,0,211,39786.997650463,2008-12-04,23:56:37
39.926845,116.334315,0,209,39786.9977083333,2008-12-04,23:56:42
39.926872,116.334233,0,209,39786.9977662037,2008-12-04,23:56:47
39.926875,116.334114,0,211,39786.9978240741,2008-12-04,23:56:52
39.92689,116.33404,0,215,39786.9978819444,2008-12-04,23:56:57
39.926907,116.333956,0,214,39786.9979398148,2008-12-04,23:57:02
39.926947,116.333864,0,218,39786.9979976852,2008-12-04,23:57:07
39.926937,116.333757,0,220,39786.9980555556,2008-12-04,23:57:12
39.926858,116.333681,0,217,39786.9981134259,2008-12-04,23:57:17
39.926786,116.333628,0,203,39786.9981712963,2008-12-04,23:57:22
39.926804,116.333497,0,206,39786.9982291667,2008-12-04,23:57:27
39.926865,116.333406,0,205,39786.998287037,2008-12-04,23:57:32
39.926917,116.333355,0,201,39786.9983449074,2008-12-04,23:57:37
39.926932,116.333244,0,202,39786.9984027778,2008-12-04,23:57:42
39.926897,116.33317,0,203,39786.9984606481,2008-12-04,23:57:47
39.926866,116.333092,0,204,39786.9985185185,2008-12-04,23:57:52
39.926812,116.333069,0,207,39786.9985763889,2008-12-04,23:57:57
39.926737,116.333016,0,209,39786.9986342593,2008-12-04,23:58:02
39.926653,116.333005,0,212,39786.9986921296,2008-12-04,23:58:07
39.926581,116.332981,0,216,39786.99875,2008-12-04,23:58:12
39.926497,116.332948,0,219,39786.9988078704,2008-12-04,23:58:17
39.926385,116.332976,0,224,39786.9988657407,2008-12-04,23:58:22
39.926314,116.332985,0,228,39786.9989236111,2008-12-04,23:58:27
39.926191,116.332906,0,230,39786.9989814815,2008-12-04,23:58:32
39.92608,116.3329,0,232,39786.9990393519,2008-12-04,23:58:37
39.926023,116.332921,0,234,39786.9990972222,2008-12-04,23:58:42
39.925963,116.332896,0,237,39786.9991550926,2008-12-04,23:58:47
39.925858,116.332922,0,238,39786.999212963,2008-12-04,23:58:52
39.925816,116.3329,0,240,39786.9992708333,2008-12-04,23:58:57
39.92581,116.332843,0,238,39786.9993287037,2008-12-04,23:59:02
39.92581,116.332819,0,237,39786.9993865741,2008-12-04,23:59:07
39.925797,116.332801,0,236,39786.9994444444,2008-12-04,23:59:12
39.925797,116.332801,0,236,39786.9994791667,2008-12-04,23:59:15
39.925798,116.332796,0,236,39786.9995023148,2008-12-04,23:59:17
39.9258,116.33278,0,236,39786.9995601852,2008-12-04,23:59:22
39.925741,116.332837,0,227,39786.9996180556,2008-12-04,23:59:27
39.925723,116.332859,0,222,39786.9996759259,2008-12-04,23:59:32
39.92571,116.332868,0,219,39786.9997337963,2008-12-04,23:59:37
39.92571,116.332872,0,219,39786.9997916667,2008-12-04,23:59:42
39.925702,116.332869,0,219,39786.999849537,2008-12-04,23:59:47
39.925702,116.332865,0,219,39786.9999074074,2008-12-04,23:59:52
39.925702,116.332865,0,219,39786.9999421296,2008-12-04,23:59:55
39.925698,116.332866,0,218,39786.9999652778,2008-12-04,23:59:57
39.925671,116.33285,0,217,39787.0000231481,2008-12-05,00:00:02
39.925655,116.332853,0,216,39787.0000810185,2008-12-05,00:00:07
39.925652,116.332841,0,216,39787.0001388889,2008-12-05,00:00:12
39.925653,116.332832,0,216,39787.0001967593,2008-12-05,00:00:17
39.925656,116.33285,0,212,39787.0002546296,2008-12-05,00:00:22
39.925657,116.332857,0,212,39787.0003125,2008-12-05,00:00:27
39.925657,116.332857,0,212,39787.0003472222,2008-12-05,00:00:30
39.925657,116.332856,0,212,39787.0003703704,2008-12-05,00:00:32
39.925692,116.332922,0,212,39787.0004282407,2008-12-05,00:00:37
39.925749,116.333086,0,204,39787.0004861111,2008-12-05,00:00:42
39.925895,116.33309,0,206,39787.0005439815,2008-12-05,00:00:47
39.926008,116.333068,0,208,39787.0006018518,2008-12-05,00:00:52
39.926129,116.332998,0,207,39787.0006597222,2008-12-05,00:00:57
39.92634,116.333007,0,204,39787.0007175926,2008-12-05,00:01:02
39.926443,116.333022,0,198,39787.000775463,2008-12-05,00:01:07
39.926539,116.332991,0,191,39787.0008333333,2008-12-05,00:01:12
39.926622,116.333069,0,182,39787.0008912037,2008-12-05,00:01:17
39.926632,116.333102,0,183,39787.0009490741,2008-12-05,00:01:22
39.926631,116.333116,0,183,39787.0010069444,2008-12-05,00:01:27
39.926631,116.333116,0,183,39787.0010416667,2008-12-05,00:01:30
39.926635,116.333122,0,183,39787.0010648148,2008-12-05,00:01:32
39.926651,116.333187,0,180,39787.0011226852,2008-12-05,00:01:37
39.926644,116.333262,0,179,39787.0011805556,2008-12-05,00:01:42
39.926651,116.333342,0,178,39787.0012384259,2008-12-05,00:01:47
39.926656,116.333415,0,177,39787.0012962963,2008-12-05,00:01:52
39.926655,116.333537,0,174,39787.0013541667,2008-12-05,00:01:57
39.926674,116.333539,0,172,39787.001412037,2008-12-05,00:02:02
39.926651,116.333621,0,171,39787.0014699074,2008-12-05,00:02:07
39.926646,116.333711,0,172,39787.0015277778,2008-12-05,00:02:12
39.926645,116.333771,0,175,39787.0015856481,2008-12-05,00:02:17
39.926682,116.333831,0,174,39787.0016435185,2008-12-05,00:02:22
39.926816,116.333922,0,187,39787.0017013889,2008-12-05,00:02:27
39.926786,116.334015,0,192,39787.0017592593,2008-12-05,00:02:32
39.926743,116.334162,0,196,39787.0018171296,2008-12-05,00:02:37
39.9267,116.334251,0,200,39787.001875,2008-12-05,00:02:42
39.926701,116.334318,0,200,39787.0019328704,2008-12-05,00:02:47
39.926692,116.334396,0,201,39787.0019907407,2008-12-05,00:02:52
39.926704,116.334447,0,201,39787.0020486111,2008-12-05,00:02:57
39.926701,116.334541,0,202,39787.0021064815,2008-12-05,00:03:02
39.926653,116.334611,0,203,39787.0021643518,2008-12-05,00:03:07
39.926648,116.334637,0,200,39787.0022222222,2008-12-05,00:03:12
39.926648,116.334637,0,200,39787.0022569444,2008-12-05,00:03:15
39.926654,116.334639,0,198,39787.0022800926,2008-12-05,00:03:17
39.926642,116.334662,0,197,39787.002337963,2008-12-05,00:03:22
39.926656,116.334766,0,192,39787.0023958333,2008-12-05,00:03:27
39.926658,116.334827,0,192,39787.0024537037,2008-12-05,00:03:32
39.926684,116.334884,0,193,39787.0025115741,2008-12-05,00:03:37
39.926677,116.334915,0,197,39787.0025694444,2008-12-05,00:03:42
39.926679,116.335001,0,198,39787.0026273148,2008-12-05,00:03:47
39.92668,116.335049,0,201,39787.0026851852,2008-12-05,00:03:52
39.926689,116.335131,0,197,39787.0027430556,2008-12-05,00:03:57
39.926715,116.335176,0,198,39787.0028009259,2008-12-05,00:04:02
39.926748,116.335254,0,196,39787.0028587963,2008-12-05,00:04:07
39.92676,116.335356,0,197,39787.0029166667,2008-12-05,00:04:12
39.926777,116.33542,0,202,39787.002974537,2008-12-05,00:04:17
39.926807,116.335516,0,201,39787.0030324074,2008-12-05,00:04:22
39.926864,116.335565,0,203,39787.0030902778,2008-12-05,00:04:27
39.926855,116.335686,0,207,39787.0031481481,2008-12-05,00:04:32
39.926879,116.335763,0,215,39787.0032060185,2008-12-05,00:04:37
39.926895,116.335824,0,220,39787.0032638889,2008-12-05,00:04:42
39.926874,116.335894,0,224,39787.0033217593,2008-12-05,00:04:47
39.926857,116.335983,0,227,39787.0033796296,2008-12-05,00:04:52
39.926836,116.336044,0,231,39787.0034375,2008-12-05,00:04:57
39.926857,116.336112,0,232,39787.0034953704,2008-12-05,00:05:02
39.926838,116.336181,0,236,39787.0035532407,2008-12-05,00:05:07
39.926829,116.336247,0,236,39787.0036111111,2008-12-05,00:05:12
39.926815,116.336338,0,239,39787.0036689815,2008-12-05,00:05:17
39.926772,116.336442,0,231,39787.0037268519,2008-12-05,00:05:22
39.926753,116.336471,0,223,39787.0037847222,2008-12-05,00:05:27
39.926727,116.336525,0,222,39787.0038425926,2008-12-05,00:05:32
39.92673,116.336577,0,222,39787.003900463,2008-12-05,00:05:37
39.926775,116.336615,0,218,39787.0039583333,2008-12-05,00:05:42
39.926746,116.336738,0,219,39787.0040162037,2008-12-05,00:05:47
39.926777,116.336772,0,221,39787.0040740741,2008-12-05,00:05:52
39.926793,116.336838,0,219,39787.0041319444,2008-12-05,00:05:57
39.926902,116.336817,0,218,39787.0041898148,2008-12-05,00:06:02
39.92693,116.336812,0,218,39787.0042476852,2008-12-05,00:06:07
39.926945,116.336863,0,218,39787.0043055556,2008-12-05,00:06:12
39.926946,116.336876,0,218,39787.0043634259,2008-12-05,00:06:17
39.926921,116.336932,0,219,39787.0044212963,2008-12-05,00:06:22
39.926912,116.336968,0,217,39787.0044791667,2008-12-05,00:06:27
39.926924,116.337023,0,218,39787.004537037,2008-12-05,00:06:32
39.926872,116.337288,0,216,39787.0045949074,2008-12-05,00:06:37
39.926847,116.33747,0,211,39787.0046527778,2008-12-05,00:06:42
39.926818,116.337601,0,206,39787.0047106481,2008-12-05,00:06:47
39.926828,116.337682,0,204,39787.0047685185,2008-12-05,00:06:52
39.926826,116.337741,0,207,39787.0048263889,2008-12-05,00:06:57
39.926856,116.337806,0,210,39787.0048842593,2008-12-05,00:07:02
39.926964,116.337836,0,213,39787.0049421296,2008-12-05,00:07:07
39.927083,116.337874,0,220,39787.005,2008-12-05,00:07:12
39.927111,116.337852,0,223,39787.0050578704,2008-12-05,00:07:17
39.927138,116.337848,0,228,39787.0051157407,2008-12-05,00:07:22
39.927235,116.337878,0,235,39787.0051736111,2008-12-05,00:07:27
39.927317,116.337873,0,242,39787.0052314815,2008-12-05,00:07:32
39.927342,116.337809,0,249,39787.0052893519,2008-12-05,00:07:37
39.927369,116.337774,0,253,39787.0053472222,2008-12-05,00:07:42
39.927188,116.337962,0,258,39787.0077199074,2008-12-05,00:11:07
39.927116,116.337959,0,258,39787.0077777778,2008-12-05,00:11:12
39.927016,116.337941,0,256,39787.0078356481,2008-12-05,00:11:17
39.926726,116.337938,0,252,39787.0078935185,2008-12-05,00:11:22
39.926346,116.337892,0,248,39787.0079513889,2008-12-05,00:11:27
39.925847,116.337929,0,242,39787.0080092593,2008-12-05,00:11:32
39.925286,116.337982,0,232,39787.0080671296,2008-12-05,00:11:37
39.924693,116.338037,0,220,39787.008125,2008-12-05,00:11:42
39.924113,116.338126,0,207,39787.0081828704,2008-12-05,00:11:47
39.923613,116.338228,0,193,39787.0082407407,2008-12-05,00:11:52
39.923432,116.338269,0,183,39787.0082986111,2008-12-05,00:11:57
39.923368,116.338317,0,172,39787.0083564815,2008-12-05,00:12:02
39.923324,116.338357,0,160,39787.0084143518,2008-12-05,00:12:07
39.923322,116.338347,0,150,39787.0084722222,2008-12-05,00:12:12
39.923335,116.338361,0,146,39787.0085300926,2008-12-05,00:12:17
39.923321,116.338376,0,146,39787.008587963,2008-12-05,00:12:22
39.923305,116.338388,0,146,39787.0086458333,2008-12-05,00:12:27
39.923305,116.338388,0,146,39787.0086805556,2008-12-05,00:12:30
39.923298,116.338384,0,146,39787.0087037037,2008-12-05,00:12:32
39.923322,116.338376,0,145,39787.0087615741,2008-12-05,00:12:37
39.923355,116.338372,0,145,39787.0088194444,2008-12-05,00:12:42
39.923355,116.338372,0,145,39787.0088541667,2008-12-05,00:12:45
39.923347,116.338379,0,144,39787.0088773148,2008-12-05,00:12:47
39.923291,116.338387,0,144,39787.0089351852,2008-12-05,00:12:52
39.923259,116.338393,0,144,39787.0089930556,2008-12-05,00:12:57
39.92325,116.338411,0,146,39787.0090509259,2008-12-05,00:13:02
39.92324,116.338384,0,147,39787.0091087963,2008-12-05,00:13:07
39.923202,116.338322,0,149,39787.0091666667,2008-12-05,00:13:12
39.923172,116.33827,0,150,39787.009224537,2008-12-05,00:13:17
39.923168,116.338233,0,151,39787.0092824074,2008-12-05,00:13:22
39.923175,116.338221,0,151,39787.0093402778,2008-12-05,00:13:27
39.923175,116.338221,0,151,39787.009375,2008-12-05,00:13:30
39.923182,116.338216,0,151,39787.0093981481,2008-12-05,00:13:32
39.923172,116.338192,0,152,39787.0094560185,2008-12-05,00:13:37
39.923176,116.338135,0,157,39787.0095138889,2008-12-05,00:13:42
39.923246,116.338136,0,165,39787.0095717593,2008-12-05,00:13:47
39.923285,116.338234,0,169,39787.0096296296,2008-12-05,00:13:52
39.923274,116.338356,0,173,39787.0096875,2008-12-05,00:13:57
39.923257,116.338386,0,178,39787.0097453704,2008-12-05,00:14:02
39.923255,116.338371,0,180,39787.0098032407,2008-12-05,00:14:07
39.923298,116.338372,0,182,39787.0098611111,2008-12-05,00:14:12
39.923339,116.338309,0,186,39787.0099189815,2008-12-05,00:14:17
39.923401,116.338224,0,189,39787.0099768518,2008-12-05,00:14:22
39.923431,116.338155,0,192,39787.0100347222,2008-12-05,00:14:27
39.923455,116.338134,0,194,39787.0100925926,2008-12-05,00:14:32
39.923505,116.338106,0,197,39787.010150463,2008-12-05,00:14:37
39.923593,116.338037,0,200,39787.0102083333,2008-12-05,00:14:42
39.923561,116.338066,0,196,39787.0102662037,2008-12-05,00:14:47
39.9234,116.338134,0,194,39787.0103240741,2008-12-05,00:14:52
39.923249,116.338222,0,194,39787.0103819444,2008-12-05,00:14:57
39.92305,116.338304,0,191,39787.0104398148,2008-12-05,00:15:02
39.922895,116.338374,0,185,39787.0104976852,2008-12-05,00:15:07
39.922775,116.338443,0,184,39787.0105555556,2008-12-05,00:15:12
39.922704,116.3385,0,182,39787.0106134259,2008-12-05,00:15:17
39.922641,116.338528,0,181,39787.0106712963,2008-12-05,00:15:22
39.922569,116.338532,0,178,39787.0107291667,2008-12-05,00:15:27
39.92256,116.338524,0,175,39787.010787037,2008-12-05,00:15:32
39.922541,116.33847,0,177,39787.0108449074,2008-12-05,00:15:37
39.922541,116.33845,0,179,39787.0109027778,2008-12-05,00:15:42
39.92254,116.33844,0,180,39787.0109606481,2008-12-05,00:15:47
39.922547,116.338468,0,181,39787.0110185185,2008-12-05,00:15:52
39.922534,116.338454,0,182,39787.0110763889,2008-12-05,00:15:57
39.922554,116.338452,0,181,39787.0111342593,2008-12-05,00:16:02
39.922604,116.338397,0,181,39787.0111921296,2008-12-05,00:16:07
39.92262,116.338385,0,178,39787.01125,2008-12-05,00:16:12
39.92262,116.338385,0,178,39787.0112847222,2008-12-05,00:16:15
39.922624,116.338393,0,178,39787.0113078704,2008-12-05,00:16:17
39.922629,116.338403,0,178,39787.0113657407,2008-12-05,00:16:22
39.922631,116.338395,0,179,39787.0114236111,2008-12-05,00:16:27
39.922631,116.338395,0,179,39787.0114583333,2008-12-05,00:16:30
39.922633,116.33839,0,179,39787.0114814815,2008-12-05,00:16:32
39.922627,116.338378,0,179,39787.0115393519,2008-12-05,00:16:37
39.922624,116.338308,0,180,39787.0115972222,2008-12-05,00:16:42
39.922594,116.338224,0,181,39787.0116550926,2008-12-05,00:16:47
39.922598,116.338114,0,183,39787.011712963,2008-12-05,00:16:52
39.922557,116.338123,0,186,39787.0117708333,2008-12-05,00:16:57
39.92255,116.338173,0,190,39787.0118287037,2008-12-05,00:17:02
39.922525,116.338214,0,193,39787.0118865741,2008-12-05,00:17:07
39.922494,116.338177,0,197,39787.0119444444,2008-12-05,00:17:12
39.922542,116.338135,0,200,39787.0120023148,2008-12-05,00:17:17
39.922535,116.338046,0,203,39787.0120601852,2008-12-05,00:17:22
39.922379,116.338137,0,202,39787.0121180556,2008-12-05,00:17:27
39.922267,116.338313,0,199,39787.0121759259,2008-12-05,00:17:32
39.922206,116.338341,0,199,39787.0122337963,2008-12-05,00:17:37
39.922198,116.338353,0,200,39787.0122916667,2008-12-05,00:17:42
39.922061,116.338478,0,204,39787.012349537,2008-12-05,00:17:47
39.921963,116.33857,0,210,39787.0124074074,2008-12-05,00:17:52
39.921936,116.338672,0,216,39787.0124652778,2008-12-05,00:17:57
39.921877,116.338719,0,222,39787.0125231481,2008-12-05,00:18:02
39.92179,116.338793,0,234,39787.0125810185,2008-12-05,00:18:07
39.921795,116.338753,0,243,39787.0126388889,2008-12-05,00:18:12
39.921755,116.33875,0,256,39787.0126967593,2008-12-05,00:18:17
39.921769,116.338751,0,258,39787.0127546296,2008-12-05,00:18:22
39.92179,116.338753,0,262,39787.0128125,2008-12-05,00:18:27
39.921801,116.338749,0,267,39787.0128703704,2008-12-05,00:18:32
39.921802,116.338748,0,267,39787.0129282407,2008-12-05,00:18:37
39.9218,116.338747,0,268,39787.0129861111,2008-12-05,00:18:42
39.9218,116.338747,0,268,39787.0130208333,2008-12-05,00:18:45
39.921799,116.338748,0,268,39787.0130439815,2008-12-05,00:18:47
39.921747,116.338678,0,273,39787.0131018519,2008-12-05,00:18:52
39.921742,116.338656,0,274,39787.0131597222,2008-12-05,00:18:57
39.921684,116.338676,0,277,39787.0132175926,2008-12-05,00:19:02
39.921627,116.338656,0,281,39787.013275463,2008-12-05,00:19:07
39.921577,116.338649,0,287,39787.0133333333,2008-12-05,00:19:12
39.921531,116.338703,0,285,39787.0133912037,2008-12-05,00:19:17
39.921513,116.33871,0,284,39787.0134490741,2008-12-05,00:19:22
39.921529,116.338669,0,287,39787.0135069444,2008-12-05,00:19:27
39.921576,116.338737,0,292,39787.0135648148,2008-12-05,00:19:32
39.92158,116.339127,0,292,39787.0136226852,2008-12-05,00:19:37
39.921685,116.339674,0,289,39787.0136805556,2008-12-05,00:19:42
39.921813,116.339976,0,279,39787.0137384259,2008-12-05,00:19:47
39.921922,116.339985,0,266,39787.0137962963,2008-12-05,00:19:52
39.921967,116.339975,0,264,39787.0138541667,2008-12-05,00:19:57
39.921998,116.339962,0,262,39787.013912037,2008-12-05,00:20:02
39.922034,116.339957,0,260,39787.0139699074,2008-12-05,00:20:07
39.922059,116.33998,0,257,39787.0140277778,2008-12-05,00:20:12
39.922069,116.340017,0,255,39787.0140856481,2008-12-05,00:20:17
39.922071,116.340068,0,252,39787.0141435185,2008-12-05,00:20:22
39.922082,116.340141,0,249,39787.0142013889,2008-12-05,00:20:27
39.922056,116.340194,0,243,39787.0142592593,2008-12-05,00:20:32
39.922083,116.340207,0,243,39787.0143171296,2008-12-05,00:20:37
39.922093,116.340217,0,242,39787.014375,2008-12-05,00:20:42
39.922093,116.340217,0,242,39787.0144097222,2008-12-05,00:20:45
39.922094,116.340221,0,242,39787.0144328704,2008-12-05,00:20:47
39.922088,116.340231,0,242,39787.0144907407,2008-12-05,00:20:52
39.922083,116.340249,0,241,39787.0145486111,2008-12-05,00:20:57
39.922045,116.34037,0,237,39787.0146064815,2008-12-05,00:21:02
39.922036,116.340447,0,234,39787.0146643519,2008-12-05,00:21:07
39.922011,116.340478,0,234,39787.0147222222,2008-12-05,00:21:12
39.921991,116.340451,0,233,39787.0147800926,2008-12-05,00:21:17
39.921958,116.340396,0,231,39787.014837963,2008-12-05,00:21:22
39.921957,116.340382,0,231,39787.0148958333,2008-12-05,00:21:27
39.921906,116.34037,0,231,39787.0149537037,2008-12-05,00:21:32
39.921896,116.340365,0,232,39787.0150115741,2008-12-05,00:21:37
39.921887,116.340359,0,232,39787.0150694444,2008-12-05,00:21:42
39.921909,116.340354,0,229,39787.0151273148,2008-12-05,00:21:47
39.921804,116.340465,0,234,39787.0151851852,2008-12-05,00:21:52
39.921782,116.340507,0,231,39787.0152430556,2008-12-05,00:21:57
39.92177,116.340498,0,228,39787.0153009259,2008-12-05,00:22:02
39.92186,116.3405,0,220,39787.0153587963,2008-12-05,00:22:07
39.921974,116.340529,0,211,39787.0154166667,2008-12-05,00:22:12
39.922116,116.340574,0,204,39787.015474537,2008-12-05,00:22:17
39.922165,116.340527,0,202,39787.0155324074,2008-12-05,00:22:22
39.922156,116.340662,0,202,39787.0155902778,2008-12-05,00:22:27
39.922083,116.340897,0,197,39787.0156481481,2008-12-05,00:22:32
39.922094,116.341398,0,185,39787.0157060185,2008-12-05,00:22:37
39.9221,116.342048,0,178,39787.0157638889,2008-12-05,00:22:42
39.922056,116.342601,0,175,39787.0158217593,2008-12-05,00:22:47
39.92204,116.343065,0,172,39787.0158796296,2008-12-05,00:22:52
39.922043,116.343525,0,170,39787.0159375,2008-12-05,00:22:57
39.921985,116.343877,0,171,39787.0159953704,2008-12-05,00:23:02
39.921996,116.343996,0,170,39787.0160532407,2008-12-05,00:23:07
39.922037,116.343994,0,170,39787.0161111111,2008-12-05,00:23:12
39.922054,116.343993,0,171,39787.0161689815,2008-12-05,00:23:17
39.922074,116.343987,0,172,39787.0162268518,2008-12-05,00:23:22
39.92209,116.343993,0,174,39787.0162847222,2008-12-05,00:23:27
39.922107,116.34409,0,176,39787.0163425926,2008-12-05,00:23:32
39.922178,116.3444,0,178,39787.016400463,2008-12-05,00:23:37
39.92218,116.344855,0,177,39787.0164583333,2008-12-05,00:23:42
39.922059,116.346202,0,182,39787.0166898148,2008-12-05,00:24:02
39.922092,116.346147,0,184,39787.0167476852,2008-12-05,00:24:07
39.922048,116.34614,0,183,39787.0168055556,2008-12-05,00:24:12
39.921802,116.346167,0,167,39787.0168634259,2008-12-05,00:24:17
39.921783,116.346012,0,325,39787.0169212963,2008-12-05,00:24:22
39.921982,116.346502,0,152,39787.0169791667,2008-12-05,00:24:27
39.921985,116.346347,0,194,39787.017037037,2008-12-05,00:24:32
39.922009,116.346316,0,182,39787.0170949074,2008-12-05,00:24:37
39.921962,116.346141,0,230,39787.0171527778,2008-12-05,00:24:42
39.922048,116.345968,0,254,39787.0172106481,2008-12-05,00:24:47
39.921998,116.34606,0,257,39787.0172685185,2008-12-05,00:24:52
39.922036,116.346287,0,257,39787.0173263889,2008-12-05,00:24:57
39.922112,116.346622,0,268,39787.0173842593,2008-12-05,00:25:02
39.922103,116.347064,0,265,39787.0174421296,2008-12-05,00:25:07
39.922104,116.347603,0,264,39787.0175,2008-12-05,00:25:12
39.922096,116.347893,0,271,39787.0175578704,2008-12-05,00:25:17
39.922099,116.347816,0,262,39787.0176157407,2008-12-05,00:25:22
39.922088,116.347837,0,269,39787.0176736111,2008-12-05,00:25:27
39.922074,116.347852,0,275,39787.0177314815,2008-12-05,00:25:32
39.92198,116.347925,0,271,39787.0177893518,2008-12-05,00:25:37
39.921915,116.34799,0,270,39787.0178472222,2008-12-05,00:25:42
39.921902,116.348053,0,263,39787.0179050926,2008-12-05,00:25:47
39.921915,116.34812,0,263,39787.017962963,2008-12-05,00:25:52
39.921904,116.348194,0,268,39787.0180208333,2008-12-05,00:25:57
39.921898,116.348295,0,266,39787.0180787037,2008-12-05,00:26:02
39.921898,116.348387,0,265,39787.0181365741,2008-12-05,00:26:07
39.921879,116.348423,0,267,39787.0181944444,2008-12-05,00:26:12
39.921888,116.348488,0,267,39787.0182523148,2008-12-05,00:26:17
39.921905,116.348548,0,268,39787.0183101852,2008-12-05,00:26:22
39.921897,116.348616,0,270,39787.0183680556,2008-12-05,00:26:27
39.921881,116.348663,0,271,39787.0184259259,2008-12-05,00:26:32
39.898865,116.379086,0,179,39787.0278587963,2008-12-05,00:40:07
39.898849,116.379104,0,173,39787.0279166667,2008-12-05,00:40:12
39.898877,116.379179,0,169,39787.027974537,2008-12-05,00:40:17
39.898884,116.379197,0,163,39787.0280324074,2008-12-05,00:40:22
39.89893,116.379255,0,161,39787.0280902778,2008-12-05,00:40:27
39.899029,116.379243,0,145,39787.0281481481,2008-12-05,00:40:32
39.89903,116.379322,0,139,39787.0282060185,2008-12-05,00:40:37
39.899031,116.379397,0,128,39787.0282638889,2008-12-05,00:40:42
39.899045,116.379487,0,117,39787.0283217593,2008-12-05,00:40:47
39.899068,116.379539,0,109,39787.0283796296,2008-12-05,00:40:52
39.899087,116.379602,0,98,39787.0284375,2008-12-05,00:40:57
39.899096,116.379686,0,89,39787.0284953704,2008-12-05,00:41:02
39.899116,116.379776,0,79,39787.0285532407,2008-12-05,00:41:07
39.899117,116.379857,0,68,39787.0286111111,2008-12-05,00:41:12
39.899096,116.379961,0,59,39787.0286689815,2008-12-05,00:41:17
39.8991,116.380033,0,51,39787.0287268519,2008-12-05,00:41:22
39.899122,116.380115,0,49,39787.0287847222,2008-12-05,00:41:27
39.899139,116.380195,0,42,39787.0288425926,2008-12-05,00:41:32
39.899152,116.380275,0,41,39787.028900463,2008-12-05,00:41:37
39.899152,116.380359,0,45,39787.0289583333,2008-12-05,00:41:42
39.899154,116.380444,0,46,39787.0290162037,2008-12-05,00:41:47
39.899167,116.380528,0,40,39787.0290740741,2008-12-05,00:41:52
39.89919,116.380621,0,37,39787.0291319444,2008-12-05,00:41:57
39.899191,116.380714,0,38,39787.0291898148,2008-12-05,00:42:02
39.899187,116.380792,0,44,39787.0292476852,2008-12-05,00:42:07
39.899163,116.380881,0,48,39787.0293055556,2008-12-05,00:42:12
39.899146,116.380979,0,48,39787.0293634259,2008-12-05,00:42:17
39.89916,116.381102,0,50,39787.0294212963,2008-12-05,00:42:22
39.899181,116.381192,0,49,39787.0294791667,2008-12-05,00:42:27
39.899198,116.381289,0,46,39787.029537037,2008-12-05,00:42:32
39.899208,116.381388,0,41,39787.0295949074,2008-12-05,00:42:37
39.899226,116.381452,0,38,39787.0296527778,2008-12-05,00:42:42
39.899229,116.381521,0,36,39787.0297106481,2008-12-05,00:42:47
39.899259,116.381591,0,30,39787.0297685185,2008-12-05,00:42:52
39.899316,116.381613,0,25,39787.0298263889,2008-12-05,00:42:57
39.89934,116.381616,0,33,39787.0298842593,2008-12-05,00:43:02
39.899362,116.381591,0,36,39787.0299421296,2008-12-05,00:43:07
39.899429,116.381577,0,35,39787.03,2008-12-05,00:43:12
39.899493,116.381564,0,36,39787.0300578704,2008-12-05,00:43:17
39.899551,116.381589,0,35,39787.0301157407,2008-12-05,00:43:22
39.899681,116.381691,0,37,39787.0301736111,2008-12-05,00:43:27
39.899733,116.381771,0,38,39787.0302314815,2008-12-05,00:43:32
39.899799,116.381786,0,31,39787.0302893519,2008-12-05,00:43:37
39.899819,116.381779,0,26,39787.0303472222,2008-12-05,00:43:42
39.899869,116.381812,0,28,39787.0304050926,2008-12-05,00:43:47
39.899912,116.381815,0,26,39787.030462963,2008-12-05,00:43:52
39.899974,116.381789,0,27,39787.0305208333,2008-12-05,00:43:57
39.900012,116.381805,0,44,39787.0305787037,2008-12-05,00:44:02
39.90007,116.381798,0,51,39787.0306365741,2008-12-05,00:44:07
39.900146,116.381808,0,54,39787.0306944444,2008-12-05,00:44:12
39.900178,116.381804,0,78,39787.0307523148,2008-12-05,00:44:17
39.900235,116.381826,0,85,39787.0308101852,2008-12-05,00:44:22
39.90028,116.381818,0,91,39787.0308680556,2008-12-05,00:44:27
39.900346,116.381817,0,94,39787.0309259259,2008-12-05,00:44:32
39.900426,116.381811,0,95,39787.0309837963,2008-12-05,00:44:37
39.900491,116.381809,0,95,39787.0310416667,2008-12-05,00:44:42
39.900562,116.381824,0,101,39787.031099537,2008-12-05,00:44:47
39.900627,116.381882,0,99,39787.0311574074,2008-12-05,00:44:52
39.900642,116.381946,0,102,39787.0312152778,2008-12-05,00:44:57
39.90064,116.382037,0,102,39787.0312731481,2008-12-05,00:45:02
39.900632,116.382106,0,102,39787.0313310185,2008-12-05,00:45:07
39.900642,116.382183,0,101,39787.0313888889,2008-12-05,00:45:12
39.900636,116.382278,0,102,39787.0314467593,2008-12-05,00:45:17
39.900629,116.382418,0,106,39787.0315046296,2008-12-05,00:45:22
39.90064,116.3825,0,105,39787.0315625,2008-12-05,00:45:27
39.90065,116.382566,0,101,39787.0316203704,2008-12-05,00:45:32
39.900669,116.382634,0,98,39787.0316782407,2008-12-05,00:45:37
39.900643,116.382721,0,100,39787.0317361111,2008-12-05,00:45:42
39.900662,116.382804,0,98,39787.0317939815,2008-12-05,00:45:47
39.9007,116.382873,0,91,39787.0318518518,2008-12-05,00:45:52
39.900673,116.382952,0,88,39787.0319097222,2008-12-05,00:45:57
39.900637,116.38305,0,88,39787.0319675926,2008-12-05,00:46:02
39.900585,116.383158,0,90,39787.032025463,2008-12-05,00:46:07
39.900586,116.383239,0,90,39787.0320833333,2008-12-05,00:46:12
39.900584,116.383314,0,95,39787.0321412037,2008-12-05,00:46:17
39.900554,116.383423,0,101,39787.0321990741,2008-12-05,00:46:22
39.900528,116.383528,0,107,39787.0322569444,2008-12-05,00:46:27
39.900532,116.383596,0,111,39787.0323148148,2008-12-05,00:46:32
39.900544,116.383689,0,115,39787.0323726852,2008-12-05,00:46:37
39.900554,116.383765,0,115,39787.0324305556,2008-12-05,00:46:42
39.900555,116.38385,0,116,39787.0324884259,2008-12-05,00:46:47
39.900598,116.383938,0,119,39787.0325462963,2008-12-05,00:46:52
39.900574,116.384009,0,119,39787.0326041667,2008-12-05,00:46:57
39.900549,116.384091,0,120,39787.032662037,2008-12-05,00:47:02
39.900532,116.384184,0,122,39787.0327199074,2008-12-05,00:47:07
39.900523,116.384246,0,126,39787.0327777778,2008-12-05,00:47:12
39.900504,116.384335,0,133,39787.0328356481,2008-12-05,00:47:17
39.900467,116.384417,0,134,39787.0328935185,2008-12-05,00:47:22
39.900458,116.384478,0,136,39787.0329513889,2008-12-05,00:47:27
39.900466,116.384553,0,138,39787.0330092593,2008-12-05,00:47:32
39.900417,116.384646,0,141,39787.0330671296,2008-12-05,00:47:37
39.900403,116.384724,0,145,39787.033125,2008-12-05,00:47:42
39.900387,116.384798,0,146,39787.0331828704,2008-12-05,00:47:47
39.90036,116.384872,0,150,39787.0332407407,2008-12-05,00:47:52
39.900376,116.384974,0,154,39787.0332986111,2008-12-05,00:47:57
39.900356,116.385072,0,157,39787.0333564815,2008-12-05,00:48:02
39.900348,116.385165,0,160,39787.0334143518,2008-12-05,00:48:07
39.900291,116.385279,0,158,39787.0334722222,2008-12-05,00:48:12
39.900345,116.385398,0,158,39787.0335300926,2008-12-05,00:48:17
39.900344,116.385452,0,157,39787.033587963,2008-12-05,00:48:22
39.900369,116.385477,0,159,39787.0336458333,2008-12-05,00:48:27
39.900382,116.38548,0,162,39787.0337037037,2008-12-05,00:48:32
39.900387,116.385503,0,165,39787.0337615741,2008-12-05,00:48:37
39.900412,116.385539,0,168,39787.0338194444,2008-12-05,00:48:42
39.90042,116.385609,0,166,39787.0338773148,2008-12-05,00:48:47
39.900448,116.385685,0,166,39787.0339351852,2008-12-05,00:48:52
39.900454,116.385806,0,163,39787.0339930556,2008-12-05,00:48:57
39.9004,116.385881,0,160,39787.0340509259,2008-12-05,00:49:02
39.900396,116.385981,0,156,39787.0341087963,2008-12-05,00:49:07
39.900412,116.386079,0,155,39787.0341666667,2008-12-05,00:49:12
39.900414,116.386141,0,153,39787.034224537,2008-12-05,00:49:17
39.90039,116.386224,0,147,39787.0342824074,2008-12-05,00:49:22
39.900376,116.386342,0,148,39787.0343402778,2008-12-05,00:49:27
39.900383,116.386442,0,149,39787.0343981481,2008-12-05,00:49:32
39.900371,116.386544,0,150,39787.0344560185,2008-12-05,00:49:37
39.900354,116.386639,0,152,39787.0345138889,2008-12-05,00:49:42
39.900344,116.386738,0,155,39787.0345717593,2008-12-05,00:49:47
39.900355,116.386847,0,158,39787.0346296296,2008-12-05,00:49:52
39.90036,116.386873,0,160,39787.0346875,2008-12-05,00:49:57
39.900379,116.386863,0,165,39787.0347453704,2008-12-05,00:50:02
39.900385,116.38685,0,170,39787.0348032407,2008-12-05,00:50:07
39.900393,116.386841,0,175,39787.0348611111,2008-12-05,00:50:12
39.900433,116.386827,0,180,39787.0349189815,2008-12-05,00:50:17
39.90254,116.386803,0,640,39787.0350925926,2008-12-05,00:50:32
39.902171,116.386505,0,527,39787.035150463,2008-12-05,00:50:37
39.901692,116.386591,0,198,39787.0352083333,2008-12-05,00:50:42
39.900773,116.38767,0,547,39787.0359027778,2008-12-05,00:51:42
39.900775,116.386564,0,295,39787.0359606481,2008-12-05,00:51:47
39.900607,116.386062,0,181,39787.0360185185,2008-12-05,00:51:52
39.900722,116.385887,0,175,39787.0360763889,2008-12-05,00:51:57
39.9007,116.385804,0,174,39787.0361342593,2008-12-05,00:52:02
39.900596,116.385778,0,174,39787.0361921296,2008-12-05,00:52:07
39.900475,116.385757,0,173,39787.03625,2008-12-05,00:52:12
39.900765,116.386044,0,174,39787.0363078704,2008-12-05,00:52:17
39.900792,116.386125,0,173,39787.0363657407,2008-12-05,00:52:22
39.90079,116.386175,0,173,39787.0364236111,2008-12-05,00:52:27
39.900213,116.385856,0,249,39787.1525231482,2008-12-05,03:39:38
39.900077,116.386033,0,254,39787.1525810185,2008-12-05,03:39:43
39.89998,116.386121,0,287,39787.1526388889,2008-12-05,03:39:48
39.899913,116.386156,0,289,39787.1526967593,2008-12-05,03:39:53
39.899837,116.386187,0,291,39787.1527546296,2008-12-05,03:39:58
39.899748,116.386203,0,291,39787.1528125,2008-12-05,03:40:03
39.899649,116.386236,0,291,39787.1528703704,2008-12-05,03:40:08
39.899449,116.386314,0,300,39787.1529282407,2008-12-05,03:40:13
39.899279,116.386367,0,308,39787.1529861111,2008-12-05,03:40:18
39.899186,116.386378,0,309,39787.1530439815,2008-12-05,03:40:23
39.899142,116.386334,0,308,39787.1531018519,2008-12-05,03:40:28
39.899118,116.386267,0,304,39787.1531597222,2008-12-05,03:40:33
39.899077,116.38623,0,301,39787.1532175926,2008-12-05,03:40:38
39.899031,116.386176,0,297,39787.153275463,2008-12-05,03:40:43
39.899038,116.386059,0,289,39787.1533333333,2008-12-05,03:40:48
39.899123,116.385882,0,274,39787.1533912037,2008-12-05,03:40:53
39.899134,116.385884,0,271,39787.1534490741,2008-12-05,03:40:58
39.8991,116.385894,0,271,39787.1535069444,2008-12-05,03:41:03
39.898974,116.385778,0,269,39787.1535648148,2008-12-05,03:41:08
39.898931,116.385848,0,267,39787.1536226852,2008-12-05,03:41:13
39.898835,116.385898,0,266,39787.1536805556,2008-12-05,03:41:18
39.898769,116.385952,0,265,39787.1537384259,2008-12-05,03:41:23
39.898741,116.385995,0,264,39787.1537962963,2008-12-05,03:41:28
39.898809,116.386055,0,260,39787.1538541667,2008-12-05,03:41:33
39.898803,116.386092,0,258,39787.153912037,2008-12-05,03:41:38
39.8988,116.386066,0,256,39787.1539699074,2008-12-05,03:41:43
39.898771,116.386062,0,255,39787.1540277778,2008-12-05,03:41:48
39.898739,116.386069,0,254,39787.1540856481,2008-12-05,03:41:53
39.898726,116.386066,0,254,39787.1541435185,2008-12-05,03:41:58
39.898714,116.386011,0,254,39787.1542013889,2008-12-05,03:42:03
39.898719,116.385994,0,253,39787.1542592593,2008-12-05,03:42:08
39.898619,116.38594,0,252,39787.1543171296,2008-12-05,03:42:13
39.898386,116.386009,0,255,39787.154375,2008-12-05,03:42:18
39.8983,116.385991,0,257,39787.1544328704,2008-12-05,03:42:23
39.898293,116.385979,0,259,39787.1544907407,2008-12-05,03:42:28
39.898276,116.385978,0,261,39787.1545486111,2008-12-05,03:42:33
39.898246,116.385979,0,263,39787.1546064815,2008-12-05,03:42:38
39.89822,116.385975,0,265,39787.1546643519,2008-12-05,03:42:43
39.898199,116.385969,0,267,39787.1547222222,2008-12-05,03:42:48
39.89818,116.385962,0,269,39787.1547800926,2008-12-05,03:42:53
39.898163,116.385942,0,271,39787.154837963,2008-12-05,03:42:58
39.898152,116.385909,0,272,39787.1548958333,2008-12-05,03:43:03
39.898119,116.385811,0,274,39787.1549537037,2008-12-05,03:43:08
39.898192,116.385659,0,273,39787.1550115741,2008-12-05,03:43:13
39.89821,116.385542,0,272,39787.1550694444,2008-12-05,03:43:18
39.898224,116.385451,0,270,39787.1551273148,2008-12-05,03:43:23
39.898254,116.385373,0,268,39787.1551851852,2008-12-05,03:43:28
39.898266,116.385322,0,266,39787.1552430556,2008-12-05,03:43:33
39.898276,116.385252,0,265,39787.1553009259,2008-12-05,03:43:38
39.898269,116.385183,0,265,39787.1553587963,2008-12-05,03:43:43
39.898274,116.385095,0,265,39787.1554166667,2008-12-05,03:43:48
39.898275,116.384995,0,267,39787.155474537,2008-12-05,03:43:53
39.898272,116.384921,0,269,39787.1555324074,2008-12-05,03:43:58
39.898261,116.384861,0,268,39787.1555902778,2008-12-05,03:44:03
39.897878,116.384766,0,256,39787.1556481481,2008-12-05,03:44:08
39.897879,116.38464,0,250,39787.1557060185,2008-12-05,03:44:13
39.897854,116.384437,0,249,39787.1557638889,2008-12-05,03:44:18
39.897779,116.384479,0,253,39787.1558217593,2008-12-05,03:44:23
39.897675,116.384506,0,256,39787.1558796296,2008-12-05,03:44:28
39.897568,116.384501,0,261,39787.1559375,2008-12-05,03:44:33
39.897507,116.384481,0,266,39787.1559953704,2008-12-05,03:44:38
39.897434,116.384535,0,272,39787.1560532407,2008-12-05,03:44:43
39.897388,116.384546,0,279,39787.1561111111,2008-12-05,03:44:48
39.897341,116.384606,0,287,39787.1561689815,2008-12-05,03:44:53
39.897365,116.384554,0,292,39787.1562268519,2008-12-05,03:44:58
39.897366,116.384504,0,294,39787.1562847222,2008-12-05,03:45:03
39.897344,116.384441,0,297,39787.1563425926,2008-12-05,03:45:08
39.897358,116.384364,0,298,39787.156400463,2008-12-05,03:45:13
39.897346,116.38428,0,301,39787.1564583333,2008-12-05,03:45:18
39.897431,116.384107,0,302,39787.1565162037,2008-12-05,03:45:23
39.897448,116.383967,0,303,39787.1565740741,2008-12-05,03:45:28
39.897459,116.383845,0,304,39787.1566319444,2008-12-05,03:45:33
39.897511,116.383682,0,275,39787.1566898148,2008-12-05,03:45:38
39.897677,116.383908,0,109,39787.1640972222,2008-12-05,03:56:18
39.897685,116.383988,0,110,39787.1641550926,2008-12-05,03:56:23
39.897689,116.384061,0,110,39787.164212963,2008-12-05,03:56:28
39.89764,116.384172,0,111,39787.1642708333,2008-12-05,03:56:33
39.897647,116.384245,0,113,39787.1643287037,2008-12-05,03:56:38
39.897665,116.384302,0,113,39787.1643865741,2008-12-05,03:56:43
39.897693,116.384378,0,115,39787.1644444444,2008-12-05,03:56:48
39.897699,116.384456,0,115,39787.1645023148,2008-12-05,03:56:53
39.897702,116.384518,0,115,39787.1645601852,2008-12-05,03:56:58
39.897676,116.384606,0,116,39787.1646180556,2008-12-05,03:57:03
39.897678,116.384704,0,118,39787.1646759259,2008-12-05,03:57:08
39.897683,116.384793,0,119,39787.1647337963,2008-12-05,03:57:13
39.897751,116.384858,0,119,39787.1647916667,2008-12-05,03:57:18
39.897723,116.384945,0,119,39787.164849537,2008-12-05,03:57:23
39.897714,116.385007,0,119,39787.1649074074,2008-12-05,03:57:28
39.897695,116.385046,0,120,39787.1649652778,2008-12-05,03:57:33
39.897694,116.385002,0,121,39787.1650231481,2008-12-05,03:57:38
39.897697,116.384951,0,122,39787.1650810185,2008-12-05,03:57:43
39.897724,116.384887,0,124,39787.1651388889,2008-12-05,03:57:48
39.897727,116.38482,0,124,39787.1651967593,2008-12-05,03:57:53
39.897718,116.384743,0,125,39787.1652546296,2008-12-05,03:57:58
39.897694,116.384667,0,127,39787.1653125,2008-12-05,03:58:03
39.897679,116.384555,0,131,39787.1653703704,2008-12-05,03:58:08
39.897678,116.384493,0,132,39787.1654282407,2008-12-05,03:58:13
39.897691,116.384427,0,134,39787.1654861111,2008-12-05,03:58:18
39.897683,116.384369,0,135,39787.1655439815,2008-12-05,03:58:23
39.897692,116.384319,0,138,39787.1656018518,2008-12-05,03:58:28
39.897659,116.384252,0,139,39787.1656597222,2008-12-05,03:58:33
39.897632,116.384232,0,141,39787.1657175926,2008-12-05,03:58:38
39.897667,116.384247,0,144,39787.165775463,2008-12-05,03:58:43
39.89774,116.384243,0,147,39787.1658333333,2008-12-05,03:58:48
39.89782,116.384261,0,151,39787.1658912037,2008-12-05,03:58:53
39.897865,116.384235,0,153,39787.1659490741,2008-12-05,03:58:58
39.897903,116.384277,0,157,39787.1660069444,2008-12-05,03:59:03
39.897929,116.384215,0,158,39787.1660648148,2008-12-05,03:59:08
39.897929,116.384215,0,158,39787.166099537,2008-12-05,03:59:11
39.897926,116.384215,0,162,39787.1661226852,2008-12-05,03:59:13
39.897977,116.384222,0,166,39787.1661805556,2008-12-05,03:59:18
39.898138,116.384196,0,167,39787.1662384259,2008-12-05,03:59:23
39.898182,116.384222,0,168,39787.1662962963,2008-12-05,03:59:28
39.89822,116.384326,0,170,39787.1663541667,2008-12-05,03:59:33
39.898239,116.384405,0,174,39787.166412037,2008-12-05,03:59:38
39.898261,116.384519,0,178,39787.1664699074,2008-12-05,03:59:43
39.898273,116.384583,0,184,39787.1665277778,2008-12-05,03:59:48
39.898284,116.384649,0,194,39787.1665856481,2008-12-05,03:59:53
39.898291,116.384701,0,205,39787.1666435185,2008-12-05,03:59:58
39.898318,116.384781,0,218,39787.1667013889,2008-12-05,04:00:03
39.898276,116.384865,0,231,39787.1667592593,2008-12-05,04:00:08
39.898231,116.385015,0,245,39787.1668171296,2008-12-05,04:00:13
39.898227,116.385099,0,265,39787.166875,2008-12-05,04:00:18
39.898231,116.385181,0,285,39787.1669328704,2008-12-05,04:00:23
39.898239,116.385234,0,300,39787.1669907407,2008-12-05,04:00:28
39.898265,116.385248,0,311,39787.1670486111,2008-12-05,04:00:33
39.898215,116.385399,0,323,39787.1671064815,2008-12-05,04:00:38
39.898179,116.385474,0,336,39787.1671643518,2008-12-05,04:00:43
39.898185,116.38556,0,348,39787.1672222222,2008-12-05,04:00:48
39.898177,116.385613,0,360,39787.1672800926,2008-12-05,04:00:53
39.898158,116.385638,0,370,39787.167337963,2008-12-05,04:00:58
39.898145,116.385642,0,376,39787.1673958333,2008-12-05,04:01:03
39.898223,116.385773,0,376,39787.1674537037,2008-12-05,04:01:08
39.89833,116.385865,0,377,39787.1675115741,2008-12-05,04:01:13
39.898394,116.385831,0,378,39787.1675694444,2008-12-05,04:01:18
39.898505,116.385748,0,376,39787.1676273148,2008-12-05,04:01:23
39.89866,116.385824,0,372,39787.1676851852,2008-12-05,04:01:28
39.89876,116.385836,0,368,39787.1677430556,2008-12-05,04:01:33
39.898852,116.385809,0,365,39787.1678009259,2008-12-05,04:01:38
39.898852,116.385809,0,365,39787.1678356482,2008-12-05,04:01:41
39.898852,116.385814,0,365,39787.1678587963,2008-12-05,04:01:43
39.898962,116.385744,0,362,39787.1679166667,2008-12-05,04:01:48
39.899018,116.385685,0,358,39787.167974537,2008-12-05,04:01:53
39.899084,116.38564,0,358,39787.1680324074,2008-12-05,04:01:58
39.899112,116.385591,0,360,39787.1680902778,2008-12-05,04:02:03
39.89917,116.385555,0,357,39787.1681481482,2008-12-05,04:02:08
39.8992,116.385484,0,361,39787.1682060185,2008-12-05,04:02:13
39.899235,116.385463,0,364,39787.1682638889,2008-12-05,04:02:18
39.89925,116.385472,0,364,39787.1683217593,2008-12-05,04:02:23
39.899267,116.385498,0,364,39787.1683796296,2008-12-05,04:02:28
39.899261,116.385546,0,362,39787.1684375,2008-12-05,04:02:33
39.89926,116.385572,0,361,39787.1684953704,2008-12-05,04:02:38
39.899284,116.385607,0,360,39787.1685532407,2008-12-05,04:02:43
39.899344,116.38561,0,358,39787.1686111111,2008-12-05,04:02:48
39.899404,116.385555,0,350,39787.1686689815,2008-12-05,04:02:53
39.899463,116.385586,0,347,39787.1687268519,2008-12-05,04:02:58
39.899574,116.385493,0,340,39787.1687847222,2008-12-05,04:03:03
39.899712,116.385428,0,329,39787.1688425926,2008-12-05,04:03:08
39.899806,116.385393,0,321,39787.168900463,2008-12-05,04:03:13
39.899846,116.385319,0,306,39787.1689583333,2008-12-05,04:03:18
39.899859,116.385291,0,290,39787.1690162037,2008-12-05,04:03:23
39.899931,116.385294,0,277,39787.1690740741,2008-12-05,04:03:28
39.899961,116.385305,0,275,39787.1691319444,2008-12-05,04:03:33
39.900007,116.385264,0,270,39787.1691898148,2008-12-05,04:03:38
39.900061,116.385252,0,264,39787.1692476852,2008-12-05,04:03:43
39.900141,116.385255,0,260,39787.1693055556,2008-12-05,04:03:48
39.900182,116.385283,0,262,39787.1693634259,2008-12-05,04:03:53
39.90017,116.385326,0,262,39787.1694212963,2008-12-05,04:03:58
39.900224,116.385469,0,260,39787.1694791667,2008-12-05,04:04:03
39.900278,116.385528,0,259,39787.169537037,2008-12-05,04:04:08
39.900327,116.38561,0,259,39787.1695949074,2008-12-05,04:04:13
39.900358,116.385721,0,257,39787.1696527778,2008-12-05,04:04:18
39.90034,116.385799,0,258,39787.1697106481,2008-12-05,04:04:23
39.90035,116.385917,0,258,39787.1697685185,2008-12-05,04:04:28
39.900352,116.386027,0,260,39787.1698263889,2008-12-05,04:04:33
39.900391,116.386121,0,261,39787.1698842593,2008-12-05,04:04:38
39.9004,116.386257,0,264,39787.1699421296,2008-12-05,04:04:43
39.900384,116.386359,0,266,39787.17,2008-12-05,04:04:48
39.900428,116.386466,0,270,39787.1700578704,2008-12-05,04:04:53
39.900422,116.386562,0,275,39787.1701157407,2008-12-05,04:04:58
39.900415,116.386672,0,277,39787.1701736111,2008-12-05,04:05:03
39.900405,116.386771,0,277,39787.1702314815,2008-12-05,04:05:08
39.900378,116.386836,0,281,39787.1702893519,2008-12-05,04:05:13
39.900345,116.386853,0,283,39787.1703472222,2008-12-05,04:05:18
39.900345,116.386853,0,283,39787.1703819444,2008-12-05,04:05:21
39.900339,116.386846,0,284,39787.1704050926,2008-12-05,04:05:23
39.900383,116.386825,0,287,39787.170462963,2008-12-05,04:05:28
39.900581,116.386198,0,282,39787.1750925926,2008-12-05,04:12:08
39.90062,116.386167,0,281,39787.175150463,2008-12-05,04:12:13
39.900658,116.386132,0,275,39787.1752083333,2008-12-05,04:12:18
39.900658,116.386075,0,273,39787.1752662037,2008-12-05,04:12:23
39.900681,116.386181,0,285,39787.1753240741,2008-12-05,04:12:28
39.900707,116.386228,0,286,39787.1753819444,2008-12-05,04:12:33
39.900201,116.386314,0,792,39787.1765393519,2008-12-05,04:14:13
39.90057,116.386124,0,422,39787.1765972222,2008-12-05,04:14:18
39.90071,116.386166,0,296,39787.1766550926,2008-12-05,04:14:23
39.900753,116.386195,0,290,39787.176712963,2008-12-05,04:14:28
39.900726,116.386226,0,289,39787.1767708333,2008-12-05,04:14:33
39.900743,116.386324,0,288,39787.1768287037,2008-12-05,04:14:38
39.900779,116.386387,0,287,39787.1768865741,2008-12-05,04:14:43
39.900788,116.386372,0,287,39787.1769444444,2008-12-05,04:14:48
39.900789,116.386343,0,287,39787.1770023148,2008-12-05,04:14:53
39.900767,116.386359,0,286,39787.1770601852,2008-12-05,04:14:58
39.900767,116.386359,0,286,39787.1770949074,2008-12-05,04:15:01
39.900764,116.386361,0,288,39787.1771180556,2008-12-05,04:15:03
39.900758,116.386389,0,290,39787.1771759259,2008-12-05,04:15:08
39.900757,116.386376,0,292,39787.1772337963,2008-12-05,04:15:13
39.900757,116.386376,0,292,39787.1772685185,2008-12-05,04:15:16
39.900752,116.386379,0,292,39787.1772916667,2008-12-05,04:15:18
39.900742,116.38637,0,293,39787.177349537,2008-12-05,04:15:23
39.900709,116.386345,0,304,39787.1774074074,2008-12-05,04:15:28
39.900662,116.386338,0,318,39787.1774652778,2008-12-05,04:15:33
39.900624,116.386313,0,332,39787.1775231481,2008-12-05,04:15:38
39.900616,116.38629,0,350,39787.1775810185,2008-12-05,04:15:43
39.900612,116.386307,0,360,39787.1776388889,2008-12-05,04:15:48
39.900582,116.386334,0,368,39787.1776967593,2008-12-05,04:15:53
39.900585,116.38634,0,370,39787.1777546296,2008-12-05,04:15:58
39.900585,116.386347,0,375,39787.1778125,2008-12-05,04:16:03
39.900593,116.386354,0,377,39787.1778703704,2008-12-05,04:16:08
39.900593,116.386354,0,377,39787.1779050926,2008-12-05,04:16:11
39.900589,116.386355,0,377,39787.1779282407,2008-12-05,04:16:13
39.900581,116.386346,0,377,39787.1779861111,2008-12-05,04:16:18
39.900581,116.386346,0,377,39787.1780208333,2008-12-05,04:16:21
39.900581,116.386345,0,379,39787.1780439815,2008-12-05,04:16:23
39.900567,116.386319,0,380,39787.1781018519,2008-12-05,04:16:28
39.900587,116.386309,0,381,39787.1781597222,2008-12-05,04:16:33
