# Supplementary material for: A location privacy protection method based on blockchain and threshold cryptography
Source: PLoS One. 2025 Jun 4;20(6):e0324551. doi: 10.1371/journal.pone.0324551 (PMC12136415; doi:10.1371/journal.pone.0324551)
Supplement: S1 File — (ZIP) [file pone.0324551.s001.zip › Data/002/Trajectory/20081205132536.plt]

Geolife trajectory
WGS 84
Altitude is in Feet
Reserved 3
0,2,255,My Track,0,0,2,8421376
0
39.898734,116.385551,0,120,39787.5594444444,2008-12-05,13:25:36
39.898759,116.38544,0,199,39787.5595023148,2008-12-05,13:25:41
39.898757,116.385295,0,243,39787.5595601852,2008-12-05,13:25:46
39.898752,116.385278,0,235,39787.5596180556,2008-12-05,13:25:51
39.898774,116.385189,0,266,39787.5596759259,2008-12-05,13:25:56
39.898793,116.385143,0,268,39787.5597337963,2008-12-05,13:26:01
39.898808,116.385132,0,263,39787.5597916667,2008-12-05,13:26:06
39.898838,116.385068,0,270,39787.559849537,2008-12-05,13:26:11
39.898852,116.38503,0,279,39787.5599074074,2008-12-05,13:26:16
39.898906,116.384931,0,294,39787.5599652778,2008-12-05,13:26:21
39.898924,116.384867,0,296,39787.5600231481,2008-12-05,13:26:26
39.898963,116.384803,0,305,39787.5600810185,2008-12-05,13:26:31
39.898975,116.384728,0,300,39787.5601388889,2008-12-05,13:26:36
39.898988,116.384655,0,296,39787.5601967593,2008-12-05,13:26:41
39.898996,116.384602,0,294,39787.5602546296,2008-12-05,13:26:46
39.899036,116.384517,0,298,39787.5603125,2008-12-05,13:26:51
39.899053,116.384434,0,291,39787.5603703704,2008-12-05,13:26:56
39.899095,116.384347,0,294,39787.5604282407,2008-12-05,13:27:01
39.89915,116.384267,0,308,39787.5604861111,2008-12-05,13:27:06
39.899188,116.384196,0,314,39787.5605439815,2008-12-05,13:27:11
39.899214,116.384135,0,324,39787.5606018519,2008-12-05,13:27:16
39.899223,116.384066,0,332,39787.5606597222,2008-12-05,13:27:21
39.899254,116.383988,0,317,39787.5607175926,2008-12-05,13:27:26
39.899377,116.383865,0,335,39787.560775463,2008-12-05,13:27:31
39.899411,116.383816,0,338,39787.5608333333,2008-12-05,13:27:36
39.899438,116.383758,0,340,39787.5608912037,2008-12-05,13:27:41
39.899481,116.383707,0,347,39787.5609490741,2008-12-05,13:27:46
39.899483,116.383638,0,347,39787.5610069444,2008-12-05,13:27:51
39.899479,116.383577,0,349,39787.5610648148,2008-12-05,13:27:56
39.899456,116.383495,0,352,39787.5611226852,2008-12-05,13:28:01
39.899474,116.383426,0,357,39787.5611805556,2008-12-05,13:28:06
39.899452,116.383331,0,360,39787.5612384259,2008-12-05,13:28:11
39.899451,116.383255,0,360,39787.5612962963,2008-12-05,13:28:16
39.899425,116.383158,0,357,39787.5613541667,2008-12-05,13:28:21
39.899335,116.383091,0,357,39787.561412037,2008-12-05,13:28:26
39.899205,116.38302,0,357,39787.5614699074,2008-12-05,13:28:31
39.899167,116.382942,0,357,39787.5615277778,2008-12-05,13:28:36
39.899199,116.382865,0,355,39787.5615856481,2008-12-05,13:28:41
39.899213,116.382781,0,357,39787.5616435185,2008-12-05,13:28:46
39.899225,116.382711,0,358,39787.5617013889,2008-12-05,13:28:51
39.899253,116.382631,0,353,39787.5617592593,2008-12-05,13:28:56
39.899279,116.38254,0,349,39787.5618171296,2008-12-05,13:29:01
39.899303,116.382465,0,350,39787.561875,2008-12-05,13:29:06
39.899316,116.382395,0,352,39787.5619328704,2008-12-05,13:29:11
39.899313,116.382306,0,352,39787.5619907407,2008-12-05,13:29:16
39.899324,116.382203,0,352,39787.5620486111,2008-12-05,13:29:21
39.899299,116.382151,0,353,39787.5621064815,2008-12-05,13:29:26
39.89932,116.382064,0,350,39787.5621643519,2008-12-05,13:29:31
39.899325,116.382005,0,347,39787.5622222222,2008-12-05,13:29:36
39.899348,116.381912,0,347,39787.5622800926,2008-12-05,13:29:41
39.899352,116.381826,0,347,39787.562337963,2008-12-05,13:29:46
39.899323,116.381774,0,342,39787.5623958333,2008-12-05,13:29:51
39.899029,116.38171,0,332,39787.5624537037,2008-12-05,13:29:56
39.898917,116.381712,0,323,39787.5625115741,2008-12-05,13:30:01
39.898842,116.381699,0,316,39787.5625694444,2008-12-05,13:30:06
39.898787,116.381623,0,307,39787.5626273148,2008-12-05,13:30:11
39.898745,116.381547,0,306,39787.5626851852,2008-12-05,13:30:16
39.898755,116.381464,0,304,39787.5627430556,2008-12-05,13:30:21
39.898762,116.381386,0,302,39787.5628009259,2008-12-05,13:30:26
39.898761,116.381319,0,301,39787.5628587963,2008-12-05,13:30:31
39.898768,116.381244,0,300,39787.5629166667,2008-12-05,13:30:36
39.898687,116.381187,0,304,39787.562974537,2008-12-05,13:30:41
39.898676,116.381126,0,304,39787.5630324074,2008-12-05,13:30:46
39.898669,116.38104,0,302,39787.5630902778,2008-12-05,13:30:51
39.898614,116.380985,0,301,39787.5631481481,2008-12-05,13:30:56
39.898609,116.380903,0,296,39787.5632060185,2008-12-05,13:31:01
39.898634,116.380877,0,292,39787.5632638889,2008-12-05,13:31:06
39.898651,116.380826,0,285,39787.5633217593,2008-12-05,13:31:11
39.8987,116.380781,0,287,39787.5633796296,2008-12-05,13:31:16
39.898774,116.380715,0,288,39787.5634375,2008-12-05,13:31:21
39.898827,116.380636,0,281,39787.5634953704,2008-12-05,13:31:26
39.898833,116.380582,0,283,39787.5635532407,2008-12-05,13:31:31
39.898821,116.380511,0,284,39787.5636111111,2008-12-05,13:31:36
39.898817,116.380469,0,284,39787.5636689815,2008-12-05,13:31:41
39.898776,116.380432,0,278,39787.5637268518,2008-12-05,13:31:46
39.898765,116.38038,0,275,39787.5637847222,2008-12-05,13:31:51
39.898794,116.380251,0,268,39787.5638425926,2008-12-05,13:31:56
39.898768,116.380171,0,266,39787.563900463,2008-12-05,13:32:01
39.898747,116.380104,0,264,39787.5639583333,2008-12-05,13:32:06
39.898724,116.380035,0,261,39787.5640162037,2008-12-05,13:32:11
39.89871,116.379947,0,259,39787.5640740741,2008-12-05,13:32:16
39.898742,116.379857,0,256,39787.5641319444,2008-12-05,13:32:21
39.898776,116.379779,0,259,39787.5641898148,2008-12-05,13:32:26
39.898797,116.379687,0,262,39787.5642476852,2008-12-05,13:32:31
39.898806,116.379597,0,264,39787.5643055556,2008-12-05,13:32:36
39.898834,116.379518,0,263,39787.5643634259,2008-12-05,13:32:41
39.898843,116.379428,0,264,39787.5644212963,2008-12-05,13:32:46
39.898802,116.37938,0,264,39787.5644791667,2008-12-05,13:32:51
39.89879,116.379293,0,261,39787.564537037,2008-12-05,13:32:56
39.898702,116.379223,0,254,39787.5645949074,2008-12-05,13:33:01
39.898701,116.379175,0,253,39787.5646527778,2008-12-05,13:33:06
39.898708,116.379086,0,253,39787.5647106481,2008-12-05,13:33:11
39.898678,116.379014,0,246,39787.5647685185,2008-12-05,13:33:16
39.898656,116.378918,0,243,39787.5648263889,2008-12-05,13:33:21
39.898637,116.378838,0,242,39787.5648842593,2008-12-05,13:33:26
39.898644,116.378773,0,237,39787.5649421296,2008-12-05,13:33:31
39.898637,116.3787,0,236,39787.565,2008-12-05,13:33:36
39.898609,116.378611,0,235,39787.5650578704,2008-12-05,13:33:41
39.898587,116.378556,0,228,39787.5651157407,2008-12-05,13:33:46
39.898589,116.378499,0,223,39787.5651736111,2008-12-05,13:33:51
39.898578,116.378407,0,221,39787.5652314815,2008-12-05,13:33:56
39.898551,116.378322,0,217,39787.5652893518,2008-12-05,13:34:01
39.898493,116.378284,0,213,39787.5653472222,2008-12-05,13:34:06
39.898425,116.378311,0,208,39787.5654050926,2008-12-05,13:34:11
39.898365,116.378326,0,199,39787.565462963,2008-12-05,13:34:16
39.898274,116.378329,0,188,39787.5655208333,2008-12-05,13:34:21
39.898188,116.378315,0,182,39787.5655787037,2008-12-05,13:34:26
39.898106,116.378294,0,179,39787.5656365741,2008-12-05,13:34:31
39.898004,116.378288,0,177,39787.5656944444,2008-12-05,13:34:36
39.897916,116.378285,0,175,39787.5657523148,2008-12-05,13:34:41
39.897857,116.378249,0,174,39787.5658101852,2008-12-05,13:34:46
39.897763,116.378207,0,170,39787.5658680556,2008-12-05,13:34:51
39.897687,116.378175,0,167,39787.5659259259,2008-12-05,13:34:56
39.897617,116.378184,0,165,39787.5659837963,2008-12-05,13:35:01
39.897528,116.378201,0,164,39787.5660416667,2008-12-05,13:35:06
39.897504,116.378197,0,165,39787.566099537,2008-12-05,13:35:11
39.89748,116.378198,0,165,39787.5661574074,2008-12-05,13:35:16
39.897357,116.378196,0,163,39787.5662152778,2008-12-05,13:35:21
39.897164,116.378232,0,163,39787.5662731482,2008-12-05,13:35:26
39.897086,116.378211,0,166,39787.5663310185,2008-12-05,13:35:31
39.897103,116.37819,0,165,39787.5663888889,2008-12-05,13:35:36
39.897264,116.378109,0,165,39787.5664467593,2008-12-05,13:35:41
39.89748,116.378075,0,155,39787.5665046296,2008-12-05,13:35:46
39.897714,116.378094,0,154,39787.5665625,2008-12-05,13:35:51
39.897926,116.378092,0,149,39787.5666203704,2008-12-05,13:35:56
39.898125,116.378121,0,157,39787.5666782407,2008-12-05,13:36:01
39.898357,116.378111,0,162,39787.5667361111,2008-12-05,13:36:06
39.898565,116.378062,0,169,39787.5667939815,2008-12-05,13:36:11
39.898703,116.377995,0,163,39787.5668518519,2008-12-05,13:36:16
39.898778,116.37768,0,151,39787.5669097222,2008-12-05,13:36:21
39.898807,116.377251,0,142,39787.5669675926,2008-12-05,13:36:26
39.898797,116.376813,0,143,39787.567025463,2008-12-05,13:36:31
39.898751,116.376326,0,143,39787.5670833333,2008-12-05,13:36:36
39.898754,116.375771,0,140,39787.5671412037,2008-12-05,13:36:41
39.898731,116.375233,0,138,39787.5671990741,2008-12-05,13:36:46
39.898724,116.374633,0,131,39787.5672569444,2008-12-05,13:36:51
39.898692,116.373988,0,123,39787.5673148148,2008-12-05,13:36:56
39.898701,116.373404,0,115,39787.5673726852,2008-12-05,13:37:01
39.898667,116.372901,0,101,39787.5674305556,2008-12-05,13:37:06
39.89865,116.372456,0,86,39787.5674884259,2008-12-05,13:37:11
39.89865,116.372052,0,68,39787.5675462963,2008-12-05,13:37:16
39.898646,116.371761,0,56,39787.5676041667,2008-12-05,13:37:21
39.898635,116.371467,0,51,39787.567662037,2008-12-05,13:37:26
39.898639,116.371294,0,48,39787.5677199074,2008-12-05,13:37:31
39.898661,116.371263,0,43,39787.5677777778,2008-12-05,13:37:36
39.898662,116.371248,0,38,39787.5678356481,2008-12-05,13:37:41
39.898662,116.371248,0,38,39787.5678703704,2008-12-05,13:37:44
39.898662,116.37124,0,35,39787.5678935185,2008-12-05,13:37:46
39.89866,116.371254,0,34,39787.5679513889,2008-12-05,13:37:51
39.898662,116.371263,0,33,39787.5680092593,2008-12-05,13:37:56
39.898665,116.371263,0,33,39787.5680671296,2008-12-05,13:38:01
39.898665,116.371263,0,33,39787.5681018519,2008-12-05,13:38:04
39.898669,116.37127,0,34,39787.568125,2008-12-05,13:38:06
39.898668,116.371285,0,34,39787.5681828704,2008-12-05,13:38:11
39.898661,116.3713,0,35,39787.5682407407,2008-12-05,13:38:16
39.898632,116.371223,0,41,39787.5682986111,2008-12-05,13:38:21
39.898597,116.37099,0,45,39787.5683564815,2008-12-05,13:38:26
39.898623,116.370742,0,58,39787.5684143519,2008-12-05,13:38:31
39.898692,116.370467,0,72,39787.5684722222,2008-12-05,13:38:36
39.898655,116.370148,0,80,39787.5685300926,2008-12-05,13:38:41
39.898675,116.369731,0,86,39787.568587963,2008-12-05,13:38:46
39.898673,116.369225,0,90,39787.5686458333,2008-12-05,13:38:51
39.898677,116.3688,0,96,39787.5687037037,2008-12-05,13:38:56
39.898666,116.368509,0,100,39787.5687615741,2008-12-05,13:39:01
39.898735,116.36832,0,109,39787.5688194444,2008-12-05,13:39:06
39.898932,116.368285,0,117,39787.5688773148,2008-12-05,13:39:11
39.899207,116.368283,0,133,39787.5689351852,2008-12-05,13:39:16
39.899581,116.368278,0,151,39787.5689930556,2008-12-05,13:39:21
39.900038,116.36824,0,167,39787.5690509259,2008-12-05,13:39:26
39.900505,116.368209,0,175,39787.5691087963,2008-12-05,13:39:31
39.900962,116.368191,0,180,39787.5691666667,2008-12-05,13:39:36
39.901394,116.368194,0,180,39787.569224537,2008-12-05,13:39:41
39.901757,116.368208,0,173,39787.5692824074,2008-12-05,13:39:46
39.90204,116.368212,0,143,39787.5693402778,2008-12-05,13:39:51
39.902214,116.368272,0,152,39787.5693981481,2008-12-05,13:39:56
39.902369,116.368284,0,149,39787.5694560185,2008-12-05,13:40:01
39.902406,116.368272,0,157,39787.5695138889,2008-12-05,13:40:06
39.902486,116.368259,0,169,39787.5695717593,2008-12-05,13:40:11
39.9027,116.368275,0,185,39787.5696296296,2008-12-05,13:40:16
39.902956,116.36822,0,190,39787.5696875,2008-12-05,13:40:21
39.903189,116.368186,0,186,39787.5697453704,2008-12-05,13:40:26
39.903375,116.368272,0,174,39787.5698032407,2008-12-05,13:40:31
39.903586,116.368199,0,191,39787.5698611111,2008-12-05,13:40:36
39.903871,116.368134,0,213,39787.5699189815,2008-12-05,13:40:41
39.904145,116.368157,0,200,39787.5699768519,2008-12-05,13:40:46
39.904339,116.368165,0,197,39787.5700347222,2008-12-05,13:40:51
39.904407,116.368133,0,199,39787.5700925926,2008-12-05,13:40:56
39.904411,116.368136,0,200,39787.570150463,2008-12-05,13:41:01
39.904416,116.368138,0,200,39787.5702083333,2008-12-05,13:41:06
39.904416,116.368138,0,200,39787.5702430556,2008-12-05,13:41:09
39.904422,116.368139,0,200,39787.5702662037,2008-12-05,13:41:11
39.904439,116.368142,0,200,39787.5703240741,2008-12-05,13:41:16
39.904496,116.368148,0,200,39787.5703819444,2008-12-05,13:41:21
39.904539,116.368167,0,199,39787.5704398148,2008-12-05,13:41:26
39.904585,116.368173,0,182,39787.5704976852,2008-12-05,13:41:31
39.904641,116.368194,0,177,39787.5705555556,2008-12-05,13:41:36
39.904728,116.368189,0,163,39787.5706134259,2008-12-05,13:41:41
39.904843,116.368225,0,163,39787.5706712963,2008-12-05,13:41:46
39.904949,116.368226,0,153,39787.5707291667,2008-12-05,13:41:51
39.905126,116.368159,0,129,39787.570787037,2008-12-05,13:41:56
39.90533,116.368145,0,134,39787.5708449074,2008-12-05,13:42:01
39.905466,116.368112,0,140,39787.5709027778,2008-12-05,13:42:06
39.905577,116.368118,0,149,39787.5709606481,2008-12-05,13:42:11
39.905696,116.368106,0,165,39787.5710185185,2008-12-05,13:42:16
39.905794,116.368086,0,167,39787.5710763889,2008-12-05,13:42:21
39.905892,116.368071,0,168,39787.5711342593,2008-12-05,13:42:26
39.905968,116.367885,0,186,39787.5711921296,2008-12-05,13:42:31
39.90599,116.367506,0,196,39787.57125,2008-12-05,13:42:36
39.905956,116.366989,0,210,39787.5713078704,2008-12-05,13:42:41
39.906005,116.366415,0,219,39787.5713657407,2008-12-05,13:42:46
39.905992,116.365817,0,227,39787.5714236111,2008-12-05,13:42:51
39.905986,116.365286,0,230,39787.5714814815,2008-12-05,13:42:56
39.90596,116.364742,0,231,39787.5715393518,2008-12-05,13:43:01
39.905979,116.364165,0,228,39787.5715972222,2008-12-05,13:43:06
39.905991,116.363532,0,212,39787.5716550926,2008-12-05,13:43:11
39.90599,116.362842,0,190,39787.571712963,2008-12-05,13:43:16
39.905975,116.362126,0,172,39787.5717708333,2008-12-05,13:43:21
39.905994,116.361408,0,173,39787.5718287037,2008-12-05,13:43:26
39.906017,116.360669,0,169,39787.5718865741,2008-12-05,13:43:31
39.906008,116.359992,0,172,39787.5719444444,2008-12-05,13:43:36
39.905985,116.359399,0,169,39787.5720023148,2008-12-05,13:43:41
39.906022,116.358877,0,175,39787.5720601852,2008-12-05,13:43:46
39.906023,116.358464,0,190,39787.5721180556,2008-12-05,13:43:51
39.906042,116.358164,0,210,39787.5721759259,2008-12-05,13:43:56
39.906062,116.358019,0,243,39787.5722337963,2008-12-05,13:44:01
39.90606,116.358015,0,235,39787.5722916667,2008-12-05,13:44:06
39.906061,116.358018,0,237,39787.572349537,2008-12-05,13:44:11
39.906061,116.358018,0,237,39787.5723842593,2008-12-05,13:44:14
39.906068,116.358016,0,238,39787.5724074074,2008-12-05,13:44:16
39.906147,116.357832,0,244,39787.5724652778,2008-12-05,13:44:21
39.906171,116.357538,0,260,39787.5725231481,2008-12-05,13:44:26
39.906191,116.35717,0,290,39787.5725810185,2008-12-05,13:44:31
39.906155,116.356651,0,303,39787.5726388889,2008-12-05,13:44:36
39.906118,116.356086,0,305,39787.5726967593,2008-12-05,13:44:41
39.906064,116.35541,0,285,39787.5727546296,2008-12-05,13:44:46
39.906032,116.354785,0,275,39787.5728125,2008-12-05,13:44:51
39.906006,116.354138,0,268,39787.5728703704,2008-12-05,13:44:56
39.906005,116.353561,0,266,39787.5729282407,2008-12-05,13:45:01
39.906028,116.353083,0,276,39787.5729861111,2008-12-05,13:45:06
39.90603,116.352741,0,300,39787.5730439815,2008-12-05,13:45:11
39.906058,116.352508,0,332,39787.5731018518,2008-12-05,13:45:16
39.906069,116.352399,0,307,39787.5731597222,2008-12-05,13:45:21
39.906063,116.352361,0,317,39787.5732175926,2008-12-05,13:45:26
39.906061,116.352361,0,318,39787.573275463,2008-12-05,13:45:31
39.906063,116.352358,0,318,39787.5733333333,2008-12-05,13:45:36
39.906063,116.352358,0,318,39787.5733680556,2008-12-05,13:45:39
39.90607,116.352355,0,318,39787.5733912037,2008-12-05,13:45:41
39.906082,116.352353,0,317,39787.5734490741,2008-12-05,13:45:46
39.906083,116.35234,0,317,39787.5735069444,2008-12-05,13:45:51
39.906076,116.351993,0,332,39787.5735648148,2008-12-05,13:45:56
39.906057,116.351612,0,337,39787.5736226852,2008-12-05,13:46:01
39.906039,116.351179,0,345,39787.5736805556,2008-12-05,13:46:06
39.906049,116.350685,0,356,39787.5737384259,2008-12-05,13:46:11
39.906051,116.350102,0,350,39787.5737962963,2008-12-05,13:46:16
39.906059,116.349541,0,342,39787.5738541667,2008-12-05,13:46:21
39.906053,116.34904,0,333,39787.573912037,2008-12-05,13:46:26
39.906023,116.348582,0,322,39787.5739699074,2008-12-05,13:46:31
39.906018,116.348103,0,304,39787.5740277778,2008-12-05,13:46:36
39.906043,116.347573,0,278,39787.5740856482,2008-12-05,13:46:41
39.906081,116.347126,0,259,39787.5741435185,2008-12-05,13:46:46
39.906067,116.346749,0,246,39787.5742013889,2008-12-05,13:46:51
39.906138,116.346524,0,214,39787.5742592593,2008-12-05,13:46:56
39.90634,116.346476,0,185,39787.5743171296,2008-12-05,13:47:01
39.906638,116.346466,0,163,39787.574375,2008-12-05,13:47:06
39.906971,116.34652,0,160,39787.5744328704,2008-12-05,13:47:11
39.907253,116.346556,0,195,39787.5744907407,2008-12-05,13:47:16
39.907528,116.346516,0,159,39787.5745486111,2008-12-05,13:47:21
39.90759,116.34653,0,179,39787.5746064815,2008-12-05,13:47:26
39.907587,116.346537,0,182,39787.5746643519,2008-12-05,13:47:31
39.907587,116.346537,0,182,39787.5746990741,2008-12-05,13:47:34
39.907584,116.346538,0,182,39787.5747222222,2008-12-05,13:47:36
39.907602,116.346533,0,182,39787.5747800926,2008-12-05,13:47:41
39.90774,116.346492,0,189,39787.574837963,2008-12-05,13:47:46
39.908031,116.346453,0,198,39787.5748958333,2008-12-05,13:47:51
39.908447,116.346567,0,212,39787.5749537037,2008-12-05,13:47:56
39.908836,116.346563,0,238,39787.5750115741,2008-12-05,13:48:01
39.909191,116.346588,0,255,39787.5750694444,2008-12-05,13:48:06
39.909562,116.346591,0,276,39787.5751273148,2008-12-05,13:48:11
39.90995,116.346589,0,284,39787.5751851852,2008-12-05,13:48:16
39.910366,116.346606,0,295,39787.5752430556,2008-12-05,13:48:21
39.910832,116.346611,0,284,39787.5753009259,2008-12-05,13:48:26
39.911287,116.346664,0,264,39787.5753587963,2008-12-05,13:48:31
39.911665,116.34673,0,229,39787.5754166667,2008-12-05,13:48:36
39.911829,116.346738,0,234,39787.575474537,2008-12-05,13:48:41
39.911839,116.346749,0,226,39787.5755324074,2008-12-05,13:48:46
39.911839,116.346749,0,226,39787.5755671296,2008-12-05,13:48:49
39.911844,116.346748,0,226,39787.5755902778,2008-12-05,13:48:51
39.91194,116.34677,0,218,39787.5756481481,2008-12-05,13:48:56
39.912182,116.346845,0,207,39787.5757060185,2008-12-05,13:49:01
39.912473,116.346881,0,214,39787.5757638889,2008-12-05,13:49:06
39.912715,116.346946,0,219,39787.5758217593,2008-12-05,13:49:11
39.913023,116.347012,0,216,39787.5758796296,2008-12-05,13:49:16
39.913385,116.347053,0,269,39787.5759375,2008-12-05,13:49:21
39.913821,116.347201,0,285,39787.5759953704,2008-12-05,13:49:26
39.91425,116.34731,0,280,39787.5760532407,2008-12-05,13:49:31
39.914697,116.347344,0,251,39787.5761111111,2008-12-05,13:49:36
39.915108,116.347445,0,259,39787.5761689815,2008-12-05,13:49:41
39.915446,116.347517,0,203,39787.5762268519,2008-12-05,13:49:46
39.915718,116.347532,0,185,39787.5762847222,2008-12-05,13:49:51
39.915979,116.34748,0,219,39787.5763425926,2008-12-05,13:49:56
39.916142,116.347449,0,239,39787.576400463,2008-12-05,13:50:01
39.916273,116.347416,0,268,39787.5764583333,2008-12-05,13:50:06
39.916406,116.347361,0,265,39787.5765162037,2008-12-05,13:50:11
39.916428,116.347322,0,269,39787.5765740741,2008-12-05,13:50:16
39.916428,116.347322,0,269,39787.5766087963,2008-12-05,13:50:19
39.916426,116.347321,0,272,39787.5766319444,2008-12-05,13:50:21
39.916534,116.347335,0,252,39787.5766898148,2008-12-05,13:50:26
39.916743,116.347323,0,247,39787.5767476852,2008-12-05,13:50:31
39.916928,116.347403,0,242,39787.5768055556,2008-12-05,13:50:36
39.917044,116.347361,0,245,39787.5768634259,2008-12-05,13:50:41
39.917087,116.34714,0,255,39787.5769212963,2008-12-05,13:50:46
39.917145,116.346714,0,272,39787.5769791667,2008-12-05,13:50:51
39.91719,116.346231,0,296,39787.577037037,2008-12-05,13:50:56
39.917211,116.345683,0,320,39787.5770949074,2008-12-05,13:51:01
39.917225,116.345119,0,315,39787.5771527778,2008-12-05,13:51:06
39.917231,116.344509,0,297,39787.5772106481,2008-12-05,13:51:11
39.917199,116.343857,0,282,39787.5772685185,2008-12-05,13:51:16
39.917172,116.343219,0,237,39787.5773263889,2008-12-05,13:51:21
39.917166,116.34262,0,187,39787.5773842593,2008-12-05,13:51:26
39.91716,116.342085,0,159,39787.5774421296,2008-12-05,13:51:31
39.917156,116.341658,0,138,39787.5775,2008-12-05,13:51:36
39.917138,116.341296,0,123,39787.5775578704,2008-12-05,13:51:41
39.917152,116.341001,0,123,39787.5776157407,2008-12-05,13:51:46
39.917155,116.340645,0,126,39787.5776736111,2008-12-05,13:51:51
39.917175,116.340272,0,136,39787.5777314815,2008-12-05,13:51:56
39.917167,116.339982,0,152,39787.5777893519,2008-12-05,13:52:01
39.917176,116.339743,0,155,39787.5778472222,2008-12-05,13:52:06
39.917194,116.339643,0,155,39787.5779050926,2008-12-05,13:52:11
39.917197,116.339628,0,158,39787.577962963,2008-12-05,13:52:16
39.917197,116.339619,0,159,39787.5780208333,2008-12-05,13:52:21
39.917196,116.339608,0,159,39787.5780787037,2008-12-05,13:52:26
39.917191,116.339496,0,160,39787.5781365741,2008-12-05,13:52:31
39.917177,116.3393,0,157,39787.5781944444,2008-12-05,13:52:36
39.917166,116.339074,0,150,39787.5782523148,2008-12-05,13:52:41
39.91719,116.338904,0,164,39787.5783101852,2008-12-05,13:52:46
39.917341,116.338843,0,161,39787.5783680556,2008-12-05,13:52:51
39.917595,116.3388,0,162,39787.5784259259,2008-12-05,13:52:56
39.917892,116.338788,0,175,39787.5784837963,2008-12-05,13:53:01
39.918196,116.338711,0,215,39787.5785416667,2008-12-05,13:53:06
39.918536,116.33868,0,231,39787.578599537,2008-12-05,13:53:11
39.91891,116.33865,0,250,39787.5786574074,2008-12-05,13:53:16
39.919303,116.338609,0,292,39787.5787152778,2008-12-05,13:53:21
39.919734,116.338613,0,311,39787.5787731481,2008-12-05,13:53:26
39.920073,116.338562,0,309,39787.5788310185,2008-12-05,13:53:31
39.920354,116.338575,0,279,39787.5788888889,2008-12-05,13:53:36
39.920528,116.33856,0,263,39787.5789467593,2008-12-05,13:53:41
39.92071,116.338569,0,255,39787.5790046296,2008-12-05,13:53:46
39.920816,116.338554,0,261,39787.5790625,2008-12-05,13:53:51
39.920825,116.338544,0,263,39787.5791203704,2008-12-05,13:53:56
39.920818,116.338544,0,265,39787.5791782407,2008-12-05,13:54:01
39.920818,116.338544,0,265,39787.579212963,2008-12-05,13:54:04
39.920824,116.338543,0,266,39787.5792361111,2008-12-05,13:54:06
39.920963,116.33855,0,267,39787.5792939815,2008-12-05,13:54:11
39.921171,116.338507,0,267,39787.5793518518,2008-12-05,13:54:16
39.921393,116.338437,0,295,39787.5794097222,2008-12-05,13:54:21
39.921533,116.338426,0,286,39787.5794675926,2008-12-05,13:54:26
39.921597,116.338444,0,269,39787.579525463,2008-12-05,13:54:31
39.921592,116.33845,0,272,39787.5795833333,2008-12-05,13:54:36
39.921592,116.33845,0,272,39787.5796180556,2008-12-05,13:54:39
39.921586,116.338452,0,272,39787.5796412037,2008-12-05,13:54:41
39.921577,116.338454,0,272,39787.5796990741,2008-12-05,13:54:46
39.921576,116.338456,0,272,39787.5797569444,2008-12-05,13:54:51
39.921581,116.338458,0,273,39787.5798148148,2008-12-05,13:54:56
39.92158,116.33846,0,273,39787.5798726852,2008-12-05,13:55:01
39.921581,116.338462,0,273,39787.5799305556,2008-12-05,13:55:06
39.921588,116.338463,0,273,39787.5799884259,2008-12-05,13:55:11
39.921588,116.338463,0,273,39787.5800231481,2008-12-05,13:55:14
39.921592,116.338464,0,271,39787.5800462963,2008-12-05,13:55:16
39.921602,116.338466,0,269,39787.5801041667,2008-12-05,13:55:21
39.921614,116.338467,0,266,39787.580162037,2008-12-05,13:55:26
39.921623,116.338467,0,263,39787.5802199074,2008-12-05,13:55:31
39.921636,116.338467,0,258,39787.5802777778,2008-12-05,13:55:36
39.921649,116.338467,0,252,39787.5803356481,2008-12-05,13:55:41
39.921649,116.338467,0,252,39787.5803703704,2008-12-05,13:55:44
39.921655,116.338467,0,247,39787.5803935185,2008-12-05,13:55:46
39.921696,116.338471,0,247,39787.5804513889,2008-12-05,13:55:51
39.921874,116.338506,0,266,39787.5805092593,2008-12-05,13:55:56
39.922129,116.338529,0,278,39787.5805671296,2008-12-05,13:56:01
39.922359,116.338582,0,283,39787.580625,2008-12-05,13:56:06
39.922684,116.338541,0,273,39787.5806828704,2008-12-05,13:56:11
39.923054,116.338484,0,272,39787.5807407407,2008-12-05,13:56:16
39.923403,116.338397,0,286,39787.5807986111,2008-12-05,13:56:21
39.923748,116.338347,0,286,39787.5808564815,2008-12-05,13:56:26
39.924006,116.338345,0,288,39787.5809143518,2008-12-05,13:56:31
39.924296,116.338327,0,308,39787.5809722222,2008-12-05,13:56:36
39.924644,116.338334,0,330,39787.5810300926,2008-12-05,13:56:41
39.924937,116.338272,0,333,39787.581087963,2008-12-05,13:56:46
39.925196,116.338271,0,327,39787.5811458333,2008-12-05,13:56:51
39.925486,116.338254,0,329,39787.5812037037,2008-12-05,13:56:56
39.925874,116.338188,0,308,39787.5812615741,2008-12-05,13:57:01
39.926217,116.338134,0,300,39787.5813194444,2008-12-05,13:57:06
39.926522,116.338102,0,288,39787.5813773148,2008-12-05,13:57:11
39.926788,116.337997,0,298,39787.5814351852,2008-12-05,13:57:16
39.92709,116.337929,0,268,39787.5814930556,2008-12-05,13:57:21
39.92738,116.33794,0,272,39787.5815509259,2008-12-05,13:57:26
39.927609,116.337907,0,260,39787.5816087963,2008-12-05,13:57:31
39.927776,116.337951,0,253,39787.5816666667,2008-12-05,13:57:36
39.92789,116.337938,0,267,39787.581724537,2008-12-05,13:57:41
39.927925,116.337945,0,265,39787.5817824074,2008-12-05,13:57:46
39.927944,116.337949,0,272,39787.5818402778,2008-12-05,13:57:51
39.927917,116.337952,0,273,39787.5818981482,2008-12-05,13:57:56
39.927886,116.337934,0,274,39787.5819560185,2008-12-05,13:58:01
39.927886,116.337901,0,276,39787.5820138889,2008-12-05,13:58:06
39.927897,116.337892,0,277,39787.5820717593,2008-12-05,13:58:11
39.927921,116.337873,0,279,39787.5821296296,2008-12-05,13:58:16
39.927891,116.337622,0,285,39787.5821875,2008-12-05,13:58:21
39.927776,116.337603,0,287,39787.5822453704,2008-12-05,13:58:26
39.927702,116.337603,0,282,39787.5823032407,2008-12-05,13:58:31
39.9277,116.337649,0,284,39787.5823611111,2008-12-05,13:58:36
39.92763,116.337685,0,280,39787.5824189815,2008-12-05,13:58:41
39.927555,116.337686,0,279,39787.5824768519,2008-12-05,13:58:46
39.927475,116.337675,0,279,39787.5825347222,2008-12-05,13:58:51
39.927433,116.337672,0,277,39787.5825925926,2008-12-05,13:58:56
39.927373,116.33766,0,274,39787.582650463,2008-12-05,13:59:01
39.927357,116.337669,0,271,39787.5827083333,2008-12-05,13:59:06
39.927342,116.337676,0,265,39787.5827662037,2008-12-05,13:59:11
39.927296,116.337659,0,267,39787.5828240741,2008-12-05,13:59:16
39.927255,116.337687,0,270,39787.5828819444,2008-12-05,13:59:21
39.927186,116.337704,0,275,39787.5829398148,2008-12-05,13:59:26
39.927104,116.337748,0,277,39787.5829976852,2008-12-05,13:59:31
39.927015,116.33768,0,282,39787.5830555556,2008-12-05,13:59:36
39.926997,116.337554,0,269,39787.5831134259,2008-12-05,13:59:41
39.926932,116.33752,0,267,39787.5831712963,2008-12-05,13:59:46
39.926858,116.337424,0,271,39787.5832291667,2008-12-05,13:59:51
39.92679,116.337415,0,272,39787.583287037,2008-12-05,13:59:56
39.926839,116.337469,0,283,39787.5833449074,2008-12-05,14:00:01
39.926842,116.337433,0,291,39787.5834027778,2008-12-05,14:00:06
39.926834,116.337388,0,289,39787.5834606481,2008-12-05,14:00:11
39.926833,116.337317,0,282,39787.5835185185,2008-12-05,14:00:16
39.926818,116.337258,0,274,39787.5835763889,2008-12-05,14:00:21
39.926799,116.337229,0,266,39787.5836342593,2008-12-05,14:00:26
39.926832,116.337187,0,252,39787.5836921296,2008-12-05,14:00:31
39.926829,116.337038,0,247,39787.58375,2008-12-05,14:00:36
39.926859,116.336918,0,242,39787.5838078704,2008-12-05,14:00:41
39.926864,116.336844,0,243,39787.5838657407,2008-12-05,14:00:46
39.926853,116.336758,0,241,39787.5839236111,2008-12-05,14:00:51
39.926812,116.336668,0,239,39787.5839814815,2008-12-05,14:00:56
39.926791,116.336602,0,241,39787.5840393519,2008-12-05,14:01:01
39.926691,116.336604,0,244,39787.5840972222,2008-12-05,14:01:06
39.926629,116.336573,0,245,39787.5841550926,2008-12-05,14:01:11
39.926577,116.33656,0,247,39787.584212963,2008-12-05,14:01:16
39.92649,116.33652,0,249,39787.5842708333,2008-12-05,14:01:21
39.9264,116.3365,0,251,39787.5843287037,2008-12-05,14:01:26
39.926254,116.336537,0,251,39787.5843865741,2008-12-05,14:01:31
39.92623,116.336492,0,250,39787.5844444444,2008-12-05,14:01:36
39.92619,116.336514,0,250,39787.5845023148,2008-12-05,14:01:41
39.92619,116.336565,0,252,39787.5845601852,2008-12-05,14:01:46
39.926219,116.336642,0,255,39787.5846180556,2008-12-05,14:01:51
39.926227,116.33677,0,258,39787.5846759259,2008-12-05,14:01:56
39.926239,116.336789,0,261,39787.5847337963,2008-12-05,14:02:01
39.926239,116.336789,0,261,39787.5847685185,2008-12-05,14:02:04
39.926235,116.336795,0,262,39787.5847916667,2008-12-05,14:02:06
39.92628,116.336831,0,263,39787.584849537,2008-12-05,14:02:11
39.92631,116.336839,0,265,39787.5849074074,2008-12-05,14:02:16
39.926347,116.336858,0,265,39787.5849652778,2008-12-05,14:02:21
39.926392,116.336875,0,265,39787.5850231481,2008-12-05,14:02:26
39.926288,116.338267,0,391,39787.5897685185,2008-12-05,14:09:16
39.92627,116.338268,0,394,39787.5898263889,2008-12-05,14:09:21
39.926264,116.33822,0,383,39787.5898842593,2008-12-05,14:09:26
39.926253,116.338196,0,380,39787.5899421296,2008-12-05,14:09:31
39.926204,116.33784,0,367,39787.59,2008-12-05,14:09:36
39.926149,116.337594,0,353,39787.5900578704,2008-12-05,14:09:41
39.926177,116.337506,0,331,39787.5901157407,2008-12-05,14:09:46
39.92621,116.337362,0,314,39787.5901736111,2008-12-05,14:09:51
39.926251,116.337216,0,302,39787.5902314815,2008-12-05,14:09:56
39.926204,116.337062,0,293,39787.5902893519,2008-12-05,14:10:01
39.926271,116.337206,0,286,39787.5903472222,2008-12-05,14:10:06
39.92633,116.337499,0,280,39787.5904050926,2008-12-05,14:10:11
39.926192,116.337362,0,275,39787.590462963,2008-12-05,14:10:16
39.926217,116.337482,0,271,39787.5905208333,2008-12-05,14:10:21
39.92625,116.337582,0,267,39787.5905787037,2008-12-05,14:10:26
39.926296,116.337651,0,264,39787.5906365741,2008-12-05,14:10:31
39.926335,116.337765,0,262,39787.5906944444,2008-12-05,14:10:36
39.92616,116.337577,0,248,39787.5929513889,2008-12-05,14:13:51
39.926138,116.337485,0,248,39787.5930092593,2008-12-05,14:13:56
39.926131,116.337305,0,248,39787.5930671296,2008-12-05,14:14:01
39.926125,116.337252,0,247,39787.593125,2008-12-05,14:14:06
39.926139,116.337258,0,246,39787.5931828704,2008-12-05,14:14:11
39.92612,116.337175,0,246,39787.5932407407,2008-12-05,14:14:16
39.926101,116.337152,0,245,39787.5932986111,2008-12-05,14:14:21
39.926099,116.337161,0,245,39787.5933564815,2008-12-05,14:14:26
39.926156,116.337257,0,245,39787.5934143519,2008-12-05,14:14:31
39.926173,116.337366,0,246,39787.5934722222,2008-12-05,14:14:36
39.92617,116.337442,0,247,39787.5935300926,2008-12-05,14:14:41
39.926189,116.337447,0,248,39787.593587963,2008-12-05,14:14:46
39.926191,116.337436,0,250,39787.5936458333,2008-12-05,14:14:51
39.926165,116.337425,0,250,39787.5937037037,2008-12-05,14:14:56
39.926151,116.337399,0,250,39787.5937615741,2008-12-05,14:15:01
39.926117,116.337328,0,250,39787.5938194444,2008-12-05,14:15:06
39.92613,116.337251,0,250,39787.5938773148,2008-12-05,14:15:11
39.926149,116.337202,0,251,39787.5939351852,2008-12-05,14:15:16
39.926184,116.337262,0,249,39787.5939930556,2008-12-05,14:15:21
39.926258,116.337419,0,244,39787.5940509259,2008-12-05,14:15:26
39.92634,116.337572,0,239,39787.5941087963,2008-12-05,14:15:31
39.926346,116.337655,0,234,39787.5941666667,2008-12-05,14:15:36
39.926351,116.33771,0,229,39787.594224537,2008-12-05,14:15:41
39.926351,116.337724,0,224,39787.5942824074,2008-12-05,14:15:46
39.926391,116.337737,0,220,39787.5943402778,2008-12-05,14:15:51
39.92638,116.337722,0,216,39787.5943981481,2008-12-05,14:15:56
39.926406,116.337705,0,212,39787.5944560185,2008-12-05,14:16:01
39.926367,116.337639,0,208,39787.5945138889,2008-12-05,14:16:06
39.926386,116.337676,0,204,39787.5945717593,2008-12-05,14:16:11
39.926433,116.33771,0,200,39787.5946296296,2008-12-05,14:16:16
39.926428,116.337701,0,197,39787.5946875,2008-12-05,14:16:21
39.926464,116.337726,0,194,39787.5947453704,2008-12-05,14:16:26
39.926488,116.337743,0,192,39787.5948032407,2008-12-05,14:16:31
39.926443,116.337769,0,190,39787.5948611111,2008-12-05,14:16:36
39.926437,116.337706,0,190,39787.5949189815,2008-12-05,14:16:41
39.926406,116.337639,0,191,39787.5949768518,2008-12-05,14:16:46
39.926394,116.33759,0,191,39787.5950347222,2008-12-05,14:16:51
39.926376,116.33749,0,192,39787.5950925926,2008-12-05,14:16:56
39.926327,116.337502,0,193,39787.595150463,2008-12-05,14:17:01
39.926324,116.33749,0,193,39787.5952083333,2008-12-05,14:17:06
39.926356,116.337449,0,194,39787.5952662037,2008-12-05,14:17:11
39.926332,116.337232,0,196,39787.5953240741,2008-12-05,14:17:16
39.926344,116.337132,0,197,39787.5953819444,2008-12-05,14:17:21
39.926358,116.337156,0,198,39787.5954398148,2008-12-05,14:17:26
39.92638,116.337301,0,200,39787.5954976852,2008-12-05,14:17:31
39.926371,116.337397,0,203,39787.5955555556,2008-12-05,14:17:36
39.926329,116.337361,0,207,39787.5956134259,2008-12-05,14:17:41
39.926292,116.337249,0,214,39787.5956712963,2008-12-05,14:17:46
39.926303,116.337132,0,225,39787.5957291667,2008-12-05,14:17:51
39.92632,116.337145,0,232,39787.595787037,2008-12-05,14:17:56
39.926357,116.337249,0,232,39787.5958449074,2008-12-05,14:18:01
39.926397,116.337483,0,232,39787.5959027778,2008-12-05,14:18:06
39.926481,116.337691,0,230,39787.5959606481,2008-12-05,14:18:11
39.92654,116.337856,0,229,39787.5960185185,2008-12-05,14:18:16
39.926546,116.337921,0,227,39787.5960763889,2008-12-05,14:18:21
39.926515,116.337928,0,227,39787.5961342593,2008-12-05,14:18:26
39.926531,116.337933,0,226,39787.5961921296,2008-12-05,14:18:31
39.926531,116.337969,0,228,39787.59625,2008-12-05,14:18:36
39.92655,116.338079,0,230,39787.5963657407,2008-12-05,14:18:46
39.926554,116.338151,0,231,39787.5964236111,2008-12-05,14:18:51
39.926587,116.338224,0,232,39787.5964814815,2008-12-05,14:18:56
39.926666,116.338367,0,233,39787.5965393518,2008-12-05,14:19:01
39.926768,116.338532,0,233,39787.5965972222,2008-12-05,14:19:06
39.926854,116.338665,0,234,39787.5966550926,2008-12-05,14:19:11
39.926926,116.338798,0,235,39787.596712963,2008-12-05,14:19:16
